# Supplementary material for: The fungal community in non-rhizosphere soil of Panax ginseng are driven by different cultivation modes and increased cultivation periods
Source: PeerJ. 2020 Oct 15;8:e9930. doi: 10.7717/peerj.9930 (PMC7568858; doi:10.7717/peerj.9930)
Supplement: Supplemental Information 1 [file peerj-08-9930-s001.xlsx]

## Sheet: otu_table
#OTU ID	Shan15-1	Shan15-2	Shan15-3	Shan35-1	Shan35-2	Shan35-3	S2-1	S2-2	S2-3	S5-1	S5-2	S5-3	S10-1	S10-2	S10-3
denovo16	16784	0	0	261	1	3	0	0	0	0	0	0	0	0	6
denovo77	9384	0	0	4	0	516	0	0	0	0	0	0	0	0	1
denovo72	8094	0	0	263	1651	11	2	0	4	0	0	0	2	1	1
denovo124	5749	0	0	4	0	3	0	0	0	0	0	0	0	0	2
denovo55	3756	215	434	137	205	1908	1446	730	1075	0	2	0	82	3	3
denovo38	3727	368	931	552	263	797	3079	1581	2100	402	82	0	12	0	2
denovo44	3487	1913	88	1139	672	920	349	0	3	1267	2	0	5	0	2
denovo718	3079	753	1018	1186	108	908	4597	4474	4662	24	43	1	229	22	16
denovo269	2979	724	0	2	0	0	0	0	0	0	0	0	0	0	0
denovo118	2612	154	182	1636	537	287	0	0	0	0	0	0	0	0	0
denovo179	2577	0	0	1	0	0	0	0	0	0	0	0	0	0	0
denovo238	2550	0	0	0	0	0	0	0	0	0	0	0	0	0	2
denovo81	2390	794	11	882	301	3149	0	0	0	0	0	0	0	0	0
denovo205	2000	84	0	1	0	0	0	0	0	0	0	0	0	0	0
denovo220	1578	0	0	0	0	0	0	0	0	0	0	0	0	0	0
denovo384	1328	90	0	420	0	0	0	0	0	0	0	0	0	0	0
denovo379	1271	0	0	1	0	0	0	0	0	0	0	0	0	0	0
denovo265	1266	0	0	0	0	0	0	0	0	0	0	0	0	0	0
denovo133	1228	0	0	1	0	1803	0	0	0	0	0	0	0	0	1
denovo446	1067	149	0	0	0	0	1	2	3	0	0	0	1	0	2
denovo7041	1015	495	0	257	362	510	231	127	145	10	5	4	160	2	53
denovo228	939	521	0	965	0	0	0	0	0	0	0	0	0	0	0
denovo358	893	0	19	417	0	0	0	0	7	0	0	0	0	0	0
denovo433	876	0	0	0	0	1	0	0	0	0	0	0	0	0	0
denovo2142	869	67	0	237	0	2	5	3	1	46	0	0	7	0	0
denovo1412	788	496	166	2836	256	551	11	11	8	9	9	18	39	24	38
denovo420	786	0	0	38	0	486	0	0	0	0	0	0	0	0	0
denovo367	706	65	107	50	179	806	126	49	117	0	0	0	0	0	0
denovo369	634	71	96	120	49	0	37	0	2	0	0	0	0	0	2
denovo457	629	0	0	0	0	0	0	0	0	0	0	0	0	0	0
denovo504	627	13	197	28	63	0	0	0	0	0	0	0	0	0	0
denovo224	623	294	33	265	822	1	0	0	0	0	4	0	17	34	8
denovo447	607	0	0	0	0	0	8	11	13	0	3	0	0	0	0
denovo119	605	852	254	3432	1124	554	167	76	109	0	140	2	313	13	69
denovo312	604	37	44	600	122	1	2	0	0	0	0	0	1	0	0
denovo364	585	0	0	262	0	0	0	0	0	0	0	0	0	0	0
denovo1	576	1158	1974	538	563	3737	7756	8336	9662	7668	6270	299	4523	5373	4613
denovo32	543	1050	1	10907	1	1557	0	0	0	0	0	0	0	0	1
denovo125	531	5	684	1186	360	2294	1880	2031	2134	3	10	1	0	0	0
denovo562	528	12	17	199	72	1	0	0	0	0	0	0	0	0	3
denovo142	520	383	601	242	956	0	662	391	1021	173	42	0	4	14	6
denovo507	513	1	0	30	211	0	42	60	16	0	0	0	1	0	0
denovo95	499	242	1513	309	750	339	1117	285	879	1050	1205	8	15	1	0
denovo735	483	0	0	0	0	243	0	0	3	0	0	0	0	0	0
denovo290	481	685	5	0	587	0	4	5	2	0	0	0	0	0	0
denovo109	473	248	0	994	0	1610	0	0	0	0	0	0	0	0	0
denovo293	471	107	387	613	408	391	104	105	353	0	0	0	7	0	1
denovo721	401	56	0	30	0	0	0	0	0	0	0	0	0	0	0
denovo786	400	151	38	16	134	214	0	0	0	0	0	0	21	0	0
denovo249	395	0	0	1	0	1031	0	0	0	0	0	0	0	0	0
denovo703	377	0	0	0	0	0	1	0	0	0	0	0	0	0	0
denovo1420	370	0	0	0	0	0	0	0	0	0	0	0	0	0	0
denovo991	347	0	0	0	0	0	0	0	0	0	0	0	0	0	0
denovo471	341	348	9	741	196	248	1123	474	620	12	43	1	282	24	138
denovo595	336	816	2	163	0	0	27	0	0	0	0	0	0	0	0
denovo39	331	155	191	3795	552	2	1910	2805	2186	10	3	0	4	74	2
denovo487	329	54	0	138	0	0	0	0	0	0	0	0	0	0	0
denovo439	327	123	154	245	156	270	226	157	287	1	0	0	0	0	0
denovo11	314	265	50	362	102	1338	740	1332	14055	15	14	9	777	98	63
denovo952	308	0	0	0	0	0	28	0	3	0	0	0	0	0	0
denovo1065	305	0	0	0	0	0	0	0	0	0	0	0	0	0	0
denovo758	303	0	0	0	0	0	0	0	0	0	0	0	0	0	0
denovo4	300	736	66	195	131	1509	7619	24825	15920	7624	2452	543	253	154	63
denovo476	298	62	0	180	56	0	33	1	12	0	0	0	21	9	3
denovo814	285	0	0	0	0	0	0	0	0	0	0	0	0	0	0
denovo172	281	521	198	409	615	0	53	7	38	0	0	0	0	0	0
denovo286	274	94	44	668	0	0	52	1	4	0	0	0	1	0	0
denovo1083	273	200	201	289	418	0	116	117	97	455	9	1	43	4	1
denovo771	270	108	0	36	0	0	1	0	0	0	0	0	0	0	0
denovo326	264	384	0	249	0	0	3	12	3	2	1	0	0	0	0
denovo24	263	709	9	966	281	1200	683	674	1511	1591	753	2622	3338	1559	2995
denovo534	255	150	0	87	0	1	0	3	8	0	0	0	3	0	0
denovo2383	246	321	25	329	313	0	17	43	43	0	0	1	2	0	0
denovo128	245	31	0	42	744	0	1840	1005	1607	1	1	0	4	0	1
denovo853	244	0	0	0	0	0	0	0	0	0	0	0	0	0	0
denovo795	243	0	8	0	212	0	4	3	1	1	1	0	0	0	0
denovo8	239	398	181	521	1198	1255	723	1556	1295	4212	1094	6157	1036	477	360
denovo574	235	0	0	0	271	0	4	1	2	0	0	0	0	0	0
denovo1270	234	0	0	0	0	0	0	0	0	0	0	0	0	0	0
denovo714	232	22	13	0	140	0	5	2	4	0	0	1	0	0	0
denovo791	222	120	181	264	87	0	32	43	89	0	1	0	3	0	0
denovo896	220	14	0	0	0	0	0	0	0	0	0	0	0	0	0
denovo899	214	0	0	0	0	0	0	0	0	0	0	0	0	0	0
denovo6567	214	10	0	0	0	0	0	0	0	1	0	0	0	0	0
denovo1285	210	6	0	0	0	0	0	0	0	0	0	0	0	0	1
denovo240	209	0	1732	252	1	0	25	46	9	0	1	0	0	0	0
denovo244	209	650	60	179	0	1534	0	0	0	0	0	0	0	0	0
denovo920	209	4	42	0	0	0	0	3	0	0	0	0	11	0	0
denovo1019	207	0	0	0	0	0	0	0	0	0	0	0	0	0	0
denovo726	202	25	0	97	0	0	0	0	3	0	0	1	10	3	158
denovo974	195	0	0	0	0	0	0	0	0	0	0	0	0	0	1
denovo601	194	165	62	0	0	0	1	3	0	0	0	0	1	0	0
denovo141	191	83	525	231	215	0	356	318	330	98	76	4	14	0	0
denovo181	187	54	5	0	62	0	768	242	186	26	87	9	279	103	323
denovo645	187	80	0	129	0	0	0	0	0	0	0	0	0	0	0
denovo614	182	8	12	34	0	0	92	62	115	1	7	0	28	29	42
denovo910	179	89	0	119	125	0	0	1	0	3	0	0	6	2	0
denovo239	179	635	56	261	659	0	400	983	588	57	31	38	14	0	1
denovo1025	178	9	0	0	0	0	0	0	0	0	0	12	0	8	1
denovo1077	173	0	0	0	0	0	2	0	2	0	0	0	0	0	0
denovo2495	172	9	37	4	28	0	0	0	0	0	0	0	8	1	0
denovo300	170	219	66	171	0	259	487	327	382	5	14	0	3	0	0
denovo108	166	242	63	36	0	191	545	853	372	1	1	0	244	227	282
denovo1252	164	0	0	1	0	0	3	10	6	0	0	0	0	0	0
denovo1288	160	0	0	0	0	0	0	0	0	0	0	0	0	0	0
denovo27	158	233	13	539	0	0	507	163	143	95	145	6	2642	5967	5668
denovo524	157	216	6	130	0	0	2	0	0	0	0	0	21	0	0
denovo468	155	42	29	41	318	0	0	0	3	0	0	0	0	0	0
denovo42	153	282	13	43	54	0	2964	1161	767	3124	478	554	429	358	1008
denovo5760	149	171	20	94	54	290	598	679	722	21	44	8	97	33	10
denovo406	147	93	33	923	0	0	272	262	355	1	25	0	2	0	0
denovo548	141	56	527	75	126	0	5	1	12	0	0	0	15	0	0
denovo1217	141	0	8	236	0	0	27	62	18	0	0	0	0	0	0
denovo538	140	67	5	197	0	0	43	26	27	0	0	1	17	9	0
denovo1342	140	7	69	3	23	0	0	0	0	0	0	0	0	0	0
denovo1456	138	0	0	0	0	0	0	0	0	0	0	0	0	0	0
denovo12	138	4	0	108	0	0	9	10	4	2	1	5	32	48	1
denovo121	137	157	25	311	113	0	128	181	185	211	198	286	1349	573	750
denovo75	136	132	0	3175	0	540	0	0	14	0	0	0	131	29	381
denovo1193	133	41	17	0	0	0	5	0	1	0	0	0	30	9	8
denovo1195	133	0	0	0	0	1	0	0	0	0	0	0	0	0	0
denovo418	132	486	255	42	74	1155	3	4	0	0	0	0	0	0	0
denovo1557	132	0	0	0	0	0	0	0	0	0	0	0	0	0	0
denovo722	129	0	0	177	33	0	0	0	3	0	0	0	12	14	4
denovo4655	128	79	24	177	0	0	0	0	0	0	0	0	0	0	0
denovo227	126	192	111	258	61	281	43	279	92	196	103	156	154	90	140
denovo981	126	0	31	0	0	0	0	3	15	0	0	0	0	0	0
denovo458	124	80	61	1	0	583	23	26	13	21	24	5	0	0	1
denovo629	124	45	0	294	0	0	13	1	3	0	12	0	26	0	15
denovo1248	123	5	0	0	0	0	2	1	1	0	0	0	20	0	3
denovo776	122	123	3	158	245	0	2	0	2	0	0	0	0	0	0
denovo715	121	80	0	62	0	0	30	8	35	0	0	0	0	0	0
denovo606	120	84	28	364	0	261	0	3	0	0	0	0	1	0	0
denovo1274	119	58	9	40	0	0	0	0	0	0	0	0	0	0	0
denovo1335	119	5	0	0	38	0	2	9	0	0	101	0	1	0	4
denovo980	119	0	0	167	0	0	0	0	0	0	0	0	0	0	0
denovo1487	119	11	113	26	10	0	4	2	3	0	0	0	2	0	2
denovo2068	119	20	24	0	0	0	0	0	0	0	0	0	0	0	0
denovo1291	117	0	0	0	0	0	0	0	0	0	0	0	0	0	0
denovo1246	117	14	117	37	0	0	0	0	4	0	0	0	0	0	0
denovo1305	117	0	0	0	0	0	0	0	0	0	0	0	0	0	0
denovo1378	116	21	18	7	2	0	13	10	4	0	0	0	51	130	161
denovo318	114	699	77	0	0	0	0	8	6	0	0	0	3	0	1
denovo396	113	22	30	510	144	0	1	3	0	0	2	8	5	8	4
denovo298	113	280	102	396	53	0	683	379	626	69	35	0	21	12	2
denovo1370	112	0	0	1	0	0	0	0	0	0	0	0	0	0	0
denovo700	111	201	49	212	36	0	23	4	10	1	0	0	80	29	17
denovo1522	110	18	119	0	0	0	0	0	0	0	0	0	0	0	0
denovo1711	107	5	0	0	0	0	0	0	3	0	0	0	0	0	0
denovo1606	107	0	0	0	0	0	3	0	2	0	0	0	0	0	0
denovo1593	106	40	30	13	60	0	0	0	0	0	0	0	2	2	0
denovo352	105	452	58	194	256	0	2	11	8	0	1	0	21	0	0
denovo852	104	28	57	173	70	0	22	6	3	0	0	0	2	0	0
denovo727	104	97	0	168	0	0	1	169	0	0	0	0	173	30	107
denovo1424	104	0	0	0	0	0	0	0	0	0	0	0	0	0	0
denovo744	100	0	78	0	0	341	0	0	1	0	0	0	0	0	0
denovo20	100	331	41	572	489	0	550	842	1177	770	437	2663	1263	294	301
denovo52	95	185	281	331	369	0	250	438	428	289	137	879	282	45	28
denovo557	94	15	66	98	130	0	0	0	5	0	0	0	0	0	0
denovo516	94	50	26	227	58	524	0	3	0	0	0	0	3	0	0
denovo493	94	32	0	417	0	0	3	1	1	0	0	0	0	0	0
denovo1563	93	12	0	0	0	0	3	0	0	0	0	0	0	0	0
denovo649	93	472	0	0	0	0	0	0	0	0	0	0	0	0	1
denovo1664	92	16	0	0	0	0	10	11	10	0	0	0	0	0	0
denovo1172	92	2	0	0	0	0	18	5	6	0	0	0	16	0	0
denovo2138	89	0	0	0	0	0	0	0	0	0	0	0	0	0	0
denovo253	87	53	704	42	332	0	1	1	4	0	0	0	0	0	0
denovo1718	86	0	0	0	0	0	0	3	2	0	4	22	2	3	0
denovo1549	86	10	61	35	0	0	13	7	12	0	0	0	10	6	29
denovo5444	85	0	0	0	0	0	0	0	5	0	0	0	0	0	1
denovo422	84	26	0	73	83	255	196	171	143	0	3	0	24	8	4
denovo2733	84	19	63	24	111	0	3	44	21	0	0	0	8	148	6
denovo486	84	246	0	296	0	0	1	0	0	0	0	0	0	0	0
denovo1269	83	0	54	0	0	0	0	0	0	0	0	0	0	0	0
denovo499	81	3	2	0	441	0	1	0	0	0	0	0	0	0	0
denovo336	81	2	74	94	101	912	0	0	0	0	0	0	0	0	0
denovo1594	79	0	0	0	0	0	0	0	0	0	0	0	0	0	0
denovo1597	78	0	0	0	0	0	0	0	0	0	0	0	0	0	0
denovo229	78	77	399	143	0	0	189	211	267	0	0	0	0	0	0
denovo1148	77	24	42	0	4	0	1	0	0	0	0	0	4	0	2
denovo1821	76	27	0	0	0	0	5	0	0	0	0	0	0	0	0
denovo1292	75	0	28	88	0	0	19	11	10	0	0	0	0	0	0
denovo203	75	86	109	38	353	272	501	776	408	5	10	1	133	81	41
denovo1525	75	0	0	0	0	0	0	0	0	0	0	0	0	0	0
denovo1260	74	0	44	0	0	0	0	4	0	0	0	0	0	0	0
denovo778	74	17	20	482	60	0	5	1	17	0	0	0	0	0	0
denovo91	73	121	219	128	203	0	792	624	350	324	606	107	122	133	67
denovo130	73	84	17	153	0	274	1469	1131	1147	459	533	77	53	9	1
denovo315	73	41	0	832	0	0	0	0	0	0	0	0	0	0	0
denovo1553	73	14	0	1	82	0	7	0	11	0	0	0	103	55	58
denovo623	72	69	84	22	95	0	3	0	0	0	0	0	29	22	22
denovo626	71	214	0	296	0	0	8	0	1	0	0	0	0	0	0
denovo556	70	7	50	50	460	0	47	16	115	0	0	0	0	0	0
denovo1649	70	0	0	0	0	0	0	0	0	0	0	0	0	0	0
denovo769	70	96	37	0	0	0	19	13	25	0	0	0	11	0	1
denovo1504	70	0	0	0	2	53	0	0	0	0	0	0	0	0	0
denovo2207	69	22	0	0	0	0	7	12	3	0	0	0	0	0	0
denovo597	69	0	10	0	113	0	5	5	11	0	0	0	2	0	0
denovo1133	69	22	32	0	0	0	13	18	7	0	0	0	4	0	0
denovo575	68	45	101	0	132	0	1	5	0	0	0	1	11	2	2
denovo1604	68	4	19	0	0	0	0	0	0	0	0	0	0	0	0
denovo40	67	81	15	882	125	0	381	187	20	1291	657	401	1222	285	172
denovo173	67	27	0	0	120	290	346	394	434	3	26	2	60	35	42
denovo1848	66	23	0	0	0	0	2	3	0	0	0	0	4	0	5
denovo874	66	139	0	0	0	0	0	0	0	0	0	0	0	0	0
denovo1010	66	223	0	209	0	373	0	0	0	0	0	0	0	0	1
denovo1715	65	0	0	0	0	0	0	0	0	0	0	0	0	0	0
denovo1075	65	5	0	0	52	0	4	11	8	0	0	0	0	0	0
denovo608	64	345	29	0	74	0	4	2	2	0	22	28	0	0	0
denovo1770	63	0	0	0	0	0	1	3	0	1	0	0	0	0	0
denovo2261	63	0	0	0	27	0	0	2	2	0	0	0	7	0	32
denovo1725	63	3	0	0	0	0	0	0	0	0	0	0	0	0	0
denovo6965	63	0	0	0	0	0	16	11	25	1	2	0	5	10	0
denovo1271	62	0	0	101	0	0	0	0	0	0	0	0	0	0	0
denovo5374	62	10	18	87	75	1	32	81	95	0	48	3	2016	562	658
denovo1763	62	0	0	0	0	0	0	0	0	0	0	0	0	0	0
denovo2038	61	0	0	0	0	0	0	0	0	0	0	0	0	0	0
denovo1213	61	6	21	0	27	0	0	0	0	0	0	0	0	0	0
denovo444	60	29	88	112	267	0	3	1	1	0	0	0	0	0	0
denovo291	60	63	0	0	0	0	611	217	259	0	3	0	96	9	26
denovo1762	59	0	0	66	0	0	0	0	0	0	0	0	0	0	0
denovo547	59	0	171	40	144	0	0	0	0	0	0	0	0	0	0
denovo628	58	21	4	228	0	0	0	0	0	0	7	0	43	0	0
denovo83	58	55	15	66	49	323	518	360	409	115	174	50	231	432	321
denovo900	58	19	81	205	0	0	1	22	5	0	1	1	10	12	0
denovo889	58	33	65	215	0	0	5	0	0	0	5	0	29	3	28
denovo1395	57	25	20	170	10	20	4	0	1	1	2	2	1	1	1
denovo26	57	641	33	138	1	1375	1685	1142	965	1208	711	585	696	218	53
denovo1209	57	20	0	118	0	0	0	0	0	0	0	0	0	0	0
denovo901	57	6	0	0	156	0	0	0	0	0	0	1	0	3	0
denovo756	57	6	24	0	0	0	0	7	0	0	0	0	3	7	8
denovo190	56	574	3	408	73	620	16	3	13	39	20	2	0	5	8
denovo2278	55	2	0	0	0	0	0	0	0	0	0	0	11	0	0
denovo6696	55	28	23	0	74	0	22	0	0	0	0	0	0	0	0
denovo1070	54	0	17	65	0	0	2	8	17	18	0	0	2	0	0
denovo1016	54	134	0	0	0	0	0	0	0	1	0	0	0	0	0
denovo3180	54	2	0	0	0	17	0	0	0	0	0	0	0	0	0
denovo1256	53	73	0	42	0	0	0	0	0	0	0	0	0	0	0
denovo1081	53	3	0	75	0	0	11	2	40	0	0	0	3	0	0
denovo1224	52	6	0	0	0	0	14	104	3	0	0	0	7	0	0
denovo231	52	41	11	179	62	1073	16	18	6	0	0	0	15	68	113
denovo96	50	1495	0	133	0	4332	0	0	0	0	0	0	0	0	0
denovo871	50	0	5	0	173	0	0	0	0	0	0	0	0	0	0
denovo235	50	54	19	91	0	0	110	96	64	141	94	188	37	12	22
denovo5582	49	23	0	0	0	0	176	76	35	1	10	0	49	3	9
denovo2070	48	63	9	0	0	0	43	74	39	1353	274	370	273	35	25
denovo2375	48	0	0	0	0	0	0	0	0	0	0	0	0	0	0
denovo1847	47	0	0	0	0	0	0	0	0	0	1	0	0	0	0
denovo301	47	88	82	242	624	517	10	0	5	0	0	0	0	0	0
denovo2401	47	7	0	0	0	0	0	0	0	0	0	0	0	0	0
denovo2093	47	0	0	0	0	0	0	0	0	0	0	0	0	0	0
denovo745	46	120	56	17	1	270	49	2	8	0	0	0	0	0	0
denovo1749	46	18	0	0	0	0	0	2	2	0	0	0	5	0	0
denovo448	45	6	4	0	35	899	41	106	20	0	0	0	21	0	0
denovo1953	45	4	0	0	0	0	13	212	8	16	15	52	17	4	1
denovo2092	45	0	5	0	0	0	1	0	0	3	0	0	0	0	0
denovo2036	44	0	1	0	2	0	0	0	0	0	0	0	0	0	0
denovo2946	44	0	0	0	0	376	0	0	0	0	0	0	0	0	0
denovo509	44	40	95	0	65	0	58	87	25	29	12	1	6	0	0
denovo1188	43	18	0	72	0	0	0	0	0	0	0	0	0	0	0
denovo6515	43	14	60	0	0	0	10	13	5	1	0	0	6	0	2
denovo1935	43	0	0	0	0	0	2	6	0	0	0	0	0	0	0
denovo1192	43	5	0	91	0	0	0	0	1	0	0	0	0	0	0
denovo451	43	12	103	0	0	424	46	93	25	0	0	0	8	0	0
denovo1261	43	2	23	0	0	0	0	9	28	10	2	0	0	2	0
denovo2687	43	18	0	0	0	0	0	0	0	0	0	0	0	0	0
denovo335	43	0	0	878	0	0	0	0	0	0	0	0	0	0	0
denovo1792	43	33	0	0	0	0	0	0	0	0	0	0	0	0	0
denovo1160	42	85	1	1	100	0	8	2	17	0	0	0	3	0	0
denovo3506	42	11	17	0	19	0	1	0	1	0	0	0	1	0	0
denovo1362	42	0	2	73	0	0	4	14	6	0	0	0	0	0	0
denovo3220	42	1	0	0	0	0	0	0	0	0	0	0	0	0	0
denovo2118	42	4	0	0	0	0	0	0	0	0	0	0	0	0	0
denovo5124	41	27	0	1	1	0	2	4	8	36	6	2	12	1	1
denovo1878	41	13	34	40	18	0	1	0	5	0	0	0	0	0	0
denovo2488	41	0	0	0	0	0	0	0	0	0	0	0	0	0	0
denovo5662	41	10	0	70	0	0	13	55	30	1	124	109	2	0	236
denovo1916	40	44	45	0	103	0	21	14	13	7	9	0	0	0	0
denovo892	40	35	0	244	0	0	0	0	0	0	0	0	0	3	2
denovo1685	40	6	0	21	25	0	6	0	1	0	0	0	2	19	36
denovo2052	40	0	0	0	0	0	2	3	0	0	0	0	0	0	0
denovo1500	40	12	7	0	0	0	117	76	59	1	0	0	72	22	6
denovo950	40	17	0	28	0	191	0	0	0	0	0	0	0	0	0
denovo2683	40	0	0	0	0	0	0	0	0	0	0	0	0	0	0
denovo2562	40	0	35	0	3	0	0	0	0	0	0	0	0	0	0
denovo2242	39	0	0	0	0	0	0	0	0	0	0	0	0	0	0
denovo85	39	79	20	11	132	601	3271	887	691	69	87	21	141	26	16
denovo1348	39	28	15	0	0	0	6	3	10	0	0	0	1	0	0
denovo1856	38	5	39	0	0	0	1	0	0	0	0	0	0	0	12
denovo868	38	0	169	47	0	0	0	0	0	0	0	0	0	0	0
denovo2664	38	0	5	0	54	0	0	0	0	0	0	1	0	0	0
denovo1181	37	0	0	1	0	0	34	29	59	3	3	0	3	142	3
denovo2136	37	0	0	0	0	0	28	7	3	0	0	0	3	0	0
denovo5909	37	0	0	0	0	0	0	1	6	0	1	0	0	0	0
denovo481	37	138	81	126	337	0	0	3	0	0	0	0	0	0	0
denovo2214	36	0	3	0	0	0	5	0	0	0	0	0	0	0	0
denovo431	36	173	43	101	0	298	0	0	0	0	0	0	0	0	0
denovo1020	36	0	4	60	0	0	25	11	41	0	0	0	4	45	36
denovo1496	36	43	0	0	0	0	0	0	0	0	0	0	0	0	0
denovo15	36	172	0	15084	0	246	0	0	0	0	0	0	0	1	0
denovo2920	35	0	0	0	0	0	0	0	0	0	0	0	0	0	0
denovo1239	35	0	3	81	0	0	0	0	0	0	0	0	0	0	0
denovo3448	35	278	15	541	0	0	18	8	4	40	39	4	73	81	41
denovo297	35	163	31	665	95	0	10	0	0	0	0	0	0	0	0
denovo2581	35	0	0	0	0	0	8	0	0	0	0	0	0	0	0
denovo2074	34	0	11	0	0	0	0	6	0	0	0	1	0	0	0
denovo284	34	55	28	89	0	0	284	118	107	1	2	0	27	12	3
denovo2129	34	1	0	0	0	0	0	0	0	0	0	0	0	0	0
denovo594	34	22	0	148	0	0	1	2	2	24	1	17	40	8	8
denovo194	34	17	0	93	0	0	6	0	15	238	10	50	14	0	107
denovo78	34	5	0	694	1	0	2249	0	1	1847	1	17	69	54	1175
denovo829	34	14	4	0	107	248	17	8	6	0	1	0	7	4	9
denovo1163	33	22	0	64	0	0	3	0	1	0	0	0	8	0	0
denovo281	33	853	1043	0	132	0	20	0	63	1	2	5	0	0	0
denovo1199	33	0	0	29	0	0	24	121	3	0	0	0	0	0	0
denovo1859	33	0	0	0	0	0	0	0	2	1	2	0	0	0	0
denovo1588	33	0	0	0	0	0	0	0	0	0	0	1	0	1	58
denovo333	33	0	460	0	0	0	281	312	383	0	5	0	0	0	0
denovo1651	33	15	4	32	0	0	0	0	0	0	0	0	0	0	0
denovo1040	33	19	20	0	0	0	15	67	17	36	11	16	12	0	0
denovo3154	32	0	9	0	0	0	2	1	40	0	0	0	0	0	0
denovo374	32	591	215	89	54	0	22	7	22	9	15	2	0	0	0
denovo405	32	11	7	28	0	0	159	178	266	0	0	0	13	2	0
denovo2266	31	0	0	0	0	0	0	0	0	0	0	0	0	0	0
denovo4654	31	132	64	53	0	0	51	28	41	0	4	0	3	5	2
denovo1760	31	0	19	0	0	0	106	45	18	0	0	0	0	0	0
denovo2415	31	26	0	0	0	0	5	2	2	0	0	0	0	0	0
denovo753	31	17	0	0	0	0	1	0	2	0	0	0	256	0	0
denovo2896	31	0	0	0	0	0	2	0	0	0	0	0	0	0	0
denovo839	30	0	0	16	0	0	57	1	2	0	1	0	0	0	0
denovo1539	29	0	0	52	0	0	0	0	0	0	0	0	0	0	0
denovo1089	29	0	30	0	154	0	5	2	1	0	0	0	0	0	0
denovo1868	29	56	0	0	0	0	6	6	2	0	0	0	0	0	0
denovo5095	29	39	0	44	0	0	71	12	35	0	0	0	35	3	261
denovo1873	29	69	9	0	0	0	0	0	0	0	0	0	0	0	0
denovo2467	29	0	0	0	0	0	2	4	0	0	0	0	0	0	0
denovo793	29	4	285	0	0	0	41	44	46	0	6	1	13	10	4
denovo466	28	18	262	30	373	0	292	226	117	1	4	0	5	0	0
denovo463	28	196	236	82	0	0	2	0	0	0	0	0	0	14	1
denovo2844	28	11	11	0	0	0	0	0	1	0	0	0	0	0	0
denovo3357	28	0	0	0	0	0	0	0	0	0	0	0	0	0	0
denovo2675	27	2	0	3	0	0	0	0	0	0	0	0	0	0	0
denovo3504	27	1	0	0	0	0	0	0	0	0	0	0	0	0	0
denovo2047	27	0	13	0	0	0	0	0	0	0	0	0	2	12	0
denovo2609	27	0	0	0	0	0	0	0	0	0	0	0	0	0	0
denovo2569	27	0	0	0	0	0	1	0	4	0	3	0	0	0	0
denovo1232	26	22	0	0	86	0	0	3	8	0	0	0	0	0	0
denovo2525	26	0	0	0	0	0	0	0	2	0	0	0	0	0	0
denovo1351	26	28	34	87	0	0	66	9	25	0	0	0	7	0	0
denovo3780	26	0	0	0	0	0	0	0	0	0	0	0	0	0	0
denovo542	26	2	0	0	0	0	122	192	41	1	0	0	3	41	0
denovo806	26	12	0	209	0	0	2	5	1	0	0	0	0	0	0
denovo2648	26	2	0	0	0	0	0	0	0	0	0	0	0	0	0
denovo30	26	43	0	195	0	0	83	39	25	49	86	3677	3055	290	97
denovo1080	25	110	21	101	84	0	3	3	5	0	1	0	116	11	9
denovo934	25	0	0	48	0	213	0	0	0	0	0	0	0	0	0
denovo559	25	8	34	0	1	555	0	0	0	0	0	0	1	0	0
denovo2188	25	6	8	0	0	0	0	0	0	0	0	0	1	0	0
denovo3297	25	0	0	0	0	0	2	3	0	0	0	0	0	0	0
denovo3137	25	1	0	0	0	0	0	0	0	0	0	0	0	0	0
denovo640	25	18	0	0	0	0	185	124	159	94	24	0	58	35	10
denovo862	25	86	11	0	0	0	95	174	53	0	1	1	0	2	1
denovo1592	24	3	11	46	0	0	0	0	0	0	0	0	0	0	0
denovo5210	24	0	0	0	0	0	0	0	0	0	0	0	0	0	0
denovo2831	24	3	0	0	0	0	0	0	0	0	0	0	0	8	0
denovo2578	24	0	0	0	0	0	2	0	3	0	1	0	8	0	0
denovo2311	24	12	0	33	0	0	0	2	1	0	0	0	0	0	0
denovo1114	24	72	3	53	0	0	0	4	0	0	0	0	0	0	0
denovo687	24	67	190	0	0	0	44	44	47	0	1	1	0	0	0
denovo1177	24	7	0	0	0	0	5	0	9	38	4	29	3	5	15
denovo331	24	0	6	311	0	352	2	1	0	57	5	44	70	78	59
denovo2237	24	10	0	0	0	0	1	5	1	0	4	0	4	0	0
denovo1380	24	0	0	69	0	0	0	0	0	0	0	0	0	0	0
denovo251	24	87	25	0	144	565	102	319	104	8	60	5	22	40	0
denovo210	24	99	0	0	56	0	70	61	80	14	10	6	112	54	6
denovo3072	23	0	0	0	0	0	0	0	0	0	0	0	0	0	0
denovo2502	23	0	5	0	0	0	0	0	0	0	0	0	0	0	0
denovo1107	23	29	39	116	141	0	25	7	0	0	0	0	0	0	0
denovo1319	23	19	0	181	0	0	0	1	0	0	0	0	1	0	0
denovo811	23	56	62	46	0	0	24	14	41	5	8	0	30	28	10
denovo132	23	5	0	0	0	1	2	1	1	0	0	0	1	0	2262
denovo80	23	30	0	27	0	0	525	138	297	3619	101	25	435	29	10
denovo955	23	25	20	40	157	0	0	2	5	0	0	0	0	0	0
denovo1816	23	0	0	0	0	0	7	7	16	2	1	0	0	0	0
denovo2623	23	8	0	0	0	0	0	0	0	0	0	0	0	0	0
denovo2627	23	0	0	0	0	0	0	0	0	0	0	2	7	8	0
denovo2662	23	0	0	0	0	0	0	0	0	0	0	0	0	0	0
denovo2480	23	0	0	0	0	0	0	0	0	0	0	0	0	0	0
denovo1901	23	82	0	0	0	0	1	0	0	0	0	0	0	0	0
denovo3076	22	0	0	0	0	0	8	8	2	0	0	0	2	0	0
denovo675	22	127	85	0	0	0	61	28	30	0	0	0	0	0	0
denovo3011	22	2	0	4	0	0	0	0	0	0	0	0	0	0	0
denovo94	22	10	36	40	0	0	406	326	100	61	325	12	17	286	105
denovo2715	22	0	0	0	0	0	2	0	0	0	0	0	0	0	0
denovo2734	22	0	0	0	0	0	0	0	0	0	0	0	0	0	0
denovo2229	22	0	0	0	0	0	5	0	15	0	3	0	0	0	0
denovo2696	22	0	0	0	0	0	4	11	0	0	0	0	0	0	0
denovo2772	22	0	0	0	0	0	0	0	3	0	0	0	2	0	0
denovo1483	22	0	0	81	0	0	0	0	0	0	0	0	0	0	0
denovo2393	22	7	5	9	0	0	0	0	1	0	0	0	2	0	0
denovo2744	22	20	0	63	0	0	3	3	4	0	0	0	0	0	0
denovo1366	22	36	38	0	0	0	3	0	0	0	0	0	0	0	0
denovo1908	22	14	0	9	0	0	0	0	0	0	0	0	0	0	0
denovo2640	22	2	12	0	0	0	6	8	3	0	0	0	0	0	0
denovo2117	22	0	0	0	28	0	16	5	7	0	0	0	0	0	0
denovo2892	22	3	0	0	0	0	0	0	0	0	0	0	0	0	0
denovo2153	21	0	17	0	0	0	0	0	0	0	0	0	0	0	0
denovo387	21	108	59	159	0	0	68	178	156	2	1	1	2	0	0
denovo1339	21	8	30	0	0	0	16	6	19	0	0	0	2	0	0
denovo571	21	28	0	113	0	260	0	1	4	0	0	0	9	0	2
denovo419	21	0	612	0	0	0	0	0	5	0	0	0	0	0	0
denovo456	21	0	0	0	0	656	0	0	0	0	0	0	0	0	0
denovo2390	21	21	13	0	0	0	20	4	5	0	0	0	0	0	0
denovo2238	21	0	27	0	0	0	4	0	1	0	0	0	0	0	0
denovo1434	21	13	11	0	0	0	42	0	0	0	0	0	0	0	1
denovo4334	21	0	0	0	0	0	0	0	0	0	0	0	0	0	0
denovo503	21	5	0	0	0	0	547	67	292	0	0	0	28	5	0
denovo2294	21	2	1	24	0	0	0	0	0	0	0	0	0	0	0
denovo843	21	22	0	0	62	0	0	0	3	25	6	20	16	2	3
denovo254	21	97	271	39	630	0	336	86	241	74	53	41	1	0	0
denovo18	21	128	83	157	361	161	2627	1379	3290	85	464	115	310	93	52
denovo1512	20	3	13	40	0	0	0	0	0	0	0	0	0	0	0
denovo2883	20	0	0	0	0	0	0	0	0	0	0	0	0	0	0
denovo1402	20	1	0	0	0	98	5	0	1	0	0	0	1	13	18
denovo206	20	17	10	0	18	0	532	335	245	6	0	0	240	1	10
denovo1970	20	0	0	38	0	0	0	0	0	0	0	0	0	0	5
denovo3823	20	0	1	0	0	0	0	0	0	0	0	0	0	0	0
denovo1974	20	5	14	0	0	0	0	0	0	0	0	0	0	0	0
denovo635	20	3	0	0	0	0	345	37	38	0	0	0	13	6	4
denovo2795	20	0	0	0	0	0	0	0	0	0	0	0	0	0	0
denovo2923	19	0	0	0	0	0	0	0	0	0	0	0	0	0	0
denovo2814	19	4	0	0	0	0	0	0	0	0	0	0	0	0	0
denovo2860	19	0	0	0	0	0	7	2	4	0	0	0	0	0	0
denovo138	19	43	37	0	0	0	36	19	19	2	17	16	1322	612	145
denovo1157	19	52	1	0	172	0	5	0	1	0	0	0	0	0	0
denovo779	19	30	38	0	168	0	0	0	0	0	0	0	0	0	0
denovo1982	18	27	0	0	0	0	0	0	0	0	0	0	0	0	0
denovo4064	18	6	0	0	0	0	22	19	40	0	0	0	2	0	0
denovo4388	18	0	0	0	0	0	3	0	5	0	0	0	0	0	0
denovo169	18	11	0	93	0	0	7	91	12	605	251	2556	24	20	44
denovo2738	18	0	0	0	1	117	0	0	1	0	0	0	0	0	19
denovo3914	18	13	40	0	0	0	0	3	0	8	1	0	9	617	1
denovo2842	18	0	0	0	0	0	0	0	0	0	0	0	0	0	0
denovo280	18	4	13	0	116	343	63	72	143	335	136	8	35	36	10
denovo6119	18	16	13	0	0	0	244	438	362	8	17	1	2	0	0
denovo3049	18	0	0	0	0	0	0	0	0	0	0	0	0	0	0
denovo1561	18	0	0	0	99	0	0	0	0	0	0	0	0	0	0
denovo2934	18	0	0	0	0	0	0	0	0	0	0	0	0	0	0
denovo909	18	5	195	0	0	0	11	0	2	0	0	0	0	0	0
denovo944	18	32	6	143	0	0	3	0	3	0	0	0	0	0	0
denovo135	18	639	257	302	775	0	62	34	93	20	33	19	49	158	27
denovo2854	18	0	0	0	0	0	0	5	1	0	0	0	0	0	0
denovo4813	18	62	0	0	0	0	0	0	0	0	0	0	0	0	0
denovo3537	17	0	0	0	0	0	0	0	0	0	0	1	0	1	0
denovo4583	17	6	0	0	0	0	8	2	0	0	0	0	0	0	0
denovo946	17	30	43	0	89	0	125	107	74	0	3	0	0	1	6
denovo1057	17	15	4	0	0	0	89	24	27	3	4	2	1	0	0
denovo3197	17	6	0	0	0	0	0	0	3	0	0	0	0	0	0
denovo5016	17	2	0	0	0	0	0	0	0	0	0	0	0	0	0
denovo3044	17	0	0	0	0	0	0	0	0	0	0	0	0	0	0
denovo1782	17	8	7	3	0	0	0	0	0	0	0	0	49	11	0
denovo1722	17	10	35	0	0	0	0	0	0	0	0	0	0	0	0
denovo569	17	9	155	0	144	0	29	29	6	0	0	0	0	0	0
denovo2918	17	0	0	0	0	0	0	0	0	0	0	0	0	0	0
denovo1171	17	0	0	0	0	145	0	0	0	0	0	0	0	0	0
denovo2996	17	9	2	0	0	0	5	2	1	0	0	0	0	0	0
denovo3189	17	4	152	0	0	0	0	0	0	0	0	0	0	0	0
denovo219	17	101	1	0	0	0	233	138	277	31	3	2	16	91	11
denovo1519	16	6	0	80	0	0	6	2	12	0	0	0	0	0	0
denovo4000	16	0	0	0	0	0	2	0	0	0	0	0	0	0	0
denovo1733	16	0	6	0	0	0	9	43	16	1	2	0	0	0	0
denovo3094	16	0	0	0	0	0	0	0	0	0	0	0	0	0	0
denovo2827	16	1	3	5	0	0	0	0	0	0	0	0	0	0	0
denovo6624	16	0	7	0	0	0	118	40	18	2	6	4	12	17	7
denovo475	16	35	20	0	165	0	79	83	141	34	31	14	208	166	153
denovo2254	16	15	0	0	0	0	4	0	0	0	0	0	0	0	0
denovo4536	16	4	2	0	0	0	0	0	0	0	0	0	1	0	0
denovo1150	16	16	54	0	114	0	26	16	71	0	0	1	0	0	0
denovo2956	16	9	4	0	0	0	0	0	1	0	0	0	0	0	0
denovo1176	16	0	0	0	0	0	16	5	0	9	0	0	6	4	12
denovo273	16	155	34	136	661	0	49	48	109	24	24	98	191	52	11
denovo4543	15	0	147	0	136	0	51	55	60	0	0	0	0	0	0
denovo2903	15	0	0	0	0	0	0	0	0	0	0	0	3	0	0
denovo1309	15	28	0	50	0	0	0	0	0	0	0	0	0	0	0
denovo2125	15	18	13	0	0	0	0	0	0	3	5	2	13	1	2
denovo775	15	11	0	0	0	0	222	23	61	0	0	0	3	0	0
denovo3296	15	0	0	0	0	0	0	0	0	0	0	0	0	0	0
denovo1542	15	6	0	89	0	0	282	116	184	164	8	4	7	2	3
denovo3785	15	0	1	0	0	0	0	0	0	0	0	0	2	0	0
denovo3005	15	11	57	0	0	0	4	1	4	0	0	0	1	0	0
denovo1529	15	55	1	0	0	0	0	0	0	0	0	0	0	0	0
denovo3020	15	0	0	0	0	0	0	0	0	0	0	0	0	0	0
denovo1110	15	0	36	0	212	0	0	0	0	0	0	0	0	0	0
denovo681	15	7	0	0	0	360	0	0	0	0	0	0	0	0	0
denovo3456	15	5	0	0	0	0	0	0	0	0	0	0	0	0	0
denovo3416	15	13	10	3	0	0	0	1	1	0	0	0	0	0	0
denovo505	15	28	143	73	137	0	107	11	68	3	0	0	7	0	0
denovo1903	15	10	0	0	0	0	18	16	5	0	0	0	5	4	0
denovo2365	15	0	0	0	0	0	0	2	0	0	1	0	0	1	0
denovo1559	15	0	0	59	0	0	0	0	0	0	0	0	0	0	0
denovo2799	15	6	0	0	0	0	0	0	0	0	0	0	0	0	0
denovo1961	15	44	0	0	0	0	0	0	2	1	0	0	8	0	0
denovo3246	14	0	0	0	0	0	0	0	0	0	0	0	0	0	0
denovo3384	14	0	0	0	0	0	0	0	0	0	0	0	0	0	0
denovo3110	14	19	0	0	0	0	3	0	0	0	0	0	0	0	0
denovo1918	14	0	31	0	0	0	0	2	1	0	0	0	0	0	0
denovo773	14	8	0	0	287	0	0	0	0	0	0	0	0	0	0
denovo1523	14	20	24	0	124	0	0	0	1	0	0	0	3	0	0
denovo3163	14	0	0	0	0	0	0	0	0	0	0	0	0	0	0
denovo3088	14	10	0	0	0	0	0	0	0	0	0	0	0	0	0
denovo1152	14	17	5	87	0	0	0	0	0	0	0	0	0	0	0
denovo1364	14	144	43	0	165	0	455	296	416	125	90	9	9	12	3
denovo4937	14	0	0	0	0	0	0	0	0	0	0	0	1	0	0
denovo2993	14	0	0	0	0	0	0	0	0	0	0	0	0	0	0
denovo2295	14	32	0	0	0	0	0	1	2	0	0	0	2	0	0
denovo2483	14	0	0	0	0	0	8	2	6	0	0	0	2	0	0
denovo804	14	0	0	0	0	0	149	43	93	52	3	1	0	0	0
denovo3511	14	0	0	0	0	0	0	0	4	0	0	0	0	0	0
denovo2171	14	0	11	1	0	0	3	3	8	0	0	0	0	2	0
denovo2796	14	9	0	0	0	0	0	0	0	0	0	0	0	0	0
denovo613	13	35	0	63	0	0	11	54	38	0	0	0	59	8	5
denovo3690	13	0	0	0	0	0	0	0	0	0	0	0	0	0	0
denovo995	13	4	9	55	63	0	12	2	18	0	2	0	1	0	0
denovo1738	13	10	0	45	0	0	0	0	0	0	0	0	0	0	10
denovo3635	13	0	0	0	0	0	0	0	0	0	0	0	0	0	0
denovo345	13	77	24	0	0	0	233	487	248	213	31	2	23	7	0
denovo166	13	0	8	0	0	0	15	13	24	156	1335	246	38	2	9
denovo2714	13	0	0	0	0	0	0	0	0	0	0	0	3	16	18
denovo2220	13	0	0	0	0	0	0	0	1	0	0	0	10	1	0
denovo366	13	52	0	34	0	0	192	300	191	1	5	0	10	22	0
denovo2472	13	14	0	0	0	0	0	0	0	0	0	0	0	0	0
denovo498	13	79	0	0	78	427	12	4	2	0	0	0	0	0	0
denovo3525	13	0	0	0	0	0	0	0	0	0	0	0	0	0	0
denovo835	13	0	66	0	110	1	0	0	0	0	0	0	0	0	0
denovo988	13	188	27	0	50	0	45	0	6	0	0	0	0	0	0
denovo1502	13	9	0	82	0	0	0	0	0	0	0	0	0	0	0
denovo4043	13	0	0	0	0	0	0	0	0	0	0	0	0	0	0
denovo3867	13	0	0	0	0	0	0	0	0	0	0	0	0	0	0
denovo3256	13	0	0	0	0	0	0	0	0	0	0	0	0	0	0
denovo1585	13	11	20	0	0	0	2	19	19	1	0	1	0	0	0
denovo847	13	185	24	0	0	0	1	5	8	0	0	0	0	0	0
denovo1491	13	4	0	73	0	0	11	0	0	0	0	0	0	0	0
denovo2177	13	4	0	0	0	0	2	7	11	0	0	0	0	0	0
denovo2542	13	0	0	0	0	0	0	6	8	0	0	0	0	0	0
denovo4852	12	64	39	1	0	0	38	11	22	3	1	0	2	0	0
denovo670	12	64	31	272	0	0	2	14	8	3	1	3	1	1	1
denovo3486	12	11	15	0	123	0	140	297	250	3	454	0	14	22	18
denovo4385	12	0	34	41	130	0	93	13	0	0	0	1	4	0	0
denovo2241	12	2	15	0	0	0	1	3	2	0	0	0	4	0	1
denovo3150	12	2	5	0	0	0	202	103	111	144	219	3	1	0	0
denovo1454	12	32	0	54	0	0	0	0	1	0	0	0	0	0	0
denovo3918	12	0	0	0	0	0	0	0	0	0	0	0	0	0	0
denovo855	12	21	0	0	0	0	34	88	8	4	0	1	36	23	23
denovo3848	12	2	0	0	0	0	3	0	0	0	0	0	0	0	0
denovo1095	12	45	0	0	0	0	0	11	25	4	7	1	13	17	19
denovo6037	12	0	0	0	0	0	9	3	3	0	0	0	2	0	0
denovo3121	12	2	0	0	0	0	1	0	2	0	0	0	0	0	0
denovo506	12	33	15	0	0	0	174	103	124	77	18	79	28	12	14
denovo807	12	32	37	51	0	0	73	47	54	7	3	2	41	11	8
denovo1466	12	12	0	89	0	0	1	0	0	0	0	0	0	0	0
denovo3081	11	0	0	0	0	0	0	0	0	0	0	0	0	0	0
denovo1779	11	12	21	313	0	0	37	20	10	0	12	0	299	61	584
denovo656	11	0	158	0	194	0	10	8	12	0	0	0	0	0	0
denovo3632	11	0	0	0	0	0	0	0	0	0	0	0	0	0	0
denovo429	11	8	591	105	0	0	25	1	68	20	12	7	4	0	2
denovo2033	11	29	0	0	0	0	0	1	0	0	0	0	0	0	0
denovo3341	11	0	0	0	0	0	0	0	0	0	0	0	0	0	0
denovo4675	11	2	0	0	0	0	0	0	0	0	0	0	0	0	0
denovo1444	11	11	0	1	0	0	14	32	13	7	0	0	1	1	3
denovo66	11	82	187	27	67	0	622	617	623	311	93	95	268	337	193
denovo225	11	756	0	190	0	546	0	0	0	0	0	0	4	0	0
denovo592	11	0	413	0	0	0	108	52	204	0	2	0	0	0	0
denovo204	11	36	0	0	0	0	398	268	169	16	5	31	441	97	119
denovo4252	11	0	0	0	0	0	0	0	0	0	0	0	0	0	0
denovo3847	11	0	0	0	0	0	0	0	0	0	0	0	0	0	0
denovo3060	11	2	10	0	0	0	0	0	0	0	0	0	0	0	0
denovo3000	11	9	0	0	0	0	0	0	0	0	0	0	1	0	0
denovo3371	11	0	0	0	0	0	0	0	0	0	0	0	0	0	0
denovo961	11	9	17	119	40	0	0	0	2	0	0	0	0	0	0
denovo1155	11	0	0	0	93	0	0	0	0	0	0	0	13	3	6
denovo525	11	27	44	204	51	332	17	1	8	0	0	0	21	0	39
denovo3924	11	0	1	2	0	0	0	0	0	0	0	0	0	0	0
denovo2798	11	56	8	53	0	0	22	10	0	1	3	2	18	0	9
denovo4244	11	0	5	0	0	0	0	0	0	0	0	0	0	0	0
denovo1180	10	0	0	0	0	0	4	29	77	0	0	0	7	0	3
denovo421	10	101	32	0	245	0	20	23	34	0	1	0	164	3	1
denovo1754	10	0	0	52	0	0	0	0	0	0	0	0	4	0	0
denovo2385	10	6	0	0	0	0	2	1	2	0	0	0	5	0	0
denovo1842	10	0	0	0	0	0	0	0	0	0	0	0	2	56	31
denovo341	10	0	0	0	0	0	11	4	0	215	24	553	4	15	1
denovo4693	10	0	0	0	0	0	0	0	0	0	0	0	0	0	0
denovo2771	10	15	0	0	0	0	0	1	2	1	0	0	0	0	2
denovo530	10	111	8	98	0	413	14	2	0	0	0	0	75	1	48
denovo5183	10	0	0	0	0	0	0	0	0	0	0	0	0	0	0
denovo870	10	2	0	0	73	0	15	28	32	6	7	0	26	60	11
denovo6705	10	0	0	0	0	0	0	0	0	0	0	0	0	0	0
denovo2134	10	33	0	0	0	0	0	0	0	0	0	0	0	0	0
denovo3306	10	5	14	1	0	0	0	4	1	8	1	0	66	1	0
denovo3549	10	0	0	0	0	0	0	0	0	0	0	2	0	0	1
denovo2533	10	11	0	0	0	0	4	3	4	0	0	0	7	0	0
denovo3826	10	0	0	0	0	0	0	0	0	0	0	0	0	0	0
denovo3451	10	0	0	0	0	0	0	0	0	0	0	0	0	0	0
denovo719	10	5	26	11	201	0	0	4	1	0	0	0	0	0	2
denovo1387	10	0	0	92	0	0	0	1	1	0	0	0	0	0	0
denovo217	10	0	0	1288	134	0	3	35	46	1	0	0	0	0	0
denovo4370	10	1	0	0	0	0	0	0	0	0	0	0	0	0	0
denovo1793	10	0	0	48	0	0	0	0	0	0	0	0	0	0	0
denovo3550	10	0	0	0	0	0	0	0	0	0	0	0	0	0	0
denovo996	9	2	1	0	1	186	2	0	1	0	0	0	0	0	0
denovo3674	9	0	0	0	0	0	0	0	0	0	0	0	0	0	0
denovo5701	9	0	0	0	0	0	0	0	0	0	0	0	0	0	0
denovo127	9	8	843	0	278	383	684	723	869	1	0	1	46	114	18
denovo4052	9	0	0	0	0	0	0	0	0	0	0	0	0	0	0
denovo1820	9	24	0	0	0	0	6	15	12	0	0	0	15	3	0
denovo4323	9	0	0	0	0	0	1	0	0	0	0	0	4	0	0
denovo2988	9	6	0	0	0	0	0	0	0	0	0	0	0	0	0
denovo6290	9	0	0	0	0	0	0	0	0	0	0	0	0	0	0
denovo5398	9	0	0	0	0	0	0	0	0	0	0	0	0	0	0
denovo3722	9	0	0	0	0	0	0	0	0	0	0	0	0	0	0
denovo740	9	16	0	0	0	0	130	29	62	0	6	2	71	0	0
denovo2599	9	12	8	0	0	0	0	0	0	0	0	0	0	0	0
denovo1200	9	0	0	87	0	0	40	8	0	0	0	0	0	0	0
denovo4270	9	0	0	0	0	0	0	0	4	0	0	0	0	0	0
denovo3063	9	7	6	0	0	0	0	1	1	0	0	0	0	0	0
denovo987	9	1	14	0	0	0	65	21	74	0	24	0	0	0	0
denovo3625	9	4	0	0	0	0	4	0	0	0	0	0	0	0	0
denovo1589	9	0	0	71	0	0	0	0	0	0	0	0	0	0	0
denovo683	9	16	5	0	0	414	0	0	0	0	2	0	0	0	0
denovo158	9	55	13	4888	1	1	0	0	0	0	0	0	26	0	0
denovo2762	9	9	0	0	0	0	0	0	0	0	0	0	0	0	0
denovo3315	9	6	0	0	0	0	1	6	3	0	0	0	0	0	0
denovo4332	9	0	0	0	0	0	0	0	0	0	0	0	0	0	0
denovo882	9	0	0	0	0	225	0	0	1	0	0	0	0	0	0
denovo5190	9	0	0	0	0	0	0	0	0	0	0	0	0	0	0
denovo4128	9	0	0	0	0	0	4	0	0	0	0	0	0	0	0
denovo1047	9	3	0	0	0	278	0	0	0	0	0	0	0	0	0
denovo1458	9	9	110	0	0	0	14	0	12	1	1	4	6	13	27
denovo5368	9	0	0	0	0	0	0	0	0	0	0	0	0	0	0
denovo805	9	26	0	74	0	216	0	0	0	0	0	0	0	0	0
denovo2366	9	0	0	0	0	0	0	0	3	11	1	10	0	0	0
denovo1560	9	64	0	0	0	0	0	0	0	0	0	0	0	0	0
denovo5497	9	0	0	0	0	0	0	0	0	0	0	0	0	0	0
denovo4008	8	13	0	0	0	0	0	0	0	0	0	0	0	0	0
denovo3857	8	0	0	0	0	0	0	0	0	0	0	0	0	0	0
denovo423	8	0	0	0	0	0	127	200	123	0	0	2	71	21	24
denovo3697	8	0	0	0	0	0	2	0	0	0	0	0	0	0	0
denovo3871	8	0	0	0	0	0	0	0	0	0	0	0	0	0	0
denovo1736	8	0	0	0	0	0	18	9	7	0	0	0	1	4	3
denovo4541	8	7	4	0	0	0	0	0	0	0	0	0	0	0	0
denovo129	8	86	17	0	0	0	76	45	96	31	1747	3	6	22	8
denovo3816	8	0	0	0	0	0	0	0	0	0	0	0	0	0	0
denovo469	8	0	204	0	86	553	0	0	0	0	0	0	0	0	0
denovo4387	8	0	0	0	0	0	0	0	0	0	0	0	0	0	0
denovo6212	8	0	0	0	0	0	0	0	0	0	0	0	0	0	0
denovo4507	8	0	16	0	1	0	0	0	0	0	0	0	0	0	0
denovo2201	8	1	0	0	0	0	0	3	0	19	6	71	9	0	0
denovo572	8	0	0	0	0	0	344	65	166	11	6	0	39	12	0
denovo1802	8	0	0	58	0	0	0	0	0	0	0	0	0	0	0
denovo1143	8	0	10	150	0	0	0	0	0	0	0	0	0	0	0
denovo3934	8	0	0	0	0	0	0	0	0	0	0	0	0	0	0
denovo2455	8	0	0	24	0	0	0	0	0	0	0	0	0	0	0
denovo2458	8	53	0	0	0	0	0	0	0	0	0	0	0	0	0
denovo4130	8	0	0	0	0	0	0	0	0	0	0	0	0	0	0
denovo243	8	0	0	0	0	0	0	1	0	449	193	3	2	33	56
denovo2376	8	0	3	0	34	0	0	0	0	0	0	0	0	0	0
denovo1011	8	15	0	0	136	0	0	0	0	0	0	0	0	0	0
denovo3563	8	0	0	0	0	0	0	0	0	0	0	0	0	0	0
denovo3047	8	0	0	0	13	0	4	0	1	0	0	0	1	1	0
denovo3124	8	0	7	0	0	0	0	0	0	0	0	0	0	0	0
denovo2149	8	3	34	0	0	0	0	0	0	0	0	0	0	0	0
denovo2105	8	14	18	0	0	0	0	0	0	0	0	0	0	0	0
denovo5752	8	0	0	0	0	0	0	0	0	0	0	0	0	0	0
denovo2391	8	0	0	0	0	0	1	8	10	0	0	0	1	0	0
denovo4575	8	0	0	0	0	0	0	0	0	0	0	0	0	0	0
denovo1116	8	0	10	8	0	151	0	0	0	0	0	0	0	0	0
denovo908	8	18	10	48	147	0	30	0	10	0	0	0	1	0	0
denovo3982	8	0	8	0	0	0	0	0	0	0	0	0	0	0	0
denovo4686	8	0	0	0	0	0	0	0	0	0	0	0	0	0	0
denovo1544	8	0	0	72	0	0	0	0	0	0	0	0	0	0	0
denovo4475	8	9	0	0	0	0	0	0	0	0	0	0	0	0	0
denovo5431	8	3	16	5	1	36	248	361	220	153	155	4	58	54	66
denovo3105	8	0	0	0	0	0	52	46	40	0	1	0	12	0	0
denovo2994	8	1	23	0	54	0	2	11	5	0	0	0	1	0	0
denovo2489	8	13	0	0	0	0	5	3	0	293	34	117	12	3	4
denovo4082	8	59	0	0	0	0	916	1036	856	2	49	0	91	148	44
denovo5006	8	1	8	0	0	0	0	0	0	0	0	0	0	0	0
denovo3792	8	1	1	0	0	0	0	0	0	0	0	0	0	0	0
denovo1944	8	0	0	0	0	0	15	23	11	0	0	0	0	0	0
denovo1578	8	3	0	69	0	0	0	0	0	0	0	0	0	0	0
denovo1579	8	9	0	0	0	0	30	9	24	0	0	0	0	0	0
denovo3222	8	0	0	0	0	0	0	0	2	0	0	0	3	0	0
denovo4006	7	0	0	0	0	0	0	0	0	0	0	0	0	0	0
denovo2521	7	0	0	0	0	0	1	18	16	2	1	0	4	0	0
denovo3610	7	0	0	0	0	0	2	1	5	0	0	0	1	0	0
denovo3260	7	1	8	0	4	0	0	0	0	0	0	0	0	0	0
denovo658	7	0	0	0	0	0	36	9	7	162	52	458	6	0	44
denovo6233	7	0	0	0	0	0	0	0	1	0	0	0	0	0	0
denovo4564	7	0	0	0	0	0	0	5	0	0	0	0	0	0	0
denovo576	7	0	0	0	0	0	154	136	106	0	0	0	0	0	0
denovo2695	7	9	0	0	0	0	8	2	4	1	0	0	1	0	0
denovo4522	7	0	1	0	20	0	8	4	4	0	0	0	0	0	0
denovo3932	7	0	0	0	0	0	0	0	0	0	0	0	0	0	0
denovo1352	7	32	0	66	0	0	0	0	0	0	0	0	0	0	0
denovo3119	7	0	0	0	0	0	0	0	0	0	0	0	6	1	0
denovo3145	7	5	0	0	0	0	0	0	0	0	0	0	0	0	0
denovo3144	7	5	0	0	0	0	8	3	0	0	0	0	0	0	0
denovo3325	7	0	6	0	0	0	0	0	0	0	0	0	0	0	0
denovo6293	7	8	14	0	0	0	1	0	1	0	0	0	0	0	0
denovo2843	7	0	22	0	0	0	0	0	0	0	0	0	0	0	0
denovo4111	7	0	0	0	0	0	0	0	0	0	0	0	0	0	0
denovo4449	7	0	0	0	0	0	3	1	0	0	0	0	0	0	0
denovo2613	7	0	17	0	0	0	0	0	0	0	0	0	0	0	0
denovo1074	7	6	0	0	0	0	2	6	2	0	0	0	100	1	9
denovo2122	7	31	0	0	0	0	0	0	0	0	0	0	0	0	0
denovo2357	7	13	7	0	0	0	16	4	2	6	0	2	4	0	0
denovo5484	7	0	4	0	0	0	0	0	0	0	0	0	0	0	0
denovo4275	7	0	0	0	0	0	0	0	0	0	0	0	0	0	0
denovo4294	7	2	10	0	0	0	0	1	2	0	0	0	6	0	0
denovo2272	7	0	0	0	0	0	5	5	0	0	0	0	0	0	0
denovo3647	7	5	0	0	0	0	0	0	0	0	0	0	0	0	0
denovo4570	7	4	0	0	0	0	0	0	0	0	0	0	0	0	0
denovo904	7	0	0	0	0	0	1	122	14	0	0	0	12	8	12
denovo4682	7	0	0	0	0	0	3	0	0	0	0	0	0	0	0
denovo2768	7	0	0	0	0	1	0	1	1	8	3	9	5	3	14
denovo4471	7	0	0	0	0	0	0	0	0	0	0	0	0	0	0
denovo1693	7	9	0	0	34	0	61	55	32	0	2	0	0	2	2
denovo3458	7	0	0	0	0	0	0	0	7	0	0	0	0	0	0
denovo4934	7	0	0	0	0	0	0	0	0	0	0	0	0	0	0
denovo2292	7	25	0	0	0	0	0	0	0	0	0	0	0	0	0
denovo6145	7	0	3	0	0	0	0	0	0	0	0	0	0	0	0
denovo4110	7	0	0	0	0	0	0	0	0	0	0	0	0	0	0
denovo4441	7	1	0	0	0	2	0	0	0	0	0	0	0	0	0
denovo1657	7	29	8	0	83	0	2	0	0	0	0	0	0	0	0
denovo4169	7	3	0	0	0	0	0	0	0	0	0	0	0	0	0
denovo3771	7	0	3	0	6	0	0	0	0	0	0	0	0	0	0
denovo1925	7	21	65	0	0	0	0	0	0	0	0	0	0	0	0
denovo59	7	40	6	0	511	0	228	122	101	1247	1779	4074	707	41	23
denovo1577	7	0	21	0	44	0	3	0	4	0	0	0	0	0	0
denovo632	7	100	9	235	314	0	7	6	2	0	0	0	0	0	0
denovo1216	7	28	12	0	0	0	69	19	18	0	1	0	0	0	0
denovo3851	6	4	2	0	2	0	1	0	0	0	0	0	2	5	30
denovo5720	6	0	0	0	0	0	0	0	0	0	0	0	0	0	0
denovo4342	6	0	0	0	0	0	0	0	3	0	0	0	0	0	2
denovo3012	6	1	3	0	0	0	2	0	0	0	0	0	1	2	5
denovo385	6	2	30	0	0	415	96	127	806	0	0	1	98	29	31
denovo3249	6	0	0	0	0	0	1	0	7	0	0	0	1	0	0
denovo1279	6	12	2	104	0	0	4	10	0	0	0	2	1	2	2
denovo2907	6	8	0	0	0	0	6	0	0	0	0	0	0	0	0
denovo2736	6	7	0	0	0	0	9	1	3	0	0	0	2	0	0
denovo3158	6	0	0	0	0	0	0	0	0	0	0	0	7	0	0
denovo4698	6	0	0	0	0	0	0	0	0	0	0	0	0	0	0
denovo5789	6	0	0	0	0	0	0	0	0	0	0	0	0	0	0
denovo1379	6	2	18	71	22	0	0	0	0	0	0	0	0	0	0
denovo6884	6	0	0	0	0	0	7	20	0	0	1	0	0	9	0
denovo536	6	0	0	0	0	125	0	1	1	1	1	0	0	0	0
denovo4468	6	0	0	0	0	0	0	0	0	0	0	0	0	0	0
denovo1409	6	0	8	73	0	0	0	0	0	0	0	0	0	0	0
denovo4119	6	0	0	0	0	0	0	0	0	0	0	0	0	0	0
denovo3707	6	0	2	0	0	0	0	3	0	0	0	0	7	6	5
denovo2833	6	0	24	0	3	0	2	0	1	0	0	0	0	1	0
denovo4098	6	0	0	0	0	0	0	0	0	0	0	0	0	0	0
denovo5372	6	0	0	0	0	0	0	0	0	0	0	0	0	0	0
denovo2655	6	0	18	0	0	0	0	0	0	0	0	0	0	0	0
denovo4987	6	0	0	0	0	0	0	0	0	0	0	0	0	0	0
denovo5031	6	0	0	0	0	0	0	0	0	0	0	0	0	0	0
denovo2644	6	2	47	0	386	16	0	6	6	0	0	0	13	5	13
denovo5019	6	0	0	0	0	0	0	0	0	0	0	0	0	0	0
denovo4805	6	4	4	0	0	0	0	0	0	0	0	0	0	0	0
denovo1786	6	0	0	0	0	54	0	0	0	0	0	0	0	0	0
denovo3680	6	0	0	0	0	0	1	0	0	0	1	0	0	0	0
denovo609	6	118	0	181	0	0	0	0	0	8	11	28	4	27	2
denovo3213	6	0	7	6	0	0	0	0	0	0	0	0	0	0	0
denovo4074	6	1	0	0	0	0	0	0	0	0	0	0	0	0	0
denovo4843	6	0	0	0	0	0	0	0	0	0	0	0	0	0	0
denovo5151	6	0	0	0	0	0	0	0	0	0	0	0	0	0	0
denovo4727	6	0	0	0	0	0	0	0	0	0	0	0	0	0	0
denovo3491	6	2	0	0	0	0	0	0	0	0	0	0	0	0	0
denovo479	6	6	0	0	0	504	9	36	1	0	0	0	44	1	0
denovo2048	6	0	0	40	0	0	0	0	0	0	0	0	0	0	0
denovo4918	6	0	0	0	0	0	0	0	0	0	0	0	0	1	0
denovo1094	6	0	3	0	0	0	24	46	30	0	1	7	49	31	10
denovo1091	6	0	56	194	0	0	57	5	42	0	0	0	7	0	0
denovo5769	6	0	0	0	0	0	0	0	0	0	0	0	0	0	0
denovo6057	6	0	0	0	0	0	3	3	1	0	0	0	1	0	0
denovo4683	6	8	0	0	0	0	0	0	0	0	2	0	0	0	0
denovo5266	6	0	3	0	0	0	0	0	0	0	0	0	0	0	0
denovo1367	6	27	0	85	0	0	0	0	0	0	0	0	0	0	0
denovo3120	6	3	0	0	0	0	2	0	1	0	0	0	0	0	0
denovo5204	6	0	2	0	0	0	1	0	0	0	0	0	1	0	0
denovo1419	6	0	42	0	0	0	63	13	25	1	2	0	1	1	0
denovo1418	6	30	14	47	0	0	0	0	0	0	0	0	0	0	0
denovo2462	6	0	3	0	0	0	22	0	0	0	0	0	0	0	0
denovo1384	6	0	40	0	0	0	48	36	36	0	0	0	0	0	0
denovo4415	6	0	0	0	0	0	0	0	0	0	0	0	0	0	0
denovo933	6	113	8	0	47	0	44	35	40	15	17	35	19	32	3
denovo1046	6	13	95	0	0	0	12	4	11	0	0	0	0	0	0
denovo1674	6	0	6	0	0	0	10	23	6	2	2	1	18	9	3
denovo1902	6	40	0	59	0	0	0	0	0	0	0	0	0	0	0
denovo5023	6	0	0	0	0	0	0	0	0	0	0	0	0	0	0
denovo5369	6	0	0	0	0	0	0	0	0	0	0	0	0	0	0
denovo4163	6	0	0	0	0	0	0	0	0	0	0	0	0	0	0
denovo587	6	5	19	28	111	0	118	97	144	2	6	1	10	0	0
denovo5649	6	0	3	0	0	0	0	0	0	0	0	0	0	0	0
denovo6028	6	10	0	0	0	0	2	0	1	5	0	0	9	14	0
denovo1791	6	0	0	0	0	0	2	8	13	2	4	1	7	9	7
denovo631	6	21	0	0	0	0	75	127	91	11	171	0	1	0	0
denovo1771	5	0	2	0	45	0	0	0	0	0	0	0	0	0	0
denovo1983	5	3	2	40	0	0	1	0	2	0	0	0	0	0	0
denovo3484	5	19	7	0	0	0	87	98	112	34	26	3	0	4	0
denovo3675	5	5	0	0	0	0	0	0	0	0	0	0	0	0	0
denovo5705	5	2	0	0	0	0	0	0	0	0	0	0	0	0	0
denovo4340	5	0	0	0	0	0	0	0	0	0	4	0	0	0	0
denovo3016	5	0	0	0	0	0	12	0	9	0	0	0	10	0	0
denovo2885	5	7	0	0	0	0	0	0	3	0	0	0	0	0	0
denovo4739	5	0	1	0	0	0	0	0	0	0	0	0	0	0	0
denovo3385	5	0	0	0	0	0	1	0	6	0	0	0	0	0	0
denovo2381	5	0	0	0	0	0	22	5	0	0	0	0	0	0	0
denovo4714	5	0	0	0	0	0	0	0	0	0	0	0	0	0	0
denovo92	5	0	0	0	1	4409	0	0	0	0	0	0	0	0	0
denovo347	5	4	8	0	161	0	58	90	93	20	312	4	20	12	1
denovo1100	5	0	0	139	0	0	0	0	0	0	0	0	0	0	0
denovo6495	5	0	0	0	0	0	0	0	0	0	0	0	0	0	0
denovo2035	5	0	0	35	0	0	16	2	16	0	4	1	0	0	0
denovo4691	5	0	0	0	0	0	0	0	0	0	0	0	0	0	0
denovo4524	5	0	0	0	0	0	0	0	0	0	0	0	0	0	0
denovo5466	5	0	0	0	0	0	0	0	0	0	0	0	0	0	0
denovo4755	5	0	0	0	0	0	1	0	0	0	0	0	0	0	0
denovo1122	5	11	0	0	0	0	30	40	99	0	0	1	10	0	0
denovo3308	5	14	0	0	0	0	0	0	0	0	0	0	0	0	0
denovo2436	5	0	5	0	0	0	1	2	0	0	1	1	16	4	2
denovo4151	5	1	0	0	0	0	0	0	0	0	0	0	0	0	0
denovo3116	5	0	12	0	0	0	1	0	0	0	0	0	0	0	0
denovo4925	5	0	11	72	0	0	80	72	19	0	0	0	0	0	0
denovo2848	5	4	0	0	10	0	0	0	0	0	0	0	0	0	0
denovo3708	5	0	0	0	0	0	0	0	0	0	0	0	1	1	0
denovo4967	5	0	0	0	0	0	0	0	0	0	0	0	0	0	0
denovo2804	5	0	0	0	0	0	3	6	8	0	1	0	0	0	0
denovo6577	5	0	0	0	0	0	0	0	0	0	0	0	0	0	0
denovo1055	5	0	27	119	0	0	0	0	0	0	0	0	0	0	0
denovo3299	5	5	7	0	0	0	2	1	5	0	1	0	2	4	4
denovo5352	5	3	0	0	0	0	0	0	0	0	0	0	0	0	0
denovo833	5	0	16	59	119	0	2	3	3	0	0	0	0	1	0
denovo4233	5	0	0	0	0	0	0	0	0	0	0	0	0	0	0
denovo4827	5	3	0	0	0	0	1	2	3	0	0	0	0	0	0
denovo5074	5	0	0	0	0	0	0	0	0	0	0	0	0	0	0
denovo2315	5	2	7	0	0	0	59	144	76	1	3	0	24	20	17
denovo4981	5	0	0	0	0	0	0	0	0	0	0	0	0	0	0
denovo2141	5	23	0	0	0	0	14	1	10	1	4	0	9	0	13
denovo4278	5	0	0	0	0	0	0	1	0	0	0	0	0	0	0
denovo4485	5	0	1	0	0	0	0	0	0	0	0	0	0	0	0
denovo4489	5	0	0	0	0	0	0	0	0	0	0	0	0	0	0
denovo989	5	0	0	0	0	0	2	0	1	337	28	1620	14	0	1
denovo1501	5	7	0	64	0	0	0	0	0	0	0	0	0	0	0
denovo5094	5	0	0	0	0	0	0	0	0	0	0	0	0	0	0
denovo4437	5	0	0	0	0	0	0	0	0	0	0	0	0	0	0
denovo4552	5	0	0	0	0	0	0	0	0	0	0	0	0	0	0
denovo3442	5	0	0	0	0	0	1	0	5	0	0	0	2	3	1
denovo5176	5	0	0	0	0	0	0	0	0	0	0	0	0	0	0
denovo5177	5	0	0	0	0	0	0	0	0	0	0	0	0	0	0
denovo5540	5	0	3	0	0	0	0	0	0	0	0	0	0	0	0
denovo2413	5	39	0	12	0	0	0	0	0	0	0	0	0	0	0
denovo4884	5	0	0	0	0	0	0	0	0	0	0	0	0	0	0
denovo5289	5	0	0	0	0	0	0	0	0	0	0	0	0	0	0
denovo4578	5	0	0	0	0	0	0	0	0	0	0	0	0	0	0
denovo5568	5	0	0	0	0	0	0	0	0	0	0	0	0	0	0
denovo113	5	63	213	34	0	0	610	630	690	273	232	107	114	93	59
denovo1587	5	2	1	41	21	0	0	0	0	0	0	0	0	0	0
denovo5243	5	0	0	0	0	0	0	0	0	0	0	0	0	0	0
denovo3376	5	3	0	0	0	0	0	0	4	0	0	0	0	0	0
denovo4531	5	0	0	0	0	0	0	0	0	0	0	0	0	0	0
denovo1707	5	51	0	31	0	0	1	0	3	1	1	1	1	8	0
denovo1700	5	0	0	58	0	0	0	0	0	0	0	0	0	0	0
denovo4104	5	22	6	0	0	0	3	3	0	0	0	3	1	0	0
denovo5414	5	0	0	0	0	0	0	0	0	0	0	0	0	0	0
denovo1474	5	0	0	0	50	0	0	0	0	0	0	0	4	2	0
denovo1479	5	3	0	83	0	0	8	2	1	0	0	0	0	0	0
denovo256	5	180	73	155	80	0	24	5	8	759	11	0	0	0	0
denovo2341	5	0	0	0	0	0	0	0	0	18	3	0	0	0	2
denovo3773	5	5	0	0	0	0	0	0	0	0	0	0	0	0	0
denovo3777	5	3	7	0	0	0	0	0	0	0	0	0	1	0	0
denovo5341	5	0	0	0	0	0	0	0	0	0	0	0	0	0	0
denovo828	5	13	294	0	95	0	2	11	5	0	0	0	0	0	0
denovo2114	5	0	0	47	0	0	0	0	0	0	0	0	0	0	0
denovo3579	5	0	5	0	0	0	0	0	0	0	0	0	0	0	0
denovo1940	5	0	0	0	0	0	11	9	9	3	3	1	7	0	0
denovo5498	5	0	0	0	0	0	0	0	0	0	0	0	0	1	0
denovo2322	5	22	0	0	0	0	0	0	0	0	0	0	0	0	0
denovo4641	5	0	0	0	0	0	0	0	0	0	0	0	0	0	0
denovo997	4	5	2	89	0	0	20	11	25	0	1	0	0	0	0
denovo5604	4	0	0	0	0	0	0	0	0	0	0	0	0	0	0
denovo2213	4	0	33	0	0	0	0	0	0	0	0	0	0	0	0
denovo5539	4	0	0	0	0	0	0	0	0	0	0	0	0	0	0
denovo5140	4	0	0	0	0	0	0	0	1	0	0	0	0	0	0
denovo4382	4	2	5	0	0	1	1	1	0	0	1	0	0	0	0
denovo4562	4	0	0	0	0	0	0	0	0	1	0	0	0	0	0
denovo5165	4	0	0	0	0	0	0	0	0	0	0	0	0	0	0
denovo2719	4	0	0	0	0	0	0	0	3	0	0	0	0	0	0
denovo2014	4	0	0	38	0	0	0	1	0	0	0	0	0	0	0
denovo2908	4	0	0	0	0	0	0	2	2	0	0	0	0	1	3
denovo1338	4	86	0	0	0	0	12	1	1	0	0	0	0	1	0
denovo5827	4	0	0	0	0	0	3	0	0	0	0	0	0	0	0
denovo6847	4	0	0	0	0	0	0	0	0	0	0	0	0	0	0
denovo573	4	11	0	0	0	472	3	0	5	0	0	0	0	0	0
denovo912	4	8	178	0	0	0	6	2	0	0	0	0	0	0	0
denovo1311	4	17	0	98	0	0	0	0	0	0	0	0	0	0	0
denovo1375	4	9	0	0	0	0	30	31	56	0	0	0	36	26	4
denovo1373	4	4	0	0	0	0	0	2	0	30	3	2	1	2	0
denovo890	4	12	0	0	109	0	0	0	4	1	1	1	3	0	4
denovo5867	4	0	0	0	0	0	0	0	0	0	0	0	0	0	0
denovo1147	4	6	0	0	108	0	0	0	0	0	0	0	0	0	0
denovo4902	4	4	0	0	0	0	0	0	0	0	0	0	0	0	0
denovo4906	4	0	0	0	0	0	0	1	1	0	0	0	917	106	294
denovo4309	4	0	0	0	0	0	0	0	0	0	0	0	0	2	0
denovo1681	4	0	0	88	119	0	0	1	0	0	0	0	0	0	0
denovo3117	4	15	0	0	0	0	1	4	7	0	0	0	0	0	0
denovo5184	4	1	0	0	0	0	1	0	0	0	0	0	0	0	0
denovo6988	4	0	0	0	0	0	0	0	0	0	0	0	0	0	0
denovo5236	4	0	0	0	0	0	0	0	0	0	0	0	0	0	0
denovo2610	4	0	9	0	0	0	4	3	0	0	0	0	0	0	0
denovo4945	4	0	0	0	0	0	0	0	0	0	0	0	0	0	0
denovo4611	4	0	5	0	0	0	0	0	0	0	0	0	1	4	1
denovo3704	4	0	3	0	0	0	0	0	0	0	0	0	0	0	0
denovo5399	4	0	0	0	0	0	0	0	0	0	0	0	0	0	0
denovo2282	4	27	0	0	0	0	0	0	0	0	0	0	0	0	0
denovo1073	4	11	13	125	14	0	24	7	14	0	0	0	0	0	0
denovo4638	4	10	0	0	0	0	0	0	0	0	0	0	0	0	0
denovo5377	4	0	0	0	0	0	0	0	0	0	0	0	0	0	0
denovo6571	4	0	0	0	0	0	0	0	0	0	0	0	0	0	0
denovo3198	4	0	0	0	0	0	12	0	0	0	1	0	0	0	0
denovo4725	4	0	0	0	0	0	0	0	0	0	0	0	0	0	0
denovo3767	4	9	0	0	0	0	1	2	0	0	0	0	0	0	0
denovo1625	4	0	0	64	0	0	0	0	0	0	0	0	0	0	0
denovo1952	4	5	77	0	0	0	0	0	0	0	0	0	0	0	0
denovo5677	4	0	0	0	0	0	0	3	0	0	0	0	0	0	0
denovo5311	4	0	0	0	0	0	1	0	0	0	0	0	0	0	0
denovo3045	4	118	0	0	0	0	15	23	37	0	0	0	47	14	2
denovo2088	4	13	0	43	0	0	0	0	0	0	0	0	0	0	0
denovo2337	4	0	0	38	0	0	1	3	1	0	0	0	0	0	0
denovo4486	4	8	0	0	0	0	2	1	1	0	0	0	0	0	0
denovo3391	4	0	0	0	0	0	0	0	0	0	0	0	0	0	0
denovo1769	4	2	0	52	0	0	3	2	7	0	0	0	1	0	0
denovo2535	4	0	22	0	0	0	0	0	0	0	0	0	0	0	0
denovo6439	4	0	0	0	0	0	0	0	0	0	0	0	0	0	0
denovo5097	4	0	0	0	0	0	0	0	0	0	0	0	0	0	0
denovo5173	4	0	0	0	0	0	0	0	0	0	0	0	0	0	0
denovo2410	4	1	1	0	25	0	1	0	0	0	0	0	0	0	0
denovo2065	4	2	4	0	0	0	0	0	4	0	0	0	9	20	7
denovo3629	4	0	0	0	0	0	0	0	3	0	0	0	0	0	2
denovo2723	4	0	0	0	0	0	0	1	0	0	3	0	14	3	0
denovo6585	4	0	0	0	0	0	1	1	0	0	0	0	0	0	0
denovo2913	4	2	0	0	0	0	0	0	0	0	0	0	2	7	3
denovo4742	4	0	0	0	0	0	1	0	0	0	0	0	0	0	0
denovo6870	4	3	0	0	0	0	0	0	0	0	0	0	0	0	0
denovo6839	4	0	0	0	0	0	0	0	0	0	0	0	0	0	0
denovo2975	4	1	6	0	0	0	2	3	5	0	0	1	0	2	0
denovo6264	4	13	2	0	0	0	3	5	2	0	0	0	0	0	0
denovo3898	4	4	24	0	0	0	0	5	1	0	0	0	0	0	0
denovo3948	4	0	4	0	0	0	0	0	7	0	0	0	0	0	1
denovo3944	4	0	0	0	0	0	1	2	0	0	0	0	0	0	0
denovo1178	4	0	4	79	0	0	14	3	0	0	0	0	14	0	0
denovo332	4	0	0	221	0	956	2	0	0	0	1	0	0	0	0
denovo6424	4	0	0	0	0	0	0	0	0	0	0	0	0	0	0
denovo3454	4	33	0	0	0	0	0	0	0	0	0	0	0	9	0
denovo2855	4	0	0	0	0	0	0	0	4	0	0	1	6	0	0
denovo4036	4	42	0	0	70	0	0	5	0	0	0	0	0	0	0
denovo5413	4	0	0	0	0	0	0	0	0	0	0	0	0	0	0
denovo4125	4	4	0	0	0	0	0	0	0	0	0	0	0	0	0
denovo1066	4	0	155	0	0	0	0	0	0	1	0	0	0	0	0
denovo272	4	0	0	0	0	0	2	16	29	101	52	755	59	19	16
denovo4951	4	0	0	0	0	0	0	0	0	0	0	0	0	0	0
denovo5744	4	0	0	0	0	0	3	0	0	1	4	0	0	0	0
denovo1654	4	0	0	0	0	0	12	63	11	23	10	13	5	8	6
denovo480	4	9	0	0	0	0	165	13	284	0	0	0	27	0	2
denovo5388	4	0	0	0	0	0	1	1	2	0	0	0	0	0	0
denovo6126	4	0	0	0	0	0	0	0	0	0	0	0	0	0	0
denovo750	4	0	0	0	0	0	0	248	14	0	0	0	0	0	0
denovo1021	4	19	0	0	104	0	68	45	95	15	15	0	7	0	3
denovo4209	4	3	0	0	0	0	1	10	0	0	0	0	0	0	0
denovo5000	4	0	0	0	0	0	0	0	0	0	0	0	0	0	0
denovo5340	4	0	0	0	0	0	0	0	0	0	0	0	0	0	0
denovo822	4	65	21	34	34	94	3	6	1	0	0	0	53	16	11
denovo3350	4	10	0	0	0	0	0	0	0	1	0	0	0	0	0
denovo4225	4	0	0	0	0	0	0	0	3	0	0	0	0	0	0
denovo3893	4	0	0	0	0	0	1	2	2	3	0	0	0	0	0
denovo794	4	13	58	66	90	0	0	0	0	0	0	0	0	0	0
denovo2091	4	0	0	34	0	0	0	0	0	0	0	0	0	0	0
denovo4028	4	1	4	0	0	0	0	0	0	0	0	0	0	0	0
denovo5043	4	0	0	0	0	0	0	0	0	0	0	0	0	0	0
denovo5514	3	0	0	0	0	0	0	0	0	0	0	0	0	0	0
denovo5729	3	0	0	0	0	0	0	0	0	0	0	0	0	0	0
denovo1758	3	0	0	50	0	0	0	0	0	0	0	0	0	0	0
denovo5532	3	0	0	0	0	0	0	0	0	0	0	0	0	0	0
denovo7028	3	0	0	0	0	0	0	0	0	0	0	0	0	0	0
denovo7029	3	0	0	0	0	0	0	0	4	0	0	0	0	0	0
denovo5559	3	0	0	0	0	0	0	0	0	0	0	0	0	0	0
denovo5553	3	0	0	0	0	0	0	0	0	0	0	0	0	0	0
denovo122	3	7	13	0	0	0	7	22	45	338	397	1939	52	97	276
denovo3654	3	17	5	0	0	0	0	0	0	0	0	0	0	0	0
denovo5574	3	0	0	0	0	0	0	0	0	0	0	0	0	0	0
denovo4710	3	0	0	0	0	0	2	0	0	0	0	0	0	0	0
denovo4715	3	0	0	0	0	0	2	0	0	0	0	0	0	0	0
denovo7060	3	0	0	0	0	0	0	0	0	0	0	0	0	0	0
denovo90	3	4191	1	20	0	573	1	0	0	0	0	0	0	0	0
denovo6218	3	0	0	0	0	0	0	0	0	0	0	0	0	0	0
denovo6213	3	0	12	0	0	0	25	55	20	1	0	0	11	4	8
denovo1333	3	0	0	106	0	0	0	0	3	0	0	0	0	0	0
denovo3174	3	15	0	0	0	0	0	0	0	0	0	0	0	0	0
denovo6493	3	0	0	0	0	0	0	0	0	0	0	0	0	0	0
denovo1317	3	6	0	0	0	0	7	13	10	0	5	1	4	8	13
denovo146	3	21	5	0	0	0	74	244	39	122	82	1222	599	4	3
denovo5464	3	0	0	0	0	0	0	0	0	0	0	0	0	0	0
denovo3403	3	9	0	0	0	0	0	0	0	0	0	0	2	0	0
denovo5808	3	0	0	0	0	0	0	0	0	0	0	0	0	0	0
denovo5783	3	0	0	0	0	0	0	0	0	0	0	0	0	0	0
denovo3367	3	0	0	0	0	0	3	0	5	0	0	0	0	0	0
denovo970	3	30	0	0	0	0	0	2	0	47	56	33	1	0	2
denovo2942	3	16	0	0	0	0	0	0	1	0	0	0	0	0	0
denovo1808	3	4	2	0	0	0	23	9	39	0	1	0	0	0	0
denovo6065	3	0	0	0	0	0	0	0	0	0	0	0	0	0	0
denovo5443	3	0	0	0	0	0	0	0	0	0	0	0	0	0	0
denovo1682	3	54	9	0	0	0	0	0	0	0	0	0	0	0	0
denovo4467	3	0	0	0	0	0	0	0	0	0	0	0	0	0	0
denovo1167	3	3	100	0	119	0	9	4	17	0	1	0	0	0	0
denovo511	3	0	0	0	0	0	48	0	0	101	41	88	6	18	5
denovo3467	3	0	0	0	0	0	4	4	22	0	0	0	9	0	0
denovo5717	3	0	5	0	0	0	1	0	0	0	0	0	0	0	0
denovo6768	3	0	0	0	0	0	0	0	0	0	0	0	0	0	0
denovo6769	3	0	0	0	0	0	0	0	0	0	0	0	0	0	0
denovo2477	3	0	26	0	0	0	3	8	12	0	0	0	0	0	0
denovo2127	3	11	0	0	0	0	4	1	27	0	0	0	0	0	0
denovo6579	3	0	0	0	0	0	0	0	0	0	0	0	0	0	0
denovo2677	3	0	0	0	0	0	274	83	20	762	147	495	75	18	16
denovo4636	3	0	0	0	0	0	0	3	1	0	1	0	0	0	0
denovo5614	3	3	0	0	0	0	0	0	0	0	0	0	0	0	0
denovo6136	3	0	0	0	0	0	0	0	0	0	0	0	0	0	0
denovo4158	3	0	0	0	0	0	0	0	0	0	1	3	0	0	0
denovo4402	3	0	0	0	0	0	3	1	2	0	0	0	0	1	0
denovo5589	3	0	0	0	0	0	0	0	0	0	0	0	0	0	0
denovo63	3	20	0	1	0	0	20	40	43	241	138	11	891	1338	1126
denovo5038	3	0	1	0	0	0	0	0	0	0	0	0	0	0	0
denovo5035	3	0	0	0	0	0	0	0	0	0	0	0	0	0	0
denovo5651	3	0	0	0	0	0	0	0	0	0	0	0	0	0	0
denovo5012	3	0	0	0	0	0	0	0	0	0	0	0	0	0	0
denovo5333	3	0	0	0	0	0	0	0	0	0	0	0	0	0	0
denovo5485	3	0	0	0	0	0	0	0	0	0	0	0	0	0	0
denovo5486	3	0	0	0	0	0	0	0	0	0	0	0	0	0	0
denovo5487	3	0	0	0	0	0	0	0	0	0	0	0	0	0	0
denovo2165	3	0	0	0	0	0	39	4	12	0	0	0	0	0	0
denovo6098	3	0	0	0	0	0	0	0	0	0	0	0	0	0	0
denovo5920	3	0	0	0	0	0	0	0	0	0	0	0	0	0	0
denovo6543	3	0	0	0	0	0	0	0	0	0	0	0	0	0	0
denovo1784	3	43	15	0	0	0	63	55	86	10	2	1	0	0	0
denovo1568	3	0	0	0	0	0	5	0	0	0	0	0	0	0	0
denovo3547	3	0	0	0	0	0	4	2	1	0	0	0	0	0	2
denovo5051	3	0	0	0	0	0	0	0	0	0	0	0	1	0	0
denovo602	3	14	12	0	0	0	654	82	295	3	20	0	12	0	0
denovo5505	3	0	0	0	0	0	0	0	0	0	0	0	0	0	0
denovo3216	3	16	9	0	0	0	0	0	0	0	0	0	0	0	0
denovo3869	3	0	0	0	0	0	0	0	0	0	0	0	6	1	0
denovo1426	3	0	7	1	0	0	1	9	14	0	0	0	12	72	45
denovo5528	3	0	0	0	0	0	0	0	0	0	0	0	0	0	0
denovo6600	3	0	0	0	0	0	0	0	0	0	0	0	0	0	0
denovo5773	3	0	0	0	0	0	0	0	0	0	0	0	0	0	0
denovo5771	3	0	5	0	4	0	0	0	1	0	0	0	0	1	1
denovo1890	3	0	8	51	0	0	0	0	0	0	0	0	0	0	0
denovo6015	3	0	0	0	0	0	0	0	1	0	0	0	0	0	0
denovo1004	3	5	0	0	0	0	2	0	1	0	0	0	4	6	6
denovo925	3	0	229	0	0	0	34	14	34	0	0	0	0	0	0
denovo6225	3	0	0	0	0	0	0	0	0	0	0	0	1	1	0
denovo5562	3	0	0	0	0	0	0	0	0	0	0	0	0	0	0
denovo6030	3	7	6	0	0	1	277	778	809	789	173	10	18	56	4
denovo4182	3	8	0	0	0	0	0	0	0	0	0	0	0	0	0
denovo3607	3	1	7	1	0	0	1	1	0	0	0	0	1	2	1
denovo1329	3	0	0	0	0	0	48	43	69	4	15	1	0	0	0
denovo3164	3	18	0	0	0	0	4	0	0	0	0	0	0	0	0
denovo4745	3	12	3	0	0	0	0	0	0	0	0	0	0	0	1
denovo5835	3	6	0	0	0	0	0	1	3	10	6	15	1	2	3
denovo5610	3	0	0	0	0	0	0	0	0	0	0	0	0	0	0
denovo544	3	0	0	0	0	0	282	54	45	0	0	0	51	40	48
denovo2027	3	0	0	0	27	0	9	4	4	1	1	0	0	0	0
denovo3370	3	0	0	0	0	0	0	1	3	0	0	0	2	0	0
denovo6812	3	0	0	0	0	0	0	0	0	0	0	0	0	0	0
denovo1835	3	0	65	0	0	0	0	0	0	0	0	0	0	0	0
denovo1834	3	2	16	0	0	0	12	10	10	0	0	0	0	0	0
denovo3143	3	0	0	0	0	0	6	0	0	0	0	0	1	0	0
denovo520	3	0	11	0	0	497	3	5	2	0	0	0	6	0	0
denovo4109	3	0	0	0	0	0	0	0	3	0	0	0	12	1	0
denovo1810	3	0	0	0	0	0	0	2	0	1	1	2	6	0	19
denovo5430	3	0	0	0	0	0	0	0	0	0	0	0	0	0	0
denovo4457	3	0	0	0	0	0	0	0	2	0	0	0	0	0	0
denovo6756	3	0	0	0	0	0	0	0	0	0	0	0	0	0	0
denovo2444	3	16	0	0	0	0	0	3	16	0	0	0	4	0	0
denovo2447	3	62	29	0	21	0	31	5	5	0	0	0	0	0	0
denovo4660	3	0	0	0	0	0	0	0	0	0	0	0	0	0	0
denovo4591	3	0	0	0	0	0	0	0	0	0	0	0	0	0	0
denovo5419	3	0	0	0	0	0	0	0	0	0	0	0	0	0	0
denovo2297	3	0	13	0	0	0	2	4	12	0	0	0	0	0	0
denovo6774	3	0	0	0	0	0	0	0	0	0	0	0	0	0	0
denovo4957	3	0	0	0	0	0	0	0	0	0	0	0	0	0	0
denovo7	3	0	0	0	0	337	17	44	81	13407	2803	820	27	21	8
denovo4412	3	0	0	0	0	0	0	0	0	0	0	0	3	0	0
denovo6715	3	0	0	0	0	0	0	0	0	0	0	0	0	0	0
denovo6714	3	0	0	0	0	0	0	0	0	0	0	0	0	0	0
denovo6710	3	0	0	0	0	0	0	0	0	0	0	0	0	0	0
denovo71	3	6	29	123	248	0	121	11	0	0	0	0	104	11	3023
denovo6852	3	0	0	0	0	0	0	0	0	0	0	0	0	0	0
denovo6853	3	0	0	0	0	0	0	0	0	0	0	0	0	0	0
denovo3510	3	1	7	0	0	0	0	0	0	0	0	0	0	0	0
denovo5640	3	0	0	0	0	0	0	0	0	0	0	0	0	0	0
denovo5915	3	0	0	0	0	0	0	0	0	0	0	0	0	0	0
denovo4835	3	0	5	0	16	0	2	0	0	0	0	0	3	1	0
denovo2115	3	3	0	42	0	0	0	1	1	0	0	0	0	0	0
denovo37	3	0	0	94	0	544	9	45	8	1952	135	472	482	93	254
denovo2305	3	11	0	0	0	0	5	22	8	0	0	0	0	0	0
denovo2095	3	0	17	0	0	0	26	12	7	0	2	0	15	4	10
denovo3554	3	0	13	0	0	0	0	0	0	0	0	0	0	0	0
denovo6084	3	0	0	0	0	0	0	0	0	0	0	0	0	0	0
denovo6650	3	0	0	0	0	0	0	0	0	0	0	0	0	0	0
denovo6651	3	0	0	0	0	0	0	0	0	0	0	0	0	0	0
denovo4877	3	0	0	0	0	0	0	0	0	0	0	1	0	0	0
denovo615	2	38	0	0	0	0	0	0	0	7	7	17	2	13	0
denovo1987	2	52	2	0	0	0	3	1	0	0	0	0	0	0	0
denovo1186	2	0	9	0	91	0	47	1	4	2	1	0	4	0	0
denovo5722	2	0	0	0	0	0	0	0	0	0	0	0	0	2	0
denovo6563	2	0	0	0	0	0	0	0	0	0	0	0	0	0	0
denovo3611	2	9	0	0	0	0	0	0	0	0	0	0	0	0	0
denovo7020	2	29	483	0	2	0	4	20	5	0	0	1	0	0	0
denovo3872	2	0	0	0	0	0	0	0	1	0	0	0	0	3	3
denovo6616	2	0	0	0	0	0	0	0	0	0	0	0	0	0	0
denovo6973	2	0	0	0	0	0	0	0	0	0	0	0	0	0	0
denovo6979	2	0	0	0	0	0	0	0	0	0	0	0	0	0	0
denovo4343	2	0	0	0	0	0	0	0	0	0	0	1	0	0	0
denovo3018	2	13	0	0	0	0	0	0	0	0	0	0	0	0	0
denovo3248	2	8	4	0	0	0	0	0	0	0	0	0	0	0	0
denovo7049	2	0	0	0	0	0	0	0	0	0	0	0	0	0	0
denovo3811	2	0	0	0	0	0	2	0	0	0	7	0	0	0	0
denovo6808	2	0	0	0	0	0	0	0	0	0	0	0	0	0	0
denovo6823	2	0	0	0	0	0	0	0	0	0	0	0	0	0	0
denovo6474	2	0	0	0	0	0	0	0	0	0	0	0	0	0	0
denovo6471	2	0	0	0	0	0	0	0	0	0	0	0	0	0	0
denovo5740	2	0	0	0	0	0	0	0	0	0	0	0	0	0	0
denovo937	2	4	26	8	0	0	42	16	346	188	89	107	109	11	27
denovo1844	2	0	0	0	0	0	0	0	0	5	37	15	22	2	2
denovo4413	2	0	0	0	0	0	0	0	0	0	0	0	5	0	0
denovo2732	2	1	20	0	0	0	0	0	0	0	0	0	0	0	0
denovo913	2	173	0	0	0	0	0	0	0	0	0	0	0	0	6
denovo6275	2	0	0	0	0	0	0	0	0	0	0	0	0	0	0
denovo1917	2	0	0	0	0	0	20	3	23	0	0	0	0	0	0
denovo6932	2	0	0	0	0	0	0	0	0	0	0	0	0	0	0
denovo1829	2	1	0	0	36	0	0	0	0	0	0	0	0	0	0
denovo1315	2	2	0	0	0	0	1	9	7	1	1	3	17	14	8
denovo1312	2	7	0	52	32	0	0	0	0	0	0	0	0	0	0
denovo6868	2	0	0	0	0	0	0	0	0	0	0	0	0	0	0
denovo6864	2	0	0	0	0	0	0	0	0	0	0	0	0	0	0
denovo2836	2	1	16	0	0	0	0	0	0	0	0	0	0	0	0
denovo6780	2	0	0	0	0	0	0	0	0	0	0	0	0	0	0
denovo6256	2	0	0	0	0	0	0	0	0	0	0	0	0	0	0
denovo6061	2	0	0	0	0	0	0	0	0	0	0	0	0	0	0
denovo960	2	206	15	0	0	0	0	0	0	0	0	0	0	0	0
denovo6466	2	0	0	0	0	0	0	0	0	0	0	0	0	0	0
denovo5276	2	410	77	1	0	7	105	57	68	439	414	471	140	166	2015
denovo4659	2	4	2	0	0	0	1	1	1	0	0	0	0	2	0
denovo4466	2	0	0	0	0	0	1	0	0	0	0	0	0	0	1
denovo6952	2	0	0	0	0	0	0	0	0	0	0	0	0	0	0
denovo6299	2	0	0	0	0	0	0	0	0	0	0	0	0	0	0
denovo5987	2	0	0	0	0	0	0	0	0	0	0	0	0	0	0
denovo5989	2	0	0	0	0	0	0	0	0	0	0	0	1	0	0
denovo5988	2	0	0	0	0	0	0	0	0	0	0	0	0	0	0
denovo1401	2	0	3	1	0	0	0	3	1	1	64	0	9	7	5
denovo1403	2	35	0	0	0	0	24	6	40	0	0	0	0	3	0
denovo6431	2	0	0	0	0	0	0	0	0	0	0	0	0	0	0
denovo704	2	5	33	0	0	0	62	0	28	378	137	22	0	0	0
denovo5400	2	0	0	0	0	0	0	0	0	0	0	0	0	0	0
denovo6171	2	0	0	0	0	0	0	0	0	0	0	0	0	0	0
denovo2475	2	11	24	0	2	0	0	0	0	0	0	0	0	0	0
denovo2120	2	42	0	0	0	0	0	0	0	0	0	0	0	0	0
denovo877	2	0	0	0	0	252	13	12	28	0	0	0	3	0	0
denovo878	2	0	0	0	0	0	86	167	70	46	19	1	0	0	0
denovo6152	2	0	0	0	0	0	0	0	0	0	0	0	0	0	0
denovo6157	2	57	0	0	0	0	6	1	0	2	2	4	1	1	10
denovo6156	2	0	0	0	0	0	0	0	0	0	0	0	0	0	0
denovo4424	2	0	0	0	0	0	0	0	0	0	0	0	3	0	0
denovo4428	2	1	0	0	0	0	0	0	0	0	0	0	5	5	0
denovo260	2	0	0	0	0	0	3	7	11	0	2	0	265	383	335
denovo1663	2	6	0	0	0	0	13	28	23	0	1	0	8	20	38
denovo2801	2	0	0	0	0	0	6	5	2	0	0	0	0	0	0
denovo6134	2	0	0	0	0	0	0	0	0	0	0	0	0	0	0
denovo6921	2	0	0	0	0	0	0	0	0	0	0	0	0	0	0
denovo3133	2	0	0	0	0	0	0	0	0	0	0	0	0	0	0
denovo5637	2	1	11	0	60	0	0	0	0	0	0	0	0	0	0
denovo5963	2	0	0	0	0	0	0	0	0	0	0	0	0	0	0
denovo5962	2	0	0	0	0	0	0	0	0	0	0	0	0	0	0
denovo4215	2	18	0	0	0	0	0	0	0	0	0	0	0	0	0
denovo2359	2	25	0	0	0	0	0	0	0	0	0	0	0	0	0
denovo1036	2	0	0	0	120	0	0	0	0	0	0	0	0	0	0
denovo2371	2	0	0	0	0	0	0	0	0	0	0	0	0	0	0
denovo6093	2	1	0	0	0	0	0	0	0	0	0	0	0	0	0
denovo6324	2	0	0	0	0	0	0	0	0	0	0	0	0	0	0
denovo25	2	16200	3	0	0	0	3	0	0	0	0	0	0	2	0
denovo5318	2	0	0	0	0	0	0	0	0	0	0	0	1	0	0
denovo1206	2	0	0	0	177	0	0	0	0	0	0	0	0	0	0
denovo1204	2	0	39	0	0	0	36	21	5	12	10	5	2	1	0
denovo6935	2	0	0	0	0	0	0	0	0	0	0	0	0	0	0
denovo6547	2	0	0	0	0	0	0	0	0	0	0	0	0	0	0
denovo622	2	24	0	0	0	343	9	0	23	0	0	0	11	0	0
denovo625	2	6	15	0	72	0	22	41	31	219	65	5	15	5	5
denovo2553	2	0	0	0	0	0	0	0	0	118	1	0	0	0	0
denovo2552	2	0	0	0	0	0	2	0	0	0	0	0	10	0	34
denovo2082	2	0	0	0	0	0	4	19	7	0	0	0	0	0	0
denovo3068	2	0	0	0	0	0	1	10	3	2	0	1	3	2	0
denovo3061	2	18	0	0	0	0	0	0	0	0	0	0	0	0	0
denovo3211	2	3	0	0	0	0	0	5	2	0	0	0	4	4	0
denovo6365	2	0	0	0	0	0	0	0	0	0	0	0	0	1	0
denovo6366	2	0	0	0	0	0	0	0	0	0	0	0	0	0	0
denovo3860	2	2	4	0	0	0	0	0	0	0	0	0	0	0	0
denovo3863	2	16	0	0	0	0	0	0	0	0	0	0	0	0	0
denovo6625	2	0	0	0	0	0	0	0	0	0	0	0	0	0	0
denovo6626	2	0	0	0	0	0	0	0	0	0	0	0	0	0	0
denovo4847	2	13	0	0	0	0	0	0	0	0	0	0	0	0	0
denovo6199	2	0	0	0	0	0	0	0	0	0	0	0	0	0	0
denovo1726	2	41	0	0	0	0	0	0	7	0	0	0	0	0	0
denovo2277	2	0	0	0	32	0	15	2	7	0	0	0	0	0	0
denovo6380	2	0	0	0	0	0	0	0	0	0	0	0	0	0	0
denovo3490	2	0	0	0	0	0	0	2	6	0	0	0	0	0	0
denovo3494	2	16	0	0	0	0	0	0	0	0	0	0	3	0	2
denovo7030	2	0	0	0	0	0	0	0	0	0	0	0	0	0	0
denovo6602	2	0	0	0	0	0	0	0	0	0	0	0	0	0	0
denovo6601	2	0	0	0	0	0	3	0	0	0	0	0	0	0	0
denovo6305	2	0	0	0	0	0	0	0	0	0	0	0	0	0	0
denovo6902	2	0	0	0	0	0	0	0	0	0	0	0	0	0	0
denovo1897	2	0	0	81	0	0	0	0	0	0	0	0	0	0	0
denovo6010	2	0	0	0	0	0	0	0	0	0	0	0	0	0	0
denovo7055	2	0	0	0	0	0	3	0	0	0	0	0	0	0	0
denovo1284	2	0	0	102	0	0	0	0	0	0	0	0	15	0	8
denovo5756	2	4	0	0	0	0	0	0	0	0	0	0	0	0	0
denovo6221	2	0	0	0	0	0	0	0	0	0	0	0	0	0	0
denovo1871	2	0	0	0	0	0	59	0	8	0	0	0	0	0	0
denovo116	2	15	3	0	7	3630	0	0	0	0	0	0	0	0	1
denovo6036	2	0	0	0	0	0	0	0	0	0	0	0	0	0	0
denovo87	2	3	4236	0	3322	0	1	0	1	0	0	0	0	0	0
denovo568	2	0	0	0	0	460	4	0	7	0	0	0	0	0	0
denovo561	2	6	34	0	190	0	279	83	58	0	0	0	1	0	0
denovo2009	2	0	0	43	0	0	0	0	0	0	0	0	0	0	0
denovo6202	2	0	0	0	0	0	0	2	0	0	0	0	0	0	0
denovo682	2	319	0	0	0	0	0	0	0	0	0	0	0	0	0
denovo177	2	0	69	0	0	0	344	612	601	8	2	0	0	0	2
denovo3377	2	0	10	0	0	0	3	0	0	0	0	0	22	0	0
denovo2974	2	0	0	0	0	0	1	4	6	0	0	0	0	0	0
denovo6814	2	1	0	0	0	0	0	0	0	0	0	0	0	0	0
denovo3969	2	4	8	0	0	0	0	0	0	0	0	0	0	0	0
denovo1306	2	14	31	0	0	0	3	0	5	13	20	27	15	0	0
denovo5478	2	0	2	0	0	0	0	0	0	0	0	0	0	0	0
denovo1158	2	0	0	60	102	0	14	3	2	0	0	0	0	0	0
denovo207	2	0	0	0	0	0	471	374	508	0	1	2	12	24	20
denovo3319	2	0	0	0	0	0	0	0	0	0	0	0	0	1	0
denovo940	2	0	0	0	145	0	0	0	0	0	0	0	0	0	0
denovo3941	2	0	0	0	0	0	1	3	2	0	1	0	0	0	0
denovo3946	2	12	0	0	0	0	0	0	0	0	0	0	0	0	0
denovo310	2	0	7	0	0	1081	0	0	0	0	0	0	0	0	0
denovo3430	2	0	4	0	0	0	0	1	2	0	0	0	2	0	0
denovo5994	2	0	0	0	0	0	0	0	0	0	0	0	0	0	0
denovo1430	2	0	0	0	66	0	0	0	0	0	0	0	0	0	0
denovo5434	2	3	1	0	0	0	0	0	0	0	0	0	0	0	0
denovo5432	2	0	0	0	0	0	2	0	0	0	0	0	0	0	0
denovo6164	2	0	0	0	0	0	0	0	0	0	0	0	0	0	0
denovo5855	2	3	0	0	0	0	0	0	0	0	0	0	1	1	0
denovo2193	2	0	0	37	0	0	0	0	0	0	0	0	0	0	0
denovo6755	2	0	0	0	0	0	0	0	0	0	0	0	0	0	0
denovo6757	2	0	0	0	0	0	0	0	0	0	0	0	0	0	0
denovo6281	2	0	0	0	0	0	0	0	0	0	0	0	0	0	0
denovo3901	2	0	5	0	0	0	7	4	0	0	0	0	0	2	0
denovo6289	2	0	0	0	0	0	0	0	0	0	0	0	0	0	0
denovo6993	2	0	2	0	0	0	0	1	0	0	0	0	0	0	0
denovo712	2	18	0	0	0	0	5	33	16	2	0	0	82	78	19
denovo3476	2	5	0	0	0	0	0	0	0	0	1	0	0	0	0
denovo3472	2	0	0	0	0	0	0	3	3	0	0	1	1	1	5
denovo4438	2	0	0	0	0	0	6	35	5	9	1	1	14	7	9
denovo271	2	26	49	418	0	0	25	2	23	16	1	2	13	9	0
denovo275	2	0	0	0	0	0	0	0	0	0	23	1105	0	0	0
denovo4950	2	0	0	0	0	0	0	0	0	0	0	0	0	0	0
denovo2469	2	0	9	0	0	0	0	6	1	0	0	0	0	0	7
denovo2465	2	2	10	0	0	0	1	0	11	0	0	0	0	0	0
denovo6522	2	0	0	0	0	0	0	0	0	0	0	0	0	0	0
denovo6462	2	0	0	0	0	0	0	0	0	0	0	0	0	0	0
denovo5971	2	0	0	0	0	0	0	0	0	0	0	0	0	0	0
denovo1900	2	0	0	0	0	0	0	0	0	5	0	6	15	18	22
denovo6108	2	0	0	0	0	0	0	0	0	0	0	0	0	0	0
denovo588	2	57	0	0	0	0	91	33	136	3	14	2	91	16	41
denovo2643	2	15	7	0	0	0	0	0	0	0	0	0	0	0	0
denovo6733	2	0	0	0	0	0	0	0	0	0	0	0	0	0	0
denovo3519	2	6	0	0	0	0	0	0	2	0	0	0	3	0	0
denovo5911	2	0	0	0	0	0	0	0	0	0	0	0	0	0	0
denovo821	2	0	0	0	0	264	0	0	0	0	0	0	0	0	0
denovo1558	2	3	0	0	50	0	2	0	2	0	0	0	0	0	0
denovo1947	2	12	12	0	0	0	17	4	8	0	0	0	6	3	0
denovo5062	2	0	49	0	0	0	57	48	110	0	1	0	0	0	0
denovo5327	2	0	3	0	0	0	1	0	0	0	0	0	0	1	0
denovo6539	2	0	0	0	0	0	0	0	0	0	0	0	0	0	0
denovo3236	2	0	12	0	0	0	0	0	0	0	0	0	0	0	0
denovo6337	2	0	0	0	0	0	0	0	0	0	0	0	0	0	0
denovo6335	2	0	0	0	0	0	0	0	0	0	0	0	0	0	0
denovo407	2	108	313	210	100	505	0	0	0	0	0	0	0	0	0
denovo6652	2	0	0	0	0	0	2	0	0	0	0	0	0	0	0
denovo6659	2	0	0	0	0	0	0	0	0	0	0	0	0	0	0
denovo619	1	0	0	0	0	0	16	3	11	0	0	0	138	96	90
denovo3855	1	4	0	0	0	0	0	0	0	0	0	0	0	0	0
denovo1234	1	0	0	0	101	0	0	0	0	0	0	0	0	0	0
denovo6630	1	0	0	0	0	0	1	0	0	0	0	0	0	0	0
denovo4857	1	0	0	0	0	0	0	0	2	0	0	0	0	0	0
denovo994	1	84	3	7	82	0	81	247	255	0	4	2	4	3	3
denovo1084	1	134	0	62	0	0	0	0	2	0	0	0	0	0	0
denovo6391	1	5	0	0	0	0	1	0	0	0	0	0	0	0	0
denovo3032	1	0	19	0	0	0	0	0	0	0	0	0	0	0	0
denovo6234	1	0	0	0	0	0	2	0	0	0	0	0	0	0	0
denovo3636	1	0	0	0	0	0	0	0	0	0	0	0	7	0	0
denovo2812	1	18	0	0	0	0	1	0	0	0	0	0	0	0	0
denovo5747	1	0	0	0	0	0	1	0	1	0	0	0	0	0	0
denovo3992	1	0	0	0	0	0	0	0	0	0	0	0	3	0	1
denovo346	1	878	0	0	0	262	0	0	0	0	0	0	0	0	0
denovo577	1	1	10	91	0	0	54	25	22	87	0	118	42	10	2
denovo918	1	0	4	1	0	0	3	0	4	129	107	797	127	60	1632
denovo914	1	5	0	88	0	0	26	22	2	0	0	0	20	10	10
denovo2965	1	0	1	15	0	0	0	0	0	0	0	0	0	0	0
denovo363	1	0	0	0	0	0	4	22	8	13	5	4	40	21	16
denovo149	1	0	0	0	0	0	22	109	8	346	1317	1141	38	23	19
denovo2758	1	4	0	0	0	0	0	0	0	1	0	0	10	5	0
denovo555	1	1	6	0	0	0	272	234	276	1	3	0	45	47	15
denovo6781	1	0	0	0	0	0	0	0	0	0	0	0	1	0	0
denovo3092	1	0	15	0	0	0	0	0	0	0	0	0	0	0	0
denovo1809	1	0	0	53	0	0	6	7	0	0	0	0	0	0	0
denovo3952	1	1	2	13	1	0	121	246	131	3	0	0	0	3	0
denovo6066	1	12	9	0	21	0	3	0	1	0	0	0	0	0	0
denovo3427	1	0	0	0	0	0	2	0	3	0	0	0	6	1	1
denovo1146	1	0	0	0	0	0	19	32	9	0	0	10	7	23	8
denovo6887	1	0	0	0	0	0	0	0	0	0	0	0	0	0	0
denovo1357	1	0	0	86	0	0	0	0	0	0	0	0	0	0	0
denovo3114	1	24	0	0	0	0	0	0	0	0	0	0	0	0	0
denovo4460	1	0	0	0	0	0	1	1	8	0	0	0	0	0	0
denovo5211	1	3	0	0	0	0	0	0	0	0	0	0	0	0	0
denovo975	1	17	63	21	0	0	3	55	24	0	0	0	13	5	1
denovo519	1	0	0	0	0	595	1	0	0	0	0	0	0	0	0
denovo3329	1	0	1	8	0	0	2	19	29	0	1	0	6	0	1
denovo5983	1	0	0	0	0	0	0	0	0	0	0	0	0	0	0
denovo5185	1	0	0	0	0	0	1	3	4	0	0	0	3	2	0
denovo4940	1	0	0	0	0	0	0	0	0	0	0	0	0	5	0
denovo6158	1	0	0	0	0	0	0	0	2	0	0	0	0	0	0
denovo261	1	19	0	66	0	0	23	75	2	48	109	71	661	41	33
denovo6704	1	0	0	0	0	0	0	0	1	0	0	0	0	0	0
denovo5947	1	0	0	0	0	0	0	0	0	0	0	0	0	0	0
denovo1667	1	6	0	68	0	0	0	0	0	0	0	0	0	0	0
denovo4400	1	1	5	0	0	0	0	0	0	0	0	0	0	0	0
denovo6796	1	0	0	0	0	0	1	0	0	0	0	0	0	0	0
denovo6576	1	1	0	0	0	0	0	0	0	0	0	0	2	0	0
denovo949	1	16	79	0	0	0	25	34	36	182	45	5	0	0	0
denovo2659	1	0	0	0	0	0	5	22	7	0	0	0	2	0	0
denovo3527	1	7	24	0	0	0	4	3	1	0	0	0	0	0	0
denovo3749	1	0	0	0	0	0	0	0	0	0	0	0	9	0	0
denovo1931	1	0	0	0	0	0	39	1	0	0	0	0	0	0	0
denovo831	1	24	0	0	0	0	182	395	252	2	6	0	5	0	0
denovo2358	1	26	0	0	0	0	6	0	1	0	0	0	0	0	0
denovo6118	1	0	0	0	0	0	0	0	0	0	0	0	0	0	0
denovo4171	1	0	0	0	0	0	4	7	3	0	0	0	0	0	0
denovo4170	1	6	0	0	0	0	1	0	4	0	0	0	0	0	0
denovo593	1	130	0	87	0	0	419	587	415	3	3	0	12	4	17
denovo2104	1	0	0	0	33	0	0	0	0	0	0	0	2	0	0
denovo2131	1	7	26	0	0	0	0	3	0	0	0	0	0	0	0
denovo3763	1	4	6	0	0	0	0	0	0	0	0	0	0	0	0
denovo5902	1	0	0	0	0	0	0	0	1	0	0	0	0	0	0
denovo1954	1	76	0	0	0	0	0	0	0	0	0	0	0	0	0
denovo41	1	0	0	0	0	0	0	0	0	97	53	116	0	1	0
denovo3781	1	119	1	2	0	0	23	40	7	0	1	0	123	139	34
denovo5922	1	0	0	0	0	0	0	0	0	0	0	0	0	0	0
denovo1971	1	0	0	0	0	0	6	18	6	0	1	0	3	7	0
denovo411	1	0	51	177	0	0	161	71	164	0	0	0	0	0	0
denovo4802	1	0	0	0	0	0	0	0	0	0	0	0	2	0	0
denovo6544	1	0	0	0	0	0	0	0	0	0	0	0	0	0	0
denovo2511	1	0	0	0	0	0	3	7	15	0	0	0	0	0	0
denovo1226	1	23	0	0	72	0	0	0	0	0	0	0	0	0	0
denovo3392	1	10	0	0	0	0	0	0	0	0	0	0	3	0	0
denovo3217	1	0	11	0	0	0	0	0	0	0	0	0	0	0	0
denovo4295	1	0	9	0	0	0	0	0	0	0	0	0	0	0	0
denovo3862	1	22	9	0	0	0	0	0	0	0	0	0	0	0	0
denovo1241	1	0	0	0	0	0	56	91	121	0	0	0	0	0	0
denovo3498	1	0	0	0	0	0	0	0	0	0	0	0	1	6	11
denovo1262	1	0	110	0	0	0	0	0	0	0	0	0	0	0	0
denovo1263	1	132	0	0	0	0	0	0	0	0	0	0	1	0	0
denovo6300	1	0	0	0	0	0	0	0	0	0	0	0	0	0	0
denovo6552	1	0	0	0	0	0	0	0	0	0	0	0	0	0	0
denovo1892	1	15	49	0	38	0	19	3	3	0	0	0	4	0	0
denovo4311	1	0	0	0	0	0	4	2	0	0	0	0	0	0	0
denovo3257	1	0	0	0	0	0	7	8	10	2	0	1	6	0	5
denovo7057	1	0	0	0	0	0	0	0	0	0	0	0	0	0	0
denovo6833	1	0	0	0	0	0	0	0	0	0	0	0	0	0	0
denovo2067	1	0	0	35	0	0	0	0	0	0	0	0	0	0	0
denovo3622	1	0	2	0	0	0	0	3	6	0	0	0	0	0	0
denovo3620	1	0	0	0	0	0	0	0	1	0	0	0	1	0	0
denovo6229	1	0	0	0	0	0	0	0	1	0	0	0	0	0	0
denovo5565	1	0	0	0	0	0	4	0	0	0	0	0	0	0	0
denovo4188	1	0	0	0	0	0	0	0	0	0	0	1	0	1	2
denovo1111	1	0	12	0	0	0	25	9	28	0	0	0	14	36	20
denovo3165	1	0	0	0	0	0	0	0	0	0	0	0	2	18	0
denovo4744	1	6	0	0	0	0	0	0	0	0	0	0	0	0	0
denovo1137	1	0	3	0	132	0	3	1	2	0	0	0	10	3	6
denovo6876	1	0	0	0	0	0	0	0	0	0	0	0	0	0	0
denovo545	1	0	0	918	0	0	1	17	18	0	0	0	0	0	0
denovo3372	1	7	0	0	0	0	0	0	0	0	0	0	0	0	0
denovo5793	1	0	0	0	0	0	0	0	0	0	0	0	0	0	0
denovo3084	1	1	14	0	0	0	0	0	0	0	0	0	0	0	0
denovo4537	1	1	0	0	0	0	3	4	6	0	2	1	6	5	2
denovo3967	1	0	0	0	0	0	0	2	2	0	1	0	0	0	0
denovo6077	1	0	2	0	0	0	0	0	0	0	0	0	0	0	0
denovo5473	1	0	0	0	0	0	3	0	0	0	0	0	0	0	0
denovo2069	1	0	0	8	0	0	0	0	4	25	2	14	0	2	6
denovo1546	1	0	48	0	0	0	41	70	49	0	0	0	0	0	0
denovo941	1	0	7	0	139	0	2	0	1	0	0	0	0	0	0
denovo5451	1	0	0	0	0	0	0	0	0	0	0	0	1	0	0
denovo1705	1	6	1	0	0	0	3	1	3	0	0	0	39	11	7
denovo502	1	5	0	49	0	0	75	31	376	52	5	26	127	0	6
denovo3590	1	1	0	0	0	0	4	1	4	8	8	1	3	0	0
denovo5223	1	0	3	0	0	0	0	0	0	0	0	0	0	0	0
denovo4669	1	5	0	0	0	0	0	0	0	0	0	0	0	0	0
denovo3719	1	7	0	0	0	0	0	0	0	0	0	0	0	0	0
denovo2871	1	0	0	0	0	0	0	0	5	0	1	0	0	0	0
denovo6146	1	0	0	0	0	0	0	0	0	0	0	0	3	0	0
denovo6778	1	11	0	0	0	0	7	2	4	964	462	4610	19	11	2
denovo4604	1	0	0	0	0	0	1	0	0	0	0	0	0	1	3
denovo4606	1	0	0	0	0	0	6	0	0	0	0	0	0	0	0
denovo736	1	4	0	0	0	0	1	0	1	21	7	9	5	3	1
denovo6520	1	0	0	2	0	0	0	0	0	0	0	0	0	0	3
denovo257	1	9	0	142	0	0	20	80	37	53	295	1322	69	59	31
denovo4971	1	0	2	0	5	0	0	0	0	0	0	0	0	0	0
denovo5976	1	0	0	0	0	0	0	0	0	0	0	0	0	0	0
denovo5977	1	0	0	0	0	0	0	0	0	0	0	0	0	0	0
denovo1907	1	2	0	126	0	0	0	0	0	0	0	0	0	0	0
denovo79	1	19	9	0	0	0	247	84	146	1610	1118	214	78	44	23
denovo5029	1	0	3	0	0	0	0	0	0	0	0	0	0	0	0
denovo4024	1	0	17	0	4	0	0	0	0	0	0	0	0	0	0
denovo827	1	0	8	0	60	275	10	3	13	0	0	0	0	0	0
denovo3600	1	8	0	0	0	0	0	0	0	0	0	0	0	0	0
denovo3354	1	15	0	0	0	0	0	0	0	0	0	0	0	0	0
denovo6314	1	0	0	0	0	0	0	1	0	0	0	0	0	0	1
denovo1636	1	0	0	63	0	0	0	1	0	0	0	0	0	0	1
denovo5325	1	0	0	0	0	0	0	1	0	0	0	0	0	0	0
denovo1799	1	19	3	3	0	0	7	7	26	8	1	0	0	0	0
denovo2792	1	0	0	0	0	0	0	2	0	0	0	0	15	8	5
denovo2837	1	40	0	1	0	0	86	73	341	0	0	0	33	3	1
denovo10	1	19	0	41	0	0	9	23	13	42	50	38	861	423	3927
denovo14	1	6	4	0	0	0	3	1	8	398	1223	1691	2128	876	534
denovo5044	1	0	0	0	0	0	0	0	2	0	0	0	0	0	0
denovo3059	0	8	0	0	0	0	0	4	0	0	0	0	0	0	0
denovo3058	0	0	0	0	0	0	0	0	0	7	0	51	0	0	0
denovo3051	0	0	0	0	0	0	0	0	0	0	1	0	124	83	89
denovo3050	0	0	0	0	0	0	0	0	0	0	0	0	0	4	10
denovo3053	0	15	0	0	0	0	0	0	0	0	0	0	0	0	0
denovo3052	0	12	0	0	0	0	0	0	0	0	0	0	0	0	0
denovo3055	0	0	0	11	0	0	0	0	0	0	0	0	0	0	0
denovo3054	0	0	0	0	0	0	0	0	12	0	0	0	0	0	0
denovo3057	0	0	0	0	0	0	1	4	7	0	0	1	0	0	1
denovo3056	0	0	0	0	0	0	5	17	5	0	0	0	5	0	3
denovo4490	0	0	0	0	0	0	7	0	9	0	0	0	0	0	0
denovo4492	0	0	0	0	0	0	0	0	0	0	0	0	86	0	0
denovo4493	0	0	0	0	0	0	3	4	0	0	0	0	0	0	0
denovo4494	0	0	0	0	0	0	1	0	5	0	0	0	0	0	0
denovo4495	0	0	0	0	0	0	0	0	0	0	4	1	0	0	0
denovo4496	0	0	0	0	0	0	1	0	5	0	0	0	0	0	4
denovo4497	0	0	0	0	0	0	13	2	11	35	15	30	0	0	0
denovo4498	0	0	7	0	0	0	0	0	0	0	0	0	0	0	0
denovo4499	0	0	0	0	0	0	1	0	3	0	0	0	0	0	0
denovo4723	0	0	0	0	0	0	0	0	0	0	0	0	0	3	0
denovo1772	0	2	0	0	0	0	7	10	18	0	0	0	11	0	0
denovo1773	0	0	0	0	0	0	1	1	0	0	0	0	0	0	16
denovo1776	0	0	0	0	0	0	0	15	0	0	0	0	0	52	0
denovo1777	0	0	0	0	0	0	58	0	0	0	0	0	0	0	0
denovo1774	0	0	0	0	0	0	34	2	24	0	2	0	0	0	0
denovo1775	0	0	0	56	0	0	0	0	0	0	0	0	0	0	0
denovo1778	0	0	0	0	0	0	0	0	0	0	0	1	6	205	7
denovo3304	0	0	0	0	0	0	0	0	0	0	0	0	23	0	0
denovo3307	0	2	0	12	0	0	0	0	0	0	0	0	0	0	0
denovo1516	0	0	9	0	66	0	0	0	0	0	0	0	0	0	0
denovo1517	0	0	0	0	0	0	0	0	0	0	0	0	161	0	0
denovo1514	0	0	13	0	51	0	0	0	0	0	0	0	0	0	0
denovo1515	0	0	0	0	0	0	37	68	41	4	0	1	16	20	117
denovo1513	0	0	0	0	0	0	88	0	0	0	0	0	0	0	0
denovo1510	0	0	0	0	0	0	0	0	0	0	0	0	0	0	158
denovo1511	0	0	0	0	0	0	9	21	1	0	0	0	11	3	31
denovo1518	0	0	0	0	0	0	0	0	0	0	0	0	8	0	0
denovo1582	0	0	0	0	0	0	0	1	0	0	1	0	0	2	2
denovo4491	0	0	0	0	0	0	0	0	0	0	0	0	1	3	3
denovo6593	0	0	0	0	0	0	0	0	0	0	0	0	0	0	1
denovo1012	0	0	153	0	0	0	1	7	11	0	0	0	0	0	0
denovo618	0	0	0	0	0	0	36	3	3	233	0	0	0	1	0
denovo617	0	0	0	1	0	0	0	1	0	0	0	0	24	13	7
denovo616	0	0	0	0	0	0	0	0	0	0	0	3	0	0	0
denovo612	0	0	0	0	0	0	1	15	6	1	7	0	2	15	3
denovo611	0	0	0	0	0	0	1	2	1	59	7	381	0	9	0
denovo610	0	0	0	0	0	0	0	0	0	0	1	0	0	1	0
denovo5512	0	4	0	0	0	0	0	0	0	0	0	0	0	0	0
denovo5513	0	2	0	0	0	0	0	0	0	0	0	0	0	0	0
denovo5510	0	0	0	0	0	0	0	0	3	0	0	0	0	0	0
denovo5511	0	0	0	0	0	0	0	0	0	0	0	0	3	0	0
denovo5517	0	0	4	0	0	0	0	0	0	0	0	0	0	0	0
denovo5515	0	0	0	0	0	0	0	0	2	0	0	0	0	0	0
denovo5518	0	0	0	0	0	0	0	0	0	0	0	0	28	1	1
denovo5519	0	0	0	0	0	0	0	0	0	0	0	0	2	0	0
denovo2157	0	0	0	0	0	0	3	5	4	6	5	5	31	4	2
denovo2155	0	0	0	0	0	0	0	0	1	0	0	0	7	62	0
denovo2154	0	0	0	0	0	0	1	0	0	0	0	1	0	0	0
denovo2152	0	0	0	0	0	0	0	0	0	0	13	0	3	0	3
denovo2150	0	0	0	0	0	0	0	0	0	0	0	3	35	1	17
denovo2159	0	0	0	0	0	0	0	0	0	0	0	0	1	20	12
denovo2158	0	0	0	0	0	0	2	0	0	160	157	369	0	3	0
denovo3204	0	0	0	0	0	0	2	5	4	0	1	0	0	3	0
denovo3205	0	0	0	0	0	0	0	3	0	0	9	0	0	0	0
denovo3206	0	0	0	0	0	0	0	0	0	0	0	0	18	0	0
denovo3207	0	15	0	0	0	0	0	0	0	0	0	0	0	0	0
denovo3200	0	18	0	0	0	0	2	0	0	0	0	0	0	0	0
denovo3202	0	14	0	0	0	0	1	0	0	0	0	0	0	0	0
denovo3203	0	9	0	0	0	0	0	0	3	0	0	0	0	0	0
denovo3208	0	0	0	0	0	0	9	1	5	0	0	0	0	0	0
denovo3209	0	0	0	0	0	0	0	0	1	0	0	0	3	0	6
denovo4009	0	0	0	0	0	0	0	0	0	1	0	6	3	7	7
denovo4003	0	0	0	0	0	0	0	0	0	0	0	0	0	3	0
denovo4002	0	0	1	0	0	0	0	0	4	0	0	0	0	0	0
denovo4001	0	0	0	0	0	0	0	2	0	2	0	7	0	0	0
denovo4007	0	0	0	0	0	0	0	0	0	0	0	0	6	0	0
denovo4004	0	0	0	0	0	0	0	0	6	0	0	0	0	0	0
denovo6355	0	0	0	0	0	0	0	0	0	0	0	0	4	0	0
denovo6354	0	0	0	0	0	0	0	0	0	2	0	0	0	0	0
denovo6356	0	0	3	0	0	0	0	0	0	0	0	0	0	0	0
denovo6351	0	0	0	0	0	0	0	0	0	0	0	0	6	6	0
denovo6350	0	0	0	0	0	0	0	0	0	0	0	0	2	0	0
denovo6352	0	0	0	0	0	0	0	0	0	1	0	0	0	0	0
denovo6359	0	0	0	0	0	0	0	0	0	0	0	0	0	2	0
denovo6358	0	0	0	0	0	0	0	2	0	0	0	0	0	0	0
denovo4269	0	0	0	0	0	0	0	0	0	7	2	0	0	0	0
denovo4268	0	0	2	0	0	0	0	12	6	0	0	0	0	0	0
denovo4267	0	0	0	0	0	0	0	0	5	0	0	0	0	1	0
denovo4266	0	0	6	0	0	0	0	0	0	0	0	0	0	0	0
denovo4265	0	0	0	0	0	0	1	0	0	0	0	0	0	4	0
denovo4264	0	0	0	0	0	0	0	0	0	0	0	0	7	10	0
denovo4263	0	0	0	0	0	0	0	0	4	0	0	0	0	0	0
denovo4261	0	0	0	0	0	0	0	0	0	0	0	0	0	1	0
denovo7008	0	0	0	0	0	0	0	0	2	0	0	0	0	0	0
denovo7002	0	0	0	0	0	0	0	1	0	0	0	0	2	0	0
denovo7003	0	0	0	0	0	0	0	0	3	0	0	0	0	0	0
denovo7000	0	0	0	0	0	0	0	0	0	1	0	0	0	0	0
denovo7001	0	0	3	0	1	0	1	0	0	0	0	0	0	0	0
denovo7004	0	0	0	0	0	0	0	0	2	0	0	0	0	0	0
denovo7005	0	0	0	0	0	0	0	0	0	0	0	0	0	0	2
denovo3850	0	0	0	0	0	0	0	0	2	0	0	0	2	1	0
denovo3853	0	0	0	0	0	0	0	0	0	1	1	1	0	6	2
denovo3852	0	0	0	0	0	0	0	5	0	0	0	0	1	0	2
denovo3854	0	0	8	0	0	0	0	0	0	0	0	0	0	0	0
denovo3856	0	0	0	0	0	0	0	0	0	0	0	0	0	6	8
denovo3859	0	0	0	0	0	0	5	0	8	0	0	0	0	0	0
denovo3858	0	0	0	0	0	0	0	0	0	0	0	0	3	0	5
denovo1981	0	0	0	0	0	0	8	18	49	0	0	0	0	0	0
denovo1980	0	23	0	0	0	0	4	0	3	0	0	0	0	3	2
denovo1985	0	0	0	0	0	0	0	0	0	0	0	0	1	4	0
denovo1984	0	18	0	0	0	0	16	64	40	4	20	0	0	0	0
denovo1986	0	38	0	0	0	0	0	0	0	0	2	0	0	0	0
denovo1989	0	0	0	0	0	0	0	0	0	0	0	0	47	19	9
denovo1988	0	0	4	39	0	0	6	4	4	6	0	0	0	0	0
denovo6449	0	0	0	0	0	0	0	0	0	0	0	0	0	0	1
denovo6448	0	0	0	0	0	0	0	0	0	0	0	0	1	0	0
denovo1189	0	0	0	0	0	0	0	0	0	0	0	0	101	8	9
denovo1183	0	1	0	39	0	0	6	3	4	18	0	0	4	0	4
denovo1182	0	0	14	0	111	0	29	6	5	0	0	0	0	0	0
denovo1185	0	0	0	0	0	0	0	0	0	0	0	0	20	33	65
denovo1184	0	0	0	0	0	0	0	0	0	0	0	0	0	318	262
denovo1187	0	0	0	0	0	0	0	0	0	5	2	0	0	0	0
denovo6441	0	0	0	0	0	0	0	0	0	0	0	0	0	4	0
denovo6440	0	0	0	0	0	0	0	0	0	0	0	0	2	0	0
denovo6442	0	0	0	0	0	0	0	0	0	0	0	0	1	0	0
denovo6445	0	0	3	0	0	0	0	0	0	0	0	0	0	0	0
denovo6444	0	0	0	0	0	0	0	0	0	0	0	0	1	0	0
denovo6447	0	0	0	0	0	0	3	0	0	0	0	0	0	0	0
denovo6446	0	0	0	0	0	0	0	0	0	0	0	0	0	1	0
denovo1233	0	0	0	0	0	0	1	0	0	97	7	2	0	0	0
denovo1231	0	0	0	0	0	0	0	0	0	0	0	1	2	16	20
denovo1230	0	120	0	0	0	0	0	0	0	0	0	4	0	0	0
denovo1237	0	0	0	135	0	0	0	0	0	0	0	0	0	0	0
denovo1236	0	0	0	0	0	0	0	0	0	3	6	6	0	0	0
denovo1235	0	0	0	0	75	0	8	5	6	2	0	0	0	0	0
denovo424	0	0	101	0	0	0	79	113	154	115	190	22	0	1	0
denovo425	0	0	1	0	0	0	259	368	417	0	0	0	0	0	0
denovo426	0	0	0	0	0	0	0	0	0	0	0	1	0	52	139
denovo427	0	0	0	0	0	0	0	0	0	9	7	593	0	1	0
denovo2528	0	0	0	24	0	0	0	0	0	0	0	0	0	0	0
denovo2529	0	0	0	0	0	0	0	0	0	0	0	0	0	0	2
denovo2526	0	20	0	0	0	0	0	0	0	0	0	0	0	0	0
denovo2527	0	0	0	0	0	0	4	0	0	0	2	0	0	4	5
denovo2524	0	0	0	0	0	0	0	0	0	0	0	0	1	1	24
denovo2523	0	0	0	0	0	0	0	1	14	0	0	0	1	1	2
denovo6638	0	0	2	0	0	0	0	0	0	0	0	0	0	0	0
denovo6639	0	0	0	0	0	0	0	0	0	0	0	0	0	3	0
denovo6636	0	0	0	0	0	0	0	0	97	24	3	14	0	0	0
denovo6635	0	2	0	0	0	0	0	0	0	0	0	0	0	0	0
denovo6632	0	0	0	0	0	0	0	4	0	0	0	0	0	0	0
denovo6633	0	0	0	0	0	0	0	0	0	0	0	0	0	3	0
denovo6631	0	0	0	0	0	0	143	140	111	0	1	0	32	36	4
denovo4859	0	0	0	0	1	0	8	1	3	0	0	0	0	0	0
denovo4850	0	0	0	0	0	0	4	3	1	0	0	0	0	0	0
denovo4851	0	0	0	0	0	0	8	3	3	0	0	0	0	0	0
denovo4853	0	0	3	0	0	0	0	0	0	0	0	0	0	0	0
denovo4854	0	0	0	0	6	0	1	0	4	0	0	0	0	0	0
denovo4855	0	0	0	0	0	0	0	0	0	0	0	0	2	0	0
denovo4856	0	0	0	0	0	0	1	0	2	0	0	0	0	0	0
denovo6182	0	2	0	0	0	0	0	0	0	0	0	0	0	0	0
denovo6185	0	0	0	0	0	0	0	0	3	0	0	0	0	0	0
denovo6186	0	0	0	0	0	0	0	0	0	0	0	0	0	1	0
denovo6187	0	0	0	0	0	0	0	0	0	0	0	0	0	0	2
denovo6188	0	0	0	0	0	0	0	0	2	9	0	4	0	2	0
denovo6189	0	0	0	0	0	0	0	0	0	0	0	2	0	0	0
denovo3699	0	0	0	0	0	0	6	2	8	0	0	0	0	0	0
denovo3698	0	0	0	0	0	0	1	1	0	0	0	0	0	4	6
denovo3696	0	0	0	0	0	0	18	17	3	0	0	0	0	0	0
denovo3693	0	11	0	0	0	0	0	0	0	0	0	0	0	0	0
denovo3692	0	0	0	0	0	0	0	0	0	0	1	1	3	1	1
denovo5728	0	0	0	0	0	0	0	3	1	0	0	0	0	0	0
denovo6562	0	0	0	0	0	0	0	0	2	0	0	0	0	0	0
denovo5721	0	2	0	0	0	0	0	0	0	0	0	0	0	0	0
denovo5723	0	0	0	3	0	0	0	0	0	0	0	0	0	0	0
denovo5724	0	0	0	0	0	0	0	0	0	0	0	0	0	2	1
denovo5727	0	0	0	0	0	0	1	1	1	0	0	0	0	0	0
denovo5726	0	0	0	0	3	0	0	0	1	0	0	0	0	0	0
denovo3073	0	0	0	0	0	0	0	0	0	0	1	21	0	0	0
denovo3071	0	0	0	0	0	0	11	5	0	0	0	0	0	0	7
denovo3070	0	0	0	0	0	0	8	0	10	0	0	0	0	0	0
denovo3077	0	0	0	0	0	0	3	0	10	0	0	0	0	0	0
denovo3075	0	3	0	0	0	0	3	0	0	0	0	0	0	0	1
denovo3074	0	0	0	0	0	0	3	3	3	3	3	0	0	0	0
denovo3079	0	0	0	0	0	0	0	0	0	0	0	0	3	9	0
denovo3078	0	0	0	0	0	0	0	0	0	4	1	0	13	0	0
denovo5602	0	0	0	0	0	0	0	3	5	0	0	0	0	0	0
denovo5603	0	4	0	0	0	0	0	0	0	0	0	0	0	0	0
denovo990	0	0	0	0	0	199	0	0	0	0	0	0	0	0	0
denovo992	0	0	0	0	0	0	86	4	80	0	0	0	0	0	0
denovo993	0	0	0	0	0	0	144	12	9	0	0	0	5	5	4
denovo998	0	0	0	0	134	0	0	0	0	0	0	0	0	0	0
denovo999	0	0	0	82	71	0	0	0	0	0	0	0	0	0	0
denovo5607	0	0	0	0	0	0	0	3	0	0	0	0	0	0	0
denovo5605	0	0	0	0	0	0	0	0	0	0	0	0	0	2	0
denovo1755	0	0	0	0	0	0	28	3	15	4	2	0	2	1	4
denovo1756	0	50	0	45	0	0	0	0	0	0	0	0	0	0	0
denovo1757	0	0	0	18	0	0	0	12	1	0	0	1	1	0	10
denovo1750	0	0	11	0	0	0	12	13	24	3	0	0	0	0	0
denovo1751	0	0	52	0	0	0	2	0	2	0	0	0	0	0	0
denovo1752	0	0	0	0	0	0	57	10	15	0	0	0	0	3	0
denovo1759	0	0	0	1	0	0	0	0	0	0	0	0	21	61	8
denovo1538	0	0	0	0	53	0	0	0	0	0	0	0	0	0	0
denovo1530	0	0	0	0	0	0	17	45	15	0	0	0	0	0	0
denovo1531	0	11	0	0	0	0	4	25	32	0	0	0	0	0	0
denovo1532	0	0	0	0	0	0	2	1	5	9	0	1	16	8	6
denovo1533	0	0	0	76	0	0	0	0	0	0	0	0	0	0	0
denovo1534	0	0	0	0	0	0	0	0	0	0	0	0	59	6	27
denovo1535	0	80	0	0	0	0	3	0	4	0	0	0	0	0	0
denovo1536	0	0	0	28	0	0	0	2	0	0	0	1	3	17	1
denovo1537	0	0	0	0	0	0	0	0	0	11	40	34	28	94	43
denovo3617	0	0	0	0	0	0	9	1	1	0	0	0	0	0	0
denovo3616	0	0	0	0	0	0	0	0	0	0	0	0	0	9	0
denovo3343	0	0	3	0	0	0	0	0	3	0	1	1	0	2	2
denovo3342	0	4	0	0	0	0	0	0	7	0	3	0	0	9	0
denovo3345	0	13	0	75	0	0	5	25	5	434	63	200	36	80	68
denovo3344	0	0	0	0	0	0	1	3	7	0	0	0	0	0	0
denovo6419	0	0	0	0	0	0	0	0	0	1	5	7	0	1	0
denovo2210	0	56	0	0	0	0	0	0	0	0	0	1	0	0	0
denovo2211	0	0	0	0	0	0	24	14	6	0	0	0	0	0	0
denovo2212	0	0	0	0	0	0	0	0	0	0	0	3	0	0	1
denovo2215	0	0	0	0	25	0	4	9	3	0	0	0	0	0	3
denovo2216	0	0	0	30	0	0	0	0	0	0	0	0	0	0	0
denovo2217	0	5	0	0	0	0	13	24	11	1	4	2	4	2	1
denovo674	0	0	0	0	0	0	0	0	0	40	15	110	26	6	206
denovo677	0	0	0	0	0	0	0	0	0	1	0	316	0	0	0
denovo676	0	0	0	0	0	0	0	0	0	0	0	0	84	87	276
denovo671	0	364	0	0	0	0	0	0	0	0	0	0	0	0	0
denovo673	0	0	0	0	0	0	63	41	69	2	3	6	2	1	0
denovo672	0	0	530	0	55	0	0	0	0	0	0	0	0	0	0
denovo679	0	0	0	0	0	0	0	0	0	2	2	0	68	0	218
denovo5534	0	0	0	0	0	0	0	0	0	0	0	0	3	0	0
denovo5535	0	0	0	0	0	0	4	0	0	0	0	0	0	0	0
denovo5536	0	0	1	0	0	0	0	0	0	0	0	0	0	0	0
denovo5537	0	0	0	0	0	0	0	0	4	0	0	0	0	0	0
denovo5530	0	0	0	0	0	0	4	0	0	0	0	0	0	0	0
denovo5531	0	0	0	0	0	0	0	0	0	0	0	0	2	0	0
denovo5533	0	0	0	0	0	0	0	0	0	0	9	0	0	0	0
denovo5538	0	0	0	0	0	0	0	5	0	0	0	0	0	0	0
denovo3268	0	8	0	0	0	0	36	2	5	0	2	0	2	0	0
denovo3269	0	0	0	0	0	0	0	0	0	0	0	0	18	472	215
denovo3266	0	19	0	0	0	0	0	0	0	0	0	0	0	0	0
denovo3267	0	0	0	0	0	0	2	3	1	0	0	0	0	0	9
denovo3264	0	16	0	0	0	0	0	0	0	0	0	0	0	0	0
denovo3262	0	0	0	0	0	0	0	0	0	10	0	2	0	0	0
denovo3261	0	0	0	0	0	0	0	0	0	0	0	0	10	4	2
denovo4069	0	0	0	0	0	0	0	0	2	3	1	0	0	0	0
denovo4068	0	0	0	0	0	0	5	5	0	0	0	0	0	0	0
denovo4065	0	0	0	0	0	0	4	3	0	0	0	0	1	0	0
denovo4067	0	0	0	0	0	0	5	3	3	2	0	0	2	7	0
denovo4066	0	0	0	0	0	0	0	0	0	0	2	0	0	2	6
denovo4061	0	12	0	0	0	0	0	0	0	3	0	0	0	0	0
denovo4060	0	0	0	0	0	0	0	0	0	0	0	0	3	2	0
denovo4063	0	0	0	0	0	0	0	0	0	0	0	0	3	0	7
denovo4062	0	0	7	0	0	0	0	0	0	0	0	0	0	0	0
denovo6379	0	0	0	0	0	0	0	1	3	0	0	0	0	0	0
denovo6378	0	0	0	0	0	0	0	0	0	0	0	1	0	3	1
denovo6377	0	0	0	0	0	0	1	3	0	0	0	0	0	0	0
denovo6376	0	0	0	0	0	0	0	0	0	0	0	0	4	0	0
denovo6375	0	0	0	0	0	0	0	0	2	0	0	0	0	0	0
denovo6374	0	0	0	0	0	0	0	0	2	0	0	0	0	0	0
denovo6373	0	0	0	0	0	0	0	0	2	0	0	0	0	0	0
denovo6372	0	0	0	0	0	0	0	1	1	0	0	0	0	0	0
denovo6371	0	0	0	0	0	0	0	0	2	0	0	0	0	0	0
denovo6370	0	0	0	0	0	0	1	0	0	0	0	0	2	0	0
denovo4281	0	0	0	0	0	0	0	0	0	0	0	1	0	0	0
denovo4280	0	0	0	0	0	0	5	0	0	0	0	0	0	0	0
denovo4283	0	0	0	0	0	0	0	0	0	2	0	0	0	0	0
denovo4282	0	0	0	0	0	0	0	0	0	0	0	0	8	4	0
denovo4285	0	0	0	0	0	0	0	0	0	0	0	0	1	11	11
denovo4284	0	0	0	0	0	0	0	0	0	0	0	0	0	0	4
denovo4287	0	0	0	0	0	0	0	0	3	42	1	49	21	0	24
denovo4286	0	0	0	0	0	0	3	0	3	0	0	0	2	2	0
denovo4289	0	0	0	0	0	0	3	0	2	0	0	0	0	0	0
denovo3488	0	0	0	0	0	0	0	0	0	0	0	0	0	0	10
denovo3489	0	0	0	0	0	0	0	0	2	0	0	0	28	89	41
denovo3482	0	0	0	0	0	0	4	5	4	0	0	0	0	0	0
denovo3483	0	0	0	0	10	0	0	0	0	0	0	0	0	0	0
denovo3480	0	21	0	0	0	0	0	0	0	0	0	0	0	0	0
denovo3481	0	0	0	0	0	0	0	0	6	0	0	0	0	0	0
denovo3485	0	13	0	0	0	0	0	0	0	0	0	0	0	0	0
denovo5888	0	0	0	0	0	0	0	0	0	0	0	0	3	5	2
denovo5889	0	0	0	0	0	0	3	0	0	0	0	0	0	0	0
denovo5885	0	0	0	0	0	0	1	5	2	0	0	0	0	0	0
denovo5886	0	3	0	0	0	0	26	0	0	0	0	0	39	0	0
denovo5887	0	0	3	0	0	0	0	0	0	0	0	0	0	0	0
denovo5880	0	0	0	0	1	0	0	0	0	0	0	0	0	0	0
denovo5881	0	0	0	0	0	0	0	0	0	0	0	0	0	0	1
denovo5882	0	0	0	0	0	0	0	0	0	0	0	0	1	2	0
denovo7025	0	0	0	0	0	0	0	0	0	0	0	0	2	0	0
denovo7026	0	0	0	0	0	0	0	0	0	0	0	0	0	2	0
denovo7027	0	0	0	0	0	0	0	0	1	0	0	0	0	0	0
denovo7022	0	0	0	0	0	0	0	0	3	0	0	0	0	0	0
denovo7023	0	2	0	0	0	0	0	0	0	0	0	0	0	0	0
denovo5084	0	0	0	0	0	0	0	0	0	0	0	0	0	1	3
denovo5085	0	0	0	0	0	0	0	0	0	0	0	0	0	0	1
denovo3879	0	0	0	0	0	0	0	0	1	0	0	0	0	5	0
denovo5087	0	0	0	0	0	0	0	0	0	0	1	2	0	0	0
denovo5080	0	0	0	0	0	0	0	0	0	0	0	0	0	3	0
denovo5081	0	0	0	0	0	0	0	0	3	1	0	0	0	0	0
denovo5083	0	0	0	0	0	0	2	0	0	0	0	0	0	0	0
denovo3873	0	0	0	0	0	0	0	0	0	0	0	0	0	14	6
denovo3870	0	0	0	0	0	0	7	0	0	0	0	0	0	0	5
denovo3877	0	0	0	0	0	0	1	1	0	0	0	3	0	3	1
denovo3876	0	7	0	0	0	0	0	0	0	0	0	0	0	0	0
denovo3875	0	10	0	0	0	0	0	0	1	0	0	0	0	0	0
denovo3874	0	8	0	0	0	0	0	0	9	0	0	0	0	0	0
denovo4956	0	0	0	0	0	0	0	0	2	0	0	0	0	0	0
denovo1255	0	7	98	0	0	0	1	0	0	0	0	0	1	3	1
denovo1254	0	0	0	0	0	0	0	0	0	0	0	0	5	193	4
denovo1257	0	13	0	96	0	0	0	0	0	0	0	0	0	0	0
denovo1251	0	114	0	0	0	0	0	0	0	0	0	0	0	0	0
denovo1250	0	0	0	0	0	0	2	0	0	0	0	0	0	45	31
denovo449	0	0	0	0	0	0	0	0	0	0	0	0	0	444	52
denovo445	0	0	114	0	91	0	214	157	403	0	0	0	0	0	0
denovo442	0	0	0	0	0	0	0	2	6	2	1	0	10	115	379
denovo443	0	0	0	0	0	0	0	0	0	7	148	146	80	87	27
denovo440	0	0	20	0	0	0	3	0	0	0	0	0	142	172	268
denovo441	0	0	0	0	0	0	0	0	0	0	0	0	16	26	4
denovo2501	0	27	0	0	0	0	0	0	0	0	0	0	0	0	0
denovo2051	0	41	0	0	0	0	0	0	0	0	0	0	0	0	0
denovo2056	0	0	0	0	0	0	19	26	16	0	0	0	0	0	0
denovo2505	0	0	0	0	0	0	0	0	0	0	0	0	5	7	9
denovo2506	0	0	0	0	0	0	4	0	15	0	0	0	0	0	0
denovo2507	0	0	0	0	0	0	0	0	0	0	0	0	11	2	1
denovo2508	0	13	10	0	0	0	0	0	0	0	0	0	0	0	0
denovo2509	0	0	0	0	0	0	13	2	36	0	0	0	10	1	18
denovo2058	0	0	0	0	0	0	15	1	54	0	0	0	1	0	0
denovo2059	0	0	0	0	0	0	0	5	2	0	0	1	6	2	11
denovo6610	0	0	0	0	0	0	0	0	0	0	0	0	0	0	2
denovo6611	0	1	0	0	0	0	3	0	0	0	0	0	0	0	0
denovo6612	0	0	0	0	0	0	0	3	0	0	0	0	0	0	0
denovo6613	0	0	0	0	0	0	0	0	2	0	0	0	0	0	0
denovo6615	0	0	1	0	0	0	1	0	0	0	0	0	0	0	0
denovo6617	0	0	0	0	0	0	0	0	0	0	0	0	0	3	0
denovo6618	0	0	0	0	0	0	0	3	0	0	0	0	0	0	0
denovo6508	0	0	0	0	0	0	0	0	0	1	0	0	0	0	0
denovo6509	0	0	0	0	0	0	0	0	0	0	0	0	0	1	0
denovo6971	0	2	0	0	0	0	0	0	0	0	0	0	0	0	0
denovo6504	0	0	0	0	0	0	0	1	1	0	0	0	0	0	0
denovo6972	0	0	0	0	0	0	1	1	0	0	0	0	0	0	0
denovo6505	0	0	0	0	0	384	0	0	0	0	0	0	0	0	0
denovo6975	0	0	0	0	0	0	66	11	8	0	0	0	0	0	0
denovo6506	0	0	9	0	0	0	3	2	9	3	1	0	0	0	1
denovo6974	0	0	0	0	0	0	1	0	0	0	0	0	0	0	0
denovo6507	0	0	0	0	0	0	2	0	0	0	0	0	0	0	0
denovo6977	0	0	0	0	0	0	0	0	0	0	0	0	0	4	0
denovo6500	0	0	0	0	0	0	0	0	0	0	0	2	7	1	3
denovo6502	0	0	0	0	0	0	3	0	0	0	0	0	0	0	0
denovo6503	0	0	0	0	0	0	0	0	0	0	0	0	3	0	0
denovo3671	0	0	0	0	0	0	4	5	4	0	0	0	0	0	0
denovo3670	0	0	0	0	0	0	3	0	0	2	0	1	0	3	0
denovo3673	0	0	0	0	0	0	0	0	0	0	0	0	0	12	0
denovo3672	0	0	0	0	0	0	0	3	5	0	0	1	0	0	0
denovo3677	0	3	6	0	0	0	0	0	0	0	0	0	0	0	0
denovo3676	0	8	0	0	0	0	0	0	0	0	0	0	0	0	0
denovo3679	0	0	0	0	0	0	0	1	0	0	0	0	3	6	1
denovo3678	0	0	0	0	0	0	0	0	0	9	0	0	0	0	0
denovo4344	0	0	0	0	0	0	7	0	1	0	0	0	0	0	0
denovo4345	0	0	0	0	0	0	0	0	7	0	0	0	6	0	0
denovo4346	0	0	0	0	0	0	8	2	0	0	0	0	0	0	0
denovo5703	0	0	0	0	0	0	0	2	0	0	0	0	0	0	0
denovo5702	0	0	0	0	0	0	1	0	0	0	0	0	0	0	0
denovo4347	0	7	0	0	0	0	0	0	0	0	0	0	0	0	0
denovo5707	0	0	0	0	0	0	0	0	0	0	0	1	0	0	0
denovo5706	0	0	0	0	0	0	0	0	0	0	0	0	2	0	0
denovo5704	0	3	0	0	0	0	0	0	0	0	0	0	0	0	0
denovo5709	0	0	0	0	0	0	0	0	1	0	0	0	0	0	0
denovo5708	0	0	0	0	0	0	0	0	0	0	0	0	2	3	2
denovo4341	0	0	0	0	0	0	0	0	0	0	7	0	0	0	0
denovo3015	0	5	0	0	0	0	0	0	0	0	0	0	13	7	10
denovo3014	0	0	0	0	0	0	0	0	0	0	0	0	11	2	0
denovo3017	0	0	0	0	0	0	2	0	10	0	0	0	0	0	0
denovo3010	0	0	0	0	0	0	0	0	0	0	0	0	10	0	0
denovo3013	0	0	0	0	0	0	0	0	0	0	0	14	0	0	0
denovo3019	0	0	0	0	0	0	0	0	0	5	5	4	0	0	0
denovo6649	0	0	0	0	0	0	1	0	0	0	0	0	0	2	0
denovo6648	0	0	0	0	0	0	0	0	2	0	0	0	0	0	0
denovo1889	0	0	0	0	0	0	0	7	38	0	0	0	0	0	0
denovo1737	0	0	0	0	0	0	0	0	0	7	43	0	0	0	0
denovo1734	0	0	0	0	0	0	0	0	0	3	6	26	0	0	0
denovo1735	0	0	0	66	0	0	0	0	0	0	0	0	0	0	0
denovo1732	0	0	23	0	0	0	11	31	20	0	0	0	0	0	0
denovo1730	0	0	0	0	0	0	0	1	0	0	0	0	1	0	0
denovo1731	0	11	0	0	0	0	1	1	0	0	73	0	4	0	0
denovo4549	0	7	0	0	0	0	0	0	0	0	0	0	0	0	0
denovo4542	0	0	0	0	0	0	3	0	0	0	1	0	4	0	0
denovo4540	0	0	0	0	0	0	0	0	0	0	0	0	0	2	0
denovo4546	0	0	0	0	0	0	4	0	1	0	0	0	0	1	0
denovo4547	0	0	0	0	0	0	5	0	0	0	0	0	0	0	0
denovo4544	0	0	0	0	0	0	0	0	0	0	0	0	0	3	0
denovo4545	0	0	0	0	0	0	0	0	3	0	2	0	0	0	0
denovo6646	0	0	0	0	0	0	0	0	0	0	0	2	0	0	0
denovo1082	0	0	0	0	0	204	0	0	0	0	0	0	0	0	0
denovo1085	0	0	0	0	0	166	0	0	0	0	0	0	0	0	0
denovo1086	0	0	0	143	0	0	4	0	0	0	0	0	0	0	0
denovo1087	0	0	21	0	0	0	45	27	53	0	0	0	0	0	0
denovo1088	0	0	261	0	0	0	3	0	19	1	0	0	0	0	0
denovo5149	0	0	0	0	0	0	0	0	0	0	0	0	3	0	0
denovo5148	0	0	0	0	0	0	0	0	0	0	1	0	0	0	0
denovo5141	0	0	0	0	0	0	0	0	0	0	0	0	0	4	0
denovo5142	0	24	0	0	0	0	0	1	0	3	0	0	0	0	0
denovo5145	0	0	0	0	0	0	0	3	0	0	0	0	0	0	0
denovo5144	0	0	0	0	0	0	0	0	0	0	0	0	0	3	0
denovo5147	0	6	0	0	0	0	0	0	0	0	0	0	0	0	0
denovo5146	0	0	0	0	0	0	0	0	3	0	0	0	0	0	0
denovo386	0	0	0	0	0	0	1	0	0	18	2	3	52	223	322
denovo381	0	0	0	0	0	0	0	0	0	851	0	31	7	0	9
denovo380	0	4	0	0	0	0	0	2	0	0	0	0	6	11	19
denovo383	0	0	0	751	0	0	0	0	0	0	0	0	0	0	0
denovo382	0	0	0	0	0	0	0	1	0	63	109	489	202	136	158
denovo389	0	0	0	1	0	202	0	1	0	116	75	80	210	161	69
denovo388	0	0	0	0	0	0	0	65	3	4	174	2474	0	0	0
denovo6568	0	0	0	0	0	0	0	0	0	0	0	1	0	1	0
denovo5558	0	0	0	0	0	0	0	0	0	0	0	0	4	0	0
denovo5556	0	0	0	0	0	0	3	0	0	0	0	0	0	0	0
denovo5554	0	0	0	0	0	0	0	0	2	0	0	0	3	0	1
denovo5555	0	0	0	0	0	0	1	0	0	0	0	0	3	0	0
denovo5552	0	2	0	0	0	0	0	0	0	0	0	0	0	0	0
denovo5551	0	0	0	0	0	0	0	0	0	0	0	0	0	2	2
denovo2884	0	0	0	0	0	0	0	0	0	0	0	0	8	0	0
denovo3147	0	0	0	0	0	0	7	2	3	0	0	0	0	0	0
denovo2887	0	0	0	0	0	0	3	0	0	0	0	0	23	28	24
denovo2334	0	0	28	0	0	0	0	0	0	0	0	0	0	0	0
denovo2881	0	2	0	0	0	0	22	0	0	0	0	0	0	0	0
denovo2880	0	0	0	0	0	0	11	14	3	0	0	0	0	0	0
denovo3146	0	0	0	0	0	0	0	0	0	0	0	0	0	1	2
denovo2882	0	0	0	0	0	0	0	0	0	1	0	0	5	0	0
denovo659	0	0	0	0	0	0	4	4	5	5	0	1	0	0	0
denovo653	0	0	0	0	0	0	0	0	0	0	0	0	145	111	141
denovo652	0	9	0	52	0	0	7	3	293	0	0	0	0	0	0
denovo651	0	0	0	0	0	0	0	0	0	0	10	0	58	29	84
denovo657	0	0	0	0	0	0	0	0	0	0	0	0	575	0	0
denovo126	0	0	0	0	0	0	0	0	2	66	460	238	0	0	0
denovo2269	0	0	0	0	0	0	11	4	13	0	0	0	0	0	4
denovo2268	0	0	0	0	0	0	14	0	17	0	0	0	0	0	0
denovo2260	0	0	0	0	0	0	6	65	33	0	1	0	0	0	0
denovo2263	0	0	0	0	0	0	13	6	7	0	0	0	2	0	0
denovo2262	0	0	0	0	0	0	0	0	0	0	0	0	16	8	1
denovo2265	0	22	0	0	0	0	0	0	0	0	0	0	4	0	0
denovo2267	0	24	6	0	0	0	0	0	0	0	0	0	0	0	0
denovo3240	0	0	0	0	0	0	0	0	0	0	0	0	1	4	24
denovo3241	0	14	0	0	0	0	0	0	0	0	0	0	0	0	0
denovo3242	0	0	0	0	0	0	14	0	2	0	0	0	0	0	0
denovo3243	0	0	0	0	0	0	0	0	0	0	0	0	3	1	0
denovo3244	0	0	0	0	0	0	0	0	0	0	0	0	15	1	0
denovo3245	0	0	0	0	0	0	0	5	0	0	0	0	6	0	0
denovo3247	0	0	0	0	0	0	0	7	9	0	0	0	1	0	0
denovo4046	0	0	0	0	0	0	0	0	0	0	0	0	2	5	0
denovo4735	0	0	0	0	0	0	0	0	4	0	0	0	0	0	0
denovo4734	0	0	0	0	0	0	6	0	0	0	0	0	0	0	0
denovo4041	0	7	0	0	0	0	0	0	0	0	0	0	0	0	0
denovo4040	0	0	0	0	0	0	0	0	0	0	0	4	0	0	0
denovo4738	0	0	0	0	0	0	0	0	0	1	0	10	0	0	0
denovo4049	0	0	0	0	0	0	0	0	4	0	0	0	0	0	0
denovo6390	0	0	0	0	0	0	0	0	1	0	0	0	0	0	0
denovo6393	0	0	0	0	0	0	1	0	0	0	0	1	0	0	0
denovo6392	0	0	0	0	0	0	0	0	0	0	0	0	0	0	2
denovo6395	0	0	0	0	0	0	0	0	0	0	0	0	2	0	0
denovo6394	0	0	0	0	0	0	0	0	0	0	2	0	0	0	0
denovo6397	0	0	0	0	0	0	0	0	0	0	0	0	0	0	3
denovo6396	0	0	0	0	0	0	0	0	0	0	0	3	0	0	0
denovo6399	0	0	0	0	0	0	0	3	0	0	0	0	0	0	0
denovo6398	0	0	0	0	0	0	0	0	2	0	0	0	0	0	0
denovo7047	0	0	0	0	0	0	0	0	0	0	0	0	1	0	0
denovo7044	0	0	0	0	0	0	2	0	0	0	0	0	0	0	0
denovo7042	0	0	0	0	0	0	0	0	0	0	0	6	0	0	0
denovo7043	0	0	0	0	0	0	0	0	0	0	0	0	0	1	1
denovo7040	0	1	0	0	0	0	0	0	0	0	0	0	0	0	0
denovo7048	0	0	0	0	0	0	3	0	0	0	0	0	1	1	0
denovo3819	0	0	0	0	0	0	0	0	0	6	3	0	0	2	0
denovo3818	0	11	0	0	0	0	6	5	0	0	0	0	0	0	0
denovo3815	0	0	0	0	0	0	2	1	0	0	0	0	4	10	0
denovo3817	0	0	7	0	0	0	0	0	0	0	0	0	0	0	0
denovo3810	0	3	5	0	0	0	0	0	0	0	0	0	5	2	0
denovo3813	0	0	0	0	0	0	6	0	0	0	0	0	0	0	0
denovo3812	0	0	0	0	0	0	2	6	0	0	0	0	0	0	0
denovo1278	0	0	0	0	0	0	0	0	0	0	0	0	131	26	23
denovo1277	0	7	0	0	0	0	1	4	0	0	3	0	81	12	0
denovo1276	0	5	0	42	0	0	5	27	14	1	8	0	0	0	0
denovo1275	0	0	0	0	0	0	0	0	0	105	4	180	17	0	6
denovo1273	0	0	0	0	0	0	0	0	1	0	0	0	12	0	1
denovo1272	0	247	120	0	0	0	0	10	0	0	0	0	0	0	0
denovo464	0	0	623	0	122	0	2	0	0	0	0	0	0	0	0
denovo465	0	0	0	0	0	0	537	58	5	0	0	0	0	0	0
denovo467	0	575	0	0	0	0	1	0	0	0	0	0	0	0	0
denovo460	0	0	916	0	57	0	0	0	1	0	0	0	0	0	0
denovo461	0	0	0	0	0	631	0	0	4	0	0	0	0	0	0
denovo462	0	6	0	0	0	579	10	0	0	0	0	0	0	0	0
denovo2075	0	6	13	0	0	0	0	0	12	0	0	0	21	22	3
denovo2076	0	0	0	0	0	0	0	0	0	6	5	29	0	0	0
denovo2077	0	0	0	0	0	0	6	0	0	1	22	9	6	2	0
denovo2071	0	0	0	46	0	0	0	0	0	0	0	0	0	0	0
denovo2072	0	0	0	0	0	0	0	0	0	0	0	0	14	18	15
denovo2079	0	0	0	36	0	0	0	0	0	0	0	0	0	0	0
denovo4894	0	2	0	0	0	0	0	0	0	0	0	0	0	0	0
denovo4896	0	5	0	0	0	0	0	0	0	0	0	0	0	0	0
denovo4897	0	0	0	0	0	0	3	0	3	0	0	0	0	0	0
denovo4890	0	0	0	0	0	0	2	0	0	0	0	0	0	0	0
denovo4891	0	3	0	0	0	0	0	0	0	0	1	0	0	0	0
denovo4892	0	0	5	0	0	0	0	0	0	0	0	0	0	0	0
denovo4893	0	0	0	0	0	0	0	0	0	0	0	0	5	0	0
denovo4898	0	0	0	0	0	0	0	0	0	0	0	0	3	0	3
denovo4899	0	0	0	0	0	0	0	0	0	0	0	0	1	16	11
denovo3659	0	0	11	0	0	0	0	0	0	0	0	0	0	0	0
denovo3658	0	0	0	0	0	0	0	0	0	0	0	0	2	0	0
denovo3653	0	0	0	0	0	0	14	0	0	0	0	0	0	0	0
denovo3652	0	0	0	0	9	0	0	0	0	0	0	0	0	0	0
denovo3651	0	0	0	0	0	0	0	0	0	0	0	0	7	0	0
denovo3650	0	0	0	0	0	0	0	0	0	0	0	0	1	0	0
denovo3657	0	6	0	0	0	0	0	0	0	0	0	0	0	0	0
denovo3656	0	0	0	0	0	0	0	0	15	0	0	0	0	0	0
denovo3655	0	0	0	0	0	0	0	2	0	0	0	1	3	0	0
denovo3387	0	0	0	0	0	0	0	0	0	0	0	0	0	18	0
denovo3386	0	0	0	0	0	0	1	0	0	0	0	0	2	11	12
denovo3381	0	0	0	0	0	0	0	0	0	0	0	0	11	0	0
denovo3380	0	0	10	0	0	0	0	0	0	0	0	0	0	0	0
denovo3383	0	0	0	0	0	0	0	0	0	0	0	0	3	6	12
denovo3382	0	0	0	0	0	0	0	0	0	0	0	0	15	2	0
denovo3389	0	0	0	0	0	0	0	0	0	3	0	4	0	0	0
denovo3388	0	0	10	0	0	0	2	0	0	0	0	0	0	0	0
denovo5765	0	0	0	0	0	0	0	0	0	0	0	0	1	1	0
denovo5764	0	0	0	0	0	0	0	0	4	0	0	0	0	0	0
denovo5767	0	0	0	0	0	0	3	0	0	0	0	0	0	0	0
denovo5766	0	0	0	0	0	0	0	0	3	0	0	0	0	0	0
denovo5761	0	0	0	0	0	0	0	1	4	0	0	0	0	0	0
denovo2388	0	26	0	0	0	0	0	0	0	7	0	0	0	0	0
denovo2389	0	0	0	0	0	0	0	0	1	6	1	0	2	1	0
denovo2386	0	0	0	0	0	0	1	0	0	0	0	0	11	0	16
denovo2387	0	0	0	0	0	0	0	0	0	5	0	16	0	0	0
denovo2384	0	28	0	0	0	0	0	0	0	0	0	0	0	0	0
denovo2382	0	56	0	0	0	0	0	0	0	0	0	0	0	0	0
denovo2380	0	0	18	0	0	0	4	5	0	0	0	0	0	0	0
denovo3039	0	0	9	0	0	0	1	7	2	5	1	1	0	0	0
denovo3038	0	17	0	0	0	0	0	0	0	0	0	0	0	0	0
denovo3037	0	0	0	0	0	0	3	14	0	0	0	0	0	0	0
denovo3036	0	14	0	0	0	0	0	0	0	0	0	0	0	0	0
denovo3035	0	0	0	0	0	0	0	0	0	0	0	0	1	0	0
denovo3034	0	9	0	0	0	0	0	0	0	0	0	0	0	0	0
denovo3033	0	0	15	0	0	0	0	0	0	0	0	0	0	0	0
denovo3031	0	0	2	0	0	0	1	3	11	0	0	0	0	0	0
denovo3030	0	0	0	0	0	0	0	0	0	0	0	0	20	0	13
denovo4447	0	0	0	0	0	0	0	0	0	0	0	0	2	0	0
denovo4389	0	0	6	0	0	0	1	0	0	0	11	0	63	0	0
denovo6836	0	0	0	0	0	0	0	0	0	0	0	0	2	0	0
denovo4380	0	0	0	0	0	0	1	11	0	0	0	0	0	0	0
denovo4381	0	0	0	0	4	0	0	0	0	0	0	0	0	0	0
denovo4383	0	0	0	0	0	0	1	0	4	0	0	0	0	0	0
denovo4384	0	0	0	0	0	0	0	0	0	0	0	0	0	3	0
denovo4386	0	0	7	0	0	0	0	0	0	0	0	0	0	0	0
denovo2928	0	0	0	0	0	0	0	1	0	17	1	0	0	0	0
[truncated: 4,586 more rows]
