# Supplementary material for: The fungal community in non-rhizosphere soil of Panax ginseng are driven by different cultivation modes and increased cultivation periods
Source: PeerJ. 2020 Oct 15;8:e9930. doi: 10.7717/peerj.9930 (PMC7568858; doi:10.7717/peerj.9930)
Supplement: Supplemental Information 2 [file peerj-08-9930-s002.gz › S2-1.fq]

@HISEQ:711:H5NNWBCX2:2:1101:2879:2153:ATCTCGTA
TTAAGTTCAGCGGGTAGTCCTACCTGATTTGAGGTCAGATTTCAAATTACATTGACCGCCGCTCCACAGGCGAGTCGAGGGAGGACACCAAAAGGGGAACTTCTCGGTCGAGCGAGGATGGTACAACGCCCAGTCGAGTTCGACCCACAGGTCCAACCGATGCATTTGAGGGGAGCCGCCTCGCGGCAGCAGGCCCCCAACTCCAATCCCCGATCCCGCACGAAACGGGAGGGGTTGATGACTTCAAGACACTCAAACAGGCATGCTCCTCGGAATACCAAGGAGCGCAAGGTGCGTTCAAAGATTCGATGATTCACTGAATTCTGCAATTCACATTACTTATCGCATTTC
+
IIIHIEHHIIGIIIIIFHIIIIIIIIIIIIIIIIIIHIIIIIIGIHIIIIIIIIIIIIIIHIIIIIIEHIHIIIIHIIIIIIGHGIIIHIIIIIIIHIIIIIIIIIIIIIIIIIHIHHIIIIIIIIIICEHHIFHHIIIHHIIIIIHIIGHIIIIIIIIIIHIIIGHHHIIIIIIHHIHHIHIIHIIHHHHHHIHIHHHHIHIHHHFHHIIHHHHHHIGHIIIIIIIIHIIHIIIIIIHIHEHHEFIIHHIHHHHHHIIHFIIIHIHHHHIGIIIIHGIIIHHIIHIIIHIIHGHHIIIIIIIIIIIIIHIIHIIIIIIIIIIIIIIIIIIIIIIHHHHHFHDIIHHIHHI
@HISEQ:711:H5NNWBCX2:2:1101:3106:2124:ATCTCGTA
TTAAGTTCAGCGGGTAGTCCTACCTGATTTGAGGTCAGATTTCAAATTACATTGACCGCCGCTCCACAGGCGAGTCGAGGGAGGACACCAAAAGGGGAACTTCTCGGTCGAGCGAGGATGGTACAACGCCCAGTCGAGTTCGACCCACAGGTCCAACCGATGCATTTGAGGGGAGCCGCCTCGCGGCAGCAGGCCCCCAACTCCAATCCCCGATCCCGCACGAAACGGGAGGGGTTGATGACTTCAAGACACTCAAACAGGCATGCTCCTCGGAATACCAAGGAGCGCAAGGTGCGTTCAAAGATTCGATGATTCACTGAATTCTGCAATTCACATTACTTATCGCATTTC
+
IIIHIIIIIIIIIIIIIIIIIHIIIIIIIIHHIHIHIIIIIIIIIIIIIIIGHHCHIIIHIIIIIIIHHIIIIIIIIIIIIIIIIIFHIIIIIIIIIDIIIHIIIIGIIIHIHHHHIHIIIIIGIIHIIIIIIIIIHIHIIIHHIHIHHHEHHHGHGIIIHHHHHHIIEGCHFGHIIIIIIHHIIHIIIIIIHHGHHHHIIIIIIHHHHHHIEHIIIIGIIIHCHIHIIHHEIIHIHHIHCHHFHIIHHHHGIHEF1IIIGHIIIIIIHH?IIHHFHHIHHHGHIIGIIIGIGHHIIIIHHHFHHHHIIIIIIIIHIGIIIGHHHIIIIHIIIHIIGHHIHHHGFIIIIHI
@HISEQ:711:H5NNWBCX2:2:1101:3351:2182:ATCTCGTA
TTAAGTTCAGCGGGTAGTCTTACTTGATTTGAGATCGAGTTTAACAAGAATCGTTGCCGACCCTTGTGAAATCCTGCATCAGTCAGCCAATACGGTCAAACTCCCTTTATGTTAGCTGCAGCAAAAGTAATAATCCGTTTGACGGGACTAAATGAATATGCTTTTAGCTCAGGAGAATGTCCAGCTGCACCTGCATTTCAAGCAACCCGCCACCGATCTCAAAAAGATTGGTGTTGGGATTGCTCCAGTCCAAAGCTTTTCGATTAAAAAATCCAAAAGCTTTGAGGTGTTTACTGATACTCAAACAAGCATGCTCTTCGGAATACCAAAGAGCGCAATATGCGTTCAAAGATTCGATGATTCACTGAATTCTGCAATTCACATTACGTATCGCATTTC
+
IIIIIHIIIIIIIIIIIIIIIIIIIIIIIIIIIIIIIIIIIHIIIIIIIIHIIIIIIIIIIIIIIIIGHIIIIIIIIIIIIIIIIIIIIIIIIIIHHHHIIIIIIIIIIIIIIIIIIIIIHIIHIIIHIHIIIIIGIIIIHHIIIHHIIIIIIIIIIHIGGEHHHHGIIIHIHIHIIIIIIIHIIIIIIFHGFHIHIHHEEHIHIIIHHIIHHEHDB-8,CHHHF?@CHB9--?HEHGD.G@9D:.GHEFHCHECHCCGC/EHCIIIIHGF0CHHIIHEF@IHIIIHIIIIIIIIIIIIIIIIHGIIHIIIIGIIIIIIIIIIIIIIIIIHIHGIIHIIIIIIIIIIIIIIIIIIIIIIIHIIIIIIIIIIIIIIIIIIIIIIIIIIIHIIIIIIIIII
@HISEQ:711:H5NNWBCX2:2:1101:4089:2121:ATCTCGTA
TTAAGTTCAGCGGGTCTTCCTACCTGATCCGAGGTCAACCTTGGGTAAATAAGGCTTTTAACGGCCGGAGCCCGCAGCACGCCCTGAGCGAGATGTATTACTACGCTCGGAGTGACTAGCGAGCCCGCCACTGGTTTTCAGGGCCTGCGGCAGCCGCAGGTCCCCAACACAAGCCGGGGGCTTGATGGTTGAAATGACGCTCGAACAGGCATGCCCGCCAGAATACTGGCGGGCGCAATGTGCGTTCAAAGATTCGATGATTCACTGAATTCTGCAATTCACATTACTTATCGCATTTC
+
IIIIIIIIIIIIIIIIIIIHIIIIIIIIIIIIIIIIIIIIIIIIIIIIIIIHIIIIIIIHHIIHIIIHH/CGHHIHIIHIIIIIIIIIIIIHHHIHIIIIIIHIIIHIIIIIIHIIIIIIHGIIIIIIIIHHHHHHIIIIIIIIIIIHHHIIIHIIIIIHIIIIIIIIIHIIIIIIIIIIIIIIHIIIIIIIIIIIIIIIIIIIIIIIIHIIIIIIIIHHIIIIIIIIHHEIIIHIIIHHHIHIIIIIIIIIIIIIGIIIIIIIIIIIIIIIIIIIIIIIIIIIIIIIIIIIIIIIIII
@HISEQ:711:H5NNWBCX2:2:1101:5307:2175:ATCTCGTA
TTAAGTTCAGCGGGTATTCCTACCTGATCCGAGGTCAACCTTGAAAAATAGAGGTGAGAACCGGGCCACATGACTACCAGATGCGTGCTGTTATAAGCTCGTTGCATATAGAGTCTGTATGACACCGGTTATTGTCTTTTGGACCTGTCACCAGGTGACAAAGGGCCCAACAACAAGCCAAGCTTGATATTGTGATAATGACGCTCGAACAGGCATGCCCTTCGGAATACCAAAGGGCGCAATGTGCGTTCAAAGATTCGATGATTCACTGAATTCTGCAATTCACATTACTTATCGCATTTC
+
HIIIICHHHIIIHIIHHIIHIIIIIIIIIHIIIGHIIIIGIGIIIIGHIIGIIIIIHIIIIHHIGIIHHIIIHIIIIIIIIHIIHIIIIHIIIIHIIIIIIIIIIIIIIHIIIIIIIIIIIHIIIHHIHIIIHIHIIIIIIIIIIIHHIIIIIIHHIHHIIIIIIIIIIIIIHIIIIIIIIIIIIIHIIIIIHIIIIIIIIIIIIIIIIIIIIIIIIHGIIIHIIIIIIHGIHHHGIIIIIIIHHIHIIIHIIIHIIIIIIIIIIIIIIIIIIIIIIIGIIIIIIIIIIIIHIIHIIIIIIII
@HISEQ:711:H5NNWBCX2:2:1101:6120:2112:ATCTCGTA
TTAAGTTCAGCGGGTAGTCTTACTTGAGTTGAGATCGAGGTGAACGACACATAAGGTGGCGTAAAATCGTGCATCAGTCAGCAAAGAGGACAATTATCCTTTATGTTAGCTGCAGCAAAAGTAATAATCCTGTTTGGCGAGGACTAGGTAGATATGCTTTTAGCTCCGATAAAAGTCCAGCTGCACCTGCATTTCAAGCCGCCCGCCTACCAGTGAAGGTCGTTGGGATAGCTCAAGTCCACCCTCCCTTTTTTTGTCAAAAAGAGAGGTTGAGGTGTTTACTGATACTCAAACAAGCATGCTCTTCGGAATACCAAAGAGCGCAATATGCGTTCAAAGATTCGATGATTCACTGAATTCTGCAATTCACATTACGTATCGCATTTC
+
1CC1@1C1F11C?/<C=1<1<<<1<F11<1C1<1<1<0</<<<CC1C/CC111<1<<C11/0<<<@110<<0<11D@HH1<1<C1<1DC1<1DE?EEC@1DCH?E@E<@1C10DG10<<<D@0<G?000<00<<0<0<C?<E/::=:/=/:.//D?F///;.:.///:-.:@.?EIHHGHG@HHFIIIHGF;F;C5DGHGGHIGHGIHHEEFF.FEG>6-EGHIHECHHHIIIIIIHHHC:EC@HHHGHDEHGHHHHCHHECIHFGIHHIHIHHHHIHHFHHHGEGCHEGHHIHHHHIIGHHIIHIHIHHHIIIHG?HEIGHEHHHHHDGIHGIIHHECHHGHHFHHHIIHGIIIIIHIGIHHG1HFGHEHIIHIIHH=DIHHHHII
@HISEQ:711:H5NNWBCX2:2:1101:12970:2243:ATCTCGTA
TTAAGTTCAGCGGGTAGTCCTACCTGATTTGAGGCCAGATCATAAAATGGGGTTTAGTCAAGCAAGCTTGATCTAATAATTAGAAGCGGATCTAAAAGACTTCTCTTATCTCGGCCATACTTTCGTATGTCCTCGGCGAAATACTTATCACGTCGAGTGGAACCGATTACAAAAAGGATCTGCTAATTCATTTCAAGCGAGCCGGTTAGTGAAAACCAGCAGCGCTCAAGTCCAAGCCTTCAGCCTTAATAAAAAAGTTGAAGGTTGAGAGTTTCATGACACTCAAACAGGCATGCTCCTCGGAATACCAAGGAGCGCAAGGTGCGTTCAAAGATTCGATGATTCACTGAATTCTGCAATTCACATTACTTATCGCATTTC
+
IIIIIIIIIIIIIIIIIIIIIIIIIIHIIIIIIIIIIIIIHIGIIIIIIIIIIIHIIIIIIIIIIHHHIHHIIIIIHHHIIIIIHIHIIIIIIIHIIIIIIIHHIIIIIIIIHHIIIIIIIHHHIIIIIHHIIIFIIIHHGIIIHIHIHIHIHGHGIHIIGIIIIGHIIIIIHHHHIFHHIIIIIIIIIIHHHIIIIIIIIIIHHHGIIHHHGHGBHHHIIIHGIIIHGIHIIIIIIIIHHH?H@IIIHHIIHHHIHIIIIIIHGIIIIIIIIHIHIIIHHHIGIIIIIIIIIIIIIIIIHFHIHIHIIIIHGIIIHHHHIIIIIIIIIIIIGIIIIIIIIIIIIIIIIIIIIIIIIIIIIIIIIIIIIIIHIIIIIIIII
@HISEQ:711:H5NNWBCX2:2:1101:17928:2160:ATCTCGTA
TTAAGTTCAGCGGGTATCCCTACCTGATCCGAGGTCAACCTTAGAAATGGGGTTGTTTTACGGCGTAGCCTCCCGAACACCCTTTAGCGAATAGTTTCCACAACGCTTAGGGGACAGAAGACCCAGCCGGTCGATTTGAGGCACGCGGCGGACCGCGTTGCCCAATACCAAGCGAGGCTTGAGTGGTGAAATGACGCTCGAACAGGCATGCCCCCCGGAATACCAGGGGGCGCAATGTGCGTTCAAAGATTCGATGATTCACTGAATTCTGCAATTCACATTACTTATCGCATTTC
+
IIIIIHIIIIIIIIIIIIIIIIIIIIIIIIIHIIIIIIIIIIIIIIIIIIIIIIIHIIIIIIIIIIIIIIIIIIIGIIIIIHIIIIIIIIIIIIHIIIIIIIIIIIIIIHIIHHGHHIIIHHIHHIIIIIIIIIIIIIIIIIIIIIIIIIIIIIIIIIHIHIIIIIHIIIIIIIIIIIIHIIIIIHIIIIIHIIIIIIIIHIHIIIIIIIIIIIIIIHIIIIIIIHIIIIIIIIHHGHGIHHFIIIHIIIIHEIIIHIIIIIIIIIIIIIHIIIIHIIIIIHIIHIIIIIIHIIII
@HISEQ:711:H5NNWBCX2:2:1101:1853:2276:ATCTCGTA
TTAAGTTCAGCGGGTATCCCTACCTGATCCGAGGTCAACCTGAAAAAAATTGGGGGTTGCTGGCTAGCACGCACCGCGGCCTCCGAAGCGAGAAGAGTTACTACGCTTGGAGCCGGATGGCACCGCCACTGACTTTGAGGCCTGCCAGGACTGGCAGAGCCCAATACCAAGCAGAGCTTGAGGGTTGTAATGACGCTCGAACAGGCATGCCCTCCGGAATACCAGAGGGCGCAATGTGCGTTCAAAGATTCGATGATTCACTGAATTCTGCAATTCACATTACTTATCGCATTTC
+
IIIIIHIH?HHHIHEHHIHIGHIIIIIIIIHHIIIIHHHEHHIHGHIIIIGIHHIIIHHHHEHCEFEDHIIIHIIGIICHHEHEHGIIIIHIIIHHHIIIHIIIIIIHHIIIIIHIIIIIHHHHHHIIIHIHIIHIIHIIIIIIIIIIIIIIIHIIIHIGIIIHIIIHHIHIIHIIIIIIIIIGIHHHHIIIIIIIIIIHIIIIHHGIIIIIIIIIIIGHIIIIIHHHGHHHGIHEEIHGIIIIIGIIIHIIIHIIHHIIIHHHFEHIIIIIIHHGIIIIHIHHHEIIIIIIIII
@HISEQ:711:H5NNWBCX2:2:1101:3764:2487:ATCTCGTA
TTAAGTTCAGCGGGTAGTCCTACCTGATTTGAGGTCAGATTTCAAATTACATTGACCGCCGCTCCACAGGCGAGTCGTGGGAGGACACCAAAAGGGGAACTTCTCGGTCGAGCGAGGATGGTACAACGCCCAGTCGAGTTCGACCCACAGGTCCAACCGATGCATTTGAGGGGAGCCGCCTCACGGCAGCAGGCCCCCAACTCCAATCCCCAGTCCCGCACGAAACGGGAGGGGTTGATGACTTCAAGACACTCAAACAGGCATGCTCCTCGGAATACCAAGGAGCGCAAGGTGCGTTCAAAGATTCGATGATTCACTGAATTCTGCAATTCACATTACTTATCGCATTTC
+
IIIIIIIIHIIIIIIIIHIIIHIIIIIHIIIIIIIIIIIIIIIHIIIIIHIIIHGIHIHIIIIIIIIHIGGHIIIHIIIIIIIIIIIIHHIIIHFEHCGIGHIIIIHHIIIIIIIIGHIIGHHIIGIHIIIHIFGHIGIHHHIGIIHIIIGHIIIHHHHHHHGHIHEHHEHHGHHIIIIIHIHFHIIHIIHHIHHHIHIIIHHHGHIHIEHHHIFHGIIIIHIGIHIIIGIHHIHGHFHF<GIIIIHGIHIIIIIHIIIIHIIIIHDIGIHIIIIIIIIHHHGHDDHHHF<HDHHIGIIIHIIIIHIIGIIGIHHIIIIIHIIIIIFHHHFHIHIIHHHHHIHHIIIIIIH
@HISEQ:711:H5NNWBCX2:2:1101:4114:2478:ATCTCGTA
TTAAGTTCAGCGGGTAGTCTTACTTGATTTGAGATCGAGTTTAACAAGAATCGTTGCCGACCCTTGTGAAATCCTGCATCAGTCAGCCAATACGGTCAAACTCCCTTTATGTTAGCTGCAGCAAAAGTAATAATCCGTTTGACGGGACTAAATGAATATGCTTTTAGCTCAGGAGAATGTCCAGCTGCACCTGCATTTCAAGCAACCCGCCACCGATCTCAAAAAGATTGGTGTTGGGATTGCTCAAGTCCAAAGCTTTTCGATTAAAAAATCCAAAAGCTTTGAGGTGTTTACTGATACTCAAACAAGCATGCTCTTCGGAATACCAAAGAGCGCAATATGCGTTCAAAGATTCGATGATTCACTGAATTCTGCAATTCACATTACGTATCGCATTTC
+
IGHHI@1DEHHIIDCHHIIIIIIIHIHHIHIIIIIIIGHEHIGHGIIIFIIIIIHHGHHIHHHEHIHEHHHI?FCEGEHIHIIHHGI?@GHHHIIE0EEHIIIEHEEHHIHHIHHFHIIIIHI?FF@CHHHFFEECHDFGEHIGDEHIIIIIIIHHHGHFEHIIIHIHHEHH?AE.BGHIHHIIHIEHEHHH?G?GEHHHFHFIHHEHGHIIIIIHA@E>HGIHHEHHA9HEEA?EHHHEIFGIGHIHHEEEHEH?CGEGCGIIGIHFHEEIHCG<<00FEHEFHIHHHEIHIIIIHEEHHEEEHHHHGIGHHIHHHHHHHFH?HHHEHFHIIIGIHHDHCIIHH@FEIHHEIIIIIIHHHGCFHHGEHHHIHIIIHFIHFGHHHHHHIIIHHCIHHED
@HISEQ:711:H5NNWBCX2:2:1101:4639:2476:ATCTCGTA
TTAAGTTCAGCGGGTAACCCTACCTGATCCGAGGTCAAACTTAGAGAGTAAGGTTTGACGGCAGGCCTCCACCGGGTCCCGAAGCGAGCTGTAATACTACGCAGGGGGAGCCGCGGCAGGACCGCCACTTCATTTCGGGGCCTACGGGGGATAGCACGAGGCTTCCCGTAGTGCCCCAACGCCGGGCCGGAACAGCACCTAGATGCTGGACAGGCTCGAGGGCAGAAATGACGCTCGGACAGGCATGCCCGGCAGATTACTGCCGGGCGCAATGTGCGTTCAAAGATTCGATGGTTCACTGAATTCTGCAATTCACATTACTTATCGCATTTC
+
IIIIHHHIIIIIIIHHIIIIIIIIIIIHHIHHHHIHGHIHIHIIIHHGEHHHGIHHIHIIGHIGCHHHHFEHHHIIIIIFHIIIIIHHHHIFHIIIIIIHHIIHIIIGHHIHHIHDHEDHHIIIIIIIIIIIHIGHFHHHIIHHHIIHHHHHEIIIHGHCHGHIIIIHIIIIHIHIIIIIIIIIIIIIIHIIIIIIIIHIHIFIIIIHIHHIIIHHCIHHFIIIGHEIIHHHHHHIIIIIHIIIIIIIGHHHGHIIHIIIIHHHHIHHHHHGHCCIIIIIIIIIIIIHIHGIIIIIIHIIIIIIIIIIIIIIGIIIIIGIIIIIIIIIIHDHH
@HISEQ:711:H5NNWBCX2:2:1101:5037:2264:ATCTCGTA
TTAAGTTCAGCGGGTAGTCCTACCTGATTTGAGGTCAAATTGTCAAAACATATTGTCTTTTTGAAAGCAAGTCTAAGCTCAATCCATGGTGTAGATAGTTATCACACCAATAGACAGAAGCCCAGTTTGAACTTGCTAATCAATTTAAGGAGAGCAGACCACTAATGTAGCCTGCACCACCCCCAACATATCCAAGCTTCACACAGTCTTGCAACAAAACTGATGAAGTTGAGAATTTAATGACACTCAAACAGGCATGCTCCTCGGAATACCAAGGAGCGCAAGGTGCGTTCAAAGATTCGATGATTCACTGAATTCTGCAATTCACATTACTTATCGCATTTC
+
HIHIIHHHHIIIIGIHHHIIIHHHHHHIIIGIIIIIIIIIHEHIIIIIIIIGHIIIIIIIIIDHIIIHGIIIIIIIIIIHIIIIIIIH?GHIIGIIIHIEGHGHFIIIIIIIIIIHHHIHIFGHIGHIIIIIHHHHIIHIIHHHCHIIGHHHIHIIIIIIIHHIIIEHHHIHIIHHIIIIIHHIHIHIHHHHIHGHHHHHIHHIIHEHIHHIIHIIDC<HIIIIHFFIIIIIIGIIIIIIIHHIHHEIIIHHHFEIIGHEHDHIHHIIHIHFIIHIHIIIIIIHHIIIIHIIIHIIIHEIIIIIHHHIIIIIIHHHIHHEEHIIIIIIHHEHHIHEIIIIIIIHI
@HISEQ:711:H5NNWBCX2:2:1101:5190:2427:ATCTCGTA
TTAAGTTCAGCGGGTCTTCCTACCTGATCCGAGGTCAACCTTGGGGTAAAAGGCTTTTAACGGCCGGAACCCGCAGCACGCCCTGAGCGAGATGTAACTACTACGCTCGGAGTGACTAGCGAGCCCGCCACTGTTTTTCAGGGCCTGCGGCAGCCGCAGGTCCCCAACACAAGCCCGGGGCTTGATGGTTGAAATGACGCTCGAACAGGCATGCCCGCCAGAATACTGGCGGGCGCAATGTGCGTTCAAAGATTCGATGATTCACTGAATTCTGCAATTCACATTACTTATCGCATTTC
+
IIHHIHHHIIHIIIIIIIIIIIIIIIHIIIIIIHIIIIIIIIIIIHHIIIIIGIGIHIIIIHHIIGIHIIIIIIIIIIIIIIIIHHIIIGIHHHHIIGEHIIIIIIIIIIIIHIHIHEHIIDHHHHIIIIIIHHEHHHHIIIIHIIIIIIIIIIHIIIIIHHIIIHIIHIIIGIIIHIHIIHIIHIIHGIHIIIIIIIIIIIIIIIIIIIIHHHHIIIHHIIIIHIIIIHDIHGFHIHEFEIHGGIIIHIIIIIIIIIIIIIIIIIHIIIHIIGIIIHIIHIIIIHHGIIIIIIIIIII
@HISEQ:711:H5NNWBCX2:2:1101:6064:2259:ATCTCGTA
TTAAGTTCAGCGGGTAGTCTTACTTGATTTGAGATCGAGTTTAACAAGAATCGTTGCCGACCCTTGTAAAATCCTGCATCAGTCAGCCAATACGGTCAAACTCCCTTTATGTTAGCTGCAGCAAAAGTAATAATCCGTTTGACGGGACTAAATGAATATGCTTTTAGCTCAGGAGAAAGTCCAGCTGCACCTGCATTTCAAGCAACCCGCCGCCGATCTGAAAAAGATTGGCGTTGGGATTGCTCAAGTCCAAAGCTTTCAAAAAAAATCCAAAAGCTTTGAGGTGTTTACTGATACTCAAACAAGCATGCTCTTCGGAATACCAAAGAGCGCAATATGCGTTCAAAGATTCGATGATTCACTGAATTCTGCAATTCACATTACGTATCGCATTTC
+
IIIIHHFEHHIIIIIGIIIIIIIIIIIHIIIIIIIGIHIHEHHHHHIIHGHIIIIIFIIGIIIIIIIGHHHIIHIIHIHIIIIHIIIIIGIIHIIDGHHIIIIIIIIIIHIIIIIIIIIIIGIIIIIIIIIICHHHIHIIIIGGHIIIHHGFHHHIIIIHIHHHHHIIHHIHIGIHHHIIHIIHIIIIIIIIHIGHFHHHHIIIIIIIIHHIIHIH@HIIIIIIIHHGIIIIIHIGIIIHHIHEHIIHFIIHIIIHEHIHIIIIIIIHGIIIIHHIHGHFIIIIIHHHIHHIIIIIIIIIHHIIIHIIIIHGIIGIIIIIIIIIIIIHIIIIIIIHIIIIIIIIIIHFIHGIIIIIHIHHIIIHIIIIIIIIIIIHIIIIHHHHIIIIIHIIIIII
@HISEQ:711:H5NNWBCX2:2:1101:6191:2325:ATCTCGTA
TTAAGTTCAGCGGGTAGTCCTACCTGATTTGAGGTCAGATTTCAAATTACATTGACCGCCGCTCCACAGGCGAGTCGAGGGAGGACACCAAAAGGGGAACTTCTCGGTCGAGCGAGGATGGTACAACGCCCAGTCGAGTTCGACCCACAGGTCCAACCGATGCATTTGAGGGGAGCCGCCTCGCGGCAGCAGGCCCCCAACTCCAATCCCCGATCCCGCACGAAACGGGAGGGGTTGATGACTTCAAGACACTCAAACAGGCATGCTCCTCGGAATACCAAGGAGCGCAAGGTGCGTTCAAAGATTCGATGATTCACTGAATTCTGCAATTCACATTACTTATCGCATTTC
+
HIIIIHHIIIIIIIIIHIIIIHIIIIIGIIIIIIHIIIIIIIIIIIIIIHIHHHHHHIIIIIIIIIIIIIIIIHHIIHHIIIIIHIIIIIIIIIGIIIGIHIIIIHIGHHIIIIIHIHIHIHHIHIIIIHGIIIIIIIHHIIIIIIIHIEGIIIIIIIIIIIIIHGHHHIHIIIIIHIIIHIIIIHHGHHHHHHHHIIHFHHIIGGIIHFHIHHHIDHHHGHEEHCIIIIHIIIIIIHIHHHIHIGIIHIHHCIIHHHGIIHHCIIIHIHIIIIIIIGIHFHDIIGIIIIIHIIHIHFIIIIIIHHIIIIIIIIIIIHIGIIIIIIIHHIIIIIHIIIIIIHGIHIIIIII
@HISEQ:711:H5NNWBCX2:2:1101:12208:2365:ATCTCGTA
TTAAGTTCAGCGGGTCTTCCTACCTGATCCGAGGTCAACCTTGGGTAAAATAAGGCTTTTAACGGCCGGAACCCGCAGCACGCCCTGAGCGAGGTGTAAACTACTACGCTCGGAGTGACTAGCGAGCCCGCCACTGGTTTTCAGGGCCTGCGGCAGCCGCAGGACCCCAACACAAGCCCGGGGCTTGATGGTTGAAATGACGCTCGGACAGGCATGCCCGCCAGAATACTGGCGGGCGCAATGTGCGTTCAAAGATTCGATGATTCACTGAATTCTGCAATTCACATTACTTATCGCATTTC
+
HIHIHIHHHHFDIDHGHHIIHHIIIHFIICEEHDHHFGHHHHHGHIIIHIIIHHHHIIIIFIHHDIII<HHHIIIHHIGHIIHIIIIIFIHHIHCHHIIGIHHCHHHHIIHIGHHHHIHHIHIIIHHIIIIIHIIGHHIIHHHFBHIHIHIIIHIIIIHGHIHIIIIHICHHIIIIIIIIGHEGIIHHGFHGHHFHGGHGHIIIIIHHICEEHGHIHIIHHHGCHCIIIHCHHHGIIHFIHDEEHHIFHEHHFDHFHEHHIIIIHHFHHGIIHEHEIHG@CIHHFHEGIIIIHIIIHIIHHG
@HISEQ:711:H5NNWBCX2:2:1101:13909:2284:ATCTCGTA
TTAAGTTCAGCGGGTAGTCCTACCTGATTTGAGGTCAGATTTCAAATTACATTGACCGCCGCTCCACAGGCGAGTCGAGGGAGGACACCAAAAGGGGAACTTCTCGGTCGAGCGAGGATGGTACAACGCCCAGTCGAGTTCGACCCACAGGTCCAACCGATGCATTTGAGGGGAGCCGCCTCGCGGCAGCAGGCCCCCAACTCCAATCCCCGATCCCGCACGAAACGGGAGGGGTTGATGACTTCAAGACACTCAAACAGGCATGCTCCTCGGAATACCAAGGAGCGCAAGGTGCGTTCAAAGATTCGATGATTCACTGAATTCTGCAATTCACATTACTTATCGCATTTC
+
IIIHIHEHHIHIEFCEEEH@@HHHHIHIFHFGEFFHIHHHIIEHHIEHEHHHH@EGHIGHICHHCHHCGHHIIIIIIEDHHHIDHHI?HHHCHHEGCHIIEHHHICHEHHHHGIHHHIIIEHEHEHI?DDDGHGEEHHIHCHHHCHIGHIIFHDHHIHHHIIIIIIHHFIIIEEHIHDCH=GGHHFIHHHFHHG.E<EHFHIGIHEHGHHIHHGHHIIHHEECCHHECIHGC0HFIIIIHHFHEH@HGD<CHHHHEEIHHIHEHGCCHHIHCIIHIIIHIHHGIHHECHDFHGHHHEEIIIIHFGIIHGIHGHHEIIIHEFIHHHHHHHHFHHHHHFDGGIIIIGIHDHHI
@HISEQ:711:H5NNWBCX2:2:1101:15016:2356:ATCTCGTA
TTAAGTTCAGCGGGTAGTCCTACCTGATTCGAGGCCAGATGTGAAATGAAACGCCAGTAAAGGCGGTCCTCGAAGGGACGGTTAGAAGCCTTCGAATGACGACCCAGCGCCTTGACGGCTGCCCGCGTTGATGTATTATCACACGGTTTAACTGAAGTCGAAATCGTCAGCTAATGCATTCAAGACGAGCCGGACCGTGAAGTCCAGCAACGTCCAAATCCAAGCCCGTCATCAATGAAGATGAGGTTTGAGAGTTTCATGACACTCGAACAGGCATACTCCTCGGAATACCAAGGAGTGCAAGGTGCGTTCAAAGATTCGATGATTCACTGAATTCTGCAATTCACATTACTTATCGCATTTC
+
IIIIIIIIIIIIIIIIIIIIIIIHIIHIIIIIIIIIIIIIIIHIIIIIIHIIIIIGIIHHHIIIIIIFHHHHIIHIIIHIIIIHHHIIFIIIIIIIIIHIIIIIIIIIIGIIIIIIHIIIIIIHHIIIIIIIIIIIIIIGIIHIIIIHIIIIIIHIHIHIHHIIIIIIIIIIIIHIIIIIHIIIIIIIIIIHIIHHHHHIIHHG@IIIIIIIHGIIIIHHHGCHCIIHIIIIIIIIIIIIIHIHGIIIIIIIGIIIHIIIIIHGIIIIIGIIIIIIIHIHHIIHIIIIIIHEIIHEIIIHIIIIIHGIIIIIIIGIHIHHIIIIHIIIIIIGIIIIIIIGHIIIIIIIIIHHHHIHIIIIIIII
@HISEQ:711:H5NNWBCX2:2:1101:15699:2418:ATCTCGTA
TTAAGTTCAGCGGGTATCCCTACCTGATCCGAGGTCAACCTGAAAAAAATTGGGGGTTGCTGGCAAGTCACCCACCGGACCCAGACGCGAGGAGTATTACTACGCGTAGAGCCGACAGGCACCGCCACTGATTTTAGGGGCCGCGGAACCGCGAGCCCCAAGACCAAGCAAAGGCTTGAGTGGTTATAATGACGCTCGAACAGGCATGCCCTTCGGAATACCAAAGGGCGCAATGTGCGTTCAAAGATTCGATGATTCACTGAATTCTGCAATTCACATTACTTATCGCATTTC
+
EH@C1F?CEC@D//EDHIEEGEC?FCEHI@CCCEE@GCG<F@<@111CE@EGECFCHDD1C@<E1D@<CG@FGHIHH?/C?E1DEHDHCCCEEEFF<@CGCHIIHHEH?0DD<D/<//0<D00EDHFGB0AFFHHHDDCDHHHEF:HEDIIHG:FIH?FEH@GEC:@FCCF/A?HHHGCCEIHFFFFCGEGHHHHFHFHEHHGHCCEACHHHFHHGHHHGEC@D/<EHGHHGGCCCHGD<1CHF@HGF?HC?EHHHEHGC@F?HHCHEFEEFGFIIIIHHGHGFE=IIIHHCHC
@HISEQ:711:H5NNWBCX2:2:1101:6201:2603:ATCTCGTA
TTAAGTTCAGCGGGTATCCCTACCTGATCCGAGGTCAACCTGAAAAAAATTGGGGGTTGCTGGCGAGCACACGACCGGACCTCCAGAGCGAGAAGAATTACTACGCTCGGAGCCGGACGGCACCGCCACTGACTTTAGGGCCCGCCGGGTCGGCGGGGCCCAATACCAAGCTGAGCTTGAGGGTTGTAATGACGCTCGGACAGGCATGCCCCCCGGAATACCAGGGGGCGCAATGTGCGTTCAAAGATTCGATGATTCACTGAATTCTGCAATTCACATTACTTATCGCATTTC
+
IIIIIIIIIIIIIIIIIIIIIIIIIIHIIIIIIIIIIIIIIIIIIIIIIIIIIIIIIIIIIHHIIIICHHIIHIIIIHIIIIIIIIIIIIIIIIIIIIIGIHIIIIIIIIIIIIIIHHIIIIIIIIHIIHIHIHIHIIIIIIIIIIIIIIIIIIIGIIIIIIIIIIIIHHIIIIIIIHIIIIIHHHHHIIIIIIIIHHIIIIIIIIIIIIHIIIIIIIHIIIIIHCHIIIIIIIIIIIIIGHIIHIIHGIIIIIIIHHGHIIIIIIIIIIIIIHHHIIIIIIIHGIIIIIIIII
@HISEQ:711:H5NNWBCX2:2:1101:7901:2503:ATCTCGTA
TTAAGTTCAGCGGGTATCCCTACCTGATCCGAGGTCAACCTGAAAAAAATTGGGGGTTGATGGCAAGCACACGACCGGACCTCCAGAGCGAGAAGAATTACTACGCTCGGAGCCGGACGGCACCGCCACTGACTTTAGGGCCCGCCGGGGCGGCGGGGCCCAACACCAAGCTGAGCTTGAGGGTTGTAATGACGCTCGGACAGGCATGCCCCCCGGAATACCAGGGGGCGCAATGTGCGTTCAAAGATTCGATGATTCACTGAATTCTGCAATTCACATTACTTATCGCATTTC
+
IIHIHHIIIIIIGIIIIIIIIIIIIIIIIIIIIIIIIIIIIIIIIIIIIIIIIIIIIIGHIIIIIEHGHHIIIIIIIIIIIIIIIIIIIIIIIIIIIIIIIIIIIIGIIIIIIIIIIIIIHIIIIIIIIIIIIIHIIIIIIIIIIIIIIIIIIIIIIIHHIIIIHIIIGIIHIIIIIIIIIIIIIIIHIIIIIIIIIIHIIIIIIIIHHIGIIIIIIIIIGIIIHHIIIFHIIHHHIIIIIHHIHIIIHIIHIIIHIHIIIIIHIIIHHHIIHIIIIIIIIIIIHIIIIIHIII
@HISEQ:711:H5NNWBCX2:2:1101:7818:2507:ATCTCGTA
TTAAGTTCAGCGGGTATCCCTACCTGATCCGAGGTCAACCTGAAAAAAATTGGGGGTTGATGGCAAGCACACGACCGGACCTCCAGAGCGAGAAGAATTACTACGCTCGGAGCCGGACGGCACCGCCACTGACTTTAGGGCCCGCCGGGGCGGCGGGGCCCAACACCAAGCTGAGCTTGAGGGTTGTAATGACGCTCGGACAGGCATGCCCCCCGGAATACCAGGGGGCGCAATGTGCGTTCAAAGATTCGATGATTCACTGAATTCTGCAATTCACATTACTTATCGCATTTC
+
IIIIIIIIIIIIIIIIIIIGIHIIIHIIIIIIIIIIIIIIHHHIIIIIIIIIHIIIIIIHFHHHHIIHIIIIIIHIIIIIIIIIIIIIIHHIHIIIIIIIHHHIIIHIIIIIIIIIHIIIHIIHHGIGFHIIHIIIIIHHHIIIHIIIIIIIIHIIIIIIIHHHHHIHIIIIIIIIIIIIIIHIIIIIIHIHIHHHIIIIIHHIIIIIIIHIIHIIIIIIIIIIIIHIGIIIIIIIHGGHIIIHHHGIIIHIIIIIHIIIIIIHGIIIIIHIIIIIIIIIIIIIGIIIGIHGHI
@HISEQ:711:H5NNWBCX2:2:1101:8720:2672:ATCTCGTA
TTAAGTTCAGCGGGTATCCCTACCTGATCCGAGGTCAACCACATGAGTTTGGGGTTCTGGCAGGCCACCGCCGGGTCCTAGAGCGAGAGATGTACTACGCTTAGGGCCGAGCGGCGCCGCCACTGTCTTTGGGGCCGGCCGCGGGGGCAGGGCCCAACACCAAGCGGAGCTTGAGGGTTGAAATGACGCTCGAACAGGCATGCCCTGCGGAATACCACAGGGCGCAATGTGCGTTCAAAGATTCGATGACTCACTGAATTCTGCAATTCGCATTACTTATCGCATTTC
+
IIIIIIHIIIIIIIIIHHHIIIHIIIIIIIIHIIHIIIIHIIHIIHIHIIIIIHIIIIIIIIIGIIIEHIIIHIIIIIHIHIIIIDHHHHHIIIIGIIIIIIIIIIIIIHIIIIIIIIIIIIHHHIIIHIIIHIIIIIIIIIIIIHIIIIIIIIIIIIHIHIIIIIIHIIIIIIIIIIHHIIHIIIIIIIIIIHIIHIHHIIIIIIIIIIIIIIHGDGCCHIHGHIHEIHGIIIHHIGIGIIGIHIIIIIHHHIHGHHHIHHHIHIGIIIHEIIHHIIIHHHIHIIII
@HISEQ:711:H5NNWBCX2:2:1101:10334:2548:ATCTCGTA
TTAAGTTCAGCGGGTAGTCTTACTTGATTTGAGATCGAGTTTTACAAGAATCGTTGCCGACCCTTGTGAAATCCTGCATCAGTCAGCCAATACGGTCAAACTCCCTTTATGTTAGCTGCAGCAAAAGTAATAATCCGTTTGACGGGACTAAATAAATATGCTTTTAGCTCAGGAGAATGTCCAGCTGCACCTGCATTTCAAGCAACCCTCCACCGATCGTAAAGACTGGTGTTGGGATTGCTCAAGTCCAAAGCCATTCAAAACAAATTGAAGTCTTTGAGGTGTTTACTGATACTCAAACAAGCATGCTCTTCGGAATACCAAAGAGCGCAATATGCGTTCAAAGATTCGATGATTCACTGAATTCTGCAATTCACATTACGTATCGCATTTC
+
IIIIIHIHIIIIIIIIIIIIIIIIIIIIIIIIIGHIIHHIIIIHIIIIIIHIHIIHGHHIIIHIIIIFHIIHHIIIIIIIIIIIIIGHIIIIIH@GEHHHIIIIIEHHHIIIIIIIIIIIIIIHHHIIIIHHHIIHIIHHIHHHIIIIIG?GHIIIIIGFHHFHIIIIGIIIEHHHHHGIIHIHIHHHIIIHIIIIGHIHIHHHHHHHIIHIIIIHEIIIIIIIIIIHIIGIIIHHIHHIHGIHCHC?GIIHHH@HIHIIHHG?IHIHIIHHIHHHEHIHHIIIIIIIGIIIIIIHHHHHHIIIIIIIIIIIIIIIIIIIHHGHHDIIIIIIIIIIIGHIIIIHIHHHGIIIIIIIIIHIGIHHIIIHIHIIIIHHHIHHHHIIGIIIIIHIII
@HISEQ:711:H5NNWBCX2:2:1101:10499:2605:ATCTCGTA
TTAAGTTCAGCGGGTAGTCTTACTTGATTTGAGATCGAGTTTAACAAGAATCGTTGCCGACCCTTGTAAAATCCTGCATCAGTCAGCCAATACGGTCAAACTCCCTTTATGTTAGCTGCAGCAAAAGTAATAATCCGTTTGACGGGACTAAATGAATATGCTTTTAGCTCAGGAGAAAGTCCAGCTGCACCTGCATTTCAAGCAACCCGCCGCCGATCTGAAAAAGATTGGTGTTGGGATTGCTCAAGTCCAAAGCTTTCAAAGAAAATCAAAAGCTTTGAGGTGTTTACTGATACTCAAACAAGCATGCTCTTCGGAATACCAAAGAGCGCAATATGCGTTCAAAGATTCGATGATTCACTGAATTCTGCAATTCACATTACGTATCGCATTTC
+
IIIIIHHIIIIIIHIIHIIHIIIIIIHIIIIHIIIIIIIIIIIIIIIIHIIIIIIIIHHIIIIIIIIDHIHHIIIIIHIIHHIIIIIIHIIHIGGDGHHHHIIIIHIIIHIIHHIIIIIIGHHIHHHHIIIIIIHIHHIIHIIIDDHHIIIGIHIIIIIHGHIIIIHHIGFHFHIGHGHIHGIHIIGIIFHIIIIIIIIHHIIIIIIHIIIIIIIIEIIIIHIIIIIIIHHHHHHEFGIHF?EGIHHHCFHEEHEHEHEHIIHHIIIIHHE@FEHHIIIHG@GIIHGIIHIIIIHIGHIIHIHGGHHHHIHIIIIIIIIHIIHIHFIIIIIIIIIHHHIHIIIIIGHIHIIHHIGIIIIIIIIHIIIHIIIIHHFGIIIIIIIHIIHIIIHHIII
@HISEQ:711:H5NNWBCX2:2:1101:11643:2539:ATCTCGTA
TTAAGTTCAGCGGGTGGTCTTGTCTGATCTCAGGTCCAAGGTTTTGATTGGTTTTTCCTGCTGTGGCAGCAGGCGGAGCGCCCGGTGATATGGGAGACGACAGCCAGTATGTGAGCGTGAGCCACCTACCATGCTGGCGCCCCGATCGAATGGGGTCCCGCCGCGAGCCCTGCGCTTCAGCCGACCCGCTCTTCCTCGATTAAAAGGTGAGCGAGACGGCCACATCCGTCCAAACCGCTTTCAACCAGGAAAGGGTGGGCGAGGGGGTGAGCGGACGCTGAGACAGGCATGCCCTTAGCCGAGGCCGTGGGCGCAATATGCGTTCAAAGATTCGATGATTCACGGAATTCTGCAATTCACACTACGTATCGCATTTC
+
IIIIIIHHIIGIIIIIGHIHHHIIIIHIHGHHHHIIHHHII<DFHEHIHIHHHIIIGIIIIIIIHHHHHEHHIIIHIIIHIIHIIDHEHHIFHHICCHHIHHIIHHGGEHIIIIIIIIIHHHHHIIGHIIIIIIIEHIIHHIIHIHGHIIHHFHHHIIIHHIIHIHHHIIHHHIIHHIIIIIHIIIIIIIHHHIIIIIIHFHHHHIHHHIIHIIIHIIIHFHHIHIHHHGIHC=HHIHFHFECHEGIIHHHHGCIHHHHIIHHIHHHHHGIIIIHHIHIHHHIIIHHHHHGHIGIIHGIIHHIIIHHIHIIHIHIHGIIIIHHIHIHGIIIIIIIIIIIHHHIIFIIHHHEIIIIIHIIIHHHHIGIHHIIIHHIII
@HISEQ:711:H5NNWBCX2:2:1101:11563:2667:ATCTCGTA
TTAAGTTCAGCGGGTATCCCTACCTGATCCGAGGTCAACCTGAAAAAAATTGGGGGTTGATGGCAAGCACACGACCGGACCTCCAGAGCGAGAAGAATTACTACGCTCGGAGCCGGACGGCACCGCCACTGACTTTAGGGCCCGCCGGGGCGGCGGGGCCCAACACCAAGCTGAGCTTGAGGGTTGTAATGACGCTCGGACAGGCATGCCCCCCGGAATACCAGGGGGCGCAATGTGCGTTCAAAGATTCGATGATTCACTGAATTCTGCAATTCACATTACTTATCGCATTTC
+
IIIIGGHIIIHIIIIIIIIIIIIIIIIHIIIHIHHIIHIIHHHIIIIIGHHHIHIGHIIIIIIIIIGDGIIIHIIIHHIIIIIIIIIHHIIIIIIIIIIIIIIHIIIIGHHIIIIIIIIIIIIIIGIIIIIHHIIIIHIHHHHIIIIHIIIIIIHHHIHIIIIIIIIIIIHIIHIHIIIIIIIIIIHHHIIIIIIIIIIIIIIIIIHHHGHIIIHIIHIIIIIIIHHIHIHIHHHHIIIIIIIIIIHIIIIIIIHIHIHHIIIIIIIHIGIIIIIIIIIIHHIIIIIIIIIHIG
@HISEQ:711:H5NNWBCX2:2:1101:16226:2633:ATCTCGTA
TTAAGTTCAGCGGGTATCCCTACCTGATCCGAGGTCAAGCGTAAAATGGTAGACTTGTGGATGCCACCGTCAGCAGCGGAGAGCGCAAAATGTGCTGCGCTCCCACACGGGACGGCGGGCTGCCAATGTATTTGAGGCGAGTTCACACGTGCAGCGGAACAAAACGCCCAACACCCAGCAGGGCTGGAAGGTACAAATGACGCTCGAACAGGCATGCCCCATGGAATACCAAGGGGCGCAATGTGCGTTCAAAGATTCGATGATTCACTGAATTCTGCAATTCACACTACTTATCGCATTTC
+
IIIIIIIIIIIIIIIIHHHIIIIIIIHIHIIHHIHHIHIIIHIIIIIIIIIIIIIIIIHIHIIIIIIHHIIIIIHIIIIIIIIHIIIIHHIIIIIIHIIHIIIIIIIIIIIIHIIIIIIIIIIIIIIIHIIHIHHIIIIIIEHIIIIIHIIIIIIIIHIIIIIIIIIIIIIIHIHIIIIIIIIIIIIIIIIIIIIIIIIIIIIIIIIIIIHIIIIIIIIHHIGIIIGIIHIHHHIGHIIIIIIIGHIIIIHHIHHHIIIIIIIIIIIIIIIGIIIIIHIHIIIIGIHIHHHIIHHIIIIIII
@HISEQ:711:H5NNWBCX2:2:1101:16353:2688:ATCTCGTA
TTAAGTTCAGCGGGTAGTCTTACTTGATTTGAGATCGAGTTGAACAACACATAAAGTGTCGTAAAATCCTGCATCAGTCAGCAAAGAGGACAATTATCCTTTATGTTAGCTGCAGCAAAAGTAATAATCCTGTTTGACGAGGACTAAATAGATATGCTTTTAGCTCAGATAAAAGTCCAGCTGCACCTGCATTTCAAGCCGCCCGCCTACCGGTGAAGGTCGTTGGGATAGCTCAAGTCCACCCTCCCTTTTTTTTATCAAAAAAGAGAGGTTGAGGTGTTTACTGATACTCAAACAAGCATGCTCTTCGGAATACCAAAGAGCGCAATATGCGTTCAAAGATTCGATGATTCACTGAATTCTGCAATTCACATTACGTATCGCATTTC
+
IIIIHGHIHIIIIIIIHIIIIIIIIIHHHIIHIIIIIIIIIIIIGHIIIIIIIIGHHIHIIIIIIIIHIHHIIIIIIHIIIIIIIIIIIIIIIIIIIIIIIIIIHIIIIIIIHIIIHIIIIIIHIIIIIIIIIIIHHHDHDIDHHIIHHIIHHIIFHHHIHGCHIHFGHIGIIIIIIIIHHIHGIIIIGIIIIIIIIIIIIIIIIHIIHEIIHHGIIIIIIHHHHEEHIHGHHIHIHIIHIIIIIHCIIIHHHIIIIIHIIIIIIIIIIHHFHIIIIIIIHIIIHIIIIIIIIIIIIIHIIIIHHIIGIIIIIIIGIIIIHIIIHGIIIIIHGIIIIIIIIIIIIIIHIIIIIIIIIIIIIIIIIIIHHIHGIIIIGIIHHIIIHHIHI
@HISEQ:711:H5NNWBCX2:2:1101:19675:2654:ATCTCGTA
TTAAGTTCAGCGGGTAGTCTTACTTGATTTGAGATCGAGTTGAACAACACATAAAGTGTCGTAAAATCCTGCATCAGTCAGCAAAGAGGACAATTATCCTTTATGTTAGCTGCAGCAAAAGTAATAATCCTGTTTGACGAGGACTAAATAGATATGCTTTTAGCTCAGATAAAAGTCCAGCTGCACCTGCATTTCAAGCCGCCCGCCTACCGGTGAAGGTCGTTGGGATAGCTCAAGTCCACCCTCCCTTTTTTTTATCAAAAAAGAGAGGTTGAGGTGTTTACTGATACTCAAACAAGCATGCTCTTCGGAATACCAAAGAGCGCAATATGCGTTCAAAGATTCGATGATTCACTGAATTCTGCAATTCGCATTACGTATCGCATTTC
+
IIHFEHHHHIIDDCHHGCHHHHHHHHCHHHIIEHHHIIIIFHIIIIGHHE1@HEHHHIHHIIHGHH?EHHIIIHIGIIGGIIIIHIIIGIIIIIIIIIIHEHIIIHHIIIIGIIHECFHGHIIIIEHEHHIIHHIIHHHIIIIGIIIIHHHIIIIIIIGHHIIIIHIFHGHIHIEIIIIIIHHIIIIIIIIIIIIIIHHIHIIHHIIIIHGHHEIHHHHHHHF8..HIHHEGHEGIHHHHB<IIHGHIIGHCCEGHC@GHG?GHHGFHIIIHHG?HHEHEEGIHHHGHEGCHHHHGIHIHEIIHHHGHHHGFEIIIHHGEDCHGHHHHH@DHHEHHHHCHIHFIHHGHH?H@HIHIHHHGG?FHHHGHED1IIHGHHDHIHHGIIHIHI
@HISEQ:711:H5NNWBCX2:2:1101:20902:2645:ATCTCGTA
TTAAGTTCAGCGGGTATTCCTACCTGATCCGAGGTCAACCTTAAGAAATAAAGGGGTGAGAACCGGGCCACATGACTACCAGATGCGTGCTGTTATAAGCTCGTTGCATATAGAGTCTGTATGACACCGGTTATTATCTTTTGGACCTGTCACCAGGTGACAGGGCCCAACAACAAGCCAAGCTTGATATTGTGATAATGACGCTCGAACAGGCATGCCCTTCGGAATACCAAAGGGCGCAATATGCGTTCAAAGATTCGATGACTCACTGAATTCTGCAATTCGCATTACTTATCGCATTTC
+
GIIIHFHHHIIIIIIIIIIIIIIIEHIIHIIIIIHHHIIIGHGHIIIIHIHHHHIHIIIIGIIIIIIEHIIIHHIIIIIIIHIHHIGHHHHHHIIHIIIIFHHIIIHIIIIHIIHFHIIIHHHIIIIHIIHHIHIIIIIHIIHHGIIHIHIIIIIIHHHIIIHHIHHHIHHHHHHHFIHHIHIIHHGIHGIIIIIHIIIIIIIHHIIHIHHIIHHHHIHHHHIIHIHHFIHHHCCEIIIHGIHHIIIIIIIIIHGHIIIIHHHGIIHHHHHF?HHHHIIHIIIIHHCHFEIIHEHIIHGGIII
@HISEQ:711:H5NNWBCX2:2:1101:4409:2789:ATCTCGTA
TTAAGTTCAGCGGGTAGTCTTACTTGATTTGAGATCGAGTTTTACAAGAGTCGTTTCCAACCCCTGTGAAATCCTGCATCAGTCAGCCAATACGGTCAGACTCCCTTTATGTTAGCTGCAGCAAAAGTAATAGTCCGTTTGACGGGACTAAATAGATATGCTTATAGCTCAGGAGAATGTCCAGCTGCACCTGCATTTCAAGCAACCCTCCGCCGATCGTAAACGACTGGTGTTGGGATTGCTCAAGTCCAAAGTCATTCCAGAAATAAATCAGAAATGTCTTTGAGGTGTTTACTGATACTCAAACAAGCATGCTCTTCGGAATACCAAAGAGCGCAATATGCGTTCAAAGATTCGATGATTCACTGAATTCTGCAATTCACATTACGTATCGCATTTC
+
IIIGIHHIIIIHIIIIIIIIHIIIIIIHIHIIIIHHIHIHHHIIIIIIGGHHIEHHIIHIHIHHIIIHIIIHIIIIIIIHIIIHIIIIIIIIIIHFHHIIIHIIIIGIIIIIHIIIIIHIIIIIIIIIIIIIGHIIIIIIHIIIHIIHIGHIIIIHHHIIHHIIIIGIIHHHHEHHIIHIGIIHIIHHHIIIIIIIIIIIIIIIIHHHHHIIHHIIHHIIIHHIIGIIIIIIHIHHHIHHIGIIHHHHFHIHHHIHIHIIHIIIIIHGHIHHIHG0HIIIIIIIIIIIIIIHIGIIIIIHHGIIIHIIIIIIIIIIIIIHIIIIIIIIIIHHIIIIGIIHHIIHHIFIIHHIIIIIIIIIIIIIIIGIIIIIIIIIIIHIIIIIIIHIIIIIIHIIHIII
@HISEQ:711:H5NNWBCX2:2:1101:4892:2847:ATCTCGTA
TTAAGTTCAGCGGGTAACCCTACCTGATCCGAGGTCAACTCTCTAATAGGTGACAGCAGGCCCACACCCAGCACCACAAGCTGAGATTGCTACTAACGCTTAGGGCTGGGCGGTCCCACCACTGCTTTTAGGGCGCACCAAGGTGGCACCCAACACCAAGCAGAGGCGCTTGAAGGTTGTAATGACGCTCGGACAGGCATGCCCCCCAGAGTGCTGGAGGGCGCAATGTGCGTTCAAAGATTCGATGATTCACTGAATTCTGCAATTCGCATTACTTATCGCATTTC
+
IIIIHIHHEHHHIGI?HIHHHIIIIIHH1GHHIIH1CHEHIIIIIEHCHHIIIIHIIIIEHGHHHIIHHHGHIHHHGHHHFHEHEGGEHHIIIIHIIIICFHHHHIIGHHHIDFDIHIHIIIIIIIIIHIIHIEHIIIIIIHHHHHHHCHGIHIHIIIIHHIHIHHIIGIIIIIIIHFIHHHHIHHIIIIHIIIIIIHIIIIHIIIIIIHHHHIHIIHEIIHFIHHFCHIHHIHHHIIHIIIHEIIIIIHHFIIIHHHIIIIHHHDHHHIHHIIIHHHHIIHHHIII
@HISEQ:711:H5NNWBCX2:2:1101:8086:2977:ATCTCGTA
TTAAGTTCAGCGGGTCTTCCTACCTGATCCGAGGTCAACCTTGGGTAAATAAGGTGTTTAACGGCCGGAACACGCAGCACGTCCAAAGCGAGATGTATTACTACGCTCGGAGTGACTAGCGAGCCCGCCACTGATTTTCAGGGCCTGCGGCAGCCGCAGGTCCCCAACACAAGCCTAGGGCTTGATGGTTGAAATGACGCTCGAACAGGCATGCCCGCCAGAATACTGGCGGGCGCAATGTGCGTTCAAAGATTCGATGATTCACTGAATTCTGCAATTCACATTACTTATCGCATTTC
+
IHIIIFHHIIGIIIIIIGIHEFHIIGHIHIIIIGIIIIIHHHHIIDHIIIIIHIHIIHIIIIHHIIIEHIIIIIIIIIIIIIIIIIIIIIHIIIIIIHHIIHIIIIHIIIIGIIIIIGGIIIIGIIIIIIIIIHHHHIHIHIIHHHHIIHGIIIIIIIIHHIIHIHIIIIHIIIIIIIIIIHIIIIIIIIIHIIIIIIIIIIIIIIIIIHIIIIIIHGHIIIIGHIIIIHFDGIIHIIIIHIHIIIHIIIIIIIIIIIIIHIIIIIGIHHIIIIIIHHHIIIIIIHHIIIIIIIIIHII
@HISEQ:711:H5NNWBCX2:2:1101:12323:2894:ATCTCGTA
TTAAGTTCAGCGGGTATTCCTACCTGATCCGAGGTCAACCTTGAGAAAGTGGGGGGTTTTACGGCCGGTCACCCGTCGCGTGCCCTGAGCGTGGTAAGTTTACTGCACTCGGTACGACGACGAGCCCGCCACTGGGTTTGGGAGCCTGCGGCAGCCGCAGGGCTCCAACACAAGCGCAGGGGCTTGATGGTTGAAATGACGCTCGAACAGGCATGCCCGCCAGAATACTGGCGGGCGCAATGTGCGTTCAAAGATTCGATGATTCACTGAAATCTGCAATTCACATTACGTATCGCATTTC
+
IIIIIIIIIIIIIIIIIIIIIIIIIIHGGIIIIIHIIIIIIIHIIIHIGGHHIIIIEHHIIIGHIIIHIIIIIIIIIIIIIIIIGDGGHIHIIIIIHIIIIHIIIIIIIIIIIIGIHIIIIHHHDHHIIIHIIIIHHGHHHIIIIIIIIIHIHIIIIIIIIIIIGHIIHHIHIIIIIIIIIHHEIIIIIIIIIIIIHHHHHIIIIIIIIIIIIIHHCHECHIIIIIIIIHGHFHIIIHHHHIIIIIIIIIIIIIIIIIIIIIIIIIIIIIIIIIIIIIIIIIIIIIIIHIIIIIIIIIIII
@HISEQ:711:H5NNWBCX2:2:1101:14211:2808:ATCTCGTA
TTAAGTTCAGCGGGTATTCCTACCTGATTCGAGGTCAACCATTGGAAAGTTGGGGTTTTCCGGCCGGACAACGTCCCCCGCCCAGAACGAGATGTAACTACTGCGTTCGGTTGTGGGGCGCCGCCGCCGCTCGCTTTGGGAGGCTGCAGTGCAGTCCACCAACGCCAGGCAGGGCCTGAGGGTTGAAATGACGCTCGAACAGGCATGCCCGCCAGAATGCTGGCGGGCGCAATGTGCGTTCAAAGATTCGATGACTCACGGAATTCTGCAATTCGCATTACGTATCGCATTTC
+
IIHGHHIIIGHHIDHIHIIIIIIIGHHHHIIGFHHIIIIIIIIIHHIIHIHHGIIIIIHFHHIIIIHHHHEHIIIIHIIIIGIIIGEHIIIGHIIIHIIIHIHHIFIIIHHHIIIHIHIHIIIIIIHIIIIGIIHFIIIIHHIIIIIIHIIIIHHIHIIHHHIIDHHHHHIIIIIHIIIIIIHIIHHHHIHHIIIIIIIIIIIHHIIIIIIHHHHIIIGIIHIHIGIIIIHHECCIIIIHIIHHFIIIIIIIIIIIIIIIIIIHIIIHIHHIIIIHIIIIHGIHIIIHGDHHI
@HISEQ:711:H5NNWBCX2:2:1101:14714:2954:ATCTCGTA
TTAAGTTCAGCGGGTATCCCTACCTGATCCGAGGTCAACCATAGAAGGGGGGTTCTGGCAGGCCACCGCCTAGCACCAGAGCGAGGATTGTACTACGCTTGGAGCCAGACGCTGCCGCCACTGTCTTTAGGGCCGGCCGCGAGCGGGCGGGGCCCAACACCAAGCAGAGCTTGAGGGTTGAAATGACGCTCGAACAGGCATGCCCTGCGGAATACCACAGGGCGCAATGTGCGTTCAAAGATTCGATGACTCACTGAATTCTGCAATTCGCATTACTTATCGCATTTC
+
HHIIIHHIHHHIIIIIHIIEHIIIIH@GEEFGHGDFHGIHIIIIIIIIGDHCHHGGHHHHHIIIIIHDHHHHII?HHIIIIHHHCCHHGFHHEEIIIIIHEEHHIIIHHIIIIHIGGIHGIHIIIIIHIHCDHIIIIGHIIIHHIHIIHHEHDHIHHHHHHHFHHIIIIGHHIIGHHFGFHHGGIIHIIIIIIHHHHHHHHEGGIIIIIHIHIIIHIIHHFIIHHHHGIIIIHHIIIIIGIIIHIIIIIIIIIHGGHIIIGIIIIHHHIHIIHHGGEIHIIIIIHHII
@HISEQ:711:H5NNWBCX2:2:1101:17615:2785:ATCTCGTA
TTAAGTTCAGCGGGTATCCCTACCTGATCCGAGGTCAACCTGAAAAAAATTGGGGGTTGCTGGCTAGCACGCACCGCGGCCTCCGAAGCGAGAAGAGTTACTACGCTTGGAGCCGGATGGCACCGCCACTGACTTTGAGGCCTGCCAGGACTGGCAGAGCCCAATACCAAGCAGAGCTTGAGGGTTGTAATGACGCTCGAACAGGCATGCCCTCCGGAATACCAGAGGGCGCAATGTGCGTTCAAAGATTCGATGATTCACTGAATTCTGCAATTCACATTACTTATCGCATTTC
+
IIHIIIIIHHHHD?EHHIHHIIIIHIIHIHIIHCHIHIIIIHIHEHIIIIFHGHGHIIEHIHIIIIIDCHHH<FHIIH@CHHIIIIIGGIIIIIIIIGHHHHHIIIIIIHHGHHHIHHIIHIIIIIIIIIIIHHHHHHIIIIHIIIIHIIHIIHHHHHHHHIHGHHIIIHGEEHHIHHHIIHIIIHHHHHIIIIIIDHHEHFHHHIIIIIIIHHHHHIIIIHHHHHCIIIHEHIIHHEHEGHHHHHIIHIIIIIIIHGIIGIIHHHIIIIIHHIGIIHHHHIHEHIIIIHEDIII
@HISEQ:711:H5NNWBCX2:2:1101:18855:2961:ATCTCGTA
TTAAGTTCAGCGGGTCTTCCTACCTGATCCGAGGTCAACCTTGGGTAAAATAAGGCTTTTAACGGCCGGAACCCGCAGCACGCCCTGAGCGAGGTGTAAACTACTACGCTCGGGGTGACTAGCGAGCCCGCCACTGGTTTTCAGGGCCTGCGGCAGCCGCAGGGCCCCAACACAAGCCCGGGGCTTGATGGTTGAAATGACGCTCGGACAGGCATGCCCGCCAGAATACTGGCGGGCGCAATGTGCGTTCAAAGATTCGATGATTCACTGAATTCTGCAATTCACATTACTTATCGCATTTC
+
IIIIIHHHIIIIIIIIIIIIIIIIIIHIIIIHHIHHHHIIHIIIIIIHHIIIHIIIIIIHHHIHHHHHHHHIIIIIIIIIIIIIIIIIIIIIIIIIIIHHIIIIIIIIIIIIHIIHIHHHHIIIIHHIIIHIHHHIIIIHIIIIIIHIIIIIIIIIIHIIIIIIHHIIIIIIIIIIHIIIIHIIIIIIIIIIIIHIIHIIIIIIIIIHIIIIIHIIIIIIIHIIIHIIIIIHHHGIHIIIIHHEHHHIGIIIIHHIIIIIIIIIIIIIIIIIIIHHHIIIIIHIIIIIHHGIIHIIIIIIIH
@HISEQ:711:H5NNWBCX2:2:1101:1611:3085:ATCTCGTA
TTAAGTTCAGCGGGTATTCCTACCTGATCTGAGGTCAACCTTAGAAGAGTTGGGTGTTTTACGGCATAGCCACGCCGCTCTCCGCCTGCGAGATATTGCTACTACGCAGAGGAGGCCACGACGAGACCGCCACTCTATTTCGGGGCCGGCCACCTAGAAGAAAGGCAGCCGATCCCCAACACCACATCCAGCAAAGAAAGCCGGTTGTGAGGGTTGAACTGACGCTCAGACAGGCATGCCCGCCAGAATACTGGCGGGCGCAATGTGCGTTCAAAGATTCGATGATTCACTGAATTCTGCAATTCGCATTACTTATCGCATTTC
+
IIIIIIHIIIIHIIIIIIIIIIIIIIIIIIIIIIIIIIIIHHIIHIIIIFEIIIHHIIIIIIHHHHIHIGHIIEHIIIHIIIIHHHHIIIHIIHHHIGHIIIIIIIIIIEIHHHIIIIIIHGDHIIIIIIHDHHIHIHHIIHHDIIIIHIHHHHIHGHHIHHHIIHIIIIIIIHGGHHHHIIHHIIHIIIIIHHIHIIIHHHIIHHIIIIIIIIIIIIIIIHHHFIIHGHGIIIIIHHDDDCEHIIIIIIIIHHHHIHCGEDCCC<HIIHIHHHHIIIHHIHIIHIIIIIIIIIIIIIIIIIIIIHHIHHHIIHFIHIIIIIII
@HISEQ:711:H5NNWBCX2:2:1101:1583:3121:ATCTCGTA
TTAAGTTCAGCGGGTATCCCTACCTGATCCGAGGTCAACCTTAAAAAAGTTGGGGGGTTGTTGGCCAGCATCCCTCCGGAACGTCTATAGCGGGGAGATTTACTACGCTTAGAGCCGGACGGCACCGCCACTGATTTCAAGGCCCGCCCAGAGGCGAAGCCCAAGACCCCGCAAGCGGGAGTGGTCAAAATGACGCTCGAACAGGCATGCCCCTCGGAATGCCAAGGGGCGCAATGTGCGTTCAAAGATTCGATGATTCACTGAATTCTGCAATTCACATTACTTATCGCATTTC
+
IIIIIIIHIIIIIIIIIIIIIIIIHIHIIIIIGIIIIHIHIIIIIGIHIIIHIIIIHIIIIHHIIIIHHHIIIIIIIIHHIIIHIIIIIIIIIIIIIIHGIIHHHIIIIIHIIHIHHIIIHGIIIIHIIIIIIIIIHHIIIHIHIIIIIIIIIIIIIIHIIIIIIIIIIIIIIIIIIIHHEHHHHFIIHIIHIIIGHIIIIIIHIIHIIIIIIIIIIIIHIHEHHIHIIIIIIIIIIIHIHHGIHHIHIIIIIIIIHHHHIIHIHIIHHIIIIGIIIIIIHHIHIHIIIIIIIII
@HISEQ:711:H5NNWBCX2:2:1101:2471:3102:ATCTCGTA
TTAAGTTCAGCGGGTATCCCTACCTGATCCGAGGTCAACCTGAAAAAAATTGGGGGTTGATGGCAAGCACACGACCGGACCTCCAGAGCGAGAAGAATTACTACGCTCGGAGCCGGACGGCACCGCCACTGACTTTAGGGCCCGCCGGGGCGGCGGGGCCCAACACCAAGCTGAGCTTGAGGGTTGTAATGACGCTCGGACAGGCATGCCCCCCGGAATACCAGGGGGCGCAATGTGCGTTCAAAGATTCGATGATTCACTGAATTCTGCAATTCACATTACTTATCGCATTTC
+
IHIIGHHIIIIHHIIIIIIIIIIIHHIIHIIIIIIIIHIHIIIIIEHHIIIIHIIIIIHIIIIIIIIEEHIIIIIIIHHHIIIIIIIIIIGHHDHHHIIHIIIIIIIIIIHIIIIIEHHHIIHHHIHIIHHGIIIEIHIIIIIIIIHIIHDHHHIIIIGHHHIIIIIHHIIIIIIIIIIIHHHFBGHIIHHHHIIIIIHEHIHIIIIHIIIIHIIIIIIIHEHHCHIIIIHGHCIIIIIIIIIHHHHHFIIHIIIIHHHIIHIIIIIIFIIIIIIIIIIIIIIIIHIIIIIIIG
@HISEQ:711:H5NNWBCX2:2:1101:4410:3027:ATCTCGTA
TTAAGTTCAGCGGGTAGTCCTACCTGATTTGAGGTCAGATTTCAAATTACATTGACCGCCGCTCCACAGGCGAGTCGAGGGAGGACACCAAAAGGGGAACTTCTCGGTCGAGCGAGGATGGTACAACGCCCAGTCGAGTTCGACCCACAGGTCCAACCGATGCATTTGAGGGGAGCCGCCTCGCGGCAGCAGGCCCCCAACTCCAATCCCCGATCCCGCACGAAACGGGAGGGGTTGATGACTTCAAGACACTCAAACAGGCATGCTCCTCGGAATACCAAGGAGCGCAAGGTGCGTTCAAAGATTCGATGATTCACTGAATTCTGCAATTCACATTACTTATCGCATTTC
+
IIIIIIIIIIIIIIIIIIIIIIIIIIIIIIIIIIIIIIIIIIIIIIIIIIIIIIIIIIIIIIIIIIIIIIIIIHHHHIIIHHIIIIIIIHIIIIIIGIIIIIIIIIIIIIIIIIIIIHIIIIIIIIIGIIIIIIHHIIIIIIIIIIIIIIHHIIIIIIIIIIIIIIIIIIHIHHIIIIIIIIIIIIIIIIIIIIIIIIIIIIIIIHIIHIIIGIHIIIIIHHHIHIIIIGIIHIIIIIIIIIIIIIIIHIIIIIIHHIIIHIHIIIIIIIIIIIIIIIIHHHEIIIIIIIIIIIIIIIIIIIIHIHHIIIIIIIIIIIIIIHIIIIIIIIIIIIIIIIIIIIIIHIIIIII
@HISEQ:711:H5NNWBCX2:2:1101:7623:3088:ATCTCGTA
TTAAGTTCAGCGGGTGGTCTTGTCTGATCTCAGGTCCAAGGTTTTGATTGGTTTTTCCTGCTGTGGCAGCAGGCGGAGCGCCCGGTGATATGGGAGACGACAGCCAGTATGTGAGCGTGAGCCACCTACCATGCTGGCGCCCCGATCGAATGGGGTCCCGCCGCGAGCCCTGCGCTTCAGCCGACCCGCTCTTCCTCGATTAAAAGGTGAGCGAGACGGCCACATCCGTCCAAACCGCTTTCAACCAGGAAAGGGTGGGCGAGGGGGTGAGCGGACGCTGAGACAGGCATGCCCTTAGCCGAGGCCGTGGGCGCAATATGCGTTCAAAGATTCGATGATTCACGGAATTCTGCAATTCACACTACGTATCGCATTTC
+
IIIIHHHIIIIIHIIIIIIIIIIIIIIIIIIIHHHIIIIIHGHHFHIIIIICHHHHGHHHHIEHIIIHIHIIIIIHGIIHIHIIHEHGHIIHHHHHHHIIIIIIIIHFHIEHIIIIIHIIIGIIIIHGIHIIGHIHFHIIIGHGHHIHIIIIIIGHHIIHIIHHHHIIIIIIHHHHHIIIIHIHHIHIIIIIIHIIIIIHHHIIHIHEHHIHIIHHHHH?@HE.HIHGHHE@?.HE?GFIGHCHIHHHHGHHHHIHHHGGHHIIIIIIIHIHHDHHHHIIIIIIIGHHIGIIHIHIIHHHHCHGHHHIHHHHFHHIHIIIIIHIIIIHFHHIIIIIHIIIHHIIIHHGIIHIIIHHIIIHEHECIIHHHIIHIHIII
@HISEQ:711:H5NNWBCX2:2:1101:8127:3134:ATCTCGTA
TTAAGTTCAGCGGGTAGTCTTACTTGATTTGAGATCGAGTTTAACAAGAATCGTTGCCGACCCTTGTGAAATCCTGCATCAGTCAGCCAATACGGTCAAACTCCCTTTATGTTAGCTGCAGCAAAAGTAATAATCCGTTTGACGGGACTAAATGAATATGCTTTTAGCTCAGGAGAATGTCCAGCTGCACCTGCATTTCAAGCAACCCGCCACCGATCTCAAAAAGATTGGTGTTGGGATTGCTCAAGTCCAAAGCTTTTCGATTAAAAAATCCAAAAGCTTTGAGGTGTTTACTGATACTCAAACAAGCATGCTCTTCGGAATACCAAAGAGCGCAATATGCGTTCAAAGATTCGATGATTCACTGAATTCTGCAATTCACATTACGTATCGCATTTC
+
GHIHHFHIIHHIIHIIIIHIIHHIHHGHGHHCHHHHEGHHHIIGIIGIHHHIIIHHHIH<EHIIIII?FGHIIIHIIIIIHEGHHEHIIIGHHEGCEGHHHG?CGHHIIHHHHHEHHHEHHIGI?GHFHHIIHHFHHEHC=GHIDGFHH/F@FFHHIGGGHHIHHEGHHHHEHIHH?GFHCHHIGIHGFFHIGHIIHIHEHFGHIG.CEHECHFEHGHECHEHGCEHHG6GEAFHEHGGCIIHHIIHIHFGEC/?IIHFEHIHHHC/?HCIHHFF0HHHEHCFG?GCEHH?GH@HFGGHIIIIHEHEIHHEHIIIIHIHE@IIIIGIIHHEEEG@CHIIHDCHHHCEEHF=HHHEEHECHCEHFHIIHIIGHEHHGHIIIIHHHF<G<EG=DHFGIIII
@HISEQ:711:H5NNWBCX2:2:1101:11204:3037:ATCTCGTA
TTAAGTTCAGCGGGTATCCCTACCTGATCCGAGGTCAACCTGGTTAGAAGAAGGTTGGGGGTCGGCGGGCGCCGGCCGGGCCTCCAGAGCGGGTGACAGAGCCCCATACGCTCGAGGACCGGACGCGGTGCCGCCGCTGCCTTTCGGGCCCGTCCCTCCCCGGGGGGGCGGGACGGCGGCCCAACACACAAGCCGCGCTTGATGGGCAGCAATGACGCTCAGACAGGCATGCCCGCCAGAATACTAGCGGGCGCAATGTGCGTTCAAAGATTCGATGATTCACTGAATTCTGCAATTCGCATTACTTATCGCATTTC
+
IIIIIIIIIIIIHIHIIIHIIIIIIHHIIIIIIIIIIIIIHHHFHHHHHIHIIIHIIIIIHHIIIIHHHIHIIIHIIIIIHIIIIIIIIIIIIIIIIIIIIIHIIIHIIIIIIIIIIIIIIIHHIIIHHHIIIIHHIIIHHHIIIHHHIHHHHIHHIIIIIIIIIIIIIHIIIHIIHHHHIHHHHHHHHHHHGIIIHHHHIIIIIIIHGFIIHIIIHFIIIIHIIIHIIIIIGIIIIIHIIIIIIHHHHIIIHHHIIIIHIIIIGIIIIIIIIIIIIIIHIIIHIIHIHIIIIIIIHIIHIIIIIIIIIIHIIIIII
@HISEQ:711:H5NNWBCX2:2:1101:13057:3039:ATCTCGTA
TTAAGTTCAGCGGGTATCCCTACCTGATCCGAGGTCAACCTGAAAAAAATTGGGGGTTGCTGGCAAGTCACCCACCGGACCCAGACGCGAGGAGTATTACTACGCGTAGAGCCGACAGGCACCGCCACTGATTTTAGGGGCCGCGGAACCGCGAGCCCCAAGACCAAGCAAAGGCTTGAGTGGTTATAATGACGCTCGAACAGGCATGCCCTTCGGAATACCAAAGGGCGCAATGTGCGTTCAAAGATTCGATGATTCACTGAATTCTGCAATTCACATTACTTATCGCATTTC
+
HHIHIHIHIIHIHHIIIHIHIHIIIIIIIIGHIIIIIIIIIIGHHHHHHIIIIIIHIIIIIGHIIIIDFHIIIIIIIIIIIHHHFHIIIIIHHHHHIIIHIIIHHIIIIIEHIIIIIIIIIIIGHFIIIIHIIIHIIHIHHHIIIIEHHIIIIIIHIHIIHIIHIIIIIHIIIHGAHHIHHHHHIIIIIIIIIIIIIIIIIIIIIHIHIHHIGHIIIIIIHIHHHEHIIIIIHHFFGHHHEIIHHFIIIHHHHIIHHHHIIIIIIIIIHIIIIIIIIIIIIHGIIIIIHIIHGI
@HISEQ:711:H5NNWBCX2:2:1101:3138:3275:ATCTCGTA
TTAAGTTCAGCGGGTAGTCTTACTTGATTTGAGATCGAGTTTAACAAGGGTTTTTGAAGACTCTTGTGAAAATCCTGCATCAGTCAGCCAAAATGGTCAAACTCCCTTTATGTTAGCTGCAGCAAAAGTAATAATCCGTTTGACGGGACTAAATGAATATGCTTTTAGCTCAGGAGAAAGTCCAGCTGCACCTGCATTTCAAGCAACCCGCCTCCAATCTCAAGAGATTAGTGTTGGGATTGCTCAAGTCCAAAGTCTTTCTTCAAAAAAAGAAAAAAGGCTTTGAGGTGTTTACTGATACTCAAACAAGCATGCTCTTCGGAATACCAAAGAGCGCAATATGCGTTCAAAGATTCGATGATTCACTGAATTCTGCAATTCACATTACGTATCGCATTTC
+
IIIIIHIIHIIIIIIIIIIIIHIIIIIIIIIHIIIIIIIIIIIIIIIIIIHIIHIHHIIIIIIIIIIDGHIIIIIIIIIIIIHIIIIIIIIIIHCDDHHIIIIIIIIIHIIIIIIIGIIIIIIIIIIIIIHIIIIIHIIHIHIIFIIIIIIIIIIIIIGIIIIIIHHIGHIHEHIIFHGHHIHIHIHIHIHIIIIIHIIIIIHIIIIHGIIIIIIIHCHHHCECIIIHIIIIHFHEEHGFEHHEAGIHGIIIIIHHFEIHIHFIIIHFIIIIIHGIIHIIIIHHIIIIHIIIIIIIIIIIIHIIHHIIIHIIIIIIIIIHHHIIIIIIIIIHIIIIHIIIIIIIIIIIIIIHIHHIIIIIIIIIIIIIIIIHIIIIIIIHIIIIIHHGIIIIIIIIIIII
@HISEQ:711:H5NNWBCX2:2:1101:3169:3415:ATCTCGTA
TTAAGTTCAGCGGGTAACCCTACCTGATCCGAGGTCAAACTGTTGAGTTGGGGGTTTGACGGCTGGCCTCCACCGGGACCCGATGCGAGTTGTAAAACTACTACGCAGGGGGCGCCGCGGCGGGACCGCCACTTCATTTCGGGGCCTACGGGGGGGGCGCGAGGCTCCTCCCGTAGCGCCCCAACACCGGGCGTCGGCCGTGAAGCCGCGCTCGAGGGGAGAAATGACGCTCGGACAGGCATGCCCGGCAGATTACTACCGGGCGCAATGTGCGTTCAAAGATTCGATGGTTCACTGAATTCTGCAATTCACATTACTTATCGCATTTC
+
IIIIIIHIIIIIIIIIIIHIIFHIIIHIHHIIGIIIIIEECGHEEHHG?GHHHHHHEHHGHHGHH0EEFHIIIHIIIIGHIIIIIGIIIHGHHHHHHCGCHFHHIHHIHHHHIIIHHHIHIHGHIDHHIHHHHIICHCGHEHIIHHHIHIIHIHHHHCHIIIIIHHGHGIHHHICGHIIDHECEHEEECHHIIHIHHHIHHFIIHCBGHHHIIIHHHHHHHCCH=DHHIIGIIIIHHHHEHDIIIHHHHHFGCIIHCHHECFHECFE@CC<HGGCIHIIIIHEGHIIIIIIIIHGIIIIHHHIHIIIHIIIIHHHIIIIIHIIIIIIHI
@HISEQ:711:H5NNWBCX2:2:1101:3099:3486:ATCTCGTA
TTAAGTTCAGCGGGTATCCCTACCTGATCCGAGGTCAACCTGAAAAAAATTGGGGGTTGCTGGCGAGCACACGACCGGACCTCCAGAGCGAGAAGAATTACTACGCTCGGAGCCGGACGGCACCGCCACTGACTTTAGGGCCCGCCGGGTCGGCGGGGCCCAATACCAAGCTGAGCTTGAGGGTTGTAATGACGCTCGGACAGGCATGCCCCCCGGAATACCAGGGGGCGCAATGTGCGTTCAAAGATTCGATGATTCACTGAATTCTGCAATTCACATTACTTATCGCATTTC
+
IIIIIIIIIIIIIHIIIIIIIHIIIIIIIIIIIIIIIIIIIIHIIGIIIIIIIIIIIIIIHHHIIHIEHIGIIIHIIIIIIIHIHIIIIIIIIHIHHIIIIIIIIIIIIIHIIIIIIIHIIIIIIIIHIIIIIIGIHIHIIIIIIIIHIIIIIIIIIHHIIHHHGIIIIIHHHHIIIEIIIHHHHHHIIIIIIIIIIHIIIIIIHIIHHIHHIHHIIHGIHD/EFCHH=HHIIIHEGHHIIIIIIGHGHGGIIIIIIIIIIIIHIIIHHHIIIIHHIHFHEHIHHHHHHIIIGI
@HISEQ:711:H5NNWBCX2:2:1101:3394:3408:ATCTCGTA
TTAAGTTCAGCGGGTAGTCCTACCTGATTTGAGGTCAGATTTCAAATTACATTGACCGCCGCTCCACAGGCGAGTCGAGGGAGGACACCAAAAGGGGAACTTCTCGGTCGAGCGAGGATGGTACAACGCCCAGTCGAGTTCGACCCACAGGTCCAACCGATGCATTTGAGGGGAGCCGCCTCGCGGCAGCAGGCCCCCAACTCCAATCCCCGATCCCGCACGAAACGGGAGGGGTTGATGACTTCAAGACACTCAAACAGGCATGCTCCTCGGAATACCAAGGAGCGCAAGGTGCGTTCAAAGATTCGATGATTCACTGAATTCTGCAATTCACATTACTTATCGCATTTC
+
IIIIIIIIIIIIHIIIIIIIIIIIIIIIIIIIIIHIIIIIIIIIIIIIIIIHIHIIHHIIIIIIIIIIIIIIIIIHIHIIIIIIIIIIIHIIIIIIIIIIIHIIIIHIGIIHEHIIIIIIIIIIIIHIIIIIHHIIIIHHGHHIIIHIIIIIIIIIHIIHIIIIIHGHHIIGHHHIIHIIHHIIIHHIIIIHHHHHHHHHHIIIHGHHHIGDHHIHIIHHHIIHHHHCIIIIIHHIIIHIHHHIIHIIHIIIHIIIHIHECHHIIIDIIIHHIIIHHIHHIHIIIIIIHIIHIIIIHEHIHIIIHIIHIIIIHIIIIIIIIIIIIHIIIHCIIIIHEIHHGEDHHGHIIII
@HISEQ:711:H5NNWBCX2:2:1101:3796:3268:ATCTCGTA
TTAAGTTCAGCGGGTAGTCTTACTTGATTTGAGATCGAGTTTAACAAGAATCGTTGCCGACCCTTGTGAAATCCTGCATCAGTCAGCCAATACGGTCAAACTCCCTTTATGTTAGCTGCAGCAAAAGTAATAATCCGTTTGACGGGACTAAATGAATATGCTTTTAGCTCAGGAGAATGTCCAGCTGCACCTGCATTTCAAGCAACCCGCCACCGATCTCAAAAAGATTGGTGTTGGGATTGCTCAAGTCCAAAGCTTTTCGATTAAAAAATCCAAAGGCTTTGAGGTGTTTACTGATACTCAAACAAGCATGCTCTTCGGAATACCAAAGAGCGCAATATGCGTTCAAAGATTCGATGATTCACTGAATTCTGCAATTCACATTACGTATCGCATTTC
+
IHHHFCEEEHIIIIIIHHHIIIIIHHHHIIHEEFHHIIHHHHIHIIIIIIIIIIHGGHIIIHIHIIHHHHIHGIHIIIIHHHIIIHIHHHHHIGEGHHIIIIGIIIIIIHHHHICGHHIIIGIIIGHIIIIHIIGFEGHHGGHGDCHHHHIHGEHHHIIHIHHHHHIHHHIHIIIEEEEHHH@EHIHGHHHHHHHHHHIHHHIGIH.DHEEHHFHDEHE<IHHHEHHHEE-HHEF.HHIIHIHFHGF@?G?HG?GGIIHHHHHFGHGEEIHHIHIHHHFHIIIHHGHGHHHG?HIIIIIFHGIHIIHHFIIHHEIIGIGIHHFIIIHEHHHIGIHHGIIHDHGGHHFGCDCIIGIIIIIIHHGIIIGIIHIIIHHIIHGIIIHHCDGDIIIIIHIHIII
@HISEQ:711:H5NNWBCX2:2:1101:5202:3467:ATCTCGTA
TTAAGTTCAGCGGGTATCCCTACCTGATCCGAGGTCAACCTTAAAAAAATTAGGGGTTGCTGGCAAGTAAACCTACCGGACTCAATCGCGAGGAGTATTACTACGCGTAGAGCCGACAGGCACCGCCACTGATTTTAGGGGCCGCGAAACCGCGAACCCCAATACCAAGCGAGAGCTTGAGTGGTTATAATGACGCTCGAACAGGCATGCCCCCCGGAATACCAGAGGGCGCAATGTGCGTTCAAAGATTCGATGATTCACTGAATTCTGCAATTCACATTACTTATCGCATTTC
+
IIIIHIIIIIIIHHHIEHHHHIIIIIHIIIIIHIIIIIIIIIIIIIIIIHIIIHIGHHHGHIIIIIIHHIHIIIIIIHIIIIIIIIIIIHIHHGIHIIHIIIIGIIIIIIIIIIHIHIIGCHGHIIIIIIIIHHHHIIIIIIIIIIIIIIIIIIIIIIIIIIIIIIIIIIIIIIIIIIIIIIIIGIIIIIIIIIIIIIIIIIIIIIIIIIIIIIIIHIIIIHIIIIHIIIGIIIIHHIHIIIIIIIIIIIHIIIHIIIIIIIIIIIIIIIIIIIIIIIIIIIIIIIIIIIHIIII
@HISEQ:711:H5NNWBCX2:2:1101:8082:3298:ATCTCGTA
TTAAGTTCAGCGGGTAGTCCTACCTGATTTGAGGTCAGATTTCAAATTACATTGACCGCCGCTCCACAGGCGAGTCGAGGGAGGACACCAAAAGGGGAACTTCTCGGTCGAGCGAGGATGGTACAACGCCCAGTCGAGTTCGACCCACAGGTCCAACCGATGCATTTGAGGGGAGCCGCCTCGCGGCAGCAGGCCCCCAACTCCAATCCCCGATCCCGCACGAAACGGGAGGGGTTGATGACTTCAAGACACTCAAACAGGCATGCTCCTCGGAATACCAAGGAGCGCAAGGTGCGTTCAAAGATTCGATGATTCACTGAATTCTGCAATTCACATTACTTATCGCATTTC
+
IIIIIIIIIIIIIIIIIIIIIHIIIIHIIIIIIIIIIIIIIIIIIIIIIHIIIIHFHIIIIIIIGIIIIIIHIIHHIIIIIIIIIIIIIIIIHIGHIIIIIIIIIIIIIIIIEHHIHHIIIIIIIIIIIIIDHHHHHIIHHIIIIIIIIGHIIIIIIIIIIIIHIIIHHHIIIHHIHIIIHHIIIIIIIIIIIIIIIIIIIIIIIIIIIIIIHIIIIHIIIIIIIIHGIIIIHIIIIIIIIIIIIIIHIIHHIIIHHHIHHIHIIIIIIGIHIIIIIIIIIHHIIIIIIIIIIIIIHGIIIIIIIIIIIIIIIIIIIIIIIIIIIIIIIIIIIIIIIHIIIIIIIIIIIII
@HISEQ:711:H5NNWBCX2:2:1101:12907:3497:ATCTCGTA
TTAAGTTCAGCGGGTAGTCTTACTTGATTTGAGATCGAGTTTAACAAGAATCGTTGCCGACCCTTGTGAAATCCTGCATCAGTCAGCCAATACGGTCAAACTCCCTTTATGTTAGCTGCAGCAAAAGTAATAATCCGTTTGACGGGACTAAATGAATATGCTTTTAGCTCAGGAGAATGTCCAGCTGCACCTGCATTTCAAGCAACCCGCCACCGATCTCAAAAAGATTGGTGTTGGGATTGCTCAAGTCCAAAGCTTTTCGATTAAAAAATCCAAAAGCTTTGAGGTGTTTACTGATACTCAAACAAGCATGCTCTTCGGAATACCAAAGAGCGCAATATGCGTTCAAAGATTCGATGATTCACTGAATTCTGCAATTCACATTACGTATCGCATTTC
+
IIIIGCHHIIIIGHIIIHHIEHHHHHHIIIFHHIHIIIIHIIIIIIHHIHHIHIIIIIIHIIIIIIICGHGIIIIFHHHIIHIGIIIIIIIIIEHHHHIIIHIIIHHIHHGHHIHIIHHFHIIIFHIFHGHIIEHHIHHIIIIGHCCFHCHEHHHIHIIIGHHHHIHIIIIIGHFHHIFHIIIIFHHIHHHHIHIIGHIHGCHHIHDHHHIHIIHHHEEHIHHGIIIHH@HGHHHECHHFHHHHGEHHH?HIIIIHHCIIIIIHHIIHIIIIIHIFHIIHGHIHHIHIHGHIHIIIHHHHHIIHIIHIIIIHIIIIIHIHIIIGIHHIIHGIIIIIIIIIHHHHHGIIHHGIIIIIIIIGIHIIIHIIIIIIHFHIIIHIIIIHIHHDIIIIIIIIIII
@HISEQ:711:H5NNWBCX2:2:1101:17147:3354:ATCTCGTA
TTAAGTTCAGCGGGTCTTCCTACCTGATCCGAGGTCAACCTTGGGTAAAATAAGGCTTTTGACGGCCGGAACCCGCAGCACGCCCTGAGCGAGATGTAAACTACTACGCTCGGAGTGACAGCGAGCCCGCCACTGGTTTTCAGGGCCTGCGGCAGCCGCAGGTCCCCAACACAAGCCGGGGGCTTGATGGTTGAAATGACGCTCGAACAGGCATGCCCGCCAGAATACTGGCGGGCGCAATGTGCGTTCAAAGATTCGATGATTCACTGAATTCTGCAATTCACATTACTTATCGCATTTC
+
IIIGIHIIIIIIIIIHIIIIHHHIIGIIIIIGHIIIIIIIHIIIIHIIHHICHHGIIIIIHHIIDDHEHIIIIIIIIIHIIIIIHHIIGIIHHIIIIIIIIIIIIIIIIIIIIIIIIHIHIIIHIIIIIHIIIIIIHIHIIIIIHIIIIIIIIIIHIIIIHHHIIGIHIIIIHIIIIIIIIHHHIIIIIIHIIIIIIIIIIIIIIIIIIIIIHGIIIIIIIIIIIHIIIHHDHIIGIHIIIIHIHHHHHHIIIIIIIGIHIIIIIIIHHIIIIIIIIIIIIIIIIIIIHIHIIGHGIIHIH
@HISEQ:711:H5NNWBCX2:2:1101:18183:3448:ATCTCGTA
TTAAGTTCAGCGGGTATCCCTACCTGATCCGAGGTCAACCTGAAAAAAATTGGGGGTTGCTGGCGAGCACACGACCGGACCTCCAGAGCGAGAAGAATTACTACGCTCGGAGCCGGACGGCACCGCCACTGACTTTAGGGCCCGCCGGAGCGGCGGGGCCCAATACCAAGCTGAGCTTGAGGGTTGTAATGACGCTCGGACAGGCATGCCCCCCGGAATACCAGGGGGCGCAATGTGCGTTCAAAGATTCGATGATTCACTGAATTCTGCAATTCACATTACTTATCGCATTTC
+
IIIIIIIIIIIIIIIHHIIIIIIIIHIIIIIIHHHHHGHIIIIIIIIIIIIHHIIHIHIGIHHIIHGFDIIIHIIIHHIIIIIHHHIIIIIIIIIIIIIIIIIIIIIIIIIIIIIIIHIHIIIIIIIIIIIIIIIHHIIIHIIHIIIIIIIIIIIIIIHIIIIIIIIIIIIIIIIIHIIIIIIIIIHHIIIIIIIIIIIIIIIIIIIIIIIIIIIIIIHIIIIHIHIIIIHIHDHFIIIIIIHIIIIIIIIIIIIIIIIIIIIIIIIIIIIHIHIHIIIIIIIIIIIIIIIIII
@HISEQ:711:H5NNWBCX2:2:1101:18418:3445:ATCTCGTA
TTAAGTTCAGCGGGTAGTCCTACCTGATTTGAGGTCAATGTTTAGAAAAAGGGGCACACAAGTTACCCCTTAAAATGAACAAGTGACATACCAAACACTCGCCTTTCAAGTTGAATACAAATTGTCGCAACTAAAGACTTGTGTTAGCAAACAGTCAATACTTTACAAAGAAGACTCTACAAAAAATAGAGTCAAATCTTCATGACTAAACCAAGTCTAAAAAAGATATGGTTTAAATGGTGTACTGACGCTCAGACAGGCATGCCTCCTGGATTACCAAGAGGCGCAATGTGCGTTCAAAGATTCGATGATTCACGGAATTCTGCAATTCACATTACTTATCGCATTTG
+
IIIIIIIIIIIIIIIIIIIIIIIIIIIIIIIIIIHHIIIIHIIIIIIIIGIIIIIHIIIIIIIIIIIIHIIIIIIIIIIIIHIIIIIIIIIIIIIIIIIIIHIIIIIIIIGHIIHIIIIIIIIIIHIIIIIIIIIIHIHHIIIIIIIIIIIIIIIIIIIIIIIIIIIIIHIIIIIHIIIIIIIIIIIIIIIHHHHIIHHIIIHHIIFHIIIIIIHGGIIIIIHHIIHIIIIHIHIHHIIIIIIIIIIIIIIHIIIIIIIIIIIIIIIIIIIHHIIHIIIIHHIHHHHIIIHHIIIIIHIIIIIIIIIIIIIIIIIIIIIIIIIHIIIIIIIIIIIIIIHIIIGIIIIIII
@HISEQ:711:H5NNWBCX2:2:1101:1281:3564:ATCTCGTA
TTAAGTTCAGCGGGTAATCTTGCCTGAGCTCAGGTCGGAAATTTGGGTTTCCTGCTTGTGGGCTCCCAGCTGGGCTCCAAGCAACAGCTTCGTGTAGACAGCCGAAGCCGATACTACCTATCCAGCCATTGCCCGTGACGGGTCCCAGCTCAAGCCTCTGTGCTTCAACCGACCCAGGCGCGAAGCCTGGGACGATCAGGTCCGTCTCCAAGTCAACAGATGACTCTGTCAACACACCCCAAAGGGTGGGAGGCGAGGGGGTCAATCGACGCTGAGGCAGACATGCTCTTGGCCGAAGCCTCGAGCGCAATTTGCGTTCAAAGATTTGATGGTTCACGGAATTCTGCAATTCACACTACGTATCGCATTTC
+
IIIIIEGHIHIIIIIIIIIIIIHHHHIIIIIIIIIIIIIIIIFHIIIIHIHIIEHIIIIHHHIIHIIHHHIIIIIIIIGIHIIIIIIIFGHHIHCHIHIIHIIIIIIIHFDHIIIIIIIIIIHHFHIIIIIIHIHHGHEHH<<DGHHHGIIIIIGHFHHHIIFHHHIIII@DEEEHGEHHHHHHHHFHHHIIHHHIHHHHHHHHHHHIIHIHGHHIHEIHIHHHHFHHHHCHHIHHHCFHHBEIHHCHHHEIIHIHIHIIIIIIIIIIIHIHIIIHIIIHHEHHIIIIIHIHEDHHFEDHHC<HIHIHHHHHHIIHIHGIIIIIIIHIHGIHHIHHHIIIIIIHIHEIIIIIIIIIIHIIIIIHHHGHHII
@HISEQ:711:H5NNWBCX2:2:1101:1672:3551:ATCTCGTA
TTAAGTTCAGCGGGTATTCCTACCTGATCCGAGGTCAACCTTTCAGAAGTGGGGGGTTTAACGGCGTGGCCACGCTGTTTTCCAGTGCGAGGTGTGCTACTACGCAGAGGAAGCTACAGCGAGACCGCCACTATATTTGGGAGCCGGCGCGCCCCGGGGGGCACGCCGATCTCCAACACCAAGCCCGGGGGCTTGAGGGTTGAAATGACGCTCGAACAGGCATGCCCGCCAGAATACTGGCGGGCGCAATGTGCGTTCAAAGATTCGATGATTCACTGAATTCTGCAATTCACATTACTTATCGCATTTC
+
HIIHIHHIHIIIIIIIIIIGHHHIIIHIIIIIIIIIIIIIIIIIIIIIIHFHFHIHHHHIHIIHIIICDHHHIIIIIIIIIIIGHHHIIIIIIHIIIIIHIIIIHEHFHHIIIIIHIIIIDHIHIIHFIIIHIIIIHIHHHHIIIIHIIHIHHIHHHIHIIIIHIIIIIIIHHHIHF@HHHHHHIIIIIIHIIIIIIIIIHHHIHHHHHHFHIIHIIIIIIIHIIIIHHIIIIIIIIIIIHEHIIIHIHDHHIIIIGIIIIIIIIIIIIIIIIHHGIIHIIHIHFIIHIHIIIIHIIHIHECHIIIIIII
@HISEQ:711:H5NNWBCX2:2:1101:4123:3726:ATCTCGTA
TTAAGTTCAGCGGGTCTTCCTACCTGATCCGAGGTCAACCTTTAGATGGGGGGTGTTTAACGGCCGGGAAACCCGCGTCGCGCCCTGGGCGAGGTGTAAACTACTACGCTCGGGGTGACAGCGAGCCCGCCACTGGTTTTCGGGGCCTGCGGCAGCCGCAGGTCCCCAACACAAGCCCGGGGGCTTGATGGTTGAAATGACGCTCGAACAGGCATGCCCGCCAGAATACTGGCGGGCGCAATGTGCGTTCAAAGATTCGATGATTCACTGAATTCTGCAATTCACATTACTTATCGCATTTC
+
IIIIIIHIIIIIHIHHIIIIHIIHIHHHHIIIIIIIIIIIIIIHHHIHHIICHEHIHIIIIIHHHHFDEHGHIIIHHEHIIIIIHGHHGIIHHHHHHIIIHHIIIIIIIGIGHHIIIHIIHHIIIIHGIIIGHFHHHHIIIHH=HDHHHIIIIIIIIIEIIIIHIHIIIHIIHHIIIIIIIIHH?IIIGIIIHIIIIIIIIIHHIHIIIHIIIIIIGHIIHIIIIIHIIIIHEEHHIIIIIHHHIIIIGIIIHHGIHIHIIIIIIIIIIIIIIIIIIIIIIIIIIGIIIIIIHGHHIIIIII
@HISEQ:711:H5NNWBCX2:2:1101:4352:3542:ATCTCGTA
TTAAGTTCAGCGGGTATCCCTACCTGATCCGAGGTCAACCATAGAAAAATTTGGGTTTTGGCAGAAGCACACCGAGAACCTGTAACGAGAGATATTACTACGTTCAGGACCCAGCGGCGCCGCCACTGATTTTAGAGCCTGCCATTACTGACATAGACTCAATACCAAGCTAAGCTTGAGGGTTGAAATGACGCTCGAACAGGCATGCCCCCCGGAATACCAAGGGGCGCAATGTGCGTTCAAAGATTCGATGATTCACTGAATTCTGCAATTCACATTACTTATCGCATTTC
+
IIHIGGHHHFHIIIIGIIIIIIIGIIHIIHHIIIIIIIIIIHIIFHGHEHHIHGI@GGHIHIIIGHIGHIIIIIHHHHIIHIIIHIIIGHIIIIHIIIIIIIIIIIIIIIIIHIHIIIIIIHHIIIHHIIHHHIIHIIIIIIIIIIIIGIIIIIIIIHIGHIIIHHHHIIHHIIHHIIIIIHHIIIIIHIHIIIIIIIIIIIIIIIHIIHIHIIIHFHHHIIIIHGIIIIGIHHHIHIHHHIIIIIIHIIGHIGIIIIIIHIIIIIIIHIIIIIHEEIHIIHHFHGIIIIIII
@HISEQ:711:H5NNWBCX2:2:1101:4552:3631:ATCTCGTA
TTAAGTTCAGCGGGTATCCCTACCTGATCCGAGGTCAAACTTAAAAGAAGCTTAATGGGAGGAGGCCTGCCAGAATCGCGACGCAATGTGCTGTGCACGAAGCCAACATACCGGCTGCCAATGAATTTAAGGCGAGTCCACGCGCTGAGGCGGAACAAACACCCAACACCAAGCAGAGCTTGAATGATTAAATGACGCTCGAACAGGCATGCCCAACGGAATACCGAAGGGCGCAATGTGCGTTCAAAGATTCGATGATTCACTGAATTCTGCAATTCACACTACTTATCGCATTTC
+
GIIIIGHIHIIIIGHHHIIIIIIIIIGHHIHIIIIIIGIIHHIIIIIIHIIHIIHIIIIHIIGHGIIFHHIHIIHIIHHHIHIIIIIIHIHIIIIIIHIHIIIGIHHIIIIHHGIIHIIIIHHIIIHIIIHIIIIIIHIIIHIIHIIIIHIIIIIIIHIIIHIIIIIIIHHIHIIIIIIIIIIIIHIIIIIHIHHIIIHIIIHHHIIIIIIHHHHHIIIIIHIIIHIHHIIIHIIIIIIIHHGHGIIIIHHGHGHIIIIGIIIIIIIIIIIIIIIIIIIIHGHHIHIIHIHIIIIII
@HISEQ:711:H5NNWBCX2:2:1101:6535:3501:ATCTCGTA
TTAAGTTCAGCGGGTAGTCCTACCTGATTTGAGGTCAGATTTCAAATTACATTGACCGCCGCTCCACAGGCGAGTCGAGGGAGGACACCAAAAGGGGAACTTCTCGGTCGAGCGAGGATGGTACAACGCCCAGTCGAGTTCGACCCACAGGTCCAACCGATGCATTTGAGGGGAGCCGCCTCGCGGCAGCAGGCCCCCAACTCCAATCCCCGATCCCGCACGAAACGGGAGGGGTTGATGACTTCAAGACACTCAAACAGGCATGCTCCTCGGAATACCAAGGAGCGCAAGGTGCGTTCAAAGATTCGATGATTCACTGAATTCTGCAATTCACATTACTTATCGCATTTC
+
HGHHHICH@EFDH?ECDGEFHHCCFGHEHFG?G@D<CGHE@HIEHIC@HHEGHHG?GDHHDDCHI1GE@HHGCCCCHEHDHIEIIIIHHIGIC@0GD?EHHHHI?HEGHIIHHHDDDHHCGFG@GEH?EHCE0=EEGHHHEFHIIDHEHFEHHIIHIIIIHHIFHGFHE.BGG?H@GHHHHIIHHHB?FHHIHIHHHIHHIHHHHHIHIHHCHHCHC/D/E</FCHHEE@HG<<<HHHEHF<<1HHG@FHHH?G1C@HFCHIHHGEC<<HHHHHIFHFH@HHHHF/CHHD<C/=HH@ECGCD0@@HHCF@EG?HHF@F1FCD1?EHHC@CIHHG1C?HEG=HHHHHGCDHH
@HISEQ:711:H5NNWBCX2:2:1101:12807:3685:ATCTCGTA
TTAAGTTCAGCGGGTCTTCCTACCTGATCCGAGGTCAACCTTGGGTAAAATAAGGCTTTTAACGGCCGGAACCCGCAGCACGCCCTGAGCGAGGTGTAAACTACTACGCTCGGGGTGACTAGCGAGCCCGCCACTGGTTTTCAGGGCCTGCGGCAGCCGCAGGGCCCCAACACAAGCCCGGGGCTTGATGGTTGAAATGACGCTCGGACAGGCATGCCCGCCAGAATACTGGCGGGCGCAATGTGCGTTCAAAGATTCGATGATTCACTGAATTCTGCAATTCACATTACTTATCGCATTTC
+
HHIHEDHHIIIIIHIHIIIIIIIIIIIIIIHHHIIIHIIIIIIIIIIIEHIIIGHHIIIIIIIIHHHDHHHIIGIIHHIIIGIHHHHHHIHHICHHHIHIIIIIIIIGIHHIHHFHIHHIHHHIIIIIIIIIHIHHIIIIIIHHHHHHHHIHHIIHIIHIHHHIHHIHIHHHIHIIIIIIIIHHHHIIIIIIIIIIHIIIIIIHIIIIIIIHIIIIGHIIIHHGIIHIIIIIIHIIIIIIHDEHIHIHIIHIIIIIIHHHIGIIIIIIIHIGHIIHFHHIIIIIIIIIIIIIIIIIHIHHHI
@HISEQ:711:H5NNWBCX2:2:1101:13778:3686:ATCTCGTA
TTAAGTTCAGCGGGTATCCCTACCTGATCCGAGGTCAACCTGAAAAAAATTGGGGGTTGCTGGCGAGCACACGACCGGACCTCCAGAGCGAGAAGAATTACTACGCTCGGAGCCGGACGGCACCGCCACTGACTTTAGGGCCCGCCGGGTCGGCGGGGCCCAATACCAAGCTGAGCTTGAGGGTTGTAATGACGCTCGGACAGGCATGCCCCCCGGAATACCAGGGGGCGCAATGTGCGTTCAAAGATTCGATGATTCACTGAATTCTGCAATTCACATTACGTATCGCATTTC
+
IIIIIIIIIIIIIIIIIIIHIIIIIIIIIIIIIIIIIIIIIIIIIIIIIIIIIIIGIIIIIHHIIIGCHHHIIIIIIIIIIIIIIIIIIIIIIHIIIIIIIIIIHIIIIIIHIIIIIIIHIIIIIIIIIIIIIIIIIIHHIIIIIIIIIIIIIIIIIIIIIIIIIIIIIIIIIIIIHIIIIIIHEDADHIIIIIIIIIIIIIIIIIIIIIIIIIIIIIIIIIHHECGIIIHHIIHHIIIIHIIHIIIGIIIHIIIIIIHIHGGIIIIIHIHHIHHHHIIIIIIIIHHIIIIIII
@HISEQ:711:H5NNWBCX2:2:1101:14769:3530:ATCTCGTA
TTAAGTTCAGCGGGTAGTCCTACCTGATTTGAGGTCAAAATGTCAATTAAGTGTTGTCCTTCTAAAGGACGGTTTGAAGCTGAAGTCCCATTGTATAGCTGCTTCACGGCAATGGCGTAGATAATTATCACACCAAAGACGGTCCACAAGGGTTTTCCGCTAATACATTTAAAGGGAGCCGACTTGATAAAGCCCGCACAACCCCCCAAAATCCAAGCCACATTCATCTAACAAAAGCTGAATGGGTTGAGAATTTAATGACACTCAAACAGGCATGCTCCTCGGAATACCAAGGAGCGCAAGGTGCGTTCAAAGATTCGATGATTCACTGAATTCTGCAATTCACATTACTTATCGCATTTC
+
HIIIHHIGHHEDHIHIHIIIIIIIIIIIIIHGHHIIIIIIIIIH?FEHHIIIIIIIIIHIIHHHIHIHHHIGIIHHHIIIIHIIIIIIIIIHIIIIIIIGGHIIIHIIIHIDIIHHIHHEHHIICHIIIIGIHHIIIIIII=GHHHIIIHHIHHHHIDHIIIIHHIHIHIIIHHHIHHHHGHIIHIIIIIIIIHHIIIIIIHIIIHIIIIIHIGHHHHIIHHFEHIIIHHHIIHIHFIHHIIHHFIIIIIIHIHGGHIIIHEHHHHHHHGHIHIIIGIIHHHIHHHHIIHHHGHHIIIIIIIIIIIIIIIIIIHHIIIIHIIIIIHHIIIIHIIIIIIIIIIIHIIIHEHIIIHHIHGIIIII
@HISEQ:711:H5NNWBCX2:2:1101:16270:3601:ATCTCGTA
TTAAGTTCAGCGGGTAGTCTTACTTGATTTGAGATCGAGTTTAACAAGAATCGTTGCCGACCCTTGTGAAATCCTGCATCAGTCAGCCAATACGGTCAAACTCCCTTTATGTTAGCTGCAGCAAAAGTAATAATCCGTTTGACGGGACTAAATGAATATGCTTTTAGCTCAGGAGAATGTCCAGCTGCACCTGCATTTCAAGCAACCCGCCACCGATCTCAAAAAGATTGGTGTTGGGATTGCTCAAGTCCAAAGCTTTTCGATTAAAAAATCCAAAAGCTTTGAGGTGTTTACTGATACTCAAACAAGCATGCTCTTCGGAATACCAAAGAGCGCAATATGCGTTCAAAGATTCGATGACTCACTGAATTCTGCAATTCACATTACGTATCGCATTTC
+
IHIIIHHFHIHHHHIHIIHIHHIHIIEEHIIGIIHHIHIIIIIHIIGHIIIIIIIIHIIGHIIIIIIHIIIHIGIGIIIIIHHIIIIIHIHIIHHGHGHHHIIIIIIIIIIIHHHHHHEFHIHHHHHHHCEHHHHHIIHHHHIFIDEHHIIGHEHEHGHH?HHIE?H?F.@GHHCG@@.GHCHHHEHEHHHIHHHIIHHHHHHHHHIHEIHHIIHHHHFHHFHFHEHGHIIIHHHHHHHEHIIIIIHHCH@IHHGHHHIIHHHHIIHIIIIGIIHHHIIHEHHHEFHFHGIIIIHHIIIIIIIHHIIIIHGHCIHIIIIHGGHIIIIHHHHIIIIIIIIHIGIIIIIIHIIIHHIIIIIHIHHIIIIIIHIIGHIHHGIIIIIHHIIHIIIIIIIIIII
@HISEQ:711:H5NNWBCX2:2:1101:20279:3714:ATCTCGTA
TTAAGTTCAGCGGGTAGTCCTACCTGATTTGAGGTCAGATTTCAAATTACATTGACCGCCGCTCCACAGGCGAGTCGTGGGAGGACACCAAAAGGGGAACTTCTCGGTCGAGCGAGGATGGTACAACGCCCAGTCGAGTTCGACCCACAGGTCCAACCGATGCATTTGAGGGGAGCCGCCTCACGGCAGCAGGCCCCCAACTCCAATCCCCAGTCCCGCACGAAACGGGAGGGGTTGATGACTTCAAGACACTCAAACAGGCATGCTCCTCGGAATACCAAGGAGCGCAAGGTGCGTTCAAAGATTCGATGATTCACTGAATTCTGCAATTCACATTACTTATCGCATTTC
+
GIIIIEHHHIHIIGHHIHIHIIGHIIGIFHIEHHHHIIGIIHHHHIIIHHIHGIHHHIHIIIIIIIHGHIIHIIEHHIIIHGHHDHHGHHHHIHIGIHIIIIHIGHIDHIIIIHHIHIHIIIIHEIIIDHGIHHIHHIHHHIIHHDHGHHFHIIIIHHIIEHHIHIIIIIHIIEHIIHGHHHIHHIHHHHGHHHEHIIIIHHHHIAGHHGHHGHIIIHGIHHG<CIHHIIIHHGIIHHIIIIIHHIHIHHHIIIIIIIIIHHIHHCDIHIIIGIIIIIIIIHEHHHIHIIGIIGHIIIIIHGHGIHHHHHIHFHHHFIHIIIHIHHIHIIIIIHIHGHIHEHHHHHIHGII
@HISEQ:711:H5NNWBCX2:2:1101:12436:3883:ATCTCGTA
TTAAGTTCAGCGGGTATCCCTACCTGATCCGAGGTCAACCATGGAGATGTGGGGGGTTGTGGACGGCCAGCACGCCGGAGCCCGGTAGCGAGGGGTGTACTACGCTCAGGGCCCAGCGGCACCGCCACTGACTTTGAGGCCTGCCATCGCTGGCAAAGGGCCCAACACCAAGCGGCGCTTGAGGGTTGAAATGACGCTCGAACAGGCATGCCCCCCGGAATGCCAGGGGGCGCAATGTGCGTTCAAAGATTCGATGATTCACTGAATTCTGCAATTCACATTACTTATCGCATTTC
+
GHFHHIIIHIIIHIIIHIIIIIIIIIHHHEHGHH=DFHGHGHHHFHHEHHIHHGIIIIIDHIIIIHIHHIIIIIIHICDHIIIHIHHHHC<DCDDEHEGEEFHHIIHHHHIGHHHIIHIHEHHIGIIIGFBEHHGEHHHHHIHHHHIIIIIIGIHFHIIGGHIHHHEH@HHHHHHIIGCHHHIIIIHHHIIHIIIIIIIIIHHIHHGHIFHGHIHIHIIIIIHIIHCFHF=IIIIIIIIIHIGIHIIIIHIIHIIIHGIHEIIIGIHECHGIHHHIHEHHIHIHHIIIIIEIIIII
@HISEQ:711:H5NNWBCX2:2:1101:13059:3934:ATCTCGTA
TTAAGTTCAGCGGGTCTTCCTGCCTGATTTGAGACCATGGTTCAAGTCAACCTCGAGAGGTTGCCTTTAATAGTTGAGTGCCGGACATACACCATCACACGTACTTGGTATTAGAGAAACCGAAGTCTCATACACATACTTTTCCGTTACTTGACAGTATCCAGCAGCAATAGTTTTAAAAGCACGCAGGGTTAGTGCGATGCCTCAAATCTCTCCTTCCCTAGGTATAAATACCCAAGGTTGGAGAATGAATACTATAGATTCTCAAACAGGCATACTCTGCCGAAACAGAGTGCAATGTGCGTTCAAAGATTCGATGATTCACGGAATTCTGCAATTCACATTACGTATCGCATTTC
+
IIIHHHGFHIIGGIIHIIHHIIIIIHIIIIIHHIIIHIIHIHIIGHHIIHIIIIHGIGHHHHHGIIIHIIHIIIIIIIIGHHHIIIIGIIIIIIIGEHHIHIHIIIFEHHIIHHIIIH?HHIIIIIHHHIHHHHIEHIIGHHHHHEHHEHHGGIHHIFCHHIIIIHHEHHIIIHHHIIHEHIHHHHH?GDHHIIIIIHHIGIIIIHIIIIHHIHHGCCIHHHHEHEIIHHHF0HHHEH@HHHEIIIHHHHIHHIIHHIHEHEHHIIIIIIIHIHIIHGIGIIHIIHHFHHEHHIHEDHHDHDHEGHGIIIHHCCIIIHHIHIIHHHDEIIIIHHIHHHIIIIIHIIIIIIHHIIIHIIH
@HISEQ:711:H5NNWBCX2:2:1101:13300:3971:ATCTCGTA
TTAAGTTCAGCGGGTAGTCTTACTTGATTTGAGATCGAGTTTTACAAGAATCGTTGCCGACCCTTGTGAAATCCTGCATCAGTCAGCCAATACGGTCAAACTCCCTTTATGTTAGCTGCAGCAAAAGTAATAATCCGTTTGACGGGACTAAATAAATATGCTTTTAGCTCAGGAGAATGTCCAGCTGCACCTGCATTTCAAGCAACCCTCCACCGATCGTAAAGACTGGTGTTGGGATTGCTCAAGTCCAAAGCCATTCAAAACAAATTGAAGTCTTTGAGGTGTTTACTGATACTCAAACAAGCATGCTCTTCGGAATACCAAAGAGCGCAATATGCGTTCAAAGATTCGATGATTCACTGAATTCTGCAATTCACATTACGTATCGCATTTC
+
FHIEHHIIIIIHIIIHHIHIIHHIIGHHIHIFGIIIIIIHHHHGHIIHIHHHIHHIHIGIDHIIGHIGHHIICEHHIHIIIIIGIIHGEHHHGHGCEHHIIGHFGHHHHIHHHGHEHEFGHHHHEHHHFHHEHHFEEGHHEHGC<FCHEHC@HHHHHIGHIIHIGC@FEHEFIFC.:FHHHHHHHHHHHHHEFHHHGHHHAGCAEHEHEGEHECAEAHHF?HIG8.D.HHHCEHHCF<EIIHHFC<</IHHEHEHHFEECHFHIHIIHIHHFHEGDEEHG0HFEIHG@HGCHFHCEEGHHHHFHHCHHHFHHHGCIHHFHFHGH@HIHHEIHGCEDCHHHIFHHCHIHHG@FEEHGGGIHHHHHHHGCECGHEIHG@GFD1FIIHGHEGHHHDD
@HISEQ:711:H5NNWBCX2:2:1101:20605:3964:ATCTCGTA
TTAAGTTCAGCGGGTATTCCTACCTGATCCGAGGTCAACCTTTCAGAAGTGGGGGGTTTAACGGCGTGGCCACGCTGTTTTCCAGTGCGAGGTGTGCTACTACGCAGAGGAAGCTACAGCGAGACCGCCACTATATTTGGGAGCCGGCGCGCCCCGGGGGGCACGCCGATCTCCAACACCAAGCCCGGGGGCTTGAGGGTTGAAATGACGCTCGAACAGGCATGCCCGCCAGAATACTGGCGGGCGCAATGTGCGTTCAAAGATTCGATGATTCACTGAATTCTGCAATTCACATTACTTATCGCATTTC
+
IIIIIGHIIIIICHHIIIIIGHIIIIIHIIIIHIIIHHIIIIGIIIHHI1FHIIIHIIIIHIIIIIIHHIIIIIIIHDHHIIHHICGHIHIIHHHHHIIIGHIIDHHGIHHII?@GHHIIHHHDHGIIIIIIHHHHIHHIGHIIIIGIIIIIHIHHHHHIHHEHHHHIIHDGIHHHGIIHHHIHCIIIIIIHHHHHHIIIHHGHCHHHHIIIIIIIIIIHHHHHHIGIIIIIIIIIIIIHECIIIIIIHHEHHIIIGHIIIIIIIHHIGIIIIIIIIIIIIIHIIIHHHIIIIIIIIIIIIIIIIIIHEI
@HISEQ:711:H5NNWBCX2:2:1101:1746:4038:ATCTCGTA
TTAAGTTCAGCGGGTAGTCTTACTTGATTTGAGATCGAGTTTAACAAGAATCGTTGCCGACCCTTGTGAAATCCTGCATCAGTCAGCCAATACGGTCAAACTCCCTTTATGTTAGCTGCAGCAAAAGTAATAATCCGTTTGACGGGACTAAATGAATATGCTTTTAGCTCAGGAGAATGTCCAGCTGCACCTGCATTTCAAGCAACCCGCCACCGATCTCAAAAAGATTGGTGTTGGGATTGCTCAAGTCCAAAGCTTTTCGATTAAAAAATCCAAAGGCTTTGAGGTGTTTACTGATACTCAAACAAGCATGCTCTTCGGAATACCAAAGAGCGCAATATGCGTTCAAAGATTCGATGATTCACTGAATTCTGCAATTCACATTACGTATCGCATTTC
+
HIHGHCC@CEGHIIHHHIHIIIIIIIIHHHHIICH@HHCDHEHHHIIIGIHIIHIHICCHIHIHIIIFHGIGHHHHHHIIHIIHIGFHHHHIHECFEHIGII?CHHIHIIIHHHIIIIHIHCHHEHHHECHEEECGHIIIGIIIIGDCHFHHIHHFHHIIGBGEHEEGHEEFEHH.AGHHIFHFGHHHHHHHHFHHEHHGHIIIGHCEHICCHFDDHB-CGA9@@.E@IHHHG?HGCHHIIGIHGEHFHGD///HHDGIFHEHHHCIHGIHGC<<0EHIIHHCEFHIHHFIIHHHEHIIIHHCD<FHFIHHIIIIHHEG?IIGHHHFHFD<E?=HHHHGIIHHEEGHHIHGCHGIHGC11HHF<EFHHIHHIHEHHHHEHHEHH?HGHHHIHHHHHIHD
@HISEQ:711:H5NNWBCX2:2:1101:5392:4225:ATCTCGTA
TTAAGTTCAGCGGGTATTCCTACCTGATCCGAGGTCAACCTTGTGGTAATGGGTGTCCCCGCGGGGGGGACGGCGACCGGGTCTGGACTTCTAGCCGTGTACGTGCCCGAAAGCTCAGTGTACAGGAGTCGTCGCAGACGCCGTCATTATCTTTGGGAGGAGCGGGATAAGCGCTGCATCCAACAACAAGCCGGGCTTGAGGGGTGATAATGACGCTCGAACAGGCATGCCCTCCGGAATACCAGAGGGCGCAATGTGCGTTCAAAGATTCGATGACTCACGGATTCTGCAATTCGCATTACTTATCGCATTTC
+
GHHEHHEHHCGHGIHHIIEHIHHECCGGHHHEHHIHEHHHHEHCEECFEFGHHHHIHHGE?C?<C</<DDDHHIH?CDHHCHHH?GHHHCHEHEHHHHIIIIFHHIHI=<DEGH@HHHGGFHHIHGHIIHHHHHIHHDHHIHIHIHHGDHHIIHHIHEIIHIFHHIHIIHIIIIIIIIIIIIIIIIIHHIIIHDHHIIIIIHIHIIIIHHHHIIIIIIIIIIIIIHHGGIIIHHIHEIIIIHHHHIHIIHEHIHHHIIIIHHHIIIIIIIIIHIIIIIIIIIIIHHIHHIHIIIIIHIIIIHHHFHHIHIIIHH
@HISEQ:711:H5NNWBCX2:2:1101:6356:4031:ATCTCGTA
TTAAGTTCAGCGGGTAGTCCTACCTGATTTGAGGTCAGATTTCAAATTACATTGACCGCCGCTCCACAGGCGAGTCGTGGGAGGACACCAAAAGGGGAACTTCTCGGTCGAGCGAGGATGGTACAACGCCCAGTCGAGTTCGACCCACAGGTCCAACCGATGCATTTGAGGGGAGCCGCCTCACGGCAGCAGGCCCCCAACTCCAATCCCCAGTCCCGCACGAAACGGGAGGGGTTGATGACTTCAAGACACTCAAACAGGCATGCTCCTCGGAATACCAAGGAGCGCAAGGTGCGTTCAAAGATTCGATGATTCACTGAATTCTGCAATTCACATTACTTATCGCATTTC
+
IIIIIHHIIIHIIIIIIIIIHHIIIIHHIIIIIIIHHHIIIIHIIIIIIIIIIGIIIIHIHIIHIIIFHIIHIIIHIIIIIIIIIIIHIIIHIIHIHIIHHIHIHHHEHIIIIIIIIIIIIIHIIIIIIIIHIFHHHHHHIIIIIIHHIHHIIIIHHHFHHIIHIHHIIEHEDHHHIHHIIHGHHIIHIHHHIIIHGIHHIHIHIHHIHIHIHGIHIHHGIHHGDHHHGIIHHHCHEFIIIIHFIIIIHHHHGHHHEHIIIIIHHHGGHIIIHHHFIIIHFDHIIIHIIHIIIIHIIIIIIHHGIHHHFHIIHHHHHIHFGIIIIIIIIHIIHIIIHHGHHHHHIHIIIII
@HISEQ:711:H5NNWBCX2:2:1101:14446:4076:ATCTCGTA
TTAAGTTCAGCGGGTATCCCTACCTAATCCGAGGTCAATCATTAAAAAATGGGGGGGTTCTGGCGAGTGGCCACCAGGTGTCTATAGCGATGAATTTACTACGCTTAGAGCCTGACAGCACTGCCACTGATTTTAGAGACTGCCTTGACAGCAGGTCTCAACACCAAGCTAGGCTTGAGGGGTGATAATGACGCTCGAATAGGCATGCCCCTCGGAATACCAAGGGGCGCAATGTGCGTTCAAAGATTCGATGATTCACTGAATTCTGCAATTCACATTACTTATCGCATTTC
+
IIIIIIIIHIIIHIIHHIIIIHIIIIHHIHIIIIHIIIIIIIHIIIIIHHIIIIIHIIIIIIHIIIHHHIIIIIIIIIHHHIHIIIIHIIIIIIIIIIIIIIIIIIIHHIIIIIIIIIIIIIIIIIIIIIIHIHHHHHHIIIIIIIIIIIIIIIIIIIIGIIHIIIIIIIIIIIIIIIIIIIHHHHIHHHIIIIIIIIHIIIIIIIIIIHIIIIIIIIHIIHHHFHIHHIIIHIIIIIIIIIIIHHIIIIIHIIIIIIIIIIHIIIIIIHIIIIIIIIHIIIIHIIIIIHIII
@HISEQ:711:H5NNWBCX2:2:1101:14922:4182:ATCTCGTA
TTAAGTTCAGCGGGTAGTCTTACTTGATTTGAGATCGAGTTGAACGACACATATGTGTCGTAAAATCCTGCATCAGTCAGCAAAGAGGACGATTATCCTTTATGTTAGCTGCAGCAAAAGTAATAATCCTGTTTGACGAGGACTAAATAGATATGCTTTTAGCTCAGATAAAAGTCCAGCTGCACCTGCATTTCAAGCCGCCCGCCTACCAATGAAGGTTGTTGGGATAGCTCAAGTCCACTCTCCTTTTTTTTTAAAAAAAAAGAGAAAAGTGAGGTGTTTACTGATACTCAAACAAGCATGCTCTTCGGAATACCAAAGAGCGCAATATGCGTTCAAAGATTCGATGATTCACTGAATTCTGCAATTCACATTACGTATCGCATTTC
+
IHHIIHHHGIIIHIIGIIIIIIIIHIHFHIIIHHIIIHIHIIIIHGIIIIIIHIIIIIIIIIIIIIIGHIIIIIIIIIIHIIIIIIIEHHIIIIIIIGHFHHGHHIIIIIIIHHHIIIIIIIHHIIIGHHFEHHIIIIIHIIIHEHIIIIHIGIGHIIIHHHHHIIHHIIIIIIHHHGIHHHIIHHHIIHHIHHIIIIGHGHHIIHIHIHIGGHGHHB?EE?IGIIIHHH?HHHE?EEHHHIHIIHDDHHIIHHGIIIIIHIIHIGIHIGHIHIGIHHHHHIIIIHHGHHHIHIIIIIIIIIIHHGIHHIIHHIHHGIHIGDEDHIIIIIHIIIIHIHEHIIIIIIIIIIHIIIIIIHIIHIIIHHIIHIHHHIIHHIHHHIIIIHIII
@HISEQ:711:H5NNWBCX2:2:1101:19836:4114:ATCTCGTA
TTAAGTTCAGCGGGTAGTCTTACTTGATTTGAGATCGAGTTTTACAATAGTCGTTTCCAACCCTTGTGAAATCCTGCATCAGTCAGTCAATACGGTCAGACTCCCTTTATGTTAGCTGCAGCAAAAGTAATAATCCGTTTGACGGGACTAAATAGATATGCTTATAGCTCAGGAGAATGTCCAGCTGCACCTGCATTTCAAGCAACCCTCCGCCGATCGTAAACGACTGGTGTTGGGATTGCTCAAGTCCAAAGCCATTCCAGAAAATAAATCAGAAATGTCTTTGAGGTGTTTACTGATACTCAAACAAGCATGCTCTTCGGAATACCAAAGAGCGCAATATGCGTTCAAAGATTCGATGATTCACTGAATTCTGCAATTCACATTACGTATCGCATTTC
+
HIHHIHHHIHIIIIIIIIIHIIIIIIHIIIIIIIIIIIIIIIIGIIHHHIIIIIHHIIIGHHIIIIIHHIGIIIIIIHIHIIIIIIIGIIGEEHIIIIHIIIIIHIH@CHHHIIGIIHHHIGIH@@HHIIHIHFHHHIIIIIIFFHHHEHIIHICHGEHG?@EHHGGCHHHIGIIGFIHHHCHHHHIIHHHHIHIHHIIIHGIIIIIHHIIHIHHIIIIIIHHIIHFHHHIIHHHHHFEHHIIIHIIIIIIHIFHHHHEHIHIIHIIIIIIHIHHIIIIIHHGFIIHIIHIHHIIIIIIHIIIIIHHIHIIIIIIIHIHGIIHIIIIGIIIHIIIIIIIIHIIHHHHIIIIIGIIIIHIIIIIIIHIHIIIIIIHIIIHHHIIIIIIIHHHHEHGHIIIII
@HISEQ:711:H5NNWBCX2:2:1101:20335:4200:ATCTCGTA
TTAAGTTCAGCGGGTATCCCTACCTGATCCGAGGTCAACCTTAAAAAAGTTGGGGGGTTGTTGGCCAGCATCCCTCCGGAACGTCTATAGCGGGGAGATTTACTACGCTTAGAGCCGGACGGCACCGCCACTGATTTCAAGGCCCGCCCAGAGGCGAAGCCCAAGACCCCGCAAGCGGGAGTGGTCAAAATGACGCTCGAACAGGCATGCCCCTCGGAATGCCAAGGGGCGCAATGTGCGTTCAAAGATTCGATGATTCACTGAATTCTGCAATTCACATTACTTATCGCATTTC
+
IIIIIIIIIIIIIHIIIIIIGHIIIIIIIIIIIIIIIIIHIIIHIIIIIHIIIHHIHIIIIIHHIIIFHIIIIHHIIIIIIIIIIIIIIIHIIIIGIGHGHHHIHHIHIIIIIHHIIIIIIIIIIIIHIHIHHIHIIIHIIIIHIHHIIIHIIIIIHFHHIIHIHEIHHHHIGIIIIHIIHIIIIIIIIIIIHIIHHIIIIIIIIIIIIIIHIHIIIIIIIIHIHHEGIHIHIIIIIIIIIIIIIIIIIIIIIIIIIIIIIIHIIIIHIIIIIIIIIIIIIHIIIIIIIIIIIII
@HISEQ:711:H5NNWBCX2:2:1101:21144:4008:ATCTCGTA
TTAAGTTCAGCGGGTGTTCCTACCTGATCCGAGGTCAATCAGATGGGTTTGGGTATATATATACAGAGTATATACAGAGCATATATATACACCGTTTGGGCAGACTGCAAGCTGGAGCCACCAGAGCGTGTGACAAAGCCCCATACACTCGGGCACCAATCTCACCATCGCCACTGCATTTCGAGCTCTGTTCGTGAAAAACAGAATGCTCAACACACAAGCCGTGCTTGAAGGTTGTAATGACGCTCGGACAGGCATGCCCCCCGGAATACCAGAGGGCGCAATATGCGTTCAAAGATTCGATGATTCACGGAATTCTGCAATTCACATTACTTATCGCATTTC
+
HHHHIFHHHIIIIIIIIIIIIIIIIIIIIIIIIIGHIHHIIIIGHIIIIIIHIIIIGHHIIIIIIIIHHIIIIIIIIIIIIHHHHIHHIIIIGIDGHIIGHIIIIIIIHIIHHIIIHHIIIHHIIIGHIIHHIHHIIHIEGHIHIIHI@HGHHIIEHHHHFHHIFIHHHHIHEHHIIIIIIHIGHHCHIIIHGIIGFGHHHHHHHHGHIHHGGHGG;?-?IHIIIHHHHIHGIHIIIHGHIHFIIIHIIIIIIIHIIIIGIIIIIIGIHHIGIIIHFIIIIHHIHIHGHIIIIHHEHGGIIIIIIHIIIHIIHHIIIHHIIIIIIIHHHHHEHHG?HIIIIIIII
@HISEQ:711:H5NNWBCX2:2:1101:1671:4428:ATCTCGTA
TTAAGTTCAGCGGGTATTCCTACCTGATCCGAGGTCAACACTTAGGTAAAAGTATAACAAGACCGTCGTCCATCAGAGTCGTCCCAGATACATGCTTAGTAAAAAGCTCCTCGTACCCGGTTCCCTCTGGGGCGCCGTCACTATCTTTGAGACCAGTTGATAGGCAAAGCTATAACTAAAGTCCAACACCAAGCCAGGGCTTGAGGGGTGATAATGACGCTCGAACAGGCATGCCCTTCGGAATAACCAAGGGGCGCAATGTGCGTTCAAAGATTCGATGACTCACGGATTCTGCAATTCGCATTACTTATCGCATTTC
+
IIIIIIIIIIIHIIIIIIIHIIIIHIIIHIIIIIIIIIIIIIIHICHIIIIIEHIHIIHHHHIIHIIHHHIIIIIGIHHHDIIIGIHIIHIIIGIEHHIIHIIIIIIIHIIIIIIIIIHIHIIIIIIIIHHIHIIIIHHIIHIIIHHIHIIIHIHHIHHHIIHIIHIHIIIIIIIIHIIIIIIIIIIIEHHIHIIHHIIIIIIHIIHHGHHIIHHIHHHHIIIIHIHHGHHIIHIGIIIIIIIIIIIIIHCHHHIIIIHHIHIHHHHEIHEIIIIIHHIIIIHIIIIHIIIIIIHIGIIHGCHIHHIHIIIIIIIIIII
@HISEQ:711:H5NNWBCX2:2:1101:5177:4255:ATCTCGTA
TTAAGTTCAGCGGGTAGTCTTACTTGATTTGAGATCGAGTTTAACAAGAATCGTTGCCGACCCTTGTAAAATCCTGCATCAGTCAGCCAATACGGTCAAACTCCCTTTATGTTAGCTGCAGCAAAAGTAATAATCCGTTTGACGGGACTAAATGAATATGCTTTTAGCTCAGGAGAAAGTCCAGCTGCACCTGCATTTCAAGCAACCCGCCGCCGATCTGAAAAAGATTGGCGTTGGGATTGCTCAAGTCCAAAGCTTTCAAAAAAAATCCAAAAGCTTTGAGGTGTTTACTGATACTCAAACAAGCATGCTCTTCGGAATACCAAAGAGCGCAATATGCGTTCAAAGATTCGATGATTCACTGAATTCTGCAATTCACATTACGTATCGCATTTC
+
IHIIIIHIIIIIHHHHHIIIIIHIIIHIIIIIIGHHIIIIIIHIIIIIIIIIIIIIIHHHHIIIIIIDHHIIIIIIIIIHIIHIHHIIHIHGHCGFHEHHIIEIIIIIIIIIIIIHIHIGGGIIGIIIHIGIHIIHIHHHHHHEHCHHIHIHIHHHHHHFHIIIICFHHIIIHHDHGHIIIIIIIIIHHH?FHIIIIIIHIIHIIIHIHHIIIHCEEFHHIIHHHHIIHHIIHEIIHHIHEHIIIIIHHEEHHHEHHEEDIIGIIIIHHDHHHHIIIHIHIIIHIIIIIIIHIIHIIFIHHFIHIIHIIIHGIHDHHHIIHIIIIIIHIIIIIIIIIIGIIIIIIIIIIHIHHIHIHIIHIIIIHECHHHIIIIHIIIIIIIHIIIIIIIIIIIII
@HISEQ:711:H5NNWBCX2:2:1101:5413:4431:ATCTCGTA
TTAAGTTCAGCGGGTAGTCTTACTTGATTTGAGATCGAGTTGAACAACACATAAAGTGTCGTAAAATCCTGCATCAGTCAGCAATGAGGACAATTATCCTTTATGTTAGCTGCAGCAATAGTAATAATCCTGTTTGACGAGGACTAAATAGATATGCTTTTAGCTCAGATAAAAGTCCAGCTGCACCTGCATTTCAAGCCGCCCGCCTACCGGTGAAGGTTGTTGGGATAGCTCAAGTCCACCCTCCTTTTGAAAAATCAAGAGGAGGTTGAGGTGTTTACTGATACTCAAACAAGCATGCTCTTCGGAATACCAAAGAGCGCAATATGCGTTCAAAGATTCGATGATTCACTGAATTCTGCAATTCACATTACTTATCGCATTTC
+
IIIIHHIHHIIGIGIIIIIIIIIIFHEFHHIHHIIIIIIHHHIIIIIIIHIIIIIIHIGHIHHHHIIIIIHGHIIHIIIHIHHHIIHIIHIHIHIIIIIIIIIIIIIIIIIIHIIIGIIIGHHHHIHHHHHIIHIHIIGHIHIIHIHIIIGHHHIIIGIIFIHHHIIIHIGIHIIHHHHIIHIIIGIHHIHHHIIIIIIHHHIIIHHHIIHIIIIHGDFHHHGFHF?C@FHCGIHHIHHHHIHEHHEHGFHIIIIIIHHHIIHIIIIIHHIIIHIIIIIIIHHF@IIHHHHFIIHHIIIIFIIIIIIGIHHIIIHHEDEHIIGIIIIIIIIIIHIHIHHIFIIIIGIIHGIIHIHIHIGIHIIIIGIIIHIHHIIHHIIIHIHHHI
@HISEQ:711:H5NNWBCX2:2:1101:7722:4465:ATCTCGTA
TTAAGTTCAGCGGGTATTCCTACCTGATTCGAGGTCAACCTTTCAGAAGTTGGGGGTTTTACGGCGAGGTCGCCACCGAGCTGCCCTTGCGAGGAGAAAACTACTACGCAGAGGAGGCTGCAGCGGGACCGCCACTAGATTTAGGGGACGGCGGGCGCCCGAGGGCGCCTGTGCCGATCCCCAACACCAAGCTGGGCTTGAGGGTTGAAATGACGCTCGAACAGGCATGCCCGCCAGAATACTGGCGGGCGCAATGTGCGTTCAAAGATTCGATGATTCACTGAATTCTGCAATTCACATTACTTATCGCATTTC
+
IIIIIIIIIIIIIIIIIIIIIIIIIIIIGHFHIIIIEHIIIIE?HHCEGFHHHE<EHHIHCHHHIDC<FIIIIHIIIDHIIIHHHHHHGEHIHDEHIIHIHIIHIIIIIHIGGIIIHIIIHIIHIDHHHIIIIIIIHHHHHIIGHIHDEHIHEHIHH?HCHDHDHHICHIIHIHHHHHIIHHIHHHHHEHHHHHIHHHIIHGCEGFHIHHIIIIHIIHIIIIIIIIIHHIIIIIIIIIIIIIIHHDHIIHIHHGCFEIIIIHIIIIIIIIIIIIIIIIIIIIIIIIIIIIIIIIIIIIIIIIIIIIIIIIIIIII
@HISEQ:711:H5NNWBCX2:2:1101:9112:4473:ATCTCGTA
TTAAGTTCAGCGGGTATCCCTACCTGATCCGAGGTCAACCTGAAAAAAATTGGGGGTTGCTGGCGAGCACACGACCGGACCTCCAGAGCGAGAAGAATTACTACGCTCGGAGCCGGACGGCACCGCCACTGACTTTAGGGCCCGCCGGGTCGGCGGGGCCCAATACCAAGCTGAGCTTGAGGGTTGTAATGACGCTCGGACAGGCATGCCCCCCGGAATACCAGGGGGCGCAATGTGCGTTCAAAGATTCGATGATTCACTGAATTCTGCAATTCACATTACTTATCGCATTTC
+
IIIIIIIIIHIIIIIIIIIIIIIIIIHIIIIIIIIIIIIIIIIIIIIHIIIIIIIIIHIIIIIIIII<FHIIIIIIHIIIIIIIIIIIIIIIIIIIIIIIIIIIIIHHIIHHIIIIIHHIHIIIIHIIIIIIIIIIHIIIIIIIIIIIIIIIIIIIIIIIIHIIIIIHIHIIIIIIIIIIIIIIIIIIIHIIIIIIIIIIIIIIIIIIIIIIIHIIIIIIHIIIFFIIHIIIIHEEIHIIIIIIIIIIIIIIIIIIIIIIIIIIIIHIHGIIIIIIIIIIIIIIIIIIIIIIII
@HISEQ:711:H5NNWBCX2:2:1101:13321:4333:ATCTCGTA
TTAAGTTCAGCGGGTAGTCCTACCTGATTTGAGGTCAGATTTCAAATTACATTGACCGCCGCTCCACAGGCGAGTCGAGGGAGGACACCAAAAGGGGAACTTCTCGGTCGAGCGAGGATGGTACAACGCCCAGTCGAGTTCGACCCACAGGTCCAACCGATGCATTTGAGGGGAGCCGCCTCGCGGCAGCAGGCCCCCAACTCCAATCCCCGATCCCGCACGAAACGGGAGGGGTTGATGACTTCAAGACACTCAAACAGGCATGCTCCTCGGAATACCAAGGAGCGCAAGGTGCGTTCAAAGATTCGATGATTCACTGAATTCTGCAATTCACATTACTTATCGCATTTC
+
IIIIIIIIIIIIIIIIIIIIIIIIIIHIIIIIIIHIIIIIIIIIIIIIIIIHIHIIIIIIIIIIIIIHIIIIIIIIIIIIIIIIIIIIIIIIIIIIIIIIIIIIIIIIIIIIIIIIIIIIIIIIIHIIIIIIIIIIIIIHIIIIIIIIIIIIIIIIIIIIIIIIIIIIHHIIHIIIIIIIIIIIIIIIIIIIIIIIIIIIIIIIIIHIIIIHHIIIIIIIIIIIIIIIIIIIIIIIHIIIIIIIIIIIIIIIIIIIIIIIIIIIIIHIIIIIIIIIIIIIIHGIIIIHHGHIIIHIIIIIIIIIIIIIIIIIIIIIIIIIIIIIIIIIIIIIIIIIIIHIIIIIIIIIIII
@HISEQ:711:H5NNWBCX2:2:1101:15394:4473:ATCTCGTA
TTAAGTTCAGCGGGTATTCCTACCTGATCCGAGGTCAACCTTGTGGTAATGGGTGTCCCCGCGGGGGGGACGGCGACCGGGTCTGGACTTCTAGCCGTGTACGTGCCCGAAAGCTCAGTGTACAGGAGTCGTCGCAGACGCCGTCATTATCTTTGGGAGGAGCGGGATAAGCGCTGCATCCAACAACAAGCCGGGCTTGAGGGGTGATAATGACGCTCGAACAGGCATGCCCTCCGGAATACCAGAGGGCGCAATGTGCGTTCAAAGATTCGATGACTCACGGATTCTGCAATTCGCATTACTTATCGCATTTC
+
HHIGHHHIIIIIHHIIGHHIHIIIGHHHHHHIIIIIIIIIIGHFHIIHCHHFHIIIIHHIIIIIGHDEHDEHGIIIIIHHHGHIIHIIIIIHIIIIIHHIHIIIIIHGIIIHHGIIHHHGHHIIIIIIHIIIHIIHHIIIIIIIHHHEHGHIIICIIHHHDHHHHHHDHHHIIIHIHHHHIIHHHIIGGIGIIIIIHHIHIIIIIIHHIHHHHHFH?IHHEEEHEHHEGIIIHHIHIHHCHGHHFCC=EEHGHIHHHHGIIIHIIIIHHHIIIIHHIHIIIHHGIIHIIIIHHGIIHIHHIIGHIIHHGHHHIH
@HISEQ:711:H5NNWBCX2:2:1101:15810:4469:ATCTCGTA
TTAAGTTCAGCGGGTAGTCTTACTTGATTTGAGATCGAGTTGAACAACACATAAAGTGTCGTAAAATCCTGCATCAGTCAGCAATGAGGACAATTATCCTTTATGTTAGCTGCAGCAATAGTAATAATCCTGTTTGACGAGGACTAAATAGATATGCTTTTAGCTCAGATAAAAGTCCAGCTGCACCTGCATTTCAAGCCGCCCGCCTACCAATGAAGGTTGTTGGGATAGCTCAAGTCCACTCTCCTTTTTTTTTAAAAAAAAAGAGAAAAGTGAGGTGTTTACTGATACTCAAACAAGCATGCTCTTCGGAATACCAAAGAGCGCAATATGCGTTCAAAGATTCGATGATTCACTGAATTCTGCAATTCACATTACGTATCGCATTTC
+
IIHHFGHHHIFHHHH<CHGIGFHIIIIHIGHEHEEHIHHHIIII@CGHIIIIHHIH<FHHI?DFHIIHIIHHHIIIIIIIGHHHGHIIHIIIFHIIHHHGHIIIIIIIEHHIIIHHHIIHIE@FHHIHHHFEGHECFHGHHDHIIIIHHHHHHE?<<FCHHHGHCHIHHEHHFHGHH@EHEHIHHEEHEHHHIHIEHIIIIG<ECHHHHHHHB.BF@HFAE-B8.HFA6.?B.;6@EAAAB=?B.=EHHDHEEDG?EIIIIHGFIHFEGE?HEGIIHIIHH?HGEG1HHHHGIHHGGCGHGEIHHCIIHIIHHHHFHHEHGDHDFHHIHHEHHHIIIHIIIIIIIIIIGIHHIIIIIIHIHHHHHHCIIHIHHEIHIHGHIGIIHHHHHI
@HISEQ:711:H5NNWBCX2:2:1101:18370:4337:ATCTCGTA
TTAAGTTCAGCGGGTAGTCTTACTTGATTTGAGATCGAGTTTAGAAGAGGCTAGGATCCGAAGAACCCATCTCAACTTTCCTGCATCAGTCGGTTACTGACAGTTACCCTGTATGTTGGCTGCAGCAAAGGAAATAATCCGTTTAACGGGATTAAGTATGAAATGCTTGTAGCCCAGGCACTGTCGGCCGAACCTCCATTTCAAGCATCCCTCAAACCAATGTGGCCCGGTGGATATGCTCAAATCCAACCCCTTCCCTCACGCATAACACGATTGAAAAGGAGTTGAGGTTGTTACTGATACTCAAACAAGCATGCCTTCCGGAATACCAGAAGGCGCAATATGCGTTCAAAGATTCGATGATTCACTGAATTCTGCAATTCACATTACGTATCGCATTTC
+
IIIIIIIIIIIIIIIIIIIIIIIIIIIIIIIHIIIIIIIIIIIIIIIIIHIIIIIIIIIIIIIIIIIEHIIHIIIIIHIGHIIIIIIIIHIIIIIIIIIIIIIIIIIIIIIIIIIIIIIIIIIIIIIIIIIIIIFHIIIIHIIIIIHIIHHIIIHGIIIIIIIIIIIIIIIIIHIIEHHHIHFHHHIIIIIHHIIIIIHHHHIHEHCHHHHHGHIHIIHEHHEHHHDDHHHHHHHIHF@GIHHG@-HHG?.HE?HCFHHD</HHHIIHIIIHEEHIIIIIIIIIIIIHHIHHEHHIIHGIIIGHEIHHGIHGIIIIFHIIHHEIIIIIHIIHHIIIIGHIHIGIGHIHIGHIIIIIIIIGIGHIHGFGIIIHIIIHHHHIIIIIIIIIIIIIIIIIIIIIII
@HISEQ:711:H5NNWBCX2:2:1101:2240:4585:ATCTCGTA
TTAAGTTCAGCGGGTATTCCTACCTGATCTGAGGTCAACCTTGGTAAAGTTTGGGGGGTTTAACGGCGTGACCGCACCGCTCTCCGCCTGCGAGAATTGGATTACTACGCAGAGGAGGCTACGGCGTGGTCGCCACTCCATTTCGGGGCCGGCCCGCCGTCAGACGGCAGGCCGATCCCCAACACCGCATCCGGCAAAAGAGCCGGGCGCGAGGGTTGAAATGACGCTCAGACAGGCATGCCCGCCAGAATACTAGCGGGCGCAATGTGCGTTCAAAGATTCGATGATTCACTGAATTCTGCAATTCGCATTACTTATCGCATTTC
+
IIEHIIIIIHFHHIIGHHIIIIIIHH?C?GHHHHID@GCHHHHHCG?<DDGHIIIIIHDHHHEHHIIHHHHHIIHHIIIGIIIIIIIIGIGIGIHHEHIHHIIIHHHHIHDE/IIIIHIIHHEDDHIIIHEGHHIIIIIEGHHHHIIHHIHHGHDHHIIFHHEHHCHHHHHHHIHHHIHIIHHHHIDHHHIHIHIIHIIHCIHHIIIHIIIHG?IHHIHHHHIHHHF@HEHHIHHGHHHHHHDGEIIHH@HIIIIIHDIIIHHHIHIHIHHHGIIIIHGF<DIIHHHGEHHGEGIIIHHHHHHHHHHEHHECHHHEHGIIIHIHHH
@HISEQ:711:H5NNWBCX2:2:1101:5610:4500:ATCTCGTA
TTAAGTTCAGCGGGTAGTCCTACCTGATTTGAGGTCAAAAGTTCAGTAGCTGTCCCTACAAATGGGACTATTAGAAGCTGAACAGACAGAGAGCAACCCCTACTGGTGCAGATAATTATCACACCTGTGACGGATCGCAAACGGTTCCGCTAATATATTTCAGAGGAGCTGACCCCCTCAATAAAGGGGCCTGCAAAACCTCCATATCCAAGCCCACAACAACAAAAGCTGTTGGGGGTTGAGAATTTACTGACACTCAAACAGGCATGCTCCTCGGAATACCAAGGAGCGCAAGGTGCGTTCAAAGATTCGATGATTCACTGAATTCTGCAATTCACATTACTTATCGCATTTC
+
FCHFH1GHHGEHIDDHIEIIIHGGE11<CHFHIEHGG?HFHH<@HHHEHIIHGEHHEECGHIHFCF@FHEHEHIGHFE?GHHHIIHHHIHI?EGGFHE=EHIIHHIHHGHGH@CHFHIIIHHHHIHFIIIIICCEHEEE/CGHHEHEEHEE<G?HHCHHHHHHIICHHGGBGH@AEDDHHEHHEB?.9-B?G?AHG@GHH@@BGHIIEEHHHGHHIHG<<<<//C//?HEG/<.0HFC0EHHHHEGIHHEHCHGHGFC?GDHEHHHCIIIHIHCEHHF1CGF<@FCEHHHIEHF<<IHHHGFEHGHEHFF@GDC1D1EHGCEH@FHGF?HHIHCHGEHHHHG1EGE@0HEHHDDH
@HISEQ:711:H5NNWBCX2:2:1101:8545:4711:ATCTCGTA
TTAAGTTCAGCGGGTATTCCTACCTGATCCGAGGTCAAACTTTAGAAGGGGTTGTTTCACGGCCGGCACCCGCCGCACGCCCTGAGCGAGATGTATTACTGCGCTCGGAGTGACTAGCGAGCCCGCCACTGTATTTCAGGGCCTGCGGACAGCCGCAGGGACCCAACGCAAGCCTGGGGCTTGATGGTTGAAATGACGCTCGAACAGGCATGCCCGCCAGAATACTAGCGGGCGCAATGTGCGTTCAAAGATTCGATGATTCACTGAATTCTGCAATTCACATTACTTATCGCATTTC
+
HIIHIIIIIIIIIHIGIIIIHHIIIIHIIIHHHIIIIIIHIIIIIIIIHIIIIIIIIIIIIIIIDHICHHIIIIIIIIIIIIHIHIGIHHDHIIIHHIHHHIIIIIIGHDHIIIIHIIIIIGIHHIIIIIIIIIIHIIIIIHIIIIIIHIIIIIIIIIGIIIHIIIIIIIHIHIIIHIIIIIGHIHHFIIIIIHIIIIIIIIIIIIIIIIHIHIIIIHIIIIIIIHIHDIIIIHIIHIIHHIIIHFIIIIIIIIIIIIIHIIIHHHIIIGGIIIHIIHIIIIIIIHIIIIIIGIIIII
@HISEQ:711:H5NNWBCX2:2:1101:9634:4687:ATCTCGTA
TTAAGTTCAGCGGGTATTCCTACCTGATCCGAGGTCAACCTTGAGAAATTTATTTATCAAAGTGAAAACCGGGCCACACGACCACCAGATGCGTGCTGTTATAAGCTCGTTGCATATAGAGTCTGTATGACACCGGTTATTGTCTTTTGGACCTGTCACCAGGTGACAAAGGGCCCAACAACAAGCCAAGCTTGATACGGTGATAATGACGCTCGAACAGGCATGCCCTTCGGAATACCAAAGGGCGCAATATGCGTTCAAAGATTCGATGACTCACTGAATTCTGCAATTCGCATTACTTATCGCATTTC
+
IIIIIHIIHIIIGIIIIGIIIIIIGIIIIGHIHIIHIIIHFHHIIIIIHHIIIIIGIIIIIIIHHHGGHHHHGGHIGHIIIIIGEEHIHIIIIHHGEHHHIIIHHIIIIHHIIIIIIIIIHHFHHHHHHFHIIIIIIHGHHHHHHHHIHIHIIIIIIIIIIIIHIHIIIIIIHDHIHIIIIHHHGIIIIHIHHIHIIIIIGIIIHGIHIIHIHIIIIIIIIIIIIIIHIGIIIIIIIIIIHHEIGIIIIIHHIIIIIIHIHIIIHIHHIHIHIIHHHHHHHIIIHEFHIIHIIIIIIIIIIIIIIIIHIII
@HISEQ:711:H5NNWBCX2:2:1101:12962:4598:ATCTCGTA
TTAAGTTCAGCGGGTAGTCTTGCTTGATTTGAGATCGAGTTTACAGATCGCTTGCGCGACATGTTAAATCCTGCATCAGTCAGCCATAGCGACTCTTCAACCTTTATGTTAGCTGCAGCAAAAGTAATAATCCGTTTGACGGGATTAAATAAGTATGCTTATAGCTCAGAAGAAAGAATCTAGCTGCACCTGCATTTCAAGCAACCCGCCTTCTCTTTCGAAAAGTTGGGATTGCTCAAGTCCAAACTCCTCCAACAAGTAGAGGGATTTGAGGTGTTTACTGATACTCAAACAAGCATGCTCTCCGGAATACCAGAGAGCGCAATATGCGTTCAAAGATTCGATGATTCACTGAATTCTGCAATTCACATTACGTATCGCATTTC
+
IIIIIHIIIIIIIIIIIIIIIHIIIIIIIIIIIIIIIIIIIIIIIHIIIIIIIIIIIIIIIIIIIIIHHIIIIIIIIIIIIIIIIIIIHIIIIIIIIIIIIIIIIIIIIIIIIIIIIIIIIIIIIIIIIIIIIHHIIIIIIIIGHIIIIHEHIIIIIIIIIIIIHIIIIHIIIIIIIIIIIIIHHHHIIIIIHIIIIIHHIHIHIIIIHIIIIIIHCIIIHHHIIIIIIIIHHGIHEHHIIIIIHIIHHFHHIIIIIIIHIIIIIGIHHHHHIHIIIIIIIIIIIIIIIIIHIIIIIIIIIIIIIIIIIIIIIIIIHGIIIHHIIIIIIIIIIIIIIIIIHIIIIIIIIIIIIIIIIIIIIIIHIIIIIIIIIIIIIIIIIIIIII
@HISEQ:711:H5NNWBCX2:2:1101:12823:4719:ATCTCGTA
TTAAGTTCAGCGGGTAATCTTGCCTGATTTGAGATCGTAATAGATAGAAATTTAAACAAGCCGTGATTAGAGCTCTGCAACAAAACCACTAATGTGAGATCGGGACGACTGTCTCGCTAGCACACATTGAGTATTGCTGGGGAACCCATCAACTTGATTCATTCAAACCAAATGCTGCTATAAACAGCGCATGAGGTCAATCCCAACTCTAACTAGAGTTGATCGTGTTTGCGATTCTCAAACAGACATACTGCTACTTACGTAACAGTGCCATTCGCGTTCAAAGATTAGATGACTCACAGATTCATGCAAATCGCATCACGTTTCGCATTTT
+
IIIIIIIIIIIIIIIIIIIIIIIIIIHHIIIIIIIIIHIIIIIIHGHIIIIIIIIIIIIIIIIIIIIGHIIHIIIIIIIIIIIIIIIIIIIHIIHIIIIIIIIHIIHIIIIIIIIIIIIIIIIIIIIIIIIIHHHIHIHIHHIIIIIHIIIIIIIIHIIIIIIIIIIIIIIIIIIIIIIIIIIIIIIIIIHIIIIIIIIIIIIIHIIIIIIIIIIIIIIIIIIIIIIIIIIIIIIHIIIIIHIIIHIIIIIIIIIIIIIIIIIHIIGIIIIHHHHIIIIIIIIIIIIHIIIIIIIIIIIIIIIIIIIIIIIIIIIIIIIIIIIIIIIIIIIIII
@HISEQ:711:H5NNWBCX2:2:1101:14117:4607:ATCTCGTA
TTAAGTTCAGCGGGTAGTCCTACCTGATTTGAGGTCAGATTTCAAATTACATTGACCGCCGCTCCACAGGCGAGTCGTGGGAGGACACCAAAAGGGGAACTTCTCGGTCGAGCGAGGATGGTACAACGCCCAGTCGAGTTCGACCCACAGGTCCAACCGATGCATTTGAGGGGAGCCGCCTCACGGCAGCAGGCCCCCAACTCCAATCCCCAGTCCCGCACGAAACGGGAGGGGTTGATGACTTCAAGACACTCAAACAGGCATGCTCCTCGGAATACCAAGGAGCGCAAGGTGCGTTCAAAGATTCGATGATTCACTGAATTCTGCAATTCACATTACTTATCGCATTTC
+
IIIHFHHIIIIHHDFH=HIIHIHIHIGHHIHHIHHGHHHIIIIIIIIHIIIHHGHIIHIHIIHIIIIIIEHIHIIHIIHIIIHDHHIICHEHIIIIIDHIHIIIIIIHHIIIHIHIIDHIIIIHIIIHIIIIEDGIHHHHIHIIIIIIIHHIIHHHHHIHIFHHFDFHBGHHHDHHIHIIIHHHGHIIIIHHHIHHHHIHIIIHGFEGIIHE?<IHHFHIIHGHGHHGHHE=GCHIIIIHHHHIIIIHHHHHIIIHGHHHIIIIHHIIIIIIIIIIIIIIHEEHHHIHIIIIIHIIIIIIHIHIIHIHIIHG?HIHIGIIIIIIIHCIIIEIHGHGIIHEHGIGIHIHHII
@HISEQ:711:H5NNWBCX2:2:1101:18556:4513:ATCTCGTA
TTAAGTTCAGCGGGTAGTCTTACTTGATTTGAGATCGAGTTTTACAAGAATCGTTGCCGACCCTTGTGAAATCCTGCATCAGTCAGCCAATACGGTCAAACTCCCTTTATGTTAGCTGCAGCAAAAGTAATAATCCGTTTGACGGGACTAAATAAATATGCTTTTAGCTCAGGAGAATGTCCAGCTGCACCTGCATTTCAAGCAACCCTCCACCGATCGTAAAGACTGGTGTTGGGATTGCTCAAGTCCAAAGCCATTCAAAACAAATTGAAGTCTTTGAGGTGTTTACTGATACTCAAACAAGCATGCTCTTCGGAATACCAAAGAGCGCAATATGCGTTCAAAGATTCGATGATTCACTGAATTCTGCAATTCACATTACGTATCGCATTTC
+
HIIIIGFHIIIIHHIIIIIIIIIIIIIIIIIIIIIIHGIIIIIIIIIIIHIIIIIHIIIIIIIIIIIFHIIIHIHHIIIIIIIHIIIIIIIIIIHHHHHIIHHIIHIIIIIIIIEHHIIHHHIHHIIHIIIIIIHHIIHIIIIGICHHHHIEHHHHHCH?CFHIHIIII?GHIIHIIIIIHIIHHHHIIIIIHIGHHGHHHHIIFHCHHIHIIIHHHHHIHHIIHGHIHEC.FIHHGIIGIIIIHFCE@HHIIGIIIIHIIIIIHIGIIIHGIIIIIIIIIIIIIHHIIIIIIIIIHHIHIHIIIIIIIIHIHIHHIIIIIIIHHEIHIHIIIIIHIIIIIIIIIIIIIIIIIIIIIHCHIIIIIIIIGHIIIIIHIIIHHIIIHHIIIIIIII
@HISEQ:711:H5NNWBCX2:2:1101:5005:4922:ATCTCGTA
TTAAGTTCAGCGGGTATTCCTACCTGATCCGAGGTCAACCTTTTAAAATAAGAGTTTTACGGCAGGCCGCCGCCTGGACCCGGTGCGAGGTGAGTTACTACGCAAGGGGAGCCACGGCGGGACCGCCAATGTATTTGGGCGGCTACGGCACTAAAAGCGCTGTAGCCCGCCAACGCCAAGCGGTGCTTGAGGGTTGAAATGACGCTCGAACAGGCATGCCCGTCAGAATACTAACGGGCGCAATGTGCGTTCAAAGATTCGATGATTCACTGAACTCTGCAATTCACATTACTTATCGCATTTC
+
IIIIIIIIIIIIIIIIIIIHIIIIIIHIIIIIIIIIIIIIIIIIIIIIIIHIHIIIIHIIHHIIHCHDHIIHHIIIIHIIIIIIIIIIIIHGHIIIIIIIIIIIIIIIIIIIIIIIIIIIHIIIIIIIIIIIIIIHIIIIHIIHIIIIIIHIIIIIIIIIIIIIIIIIIIIIIIIIIIIIIIIIIIIIIIIIIHIIIIIIIIIIIIIIIIIIIIIIIIIIIIIIIIIIIIIIIHHEIIIIIIIIIIIIIIIIIIIIIIIIIIIIIIIIIIIIIHIIIIIIIIIIIIIIIIIIIHIIIHIIIIII
@HISEQ:711:H5NNWBCX2:2:1101:5772:4877:ATCTCGTA
TTAAGTTCAGCGGGTAGTCTTACTTGATTTGAGATCGAGTTTAACAAGAATCGTTGCCGACCCTTGTAAAATCCTGCATCAGTCAGCCAATACGGTCAAACTCCCTTTATGTTAGCTGCAGCAAAAGTAATAATCCGTTTGACGGGACTAAATGAATATGCTTTTAGCTCAGGAGAAAGTCCAGCTGCACCTGCATTTCAAGCAACCCGCCGCCGATCTGAAAAAGATTGGCGTTGGGATTGCTCAAGTCCAAAGCTTTCAAAAAAAATCCAAAAGCTTTGAGGTGTTTACTGATACTCAAACAAGCATGCTCTTCGGAATACCAAAGAGCGCAATATGCGTTCAAAGATTCGATGATTCACTGAATTCTGCAATTCACATTACGTATCGCATTTC
+
IIIGHHHIHIIGIIIIIIIIIIIIIIIIIIIIIIIIIIIHHIIIIIIIHIIHIIIIHIIIIHIIIIIGHIIIIIHIIIIIIIIGIIIIIIIHIIHDDHHIGIIGHHHHIIIIIIIIIIIIIIIHIHHHHHIGHHIIIIIHHHIIIIHIIIIIIGIIIIIIIIIIIHGHI@HIIIHHIIIHIIIIIHIIIHIIIHIIHIIHIIIIHIIIIIIIHHIEFCCGIIIIIIHE@<HHGHHHAHHHIHEIIIHIIGIIIIIIHCCHGIIIIIHHHIHIIIIIIIHIIIIHIHHHHIIHIIIIHHIIIIHIIIIIIIIIIIIIHHIIIIIIIIHGIIIHIIIIHHHHGIIIIHIIIIHHIIIIIIIIIIIIIHIIIIIIHHIIIIIIIIIIIIIHIIIIIIII
@HISEQ:711:H5NNWBCX2:2:1101:7540:4813:ATCTCGTA
TTAAGTTCAGCGGGTAGTCCTACCTGATTCGAGGCCAGATGTGAAATGAAACGCCAGTAAAGGCGGTCCTCGAAGGGACGGTTAGAAGCCTTCGAATGACAACTCAGCGCCTTGACGGCTGCCCGCGTTGATGTATTATCACACGGTTTAACTGAAGTCGAAATCGTCAGCTAATGCATTCAAGACGAGCCGGACCATGAAGTCCAGCAACGTCCAAATCCATGCCCGTCATCAATGAAGATGAGGTTTGAGAGTTTCATGACACTCGAACAGGCATACTCCTCGGAATACCAAGGAGTGCAAGGTGCGTTCAAAGATTCGATGATTCACTGAATTCTGCAATTCACATTACTTATCGCATTTC
+
HHEGH<FGE1FFICE<CHCHH?CF@H@GHHFHIHCGHHIEHHGHHIEHHGH?<FHHIHIIIE?GH<<<FHHHGIID0<GHD<GGC1CCEHHFHEHEF1DHGHIHH@@@C?DEGHEHHC<?CGHHEE<DHHEHFFHHCFGFCHII<H::=FEIHHGEHDFF.GH?IHGAA8/FCCG8./BE.AB:F7.C:E?8@DH?A@9FFHFG@HHHDFBC?HFE/@CCFD-<<CCF/F00FG<@<<G@@F<0CD1F1EG1CHEHGC11?D<1?<@HIHF1G@GFFC0<DEE<C<<1<1E@<<C@G<1<<C</<<HGCCC<1G@=HHEEHHEF1E?@FEHGC<E@CGEG@1CH@G<1GCF<0C?HEEEHE</F
@HISEQ:711:H5NNWBCX2:2:1101:7706:4893:ATCTCGTA
TTAAGTTCAGCGGGTGTTCTTGCCTGAGCTCAGGTCGAAATTAGAAGAGTTTGAAAGAGCGGTAAGGCTCCCTCAATTCCTGGTTAGGGTCGACAGCACGGATCCAAGCCAACAGCTAAAGCATTAGTAATAAATTACCTACCCAGCTGAGGCCCATGACGGGTCCATGCATCAACCTCTGCTCTTCAGCAAACCCAGCTTTCGGTTTAAGGAAAGCTGGGAAAGCCAGCTCCACAGTCACATGCTCCACAGGGGAGAATGGTGTGAGGGTTTAAAGCGACGCTGAGGCAGACATGCTCTTGGCCGAAGCCTCGAGCGCAATTTGCGTTCAAAGATTCGATGGTTCACGTATTTCTGCAATTCACACTACGTATCGCATTTC
+
HIIIIIIIIHIHIIHHHIIIIHIIIIIIIIHHHIIIHIIIGHIIHIIIIIIIIHHIIIIIIIIIIII<GGHIHIIIIIIIIHIIIGIIIIIIIIIHHIIIIIIIIIHHHIIIIIIIIIIIGHHIHHHIIHHIHIHIIIIIHCHHIIIIIHIIHIGCHIIIHGHIIIIIIHIIHIIIHIIIHHEHIIIIIIIIIIIIIIHHHIIIHHHHIIIIIIIHHHHIIIIIIHIIIIHHHHIIHHHFHHEFIHHHHHIIIHHECHEHGIIIIIHHHIIHHGEDHIIIIIIHGIIHIIIIHFIIIIIIIHIIHHHHIDHIHGIIIGHIIHDIIIIIIHIIIIHIHHIHIIIIHIIIHIIIIIIIIGHIIHGFFDIIHIIIIIIIIIHIII
@HISEQ:711:H5NNWBCX2:2:1101:10511:4780:ATCTCGTA
TTAAGTTCAGCGGGTAGTCCTACCTGATTTGAGGTCAGATTTCAAATTACATTGACCGCCGCTCCACAGGCGAGTCGTGGGAGGACACCAAAAGGGGAACTTCTCGGTCGAGCGAGGATGGTACAACGCCCAGTCGAGTTCGACCCACAGGTCCAACCGATGCATTTGAGGGGAGCCGCCTCACGGCAGCAGGCCCCCAACTCCAATCCCCAGTCCCGCACGAAACGGGAGGGGTTGATGACTTCAAGACACTCAAACAGGCATGCTCCTCGGAATACCAAGGAGCGCAAGGTGCGTTCAAAGATTCGATGATTCACTGAATTCTGCAATTCACATTACTTATCGCATTTC
+
EHHIHCGHHIIIIIIIIIIIEHIIHIFHHHIIIGDEHIIIIIHIIIEEHHIIIGHHHIIIIHIIHIHFHEHHIIIIIIIHHGHIHIGHIIHIIFEEHGIGIHHHIHHHHEDHIGDHHHGHIEEHHIGHDHHIHFDDHDDEHIIIIIGIIHEHHHFIIIHIHHIHH?FEHGC?EHDHIIIDHCHHHFIGHHIHIDEHDHCHHHFHHHIHHHHIHFHEC//GHGGC<</=IIHIHEIHGCD1<1<<11<111C@CC@HF1<EED<<D0/</0G<E?HGC@F<</HH?C11C@C//=FF?EIIHG@HHHEHHHEHGH@HF@IHG<CEEIIHECFHIGGH?HD<0HECCEG?ECH
@HISEQ:711:H5NNWBCX2:2:1101:10667:4942:ATCTCGTA
TTAAGTTCAGCGGGTCTTCCTGCCTGATTTGAGACCATGGTTCAAGTCAACCCCGAGAGGTTGCCTTTAATAGTTGAGTGCCGGACATACACCATCACACGTACTGGGTATTAGAGAAACCGAAGTCTCATACACATACTTTTCCGTTACTTGACAGTATCCAGCAGCAATAGTTTTAAAAGCACGCAGGGTTAGTGCGATGCCTCAAATCTCTCCTTCCCTAGGTATAAATACCCAAGGTTGGAGAATGAATACTATAGATTCTCAAACAGGCATACTCTGCCGAAACAGAGTGCAATGTGCGTTCAAAGATTCGATGATTCACGGAATTCTGCAATTCACATTACGTATCGCATTTC
+
IIIIIHIIIGHIHHCEHIIIIIIIHIHIIIIHHFHIHIHIHHHIIIIIHIIIIIDHIIHIIIHIHHHDGHIIIIIIHIIIIIIIIHHHIIHIIIIHHHIIIIHIIHCHEGHIIGHHHIIIHHHGHIIHHIIGHIHH@0FHHHHIIGHI=HHHIFHIHHIIHIIIEHHHHFHHHAGHGCHHHFHGHEHHIHHIHHIIHGFIHEHIIIIIHHIIHIHHHEEEEHEFIHHEHG@F<0IHHFHH@HEH?IIIIIIGIHHEIIIHHHEIIIIHGHIIHHHIIHIHDIIIHHHIIHGIIIHGIIIIIHIIHHGIIIIIIIIHIHHIHGIIIHGGHIHGHIIIHEIIIGIHIHIIIHHGIIIIIII
@HISEQ:711:H5NNWBCX2:2:1101:14192:4833:ATCTCGTA
TTAAGTTCAGCGGGTAATCCCGCCTGATTTCAGATCAAATTTAAGAATGATTATTTGGGAGGCCCCAGAGATAGTCTTTTTACTAGAGCATTCCTTTATATTAAAAAAATGTTCAGGCAGAAAGAACAATAGTTCAGGCCTAATAATTTTAAAGAATTCAGCAATAAAGCCGAAACTCTCATTTCCATTCACAACAAAATTATGAATGTGGGGTGTTTTTGATACTGAAACAGGCGTGCTCAATGGAATACCATTGAGCGCAAGTTGCGTTCAAAGACTCGATGATTCACTGAATATGCAATTCACACTAGTTATCGCACTTT
+
IIGIIIHIIHIIHIIIHIIGHCHIHHH?HHIHHHHIIIIIGHHIIIIIIHHHIHIHEHFHIHHIIHIGCGHFHHHHHGIIHIIHIIIIIGHGHHHHHIIIIIGHHHIIHHIHIIIIIIIIIIIIIIIIHHHIHIIHIIHIHIIIHIIHFHHIIIHIIIGHIIIHIIIIIIIHIIHIIIHIIIHIIIIIHAGHIIIIHIIIIIIHEIIIIHHGHHIIIHIIHHIIIHHHHIIIIIIIIHIIIIIIHIHGIIHIIIHIHIIIHIIIIIHGGIIIIHIIHIIIHEHHHHHIIIIIHIIIIIIIIHIIIHHHEHHIIIIIIIHIIII
@HISEQ:711:H5NNWBCX2:2:1101:15343:4948:ATCTCGTA
TTAAGTTCAGCGGGTATCCCTACCTGATCCGAGGTCAAACATAGAAATTGGGGGGTTGCTGGCTAGCATCCACCGGGACCCTATAGCGAGAAAGATTACTACGCTTAGAGCCAGATGGCGCCGCCACTGGTTTTAAGGGCCGCCGGTAAGGCGGGCCCCAAGACCCCTTTGCGGGATGTGTTTATATGACGCTCGAACAGGCATGCCCCTCGGAATACCAAGGGGCGCAATGTGCGTTCAAAGATTCGATGATTCACGGAATTCTGCAATTCACATTACGTATCGCATTTC
+
IIIIIIIIHIIIIIIHIIIIIIIIIIIIIIIIIIIIIIHIIHIIIIIIIHIIIIIIIIIIIIIIIHIHHIIHIIIIGIIIIIHIIIIIIIIIIIIIIIIIIIIIGIIIIIIIIIIIIHIIIIHIIIIIIHHIHIIIIGIIIIIIIIIIIIHHIIIIIIIHIHIIIIIIIIIIIIHIIIIIIIIIIIIIIIIIIIIIIIIIIIIIIIIIIHIIIIIIIIHIIHHIIHIHIHDEHIGIIIIIGIIIIIIIIIIHIIIIIHIIIIIIIIIIIIIIIIIIIIIIIIIIIHHEIII
@HISEQ:711:H5NNWBCX2:2:1101:15746:4863:ATCTCGTA
TTAAGTTCAGCGGGTATCCCTACCTGATCCGAGGTCAACCTGAAAAAAATTGGGGGTTGATGGCAAGCACACGACCGGACCTCCAGAGCGAGAAGAATTACTACGCTCGGAGCCGGACGGCACCGCCACTGACTTTAGGGCCCGCCGGGGCGGCGGGGCCCAACACCAAGCTGAGCTTGAGGGTTGTAATGACGCTCGGACAGGCATGCCCCCCGGAATACCAGGGGGCGCAATGTGCGTTCAAAGATTCGATGATTCACTGAATTCTGCAATTCACATTACTTATCGCATTTC
+
HIFIIHIIIIHIHIIIIIIIIIIIIIHIIIIHIIIGHIIIHHHIIIFHIIIIIHHGIIIHIHIIIHIGHIIIHIIIIIGGIIIIIIIIIIGIIIHIIHIHIIIIIIHIIIHHGIIIIIIIHIIIHHIIGHIHIGIIIIIIIIIIIIIIIIIIIIIIIIHIIIIIHIHIIIIIIIHIIIIIIIHIIIIHIIHHIIGIIIHHGIIHIIIIIHIIIIHHHHHIIIIHHHHHIIIIIIHHIIIIIIIIHGHIIIGHHHGGIHHHIHHIIIIIIIIIIIIHHHIIIIIIHIGIHHIHII
@HISEQ:711:H5NNWBCX2:2:1101:16590:4923:ATCTCGTA
TTAAGTTCAGCGGGTAGTCTTACTTGATTTGAGATCGAGTTGAACAACACATAAAGTGTCGTAAAATCCTGCATCAGTCAGCAATGAGGACAATTATCCTTTATGTTAGCTGCAGCAATAGTAATAATCCTGTTTGACGAGGACTAAATAGATATGCTTTTAGCTCAGATAAAAGTCCAGCTGCACCTGCATTTCAAGCCGCCCGCCTACCGGTGAAGGTTGTTGGGATAGCTCAAGTCCACCCTCCTTTTGAAAAATCAAGAGGAGGTTGAGGTGTTTACTGATACTCAAACAAGCATGCTCTTCGGAATACCAAAGAGCGCAATATGCGTTCAAAGATTCGATGATTCACTGAATTCTGCAATTCACATTACGTATCGCATTTC
+
HHCCHCEGGGFD<HDH@CGHHIFFC1DG1GHHI?HHE0@GHEHHIHGHHHIIECHHI1<DCC1<@<FFGHFHHEFG11DH??GEHEH@<FHEHCGHHIIHF@CHHHIFCHHEHEEHI?FHHFFHHHIIHIGIIHFH0D0<<CCHE@H/F?FCEFCHGHCHHHHHIHGGHIHHHGEH@F@HEFH@GG?EEHEGF@HHHHHHIHIHFEHIDGIHCH?EAIHHEB.FHFHHHHC?CF.?FEHGC-EFEEC/?GD/FF<GEEIHECCCCEHGEEG@H@HHCCIHGE@1FHHFHIIIHEEHGCEIHFDHHEHHHGHGHGEHHCECD1EHIHE<0GCCHEEIIHFD<EFEIHEEHFCE@IHHHGHIHHCCHGIIIHGCCHHHHHHGIIIIIH
@HISEQ:711:H5NNWBCX2:2:1101:2373:5189:ATCTCGTA
TTAAGTTCAGCGGGTATTCCTACCTGATCCGAGGTCAACATTTCAGAAAGTTGGGTGTTTTACGGCAATGGACGCGCCGCGCTCCCGATGCGAGTGTGCAAACTACTGCGCAGGAGAGGCTGCGGCGAGACCGCCACTGTATTTCGGGGCCGGCCCCGTAAAGGGCCGATCCAACGCCGACCCCCCGGAGGGGTTCGAGGGTTGAAATGACGCTCGGACAGGCATGCCCGCCAGAATACTGGCGGGCGCAATGTGCGTTCAAAGATTCGATGATTCACTGAATTCTGCAATTCACATTACTTATCGCATTTC
+
IIGIIIIIIIIIIIIIIIIIIHIIIIGIIIIHIIIIIIHIIIHIIHGHGIIGHHIIHIIIIIIHIIIIDHIIIIIIIIIHIIIIIIIHHIIIHIHHHIIIIIIIIIIIIHHIIIGHIIHHIHIHIIIIICHFHIIIIIEHEHIIIIIHIIICHHCHHIIGHIIHHIIICIHIIHHDHDHCHHHHHIHHIHIIHIHIIIIIIIIIIHHGIIHGIIIIIHIIIIGHHIGIIIIHHHEHGHHIHHCEGIIIHHF?CCIIIIIIIIGIIIGIIIIHHHHIIIHGHIIIIHHIHIIIHIIIIIIIGHIIIHHIIIHI
@HISEQ:711:H5NNWBCX2:2:1101:2764:5240:ATCTCGTA
TTAAGTTCAGCGGGTATCCCTACCTGATCCGAGGTCAACCTTTGATAAATTGGGGGTTGCTGGCAAGCAAACACCTAGATCTCCAGAGCGAGAAGAATTACTACGCTTAGAGCCAGATGGCACCGCCACTGATTTTAAGGCCCACCCAGTCGGGTGTAGCCCAATACCAAGCAGAGCTTGAGGGTTGTAATGACGCTCGAACAGGCATGCCCCCCGGAATACCAGAGGGCGCAATGTGCGTTCAAAGATTCGATGATTCACTGAATTCTGCAATTCACATTACTTATCGCATTTC
+
IIIIIIHIIIIIHIIIIIIIIIIIIIIIHIIIIIIIIIIIIIIIIIIIIHIIIIGIIHIIIIIIIIIIIIIIIIIIIIIIIIIIIIIIIIIIIIIIHIIIIIIIIHHIIIIIIIIIIIIIHIIIIIIIIIIIIHIIIIIIIIIIIIIIHIIIIIIHIIIIIIIHIHIHHIIIIIIIIIIIIIIIIIHIIIIIIIIIIIIIIIIIIIIIIIIIIIHIHIIGIHIIIHFHIIIHIHIIIIHIIIHIIHIIHIIHIIHHHHHIIIIIIIIIIIIIHIIHIIIIIIIHHIIIHIIGGII
@HISEQ:711:H5NNWBCX2:2:1101:6070:5137:ATCTCGTA
TTAAGTTCAGCGGGTATTCCTACCTGATCCGAGGTCAACCTTGTGTTAGAAGGGGGTTTTACGGCCGGAGCCCGCAGAGCAGCCTTAGCGAGGTTTTAGTTACTACGCTCGGTGCTACAGCGAGACCGCCACTGTCTTTCAGGGCCTGCGGCAGCCGCAGGTCCCCAACACAAGCCCGGGGCTTGATGGTTGAAATGACGCTCGAACAGGCATGCCCGCCAGAATACTGGCGGGCGCAATGTGCGTTCAAAGATTCGATGATTCACTGAATTCTGCAATTCACATTACGTATCGCATTTC
+
IIIIIHIIIIIIIHIIHIIIIIIIIIHIIIHHIIIIIIIGHHHHHIIIIIHHIHIIIIIIHGIIIIIHIIIIIIIGHIIHGIIIIHHHDFIIHFIIIIHHHHHHDHHIHDHF-HHHHHIIHIIIIIIIIIIIHHHH?HHHIIIHIHHIIIIIIIIIIIIHDIIIIHIIHHIIIIHIIIIIIIIIIIHHIIIIIIIHHIIHIHIHIHIIIIIIIIIIIIIIIIIIIIIIHIHEIIIHHIIIIHIIIIHIIIIIIIIIIIIIIIHIIIIIIIIIIIIIIIIIIIIIIIIIIIIIIIIIIIII
@HISEQ:711:H5NNWBCX2:2:1101:6736:5078:ATCTCGTA
TTAAGTTCAGCGGGTAGTCCTACCTGATTTGAGGTCAGATTTCAAATTACATTGACCGCCGCTCCACAGGCGAGTCGTGGGAGGACACCAAAAGGGGAACTTCTCGGTCGAGCGAGGATGGTACAACGCCCAGTCGAGTTCGACCCACAGGTCCAACCGATGCATTTGAGGGGAGCCGCCTCACGGCAGCAGGCCCCCAACTCCAATCCCCAGTCCCGCACGAAACGGGAGGGGTTGATGACTTCAAGACACTCAAACAGGCATGCTCCTCGGAATACCAAGGAGCGCAAGGTGCGTTCAAAGATTCGATGATTCACTGAATTCTGCAATTCACATTACTTATCGCATTTC
+
IIIIGGHIIIIIIIIIIIIIIIIIIIIIIIIIHIIIIIGIIIIIIIIIIIIHHHIIIIIIIIIIIIIGHHIIIIIGHHHIGIIIIIIIIIIIIIIIIIIIIIIIHHIIIIHDHIIIIIIGIIGHIIHIHHHHIHGHIIIIIIIIIIHHIIHIIIIHIIIIIIIIIHIIHHHHHDHHHIIIIGHHIIIHIIHHHHHIIHHIIIIIIIHIHHHIIHHHHIIIHHHGCHIIIIIIIHIHIHHHHHHGIIHHHEFHHGIIIIHFHIIIIHHGIHIHCHIIIIIHHHHIIHIHHHIIIIHIIHHHIIGHIHHIIIIIHIIHIIHHIHIIIIIIIIIIIIIIGHIIIIHIIIIHIHH
@HISEQ:711:H5NNWBCX2:2:1101:6521:5094:ATCTCGTA
TTAAGTTCAGCGGGTATTCCTACCTGATCCGAGGTCAACCTGTAAAAGTTTTGGGGGTTTTACGGCAAGAGTCCCTCCGGATCCCAGTGCGAGACGTTAAGTTACTACGCAAAGGAGGCTCCGGGAGGGTCCGCCACTACCTTTAAGGGCCTACGTCGACCGTAGGGCCCCAACACCAAGCTGGGCTTGAGGGTTGAAATGACGCTCGAACAGGCATGCCCGCCAGAATGCTGGCGGGCGCAATGTGCGTTCAAAGATTCGATGATTCACTGAATTCTCCAATTCACATTACTTATCGCATTTC
+
GIGIIIIIIIIIIIHHHIIGHIIIIGHIHIIIIIIIEHHHIIHHCGIIIIIIHIIIIIIHIIIIHHIHEHHFHHIIIGICEHHIIIFHHIIIICHHHIIIIHIIIHIIHGIIIIIIIHHIIIHIIIHDH=GHIIIIIIIHIIIIIIIIIHIIHIIIIIIHGIHHIIHHIIIIHHHGHHHIHIIHHIIIIIIIIHIHHHIIIIHIIIHHIIIIIIIIGIHIIIGIIIHHHFIIIIHIIIIIIIIHHHIHIIIIIIIIIIIIIIIIIHIHHIIIIIIHIHIIIHGIIIIIIIIIIIHHIIHIIIII
@HISEQ:711:H5NNWBCX2:2:1101:8853:5116:ATCTCGTA
TTAAGTTCAGCGGGTAACCCTACCTGATCCGAGGTCAAACTATTAGAAAGTTGGGTTTGACGGCTGGTCACCACCGGGTCCCGATGCGAGTTGAAATACTACTACGCAGGGGGCGCCGCGGCGGGACCGCCACTTCATTTCGGGGCCTACGGACAGGGCACGAGGCCCTGAACCGTAGCGCCCCAACACCGGGCAGCTGCTGGCAAGCCAGCAGCGCTCGAGGGCAGAAATGACGCTCGGACAGGCATGCCCGGCAGATTACTGCCGGGCGCAATGTGCGTTCAAAGATTCGATGGTTCACTGAATTCTGCAATTCACATTACTTATCGCATTTC
+
IIIHIHIHHIIIIIIGGIIIIIIIIIIHIIIIIIIIIIIIIGHHIIIIHIIIIIIHIHGHIIGIIIHGHIIIHIIIIIIIIIIIIIIIHICHHHIIIIIIIIIIIIIIIIHHIIIGIIIIIIHHDHIIHIHEHHIIIIIIIHHHHHDHHIIIGIIIIGHHHIIHHHIIHIIGIIIGHIIGIIIIHHHIIIIHHIHIHGHHHGIIIIIIHHHIIIIHIIIIIIIIIIIIIIIIHHHHEHHIIIIIHHGIIIIIIIIIIIIHIHHHEIIIIIIHHGC<CIIIIIIIIIIIIHHHIIIIIGIIIIIIIIHIIIIIIIIIIIIHHIIIIHIIIIIHIII
@HISEQ:711:H5NNWBCX2:2:1101:14578:5102:ATCTCGTA
TTAAGTTCAGCGGGTAGTCTTACTTGATTTGAGATCGAGTTTAACAAGAATCGTTGCCGACCCTTGTAAAATCCTGCATCAGTCAGCCAATACGGTCAAACTCCCTTTATGTTAGCTGCAGCAAAAGTAATAATCCGTTTGACGGGACTAAATGAATATGCTTTTAGCTCAGGAGAAAGTCCAGCTGCACCTGCATTTCAAGCAACCCGCCGCCGATCTGAAAAAGATTGGCGTTGGGATTGCTCAAGTCCAAAGCTTTCAAAAAAAATCCAAAAGCTTTGAGGTGTTTACTGATACTCAAACAAGCATGCTCTTCGGAATACCAAAGAGCGCAATATGCGTTCAAAGATTCGATGATTCACTGAATTCTGCAATTCACATTACGTATCGCATTTC
+
HHIGIIHHIIIIHHHEGHHHIGIIIIFIIIIEHHHHHHIHIHHIHIIIH@HHHEHIIGIGGDHHHEH@HIIIHIHHIIIHIIHIIGH?CHIIII=HEGC@GHHIIHIHGHHHHEDGHIG0DEHHHHFGHIHHEHHHIECHEHI@CEHIH?HHIIHII?D@FIGEHHHHECHH?G=A8BAHHHHCEFHHHIHC@EAGHHHHHIHIHIHHIIIDHIDF..GIHHHHHEF,CCHHIHHHH@HGHHHEHIHFHFHGHHHHHHEHHIIIIHIHIIHHGCCHHCHHIIHHGIIIHHEEHEIHHEHHFHGIHGHHHHHGIHGIIIIHGIIHEHEHIIHHGIIHIHHGHGIIIHHGCHEIIIIIIIIIIHHEIIIIIIIIGIIIHHIIHHF@CC@EEHHGIHIH
@HISEQ:711:H5NNWBCX2:2:1101:17537:5089:ATCTCGTA
TTAAGTTCAGCGGGTCTTCCTACCTGATCCGAGGTCAACCTTGGGTAAATAAGGTGTTTAACGGCCGGAACACGCAGCACGTCCAAAGCGAGATGTATTACTACGCTCGGAGTGACTAGCGAGCCCGCCACTGATTTTCAGGGCCTGCGGCAGCCGCAGGTCCCCAACACAAGCCTAGGGCTTGATGGTTGAAATGACGCTCGAACAGGCATGCCCGCCAGAATACTGGCGGGCGCAATGTGCGTTCAAAGATTCGATGATTCACTGAATTCTGCAATTCACATTACTTATCGCATTTC
+
IIIIIIIIIIIIIIIIIIIIIIIIIIIIIIIGIIIIIIIIIIIIIIIHIIIIIIIHIIIIIIIIIIIIIHIIIIHIIIIIIIIIIIIIIIIIIIIIIIIIIIIIIIIIIGHIIIIIIIHIIIIIIIIIIIIIIHIIIIIIIIIIIIIIIIHIHIIIIIIIIIIIIIIIIIIIIIIIIIIIIIIIIHIIIIIIIHIIIIIIHIIIIIIIIIIIIIIIIIHIIIIIIIIIIHFIIIIHIIHIIHIIIIIIIIIIIIIIIIIIIHIIIIIIIIIIHIIIIIIIIIIIIIHHIIIIIIIIHII
@HISEQ:711:H5NNWBCX2:2:1101:17866:5056:ATCTCGTA
TTAAGTTCAGCGGGTAGTCTTACTTGATTTGAGATCGAGTTTAACAAGGGTTTTTGAAGACTCTTGTGAAAATCCTGCATCAGTCAGCCAAAATGGTCAAACTCCCTTTATGTTAGCTGCAGCAAAAGTAATAATCCGTTTGACGGGACTAAATGAATATGCTTTTAGCTCAGGAGAAAGTCCAGCTGCACCTGCATTTCAAGCAACCCGCCTCCAATCTCAAGAGATTAGTGTTGGGATTGCTCAAGTCCAAAGTCTTTCTTCAAAAAAGAAAAAAGGCTTTGAGGTGTTTACTGATACTCAAACAAGCATGCTCTTCGGAATACCAAAGAGCGCAATATGCGTTCAAAGATTCGATGATTCACTGAATTCTGCAATTCACATTACGTATCGCATTTC
+
HIIIIIIIIIIIIIIHHIHHHIIIIIIIIIHIIIIIIIIIHHIIIIIHIGHIIIIIHIIHHHIIIIIDHIIIIIIIIIHIIHIHIIIHIHIIII@HDGHHIIIIIIIIIIIIIIIGHIIIIGHIIGIGHIIIIGHIHHEHHGFHDDHIIIIIIIIIIIHGHIEHHIIHHHGHIHHHHIIIIGIIIHHHHHHHHHIHGHHHIHHIHHHIIIGIHHIHG.H?G@HEHFIHHHIHIHHGAFHCD.GF?GHHFGEHHHHHHEHHGC=IHHFHGHIIHHGIHGHEHHHIHHIHHCGIIIIIIIHEIIIIIIIIHHHHHHIHHGECHHIIIHIIIHIIIIHFHF=IHHHFGEEHIIIIFHIIGIIIIIIIHHHHHHFHHHHIIIHIIHHHCDHHIIIHIIIHIII
@HISEQ:711:H5NNWBCX2:2:1101:18479:5167:ATCTCGTA
TTAAGTTCAGCGGGTATCCCTACCTGATCCGAGGTCAACCTTAGAAATGGGGTTGTTTTACGGCGTAGCCTCCCGAACACCCTTTAGCGAATAGTTTCCACAACGCTTAGGGGACAGAAGACCCAGCCGGTCGATTTGAGGCACGCGGCGGACCGCGTTGCCCAATACCAAGCGAGGCTTGAGTGGTGAAATGACGCTCGAACAGGCATGCCCCCCGGAATACCAGGGGGCGCAATGTGCGTTCAAAGATTCGATGATTCACTGAATTCTGCAATTCACATTACTTATCGCATTTC
+
IIHIIIIIGIIIIIIIIIIHIHIIIHIIHIIIIIIIIIHIHHGIHIHIIGIHIIHIIIIIIIIIIHHHHGIIIIIIIIIIHIIHIIHHIIIHHHHHHIHHIIIIIIIHIIIHIHHIIIHHIHEHIIIIIIIIIIIIIIIHHHGIIIHIIIIIIIHIIHIIIIIIIIIIIIIIIIHGHIIIIIIIIIIHIIIHIIIIIHIIIIIIIIGIIHIIIIIIIIIIHHGIIIHFHIIIHHIIIHIIIIIIIHGIHIIIIIIIIIIIIIIIIHIIIIIIIIIIIIIIIIIIIIHIHIHIIIII
@HISEQ:711:H5NNWBCX2:2:1101:8506:5331:ATCTCGTA
TTAAGTTCAGCGGGTATCCCTACCTGATCCGAGGTCAAACTTAGAAAGTGGGGGTTGCTGGCCAGCATCCACCTAGAACTCAAGAGCGAGGAGTATTACTACGCTTAGAGCCAGATGGCGCCGCCACTGATTTTAAAGCCCGCGGTTTCCCACTGGGCTCAAGACCAAGCTGAGCTTGAGTGTTGTACTGACGCTCGAACAGGCATGCCCGGCGGAATACCACCGGGCGCAATGTGCGTTCAAAGATTCGATGATTCACTGAATTCTGCAATTCACATTACGTATCGCATTTC
+
IIIGHHIIIIIIIIIIIIIHIIIIIIIIIIHDEHHIHHFEHIIIIIIIIIGGHIIIIIIHHIIHIHHDFHHHHHIIIIIIHIIIIIIIIIHIIHIHIIIIIIHIIIIIHIIIHIIIIHHHIIIIIIIIIIHHIIIIIIIIIIHIIIHIIIIIIIIIIIIIIIIIIHIIIIIIHIIIHIIIIIHIIIIIIIIIHIHIIIIIIIIIIIIIHIIIIIIIIHHEDHHE?CHHHIIIIIIIHHHIIIIHGIGIIIIIIIIIIIIIIIHIIGIIIHIHHIIIIIIIIIIIIIIIIIIII
@HISEQ:711:H5NNWBCX2:2:1101:8762:5347:ATCTCGTA
TTAAGTTCAGCGGGTAGTCCTACCTGATTTGAGGTCAAGAAGTTCATTAAACATTGTCCAACAAGGGACTATTAGCAGCTGAACTAGTCAGAGAGCAATCATCACAGTGTAGATAATTATCACACTAGTGACGGGACTGCAAACGGTTCCGCTAATGTATTTCAGGAGAGCCGACCTCTTAAAAAAGGCCCGCAAACCCCCATATCCAAGCCCATCACAACTCGCAAAAGCTGGAGGGTTGAGAATTTAATGACACTCAAACAGGCATGCTCCTCAGAGTACCAAGGAGCGCAAGTTGCGTTCAAAGATTCGATGATTCACTGAATTCTGCAATTCACATTACTTATCGCATTTC
+
HIGHHHHEDGHIIHCEHIIHIGIIIICEHIIHIICGHHHIHIHHF?ECGCGHIHHHHH@@@FHHFHIIHHHHIIIIIIHEHFHIHEHFECHIIHIHIHHGHIIFHGHIHIGIIIHIIFHHIIHHHIHHEHHIHHHDHHHIHIHII=GHGEHGHHGFGHC@GHIIIHHCIIHHHHIHHIIHHHIIHHHHIIIHED<?IHHHHIGDCGHFF?HHHHHIEED<E<HHGEHGFGHFHE@=FIIIIHHG@1C@@@CEGC<DDHGCDHHGGHCFHEDHHHHHGHCIHCCCGHGHECIHIHHHDHHCHIIHCCIIHIIHIIGHHHHIHIHGHEGIIGIHHHEHIIHHH@FHHIGHHHGHHEE
@HISEQ:711:H5NNWBCX2:2:1101:12531:5265:ATCTCGTA
TTAAGTTCAGCGGGTATCCCTACCTGATCCGAGGTCAACCTGAAAAAAATTGGGGGTTGCTGGCGAGCACACGACCGGACCTCCAGAGCGAGAAGAATTACTACGCTCGGAGCCGGACGGCACCGCCACTGACTTTAGGGCCCGCCGGGGCGGCGGGGTCCAACACCAAGCTGAGCTTGAGGGTTGTAATGACGCTCGGACAGGCATGCCCCCCGGAATACCAGGGGGCGCAATGTGCGTTCAAAGATTCGATGATTCACTGAATTCTGCAATTCACATTACTTATCGCATTTC
+
HHIIIEHHIIIGCEHHIIIIIIIIIHICHHIIIIIIIIIIIHHIIIIIIIIIHHDIIIHIIE?GHIICDCFHEHIIIEHHIIIIIIIHIIHIIIIIIHIIIIIIIIIIIIHHIICHHHIIHIIIIHIIHHHHIIHIIIFIIIIIIIIIIIHIIIIIII?IIIHHHIIIIIIHHIIIHHIIHHIIIIHHHHEHHHIIIIIIIIIIIIIIIHHIHIIHIIHHHGEHCEHIIHHHIHIHIHIIIIIIHIIHHIIHIIIIIIIHCCHIIIHIIHGIIIIIIIIIIIIHFIIIIIIIHI
@HISEQ:711:H5NNWBCX2:2:1101:13227:5379:ATCTCGTA
TTAAGTTCAGCGGGTAGTCCTACCTGATTTGAGGTCAGATTTCAAATTACATTGACCGCCGCTCCACAGGCGAGTCGTGGGAGGACACCAAAAGGGGAACTTCTCGGTCGAGCGAGGATGGTACAACGCCCAGTCGAGTTCGACCCACAGGTCCAACCGATGCATTTGAGGGGAGCCGCCTCACGGCAGCAGGCCCCCAACTCCAATCCCCAGTCCCGCACGAAACGGGAGGGGTTGATGACTTCAAGACACTCAAACAGGCATGCTCCTCGGAATACCAAGGAGCGCAAGGTGCGTTCAAAGATTCGATGATTCACTGAATTCTGCAATTCACACTACTTATCGCATTTC
+
IIIFHFHHIIGIHHIIIIIIIIHIIIIIIIHHHIIIIIIIIIIGHIIIIIIHHHIIIIIIGIIIIIIHIHHIDHHIIIHIHIIIIIIHIHHIIIIIIIHHHIIIIGHHHHIHGHHHDHIHGHIHIIIC<?DHIHHFHGHHGHHHHIHHIEHHH?FHHHHHECHHHIIIIHICHDHGIDHHHIEEHIFIIHHGHHCIIIHIIHHIHIHIHHHHEHHDHCHIHHCE<</=IHHEHHCEHHCIIIHGIIHHHIIHHIHFHIIIHIHIHGIIIHIIIIHHIIHHCGHDIIHIIIIHHHHHECHIIIIIIHIIIIIIIIIIIIHIIIIIIHGIIIHIIIHIIHIHIIIIIGIIIII
@HISEQ:711:H5NNWBCX2:2:1101:14815:5318:ATCTCGTA
TTAAGTTCAGCGGGTAGTCCTACCTGATTTGAGATCGAATGTTCAAAAGTTGTCTTCGCTGAGGAGAGACGTTTGTGAGCCCCAATGAACCTTCATCGCTGAGGGTAACCTGGCGGGCGACCGCGAGCGTAGATAGTTATCACACCCGTGATGCCACCAAACACTGGCAAGCTGATTCATTTGAGAGGAGCCGGCCACAGGGCCAGCAAACCTCCAAAGTCCAAGCTCATCGCGGAAGACCACGAGAGTTGAGGTGTTCATGATACTCAAACAGGCATGCTCCAAGGAATAACCAAGGGGCGCAAGGTGCGTTCAAAGAGTCGATGATTCACTGAATTCTGCAATTCACATTACTTATCGCATTTC
+
@HHCCDCGHGHIGC?EHHHHGFHHHG?<CGGHHH@CD011<D?HE@<DFGHHEH@CH@C<CCGGHDHC<CHGHEHHIHCHIHGGH?FE@EHHHHH@G<ECEHHC0<<FGHIH@FEDDH/DDD/?/F<CD<D/<D@@HH0DECEDFHIHEE?FHHG/:/DFFHDF/:HHGEHHHEBCHHEHHEHHGFEBFHHDCHCF?GF.@E6CHAHHHIHHFCEFG?GCCHHCHCCEECHDFHCD</D@@@HGHFCCFHG@E@GF<1@HGC1GHG@FCEHGIHCHHHGIHHHFIHGCEGEHC?HHHCD?DHIHGEHCCIHHG1EEHEEEHE1HF<HECGEEH?HEGEEEH?@F@D1<<<E@HF@EHIHHE?<IHD
@HISEQ:711:H5NNWBCX2:2:1101:15753:5496:ATCTCGTA
TTAAGTTCAGCGGGTATCCCTACCTGATCCGAGGTCAACCTGTAAAAATTGAGGGTTGTTGGCAAGTAGACCTACCGGACTCAATCGCGAGGAGTATTACTACGCGTAGAGCCGACAGGCACCGCCACTGATTTTAGGGGCCGCGAGACCGCGAACCCCAATACCAAGCGAGAGCTTGAATGGTTATAATGACGCTCGAACAGGCATGCCCCCCGGAATACCAGAGGGCGCAATGTGCGTTCAAAGATTCGATGATTCACTGAATTCTGCAATTCACATTACTTATCGCATTTC
+
IIIHIIIIHIIIIIIIIIIIIIIIIIIIIIIIIIIIIIIIIIIIIIIIIIIIHIIIIIIIIIIIIIIEHIIIIIIIIIIIIIIIIHIIIIIIIIIIIGIIIIIIIIIIIHIIIIIIIIHHHIIIIIIIIHIIHIIIIIIIIIIIIIIIIIIIIGHIHIIIIIIIIIIIIIIIIIHIIIIIGIIIIIIIIIIIIIIIIIIIIIIIHIIIIIIIIIIIIIIHHEIIHFIIIHIIIIIIIIIIIIIIIIIIIIIIHIIIHIIIIIIIIIIIIIIIHHGIIIHIIIIIIIIIIIHGII
@HISEQ:711:H5NNWBCX2:2:1101:19278:5384:ATCTCGTA
TTAAGTTCAGCGGGTATCCCTACCTGATCCGAGGTCAAACCTTTGTCAAAAGCAGTTAAAAGGCAAGCAATCCTTAATGAAGCCTCCAAAGCACAAGAGTGTCCACTATGCTTGAGGTCACTTTAGGCACTGCCACTAATTTTCAGGTACATAACCAACCCAATGCAAGGGCAGTCATGACAACCCAACACCAAGCTTCTAGGCTTGAGATTGATTTTATGACGCTCGAACAGGCATGCCCTTTGGAATACCAAAGGGCGCAATGTGCGTTCAAAGATTCGATGATTCACTGAATTCTGCAATTCACATTACTTATCGCATTTC
+
HHHFEHHHIIGDGHIIIHEHHIIIIIGIIIIIIIIIIHIIHHHIIIHIIIIGICHEHIICHIHIHHHHHHIHIIHGIIHHHIHIIIIHIHHGHHHCHHHIIIIIIIGHIIIHIIIIHHIIIIHIIIHIIIIEHHIHIIIHIIIIIHIIHHHHHIIIIEGHHHHHIIIIHIIGIHHIIIIIHIIIIHHIIIIHIHIIIGIIIIIIHCIHGIIIIIHHEHEHHEDFGEFIIIHIIIIIIIHEHH?HCIIHIHIHHHHEGGIGIIIHECHHECHHIIIIIIIIHHIIIHIIIIIIIIIIHIIIIHFIIHIIIIIGIIHIHIIIIIHG
@HISEQ:711:H5NNWBCX2:2:1101:20949:5426:ATCTCGTA
TTAAGTTCAGCGGGTATCCCTACCTAATCCGAGGTCAATCATTAAAAAATGGGGGGGTTCTGGCGAGTATCCACCAGGTGTCTATAGCGATGAATTTACTACGCTTAGAGCCTGACAGCACTGCCACTGATTTTAGAGGCTGCCTTAACAGCAGGCCTCAACACCAAGCTAGGCTTGAGGGGTGATAATGACGCTCGAATAGGCATGCCCCTCGGAATACCAAGGGGCGCAATGTGCGTTCAAAGATTCGATGATTCACTGAATTCTGCAATTCACATTACTTATCGCATTTC
+
HHHIHHHIHHIHIHIHHIFHIIIIHIGHGHIIHCEHHEFHIEFFHHIIIIIIIIIHIIIIG?DEDHIIFHH<DGFHHHIIHHHIIIIEEHIIIGIHIIIHHIIIIHIHHHHHHIIIHHEHHHIIIIHHIHHHHGHEFHHFHGEHHHIIFHIIIHHHHHHHHH<BDEHIHIGHHHGIIIHHHIIIHHHHHHEHHHHGHHHIIHIHIIHGIHGIHHIHIHIHHEHE<G?HHFFHDHDHGIIHHHFGDEIIHHDHEHHGHHHIHGIIHIIIIIIIIIIIHIIIHHHEIHHIIIIII
@HISEQ:711:H5NNWBCX2:2:1101:1621:5513:ATCTCGTA
TTAAGTTCAGCGGGTAGTCCTACCTGATTTGAGGTCAAGTTCATTATCATTGTCTAGAAGACAAGTCTACAATTGCAGACAATTTGAGAAGCAAGAAAGGTTAATGCAATACCCTGCAACAGCTCAGATAACAAAAGTGTATCAAACCGAAGCTAGCACCACAAAGTCCTTGCTAATGTATTTAAAAGGAGCTGACAGAAAGAGCCAGCAAATCCTTCAATATCCAAATGCAAAGAAAAGGCAAGTTTTCTAAGCTTTGAGAATTAATGACACTCAAACAGGCATACCCTCCAGAATACCAGAGGGTGCAATATGCGTTCAAAGATTCGATGATTCACTGAATTCTGCAATTCACATTACATATCGCAATTC
+
1FG1C<CDHHEHI<CCGHHHIIIHHEEH@GHIHE<<<CGEFGGHICCGHIHEHIEHHIGHHIIIHHHHHI?GHHHEHHHGHIIIHIHGHHHHIICHHHE?FHHHI?E@HHHIHHEHHHHEHH?@HHHCGH?GHIHHHEHHIHHGIIICHGCH/D@HGHIHEEHIIGHAGC.:FHHHHHHEHHGHFFEH=HI@HEHHEHH?HHHEGFGHHIHHEGCHEH?GCC/HD@HHC/EE@C0HHHCHHHEC0CHHHEH@CFG@IHH@GFEHEHHG?IHHIIHHHGEG@CG@C0IFIIGHHHCEHFFHHCGDFCHCHCEHCHGHHHE?HEFGCIEIIHEHHFGD1HC<FCFIIIIHHHIHHGEG?GCFC=@C@GGHCHED
@HISEQ:711:H5NNWBCX2:2:1101:9699:5662:ATCTCGTA
TTAAGTTCAGCGGGTAGTCTTACTTGATTTGAGATCGAGTTGAACGACACATATGTGTCGTAAAATCCTGCATCAGTCAGCAAAGAGGACGATTATCCTTTATGTTAGCTGCAGCAAAAGTAATAATCCTGTTTGACGAGGACTAAATAGATATGCTTTTAGCTCAGATAAAAGTCCAGCTGCACCTGCATTTCAAGCCGCCCGCCTACCAATGAAGGTTGTTGGGATAGCTCAAGTCCACTCTCCTTTTTTTTTAAAAAAAAAGAGAAAAGTGAGGTGTTTACTGATACTCAAACAAGCATGCTCTTCGGAATACCAAAGAGCGCAATATGCGTTCAAAGATTCGATGATTCACTGAATTCTGCAATTCACATTACGTATCGCATTTC
+
IIIIHHIHHIIIIIIIIIIIIIIIHGGGHGIHHIIIGHHHIIHHIIIIIIIIIIIFEHHIIIIIIHIHHIIIIIIIIIHIIIIIIIIIIIIIIIIIIIIIIGHHHIGGHIHIIHHHIIHIIIIIHGHHIHHHIHHHHFHEDHGIIIHHIHEHHIIIHHGIIIHHHHIIIIIIIIIIEHHGHHHHHFHICHGHHHIIIFHIIIIIHHHHIHHHIIHHHEG@@HHHECEEHEBGHHHHEB.@HA?EFHDHHHHFIHEC-HIIHHFHHFGHIIIIHGIHEEIIIIIIIIHHGGIIHIHGGEIHIHHHIHIGHIIHIIHEHHHEEIIFHIHIGIIIGIHIIHEEHHHEIHHHHIIIHHIIIHHIHHIIHIIIIHHIHFHGHHIIIIIGIIIII
@HISEQ:711:H5NNWBCX2:2:1101:15675:5596:ATCTCGTA
TTAAGTTCAGCGGGTAGTCCTACCTGATTTGAGGTCAAGAAGTTCATTAAACATTGTCCAACAAGGGACTATTAGCAGCTGAACTAGTCAGAGAGCAATCATCACAGTGTAGATAATTATCACACTAGTGACGGGACTGCAAACGGTTCCGCTAATGTATTTCAGGAGAGCCGACCTCTTAAAAAAGGCCCGCAAACCCCCATATCCAAGCCCATCACAACTCGCAAAAGCTGGAGGGTTGAGAATTTAATGACACTCAAACAGGCATGCTCCTCGGAATACCAAGGAGCGCAAGGTGCGTTCAAAGATTCGATGATTCACTGAATTCTGCAATTCACATTACTTATCGCATTTC
+
IIIIIIIIIIIIIHIIIIIIIHIIIIHIIIGHFHHHIIIIIGIIIIIHIIEHIIHHIIIIIIIIIIFIHHHIIIGGIIHIIIIIIIIGHIIIIIHHIHEHHIIIIIIIIIIHIGHIIIIIIIIIIIEHHHIICHFHHIIIIIIIIIHHIIIIIIIIIIIIHIIGIIIHIIIIIIIIIHHIHIIIIIHHHIIIIIIIIIHIHHHHHHHHIGIIIHHIIHHECCIHFGIHHGIGIIIHHHGHIIIIIIIIIHEEIIIIIIIIIIIHIIIIGIIGIHIIHIIIIIIIIIIIIIIHIGGIHFHIHHIHIIIIIHIHIIIIIIHIIIIIIIHGHHIIIIIIHHIHIHIIIHHHIHEHIIH
@HISEQ:711:H5NNWBCX2:2:1101:19916:5500:ATCTCGTA
TTAAGTTCAGCGGGTATCCCTACCTAATCCGAGGTCAATCATTAAAAAATGGGGGGGTTCTGGCGAGTGGCCACCAGGTGTCTATAGCGATGAATTTACTACGCTTAGAGCCTGACAGCACTGCCACTGATTTTAGAGACTGCCTTGACAGCAGGTCTCAACACCAAGCTAGGCTTGAGGGGTGATAATGACGCTCGAATAGGCATGCCCCTCGGAATACCAAGGGGCGCAATGTGCGTTCAAAGATTCGATGATTCACTGAATTCTGCAATTCACATTACTTATCGCATTTC
+
IIIIIHHIIIIIHIIIIIIIIIHIIIIIIIIHIIIIIIIIIIIIIIIHIIHIIIIIIIIFHIEHHHHEE?HHHHHCIHIHHHIIIGIIHHHDHHHGHIIHIHHFHHHHIIIIIIIIIHGHIIIIIIIIHEHHHIHIHIHHHHHIIHHIIIIIHIIIIHHIIGIIIIHIIIIIIIIIHHHIIIIIIHIHCIIIIIIIHIIGIIIIIIIIHHIIIIIIIIIIIIHIHHIIGIIIIIIHIIHGIIIHGIHIIIIIIIIIIIIIGIIIHHIIIIHIIIIIIHIIIHIIHHIIIIIIH
@HISEQ:711:H5NNWBCX2:2:1101:3594:5787:ATCTCGTA
TTAAGTTCAGCGGGTATCCCGACCTGATCCGAGGTCAACCTGAAAAAAATTGGGGGTTGCTGGCTAGCACGCACCGCGGCCTCCGAAGCGAGAAGAGTTACTACGCTTGGAGCCGGATGGCACCGCCACTGACTTTGAGGCCTGCCAGGACTGGCAGAGCCCAATACCAAGCAGAGCTTGAGGGTTGTAATGACGCTCGAACAGGCATGCCCTCCGGAATACCAGAGGGCGCAATGTGCGTTCAAAGATTCGATGATTCACTGAATTCTGCAATTCACATTACTTATCGCATTTC
+
IIIIIIIIIIIIIIIIIIIIIIIIIIIIIIIHIIIIIIIIIIIHHIIIIIIIIIIHIIHIIHIIIIIHHIHIIIIIIIIIIHIHIIIIIIIIIIIIIHIHIIIHIIIIIIHIIHHHHIIIIIIIIIIIIHIIIIIIIIIIIIIIIIIIIIIIIIIIIHIIIIIIIHIIIIIIIIIHIIIIIIIIIIIIIIIIIIIIIIIIIIIIIIIIIHIIIIIIHIIHHIHIHFCHIGIHIIHHHIIIHHHHIIIIIIIIIHIIIIIIIIIIIIIIIHIIIIIIIIIIIIGHGHHHHIIIIII
@HISEQ:711:H5NNWBCX2:2:1101:4060:5834:ATCTCGTA
TTAAGTTCAGCGGGTAGTCTTACTTGATTTGAGATCGAGTTTGACAGAGACAAAACCGTTGCCGGCCTTTTCTCTGTGAAATCCTGCATCAGTCAGCCATAATGGTCAAAACTCCCTTTATGTTAGCTGCAGCAAAAAGTAATAATCCGTTTGACGGGACTAAATAAATATGCTTTTAGCTCAGGAGATTGTCCAGCTGCACCTGCATTTCAAGCAACCCGCCGCAACAGATCTTAAAAGAAAAGGCGTTGGGTTTGCTCAAGTCCAAAACGCTTGAAAAAGATCAAGAGTTTTGAGGTGTTTACTGATACTCAAACAAGCATGCTCTTCGGAATACCAAAGAGCGCAATATGCGTTCAAAGATTCGATGATTCACTGAATTCTGCAATTCACATTACGTATCGCATTTC
+
IIIGHEHHHIICHHHHIIIIIIIIIHHIEHIIGIIIIHIIIIEHHIIIHIIHIIIHHHHHHHIHIHHHHIHIIIIHIIIIIIIIIHHHHIGIIIIIHIGHIIIEHEHCHHIIGIIIHHHHHHHHCFHHEHIIIHEFFHFGHIHFHIIH/GHHHHIFDFEDHEHHHIHIHIIIIIIIIIEFFHEH.BHHHIEHIIFEHIHIIIICGFHIHHCH?HCH,DHH>,=8@HGGHIFH?IIIHEHHCHEB<IHHGE.CHGIIIHCIIIHECHHIHHIIHIHHHHIHHHHIIIIHIIHIIIHHEDEIHIIHIIIIIIIHIIHIIHGIGIHIHIIIGIHHIIIIIIHHHEHIIIIIIIIIHHHHIGIIHIHIHHIIHIHIIIHIHIIIIIHGIHIIIIIIIIIHHIHHIIIHGIIIHH
@HISEQ:711:H5NNWBCX2:2:1101:5316:6000:ATCTCGTA
TTAAGTTCAGCGGGTATCCCTACCTGATCCGAGGTCAAGCGTAAAATGGTAGACTTGTGGATGCCACCGTCAGCAGCGGAGAGCGCAAAATGTGCTGCGCTCCCACACGGGACGGCGGGCTGCCAATGTATTTGAGGCGAGTTCACGCGTGCAGCGGAACAAAACGCCCAACACCCAGCAGGGCTGGAAGGTACAAATGACGCTCGAACAGGCATGCCCCATGGAATACCAAGGGGCGCAATGTGCGTTCAAAGATTCGATGATTCACTGAATTCTGCAATTCACACTACTTATCGCATTTC
+
FECHHHEHFII/FHHHHHF@FEHEFHIH1D@<CHHIIHHHHC0<FH1<<<CH?GH@1C@CFHIHGEH@<FHH<CE@HIII?C=HCHHGFHHIEHHHCH<DEEHHHIHIHIIIHHHIHIGIIIGHHIIHIIIHIIIHIHHGEHHIHIIIIIIIHHIHIGGHIIIIHIIHHHIIHIEHHHGIHIHIIHIHIIIFFHEEHIFHHHIHHII@HHHGIIIH0G<<GC<CEIHIHEG?</0<=CHCCCCCE@CG<GIIHFHIHHGG@FHHHFHHGCD<FGCHH@F11CHHHDHF<F@E1CIIHEIHCD
@HISEQ:711:H5NNWBCX2:2:1101:5798:5936:ATCTCGTA
TTAAGTTCAGCGGGTAGTCCTACCTGATTTGAGGTCAGATGGTCAAGATTGTCCAATGAAGGACTGTTAGAAGCCAGACTTCATTACAACTATGCAGTGAAGATATTATCACACCACACGTAGCATTGCAATTCAATCCAACTAATGCATTCAAGAGAAGTCAAACCTCGAGAGAGAGGTCCAACAGTCTCCAAATCCAAGCCAACCTCACAAAATGAAGTTAGATTGATGATTTAATGACACTCAAACAGGCATACTCCTCGGAATACCAAGGAGTGCAAGGTGCGTTCAAAGATTCGATGATTCACTGAATTCTGCAATTCACATTACTTATCGCATTTC
+
IGIHIHHHIIIIIIDHIHHIIHIIIIIHIEHHHIIIIHGHIIHHIHIIIIIICHIHIHIGIIGIHIFCEEEHIHHHHFHHGHIIHHIIIIIIHIIIIHIIIHHIIHHFGIHHHHHIIIIGHGHHEHCHGIEHIHH@DHGHCHHHHIIGGHIIIIHIHHIIIIFHHHHEHHIIHIHHHHIHHHHIHHHHIHHHHHHIHHHIIIIIIIHFHHIHHHHHHC<1FGHHHF@HHFC1EFFGIIIHHHHGGC1FCCCEHHHHIHHHCHF@IHEGHHCG@FHCHHHGF/IHHEHHHHHFHHHCIHHIHHGHHHEHIIHEHIHEEFHEIHHHFEGCHFHHE=HEF@HHHH
@HISEQ:711:H5NNWBCX2:2:1101:6320:5796:ATCTCGTA
TTAAGTTCAGCGGGTAGTCCTACCTGATTTGAGGTCAGATTTCAAATTACATTGACCGCCGCTCCACAGGCGAGTCGTGGGAGGACACCAAAAGGGGAACTTCTCGGTCGAGCGAGGATGGTACAACGCCCAGTCGAGTTCGACCCACAGGTCCAACCGATGCATTTGAGGGGAGCCGCCTCACGGCAGCAGGCCCCCAACTCCAATCCCCAGTCCCGCACGAAACGGGAGGGGTTGATGACTTCAAGACACTCAAACAGGCATGCTCCTCGGAATACCAAGGAGCGCAAGGTGCGTTCAAAGATTCGATGATTCACTGAATTCTGCAATTCACATTACTTATCGCATTTC
+
IIIIIIIIIIIIIIHHHIIIIIIIIIIIIIIIIIIIIGIIIIIIIIIIIIIIIIHIIIIIIIIGIIIHIGIIIIIIIIIIIHIIIIIIIIIIIIIIIIIIIIIIIIHIIIIIIIIIIGIIIIIHIIIIIGIHIHIGIIIIGIIIIIIHHHIHIIHIIIIIIIGIIIIIIHEEHHIHIHHHIIIHIHHHHIIIIIHIHIIIIHIHHHHIIHHHIIHIHIIHIIHFEHHIIIIHIIIIHIHIIIHEHHGHIIIIIIIHHIHHIIIIIIIIIIHIIIIHIHGHCHGGIHIIIIIIIIHIIIIIIHIIIIIIIIIHIIHFIIHHIIIIIHIIIIIIIIIIIHHIHIIGIIIIIII
@HISEQ:711:H5NNWBCX2:2:1101:8616:5805:ATCTCGTA
TTAAGTTCAGCGGGTAGTCTTACTTGATTTGAGATCGAGTTTAACAAGAATCGTTGCCGACCCTTGTAAAATCCTGCATCAGTCAGCCAATACGGTCAAACTCCCTTTATGTTAGCTGCAGCAAAAGTAATAATCCGTTTGACGGGACTAAATGAATATGCTTTTAGCTCAGGAGAAAGTCCAGCTGCACCTGCATTTCAAGCAACCCGCCGCCGATCTGAAAAAGATTGGCGTTGGGATTGCTCAAGTCCAAAGCTTTCAAAAAAAATCCAAAAGCTTTGAGGTGTTTACTGATACTCAAACAAGCATGCTCTTCGGAATACCAAAGAGCGCAATATGCGTTCAAAGATTCGATGATTCACTGAATTCTGCAATTCACATTACGTATCGCATTTC
+
IIIIIHIHIIIIIIIIIIIIIIIIIIIIIIIIIIIIIIIHIIIIHIIIIIIIIIIIIIIIIHIIIIIDGHIIIIIIIIIIIIIIIHIIIIIIIHHHEHIIIIFHIIIIIIIIIIGGIIIIIHIIIIIIIIIIIIIEHHHIIHIIHHHHHHGIIIIHHHEHCHHHHIFHHIIIEHHHIHIHHIHE@HHHIHGHIIIIIIIHHHHHIIIIIIIIIHHHF?IIIHIIIHIIIHHHCIIHEEHHIHHHGIGHHHGHHHHHEEIIHHDHHGHECHHGHEHHIHHHHHHEHIIIIIIIIIIIHHIIIHIIIHIIIIIHIHHHHGHHHHGIIHIIIHHHHHHHHDHHHIIIIIIIIIIIIHIIHGHHIHIHIIIIIIHIHHIIIIIIIIIIIIIIIGIIIIII
@HISEQ:711:H5NNWBCX2:2:1101:16161:5928:ATCTCGTA
TTAAGTTCAGCGGGTAGTCCTACCTGATTTGAGGCCAGATGTCAAGAATATTAATCGTAAGATCAATGGATTAGAAAGCGGTCTTTAGTCCTGCAACGCGGCCATCCGAAGATGTCCTTAGCGAAATACTTATTACGCCAAGTCAAACCATGTCGCGAGACAGATCCAGCTATTACTTTTAAGACGAGCCGACTTATCATCGGCAAACGTCCAAATCCAAACCAAAGAAAGGTTTTAACCAATCTAGGGTTGAGGGTTTTCATGACACTCAAACAGGCATGCTCCTCGGAATACCAAGGAGCGCAAGGTGCGTTCAAAGATTCGATGATTCACTGAATTCTGCAATTCACATTACGTATCGCATTTC
+
HHIHIIHIHIIIIIIIIIIIHHIIIHIIIIII?HHIHHHHIHHIHGHEHHIHHHIGHHHHEHHGHHHIHIHIIIIIIIEHIIIIIHHIIIEHIGHIGHDCDHIIIIIHHCHHIIHHIIIHICHHHIIIIIIIIIIIIIIIHIHHIIIIHIIFFDGHHIIIFHIIIIIIHIIIHIHHHIIHIGHHHHDCHHHH?FIHHIHEHIIIIIIIHGFEHGIHIHHHIHHCFH?HHHDHHFIIIIIIHGFD/DHIHHIGIIIHIIGIHHIIIIIHHIIIIIHIIHHIHIIIHHHF?HHIHGIHHHHIIIIHHHHCIIIIIIIIIIIIIIIIIIIIIIIIIIIIIIIHIHHIIIHIIIHHHIHIHHEHIHHHHHI
@HISEQ:711:H5NNWBCX2:2:1101:18088:5768:ATCTCGTA
TTAAGTTCAGCGGGTATTCCTACCTGATCCGAGGTCAACCTTGCGAAGATTCGTCTGGTGTACGGCGTGGCCGCGCCGCGTCCCGGTGCGAGGTGTTGCTACTACGCAGAGGAAGCCGCGGCGTGACCGCCACTGCATTTCGGGGCCGGCCGCCGGGGCGGGGGCCGATCCCCAACGCCAAGCCGCAGGGGCTTGAGGGTTGAAATGACGCTCGAACAGGCATGCCCGCCAGAATACTAGCGGGCGCAATGTGCGTTCAAAGATTCGATGATTCACTGAATTCTGCAATTCACATTACTTATCGCATTTC
+
IIIIIHIIIIIIIIIIIIIIIIIIIIIIIIIIIIIIIIIIIIIIIIIIIIIIIIIIIIIIIIIIIIIHIIIIIIIIIIIIIIIIIIIIIIIIIHIIIIIIIIIIIIIIIIIIIIIIIIIIIIIIIIIIIIIIIIIIHHIHIIIIIIIIIIIIIIIIIIIIIIIIGIIHIIIIIIIIIHIIIIHIIIIIIIIIIHIIIIIIIIIIHHIIIIIIIIIIIIIIIIIIIIIIIIIIIIIIIIIIIHIIIIIIIIIIIIIIIIIIIIIIIIIIIHIIIIIIIIIIIIIIIIIIIIIIIIIIIIIIIIIIIIIIII
@HISEQ:711:H5NNWBCX2:2:1101:19532:5938:ATCTCGTA
TTAAGTTCAGCGGGTATCCCTACCTGATCCGAGGTCAACCTGAAAAAAATTGGGGGTTGCTGGCGAGCACACGACCGGACCTCCAGAGCGAGAAGAATTACTACGCTCGGAGCCGGACGGCACCGCCACTGACTTTAGGGCCCGCCGGGGCGGCGGGGCCCAACACCAAGCTGAGCTTGAGGGTTGTAATGACGCTCGGACAGGCATGCCCCCCGGAATACCAGGGGGCGCAATGTGCGTTCAAAGATTCGATGATTCACTGAATTCTGCAATTCACATTACTTATCGCATTTC
+
IIIIIIIFHHIIIHIGHHHHHIIIIIIHIGIIHHIHHIIIIIIIIHHIIIHIGHIIHHIIIIEHIHHEHHHIIIIIIDHHIHIIIIIIIIEHHHIIHIIHHIIIIIHHIIHHIIIIIIIIIIIIIIIGHIIHIIIIIHHHHHIIIHHIIIIIIHEHIHIIHIIIIIIIIIIIIHHHHHIIIIIHIIHHHHIIIIIHIIIIIIHIIIIIIIIIIIIHIIIIIHHHIHIGIIIIHFC?IGIIIIIHG=GIIHIIHEEHFHHHIIIIHIIHIHIHFIIIIIHHIIHHGIIIIIGIII
@HISEQ:711:H5NNWBCX2:2:1101:19902:5955:ATCTCGTA
TTAAGTTCAGCGGGTCTTCCTACCTGATCCGAGGTCAACCTTGGGTAAATAAGGCTTTTTAACGGCCGGAACCCGCAGCACGCCCTGAGCGAGATGTATTACTACGCTCGGAGTGACTAGCGAGCCCGCCACTGGTTTTCAGGGCCTGCGGCAGCCGCAGGTCCCCAACACAAGCCGGGGGCTTGATGGTTGAAATGACGCTCGAACAGGCATGCCCGCCAGAATACTGGCGGGCGCAATGTGCGTTCAAAGATTCGATGATTCACTGAATTCTGCAATTCACATTACTTATCGCATTTC
+
IIIIIIIIIIHIIIIIIIGIIIIIIIIIIHIIIIIIIIHIIIIIIHIIIIIHIIHIIIIIIIIIIIIHIHIIIIIIHIIIIIIIIIIIIIIGIIHIIIIIHIIIIIIIIHIGIIIIIIHIIHGIIIIIIIIHIIIIIIIIIIIIHIIIHHIIIIIIIHHHHIIIIIIIIIIHIIIHIIIIIIIIIHIIIIIHIIIHHIIHIHIHIIIIIIIIIGIIIIHIIIIIIIIIIIIHHHGIHIIIHHIIIIIHIIIIIIIIIIIIIIHHHIIGIIIIHIIIIIIIIIIIIIIIIIIHIHHHGHII
@HISEQ:711:H5NNWBCX2:2:1101:1677:6027:ATCTCGTA
TTAAGTTCAGCGGGTAGTCTTACTTGATTTGAGATCGAGTTTAACAAGAATCGTTGCCGACCCTTGTGAAATCCTGCATCAGTCAGCCAATACGGTCAAACTCCCTTTATGTTAGCTGCAGCAAAAGTAATAATCCGTTTGACGGGACTAAATGAATATGCTTTTAGCTCAGGAGAATGTCCAGCTGCACCTGCATTTCAAGCAACCCGCCACCGATCTCAAAAAGATTGGTGTTGGGATTGCTCAAGTCCAAAGCTTTTCGATTAAAAAATCCAAAGGCTTTGAGGTGTTTACTGATACTCAAACAAGCATGCTCTTCGGAATACCAAAGAGCGCAATATGCGTTCAAAGATTCGATGATTCACTGAATTCTGCAATTCACATTACGTATCGCATTTC
+
IIHHIFGHIFHIIICCCFHIGIHIIHHHHEHHHIIIIHHFHIIIIIIHHIHIHHIHIIHHIIHEHHHCHGHHIIHIHGHGIIIIIIIIIIIIIH=@EHHHIHIIIIIIIIIIHHHHIHIIHIIIIHIIIIIIHIIEHIHHEGHEHHHHHHHHIIIIIIIHHFGEHHCHHHIHEHHHHHHHHGHHHHIIIHHEIHHIIIIHGEHIHHHHEEEEHIHHB-E<IIHIHIIHIHHIHFGFG?GIIHIIHIIHGIHIIHHHC/E?GHHEHHHGHGIHFHF?CHHCG@HIIIIIHHHIIHHIIIHHHHGHGIIIIHHHHEIIHIHIHIIHIGHIIHGHHDIIHIIIHIIIIIIIIHIIIIIIIIIIFIHGEEHFHGHHHHCIIIHIIIIIIIIIIIIIIIIIIII
@HISEQ:711:H5NNWBCX2:2:1101:4152:6204:ATCTCGTA
TTAAGTTCAGCGGGTGATCCTGCTTGATTTCAGATGCAAGTAAGTTTGTGTGACTAAGCACTGGCAGCTTACGCTGCACTGCCTCAGCTCTCAATGAGTTCACATTGTGAGCAATGTGACTGCTGCATTGAGTGCGGCCCTCGAACAAGTCGAAGCCGCTCGCAGAGCGCAGAGTGCTTTCATGCTTAGCAAGAGAAGGGTATCTCTCGCATTATGATATGGGTTAGGAGATAAAGAGACACTGAAACAAGCATGCCGACTGGAGAGCCAGCCGGCGCCAGTTGCGTTCAAAAATCTGATGACTCACGGTTCTGCAATTCGCATTGCTTATCGCACTTC
+
IIIIIIIIIIIIIIIIIIIIIGIIIIHIIHIIIIIIIIIIIIIIGHIIIIIIIIIIIIIIIIIIIIIHIIGIIIIIIIIIIIIIIIIIIIIIIIIIIIIHIIIIIIIIIIIIIIIHIIIIHIIIIIIIIIIIIIIIIIIIIIHIIHIIIIIIIIIIIIIIIIIIIIIIIIIIIIHIHIIIIHIIIIIIHIIIIIIIIIIIIHIIHIIIIIIIIIIIHHIHGIGIIIIIIIIIIIIHIIIIHGIIHGIHIIIIHHIIIIIIIIIIIIIIHHEIIIIIIHHIIIIIIIIIIIIIHIGIIIHIHFIIIHHIIIIIIIIIIHHHIHHIIIIHIIIIIIIIIII
@HISEQ:711:H5NNWBCX2:2:1101:6699:6219:ATCTCGTA
TTAAGTTCAGCGGGTTTTCCTACCTGATTTGAGACCAAGTTTTTGGAAGACACACCAACAGGGATGCATCCACCAATGTAATGGTTGGGTACACAACAAGTGAGCCTTTGAACAAAACACCATCGTGAGGATCAAGTTCTTTCAAACTCCATTCATGCACTCTGGGCTTTGTTGAGGACAACAAGAGCTGTAGACATTTCATTTAAGATCATTGTAGACTCGGAGGTCCACAAACGATCCAGATCCACAGAGGAGCACCTCCCAACTTTGAACTGTTCCAAAGAGGGAGGGACATATGAGGGTTTTATCGATTCTCAAACAGGCATGCTCTCCGGAATACCAGAGAGCGCAATGTGCGTTCAAAGATTTGATGATTCACTGAATTCTGCAATTCACATTACTTATCGCAATTC
+
C@CF1<@G?GEHHCC0<<G@GHHE?GCH@GCGD1G1DG@1<DHHCHEEEC@F<FHDCFE?@FCEE=@FHIIICEHEHIIIICC?CHHDD0D?FE1EGHHCF?1FHG1<DC<1CG?GHHIHEHEHH0<?@HHHCHIIEHIIIHGE@HHFHEHC=CHHEHEEHHEFFHIHHF?GH?HECGHF@H@AA@?..::BG@AGHE@H.BH@HF8F@GHHHHHF8-7,-..@EF.-.8-@B8-?66..6.9.8.6.GD.8:..G@HD7,/</<//CD?ED////D/EEHHGFC/HHHC@F0D<0<<GD0G@HGC@@<@?@HHCEEC<C<<<1<<C0/CHE<11IHHD1CHD<CHC0?HHC/DHH@C<11<111<FHGCG@<@EGD1HH?HHHEG?GCEG@D1D<1C@F1G@@HHG1EE?</
@HISEQ:711:H5NNWBCX2:2:1101:7194:6137:ATCTCGTA
TTAAGTTCAGCGGGTATCCCTACCTGATCCGAGGTCAACCGTAAAAAATGGGGGGTTCTGGCAGGCAACCGCCGGGACCCTATAGCGAGAGAATTACTACGCTTAGAGCCAGACGGCACCGCCACTGATTTTAAGGGCCGCGGGACCGCGAACCCCAAGACCAAGCCGAGGCTTGAGTGGTTATAATGACGCTCGAACAGGCATGCCCCTCGGAATACCAAGGGGCGCAATGTGCGTTCAAAGATTCGATGATTCACTGAATTCTGCAATTCACATTACTTATCGCATTTC
+
IIIIHHHIHIIHGDIIFHCHHIIIIIGGHGIIIHIHHIHIIHHHDCHHIIIHGHIIIIHHIIHGHDHFHHHIGHEEDHIHIIIFHHIHHHIHHHGIHHHHHHHHIIIIIHHHHHHHHIHIIHGIIHHIHHIIIIHIIIHIHHEHHHIIIIGIIHIIIHHHHHIHIHIIHHIHIHIIIIIIHGHFHHHHEHHGHHIIHHIHHIHIHIHIHDHHFIIIIHHHHIHHHHH?HIHHHIHHHHGIIIIIIIIIIIIHHIHHIHFHIIIIHIIIIHHIIIHEGFHHIGHIIIIGHII
@HISEQ:711:H5NNWBCX2:2:1101:8864:6157:ATCTCGTA
TTAAGTTCAGCGGGTATCCTCATCTGATCCGAGGTCAAGAGTCAGGGGCCGAAAGCCCGAAGTTTAGGCGGCGGATTCTAAAGGCTGGTGACGGTATATTCTACGAGTCAACACAATTATTATCTACCGCTAGCTTCACGTTTAAGCGGGGGAACCTGCCCGCACCGAAGCGCGGCGGCCACTCCCCACGCCAAAAACCGTGTCTACAAAATTGCAAACCGGAGAGGTTTTACTGACGCTCGAACAGACGTGCCTACCGGAATCCCAGAAGGCGCAATGTGCGTTCAAAGACTCGATGATTCACTGAATTCTGCAATTCACATTAACTATCGCGTTTC
+
IHHHIHHHIIIIIIDHIIHIIIIIIIIIHIIIIIIIIIIIIIHHFFEHGIHHHDHIIIIIIIIHIIHGHIIIIIGIIIHIGIIHIIIIIIHIHIIIIIIIIHHIIIIGHHHIHIIIIIHIIIIIIIIIGIIIIIIIIHIIIIIIHHHIHHHHHHEHHHGIIIHHIHHEHHIIHIEHIIIIIIHHIIIIIIIIIIHIIIIIIIIIIIIIIIIHIIIIDCIHHIHHIHHGHHHGIHHHIIIIHIIHHFHHHHIIIHHHIHHHIIIIHIIIHHHIHIHIIGIHCIHIIHHHGIHHHIHHFGIIIIHIIHHHGIIHHGIIHGHHFHHGIHHIIHHEHHFIII
@HISEQ:711:H5NNWBCX2:2:1101:9972:6006:ATCTCGTA
TTAAGTTCAGCGGGTATCCCTACCTGATCCGAGGTCAACCTTAAAAAAATTAGGGGTTGCTGGCAAGTAGACCTACCGGACTCAATCGCGAGGAGTATTACTACGCGTAGAGCCGACAGGCACCGCCACTGATTTTAGGGGCCGCGAAACCGCGAACCCCAATACCAAGCGAGAGCTTGAGTGGTTATAATGACGCTCGAACAGGCATGCCCCCCGGAATACCAGAGGGCGCAATGTGCGTTCAAAGATTCGATGATTCACTGAATTCTGCAATTCACATTACTTATCGCATTTC
+
IIIIIFHIIIIIIIIHIIIIIIIIIIHFHIHHHHHHIIIIIIIIIIIIIHIIIIIIIIIIIHIIIFGHHHHHIIIIIIIIIIIIIIIIIIIIIIIIIIIIIIIIIIIIIIIIHIIHIIIGHIGIHIIIIIHIIIIIIIIIIIHIHIIIIIIIIIIIIDHHHHHHIIIIIIIIIIIIIIIIIIIIIHHHHFHHHIIIIHIIIIIHIIIIHIHHIIHHIIIHIIIIHHCIIIIHHIHHHIIIIIIIIIIIIIIIIIIIIHHHIIIIIIIIIIIHIIIIIIIIIIIIIIIIIIIIIII
@HISEQ:711:H5NNWBCX2:2:1101:9951:6138:ATCTCGTA
TTAAGTTCAGCGGGTATTCCTACCTGATCCGAGGTCAACCTTGGGTTAAAAGAAGTTCCTTTAACGGCCGGAGCGCGCCGCGCCTCCCTAGCGAGATAGGATTCTACTACGCTCGGAGTTCGCCGCGAGCCCGCCACTCAATTTCGGGGCCTGCGGCAGCCGCAGGGCCCCAACACCAAGCCGGGGGCTTGAGGGTTGAAATGACGCTCGAACAGGCATGCCCGCCAGAGTACTGGCGGGCGCAATGTGCGTTCAAAGATTCGATGATTCACTGAATTCTGCAATTCACATTACATATCGCATTTC
+
HIIIIGHIGHHHIIIHHHIIIIGIIIIHIHIIICCGCCFHHHFHHHHHHHGHGIIHHHHHIIIIIHCFHGCDCEHHHHHIICHHIHHIGHIHIIHHIHF@FHHHHIEFHIIHHHIHFHEGFHIGIIIIHIHIIHHIHIIIGIGHIIIHIIHHGHHEDDHIIIHIHHEHGIHIHHHHHDGHHIIIIHGHHCIIIIIHFGIIHFHCHHFHHHIIIIIFHHHHGHCGHHIIHIHGIIIIHEIIGIIIHEFDIIGIIIHIHHIIIIIIIGHHIHGHIIIIIGIIHGIIIIGIIIIHFD<IHIIHHGHHHI
@HISEQ:711:H5NNWBCX2:2:1101:11256:6069:ATCTCGTA
TTAAGTTCAGCGGGTAGTCCTACCTGATTTGAGGTCAGATTTCAAATTACATTGACCGCCGCTCCACAGGCGAGTCGTGGGAGGACACCAAAAGGGGAACTTCTCGGTCGAGCGAGGATGGTACAACGCCCAGTCGAGTTCGACCCACAGGTCCAACCGATGCATTTGAGGGGAGCCGCCTCACGGCAGCAGGCCCCCAACTCCAATCCCCAGTCCCGCACGAAACGGGAGGGGTTGATGACTTCAAGACACTCAAACAGGCATGCTCCTCGGAATACCAAGGAGCGCAAGGTGCGTTCAAAGATTCGATGATTCACTGAATTCTGCAATTCACATTACTTATCGCATTTC
+
HIIIICGHIIIIIIIIIIIIIIIIIIIIIIHIIIIIIHHHIIIIIIIIIIIIIIIIIIIIGIIIIIHHIHHIIHIIIIHHHIIHHHIIHIHIHIHIIIHHHIIHIIHHIIHIIIIIIIGIIGHIHIIIIIIIHDGHIIIIIIGIHIIIIIHIIIIIIIIIIIIIIHHHIHHHIHGHIIIIHIIIIIIIHHIIHIIIIIIIIHHIIEHIIIHHHHHIGIGIIIHIHHIHGHHIIIIIIIGIIIHHHIIIHECIIIIIHIIIIIHHHHHCHIIIIIHIIIHHIIHIIIIHIIIIIHIIHHCIIGIHIIIIIGIIIIIHIIIHIHHIIIIIHHHIIIIIIIIIHIIIGIIIIIG
@HISEQ:711:H5NNWBCX2:2:1101:14805:6115:ATCTCGTA
TTAAGTTCAGCGGGTATCCCTACCTGATCCGAGGTCAACCTTAGAAATGGGGTTGTTTTACGGCGTAGCCTCCCGAACACCCTTTAGCGAATAGTTTCCACAACGCTTAGGGGACAGAAGACCCAGCCGGTCGATTTGAGGCACGCGGCGGACCGCGTTGCCCAATACCAAGCGAGGCTTGAGTGGTGAAATGACGCTCGAACAGGCATGCCCCCCGGAATACCAGGGGGCGCAATGTGCGTTCAAAGATTCGATGATTCACTGAATTCTGCAATTCACATTACTTATCGCATTTC
+
EEEHIEHIHHHHGCEHEHIIIIIIEFHHGHHHIIHHHIIIEHH1FEHEHHIHHGDHEHHE?GHIHIIIHIHHIHIIIIIIIIHHIIHHGHHHEHHIIIIIHEHFIIIIIIHHHFCCGHHHHHHHIIHIIIHIHIEHIIEHIEHIHIIHIIIHCEHIHHHIIIIIHHIIHHGGHHHIHHGHIIIIHHIHHHHGHHIIIIHIIHHHIIIHIIIIIIIIIIIIIIHIIIHFIIIHHIHIHHIIIIIIIIHHHIIHIIIIIIIIIIIIIIIIIIIHHHIIIIIHIIIIIIIIIIIIIIII
@HISEQ:711:H5NNWBCX2:2:1101:16330:6233:ATCTCGTA
TTAAGTTCAGCGGGTATCCCTACCTAATCCGAGGTCAATCATTAAAAAATGGGGGGGTTCTGGCGAGTGGCCACCAGGTGTCTATAGCGATGAATTTACTACGCTTAGAGCCTGACAGCACTGCCACTGATTTTAGAGACTGCCTTGACAGCAGGTCTCAACACCAAGCTAGGCTTGAGGGGTGATAATGACGCTCGAATAGGCATGCCCCTCGGAATACCAAGGGGCGCAATGTGCGTTCAAAGATTCGATGATTCACTGAATTCTGCAATTCACATTACTTATCGCATTTC
+
IIIIIHHIIHHHHDHIHHIGHIIIIEGHDHHEHHHGHIGIHIIIHIHIIIIHGIHICHIGHHGIIHIHIFIIHHIIHIIIHIIIHIIIIIIIHIIGHHIIIHHHHIHIHIIIHIIHIIIIIIHHIHHHHHIIIHHHHIIHHIIHIHIIHHIHHIIIIHIIIHGIHHHHIIHHGHIGIIIHIIHIIHHHIIIHIIIIIHHHIIIHHHIIGHHIIIIIHHEGGGEEHEDHFHHHHIGHIIIHHGHFEFHHHIIHIHIIIHIIHHGHFGIIHIIIHIIIIIHH?IIHGIHIHHHII
@HISEQ:711:H5NNWBCX2:2:1101:17013:6229:ATCTCGTA
TTAAGTTCAGCGGGTATTCCTACCTGATTCGAGGTCAACATTCAGAAGTTGGGTGTTTTACGGCATGGCCGCGCCGCTCTCCAGTTGCGAGGTGTTAGCTACTACGCAATGGAAGCTGCGGCGGGACCGCCACTGTATTTGAGGGACGGCGTGTGCCCACAGGGGGCTTCTGCCGATCCCCAACGCCAGGCCCGGGGGCCTGAGGGTTGTAATGACGCTCGAACAGGCATGCCCGCCAGAATACTGGCGGGCGCAATGTGCGTTCAAAGATTCGATGATTCACTGAATTCTGCAATTCACATTACTTATCGCATTTC
+
IIIIIHIFHGHIIIHIIIIIIIIIIIIIIIIIHIIIIHIIIEGHIIIIIIIIIHHIIIIGHDHHIIGGHIIHIHHHHIIIIHIIHIHIIHIIIHHHFGHHIIHIIIIIIHIIIIIIIHIIIIIIGIHIIIIIIIIHEHHIHHEHIGIEHHIIIIIIIIIIIHGHIHGHIIIIIIHIIIIIIHIIIIIIHHIIIIIIIIHHHIIIHIIIIIIIIHIIIIIHIHGIHHHIGIIIIGIIIIIHIHHIGHIIHIIIIGHHCCCIIIIIHIIIIIIIIIIGIHIHIIIIIIHIGIHIHHHHHIIIIIIIIIIIIIIIHHIIH
@HISEQ:711:H5NNWBCX2:2:1101:1421:6295:ATCTCGTA
TTAAGTTCAGCGGGTAGTCCTACCTGATTTGAGGTCAGAGTCAAAAATTGCCCGAGGGCGATTGTAAGCAGTCATCACAACCTTCACCGACGAAACTTATTACGCCGACTACGGTGCTATCCCGCTAAGTCTTTTAAGGCGAGCCGGCAGAGCGGCAACACCCAAGTCCAATCTCCTCGGAAACCCGAGGGATTGAGTCTACATGACACTCAAACAGGCATGCCCTCCGGAATACCAGAGGGCGCAAGGTGCGTTCAAAGATTCGATGATTCACTGAATTCTGCAATTCACATTACTTATCGCATTTC
+
HHIIIIIIHIIIIIIIIIIIIIIIIIIIIIGIIIFHIHIIDCEHHIHIIIHIHICHHGIEC?GHIIGHHIIHIFHFHCGHHIHIHIIFHHIHHHIIIIIHIIHHIIIHHIIIIHHIIIIIIIHHIIIIIIIHHHHHHIGHHHIHHIIHIIIIIIIHHIHHHGGHIIHHHFHIIIIHHHHHHHHIHHIHHIIIIIIIHIIIHIIIIIIIIEIHIHHHHGIIHCGIIIIHG?IIIHIIGIHHHHD?HFHIHIIGIIHIIIHHEEHHHHHEHEIHHIIIIIIIIIHHGIHIIIIIIHHHHHHIIIIIIIII
@HISEQ:711:H5NNWBCX2:2:1101:1792:6399:ATCTCGTA
TTAAGTTCAGCGGGTAGTCCTACCTGATTTGAGGTCAGATTTCAAATTACATTGACCGCCGCTCCACAGGCGAGTCGTGGGAGGACACCAAAAGGGGAACTTCTCGGTCGAGCGAGGATGGTACAACGCCCAGTCGAGTTCGACCCACAGGTCCAACCGATGCATTTGAGGGGAGCCGCCTCACGGCAGCAGGCCCCCAACTCCAATCCCCAGTCCCGCACGAAACGGGAGGGGTTGATGACTTCAAGACACTCAAACAGGCATGCTCCTCGGAATACCAAGGAGCGCAAGGTGCGTTCAAAGATTCGATGATTCACTGAATTCTGCAATTCACATTACTTATCGCATTTC
+
HIIHIGFIHHHIHIEEHIIIHIIIGEEHIHHEIGDEGHIGHHIIIIHIIIIIIIHIHIIIIIIIIIIFFHHHIIHIIIIHHHHHHHIIGHEHHHGHIDHHEHHHIIHHI<CDHD<HHHIIIHHII?HHHG?DGDFEHIGHHEHHHIIHHHHHCGHHIIHIIIHIGDHHIIHHH?EHIIHHEHGFHHHHGGHHHDGHHHHHHBHGHH?HHIHHHFCIHHE?IH?GFHHHG?C@FGGIHGHGCIIGIHEG?HCIHHH?HHIHHEIHFHDDCHIIIIHHIIHHECEGIIIHIIIHHCHHHGHGEHECHIIIIIHGIHHCHHFHHIIIIHIGHGIIIIIIFIHEHHHIHHIIIIH
@HISEQ:711:H5NNWBCX2:2:1101:3569:6402:ATCTCGTA
TTAAGTTCAGCGGGTATTCCTACCTGATTCGAGGTCAACATTCAGAAGTTGGGTGTTTTACGGCGTGGCCGCGCCGCTCTCCAGTTGCGAGGTGTTAGCTACTACGCAATGGAAGCTGCGGCGGGACCGCCACTGTATTTGGGGGACGGCGTGTGCCCACGGGGGGCTCCGCCGATCCCCAACGCCAGGCCCGGGGGCCTGAGGGTTGTAATGACGCTCGAACAGGCATGCCCGCCAGAATACTGGCGGGCGCAATGTGCGTTCAAAGATTCGATGATTCACTGAATTCTGCAATTCACATTACTTATCGCATTTC
+
HHIIHF?HHIIGGHIIHIHIHGFFHF1GHHHIIIHIHHIHFHFEHHGIHDFHDEHHFHHEEHDHCDHCHIDH<CC?HHIIIHIF@CEEH<FDHHHHHHGFEHIHHGHHEHCF?0FEHIHHDDIHHHGHHHHHHEFGHHHEHEHCDCDEDDCDGHIHDHHIHHHHHDIIIHIHIHHEIIIIIHIIHEHHIHHIIHHHHIHEIHIIHIIIIGIIGIIIIIIIHIIIIIIIGGHGIHHHIIHHIIIIIIHFIIHHIHFCFCHHHIHIIIIHIIHIGIIIIHIIIIIIHHIIIIIIIIIIIIHIIIIIIIGIIIIIGIIH
@HISEQ:711:H5NNWBCX2:2:1101:8224:6342:ATCTCGTA
TTAAGTTCAGCGGGTAGTCCTACCTGATTTGAGGTCAAGATGGTCAATAGTTGTCTTGCGACGATTGATGAAGCAGATACCCTCATGCAACAACTACAGCATAGATAATTATCACACTGATAGTCAGATATGCAGAGGCATTCCAGCTAATACATTTAAGGGGAGTGAGGAATTGGATTCCACACAAAAGACCCCCACTTCCAATCTAGACAACACAAAGTTGTTAAGATTGAGAATTTAATGACACTCAAACAGGCATGCTCCTCGGAATACCAAGGAGCGCAAGGTGCGTTCAAAGATTCGATGATTCACTGAATTCTGCAATTCACATTACTTATCGCATTTC
+
IIIIH@GHHHED?HHHIHICFEGHHHF?HHHHHFCCHDGHHH1<FHFHCHHHHIFIGIEC?DHHEHHHGHHFHHHEHIIHEDGHHHIIHHHHHHEGHHHFEFCHEHHIII1DGCF1<FHEHHGIHHHIHHHFHFHHHIHF@EH/@<FEFGHH@DEHHIHHFHCHHHHEHHCHAHH?8BFH?GHHHHHH.BCHHEGH<?7@@FHHE/@AFHHE?<@G/00CGD00IHGD<0<0<1F<1EHH@?G<1<<<D1D<<1<1CDEE=HF<<@HCIHHHFEHD/D/DHEH?FE</=HHG?C1@FCE@HH@FE?F@1HFE<<11FHFC<111FGD<11D1110EEIFH@CCC<<
@HISEQ:711:H5NNWBCX2:2:1101:14707:6254:ATCTCGTA
TTAAGTTCAGCGGGTGATCTTGCTTGATTTCAGGTGTGGAGTAGAGAATAATAATTATATTAAAAAGACGCTTTAAGTGAATCTTCAGTTATGCACAACCGAGATCACTTGCTAAGAAGTGACTACTTCGGTCGGCACTGAACAATTCAGCGCTTTCAAGTTTAACGAGAGAATGATTAAATTCAATCGCATTTAGATATATGATTCCGTACACACTGAAACAAACATGCTCGGGTATTTTTTAACCGAGCGCCATTTGCGTTCAAAGATCTGATGACTCGCGGAATTCTGCAATTCACATTACTTATCGCATTTC
+
HIIIIIIIIIIIIHIIIIIIIIIIIIHIIIIIIIHHIIHGHFEHIIIIIIIIIIIIIHIIIIHIIIIGHIIHIIIIGIIIIIIIHIIIIIIIHHHIIIIIIHIIIIIIIIIIIIIIIIIIHIHIIIGHIIHHIHHIIIIIIIHIIIIIIHIIIHIIIIIIIIIIIIIIIIHIIIIHHIIIIIIHHIIIGIIIIIIIIIIIIIIHIIIIIIIIIIHIIIIIHIHHGIIIIIIIHHIIIHHIIIHIIIHHHHDGHHEEHIHFIIIIIIHIIIIIIGIIIIIIIIIIIIIIIIIIIIIIIIIIIIIIIHHIIIIHGHIH
@HISEQ:711:H5NNWBCX2:2:1101:15415:6423:ATCTCGTA
TTAAGTTCAGCGGGTATCCCTACCTGATCCGAGGTCAAAAGTTGAAAAAAAGGCTTAATGGATGCTAGACCTTTGCTGATAGAGAGTGCGACTTGTGCTGCGCTCCGAAACCAGTAGGCCGGCTGCCAATTACTTTAAGGCGAGTCTCCAGCAAAGCTAGAGACAAGACGCCCAACACCAAGCAAAGCTTGAGGGTACAAATGACGCTCGAACAGGCATGCCCTTTGGAATACCAAAGGGCGCAATGTGCGTTCAAAGATTCGATGATTCACTGAATTCTGCAATTCACACTACTTATCGCATTTC
+
IIIIGIIIIIIIIIIIIIIIIIIIHIHHHIIIIIIIIIIIIIIIIIIIIIIHIIIHIIIIGHIIIIIHHHIIIIIIIIIIIIGIIIIIIIHIIIHIHHIHHHIIIIIIIIIIIIIIIIIIIIIHHIIIIIIIIIIHIHHIIIIIIIIIIIIIIIIIHIIIIIIIIIIIIHIHIIIHHIHIIIIIIIIIIIIIIHHIIIIIIIHIHIIIIIIIIIHHIHHIIIIHIHIHIIIIIIIHECGGHIIIHHHEHIIIIIIIIIIIIHIIHIIIIIIIIIIIHIIIIHIIIIIIIIIIHIGIIIIIIIIIII
@HISEQ:711:H5NNWBCX2:2:1101:16841:6263:ATCTCGTA
TTAAGTTCAGCGGGTATTCCTACCTGATCCGAGGTCAACCTTGAGAAAGTGGGGGGTTTTACGGCCGGTCACCCGTCGCGTGCCCTGAGCGTGGTAAGTTTACTGCACTCGGTACGACGACGAGCCCGCCACTGGGTTTGGGAGCCTGCGGCAGCCGCAGGGCTCCAACACAAGCGCAGGGGCTTGATGGTTGAAATGACGCTCGAACAGGCATGCCCGCCAGAATACTGGCGGGCGCAATGTGCGTTCAAAGATTCGATGATTCACTGAAATCTGCAATTCACATTACGTATCGCATTTC
+
IIIIIHGHHCHHHIIIIIIIIIHIIIHIIIHHIGHIIIHIHHIIHIHIIEHHIIHIHHIIIIDEHHHHHIIIIIIIIIIIIIIGHHHIIHIHEHHIIIHHHIIIIIIIIIIHIIIHHHIHIIIIIIIIIIHIHIIIIIIIIIIIIIIIIIIIIIIIIIEEHIIHHHIIIIIGIIHIIIIIIIIIIIIIIIHGIIIIIIIIIIHIIIHIHIIIIIIIIIIGIIIIIIIIIIIECGHHIIIIIIIIIIIIHIIIHIHGIIIIIIHEIHHIIHIIIIIIIIIIIIIIIIIIIIIHIIIIIIIII
@HISEQ:711:H5NNWBCX2:2:1101:20441:6454:ATCTCGTA
TTAAGTTCAGCGGGTAGTCTTACTTGATTTGAGATCGAGTTTAACAAGAATCGTTGCCGACCCTTGTGAAATCCTGCATCAGTCAGCCAATACGGTCAAACTCCCTTTATGTTAGCTGCAGCAAAAGTAATAATCCGTTTGACGGGACTAAATGAATATGCTTTTAGCTCAGGAGAATGTCCAGCTGCACCTGCATTTCAAGCAACCCGCCACCGATCTCAAAAAGATTGGTGTTGGGATTGCTCAAGTCCAAAGCTTTTCGATTAAAAAATCCAAAGGCTTTGAGGTGTTTACTGATACTCAAACAAGCATGCTCTTCGGAATACCAAAGAGCGCAATATGCGTTCAAAGATTCGATGATTCACTGAATTCTGCAATTCACATTACGTATCGCATTTC
+
IIIIIIIIIIIIIIHIIIIIIIIIIIIIIIIIIIIIIIIIIIIIIIIIGIIIIIIEHHIIIIIHHIIHGIIIIIIHIIIIGHIIIIIIIIIIIHIHHHIIIIIIHHHIIIIIIIHIIIGHIIIIIIIIIIIIIIIEEHIHGHHHGGIHHHHIIHHHHHHGHIHHIHHIIGH?FHHIHIHHHIIHIIIIIIIIIIIIHIHHHHIIIHHHIIIGHFHHEHHHIIIHHGAAE@HGG@HIHHIIHGIIIHIHIIHHHG?HIIIHHGHCHHECCIHHEHEIHHGHHIIIHIIIHHIIIIIIHIIIHHCIHIIGIIIHIIIHFIIHIIIGIIIIIIHIIHHIIHGIIIHIIIIIIHIHHHIIIIIIIIIIIIIIIIIHHHIIIIHIIIIIIHIIIIIIHIIHHII
@HISEQ:711:H5NNWBCX2:2:1101:20866:6378:ATCTCGTA
TTAAGTTCAGCGGGTAGTCTTACTTGATTTGAGATCGAGTTGAACAACACATAAAGTGTCGTAAAATCCTGCATCAGTCAGCAAAGAGGACAATTATCCTTTATGTTAGCTGCAGCAAAAGTAATAATCCTGTTTGACGAGGACTAAATAGATATGCTTTTAGCTCAGATAAAAGTCCAGCTGCACCTGCATTTCAAGCCGCCCGCCTACCAGTGAAGGTCGTTGGGATAGCTCAAGTCCACCCTCCCTTTTTTTGTCAAAAAGAGAGGTTGAGGTGTTTACTGATACTCAAACAAGCATGCTCTTCGGAATACCAAAGAGCGCAATATGCGTTCAAAGATTCGATGATTCACTGAATTCTGCAATTCACATTACGTATCGCATTTC
+
IIIHHFHHIIIIIGC?GGHHHIIIIHEHFHIIGHGHHGHDHIIIHHIIIIIHHHIIFEHIHHHHIHHFHHHHHIIIIHFIIHHIH@HHHIIICEHEEHIHHGCHHIIIIIIEHIHHHIIIGEHH?HHDHIHFFH?HHHIGI<EHGHGGEECGHH?@GE?EHIHCDFHH?H?F@H?CGFHFH@GGHHHHCHIAFGHIHHHIICHDECHEGGHHHB6GED?--E6.FBEEB.G6?A:AGB,EH<GG?HCDDHCFC<CEEIHEIIHF?HGHHFHHHIHIHEH?G?HHHEGEHHHHEHG@F@EHHHCIHGEGHEHFIHHHF1<ECHHHGGHH<HHHGCIIHGHFIIHHCIIIHIIHHIHEGGIIIIIIFHGHHHEHF<GHFH@HHHGDGII
@HISEQ:711:H5NNWBCX2:2:1101:1604:6632:ATCTCGTA
TTAAGTTCAGCGGGTAGTCCTACCTGATTTGAGGTCAGATTTCAAATTACATTGACCGCCGCTCCACAGGCGAGTCGAGGGAGGACACCAAAAGGGGAACTTCTCGGTCGAGCGAGGATGGTACAACGCCCAGTCGAGTTCGACCCACAGGTCCAACCGATGCATTTGAGGGGAGCCGCCTCGCGGCAGCAGGCCCCCAACTCCAATCCCCGATCCCGCACGAAACGGGAGGGGTTGATGACTTCAAGACACTCAAACAGGCATGCTCCTCGGAATACCAAGGAGCGCAAGGTGCGTTCAAAGATTCGATGATTCACTGAATTCTGCAATTCACATTACTTATCGCATTTC
+
HIIIIHHHIHIIHHHIIIIIIIIIIHFIIIIIHIIIIHHHIIIHIIHHIIIIIHIIIIIIIIIIIIIEEHH<HHHHHIIIIIIIIIIIIIIIIIIGHGHHHHIIIHH0GDHIGHHHHCHHIIIIIGIIIIIHG@GHIHHHHHHIIHHIIGFGHIIHIHHHHIIHHHIIIIIIHHHIHIHIIIIIIIIIIIHHHIHHEHHGHGHIIIIIIHIIIHHHIHHIHHGCCHIIIIIFHHHIHIIHHEFIHIIHHIIIIIIHHHHIIIHIIIIHHIIIIHIIIIIIIHGIIIHHIIIIHIIHIHHHHGIIIHIIIIIIIIHGIHIIIIIHIHHHHIIIIIIGIIIHHHHIGIIIIII
@HISEQ:711:H5NNWBCX2:2:1101:3908:6666:ATCTCGTA
TTAAGTTCAGCGGGTGATCCTGCTTGATTTCAGATACAAAGAAAGTTTGTGTGTCTAAGCACTGGCAGCTGTAAGGCTGCACTGCCTCAGCTCTCAATGAGTTCACATTGTGAAATGTGACCGCTGCATTGAGTGCGACTAAGAACAAGTCAAAGTCGCTCGCAGAGCGCAGAGTGCTTTCATGCTTAACAAGAGAAGGATATCTCTCGCATTAAGATTTGGGTGATGAGATAAAAAGACACTGAAACAAGCATGCCGACTGGAGAGCCAGCCGGCGCCAGTTGCGTTCAAAAATCTGATGACTCACGGTTCTGCAATTCACATTACTTATCGCATTTC
+
IIIIIHHIIIIIHIIIIHHIIIIIIIIIIIIIIIIIIIIIIIIIIHIIIIIIIIIIHIIIIIIIIIIIIIIIIIIIIIIIIIIIHIIIIHIIIIIIIIHHHHIHIIIIIIIIIIIIIIIIHGIIIIIIIIIIHIIIIIIIIIIIIIIHIIIIIIIHIHIIIIIIIIIIIIIIIIIIIIIHIIIIIIIIIIIIIIIIIHHHHIIIHIIIIIIIIIIIIIIIIIIIIIIIIIIIIIGIIIIIHIIIIIIIIIIIIIIIHHGIIIIIHIHHHHEIIIIIHGIIIIIIHIIIIIIIIIIIIIHEHDHHIHIIIIIIIIHIHIIIIIIIIIIIIIIIIIIIIHH
@HISEQ:711:H5NNWBCX2:2:1101:6909:6621:ATCTCGTA
TTAAGTTCAGCGGGTAGTCTTACTTGATTTGAGATCGAGTTTAACAAGAGGTTTTGAAGACTCTTGTGAAAATCCTGCATCAGTCAGCCAAAATGGTCAAACTCCCTTTATATTAGCTGCAGCAAAAGTAATAATCCGTTTGACGGGACTAAATGAATATGCTTTTAGCTCAGGAGAATGTCCAGCTGCACCTGCATTTCAAGCAACCCGCCCCCTCTCTTTAAAAGATTGGTGTTGGGATTGCTCAAGTCCAAAGCCTTTCTTCAAAAAAGAAAAAAGGCTTTGAGGTGTTTACTGATACTCAAACAAGCATGCTCTTCGGAATACCAAAGAGCGCAATATGCGTTCAAAGATTCGATGATTCACTGAATTCTGCAATTCACATTACGTATCGCATTTC
+
HIHII<FHHFEHIGDHIIHEHHHHHHHIIGIHHHHIHHICGFH?HHHIHE@HFHGCEEEHHHHHHHH<C?GHHEHHHHHIIIFGHHHIIIIIIHFFC@DEFFHHHEHHGCE@FHEFEHIHHIIGCHHHCEHHI0CCHHHHHIGH=/CHGHGEGHHHIIHHHHI.CGHCHHGHI?A=@@EHEH?HHHHFAAGGGHIHIIHGHGAGH@HHIGGHEHHHHHHEEHHFHGHB.GHCHIHHCF98.EIHIIIFEHGGFHHHH?HFC?H=HHEHHHGHIGHIHGHFHHGHIIH@HGCHGHIHIIHHHHIHHIIIHHHHHIIIIHHIIHIIIHEIHIIIIIHHIIHIHIHIHIHIIHEHHFEIIIIIIIIIHIHIFHIIIIIIIHGIHIIIHHGHIIHHIIIGIIIH
@HISEQ:711:H5NNWBCX2:2:1101:9194:6654:ATCTCGTA
TTAAGTTCAGCGGGTATCCCTACCTGATCCGAGGTCAACCTGAAAAAAATTGGGGGTTGCTGGCGAGCACACGACCGGACCTCCAGAGCGAGAAGAATTACTACGCTCGGAGCCGGACGGCACCGCCACTGACTTTAGGGCCCGCCGGGGCGGCGGGGCCCAACACCAAGCTGAGCTTGAGGGTTGTAATGACGCTCGGACAGGCATGCCCCCCGGAATACCAGGGGGCGCAATGTGCGTTCAAAGATTCGATGATTCACTGAATTCTGCAATTCACATTACTTATCGCATTAC
+
IIIIIHIIIHIIIIIIIIIIIIIIIIIIHHIIIIIIIIIIIHIHHIHEHHIIIIIIIIIIIIIIIIICHHIIIIIIIIIIIIIIIIIIIIIIHIIIIIIIIIIIIIIIIIIIIIIIIIIIIIIIIIIIIIIIIIHIIHIIIHIIIIIHHIIIGIIIIIHIIIIIHIIHIIIHIHIIHHIIHHIIHGIIIIHHIIIIHIIIIIIIIHHHGIIIIIHIIIIIIIIIHFHIIIGIIHHHIIHIIIIIIIIIIIHIHIIIIHIIIIIIIIIIIIIIIIIIIIIHHIIIIIIIIIIHHI
@HISEQ:711:H5NNWBCX2:2:1101:10859:6731:ATCTCGTA
TTAAGTTCAGCGGGTAGTCTTACTTGATTTGAGATCGAGTTTACAAAGTCGGCCGAAGCCTGTCTTTGTGAATCCTGCATCAGTCAGCACAAGAACTAATCTCCTTTATGTTAGCTGCAGCAAAGGTAATAATCTGTTTTTTAGGCAGACTAAATAGATATGCTTATAGCTCAGAGAAAAGTCCAGCTGCACCTGCATTTCAAGTAACCCGCCACTTTTCGGTGAGGAAAAGCGTTGGGATCACTCAAGTCCAACTCCCATTTCAAAAAAGATATGGAAGTTGAGGTGTTTACTGATACTCAAACAAGCATGCTCTCCGGAATACCAGAGAGCGCAATATGCGTTCAAAGATTCGATGATTCACTGAATTCTGCAATTCACATTACGTATCGCATTTC
+
IIIIIHCHIHFHIIHIIHGHIIFHIIIHIEHGIHHHIHHHIIIIIIIIIIIHIGHDHIIIHGEFHIHFHHIHIGIHIHIIIIIIIIIIHGIIIFFIHIHHHIIIHHHIIIIIIGHIIIIIIGHHHIFHHIGHIHIIDHEHIHECEHIIHIIIIHIIIIIIIHHEGHICHGHIGHIIIIHIIHHIIIHHGHHHHIHHHHIIIIGHHHHIHIIHHHDH,5,GHHEGFAFF@CHGHGFECF@GIHEEHE@?HHHGHGIIHIIHGGGHDE@HHHHIHIIIIHHHGHIIHHIHHGHIIIHHHHHHIIIIIHGIHIHHECHIIIIIIHIIIIIEEEHIHGHGIIIIIHGIIIIHIIIIIIIHIIIIIIIIGIIHIIIIIIIHHHIIIHHIIIIIGGIIIIIIII
@HISEQ:711:H5NNWBCX2:2:1101:11351:6661:ATCTCGTA
TTAAGTTCAGCGGGTAGTCCTACCTGATTTGAGGTCAAATGGTTCAAGTTGTCCACATTTCATGGACGGTTCGAAAGCAGCTACACTTAACATTCCCACTAGGCGTAGATATTATCACACCAGGAAGTGGGAAACAGTAACCACTAATGCATTTAAGGAGAGCTGAGCTCGTTAGAGTCCAGCAACCCCCACATCCAAAGCCTCAATGTCAATAAAGCCATTGAGGTTTGAGAATTTAATGACACTCAAACAGGCATACTCCTCGGAATACCAAGGAGTGCAAGGTGCGTTCAAAGATTCGATGATTCACTGAATTCTGCAATTCACATTACGTATCGCATTTC
+
GCGFEGCHHH?FCHHD<CHEHHHHIGFFHFHHIIHHIIIIDGC?HHHHEGEGCCCHHEHHGEHFHEGCHHGHHHIGHHGHFHIIIIHHCHHIGIIHIHIFHI?GCGHDHHHGHIIHGIIIFF0<<0<HHIIHIHIIIIIHHIIHIIHHHIIIHHHGHEHGFHHIHHIIHHIIIIIIIHHIIIIIIIIHHHGHIIHIIHGHHGIHHIIHIIGIIHIIHEHIIIHGHIGIIIGIIIGIIHIIIIIIHIHIHHIIHHIIIHHHHHIIIHHIHEHGHHIIIIHHGIHHHHFIGIGHIIIHIIIIIIHHGHIIIIIGIHIHIIIIIIHIIIIHHHGHHHIHHHHHHIII
@HISEQ:711:H5NNWBCX2:2:1101:11508:6568:ATCTCGTA
TTAAGTTCAGCGGGTAGTCCTACCTGATTTGGGGTCAGATTTCAAATTACATTGACCGCCGCTCCACAGGCGAGTCGAGGGAGGACACCAAAAGGGGAACTTCTCGTCGAGCGAGGATGGTACAACGCCCAGTCGAGTTCGACCCACAGGTCCAACCGATGCATTTGAGGGGAGCCGCCTCGCGGCAGCAGGCCCCCAACTCCAATCCCCGATCCCGCACGAAACGGGAGGGGTTGATGACTTCAAGACACTCAAACAGGCATGCTCCTCGGAATACCAAGGAGCGCAAGGTGCGTTCAAAGATTCGATGATTCACTGAATTCTGCAATTCACATTACTTATCGCATTTC
+
IIIHH@EHIHHHIHIHFHIIIGIHIIIIHHHHHDHIHHIHIIIHIIHHGHIHIHHHIHIIHHHHIHHHHHIGIGEHHIGDHHIHHIIIIIIIHGEHFHHIIHHIICHIIICHHIIIGGHHHHIHIHIGHHIH?FEHHHHHIGHIHIIIHDFGHHGEHHIGHFHIHEGGAFHGHHIHIIHHHHIHHEHHHIHIHHHHHHHHHGHHHHCHHHCHECHHGHHIHHEDHCFHHHG@HEHGIGIHHEIGIIHHHEHHHHHEHHG?EHHHG?<H=HHHIHHHIIIIHGDGGIHHFDHIHGIIHIIIHEHCHCGIHHHIIIHIIIHHHHGHIHEGHHHHHIIIIHHHHHIHHIHHII
@HISEQ:711:H5NNWBCX2:2:1101:15001:6730:ATCTCGTA
TTAAGTTCAGCGGGTAGTCCTACCTGATTTGAGGTCAGATTTCAAATTACATTGACCGCCGCTCCACAGGCGAGTCGTGGGAGGACACCAAAAGGGGAACTTCTCGGTCGAGCGAGGATGGTACAACGCCCAGTCGAGTTCGACCCACAGGTCCAACCGATGCATTTGAGGGGAGCCGCCTCACGGCAGCAGGCCCCCAACTCCAATCCCCAGTCCCGCACGAAACGGGAGGGGTTGATGACTTCAAGACACTCAAACAGGCATGCTCCTCGGAATACCAAGGAGCGCAAGGTGCGTTCAAAGATTCGATGATTCACTGAATTCTGCAATTCACATTACTTATCGCATTTC
+
@F?<D<<D1<DHC??EHHF@CHHHFH?CGHEHH?<F?GGHEFGE?<C@FCHGHF<<FD<DDEHHIIGHC???<EHHHEEH<HGCHHIIIF1CHE@CED0<GE1FH@ECGHC?GH??/?GHEDGDFH?HCHHGE0IHHHHDHDGHIHIHHG@EHHIHHHHHG@GHHBFHEGHGHHIHIIIHHHHIHIIIHEIHHHHHHHIIIIIIHGCHFFIHDCHIIGGIIHHECHHGGHHIHIGHHEHHDEHHIIHHEHEFHGIIIIIHGIHHGIIIIIIIIIIIHHFHIHGIIIIHGHGIIIIIHEHHFIHHHFHHGHHIIHFIIIIIIIIIHHIIIGIIHHHHIHIIIHHIGIIHHHH
@HISEQ:711:H5NNWBCX2:2:1101:17331:6688:ATCTCGTA
TTAAGTTCAGCGGGTAGTCTTACTTGATTTGAGATCGAGTTTAACAAGAATCGTTGCCGACCCTTGTGAAATCCTGCATCAGTCAGCCAATGCGGTCAAACTCCCTTTATGTTAGCTGCAGCAAAAGTAATAATCCGTTTGACGGGACTAAATGAATATGCTTTTAGCTCAGGAGAAAGTCCAGCTGCACCTGCATTTCAAGCAACCCGCCGCCGATCTGAAAAAGATTGGTGTTGGGATTGCTCAAGTCCAAAGCTTTCAAAAAAAAATCCAAAAGCTTTGAGGTGTTTACTGATACTCAAACAAGCATGCTCTTCGGAATACCAAAGAGCGCAATATGCGTTCAAAGATTCGATGATTCACTGAATTCTGCAATTCACATTACGTATCGCATTTC
+
IIIIIHIHIIIIIHHIHIIIIIIIIIIIIIIIIHIIIIIGHHIIIIIIIHIIIIHHIIIIIIIIIFHGHIIIIIIIIIIIIIIIIIIHHEH@GHHHHHIIIIIHHIIIGIFHHIIIIHHIIHIHIIHFHHIHIIGHEHIHIHHEIHIHHICHIEHHHEHEHHHHFDDGHIHIEHDHHHHHIIHIIIHHIIIIIIIIIIIIIIIFHHHHIIHIIIHHGCFIHHIIIIIHHHHHHGHIHIIIHHEIHHHHHECGHCGHHIHCIIIIIIIIIIIHIHHEHHHHIIIIHIIIIIIIIHHIIIIIIHFIIIIIIIIIHIIIIIIIIIIIIIHEEIIIIIIHFIIIIIIHIIIIIIIIIIIHEHIIIHIIIHHIIIIIIIIIIIIIHIHHIIIHHHHHHHHII
@HISEQ:711:H5NNWBCX2:2:1101:17753:6702:ATCTCGTA
TTAAGTTCAGCGGGTATCCCTACCTGATCCGAGGTCAACCTGAAAAAAATTGGGGGTTGATGGCAAGCACACGACCGGACCTCCAGAGCGAGAAGAATTACTACGCTCGGAGCCGGACGGCACCGCCACTGACTTTAGGGCCCGCCGGGGCGGCGGGGCCCAACACCAAGCTGAGCTTGAGGGTTGTAATGACGCTCGGACAGGCATGCCCCCCGGAATACCAGGGGGCGCAATGTGCGTTCAAAGATTCGATGATTCACTGAATTCTGCAATTCACATTACTTATCGCATTTC
+
IIIIIHIIIIIIIIIIIIIIIIIIIIIIIIIIIHIIIIIIIIHHIIHIIIIIIIGIIIIIIHIIIIHGHIIIIIIIIIIIIIIIIIIIGIHIIIIIIHIIIIIIIIHIHHHIIIIIIIIIIIIIIIIIIIIIHIIHHIHHIIHIIHIIIIIIIIIIIIHHIIIIIIIIIIIIIIIIIIIIIIIIIIIIHHIHIIIIIIIIIIIIIIIIHIIIIIIIGIIIIIIHHEHGIIIIIHIHIIIGIIIIHIHIIIIIIIIHIIIIIIIIIIIIIIIHHIHIIIHEHIIIIHIIIIIIII
@HISEQ:711:H5NNWBCX2:2:1101:18737:6599:ATCTCGTA
TTAAGTTCAGCGGGTAACCCTACCTGATCCGAGGTCAAACTTAGAGAGTAAGGTTTGACGGCAGGCCTCCACCGGGTCCCGAAGCGAGCTGTAATACTACGCAGGGGGAGCCGCGGCAGGACCGCCACTTCATTTCGGGGCCTACGGGGGATAGCACGAGGCTTCCCGTAGTGCCCCAACGCCGGGCCGGAACAGCACCTAGATGCTGGACAGGCTCGAGGGCAGAAATGACGCTCGGACAGGCATGCCCGGCAGATTACTGCCGGGCGCAATGTGCGTTCAAAGATTCGATGGTTCACTGAATTCTGCAATTCACATTACTTATCGCATTTC
+
IIIHGHHIIIIIIIIHIIIICFHHIIIGIIHHHHHEHIEHHHIHIIIIIIIIHIHHIIIIIHIIHIIHIIIIIIHHIIIIIIGHIIIIIIIIIHHIIIIIIIIIGIGHHIIIIHIGHIHIHHHIHHIGFGHHIIIIHIIIIIIGIIIHIHHHIIIIIIIIHGIHIIIIIHGEHHHHHIIIIIHIIHIIHHFIIHHIHHHIIHIIHIIIIIHIIIIIIHHCHHIIIHEHHHHIIIIIIHHCIIIIHHHDHHHGDHEHHIIHIIIHEIHIIFIHEHHIFIIHIIIIIIIIIIIHEHIIIHIHIIIIIGIIIIIHIIIHIIIIIIHIHGFHHHIIH
@HISEQ:711:H5NNWBCX2:2:1101:1394:6803:ATCTCGTA
TTAAGTTCAGCGGGTAGTCCTACCTGATTTGAGGTCAGATTTCAAATTACATTGACCGCCGCTCCACAGGCGAGTCGAGGGAGGACACCAAAAGGGGAACTTCTCGGTCGAGCGAGGATGGTACAACGCCCAGTCGAGTTCGACCCACAGGTCCAACCGATGCATTTGAGGGGAGCCGCCTCGCGGCAGCAGGCCCCCAACTCCAATCCCCGATCCCGCACGAAACGGGAGGGGTTGATGACTTCAAGACACTCAAACAGGCATGCTCCTCGGAATACCAAGGAGCGCAAGGTGCGTTCAAAGATTCGATGATTCACTGAATTCTGCAATTCACATTACTTATCGCATTTC
+
IIHIIHHHHIGHIIIIIIIIIIIIIIIIIIHIIHIIIIHIIIIIIHIHIIIIIHHHHIIIHIIIHHIHHIIIHHHHHIIIIIIGIIIIIIIIIIIIIIIIIIIIIIGIIIIIIIIIIIIIHIIIIHIIIIIIIHHGIIHGHHIIIIIIIIHHIIIIIIHIIHIIIGIIIIIHHHHIIIIIIIIIIIIHIHIHHHHIIIIIIIIIHHGIHIHIHHIIHIIIIHEEHIIIIIIIGIHIIIIIIIIIIGIIIIHIHIIHHIIIIHHIIIIHIGIIIIIIIIIIIGHIIHIIIIIIHGIIIIIIIIIIIIIIIIIIIHIIIIIIIIIIIIIIIIIIIIIIIIIIHGHIIIIIIII
@HISEQ:711:H5NNWBCX2:2:1101:2150:6834:ATCTCGTA
TTAAGTTCAGCGGGTCTTCCTACCTGATCCGAGGTCAACCTTGGGTAAAATAAGGCTTTTAACGGCCGGAACCCGCAGCACGCCCTGAGCGAGGTGTAAACTACTACGCTCGGAGTGACTAGCGAGCCCGCCACTGGTTTTCAGGGCCTGCGGCAGCCGCAGGACCCCAACACAAGCCCGGGGCTTGATGGTTGAAATGACGCTCGGACAGGCATGCCCGCCAGAATACTGGCGGGCGCAATGTGCGTTCAAAGATTCGATGATTCACTGAATTCTGCAATTCACATTACTTATCGCATTTC
+
HHIHHHHIGHIIIIHIHEHGHHIIIICFHHHHIIIHFHIHHHHIIHEHHIIGCGHGEHHHHIIIDHII?EHHHIHIIHGIIIDCHHE@GHIHGEDHHHHGHIICHHHEHIIIGHIEIHHGIEHIGI<HHHHIIHHHHIHHIIII@HHGHIHIGHHHIHHIHHHHHHHIIHHEHEHHHHHHHHHHIIIHHHHHHHIHHHIHHHHDHIHHHHHHHHHGIEHFCCEHHHC1HHHEHFHCHEHHHHCHHIHHEHIIHHHEEHIIHG?HHHGGHGIHFGHHIIHIIHHFHIHHIHIHGEEEIIIIGI
@HISEQ:711:H5NNWBCX2:2:1101:2023:6935:ATCTCGTA
TTAAGTTCAGCGGGTATTCCTACCTGATTCGAGGTCAACATTCAGAAGTTGGGTGTTTTACGGCATGGCCGCGCCGCTCTCCAGTTGCGAGGTGTTAGCTACTACGCAATGGAAGCTGCGGCGGGACCGCCACTGTATTTGAGGGACGGCGTGTGCCCACAGGGGGCTTCTGCCGATCCCCAACGCCAGGCCCGGGGGCCTGAGGGTTGTAATGACGCTCGAACAGGCATGCCCGCCAGAATACTGGCGGGCGCAATGTGCGTTCAAAGATTCGATGATTCACTGAATTCTGCAATTCACATTACTTATCGCATTTC
+
IIIIHIIIHIIIIIIIHIIIIIIIIIHIHIIIIIIIIIIIIIIIIIGHIHHIIIIIIIIIIGHIIIHEHHHHIIIIIIIIIIIIIHIIIIIIIHIIIHIIIIIIIIGIIIHHIHIIHHIIIIIIIHHGHIIFFHHGHHHIIIIIHIHHDGIHHHHIHGFEGHIHIIIIIIIIIIIIIIIIIIHIIHHHIIIIIIGIHIGGEIIIHHHIIIIIIIIIIHIIIHHEHHGIHHHCIIIIHIIIHIIIIIIHHHIHHHHHECHIIIIGIIIIIIIIIGIIIIIIGIIIHHIHHHIIIIIIIIIIIIHIIIIIHHHFIIIII
@HISEQ:711:H5NNWBCX2:2:1101:2301:6849:ATCTCGTA
TTAAGTTCAGCGGGTATCCCTACCTGATCCGAGGTCAAACCTTAGTTGAAGATGCATGCAAGGCTGGTGAGCTACATGACAGGCCATCCAAAGCGAGAGAGAGTCTGCTACGCTTGAGACCATCATGAGCACCGCCACTAATTTTCAGGTACGTCCGAGTCCTTCGCACCCACTTGGGCGGCAGGGACGAGGGGACGAAGACCCAACACCAAGCCAGGCTTGAGAGATTGTATAATGACGCTCGAACAGGCATGCCCCTCGGAATACCAAGGGGCGCAATGTGCGTTCAAAGATTCGATGATTCACTGAATTCTGCAATTCACATTACTTATCGCATTTC
+
HHHIIIHIIIIIHIIIIIIIIIIIHHHIIIHIIIIIIIIIHIIHHHGIIEHIIIIIIIIHHHIIIIIHHIHIIHIIIIHIGIHGIIIIIIIHIIHIHIIIIHIIHHHIIIIHHIIHIIIIIHHHHIHHIHIIIIIIHHIGIIHHHIGIIIIIHIIHHIIIIIIIHGIIIHIGGHIIIIIIHHHHIIHIIHIIHHHIIIHIIIHHIIIIIIHHHGHIHFGIIIIIIIIIHHHHCIHFHEIIIIIIIHHIHHIHIHIHCIIIHIIIIHEGIIHEHIIGIHHCFHIIIHHFIHHCIIIIIIHIIIIIIHIGIHIIIIIIIIHHIHHIIIIIIHHHIHIIHIIH
@HISEQ:711:H5NNWBCX2:2:1101:4504:6943:ATCTCGTA
TTAAGTTCAGCGGGTAGTCCTACCTGATTTGAGGCCAGATCATAAAAAATTGCCCAAGGGCGATTAGAAGCTGACAACTATGCCTTTCTTATCCCGGCCAGCCGCATTGCTGCAACTGTCCTCAACGAAATACTTATCACGTTGAGTGGAACCGATTACGAAAAGGGTCTGCTAATACATTTCGAGCGAGCCGCAACAAAGCAGCAGCACTCACGTCCACGCCGCTAGCCACTATTAAGAAAGCTAGAGGGTGAGAGTTTCATGACACTCAAACAGGCATGCTCCTCGGAATACCAAGGAGCGCAAGGTGCGTTCAAAGATTCGATGATTCACTGAATTCTGCAATTCACATTACTTATCGCATTTC
+
IIIIIHIIIIIIIIIIIIIIIIIHIIIIIIIIIIIIIIIIIIIIIIIIIIIIIIIIIIIHIIIIIIIIIIIIHIIIIIIIIIIIIIIIIIIIHHHHHHIIIIIGIIIIIIIIIIIIHIHIIIIIIIIGFHIIIIHIIIIIIIIHGGHHHIHIIIIIIIIHIHHIIIIIIIIHIIIIIIIIHIHIHHHEHIIIIIIIIIIIIIIHHIHIHIIIIIHHHIIIIIIHIIIHIIIIIIIIIIIHIIHIIIIHHHIIIIHHIIIIIIIIIGIHHIIIIIIIHIIIIIHIIIIGIIIIIIIIIIIIIHHIIHIIIIIIIHIIIIIIIIHHIIIIIIHHHIIIIIIIIIIIIIIIIIIIIIHIIIIIGIIIIII
@HISEQ:711:H5NNWBCX2:2:1101:5500:6986:ATCTCGTA
TTAAGTTCAGCGGGTAGTCCTACCTGATTTGAGGTCAGATTTCAAATTACATTGACCGCCGCTCCACAGGCGAGTCGAGGGAGGACACCAAAAGGGGAACTTCTCGGTCGAGCGAGGATGGTACAACGCCCAGTCGAGTTCGACCCACAGGTCCAACCGATGCATTTGAGGGGAGCCGCCTCGCGGCAGCAGGCCCCCAACTCCAATCCCCGATCCCGCACGAAACGGGAGGGGTTGATGACTTCAAGACACTCAAACAGGCATGCTCCTCGGAATACCAAGGAGCGCAAGGTGCGTTCAAAGATTCGATGATTCACTGAATTCTGCAATTCACATTACTTATCGCATTTC
+
IIIIIHIIIIGIIHIIIIIIIIIIIIIHIIIIIIIIIHIIIIIHIIIIIIIIIHIIIIIIIIIIIIIIIIHHHIIIIIIIIIIGIIIIIIIIIIIIIGHIIIIIIGHIIIIGIIIIHHGIIIIFHIIIIIIIIHHHHIIIIIIIIIIIIIIIIIHIIIIIHIIIIHIHIIHHHIIIIIHIIGHHIIIHIIIIIIIIIIIIIIIIIHIIHIIHIIIIHCIHCIIIHIIIHIIIIHGIIIGHGIIIIIIHHGHH@HIIIIIIIIIIHIIGHFHHHHIIIIIIIIIIIIIIIHHCGHIIIHHIHIHIIIIGHIIIIIIHIIIIIIIIIIIIIIIIIIHIIIIIHHFIIIIIIII
@HISEQ:711:H5NNWBCX2:2:1101:6031:6863:ATCTCGTA
TTAAGTTCAGCGGGTAGTCCTACCTGATTTGAGGTCAGATTTCAAATTACATTGACCGCCGCTCCACAGGCGAGTCGTGGGAGGACACCAAAAGGGGAACTTCTCGGTCGAGCGAGGATGGTACAACGCCCAGTCGAGTTCGACCCACAGGTCCAACCGATGCATTTGAGGGGAGCCGCCTCACGGCAGCAGGCCCCCAACTCCAATCCCCAGTCCCGCACGAAACGGGAGGGGTTGATGACTTCAAGACACTCAAACAGGCATGCTCCTCGGAATACCAAGGAGCGCAAGGTGCGTTCAAAGATTCGATGATTCACTGAATTCTGCAATTCACATTACTTATCGCATTTC
+
IIIIIFHIIIIIIIIHIIIIIIIIIICHHIIIIIIIIIIIIIHIIIIIIIIIIHIIIIHIIIIIIIIIIHIIHIHIIHIIIIIHIIIIIIIIIIIHIIIIIIIIIIIIIIIGIIIIIDFHHIIIIIIIIHHGIHHIIIIIIIIIIIIGHHHHIHIIIIIIIHHHHHHHHHHHHIIIIIIIHIIIIHIIHIIIIIIIIIHHIHIIIIIIIIIIIHIIIHHIIIIHHIHGIHGIHIIIIIIIIIHIHHHIHIIIIIIIHIIIIIIIIHIIIIIIHIIIIIHIIHFIIGIIHHHGIIHIHHIIIIIIHEIIIIIIIIHHIIIIHHIIIIIIIIHIIIIIIIIIIIHIIIIIHHI
@HISEQ:711:H5NNWBCX2:2:1101:8311:6821:ATCTCGTA
TTAAGTTCAGCGGGTATCCCTACCTGATCCGAGGTCAACCTGAAAAAAATTGGGGGTTGCTGGCGAGCACACGACCGGACCTCCAGAGCGAGAAGAATTACTACGCTCGGAGCCGGACGGCACCGCCACTGACTTTAGGGCCCGCCGGGGCGGCGGGGCCCAACACCAAGCTGAGCTTGAGGGTTGTAATGACGCTCGGACAGGCATGCCCCCCGGAATACCAGGGGGCGCAATGTGCGTTCAAAGATTCGATGATTCACTGAATTCTGCAATTCACATTACTTATCGCATTTC
+
IIIIHIHIIIIIIIIIIIIIIIIIIIIIIIIIIHIIIHIIIHHIIIIHHIHHIIIHIIIIIIIIIIIHIIIIIIIIIIHIIIIIIIIIIIIIIIIIIIIIIIIIIIIIIIHIIIIIIIIIIIIIIIIIIIIIIIIIIIIIHIIIIIIIIIIIIIIIIIIIIIIIIIIIIIIIIIIIIIIIIIIIIIIHIIIIIIIIIIIIIIIIIIIIIIIIIIIIIHIHIIIIIHHHIIIIHEDHIHIIHIHIIHIIHIIIIIIIIIIIIIIIIIIIIIIIHHHIIIIIIIIIIIIIIIIIII
@HISEQ:711:H5NNWBCX2:2:1101:11248:6805:ATCTCGTA
TTAAGTTCAGCGGGTAGTCTTACTTGATTTGAGATCGAGTTTAACAAGAATCGTTGCCGACCCTTGTGAAATCCTGCATCAGTCAGCCAATACGGTCAAACTCCCTTTATGTTAGCTGCAGCAAAAGTAATAATCCGTTTGACGGGACTAAATGAATATGCTTTTAGCTCAGGAGAATGTCCAGCTGCACCTGCATTTCAAGCAACCCGCCACCGATCTCAAAAAGATTGGTGTTGGGATTGCTCAAGTCCAAAGCTTTTCGATTAAAAAATCCAAAAGCTTTGAGGTGTTTACTGATACTCAAACAAGCATGCTCTTCGGAATACCAAAGAGCGCAATATGCGTTCAAAGATTCGATGATTCACTGAATTCTGCAATTCACATTACGTATCGCATTTC
+
HIGHIHE@FHIIIIHIIIIIIIIIIIGIIIIIIHIHHIIIIIHIIIIIHIIHIHIIIGIHIIIHIIIHHIIIIHIIIHIIIGIIIIIIIHHEHG=FEHFHHHIIIIHHHIIIIHIIIGHGIIGCGHHIIFHIIIIIHHIIIGHHHHIHHGH@EH?GEHHCEHIHIHHIIIIIIHIFHHIIBHHIIIGIIHHIIIIIIIIIHIIIIIHHIIIIHIIHF@-HIIIIIIIIHHIIIHHIHHHFHHHEHGIHHIHHIHIGIIIHIHFIIIIHGIIHDHHFHHIIHHHIIHIIIGHHHIIIIIIIIIIIHIHGHGHIIIIIIIIHHHEHIHHHHEGIIHGIIIIHHCHHHIGIIIIIIHIIIGIIIIIIIIHHHIHEHFGIIIIIIHIIIIIIIHHHHHHHIHI
@HISEQ:711:H5NNWBCX2:2:1101:11214:6866:ATCTCGTA
TTAAGTTCAGCGGGTATCCCTACCTGATCCGAGGTCAACCTGAAAAAAATTGGGGGTTGCTGGCGAGCACACGACCGGACCTCCAGAGCGAGAAGAATTACTACGCTCGGAGCCGGACGGCACCGCCACTGACTTTAGGGCCCGCCGGGTCGGCGGGGCCCAATACCAAGCTGAGCTTGAGGGTTGTAATGACGCTCGGACAGGCATGCCCCCCGGAATACCAGGGGGCGCAATGTGCGTTCAAAGATTCGATGATTCACTGAATTCTGCAATTCACATTACTTATCGCATTTC
+
IIIIIIIIIIIIIIIIIIIIIIIIIIIIIIIIHHIIIIIIIIIIIIIIIIIIHIIIIIIHIIIIIIHCEHIIHIIIIIIIIIIIIIIIIIIIIIIIIIIIIIIIIIIIIIIIGIIIIIIIIIIIIIIIIIIIIIIIIIHIIIIIIIIIIIIHIIIIIIHIHIIIHIIIIIIIIIIIIIIIIIIIHIIIIIIIIHIIIIIIIIIIIIIIIIIIIIIIIIIIIIIIIIIIIIHIIIHHIHIIIIIIIIIIIIIIIIIIIIIIIIIIIIIIIIIIIIIIIIHHHIIIIIIIIIIIII
@HISEQ:711:H5NNWBCX2:2:1101:14256:6819:ATCTCGTA
TTAAGTTCAGCGGGTAGTCCTACCTGATTTGAGGCCAGATAATAAAAAAGTCATGTCTAGCAAGCTAGAACTTGTATTAGAAAGCGGACAAACGTCCCAGAAACTCGGCCAATCCGAAGATTGTCCTCAGCGAAATAACTTATTACGCCAAGTCAAACCAAGTCTCAAAGACAGATCCAGCTAATACTTTTAAGCTGAGCCGACTCTTTCGAGCGGCAAACAGCCAAATCCAAGCCAAGACAAGAGCACTAAACCCAAGTCAAGGTTGATATTTTCATGACACTCAAACAGGCATGCTCTTCGGAATACCAAAGAGCGCAAGGTGCGTTCAAAGATTCGATGATTCACTGAATTCTGCAATTCACATTACTTATCGCATTTC
+
FHHHIHHFIIGIIIIIIIIIHGIHIIHIIIHHHGHIHEHHIIIHIIHHHIHIHHHIIIFHHIGIIIIHHIIHIIIIGIHIIHIIHIGHIIHHGHHIIIIIHIHGHIIHIIIIIGIIHIIIHGIH?@GHHIGIHGIIHGHGHHIIHIGHHGHIHHIHHGHIIHHHHIHHHHIIIHHEHEHIHGHIHHHIIIIIHHGHIIHGIGIHHHGFHIIHIHIIIIIHIIHHEFIHHHHEC?HHEHEEGIHFGHHHHCHFHGGD<CIIHEEC<FEHHHHFHHHHHFHHHHHHHHHEIGIIIIIIIHHHHHIIHHCIIHHGHHIHIIIHHIIIGIH?GIIHHHFGHHHFHEFCHEFHFIHHIHHFHIHHHHHFGIIIIHHIHHHIHIHHHH
@HISEQ:711:H5NNWBCX2:2:1101:14345:6881:ATCTCGTA
TTAAGTTCAGCGGGTATTCCTACCTGATCCGAGGTCAACCTGTAAAAGTTTTGGGGGTTTTACGGCAAGAGTCCCTCCGGATCCCAGTGCGAGACGTTAAGTTACTACGCAAAGGAGGCTCCGGGAGGGTCCGCCACTACCTTTAAGGGCCTACGTCAAACCGTAGGGCCCCAACACCAAGCTGGGCTTGAGGGTTGAAATGACGCTCGAACAGGCATGCCCGCCAGAATGCTGGCGGGCGCAATGTGCGTTCAAAGATTCGATGATTCACTGAATTCTGCAATTCACATTACTTATCGCATTTC
+
IIIIIDHHIIIIIIIIHIIHIIIIIIIIGIIIIIIIIIIIIIIIIHHIHHIIIIGIIFDHHHIHHIIHIHIIIIIIIIIIIIIIIIIIIIIHHHIHHHHIIIIIIIIIIIIIIIIIIHIIIIIIIIIHHHHHHIIIIIIIIIIIIIIIIIIHHIHIIIIIIIIHIIIIIHIIIIIIIIIHGIIIIHIIHIIIHIIIIIIIHIIHHGGIIIIIIIIIIIIHIIIIIIIIIIIIIIHHDHIIIIIHIHHIIIIIIIIHHHIIIIIIIHHIHIIGIHIIIIIIIHIIGIIIIIIIHGIIIIIIIIIII
@HISEQ:711:H5NNWBCX2:2:1101:17907:6779:ATCTCGTA
TTAAGTTCAGCGGGTATCCCTACCTGATCCGAGGTCAACCTGGATAAAAATTTGGTTGATCGGCAAGCGCCGGCCGGGCCTACAGAGCGGGTGACAAAGCCCCATACGCTCGAGGACCGGACGCGGTGCCGCCGCTGCCTTTCGGGCCCGTCCCCCGGGATCGGGGGACGGAGCCCAACACACAAGCCGTGCTTGAGGGCAGCAATGACGCTCGGACAGGCATGCCCTCCGGAATACCAGAGGGCGCAATGTGCGTTCAAAGACTCGATGATTCACTGAATTCTGCAATTCACATTACTTATCGCATTTC
+
HIHEIHHHEHIHHIIHIGIHIHIIIHHIIIHE<E@GHHHHIIHHIIIHHHIIHHHHIHGHHHIIIIFHEHHHHHIDHHGDHIFHIIIIICCCDHHGHIEHHII=FEHEHIIIIGHHHHHHHHHHHGHI<DHIHHEEGHHHHIHGCEDHIHIIIGGHH8D:EHHHCHHFEHHIHHHHIHHII@CEAHHIIHHCGHIHHIHGGHHGHFHIHIGEHHHCHG@CFFHC<C?HCGIIIHFDEHGC//FHEHCGD<CCHFFCHIHHHCIHGHCE?CHHEIHECHHHIHG<?IHHC?HGEEHGD1@G@GGG<IIHHE
@HISEQ:711:H5NNWBCX2:2:1101:18528:6869:ATCTCGTA
TTAAGTTCAGCGGGTAGTCTTACTTGATTTGAGATCGAGTTGAACAACACATAAAGTGTCGTAAAATCCTGCATCAGTCAGCAAAGAGGACAATTATCCTTTATGTTAGCTGCAGCAAAAGTAATAATCCTGTTTGACGAGGATTAAATAGATATGCTTTTAGCTCAGATAAAAGTCCAGCTGCACCTGCATTTCAAGCCGCCCGCCTACCGGTGAAGGTCGTTGGGATAGCTCAAGTCCACCCTCCTTTTTTTATCAAAAAGAGAGGTTGAGGTGTTTACTGATACTCAAACAAGCATGCTCTTCGGAATACCAAAGAGCGCAATATGCGTTCAAAGATTCGATGATTCACTGAATTCTGCAATTCACATTACGTATCGCATTTC
+
IIIIIHIIHIIIIIIIIGIIIHIHIHHHIFHHIHIHHHIIIHIIGIIIIHIIIIHIIIIIIHHHHHIHHIIIIFEHIHHHHIHIGHHHHEFHHHIIIIGIIIIIIIIIIIGHHIICEHIGIHHIHIIIFEHHHHHFEHHHHIIIFHHIHHHHHIIHHHHIHEGCHHGIHIIIIIGIHHHEEEGFEHHIIHHHHIIIIIIHIIIHIIIIIIHHHIHIIHDCHGAHIHIHIIHHHF@HGHIIHHIHHECIHHGIHIHGIIHHIIHHIIHIHHGHIHHHHIHHHIIIIIIIIIIIIIGIIIHIIIIIIIIIIIIIIHIIIIIIIIIIIIIIIGIIIIIIIIIIIIIIIIIIIIIIIIIIIGIIIIIHIIIIIIIIIIIIIGIIHHHHHG
@HISEQ:711:H5NNWBCX2:2:1101:20679:6914:ATCTCGTA
TTAAGTTCAGCGGGTATTCCTACCTGATCCGAGGTCAACCTTGTATAGTGGGGGTTTTACGGCGAGCCGCCGCCTGGTCCAGTGCGAGGTGAGTTACTACGCAAGGGAACCACAGCGGGACCGCCACTAGATTTGGGCGGTTACGGCGCACGGGGCGCTGTAATCCGCCAACGCTAAGCAGTGCTTAAGGGTTGAAATGACGCTCGGACAGGCATGCCCGTCAGAATACTAACGGGCGCAATGTGCGTTCAAAGATTCGATGATTCACTGAACTCTGCAATTCACATTACTTATCGCATTTC
+
IIIIIIIIIIIIIIIIIIIIIIIIIIHIIIIIIIHIIHIIIIIIIIHIHIIIIIIIIIIIEHIIIIIFHIIHIIIIIIIIIIIIIIIIIIIIIIIIIIIIIIIHIIIIIIIIIIIIIHIGHIIIIIIIIIIIIIIHIIIIIIIHIIIHHCIIIIHIIHHIHIIHIIIIIIIIIIIIIIIIIHHHIHIIIIIIIIIIIIIIIIIIIIIIIIIIIIIIIHIIIHIIIIIIHIHHHFIIHIHIHEHHIIIIIIIIIIIIIIIIIIIIIIIIIIHFIIIIIIIIIIIIIIIIIIIIIIIIIIIIII
@HISEQ:711:H5NNWBCX2:2:1101:20854:6772:ATCTCGTA
TTAAGTTCAGCGGGTCTTCCTACCTGATCCGAGGTCAACCTTGGGTAAATAAGGCTTTTTAACGGCCGGAACCCGCAGCACGCCCTGAGCGAGATGTATTACTACGCTCGGAGTGACTAGCGAGCCCGCCACTGGTTTTCAGGGCCTGCGGCAGCCGCAGGTCCCCAACACAAGCCGGGGGCTTGATGGTTGAAATGACGCTCGAACAGGCATGCCCGCCAGAATACTGGCGGGCGCAATGTGCGTTCAAAGATTCGATGATTCACTGAATTCTGCAATTCACATTACTTATCGCATTTC
+
IHHII<FHHHHHIIIGIIIHIIIIHIIHIHHEHIIHIIIEHHHIICGHHIIHHEHIHHIIHGIIIIIHIDCHIIIIIIIIIIIIIIHIIGHHIIIIHH@HIIIHIIIHIIIHIHIHIIIHIIGHHDEH<EDHIHHHHEHHHEHEEHHEFHHHHHGHHH?HHHHGIIIIHFHHEC@HHCIIIIIIIIIIIGIIIIIHHHHHHHHHHIIGIIHCIIHIIIHHIIIIIIIIIIHHIIHHHHHEHIHIIIIIIIHGIHEHIHHHIIIIIIIIHEIIHFIHEIHIIIIIIIIHIHHHHIIHIIIH
@HISEQ:711:H5NNWBCX2:2:1101:1808:7070:ATCTCGTA
TTAAGTTCAGCGGGTCTTCCTACCTGATCCGAGGTCAACCTTGGGTAAATAAGGCTTTTTAACGGCCGGAACCCGCAGCACGCCCTGAGCGAGATGTATTACTACGCTCGGAGTGACTAGCGAGCCCGCCACTGGTTTTCAGGGCCTGCGGCAGCCGCAGGTCCCCAACACAAGCCGGGGGCTTGATGGTTGAAATGACGCTCGAACAGGCATGCCCGCCAGAATACTGGCGGGCGCAATGTGCGTTCAAAGATTCGATGATTCACTGAATTCTGCAATTCACATTACTTATCGCATTTC
+
IIIHHHIHIIIIGIIIIIIIIIIIIIIIIIIIIIIIIIIIHHIIIHHIIIIEHIIIIIIIIIIIHHHHHIIIIIIIIIIIIIIIIIIIIIIIIIHIIIIHHIHIHIIIHIIIIHIIIIIHIIIIIIIIIIIIHHIIHIIIIHHIIIIIIIIHIIIIIIIHIHIIHIIIIHIIIIIIIIIIIIIIIIIIIIHIHIIIIHIIIIIIHIIIIIIIIIIIIIIIIIIIIIIIIIIHIGIHGIIHHHIIIIIIIIIHIIIIIIIIIIIHIIIIIIIIIIIIIIIIIIIIIIIIIIIIHIIIIIII
@HISEQ:711:H5NNWBCX2:2:1101:2428:7231:ATCTCGTA
TTAAGTTCAGCGGGTATTCCTACCTGATCCGAGGTCAACCTGGAGAAAGAAGGGGTGTAAAACCGGGCCACACAACTGCCAGATGCGTGCTGTTGTAAGCTCGTTGCATGTGGAGTCTGTGCCACCGGTCATTGTCTTTCGGACCTGTCACCAGGTGACAAAGGGCCCAACAACAAGCCACGCTTGATACCGTGATAATGACGCTCGAACAGGCATGCCCTTCGGAATACCAAAGGGCGCAATATGCGTTCAAAGATTCGATGACTCACTGAATTCTGCAATTCGCATTACTTATCGCATTTC
+
HHIIIIIHIIIIIGIIIIIHIIIIHIIIIIHHIIIIIIGHIIIHHHHIIIIIIIHHIIGIIIIIEHIHHHIIIIIIIIIIIIIIHHHHIGIIIIIIIIIIIHIIIIIIIIIIIHGHIGIIIHIIIIIIIIIIIIIIIIIIIHHIIIIIIHHIIIHHIIHIIHHHIIHIIIIIHHHEHHIIIHHIIIIIIIHIHHHIHHIHGHIIIIIHIHHIIIHIIIIIIIIHGHIHEGFHHHEIHIIIIIGIHIIIIHGFHIHIIIIIIIIIIIIIIIHHCIIIIHIIIIIIIHHHHIIIIIIIIIIIGII
@HISEQ:711:H5NNWBCX2:2:1101:2538:7073:ATCTCGTA
TTAAGTTCAGCGGGTAGTCTTACTTGATTTGAGATCGAGTTTACAAAGGCCAGCCGAAGCTGTCTCTGTGAATCCTGCATCAGTCAGCACAAGAACTAATCTCCTTTATGTTAGCTGCAGCAAAGGTAATAATCTGTTTTTTAGGCAGACTAAATAGATATGCTTTTAGCTCAGAGAAAAGTCCAGCTGCACCTGCATTTCAAGTAACCCGCCACTTTTCGGTGAGAAAAGCGTTGGGATCACTCAAGTCCAGCTCCCATTTCAAAAAAAGAAAGGGGAGTTGAGGTGTTTACTGATACTCAAACAAGCATGCTCTCCGGAATACCAGAGAGCGCAATATGCGTTCAAAGATTCGATGATTCACTGAATTCTGCAATTCACATTACTTATCGCATTTC
+
IIIIIIIIIIIIIIGIHIIIIIIIIIHHHIHIHIIIIHIHHIIIIIGHIHIIIIIIHHIIIIIIIIIHIHHIIIIIIIHIIIIIHIIIIIIIIIIIIIIIIIGIHIIIIHIIIIHHHIIIIHHHHIIGHIHIIIIGHIIIIIGHEHHIGHGIIIIIIIHHIIHIIIIIHIIHIIIIIIHGHHHHHEHHHHIIIIIIIIIIHHIIIGHIIHHIIIIIIHDHIHHIIIGIIIIIHGHHEIIIIIIIHHGIHIIIIIHHIIIIHHHHIIIIIIIIIIHHGIIIIIIIHHFIIIIHHIIIIIIIIIIIIIIHIIIIIIHIIIIIIIHIIIIIHHIIIIIIIIIIHIIIIIIIIHIIIIIIIIIIIIHIIIIIIIIIIIIIIGIIIIIIHHIIIHIIIIIHII
@HISEQ:711:H5NNWBCX2:2:1101:2979:7070:ATCTCGTA
TTAAGTTCAGCGGGTAGTCCTACCTGATTTGAGGTCAGATTTCAAATTACATTGACCGCCGCTCCACAGGCGAGTCGAGGGAGGACACCAAAAGGGGAACTTCTCGGTCGAGCGAGGATGGTACAACGCCCAGTCGAGTTCGACCCACAGGTCCAACCGATGCATTTGAGGGGAGCCGCCTCGCGGCAGCAGGCCCCCAACTCCAATCCCCGATCCCGCACGAAACGGGAGGGGTTGATGACTTCAAGACACTCAAACAGGCATGCTCCTCGGAATACCAAGGAGCGCAAGGTGCGTTCAAAGATTCGATGATTCACTGAATTCTGCAATTCACATTACTTATCGCATTTC
+
IHHHIGHIIIIIIIIIIIIIIIIIIIHIIIIIIIIIIIIIIIIIIIHHHHIGHGHIHIIGHIHIIIIIIGIIIIHIIIIIIIIIIIIIGIIIHIHIHHDHIHIIIIHHIHHIIICHHHIHHIIIIIHHIIIIHHIHHIIIHIIIHHIIIIGIIIHHIIIIGHIHHIHHIIIIGDHHHIIIIIIGIHIIFHIHIIIIIIHIIHHHHHHIIIHHHHIIHHEHEHEIIIHHHIHHEHHIIHIHHIIHEGHHHIIIHHIHHIIIIIIIIIHGHHHIIIIHIIHHHC<HIIHGIIIIHHHEFIIIIIHIIHIHHHHHHHHGHHHIIHIIIIGHHFHIHEHIHIHHIIHIIIIIIII
@HISEQ:711:H5NNWBCX2:2:1101:3361:7111:ATCTCGTA
TTAAGTTCAGCGGGTAGTCTTACTTGATTTGAGATCGAGTTTAACAAGAATCGTTGCCGACCCTTGTAAAATCCTGCATCAGTCAGCCAATACGGTCAAACTCCCTTTATGTTAGCTGCAGCAAAAGTAATAATCCGTTTGACGGGACTAAATGAATATGCTTTTAGCTCAGGAGAAAGTCCAGCTGCACCTGCATTTCAAGCAACCCGCCGCCGATCTGAAAAAGATTGGCGTTGGGATTGCTCAAGTCCAAAGCTTTCAAAAAAAATCCAAAAGCTTTGAGGTGTTTACTGATACTCAAACAAGCATGCTCTTCGGAATACCAAAGAGCGCAATATGCGTTCAAAGATTCGATGATTCACTGAATTCTGCAATTCACATTACGTATCGCATTTC
+
EHIIHC<CGHHIIIIHIHIIIIIIIIHHHHIHIHHIGIGEHHHIIIIHGGHHHHIGHHHIIHIICHHFEHHIIGIIIIGHGHHHIIIIIHHIIHEEHHEHHHHHIIHHIIHHIEHHIHIGHHIIGHGIIIIGIGHHHGHHHEHHIIIIHICHFHHHHHHHGIHHHHIHGEHIIIIGIIFIHHHIGHHHIEHHHHGCHHHHIFHH?GIIIIIHIIIIGHCHHHIIIIIIHDHGE?ECHGFHIIHG?HHEHHEHHIIHCEHHHHE?G@EHEDHGCCD0<0HGIIIIHHHFEIIHHIIHIGHHGCEIIIHHHIHCIHIIHHHHHIIIHGDDHHHEHGDCC?CCHGCHFHIHHHGIIHGHIIIHHHHIHGHHFEHHHHG1GHHIIHIIHIIIIIHEGIIG
@HISEQ:711:H5NNWBCX2:2:1101:3727:7045:ATCTCGTA
TTAAGTTCAGCGGGTATCCCTACCTGATCCGAGGTCAACCTGAAAAAAATTGGGGGTTGATGGCAAGCACACGACCGGACCTCCAGAGCGAGAAGAATTACTACGCTCGGAGCCGGACGGCACCGCCACTGACTTTAGGGCCCGCCGGGGCGGCGGGGCCCAACACCAAGCTGAGCTTGAGGGTTGTAATGACGCTCGGACAGGCATGCCCCCCGGAATACCAGGGGGCGCAATGTGCGTTCAAAGATTCGATGATTCACTGAATTCTGCAATTCACATTACTTATCGCATTTC
+
IIIIIIIIIIIIIIIIIIIIIHIIIIHHIIIIIIIHIIIIIIIIIIIIIIIIIIIIIIIIHIIIIIIGHIIIIIIIIIIIIIIIHIIIHHHIIIIHIIIIIIIIIIIIIIIIIIIIIIIIIIIIIIIIIIHIIIIIIIHIIIIIIIIIIIIIIIIIIIHFIIIHIIIHIIIIHIIIIIIIIIIIIIIIHIIHHIIIIIIIIHIIIHHHIIIIIIHIIIIIIHIIIIIIIHIIHIHHIIIIIIIIIIIIIIGIIIIIIIIIIIIIIIIIIIIIIFIIIHIHIHIIIHIIIIHIHI
@HISEQ:711:H5NNWBCX2:2:1101:5896:7068:ATCTCGTA
TTAAGTTCAGCGGGTATCCCTACCTGATCCGAGGTCAACCATAGAAAATTGGGGGTTACTGGCCAGCATCCGCCGGGACCCTATAGCGAGAGAGATTACTGCGCTCAGGGCCCGACGGCACCGCCACTGATTTTAAGACCCGCCGGGTTAGCGGCGAAGCCCAAGACCAAGCTGTGCTTGAGGGTTGAAATGACGCTCGAACAGGCATGCCCCTCGGAATACCAAGGGGCGCAATGTGCGTTCAAAGATTCGATGATTCACTGAATTCTGCAATTCACATTACTTATCGCATTTC
+
HHIIIIIHHIIIIIGHIIIIIIIIIIHIIHGHHHIGIIIHHHHIHHII?HIIIGIHHHIHHIIIIIIFHHGIIHHIIHHIHHHHHHIIIICDHGGHFHHHIIHIIIIIIIGICHHIICHHHHHIIIIIHIHHEHIIHIIIIIIHHIIH=IHIIIIIIIIHHGIHIIIIHGHGHIIIIIIIIIHIFAEHIHIIHIHIIIIHIGIHIIIIIGIIIHIIGIHHIIGIGHEGIIIHGIHIIHGIHHGIIIIHHGHFIHHHCGIHHHHIIHIGIHIHHHEHHHH@?HHHHEHIIGIIIHI
@HISEQ:711:H5NNWBCX2:2:1101:8246:7099:ATCTCGTA
TTAAGTTCAGCGGGTAGTCTTACTTGATTTGAGATCGAGTTTAACAAGAATCGTTGCCGACCCTTGTAAAATCCTGCATCAGTCAGCCAATACGGTCAAACTCCCTTTATGTTAGCTGCAGCAAAAGTAATAATCCGTTTGACGGGACTAAATGAATATGCTTTTAGCTCAGGAGAAAGTCCAGCTGCACCTGCATTTCAAGCAACCCGCCGCCGATCTGAAAAAGATTGGCGTTGGGATTGCTCAAGTCCAAAGCTTTCAAAAAAAATCCAAAAGCTTTGAGGTGTTTACTGATACTCAAACAAGCATGCTCTTCGGAATACCAAAGAGCGCAATATGCGTTCAAAGATTCGATGATTCACTGAATTCTGCAATTCACATTACGTATCGCATTTC
+
IIIHIHEHIIHIIHIIIIIGIIIHIIIIIIIIIHIIIHIHIHHHIIIEHHHIGHIICHHGHHIGHIIFHHIIHIIHIIHGEHIIIIIIG?EHFHEHHHHGHGHIIEFHIEHHIIIIIGIIII?GHIIIIEEHHH?DH@FHHIIGCECCGHIHHHHHHHHHIIIIIEHHE@@GEGHHGFHIIHHIIIIHHIHFEGHGHGGHHHIIIIHHHIHHHHII8...FC@IIHHEB5<@B?HHHEHIIHEHHEHHHHHE?HEFCF=IHEHHHHHCFDECE<0EFGEFFHFHIIIHHHHHHHIHFHHHECHFG@HIIIHHHIHHHGIHCEGHGECDIIIHGEHGHCED1HHEHHH=IHHEHHHHIIIIIHHF@CFHEEHIIIIHIIIHHHHHHIHDHHHG<HHH
@HISEQ:711:H5NNWBCX2:2:1101:16066:7022:ATCTCGTA
TTAAGTTCAGCGGGTCTTCCTACCTGATCCGAGGTCAACCTTGGGTAAATAAGGCTTTTTAACGGCCGGAACCCGCAGCACGCCCTGAGCGAGATGTATTACTACGCTCGGAGTGACTAGCGAGCCCGCCACTGGTTTTCAGGGCCTGCGGCAGCCGCAGGTCCCCAACACAAGCCGGGGGCTTGATGGTTGAAATGACGCTCGAACAGGCATGCCCGCCAGAATACTGGCGGGCGCAATGTGCGTTCAAAGATTCGATGATTCACTGAATTCTGCAATTCACATTACTTATCGCATTTC
+
IIHHHCHHIIIIIIIIHHIHHHHHIIHHIIICHIIGHHHHGHHHHHHHIIIHIHEHHIHIIIIHHIICCDHHIIIIGHIIIIHIHIFHHGIHIIHIIIIIIIHIIIIGHHIHHHHFGHHIEHDDHIHHHDFFHHHIHIGHHHHIIHIIGHHHHHHIIIHHHFHHHHCHHCHHIIHHIHHHIIHAIIIIIIIHIHHHIHHIHIIGHHHHHHFIIHHHIIHEIIIHEIHIHHIHIIIHHIIIHHHHHHIHGHEIHFHECIIIHHIIHIIHHIIIIIIHFIHFIIIIIHHIIIIIIIHIIIII
@HISEQ:711:H5NNWBCX2:2:1101:18961:7228:ATCTCGTA
TTAAGTTCAGCGGGTAGTCTTACTTGATTTGAGATCGAGTTTACAAAGTCGGCCGAAGCCTGTCTTTGTGAATCCTGCATCAGTCAGCACAAGAACTAATCTCCTTTATGTTAGCTGCAGCAAAGGTAATAATCTGTTTTTTAGGCAGACTAAATAGATATGCTTATAGCTCAGAGAAAAGTCCAGCTGCACCTGCATTTCAAGTAACCCGCCACTTTTCGGTGAGGAAAAACGTTGGGATCACTCAAGTCCAACTCCCATTTCAAAAAAGATATGGAAGTTGAGGTGTTTACTGATACTCAAACAAGCATGCTCTCCGGAATACCAGAGAGCGCAATATGCGTTCAAAGATTCGATGATTCACTGAATTCTGCAATTCACATTACGTATCGCATTTC
+
IIIHHIIIHIHGHI<CHHIIIIIIHGIHHIIIIIHHIGFFHFGHHHIEFHIDHIIHIIIIIIHHHIICHEHHIIIHGHIIIIHHIIIIIIIIICEHIIIIIIIIIIHIIHIIH0GHHHCHHHHIIGCGIIIIIHHHHHGIIIHE@HIIEHIIIIIIIIIIIHFHHIIIGGCHIIHIHHHHEHEHHGHHHHIIIGHIHHEHHHIFHIGIHHIIGHEHHDHHHHHGIHIIIHHHIHHIHHCHHHHEFGFIHHHFHHHHHHHHGIHGIHHHFIGHEIIHEHHHHHGIIHIIGHIIIGIHHEIHIIHIIIIIIIIIIIIIGIIIIIIIIIHIIIIIHHHIHGIHHHHHIHHGHIIHHIIHHHGIIIHIHIIIIIIIHHHGIGIIIIHHGECHIHIIHHHIII
@HISEQ:711:H5NNWBCX2:2:1101:19556:7145:ATCTCGTA
TTAAGTTCAGCGGGTATTCCTACCAGATCCGAGGTCAACCTGTAAAAGTTTTGGGGGTTTTACGGCAAGAGTCCCTCCGGATCCCAGTGCGAGACGTTAAGTTACTACGCAAAGGAGGCTCCGGGAGGGTCCGCCACTACCTTTAAGGGCCTACGTCAAACCGTAGGGCCCCAACACCAAGCTGGGCTTGAGGGTTGAAATGACGCTCGAACAGGCATGCCCGCCAGAATGCTGGCGGGCGCAATGTGCGTTCAAAGATTCGATGATTCACTGAATTCTGCAATTCACATTACTTATCGCATTTC
+
IICHIHIIIHHIIHIIIIIIIIIGIIFHHHHHHHIIHIIIIIIIGHCHFHGHIIFHIIIIHIIHIHIIIIIIIEHIIIIHHIIIIIIIIIIIIGHHIIIHHHHHHIGHHIHIIHHIHGHIIIIHIIIIIIIIIIIIIIHIGHHIIIIIHIIIIIHHHGIHHHIIIIIIIHHHFIIIIIIIIIIIIIIIIIIGIIIIIIIIIIIIHHIIIIIIIIHIIIHIHIHDHHHIIHIIIIHHHIIIIIHHIIIHIIHIIHIIGIIIIIIIIIHIHIHHHHIHIIIIIIIIHIIIIIIIHIIIHIIIIIIHI
@HISEQ:711:H5NNWBCX2:2:1101:1595:7479:ATCTCGTA
TTAAGTTCAGCGGGTAGTCTTACTTGATTTGAGATCGAGTTTAACAAGGGTTTTTGAAGACTCTTGTGAAAATCCTGCATCAGTCAGCCAAAATGGTCAAACTCCCTTTATGTTAGCTGCAGCAAAAGTAATAATCCGTTTGACGGGACTAAATGAATATGCTTTTAGCTCAGGAGAAAGTCCAGCTGCACCTGCATTTCAAGCAACCCGCCTCCAATCTCAAGAGATTAGTGTTGGGATTGCTCAAGTCCAAAGTCTTTCTTCAAAAAAGAAAAAAGGCTTTGAGGTGTTTACTGATACTCAAACAAGCATGCTCTTCGGAATACCAAAGAGCGCAATATGCGTTCAAAGATTCGATGATTCACTGAATTCTGCAATTCACATTACGTATCGCATTTC
+
<GHGHFEGFFHHIE?FFHHIHIHI?GHECGHHIGEEFEH<GHHIHHHHHIHHGEHIHHIHHFHIEHHHHHHIIGIG?HEHGHHICHEHHFEHIICHHHIIHIIIGHC@FHI?@FGEHH?HFHHHHIII0<FHEFEC?HHDFHEEHCHHHHHIHH?GECEFHIHG?@CHEHIHIH.8F.:BGE@:6@B.@@@G@AG@BHHHEGIIIIE?E?HHEHGB6.8?GA@.HGB..GE96.AHEHFHCHHHFCH?HGFEHFFFFCC?HFE<E?HHHHD.CCG@?HEF0CHHGCHG@IHHC1CHED<GEHEHGFFCHHHIHHHHHEHHHHHHEG?HG@@HIIIHHCHFDHIIHCHEF<0IIHHHE@IIHHIHHHECHIHIIHHFHGCEHC1HHHHHHECHIHFCECD
@HISEQ:711:H5NNWBCX2:2:1101:4458:7419:ATCTCGTA
TTAAGTTCAGCGGGTATCCTCGTCTGATTTGAGGTCAAGAGTTCAAATGGGAGGGGTGCTCCCACTCTTGGTTTTGAAGGCAGGGCAGGCACGGATGCTCTCGACGGTAGGTTTTACGAGTCGTTCGCAATCCGGGACCATGCCCGCTAGCTTTCACAGGTTTAAGCGGGGGAACATCATGTCCGATGTCCCTACGCCAGCGTGCCCGTATCCCCGCAGTTTAAAAAAAAAAAACCGAGGGCCGGAAGGGTTTTACTGACGCTCAAACAGACGTGCCTCTCGGAATACCAAAAGGCGCAATGTGCGTTCAAAGACTCGATGATTCACTGAATTCTGCAATTCACATTAACTATCGCGTTTC
+
IIHIIIIIIIIIIHIIIIHHHHCGDEHCGCEEHHIIIIIIIGHIIIIIGECFHCHIIIIHHHIHICHFHHIHHHIH=HHEFGE</<CCDHIHHDHHEEHIIIHHEEDHEHCGHHHHIEHEEHDHGEGHICHHFG/CFHCHHEEHHFHIGDGHGGHEH?HHG?GEHGHEHEFHC8B?FHHIIGIIHHGEHHHII@HEHBECE7BEDIHHHE?HHDHHGB.@GCHIIIIIIIIIHIIIHCEHIHIIIIIIIIIHIHGEC=HIIIIGIIIIIHGIIIHDIHIHHIIIHHHGHIIHIHDIIHHHDHHGGHHHHIHIIHHHHHGGIIIIIIIHHHIIIIIIIIIIIIIIIHHGDHIHIIIIIIHGI
@HISEQ:711:H5NNWBCX2:2:1101:5882:7494:ATCTCGTA
TTAAGTTCAGCGGGTATTCCTACCTGATCCGAGGTCAACATTTCAGAAGTTGGGTGTTTTACGGACGTGGACGCGCCGCGCTCCCGGTGCGAGTTGTGCAAACTACTGCGCAGGAGAGGCTGCGGCGAGACCGCCACTGTATTTCAGGGCCGGCACCCGGTGAGGGGTCCCGATCCCCAACGCCGATCCCCCGGAGGGGTTCGAGGGTTGAAATGACGCTCGGACAGGCATGCCCGCCAGAATACTGGCGGGCGCAATGTGCGTTCAAAGATTCGATGATTCACTGAATTCTGCAATTCACATTACTTATCGCATTTC
+
IIIIIIIIIIIIIIIHIIIIHIIIIIGHEHIHIIIIIIIIIHHHHHHHIIIHIGEHHHIIIIIIIIIHHHFHIIIIIIGIIIIIIHIHIIGHHFHHGHIIIIIIIIIIIIIIIIHHIHHHIIIIIIIIIIHHHHIHHIIIIIIIIHIGIHIIHIHHIHIIIIIHIIIIIIIIIHIIIIIHIIIHHHIIIIIIIHIIIIIHIIIIIIIHIIIHHIIIIIIIIHHHIIGHIHHHIIIIIHIIIIIIIIIIHEIIIIIHGEEEHIIHIIIIIIIIGIIIIIHD1IHIIIIIIIIIGIIIIIIIIIIHIHHDGIHHHIHIII
@HISEQ:711:H5NNWBCX2:2:1101:15092:7271:ATCTCGTA
TTAAGTTCAGCGGGTAGCCCTACCTGATTTGAGGCCAGATCATGAATATGTGGGGTTATCAGCCACCCAGAAGGATGAAACGTATTACATCCAAGGTGCTTATGTCTTTAAGGCGAGCCTTTAGCAAGGCAACACCCAATACACCACCGCTCAGGCAAAAACCCAAGTGGGGTGAGGTTTCATGACACTCAAACAGGCATGCCCTTCGGAATACCAAAGGGCGCAAGGTGCGTTCAAAGATTCGATGATTCACTGAATTCTGCAATTCACATTACTTATCGCATTTC
+
IIIIIIIIIIIIIIIIIIIIHHIIIIHIIIIIIIIIIIIIIIIIIIIIIIIIIIIIIHIIIIIIIIIHHIIIIIIIIIIIIIIIIIIIIIIIIIIIIIIIIIIIIIIIIIIIIIIIIIIIIIIIIIIIIIIIIIIHIIIIIIHIIHIIIIHIIIIIIIIHIHHIIIIIIIIIIIIHIHHIIIIIIIIIHHHIIIIIIIIIIIIIIIIIIIIIIIIIIHHIIIIIIIIIIIIIIIIIIGIIIIIIIIIIIIHIIIIIIIIIIHFIIIIIIIIHIHIHIIIIIIIIIII
@HISEQ:711:H5NNWBCX2:2:1101:18716:7484:ATCTCGTA
TTAAGTTCAGCGGGTTTTCTTGCTCGATTTCAGACCAAGTTTTCAATGCATACAGCAAGCAATTTGCAAGCTCAGCAATGTATGAAAATTGGAAGCATCCGGCGGCCTAGTCGGTTGGGCTCTAAATGATACAATTTGTCGCACTTAAAGCTACCGGCATTAGCAGCACAGCCAGTCTACAATCATTTTAAAGCAATGGCCGTTTATGCAACAGCCAAATACGCTCATATCCACTAGCCATTCGATCTGTCTCAAGACAGACCAAAGGTTTGTGAGTTTTTAATGATTCTGAAACGAGCATGCTCCCCGGAATACCAGGAAGCGCAATGTGCGTTCAAAGATTCGATGATTCACTGAATTCTGCAATTCACACTACTTATCGCATTTC
+
HIIIHHHIIIIIIIHHHIIIIEHIIHDGHHHIIIICGHHHIIHIIHHHGHHCHHEHEEHHHGIIIEGFGGHHIIIHEFHHHFEEHIHHHHGHIIHHHIHH=CCCEDHHHHHIDHHHHH/DGGHCFHHHHHIIFIIIHEHHHIIHIIIIC?GHHIHI<CHHIIIIHIIIIGHHGIIHHHIIIIIHIIEGIIIHHIIGHH?EHG?@FHHHGHGIHHHHHF@=D?.@CGIIHGIIHEHF?IHHCHFIHFIIIIGIHIGIHEHHFE?IIIHHHEHIIIIHHEEHHIHHIHEEHGIHHCGHGIHHGEDHHHCHFHHHIIIHIHHHIIIHHDGIIIIGHGIIIIHHGCHIIIIIHIIIHEEHHGEEEFHFIIHCIIIHHHG?HFGECIHIHHGH
@HISEQ:711:H5NNWBCX2:2:1101:1477:7741:ATCTCGTA
TTAAGTTCAGCGGGTATCCCTACCTGATCCGAGGTCAACCTGATAAAAATTGGGGGTTGCTGGCAAGTCACCACCGAGACCCTATAGCGAGAAAAATTACTACGCTCAGAGCTCAATAGCACCGCCACTGAGTTTAGAGGCTGCGAAACCGCAAGCCCCAAGACCAAGCGTAAGCTTGATGGGTTGAAATGACGCTCGAACAGGCATGCCCCGCGGAATACCACGGGGCGCAATGTGCGTTCAAAGATTCGATGATTCACTGAATTCTGCAATTCACATTACTTATCGCATTTC
+
IIHIHGHIIHIIHHIIIIIIIIIIIIIIIIGIIHHIIIIIIIIGHIIIIIIGIIIIIHIIIIIIIIHHHIIIIIIIIIIIHIIIIHHIIIHIIIIIIIIIIIIIHIIIHHEHHIIIIIHHIIIIIIIIIIHIIIIIIHIHIIIIIIHIIIIIIIIHIIIIIIIIIIHIIIIIIIIHIIIIIIIIIIIIIIIIHIIIIIIIIIIHHIIHIIIIIIIIGIIIIIIIHFIHIHHIIIIIIIIIIIGIIHIIIIIIIIIIIIHIIIHIIIIIIGHIIHIIIIIGIIHIIIIIIIIIII
@HISEQ:711:H5NNWBCX2:2:1101:1941:7508:ATCTCGTA
TTAAGTTCAGCGGGTAGTCCTACCTGATTTGAGGTCAGATTTCAAATTACATTGACCGCCGCTCCACAGGCGAGTCGAGGGAGGACACCAAAAGGGGAACTTCTCGGTCGAGCGAGGATGGTACAACGCCCAGTCGAGTTCGACCCACAGGTCCAACCGATGCATTTGAGGGGAGCCGCCTCGCGGCAGCAGGCCCCCAACTCCAATCCCCGATCCCGCACGAAACGGGAGGGGTTGATGACTTCAAGACACTCAAACAGGCATGCTCCTCGGAATACCAAGGAGCGCAAGGTGCGTTCAAAGATTCGATGATTCACTGAATTCTGCAATTCACATTACTTATCGCATTTC
+
IHIHIGHIIIIIHHIIIIIIIIIIIIIIIIIIIIIIHIIIIIIIIIIIIIIIIHHIIIIIIIIIIIIIHHIIIIHHIIIIHIIDHIIIIIIIIIIHIIIIIIHIIHHIIHIIIIHHIIIIIIIIIIIIIIHIHHHEHHHHFHGFHHHIIHHHHIHIHHIIIIIIIHHIHHHGHCHHEIHHIHHHHFHHGHIHHCBHHIGGHEHHHIIHHIIHDCGIGHD</?GF<CHHHEIIIIHHHHEDEHCIHEHGFEHGEEEF<C?IHEGEHHHHHIIHHIHHIHEFIIHIIIIHFGIIHIGFHG1HHHHHHFIHHHHFEEEEIHIHGIIHIHHIFHCHGEIHEHHHDIIIIHFIHHI
@HISEQ:711:H5NNWBCX2:2:1101:2460:7716:ATCTCGTA
TTAAGTTCAGCGGGTATCCCTACCTGATCCGAGGTCAACCTTAGAAATGGGGTTGTTTTACGGCGTAGCCTCCCGAACACCCTTTAGCGAATAGTTTCCACAACGCTTAGGGGACAGAAGACCCAGCCGGACGATTTGAGGCACGCGGCGGACCGCGTTGCCCAATACCAAGCGAGGCTTGAGTGGTGAAATGACGCTCGAACAGGCATGCCCCCCGGAATACCAGGGGGCGCAATGTGCGTTCAAAGATTCGATGATTCACTGAATTCTGCAATTCACATTACTTATCGCATTTC
+
IIIIIIIIIIIIIIIIIIIIIIIIIIIIIIIIIIIIIIIIIIIIHIIIIIIIIIIIIIIIIIHIIIIHIIIIIIIIIIIIIIIIIIIIIIIIIIIIIIIIIIIIIIIIIIIIIIIIIIIIIHIIIIIIIHIIIIIIIIIIIIIIIIIIIIIIIIHIIHIIIIIIIIIIIIIHIIIIIIIIIHIIIIIIIIIIIIIIIHHIIIIIIIIIIIIIIIIIIIIIIIHIIHIHIIIIIIIIHHIHIIIIIHG@HIIHGIIIIIIIIIIIIIIIIIIIIIIIIIIIIIIIIIIHIIIIIIII
@HISEQ:711:H5NNWBCX2:2:1101:6408:7654:ATCTCGTA
TTAAGTTCAGCGGGTAGTCTTACTTGATTTGAGATCGAGTTTACAAATTTTAGCTAGTAAAACTTGGTAATCCTGCATCAGTCAGCATATAGACATTCCACCTTTATATTAGCTAGAGCAAAAGTAATAATCCGTTTGACGGGACTAAATAAATATGCTTTTAGCTCAGAAGAATGTCCAGCTGCACCTGCATTTCAAGCAACCCGCCCCTTTTTGCAAAGAGTTGGGATTGCTCAAGTCCAATTCTCTTCTCTAGAGAAGAGACTTGAGGTGTTTACTGATACTCAAACAAGCATACTCTCCGGAATACCAGAGAGTGCAATGTGCGTTCAAAGATTCGATGATTCACTGAATTCTGCAATTCACATTACGTATCGCATTTC
+
HHHEFCCG?<CD/CCCHCCHHHHHECHEHHH@C1FC@GHEEFCCF?FGHHHCGHHI1<11DGHHHEC<DCHC@CFHEG<CCF@GEEHEEGHHHHIIIIIHECHICGHC?GHFED@11GHHHHEHHHHH@HHHFHECG@E<EHEC?DGH<DE/<CFHH/<CFH@EECCHFG@88FFFDEEIHHIHCGFHHHHHE@FHIHHHGHHCHDDB@E?HEEE?HHEEHCHGD/CCHEIIHHFCHHGHEEHEC/HHHFHHHEGC?0HHEFCIHHEHHC?HHHEHHEHEHHIHEHH@DCG@?@IHHIIHHHHGC@CHG?GIHHFHHHHGHGCCHCGE@HHEHECHHHHHHGCG@CHGHFCH?IIHHD?HIIIIIIHEHFGCHG@EEEEHHEE
@HISEQ:711:H5NNWBCX2:2:1101:13574:7566:ATCTCGTA
TTAAGTTCAGCGGGTAGTCCTACCTGATTCGAGGTCAACTTTGAGAAAGTCGGGGGTTTTACGGCGTGGACCACGACGGGCTCCGGCGCGAGGTGTTAGCTACTACGCGCAAGAGGCCGCGGCGTGACCGCCGATGCGTTTGGGGGACGGGCGCGGCGGGCGGGGGGGACCCCGAGGGGCCTTCTCCCGCCAGCGCGATTCCCGATCCCCAACACCAAGCCCGGGGGCTTGAGGGGTGTTAATGACGCTCGAACAGGCATGCCCGCCAGAATACTGGCGGGCGCAATGTGCGTTCAAAGATTCGATGATTCACTGAATTCTGCAATTCACATTACTTATCGCATTTC
+
IIIIIIIIIIIIIIIIIIIIHHIIIIHIIHIIIHIIIHIIIIHHHHIIHGHHIIIIHIIIGHHIIIIHIIIIIHIDHIHHHHIIIIIIHHHIGEHHHIIIIIIIIHIIHIIIHIIIIIIIIIGHIIIIIIIIIIIHIIHIIIGHGIHHIHDDDHHHHHHHHHIIIIIH:HGGHHIIHIHHHHIHIIIIIHHHHIHHIHGHHHCCHHHHGIHHEHEHHHCHHIHIIHF?IHHIIHIIGIIHIHHHHIHHHGIHIIIIIIHIIIIHHEGIIIIHHCHHHECHHEFGIHHIHIIIIIHIIHIHIHGIIIHHIIIIIHIHIIIIIIIHIIIIIIIIIIIHIHIIIIIIGII
@HISEQ:711:H5NNWBCX2:2:1101:17778:7665:ATCTCGTA
TTAAGTTCAGCGGGTCTTCCTGCCTGATTTGAGACCATGGTTCAAGTCAACCCCAAGAGGTTGCCTTTAATAGTTGAGTGCCGGACATACACCATCACACGTACTGGGTATTAGAGAAACCGAAGTCTCATACACATACTTTTCCGTTACTTGACAGTATCCAGCAGCAATAGTTTTAAAAGCACGCAGGGTTAGTGCGATGCCTCAAATCTCTCCTTCCCTAGGTATAAATACCCAAGGTTGGAGAATGAATACTATAGATTCTCAAACAGGCATACTCTGCCGAAACAGAGTGCAATGTGCGTTCAAAGATTCGATGATTCACGGAATTCTGCAATTCACATTACGTATCGCATTTC
+
IIIIIIIIIIIIIIIIHIIIIIIIIIIIIIIHIIIIIIIIIHHICHHHHHIIIIIIIIIIIIHIIIIFHIIIIIIHIHIIIIIIIIIIIHIIIHHHIIIHIIIIIIHIHIIIIIIIIIIIIIIIIIIIIIIIIIIGIIIHHIIIGHIIIIHIIIIIIIIIIIIIIIIIIIIHIHIIIIGIIIIIIIIHIIIIIIIIHIIIHIIHHIIHIIIIEIIIHHHGIFHHIIIHEHIHGHGIHIIIIIHHIIIHIIIIIIIIIIIIIHIIGIIIIIIIIIHIIIIIIIIHIIHGHHGIIIIIIIIIIIIIIIIIIIHIIIIHHIHIIIIIIIIIIHIIIHIIIGIIIIIIIIIIHHHIIIIIIII
@HISEQ:711:H5NNWBCX2:2:1101:19996:7722:ATCTCGTA
TTAAGTTCAGCGGGTAGTCCTGCCTGATTTGAGGTCAAATCGTGAAGAGTTGCACGGCATGCATCGAACAAAGCAGGTAAGATGGCGTATCATACCGACCGCGGATGCGTGCGTGACTATGGCCGGTTCGGCCAATATGCGTTTCAGAGGAGCAGAACGTGACTGACCTGCAAGGCCTCCAACCAATCCAAACCCTCACTTTTTTGCCGGAAAGCACAGTCAGTGAGGTCTGAGAATTCAACGACACTCAAACAGGCATGCTCCTCGGAATACCAAGGAGCGCAAGGTGCGTTCAAAGATTCGATGATTCACTGAATTCTGCAATTCACATTACTTATCGCATTTC
+
HHHIIHFFHIIIHIIIIHGHEEHIIHHHIHHEHIIIEFHIIIIIHIEHHGHIIHIIIHHHIIHHIHHGHIHHIIIIGHIIIGICHHGIIIIIIIIHIHGHHHDHIIIGHHIHHIIIHIIHIGGHHGHHGHGGIHHIIIIIIHHHHHIHIIHHHHHHIIIIIIHIIIIIGHHHIIIHIHGHHHIHHIHIHIIHIIHHH@GHIHIHGHDGF@IIIIIIIIHHEIHHHIIHHGCHHIIHHHHHHGIHIHIHHHHGIIIHIHHIHIGIIHHIIHHIHIHHIHIIIIIHHIIIIIHHHHIIHIIHHIHIIIHIIIHHHGHIIIIIHIHHIIIIIIHHHHDHHHHIIIHIGI
@HISEQ:711:H5NNWBCX2:2:1101:20403:7523:ATCTCGTA
TTAAGTTCAGCGGGTAGTCCTACCTGATTTGAGGTCAGATTTCAAATTACATTGACCGCCGCTCCACAGGCGAGTCGTGGGAGGACACCAAAAGGGGAACTTCTCGGTCGAGCGAGGATGGTACAACGCCCAGTCGAGTTCGACCCACAGGTCCAACCGATGCATTTGAGGGGAGCCGCCTCACGGCAGCAGGCCCCCAACTCCAATCCCCAGTCCCGCACGAAACGGGAGGGGTTGATGACTTCAAGACACTCAAACAGGCATGCTCCTCGGAATACCAAGGAGCGCAAGGTGCGTTCAAAGATTCGATGATTCACTGAATTCTGCAATTCACATTACTTATCGCATTTC
+
HHIIGGHIHIIIHIIIIHIIIIIIHIFIIIIIIGHHIIIIIGIIIIIIHHHHIEHFIIHHDHHIICHCHHIHIIHIIIIHGIHHHHHHHGH?HDGHIIHGIGHIHIHIIHHIIIIHIIIIIIIIIIHHDHIIGHHDHIIIIHIIIIIIFHHHHHHIHGHIIIGHEHIIHHEHEEIHIHHHHIIIHIIHIIHHEHIHIIIIHGHHIHGHHHHHEHHIIIGIIHHHHHHHHIHHEIIIIIHIIIIIIIIIIIIHHEGIIIIIIIIIHDIIIIIHIIIIIHHHHHHIIIHHIHIIIIIIIIIIGHIHFGIIIHIIHIIHIIHHCHHIIHHFF?IIIIIIIIIHEEIIIIIIHGH
@HISEQ:711:H5NNWBCX2:2:1101:2919:7904:ATCTCGTA
TTAAGTTCAGCGGGTCTTCCTACCTGATCCGAGGTCAACCTTGGGTAAATAAGGCTTTTTAACGGCCGGAACCCGCAGCACGCCCTGAGCGAGATGTATTACTACGCTCGGAGTGACTAGCGAGCCCGCCACTGGTTTTCAGGGCCTGCGGCAGCCGCAGGTCCCCAACACAAGCCGGGGGCTTGATGGTTGAAATGACGCTCGAACAGGCATGCCCGCCAGAATACTGGCGGGCGCAATGTGCGTTCAAAGATTCGATGATTCACTGAATTCTGCAATTCACATTACTTATCGCATTTC
+
IHIHIHHHIIIIIHIIIIIIIIIIIIIIHIIIIIIHIIIIIHHHHHIIIIIIIIIIIIIIIIIIIIIEHHIIIIIIIIIIIIHIIIIIIIIIIIIHHIIIIIIIIIIGHIIIHIIHIIHIIIIIIHIIIIIIIIIIIIIIHHHIIHIIHIIIIIIIHIHIIIIIIIHIIHIIIHIIIIIIIIIIIHIHIHIIIIIIIIIIIIHIIIIIHIIIHIHHHEHHHHIIHIIIIIHHHGIIHIIIIIIIIIIIHIIIHHIIIIIIIIIIHHHGIIIIIIHIGIIIIIIHHIHHIIIHHIIIIIHH
@HISEQ:711:H5NNWBCX2:2:1101:4255:7926:ATCTCGTA
TTAAGTTCAGCGGGTAGTCCTACCTGATTTGAGATCAAACGTTCAAAAGCTGTCCTCCCCAAGGAGAGACATCTGTGAGCTCCAGCGAACCCCCATCACTGAAGGTTACATGGCGGAAAACCACAAGCGTAGATAGTTATCACACCTGTGATGCCACCAAACACTGGAAAGCTGATCCATTTGAGAGGAGCCGACGCTAGGCCAGCAAGACCCCCAAAGTCCAAGCTCGTCATGGCGGACCATGAGAGTTGAGGTGTTCATGATACTCAAACAGGCATGCCCTTCAGAATAGCCAAAGGGCGCAAGGTGCGTTCAAAGATTCGATGATTCACTGAATTCTGCAATTCACATTACTTATCGCATTTC
+
IIIIIIIIIIIIHIIIHIIIIIIIIIHIIIIIIHIIGHEHIIIIIIIIIIIIIIIIIIIIIGFHIIIHHIIIIIIIIIIIIIIIIIIIIIHIIIIIIHIHIIIIIGHIIIIHHIIIIHIIIHIIIHHHIIIIFHIIIIIIIIIIIIIGIIIIIHIIIIIHIIIIIIHHIIIHIHHIIHIIHHIIHIIHIIHIIIIIIIIHIHIIHIIHHHIIIHHHGIIHIIIIIIIIIIIGIHHIIIHEHIIIIIHFHIIGIHGIIIIIHIIIIIFIIIIIIIHIIIIIHHHGIIIIIIIIGIIIIHIIGIHIHHIIHHIIIIHIIIIIIIIIIIIGIGIIIIIIHGIIIIGIIIIIIIIIIIIIIIIIIIIIII
@HISEQ:711:H5NNWBCX2:2:1101:5623:7999:ATCTCGTA
TTAAGTTCAGCGGGTAGTCTTACTTGATTTGAGATCGAGTTGAACGACACATAAAGTGTCGTAAAATCCTGCATCAGTCAGCAAAGAGGACAATTATCCTTTATGTTAGCTGCAGCAAAAGTAATAATCCTGTTTGACGAGGACTAAATAGATATGCTTTTAGCTCAGATAAAAGTCCAGCTGCACCTGCATTTCAAGCCGCCCGCCTACCGGTGAAGGTCGTTGGGATAGCTCAAGTCCACCCTCCCTTTTTTTGTCAAAAAGAGAGGTTGAGGTGTTTACTGATACTCAAACAAGCATGCTCTTCGGAATACCAAAGAGCGCAATATGCGTTCAAAGATTCGATGATTCACTGAATTCTGCAATTCACATTACGTATCGCATTTC
+
GHIIIIIIIIIIIHIGIIIIIIGIIIHIIIHGHIIIIGIIHHHHHIIIIIIIIIHHGHHHIHHIHIIHHIHIIIIIIIIGIIIIIIIIIHHIIIIIIIIHIIHIIHIIGHIGIIIIHIIIIIIIIIIHIIIIIIIIHIEHDHHIGIHIHIIIIIIIEHIIHIHIGFHIIIIIIIIIIIHIIIIIIIIIIIHHIIIEHHHHHHDIIIIIHHHIIIIIIIIGHHHIHHEHFIHIIIHEGEEHHHHEHDIHIIIIIHHHIHHIIIIHHHIIIIIHIIIHHIIHHGHHIIIIIIIHGHIHIIIIHHHHIHHIIIHHIHHIHEHIIHGIHHHIIIIHHIGIHFHHHFHIIIIIIIIIIIIHIHEHCIIHIHEIIIGIIIIIIIIIIIIHIII
@HISEQ:711:H5NNWBCX2:2:1101:6712:7889:ATCTCGTA
TTAAGTTCAGCGGGTATTCCTACCTGATCCGAGGTCAACCTTGAGAAATTTATTTATCAAAGCGAAAACCAGGCCACACAACCACCAGATGCGTGCTGTTAAAAGCTCGTTGCATATAGAGTCTGTATGACACCGGTTATTGTCTTTTGGACCTGTCACCAGGTGACAAAGGGCCCAACAACAAGCCAGGCTTGATATTGTGATAATGACGCTCGAACAGGCATGCCCTTCGGAATACCAAAGGGCGCAATATGCGTTCAAAGATTCGATGACTCACTGAATTCTGCAATTCGCATTACTTATCGCATTTC
+
IIHIIIIIFEHIIIIIHIIIHIIHHIIIIIIIIGHIIIIIHIIHHIIIIIIFHIIHIIIHHIIIHIIHIIHHHHIFHIIHIIIIIIIGHIIIIIIIIIIHIIIIIHIIIHIIIGEHHIHHIIIHIIIIIIIIHIIHHIIHIHIIIIIIHHHHIIIHIIIIHIIIHIIIHHHIIGHIIIIIIIIIHHGHHHIHIHIIIIHHIIIIIIIIHIIIIIIIHHHCIIIIGGHDGHEHGIIHHFIHIHFEIIIHHHCHHHHHIIIGHHFHHHIHIIIHIIIIIIHHIIIIIIIHDFDHGIIGHHHHGHDHGGIHHIG
@HISEQ:711:H5NNWBCX2:2:1101:7823:7963:ATCTCGTA
TTAAGTTCAGCGGGTATTCTTACCTGATCCGAGGTCAACCTTGAGAAATAAGGGGTGACAACCGGGCCATACAACTACTAGATGCGTGCTGTTATGAGCTCATTGCATATAGAGTCTTTACGACACCGGCCATTATCTTTTGGACCTGTCACCAGGTGACAAAGGGCCCAACGACAAGCCAAGCTTGATGCTTTGATAATGACGCTCGAACAGGCATGCCCTTCGGAATACCAAAGGGCGCAATGTGCGTTCAAAGATTCGATGACTCACTGAATTCTGCAATTCGCATTACTTATCGCATTTC
+
IIIIIHIIIIIIIIIIIIIIIIIIIIIIIIIIIIIIIIIIIIIIIIIIIIIIIIIIIIIIIIIHIIIHIHIIIIIIIIIIIIIIIGHIIIIIIIIHIIIIIIIIIIIIIIIIIIGHIIIIIIIIIIIIIIIIIIIIIIIIIIIIIIIIIIIIIIIIIIIIIIIIIIIIIIIIIIIIIIIIIIIIIIHIIIIIHIIIIIIIIIIIIIIIIHIIIIIIIHHIIIIIIIIIIIIIIIIHIIIIHIIIIIIIIIIIIIIIIIIIIIIIIIIIIIIIIIIIIIIIIIIIIIIIIIIIIIIIIIIIIIII
@HISEQ:711:H5NNWBCX2:2:1101:9345:7883:ATCTCGTA
TTAAGTTCAGCGGGTGATCCTGCTTGATTTCAGATGCAAGTAAGTTTGTGTGACTAAGCACTGGCAGCTTACGCTGCACTGCCTCAGCTCTCAATGAGTTCACATTGTGAGCAATGTGACTGCTGCATTGAGTGCGGTCCCGAACAAGTCGGAGCCGCTCGCTGAGCGCAGAGTGCTTTCATGTTTAGCAAGAGAAGGATATCTCTCGCATTATGATATGGGTTAGGAGATAAAGAGACACTGAAACAAGTATGCCGACTGGAGAGCCAGTCGGCGCCAGTTGCGTTCAAAAATCTGATGACTCACGGTTCTGCAATTCGCATTGCTTATCGCACTTC
+
HFHIHFHCEHHHDHHCHHHEHHHHII?HHIIHHEHIEHIIEHIIHHHIFHHIGIHHHHHHIH<C@FGCCGHHGEHHHHHHHHGEHGCGGHHHIHHIF@F<FHHIIIIHECCHHFHHHHIIIIIIHIIIIIHIIIIHHIDHHIIIHCHHHHIHHHIHHHHHHHHIHFIHHIHHGECHHHHGGHHHHHGHGFFIHGIIIHHIHHIHHHIHIHIIIIIHHHGHEIIIIHIIIIIIIHHEIHGHFHEEHHHH?IHGHHDIHHIHIIHHHHEDC?IHHFHCHGHHHDHHHHCHIHHHHHF?HFHGFIHIHHGIHHHHGHIIGIIIIHEEGHGHCIHIIHHHIH
@HISEQ:711:H5NNWBCX2:2:1101:9662:7934:ATCTCGTA
TTAAGTTCAGCGGGTAGTCCTACCTGATTTGAGGTCAGATTTCAAATTACATTGACCGCCGCTCCACAGGCGAGTCGTGGGAGGACACCAAAAGGGGAACTTCTCGGTCGAGCGAGGATGGTACAACGCCCAGTCGAGTTCGACCCACAGGTCCAACCGATGCATTTGAGGGGAGCCGCCTCACGGCAGCAGGCCCCCAACTCCAATCCCCAGTCCCGCACGAAACGGGAGGGGTTGATGACTTCAAGACACTCAAACAGGCATGCTCCTCGGAATACCAAGGAGCGCAAGGTGCGTTCAAAGATTCGATGATTCACTGAATTCTGCAATTCACATTACTTATCGCATTTC
+
IIHIGHIIHIHIIHIGIIHHIIHIIIHEFHHIIHGHIIIIIIHHIIIIHIIIIIIHHHIGIGIIIIIIIIHHGIHIIIIGIHHIIIIIIHIIIIGHIIIIIIIIIHIIIIIIIIIDIIIIIIIHHHIIGDHGEGHIIIIHHHHIIIHHHCGHIGIIHIIIGIIIHIHEEHHIHHIIHHIIHHHHFEHHIHHEGHHHHIIIHHHIIIIIHIIHIIIIIIHHFHIHFIIHIIHHCGCHIIHIIIIHHHGIHHHGCIIHIIIIIIIHHHIHDCCHHHHHHGIIIHHHDCCHHHGHIHHHHIIIIHDFIHIIIIIIHIHIIIHFCIIHHHIIIIIHIHGHGIIHIIIIIIIHIII
@HISEQ:711:H5NNWBCX2:2:1101:10333:7791:ATCTCGTA
CTAAGTTCAGCGGGTAGTCTTACTTGATTTGAGATCGAGTTTAACAAGAATCGTTGCCGACCCTTGTGAAATCCTGCATCAGTCAGCCAATACGGTCAAACTCCCTTTATGTTAGCTGCAGCAAAAGTAATAATCCGTTTGACGGGACTAAATGAATATGCTTTTAGCTCAGGAGAATGTCCAGCTGCACCTGCATTTCAAGCAACCCGCCACCGATCTCAAAAAGATTGGTGTTGGGATTGCTCAAGTCCAAAGCTTTTCGATTAAAAAATCCAAAAGCTTTGAGGTGTTTACTGATACTCAAACAAGCATGCTCTTCGGAATACCAAAGAGCGCAATATGCGTTCAAAGATTCGATGATTCACTGAATTCTGCAATTCACATTACGTATCGCATTTC
+
EHHIIHIIIIIIHIIGIIIIIIIIIIFHIIIHIIIIIHIHHHIIIIIIGHIHGIIIIHDIIIIIIIIGHHIIIIIIIIIIHGIFHIIIIIIIHGIHHHHHIIIIIIHIIIIIIIIIIIIIIIGIIIIIIIIIIHIHIIIHIGIEH<EHHIHIIGHIIIIIIHIIIIIHGFHHHHGFGFHIIHIIIIIHIIIHIIIIIIIIIIIIIHIIIIIIIIIIIHG<HIHIIIIIIHIIIIHHHFIHHHIHEGEIIIHHHEIHHIHHHHHCHIHHHHHHIHEFD?HIIHHFIIIIIIIIIIHIIIIIIIHIHIIHHIIIIIHHIHIIIIIIIIIIIIHHHGIGIHIIHHHIIIIIHGIIIIIIIIIHIIIIIIIHIIHHEIIIIIGIIHGIIIIIIIIIHGIHIII
@HISEQ:711:H5NNWBCX2:2:1101:11953:7893:ATCTCGTA
TTAAGTTCAGCGGGTAGTCCTACCTGATTTGAGGTCAGATTTCAAATTACATTGACCGCCGCTCCACAGGCGAGTCGTGGGAGGACACCAAAAGGGGAACTTCTCGGTCGAGCGAGGATGGTACAACGCCCAGTCGAGTTCGACCCACAGGTCCAACCGATGCATTTGAGGGGAGCCGCCTCACGGCAGCAGGCCCCCAACTCCAATCCCCAGTCCCGCACGAAACGGGAGGGGTTGATGACTTCAAGACACTCAAACAGGCATGCTCCTCGGAATACCAAGGAGCGCAAGGTGCGTTCAAAGATTCGATGATTCACTGAATTCTGCAATTCACATTACTTATCGCATTTC
+
IIIIIIIIIIIIIHIIIIIIIIIIIIHGHIHIIIHIIIIIIIHIIIIIIIIIIHIGIIHIIIIIIIIHIHIIIIIIIIIIGIIIIIIIIIIIIIHIIIIIIIIIIIIIIIIIIIIIIIIIIIIIIIIHIIHHIHIIIIIHIIIIIIIIIIFHIIIIHIIIIIIIIIIIIIIIIIIIIIIIIIIIIIIIIIIIIIHIIIIIIIIIIIIIIIIIIIIIIIIIIIHHEIHIIIIHHIIIIIIHHIIIIIHHHIHGIIIIIIIIIIIIIIIHHHHIIIIIIIHIIHHIIIHHIIIIIIIIIIIIHIIIIIIIIIIIIIIIIIIHIIIIIIIIIIIIIIIIIIIIIIIIIIIIIII
@HISEQ:711:H5NNWBCX2:2:1101:19284:7927:ATCTCGTA
TTAAGTTCAGCGGGTAGTCCTACCTGATTTGAGGTCAGATTTCAAATTACATTGACCGCCGCTCCACAGGCGAGTCGTGGGAGGACACCAAAAGGGGAACTTCTCGGTCGAGCGAGGATGGTACAACGCCCAGTCGAGTTCGACCCACAGGTCCAACCGATGCATTTGAGGGGAGCCGCCTCACGGCAGCAGGCCCCCAACTCCAATCCCCAGTCCCGCACGAAACGGGAGGGGTTGATGACTTCAAGACACTCAAACAGGCATGCTCCTCGGAATACCAAGGAGCGCAAGGTGCGTTCAAAGATTCGATGATTCACTGAATTCTGCAATTCACATTACTTATCGCATTTC
+
IIIHIIIIHIIIIIIIIIIIIIIIIIIIIIIIIIHHIIIIIIIIIIIIIIIHIHIIIIIIHIIIIIIHIIIHIIHHIIIIIIIIIIGHHIIGHIHHIIIIIHIIIIIIIIIIHIIIIGHHIIHIIIIIHIIHIHHHHIIIIIIIIIIIG@EHIIIIIIIHIHHIGIIGIIIHGHIIIIIHHHIIIIIHIIIIHHIHHIIHIIIIIHIIIIIIGFHIHFHIIHHFEIIIHHHDHHCEHHHIIIIIIHHHIIHIIIIIIHIIHGHGGIIIIIIIIIIIIIIIIGHIIIHHHHIIIIIIIIIIIIIIIIHIIIIHHIIIIIIIIIIIIIHIIIIIIIHIIHHIIGHIIIGHIII
@HISEQ:711:H5NNWBCX2:2:1101:2045:8203:ATCTCGTA
TTAAGTTCAGCGGGTAGTCTTACTTGATTTGAGATCGAGTTTAACAAGGGTTTTTGAAGACTCTTGTGAAAATCCTGCATCAGTCAGCCAAAATGGTCAAACTCCCTTTATGTTAGCTGCAGCAAAAGTAATAATCCGTTTGACGGGACTAAATGAATATGCTTTTAGCTCAGGAGAAAGTCCAGCTGCACCTGCATTTCAAGCAACCCGCCTCCAATCTCAAGAGATTAGTGTTGGGATTGCTCAAGTCCAAAGTCTTTCTTCAAAAAAGAAAAAAGGCTTTGAGGTGTTTACTGATACTCAAACAAGCATGCTCTTCGGAATACCAAAGAGCGCAATATGCGTTCAAAGATTCGATGATTCACTGAATTCTGCAATTCACATTACGTATCGCATTTC
+
CGEFHDHIHHECEHHDHHHHHFFHIIC<GHIIEHHHHGECEHHHFHHGHHIIHHIHHHHHFEHHCHIHHHHHHGCEHFHHIIIIFCGEHHHFHH<@GCEHIIIFHHIHCHEFFFHHHIIHEH?0FHCFCHHH00<0<0DGCE<CECEDDCEHHHHIEGHFGGHHHHEEIIECFFHHHHEHE.B8FHH@@@EH.BC?AFGHI@BCH?FFE,5ABHGH8...FEB.9.EHHGE?HF@B8.?GC.;F:..CC?@F../GHFG@/C<-HEHHIHFC<<FCFHHC0<0CF@ECIHHEEFHHHFCIIHCD<?C@IHHGHIIHC<C11IHHG1CGHHGHE=@ECHGCC0HIHGH@EFHIHH?IHHHHGHCHGC<GHHEGIHEEFIFEHHHIIHHFHCDIIHHH?E?
@HISEQ:711:H5NNWBCX2:2:1101:7415:8063:ATCTCGTA
TTAAGTTCAGCGGGTAGTCCTACCTGATTTGAGGTCAGATTTCAAATTACATTGACCGCCGCTCCACAGGCGAGTCGTGGGAGGACACCAAAAGGGGAACTTCTCGGTCGAGCGAGGATGGTACAACGCCCAGTCGAGTTCGACCCACAGGTCCAACCGATGCATTTGAGGGGAGCCGCCTCGCGGCAGCAGGCCCCCAACTCCAATCCCCGATCCCGCACGAAACGGGAGGGGTTGATGACTTCAAGACACTCAAACAGGCATGCTCCTCGGAATACCAAGGAGCGCAAGGTGCGTTCAAAGATTCGATGATTCACTGAATTCTGCAATTCACATTACTTATCGCATTTC
+
IIHIIDGHHHHHHHHHGHIIIIIIIIIHIIHIIHIIIIIIHIIIHIIIIGIDGEHHIIIIIIIIHIIIIHIIIIHHGIIIIIIIIIIIIIGIIIIIGHHIHIGIIGFHHIHHIHIIIIHGIIHHHIHGIIGIIHIIIIIIHHHHHIIIGGHIIIHHHHHIIIGHHHHDIHGHIIIIIIIHIIIIIHIIIIHHHDHIIIHHIGHCFHEHIHHHHHIIHIIIHIHHHIIGIHHIIIHHHIIIIHHEGIHGHHHIIIHHGHGIHIIIGIIHHHIIIIIHIHHHCC=HIHIIHHIIHGIIIIHGIIIIHHIIIIIIIIHIIIIIIHIIIGIIHIIIIHHHIIIIIIHHHFIIHHI
@HISEQ:711:H5NNWBCX2:2:1101:7773:8139:ATCTCGTA
TTAAGTTCAGCGGGTATCCTTACCTGATCCGAGGTTAAATCTTAGGTTTTTAGGCCCAAATCAACAATCGACAGAATGCCGGCTGAGCCACTAAAGCGTGTGACAGAGCTCCATACGCTCGGGCATCAAGACTCGACATCGCCACTGCATTTCAAGCCTGTCCATGAAAAGAACAATTGGCTCAACAACCAAGCTGCGCTTGAAGGTGGTAATGACGCTCGGACAGGCATGCCCTCCGGAATACCAGAGGGCGCAATATGCGTTCAAAGATTCGATGATTCACGGAATTCTGCAATTCACATTACTTATCGCATTTC
+
?CH?@G1C?CF<FC?C<1<CF@DD1@GHHHIEDHHHHIEEC@F?1CFEHHHEHHHHIGHHHIFH?GHHII1CHHIIHECGHHGCCGHHHHEECFCHH<G=EEHIHHHEGHHIIIIIHHHIIHIIIIHGEFHIHHGIIHFHIIHHIIIHHEGHIIHIIIHIGIIIIHHHBHIHHIHHHGIIIHEHHEHHIHIHIIIIHHHHIHIIIIIIIIIHHIHHIIIIIGIIIIHHIIIIIIIHHHHIHHIIIIIIHIHIFHIHHHGHIIIIIIIHHHCHHIIHHIIIIIIIIHIIIHHIIHEIIIIIIIIHIIIIHIIIIHHHI
@HISEQ:711:H5NNWBCX2:2:1101:8874:8093:ATCTCGTA
TTAAGTTCAGCGGGTATTCCTACCTGATCCGAGGTCAACCTGTAAAAGTTTTGGGGGTTTTACGGCAAGAGTCCCTCCGGATCCCAGTGCGAGACGTTAAGTTACTACGCAAAGGAGGCTCCGGGAGGGTCCGCCACTACCTTTAAGGGCCTACGTCAAACCGTAGGGCCCCAACACCAAGCTGGGCTTGAGGGTTGAAATGACGCTCGAACAGGCATGCCCGCCAGAATGCTGGCGGGCGCAATGTGCGTTCAAAGATTCGATGATTCACTGAATTCTGCAATTCACATTACTTATCGCATTTC
+
IIIIIHIHIIIIIGHHFHGHIIHIIHHIEHHHHIIIGHIHGHFHHHFFCFHHIIHHIIIIHFHHHCHCHECDEHHEFHHHGHHEHIHIIIICHHHGEEEEEDHHHIIHHHIHIHHCHHIIGHIIGCHHIHHGHHFHHFHHHIIHHIGIHHGGHHHGEGIHHHIHHHHHIIIIHIG@HHHHFIHHHHHEHHEHHHEEIHEHHHIIIHHHEHIIIIHHCHHIGIHG?FFFHHIIHHGIHHHHEGHHDHHHFFGHIHHGHHGGIIIHGHEHIHHH@CGHHEHEHFEDGHIIIIIHHEHHECIHIHGII
@HISEQ:711:H5NNWBCX2:2:1101:13974:8010:ATCTCGTA
TTAAGTTCAGCGGGTATCCCTACCTGATCCGAGGTCAACCTTTGAAAAATTAGGGGGTTGATAGCAAGCAAACATATCTAAACCTCCAAAGCGAGAGTTTTACTACACTTGAAAGCCAGATGGCGCTGCTACTGATTTTGAGGTGCACCATTGCCAGGTGACACCCAATACCAAGCTGGGCTTGAGGGTTGAAATGACGCTCGAACAGGCATACCCTCCGGAATACCAGAAGGTGCAATGTGCGTTCAAAGATTCGATGATTCACTGAATTCTGCAATTCACATTACTTATCGCATTTC
+
IHIHHGHHIIIHIHIHHIIIHIIIIIGIIHHIIIIIIGIGIHIHGEIHHHHHHHIHIIIIIIIIGIIGHIIGHIHHHHHHGIIIIHIIHIIIIIIIIIGIHIIIIIIIIIIGEHIIIIIIHIIIIIIHHHHIHHIGHHHIHIIIIIIIHHHHGHIIHHHHIIHIIIIIHGIIIIIIIHIIIIIIHIIHIIHGHIIIIGIHHIIIIIIIHIHHIHHHHHHHIIIIIIIIHHGHIHEHIIIIHIIHHEIIHIHIIIIIIIIIIHHHHIIIIIIIIIHIIIHIIIIHIIIIIIHHFHHHHHI
@HISEQ:711:H5NNWBCX2:2:1101:17301:8028:ATCTCGTA
TTAAGTTCAGCGGGTAGTCTTACTTGATTTGAGATCGAGTTTTACAAGAATCGTTGCCGACCCTTGTGAAATCCTGCATCAGTCAGCCAATACGGTCAGACTCCCTTTATGTTAGCTGCAGCAAAAGTAATAATCCGTTTGACGGGACTAAATAAATATGCTTTTAGCTCAGGAGAATGTCCAGCTGCACCTGCATTTCAAGCAACCCTCCACCGATCGTAAAGACTGGTGTTGGGATTGCTCAAGTCCAAAGCCATTCAAAACAAATTGAAGTCTTTGAGGTGTTTACTGATACTCAAACAAGCATGCTCTTCGGAATACCAAAGAGCGCAATATGCGTTCAAAGATTCGATGATTCACTGAATTCTGCAATTCACATTACGTATCGCATTTC
+
HHIHIHIIIIIIIIIHIIIIIIIIIIIHIIIIIIIIIIIIHIIIIIIIIHIIIIIIIIIIIIIHHFIGHIIHHHIIGIIIIHIHIIIIIIIIIIIIIHHIIIIIIIHIIIIIIIIGIHIIIIIHIIIIHIIIIIIIIHGIIIIEHHHIIIIIIIIIIIIHHIIHHF@GHIHHEHHGHHIIIIIIIIIIIIIIIHIIIIIIHIHHIIHHHIHIIIHGGIIHFC?HHGHH@HHEHHHIIHHHCFIHHGIIHIIHGEHHIHIIIHIIIIIIIIHIIIHGIIIIHGIIIIIIIIHHIIIIHIIGHIHHHIIIIHGIIIHIIHHIHHHHEGIIIIIIIIIIIIHIIIGIHHIIIIIIIIGIHHGIIIIIIIIIIGIIIIIIIIIIHHIHIIIIHGHHII
@HISEQ:711:H5NNWBCX2:2:1101:17497:8147:ATCTCGTA
TTAAGTTCAGCGGGTAGTCCTACCTGATTTGAGGTCAGATTTCAAATTACATTGACCGCCGCTCCACAGGCGAGTCGTGGGAGGACACCAAAAGGGGAACTTCTCGGTCGAGCGAGGATGGTACAACGCCCAGTCGAGTTCGACCCACAGGTCCAACCGATGCATTTGAGGGGAGCCGCCTCACGGCAGCAGGCCCCCAACTCCAATCCCCAGTCCCGCACGAAACGGGAGGGGTTGATGACTTCAAGACACTCAAACAGGCATGCTCCTCGGAATACCAAGGAGCGCAAGGTGCGTTCAAAGATTCGATGATTCACTGAATTCTGCAATTCACATTACGTATCGCATTTC
+
HGH?FGHIIIGIIIHHIHEHHH?HF?HIIHHHHIIIIIIIIIIIIIIHIIIHIHHIIIHIIIIIIHIHHIIGIIIIIIHHIGIHGIIIGIIIIIIIIGHIHIIIIIHHIGHIIIIIIHHHHHHEEHHHHHIIGGHHHHIGD@DHDHEHFIIIIHHHGHIIHHHHIIIIGHHIIHHIHIIHHHIHI@EAEGHHGHHHHIIIHGIHH?HHFGEEDCHHC//C/CH@C.</C<<00<0<0D0CFC1HEIHHHGHECC1GDHFF1<1F<0//<EGHCEF<<11H?HHDECC1?HDDDECC1?FHHHHEFD11<1<1C1@DC@1F1ECEHG<1<1F<CEHFEEHC<10HHHHDECC
@HISEQ:711:H5NNWBCX2:2:1101:17930:8096:ATCTCGTA
TTAAGTTCAGCGGGTATCCCTACCTGATCCGAGGTCAACCTTAAAAAAATTAGGGGTTGCTGGCAAGTAGACCTACCGGACTCAATCGCGAGGAGTATTACTACGCGTAGAGCCGACAGGCACCGCCACTGATTTTAGGGGCCGCGAAACCGCGAACCCCAATACCAAGCGAGAGCTTGAGTGGTTATAATGACGCTCGAACAGGCATGCCCCCCGGAATACCAGAGGGCGCAATGTGCGTTCAAAGATTCGATGATTCACTGAATTCTGCAATTCACATTACTTATCGCATTTC
+
IIIGHIIIIIIIIIIIIIIIIHIIIIIIIIIIIHIIIHIIIIIIIIIIIIIIIIIIIIIIIHIIIIIHIIFHIIIIIIIIIIIIHIIIIIIIIIIIIIIIIIIIIIIIIIIIIHIIIIHHHHIIIIIIIIIIIIIIHHHIIIIIIIIIIIIIIIIIIIIIIIHIIIIIIIIGIIHHGIIIIHHIHHIIIIIIHIIIIIIIIIIIIIIIIHEHIIIIIIIIIHIIHHIHGIGIIIIIIIHIHIIHHEHHHIHHIIHGIIHHHIIIIIHIIIIIIIHIIIIIHIIIHHHGIIIIHHH
@HISEQ:711:H5NNWBCX2:2:1101:18161:8243:ATCTCGTA
TTAAGTTCAGCGGGTAGTCTTACTTGATTTGAGATCGAGTTTAACAAGAATCGTTGCCGACCCTTGTGAAATCCTGCATCAGTCAGCCAATACGGTCAAACTCCCTTTATGTTAGCTGCAGCAAAAGTAATAATCCGTTTGACGGGACTAAATGAATATGCTTTTAGCTCAGGAGAATGTCCAGCTGCACCTGCATTTCAAGCAACCCGCCACCGATCTCAAAAAGATTGGTGTTGGGATTGCTCAAGTCCAAAGCTTTTCGATTAAAAAATCCAAAAGCTTTGAGGTGTTTACTGATACTCAAACAAGCATGCTCTTCGGAATACCAAAGAGCGCAATATGCGTTCAAAGATTCGATGATTCACTGAATTCTGCAATTCACATTACGTATCGCATTTC
+
IIIIHHH1FHIIIIHIIHIGHGIIHI?HFHIHHIIHIIIIIIIIIIGHHHIIIIIHHHICHHHIIGHHHIIFHHIHHIIIIIICHIIHHIHHIHHHHHFHHHIGIIGHHIIIHHIIIIGHEHIFHIGIIIIHHIIIIIIIIIIGHHEHHEEEHHHIICHHHHIIGHH?@BHGCCHHHIIIIHHGIHHIHIIHGIHIHIHE@EHHHIHHIIIHHIHHHH=HIIHGEIIIIHEEIIIIIHHHHIIHIIIHHGHIGHGIHIIIIIHFHIIHIHIHHHIGHIIHIIIIIIIHHIIIHIIHHCIHFIIIHIIHIIIIIIHIHIIHIIIIHHIHHHIIIIHIIIHHHFGIIIIIIIIIHGIHHIHEHIIIIIIIHIIHIHHHIIHIIHIIHEHHHHHCIIHIHGH
@HISEQ:711:H5NNWBCX2:2:1101:19059:8122:ATCTCGTA
TTAAGTTCAGCGGGTATTCCTACCTGATCCGAGGTCAACCTTGTGGTAATGGATGTCCCCGCGGGGGGGACGGCGACCGGGTCTGGACTTCTAGCCGTGTACGTGCCCGAAAGCTCAGTGTACAGGAGTCGTCGCAGACGCCGTCATTATCTTTGGGAGGAGCGGGATAAGCGCTGCATCCAACAACAAGCCGGGCTTGAGGGGTGATAATGACGCTCGAACAGGCATGCCCTCCGGAATACCAGAGGGCGCAATGTGCGTTCAAAGATTCGATGACTCACGGATTCTGCAATTCGCATTACTTATCGCATTTC
+
IIIIIIIIIIIIIIIHIIHIIIIIIIHIIIIIIIIIIIIIIIIIIIIIIIIIHHIIIIIIIIIIIHIHIDCHHHIIIIHIIHIHGIIIHHIIIIIIIIIIHIIIIIIIIIIIIIIIIIIIIIHIIIIIIIHIIIIIIHIIIIIIIIIIIIIIIIIIIIIIHHIIIIIIIIIIIIIIIIIIIIIIIHIIIIIIIIIIHIIIIIIIIIIIIIIIIIIIIHIIHIIIIIIIIIIIIIIIIIIIHHHHHHIIIIGHIIHHEIIIIIIIIIHIIIIIIIHIIHIIHIIIIIIIIIHIIIIIIIIIIIIIIIIIIIIIGI
@HISEQ:711:H5NNWBCX2:2:1101:1818:8308:ATCTCGTA
TTAAGTTCAGCGGGTCTTCCTACCTGATCCGAGGTCAACCTTGGGTAAATAAGGCTTTTTAACGGCCGGAACCCGCAGCACGCCCTGAGCGAGATGTATTACTACGCTCGGAGTGACTAGCGAGCCCGCCACTGGTTTTCAGGGCCTGCGGCAGCCGCAGGTCCCCAACACAAGCCGGGGGCTTGATGGTTGAAATGACGCTCGAACAGGCATGCCCGCCAGAATACTGGCGGGCGCAATGTGCGTTCAAAGATTCGATGATTCACTGAATTCTGCAATTCACATTACTTATCGCATTTC
+
HIIIIIIIIIIIIGIIIIHHIIIIIHIIIIHHHIIIIHIHHHHIIHHIIIIIIIIIIIGGHHI0<CEEHIIIIIHHHIHIIIIIIIIIIIIIIIIIIIIEHIIIIIIIHHGHIHIIIIIGIHIIIHIHIIIIIHHIEIHHIIIIIIHHIIIIIIIIIIIIHHHHHHEHIIIIGHHHIHHGHIHIIIHHIHIIIFHHIIIIIIIIIIIIIHIHHIIIIIIIIIHEIIGIIIHFHIIIHHHHHHHIIIIIIIIIIIIHIIIIHIIIHIHIIIHIIIIIIIIIHIIIGHIIIIIIIIIIIIII
@HISEQ:711:H5NNWBCX2:2:1101:2153:8384:ATCTCGTA
TTAAGTTCAGCGGGTAGTCTTACTTGATTTGAGATCGAGTTTTACAAGAATCGTTGCCGACCCTTGTGAAATCCTGCATCAGTCAGCCAATACGGTCAAACTCCCTTTATGTTAGCTGCAGCAAAAGTAATAATCCGTTTGACGGGACTAAATAAATATGCTTTTAGCTCAGGAGAATGTCCAGCTGCACCTGCATTTCAAGCAACCCTCCACCGATCGTAAAGACTTGTGTTGGGATTGCTCAAGTCCAAAGCCATTCAAAACAAATTGAAAGTCTTTGAGGTGTTTACTGATACTCAAACAAGCATGCTCTTCGGAATACCAAAGAGCGCAATATGCGTTCAAAGATTCGATGATTCACTGAATTCTGCAATTCACATTACGTATCGCATTTC
+
IIHIIHHIEGEEHHIDHHIHIIIIHH@GHIIIICHHIGIIHIIIIIGIIHIIIIIDHHIIIHHIGHE<FHHIIIHGHHHGHEFCHGHIIHHIGIIGGHFHIIIGHCHIIIIIIIGHIHHIIII@H?HGHIICGHI?GHHGGHHHIGHHIHEHHIIIIHII?BHHIHEEHEEHGHHIIHHEEHEHEB@GCHHEHH?EHHIHFGA@EGGGHFGEH-6B-EAGBF@B967.?HHHC:.7CHHC<EC/EC/EHC@<CG@HHHFFG?GG0C0CEHG0<G@F<0HHG=IHIHHHIIHHIHHGCIIHHEHCHGHHHD0H@0EHHIHHF1C1CEDCCG?C1HCHHHHHIHHC?FIHECHIHIIIIHG<EHHHHIIHIHFEEEHFHHGF?GHHIIFHIIIIHHI
@HISEQ:711:H5NNWBCX2:2:1101:11987:8262:ATCTCGTA
TTAAGTTCAGCGGGTATCCCTACCTGATCCGAGGTCAACCTTTGAAAAATTAGGGGGTTGATAGCAAGCAAACATATCTAAACCTCCAAAGCGAGAGTTTTACTACACTTGAAGCCAGATGGCGCTGCTACTGATTTTGAGGTGCACCATTGCCAGGTGACACCCAATACCAAGCTGGGCTTGAGGGTTGAAATGACGCTCGAACAGGCATACCCTCCGGAATACCAGAAGGTGCAATGTGCGTTCAAAGATTCGATGATTCACTGAATTCTGCAATTCACATTACTTATCGCATTTC
+
IIHHIIIIHHIIIDHHIIIIIIIIIIIIIHIIIIHIGHH?FGHIIIHHIHIIIIIGIIIIIHIEHIIDGHIHIIIIIIIIIIIIIIIHIIHIIIIIICHIIIIIIIIIIIIIIIHIIIHIIHIIHHHIIIHIHIIIIIHIHHIIIIHIGHHHIIGIHIIIIIIIIIGGHHHIIIIIIIIIGIIIHIHHHCGHHHIIIIIIIIIIIHHCFHHIIIIIIHHGIIIIIIIIIHGIGIHHHDIIIIHIIEIIHGHHIIIIHHHHEIIIHHEHIIHEHEEHHHIIIIHIIHHIHIIIHIIHGI
@HISEQ:711:H5NNWBCX2:2:1101:18766:8441:ATCTCGTA
TTAAGTTCAGCGGGTAGTCTTACTTGATTTGAGATCGAGTTTAACAAGAATCGTTGCCGACCCTTGTGAAATCCTGCATCAGTCAGCCAATACGGTCAAACTCCCTTTATGTTAGCTGCAGCAAAAGTAATAATCCGTTTGACGGGACTAAATGAATATGCTTTTAGCTCAGGAGAATGTCCAGCTGCACCTGCATTTCAAGCAACCCGCCACCGATCTCAAAAAGATTGGTGTTGGGATTGCTCAAGTCCAAAGCTTTTCGATTAAAAAATCCAAAAGCTTTGAGGTGTTTACTGATACTCAAACAAGCATGCTCTTCGGAATACCAAAGAGCGCAATATGCGTTCAAAGATTCGATGATTCACTGAATTCTGCAATTCACATTACGTATCGCATTTC
+
HIIIIHHIIIHIIIIIIIIIIIIIIIGHIIIHIIIIIIIHIIIHIHIIIHIIIHIHIIIIIIIGIGICHHIIHIIIIIIIIIHGHHIIIIIHIIFHHHCHHIHIIIHIIIIIIIIIIGIIIIIIIIIIIIHIHIIIIIIIIHIHHHIIIIIIIIIIIIIIGIIIIIGHHIHIFHHHFHIIGHIIHIIIHHIIIIHIFIIIIIIIIGIHIIIIIIIIHHEIHIIHHFIIHIIIIIHHFGIIIIIIIIIIIHIIHIHIHIIIHGIHIIIIIIHHGIIIHHEHFHHIIIHHIIIIIIIIIIIIIIIIIHIIIIIIIHGIGIIHIIIGIIIIIHHIIIIIIIGHDGIHIIIIHGCIIGIIHIIIIIIIIIIIIIIIIIHIIIIIIIIIIIIIHIIIIIIIIII
@HISEQ:711:H5NNWBCX2:2:1101:20528:8344:ATCTCGTA
TTAAGTTCAGCGGGTGTTCTTGCCTGAGCTCAGGTCGAGAAAATAAGGTTAATTCCTGTTTGAGGGTCGAGCCCACGGTCCCAAGCCAACAACTAGAAATAGCAGAGACTGCCTACCCAGTTGCGGCCCTTGACGGGTCCTTGAGCTAACCTCTGTACTTCAGCTGATCCAGCTCACCGAAATCGGTTTGCTGGAACAGCCAGGTCCACTCGAGCATACCACAAGGGTATGGGTGAGTGATATTAACCCGACGCTGAGGCAGACATGCTCTCGTCCGAAGACTCGAGCGCAATATGCGTTCAAAGATTCGATGGTTCACGGAATTCTGCAATTCACACTACGTATCGCATTTC
+
?EHHEEEHHIIHIHDHHHGIIEGIGEHHIHHHHHGHHHIHIIIIHIHHFGHEHIIHHHIIIFHIHCE<CDIIIIGHHIHHIHH?DHHIHHHCHHHHIIIHEHIFHIIIIHHHIEHIHIGHHHIFHHHIIHFFFE=</DEGHIHFDFHEHHGBF/EHHIEHIE@HCGCHHHHGEGHHHGHHD<DHGFIIIIIIHGGHHHHGHIIHHFEHI?HFHHHHFB:.HHEDHEGHCGHEHGHG@HIHGCHG/D//DHGC<0EHFIHHF<1GGEECCHHCECEIHG?HFEECDDIHHHHEH@CHGIHHHHEGGEDCHG?HHG?IIIIIHHHFHEIHHGHHGIHHHHCHIIIHHFIHGCIHH
@HISEQ:711:H5NNWBCX2:2:1101:5062:8585:ATCTCGTA
TTAAGTTCAGCGGGTAGTCCTACCTGATTTGAGGTCAAAATGTCAATTAAGTGTTGTCCTTCTAAAGGACGGTTTGAAGCTGAAGTCCCATTGTATAGCTGCTTCACGGCAATGGCGTAGATAATTATCACACCAAAGACGGTCCACAAGGGTTTTCCGCTAATACATTTAAAGGGAGCCGACTTGATAAAGCCCGCACAACCCCCCAAAATCCAAGCCACATTCATCTAACAAAAGCTGAATGGGTTGAGAATTTAATGACACTCAAACAGGCATGCTCCTCGGAATACCAAGGAGCGCAAGGTGCGTTCAAAGATTCGATGATTCACTGAATTCTGCAATTCACATTACTTATCGCATTTC
+
HIIIIIIHIIIIIGIIIHIHGFHIIHHHHIIIE?GHIIIHIIHGIIIHIIIIIIIHIIIGHIIIIIHEFHHHHIHHHHHHIIGHHHIEHHHHHIHHIIIIIIIHIIIHHIIIIIIIIHHDHIHHIIIHIHHII=EHHIIIHDEHHIHHIGIGIHHHHHFHFHIHHIIHHIHHHIHHHIHIEEFHHHGHIIHHGHEHGCDEHHEHHIHI=EFGHGHEHEEHE@HEEE@CHHEIHHEHHFHHHHGHGGHHG?ECHCGHIIHHHCCHCC<1CHIHG?@@C0GHGIIIIIIIIIHIHDHIHHGHHGHHHHHIHEEIIIIIIGIIIIHIFIHHHHHHHIIHHHIHFIIIIHHGEFFEHHH=IIIHHHC
@HISEQ:711:H5NNWBCX2:2:1101:5956:8677:ATCTCGTA
TTAAGTTCAGCGGGTAGTCTTACTTGATTTGAGATCGAGTTTAACAAGAATCGTTGCCGACCCTTGTGAAATCCTGCATCAGTCAGCCAATACGGTCAAACTCCCTTTATGTTAGCTGCAGCAAAAGTAATAATCCGTTTGACGGGACTAAATGAATATGCTTTTAGCTCAGGAGAATGTCCAGCTGCACCTGCATTTCAAGCAACCCGCCACCGATCTCAAAAAGATTGGTGTTGGGATTGCTCAAGTCCAAAGCTTTTCGATTAAAAAATCCAAAAGCTTTGAGGTGTTTACTGATACTCAAACAAGCATGCTCTTCGGAATACCAAAGAGCGCAATATGCGTTCAAAGATTCGATGATTCACTGAATTCTGCAATTCACATTACGTATCGCATTTC
+
IIIIIHIIIIIIIIHIIIIIIIIIIIHIIIIIIIIIGHIHHIIIIIIIIIIIIIHIGIIHIIIIIIIGHIIIIIIIIIIIIIGHHHIIHIIGIFHDEHHIIIIIIIIIIIIIIIIIIIIHIIIIIIIIHIIIIIIIIHGHHGHEHHIIIIIHIHHHHHIIIHIIIHHIFFCHHHIHHEHHHHHHHIFHHIHHHIIIHHHGHGIIIIIHIIIIHIIH?IFHABFHHHEHEEEEHEHEHGGGHHCCIIHHEHGIHHHGIEGHHHIGHEHGIIIIIHHGHHIHHHIHG=IIHIIIIIIIHFIIIIIIHIIIIHIIIIIIHHFHIIIIIIIHHIIIGIIIHHIIHHHIIIIIIIIIIIIHIIIIIIHHIHFIIHIIHIIIIIIIIIHEGFHIHIIIIIHEIII
@HISEQ:711:H5NNWBCX2:2:1101:7450:8621:ATCTCGTA
TTAAGTTCAGCGGGTATTCCTACCTGATCTGAGGTCAACCTTGGTAAAGTTTGGGGGGTTTTACGGCGTGACCGCACCGCTGTCCGCCTGCGAGAATTGGATTACTACGCAGAGGAGGCTACGGCGTGGTCGCCACTCCATTTCAGGGACGGCCCGCCGCCAGGCGGTAGGCCGATCCCCAACACCGCTCCCGACAGAAGCCGGGCGCGAGGGTTGAAATGACGCTCAGACAGGCATGCCCGCCAGAATACTAGCGGGCGCAATGTGCGTTCAAAGATTCGATGATTCACTGAATTCTGCAATTCACATTACTTATCGCATTTC
+
IIIIIIIIIIHIIHIIIIIIIIIIHHHIIIIIIGHIIIIIIIIIIIIIIHIHIIGIIIIIIGIIDGHEHIIIIIIIIIIIIIIIIIHHIIIIIIDHIHHIIHIIIIIIHIIIIIIIIIHIIIHHHIHIIHIIIIIIHIIIIIIIIHHHIIIHIHIIIIIIIIIIIIIIIIIIIHHIIIIIIHHHIIIIHHHIIIIIIIIHIIIIIIIIIIIIIIIIIIIIIIIIIIIGIIIIIIIIIIHIIIHHIIHIIIIIIHHFGIIIHIHECDIIIIHEIHIIIIIIIIIIIIIIIIIIHIIIHIIIIIIIIIGIIIHHIIIHGIIIIIIG
@HISEQ:711:H5NNWBCX2:2:1101:8256:8700:ATCTCGTA
TTAAGTTCAGCGGGTAGTCCTACCTGATTTGAGGTCAAAATGTCAATAAAATGTTGTCCCATTCAGAGGGACGGTTTGAAGCTGAAAAGCCCCCCATTGTAAAAATGAACTGCTTCACGGCGATGGCGTAGATAATTATCACACCAAAGACGGTCCACAAGGGTTTTCCGCTAATGCATTTAAGAGGAGCTGACTTTCTAAAGAAAGCCCGCAAAGCCCCCACAATCCAATCCGCCTTCAAACTAGCAAAAGCTGAAGAGGTTGAGAATTTAATGACACTCAAACAGGCATGCTCCTCGGAATGCCAAGGAGCGCAAGGTGCGTTCAAAGATTCGATGATTCACTGAATTCTGCAATTCACATTACTTATCGCATTTC
+
HIHIFGHHHGIIIHIIIIHHIIIIHIGIIIIGHHHGEHHHHIHIHIIIFHIIIIIIIIIIIIGIIIIHHHHHIHCEHFHHHIHHHEHHHEHHHFDDFFHGHHH?@CEHIFHHHHHHCHHHE</EHHHIICEGHGHHHFHEFIIIIIDGE@/EEEHHHHHFEBEFDDDHDHIII?HHHEHIFFGHG?HHIHIIIIIHGG@GHHHHHBHGHHFHHIHHDHHGHHHHF?IIIHCIHHG<C@HHGGFIHIHIIHHHHHIHHFGGF@HGHHHHFIHIIIHHIHEHHF1HEHHFIHEHHCHHHEIHFIGHHHHHHEHIIHIIIHHDHHIIHHHFHHHEIIIIIIIFIIHEHHGCIHEHHIIHHIGIHEHHHHHFG@HGHIIIIH
@HISEQ:711:H5NNWBCX2:2:1101:8653:8717:ATCTCGTA
TTAAGTTCAGCGGGTAGTCCTACCTGATTTGAGGTCAGATTTCAAATTACATTGACCGCCGCTCCACAGGCGAGTCGTGGGAGGACACCAAAAGGGGAACTTCTCGGTCGAGCGAGGATGGTACAACGCCCAGTCGAGTTCGACCCACAGGTCCAACCGATGCATTTGAGGGGAGCCGCCTCGCGGCAGCAGGCCCCCAACTCCAATCCCCGATCCCGCACGAAACGGGAGGGGTTGATGACTTCAAGACACTCAAACAGGCATGCTCCTCGGAATACCAAGGAGCGCAAGGTGCGTTCAAAGATTCGATGATTCACTGAATTCTGCAATTCACATTACTTATCGCATTTC
+
IIIHIHHHHIGIIHIIIIIIIIIIHIFHIHIHIIIIIIIIIIIIHIIIIIIHHHHIHIIHIHIIIIIHHIIIIIIIIIIIIHIIIIIIIIIIHHIIIHHIIIHIIIGHIIIIGIIIIHHIGIIHHCHHIIHIIIIIHIIIHIHIIIHIIIIIIIHHIIIHIIHIIIIIHIHGHHIIIIHDEIHDHIIIIIHIIIGHHIIIIIIIHIIIHHHHHHHHIIIHHHIHHEGCGHIIIIHGCHHIHGEIHIHHHHHHEIIIIIHHFIIGIHDIHHEHHIIGIIIHHIIHHHHIIHIIIIHIHCIIIHHHHGIHHHHHHIIHHHGIHCHHIHIHGHHIIHIIGIHHHECHHIIHHII
@HISEQ:711:H5NNWBCX2:2:1101:12296:8639:ATCTCGTA
TTAAGTTCAGCGGGTATTCCTACCTGATCCGAGGTCAACCAGTTAAGTCTGCCACCCGGGGGCGGCTTCGTTTAGCGGCAGGGGCAGCCGCCAGACGTCCAGGGCGAGGTAAGTTTACTGCGCCCGGAGTGCTGGCAGGCACCGCCGATGGCTTTCGGGGGCCCCGCGGCGAGCGCCGCGGGGTTAGCCCCCAACACCAGGCGACCGCCGAGGCGGGCCTGAGGGTTGAAATGACGCTCGGACAGGCATGCCCACTAGAATGCTAATGGGCGCAATGTGCGTTCAAAGATTCGATGATTCGCTGAATTCTGCAATTCACATTACTTATCGCATTTC
+
HEECHCCHHIFDHIE/1CGGG11<EHCHF@GHIIHIEE@1D<DH?@C<FH@CFECHCHHIG?EHCHH/<CGCEECHEEHCEHC<?DEGHHIH<HHFD<EG0DCGHIHHGHHGH?@F0DDEHCDHIDD?CD?E@HHIHEHEEFEHHHGIGIFH@;FH>EHIHHHCDHIGCDHCD?EE?CHHHG?HACFHAFHEHHFHHHHEHHDHCHD@C?<7>HHHHF@?HHHIHHFCG@C0C<<</<C?F<1C@EH?HHHEHC1C?ED1<D<D11ECHIEEHG@<DHDHFCFEEHEHEC?HEHHCHC?<?FEECHFEHFCEHEHHEH@1E@C<0DHHE@HHEDIH
@HISEQ:711:H5NNWBCX2:2:1101:13279:8670:ATCTCGTA
TTAAGTTCAGCGGGTAGTCTTACTTGATTTGAGATCGAGTTTAACAAGAATCGTTACCGACCCTTGTGAAATCCTGCATCAGTCAGCCAATACGGTCAAACTCCCTTTATGTTAGCTGCAGCAAAAGTAATAATCCGTTTGACGGGACTAAATGAATATGCTTTTAGCTCAGGAGAATGTCCAGCTGCACCTGCATTTCAAGCAACCCGCCACCGATCTCAAAAAGATTGGTGTTGGGATTGCTCAAGTCCAAAGCTTTTCGATTAAAAAATCCAAAGGCTTTGAGGTGTTTACTGATACTCAAACAAGCATGCTCTTCGGAATACCAAAGAGCGCAATATGCGTTCAAAGATTCGATGATTCACTGAATTCTGCAATTCACATTACGTATCGCATTTC
+
IHIIIHIIHIGHIIHIIIIIIIIIIIHIIIIHIIHHIIIIIIIIGIIIIIIIIIIHIHHHHHHHIHIHIIIIIIHGHIIIIIIIIIIIIIIIIHDCGHIIIIHEHHHHIIHIIHHHIIIIHHIIHHIHGHIIIHHIICHH=GHGH?CHHHEHHGHIIIHECHIHIFHII?GHE@GGHHEFHEHHHIIIIHIIIHHHHIIIHGHHIIEHHIIHIIIHHIGHEHFIHIIHHHEIIIHHEIIIIIIHHIIHEFHHIIHHDIIIIIIIIIIIIHHEIHHHGIIIIIIIIIIIIIIIIIHIIHIIIHHHHIIIIIIIIIIIIIHIIIIIIIIIIIHIIIHEGIIIIIHHIIIIHIIIIIIIIIIIIGHHHIIIIIIIIIIIIIIIIIIIHHHHIIIIIHIIIII
@HISEQ:711:H5NNWBCX2:2:1101:13374:8717:ATCTCGTA
TTAAGTTCAGCGGGTAGTCCTACCTGATTTGAGGTCAGATTTCAAATTACATTGACCGCCGCTCCACAGGCGAGTCGAGGGAGGACACCAAAAGGGGAACTTCTCGGTCGAGCGAGGATGGTACAACGCCCAGTCGAGTTCGACCCACAGGTCCAACCGATGCATTTGAGGGGAGCCGCCTCACGGCAGCAGGCCCCCAACTCCAATCCCCAGTCCCGCACGAAACGGGAGGGGTTGATGACTTCAAGACACTCAAACAGGCATGCTCCTCGGAATACCAAGGAGCGCAAGGTGCGTTCAAAGATTCGATGATTCACTGAATTCTGCAATTCACATTACTTATCGCATTTC
+
IIIIIIIIHIIIIIHIIIIIIIIIIIIIIIHHIHHIIHIIIIIIIIIIIIIHHGHIIIGIIGIIIIIHFHIIIIHHIIIIIIIIIIIIIIIIIHIIIIIIIIHIIHEHHIIIIIIIIIGGHIIHHHIDIIIHHHHIIIHHHHIHIIHIGHGHIIIIIIIHIIIIHHGHIIHIIIIIHIIHIIIIIIIIIHHHIIHIIIIIHHGIIIIIEHHIHHIIIGIIIIIIIIIIGIHHIHIIHHIIIGIIIIIIIIIIHIIIHIIIIGIIIIIHIIHIIIHGIFGIIHHIIIGIGIIIIIIIIIIIIIIIHIIIIIIIIHIIIIIIIIIIIIIIIIIIIIIGIIHIHFIIIIIIHII
@HISEQ:711:H5NNWBCX2:2:1101:14813:8632:ATCTCGTA
TTAAGTTCAGCGGGTATCCCTACCTGATCCGAGGTCAACCACAGAGTTGGGGGGTTCAGGCAGGCGGCCGCCGGACCCTGGAGCGAGAGCTGTACTACGCTGAGGGCCAGGCGGCGCCGCCACTGTCTTTAGGGCCGGCCACGGCGGGCGGGGCCCAACACCAAGCGGGGCTTGAGGGTTGAAATGACGCTCGAACAGGCATGCCCTGCGGAATACCACAGGGCGCAATGTGCGTTCAAAGATTCGATGACTCACTGAATTCTGCAATTCGCATTACTTATCGCATTTC
+
IIIIIIHIIIIIIIIIIIIIIIIIIIGIIIIIIIIIIIIIGIIIIHGHIIIIIIIHHHHHIIIHHHI<EHHIIIHIIIIIIIIIIIHIIIIIIIIIIIIIIIIIIIIIIIIHIHIIIIIIIIIIIIIIIIIIIIIIIIIIIIIIIIIIIIIIIIIIIIIHIIIIIIIIIIIIIIIIIIIIIIIHHIIIIIIIIIIIIIIIIIIIIIIIIIIIIIIIIHHHFIIIIHIHGIIIIGHIIIIIIIIIIIIIHHIIIIIIIIIIIIIIIHIIIIIIIIIIIIIIIIIIIIIII
@HISEQ:711:H5NNWBCX2:2:1101:18896:8577:ATCTCGTA
TTAAGTTCAGCGGGTATCCCTACCTGATCCGAGGTCAACCTGTAAAAATTGAGGGTTGTTGGCAAGTAGACCTACCGGACTCAATCGCGAGGAGTATTCTACGCGTAGAGCCGACAGGCACCGCCACTGATTTTAGGGGCCGCGAGACCGCGAACCCCAATACCAAGCGAGAGCTTGAGTGGTTATAATGACGCTCGAACAGGCATGCCCCCCGGAATACCAGAGGGCGCAATGTGCGTTCAAAGATTCGATGATTCACTGAATTCTGCAATTCACATTACTTATCGCATTTC
+
IIIIIIIIIIIIIIIIIIIIIIIIIIIIIIIIIIIIIIIIIIIIHIIIIIIGHHIIIIHIIIGIIIIHIIIIIIIIIIIIIIIIIIHIIIIIIIHFHIH@C1<EH@@5?GHFBGCC<GECHHEHFIIIHFIIHHIIIHHEHHIIIIHHHHIIIIIHHIHEHHFHIHIHIIGHHHCHGIIIIIHIIHGIIIHIIIHIIIIIIHIIIIIHIIIIIIIIIIIIHHHECHIIIIIIIIIIHHHHHIIIHHHHCHF1IIIIHHIHHHHHHIIIHIIIHIIIIHHHHHECHIIHHHIII
@HISEQ:711:H5NNWBCX2:2:1101:18917:8672:ATCTCGTA
TTAAGTTCAGCGGGTAGTCCTACCTGATTTGAGGTCAAGAAGTTCATTAAACATTGTCCAACAAGGGACTATTAGCAGCTGAACTAGTCAGAGAGCAATCATCACAGTGTAGATAATTATCACACTAGTGACGGGACTGCAAACGGTTCCGCTAATGTATTTCAGGAGAGCCGACCTCTTAAAAAAGGCCCGCAAACCCCCATATCCAAGCCCATCACAACTCGCAAAAGCTGGAGGGTTGAGAATTTAATGACACTCAAACAGGCATGCTCCTCGGAATACCAAGGAGCGCAAGGTGCGTTCAAAGATTCGATGATTCACTGAATTCTGCAATTCACATTACTTATCGCATTTC
+
IIHHIHHHHFEHHHHDHIIGGIIIIIEHIIIIGGHIGHIHHIIIGIHIIIIIHIIHHIIIHHEHHHIHHHIHIIIIIIIIIIIHIHHHHIHIIIIIIIHHHHHHIIIIGGHIIHIIIIIIIIIIIIIIIIE?ECCDHE?GEHIIHFCDGHHHIDHIHHIIIIIHHHIGIHHHIIIIIIIFHHHHHIE<FHHHGHDHHIICGHEGGHHHHHEIHIHH<</-ECHEF/<//IHH@GGHGG<0HHIHIHF??DEEIIHHHEEGEGHIHHHHGCHDIHIHHHGEGIHIIIHIIIIIIIIIIIIIIIIIIIHHHGIIHHHHEHHIGHIHIHGEFIIIIIIHHIHEFHHHIHHIIHHH<CD
@HISEQ:711:H5NNWBCX2:2:1101:18796:8733:ATCTCGTA
TTAAGTTCAGCGGGTAACCCTACCTGATCCGAGGTCAAACTATTAGAAAGTTGGGTTTGACGGCTGGTCACCTCCGGGTCCCGATGCGAGTTGTAATACTACGCAGGGGGCGCCGCGGCGGGACCGCCACTTCATTTCGGGGCCTACGGACAGGGCACGAGGCCCTGAACCGTAGCGCCCCAACACCGGGCAGCTGCTGGCAAGCCAGCAGCGCTCGAGGGCAGAAATGACGCTCGGACAGGCATGCCCGGCAGATTACTGCCGGGCGCAATGTGCGTTCAAAGATTCGATGGTTCACTGAATTCTGCAATTCACATTACGTATCGCATTTC
+
IIIIIIIIIIIIIIIIIIIIIIIIIHHIIIIIHHIIHIIIIIIIIIIIIIIIIIIIIIIIIIIIIHIHHIIIIIIIIIIIIIIIIHIIIIHIIIIIIIIIIIIIIIIIIIIIHIHHIHIEEHIIIIHIIIIIIIIIIIIHHHIIIIIIIIIHHIIIIIIIIIIIIIIIIIIIIIIIIIIIIIHIHIIIIHIIHIIHIIHIIIIIIIIIIHHIIGIIIIIIIIGIIIIGIIIIIIIIIIIIHIIIIIIIIIIIIIIIIIIIIHHEIIIIIIHFFHIIIIIIIIIIIHIIIIIIIIIIIIIIIIIIHGIIIIIIIIIIHIIIIIIIIIHHHIHI
@HISEQ:711:H5NNWBCX2:2:1101:20566:8536:ATCTCGTA
TTAAGTTCAGCGGGTAGTCCTACCTGATTTGAGGCCAAAGCTTTATGTGTCATTTGTCCCCGAGGGACCGTTGGAAGCAGCGTCGCTGGAAGCGGCCTAAGGCGAGCCGAGGAAATTATCACGGCAGCACCGAGCACACTAATGGGCGCAAAGCTAATGCATTTCAAGACGAGCCGACTACGGCAACGTCCAAGTCCACTCGTGTGGCTTTGACACCACGCGAGTGAGGGTTAACGTGACACTCAAACAGGCATGCCCCGCGGAATACCACGGGGCGCAATATGCGTTCAAAGATTCGATGATTCACTGAATTCTGCAATTCACATTACTTATCGCATTTC
+
HHIIIIFHIHIGHHIIHIIIIIIIIIIIIGHIIIIHHIIGHHHHIIHGHHIIIIIHIEHIHIHHIHIHIIHIIIIIHIGHIIIIIIIIHIIIHHIIIIIIIIHIIIIIIHIGIIIGHIIIIIHCHIIIIGHHIHGIIIIIHIFHHIHIIIIIIIIIIIIIIIIIIHHEHHHIIIIIIGIIIEHIIIIIHIHIIHHHIIIHIIIIIIIIIIIIIIHDHHIHHIIFHIHIIIGIIIIIHIHIHIIIIIHIIHIIIIIIIIIIIHIIIIIIHHHHEEIIIIHGEIHIIIGIIIIIIIIIIIHIIGIIIIIIIIIIIIIGIHIIIIIIIIHHHFIIIHIIIHIII
@HISEQ:711:H5NNWBCX2:2:1101:1305:8860:ATCTCGTA
TTAAGTTCAGCGGGTATTCCTACCTGATCCGAGGTCAACCTGTAAAAGTTTTGGGGGTTTTACGGCAAGAGTCCCTCCGGATCCCAGTGCGAGACGTTAAGTTACTACGCAAAGGAGGCTCCGGGAGGGTCCGCCACTACCTTTAAGGGCCTACGTCGACCGTAGGGCCCCAACACCAAGCTGGGCTTGAGGGTTGAAATGACGCTCGAACAGGCATGCCCGCCAGAATGCTGGCGGGCGCAATGTGCGTTCAAAGATTCGATGATTCACTGAATTCTGCAATTCACATTACTTATCGCATTTC
+
EHHIHHIIHIIIIHHHIIIHIIHIHIIHIIIIIIIIHHIIGIGEHIII1<DG<EHIIFHHHIIGHIHHHHHHIHHHFHHCGDHHHIIHIIIIIIIIHGHHIIHIIHIHIIIHIIHIIIHIIIIIIHIHIHHIIIIHIHHHHHHIHIHHIIIIIHHHFHHIIIHIHIHHHHHHIIIIIIHHIIIHIIFGHIHHHIIHHGEHHHIIIIHHHHIIHHHHHHCIIIIIIHIHGIIIHHHCEHHHHGIEDHIIIIGIIIIHHGIIIHIHHIHGHHIIHFIIHGHIHIIHIIIIIIIIHHEIIIHHIHII
@HISEQ:711:H5NNWBCX2:2:1101:6305:8852:ATCTCGTA
TTAAGTTCAGCGGGTAGTCCTACCTGATTTGAGGTCAGATTTCAAATTACATTGACCGCCGCTCCACAGGCGAGTCGTGGGAGGACACCAAAAGGGGAACTTCTCGGTCGAGCGAGGATGGTACAACGCCCAGTCGAGTTCGACCCACAGGTCCAACCGATGCATTTGAGGGGAGCCGCCTCACGGCAGCAGGCCCCCAACTCCAATCCCCAGTCCCGCACGAAACGGGAGGGGTTGATGACTTCAAGACACTCAAACAGGCATGCTCCTCGGAATACCAAGGAGCGCAAGGTGCGTTCAAAGATTCGATGATTCACTGAATTCTGCAATTCACATTACTTATCGCATTTC
+
IIIIIHHHIHHIIIIHIIIIIIIIGHIIIIIIIIHIGHHHIIIIIIHIHIHHHFHHIIIIHIIIIIIHHHHIIIGHHIIIIIIIIIIHIIIIHHHGIIIIIIIIIIHHIIIHIIIIIIIIIIIIIIIHHIIIIGHGHHHHIHHIIHIIHHHHIIIHIIIHIIIIIIIIGHHHIIIHHIIIIIHIIIIIIIIIHIIIIIIIIHIIIIIIIIIIHHHHIIIIHIIIHIIIIIIIHHEGHHFGCIHHHFEHEIHIGIGIIIIIIIIIIIIHIHIHGIIIIIIHIHHIIHIIIIHIIIIIIIIIIHIIIIIIIIIIIHIIIIIIHHGIIIIIIIIIIIIIHHIIHGHHIIIHHII
@HISEQ:711:H5NNWBCX2:2:1101:9999:8931:ATCTCGTA
TTAAGTTCAGCGGGTCTTCCTACCTGATCCGAGGTCAACCTTGGGTAAATAAGGCTTTTAACGGCCGGAACCCGCAGCACGCCCTGAGCGAGATGTATTACTACGCTCGGAGTGACTAGCGAGCCCGCCACTGGTTTTCAGGGCCTGCGGCAGCCGCAGGTCCCCAACACAAGCCTGGGGCTTGATGGTTGAAATGACGCTCGAACAGGCATGCCCGCCAGAATACTGGCGGGCGCAATGTGCGTTCAAAGATTCGATGATTCACTGAATTCTGCAATTCACATTACTTATCGCATTTC
+
IIIIIFHHIIIHGIIIIIIIIIHIIHIHHHEDDHHIIIIIHEGHHHHIHHIFEHHIIIIIHIIHHHIHHDHIHIGIHHFHHHHIIIIIIHHIFEHIHIIIIGHIIIHHIHHIIHIHIHHIIHHHHHIIHHHHIHGIIIHIIHIIIIIIIIIIIGHIIHHDGHHHIGHHEIIIIIHIIHHIIIIIIIHIIHIIIHIIIIIIIIIIHIIHIHIIIIGIHEHIHIGIIIIIIIHIHIIHIIHHHIIIIIIIIIIIIIIGIGIIIIIIIIIIIIIIIIIIHHHIHFHHHIIIIHIIIIIIIHI
@HISEQ:711:H5NNWBCX2:2:1101:10527:8761:ATCTCGTA
TTAAGTTCAGCGGGTAGTCTTACTTGATTTGAGATCGAGTTTAACAAGAATCGTTGCCGACCCTTGTGAAATCCTGCATCAGTCAGCCAATACGGTCAAACTCCCTTTATGTTAGCTGCAGCAAAAGTAATAATCCGTTTGACGGGACTAAATGAATATGCTTTTAGCTCAGGAGAATGTCCAGCTGCACCTGCATTTCAAGCAACCCGCCACCGATCTCAAAAAGATTGGTGTTGGGATTGCTCAAGTCCAAAGCTTTTCGATTAAAAAATCCAAAGGCTTTGAGGTGTTTACTGATACTCAAACAAGCATGCTCTTCGGAATACCAAAGAGCGCAATATGCGTTCAAAGATTCGATGATTCACTGAATTCTGCAATTCACATTACGTATCGCATTTC
+
IIIIIIIIIIIHHGIIIIIIIIIIIIIIIIIGIIIIIIIIIIIIIIIIHIIIHIIIIIGIIIIHIIIGHIIIIIIIIHIHIIIIIIIIIIIGIIGEHGGHHHIIHGHIIIIIIIIIIIIIIHIIIIIIIHIIIIIHIIIIHIIIIIIIHHIIIIHHHIHHIIIIHFHIIGIIIIIIIIIIIIIIHIIIIIHHIIHHHIIIIIIIIIHIHIIIIHIIIIIIIIHHGIHHFHIHIGIIHIIIIIHHHGHHFHIIIHGIIIIIHGHHIHIIIHIIIIIIIIIIHIIIIIIIIIIIIIIIIIIIIIIHIIIIIIIIIIIIHHHIIIIIIIGIIIHIIIIIIHIIIHHIIHIIIHIIFIIIIIIIIIIIIIIHIIIIIIIIIIIIHIIHIHIHIIHIIIIHIII
@HISEQ:711:H5NNWBCX2:2:1101:11470:8798:ATCTCGTA
TTAAGTTCAGCGGGTAGTCCTACCTGATTTGAGGTCAGATTTCAAATTACATTGACCGCCGCTCCACAGGCGAGTCGTGGGAGGACACCAAAAGGGGAACTTCTCGGTCGAGCGAGGATGGTACAACGCCCAGTCGAGTTCGACCCACAGGTCCAACCGATGCATTTGAGGGGAGCCGCCTCACGGCAGCAGGCCCCCAACTCCAATCCCCAGTCCCGCACGAAACGGGAGGGGTTGATGACTTCAAGACACTCAAACAGGCATGCTCCTCGGAATACCAAGGAGCGCAAGGTGCGTTCAAAGATTCGATGATTCACTGAATTCTGCAATTCACATTACTTATCGCATTTC
+
HIIIIHIIGIEHHIEC@HIHIHHHIIHIIIHIIHFHHHIIIIIII?HHEEHHIHHIIIIIIIHHIHHHIHIIIDEHDHEHHHGHHIFIGEHIEE@EHHEHHGFFHIIIIGGIHHHHHCEHH?FGHHGEDHHIHFHG@@EEFHHIGHHHHFHIEDFIIIHHHIIIHCGGHHIIIIHIIIIHHFGHIIIIGIIIHHEHGHHIHIIHHGHHHIEHHHGHHHCHHHFGCIHHHHHHHEGIIIHHHIIHHHGHHIHHHHIHEHHFHIIIHHIGIIHIIHHHHIHEHEEIIIIIIIIHGIIIIIIIIHHHIHHIIIIHFIHHHIHEEGIIIIHFGIIGIIHHEHIHHHHHHHHHHII
@HISEQ:711:H5NNWBCX2:2:1101:11659:8983:ATCTCGTA
TTAAGTTCAGCGGGTATTCCTACCTGATCCGAGGTCAACCTTTCAGAAGTGGGGGGTTTAACGGCGTGGCCACGCTGTTTTCCAGTGCGAGGTGTGCTACTACGCAGAGGAAGCTACAGCGAGACCGCCACTATATTTGGGAGCCGGCGCGCCCCGGGGGGCACGCCGATCTCCAACACCAAGCCCGGGGGCTTGAGGGTTGAAATGACGCTCGAACAGGCATGCCCGCCAGAATACTGGCGGGCGCAATGTGCGTTCAAAGATTCGATGATTCACTGAATTCTGCAATTCACATTACTTATCGCATTTC
+
HIHHIIIIIIIIIIHHIIIIIIIIIIIIHIIHIGHIIIIIIIGIGHIHGFHIIIIIIIIHGFHHIHIHDDHIIIIIIHHF?GEHIGHIIGIGHHHHHHIIIIIHIHHIIIIIHHHHIIIIHIIIHGHIGIHHHIIIIIHIGHHIIIIIHHGIHHHIIIHHIIIIIIIIHHIIHHIIIIIIIEHIIIIIIIIHHHHIIIIIIHHGIIHGHIIIIIIIIIIHGIHHHIIHIHIIIIIIIIGHFCGHHHHIHHEEIGIHHG1HGGIIIHIIIIIIIIHGIGIIIIHIHIIIHIIIIIIIHFHHEHFIIIIIII
@HISEQ:711:H5NNWBCX2:2:1101:13420:8982:ATCTCGTA
TTAAGTTCAGCGGGTAGTCCTACCTGATTCGAGGTCAACTTTGAGAAAGTCGGGGGTTTTACGGCGTGGACCACGACGGGCTCCGGCGCGAGGTGTTAGCTACTACGCGCAAGAGGCCGCGGCGTGACCGCCGATGCGTTTGGGGGACGGGCGCAGCGGGCGGGGGGGACCCCGAGGGGCCTTCTCCCGCCAGCGCGATTCCCGATCCCCAACACCAAGCCCGGGGGCTTGAGGGGTGTTAATGACGCTCGAACAGGCATGCCCGCCAGAATACTGGCGGGCGCAATGTGCGTTCAAAGATTCGATGATTCACTGAATTCTGCAATTCACATTACTTATCGCATTTC
+
GIIIIGHHIIIIIIIIIHIIIIIIIIHIIIIIIIIIHIIHIIIIIHIIIIIIIGGICCHIIIFDHIIIHIIIHIIIIHGIIIIIHIIIHIHIGHHHHHIIHHHGIIIIIIIHIIIGIIIIEHHIIIGGIHIHHDHIIIHGHHHHIHEHHIIIHGHIIHIIIIHHHIIIDHIIIHHHIHIHHIHIIIIIHDHHIIHIIIHHHHIHHIHIIIHHHHHIHIIIIIIHIIIHIIIHIIIHIHHHHHHHIIIIIIIIHHGIGIIIIIIIHCGIIIIIIIIIIHFHIHIHIHHCHIIHIHHIIGIHIIIIHIHIIIIIIIIIHIIIIHIIIIGIIHIIIIIHIIIIHHHIIII
@HISEQ:711:H5NNWBCX2:2:1101:16321:8927:ATCTCGTA
TTAAGTTCAGCGGGTCTTCCTACCTGATCCGAGGTCAACCTTGGGTAAATAAGGCTTTTTAACGGCCGGAACCCGCAGCACGCCCTGAGCGAGATGTATTACTACGCTCGGAGTGACTAGCGAGCCCGCCACTGGTTTTCAGGGCCTGCGGCAGCCGCAGGTCCCCAACACAAGCCGGGGGCTTGATGGTTGAAATGACGCTCGAACAGGCATGCCCGCCAGAATACTGGCGGGCGCAATGTGCGTTCAAAGATTCGATGATTCACTGAATTCTGCAATTCACATTACTTATCGCATTTC
+
IIIIIIIIIIIIIIIIIIIIIIIIIIGIIIHHHIIIIIIIHIIIIIIIIIGHIIIIIIIIIIIIIIIDHGIIIIIIIIIIIIIHIIHIIIIIIIIIIIIIIIIIIIIIIIIGIIIIGIIIHIIIIIIIIIIIIIHIIHIIIIHIIIIIIIIIIIIIIIIHIIIIIIIHHIHHHIIIIIIIIIFIIIHHIHHIHHIIIIIIIIIIIIIIIIIIIIIIIIIIIIIIIIIIIIHFHHHHEIIIHHIHIIIIIIHIIIHIIIIIIIIIIIIIIIIIIIIIIIIIHIIIIIIIIIIIIIIIIIGI
@HISEQ:711:H5NNWBCX2:2:1101:19568:8762:ATCTCGTA
TTAAGTTCAGCGGGTATCCCTACCTGATCCGAGGTCAAGCTTCTTTTAAATATAATAACATATCCAGGCTAGTGAGCCCACGACGGACGCTCCAAAGCGAGAGTAGTCCACTACGCTTGAGGCCATCGAGGCACCGCCGATGATTTTCAGGCACGCTCCCCATAACCCCCCACACTTGTGGGAGAGGAGCGAGAGCCCAATACCAAGCCAGGCTTGAGGTTTTGACAATGACGCTCGAACAGGCATGCCCCTCGGAATACCAAGGGGCGCAATGTGCGTTCAAAGATTCGATGATTCACTGAATTCTGCAATTCACATTACTTATCGCATTTC
+
IIIIIIIIIIIIIIIIIIIIIIIIIIIIIIIIIIIIHIIIIIIIIHIIIGGHHHIIIIIIIIIIIGIFHGHHHHGHIIIIIGIIIIIIGIIIIIHHIIIIDDHHHIIIIIIIIIIGIIIIHIIIHIIIIHIHIHHHIIIIIIIIIHIHIIHIIIIIIIIIIIEHIIIIIIIIIHIHHIIIIIIIIHIIIIIIIIIIIIHIIIIHHHHIIHHIIHIHIIIHIIHIIIIHIIIIIIIHIIIHIIIIIIIIIHIHHIIIIIIHIIIIHIIIIIIHHHHIIIIIIIIIIHIHIIIIIIIIIIIIIIIIIIIHIIIIIIIIIHIIIIHHHIIIIIIII
@HISEQ:711:H5NNWBCX2:2:1101:1532:9004:ATCTCGTA
TTAAGTTCAGCGGGTATCCCTACCTGATCCGAGGTCAACCTGATAAAAATTGGGGTTGTTGGCAAGCAACCGACCGGACCCTATAGCGAGGAGTATTACTACGCTTAGAGCCGACCGGCACCGCCACTGATTTTAGAGGCCGCTGGTGGGCGGGCCCCAATACCAAGCTGAGCTTGAGGGTTGTAATGACGCTCGGACAGGCATGCCCCCCGGAATACCAGGGGGCGCAATGTGCGTTCAAAGATTCGATGATTCACTGAATTCTGCAATTCACATTACTTATCGCATTTC
+
IIIIIHHHHHHIIIIIIIIIIIIIIDGHIIIIGIHHHIIIIIIGIIIHIIIIHIIIIIIGIIIIIHHGHHIFHIIIHHHIIIIIHGHHIIHIIHIIIIIIIIHGHHHBHHIIGIHIIHIIIIIIIIIIHIIHHIHIIIIIIIIIIIHIIIIIIIHIIIIIIIIIIIIHFHHIIIIIIIIIIIIIHIHHHIHHIIIIHIIIIIIIIHHHHIIIIIHHIIIHIIHHIIIIIIIHIIIIHHHIIIIHIIHHEIIIIHHHEIIIHIIIIIIIIIIIIIIIIIHIHHIIIHHIIHH
@HISEQ:711:H5NNWBCX2:2:1101:5465:9052:ATCTCGTA
TTAAGTTCAGCGGGTAGTCCTACCTGATTTGAGGTCAGATTTCAAATTACATTGACCGCCGCTCCACAGGCGAGTCGAGGGAGGACACCAAAAGGGGAACTTCTCGGTCGAGCGAGGATGGTACAACGCCCAGTCGAGTTCGACCCACAGGTCCAACCGATGCATTTGAGGGGAGCCGCCTCGCGGCAGCAGGCCCCCAACTCCAATCCCCGATCCCGCACGAAACGGGAGGGGTTGATGACTTCAAGACACTCAAACAGGCATGCTCCTCGGAATACCAAGGAGCGCAAGGTGCGTTCAAAGATTCGATGATTCACTGAATTCTGCAATTCACATTACTTATCGCATTTC
+
IIHIIGCHFEHDHHIIIIIHIIIIIIIHIGIHIHFHHIHIIIIHIIGIHGIHIHGIGHHIIIIIHIHHIGHHIIHHHIHHIIIGHHHHIIIIIIIHIHIIEHHHIHHEHIIIIHIIIHHHIHHIIIIHHHHIGHHEHIHHHHHGHIHIIHHHFHHGHG@DFHGFEHHHIIHECDDHHIHIIIIIIGDIHHHCEHHIHIHGHGHHIFGIIIIIHGIIHIIIHF<</IIIIIHHHHGIIHCIGIHCHEECGEFHFHEHDF?IGIHIHIHHHGIIIHFHHHFH@HDHIHGIHHHHHHHHEFEGIHHHHHC1GIHHIHHCIIIIHGCIIHHHFHGIHGFHGIIHHIHIIHHHDGI
@HISEQ:711:H5NNWBCX2:2:1101:6042:9155:ATCTCGTA
TTAAGTTCAGCGGGTATCCCTACCTGATCCGAGGTCAAAGTAAAAAAAGGGCTTATGGGAGGGGGTCTGCTGAAGTCGCTTGCAATGTGCTGCGCACGAAGCCAACATACCGGCTGCCAATGAATTTGAGGCGAGTCCACACGCTGAGGCGGAACAAACACCCAACACCAAGCGTAGCTTGAAGGTTTAAATGACGCTCGAACAGGCATGCCCAACGGAATACCGAAGGGCGCAATGTGCGTTCAAAGATTCGATGATTCACTGAATTCTGCAATTCACACTACTTATCGCATTTC
+
IIIIIHIIIIIIIHIIIIIIIIIIIIIIIIIIIIHGIIIIGHIIIIIIIIIIIIIHHIIIHIIIIIIGHIFHHFHIGIIIIIIHIIIIHIIHIIIIIIIIIIIHIGIIHIIIIIIIIIIIIIIIIIHIIIIIIIHIIIHHIIIIIIIHIHIHHIHHHFHEIIIIIIIIIIIIHHIIIIIIGIIIIIIIIHIIHHIIIIIIIIIIIIIIIIGIIIIIIHHIIIIIHHEHGGIIIIIHIIIIIHIIIIIIHGIIIIIIIHIIIIIIIIHHIHIIIIIIIHHHHHGIGIHHHHIIHDGI
@HISEQ:711:H5NNWBCX2:2:1101:18664:9229:ATCTCGTA
TTAAGTTCAGCGGGTAGTCCTACCTGATTTGAGGTCAGATTTCAAATTACATTGACCGCCGCTCCACAGGCGAGTCGTGGGAGGACACCAAAAGGGGAACTTCTCGGTCGAGCGAGGATGGTACAACGCCCAGTCGAGTTCGACCCACAGGTCCAACCGATGCATTTGAGGGGAGCCGCCTCACGGCAGCAGGCCCCCAACTCCAATCCCCAGTCCCGCACGAAACGGGAGGGGTTGATGACTTCAAGACACTCAAACAGGCATGCTCCTCGGAATACCAAGGAGCGCAAGGTGCGTTCAAAGATTCGATGATTCACTGAATTCTGCAATTCACATTACTTATCGCATTTC
+
IIIIIHIIIIIIIIIIIIIIIIIIIIIIIIIIIIIIIIHIIIIIIIIIIIIIIFHIIIIIIIIIIIIIIIIIIIIIIIIIIIIIIIIIIIIIIIIHIIIIIIIIIIIIIIHIIIHIIIIIIIIIIIIHIIIIGHHHIIHIIIIIIIIIIHHIIIIIIHIIIIIIIIIIIIIIIIIIIIIIIIIIHIIIHIIIIHIIIHIIIIIIIHHIIIIIIHIIIIIIIIIIHIIIIIIGHIIHIIIIIIIIHIIIHHHIIIIGIIIIIIIIIIIIIIIIIIIIIIIIIIHIIIIHIIIIIIIIHIIIIIIIIIIIIIIIIIHGIIIIIIGIIIIIIIIIIIIIIIIIIHIHIIIIIII
@HISEQ:711:H5NNWBCX2:2:1101:18934:9206:ATCTCGTA
TTAAGTTCAGCGGGTATCCTTACCTGATCCGAGGTTAAATCTTAGGTTTTTAGGCCCAAATCAACAATCGACAGAATGCCGGCTGAGCCACTAAAGCGTGTGACAGAGCTCCATACGCTCGGGCATCAAGACTCGACATCGCCACTGCATTTCAAGCCTGTCCATGAAAAGAACAATTGGCTCAACAACCAAGCTGCGCTTGAAGGTGGTAATGACGCTCGGACAGGCATGCCCTCCGGAATACCAGAGGGCGCAATATGCGTTCAAAGATTCGATGATTCACGGAATTCTGCAATTCACATTACTTATCGCATTTC
+
IIIIIHIIIIIIIHIGIHIHHIHGHIHHFHHIIIHHIIHIHIIHIGHIGIIEHHIHHIIIIGIIIIEFHHIHIGIIHHGIHHIHIIIIGHIIIIIIHIHIIIIIHIHHFHHHHIIIIIIHIHIGHHHHHHHIIIIIIIIIGFFIHHIHHHHIIHHHHIGHIIIHHIHHIIHIIHIHIHIIIHIIIGHGHHHGIHDIIHIHIHHHHHHIIIIHFIHIIIIGIIIIIIIIIIHIHIIHIIIIIIIIIIHHEIIIIIIHIIGIIIIIIIIGIIIIHHIGIGIIIIIIIHHHIIIHIIIIIIIHIIHGHIIIIHIIHIIII
@HISEQ:711:H5NNWBCX2:2:1101:2001:9363:ATCTCGTA
TTAAGTTCAGCGGGTAGTCTTACTTGATTTGAGATCGAGTTGAACAACACATAAAGTGTCGTAAAATCCTGCATCAGTCAGCAAAGAGGACAATTATCCTTTATGTTAGCTGCAGCAAAAGTAATAATCCTGTTTGACGAGGACTAAATAGATATGCTTTTAGCTCAGATAAAAGTCCAGCTGCACCTGCATTTCAAGCCGCCCGCCTACCGGTGAAGGTCGTTGGGATAGCTCAAGTCCACCCTCCCTTTTTTTTATCAAAAAAGAGAGGTTGAGGTGTTTACTGATACTCAAACAAGCATGCTCTTCGGAATACCAAAGAGCGCAATATGCGTTCAAAGATTCGATGATTCACTGAATTCTGCAATTCACATTACGTATCGCATTTC
+
1DFHH?HHIHCHCHDD=HHHGHGHHHFGH1@H?GECH@EGHHHIIIIIGIEHHIHG<DCEDDCHIHHHHHIGFDEHHEHIE@GHFH1CFH@EHEEHIIGHHIH?HEHHEHHHIGHIHEDGHECDFGHHH?GHGHIH?@GH<HDEHHEHCGEHIGHEE@FCHFHCFHHHHHE8D.;D.BEHCH?G.8C?FHHHHHHHHIIIHDCDHCHH=G6?DCCG#######G66.HF9.HFA7..A,-B6,E@B..8?C/</EHF<<.GCE@@CC<0<<000<0@E@HGF<1<<<1FCF1EE<HEHHFD1FEE<D01FHFHHG@CHED<//<1D1100<0HHGG<<<?GCF1C<GD11HG1CG?HCFHEHFD11H@F1C?HHGGHDE?E0C?HHCH<
@HISEQ:711:H5NNWBCX2:2:1101:10294:9368:ATCTCGTA
TTAAGTTCAGCGGGTATCCCTACCTGATCCGAGGTCAACCTGAAAAAAATTGGGGGTTGCTGGCGAGCACACGACCGGACCTCCAGAGCGAGAAGAATTACTACGCTCGGAGCCGGACGGCACCGCCACTGACTTTAGGGCCCGCCGGGGCGGCGGGGCCCAACACCAAGCTGAGCTTGAGGGTTGTAATGACGCTCGGACAGGCATGCCCCCCGGAATACCAGGGGGCGCAATGTGCGTTCAAAGATTCGATGATTCACTGAATTCTGCAATTCACATTACTTATCGCATTTC
+
IIIIIHIIIIIIIIIIIIIIIIIIIIIIIIIIIGIIIIIIIIIHHIIIIHIIIIIGIIIIIHHIIIHCEHIIEHIIGIIIIHIIIIIIIIIIIIIIHIIIIIIIIIHIIHIIIIIIHIIIHIIIIIIIIIIIIIHIIIHIHIIIIIHHIIHIIIGIGHDHIIHHIIIIIHIIHHGHHIHIIIIIHIIIIIIIIIIIIHHHIIHIIIIIIIIIIIIIIIIIHHIIIHHIIIHIIHIHIIIIHIIHFIHIIHIIIIHHGIHHIGIIIIIHIIIIIIIIHIIIHIIIIHIIIIHHHI
@HISEQ:711:H5NNWBCX2:2:1101:11014:9392:ATCTCGTA
TTAAGTTCAGCGGGTATCCCTACCTGATCCGAGGTCAAAAACTTGGAGATGGGGGGGTTACGGCGGAAGCGCGCGCCGGACCACAACGAGATGTTAATACTACGCTTTGGCCCAGGGGCTCTTCGCCATTGGATTTCGCCGGGGATGCCCAATCGCATCCGAGGCACGACCAATCCTCGACAAAGTCTCGGACTGAGGTTTTTGATGACGCTCGAACAGGCATGCCTCCCGGAATACCAGGAGGCGCAATGTGCGTTCAAAGATTCGATGATTCACTGAATTCTGCAATTCACACTACTTATCGCATTTC
+
IIIIIIIIIIIIIIIIIIIIIIIIIIIIIIIIHHIIIIIIHIHHIIIICGHIIHIIIIIIIIIIIHIHHHIIIIIIIIIIIIIIIIIIIIIIIIIIIIHIIIIIIIIIIHIIIIIHHIIIHIIIHIIIHIIIHIIIIIIIIHHIIIIIIIHHIIIIIIIIIIIIHIIIIIIIIIIIIIIIIIIIIIIIIIIIIIIIIIIIIIIIIIHHIIHIIIIIIIIHIIIHIIIIHIIHIIIIIIIIHGIIIIHIIIHIIIIIHIIIIHIIIIIIIIIHIIIIIIIIIGIIHIIIIIIIIHIIHHHIHIIHIIHHII
@HISEQ:711:H5NNWBCX2:2:1101:13292:9357:ATCTCGTA
TTAAGTTCAGCGGGTAATCTTGCCTGATTTGAGATCGTAAATGATTAAAAATATTAAATAGTTGTAAATAGAACTCTGCAACGAGGCAATAATGTGAGATCGGGACGACTGTCTCGCTAGCACACATTGAGCATCATTGGGAAGCTCATCAACTAAATACATTCAAACCAAATACGCGATACCGCATATAAGGTCAATACCAACTCTTAACTAGAATTGATCGTGTTTGCGATTCTCAAACAGACATACTGCTACTTACGTAACAGTGCCATTCGCGTTCAAAGATTAGATGACTCACAGATTCGTGCAAATCGCATCACATTTCGCACTTT
+
HIIIIIIIIIIIIIIIIIIIHGHIIHHIIIHIHHIHIIHIHIIIIIIIIIIIIIHHHHHIHEHHIIIHHHHHGIIIIIIIHHIIIIHHHHIIIHIGHHGIHHHDHHIIHHHIHIIIIIIHIIIIIIIIIHHHHHIIHHIIHHHHIIIIIIIIIIIIIIIIIIIIHIIIIIIIIIIHHHHIIIIIIIIHHIIIHIIIIIIIHHIHIHHIIIIIIIHIIIIIIIIIIIIHIHIIHIIIHIIIIHHHGIIIIIIIIIIHHIIIIIIHHIHFHHHHHGIHIIIGHEIIHIGIHIIIHIGIIIIIIIIIIHHHHIHHIHIIIIIIIIIIGIIHHHHH
@HISEQ:711:H5NNWBCX2:2:1101:14001:9272:ATCTCGTA
TTAAGTTCAGCGGGTATTCCTACCTGATCCGAGGTCAATTAAACGAAAAATCATATGAAAGTTGGGGCAGGATGCAAGCCGGGAGCCACCAGAGCGTGCGACAAAGCCCCATACGCTCGGGCACCCAAATCTTGGCATCCCCACTGCATTTCAAGCCTCTGGAAGAACCAGAATGCTCAACACACAAGCCGTGCTTGAAGGTAAATAATGACGCTCGGACAGGCATGCCCCCCGGAATGCCAGAGGGCGCAATATGCGTTCAAAGATTCGATGATTCACGGAATTCTGCAATTCACATTACTTATCGCATTTC
+
IIIIIHHIIIHIIGICGHHIIIHHHHCGHIIHIHIHIIHHIHIGIGIIIIIIIIIIHGFHEHIIEHHCEFHIHHIIIIIIIIGHIIIIHCHIIIIHIIIIIICHHHIHEHHHHIIIIIIHIGHIHGHIIIHIIGIIIHIIGHHIIIIIIIIIIIIIGFEHHIHIHHGIIHGHHHHIIHIIGIHHHHBHEIIIIIIIIHIHIIHIHIHHEIIIIGIIIHIHHIHHIHDDIHHDHIHIHHHFHGCCCHIIHEIIIIHIIIIIIIHHIIHIIIIIIHIGIIIIHIIIIIHHIIIHIIHIHHEHHDHHHHHIIIIIG
@HISEQ:711:H5NNWBCX2:2:1101:15166:9433:ATCTCGTA
TTAAGTTCAGCGGGTATTCCTACCTGATCCGAGGTCAACCTTGTGCCGCCGGAGCGGACTTGTGGGGGGTTTAGAGGCCAGAAAGTCCCGTGGGCTCCCGATGCGAGGCGAATGCTACTACGCAAAGGAAGGGCCGCGACGGGTCCGCCACTGGTTTTGGGAGACTACAAGACTGTAGGACTCCAACACCAAACCACGAGGGCTTGAGGGTTGAAACGACGCTCGGACAGGCATGCCTCCCAGAATACTGGAAGGCGCAATGTGCGTTCAAAGATTCGATGATTCACTGAATTCTGCAATTCACATTACATATCGCGTTTC
+
FHIHHIGIIIIGIHIIGHIIHHHGIEEHIIIGGDHHHIFHIIIIIIHIIHHIHHDIHGHIIIIIGHCCDEHHIIHIHGIFHIIIDGHHGHHGDHCCHHIHGDEHIIIIIIIIIHGIIIHIIGIIHIHHHGHHIHHIIIHIIHGHIIIIHIIIGGADFHIGIIHHHEIIICHHHIHIHHHHIIIIIHHHHHHIIHHEIIIIIHIIIHIIIIIIIIHHHGHIHCHGIIGIIHFIHHHHIIHIIIIIHHGIIIHHDHIIIHHHHECHHHHGEHIIIHIIIIIIIIIIHIHIIIIIIIIIIIIIIIIHHIIIIHHIIIIGIIIII
@HISEQ:711:H5NNWBCX2:2:1101:18996:9499:ATCTCGTA
TTAAGTTCAGCGGGTATTCCTACCTGATCCGAGGTCAACCAGATGATAAAACCAGAAGGTTTGGTTTTGGCAAACCACACCATCCAACCACTCAAGACGAAGATAGATCTACTACGCTTGAAGTTGGAAGGGCATCGCCACTGATTTTCAGGCCCGTCCAGTGGACGGAGGCCCAACACCAAGCCAGGCTTGAGGGTTGTAATGACGCTCGAACAGGCATGCCCTCCGGAATACCAGAGGGCGCAATGTGCGTTCAAAGATTCGATGATTCACTGAATTCTGCAATTCACATTACTTATCGCATTTC
+
HHHHHHHHGHHIHHHIIIIIIIIIIIHIIGIHCDH?FHIIHIEHIIIIIEEHIFHHHIIIIIIIIIICGDHHIIIIEEGHGHIHIIIIIGIIIHIIGHIIHIIIHHHIIIIIFHIIIIHIGHHFHHHHHIHHHIIIIIIIHHIHHHHIHH@AGHIHIIIIIHHIIIIIIIHHIIIIHGHHEFHHHIIHHHIIIHHGEHHGHHEIHHHHHIHGHIIIIHHHHDGIIIIIIIIIIIIIHHHIIHIIHHHHEIGIIHIIIHIIIIHEGIIHIIHIIIHHEHHEHHCHIHIIIIHIIIIHIIHHIIIIHHG
@HISEQ:711:H5NNWBCX2:2:1101:2278:9575:ATCTCGTA
TTAAGTTCAGCGGGTAGTCCTACCTGATTTGAGGTCAGAGTCAAAAATTGCCCGAGGGCGATTGTAAGCAGTCATCACAACCTTCACCGACGAAACTTATTACGCCGACTTCGGTGCTATCCCGCTAAGTCTTTTAAGGCGAGCCGGCAGAGCGGCAACACCCAAGTCCAATCTCCTCGGAAACCCGAGGGATTGAGTCTACATGACACTCAAACAGGCATGCCCTCCGGAATACCAGAGGGCGCAAGGTGCGTTCAAAGATTCGATGATTCACTGAATTCTGCAATTCACATTACTTATCGCATTTC
+
IIIIIHIIIIIIIIIIIIIIIIIIIIIIIIIIIIIIIIIIIIIIIIIIIIIIIIIIIIIIHIIIIIIHIIIIIIIIIIIIHIIIIIIIIIIIIIIIIIIIIIIHIIHIIIIIHHHIIIIIIIIIIIIIIIIIIIIIIIIIIIIIIIIIIIIIIIIIHIIIIIHIIIIIIIIIIIIIIIIIIIIIIIIIIHIIHIIIIIHIIIIIIIIIIHIIIGIIIIHHIIHGIIIIIHIIIIIHIIIIHIIIIIIIHIIHIIIIIIIIHIIIIIIIIIIIHIIIIIHIIIIIIIIIIIIIIIIIIIIIIIIIIIHI
@HISEQ:711:H5NNWBCX2:2:1101:6019:9508:ATCTCGTA
TTAAGTTCAGCGGGTAATCCTACCTGATTTCAGATCAAACTAATGTAGTATTTTTTTTTTAATTCCCAAAATGATAATTTTTAAGCGAAAGATGATTTGAAAAAAAACAAACCAAATATTACCGCCTTTAATTTCAACTTGTTTTTTAAAATAATACTTCCAAATTAAAAAATCTGCCTTTCTTGAAAATTATAATTTAAATCAAGCTTTTTTTTTTTCAAAAAGCAAAAAAATGCTCAATTTCAAGAAAAAAAAAAAAAAAATTTTTTTTCTGAGATTTATTAATGATACTGAAACAGGCATACTCTTCGGAATACCAAAGAGTGCAATATGCGTTCAAAGATTCGATGATTCACTGAATTCTGCAATTCACATTACGTATCGCATTTC
+
HIIIHHFHIIIIIDHHIIIHHIIIHIIIIIHIFHIGIIIIIHFHHIIIIEHHIIIIGIH<C<FEHHEDGF?F<1<D1CCHHH1<<F/<F</11<1FG@1<FFHHHCH@HFGH?G01000<<D00//=E0G0DG00<<0=DF<DGHH//D@:8G////DD/.././/:.AGE?...:./;AF/;..;...;:..77AF...6.;-B.--6CAEDHHEB8,--HB88,,HF8B9.......6.6.87.87HCCIHGIHIHGGCIIIIGHFIIIIIHIIIHIIHIIIHHHEHHHGFFFHHHHIIIIHIHHFIHHHIGIIIHHHEFHHEEIIHDIHHGHHEHHHIIIIIHHHIIIIHIHHHIHIIHIIHHIIIIIIHIIIIIHHIIIIIIHHII
@HISEQ:711:H5NNWBCX2:2:1101:10651:9667:ATCTCGTA
TTAAGTTCAGCGGGTATTCCTACCTGATCCGAGGTCAACCTTGAGAAGGGGGGTGTTTAACGGCAAGAACCCGCCGCACGTCCAAAGCGAGATGTTTTACTACGCTCGGTGTGACAGCGAGCCCGCCACTGTTTTTCAGGGCCTGCGGCAGCCGCAGGGCCCCAACACAAGCCTAGGGCTTGATGGTTGAAATGACGCTCGAACAGGCATGCCCGCCAGAATACTGGCGGGCGCAATGTGCGTTCAAAGATTCGATGATTCACTGAATTCTGCAATTCACATTACTTATCGCATTTC
+
HHIIIEHIEEEHDHDHHEHIHIHIIICHFIIIIHHHHIIIIEHIIGHHIIDHHCHHGHEHIHDDHHHHIHCHHHIHIIIIIIIHIIHGIHHIIHEGHIIHIIIIIIIHIHHEHIHHHHHIIHHEHHCHHIH@HHHEHIIHHHIHIIIEHIIGIHDEHDFHHGIIHFHIEHIHHHHHFHHHHHHIHHGEHHIHGIHIIIHIIHHGIIIIIIIGIIHFFIHFHHHHIHHHEIIHHFIIHDHIHIIIIIIIIIIIIIIIIIIIIIIGIIHHGIIIHHHIIHHGEHHIHIHIHIIIIIHII
@HISEQ:711:H5NNWBCX2:2:1101:12050:9615:ATCTCGTA
TTAAGTTCAGCGGGTATCCCTACCTGATCCGAGGTCAAGCGTAAAATGGTAGACTTGTGGATGCCACCGTCAGCAGCGGAGAGCGCAAAATGTGCTGCGCTCCCACACGGGACGGCGGGCTGCCAATGTATTTGAGGCGAGTTCACGCGTGCAGCGGAACAAAACGCCCAACACCCAGCAGGGCTGGAAGGTACAAATGACGCTCGAACAGGCATGCCCCATGGAATACCAAGGGGCGCAATGTGCGTTCAAAGATTCGATGATTCACTGAATTCTGCAATTCACACTACTTATCGCATTTC
+
IIIIIHIIIIIIIHHHIIIIIIIIIIIIIIIIIIIHIIIIGHIIIIIIIDHHIIIIIIIIIIHIIIIHIIIIIIIIIIIIIIIIIHIIHIIIIIIIIIHIIHIIHIIIIHIIIIIIIIIIIIHIIIIIIIIIIIIIIIIIIHHIIIIIIIIIIIIIIIIIIIIIIHHIIIIIIIIIIIIIIIIHHIIIIIIIIIIIIIIIIIIIGIIIIIIIIIIIIIIHIIHIIIIIHHHE<HIIIIHIIIHHIIIHIIIIIIHHIIIIIIHHIHIIIIIIIIIIIHIIIIIIIIIHHIIIIHIIIIIIHI
@HISEQ:711:H5NNWBCX2:2:1101:12581:9532:ATCTCGTA
TTAAGTTCAGCGGGTATTCCTACCTGATCCGAGGTCAACCTTTCAAAAGTTGAGGGTTTTCCGGCATGTTATATAAAAGTTTCAAAGTGTAAAGCTAAGCATTTACTACACAGGGAAGCTGTATATACAACAGCCGATGCATTTCGGCGGCCCGCGACTAAACGCGGGTCCTCCAACACCAAGCAGAGCTTGAGTGGTGAAATGACGCTCGGACAGGCATGCCTGGCAGAATACTGCCAGGCGCAATGTGCGTTCAAAGATTCGATGATTCACTGAATTCTGCAATTCACATTACGTATCGCATTTC
+
IIHIHGHHIIIGGIIIIHIHIIIIIIIIIIIIIIIIIIHIHHHGCHIIICFHHHHIGHHIIIHGHIIGGHHIHGHIIIIHHGIHHIHIHIIIIIGIIHHHHIHIIIIIIIIIIIIIIIIIIIHFGIIIIIIIHIIIIIIIIIHHHHHHHHEHHHHHHIIIIIHHIIIHHGIIHHIHHIIIHHHHIHHIIIIHIHIHHGHHHHHIIIHIHHHHIIHHGG?HEHGCCHEFHEHHHCIHHHEHHDHCGHE<CHEGFGHIHEHEHEHGHIIIHCIIIGIHHIIHHGHGIHC?E?HGHIIHHEEGHGHHHHH
@HISEQ:711:H5NNWBCX2:2:1101:13073:9530:ATCTCGTA
TTAAGTTCAGCGGGTAGTCCTACCTGATTTGAGGTCAGATTTCAAATTACATTGACCGCCGCTCCACAGGCGAGTCGAGGGAGGACACCAAAAGGGGAACTTCTCGGTCGAGCGAGGATGGTACAACGCCCAGTCGAGTTCGACCCACAGGTCCAACCGATGCATTTGAGGGGAGCCGCCTCGCGGCAGCAGGCCCCCAACTCCAATCCCCGATCCCGCACGAAACGGGAGGGGTTGATGACTTCAAGACACTCAAACAGGCATGCTCCTCGGAATACCAAGGAGCGCAAGGTGCGTTCAAAGATTCGATGATTCACTGAATTCTGCAATTCACATTACTTATCGCATTTC
+
HIIIIEGHHHEHIHIHIIIIHIIIIIHIIIIIIHIGHIIIIHHFFIIHIIHFHHHIIIIHIIIIHIHGHIIIIIHHIIIIHHHHIIIIIIIIIHHGGIIIHHGHIHIIIGHIHHHHICEGEEHEHHGGHHDGIHIIIIHHHIIHHIIIIHIIIIGIIIHIHIIIIIHGHHHIGHHHHIIIIHHIHHIIIHHHEHHIIIIHHHIIIEHIHHIIHIIGCGHHDFC?HIHEDIHHIIIIIGIIIIHEEFGIHIHHFGHFEHIIHIIIHHHHIIIIIIIIIHHHHHHIIIIIIIIHHHFHFEEFCIIIIIHHHIHHE<EHHHIIGIIIGIHFHHHHHHHFHGIIIHIHIGIHGII
@HISEQ:711:H5NNWBCX2:2:1101:3173:9894:ATCTCGTA
TTAAGTTCAGCGGGTATCCCCACCTGATCCGAGGTCAACCTTGATAAGAAAAAAGGTGTGTTCTGCGGCGGACGTGGCCCATCTCGAAAACGCTGGAAAGTTATCTCGCTGCGCTCGAAGACGGACGGCGACGCCGAGGGGTTTGAGGCGGGCCCCGGAGGGCTTCACCCAATACCAAGCAGAGCTTGATTTGTGTAATGACGCTCGAACAGGTGTGCCCTCCGGAATACCAGAGGGCGCAATGTGCGTTCAAAGATTCGATGATTCACTGAATTCTGCAATTCACATTACTTATCGCATTTC
+
IIIIIIHIIHIIIIIIIIHIIIIIIIHIIIIIIIIIIIIIIIHIIIIIIIIIIGIHIIIIIIIIIIIHIIIIIIIHIIIIIIIIGIIIIIHIIIIIIIIIIIIHHIHIIIIIIIIIIHIIIIIIIIIIIIHIIHIIIIIIHEIHIIIHGHIIIIHHIHHHIIIIIIIIHIHHHHIIIIIIIIIIIHHIHIIHIIIIIIIIIIIIIHHHIIIIIIHIHIIIIIIIIIIIIIIIIIHIIIIIIIGIHHHIIHIIIIHIIHIIIIIIIIIIIIIIIIIIIIIHHIIIIIIIIIIIIIIIHIIIIII
@HISEQ:711:H5NNWBCX2:2:1101:3985:9964:ATCTCGTA
TTAAGTTCAGCGGGTATCCCTACCTAATCCGAGGTCAATCATTAAAAAATGGGGGGGTTCTGGCGAGTGTCCACCAGGTGTCTATAGCGATTAGATTTACTACGCTTAGAGCCTGACAGCACTGCCACTGATTTTAGAGGCTGCCTTGACAGCAGGCCTCAACACCAAGCTAGGCTTGAGGGGTGATAATGACGCTCGAATAGGCATGCCCCTCGGAATACCAAGGGGCGCAATGTGCGTTCAAAGATTCGATGATTCACTGAATTCTGCAATTCACATTACTTATCGCATTTC
+
IHIHIHHIIIIIIHIHHIIIIHIIIIHIIIIHHIIIIHIIIIIIIIIIIIIIIIIIIIIIIHHHIIHEHIIIIIIIIIIIIIIIIIIIIIIIIIIIIIIIIIIIIIIIHIHHIIIIIIIIIIIIIIIIIIIIHIIIIHIIIIHIHIIIIIIIIIIIHIIIIIIIIIIIIIIIIIIHIIIIIIIIIIIIIIIIIIIIIIIIIIIIIIIIIHIIIIIIIIIHHIIFIHIIIHEIIIIIIIGIIIIIIIIIIIIIHIIIIIIIIIIIIIIIIIIIIIIIIIIHIIIIIIIIHIIIII
@HISEQ:711:H5NNWBCX2:2:1101:9069:9840:ATCTCGTA
TTAAGTTCAGCGGGTATCCCTACCTGATCCGAGGTCAACCTTAAAAAAATTAGGGGTTGCTGGCATGTAGACCTACCGGACTCAATCGCGAGGAGTATTACTACGCGTAGAGCCGACAGGCACCGCCACTGATTTTAGGGGCCGCGAAACCGCGAACCCCAATACCAAGCGAGAGCTTGAGTGGTTATAATGACGCTCGAACAGGCATGCCCCCCGGAATACCAGAGGGCGCAATGTGCGTTCAAAGATTCGATGATTCACTGAATTCTGCAATTCACATTACTTATCGCATTTC
+
IIIIIIIIIIIIIIIIGIIIIIIIIIHHHIIIHIIGIIIHCEHIIIIIIIIEHHHIIIHIHHIIEFHFHHFHIIIIIIIIIIIIIIHHHHHIHIIHHGHIIIIIIIIIHIIIIIIIIIHIIGHIIIHHHIIIIIIIIIIIHHIHIIHHIIIIIIIHHHHHIHIIIHHGIIIIIIIIHIHIHIGIIIHIHIIIIIHHHIIIIIIHHIIIIIIIHIIIIIIIIIIHHHCIIHIHGHHHDHIIIGIIIIIIIIIHIIIIIIIIIIIIIIIIIIIIIHIIHHFIIIIIIIIIIIIIIII
@HISEQ:711:H5NNWBCX2:2:1101:13675:9969:ATCTCGTA
TTAAGTTCAGCGGGTATCCCTACCTGATCCGAGGTCAACCTGAAAAAAATTGGGGGTTGCTGGCAAGTCACCCACCGGACCCAGACGCGAGGAGTATTACTACGCGTAGAGCCGACAGGCACCGCCACTGATTTTAGGGGCCGCGGAACCGCGAGCCCCAAGACCAAGCAAAGGCTTGAGTGGTTATAATGACGCTCGAACAGGCATGCCCTTCGGAATACCAAAGGGCGCAATGTGCGTTCAAAGATTCGATGATTCACTGAATTCTGCAATTCACATTACTTATCGCATTTC
+
IIIIIIIIIIIIIIIIIIIIIIIIIIIIIIIIIIIIIIIIIIIIIHIHIIIIIHIIIIIIIIIIIIIGHIIIIIIIIIIIHIGIIIIIIGHIIIHHIIIIIIEHHIIHIIIIIIIIGHIGIIIIIIIIIIIIIHIIIIHIIIIIIIIIIIIIIIIIIIHIHIIIIIIIIIIIHIIFHIIIIIIHIIHIIHIIIIIIIIIIHIIIIIIIIIIIHIIIIIGIIIIIHHIIIIHIHHHHIHGIIIIIIIIHIIIIHHIHIIIIIIHIGIIHGIIIIIIIIIIIIIIIIHHGHIHIII
@HISEQ:711:H5NNWBCX2:2:1101:14203:9801:ATCTCGTA
TTAAGTTCAGCGGGTAACCCTACCTGATTCGAGGTCAAAACTGGTTGTGTGACTGCTGTCTCTCGACCGCCGTCGGTTGCGGCAGCACGGCGGCACGGCCCGATGCGAGAAGTAAACCACTACGCAGGGGGCAACGTGCGCGCGCACGCCGATGAAATTAGGGCCCGCAGCGCTGGAAAACAGCGCCGCGGGGCCCAACACCAGCACCCAGGCCGCCTGAGCGGCCGGGCCTGAGGGAAGAAATGACGCTCGAACAGGCATACCCGGCAGAATACCACCGGGTGCAATGTGCGTTCAAAGATTCGATGATTCACTGAATTCTGCAATTCACATTACTTATCGCATTTC
+
IIIIIHIIGFHIIIIIIIIIIIIIIHIIIIIIIIIIIIIIIIIIHIIIIIIIIIIIIIIHIIIIIIIHIIIIIIIHHGHHIIHIIIIIIIIIIIIHGHIHIIIIIIIIHIHHHHIIIIIIIIIIIIIIIHHHHIIIIIIIIIIIHHIHIIIIFHHHIIIIHHIIIHIHIIHIHHIHIHIGIIIHIGHIIHIIIIHIHHHHHHGHHIIIHHHIIIIHEIHIIIHHHIIHIGGIIIIIIIIIIIIIIIIIIIIIIIIIIIIIIIIIHIHIIIHIIIIIHIHGHIIIHIIIHHGIIIIIIIIIHIIIIHGIHIHEHIIIIIIIIIIIHIIIIIIIIHIIIHIIIIIIIIII
@HISEQ:711:H5NNWBCX2:2:1101:17243:9879:ATCTCGTA
TTAAGTTCAGCGGGTATCCCTACCTGATCCGAGGTCAAGAGTGTAAAAATGTACTTTTGGACGTCGTCGTTATGAGTGCAAAGCGCGAGATGTACTGCGCTCCGAAATCAATACGCCGGCTGCCAATTGTTTTAAGGCGAGTCTACACGCAGAGGCGAGACAAACACCCAACACCAAGCAGAGCTTGAAGGTACAAATGACGCTCGAACAGGCATGCCCCATGGAATACCAAGGGGCGCAATGTGCGTTCAAAGATTCGATGATTCACTGAATTCTGCAATTCACACTACTTATCGCATTTC
+
IIIIIHIIIIIIIIHIIIIIIIIIIIIIIGIIIIIIIIGIIHHIIIIIIIHIIIIIIIIIIIHHIIIHIIIIIIIIIIIIIIIGIIIIIIIIIIIIIIIIIIHIIIIIIIGIIIIIIIIIIIIIIIHIIIIIIHIIHIIIIHIIIIIIHIIIIIIIIIIIIIIIIIHIIIIIIIIIHIIIIIIIHIIIHIIIIIIIIIIIIIIIHHIIIIHHIGIIGIIIIIIIIHIIGIIHFHIIHHGHHHHDIIIIIIIIIIIHIIIIIIHHIIHIHIIIIIGIIIIHIIIIIHHGGHGIHIIIIIIIIH
@HISEQ:711:H5NNWBCX2:2:1101:17513:9828:ATCTCGTA
TTAAGTTCAGCGGGTATCCCTACCTGATCCGAGGTCAACCTGTAAAAATTGAGGGTTGTTGGCAAGTAGACCTACCGGACTCAATCGCGAGGAGTATTACTACGCGTAGAGCCGACAGGCACCGCCACTGATTTTAGGGGCCGCGAGACCGCGAACCCCAATACCAAGCGAGAGCTTGAGTGGTTATAATGACGCTCGAACAGGCATGCCCCCCGGAATACCAGAGGGCGCAATGTGCGTTCAAAGATTCGATGATTCACTGAATTCTGCAATTCACATTACTTATCGCATTTC
+
IIIHIIIHFHIHHHHDHH1DHIHHFHHIGFHHHHIEFGHIHHIHHHHHIIIEHHHIIIIIIIIIHHIGGEHIHHHHDHHHIIIIIIGGF<FDEHHHFEHIHIIIIGIHIGEHDHHC<HHHHHIIEDHIIIHHIIIGHGHEHDDGHHHIIIIIIHIIIIIIGHHHIEIHIIIHHIIIIIIHIHHHEHHHHIHIIIHIIHHHHIHFIHIHEGHHHFEIHHHHHIIHHEIHHIGHCCHHHHEHGC1GH@HIIIIIIIIIHEHHGHIIIHHEHIGIIHIHHHHHHGIHIHHIIIHIIH
@HISEQ:711:H5NNWBCX2:2:1101:3547:10126:ATCTCGTA
TTAAGTTCAGCGGGTATCCCTACCTAATCCGAGGTCAATCATTAAAAAATGGGGGGGGTTCTGGCGAGTGGCCACCAGGTGTCTATAGCGATGAATTTACTACGCTTAGAGCCTGACAGCACTGCCACTGATTTTAGAGACTGCCTTGACAGCAGGTCTCAACACCAAGCTAGGCTTGAGGGGTGATAATGACGCTCGAATAGGCATGCCCCTCGGAATACCAAGGGGCGCAATGTGCGTTCAAAGATTCGATGATTCACTGAATTCTGCAATTCACATTACTTATCGCATTTC
+
HIIIIIIIIIIIIIIIIIIIIIIIIIIIIIHHIIIIIIIIIIIIIIIIIIIIIIIIIIIIIIIIIIIHIIIIIIIHIIHIIHIIIIIIIIHHIIIIIIIIIIIIIIIIIIIHIIIIIIIIIIIIIIIIIIIIIIIHIIIIIIIIIIIIIIIIIIIIIIIIIIIIIIIIIIIIHGHHHHIIIIIIIIHHIIHHIIIHIIIIIIIIIIIIIIIIIIGIIIIHIIHGHDGIIIIIIHHHGIIIIIIIIIIIIIHIIIHIIIIIIHHGIIGIIIIIIIIIIIIIIIIIIIIIIHIIII
@HISEQ:711:H5NNWBCX2:2:1101:4255:10107:ATCTCGTA
TTAAGTTCAGCGGGTATCCCTACCTAATCCGAGGTCAATCATTAAAAAATGGGGGGGTTCTGGCGAGTGTCCACCAGGTGTCTATAGCGATGAATTTTACTACGCTTAGAGCCTGACAGCACTGCCACTGATTTTAGAGGCTGCCCTTACAGCAGGCCTCAACACCAAGCTAGGCTTGAGGGGTGATAATGACGCTCGAATAGGCATGCCCCTCGGAATACCAAGGGGCGCAATGTGCGTTCAAAGATTCGATGATTCACTGAATTCTGCAATTCACATTACTTATCGCATTTC
+
IIIIHGIHIIIIGHIIIIIIIIIIIIIIIHIIIIIGIIIHHIIIIIIHIIIIIIGIIIIIHIIIHIIIIIIIIIHIIIIIIIIHIIIIIIHIIIIIIIIIIIIIIIIIIIHHIIIIIIIIIIIHIIIIIIIIHIIIIIIIHIIIHIIIIIIIHIIIIHIIIIIIIHGIIIIIIIIIIIIIIIIIIIIIIHIIIIIIHIIIIIIHIIIIIFHIIIIIIIIIIIIHHIIGGHIIHHDDHIIHIIIIHHIHGIIGIIIIHIIHIIIIIIIIIHIHHEHIIIIIIIIIIHIIIIIGII
@HISEQ:711:H5NNWBCX2:2:1101:5424:10005:ATCTCGTA
TTAAGTTCAGCGGGTATCCCTACCTGATCCGAGGTCAAGAGTGTAAAAATGTACTTTTGGACGTCGTCGTTATGAGTGCAAAGCGCGAGATGTACTGCGCTCCGAAATCAATACGCCGGCTGCCAATTGTTTTGAGGCGAGTCTACACGCAGAGGCGAGACAAACACCCAACACCAAGCAGAGCTTGAAGGTACAAATGACGCTCGAACAGGCATGCCCCATGGAATACCAAGGGGCGCAATGTGCGTTCAAAGATTCGATGATTCACTGAATTCTGCAATTCACACTACTTATCGCATTTC
+
IIIIIHIIIIIIIIIIIIHHIIIIIIIIIIIIIIGIIIIHHFHIIIIHIHHHHHIIIIIIIIIIHIIGHHIIIIIIIIIIFIIHHIIIIHIIIIIIIIIIHIIIIIIHHHHIIHHIIIIIIIIIIIIIIIIIIIIIIIIIIIHHIHIHIIIIIIIIIHIIIIIIIIIIIIHIIIHIIIIIIIIIHHIIIIIIIHIIIHIIIIHIIIIHIIGIIIIIHGGIIIIIIIIIIGHIIIIIHHHIHECEIFIIIIIIIIIIIIIHIIGIIIIIIIIIIIIHIIIIIHIIGIIIHHIIHHIHIIIIII
@HISEQ:711:H5NNWBCX2:2:1101:5506:10162:ATCTCGTA
TTAAGTTCAGCGGGTAGTCCTACCTGATTTGAGGTCAGATTTCAAATTACATTGACCGCCGCTCCACAGGCGAGTCGAGGGAGGACACCAAAAGGGGAACTTCTCGGTCGAGCGAGGATGGTACAACGCCCAGTCGAGTTCGACCCACAGGTCCAACCGATGCATTTGAGGGGAGCCGCCTCGCGGCAGCAGGCCCCCAACTCCAATCCCCGATCCCGCACGAAACGGGAGGGGTTGATGACTTCAAGACACTCAAACAGGCATGCTCCTCGGAATACCAAGGAGCGCAAGGTGCGTTCAAAGATTCGATGATTCACTGAATTCTGCAATTCACATTACTTATCGCATTTC
+
IIIIIIIIIIIIIGIIIIIIIIIIIIGIIIIIIIIIHIHIIIIIIIIIIIIHIHIIIIGIIIIIIIIGHHIIIIIIIIIIIIIIIIIIIIIIIHIIIIIIIIIIIIIHIIIIHIIIIIIIIHHIIIIIIIIIIIHIIIIHHIIIIIIIHHIIIIIIIHHIIIIIIIIIIIIIIIHIHIHHIIIHIIIIIIIIIHGIHHIIIHIIIGHIIIHIIHHIIIIIIIIGEIIIIIHGIIIIIIIHIIIIHIIIIIIIIIIIHIIIIIIIIIHIIIHIIIIIIIIIHHEIIIHIIHIIHFIIIHGIIIIIIIIIIIIIIIIIIHIIIIHHIIIHIIHIIIIIIIIHGIIIIIIIIII
@HISEQ:711:H5NNWBCX2:2:1101:9908:10120:ATCTCGTA
TTAAGTTCAGCGGGTATCCCTACCTAATCCGAGGTCAATCATTAAAAAATGGGGGGGTTCTGGCGAGTGTCCACCAGGTGTCTATAGCGATTAGATTTACTACGCTTAGAGCCTGACAGCACTGCCACTGATTTTAGAGGCTGCCTTGACAGCAGGCCTCAACACCAAGCTAGGCTTGAGGGGTGATAATGACGCTCGAATAGGCATGCCCCTCGGAATACCAAGGGGCGCAATGTGCGTTCAAAGATTCGATGATTCACTGAATTCTGCAATTCACATTACTTATCGCATTTC
+
HIIIIIIIIIGIIIIHIIIGIIIIIIIIIIHHIIIIIIIIIHIIIIIIIGEHHIHIII/@GHHIIIIHHHHIIIEHHHIIHHIIIIIIIIIIIIIHIIIIIIIIIIIIIIIIIIIIIIIIIIIHIIIIIIIIIIIGIIIIHIHIHIHHHIIIIIIIIIGHHIIIHIIIIIIIIIIIIIIHIIHIIHHIIIIIIIIIIIIIIIIIIIIIIIIIIIIIIIHIIIGHHHIHGIHHIIIIIHGHIIIHHIIIIIIIIHFHIIIGIIHIIHHIHHHIHIHIHFIGIIIIIHHIIIHIHH
@HISEQ:711:H5NNWBCX2:2:1101:11713:10026:ATCTCGTA
TTAAGTTCAGCGGGTAGTCTTACTTGATTTGAGATCGAGTTTAACAAGAATCGTTGCCGACCCTTGTGAAATCCTGCATCAGTCAGCCAATACGGTCAAACTCCCTTTATGTTAGCTGCAGCAAAAGTAATAATCCGTTTGACGGGACTAAATGAATATGCTTTTAGCTCAGGAGAATGTCCAGCTGCACCTGCATTTCAAGCAACCCGCCACCGATCTCAAAAAGATTGGTGTTGGGATTGCTCAAGTCCAAAGCTTTTCGATTAAAAAATCCAAAAGCTTTGAGGTGTTTACTGATACTCAAACAAGCATGCTCTTCGGAATACCAAAGAGCGCAATATGCGTTCAAAGATTCGATGATTCACTGAATTCTGCAATTCACATTACGTATCGCATTTC
+
IIIIIIIIIIIIIIIIIIIIIIIIIIIIIIIIIIIIIIIIIIHIIIIHIIIIIIIHIIIIIIIIIIIHIIIIIIIIIIIIIIIIIIIIIIIIIGGHHHIIIIIIIIIIIIIIIIIIIIIIIIIIHIIIIIIIIIIIIHHIIIIHIIIIHHIIIHHIIIIGIHIIIIIIHHIHHIHHIIIIIIIIIIIHIIIIIIIIIIIIIIIIIIIIIIIIIIIIECHIHHHHHIIHHIIIIIIIIIHGIIHHHHHHFHIHIHIHIIIIIIIIIIIIIIIHIHHGDHIIHIHIIIIIIIIIIIIIHIIIHIIHHIIIIIIIIIIIIIIIIIIIIIIIIHGIIIIIIIIIIIGIIIIIIIIIIIIIIIIIIIIIIIIIIIIIIIHIIIIIIIIIIIIIIIIIIIIIIII
@HISEQ:711:H5NNWBCX2:2:1101:12858:10158:ATCTCGTA
TTAAGTTCAGCGGGTATCCTTACCTGATCCGAGGTTAAATCTTAGGTTTTTAGGCCCAAATCAACAATCGACAGAATGCCGGCTGAGCCACTAAAGCGTGTGACAGAGCTCCATACGCTCGGGCATCAAGACTCGACATCGCCACTGCATTTCAAGCCTGTCCATGAAAAGAACAATTGGCTCAACAACCAAGCTGCGCTTGAAGGTGGTAATGACGCTCGGACAGGCATGCCCTCCGGAATACCAGAGGGCGCAATATGCGTTCAAAGATTCGATGATTCACGGAATTCTGCAATTCACATTACTTATCGCATTTC
+
IIIIIIIIIIHIIGIIIIIIIIIIIIHIIIIIIIHIIIIIIIHHIHIGHIIIIHIHIIIHIHHIHGHDGHGHIIIIIIIIIIIIIIHIIIIIIIIIIHIIIIIIIIIHIIIIIHIIHGFHHHIHHHHHIIGEHIIIHIIIIIIIIIIIIIIHIIIIIIIIHIIIIIIIIIIIIIIIHIHGHIIIHIIIIIIIGIIIIIIIIIIIIIHHIIHHIHHIHIHHIHIHIIIIIIIIHIIIIIGIIIIIIIHIHIHHHHHIIHHIIHHIIIIIIHIIIIGGIIIIIIIIIIIIIIHIIIHIIHIHHIIIIIIFIIIIHIIII
@HISEQ:711:H5NNWBCX2:2:1101:17908:10232:ATCTCGTA
TTAAGTTCAGCGGGTATCCCTACCTGATCCGAGGTCAACCTGAAAATGATTGGGGGGTTGCTGGCAAGACACCGTCCGGACCCTGTCGCGAGGAGTATTACTACGCGTAGAGCCGACCGGCACCGCCACTGATTTTAGGGGCCGCGAGACCGCGAGCCCCAAGACCAAGCAAAGGCTTGAGTGGTTGTAATGACGCTCGAACAGGCATGCCCTTCGGAATACCAAAGGGCGCAATGTGCGTTCAAAGATTCGATGATTCACTAAATTCTGCAATTCACATTACTTATCGCATTTC
+
IIIIIHHIHFHIIIIIIHHIIIHIHIIIIHIHIIHFIIIIHIHHHHIIIIHGHIHIIIIHHIIHIIIHIIIIHIIIIIHIHIIIIHIIIIHIIIIHHHIIIIIIIIIIIIIIIIIHHIIIIHGIIHIEEHHIIIIIFHHHIHIIIIIIIIIHIIGHHIIIIIIIIHIIIIIIHIHHFHIIIIIIIIHIIIIIIIIIIIIHIIIIIIIIIHHHHHIIIIIIIHHHHHDIIIHIIHHDHIHIHEHIHHIIHIIHHIIIHHGCIIIIHIIIIIIHIIHHIHIIIIIIIIHIIIHHIIH
@HISEQ:711:H5NNWBCX2:2:1101:1902:10261:ATCTCGTA
TTAAGTTCAGCGGGTAGTCTTACTTGATTTGAGATCGAGTTTAACAAGAATCGTTGCCGACCCTTGTAAAATCCTGCATCAGTCAGCCAATACGGTCAAACTCCCTTTATGTTAGCTGCAGCAAAAGTAATAATCCGTTTGACGGGACTAAATGAATATGCTTTTAGCTCAGGAGAAAGTCCAGCTGCACCTGCATTTCAAGCAACCCGCCGCCGATCTGAAAAAGATTGGCGTTGGGATTGCTCAAGTCCAAAGCTTTCAAAAAAAATCCAAAAGCTTTGAGGTGTTTACTGATACTCAAACAAGCATGCTCTTCGGAATACCAAAGAGCGCAATATGCGTTCAAAGATTCGATGATTCACTGAATTCTGCAATTCACATTACGTATCGCATTTC
+
HIIIGHHHHIIGIIIIIIHHIIIIII@HHIGIIIIHIIIHIHIIHIHIIIIIIIIHIIIHIIIHHHICDHIHIIIHIIIIGHIIIIIIIIIIIHEHHIIIHHHHIIHHIIHIHHHIIHHHIIIHIIHHIIIIHIIHIIIIHIIH<FHHHHHHFFFHIIHEHHHHIIIIHIIICGHHIHIIIIHIIIHHHIIIIIIHIHHIIIIHHHHHHHIIIIIIGIHHIIIHHIIIHDHHHIHHGIIIIHIIIHHIIIIHGGHHHFFE<HHGIHIHEHHHED<HHHHGHIHEIIHIIIIIIIHIIIIHHDIIIHHHIIIIIIIHIHHEHHGIHFCDFHHIIIIIIHIIIIIIIIIIIHIIHGIIIIIHIIIIIIIIIIIIIIIHIIHHHIIIIIGGIIIIIIII
@HISEQ:711:H5NNWBCX2:2:1101:4393:10296:ATCTCGTA
TTAAGTTCAGCGGGTAGTCCTACCTGATTTGAGGTCAGATTTCAAATTACATTGACCGCCGCTCCACAGGCGAGTCGAGGGAGGACACCAAAAGGGGAACTTCTCGGTCGAGCGAGGATGGTACAACGCCCAGTCGAGTTCGACCCACAGGTCCAACCGATGCATTTGAGGGGAGCCGCCTCGCGGCAGCAGGCCCCCAACTCCAATCCCCGATCCCGCACGAAACGGGAGGGGTTGATGACTTCAAGACACTCAAACAGGCATGCTCCTCGGAATACCAAGGAGCGCAAGGTGCGTTCAAAGATTCGATGATTCACTGAATTCTGCAATTCACATTACTTATCGCATTTC
+
IHIHHHHHIHHDHHHHIHHIIIIIIHFHHFHHHIIIHHHHFHHIHHHHHIGHHHHIIIIIIIIIIGICCHHHHDHHCEHIIHHHHIHIIIIIIIIFHHIGHIIHIIIIIIDHIHIIIEHHEFCHHEHHIIH@DDGHFIHHIHEHIHIII@@BHIIHHIICHIIIIIFHHHHHHCCGHIIHIIIIGIIIHIIIIHHHIIHHHIIIIIII@HHHC<EGHGGHIIIFIIHHDGIIIIIIIIIGIEHHHHIIIIIIHHHHIIIHHIIIIIGGHHGIHIHGHHHHEEDDHHIHHIIIIIIIIHFHHCHHHHHIIIIHHIIHIIIIHIIIIIIIIIIIHHIIHIHHIHHHIFIIIHI
@HISEQ:711:H5NNWBCX2:2:1101:11845:10370:ATCTCGTA
TTAAGTTCAGCGGGTATCCTTACCTGATCCGAGGTCAAACTAAGAAAAATGGGGGTTCTATGGCGAGAAGGCTTCCAGGTGACCGCGAAATAGTTACTTACTACGCAATCGCACCGAGAGCTCTCTGCCGTTGAATTTCGGAGTGGAGGCGAACCTTGCGGCTTCCTCCATCTCCAATACCAAGCAAAAGTGCTTGAGGTTTGTTTGATGACGCTCGAACAGGCATGCCTCCCGGAATACCAGGAGGCGCAATGTGCGTTCAAAGATTCGATGATTCACTGAATTCTGCAATTCACACTACGTATCGCATTTC
+
HIIHIHIIIIIIIIIIIIIIIIIIIIIIIIIIIIIIHHHIGIIIIIIIIIIIIHIIIIHIHHFHIIIIHGIIIIIIIIIIIIIIIIIHIHHHHHIIIIIIIIIIIIIIIIIIIIEIHHHIIIIIIIIIIIIIIHIIIIIIIIIIIIIIHHIIIIIIIIIIHIIIIHIIIIIIIIHIIHIHIIIIIHHIIIIIIIIIIIIIIIIIIIIIHHIIIHIIIIIIHIIIIIHIIHHDIIHIIIIHIIHIHHIIIHIIIIHIGIIHHHGHHHIIHIIIIIIIIIIIIIHHIIHIIHIIIIHIHHEDIIIIIHIIIHHHH
@HISEQ:711:H5NNWBCX2:2:1101:12741:10482:ATCTCGTA
TTAAGTTCAGCGGGTATTCCTACCTGATCCGAGGTCAACCTTTCAGAAGTGGGGGGTTTAACGGCGTGGCCGCGCTGCTTTCCAGTGCGAGGTGTGCTACTACGCAGAGGAAGCTACAGCGAGACCGCCACTAGATTTCGGGGACGGCGCGCCGCGAGGGCACGCCGATCCCCAACACCAAGCCCGGGGGCTTGAGGGTTGAAATGACGCTCGAACAGGCATGCCCGCCAGAATACTGGCGGGCGCAATGTGCGTTCAAAGATTCGATGATTCACTGAATTCTGCAATTCACATTACGTATCGCATTTC
+
IIIIIIIIIIIIIIIIIIIIIIIIHIIIIIIIIIIIIIIIIIIIIIIIIIIIIIIIIGIFHHHDHIIIIIIIIIIIIIIIIIIIIFHHIIIIHIIIIIIIGHIHIHHDHIIIIIHIIIIIIIHHHHHHHIIIIHIIHIIHHHHHIIHHIIIIHHIIHIIIIIHIIIHIHHHIIIHHIIIHIIIIIIIIIIIIIIHIIIIIIIIIHIHIIIIIIIIIIIIIIIIIIIIIIIIIIIIHIIHFCHIIIHIHECFIIIIIIIIIIIIIIIIGIIIHIIIIIIIIIIIIIIIIIIIIIIIIIIIIHIIIIIIII
@HISEQ:711:H5NNWBCX2:2:1101:14676:10295:ATCTCGTA
TTAAGTTCAGCGGGTATCCCTACCTAATCCGAGGTCAATCATTAAAAAATGGGGGGGTTCTGGCGAGTGTCCACCAGGTTTCTATAGCGATGAAATTACTACGCTTAGAGCCTGACAGCACTGCCACTGATTTTAGAGGCTGCCCTTACAGCAGGCCTCAACACCAAGCTAGGCTTGAGGGGTGATAATGACGCTCGAATAGGCATGCCCCTCGGAATACCAAGGGGCGCAATGTGCGTTCAAAGATTCGATGATTCACTGAATTCTGCAATTCACATTACTTATCGCATTTC
+
IIEHHHHHIHIIHH<CHIIIIIHIII1CHCEEHHGHHGHHGHIIIHIEHH@@FHHHIIIIIGHHIDDDDFHHIIEHH?HHHIIHHF@HHHIHIHEFHFHHFFHDHIIEHGHHHHHFIGHHHIHHHIHHEFEGHGIHHFHHHEHHHEGHCHHFHIFHHIIHFF/BDEHGEEIHHGHHEHIIFG@?CFHHIIIIHCHHHEHIHI?FHHHHHH?DHFHF<<<1<<</CE<=H@IIIHHHG?GF1HG<@@F?HEEHEEEHGC?EEIHEGCIHGCHHH@FCCIIHHHEHIHHEHC/CC
@HISEQ:711:H5NNWBCX2:2:1101:15239:10295:ATCTCGTA
TTAAGTTCAGCGGGTATTCCTACCTGATCCGAGGTCAACCTTGAGAAAGTGGGGGGTTTTACGGCCGGTCACCCGTCGCGTGCCCTGAGCGTGGTAAGTTTACTGCACTCGGTACGACGACGAGCCCGCCACTGGGTTTGGGAGCCTGCGGCAGCCGCAGGGCTCCAACACAAGCGCAGGGGCTTGATGGTTGAAATGACGCTCGAACAGGCATGCCCGCCAGAATACTGGCGGGCGCAATGTGCGTTCAAAGATTCGATGATTCACTGAAATCTGCAATTCACATTACGTATCGCATTTC
+
IIIHI@EGHHHIIIDHHHIIIIIIIHI?HHIIIDHICHHIIIIIIIGHIHHHIGIIHHGHIHCDHIHIHIHHIHIHHHCDDDHEHHIIIHIDEHHIIHIEHHIIIIIIGHIHHHGIHIIHGHHIGGIIHHHGHHGHGHIHHIHHEHIIHIIIIIIHHFFHHIHIIEHEGHHIIHIHGBHHHHEHIHHHHHFGIHG@=HGGIHHHIGHHHHHHHHHFDCGCHIIIHIIHHGHHFIHEECIHIHHIIIHGIIIHHHIIHIHGGGIHGCHHGFFHIHGIIIIIIIHIHHHIHHHE@HGIIIHIH
@HISEQ:711:H5NNWBCX2:2:1101:15795:10493:ATCTCGTA
TTAAGTTCAGCGGGTAGTCCTACCTGATTTGAGGTCAGATTTCAAATTACATTGACCGCCGCTCCACAGGCGAGTCGTGGGAGGACACCAAAAGGGGAACTTCTCGGTCGAGCGAGGATGGTACAACGCCCAGTCGAGTTCGACCCACAGGTCCAACCGATGCATTTGAGGGGAGCCGCCTCACGGCAGCAGGCCCCCAACTCCAATCCCCAGTCCCGCACGAAACGGGAGGGGTTGATGACTTCAAGACACTCAAACAGGCATGCTCCTCGGAATACCAAGGAGCGCAAGGTGCGTTCAAAGATTCGATGATTCACTGAATTCTGCAATTCACATTACTTATCGCATTTC
+
GIIIIGHIHHIIGHHIIIICHHIIIIHHIIGIIIHFHIIGIEHIIHHIIIIHIIIIIIIIIHIIIIIIIIIIIGHHIIIIIIIIIIIHIIHIIIHIGIIHGHIIIIGIHHIHIIHHHIHIHIHHHHIIIIIIIEIIIHHHIHHHIIIGHIIIIIIIGHIHIIIHHHHHHIGHIGIHHIIIIIEHCHIHIIHHHHHCHIIHHEHHHHHIHHHHHHIIHHHFHHF/F<HGIGIIIIIIIIIIIGIHHCHHHHCHIIIIIHIIHHGHHIHHIIIIIIHIHHIIHHGIHIIIIIHIIIHIIIIIIIIIIIIHHHIHHHIHIIIIIIHHHEIIIIIIIIIHIIIIIIHIIIHIIII
@HISEQ:711:H5NNWBCX2:2:1101:2602:10557:ATCTCGTA
TTAAGTTCAGCGGGTATCCCTACCTGATCCGAGGTCAAGCGTAAAATGGTAGACTTGTGGATGCCACCGTCAGCAGCGGAGAGCGCAAAATGTGCTGCGCTCCCACACGGGACGGCGGGCTGCCAATGTATTTGAGGCGAGTTCACGCGTGCAGCGGAACAAAACGCCCAACACCCAGCAGGGCTGGAAGGTACAAATGACGCTCGAACAGGCATGCCCCATGGAATACCAAGGGGCGCAATGTGCGTTCAAAGATTCGATGATTCACTGAATTCTGCAATTCACACTACTTATCGCATTTC
+
IIIIIIIIIIIIHHHHIIIIIIIIIIIIHIIIIIHIGHIIIHIIIIIHHHHIHIIIIIIIIIIIIIIIIIIIIIIIIIIIIIIIIIIHIIIHIIIIIIIIIIIIIIIIIIIIIIIIIIIHIIIIIIIIHIHIHHHHIIIIIHHHIIIIIIIIHIIIIIIIIIIIIIIIIIIIIIIHIHIIIIIIIIIIIIIHIIIHHIIIHIIIIIHIIIIIIIIIIIIIIHIIIGIIHGHHHEIIIIHIHECHIHIIIHIIIIIIIIIIGIIIIIIIIIIHIHHIIIIHHEIIIIHHGHGIIIGIIIIIII
@HISEQ:711:H5NNWBCX2:2:1101:5171:10645:ATCTCGTA
TTAAGTTCAGCGGGTATTCCTACCTGATCCGAGGTCAACCTTAAAAAATTGGGGGTTTTACGGCTAGAATCCCTCCGAATCCCAGTGCGAGACGTTAGTTACTACGCAAAGGAGGCTCCGAGAGGGTCCGCCACTACCTTTAAGGGCCTACGTTTAACCGTAGGGCCCCAACACCAAGCAGAGCTTGAGGGTTGAAATGACGCTCGAACAGGCATGCCCGCCAGAATGCTGGCGGGCGCAATGTGCGTTCAAAGATTCGATGATTCACTGAATTCTGCAATTCACATTACTTATCGCATTTC
+
IIIIIHHIGIHIIIIIIIHIIIIIIIHIIGIIIHIIGIIGIIIIIIGIIGHIIIIIIIIIIHHIIIHGHHIIHIIIIIIIGHIIIIHIIHHHHHIHIHHIIIIIIIIIIIIHIIIIIIIIIIIIHHHIIIIIIIIHIHIIIIIHHIIIIIIIIIIIIIIIIHHIIHHIIIHHHIIIIIIIIIHIIIIIIIHHIIIIHIIIIIHIIIIIIIIIIIIIHIIIIHHIIIHIIIHHHDIHIIIIHDHHHHIIIIIIGIIIIIIIIIIIIIIIIIIIIIIIIHHHIHIIGIIIHGDGIHHGHGIIII
@HISEQ:711:H5NNWBCX2:2:1101:10338:10619:ATCTCGTA
TTAAGTTCAGCGGGTATCCTTACCTGATCCGAGGTTAAATCTTAGGTTTTTAGGCCCAAATAAACAATCGACAGAATGCCGGCTGAGCCACTAAAGCGTGTGACAGAGCTCCATACGCTCGGGCATCAAGACTCGACATCGCCACTGCATTTCAAGCCTGTCCATTAAAAGAACAATTGGCTCAACAACCAAGCTGCGCTTGAAGGTGGTAATGACGCTCGGACAGGCATGCCCTCCGGAATACCAGAGGGCGCAATATGCGTTCAAAGATTCGATGATTCACGGAATTCTGCAATTCACATTACTTATCGCATTTC
+
IIIIIIIIIIIIIIIIIIIHIIIIIIIIIIHHIIIIIIIIIIIIIIIIIIIHHIIIIIIIIIIIIIIHIIIIIIIIIIIIIIIIIIIIIIIIIIIIIIIIIIIIII@HIIIIIIIIIIIIIIIIIIIIIIIIHIIIIIIIIIIIIIIIIIIIIIHIIIIIHIIIIIIIIIIIIIIIIIIIIIIIIIIIIIIIIIIIIIIIIIIIIIIIIIHIIIIIIIHIIIIIIIHIIIIIIIIIIIIIIIIIIIIIHIIIHHIIIIIIIIIIIIIIHHIIIIIHIIIIIIIIIIIIHHHIIIIIIIIIIIIHHIHEIIIIIIIII
@HISEQ:711:H5NNWBCX2:2:1101:12132:10748:ATCTCGTA
TTAAGTTCAGCGGGTAGTCTTACTTGATTTGAGATCGAGTTTACAAAGTCGGCCGAAGCCTGTCTTTGTGAATCCTGCATCAGTCAGCACAAGAACTAATCTCCTTTATGTTAGCTGCAGCAAAGGTAATAATCTGTTTTTTAGGCAGACTAAATAGATATGCTTATAGCTCAGAGAAAAGTCCAGCTGCACCTGCATTTCAAGTAACCCGCCACTTTTCGGTAAGGAAAAGCGTTGGGATCACTCAAGTCCAACTCCCATTTCAAAAAAGATATGGAAGTTGAGGTGTTTACTGATACTCAAACAAGCATGCTCTCCGGAATACCAGAGAGCGCAATATGCGTTCAAAGATTCGATGATTCACTGAATTCTGCAATTCACATTACGTATCGCATTTC
+
HHHHIEGEHHFHIIIIHIGIHIIIIIHHHIHI?FCHHCHI@FHFGHHEHGHDHHIIHHIHIGHIIIIGHHHIIGHGHEHIHIIIIEHIHFIIGHIHFEHIHIGEEHIIIFHIIIGIHHIHEHHIII?G@GH0GHHHCFHHCHEHHFHIIGHHHIIGIHEHIG@AFGHIHGIG@HEHHHIIHIIGEEHIHGIHGGEHHIHE?AFFHIHHDHCGHHII>,E@HFA.HA?HHHIIHHHGC.GFEHHHGE@:F<GHGDE/IHHFHFHHIIIHHHHFIHIIIHHHGHGHHEHCCHHHIHFCHHHHEECCHHGHIHHEG??=HHECEHIHHFIHHDHHHHEHIGIHGIHGIGIIHH@EDIHIGIHHEEEHHHIIHIIIIIHHCGHEHHHGDHHCHHIGIIIIII
@HISEQ:711:H5NNWBCX2:2:1101:13359:10609:ATCTCGTA
TTAAGTTCAGCGGGTATCCCTACCTGATCCGAGGTCAACCTTAAAAAATTGGGGGTTGCTGGCAAGCACACAGCCGGGTCTCCAGAGCGAGAAGAATTACTACGCTCGGAGCCGGATGGCACCGCCACTGACTTTAGGGCCCGCCGGAACCGGCGGGGCCCAATACCAAGCAGAGCTTGAGGGTTGTAATGACGCTCGAACAGGCATGCCCCCCGGAATACCAGGGGGCGCAATGTGCGTTCAAAGATTCGATGATTCACTGAATTCTGCAATTCACATTACTTATCGCATTTC
+
CGHEHCFGHHFHE/E?C1<CCC@GFHHEEF?GH/G@GH1<C@@<GFHIE@E11</<CH@HHEHE?GHHI?CHHHH<HH0<<<1<F<ECEHHDHI?FHHHIIHHHHI@CH/=EEEC@EFEH@DC?EC<EHHFHHHFFHGHHHD?EH<EHHCH?GDHHHD:F?HDIIHHIHEFFB;B/BBGHIHIHGEEF8@E?HHGHHIGIHHHIGFC?/D<IIHHEEGD<11?CHHIDEG?HHF?EIIHHHHG<<<1HH@HED1HGIIHIIIHIHHEG1CEHHIHHHHHHF?HDHDIHHEDIHH
@HISEQ:711:H5NNWBCX2:2:1101:13617:10666:ATCTCGTA
TTAAGTTCAGCGGGTAGTCTTACTTGATTTGAGATCGAGTTTAACAAGAATCGTTGCCGACCCTTGTGAAATCCTGCATCAGTCAGCCAATACGGTCAAACTCCCTTTATGTTAGCTGCAGCAAAAGTAATAATCCGTTTGACGGGACTAAATGAATATGCTTTTAGCTCAGGAGAATGTCCAGCTGCACCTGCATTTCAAGCAACCCGCCACCGATCTCAAAAAGATTGGTGTTGGGATTGCTCAAGTCCAAAGCTTTTCGATTAAAAAATCCAAAAGCTTTGAGGTGTTTACTGATACTCAAACAAGCATGCTCTTCGGAATACCAAAGAGCGCAATATGCGTTCAAAGATTCGATGATTCACTGAATTCTGCAATTCACATTACGTATCGCATTTC
+
GHHIIHHIIIIIHIGHIIIIHIIIIHIHIIIIIIHIIIIGHHHHIIHIIIIHIHIHIFHHIIIGIIIFHIIIHIHHHIIIIIIIIHIIIIIHHHHEHHGHGIIIIIHIIIIIHFEHIHIIIHHGHGHIHIIHIIICGEHHHCGHCHIIHHHFFEGEHIIFHHIIHIFHECHHEHHHHHEHHGIIIIIHHHIIIHHIIIIIHIIIIIHEHIIIIHHDG?IIHIHIIGIHIGIHIHHHHHHGHHGHHHGGEHGIHHIIHC@F?EHHHIIIIIHFIIIHGIHHHHHHHHFCIGIIIIIIIIIIIIHIHIHHGHIIIIIIHHGIHIHHHHEHHHHHIIIIIIHGDHHHIIIIIHHIIIHIIIIIIIIIIIIIIIIIIIIIIIIIIIIIHHIIIIIIIIHGHII
@HISEQ:711:H5NNWBCX2:2:1101:19500:10727:ATCTCGTA
TTAAGTTCAGCGGGTAGTCTTACTTGATTTGAGATCGAGTTTAACAAGAATCGTTGCCGACCCTTGTAAAATCCTGCATCAGTCAGCCAATACGGTCAAACTCCCTTTATGTTAGCTGCAGCAAAAGTAATAATCCGTTTGACGGGACTAAATGAATATGCTTTTAGCTCAGGAGAAAGTCCAGCTGCACCTGCATTTCAAGCAACCCGCCGCCGATCTGAAAAAGATTGGCGTTGGGATTGCTCAAGTCCAAAGCTTTCAAAAAAAATCCAAAAGCTTTGAGGTGTTTACTGATACTCAAACAAGCATGCTCTTCGGAATACCAAAGAGCGCAATATGCGTTCAAAGATTCGATGATTCACTGAATTCTGCAATTCACATTACGTATCGCATTTC
+
IIHHIEHHGHIIIIHIIIIIIHIIIIGHIIIIIIIIIIIIIIIIIIIIIHIIIIIGGIDDHIIIGHHDFHHFIIIIIIIIFHIIHGHIIIIIIIIHHHHIIIGHHIIIH?GGIHIGIIIIIIIIHHIIHHHEHHIHHHIHHIHEEHHHIIHHHFEHHHHHHFHIIHHHIHEFCHFHHHHHHIIIIHHHHHIHHIIIEHIHFFHIHHIIHIIHIHHH@HHHHIIHIIIIFHGIIHHHHIHHEHGIIIHHIHIIIHIHHIHHGIHHIIIHHIIHHHHHHIIIIIIIIIIIIIIIIIIIIIIIIIIIHHIIIIHIIIIIIIIIIIIIIHEDIIHIIIHIIIIIHIIHIIIGIIIIIIIIIIIHIIIIIIIIIIIHIIIIIIIIIIIIIIIHIHIIIIII
@HISEQ:711:H5NNWBCX2:2:1101:2985:11000:ATCTCGTA
TTAAGTTCAGCGGGTAGTCCTACCTGATTTGAGGTCAGATTTCAAATTACATTGACCGCCGCTCCACAGGCGAGTCGTGGGAGGACACCAAAAGGGGAACTTCTCGGTCGAGCGAGGATGGTACAACGCCCAGTCGAGTTCGACCCACAGGTCCAACCGATGCATTTGAGGGGAGCCGCCTCACGGCAGCAGGCCCCCAACTCCAATCCCCAGTCCCGCACGAAACGGGAGGGGTTGATGACTTCAAGACACTCAAACAGGCATGCTCCTCGGAATACCAAGGAGCGCAAGGTGCGTTCAAAGATTCGATGATTCACTGAATTCTGCAATTCACATTACTTATCGCATTTC
+
HIHIIIIIIIIIIHIIIIIIIIIGIIIIIIGHHIIIIIIIIIIIIIIIGIIIIIIIIIIGIIIIHIIHIHIIGICHIIIIIIIIIIIIIIIIHIIHIHIIEHIIIIIIIIIIIHHIIIHHIIIIIIIIHIIIIHIIIIIIHIIIIIIIHHIIIIIIIIIIIHIHHIIIIIIIIIIIIIIHHIIHHIIIIIIIIIHIIIIIIIIIIIIIIIIIHHIIHHIIIIIHIIIIIIIIIHGIIIIIHIIHHIIHGF1HGIIHHIIHIIGHIIIIIIIIIIIIIHIIIHIIIIIIIHIHHHIIIHIGIIIHGIIIIIIIIIIIIIIHIIIIIIIIIHEIIHIHHIIIIIIIHIIIIGI
@HISEQ:711:H5NNWBCX2:2:1101:3521:10756:ATCTCGTA
TTAAGTTCAGCGGGTCTTCCTACCTGATCCGAGGTCAACCTTGGGTAAAATTAGGCTTTTAACGGCCGGAACCCGCAGCACGCCCTGAGCGAGGTGTAAACTACTACGCTCGGGGTGACTAGCGAGCCCGCCACTGGTTTTCAGGGCCTGCGGCAGCCGCAGGGCCCCAACACAAGCCCGGGGCTTGATGGTTGAAATGACGCTCGGACAGGCATGCCCGCCAGAATACTGGCGGGCGCAATGTGCGTTCAAAGATTCGATGATTCACTGAATTCTGCAATTCACATTACTTATCGCATTTC
+
?F<DCF<CCFHDHDCH@E1D1GH?D1111<DHC/<1<1FC1C11DG1<11<111<11F?G11F0///</C/C10<//CC1F/CC?C1D11C/<E<EFF?<1<C111C@/<DHD/C/<D0@?GG?/<=55<B<8=?HF<?FD0DGB=//?HDCGCDHD7;?B:FHDHGGHHB;B/?:CHE.HE@@DG@FBEHE?HF<B?DB/C/5E@HHHFCCEHGHDC<??HHGF@HHDHEEC<=C=?1EHHEF@F?G@@CCHDGHFF1<<1@@EHDIHGFEIHHGCG1EF@<GCIGIHHE0HGHH?HDHHE
@HISEQ:711:H5NNWBCX2:2:1101:3907:10880:ATCTCGTA
TTAAACTCAGCGGGTAGTCTTCTCTGATCAGAGGTCTGATGCGTGACGTTTTTCCTTCCTCCATCGTCCGGCTTTTTAGGCCGAAGTGTCGGTAGGGACCTGCTTTGGAGTTCGGGTCTGGGTGCCACAACCAACGCGCACGTTTGAGTTCCAGTTTTGTGAACACCTGGTGCAACTCATCACGGGCTTTGTCACCACGGTGGCCACATTCCGTCGGCCAGTTTCACACAATCCACTTAGAGTGGATTGGTGGGTGTCGCGGTGACGCTCTGGCAGAGATGCCCTTGGTCAAGCCTCGGGCGCAACTTGCGTTCAAAGACTCGATGATTCGCGGAATTCTGCAATTCACACTACGTATCGCATTTC
+
IIIIIIIHIIIIIIIIIIHIIIIIIIIIIIHFEHGHHHIIIIIIIIIIHIIIIIIIHIIIIIIIIIIFHIIIIIIIIIHHIIIHHHGHHGHIIHHHHIIIGIIIIIHHFHIFHH<FHIIHE?FEEHHIIIIIGCHHHIIIIIHFHHGEFHHIIFHHHFHHIHFHGIHHHHIGIIHHHIHIIHIHIIHIH@GHHHHIIHHIIIHIIHHGBHEHHHHIIGHIIHIIIHIIIIHHF;:?GIHHGIIIHHE?GIIIHHIIHIGHIIIIIIIHECGIIIIGIHIIIIHIIIIIIIIHGIIHHFHIDIIIHIHIIHHHIIIHIHIIIIHIHIIIIIGIIHIIIIIIIHIIIIIIIIIIIIIIIIIIIHHIHI
@HISEQ:711:H5NNWBCX2:2:1101:4003:10953:ATCTCGTA
TTAAGTTCAGCGGGTATCCCTACCTAATCCGAGGTCAACCATAGAAAAATTGGGGGTTGATGGCAAGCATCCACCAGGACTCCATAGCGAGAAGAATTACTACGCTTAGAGCCAGATGGCGCCGCCACTGATTTTAAGGGCTGCCAGTGCAGCAGGCCCCAACACCAAGCTGAGCTTGAGGGGTTATAATGACGCTCGAACAGGCATGCCCCTCGGAATACCAAGGGGCGCAATGTGCGTTCAAAGATTCGATGATTCACTGAATTCTGCAATTCACATTACTTATCGCATTTC
+
IIIIIIIIIIIIIGIIIIIIIIIIIHHHIIIIIIIIIIIIIIIIIIIIIIIIHIIIIHHHHHHIIIIDHIIIIIIIIIIIIIIIIIIIIIIIIIIIIIIIIIIIIIIIIIIIIIIHIIIIIIIIIIIIIIIIIIIIIHIIIIIIIIIIIIIIIIIIIIIIIIIIIIIIIIIIGIIIIIIIIIIIIIIHHIIHIIIIIIIIIIIIIIIIIHHIIIIIIIIIIIIIHEIIIHIIIHIIHGIIIIIIIIIIIIIIIIIIIIIIIIIIIIIIIIIIIIIIIIIIIIHIIIIIHIIIII
@HISEQ:711:H5NNWBCX2:2:1101:4542:10866:ATCTCGTA
TTAAGTTCAGCGGGTATCCCTACCTGATCCGAGGTCAACCTTAAAAAATTGGGGGTTGCTGGCAAGCACACAGCCGGGTCTCCAGAGCGAGAAGAATTACTACGCTCGGAGCCGGATGGCACCGCCACTGACTTTAGGGCCCGCCGGAACCGGCGGGGCCCAATACCAAGCAGAGCTTGAGGGTTGTAATGACGCTCGAACAGGCATGCCCCCCGGAATACCAGGGGGCGCAATGTGCGTTCAAAGATTCGATGATTCACTGAATTCTGCGATTCACATTACTTATCGCATTTC
+
IIIIIIIIIIIIIIIIIIIIIIIIIIIIIIIIIGIIIIIIIIIIIIIIIIIIIIIIIIIIIHIHIIIHHIIIIIIIHIIIIIIIIIIIIIIIIIIIIIIIIIIIIIIIIIIIIIIIIIIIHIHIIIIIIIIIIIIIIHIIIIIIIIIIIIIIIIIIIIIIIIIIIIIIIIIIIIIHIIIHIIHIIIIIIIIIIIHIIIIIIIIIIIHIIIIIIIIIIIIIIIIIHHIIHHIIIHHHIIIHHIIIHIIIIIIIIIIIHIIIIIIIIHIIIIIIIIIIIIIHIHHIIIIIHIIIII
@HISEQ:711:H5NNWBCX2:2:1101:4526:10898:ATCTCGTA
TTAAGTTCAGCGGGTATTCCTACCTGATCCGAGGTCAACACTTAGGTAAATGTATAACAAGACCGTCGCCCATCAGAGTCGTCCCAGATACATGCTTAGTAAAAAGCTCCTCGTACCCGGTTCCCTCTGGGGCGCCGTCACTATCTTTGAGACCAGTTGATAGGCAAAGCTATAACTAAAATCCAAGACCAAGCCAGGGCTTGAGGGGTGATAATGACGCTCGAACAGGCATGCCCTTCGGAATAACCAAGGGGCGCAATGTGCGTTCAAAGATTCGATGACTCACGGATTCTGCAATTCGCATTACTTATCGCATTTC
+
IIHHIEHH@EHHHHECHIIHHGIHIHIHHHIHHHIIIGHEEFCGHGHIIIIHIIIEHHIIHGHHFEHEHIIGHGHCCGF@HHCHIIIIIIHIIIHHHIIHIIIHIIHIIIHEHHHHHIIIIIHHHHHHHIIIGDHHEHHHHHFHHIIIHGHIIIHIIIFEHHHIIIHHEHIIIHIIHHHHHIHEHHEHHHHGEHHHEHIHIGHIIHIIIHHFHIHHCHHFCG?HIHG??GIIIIHHG0EFEHEHEC@IHGCHGDG?CEFEC?HEHCHHEHHECHEEHHGGHIHIHE@EHIHIHIFHCCEHHHFEFCGEEEEHEIHHHDC
@HISEQ:711:H5NNWBCX2:2:1101:7353:10956:ATCTCGTA
TTAAGTTCAGCGGGTATCCCTACCTGATCCGAGGTCAACCATAGAAAGTTGGGGGTTGCTGGCCAGCCTCCGCCGGGACCCTGTAGCGAGAAGAATTACTACGCTCAGAGCCCGACGGCGCCGCCACTGATTTTAGAGCCCGCCGGGTGACCGGCGAGGCCCAACACCAAGCAGTGCTTGAGGGTTGTAATGACGCTCGAACAGGCCTGCCCCTCGGAATACCAAGGGGCGCAATGTGCGTTCAAAGATTCGATGATTCACTGAATTCTGCAATTCACATTACTTATCGCATTTC
+
GCCH1GEGGHH</FCCCFHI@<CHHE?<<1DC//0<11<<0C1<F@1D<<<1/CH/<FHHHCGC11<<C1<0<<CH/<EHHHHHHE1CHC?G1<1<C@C<FH0<<<E1CDCC?FHH</D<DH?HIGEF@D8@BBDDD0FEGH/D:8/G?:HG?CEDB;DCA:@FHCHH/<CC<@HCHCEF/FGDHID<BF/D<CCDEEDEEHHEE<0@</BGEEBE1F1@@D<1<//0CC11HD//CEGC<11@F1H@HF<F@C1<<<<11<11<1<CFEGD1<<C<1CC<CGG<1<<11C<</C
@HISEQ:711:H5NNWBCX2:2:1101:8996:10780:ATCTCGTA
TTAAGTTCAGCGGGTATCCCTACCTGATCCGAGGTCAACCTTAAAAAAATTAGGGGTTGCTGGCAAGTAAACCTACCGGACTCAATCGCGAGGAGTATTACTACGCGTAAAGCCGACAGGCACCGCCACTGATTTTAGGGGCCGCGAAACCGCGAACCCCAATACCAAGCGAGAGCTTGAGTGGTTATAATGACGCTCGAACAGGCATGCCCCCCGGAATACCAGAGGGCGCAATGTGCGTTCAAAGATTCGATGATTCACTGAATTCTGCAATTCACATTACTTATCGCATTTC
+
IIIIIHIIIIIIIGIIHIIIIIIIIIIIIIIIIHHIIIHHIIIIIIIIHIIHHHIIIIIHIIIIIHGHHIIIIIIIIIIIIIIIGIHIIIDHIHIHHIIIIIIIGIIIGIIIIIIIIIIIIIIIIIIIIHHHIIIHIHHHIIIIIIIIIIIIHIHHIIIIIIIIIIIIIHIIIIIIIIIIIIHIHHIHHHIHIIIIIIIIIIIIIIIIIHIHIIIIEIGIIIIHHEGIIIIHIHDHDHHIIIHIHIGIIIIIIIHFIGIHHHIIIHHIIGIIIIIIIIHIIIIHGIIIGIIIIII
@HISEQ:711:H5NNWBCX2:2:1101:9143:10871:ATCTCGTA
TTAAGTTCAGCGGGTAGTCTTACTTGATTTGAGATCGAGTTTAACAAGAATCGTTGCCGACCCTTGTGAAATCCTGCATCAGTCAGCCAATACGGTCAAACTCCCTTTATGTTAGCTGCAGCAAAAGTAATAATCCGTTTGACGGGACTAAATGAATATGCTTTTAGCTCAGGAGAATGTCCAGCTGCACCTGCATTTCAAGCAACCCGCCACCGATCTCAAAAAGATTGGTGTTGGGATTGCTCAAGTCCAAAGCTTTTCGATTAAAAAATCCAAAAGCTTTGAGGTGTTTACTGATACTCAAACAAGCATGCTCTTCGGAATACCAAAGAGCGCAATATGCGTTCAAAGATTCGATGATTCACTGAATTCTGCAATTCACATTACGTATCGCATTTC
+
HHHHHCFHHEHIIGIIHIIIIHIIHIIIIIIIIIIIGIIGHIIIHIIIHIHHIIIHIIIIIIIIGHIHEHIIIHIIIIIIIIIIIGGHIIIIHGFEEHHHHIIHIHHGIHIIIHHGHHIIGFHHHHIIIIIIIIIHHHHHCHHIIIHIIIIIIIGIIHIHEHEHHHHIHHGEHIIGHEHIIHEHGHIIIIIIIIHHIIHIHHIHHHHHHIIIIHHG.FHGIIHHFIHIHIIIIIHHFEIHIHHCHIIHGIIIIIHIHIHIHHHHIIIIHIIHGIHFIHIHIIIIIIIIIIIIIIHIIIIIIIHEHIIIIIIIIIIIIIIHIHIIIIIIIHHIGIIIIIIIIIIHIIIIIHIIIHIIIIIHFIIHHIIIIIIIHIIIIGHIIIIIIIIIIHEIIIIHIII
@HISEQ:711:H5NNWBCX2:2:1101:12802:10799:ATCTCGTA
TTAAGTTCAGCGGGTAGTCTTACTTGATTTGAGATCGAGTTTTACAAAAATCGTTTTACCGACCCTTGTGAAATCCTGCATCAGTCAGCCAAAATGGTCAAACTCCCTTTATGTTAGCTGCAGCAAAAGTAATAATCCGTTTGACGGGACTAAATAGATATGCTTTTAGCTCAGGAGAATGTCCAGCTGCACCTGCATTTCAAGCAACCCTCCGCCGATCCGTAAAGACTGGTGTTGGGATTGCTCAAGTCCAAAATTATTTCAATAAAGAAAATCTTTTGAGGTGTTTACTGATACTCAAACAAGCATGCTCTTCGGAATACCAAAGAGCGCAATATGCGTTCAAAGATTCGATGATTCACTGAATTCTGCAATTCACATTACGTATCGCATTTC
+
IIIIHHIHHIIIIIIHIIGIIIGIIIIIIIIIIIIIIIIFHIIIGHIHHIIIIHIIIHIGIGIIIGHGHHHIIIIIIGIIIIHIIIIIIIIIIIICFHIIIIIIIIIHIIIHIIIHGHHHHIHHIHIIIIICHHIIHHHHHHHIIHHIHIIHIHIFIIIIIH?GHHGHIGHCH.FFHHGIIHHGIIHHHHFHIIIIIIIHHIIFHIHHGHHIIHHHHEB-HGFH?G?IIHIHHIHHHHIHHHD/IIIHIHCIHHIIIIHGG@FHGIIHIHHH?HIIIIIIIIIHIHIGIIHGIIIIIHHHHHHFIGIIIIHHHG=HIIIIIHGHHHGIIIIIIIIIIHIGIIIIIHEHIHIIIIIIIIHHHIIIIIIIIGIHHIIIIIIIHHHHIHIIIHIIIIII
@HISEQ:711:H5NNWBCX2:2:1101:13952:10835:ATCTCGTA
TTAAGTTCAGCGGGTATTCCTACCTGATCCGAGGTCAACCTTAAAAAATGGGGGGTTTTACGGCAAGAACTCACTACATGTCCTGAGCGAAGAGTAAACTACTGCACTCGGTATATAGCGAGCCCGCCACTGTTTTTAGGGGGCTGCGGACGGCCGCAGGGCCCCAACACAAGCCTAGGGCTTGATGGTTGAAATGACGCTCGAACAGGCATGCCCGCCAGAATACTAGCGGGCGCAATGTGCGTTCAAAGATTCGATGATTCACTGAATTCTGCAATTCACATTACTTATCGCATTTC
+
IIIIIIIIIIIIIDHHHIIIIIIIIIIIIIIIIIHIGIHIIIIHFHHHIIHIHII/CGHHIHIHIIFHIIHHIIIIIIHIHHHIIGGHHHIIIIIIIIIIIIIIGIIIIIIIIIIIIHHHIHIIIIIHIIIIIIIIIIIHIIIGHHIIIIIIIIIIIHIIIIHHIIIGIIHHIIIHGIHHIIIHHHFIHIHHIIIIIIIIIIHHHIIIIIIHHIHHH?DHIIHHIHIIIHFHHIIIIIHDHGHIIIIGIIIIIHIIIIIHGIIIIIHIIIHHHHHIIIIIIHIIGIIIIIHHHIIIIII
@HISEQ:711:H5NNWBCX2:2:1101:4089:11089:ATCTCGTA
TTAAGTTCAGCGGGTAGTCCTACCTGATTTGAGGTCAGATTTCAAATTACATTGACCGCCGCTCCACAGGCGAGTCGTGGGAGGACACCAAAAGGGGAACTTCTCGGTCGAGCGAGGATGGTACAACGCCCAGTCGAGTTCGACCCACAGGTCCAACCGATGCATTTGAGGGGAGCCGCCTCACGGCAGCAGGCCCCCAACTCCAATCCCCAGTCCCGCACGAAACGGGAGGGGTTGATGACTTCAAGACACTCAAACAGGCATGCTCCTCGGAATACCAAGGAGCGCAAGGTGCGTTCAAAGATTCGATGATTCACTGAATTCTGCAATTCACATTACTTATCGCATTTC
+
IIIIIHIIIIIIIIIIIIIIIIIIIIIIIIIIIIHIIIIIIIIIIIIIIIIHHHHIIIIIIIHIIIIHIHIHIIHHDIIIIIIIIIIGIIIHHIHGIIIIIIIIIIIHIIIIIIIIGIIIHIIIIIIIIIIIIHIHHIIIIIIIIIHIIIIGIIIIIIIIHIIIIIHHHHIIHIIIIIIIIIEHIIIIIIHHIIHIIIIIIIIIIIIIGIHGHHIIIHIHEIHHIIIIIHIIIIHHIIIIIIHHCIIIIHEIHIHIIIIIIHIHHIIHIIIIIIIIIIIHIIIIIIIIIHIHIHEIHHHHIIIIIIIIIIIIIIIIIIIIIIIIIIIIIIIIIIIIIIIIIIIIIIIIIHI
@HISEQ:711:H5NNWBCX2:2:1101:4666:11236:ATCTCGTA
TTAAGTTCAGCGGGTAGTCCTGCCTGATTTGAGGTCAGAGGTTCAAGTGTTTGCTACAAGAGCAAGACGTGTTGGAAGCGGTTCAAACACCCTTACTGTGGCCGCCTGCCTAGAAGGCTAGGCGTCCTCGACGATAATAACTTATTACGCCGAGTAGAACCAGGTCAGAATGGATCCAGCTAATTATTTTAAAGCGAGCCGACCCAAAGACCGGCAGCGCTCACTACCAACGCCTTCAATGCAAAAACATTAGAGGGTTGAGGTGTTCACGACACTCAAACAGGCATGCCCTCCGGAATACCAGAGGGCGCAAGTTGCGTTCAAAGATTCGATGATTCACTGGATTCTGCAATTCACATTACTTATCGCATTTC
+
CFGHHHH?H@?<CH<C<CFE@@GH?1GCEGH1CGHCHCHEH<C1DC<FGFEH1F1<CFH11<11C1<<@DC@EEHFHHFHI0/CC@H?FFDEHC1111D1<<F<DHIHCFHI?GG@?CHF?@@<GDHFF<<C/CHHH@0D=0D:D@@DDEHH:EE?:GHEIIHF@@/GGHHHIGEHHHHHHHHHGGFHHHECEHHCIIHHHHHHHHHIIIIHIIHGHIIIFIIHHHIHHHDHHHCIGIHIHIIIIIHIIIIIHHHHH@HHHIIIIHIIHHIIHHHGIIIIIIIHHGHIIHIIIIHHIHEHIIIHHIIIIHHIHIHDDHHGIHIIIHGHGHIHIIHHIIIIHEIIIIIIIIHHIIIIIHHHHHGHCGHIHIIIII
@HISEQ:711:H5NNWBCX2:2:1101:7530:11117:ATCTCGTA
TTAAGTTCAGCGGGTATCCCTACCTGATCCGAGGTCAACCTGAAAAAAATTGGGGGTTGATGGCAAGCACACGACCGGACCTCCAGAGCGAGAAGAATTACTACGCTCGGAGCCGGACGGCACCGCCACTGACTTTAGGGCCCGCCGGGGCGGCGGGGCCCAACACCAAGCTGAGCTTGAGGGTTGTAATGACGCTCGGACAGGCATGCCCCCCGGAATACCAGGGGGCGCAATGTGCGTTCAAAGATTCGATGATTCACTGAATTCTGCAATTCACATTACTTATCGCATTTC
+
IHEFHFGIIIIHHHIIHHIHIIIIIHCHHHHHHFHHEHHHCFHFCE@HHIHHIHHHHIIGIIIIEHGDEHHHIIIIDD<DHGHIIEGHHIIIIGEHHIEEFHIIIHHIHHD?HIHDHIHHHHHIHHIIIEBEHFHHHFHHHG?HHIHIIHHHHIICCHHEHHGEGHCHHFEGHHIGIGHGHHGHIHHHIIIIHHIIIIF<HHGHIIIIIIHIHHHHHIIIHCDHIHHCIGHHHF<CHGFHHCHHEHHEECEFG1HGHFDHIHEIGIHEHHIIIIIHGIHIHHECEEEGEIHHHH
@HISEQ:711:H5NNWBCX2:2:1101:7974:11191:ATCTCGTA
TTAAGTTCAGCGGGTATCCCTACCTGATCCGAGGTCAACCTGAAAAAAATTGGGGGTTGATGGCAAGCACACGACCGGACCTCCAGAGCGAGAAGAATTACTACGCTCGGAGCCGGACGGCACCGCCACTGACTTTAGGGCCCGCCGGGGCGGCGGGGCCCAACACCAAGCTGAGCTTGAGGGTTGTAATGACGCTCGGACAGGCATGCCCCCCGGAATACCAGGGGGCGCAATGTGCGTTCAAAGATTCGATGATTCACTGAATTCTGCAATTCACATTACTTATCGCATTTC
+
IIIIIIIIIIIIIIIIIIIIIIIIIIHHIIIHIIIIIHIIIIIIIIIHIIIIIIIIIIIIIIHIIIIDHIIIHHIIIIHIIIIIIIIIIIIIIIIIIIIIIHIIIIIIIIHIIIHHIIIIIIIIIIIIIIIIIIIIIFEHHIIIIIIHIIHHIIIIIIHIIIIIHHIIIIIIIHIIIIIFHIIGIIIIIIIIIIIIIIIIIIIHHHHIIHIIIIIHHEIIHFHHHHIIHHEHHIIIIIIIIIIHHHHIIIIIIIIIHIIIIIHIIIIIIHIIIHIHGIHGIIIIIIIIHIIIGI
@HISEQ:711:H5NNWBCX2:2:1101:14829:11212:ATCTCGTA
TTAAGTTCAGCGGGTAACCCTACCTGATCCGAGGTCAAACTATTAGAAAGTTGGGTTTGACGGCTGGTCACCACCGGGTCCCGATGCGAGTTGAAATACTACTACGCAGGGGGCGCCGCGGCGGGACCGCCACTTCATTTCGGGGCCTACGGACAGGGCACGAGGCCCTGAACCGTAGCGCCCCAACACCGGGCAGCTGCTGGCAAGCCAGCAGCGCTCGAAGGCAGAAATGACGCTCGGACAGGCATGCCCGGCAGATTACTGCCGGGCGCAATGTGCGTTCAAAGATTCGATGGTTCACTGAATTCTGCAATTCACATTACTTATCGCATTTC
+
IIIIIIIIIIIIIIIIIIIIIIIIIIIIIIHHHHIIIIIIIIIIIIIIIIIIIIIIIIIIIIHHIIIHHIIIIIIIIIIIIIIIIIIIHHEHHIIIIIIIIIIIIIIIIIIIIIIIIIIIIIHIHIIIIIIIIIIIIIIIIHIIIIIHHIIIFHHIIIIIIIIIIIIIIIIIIIIIIIIIIIIIIIIIHIIIIIIIIHIIIIIIIIIIIIIIII?IIIIIIIIHIIIIIIHIIIIIIIIIIIIIIIIIIIIIIIIIIIIIIIIIHHEIIHHEIHECHIIIIIIIIIIIHIIIIIIIIIIIIIIIIIIIIIIIIIIIIIIIIIIIIIIIIIIIIII
@HISEQ:711:H5NNWBCX2:2:1101:15061:11079:ATCTCGTA
TTAAGTTCAGCGGGTATCCCTACCTGATCCGAGGTCAACCTGAAAAAAATTGGGGGTTGCTGGCGAGCACACGACCGGACCTCCAGAGCGAGAAGAATTACTACGCTCGGAGCCGGACGGCACCGCCACTGACTTTAGGGCCCGCCGGGTCGGCGGGGCCCAATACCAAGCTGAGCTTGAGGGTTGTAATGACGCTCGGACAGGCATGCCCCCCGGAATACCAGGGGGCGCAATGTGCGTTCAAAGATTCGATGATTCACTGAATTCTGCAATTCACATTACTTATCGCATTTC
+
HHIIIHIIIIIIIIIHIIIIIIIIIIIIIIIHIIIIIIIIIIIIIHIIIIIIIIIIIIIHIHHHIIIEHIIIIIIIIHHIIIIIIIIIIIIHIIIIIIIIIIIIIIIIIIGIIIIIIIHIIHIIHIIIIIIIIIHIIIIIGIIIIIIIHHIIIIIIIIHIIHHHIIIIIIIIIHIIIIIIIIIIIIIIIIIIIIIIIIIIIIIIIIIIIIIIIIHIIIIIIHIHHFHIHHHIIHHHHIIIIIIIIIIIIIIIHIHHHEHIHIIIHIIHIIHIIGIIIIHIIIHFHHHIIIIIII
@HISEQ:711:H5NNWBCX2:2:1101:15274:11078:ATCTCGTA
TTAAGTTCAGCGGGTAATCTTGCCTGAGCTCAGGTCGAGAAAAAAGGGTTTTCCTGTTTGAGGGTCGGATGCACAGTCCCAAGCCAACAATTAGAAATAGCAATGAATTGCCCACCCAATTGCGGCCCATAGCGGGTCCAAACATCAACCTCTACGCTTCAGCAGACCCAACTCGTGAGAATTGGGACTACCAGGTCCGCTTTGAAAACCCAAAGGGGTTTTGAGAGCGAGTATTAACCCGACGCTGAGGCAGACATGCTCTTGGCCGAGGCCTCGAGCGCAATATGCGTTCAAAGATTTGATGGTTCACGGTTTTCTGCAATTCACACTACGTATCGCATTTC
+
IIIIHIIIIIIIIIGIGIIIIIIIIIIIIIIIIIIIIIIIIIIIIHHIHHIIIIIIIHIIHIIIIICCEHHIIIHIIIIIIIIIIIIIIIIHIIIIHIIIHIIIIIIIIHIIIGICHIIIGFHHHIIICHHIHIIHHIIIIIIIIIGHIHHHHIIIIIIIIIIHHIIIIIIIHHEIIIIHHHIGIIIIHIIIHHHIIIECIIIIIIIHHHGHHIIIIHIIIIIIIIHIIIIIHHHIIIIIIIIIIIIIIIIIIIIHIHIHIIIIIHIIIIIIIIHGIIIIIIIIIIHIIHHHIHIIIIHIIIIIIIIIIIIIIIIIIIIIIHIHIIIIIIHHHIIIIIIIIIII
@HISEQ:711:H5NNWBCX2:2:1101:16428:11030:ATCTCGTA
TTAAGTTCAGCGGGTATCCTTATCTGATTTGAGGTCAAACTTCAGTCCGCGAACGGACATCAGGTTTAACGCCGCTCCCCAACACTAGATTATGAAAAAATGTAAACACCAACTTCATAAAACCTAGCAATAGCTTACGGTCGTTCAGCAAGTTTAAAGCGGAGGCGGACCATAAGCCCATGCCTCACACCCAGTACCAACATAAATTAAATGCTGAGAGGTTTTTGCTGACGCTCAAACAGATATGCCTACCGGAATACCAGAAGGCGCAATGTGCGTTCAAAGATTCGATGATTCACGGAATTCTGCAATTCACATTACCTATCGCGTTTC
+
FHHEHCEHHGHIHIEDHHHIHIIIIHHGEGHHHGGHIIIIIIFHIHHHHHIHIIHEHHHIHHIIHHHEHIEI<CDHICHHHIIIIHIIIIIIIHEHIGIIIHHHI?CHHHIEHECGHHHHHHHCHHECHHHHHGGHHHEHHIHHGHHHHHHHEDEHIIIHIHIIHCDHHCHIHEHFH/GHHHEIHIHIIHHHHHGHHEFHIIIIIHIHHHHHIHHHHCEHGHEFHHGIHHIIIHHIHGCHE?GHIIIHHHHHCCCF<GHIIIIHEIIHHHEHIIIIHHIHIIIIIIIIHHHIIIIHIIIGIHIIIHHCIIHHHHIIHGIIIHIH?IIIHHHHH
@HISEQ:711:H5NNWBCX2:2:1101:17967:11139:ATCTCGTA
TTAAGTTCAGCGGGTATTCCTACCTGATCCGAGGTCAACCTTTCAGAAGTGGGGGGTTTAACGGCGTGGCCACGCTGTTTTCCAGTGCGAGGTGTGCTACTACGCAGAGGAAGCTACAGCGAGACCGCCACTATATTTGGGAGCCGGCGCGCCCCGGGGGGCACGCCGATCTCCAACACCAAGCCCGGGGGCTTGAGGGTTGAAATGACGCTCGAACAGGCATGCCCGCCAGAATACTGGCGGGCGCAATGTGCGTTCAAAGATTCGATGATTCACTGAATTCTGCAATTCACATTACTTATCGCATTTC
+
IHHHHHIIIIIIIHIHIIIIIIIHIIIIHIIIIIIIIIIIIHIIIIIHIGHHIIIIIIIGIIIIIIIHIIIIHIIIIIHHIGHIIIIIIIIHHHHIIIIGIIGIGHHIHHGIIIIHIIIHIIIIIHHIIIIIIIIIIIIIIHHIIIIHDHHIHIIHHIIIIIHIIIIIIEIIIIIIIIIIIHGIIIIIIHIIGGIIIIIHIHIIIHIIIIIIIIIIIIHHIIHIIHIIFIIIIHIIIIIHHFGGIIHIHDEHGIIIIIIIHHHIGIIIIIIIIIIIIIIIIIIIIIIIIIIIIIIIIIIIHHHIIIIIIH
@HISEQ:711:H5NNWBCX2:2:1101:10126:11278:ATCTCGTA
TTAAGTTCAGCGGGTATCCCTACCTGATCCGAGGTCAACCTGATAAAAATTGGGGGTTGCTGGCAAGTCACCACCGAGACCCTATAGCGAGAAAAATTACTACGCTCAGAGCTCAATAGCACCGCCACTGAGTTTAGAGGCTGCGAAACCGCAAGCCCCAAGACCAAGCGTAAGCTTGATGGGTTGAAATGACGCTCGAACAGGCATGCCCCGCGGAATACCACGGGGCGCAATGTGCGTTCAAAGATTCGATGATTCACTGAATTCTGCAATTCACATTACTTATCGCATTTC
+
IIIIIIHIIIIIIIIIIIIIIIIIIIIIIGIIIIIIIIIIIIIIIIIIIIIIIIIIIIGIIHIIIIIHIIIIIIGIHIIIIIIIIIIIIIIIIIIIIIIIIHHIHHIIIIIIIHIIIIIIIIIIIIIIIIIIHIIIIIIIIIIHIIIIIIIHIIIIHIIIIIIIIIGIHIIIIIIIIIIIIIIIIIIHHIIIIIIIIIIIIIIIIIIIIIHIIIIIIIIIIHGCIHIIHIIIIHHHIIIIIIIIIIIIIIIIIIGIIIHIIIIIIIIHHIIIIIIIIIIIIIIIIIIIIIIIII
@HISEQ:711:H5NNWBCX2:2:1101:16428:11370:ATCTCGTA
TTAAGTTCAGCGGGTATTCCTACCTGATCCGAGGTCAACACTTAGGTAAAAGTATAACAAGACCGTCGTCCATCAGAGTCGTCCCAGATACATGCTTAGTAAAAAGCTCCTCGTACCCGGTTCCCTCTGGGGCGCCGTCACTATCTTTGAGACCAGTTGATAGGCAAAGCTATAACTAAAGTCCAACACCAAGCCAGGGCTTGAGGGGTGATAATGACGCTCGAACAGGCAAGCCCTTCGGAAAAACCAAGGGGCGCAATTTGCGTTCCAAAAATCCATGACTCACGGAATCTGCAATTCGCATTACTTATCGCATTTC
+
IIIHEGHHIHIIIIHIIIHHFHHHIIIIIHIIIIIIIIIIIIIGHHHIGFFHIIIIHIIICHHIDIDCEHHIIIHHHIIIIIIIIIHCHIHHHHHIHIIIIHIHHHHHHHIIHHIHIIIIIIIIIHFIIIFCHHHHHIHIIIIHIIIIIIEHIEHHHICHHGHHFGEGEHIHHHIHIIIIIIIHHHEHEHHHEHGHGHFIIIIIIIHIIGEHHGHE//00000CD001D/11<0C<0<0<G<<11G?H@E?ED<011<<///0<11<//D<1<1<11111<0111<1<11<11111C/E01D<1D1<0HHEDGGIIHII
@HISEQ:711:H5NNWBCX2:2:1101:19091:11380:ATCTCGTA
TTAAGTTCAGCGGGTAGTCCTACCTGATTTGAGGTCAGATTTCAAATTACATTGACCGCCGCTCCACAGGCGAGTCGTGGGAGGACACCAAAAGGGGAACTTCTCGGTCGAGCGAGGATGGTACAACGCCCAGTCGAGTTCGACCCACAGGTCCAACCGATGCATTTGAGGGGAGCCGCCTCACGGCAGCAGGCCCCCAACTCCAATCCCCAGTCCCGCACGAAACGGGAGGGGTTGATGACTTCAAGACACTCAAACAGGCATGCTCCTCGGAATACCAAGGAGCGCAAGGTGCGTTCAAAGATTCGATGATTCACTGAATTCTGCAATTCACATTACTTATCGCATTTC
+
GHIIIIGIIIIIIIIIIIIHIGIIIIIIIIIIIIIHIHHICHHEHFHGHIIIIHHIIIIIIIIIIHIHHIGIGDCGH?EHHIIIIHIIHHHHHHH@HDHHIGHIIIIIIIIIGIDHIIIIIIHIHEHHGHCEH0HGHHHEHHHHGHHIHHHHHIHDEHHGHIHIHHIGIIGGHHHHGIGDHCBHHHHDHHHIHGIHHEHHHHHH?AAHHHHHG@HIHCIIIHFGHIIIHIIIHGEHIIHHIIIHHGHHHFEHFGHCHGHGIHEEIHHIHHHHHFGIIGIIIIHIIHHEHHEC/GHHG@HHIHHHHHIHHHIHGIIIHHIIGIIIIHIIIIHHIFHHHHGCDHHIHHHHHIH
@HISEQ:711:H5NNWBCX2:2:1101:19676:11434:ATCTCGTA
TTAAGTTCAGCGGGTAGTCTTACTTGATTTGAGATCGAGTTTAACAAGAATCGTTGCCGACCCTTGTAAAATCCTGCATCAGTCAGCCAAAATGGTCAAACTCCCTTTATGTTAGCTGCAGCAAAAGTAATAATCCGTTTGACGGGACTAAATGAATATGCTTTTAGCTCAGGAGAAAGTCCAGCTGCACCTGCATTTCAAGCAACCCGCCTCCAATCTCAAGAGATTAGTGTTGGGATTGCTCAAGTCCAAAGTCTTTCTTCAAAAAAAGAAAAAAGGCTTTGAGGTGTTTACTGATACTCAAACAAGCATGCTCTTCGGAATACCAAAGAGCGCAATATGCGTTCAAAGATTCGATGATTCACTGAATTCTGCAATTCACATTACGTATCGCATTTC
+
EHGHHCEEEHHIDD?HE1CGHHIGCHEHHECGEHHIIHHIGHFIHHIF@HHIIHHH=F?///C@EHHGEEHHG?FEHFEHGHH?CFHH1FC?FEEHIHHEHHHEG@CCH?<<F<<D0@?HC@HF0FHFHFEH0C0CEHHH0D</CC=HFFC?@H/DG/GHHHEHHH@8B@GEHCE?;AE@FHHIHHEHHIHH.B?7.BAEBFHH?=CDDEBBG@FHF6.E?EF8.AB8BE-HHHB:HEGA;7@CGD.DFFHCHEGIFG@@<<CIHHHGDD/<?HHHHF0?FCCHHE1FFCC1IEEE@?HHFHHHGEFC@1GGEEDHEHCFCHHHHFEGHEDDIHHHFHIGIIGIIIIHHHHEHGHHHH@CG?HIIIHIHIHFECIIIIHHGHFHG<HDHHEHIIHHHDC
@HISEQ:711:H5NNWBCX2:2:1101:11366:11697:ATCTCGTA
TTAAGTTCAGCGGGTAGTCTTACTTGATTTGAGATCGAGTTTAACAAGAATCGTTGCCGACCCTTGTGAAATCCTGCATCAGTCAGCCAATACGGTCAAACTCCCTTTATGTTAGCTGCAGCAAAAGTAATAATCCGTTTGACGGGACTAAATGAATATGCTTTTAGCTCAGGAGAATGTCCAGCTGCACCTGCATTTCAAGCAACCCGCCACCGATCTCAAAAAGATTGGTGTTGGGATTGCTCAAGTCCAAAGCTTTTCGATTAAAAAATCCAAAAGCTTTGAGGTGTTTACTGATACTCAAACAAGCATGCTCTTCGGAATACCAAAGAGCGCAATATGCGTTCAAAGATTCGATGATTCACTGAATTCTGCAATTCACATTACGTATCGCATTTC
+
HHIF@CGHHIIIDHEDHIIIHHHHIGHEEHEFHIEHGCEGHHHIHIGIGGHHIIIIIHHHHIIHEHIHHIIHCHIHIIFHHHIHHFEEHHIGGCH1EG1CEHHHI@HEFHEGE@FEHFHGHE0DGHEFHIFEFHIHHIHHHHGIHGHHGEH@EHFEHHHIIIIIEGHIIEHCEF@@GHIGHHIHIFFH@GHCGHHHHIHEHEEIHHHHFII@EFDHB-@56FCGHIIHIHHAE@@??EEF@?CFHEFGHEHHFCHHDGHFG@CHECFEGD/G?<000IHECHCHHHFHFHE@GFD1EHEHGGE?@H@<1CCIHHHCHHHGC@CCEHGH@HGHGEE@HHDH?@CEHEHEFCG@GFC?HGCHHEGCHHHEFHF@EHEHHHHHIGIIIHHH@GEGCCIIHHH
@HISEQ:711:H5NNWBCX2:2:1101:14311:11558:ATCTCGTA
TTAAGTTCAGCGGGTATCCTTACCTGATCCGAGGTTAAATCTTAGGTTTTTAGGCCCAAATAAACAATCGACAGAATGCCGGCTGAGCCACTAAAGCGTGTGACAGAGCTCCATACGCTCGGGCATCAAGACTCGACATCGCCACTGCATTTCAAGCCTGTCCATTAAAAGAACAATTGGCTCAACAACCAAGCTGCGCTTGAAGGTGGTAATGACGCTCGGACAGGCATGCCCCCCAGAATACCAGAGGGCGCAATATGCGTTCAAAGATTCGATGATTCACGGAATTCTGCAATTCACATTACTTATCGCATTTC
+
HHIIIIIIIIGIIIIIIIHIIHHIIIIIIHIIDHIIIIIIGIIIIIIIIIIIIIIIIIIIIIIIIIHDDHHIIIIIIIIIIIIIIIIIIIIIHIIIIIIIIIIIIIIIHIIIIIIIIIIHIIGIIIIIIIIIIIIIIHIIGHIIIIIIIHIIIIIIHHIHHIIIIIIIIIIIIIIIIIIIIHHIHIHHIIIIHIIIIIIIIIHIIIIIIHIHIIHIIHIIIIIIIIIIIIIIIIIHIIIHHCHHHHIIHIHHIIIIIIIIIIIIIIHIHIHIIIIIIIIIIIIHIIIIIHIIIIIIHIIIIHIIIIIIIIIIIIIII
@HISEQ:711:H5NNWBCX2:2:1101:16351:11629:ATCTCGTA
TTAAGTTCAGCGGGTAGTCCTACCTGATTTGAGGTCAAATTGTCAAAATTGTCCAAGTGAATGGACGGTTTGAAGCTGAACTTCATAAAGCTGTTTCACATCCACGGCGTAGATAATTATCACACCAATAGACGGTCCACAAAAGTTCCGCTAATGCATTTAAGGAAAGCCGACCTCATTGATGAAGCCCGCAACTCCCACATCCAAGCCTAACCAAGCTTATAAAAGCTGGAAGGTTGAGAATTTAATGACACTCAAACAGGCATGCTCCTCGGAATACCAAGGAGCGCAAGGTGCGTTCAAAGATTCGATGATTCACTGAATTCTGCAATTCACATTACTTATCGCATTTC
+
HIHHGHHHIIIIGIHCHIIGHHHIIIIIIHHHIHHHIFHIIIIIIIIIHIIIHIIIIIHHGIIHFHIHIIHIIIIHIIIIIIHHIIIIGIIIIIIHHIHIIHIHHHGIHIIIIIGIIIHIIGIGEHIIIIIEEHHIIHFHHIHIGIHIIICHIIHIIIIIIHIHHIIHHIIHHIHIIIIIHIHHIIIIIIIIHHHIIGIIHHHIIIIIIHHIIIHGHFF<<CHHHHHHIIHECGHHEHEIHIHHHFIIHIHGHG?IIIHHHHIIHHGHHIIIIIHHHHEGIIIIIIIHHFHHHHHFHGHHIIIIHIIIIIIIIIIIIIIIIIIIIIIIIHIIIIIGIIIHIHHIIIHHIIHCI
@HISEQ:711:H5NNWBCX2:2:1101:16981:11708:ATCTCGTA
TTAAGTTCAGCGGGTATTCCTACCTGATCCGAGGTCAACCATTGAGAAGGGGGGGGTTTTCCGGCCGGACGACGTCCCACGCCCAGAACGAGATGCAGTACTGCGTTCGGTTGTGGGGCGCCGCCGCCGCTCGCTTTGGGAGGCTGCAGTGCAGTCCTCCAACGCCAGGCGGGGCCTGAGGGTTGAAATGACGCTCGGACAGGCATGCCCGCCAGAATGCTGGCGGGCGCAATGTGCGTTCAAAGATTCGATGACTCACGGAATTCTGCAATTCGCATTACTTATCGCATTTC
+
IIIIIGHHHIIIIIHIIIIIHIIIIIIIIIIIHIEHIIIIIIIHHGDECHHGIIHICHEHHHE/DDDHHIIHIIIIHIGIIIHIHHHIHIIIIIHHHHHIIIIIHGFHIIDEHHIIIHIIIIIIIHIIIIIIIIHHIHHHHIIHGIIHHIIIIIGHHHHIIIIIIIIIIIIHHIGDHHIHHIIIIIIHCIHIIIIIIIIIIIIHHIIHHIIHHIIHIIIIIHIHHIIIHHIFEEEHFIIHIHIIIIIIIIIIHIIIIHIIIHIHIIHIIIIIHIIIIIIIIIIHHIIIIHIII
@HISEQ:711:H5NNWBCX2:2:1101:18300:11739:ATCTCGTA
TTAAGTTCAGCGGGTATCCTTACCTGATCCGAGGTTAAATCTTAGGTTTTTAGGCCCAAATCAACAATCGACAGAATGCCGGCTGAGCCACTAAAGCGTGTGACAGAGCTCCATACGCTCGGGCATCAAGACTCGACATCGCCACTGCATTTCAAGCCTGTCCATGAAAAGAACAATTGGCTCAACAACCAAGCTGCGCTTGAAGGTGGTAATGACGCTCGGACAGGCATGCCCTCCGGAATACCAGAGGGCGCAATATGCGTTCAAAGATTCGATGATTCACGGAATTCTGCAATTCACATTACTTATCGCATTTC
+
IHIF?HIIEHIIIIHIIIGHHHEHIIHIEHIHGIIIHHIIIHIEEH<FHHHHFHHHIIIHHIIIIIHEGHIGIHHEHHEHHIHIIIGIIIHHIFHEHHIIIIIIIIHHIIHIIIFHHGHFHIIHHHIHHHIIIIIHIHHIHIIIHHIHCGHIIIIIIHHHHHIIHIIHIIIIIIIIIIHIIIHHHIHFHIHIHIHIIIIHFHIIIHHGCEHHIIIIHGIHHHIIIIIIIIIGHIIHIIHIIHHHHHGIHIIIIIIIIIIHGHHEIIIHCHHGIIHIHHIIIIIIIIHIIIIIHIIHHIHIHIIHGDHHIIHIIIIII
@HISEQ:711:H5NNWBCX2:2:1101:20976:11508:ATCTCGTA
TTAAGTTCAGCGGGTATCCCTACCTGATCCGAGGTCAACCATAGAAAAATTTGGGTTTTGGCAGAAGCACACCGAGAACCTGTAACGAGAGATATTACTACGTTCAGGACCCAGCGGCGCCGCCACTGATTTTAGAGCCTGCCATTACTGACATAGACTCAATACCAAGCTAAGCTTGAGGGTTGAAATGACGCTCGAACAGGCATGCCCCCCGGAATACCAAGGGGCGCAATGTGCGTTCAAAGATTCGATGATTCACTGAATTCTGCAATTCACATTACTTATCGCATTTC
+
HHHFHHHHIIIIIIIHIIIHHIIIIIIIIIIIIIDHHHIIIFHHHHIHIEHIHGIIHIHHIHHIIHHHHHIIHHHHIIHIHIIIIIIIIIIGHGHHIIIIIIHHHHHGHIIIIIIIHIHIIIIIIIHFHIIEDGHIEHHIIGFIIIHHIIIIHHIIIIHHHHIIHHHIIIIHHIIHIHIIIIHHIIIHIHIIHIIHIIIHIIIIHIHHIIIIIIHIGIIIIIIHEIIIIIHHHHDIHIIHHIIIIHIIIIHEHHIIHIIIIGIIIIIIIIIIIIIIIIIIIIHHIIIIIIIII
@HISEQ:711:H5NNWBCX2:2:1101:2803:11921:ATCTCGTA
TTAAGTTCAGCGGGTAGTCCTACCTGATTCGAGGTCAACTTTGAGAAAGTCGGGGGTTTTACGGCGTGGACCACGACGGGCTCCGGCGCGAGGTGTTAGCTACTACGCGCAAGAGGCCGCGGCGTGACCGCCGATGCGTTTGGGGGACGGGCGCGGCGGGCGGGGGGACCCCGAGGGGCCTTCTCCCGCCAGCGCGATTCCCGATCCCCAACACCAAGCCCGGGGGCTTGAGGGGTGTTAATGACGCTCGAACAGGCATGCCCGCCAGAATACTGGCGGGCGCAATGTGCGTTCAAAGATTCGATGATTCACTGAATTCTGCAATTCACATTACTTATCGCATTTC
+
ECHHGDFHCHEHHHHIHIHHHEHHHIHHFHIHIHIIIHICHHHIHGHGHHHGH<FHHIH@@E=HHCH?CHHGHHEHDHIGDDH@@DHHII<CHDH?GDHHEHHEHHIIGIDDEGDHHH?EHIGIHCHCHIIHIHHIIDGGDGIHDHHCHDDEHIIHHHHEEHIIHHHHIHEHHHHIIIIHHHHHH@GHIHHIHIIHHCHDIHGCHHHHHI@EFGGG??H?HIIHHHCHHHHHDEFHHHIGIHG/IHHIHHHFIIHHFGIHDHIIIIHIIIIHGIHHCCIHFIGHHHHHIHIHEGIIHIHHHHHHFEEIH@EHHHIGIIIIHEEEIHHEHHIHGHHIHIIHHCHGII
@HISEQ:711:H5NNWBCX2:2:1101:7774:11762:ATCTCGTA
TTAAGTTCAGCGGGTATTCCTACCTGATCCGAGGTCAAATTTTCAGAAGTTGGGGGTTTTACGGCAGGGCCGCGCCAGAACAGTCCAAAGCGAGGGTTTTACTACTACGCTCGGAGTCCTGGCGAGCTCGCCACTAAATTTCAGGGCTTACCCGTCCCGAAGGACAGGTAATGCCCCAACACCAAGCCAGGCTTGAGGGTTGAAATGACGCTCGAACAAGCATGCTCTTCGGAATACCAAAGAGCGCAATATGCGTTCAAAGATTCGATGATTCACTGAATTCTGCAATTCACATTACGTATCGCATTTC
+
HGHIIIIIIHHHHIIIIIIGIIIIIGEHIIIGIIHIIIHIIIIGHHIIIIHIIIGHIIIIIIEHIDHHDEHIIIIIIHIIIIIIIIHHHHHIIIIHGHHIHHHIIIIHIHIHIHIIIIIHHIIHIIHIHIHIIIHIIIIHIIHHHHHIIIIIIHIIIIIIIHIIIIIIIHIHIIIIIIIIIIHIIHIHIHGIIIHHHIIIIIIIIIHHHHIIIIIIIHIHIIIIIIIIIIIIIIIIHIIIIHIIHGIIIIIIIIIIIIHIIFIHGHHIHIIIIIIIIHHIIGIIIIIIIIIIHGIHHIIHGIIIIIHIHI
@HISEQ:711:H5NNWBCX2:2:1101:9161:11780:ATCTCGTA
TTAAGTTCAGCGGGTGGTCTTGTCTGATCTCAGGTCCAAGGTTTTGATTGGTTTTTCCTGCTGTGGCAGCAGGCGGAGCGCCCGGTGATATGGGAGACGACAGCCAGTATGTGAGCGTGAGCCACCTACCATGCTGGCGCCCCGATCGAATGGGGTCCCGCCGCGAGCCCTGCGCTTCAGCCGACCCGCTCTTCCTCGATTAAAAGGTGAGCGAGACGGCCACATCCGTCCAAACCGCTTTCAACCAGGAAAGGGTGGGCGAGGGGGTGAGCGGACGCTGAGACAGGCATGCCCTTAGCCGAGGCCGTGGGCGCAATATGCGTTCAAAGATTCGATGATTCACGGAATTCTGCAATTCACACTACGTATCGCATTTC
+
IIIIIIIIIIIIIIIIIIIIHIHIHIIIIIIIHHIIEHIIIHIIIIIIIIHHHIIIIIIIIIHIIIIHFHHIIIIHIIIHHHIIIHIIIHHGIIII=GHIIIHIIIIIHIIIIGIGIICHIHIHIIIIIIIIIIIIHHIIIIIGIIIHIIIFHHHIIIIIHHIII/DDHEHHIIIIHGIIGIIIIIIIIIHIGHHIHHHH@HHHHIHIGHEHIIIIIIIHHFEGBE<EGDIIIHIIHIHFGHHHHHHHHEFIHIIIIIGIIIIIIHIIIIHGHHHHIHHCIIHIIGIIIIIIHHHHEHGIIIIHHIIHFCIIHHHHGHIIIHHHIIHIIIIHHGIIIIIIIIIIHIIHIIIGIIIIIIIIIIHHEHHHHIIHIHIII
@HISEQ:711:H5NNWBCX2:2:1101:9816:11986:ATCTCGTA
TTAAGTTCAGCGGGTAGTCTTACTTGATTTGAGATCGAGTTGAACGACACATAAAGTGTCGTAAAATCCTGCATCAGTCAGCAAAGAGGACAATTATCCTTTATGTTAGCTGCAGCAAAAGTAATAATCCTGTTTGACGAGGACTAAATAGATATGCTTTTAGCTCAGATAAAAGTCCAGCTGCACCTGCATTTCAAGCCGCCCGCCTACCGGTGAAGGTCGTTGGGATAGCTCAAGTCCACCCTCCCTTTTTTTGTCAAAAAGAGAGGTTGAGGTGTTTACTGATACTCAAACAAGCATGCTCTTCGGAATACCAAAGAGCGCAATATGCGTTCAAAGATTCGATGATTCACTGAATTCTGCAATTCACATTACGTATCGCATTTC
+
HIIIIHHIHIIIIIIIIHHIIIIIHIHHIIHHHIIIIIIIIIHIHIIIIIIIIIIIHIIIIIHIIIIIIIIIIIGIIHIIIIIIIHIHHGIIIIIIIIIGIIHHIIIHHIIIIHIIIIIHIIHHIIGIIIIIHIHIIIGIIIIIHIHIGIIIIIIIIIIIIIHIGHFHHHIIHIIHIHGHHIHHIIIHIHIIIHIIIIIHHGIIIIIIIIIIIIIIHGGIHGHIIIHGGCEIIIIHHHEHIIIHHHGIHHG/IIIIHHHHGHIIIHHHHIGIIIIIIIIIHHIIIIIIHIIIIIIHHHHIGIIIIIHIIIIIIIIIIHGHIIGIIHGIIIIIIIIIIIIIIIIIIIIIIIIIIIIIIIIIIIIIIIIIIIIIIIIIIIIIIIIIIII
@HISEQ:711:H5NNWBCX2:2:1101:11897:11875:ATCTCGTA
TTAAGTTCAGCGGGTATTCCTACCTGATCCGAGGTCAACCTGTAAAAGTTTTGGGGGTTTTACGGCAAGAGTCCCTCCGGATCCCAGTGCGAGACGTTAAGTTACTACGCAAAGGAGGCTCCGGGAGGGTCCGCCACTACCTTTAAGGGCCTACGTCGACCGTAGGGCCCCAACACCAAGCTGGGCTTGAGGGTTGAAATGACGCTCGAACAGGCATGCCCGCCAGAATGCTGGCGGGCGCAATGTGCGTTCAAAGATTCGATGATTCACTGAATTCTGCAATTCACATTACTTATCGCATTTC
+
IHIIIHIIHHIIHHHHHIIHHEHIHHIIHIIHIIHHHHHIIIHIIIGIHGHGHHHGHIIIIHFHIHHCEHGHIHHIHIIHHHIIIIIIHHHCHHHEHGHGHHHIIIIIHIIIHIIIIHHHHHHIIHIIHHIIHHHHHHI?HHIIIIIHIIIIHIHIIHHHHIHHHIHHHIIHHIIIIIIHIIIIIIIIIIIIIIIHHGHHIIIIIIHFHHIIIIIHIIIHIGIIIHHFEIHIIDFCHHEHEIIHHHIIIIIIIIIIIHIHIHHFIIGIIHIHHIIHIIHEHIIHIHGIIIHHHIHHHEHIHH<H
@HISEQ:711:H5NNWBCX2:2:1101:11881:11969:ATCTCGTA
TTAAGTTCAGCGGGTAGTCTTACTTGATTTGAGATCGAGTTTACAAAGGCCAGCCGAAGCTGTCTCTGTGAATCCTGCATCAGTCAGCACAAGAACTAATCTCCTTTATGTTAGCTGCAGCAAAGGTAATAATCTGTTTTTTAGGCAGACTAAATAGATATGCTTTTAGCTCAGAGAAAAGTCCAGCTGCACCTGCATTTCAAGTAACCCGCCACTTTTCGGTGAGAAAAGCGTTGGGATCACTCAAGTCCAGCTCCCATTTCAAAAAAAGAAAGGGGAGTTGAGGTGTTTACTGATACTCAAACAAGCATGCTCTCCGGAATACCAGAGAGCGCAATATGCGTTCAAAGATTCGATGATTCACTGAATTCTGCAATTCACATTACGTATCGCATTTC
+
HIIIIHHHIIIIIIHGHIIIIHIIIIIIIIIIIIIIIIIIIHIIIHHHHIHIIHIIHIHIIHHHIIIHIIIIIHIHIIIIIIIIGIIIIIIIHIIIIIIIIIIIFIHIIHHHHHHHIIIIIIIHIHHIHIHHIIIIIIIIIIIGCHIGIHIIHHIIIHHIHHHHEHHFHHIGGHGHIEHHHIHHHIHIFHHIHHHHHIIIIIIHIIHHIIHHIHIIHIIIGIGIIGIHIIHGHHHHCIHFHHIHEEFIIHHHFEHGIHIIIIHGIHHHHHCGHHCHHHIIIIIHHEHHIIIIIHIIIIIIIIIIIIIIHIIIIIIHGIHIIHIHIHHHHIIIHIIIIIIIIHIIIIHHHIHIIIGFIHIIIHIIGIHIHIIHHCHHIIIIHIIIHIHIIHHHHHHHII
@HISEQ:711:H5NNWBCX2:2:1101:13337:11801:ATCTCGTA
TTAAGTTCAGCGGGTAGTCTTACTTGATTTGAGATCGAGTTTAACAAGAATCGTTGCCGACCCTTGTGAAATCCTGCATCAGTCAGCCAATACGGTCAAACTCCCTTTATGTTAGCTGCAGCAAAAGTAATAATCCGTTTGACGGGACTAAATGAATATGCTTTTAGCTCAGGAGAATGTCCAGCTGCACCTGCATTTCAAGCAACCCGCCACCGATCTCAAAAAGATTGGTGTTGGGATTGCTCAAGTCCAAAGCTTTTCGATTAAAAAATCCAAAAGCTTTGAGGTGTTTACTGATACTCAAACAAGCATGCTCTTCGGAATACCAAAGAGCGCAATATGCGTTCAAAGATTCGATGATTCACTGAATTCTGCAATTCACATTACGTATCGCATTTC
+
IIIIIHIIIIIIIIIIHIIIIIIIIIIIIIIGHIIHHHIHHHIIIIIHHIIIIIIHIIIHIHIIIIIEHIIIIIIHIIIIIIIIIIIIIIIIIGHFHHEHHIHHIIHIIIIIHHIIIIIGHIHIHIIIHIIIIIIGIIIIIHHGEDHHHIIIIHHIIII?GHHHIHHIIHHIICHHHHHIHIIGHHHHIHHHIHIIIIGHEEHGIIHHHHHIHHHH@GHIIIIIIIIIHEIHHIHHGHIHHFFEEFIHGIIHHHGHHIGIHHIGIIIIIHHCHHGEHGIIIHIIIIIIIHIIIIIIIIIHIIIGIIIIIIHHIIIIIIIIIIHHIIIIIIHIIIIIIIIIIHGIGIIIIIIIIIHGIIIIIIIIIIIIIIIIIIGIIIIIIIIIIIHHIIIIIIIHIII
@HISEQ:711:H5NNWBCX2:2:1101:16851:11895:ATCTCGTA
TTAAGTTCAGCGGGTCTTCCTACCTGATCCGAGGTCAACCTTGGGTAAAATAAGGCTTTTAACGGCCGGAACCCGCAGCACGCCCTGAGCGAGGTGTAAACTACTACGCTCGGGGTGACTAGCGAGCCCGCCACTGGTTTTCAGGGCCTGCGGCAGCCGCAGGGCCCCAACACAAGCCCGGGGCTTGATGGTTGAAATGACGCTCGGACAGGCATGCCCGCCAGAATACTGGCGGGCGCAATGTGCGTTCAAAGATTCGATGATTCACTGAATTCTGCAATTCACATTACTTATCGCATTTC
+
IIIIIIIHIIIIHHHHIGIIIIIIIIHIIGHIHIIIIIIHIIIIIIHIIIIIIIIHIIIIIII=CHIHHIHIHIHHIIIIIHHIIIIIIIIIIIIIIIHHHHIIIIIIIHIHIHHHHIIIIIIIIIIIIIIIIIIIIIIIIIHIIIIIIIHHHHHHIIIIHIHHIIIIHIIIIIHIIHHIIIIIIIIIIIIIIIIIHIIHIIIIIHHIIIIIHIIIIHIHGIHIIIIIIIIIHHIIIIHHHEECIIHFIIIIIIIIHIIIIIIIIIIIIIIIIIIIIIIIHIIIIIIIIIIIIIIIIIIIII
@HISEQ:711:H5NNWBCX2:2:1101:1759:12089:ATCTCGTA
TTAAGTTCAGCGGGTAGTCTTACTTGATTTGAGATCGAGTTGAACAACACATAAAGTGTCGTAAAATCCTGCATCAGTCAGCAATGAGGACAATTATCCTTTATGTTAGCTGCAGCAATAGTAATAATCCTGTTTGACGAGGACTAAATAGATATGCTTTTAGCTCAGATAAAAGTCCAGCTGCACCTGCATTTCAAGCCGCCCGCCTACCGGTGAAGGTTGTTGGGATAGCTCAAGTCCACCCTCCTTTTGAAAAATCAAGAGGAGGTTGAGGTGTTTACTGATACTCAAACAAGCATGCTCTTCGGAATACCAAAGAGCGCAATATGCGTTCAAAGATTCGATGATTCACTGAATTCTGCAATTCACATTACGTATCGCATTTC
+
IIIIIGHHHEHHDCHIIHFGHIHGHHEHEFHEHHIIIHIIIHHIHCFHHIHHHIIGFHHGHHHHFHHFHIGHIIIIIHHECHIHIIHIFHHHHHFHHHIIHIIIIGIHHHIHIHIIHHCHFHIIHIHHHIGIHHIHIHHID?<DHGFCGEHCHHHIIGHGHHFHFGHEHIHHFGHEHFHHHHGHEHBEHCFGHHIDHHHDIIHIIFHHGHH9HHHHCG@6GDIIHHHGCIHHHHF@HEHHHIIIIHIIHEHF/<CEHHF?HGIHHFHEGEFCFIIHEFFHHCHIHIHHHGHIHFHEFHGHHIIIIIIHEGHF1HHF?EHHEGIIIIIHIIIIIIHHHIIHIHHIIIHIIHHHHIIHHIHHIHIIHIHHIIIIIIIIHHGHHHHIHH
@HISEQ:711:H5NNWBCX2:2:1101:1772:12174:ATCTCGTA
TTAAGTTCAGCGGGTAGTCCTACCTGATTTGAGGTCAGATTTCAAATTACATTGACCGCCGCTCCACAGGCGAGTCGTGGGAGGACACCAAAAGGGGAACTTCTCGGTCGAGCGAGGATGGTACAACGCCCAGTCGAGTTCGACCCACAGGTCCAACCGATGCATTTGAGGGGAGCCGCCTCACGGCAGCAGGCCCCCAACTCCAATCCCCAGTCCCGCACGAAACGGGAGGGGTTGATGACTTCAAGACACTCAAACAGGCATGCTCCTCGGAATACCAAGGAGCGCAAGGTGCGTTCAAAGATTCGATGATTCACTGAATTCTGCAATTCACATTACTTATCGCATTTC
+
IIIIIHHIIIIIIIIHIIIIIIIIIIIIIIIIIIIIIIIIIIIIIIIIIIIIIIIIIIIIIIIIIIIGHIIIIIIHIIIIIIIIIIIIIIIIIIIHIHIIIIIIIIGHIIIIIIIIIIIIIIIIIIIIIIIIIGHHIIIIIIIIIIIIIIIIIIIIIIIIIIIIIHIIIIHHHHIIIIIIIIIIIIIHIIIHIIIIIIIIIHIIHHHIIIIHHHDIIIIHIIIIIIIHIIIIIIIIHIIIIHHHIIIIIHHIIIIIIIIIIIIIIIIIIIIIIIIIIIIIIIHIIIIIIIIIIIIIIIHIIIIIIIIIIIIIIIHHIIIIIIHIIIIIIIIIIIIIIIIIIHGHIIIIIII
@HISEQ:711:H5NNWBCX2:2:1101:2044:12068:ATCTCGTA
TTAAGTTCAGCGGGTATCCCTACCTGATCCGAGGTCAAGAGTGTAAAAATGTACTTTTGGACGTCGTCGTTATGAGTGCAAAGCGCGAGATGTACTGCGCTCCGAAATCAATACGCCGGCTGCCAATTGTTTTAAGGCGAGTCTACACGCAGAGGCGAGACAAACACCCAACACCAAGCAGAGCTTGAAGGTACAAATGACGCTCGAACAGGCATGCCCCATGGAATACCAAGGGGCGCAATGTGCGTTCAAAGATTCGATGATTCACTGAATTCTGCAATTCACACTACTTATCGCATTTC
+
IIIIHIIIIIIIIGIHIIIIIIIIIHFHHIIIIIIIIIIHHFHHIIHHIIIIIIIIIIIIIIHIIIGHHHIIIIIIIIHIIIIHIHIIIHHIIIIIIIIIIIIIIIGIIIIIIIIIIIIIIIIIIHHIIIHIIIHGIIIIIIIIHHIHIIIHIIIIIIIHIIIIIIIIIIIIIIIIIIIIIIIIHIIIIIIHIIHIIIIIIIIIIIIIIIIIIIII=F1IIIIHIIIHCFIHDCEHGHCIIHFHIIIIIIIIHGIIIHHIIIIIIIIIIGIIIIHHHHIHHFCHIHHG?IIIIIIIIIIIII
@HISEQ:711:H5NNWBCX2:2:1101:13204:12051:ATCTCGTA
TTAAGTTCAGCGGGTAGTCCTACCTGATTTGAGGTCAAAATGTCAAGAGTTGTCCTGAAAGGACGGTTATGAGCAGGTTCCCATTAGTTTGCTTCAAAGTCAAGATGGCATAGATAATTATCACACCAAGTGACGGTCCACAAGAGATCCCACTAATGCATTTAAAGGGAGCAGACCATCCACTGAAGGAAGCCAGCAAAGACCCTCACATCCAAGCCTAACTCAAGCCGGTAAAAGCGAGCAAGGTTGATAATTTAATGACACTCAAACAGGCATGCCCTTCGGAATACCAAAGGGCGCAAGGTGCGTTCAAAGATTCGATGATTCACTGAATTCTGCAATTCACATTACTTATCGCATTTC
+
IIIIIHHHIIIIIIIIIIIHHHIIIIIIIIIHIIIIIHIIIIIIHIIIIIIIIHHHIIIIIIHIIIIDHIHIIIIIIIIIIIIIIIIIIIIIIIIIIIIIIIIIIIIIIIIIIIIIIHIIIIIIIIIIGIIIHIIIHHHHHIIIIIHIIIIIIIIIIIIIHHHIHIHFHHIHHHIIIIIIIIIIIIIIIIIIIIIIIIIIIIIHHIIIIIIIIIIIIIHHIHHGIHGGIHHIIIIIHIIIIGIHIHIIIIGIIIHHIIIIIIHIIIIIIIHIHIIIIIIIIIIIHIIIIIIIIIHHIIIIIHHHIIHEIGIIIIIIIHIIIIIIIGIIIIHIIIHIIIIIIIIIIIIIIIHIIHHIIIIIIII
@HISEQ:711:H5NNWBCX2:2:1101:13246:12196:ATCTCGTA
TTAAGTTCAGCGGGTCTTCCTACCTGATCCGAGGTCAACCTTGGGTAAATAAGGCTTTTAACGGCCGGAACCCGCAGCACGCCCAGAGCGAGATGTAACTACTACGCTCGGGGTGACAGCGAGCCCGCCACTGGTTTTCAGGGCCTGCGGCAGCCGCAGGTCCCCAACACAAGCCGGGGGCTTGATGGTTGAAATGACGCTCGAACAGGCATGCCCGCCAGAATACTGGCGGGCGCAATGTGCGTTCAAAGATTCGATGATTCACTGAATTCTGCAATTCACATTACTTATCGCATTTC
+
IIIIIHIIIIIIHIIIIIIIIIIIIIIIIIIIIIIIIIIIIIIIIIIIIIIIIIIIIHIHIHFHIIIIIHIIIIIIIIIIIIIIIIIIIIIIIIIIIIIIIIIIIIIIIIIHIIIIIIIHIIHIIIIIIIIIIIIIIIIIHIIIIIIIIIIIIIIIIIIHHIIIIIIIIIIIIIIIIIIIIIIIIIIIIIIIIIIIIIIIIIIIIIIHIIIIIIIIIHHHIIIGIIIIIIIIIIHGIIHHEHIIIIIIIIIIIIIIIIIIIIIIIIHIIIIIIIIIIIIIIIIIIIIIIIIIIIIIIII
@HISEQ:711:H5NNWBCX2:2:1101:13868:12152:ATCTCGTA
TTAAGTTCAGCGGGTAGTCCTACCTGATTTGAGGTCAGATTTCAAATTACATTGACCGCCGCTCCACAGGCGAGTCGTGGGAGGACACCAAAAGGGGAACTTCTCGGTCGAGCGAGGATGGTACAACGCCCAGTCGAGTTCGACCCACAGGTCCAACCGATGCATTTGAGGGGAGCCGCCTCACGGCAGCAGGCCCCCAACTCCAATCCCCAGTCCCGCACGAAACGGGAGGGGTTGATGACTTCAAGACACTCAAACAGGCATGCTCCTCGGAATACCAAGGAGCGCAAGGTGCGTTCAAAGATTCGATGATTCACTGAATTCTGCAATTCACATTACGTATCGCATTTC
+
HHHHCFEGHIIIIIDDHHHHIHHHHIIIIIIHHIHHGHIFHHHIIIIIIIHIIHHIIGIIHIIIIIIEHHIIIIHIIHIHDEHIIIIIIHHGIIIGGHEHHIHHHHIICEHHDHIIIH?DGEHHICHDEECECGHIIIEHIHHHIIIHIHHIIHEHHHHIGHIGHHHHGIIHHHIIIIGHHHIEHHIIIIIHDEGIHFHIHIHGBHHHHIHHHHHIHHHHHF@D@HEHCGCHHGIHHHECGEGGHHIIIHCHHHFFHIHHGHFEHHHDHIIIIIIIHGHFIDDHCDCIHEHCIIIHEHFHHHHHFIHEFHHC?HFEIIHIIHHHIIHGIIHIHIIIHHHIIHHIGIIIHHH
@HISEQ:711:H5NNWBCX2:2:1101:17296:12249:ATCTCGTA
TTAAGTTCAGCGGGTAGTCCTACCTGATTTGAGGTCAAAATGTCAATTAAGTGTTGTCCTTCTAAAGGACGGTTTGAAGCTGAAGTCCCATTGTATAGCTGCTTCACGGCAATGGCGTAGATAATTATCACACCAAAGACGGTCCACAAGGGTTTTCCGCTAATACATTTAAAGGGAGCCGACTTGATAAAGCCCGCACAACCCCCCAAAATCCAAGCCACATTCATCTAACAAAAGCTGAATGGGTTGAGAATTTAATGACACTCAAACAGGCATGCTCCTCGGAATACCAAGGAGCGCAAGGTGCGTTCAAAGATTCGATGATTCACTGAATTCTGCAATTCACATTACTTATCGCATTTC
+
IIHHIGHIIIIIHHHHIIIIIIIIIIIIIIIIIIIIIIIIIIFHIGIIIIIIIIIIIIIIIIHIIIIHHHDHIHIIIIIIHHGIIIIIIIHIIIIIHGHIIIIIIHIHIIIHIHIHIIIIIHHHIIIIHIIIIIIHHIIIHIIIHIHIIIEHHHHHIIHIIIIIIIIIIIIHIIIIIIIIIIIHIIHIHHIIHHHIHHHHHIIIHEHEGHHIIHHIIHHIHHHFIIIHGHHEIHEHIIIIHIHEHHHIIIIIIIHGIHIIIG@HHHHHHIHIHGHIIIIIIIIIIHIIIIIIIHHHIGIIIIIIIIIIIIIIIIIHIIFIIIIIIIIIIHH@IIIIIIIIIIIIIIIIIIIIIIIHIIIIIIG
@HISEQ:711:H5NNWBCX2:2:1101:16590:12361:ATCTCGTA
TTAAGTTCAGCGGGTAGTCTCACCCGATTTGAGGTCAAGGTTTTTTTTGTGGGTCAAGCCTCCCACCGATGAAACGGTGGTGACCGGAGCGCCATCATTGTCGATGAGACGGTTAGAAGCAGGTACACGATGCCAAACCCGAGACGTAGAAGCATCTTATCACGTCAAGGATCGGCAAAGCAGACCCCACTAATCCATTTAAGAGGAGCTCGCTTCAATGTGAAGCCAGCAAAAAAGCCTCCAAGTCCAAAATCCTTAAAAAGAAAAGGGTTTTGAGAATTTCACGACACTCAAACGGGTGTGCCCCTCGGAATGCCAAGGGGCGCAAGGTGCGTTCAAAGATTCGATGATTCACTGAATTCTGCAATTCACATTACGTATCGCATTTC
+
IHIIIIHIIIHIIIDGGHHIHIIIIIGIIGHIIHHHIIIIGIIIIIIIIIIIIIIIIGIIHIIIIHICCHIHIIGHHHIIIIIIIHIHIHIIIHIHIFHHHHIHIIGHHIGHHHHIHHIIIIIGHIIHIIIIIIIIIIHIH<EHGDDGHHHHIIIGIHHHIIGCGHDEHHIIIIIIHIIFHGAHIIFHIIHIEHHHHEHHHHGEHIHHCIIIEHIHFIIHFAHIHFIHCGIHIIIIIHHH?HHHHFHIIIIIHHGFHIIIIIIIHFGHIIHHGGHHHIIHHEGIHHIIHIHHIIHIHHIIIIIHHHDIIIIIIIIIIIIIIIHIIIIIIHIIHIHFIIIHIIIIIIIIIHGIIIHHIIIIIIIIIIIIIIIIHHGHHGGIHHGHGEIIG
@HISEQ:711:H5NNWBCX2:2:1101:4978:12540:ATCTCGTA
TTAAGTTCAGCGGGTAGTCTTACTTGATTTGAGATCGAGTTTAACAAGAATCGTTGCCGACCCTTGTGAAATCCTGCATCAGTCAGCCAATACGGTCAAACTCCCTTTATGTTAGCTGCAGCAAAAGTAATAATCCGTTTGACGGGACTAAATGAATATGCTTTTAGCTCAGGAGAATGTCCAGCTGCACCTGCATTTCAAGCAACCCGCCACCGATCTCAAAAAGATTGGTGTTGGGATTGCTCAAGTCCAAAGCTTTTCGATTAAAAAATCCAAAAGCTTTGAGGTGTTTACTGATACTCAAACAAGCATGCTCTTCGGAATACCAAAGAGCGCAATATGCGTTCAAAGATTCGATGATTCACTGAATTCTGCAATTCACATTACGTATCGCATTTC
+
HC@<1CC<D?1CE/C/CGCFCHHHIHHIIHICCC@@CHDFCHHHHIHGG?GH1FGHHHDHHHIEEGHHHFHHIIIHGEEHHHIHFHHHHHIGEEEH=GGEE1CH?HFH@E?GCFHHHHII?GHHIIHHEHEHCHIGGH?EHHGCC//::CGHII?F?@FGHCCEHH/B@BFHE..:BFHHEHFHH@EH?GFHF@EHHHIEG@E@GHDHFHHHHHHH@-HCFBG?CFHHHE@A=IIIIHHGEHHEHHIIHFEHHIHFHH?IHGIGIIGIIHGHGHG?HHHHHHEHHHFIHHHCHHHHHIIIHGF@CGHHGHEEHGCIIGFIHHHHFFHF1HHHIIIIIHEDIHGHIHIIIHHEHHHGHEHGHHHHHHDEGIHGIIHIHHHEIHEIHHHHHGHHHHH?HHD
@HISEQ:711:H5NNWBCX2:2:1101:8941:12578:ATCTCGTA
TTAAGTTCAGCGGGTAGTCCTACCTGATTTGAGGTCAGATTTCAAATTACATTGACCGCCGCTCCACAGGCGAGTCGAGGGAGGACACCAAAAGGGGAACTTCTCGGTCGAGCGAGGATGGTACAACGCCCAGTCGAGTTCGACCCACAGGTCCAACCGATGCATTTGAGGGGAGCCGCCTCGCGGCAGCAGGCCCCCAACTCCAATCCCCGATCCCGCACGAAACGGGAGGGGTTGATGACTTCAAGACACTCAAACAGGCATGCTCCTCGGAATACCAAGGAGCGCAAGGTGCGTTCAAAGATTCGATGATTCACTGAATTCTGCAATTCACATTACTTATCGCATTTC
+
IIIIIHIIIIIIIIIIIIIIIIIIIIIIIIIIIHIIIIIIIIIIHIIIIIIIIIIIHIIIHIIIIIIIIIIIIIIIIIIIIIIIIIIHIHIHHHFHHIIHIIGIIIGIIIIHGIIIIIIIHHIIHIHIIIIIIIHHIIHIHIIIHIIIIGFIIIIIIIIIIHIIIIIIIIIHHHIIHIIHIIHIIHHIHIIIHHHHHHIHIIIIHIHIBHIHIIHHHHIHIIHGIHHGIIIIIIIIIIIIIIIIIIIIHIIIIIIIHIIIIIIIIIHIIGIGIIHGIIIHIIIGIIIIHHHFGIHHGEIIIIIHIIIIIHIIIIIHGHIHIIIIIIGIIHHIIIIIIHHIIIHIIIIIGII
@HISEQ:711:H5NNWBCX2:2:1101:13021:12541:ATCTCGTA
TTAAGTTCAGCGGGTAGTCCTACCTGATTTGAGGTCAAAATGGTTCAAAAACTGTCTTTGCAGACAATTGGAAGCACAATGCCATTGTCCAGAAATTCCGAAAGGCATAGATAATTATCATACCAATGGATTAACCAGAAGCAATCGTGCTAATAGGTTTGAGAAGAGCTGAACTCATGCAAGGCCAGCAACTTCCAACAGTCCAAGCCGCCTTTACTTTTCAAAAGAAAAGAAAGGGGTTGAAATTTTCATGACACTCAAACAGGCATGCTCCTCGGAATACCAAGGAGCGCAAGGTGCGTTCAAAGATTCGATGATTCACTGAATTCTGCAATTCACATTACTTATCGCATTTC
+
IIIIIHIIIIIIIIIHIIIGIIGIIIHIIHIIIIIIIIIIIIIIIIIIIIIIIIIIIIIIIIIIIIIHIIIIIIIIIIIIIIIIIHIIIHHIIIIIIGIIIIDHGIIIIIIIIIIIIIIIIIIIIIIIIIIIIIIHHHIHFIIIHIIIIIHIIIGIIIIIIIHHIIHHHIIIIIHHHIIIIHIIIHIIIIIIIIFIIHIIHIHHHIIIGIIIIIIIFHEECIIHHEHFIIHFHHHIHHIHIIIIIHHFIIIIIIHFIHGIHHIIIHIIIIIIHIIHHHIIIIGHHHEEHHHHEHGHHIIIHIIIIHIGHIIIIIIIHIIHFIHHHIIHHIHIHIIIHIIIIIIIIIHHHIHIIIHE
@HISEQ:711:H5NNWBCX2:2:1101:13679:12726:ATCTCGTA
TTAAGTTCAGCGGGTCTTCCTGCCTGATTTGAGACCATGGTTCAAGTCAACCTCGAGAGGTTGCCTTTAATAGTTGAGTGCCGGACATACACCATCACACGTACTGGGTATTAGAGAAACCGAAGTCTCATACACATACTTTTCCGTTACTTGACAGTATCCAGCAGCAATAGTTTTAAAAGCACGCAGGGTTAGTGCGATGCCTCAAATCTCTCCTTCCCTAGGTATAAATACCCAAGGTTGGAGAATGAATACTATAGATTCTCAAACAGGCATACTCTGCCGAAACAGAGTGCAATGTGCGTTCAAAGATTCGATGATTCACGGAATTCTGCAATTCACATTACGTATCGCATTTC
+
IIHHIHIIHIIGHHGHIHIIIIIIIIIIIIIHIIHGHHIIIGCGHIIIIIIIIIIHIIIHHGHHGHIIIHIIIIIIIIHIIHHDHIHIGIIIIIIIIIIIIIIIIIIGIIIIIIIHHFHGHHIIIGFHHHHIHIHIIHHIIIIHIIHIIHHHIIIIIIIIIIHIFEHHIIIIIHHIIIIIIHIHHIHHHHHHIIHIHHIHHIHGHIHHHHHHHIHHHCFCGIHIIHIGIIIHHHEGFGIHGIHHIHIHHHIHHIIIIIIIIIHHHIHGCHIIGHIIIIIIIHIIHIIIIIHGIIHIIIHIIHFHHHIIHIHIHGIHGHHHHIIIIHIHHHIIIIIHIHHHHHHFIIIIIIHHIIIHHDH
@HISEQ:711:H5NNWBCX2:2:1101:17428:12550:ATCTCGTA
TTAAGTTCAGCGGGTAGTCTTACTTGATTTGAGATCGAGTTGAACAACACATAAAGTGTCGTAAAATCCTGCATCAGTCAGCAAAGAGGACAATTATCCTTTATGTTAGCTGCAGCAAAAGTAATAATCCTGTTTGACGAGGACTAAATAGATATGCTTTTAGCTCAGATAAAAGTCCAGCTGCACCTGCATTTCAAGCCGCCCGCCTACCGGTGAAGGTCGTTGGGATAGCTCAAGTCCACCCTCCCTTTTTTTGTCAAAAAGAGAGGTTGAGGTGTTTACTGATACTCAAACAAGCATGCTCTTCGGAATACCAAAGAGCGCAATATGCGTTCAAAGATTCGATGATTCACTGAATTCTGCAATTCACATTACGTATCGCATTTC
+
IIIIIFHGHHIIIIHHIIIIHIIIIICFHFGHIIHHFHIIIIIIIIIIIIIIGGHIHHHIIGHHIHI@GHHIIHIIIIIIGHHIIIIIHIIIIIIIIIIIHIIIIIEHHIIIIIIGHIIHICHHHHIIIIIIIIHGHHIIIDEHHHEEHHHEHIHHHHHHIIHEHHIIGIIIHIIIIIIIHHIIIIIIIIIIIIIIIIHIHHHIIHHIIHHIIIIIIHCEIHHHHHIIIIIIIIIGGIHGCHHIGIIIHIIHIIIGIIHHEHIGIHIIIIIIIIIIGIIIIIIIIGIIHIIHHGHHIIIHIIIIIIIIIIIIHHIIHHHIIIHIIIIIIIHIHHIGIIIIIHHIIIIIIIIIIIIIIIIIIIIHIIIHIIIIHGIIIGHIHHGIIII
@HISEQ:711:H5NNWBCX2:2:1101:18362:12735:ATCTCGTA
TTAAGTTCAGCGGGTATCCCTACCTGATCCGAGGTCAACCTTAAAAAATTAGGGGTTGCTGGCAAGTAGACCTACCGGACTCAATCGCGAGGAGTATTACTACGCGTAGAGCCGACAGGCACCGCCACTGATTTTAGGGGCCGCGAAACCGCGAACCCCAATACCAAGCGAGAGCTTGAGTGGTTATAATGACGCTCGAACAGGCATGCCCTTCGGAATACCAAAGGGCGCAATGTGCGTTCAAAGATTCGATGACTCACTGGAATTCTGCAATTCGCATTACTTATCGCATTTC
+
IIIIHIIIIIIIIGIHIIHIIIIIIIHHHIHIIIIIIIIIIIIIHHHHHHHHICDHHHHIIIIIIGIHIIIIHIHIIIIGHIHIGHIIIIIIIIHIIHIIIIIIIIIIIIIIIIIIIIHIIHIIIIIIIIHIIIIIIIIHHHIIIIIIIIIHIDEHEHHIEHHIIHHIIIIIHHHHIIIIIHIIIIIIIHIIIIIIIIIHIIIIHHIIHIIIHIIHIIHHEHGHHECIIHIHHFHEIIIIHHGIIIIHIIIIIIIIIHHIGIIIIIIIIIIIIIIIHFGIIIIIIHIIHHIIIII
@HISEQ:711:H5NNWBCX2:2:1101:2835:12988:ATCTCGTA
TTAAGTTCAGCGGGTGGTCTTGTCTGATCTCAGGTCCAAGGTTTTGATTGGTTTTCCTGCTGTGGCAACAGGCGGAGCGCCCGGTGATATGGGAGACGACAGCCGATATGTGAGCGTGAGCCACCTACCATGCTGGCGCCCCGATCGAATGGGGTCCCGCCGCGAGCCCTGCGCTTCAGCCGACCCGCTCTTCCGAAAGGTGAGCGAGACGGCCACATTCGTCCAAACCGCTTCCAAAATGAAAGGGTGGGCGAGGGGGTGAGCGGACGCTGAGACAGGCATGCCCTTAGCCGAGGCCGTGGGCGCAATATGCGTTCAAAGATTCGATGATTCACGGAATTCTGCAATTCACACTACGTATCGCATTTC
+
IHIHIGHHIIIIIIIIIIIIIIIIIIIIIIHIIIIIHIIIHGHIIIIIIIIHHIIIIIHIIIIIIIIIDHHIHIIIIIIIIIIIHHIGIIIIIIIIIIIIIIIIIIIIIIIIIIIIIIIHIIIIIIIIIIIIIIIIIIIIIIIIIIIIIIIIIHHHIIIHIIHHIGHIIIHIHIHIIIIIIIIIIIIIIIIIHIH?HHHHHHIHIIIIIIIIIHIIHCIHHEEEG?AIIGIIIIHHHIHIHHHIIIIIIIIIIIIIIIIIIIIIIHIIIIIIIIIIIIHHIHIIIIHDIIIIIIIIIIIHHHHGHGHGIIGHIIIIIIIIIIGIIIIIIIIIIIIIIIIIIIHIIIIIIIIIHIIIIIIIIIIIIIIHI
@HISEQ:711:H5NNWBCX2:2:1101:6788:12926:ATCTCGTA
TTAAGTTCAGCGGGTAGTCTTACTTGATTTGAGATCGAGTTTAACAAGGGTTTTTGAAGACTCTTGTGAAAATCCTGCATCAGTCAGCCAAAATGGTCAAACTCCCTTTATGTTAGCTGCAGCAAAAGTAATAATCCGTTTGACGGGACTAAATGAATATGCTTTTAGCTCAGGAGAAAGTCCAGCTGCACCTGCATTTCAAGCAACCCGCCTCCAATCTCAAGAGATTAGTGTTGGGATTGCTCAAGTCCAAAGTCTTTCTTCAAAAAAGAAAAAAGGCTTTGAGGTGTTTACTGATACTCAAACAAGCATGCTCTTCGGAATACCAAAGAGCGCAATATGCGTTCAAAGATTCGATGATTCACTGAATTCTGCAATTCACATTACGTATCGCATTTC
+
IIIIIIIIIIIIIIIIIIIIIIIIIHHIIIIIIIIIIIIIIIIIIIIIIIIIIIIIHHIHIIIIIIIHIIIIIIIIIIIIIIHIIIIIIIIIIIHHHIIIIIIIIIIIIIIIHIIHIIIIIIIIIIIIIIIIIHEHHHHHIIFHCEHHHHICHHEHIHIHIIIIIHHCHIIIIHIIEHHHIIHHHIIIIIHIHIIIIIIIIGIIIHHEFHIIHHIHCHHGIHHEHEIIIIIGHHHHHGHFGIIIIIIHHCIIIGIHIHIHHIFIIIIHHHIIHEIHIIIIIIHIIIHIHEIHIIIIIIIIHIIIIIIIIIHIIIIIIIIIIIIIIIIIIHHIHIIIIIIHIHIIIIIIIIIIIIIIIIIIIIIIIIIIIIIIIIIIIIIHIIIIIIIIIIIIIIIIIII
@HISEQ:711:H5NNWBCX2:2:1101:7983:12986:ATCTCGTA
TTAAGTTCAGCGGGTATCCCTACCTGATCCGAGGTCAACCTGTAAAAATTGAGGGTTGTTGGCAAGTAGACCTACCGGACTCAATCGCGAGGAGTATTACTACGCGTAGAGCCGACAGGCACCGCCACTGATTTTAGGGGCCGCGAGACCGCGAACCCCAATACCAAGCGAGAGCTTGAGTGGTTATAATGACGCTCGAACAGGCATGCCCCCCGGAATACCAGAGGGCGCAATGTGCGTTCAAAGATTCGATGATTCACTGAATTCTGCAATTCACATTACTTATCGCATTTC
+
IIIIIIIIHIIIIIIIIIIIIIIIIIHIIIIIIIIIIIIIIIIIIIIIIIIIIIIIIIIIIFIIIIIFHHIIIIIIIIIIIIIIIIIIIHIIIIIIIIIIIIIIIHIIIIIIHIIIIIHIIIIIIIIIIHHIHIIIIIIIIIIIIIIIIIIIIIIHIIIIHIIIIIIIIIIIIHIIIIIIIIIIIIHHGIIHHIIIIIIIIIIIIIIIIIIIIIIHIIIIIIIIHCIIIIHIIIIIIHIIHIIIIIIIIIIHIIIIIIIIIIIIIIIIIGIIIIIIIIIIIIIHIIIHIIIIII
@HISEQ:711:H5NNWBCX2:2:1101:8513:12977:ATCTCGTA
TTAAGTTCAGCGGGTATCCCTACCTGATCCGAGGTCAACCATAGAAAAATTTGGGTTTTGGCAGAAGCACACCGAGAACCTGTAACGAGAGATATTACTACGTTCAGGACCCAGCGGCGCCGCCACTGATTTTAGAGCCTGCCATTACTGACATAGACTCAATACCAAGCTAAGCTTGAGGGTTGAAATGACGCTCGAACAGGCATGCCCCCCGGAATACCAAGGGGCGCAATGTGCGTTCAAAGATTCGATGATTCACTGAATTCTGCAATTCACATTACTTATCGCATTTC
+
HIIHIHIIIIIIIHIIIIIIIIIIIIHIIIIIIIIIIIIIIIIIIIIGIIIIIIIIIIIIIIIIIIIIIHIIIIIIIIIIIIIIIIIIIIIIIIIIIIIIIIIIIIIIIIIIIIIIIIIIIIIIIIIIIIIIIIIHIIIIIIIIIIIIIHHIIIIIIIIIIIIIIIIIIIIIIIIHIIIIIIIHHHIIIIIIIHHIIIIIIIHIIIIIIHIHIIIIIHIIIHEHHHHIIIIIHHCHHHHGIHIHHIIIIGIHIIHIIIIIIIIHHHIGIIHGHIIHIGHIIIIIHIGIIIIII
@HISEQ:711:H5NNWBCX2:2:1101:9121:12922:ATCTCGTA
TTAAGTTCAGCGGGTAGTCCTGCCTGATTTGAGATCAAGTTTGTCACACATCAACGTGTTTTTTGTCCAAAGACAATTAGAAGCAATATGACCTTTTACAAATGAAGGCACCATGTGAAGATGTAGATAAATTATCACACCTAATGAACCAACAAAGGCACTGCTAATACATTTCAGGAGAGCTGGCATTCAAAGAGAAGTTGAAAGCCTGCAAGAAATCTCCCACATCCAATCTGTAACCAAAGTGGCACAGTTGATAATTTAATGATACTCAAACAGGCATGCTCCTTGGAATACCAAGGAGCGCAAGATGCGTTCAAAGATTCGATGATTCACTGAATTCTGCAATTCACATTACTTATCGCATTTC
+
HIIIIFHHHFHIHIIIHHHGIGIIIGHIGIGHEHIIIEHEHIIIIIIIIIGIHHFHHHIIHIIIHHIGHIHFHHFIGEHHIIFHIIIIGGHIIIIHIIGHIIHEHCGGHEHIIIIHIIHHHIIIHIIIIHIIIIIHHHHGHEHHHGHGGEHHHIIIHFHHHHHHHFHIHIGEHHEFEHHHGHHGGCHHIIHHHIGHHIIHEFEIHHCE?HACHHHGGH@C?/CGFC</D/<@HHFEC<<0EHGFC0C1ECDCGGECCHGHHIGHHHFH?C<F?EHCHFEC@HFHGIHHFCIHHEHHIHHFCGDIHIHHHDFHCFGEHFHG?HGFHCEGIHFHHIHHGF?EH@@HHHHHHHHEFFFHHHGHHHGHCGHIIG
@HISEQ:711:H5NNWBCX2:2:1101:11461:12853:ATCTCGTA
TTAAGTTCAGCGGGTAGTCTTACTTGATTTGAGATCGAGTTTAACAAGGGTTTTTGAAGACTCTTGTGAAAATCCTGCATCAGTCAGCCAAAATGGTCAAACTCCCTTTATGTTAGCTGCAGCAAAAGTAATAATCCGTTTGACGGGACTAAATGAATATGCTTTTAGCTCAGGAGAAAGTCCAGCTGCACCTGCATTTCAAGCAACCCGCCTCCAATCTCAAGAGATTAGTGTTGGGATTGCTCAAGTCCAAAGTCTTTCTTCAAAAAAGAAAAAAGGCTTTGAGGTGTTTACTGATACTCAAACAAGCATGCTCTTCGGAATACCAAAGAGCGCAATATGCGTTCAAAGATTCGATGATTCACTGAATTCTGCAATTCACATTACGTATCGCATTTC
+
IIGIIHHIIIHHHDHHIHHGHHIIIGHIHIIIIIIIIGIDHGHIGHIIHIHIIHIHIIHIIIIIHIIGHIIIIIHHIIIHEHGIHIHIIGIIIIHEEHIHIIIIIIHIIIIIIIIHGIEHHIHIIIIGEHHGIIIIIIIIIFHHHHHIIHHIIIHHIHF/DHIIIIIIIIIIHHFFEHHIHIHHHHHIHHHFHIHGIIIHHHGHGHHHHHDHIIIIIHHHFGHEGIIGIIIIIHIIHIIIGFHIIIIIHEEIIHIHIIIGHFHIIIHIHHIIHIIGGIIIIGGIHHIHIHIIIIIIIIIGIIHHGIHIIHIIIIIIIIHIIIIIIIHIIHGIIIIIHHIIIIIIIIIIIIHGIHIIIIIHIGIIGIIHIIIIIIIIIIHIIGIIIHHHHEHIIIIIHIH
@HISEQ:711:H5NNWBCX2:2:1101:11846:12830:ATCTCGTA
TTAAGTTCAGCGGGTAGTCCTACCTGATTTGAGGCCAGATCATAAAAAATTGCCCAAGGGCGATTAGAAGCTGACAACTATGCCTTTCTTATCCCGGCCAGCCGCATTGCTGCAACTGTCCTCAACGAAATACTTATCACGTTGAGTGGAACCGATTACGAAAAGGGTCTGCTAATACATTTCGAGCGAGCCGCAACAAAGCAGCAGCACTCACGTCCACGCCGCTAGCCACTATTAAGAAAGCTAGAGGGTGAGAGTTTCATGACACTCAAACAGGCATGCTCCTCGGAATACCAAGGAGCGCAAGGTGCGTTCAAAGATTCGATGATTCACTGAATTCTGCAATTCACATTACTTATCGCATTTC
+
HDFFH@GE1<<C<CEEHGHEHEHIIHH1@GFG?11@@FH<FC<<<F<<CFHCHCHD1<EGHDCHFCHCGEH?1<1C1FEHHHHEEHEHHH1FG?F0//FDFHHEEC00<<FH?HEEE?DHHHEEHFHECHEC==00<FH@C@DEE?/DDGGHHHEFFGGEH@DD@DCGE???FAHHHGG@FGCGF?@EIHIHIIHFF@EHHHIIHGH?@@AHFDEEIHDIHIIIIIIFIIHHHF?EHIIIIHGIIIIIIIIHIIHG?EEHHHGEEEFGHEHHIIIGGIIHHIIHIHHHHIHIIIHEECIHHD??HHHDHHIHHHIHIIIIIHIIIHGGIIHIIIIIIIIIGIIIIIIHIIGHHHIIGIIIHHIIIHH
@HISEQ:711:H5NNWBCX2:2:1101:14045:12914:ATCTCGTA
TTAAGTTCAGCGGGTATCCCTACCTGATCCGAGGTCAAGCGTAAAATGGTAGACTTGTGGATGCCACCGTCAGCAGTGGAGAGCGCAAAATGTGCTGCGCTCCCACACAGGACGGCGGGCTGCCAATGCATTTGAGGCGAGTTCACGCGCGCAGCGGAACAAAACGCCCAACACCCAGCAGGGCTGGAGGGTACAAATGACGCTCGAACAGGCATGCCCCATGGAATACCAAGGGGCGCAATGTGCGTTCAAAGATTCGATGATTCACTGAATTCTGCAATTCACACTACTTATCGCATTTC
+
IIIIHFFHIIIIIGHIIIIIIHIGIIHIIIIIIIFIIIIIIIHHHIHIIHIIIIIIEHGHHIIIIIIGHIIIIIIHIHHIIIHIIIIHCHHHIIIIIIIIHIIIIIIIHIHHHIIIIHIHHHIIIIHHIHIHHHIIIHHHIIHHIIIIIIIIIIIIHIHIHIIIIIIIIHHHIHIIHIHFHHIIIIIIIIIHHHGIIGHHHHIIIIIHIHHGHIIIIHEHIHIIIIHIIIIHHEHIIIHIHHIHIGIHHGIIIIIIGIIIIIIIIIHIHIHGIHIIIHIIIIIIIIIFHIIIIIIIIIIHII
@HISEQ:711:H5NNWBCX2:2:1101:15997:12941:ATCTCGTA
TTAAGTTCAGCGGGTAGTCTTACTTGATTTGAGATCGAGTTTAACAAGAATCGTTGCCGACCCTTGTGAAATCCTGCATCAGTCAGCCAATACGGTCAAACTCCCTTTATGTTAGCTGCAGCAAAAGTAATAATCCGTTTGACGGGACTAAATGAATATGCTTTTAGCTCAGGAGAATGTCCAGCTGCACCTGCATTTCAAGCAACCCGCCACCGATCTCAAAAAGATTGGTGTTGGGATTGCTCAAGTCCAAAGCTTTTCGATTAAAAAATCCAAAGGCTTTGAGGTGTTTACTGATACTCAAACAAGCATGCTCTTCGGAATACCAAAGAGCGCAATATGCGTTCAAAGATTCGATGATTCACTGAATTCTGCAATTCACATTACGTATCGCATTTC
+
HIIIIIFHIIIIIIHIIIIIIHHIIIHIIHIIIIIIHHIIIHHHIIIIIHHIIIIHIHHIHIIIHHIHEHIIIIIIHIHIIIHHHIIIHIIIIIHHGHIIIIIIIIIIHGIIHGHIIIIIIIIIIIIHIHIIGHIHIHHGHFHGCDHHHHIIHIGIIIHHIIHGHIHHIGHHHIIHHHIIHHIIIIIIIHIIIIIIIIIIIIHIHIHGIIIIIIIIHHEHFEGCFIIHHGIHIHHHHGHFIIHGEHHIHHHFCHIHGHHHIIHIIHIHHIIIHIIIGIIIIIIGIIIIIIIIIIIIIIIIIIHIHIHHGIIIIIIIHIIIHHHGIHIIHHEIIIIIIIGIIHHGGHIIGGIIIIIIIIIIGIIIHIHHHIIIIHGIIIHIIIHHHHIHHIIIIIIHIII
@HISEQ:711:H5NNWBCX2:2:1101:19766:12908:ATCTCGTA
TTAAGTTCAGCGGGTAGTCCTACCTGATTTGAGGTCAGATTTCAAATTACATTGACCGCCGCTCCACAGGCGAGTCGTGGGAGGACACCAAAAGGGGAACTTCTCGGTCGAGCGAGGATGGTACAACGCCCAGTCGAGTTCGACCCACAGGTCCAACCGATGCATTTGAGGGGAGCCGCCTCACGGCAGCAGGCCCCCAACTCCAATCCCCAGTCCCGCACGAAACGGGAGGGGTTGATGACTTCAAGACACTCAAACAGGCATGCTCCTCGGAATACCAAGGAGCGCAAGGTGCGTTCAAAGATTCGATGATTCACTGAATTCTGCAATTCACATTACTTATCGCATTTC
+
IIIIIIIIIIIIHIIIIIIIIIIHIIIIIIIIIIHIIIIIIIIIIIIIIIIHIHHIIIIIIIIIIIIIIIIIIIIIHIIIIIIIIIIIIIIIIIGIIIIIIIIIIIHIIIIHIIIIIIIIHIIIHIIHIIHIIHHIIIIIHHIIIIIIIHHHIIIIIIIHHIHIHIIHHHIHHIGIIIIIIIIIIIIIIIIIIIIIIIHIIIIIIIHIIIGHHHIIIIHHHF?GDIIIIIHIHIIIIIIIHHIHIIHIIIIIIIIGIIIIIIIIHHIIIHIHIIIHIIIIIHEIIIGIIIIIIHIIIHIIIIIIIIIIIHIIIIIIIHGGIIIIIIHIIIGIIIIIIHHIIIIHIIIIIII
@HISEQ:711:H5NNWBCX2:2:1101:1872:13189:ATCTCGTA
TTAAGTTCAGCGGGTAACCCTACCTGATCCGAGGTCAAACTTAGAGAGTAAGGTTTGACGGCAGGCCTCCACCGGGTCCCGAAGCGAGCTGTAATACTACGCAGGGGGAGCCGCGGCAGGACCGCCACTTCATTTCGGGGCCTACGGGGGATAGCACGAGGCTTCCCGTAGTGCCCCAACGCCGGGCCGGAACAGCACCTAGATGCTGGACAGGCTCGAGGGCAGAAATGACGCTCGGACAGGCATGCCCGGCAGATTACTGCCGGGCGCAATGTGCGTTCAAAGATTCGATGGTTCACTGAATTCTGCAATTCACATTACTTATCGCATTTC
+
IIIIHIIHIHIIHIIHIIIIIIIIIGHHIIEGCEHHHHIIHHIIIIIIIIIHGIHIH?GHIIHHHHHGHIIIIHHHIH@HHHIEHHFHHEHHHIIIIIHIIIIIIIGHHIIIIIIDHIGHIIIHIIIIIIIHIHIIIIHGHIIIIHIIHIHHIHIHIIGIIIHIIIIIHHHHHFIIIIHIHIIIIHHIHIHHIIIIHIIHHHEIIIIIIIIIIHHIIIIIIHIIHHHIHHCIHIIIHIIIIIGIIIIHIIIIHIIIIHHHHHHIHIHIIHHGFCEIIIIIIIIIIHIIHIIIIIIIIIIIIIIIIIIHIHIIIIIIIIIHGIIIIIIIIIHII
@HISEQ:711:H5NNWBCX2:2:1101:8025:13192:ATCTCGTA
TTAAGTTCAGCGGGTAGTCCTACCTGATTTGAGGTCAGATTTCAAATTACATTGACCGCCGCTCCACAGGCGAGTCGTGGGAGGACACCAAAAGGGGAACTTCTCGGTCGAGCGAGGATGGTACAACGCCCAGTCGAGTTCGACCCACAGGTCCAACCGATGCATTTGAGGGGAGCCGCCTCACGGCAGCAGGCCCCCAACTCCAATCCCCAGTCCCGCACGAAACGGGAGGGGTTGATGACTTCAAGACACTCAAACAGGCATGCTCCTCGGAATACCAAGGAGCGCAAGGTGCGTTCAAAGATTCGATGATTCACTGAATTCTGCAATTCACATTACTTATCGCATTTC
+
HEGHIIIHIIHIIHHCEHHFHHIIHHHIGEE1CEDEHHFHHIIIIIGICHHFHEHECHIHHDHDHHCDHHH<ECHHHHC=CHEEHHHHE@HHHEHEDHGIIIGFIIIHE?HHHIH<HHCHHI?HFHIGIH<EH<EEHGIHHHH=GDHHHEHHGHIIHHHHIEHHHHGHG5GGHDHEE<HHG=@HHGGCHEE..-9HEC?@EHGEFCHHHIHIHE-FCE/GECF/EHGEHHHEHF<0GEHHGC111FHD<<111GGFGHHFF@GG@GC/<0CF<HF1C?HHFHEEC<FCFD/HIHHH@?EHGIIHCIIIFEEIHIIIHHFECHEHE@EED?HHEFHGFCFHHD<HHFEHCHE
@HISEQ:711:H5NNWBCX2:2:1101:8407:13122:ATCTCGTA
TTAAGTTCAGCGGGTAGTCTTACTTGATTTGAGATCGAGTTTAACAAGAATCGTTGCCGACCCTTGTGAAATCCTGCATCAGTCAGCCAATACGGTCAAACTCCCTTTATGTTAGCTGCAGCAAAAGTAATAATCCGTTTGACGGGACTAAATGAATATGCTTTTAGCTCAGGAGAATGTCCAGCTGCACCTGCATTTCAAGCAACCCGCCACCGATCTCAAAAAGATTGGTGTTGGGATTGCTCAAGTCCAAAGCTTTTCGATTAAAAAATCCAAAGGCTTTGAGGTGTTTACTGATACTCAAACAAGCATGCTCTTCGGAATACCAAAGAGCGCAATATGCGTTCAAAGATTCGATGATTCACTGAATTCTGCAATTCACATTACGTATCGCATTTC
+
HHHIIIIIIIIIIIHIIIIIIIIIIIIHIHIHGHHGIIHHIIHHIIIIGHIIIIIHIHIIHIIIIHIHHIIIIIHGIHIIIIIIIIIIIIIIIICGHHHIIHHIIIIIIIIIIHHIIIIHIHIIIIIIHIIIIIIIIHIIIIIGHIIIIIIIIIIIHHIIHEHHIIHIIHHHIIIFHHIHGHIIIIIIIHIIIIIHIIIGIIIIIIHIIIIIGHHG?GDHIHIHHIIHGHFHIHHIIHCHHHHIHIHHFHFIIHEGDIGHIIIIHIIIIIIHIIIIHIGIIIIIHIIIIIIIIGIIHIHEIIIIHIHIIIHIFHGIIIHHHHIIHEHIHFGIIIIIIIIIIHIIIIIIIIIIHHIIIHIIIIIIIHHEIIIIIIGHIIIIIHIIIHIIIIIIIIIIIII
@HISEQ:711:H5NNWBCX2:2:1101:11923:13215:ATCTCGTA
TTAAGTTCAGCGGGTAGTCTTACTTGATTTGAGATCGAGTTGAACAACACATAAAGTGTCGTAAAATCCTGCATCAGTCAGCAAAGAGGACAATTATCCTTTATGTTAGCTGCAGCAAAAGTAATAATCCTGTTTGACGAGGACTAAATAGATATGCTTTTAGCTCAGATAAAAGTCCAGCTGCACCTGCATTTCAAGCCGCCCGCCTACCAGTGAAGGTCGTTGGGATAGCTCAAGTCCACCCTCCCTTTTTTTGTCAAAAAGAGAGGTTGAGGTGTTTACTGATACTCAAACAAGCATGCTCTTCGGAATACCAAAGAGCGCAATATGCGTTCAAAGATTCGATGATTCACTGAATTCTGCAATTCACATTACGTATCGCATTTC
+
IHIHGHIIIGIIHIIIIHHIIIIIIIHHHIIGHFHHHHIIIIIIIIIIIIIIIIIIFHIIIHHIIHIGHIIGIIIIHIHIIIIIIHHGHIIIIIIIIIIIIIIIIGHIFHHIGIIGIHHIGIIIIIIHIIHIIIIHHHHHHHHHIIIIIIIIIIIIIEHHIHEHHIIICHIIIIIIIHHHHIHGIHIIIIIIIIIIHHIIHIIIIIGIIIIHIHHHFHIHHIHIGHEIIIHIHHHCEFIIHHHIHHGGIIHGHHEHHHHEHEIHIGIHIHHIIHIHIIIIIIHIIHHHFIIIHHIIIIIHIHIHHHIIIIIHHEIIHGGIIIGIIIIHHHFIIIIHIIHIIIIIIIIIIIIIIIIIGIIIIIHIIIIIIIIHGHIIIHHIIIIGIHI
@HISEQ:711:H5NNWBCX2:2:1101:14849:13108:ATCTCGTA
TTAAGTTCAGCGGGTAGTCTTACTTGATTTGAGATCGAGTTTTACAAGAATCGTTGCCGACCCTTGTGAAATCCTGCATCAGTCAGCCAATACGGTCAAACTCCCTTTATGTTAGCTGCAGCAAAAGTAATAATCCGTTTGACGGGACTAAATAAATATGCTTTTAGCTCAGGAGAATGTCCAGCTGCACCTGCATTTCAAGCAACCCTCCACCGATCGTAAAGACTGGTGTTGGGATTGCTCAAGTCCAAAGCCATTCAAAACAAATTGAAGTCTTTGAGGTGTTTACTGATACTCAAACAAGCATGCTCTTCGGAATACCAAAGAGCGCAATATGCGTTCAAAGATTCGATGATTCACTGAATTCTGCAATTCACATTACGTATCGCATTTC
+
IIIIGGHIIIIIIHIIIHIIIIHIIIIIIIHIIHIIHIIHHHIIHIHIHIHHHIIIIICDHIGHIIIFHIIIIIIIIIIGIIIHIIIIIHIIIHIGHHIIIGHIHEHIHIHIHHHHIIIIHHHIIIIHIIGIIGHIIEGGDHHHHIIIGIIIIIHIIIIIHIEHHHHIIIHHHIICHIIIIIIIIIHIIIIIIIIIGHIHHIHHIIHIHIHGHIIIHGIIIIHGA@GCGIHIIHHIIGIHIHHGIHHFEGIHIIIIHGHHHHHIHHIIIHIHIIIHIHHIIHIIHIIIIHIIIIIIIIHHIIIIIGIHIIHIIHIIIIIIGIHHHHIIIIIIIHGGIHIHHHHIIIHHHIIIIIIHIHHHHHIIIIIIIIIHFGHHHHGHHIHIHHHHIIIIII
@HISEQ:711:H5NNWBCX2:2:1101:20123:13059:ATCTCGTA
TTAAGTTCAGCGGGTTTTCTTGCTCGATTTCAGACCAAATTATCAGAACAGCCATGCCAGAAGCAAAAGCCAGAACTGTGTAAATTGTGGTATTCGCACGTCGCAAAACGAGGAAATTTTAGCAGCAGTAAAGCGTAAACGAGTTGTAAGCGCTTCAAAGCCACCAGGTTATTCCTGTTATGTGGGGACAAAATCATTTTAACCTTACTGTCAACAAGACGATTATTCGGCTGAAATGATAAATCATTTCTCTATAGAGCCTGGTTTGCAGATTTTTAATGATTCTGAAACGAGCATGCTTCCCGGAATACCAGGAAGCGCAATGTGCGTTCAAAGATTCGATGATTCACTGAATTCTGCAATTCACACTACTTATCGCATTTC
+
HIHIIHIIIIIIDHEHHIIIIHIIHDHHFHHHIGHIIIIIIIGHIIIHHGHGIIGIIIHIIIEHHIIGHHIHIIIIIIHHEHHHIIHIIIIIHHHFHHHHHIIHGHIIIIIGHIFHHIIIFHHIIGHIIIGHEHHIHHIEEEHDGEHIHHGH<GHIHHHHIIIIIHCAGHIIIIIIHGHHFFGHGHIHHHHHIIHHGHHHECHIHIHHFHIIHIIIIIHIIHFGDHCIIIIIIIIHIGHIHHCE?F@HHIIHIIIIIIIHIIIIHIIIHIIIHIIIHFIIIIIIHIIIIIIIIIIIIIIHHIIIIIIIHHIHIIIIIHIHIIIHIHHHHHEIIIIIHFEGIIHIIIIIIIIIIIIGIIIHIIIIIIHHIIHHIHIIIIIIHGII
@HISEQ:711:H5NNWBCX2:2:1101:3478:13468:ATCTCGTA
TTAAGTTCAGCGGGTATCCCTACCTGATCCGAGGTCAACCTTAGAAATGGGGTTGTTTTACGGCGTAGCCTCCCGAACACCCTTTAGCGAATAGTTTCCACAACGCTTAGGGGACAGAAGACCCAGCCGGACGATTTGAGGCACGCGGCGGACCGCGTTGCCCAATACCAAGCGAGGCTTGAGTGGTGAAATGACGCTCGAACAGGCATGCCCCCCGGAATACCAGGGGGCGCAATGTGCGTTCAAAGATTCGATGATTCACTGAATTCTGCAATTCACATTACTTATCGCATTTC
+
IIIHIHIIIIIIIIIIIIIIIIIIIIIIIIIHIIGHIIIIIIIIIIIHHHGHIIIIIIIHHIGIIIIFHIIIGIIH<HHIIIIIIIIIIIIIIIHIIIIIIIIIHIIIIIIIIIIIIHIIHHIIIIIIIIIIIIIIIIIIIIIIIIIIIIIIIIIIIIIIIIIIIIIIIHHIIIIIHHIIIHIHIIIIIIIIIIIIHIIIIIIIIIIIIIIIIIIIIIIIIIHIHHHHHIIIIIIHFEIIIIIIIIHHGIIIIIIIIIIIIIIIIIIIIIHIIIIIIIIIIIIIIIIIIIIIIIII
@HISEQ:711:H5NNWBCX2:2:1101:4499:13324:ATCTCGTA
TTAAGTTCAGCGGGTAGTCTTACTTGATTTGAGATCGAGTTTAACAAGAATCGTTGCCGACCCTTGTGAAATCCTGCATCAGTCAGCCAATACGGTCAAACTCCCTTTATGTTAGCTGCAGCAAAAGTAATAATCCGTTTGACGGGACTAAATGAATATGCTTTTAGCTCAGGAGAATGTCCAGCTGCACCTGCATTTCAAGCAACCCGCCACCGATCTCAAAAAGATTGGTGTTGGGATTGCTCAAGTCCAAAGCTTTTCGATTAAAAAATCCAAAAGCTTTGAGGTGTTTACTGATACTCAAACAAGCATGCTCTTCGGAATACCAAAGAGCGCAATATGCGTTCAAAGATTCGATGATTCACTGAATTCTGCAATTCACATTACGTATCGCATTTC
+
GHHHIHHIIIIICHHIIIIIHIIIIIHIIIIIGIIIIIHHHIIIIHIIIEHIIIIIIIIIIIIIIIHFHHHIIIIIIIIIIGHHIIIIIIIIGHI<DHIIIIIIIIIIIIIHIIHIIIHHIIIIGIIIIIIIIIIGIIIHIHIIHIIHHHH?GGIIHIIIHIIHHHEHHHIIIIHIGHIHIIHHIIIHGHIIIIIEIGIHIHHIIIGIIIE@HIGHEE-IHHF?H@CEEEA@IHHEHHG@EHHIHGHHIHIHCE?IHHHIHGHIHIIHHHHFHIHHGIIIIIIIHHEFGHHHHFIIIIHGIIIHGHH@1IIHIHIHIIHGCHHIIFEHIFHIHIIIIIIHGHEHEIHIHHGGIHIIIIIIIHIIIIIIIHIHHEHCIIIHHHHHIIGIIIIIIIIIIHI
@HISEQ:711:H5NNWBCX2:2:1101:4599:13294:ATCTCGTA
TTAAGTTCAGCGGGTATCCTTACCTGATCCGAGGTTAAATCTTAGGTTTTTAGGCCCAAATCAACAATCGACAGAATGCCGGCTGAGCCACTAAAGCGTGTGACAGAGCTCCATACGCTCGGGCATCAAGACTCGACATCGCCACTGCATTTCAAGCCTGTCCATGAAAAGAACAATTGGCTCAACAACCAAGCTGCGCTTGAAGGTGGTAATGACGCTCGGACAGGCATGCCCTCCGGAATACCAGAGGGCGCAATATGCGTTCAAAGATTCGATGATTCACGGAATTCTGCAATTCACATTACTTATCGCATTTC
+
HIIIIIIIHIIIHHIIIIIIIIIHIHIIIIIIIIIIIIIIIIIIIIFHHIIHIIIIIIIIIIIIIIHDGHHHHIIIIIIIIIIIIHHIIHIIHIIHIGHHIIIIIIIIIHHIIIIIIHHIHFIIIIIIIHHHHIIIIIIIHIIIIIIIHIIHIIIIIIIIIIIIIIIIIIIIIIIIIHIHIIHHHHEHIHHHIIIIIIIIIIIIIHHHIIIIIIIIIIHIIIIIIIIIIIIIHGIHIIIIIIIHIIHHFHIHHHIIIIIIIIIIIIIIIIIIIIIIIIIIIIIIIIIIIIIIIHIIIIIIIIIIIIHEHIIHIIIII
@HISEQ:711:H5NNWBCX2:2:1101:6680:13278:ATCTCGTA
TTAAGTTCAGCGGGTAGTCTTACTTGATTTGAGATCGAGTTGAACAACACATAAAGTGTCGTAAAATCCTGCATCAGTCAGCAATGAGGACAATTATCCTTTATGTTAGCTGCAGCAATAGTAATAATCCTGTTTGACGAGGACTAAATAGATATGCTTTTAGCTCAGATAAAAGTCCAGCTGCACCTGCATTTCAAGCCGCCCGCCTACCGGTGAAGGTTGTTGGGATAGCTCAAGTCCACCCTCCTTTTGAAAAATCAAGAGGAGGTTGAGGTGTTTACTGATACTCAAACAAGCATGCTCTTCGGAATACCAAAGAGCGCAATATGCGTTCAAAGATTCGATGATTCACTGAATTCTGCAATTCACATTACGTATCGCATTTC
+
HIIIIIIHHIIIIHHIGIIHHHHIIICHIIIIHIHHHHIIIHHIIIIHFHHHHIIIEHIIHHEHHHIIIHIGIIHHIEHHHIIIIIGHHII?GHHHIEHHHHIIIIIIIHHHHHIGHHFIHHHHHHFEGHIHHIIIHGHHHIGIHHFHHHEHIHIEHHIIIHHEHHHHCHHIHGFGHF@FHHHEHG@GHIIIIIH@HHHIIIIIIHIIEIIIHHIHEEB9EHEFHIHGCE?HGEHIHE<E@C/EHHHF@HHHHHFHHHHEFHC?HHEIIIIIHHHHG1HGEGHHHHHEHHHIIIHHHEIGHHDHDHGIIHHCIHG@C=HDHHGHHIIIHGGIHHHHFHIIHHHHHHFHHEIHHIHIIIIIIIGIIIIIHEHIHHDHGEHHIIHHHH
@HISEQ:711:H5NNWBCX2:2:1101:7845:13342:ATCTCGTA
TTAAGTTCAGCGGGTAGTCCTACCTGATTTGAGGTCAGAGTCAAAAATTGCCCGAGGGCGATTGTAAGCAGTCATCACAACCTTCACCGACGAAACTTATTACGCCGACTACGGTGCTATCCCGCTAAGTCTTTTAAGGCGAGCCGGCAGAGCGGCAACACCCAAGTCCAATCTCCTCGGAAACCCGAGGGATTGAGTCTACATGACACTCAAACAGGCATGCCCCCCGGAATACCAGAGGGCGCAATGTGCGTTCAAAGATTCGATGATTCACTGAATTCTGCAATTCACATTACTTATCGCATTTC
+
HIHHGHHHIIIHGDHIIIHHIHIIIICHHHIGHIIIIHEEGHHHIIIIIIIHIIIHIGHIIIIIIHIHIGHIHIIIGIIIIIIIIIIIIIIIIIIIIIHIIIIIIIIIIIIIHHIIIIIIIIIIIIHIIIIIHIIIIIHIIHHIIIIIIHIIIIIIIIIIIIIIFIIIIIIIIIHIIIIIIIIIIIIIIHIIIIIIIIIIIIIIIHIIIIIIIIIIHIHIIIHGIIHIIIIHIIIIIIHEHIIIIIIIIIHIIIIGIIHIIIIIIIIIIIIIIIIHGHIIIIIIHIIIIIIIIIIIIHHHHHEIIIII
@HISEQ:711:H5NNWBCX2:2:1101:11069:13457:ATCTCGTA
TTAAGTTCAGCGGGTAGTCTTACTTGATTTGAGATCGAGTTTAACAAGAATCGTTGCCGACCCTTGTGAAATCCTGCATCAGTCAGCCAATACGGTCAAACTCCCTTTATGTTAGCTGCAGCAAAAGTAATAATCCGTTTGACGGGACTAAATGAATATGCTTTTAGCTCAGGAGAATGTCCAGCTGCACCTGCATTTCAAGCAACCCGCCACCGATCTCAAAAAGATTGGTGTTGGGATTGCTCAAGTCCAAAGCTTTTCGATTAAAAAATCCAAAAGCTTTGAGGTGTTTACTGATACTCAAACAAGCATGCTCTTCGGAATACCAAAGAGCGCAATATGCGTTCAAAGATTCGATGATTCACTGAATTCTGCAATTCACATTACGTATCGCATTTC
+
IIIIIIHIIIIIIIIIIIIIIIIIIIHIIIIHIIIIIGIIIIIIIIIIIIIIIIIIHIIGIIHIHIIGHHIHIIHGIIHIIGHIIIIIIIIIIHGFGGHHIIIIIHIIHIIIIIHHIHIIGIIIGHIHIIIIIIIHIIIIIIIFHGIIHHIIIIIHHHIIHIIIHHHIIIIIIIHHHIIIGIIIIIIGHHIIIHIIIIIIIIGHIIHEHHHHIHHH??FHHIIHIGIHHHHHHHHHHHIIIIIHFIIHHHIIIIGHIHIHHHHFE<HIHFHEIHHHGFHHIIIIIHGHHFHIIIIIIIIIHIHHHHIHHIIIIIIIIIIIIIIIIIIIHHHIIIHIIIIIIHIIGHIIIIHHGHIIIIIHIIHIIHIIIIIIIHIIHHIIIIIIHIIIIHEIIIIIIII
@HISEQ:711:H5NNWBCX2:2:1101:16581:13339:ATCTCGTA
TTAAGTTCAGCGGGTATTCCTACCTGATCCGAGGTCAACGTTCAGAAGTCGGGGGTTTTACGGCGTGGCCACGTCGGGGTTCCGGTGCGAGTTGGATTACTACGCAGAGGTCGCCGCGGACGGGCCGCCACTTCATTTCGGGGCCGGCGGTATACGGCCGGTCCCCAACGCCGATTTCCCCAAAGGGAAGTCGAGGGTTGAAATGACGCTCGAACAGGCATGCCCGCCAGAATGCTGGCGGGCGCAATGTGCGTTCAAAGATTCGATGATTCACTGAATTCTGCAATTCACATTACTTATCGCATTTC
+
IHHHIHIIIIIIIIIIIIIIHIFHIIIIHIIHIIIIIIIIIHGHIIHIIGHHIHIHHHHIIIIGIHHHIIIHIHIIIIIIHIIIIIIIIDHHHHIIIIIIIIIIIIIIIIIIIHIIIIIIIIGIIIIIIIIIGIIIIIIGIIIIIIIIHHIHHIHHHIIIHHHIIIIIIIIIIHHHIHHIIHHHIHIIIIIIIIHIIIIIIIIIIHIIIIIIIIIIHIHIIIIIIIIHIIIIIIIIIIHHHIHIHIIHHHIIIIIIHIIHIIIIIIIIIIIIIIIIIIIIIIHHIIIIIIIIIIIIIHHGIIIIIHII
@HISEQ:711:H5NNWBCX2:2:1101:19774:13430:ATCTCGTA
TTAAGTTCAGCGGGTAGTCCTACCTGATTTGAGGTCAGATTTCAAATTACATTGACCGCCGCTCCACAGGCGAGTCGTGGGAGGACACCAAAAGGGGAACTTCTCGGTCGAGCGAGGATGGTACAACGCCCAGTCGAGTTCGACCCACAGGTCCAACCGATGCATTTGAGGGGAGCCGCCTCACGGCAGCAGGCCCCCAACTCCAATCCCCAGTCCCGCACGAAACGGGAGGGGTTGATGACTTCAAGACACTCAAACAGGCATGCTCCTCGGAATACCAAGGAGCGCAAGGTGCGTTCAAAGATTCGATGATTCACTGAATTCTGCAATTCACATTACTTATCGCATTTC
+
HHIIFCG<GHIDH?/C0FCCH<<DCGEHHEC@CC<<DCCCGEGHHIHIHHHGH1FF<CCHHIHHH?HD<CGC?D/DCGHID?HHDHGHHIH@@C@0C/0<1<FEHF1GHHCH0/CCDHH0DDFDGFEECD/GHGG0?EHEFHHD@@:GDIEHF?FHHIHFEHHEGIIIIIIIGCHEGGCHHHGC@HDGHHHE9?EHHC@EEGAHHHGHHHHHIIGHC<@HHHD<D.D/EHGCHE?CHF1GFGD1C<<11C<11?HEGHIHGGIHHHCC/CHEHH?HF@D1FE@DHHCEFF/EC=CEFEGCHHEF<1FHHIGIHG@HHHCF@EHHEEHFD?FHEHGC1F1<010HF1HCF/E
@HISEQ:711:H5NNWBCX2:2:1101:20875:13252:ATCTCGTA
TTAAGTTCAGCGGGTATCCTCGTCTGATTTGAGGTCAAAAAGGTTTTGGGGTTTTCGTTGGCGACCGGCCTCCCGAGCAGGCAAACGAGAAAGATTTACTACGTCTACTGCCAGGCTGCTGGTTCGCTATCGTCGGGCAACGTTAAGGAGGGCGTGCCCCCCGAGAGGGGCCGACCCATCCCATAACCAAAGCGAGCTTTGAGGTGTTGCTGACGCTCAAACAGACGTGCCTCCCGGAATACCAGAAGGCGCAATGTGCGTTCAAAGATTCGATGATTCACTAGATTCTGCAATTCACATTACCTATCGCGTTTC
+
IIIIIHHHIIIIIIHHHIIIIIHIIIIIGIIIIIIIHIHIIIIFHHHIIIIHHHIIIIIHHIIIIIIHIIHHHIIHHHIGHIIIIIIIIIIIIIIIIIIIIIHHHHHIIIIIIIHIIIHHIIIIIIIIIHIIIIIIIHIHIHHIHHHIIIIHHHHIHHIIIIIIIIIIIIIIIIIIHIGIIIIIIIIIHIIEHHHGHHHIHIIIHIIIIIHHHIIIIGIHEHHHFIIIIIGIHIIIHHHIIIIHHCCHHHGHGIIIIIIIIIIIIHHIHIIIIIHHHIIIIIIHGIIIIIGIIIHIIIIIIIIIHHIIIIIHHII
@HISEQ:711:H5NNWBCX2:2:1101:5706:13645:ATCTCGTA
TTAAGTTCAGCGGGTAGTCTTACTTGATTTGAGATCGAGTTTAACAAGAATCGTTGCCGACCCTTGTGAAATCCTGCATCAGTCAGCCAATACGGTCAAACTCCCTTTATGTTAGCTGCAGCAAAAGTAATAATCCGTTTGACGGGACTAAATGAATATGCTTTTAGCTCAGGAGAATGTCCAGCTGCACCTGCATTTCAAGCAACCCGCCACCGATCTCAAAAAGATTGGTGTTGGGATTGCTCAAGTCCAAAGCTTTTCGATTAAAAAATCCAAAAGCTTTGAGGTGTTTACTGATACTCAAACAAGCATGCTCTTCGGAATACCAAAGAGCGCAATATGCGTTCAAAGATTCGATGATTCACTGAATTCTGCAATTCACATTACGTATCGCATTTC
+
IIIIIIIHIIIIHIIIIIIIIHIIIIIIIHIIIIIIIIIIIGIIIIHHHHIIGIIIIIIIIIIHHIIHHHHIIIIHIIIIHIIGIIIIIIIIIIHHHHIIIIHIIIIIIGHHHHHIIIIIHIHHHIIIHIHIHIIIIIHDGHIIGIIIIIHHIIIHHEHIHIIIIIHIIIGHCHCHIIGIIHIHHHHHHIHHIHIIHIIIGHIIIHGHGHHHIIHHEA@>8IIIHIIIIIHHHGCGEGHIHHHH?IGIHHIHHIIHIIIIHHFEHHG@HEHIHHHEHECIIHGIIIHIIIIIIIHHIHHEIIHGHIIIHIIIIHIIIIIIIIIIHHIIHHGIIIIIHIIIGIHFHHHHGHHHHIIIHHH?HIHIIIIIIIHHHIIIIIIIIHHIHHHDHHHHIIIIIII
@HISEQ:711:H5NNWBCX2:2:1101:7149:13709:ATCTCGTA
TTAAGTTCAGCGGGTAGTCTTACTTGATTTGAGATCGAGTTTACAAAGTCGGCCGAAGCCTGTCTTTGTGAATCCTGCATCAGTCAGCACAAGAACTAATCTCCTTTATGTTAGCTGCAGCAAAGGTAATAATCTGTTTTTTAGGCAGACTAAATAGATATGCTTATAGCTCAGAGAAAAGTCCAGCTGCACCTGCATTTCAAGTAACCCGCCACTTTTCGGTGAGGAAAAACGTTGGGATCACTCAAGTCCAACTCCCATTTCAAAAAAGAGATGGAAGTTGAGGTGTTTACTGATACTCAAACAAGCATGCTCTCCGGAATACCAGAGAGCGCAATATGCGTTCAAAGATTCGATGATTCACTGAATTCTGCAATTCACATTACGTATCGCATTTC
+
HFHHIIGHIIHCDHHGHE@CHEEGGHH@CEHIHIHFHCHEEHHIHIIIECEDHEE?EHHEF<<DHEE1GHIHH?CGHIG@HHIHEG@HGHGHHF?DFG?FHHEHHHHIHI1<FF?1CEFFHHHIHHCEHFGEHHHF<@GEH<G//D@EHHHHIHHHIIIHIC@H/DDAHHIHICHIE?@A?BEB@GGHHEGHHHHIH@GHHCE@AGFEHHCADHFG5=<HF8...6BE9.8-B6.GHFCD.FHG@7.GCC<///?F/DC<//EC<///</0<0EFEED0EG0EHHHEF11G<C<1EHHE@<11FIHEHFCG@</?HCHEFHD1<@CCFCCFC<?1D1@@CG@H@?F@C1<11FC?HC@@<@1D?HEF<HH@F<<?FF1D<<1CEGC/<<0=G@?HCIH
@HISEQ:711:H5NNWBCX2:2:1101:14116:13635:ATCTCGTA
TTAAGTTCAGCGGGTAGTCTTACTTGATTTGAGATCGAGTTGAACAACACATAAAGTGTCGTAAAATCCTGCATCAGTCAGCAATGAGGACAATTATCCTTTATGTTAGCTGCAGCAATAGTAATAATCCTGTTTGACGAGGACTAAATAGATATGCTTTTAGCTCAGATAAAAGTCCAGCTGCACCTGCATTTCAAGCCGCCCGCCTACCGGTGAAGGTTGTTGGGATAGCTCAAGTCCACCCTCCTTTTGAAAAATCAAGAGGAGGTTGAGATGTTTACTGATACTCAAACAAGCATGCTCTTCGGAATACCAAAGAGCGCAATATGCGTTCAAAGATTCGATGATTCACTGAATTCTGCAATTCACATTACGTATCGCATTTC
+
IEEHCF@GEHE<C<FCGHGCGGEHIIC@C@1<<FHHFEHCGHIEFHHHHECEHCHHG@GEH?<CEEHF<FHHIFHIGHIHHIIEH?CGHIIIHFEHHIIHEEHHIHIIEHHGHGFHICGHIIIGCHHHGHIIGEHIGHHHDCHIEHHCEHHHEEFGHH<FHH?HHHHEHHIIIHHF?FEFHEHIHHAGGHHHE@HHHH?HHD<EHHHIHIAHD<HFB-9.BB7::.HG9.?FCHDFEEHFHHGHEC<//@CEDD<0C?GF@F<00C0E@?D<<1<EF<D1HHD1<<G@<C<<<1HHHCIHHGF<0FDFHG1H?FHHIHHE<1<1CHC<GF@HEG?HCGC@IHFEHIIIH@FHHIHEEGCD<1EGHCCHFECCCCDHEGHE@C/HCE
@HISEQ:711:H5NNWBCX2:2:1101:15640:13704:ATCTCGTA
TTAAGTTCAGCGGGTAGTCCTACCTGATTTGAGGTCAGATTTCAAATTACATTGACCGCCGCTCCACAGGCGAGTCGTGGGAGGACACCAAAAGGGGAACTTCTCGGTCGAGCGAGGATGGTACAACGCCCAGTCGAGTTCGACCCACAGGTCCAACCGATGCATTTGAGGGGAGCCGCCTCACGGCAGCAGGCCCCCAACTCCAATCCCCAGTCCCGCACGAAACGGGAGGGGTTGATGACTTCAAGACACTCAAACAAGCATGCTCCTCGGAATACCAAGGAGCGCAAGGTGCGTTCAAAGATTCGATGATTCACTGAATTCTGCAATTCACATTACTTATCGCATTTC
+
IIIIIHIIIHIIIIIIIIIIIIIIIIHIIIIIIIIIIIIIIIIIIIIIIIIHIFHIIIIIIIIIIIIIIIIIIIEHIIIIIIIIIIIIIIIIIHIIIIIIIIIIIIIIIIIIIIIIIIIIIIHHHIIHHHIIIGIHIIHHIIIIIIIIIHHIHHIIIIIIIIIIHHIIIIIHGHIHIIIIIIIIIIIIIIIHHHIHIIIIIIHIIIHIIIIIIHHHIIIHIIHGGIIIIIHGHIIIIIIIIIHIIGIIIIIIHIIIIIIIIIIIIGIIIIIIIIIIIIIIIHHIIIIIHHIIIIIIIIIIHIGIHIIIIIIIIHIIIIIHIIHIIIIIIIIIHIIIIIHIIHHIIIIIIII
@HISEQ:711:H5NNWBCX2:2:1101:16803:13640:ATCTCGTA
TTAAGTTCAGCGGGTCTTCCTACCTGATCCGAGGTCAACCTTGGGTAAATAAGGCTTTTAACGGCCGGAACCCGCAGCACGCCCTGAGCGAGATGTATTACTACGCTCGGAGTGACTAGCGAGCCCGCCACTGGTTTTCAGGGCCTGCGGCAGCCGCAGGTCCCCAACACAAGCCGGGGGCTTGATGGTTGAAATGACGCTCGAACAGGCATGCCCGCCAGAATACTGGCGGGCGCAATATGCGTTCAAAGATTCGATGATTCACTGAATTCTGCAATTCACATTACGTATCGCATTTC
+
IIIIIGHIIIIIIHHIIIIIIIIIIIIIIIIIIIIIIIIIIHIIIIIGIIIIIIIIIIIIIIICHHIHIIIIIIIIIIIIIIIIIIIIIIIIIHHIEHIIIIIIIIIIIIIIIIIIIIIHIHHIIIIIIHIIIIIIIIIIIIIIIIIHIIIIIIIIIIIIFGIIIIIIIIIHIIIIIIIIIHIIIIIIIIIIIIIHIIIIIIIIIIIIIIIIIIIIIIIIIIIGIIIIIHEIIIH?IIHIGIHIIIIHHHIHIHIIIIIHIIIHIIIIIIIIIIIIIIIIIIIIIHIIIIIHIIIIIIH
@HISEQ:711:H5NNWBCX2:2:1101:17050:13746:ATCTCGTA
TTAAGTTCAGCGGGTATCCCTACCTGATCCGAGGTCAACCATAGAAAAATTTGGGTTTTGGCAGAAGCACACCGAGAACCTGTAACGAGAGATATTACTACGTTCAGGACCCAGCGGCGCCGCCACTGATTTTAGAGCCTGCCATTACTGACATAGACTCAATACCAAGCTAAGCTTGAGGGTTGAAATGACGCTCGAACAGGCATGCCCCCCGGAATACCAAGGGGCGCAATGTGCGTTCAAAGATTCGATGATTCACTGAATTCTGCAATTCACATTACTTATCGCATTTC
+
IIIIIIIIGIIIHIIIIIIIIIIIIIIIIIGIIIIIIIIHIIIIIIGHIIHIGIIHHIIHHIHHIIIHIIIIIIIIIIIIHIHIIIIIIIIIIHIIIIHHIHHIIIIIIIIIIIIIIIIIIIIIIIIIIHHHIHGHHIIIIIIIIIIIIIIIIIHIIIIIIIIIIIIIIIIIHHIIIIIIIIIIIIIIIIIIIIIIIIIIIIIIIIIIIIHIIIIIIIIHIHHIHHIIGHIIIHHIIIIIHIIIHIIHIIIIIHIIIHIIIIIIIIIIHIIIIIIIIHIIHIIHCHIIIIIHI
@HISEQ:711:H5NNWBCX2:2:1101:18189:13706:ATCTCGTA
TTAAGTTCAGCGGGTATCCCTACCTGATCCGAGGTCAACCTAGAAAAATTTGGGGTTGCTGGCCAGCATCTCCCAGGACCCTATAGCGAGAAAATTACTACGCGTAGAGCCGAAGAGCACCGCCACTGGTTTTAAGGCCCGCCAGACGGCGAAGCCCAACACCTAGCCAGGCTAGATTGGTATAAATGACGCTCGAACAGGCATGCCCCCCGGAATACCAGGGGGCGCAATGTGCGTTCAAAGATTCGATGATTCACTGAATTCTGCAATTCACATTACTTATCGCATTTC
+
IIIIIIIIIIIIIIIIIIIIIIIIIIHIIIIIIIIIIIIIIIIIIIIIIIIIIIIIIIIIIHIIIHHIIIIIIIIIIIIIIIIIIIIIIIIIIIIIIIIIIIIIIIIIIIIIIIIIIIIIIIIIIIIIIIIIIIIIIIIIIIIIIIIIIIIIIIGIIIIIIIIIIHIIIIIIIIIIIIIIIIIIIIIIIIIIIIIIIIIIIIIIIIIIIIIIIIIIIIIIIHFIIIIHIHHHHIIIIIIIIIIIIIIIIIIIIIIIIIIIIIIIIIIIIIIIIIIIIIIIIHIIIIIIIII
@HISEQ:711:H5NNWBCX2:2:1101:20486:13660:ATCTCGTA
TTAAGTTCAGCGGGTAGTCCTACCTGATTTGAGGTCAGATTTCAAATTACATTGACCGCCGCTCCACAGGCGAGTCGTGGGAGGACACCAAAAGGGGAACTTCTCGGTCGAGCGAGGATGGTACAACGCCCAGTCGAGTTCGACCCACAGGTCCAACCGATGCATTTGAGGGGAGCCGCCTCACGGCAGCAGGCCCCCAACTCCAATCCCCAGTCCCGCACGAAACGGGAGGGGTTGATGACTTCAAGACACTCAAACAGGCATGCTCCTCGGAATACCAAGGAGCGCAAGGTGCGTTCAAAGATTCGATGATTCACTGAATTCTGCAATTCACATTACTTATCGCATTTC
+
IIIIIHIIIIIIGIIIIIIIIIIIIIIIIIIIIIHIIIIIIIIIIIIHIIHHIIIHIIHIHIHHHIIHIIIIIIIIHIIHIIIIGIIIHIIIIIIIIIIIIIIIIIIIIIIIIHIIIIIIHIHIIHHGHIIIIHHHHIHHIIIIIIIIIIIHHIHIHIIIHHIGHIIIHHIHGIIIHIIIHIIIIIIIIIIIIHIHIIHHIHIIIHHIIIHIHHIIIIIHHIIHHIIIIIIIHIIIIIIIHHIHIIIIIIIIIIIIIIIIIIIIIIIIIIIIIIIIIIIIIHIIIHHHIIIIIIIIIIHIIIIIIIIIIIIIIIIIIIIIIIIIIIIIIIIIIIIIIIIIIIIIIIIIIII
@HISEQ:711:H5NNWBCX2:2:1101:3909:13923:ATCTCGTA
TTAAGTTCAGCGGGTATTCCTACCTGATCTGAGGTCAACCTTGGTAAAGTTGGGTGTTTTACGGCGTGGTCAGGCCGCTCTCCGCCTGCGAGGGTTTTACTACTACGCAGAGAAGGCTACAGCGAGACCGCCACTAGATTTCGGGGCCGGCCGCCGCGGTGGACGGCCGATCCCCAACGCCGAGCCCAAAGGGGCTCGAGGGTTGAAATGACGCTCAGACAGGCATGCCCGCCAGAATACTAGCGGGCGCAATGTGCGTTCAAAGATTCGATGATTCACTGAATTCTGCAATTCACATTACTTATCGCATTTC
+
IIIIIIIIIIIIGIHIIIIIIIIIIIHHIIIIIIIIHIIHIIIIGHIIIIIIHIIIHHIIHIIGIIIIIIIIHIIIIHIIIIIIHIIIIIHIIIHHHHIIIIIIIIIIIHIGHIHIIIIIIHIIGIHIIIHGHIIIIGIHHIHHGIHHIHIIGIIHIIHHIE?FHIHHEGHIIIIIHIIIIIIIIIIIIHHIIIIHIIHIIIHHHHHHIHIIIHIIHHFIIHIIIIIIIIIHIIIHGFIIIIIIEIIIIHIHHHHIIIIIIIIHHHIIIIIIIHIIIIIIIHIIIIIIIIIIIIHHIIIIHGIHHHHHEGIHI
@HISEQ:711:H5NNWBCX2:2:1101:7225:13852:ATCTCGTA
TTAAGTTCAGCGGGTAGTCCTACCTGATTTGAGGTCAGATTTCAAATTACATTGACCGCCGCTCCACAGGCGAGTCGAGGGAGGACACCAAAAGGGGAACTTCTCGGTCGAGCGAGGATGGTACAACGCCCAGTCGAGTTCGACCCACAGGTCCAACCGATGCATTTGAGGGGAGCCGCCTCGCGGCAGCAGGCCCCCAACTCCAATCCCCGATCCCGCACGAAACGGGAGGGGTTGATGACTTCAAGACACTCAAACAGGCATGCTCCTCGGAATACCAAGGAGCGCAAGGTGCGTTCAAAGATTCGATGATTCACTGAATTCTGCAATTCACATTACTTATCGCATTTC
+
IIHIIFHIIIIIIIIIIIIIIIIIIHIIIIIIIIIIIIIIIIIIIIHHIIIGGFHIHIIIGGIIIIIHHIIGIIIIIIIIIIIIIHIIIIIIIIIIIIIIIIIIIIIIIIIHIIIIIIIIIIGIHIIIIHIIIHHIIIIHHIIIIIIIIIHIIIIGIIIHIIIIIHIIIHFHIIIIIHIIIIIIIIIIIHIIIIIIIIIIIHIIIIIIIIIIDHIIIIIIIIIIHHIIIIIIIIIIIIIIIIHIIIIIIHEHHIIGIIIIIIIIIIIGHIIIIIHHHIHGIHIIIIIIIHIIIIIIIIIIGIIIIHIIIIIIIIIIIIIIIIIIHIIIIIIIIIIIIIIIIIIIIIIIIII
@HISEQ:711:H5NNWBCX2:2:1101:8084:13961:ATCTCGTA
TTAAGTTCAGCGGGTAGTCCTACCTGATTTGAGGTCAGATATGTCAAAGTGCATGCATTCATGCGGTTAGAAGCCCGGACATAGCCCCTCGCCGATCAGTGAATGATAGTTTATCACACTTCTCGGAGCGAGAGCGCCCGACTAATGCATTCAAGGGAAGCCGACTTTCGCCAGCAGATCCCCAAGTCCAAGCCACGGGACACACAAAGGCATCGTGGTTGATGATTTCATGACACTCAAACAGGCATGCTCCTGAAACAAGTCCAGGAGCGCAAGGTGCGTTCAAAGATTCGATGATTCACTGAATTCTGCAATTCACATTACTTATCGCATTTC
+
IIIIIHIIIIIIIHIIIIIIIIIIIIIIIIIHHIIIIIIIIIIIIIIIIHHHHIIIIIIHIIIIIIICHEHIIIIIIIHIIIIHIIIIIIIIIGIIIIIIIIIIIIIIIHHHIIIIIIHIIIIIHHIIIIIIIIIIIHIIIIIIIIIFHHHIIHIHIIIIIIIIIIIIIIIIIIGIIIIIIIHHHHGHHHIIIIIHHIHHHIIIIIIIIIIIIIIIIIIGIIHIIIHIIHIIIHIGHIIIHIIIHIIIIIIIIIIIIIIHIIHHIIIIIIIIIIIIIIIIIIHIIIHIIIIHIIIIIIIIIIIIIIIIIHIIIIIIIIIIIHGIGIIIIIIIIIII
@HISEQ:711:H5NNWBCX2:2:1101:14247:13989:ATCTCGTA
TTAAGTTCAGCGGGTACTCCTACCTGATCCGAGGTCAAGTCGTGAAAGGTCCTTGCTGGAGCGCGGGATCCGCCGAGCCTCCGAGAAGCGCAAAATGTGCTGCGCGAGGGGGCTGGCACGACCGCGGCCAATGACTTTGAGGCGAGTCCGCGCGCGAGAAGCGGCGGGACAGACGCCCAACACCAAGCTAGGCTTGAGGGTGTAAATGACGCTCGAACAGGCATGGCCAAAGGAATACCTATGGCCGCAATGTGCGTTCAAAGATTCGATGATTCACTGAATTCTGCAATTCACACTACTTATCGCATTTC
+
HHIHHCFC@GCHCHHHII?1<DGECHIIFGH=CH@FEFHIEECCECFHIFHEFHH@@EEC<FHDHHCC<<DF1<<<C<DEC@EHI?0CEDC?<E1FCGHHIHEC/DFD@DCHIH?C=DGEGHID<DC<@6<GHB<EGDEFHIHFEH5FHEHHHD?E@HFECDEHEDED.GDAC@?<:/C<EAECGEHHGEGFCCAFE<DBBHHEFECHIIHE?IHEH?HFHGEFFHG@F<@EHE?H<@C<?HHHHHFF1C/EC@C<1HEF?HHF@1F<1HECGFF<HHEG@1EG<C<@GD<<1<1EHG<0<10<F1D/ECH
@HISEQ:711:H5NNWBCX2:2:1101:15750:13834:ATCTCGTA
TTAAGTTCAGCGGGTATCCCTACCTGATCCGAGGTCAACCTGAAAAAAATTGGGGGTTGCTGGCGAGCACACGACCGGACCTCCAGAGCGAGAAGAATTACTACGCTCGGAGCCGGACGGCACCGCCACTGACTTTAGGGCCCGCCGGGGCGGCGGGGCCCAACACCAAGCTGAGCTTGAGGGTTGTAATGACGCTCGGACAGGCATGCCCCCCGGAATACCAGGGGGCGCAATGTGCGTTCAAAGATTCGATGATTCACTGAATTCTGCAATTCACATTACTTATCGCATTTC
+
IIIIIIIIIIIIIHIIIIIIIIIIIIIIHIIIIIIIIIIIIIIIIIIIIIIHHIIIIHHIIIHIIIIECHIIIIIIIIIIIIIIIIHIIIIIIIIIIIHIIIIIIIIIHIIIIIIIIIIHHIIIIIIIHIHIHIHIIIIIIIIIIIIIIHIIIIIIIIIHIHIHHIIIIIHGHIIIIIIIIIIIHHHHIHIIIIIIIIIIIIIIIHIIIHHIIIIIIGHHGIIIIHIIIIHHHHDDIIIIIHIIIIIIIIIIIIHIIIHIIIIIIIIIIIIIIIIHIHIIIIIIIIHIHIIIII
@HISEQ:711:H5NNWBCX2:2:1101:19684:13965:ATCTCGTA
TTAAGTTCAGCGGGTAGTCCTACCTGATTTGAGGTCAGATTTCAAATTACATTGACCGCCGCTCCACAGGCGAGTCGAGGGAGGACACCAAAAGGGGAACTTCTCGGTCGAGCGAGGATGGTACAACGCCCAGTCGAGTTCGACCCACAGGTCCAACCGATGCATTTGAGGGGAGCCGCCTCGCGGCAGCAGGCCCCCAACTCCAATCCCCGATCCCGCACGAAACGGGAGGGGTTGATGACTTCAATACACTCAAACAGGCATGCTCCTCGGAATACCAAGGAGCGCAAGGTGCGTTCAAAGATTCGATGATTCACTGAATTCTGCAATTCACATTACTTATCGCATTTC
+
HHIIGC??GEHDCCCH<<FEH1CHHHHHHGEFH?@EFHHHHIEHHHFHHIHHH?EECDCCCC<CDHHIGCHHDH/FDHHHHDGHDHH@CEHEEHHHC?EHEEFHFDH@GHEHHDHCD/@D0F?GHHHGHDHF?DF@H<@>D@HH?EHHGEEFIHIHDHEHFEHHHH?FHIHGHIHIIIIIHIHHHHIIIHHHHHH?HIHHIIHIIIHHIIHIIGIIIIIIIHIIIIHIIIIIIIHIIIIIIHEIHIIHIHFHCHIHHIIIIIIIIHGIHIIHHHIIIIGIIHHIIGIIIIIIIIGIIIIIIIIGIHIIIGIIIIIIIIIIIIIHIIIIIIGIIIIIIIIHIIIIIIIIIIH
@HISEQ:711:H5NNWBCX2:2:1101:20667:13925:ATCTCGTA
TTAAGTTCAGCGGGTATCCCTACCTGATCCGAGGTCAACCTGAAAAAAATTGGGGGTTGCTGGCGAGCACACGACCGGACCTCCAGAGCGAGAAGAATTACTACGCTCGGAGCCGGACGGCACCGCCACTGACTTTAGGGCCCGCCGGGGCGGCGGGGCCCAACACCAAGCTGAGCTTGAGGGTTGTAATGACGCTCGGACAGGCATGCCCCCCGGAATACCAGGGGGCGCAATGTGCGTTCAAAGATTCGATGATTCACTGAATTCTGCAATTCACATTACTTATCGCATTTC
+
IIIIIHIHIIIIIIIIIIIIIIIIIIIIIIIIIIIIIIIIIIIIIIIIIIIIIIIIIIIIIIIIIIIFHIIIIIIIIIIIIIIIIIIIIIIIIIIIIIIHIIIIIIHIIIIIIIIHIIIIIIIIIIIIIIHIIHIIIHHIHHIIIIIIIHIIIIIIIIIIIHIIIIIIIHIIIIIIIIIIIIIHIIIHIIIHIIIIIIIIIIIIIIIIIIIIIIIIIIIIHIIIHFIIIIGIIIHHIIIIIIIIIIIIIIIIIIIIIIIIIIIIIIIIIIIIIIIIIIIIHIIGIIIIIIIIIH
@HISEQ:711:H5NNWBCX2:2:1101:3352:14105:ATCTCGTA
TTAAGTTCGGCGGGTAGTCTTACTTGATTTGAGATCGAGTTTAACAAGGGTTTTTGAAGACTCTTGTGAAAATCCTGCATCAGTCAGCCAAAATGGTCAAACTCCCTTTATGTTAGCTGCAGCAAAAGTAATAATCCGTTTGACGGGACTAAATGAATATGCTTTTAGCTCAGGAGAAAGTCCAGCTGCACCTGCATTTCAAGCAACCCGCCTCCAATCTCAAGAGATTAGTGTTGGGATTGCTCAAGTCCAAAGTCTTTCTTCAAAAAAAGAAAAAAGGCTTTGAGGTGTTTACTGATACTCAAACAAGCATGCTCTTCGGAATACCAAAGAGCGCAATATGCGTTCAAAGATTCGATGATTCACTGAATTCTGCAATTCACATTACGTATCGCATTTC
+
HIIGIDGH1<CHHHDHIIHIIIHGGHHIIIIHIIIIIHIFHHHIHHFHIHHIIIHIIIIFHGHGIGHIHGGIIGIIGIIIIIGHIHHIHHIIIICGCCGHIGGEHIGHHHIIIIIIIIIIIHIIIIIHGGHHIHHFHEHHIIIIIDHHHGCHIIIHHIIIIFIIGIIE?HHHIIHHEHHGEH@HHEHHIHHGEHGHHIIF?HFHHHHGHIIHHGHHIHHHIIHHEEFHCHHHCIHHHHHFFFHHHHIIIFECHHHGHHGEHC/IGHHHHHHHIIIHIGHIHE@HHHFEHHHHHHGHIIIIIGIIHHIIIIIIHIIHIIIIIHHGHHHHGG?HGIGIHGEHCHIIIIIIIHHIHIIIIIIIIIIIIIHIIIIIIHHIHHHHHHHIHHGHHHHHIHHHIIII
@HISEQ:711:H5NNWBCX2:2:1101:9309:14004:ATCTCGTA
TTAAGTTCAGCGGGTAGTCTTACTTGATTTGAGATCGAGTTTAACAAGGGTTTTTGAAGACTCTTGTGAAAATCCTGCATCAGTCAGCCAAAATGGTCAAACTCCCTTTATGTTAGCTGCAGCAAAAGTAATAATCCGTTTGACGGGACTAAATGAATATGCTTTTAGCTCAGGAGAAAGTCCAGCTGCACCTGCATTTCAAGCAACCCGCCTCCAATCTCAAGAGATTAGTGTTGGGATTGCTCAAGTCCAAAGTCTTTCTTCAAAAAAAGAAAAAAGGCTTTGAGGTGTTTACTGATACTCAAACAAGCATGCTCTTCGGAATACCAAAGAGCGCAATATGCGTTCAAAGATTCGATGATTCACTGAATTCTGCAATTCACATTACGTATCGCATTTC
+
HIIIIGHIIIIIGHHHHHHIIHHHHIHHHHIIIIIHIIIIEHIHIHHHHEHHIIIHIIIFHHHHIIIIHHIIIIIHHIIIIIIIIHFIHIGFHHGC<FHHHIIIIGHIIIIHIIHIFHHHHIIIHGIIIIGHHHIHIHIIIIIGEDHIIIIH?HEHHIIHGHIIHHHIIIHIEEHHIG?GGF.HEHF@@FGCHIGHIBHHFHHIIEHCHHIIIIFHHHHFEHHFBEHGIHEECHF.:.B..IHFIIHHHHHHGIHCH@F.D/EHDC?HHCHED?HGHCIHHHHHGEHGHECHHHHEHHIIIGIHHHIIIHHIIHFFHHHHEHHHIIIIHHHEHHHGIHEH@HHHHGHHGEEGIHEHHFGCEHIHIIHHHGIIIHFIIHGCHIHIIIIIIIIHGHHGGIII
@HISEQ:711:H5NNWBCX2:2:1101:18250:14215:ATCTCGTA
TTAAGTTCAGCGGGTATCCTCGTCTGATTTGAGGTCAAAAAGGTTTTGGGGTTTTCGCTGGCGACCGGCCTCCCGAGCAGGCAAACGAGAAAGATTTACTACGTCTACTGCCAGGCTGCTGGTTCGCTATCGTCGGGCAACGTTAAGGAGGGCGTGCCCCCCGAGAGGGGCCGACCCGTCCCATAACCAAAGCGAGCTTTGAGGTGTTGCTGACGCTCAAACAGACGTGCCTCCCGGAATACCAGAAGGCGCAATGTGCGTTCAAAGATTCGATGATTCACTAGATTCTGCAATTCACATTACCTATCGCGTTTC
+
IHHHIIIIGIIIHIIIIIHIIIIIIIEHHHIIHIIIIIIIIIHHHHHHHHHHIIHHIIIIIIIIIIGHHIIIFIIIIHIIIIHHIIIIIIIHIHIIIIIIIIIIIIIIIIIIIIIIIIIIHIIIIIIIIIIIIIHHIIIIIHHHIIHIHIHHIIIIIIIHGHHIHHHHHHIIIIIIIGHIIIIIGIIIIHHHIIIIIIIIHIIIIIGIIIIHIIHHCHIHGIHFHIHEG<IHDCHHIHIIIIIIHD<IIIIHIIIIIIIIIIIIIIIIIIIIIIHHHIIIIIIIIIIIIIIIIIGIIHHHIIHIIIIIIIHIIGI
@HISEQ:711:H5NNWBCX2:2:1101:3380:14420:ATCTCGTA
TTAAGTTCAGCGGGTAGTCTTACTTGATTTGAGATCGAGTTTAACAAGAATCGTTGCCGACCCTTGTGAAATCCTGCATCAGTCAGCCAATACGGTCAAACTCCCTTTATGTTAGCTGCAGCAAAAGTAATAATCCGTTTGACGGGACTAAATGAATATGCTTTTAGCTCAGGAGAATGTCCAGCTGCACCTGCATTTCAAGCAACCCGCCACCGATCTCAAAAAGATTGGTGTTGGGATTGCTCAAGTCCAAAGCTTTTCGATTAAAAAATCCAAAAGCTTTGAGGTGTTTACTGATACTCAAACAAGCATGCTCTTCGGAATACCAAAGAGCGCAATATGCGTTCAAAGATTCGATGATTCACTGAATTCTGCAATTCACATTACGTATCGCATTTC
+
IIIIIIIIIIIIHIIIIIIIIIIIIIHIIIIIIIIIIIIIIIIIIIIIIIIHIIIIIIIHIIIFIHHHHHIIIIIIIIIIIHIIIIIIHIIIIHGDEHEHIGEHIHHIIIIIIIIIIIIIHIIIIIIIIIIIIIIIIGHIIIIIEHHIHHHIIIHIIHHD?HHCHHIHIIIIH?H.GHIIIIHHHHHIIIFHHHHIHIIIIIIIHHHHIFHHGIIHHEFIIIIIIIHHHGCIHHHEEEHHHIIHIHIHCGHHHFGHHIHFE@IIHIHIIHIHIHC?HHGHHHGIIIHHIHIIIIIIIIIIHIIIHIIIIIIIIIIIHIIIIIIIIHIHIHHHGIHIIIIIIIIIIIIIIIIGIIIIIIIIIIIHHHGIIHHIIIIIIIHIIHIIIIIIIHGHHFIHIII
@HISEQ:711:H5NNWBCX2:2:1101:5128:14434:ATCTCGTA
TTAAGTTCAGCGGGTATTCCTACCTGATCCGAGGTCAACCTTTCAGAAGTGGGGGGTTTAACGGCGTGGCCACGCTGTTTTCCAGTGCGAGGTGTGCTACTACGCAGAGGAAGCTACAGCGAGACCGCCACTATATTTGGGAGCCGGCGCGCCCCGGGGGGCACGCCGATCTCCAACACCAAGCCCGGGGGCTTGAGGGTTGAAATGACGCTCGAACAGGCATGCCCGCCAGAATACTGGCGGGCGCAATGTGCGTTCAAAGATTCGATGATTCACTGAATTCTGCAATTCACATTACTTATCGCATTTC
+
HIIIIIIIIIIIIIIIIIIIIIIHIIIIIIIIIGIIHIIIIIIIHIHHHHHIIIIIHHHIIGIIIIIHIIHIIIIIIHHHHHGHIIIHIIIIIIIIIIIIIIIIIIIHHIIIIIIIIHIIIIIIIIIIHHIIIIIIIIIIIHIIIIHIIIHIHIIIIHIHIIHIHIIIHHIHIIIIIHIHHHIIIIIIIIIIIGIIIIIIIIIIHIIIIIIHIIHHIIIIIIIIIHIIHIIIIIIIIIIIIHIIIIIHIIIHIIHIIIIIIIIIIIIIIIIIIIIIIIIIIIIIIHIIIHIIIIIIIIIIHIIIIIIIII
@HISEQ:711:H5NNWBCX2:2:1101:8386:14253:ATCTCGTA
TTAAGTTCAGCGGGTAGTCTTACTTGATTTGAGATCGAGTTTAACAAGGGTTTTTGAAGACTCTTGTGAAAATCCTGCATCAGTCAGCCAAAATGGTCAAACTCCCTTTATGTTAGCTGCAGCAAAAGTAATAATCCGTTTGACGGGACTAAATGAATATGCTTTTAGCTCAGGAGAAAGTCCAGCTGCACCTGCATTTCAAGCAACCCGCCTCCAATCTCAAGAGATTAGTGTTGGGATTGCTCAAGTCCAAAGTCTTTCTTCAAAAAAGAAAAAAGGCTTTGAGGTGTTTACTGATACTCAAACAAGCATGCTCTTCGGAATACCAAAGAGCGCAATATGCGTTCAAAGATTCGATGATTCACTGAATTCTGCAATTCACATTACGTATCGCATTTC
+
HIIIIGFHHHIIIGHIHIIIIIIIIIEHIHHIIIHHHIIIHHHIIIIGII?FHHIGHHIIIIIIGGHCHIGHHIHIIIIIIIHIIIIGIIIIHIEFHHHIIIHIIIIIIIIIHIIGIGIIIIIIIIIIIIIIIIIIIGHHHHFHHDHHGHIGEHIGIIIIIIGHIIHIIIHIEEHHHEHIIIIHIIIIHHIHIIGIIIIHIHIIIHIGIIHGIIIIHHGCFBFHIIIIIIHHHCEHCHIFIIHHIIIHIIIIHIHGIIHGF?HHIHHFIIIIIIIGIGGIIIIIIIHHIGIHHHIGIIIIIIGIIIIIIHIIIIIGIHIIIIIIIGIIIIHIIHHGHIIIGIIIIHHGIHFHHIIIHHGIIIHIIIIIIIHIIIHIIIIIIIIHHHIHIIIIIIIHIII
@HISEQ:711:H5NNWBCX2:2:1101:8531:14497:ATCTCGTA
TTAAGTTCAGCGGGTATTCCTACCTGATCCGAGGTCAACCTTGTAAAAATAGGGCTCAAAAAGAGCACGCTGTGTTTTACGGCTAGAGCAGTCCAAATTCTTCAATAGAAATAAAATTTACTACAATTGAGAGTTTATGACGTTCTGCCAATAGATTTAGAGGCCTATAATTATAGAACCTCAACACCAAACGATTAAGTTTGAGGGTTGAAATGACGCTCGAACAGGCATGCCTGCCAGAATGCTAGCAGGCGCAATGTGCGTTCAAAGATTCGATGATTCACTGAATTCTGCAATTCACATTACTTATCGCATTTC
+
HIHGHHHIIIHHIIIIIIIIIIIIIIIIIIGHIGHHEHIIHIHIHHIFHHHIIHHHIIIIGIHHIIICEDHHHIHHIHHIIIIIIIFIIIIIIIIIIIIIIIIIHHHIIHIIIIIIIIIIHHIIIIIIIHFIIHHHHHHIIIHIIHIIHIHIHIIHIIIHIHHIIIIIIIIIHIIIIIIHEIIHIHHHHHHHIHIIIIHIIIHIIIIHIHIIIHIIIIIHHHIIHEIHIIHDHIIHHIIHIIHHHIIHGCHHIIIIIHFDHHIIIIIIIIHIIIIIIIIHIIIIIIHHHHHIIIHHHHIIIIHIIHHHHEHHIIIHII
@HISEQ:711:H5NNWBCX2:2:1101:11765:14469:ATCTCGTA
TTAAGTTCAGCGGGTAGTCTTACTTGATTTGAGATCGAGTTTACAAAGTCGGCCGAAGCCTGTCTTTGTGAATCCTGCATCAGTCAGCACAAGAACTAATCTCCTTTATGTTAGCTGCAGCAAAGGTAATAATCTGTTTTTTAGGCAGACTAAATAGATATGCTTATAGCTCAGAGAAAAGTCCAGCTGCACCTGCATTTCAAGTAACCCGCCACTTTTCGGTAAGGAAAAGCGTTGGGATCACTCAAGTCCAACTCCCATTTCAAAAAAGATATGGAAGTTGAGGTGTTTACTGATACTCAACAAGCATGCTCTCCGGAATACCAGAGAGCGCAATATGCGTTCAAAGATTCGATGATTCACTGAATTCTGCAATTCACATTACGTATCGCATTTC
+
IIIHICHHIIIIIIIIIIIIIIIIIIIGIIIIHIIIIIIIGHHIIIIIIIIIHIIIIIIIIHIIIIGFHIIIIIIIHIIGHIIIIIIIIIHIIIIIIGHIIIIIIGHHHHIIHIIIIGFHIFHHIHCEEHGHIHIIHHHIHIIGEHIIIIIIIIIHHGIIIHHIIIIIHGHHHHGHHHHIHHIIIHIIIGFHHHIIIIIIIIIGHIIIGHGIHHIHHHHHFIIIHEIIHIIHHFHIIIIIIHHGIFEEHHHH@@IHHHIIGIIIIIIHIHEIIIHHIIIIIIIIIHIIIIIHIIIIIIIHHHHIIIIIIIIHIGIIIIFHHHHHIIHEEIIIHEIIIIIIHIIIIHHIIIIIIHIHIIIHIIIIIIIIIIIIHIIIHIIIIIIIIHIHIIIIIIHII
@HISEQ:711:H5NNWBCX2:2:1101:19754:14434:ATCTCGTA
TTAAGTTCAGCGGGTAGTCTTACTTGATTTGAGATCGAGTTTTACAAGAATCGTTGCCGACCCTTGTGAAATCCTGCATCAGTCAGCCAATACGGTCAAACTCCCTTTATGTTAGCTGCAGCAAAAGTAATAATCCGTTTGACGGGACTAAATAAATATGCTTTTAGCTCAGGAGAATGTCCAGCTGCACCTGCATTTCAAGCAACCCTCCACCGATCGTAAAGACTGGTGTTGGGATTGCTCAAGTCCAAAGCCATTCAAAACAAATTGAAGTCTTTGAGGTGTTTACTGATACTCAAACAAGCATGCTCTTCGGAATACCAAAGAGCGCAATATGCGTTCAAAGATTCGATGATTCACTGAATTCTGCAATTCACATTACGTATCGCATTTC
+
IIIIIFHIIIIIGIHIIHHIGHHHIIHHHIIGHIIGHHHHIIFFHIIGGHHHIIIHIIICHHHGHHIHHHHIHHIIIHGHHIHHHIGHEIIEHHCEHHIIHEHIIIIGHIGHHHFFHEHHGHIHFCEHHHHHHHHIHHHF@FHDHHI<GHGHCCEEH?EHIHHGHIIEHECHH@GHIHHIIGHEHHIIIIIFEHHHGHHHHGFHHFHEHEHEHCEEE@@?IIIIHHEEHEFHEHHHF?HHHIIIFIHIIIIIHEGHEHHEFCHIHCIHIIHIIGIIIIHHIIIIHIHHHHIIHHHGHHG@GEGIIGHIIHIHIIIHIHHIIIIIHEDF0CHHHGHHHGFHHGIIIIIIIIHIIGHHHGEIIIHGIHIHHIHHIHIHHIIHFHIHIHIIHIIIII
@HISEQ:711:H5NNWBCX2:2:1101:1542:14643:ATCTCGTA
TTAAGTTCAGCGGGTAGTCCTACCTGATTTGAGGTCGGTTTCAATGAGAAGATCAACAAAGAGATCTTCATTGCCTCCAAGTGAGACAGTCCAAGGGACAATTTAGAAGCTGAACGAGAAATGCAAACCGGCAACAGCCATAGATAAAGAGCATTTATCAAACCGAATGCCAAGTGCGCAATATGATGTTCCGCTGATGCATTTCAAAGGAGCCAGCCAAAGAGAGGCCAGCACACCTTCATCTTCCGAAGCGCAAAAACAACAGCTCAAGAAGCGTGAATTTCGCGTCGAGATATGAATGACACTCAAACAGGCATACCCTTTGGAATGCCAAAGGGTGCAAGGTGCGTTCAAAGATTCGATGATTCACTGAATTCTGCAATTCACATTACATATCGCAATTC
+
HIIHIHIIIIIIIGHIIIIIIHIIIIHEHGHIHIFHHIHHHIHHHIIIIIHGIIGHIIIIIIIIIIIGHIIIIIIIIIIIGHHHHHHIHHIIFHHIIIIIIIIHHHIIIHHHIHIHIIIIIIIIIIIHIHIIIHHIIIHIHIHIGHHHIIFHIHIIIIIIIIIGHCHHHHIIHGHIHIIHIEHIIIIIIDHHHIHIHHHIIIHFHHIHGEHHIIIG@.ECEHIHHHHHGIIIIGIIHGHHEHDHCGIIIHHIIIIIIHHHHHHHFHHIHIHIIIIGIIIIIIIIIIIIIIIHIIIIIIIIIIIIIIIHHHGGIIIIIIIHIIHIIIIIIIHFHHGCIIIIIHIIHIHIIIIIHIIIIIIHEIIIHIIIIHIHGIIIIIIGIIIHHIIIIHIIIIIIGHHIIIII
@HISEQ:711:H5NNWBCX2:2:1101:3335:14664:ATCTCGTA
TTAAGTTCAGCGGGTAGTCTTACTTGATTTGAGATCGAGTTTAACAAGAATCGTTGCCGACCCTTGTGAAATCCTGCATCAGTCAGCCAATACGGTCAAACTCCCTTTATGTTAGCTGCAGCAAAAGTAATAATCCGTTTGACGGGACTAAATGAATATGCTTTTAGCTCAGGAGAATGTCCAGCTGCACCTGCATTTCAAGCAACCCGCCACCGATCTCAAAAAGATTGGTGTTGGGATTGCTCAAGTCCAAAGCTTTTCGATTAAAAAATCCAAAGGCTTTGAGGTGTTTACTGATACTCAAACAAGCATGCTCTTCGGAATACCAAAGAGCGCAATATGCGTTCAAAGATTCGATGATTCACTGAATTCTGCAATTCACATTACGTATCGCATTTC
+
HIIIIGHIIHHIIGHIIIIHIIIIIIDHHIIIIGHIIHIIIHHIIIHIIIIIIIIIIIIHHIIIHIICHHHIIIHIIHIIIIIIFIIIIIIIIIGDEHHIIIHHHIIHIHHIIIIIIGHGHIIIIGIEHIIFFHHIHCGHHIIHIIIIIIIIIIIHEHHIEHHHIIIIHIGHHIHHIIIIHHHIIIHHHIHIIGFHIHHIIHHHGHIIIHHIHHHIHHEGFHHIHIHIH=IIHIHHIIHFHG?EHIHHCIIIIHEHHHHGIIIFIIIIHHHFGHIIIIIIIIIIIIIHHEHHIHGHIHIIHIIIHIIIIIIIHHIIIIIHHHHIIIIIIHHHIIIIIIIIHHIIIIHIIIIIHHIIIIIIIIIIIIHHHHGHIHIIIIIIIIIHHHGIIIIIIGIIIII
@HISEQ:711:H5NNWBCX2:2:1101:5469:14526:ATCTCGTA
TTAAGTTCAGCGGGTATCCCTACCTGATCCGAGGTCAACCTTAAAAAATTGGGGGTTGCTGGCAAGCACACAGCCGGGTCTCCAGAGCGAGAAGAATTACTACGCTCGGAGCCGGATGGCACCGCCACTGACTTTAGGGCCCGCCGGAACCGGCGGGGCCCAATACCAAGCAGAGCTTGAGGGTTGTAATGACGCTCGAACAGGCATGCCCCCCGGAATACCAGGGGGCGCAATGTGCGTTCAAAGATTCGATGATTCACTGAATTCTGCAATTCACATTACTTATCGCATTTC
+
FEE1GCGHIEEC/<CECHHHFEHFCEC1<FH=/CHFEHI1C1DG1DEHHE11FHHHIIIGCH=11<<FEHHHH1E/CHEH@HHHHHHGHGH@F@C<@GHHHHHDH<HHIHHHIEE@GH=<FFHECHFHEEHCIHIIIIHHHHCEHHE<EHGGIHIHECIHHHFHHFGIIIIHGIIIIIHHIIHFHCF?HHIHDFGHGIIHFEHIIHDIIIIIIHHGHFHFIGHCCDEIHFGHIHDEHEHIHEIIIIIHHHFHHGIIIHGHHIIFHIIHFIHIIIIHHHFIIIIIIIIHECCIIH
@HISEQ:711:H5NNWBCX2:2:1101:6111:14728:ATCTCGTA
TTAAGTTCAGCGGGTAGTCTTACTTGATTTGAGATCGAGTTTTACAAGAATCGTTGCCGACCCTTGTGAAATCCTGCATCAGTCAGCCAATACGGTCAAACTCCCTTTATGTTAGCTGCAGCAAAAGTAATAATCCGTTTGACGGGACTAAATAAATATGCTTTTAGCTCAGGAGAATGTCCAGCTGCACCTGCATTTCAAGCAACCCTCCACCAATCGTAAAGACTGGTGTTGGGATTGCTCAAGTCCAAAGCCATTCAAAACAAATTGAAAGTCTTTGAGGTGTTTACTGATACTCAAACAAGCATGCTCTTCGGAATACCAAAGAGCGCAATATGCGTTCAAAGATTCGATGATTCACTGAATTCTGCAATTCACATTACGTATCGCATTTC
+
IIIIHHIIIHHHIIIIIIIIIIIIIIIIHIHHIHIGIIIHGIHIIGIIHHHHIHIIHHIHIIIGHGHHHHIHHHIIIIIIIIIIIIIHIGHIHIIHIIIIIIIIIIIHHIIIIHHHIIIIIIIFHHIIHGHEHGE0DGHIHEEHIIGHHIIIHHIIIIIEHHIGIIHFHHHHIFHCFGIHIHIHHHHIIHHHHFAHHIIHHIIIHHIIHEHCHHHHCGIHCEHIHHHHEHIIHIHEH?EIHHIHHEEIIIHGFC<IIIIIHHGHIIHCGIIIHHFHIIIIIIIIHIIIHIIIIHIIIIIIIIHGHHHGGEHHHGIIIIIIIIIHGHEHIIIIIHFHHHHIIHIIIIHHHIIHHEIIIHEHIIIIHIHIIHHHIIGIIIIIIHHIIIHIIIHHIII
@HISEQ:711:H5NNWBCX2:2:1101:10037:14662:ATCTCGTA
TTAAGTTCAGCGGGTATTCCTACCTGATCCGAGGTCAACGTTCAGAAAGTTGGGGGTTTTACGGCGTGACACGTCTGGTTTCCGGTGCGAGTGTAAGTTACTACGCAGGGGTCCCCGCGGCGGGTCGCCACTGTATTTGGGAGCCGGCAGTGCTGCCGATCTCCAACGGCCGACTTCCCCAAAGGGAAATCGAGGGTTGAAATGACGCTCGAACAGGCATGCCCGGGAGAATGCTCCCGGGCGCAATGTGCGTTCAAAGATTCGATGATTCACTGAATTCTGCAATTCACATTACTTATCGCATTTC
+
IIIIHHIIGIIIIIIIIIIHIIIIIGIIIHIHIHIIIIIIHHIIIIIIHIHIIIIIIHIIIIIHIIIHIIIIIIIIIIIIGIIIIIIIIIIIIIIIIHIIIIHIIIIIIIHIIHIIIIIIIHIIIIIIIIIIIIIIIIIIHIGHHHIIIIIIIHIIHIHIIIIIHIIIHIIIIIIIIHIIIIIIIIIHIIIIIIIIIIIIIHIIIIIIIIIIIIIHIIGIIIIIIHIIIIIHHIIHGGHIIHHEIIIHHIHHHIGIIIHIIIIIHIIIHIIIIIHIHIIIIHGGIIIIIIGIIIIIIIHIIGIIIIH
@HISEQ:711:H5NNWBCX2:2:1101:10535:14702:ATCTCGTA
TTAAGTTCAGCGGGTATCCCTACCTGATCCGAGGTCAACCACATGAGTTTGGGGTTCTGGCAGGCCACCGCCGGGTCCTAGAGCGAGAGATGTACTACGCTTAGGGCCAAGCGGCGCCGCCACTGTCTTTGGGGCCGGCCGCGGGGGCAGGGCCCAACACCAAGCGGAGCTTGAGGGTTGAAATGACGCTCGAACAGGCATGCCCTGCGGAATACCACAGGGCGCAATGTGCGTTCAAAGATTCGATGACTCACTGAATTCTGCAATTCGCATTACTTATCGCATTTC
+
IIIIIIIIIIIIIIIIIIIIIIIIIIIIIIIIIIIIIIIIIIIIIIIHIIIIIIIIIIIIIIIIIIIHIIIIHIIIIIIIIIIIIHIIIHHIIIIIIIIIHIIHIIIIIIIIIIIIIIIIIIIIIIHIIIIHIIIIIIHIIIIIIIIHIHIIIIIIIHHIIIIIIIIIIIIIIIHIIIHIIIIIIIIIHIIIIIIIIIIIIIIIIIIIIIIIIIHIHHCFGIIHGIHHIHIIIIGIIIIIIIIIIIIIHIIIIIIIIIIIIIIIIIIIIIIIHHHHHIHCIIIIIIII
@HISEQ:711:H5NNWBCX2:2:1101:10788:14520:ATCTCGTA
TTAAGTTCAGCGGGTATTCCTACCTGATCCGAGGTCAACCTTGAGAAGGGGGGGGTTTTACGGCCGGTCACCCGTCGCGTGCCCTGAGCGTGGTAAATTTACTGCACTCGGTACGACGACGAGCCCGCCACTGGGTTTGGGAGCCTGCGGCAGCCGCAGGGCTCCAACACAAGCGCAGGCGCTTGATGGTTGAAATGACGCTCGAACAGGCATGCCCGCCAGAATACTAGCGGGCGCAATGTGCGTTCAAAGATTCGATGATTCACTGAAATCTGCAATTCACATTACGTATCGCATTTC
+
HEIGHIIIIIIIIIHHIGIGHIIHIHHFHHIICCHHHIIIIHIHHIHGHEHIIIIIIIFFHFEHHHHDEHIIHHIIIIII<GHIIIHIIHHIIFHHIIIIIIHIIIIIIHIIHIIIGIGIHIGHHHIIIIIIIIIIIIIHIIHHHIHIHIHIIIIIIIIIIIHHIIIIIIIIIIIIIIIIIIIIIIIIHIHHEIHIHIIIIIIHHIIIHHIIIIHIIIHIIHIIIIIIIHHEHCIIHIIIIIIFIHHIHIHDIHHHIIIIIIIHIIIIIIHIIIIHIIIHGIGIIIIIHHGIIIIIIIII
@HISEQ:711:H5NNWBCX2:2:1101:11047:14703:ATCTCGTA
TTAAGTTCAGCGGGTAGTCCTACCTGATTTGAGGTCAGATTTCAAATTACATTGACCGCCGCTCCACAGGCGAGTCGAGGGAGGACACCAAAAGGGGAACTTCTCGGTCGAGCGAGGATGGTACAACGCCCAGTCGAGTTCGACCCACAGGTCCAACCGATGCATTTGAGGGGAGCCGCCTCGCGGCAGCAGGCCCCCAACTCCAATCCCCGATCCCGCACGAAACGGGAGGGGTTGATGACTTCAAGACACTCAAACAGGCATGCTCCTCGGAATACCAAGGAGCGCAAGGTGCGTTCAAAGATTCGATGATTCACTGAATTCTGCAATTCACATTACTTATCGCATTTC
+
IIIIIIIIHIIIGHIHIIIIIIIIIIIGHIIHIIIIHHIIIIIIIHHHIIIHIIIIIIHIIHIIIIIHHHIIIIIIIHIIIIIHIIIHHHHIIIIIIIIIIIIIHIIIHHIIIIIIIIHHIIIIIIIIHCFHH=HHEHHHIIIIFHHHHHFHIIIIIIIIIIIIIIIIGIIHIGHIIIGIIIIIIIIIIIIIIHHIHIHHHHIIIIHHHHHHIIIIIIIIHIHGHHHIIHHHGIIHHHIIIIIIIIIIIIHFGIHHHGHIIIHIIHIIIHIIIIIIIHIIIHGIIIHFIHIIIHHIIIIIIHHIIIHIIIIIIIIIIIIIHIIIIHHIIIHIIIIHIIHHHIHIIIGIIII
@HISEQ:711:H5NNWBCX2:2:1101:14659:14521:ATCTCGTA
TTAAGTTCAGCGGGTATTCCTACCTGATCCGAGGTCAACCTTGAGAAAGTGGGGGGTTTTACGGCCGGTCACCCGTCGCGTGCCCTGAGCGTGGTAAGTTTACTGCACTCGGTACGACGACGAGCCCGCCACTGGGTTTGGGAGCCTGCGGCAGCCGCAGGGCTCCAACACAAGCGCAGGGGCTTGATGGTTGAAATGACGCTCGAACAGGCATGCCCGCCAGAATACTGGCGGGCGCAATGTGCGTTCAAAGATTCGATGATTCACTGAAATCTGCAATTCACATTACGTATCGCATTTC
+
IIIIIHHHIIHIIIIIIIIIIHIIIIIIIIIIIIIIIIIIHIHHIIHIIGHIIIIIHIIIIIHHIIHFHIIIIIIIIIIIIIHIGIIHIIIIHIIHHIIHIIIIIIHIIIIIIIIIIHIIIHIIIIIIIIIIIIIIIIIIIIIIIIIIIIIIIIIIIHIIIIIIIIIIIIIIIIIIHIIIIIIIIIIHIIIHIIIIIIIIIIIIIIIIIHGIHIIIIHIHIIIIIIIIIIIHFIHIIHIIIHHIIIIIIIHGIIIHIIHIIIIIIHIIIHHIIIIIIIIIIIIIIHGIIIIHHIIIIIIII
@HISEQ:711:H5NNWBCX2:2:1101:16404:14503:ATCTCGTA
TTAAGTTCAGCGGGTATTCCTACCTGATCCGAGGTCAACGTTCAGAAAGTTGGGGGTTTTACGGCGTGACACGTCTGGTTTCCGGTGCGAGTGTAAGTTACTACGCAGGGGTCCCCGCGGCGGGTCGCCACTGTATTTGGGAGCCGGCAGTGCTGCCGATCTCCAACGGCCGACTTCCCCAAAGGGAAATCGAGGGTTGAAATGACGCTCGAACAGGCATGCCCGGGAGAATGCTCCCGGGCGCAATGTGCGTTCAAAGATTCGATGATTCACTGAATTCTGCAATTCACATTACTTATCGCATTTC
+
IIHIIIIIIIHIIIIIIIIIIIIIIIIIIIIIIIIIIIIIIIIIHIHIHHIIIIIIIIIIIIIHHIIHHIIIIIIIIIIIIIHIHIIIIIIIIIIHHIIIIIIIIIHIIIIIIIIIIIIIIIHIIIIIHIIIIIIIIIIIIHIIIIIIIIIIIIIHIHHHIIIIIIIIIIIIHHIHHHHIIIIIIIIIIIIIIIIIHHHIIIIIIIHHIIIIIIIIHIIIIHDHIHIIIIIIIIIIIIDHIIGIIIIIIIGHIIIIIHHGIIIIIIIIIIIIIIIHIIIIIHIIIIIIIIIHHIHIIIIIIIIIIII
@HISEQ:711:H5NNWBCX2:2:1101:17308:14501:ATCTCGTA
TTAAGTTCAGCGGGTAGTCTTACTTGATTTGAGATCGAGTTTAACAAGAATCGTTGCCGACCCTTGTGAAATCCTGCATCAGTCAGCCAATACGGTCAAACTCCCTTTATGTTAGCTGCAGCAAAAGTAATAATCCGTTTGACGGGACTAAATGAATATGCTTTTAGCTCAGGAGAATGTCCAGCTGCACCTGCATTTCAAGCAACCCGCCACCGATCTCAAAAAGATTGGTGTTGGGATTGCTCAAGTCCAAAGCTTTTCGATTAAAAAATCCAAAGGCTTTGAGGTGTTTACTGATACTCAAACAAGCATGCTCTTCGGAATACCAAAGAGCGCAATATGCGTTCAAAGATTCGATGATTCACTGAATTCTGCAATTCACATTACGTATCGCATTTC
+
FGH??DHECGEDHCCCCFHHEH@HHIEHHHHIGHIIEHIHHHEHHHHHIHHIFHIHIIGCHHIEHHHC@GHHHIIHIHFHHFHHHHIIIHIHIC=FEGFHHHIFHGC@GHIIHIIIHHIIIIIIFCGFFHHGHHGFEDFGHCHI?CHHI//8@GCGHHHIIIHHIECEHHIHIHHHIHHFEEHHHHHIIIHHHHHHGHHHHHEHIIIIHHHIIIHHHFHIIHHHEEGFCEHHHIHGECGDIIHEHIHGCHHHCHGCEEEGIIHFHIIHH?HHIHHHGIIIGHIIHHFIIHHIIHHEGIIIGHEGHIIHEIHIHIH?E=HGHIHIHGHHH@DDGIHGIIHGDGHHFHHIIHGIHIHIIIHFHGHEIHHHHHHHHHCCFIHHIHGHHFHDEIIHHGCDIGH
@HISEQ:711:H5NNWBCX2:2:1101:18050:14538:ATCTCGTA
TTAAGTTCAGCGGGTAGTCCTACCTGATTTGAGGTCAGATTTCAAATTACATTGACCGCCGCTCCACAGGCGAGTCGTGGGAGGACACCAAAAGGGGAACTTCTCGGTCGAGCGAGGATGGTACAACGCCCAGTCGAGTTCGACCCACAGGTCCAACCGATGCATTTTAGGGGAGCCGCCTCACGGCAGCAGGCCCCCAACTCCAATCCCCAGTCCCGCACGAAACGGGAGGGGTTGATGACTTCAAGACACTCAAACAGGCATGCTCCTCGGAATACCAAGGAGCGCAAGGTGCGTTCAAAGATTCGATGATTCACTGAATTCTGCAATTCACATTACTTATCGCATTTC
+
IIIIIHIIIIIIIIIIHIIIIIIIIIIIIIIIIIIIIIIIIIHIIHIIHIIFH@FHHIIIIIIIIIIIIIIIIIHHIIIIIIIIIIIIIIIIFHHHIIIIIIIIIIIIIIIIIIIIIHIIIIIHHIIIIIIHHGHHHHHHHIIIIIIIHIIIIIHHHHHIIIIIICHIHIHIFIHIIIIIHIHIIIIIIHHHIIIIIIIHIIIIIHHHHHHHIEIIIIIIIIHFHIIIIHGHIIIGIIIIIIIIIIIIIHHIFIIIIIHIIIIIHIHIIIIIIIIIIIIIIHHIIIIIFIIHIHIIIIIIIIIHIIIHIIIIHIHIIIIIIIIIIIIIIIIIIIHHHIIIIIIIIIIIIII
@HISEQ:711:H5NNWBCX2:2:1101:3793:14925:ATCTCGTA
TTAAGTTCAGCGGGTAGTCTTACTTGATTTGAGATCGAGTTTTACAAGAATCGTTGCCGACCCTTGTGAAATCCTGCATCAGTCAGCCAATACGGTCAAACTCCCTTTATGTTAGCTGCAGCAAAAGTAATAATCCGTTTGACGGGACTAAATAAATATGCTTTTAGCTCAGGAGAATGTCCAGCTGCACCTGCATTTCAAGCAACCCTCCACCGATCGTAAAGACTGGTGTTGGGATTGCTCAAGTACAAAGCCATTCAAAACAAATTGAAGTCTTTGAGGTGTTTACTGATACTCAAACAAGCATGCTCTTCGGAATACCAAAGAGCGCAATATGCGTTCAAAGATTCGATGATTCACTGAATTCTGCAATTCACATTACGTATCGCATTTC
+
GHE@GFGHIHIIDHCCHIGGHIIIEH1<1F1F<FHHH0<1E11CDF1CFG1CFGCEF@H?HHDEC1D1<<FGFGEHIHEHHHEC@F1D<1CFH1E1<0DG1<1<C<<DC<CCFHHIH?0D@GH0<<CG?HIG@DEEEGCC0D@HH</F/:CGEHHCGH?D.:F?GE/A@F?8BF..EGC68?FFCAEAAAGG.AAABGHCHCHEF.FH@F86E<F.-EA.F.HB:.:.?HE@FCFCD?EHHH@D</</HCCHC?G<?=GHG@FGC<C?HIHGFCF@<?HF01<F1FCD@C1<1<<<<1<<<<1FD<1C1=C0E<D<1D<<1DD<1</E0G1FC<0/D<11C@CD<HFD11@ED<11E@CD1@F1C1G@1<1<??@C<11@<D<0<0EGC<<<<<
@HISEQ:711:H5NNWBCX2:2:1101:4167:14833:ATCTCGTA
TTAAGTTCAGCGGGTATCCCTACCTGATCCGAGGTCAAAGTAAAAAAAGGGCTTATGGGAGGGGGTCTGCTGAAGTCGCTTGCAATGTGCTGCGCACGAAGCCAACATACCGGCTGCCAATGAATTTGAGGCGAGTCCACACGCTGAGGCGGAACAAACACCCAACACCAAGCGTAGCTTGAAGGTTTAAATGACGCTCGAACAGGCATGCCCAACGGAATACCGAAGGGCGCAATGTGCGTTCAAAGATTCGATGATTCACTGAATTCTGCAATTCACACTACTTATCGCATTTC
+
IIIIIHHIIIIIIIIIIIIIIIIIIIIHHIIIIIHHIHIIIIIIIIIIIIIIIEHIGGIIGIIIGIIFHIIIGIIIIIIIIIHIIIIIIIIHHHIIIIIIIIFHHHIIHIIHIIHIIHHFIIIIIIHIIIIIIIIHIIIIIIIHIHIHHHHHHHIIHIIHHHIIIIHIIHIHIHHHHGIEHIIIIHIIIIIIIIIIIIIHIHIIIGIIIIIIIIHIIIIIIHHEHHHEIIIIIIIIIIIIIIIIIIIIIIIIGIIIIHIIIIIIIIIIIIIHIHFIHIIIIIHHIIIIIIIHHDGI
@HISEQ:711:H5NNWBCX2:2:1101:5626:14774:ATCTCGTA
TTAAGTTCAGCGGGTAGTCTTACTTGATTTGAGATCGAGTTGAACAACACATAAAGTGTCGTAAAATCCTGCATCAGTCAGCAAAGAGGACAATTATCCTTTATGTTAGCTGCAGCAAAAGTAATAATCCTGTTTGACGAGGACTAAATAGATATGCTTTTAGCTCAGATAAAAGTCCAGCTGCACCTGCATTTCAAGCCGCCCGCCTACCGGTGAAGGTCGTTGGGATAGCTCAAGTCCACCCTCCCTTTTTTTTATCAAAAAAGAGAGGTTGAGGTGTTTACTGATACTCAAACAAGCATGCTCTTCGGAATACCAAAGAGCGCAATATGCGTTCAAAGATTCGATGATTCACTGAATTCTGCAATTCACATTACGTATCGCATTTC
+
HHIHHEH?EHHIIIDHCHHHIIIHIFHHIIGHHHHHHHIEHIIIIIEHEIIHIG1FECHHHHIIIIGGEHHHIIIIIHIIHHHEHHHHHGHHHCHEHIIGHHGI?GHHIIIIFFHIHGIIGHHHHIIIHIIIFHHHHIHHIIGHHIIIIHHHIIIGCHIHGHEHHIHIGGHCHHHHHFHHIIF@FHFFHIHHHHHEHIHIIHIIIHHIHIGIHIIIIHGIIHHHH@HIHH?IIIHGHHHHEHHIIIIFHDIHHHGIIHHHG?IHHHHHHHHIIIHHHHIHHHFEIIIHIIHHHHHGCHHIIHIIIIIIHHHHIHIIGIIIHHIGIIIIIIIHGIHIHEIIIIIHIHEIHHHHHHHHGDHIHIHHGIHHIHHHHIIHHDIIIHIIIIIHI
@HISEQ:711:H5NNWBCX2:2:1101:11656:14868:ATCTCGTA
TTAAGTTCAGCGGGTATCCCTACCTGATCCGAGGTCAACCGTAAAAAATGGGGGGTTCTGGCAGGTAACCGCCGGGACCCTATAGCGAGAGAATTACTACGCTTAGAGCCAGACGGCACCGCCACTGATTTTAAGGGCCGCGGGACCGCGAACCCCAAGACCAAGCCGAGGCTTGAGTGGTTATAATGACGCTCGAACAGGCATGCCCCTCGGAATACCAAGGGGCGCAATGTGCGTTCAAAGATTCGATGATTCACTGAATTCTGCAATTCACATTACTTATCGCATTTC
+
IIIIIHIIIIIIIIIIIIIIIIIIIIIIIIIIIIIIIIIIIIIIIIIIIIIIIIHIIIIHHIIIHIIHIIIIIIIGHIHIIIIIIIIHIIIIIIIIIIHIIIIIIIIIIIIIIIIHIIIIHIIIHHIIIIIIIIIIIIIIIIIIIIIHIIIIIHIIIIIIHIHIIIIIIIIIIIIIIIIIIIIIIIIIHIHIIIIIIIIIHIIIHHIHIIIIIIIHIIIIIHHHHEHEIIHHFHHIIIIIIIIIHIIIIIIIIIIIIIIIIIIIIIIIIIIIIIIIIIIIIIIIHIIIIII
@HISEQ:711:H5NNWBCX2:2:1101:12144:14801:ATCTCGTA
TTAAGTTCAGCGGGTAACCCTACCTGATCCGAGGTCAAACCATAAAAAAGATGGGTTGACGGCTGGCCTCCACCGGGTCCCGATGCGAGTTGTAAGACTACTACGCAGGGGGCGCCGCGGCGGGACCGCCACTTCATTTCGGGGCCTACGGACAGGGCACGAGGCCCTGGAACCGTAGCGCCCCAACACCGGGCAGCGGATAGCAAGCTAACCGCGCTCGAGGGCAGAAATGACGCTCGGACAGGCATGCCCGGCAGATTACTGCCGGGCGCAATGTGCGTTCAAAGATTCGATGGTTCACTGAATTCTGCAATTCACATTACGTATCGCATTTC
+
IIIIIHIIIIIIIIIIIIIIIIIIIGHIIIHHHHIIHHIIIIIIIIIIIIIIIIHIIHHIIHHIIHIGHHIHIIHGIIIIIIIIIIIHIIIIIIIIIIIIIIIIIIIIIHGIIIIHIIIIIIDHIIIIIIIIIIIIIIIIIHHHEHHIIIHHIHIHHIIIIHIIIIIHHHHIIIIIIIIIIIHIIIIGIHIHHHHHIIHEIIIIHHIIHIGIIIIIIHHHHHIHEEIIIHIHIIIIIIIHHHIIHHGIHIIIIIIIIIHHIIIHHEIIIIHHHHFFFIIIGIIHIIIIIIIIIHHHIIIIIIIIIIHIIHIIIIIIIHIIIIIIIIIIHGHHHHI
@HISEQ:711:H5NNWBCX2:2:1101:13168:14921:ATCTCGTA
TTAAGTTCAGCGGGTATCCTTACCTGATCCGAGGTCAAATCTTTTTCAAGGTTTAATCGACGAAAATGCCGGCTGGGCCACTAAAGCACGTGACAGGCTCCATATGCTCAGGCACCAGGACTCGGCATCGCCACTACATTTTAAGCCTGTCCATCAACAGGACAATTGGCTCAACAACCAAGCCGTGCTTGAAGGTAGTAATGACGCTCGGACAGGCATGCCCTCCGGAATACCAGAGGGCGCAATATGCGTTCAAAGATTCGATGATTCACGGAATTCTGCAATTCACATTACTTATCGCATTTC
+
IFHIGGEHHHIIHGHIHIIGIIIIIIHHHGIDHIIIIHIIHHHIHGHIHHFHIHIHHFHHHIIHIHHGFHHGIHIIHIIIIIIIIIIIIIIIIIHGFHIIHIIIIIGIHHHHIIIIIIIHIIIIIIIIIIIIIIIIICGHIIIIFIIHIHIIHIIHHIIIIHHIHHIHIIIHIIIHIIGIIHHHHIIIIIIIIIIIHHHHHHIHGGIIIIHHIIIHGHIIIIIIIHIIHHIIIIIIHHHIIIHIHFIIIHIIIIIHHDHHIHHIHHIIIHHIFGHIIIIHIIIIIHHIIHGHHHIIIHIIIIIIII
@HISEQ:711:H5NNWBCX2:2:1101:15065:14801:ATCTCGTA
TTAAGTTCAGCGGGTATTCCTACCTGATCCGAGGTCAACCTTGAAAAATAGAGGTGAGAACCGGGCCACATGACTACCAGATGCGTGCTGTTATAAGCTCGTTGCATATAGAGTCTGTATGACACCGGTTATTGTCTTTTGGACCTGTCACCAGGTGACAAAGGGCCCAACAACAAGCCAAGCTTGATATTGTGATAATGACGCTCGAACAGGCATGCCCTTCGGAATACCAAAGGGCGCAATATGCGTTCAAAGATTCGATGACTCACTGAATTCTGCAATTCGCATTACTTATCGCATTTC
+
HHCHG@<<GEHHI<CEFHHIHHEE?H?CGHE@HH@@FC<1DFHHHIIHHHHHHHHGIHEHCEH<CHHGHHEHHHIHHEHEHGHHHIFHHHFHHHIIHEHIHIIFFHHGGHFHHGFHIHHIEGHIHHIIIHHHHHHHIGIIGIIIHHIIIHGIHIIHHHHHHHGHHHHIIIHIIHIIIIIIIHIIHHHHHHHHIIHHHIGHHHHHHIHIIHHHGIHHHDCHE=GIIHHGHHHHHHC<DEHEEHGHDHHIIIHHEEFHHCGGHEHEIHHGHIHEFFFEFCHHHIHIHHHHFCFHHHHHHIIIIHI
@HISEQ:711:H5NNWBCX2:2:1101:17411:14844:ATCTCGTA
TTAAGTTCAGCGGGTAGTCCTACCTGATTTGAGGTCAGATTTCAAATTACATTGACCGCCGCTCCACAGGCGAGTCGAGGGAGGACACCAAAAGGGGAACTTCTCGGTCGAGCGAGGATGGTACAACGCCCAGTCGAGTTCGACCCACAGGTCCAACCGATGCATTTGAGGGGAGCCGCCTCGCGGCAGCAGGCCCCCAACTCCAATCCCCGATCCCGCACGAAACGGGAGGGGTTGATGACTTCAAGACACTCAAACAGGCATGCTCCTCGGAATACCAAGGAGCGCAAGGTGCGTTCAAAGATTCGATGATTCACTGAATTCTGCAATTCACATTACTTATCGCATTTC
+
IHIIHFHHHHIIIHHIGHHHIIIIIIEHIIIIIIIIIIIIIIIIIIHIIIHGHHHIHIHIIHIIIIIIIIIHGHFGHIIIIHHHIIIIIIIIIIIIIGHHIIIIIIIGHIIIGIIIDDHICEHIGHIHIGHDHHHHIHGGHHHIIIIFHHEHIIIHEHHIIIGEHDHHHIIHHHHIIHEHHHHIHHHIGIIIHIGEEHIIHIGIEHHHGIIEHDHH<//HCEHGCHIIIIHIHIHGHIGIHEFCHIHHGC<D1EGFHHEGIHHFIGIIHIIIHHHHFGIIIHEHCHIIIHIGIIIHHHGGCIIHHHIIIIIIHFHGHHHGIIIIIIIHHHHIIIIHHGGFIHHIIIHHHIH
@HISEQ:711:H5NNWBCX2:2:1101:17988:14972:ATCTCGTA
TTAAGTTCAGCGGGTATCCCTACCTGATCCGAGGTCAACCGTAAAGAATGGGGGGTTATGGCAGGTGGTCGCCTGGACCCTATAGCGAGAAAATTACTACGCTTAGAGCCAGACGGCACCGCCACTGATTTTAAGGGCCGCGAGACCGCGAACCCCAAGACCAAGCCGAGGCTTGAGTGGTTATAATGACGCTCGAACAGGCATGCCCCTCGGAATACCAAGGGGCGCAATGTGCGTTCAAAGATTCGATGATTCACTGAATTCTGCAATTCACATTACTTATCGCATTTC
+
HIIIHGHHHIGIIIIIIIHHHGHIIIIIIHIGIIIHHHIIHHIIIHFHHIIIIHIIIHHHHIGEHIIDHIIIFIHIIIIIIIHHIIIIIIHIIIIGIIIIIGIIHIIIIIIHIIIIIIIIIIIIIHHIIIIIHHIIIIIIIIHHIIHIHIIIHHIIIHIIHIHIIIIIIIIHIHIIHIGIIHHIIIIIIIIIIIIIIIGIIIIIIIHHHHIIIIIHIIIIHIHHIIIGIIIIHIIIIIIIIIIHHGIHIIIIIIHHGHIIHGIIIIIIIIIHEIIHIIIIHIHIIIIHIII
@HISEQ:711:H5NNWBCX2:2:1101:20442:14808:ATCTCGTA
TTAAGTTCAGCGGGTAGTCCTACCTGATTTGAGGTCAGATTTCAAATTACATTGACCGCCGCTCCACAGGCGAGTCGAGGGAGGACACCAAAAGGGGAACTTCTCGGTCGAGCGAGGATGGTACAACGCCCAGTCGAGTTCGACCCACAGGTCCAACCGATGCATTTGAGGGGAGCCGCCTCGCGGCAGCAGGCCCCCAACTCCAATCCCCGATCCCGCACGAAACGGGAGGGGTTGATGACTTCAAGACACTCAAACAGGCATGCTCCTCGGAATACCAAGGAGCGCAAGGTGCGTTCAAAGATTCGATGATTCACTGAATTCTGCAATTCACATTACTTATCGCATTTC
+
IIIFHIHHCHHIIIHIIIIIIIIIIHHIIIICHIIIIIGHHIHIIHHEHIHFGEEHIIHHIIIIIHIIHGHIIIFHHHIII0CHHIGIIIIHEHHIHIIIHIHHIIEHIIIIIIIHIHIIHIHIIIHDDHHHC@HHIIHHHEHHIIIIICDHHHHHIHH@:.EHHH?GEBBGHIGFHHIHHHDHGGIHCGHCHHHHHHIHHEHIIIHHHEGHCIIIIHHHH@HIHHIHIIHHGHIIIHGIIIIIIHEIIIIIIIIIHHHHIIIIHIIIIIIIIIIIIIIHIHHIIHIIIIIIIHHHHEIIHFHHHIIIIHHHHHGHHHHIIIHIIHHHIIIIIIHIIIHIIHHHIIIIIII
@HISEQ:711:H5NNWBCX2:2:1101:3653:15003:ATCTCGTA
TTAAGTTCAGCGGGTAGTCTTACTTGATTTGAGATCGAGTTTAACAAGAGGTTTTGAAGACTCTTGTGAAAATCCTGCATCAGTCAGCCAAAATGGTCAAACTCCCTTTATATTAGCTGCAGCAAAAGTAATAATCCGTTTGACGGGACTAAATGAATATGCTTTTAGCTCAGGAGAATGTCCAGCTGCACCTGCATTTCAAGCAACCCGCCCCCTCTCTTTAAAAGATTGGTGTTGGGATTGCTCAAGTCCAAAGCCTTTCTTCAAAAAAGAAAAAAGGCTTTGAGGTGTTTACTGATACTCAAACAAGCATGCTCTTCGGAATACCAAAGAGCGCAATATGCGTTCAAAGATTCGATGATTCACTGAATTCTGCAATTCACATTACGTATCGCATTTC
+
IHIIIHHIGIIIIGHIHIIIIIGIIHFHHIIHHIIIIIIIIHIGIGFHCHHIIHIICGHHIIHIIIIHHIGHHHIIIIIIIIHIGIIIIHIIIIDGCGHHIHIEHHIHIIHIIIIHIHGGHIHIIFHHEHIIIIIGEHHHHHHGHIIIIHEHEHIHHHIHHHIIIIHHEGCFHIHHHHIHHHCCFFHHHHIHIIIHIGHFHHIIIFHICHDHIEHIH@HA?HG??HFIIHHCG-BFHEFEGEFIHHEHHHEHHHECHHHEGIHDDE@HHHHHHHGCHG?GHIHG@GHIHHFHIHHHHIHHHEIHHEEHIHHGHHIIIIIHHFIIIIIIHHEDCHDIIIIIHDGHHIHIHHEHEIHIGIIIHIHIIIIHIIIIHHEHHFCIHIIIHHFEHIGHHEIIHGHF
@HISEQ:711:H5NNWBCX2:2:1101:3510:15192:ATCTCGTA
TTAAGTTCAGCGGGTATTCCTACCTGATCCGAGGTCAACCATTAGATAATAGGGGTGTTTAATGGCAAGTGTTACCCGCTAGACGCCCTAAGCGAACGTGTAAATTTACTACGCTCGGGGTCTTAGTGAGCCCGCCACTGAATTTCAGGGCCTACAGCCAGGCTGTAGAATACCCCATCACCAGACCTAGAGGGGCCTGAGGGTTGAAATGACGCTCGAACAGGCATGCCCAGTAGAATACTATTGGGCGCAATGTGCGTTCAAAGATTCGATGATTCGCTGAATTCTGCAATTCACATTACTTATCGCATTTC
+
<CGHHFHHHEHHHI?<GHHCGHEG1FF@@HHIII<CGH1CHH1CGCGH1C@FHFIHHHEFG@GHGGHCGGGHHIFHCEHIHIHIIHDDHHEFHDHIDCHHFH<F?F@CHIFHECHHHHIIEEHCFGHHHHHDDG@HFHIIEF?GGHHIIHIHHHHHHHGHHFDCDHHIHHE@GGIHFHHCC<EE<?FGGFDGGIHDHHH@HEHEGIIIHEBCCHH@GHFHHHIHHHHCEFC1EIIIIHHF<GEEHHHDHHDHEHIIHHGD1HGEGG?@HD@CHHHFCHHG@GHIIGIIH?FHHHGHIHEHHE=HHDIIIIF/DD
@HISEQ:711:H5NNWBCX2:2:1101:7461:15098:ATCTCGTA
TTAAGTTCAGCGGGTATCCCTACCTAATCCGAGGTCAATCATTAAAAAATGGGGGGGTTCTGGCGAGTGTCCACCAGGTGTCTATAGCGATTAGATTTACTACGCTTAGAGCCTGACAGCACTGCCACTGATTTTAGAGGCTGCCTTGACAGCAGGCCTCAACACCAAGCTAGGCTTGAGGGGTGATAATGACGCTCGAATAGGCATGCCCCTCGGAATACCAAGGGGCGCAATGTGCGTTCAAAGATTCGATGATTCACTGAATTCTGCAATTCACATTACTTATCGCATTTC
+
IIIIGHIIIIIIIIIIIIIIIIIIIIIIIIIHIIIIIIIIIIIIIIIIIIIIIIIIIIIGHHIIIIIIIIIIIIIHIIIIIIIIIIIIIIIIIIHIIIIIIIIIIIIIIIHIIIHIIIIIIIIIIIIIIHIIIIIHHIIIIHIIIIIIIIIIIIIIIIIIIIIIIIIIIIIHIIIIIIIIIIIIIIIIIIIIIIIIIIIIIIIIIIIIIIIIIIIIIIIIIHIHHIIHIIHIIIIIIIIIIHIIIIIIIIIIIIIIGIIIIIIIIIIIIIIIIIIIIIIIIIIIIIIIIIIIII
@HISEQ:711:H5NNWBCX2:2:1101:9625:15167:ATCTCGTA
TTAAGTTCAGCGGGTAGTCTTACTTGATTTGAGATCGAGTTTAACAAGAATCGTTGCCGACCCTTGTGAAATCCTGCATCAGTCAGCCAATACGGTCAAACTCCCTTTATGTTAGCTGCAGCAAAAGTAATAATCCGTTTGACGGGACTAAATGAATATGCTTTTAGCTCAGGAGAATGTCCAGCTGCACCTGCATTTCAAGCAACCCGCCACCGATCTCAAAAAGATTGGTGTTGGGATTGCTCAAGTCCAAAGCTTTTCGATTAAAAAATCCAAAAGCTTTGAGGTGTTTACTGATACTCAAACAAGCATGCTCTTCGGAATACCAAAGAGCGCAATATGCGTTCAAAGATTCGATGATTCACTGAATTCTGCAATTCACATTACGTATCGCATTTC
+
HIIIIHIIIIIHIIII=HIIIIIIIIIIIIHIIHHIIIHGHHIIHIIIIFHHHHIIIHIIIIIIIIIFHHIHIIIIIIIIIIIIIIHIIIIIIHHIHHGHIIIHIHIIIIIIIIIIIIIIIIIHIIIEHHIIIIIGHIIHIHHIIHHIHHIIIIHIHIIGIHIIIHHIGHIIIHHGHIHIIIGIIIIIIIIFHHIIIIIHHHEHHHIHHIHHHGHHCHE<?IHHIIHIHHHFHG@F.CHFEHGGHHEHG7HIHIIHHCGIGIIIIIHIIIIHIIIGIIIHHIHHHHHHHIHIIHHIHEHIHIIHHIIIIIHIIH=DHHIHHIIIIIIIIIHHGHIHIIIIIIHIIHIHIIHIGIIIIIIIIIIIIIIIIHIIIIFIIIIIIIIIGIIHHIHIIHHHHHI
@HISEQ:711:H5NNWBCX2:2:1101:10266:15147:ATCTCGTA
TTAAGTTCAGCGGGTAGTCCTACCTGATTTGAGGTCAGATTTCAAATTACATTGACCGCCGCTCCACAGGCGAGTCGAGGGAGGACACCAAAAGGGGAACTTCTCGGTCGAGCGAGGATGGTACAACGCCCAGTCGAGTTCGACCCACAGGTCCAACCGATGCATTTGAGGGGAGCCGCCTCGCGGCAGCAGGCCCCCAACTCCAATCCCCGATCCCGCACGAAACGGGAGGGGTTGATGACTTCAAGACACTCAAACAGGCATGCTCCTCGGAATACCAAGGAGCGCAAGGTGCGTTCAAAGATTCGATGATTCACTGAATTCTGCAATTCACATTACTTATCGCATTTC
+
IHHHIHIIIIIIHIHEHHHHIHHEHEHGIHIIIIHIIIIIIIIIIIIIIIIHHHHHHDIIIHGHIIIHHCHGDHEHDHIIIIIIIIIIHHIGHICHGHIIIIHHIGGHIIIIIHDDHHHIGHIIIIHHHHIIEDFIHHHHHHIIIIIIHEHHFHHGHIH?HFHHHHGHHHHH@?EHHIHGIIIIHIIIIIH?GCIIIHHIIIIIHEGIHHHHIHIHCHCHHHCD@HGIHIHHIHIIHIIHHHHGIHHHHHGE@FHHGIHEGHHHHIIIIIIIHIIIHGIIIHGDIIIIIIIIIGHIIIIIHIIHIIHHIIHGIHHHF@IIHHIIIIIIIHGIIIIIIIIHIIHIHHIHIIH
@HISEQ:711:H5NNWBCX2:2:1101:17734:15047:ATCTCGTA
TTAAGTTCAGCGGGTCTTCCTACCTGATCCGAGGTCAACCTTGGGTAAAAAAGGGGTTTAACGGCCGGAACCCGCAGCACGCCCTGAGCGATGTGTATGCTACTACGCTCGGTGTGACTAGCGAGCCCGCCACTGGTTTTCAGGGCCTGCGGCAGCCGCAGGTCCCCAACACAAGCCTGGGGCTTGATGGTTGAAATGACGCTCGAACAGGCATGCCCGCCAGAATACTGGCGGGCGCAATGTGCGTTCAAAGATTCGATGATTCACTGAATTCTGCAATTCACATTACTTATCGCATTTC
+
IIIIIIIIIIIIIIHIIIIIIIIIIIIIIIIIIIIIIIIIIIIIIIIIIHHHHHIIIIIIIIIEHIIFHHHIIIIIIIIIIIIIIIIIIHIIIIIIIIIIIIIIIIIIIIIIIIIIHIIIIIIHHIIIIIIIIIIHIHGHIHHHHIHHHHIHIIIIIIIFIIIIIHIIHIIIIIIIIIIHIHIIIIIIIIIIIIIIHIIIIIIIIIIIIIIIIIHIIIIIIIIIIIIIIIIIHIIIIIIIHIIIIIIIIIIIIHIIIIIIIIIIIIIIIIIIIIIHIIIIIIIIIIIIHIIIHHIIIIIII
@HISEQ:711:H5NNWBCX2:2:1101:6195:15461:ATCTCGTA
TTAAGTTCAGCGGGTATTCCTACCTGATCCGAGGTCAACCTTGAGAAGGGGGGGTGTTTCACGGCAAGAACCCGCCGCACATCCAAAGCGAGATGTATTACTACGCTCGGTGTGACAGCGAGCCCGCCACTGTTTTTAAGGGCCTGCGGCAGCCGCAGGGCCCCAACGCAAGCCGGGGGCTTGATGGTTGAAATGACGCTCGAACAGGCATGCCCGCCAGAATACTGGCGGGCGCAATGTGCGTTCAAAGATTCGATGATTCACTGAATTCTGCAATTCACATTACTTATCGCATTTC
+
IIHIIIHGIIIIIIHIIIHIIHIIIIIIIIIHIIIHHHIHCHHHIIIIIGIIIIIIEGHHHHHEDHHHFHHIGHHHIIII?HHIHHIIIIIIIIIHIIIIHHHIIIGHIIIHHHIHHHHIIIHHIIHIIIIIIIIHIIIIIIIHHHIHIHHGHIIHIIIIIHIIIIIIIHIIIIIHHIHHHEIHIIIHGIIIIIIIIIIIIIIHHIIIIHIIHHIIIHIIIIIIIIIHHDIHIHGIHGHHIIIHIIIIIIGIIIIIIIHIIIIIIIHHHGIIIIIIIIHHHGIIIIIIIIIIIIIIIH
@HISEQ:711:H5NNWBCX2:2:1101:7762:15344:ATCTCGTA
TTAAGTTCAGCGGGTAGTCTTACTTGATTTGAGATCGAGTTGAACAACACATAAAGTGTCGTAAAATCCTGCATCAGTCAGCAATGAGGACAATTATCCTTTATGTTAGCTGCAGCAATAGTAATAATCCTGTTTGACGAGGACTAAATAGATATGCTTTTAGCTCAGATAAAAGTCCAGCTGCACCTGCATTTCAAGCCGCCCGCCTACCGGTGAAGGTTGTTGGGATAGCTCAAGTCCACCCTCCTTTTGAAAAATCAAGAGGAGGTTGAGGTGTTTACTGATACTCAAACAAGCATGCTCTTCGGAATACCAAAGAGCGCAATATGCGTTCAAAGATTCGATGATTCACTGAATTCTGCAATTCACATTACGTATCGCATTTC
+
HIIIIHIIIHGIIHIHIIIIIIIIGEHIIIIIIIGIIIIIIIIIIIGIIIIIHHIHHHHHIIHHHIIDGHHIIIIIIIHIIIIIIIIIIIHIIIIIIIHIHHGIGHIIIHIHHCHHHIIIIHGFHFHHIIIIIEHIHHHHHHIIIIIIIIICHIIIIIIIHDFHIIIIIIIHHHHHHHHHFHFGFGHHHHIIIIIIIGHIIICHHGHHHHHGHHIHIHGIIHHHHHEEF?HFHHEFHE?EEEHEHDG?HIHH@HFHHCH@CHFHCHHHCEHHFHHHGHIIHEIHG@HHHHHEHIHIIHEIIGIIHEIIIIHF1HHF<<HIIHHIHH=HIIIIHHH@HHIHGEHEEHHIHHIIHHIHIHHFECEEGFEIIIIIIGIIIHG@GEHDHH
@HISEQ:711:H5NNWBCX2:2:1101:11078:15417:ATCTCGTA
TTAAGTTCAGCGGGTAGTCCTACCTGATTTGAGGTCAGATTTCAAATTACATTGACCGCCGCTCCACAGGCGAGTCGAGGGAGGACACCAAAAGGGGAACTTCTCGGTCGAGCGAGGATGGTACAACGCCCAGTCGAGTTCGACCCACAGGTCCAACCGATGCATTTGAGGGGAGCCGCCTCGCGGCAGCAGGCCCCCAACTCCAATCCCCGATCCCGCACGAAACGGGAGGGGTTGATGACTTCAAGACACTCAAACAGGCATGCTCCTCGGAATACCAAGGAGCGCAAGGTGCGTTCAAAGATTCGATGATTCACTGAATTCTGCAATTCACATTACTTATCGCATTTC
+
IIIIIHIIIIIIIIIIIIIIIGIIIIIIIIIIIIIIIIIIIIIIIIIIIIIHHHHIHIIIIIHIIIIIIIIHIIHIIIIIIIIIGIIIIIIIIIIIHIHIIIIIIIIHIIIIIIIIHIIIGHIIGHHIIIIIIHHIIIIIHIIIIIIIIIHIIIIIIIIIIIIIIIIIIHIIIIIIIHIIIIIIIIIIIIIIHIHHHIIHHHIIIHEHIIIIIIIIIIHIIIIHIHHIIHIIIHHIHHIIIHIIIIIIHIHIGIIIGIIHIIIIIIIHIHIIIIIGIIIIIHGIIGIHIIIIIIIIIIIIIIHIIGIIGIHHIIIHIIIIIIIIIIIIIIIIIIIIIIIGIIIIHIIIIII
@HISEQ:711:H5NNWBCX2:2:1101:12336:15495:ATCTCGTA
TTAAGTTCAGCGGGTAGTCTTACTTGATTTGAGATCGAGTTGAACGACACATATGTGTCGTAAAATCCTGCATCAGTCAGCAAAGAGGACGATTATCCTTTATGTTAGCTGCAGCAAAAGTAATAATCCTGTTTGACGAGGACTAAATAGATATGCTTTTAGCTCAGATAAAAGTCCAGCTGCACCTGCATTTCAAGCCGCCCGCCTACCAATGAAGGTTGTTGGGATAGCTCAAGTCCACTCTCCTTTTTTTTTAAAAAAAAAGAGAAAAGTGAGGTGTTTACTGATACTCAAACAAGCATGCTCTTCGGAATACCAAAGAGCGCAATATGCGTTCAAAGATTCGATGATTCACTGAATTCTGCAATTCACATTACGTATCGCATTTC
+
IIIIIIIIIHIIHIDHIIIHHHIIIIHEHHIEHIIHIGHHIHHHHFHHHHHIIIIHIIIIIGHIIIGHGHIIIGIIIIIIHIIIIGHHHIHHDHHIHIGIIHIIIHIHHIIHHIEFHIIIHFHIIIIHHHGIIIIIIGIHDHHIIIHIIHHIIIFIIIHHIFHHHIIHHEEHIIIHHHIGHIHIHHIHIIIHIHIIIFHIIIIIHDIHHIIHHEHHHHCHEF?HHFHG@IHHEHIHHHHEHHHHCHHHGHHEEEFHIIHIIIIIIIIIHIIIIIIHIGIIHHHFIIIIIIIIHHGHFGIGIHIGIIIIIIIIIIIHIGIIHIHIIHHHIHHHGIIIIIIHIHGGIIHHHIHHHIHIIIIIIIIHGIIHIIIIIIIIIIIIIGIIIIIII
@HISEQ:711:H5NNWBCX2:2:1101:14620:15382:ATCTCGTA
TTAAGTTCAGCGGGTAGTCCTACCTGATTTGAGGTCAGATTTCAAATTACATTGACCGCCGCTCCACAGGCGAGTCGAGGGAGGACACCAAAAGGGGAACTTCTCGGTCGAGCGAGGATGGTACAACGCCCAGTCGAGTTCGACCCACAGGTCCAACCGATGCATTTGAGGGGAGCCGCCTCGCGGCAGCAGGCCCCCAACTCCAATCCCCGATCCCGCACGAAACGGGAGGGGTTGATGACTTCAAGACACTCAAACAGGCATGCTCCTCGGAATACCAAGGAGCGCAAGGTGCGTTCAAAGATTCGATGATTCACTGAATTCTGCAATTCACATTACTTATCGCATTTC
+
HHIGHHIIHHIIHGCCGEHIEH?HIGGGHHG?G@@D@DHHCHHHIEHIHIIG?GDHCHGH<D?ECHHFH?H?C?EEHFE<HHHHIIEHGIIIIH@0?EGHC1<FGHHG@FHCHCHCH<D0=D@GCHFHD?CE?DGG@EFGDHFHCHIHIHHG@FHHGHHEEHHHE?58BGGHB?HEHHDCECDHEHHIHHHH??ECDHHHIHEE?HCHHHHE?<HHIIHHDHHEEHEIHHCDFFIHGC?IHGEHEEHFCHHIGGHHHIHGEHHFECC/<EF@IHED<1?HDHIHCCHC@ECFCH@GEECHFFG@FHHIIIHIIHGC<FGFC1EE?HEEHHFDFGFD1G@HEGDEEGIHCHD
@HISEQ:711:H5NNWBCX2:2:1101:14675:15440:ATCTCGTA
TTAAGTTCAGCGGGTATTCCTACCTGATCTGAGGTCAACCTTGGTAAAGTTTGGGGGGTTTTACGGCGTGACCGCACCGCTGTCCGCCTGCGAGAATTGGATTACTACGCAGAGGAGGCTACGGCGTGGTCGCCACTCCATTTCAGGGACGGCCCGCCGCCAGGCGGTAGGCCGATCCCCAACACCGCTCCCGGCAGAAGCCGGGCGCGAGGGTTGAAATGACGCTCAGACAGGCATGCCCGCCAGAATACTAGCGGGCGCAATGTGCGTTCAAAGATTCGATGATTCACTGAATTCTGCAATTCGCATTACTTATCGCATTTC
+
IIIIIIHHIIIIIIIIIIIIIIIIIIIIIIIIHIIIIIIIIIIIIIICHHHIHIIIGIHIHHIHHGHFEHGIIIIIIGIIIIIIIIIIIIIIIIEHIIIIIIIIIIIIIIIIIIIGIIIIIIIIIIIIIIGIIIHHIIHHHHHIIIHHIIIGIIIIIIIIIIIHIIIHIHHIIIHHIIHHHHHHIIIHIHIIIIIIHHHEHHIIIIIIIIIIIIIIIIIHHHIIIHHHIIIIIIIIIIIGIIIIIIIGIIIIIIHFIIIIIIGHIHIIIHIGIHIHIIIIHGIIIIIIIIIIIIIIIIIIIIIIIIIIIIIIIIIIIIIIIIII
@HISEQ:711:H5NNWBCX2:2:1101:16420:15310:ATCTCGTA
TTAAGTTCAGCGGGTATCCCTACCTGATCCGAGGTCAACCTGAAAAAAATTGGGGGTTGCTGGCGAGCACACGACCGGACCTCCAGAGCGAGAAGAATTACTACGCTCGGAGCCGGACGGCACCGCCACTGACTTTAGGGCCCGCCGGGGCGGCGGGGCCCAACACCAAGCTGAGCTTGAGGGTTGTAATGACGCTCGGACAGGCATGCCCCCCGGAATACCAGGGGGCGCAATGTGCGTTCAAAGATTCGATGATTCACTGAATTCTGCAATTCACATTACTTATCGCATTTC
+
IIIEHHIIIIGIIHIGHHHIHHHIIIGIIIIHIIHIIIIGHGHFHHIIIIIHHIHHIHIGHHIIHHIHHIIIIIIIIIIIHIIHIIHHIIIIIIIIIIHIIIIIIHIIIIIIIIHIHHIIIGIHIIIIIIIIIIIIIIHIHIIIIIIIIIIIIHIHHHIHIHIIIIIIIIIIIHIIIIIIIIIHIIHIIIIIIIHHIIIHIIIIIHHIIHIIHIIIIIIIHIIDHHHIIFIIHEEDIHIIHIHHHGIIHIHIIHHHIIIIHGHIIIIIIIIIHHIIIIHHGGGIIIIIHIHGHH
@HISEQ:711:H5NNWBCX2:2:1101:16377:15467:ATCTCGTA
TTAAGTTCAGCGGGTATTCCTACCTGATCCGAGGTCAACCTTGAGAAATTTATTTATCAAAGCGAAAACCATGCCACACAACCACCAGATGCATGCTGTTAAAAGCTCGTTGCATATAGAGTCTGTATAACACCAGTTATTGTCTTTTGGACCTGTCACCAGGTGACAAAGGGCCCAACAACAAGCCAGGCTTGATATTGTGATAATGACGCTCGAACAGGCATGCCCTTCGGAATACCAAAGGGCGCAATATGCGTTCAAAGATTCGATGACTCACTGAATTCTGCAATTCGCATTACTTATCGCATTTC
+
@F11FDFHE1CEHHHDFFHHH@CFFH<@HHHHCCHIFEHHH?HHIHE?HHEEFHGDGF1<@1CFGHI/<<C1<1DHIIHH?GHH?EEEECGHEHF?GIHFHHIHIIIIIHIHHHHHFHHHFHFHHFGFHIHHGGHCHHEHHHHGIIDHHEHHGHHHHHHHHHHHHHGIIIHIH<HHHGHIIIHEHHHIHHHIGCIIHIHHFHIHHIHHHEHGHEFECGHHCCEHHCHHHGHIIIIHHGHHHDHHHDHHEHIIIIHHGCCIHHDG?HCEHIIHHH@@HEEFIHEHGHHHFHEHHCHHHHCEHE=HFHHDDIH
@HISEQ:711:H5NNWBCX2:2:1101:16323:15493:ATCTCGTA
TTAAGTTCAGCGGGTAGTCTTACTTGATTTGAGATCGAGTTTTACAAGAATCGTTGCCGACCCTTGTGAAATCCTGCATCAGTCAGCCAATACGGTCAAACTCCCTTTATGTTAGCTGCAGCAAAAGTAATAATCCGTTTGACGGGACTAAATAAATATGCTTTTAGCTCAGGAGAATGTCCAGCTGCACCTGCATTTCAAGCAACCCTCCACCGATCGTAAAGACTGGTGTTGGGATTGCTCAAGTCCAAAGCCATACAAAACAAATTGAAGTCTTTGAGGTGGTTACTGATACTCAAACAAGCATGCTCTTCGGAATACCAAAGAGCGCAATATGCGTTCGAAGATTCGATGATTCACTGAATTCTGCAATTCACATTACGTATCGCATTTC
+
IIIHIDEH?GHIGIHHHIHIHHHGIHHHIIGGIIHIIHHHIHIIIIIIIIFHHIIIDHI<<CEHHIIFGHHHIIHDHHIHHHHHHHIIGHIIGIHC@EHHIIHCGCHCHHHHHFHIIHHGHHIIFEGHHIIHGHHIHDFEHH0DEHHHHHCFFFGEHCHHGHEHHHIHHGIGHIIHIIIII..BFHEHHGHHIGCHHE?AFHHIF@CHHHHEGB<<--AA6.G@B.6-HED8.:9.D7C7HC/FD///D/@C/H@<//D<</<D/CCGFFD00DD<C<CC0HC<11?CCEEHGCGC?GGFCHIHD1<11D/<EC1C1D1D1<<1<</C@<1E<0</0C<1CHCHGD1<1<11ED<C<1<C1HC<11<<1HCCD<1<1<<11C<0EE<1F1/?<C
@HISEQ:711:H5NNWBCX2:2:1101:16590:15426:ATCTCGTA
TTAAGTTCAGCGGGTAGTCTTACTTGATTTGAGATCGAGTTTAACAAGAATCGTTGCCGACCCTTGTGAAATCCTGCATCAGTCAGCCAATACGGTCAAACTCCCTTTATGTTAGCTGCAGCAAAAGTAATAATCCGTTTGACGGGACTAAATGAATATGCTTTTAGCTCAGGAGAATGTCCAGCTGCACCTGCATTTCAAGCAACCCGCCACCGATCTCAAAAAGATTGGTGTTGGGATTGCTCAAGTCCAAAGCTTTTCGATTAAAAAATCCAAAAGCTTTGAGGTGTTTACTGATACTCAAACAAGCATGCTCTTCGGAATACCAAAGAGCGCAATATGCGTTCAAAGATTCGATGATTCACTGAATTCTGCAATTCACATTACGTATCGCATTTC
+
IHIHIHHIIIIIIGHIIIIHIHHIIIHIIIIIHIIIIIIIIIIIIIIIIIIIIIIGHIGIIIIIIIIGHIIIIIIIIIIIIIIIIIIIIIIIIHHHHIIIIIIHIIIIIIEHIIIIIIIIIHIIHIIIIIIIIHEHIIIIIIIGIIIHHIHHIIIIIHHIIIIIIIIIIHHIIIIHHEH@GFIHIIIIGHHHIIHHHIIIIHHGHHHIGHDIIHHHHHIIIIIIIHIIGHIHHEGHH?HHIIHHIIIIIIIGIIHIIHGIHHHIHHIIIHE?HIIHIHGIIIIIIHIIIHHIIIIHIHIIIIIIIIIIIIIIGIIIIIIIIIIIIIIIIIHIIHCIIHIIIHHIIIIIIIIIIIIIIIIHHIIIIIIIIIIIIIIIIIIIIIIIIHIIIIIHIIIIIII
@HISEQ:711:H5NNWBCX2:2:1101:18152:15282:ATCTCGTA
TTAAGTTCAGCGGGTCTTCCTACCTGATCCGAGGTCAACCTTGGGTAAAATAAGGCTTTTAACGGCCGGAACCCGCAGCACGCCCTGAGCGAGGTGTAAACTACTACGCTCGGGGTGACTAGCGAGCCCGCCACTGGTTTTCAGGGCCTGCGGCAGCCGCAGGGCCCCAACACAAGCCCGGGGCTTGATGGTTGAAATGACGCTCGGACAGGCATGCCCGCCAGAATACTGGCGGGCGCAATGTGCGTTCAAAGATTCGATGATTCACTGAATTCTGCAATTCACATTACTTATCGCATTTC
+
IIIIIIIIIIIIIIIIIIIIHIIIIIHIIIIIIIIIIIIHIIIIIIHIGHIIGHIIIIIIHHIHHIGHHDHIIIGIHIIIIIHHIIHHIIIIGIIIIIGIIIIIIIIIHIIHIIIFHHIIIHHHIIHIIIIIIIIHIIIIIIIIIIIIIIIIIIIIIIIIIIIHIIIIIIIHHIIHIIIIIIIIIIIIIGIIHHIIIIIIIIIIIIHHIIIIIIIIHHIIIIIIIIIIIIIIHHIIIIIIHEFHIIIIHIIHIIIIGIIIIIIIHIIIHIIIIIIIIIIHIHIIGIIIIIIIIIIIIIIIII
@HISEQ:711:H5NNWBCX2:2:1101:19464:15457:ATCTCGTA
TTAAGTTCAGCGGGTAGTCCTACCTGATTTGAGGTCAGAGGTCATAAAGTTGTCTCTCAAGTGAGACGGTTAGAAGCTCGCCAAACGCTTCACGGTCGCGGCGTAGATATTATCACACCGAGAGCCGATCCGCAAGGAATCAAGCTAATGCATTTAAGAGGAGCCGACCGATCAAGGCCGACAACAAGCCTCCAAGTCCAAGCCTACAAACCACAAAAGCTTATAGGTTGAAGATTTCATGACACTCAAACAGGCATGCTCCTCGGAATACCAAGGAGCGCAAGGTGCGTTCAAAGATTCGATGATTCACTGAATTCTGCAATTCACATTACTTATCGCATTTC
+
IIIEHECHCHHIHIIIHIIIIIIIIIGHIIIIIIIIIGGIIIHHHIHIIIIGIIIIIIIHIIHIIHGHIIIIIHHIGIIIIIIIIIGIIIIHIHHIIIIIIIIGGHIIIIIIHIIHHIHIHHDHHIIIIGHHIIHGHHHHHFD@HHHIIHIHHHIHHIHHHIHHHGHHIHHIIHHHHEEHHHHHHIHHHHHIHHHHHHIHHFHIIHIIHHIIIIIHHEGF0HIIHIIHIHIIIHHFGIHHHEEHIHHHHFHFIIIIHHHIIIIHIIIHHIIFIHDGHHIFEIHHGIIHHHHIIHGIIIHHIHHHHHHIIIIIHIHIHIIIIIIIIIIIHGCDHHHHHHIIIIII
@HISEQ:711:H5NNWBCX2:2:1101:3191:15520:ATCTCGTA
TTAAGTTCAGCGGGTATCCCTACCTGATCCGAGGTCAACCTGAAAAAAATTGGGGGTTGCTGGCAAGCACACGACCGGACCTCCAGAGCGAGAAGAATTACTACGCTCGGAGCCGGACGGCACCGCCACTGACTTTAGGGCCCGCCGGGGCGGCGGGGCCCAACACCAAGCTGAGCTTGAGGGTTGTAATGACGCTCGGACAGGCATGCCCCCCGGAATACCAGGGGGCGCAATGTGCGTTCAAAGATTCGATGATTCACTGAATTCTGCAATTCACATTACTTATCGCATTTC
+
IIIIIHHHIIIIIHIIIHIIIIIIHIIIIIIIIIIIIIIIIIHHIIIIIIIIIIIIIIIIIIIIIIIGHIIIIIIIIIIIIIIIIIIIIIHIHHIIIIHIIIIIIIIIIHCIIIHHHIIIHHIIIIIIIIIIHIHIIIHIIHHHIIHIIIIIIIIIIIIIIIIHHIHIIHIIIIIIIIIIIIIIHIIHIGIIIIIIIIIHHIIIIIIIIIIIIIIIIIIIIIIIIIIIIIIIHDEHIIIIIIIIIIIIIIIIIHIIIHIIIIIIIIIIIIIIIIIIIIIIIIIIIIIIIIIIII
@HISEQ:711:H5NNWBCX2:2:1101:4436:15747:ATCTCGTA
TTAAGTTCAGCGGGTCTTCCTACCTGATCCGAGGTCAACCTTGGGGTAAAAGGCTTTTAACGGCCGGAACCCGCAGCACGCCCTGAGCGAGATGTAACTACTACGCTCGGAGTGACTAGCGAGCCCGCCACTGTTTTTCAGGGCCTGCGGCAGCCGCAGGTCCCCAACACAAGCCCGGGGCTTGATGGTTGAAATGACGCTCGAACAGGCATGCCCGCCAGAATACTGGCGGGCGCAATGTGCGTTCAAAGATTCGATGATTCACTGAATTCTGTAATTCACATTACTTATCGCATTTC
+
IIIIHHIIIIIIIIHIIIIIIIIIIIIHIIIIIIIIIIIHHHIIIIIHIIIIIIIIIIIIIIEFHIIFHIIIIIIIIIIIIIIIIHHHIIIHIIIIIIIIIIIIIIIIIHIIHIIHIIHIIIIIIIIGIHIIIIIIIIIIIIIIIIIIIIIIIIHHIHHHHHIIIIIIHHIIIHHIIIIIIHGIHIIIIHIIHHIIIIIIIIIIHIIIIHHIIIIIIIHIIIHHIHIIIHHIIIIIIIIIHIHIIIIIIIIIIIIIIIHHIIHIIIIIIIIIIIHGIIIIIIIGIIIIIIIIIIIIIII
@HISEQ:711:H5NNWBCX2:2:1101:11224:15626:ATCTCGTA
TTAAGTTCAGCGGGTAGTCCTACCTGATTTGAGGTCAGATTTCAAATTACATTGACCGCCGCTCCACAGGCGAGTCGAGGGAGGACACCAAAAGGGGAACTTCTCGGTCGAGCGAGGATGGTACAACGCCCAGTCGAGTTCGACCCACAGGTCCAACCGATGCATTTGAGGGGAGCCGCCTCACGGCAGCAGGCCCCCAACTCCAATCCCCAGTCCCGCACGAAACGGGAGGGGTTGATGACTTCAAGACACTCAAACAGGCATGCTCCTCGGAATACCAAGGAGCGCAAGGTGCGTTCAAAGATTCGATGATTCACTGAATTCTGCAATTCACATTACTTATCGCATTTC
+
GHGII1CHHHGHHHIGCHGHHHIEEE1GEF1DGHECFHGEIIIECHHHHIIHIIEHDHHIICHDHIHEEH?HHHHI<ECDHCHHIEHIHEH?@F<E/<GHIHHGHH?<DEHI=HE<DHIHIHHFHEEEDDCHHHHIHDFHEHEHHHHEHHHI?GFHHGEHIIIFIHIIIHHC?-CBGHHIIDIHFFD?FHHHFDEHHHFCH.HGFHGHCFD8CCF?-GEDHHFHGHHEIHEDHGC?HHEHHC@EC<1<FCCHEEH?HHIHIHGHHEDIIIHHG@HEF1<11EGEDHIFHEC</HEC<1GIIIHCCF@?IHHGC<E@D1HHHECIGIHHHG@HHHG@<<@HHHGHGD1<<HH
@HISEQ:711:H5NNWBCX2:2:1101:11995:15720:ATCTCGTA
TTAAGTTCAGCGGGTAACCCTACCTGATCCGAGGTCAAACCATCAAAAGAAAGGTTCGACGGCTGGCCTTCGCCGGGACCCGATGCGAGACAAAGTACTACGCAGGGGGCGCCGCGGCGGGACCGCCACTACATTTCGGGGACTGCGGGACGAACCCGCAGAGCCCCAACACCGGGCGTCGGCTCGCAAGCGAACCGCGCTCGAGGGCAGAAATGACGCTCGGACAGGCATGCCCAGCAGATTGCTGCTGGGCGCAATGTGCGTTCAAAGATTCGATGATTCACTGAATTCTGCAATTCACATTACGTATCGCATTTC
+
HIIHIEH?HHHIIIIIHIIHIHIHIHHHHIF0FDEHHHICEHEHHIHF?HHIIHIHHHFHHDDCH@EEEEEHHHHDHIIIIIIIICE<EFHIHICDGHHHIIIIIHIIIIIHDHIGHIGCHHCHHIIHHHHHHCHHHIIHGIHFHIICH<FHIHGIHHHIHHHGH@HIHHECHHDHHCE?ECHHHHFHHIHEEDHIIIIIHHC?@HHEHH@C0EHIHHDHHHGD@CHHHHIHFEEHEHHIIHEHEIHHG<DHHH@HGCEEHFHG@HHHHG<<HHHGIIHHGCCHF1EHHHIIHHEEGCEGHHHHFEHHCHHGC@CHCD
@HISEQ:711:H5NNWBCX2:2:1101:12192:15610:ATCTCGTA
TTAAGTTCAGCGGGTATCCCTACCCGATCCGAGGTCAACCTGTGATTGAGGTTTAACGGCGCGTCCGGTCATCCTCGCCAGCGAATTGATGAAACCACAACGCTGAGATTCAAACCGTCCAGCCGATCACTTCGAGGCGCGGCAGACTGCCGTCGCCCAATACCAAGCCAGGCTTGAGGGGTGTAATGACGCTCGAACGGGCATGCCCTTCGGAATGCCAAAGGGCGCAATGTGCGTTCAAAGATTCGATGATTCACTGAATTCTGCAATTCACATTACTTATCGCATTTC
+
IIIIIHIHHHHIGGIIHIIIIIIHGHIIIHHIGHIIIIIIIHHIIIIIIHIIIIIIIGHHIIIHHHHIIIIIIIIIIIHHIIIIIIIIGHIHHIIIIIHIIIIIIIIIIIIIIIIIIIHIIHIIIIIIIIIIIIIIIIHHHIIHIIIIIIIIIHIIIIIIIHIIHIIIIIIIIHIIIIHIIIIIIIIIIHHHHHIHHHIIIIIIHIIIIIIIIIIIIHHIHHCEIHFHIIIIHIIIIIIIIIIIIIIIIIHHGHHIIHIIHIIIIIIIIIIIIIIIIIIIGHHIGIIIIII
@HISEQ:711:H5NNWBCX2:2:1101:17132:15717:ATCTCGTA
TTAAGTTCAGCGGGTATCCCTACCTGATCCGAGGTCAATCATTAAAAATATGGGGGGTTTTGGCAGGACACCACCAGACATCTATAGCGAGGAGTATTACTACGCTTAGAGCCAGATGGCACCGCCACTGCTTTTAAGGGCTGCCCTGTGACGGGCAGGCCCCAACACCAAGCTGAGCTTGAGGGGTGATAATGACGCTCGAACAGGCATGCCCCCCGGAATACCAAGGGGCGCAATGTGCGTTCAAAGATTCGATGATTCACTGAATTCTGCAATTCACATTACTTATCGCATTTC
+
IIIIHHHHIIIIIIIIIIIIIIIIIIHIIIIIIIIIHHIHHIIIIIIGIIIIIIIIHIIIIIIIIIIIIIIICHHIIIIIIHIIIIHIIGIIIIIIIIIIIIIIIIIHIIIIIIIHHIHIHIIIIIIIIIIIIHIHIIIIIIIIIIIIIIIIIGIIIIIIHIHIIIIIIIIIHIIIIIHIIIHHIIIIHFHHHHGIIIIGIIIIIIIIIIIIIIIIIIIIIIIIHIIIHIGHIIIHHIIIIIHIIIHIIIHHIIIIHIIIIIIIIIIIIIIIHHIHHIIIIIIIHIHHHIIIIIIII
@HISEQ:711:H5NNWBCX2:2:1101:20508:15627:ATCTCGTA
TTAAGTTCAGCGGGTATCCCTACCTGATCCGAGGTCAACCTGTAAAAGATTGGGGGTTGCTGGCCAGTGCCGCCCGGGACCCTGTAGCGAGAAGATTTACTACGCTCAGAGCCCGGCCGTACCGCCACTGATTTTGAGGCCCGCCCAGAGGCGGTGCCCAAGACCCCGCGAGCGGGATTGGTCATAATGACGCTCGAACAGGCATGCCCCGCGGAATACCACGGGGCGCAATGTGCGTTCAAAGATTCGATGATTCACTGAATTCTGCAATTCACATTACTTATCGCATTTC
+
IIIIIIIIIIIIIIIIIIIHIIIIIIIIIIIHIIIIIIIIIIIIIIHIIIIIIIIIIIIIIHIIIIIHIIIIIIIIHIIIIIIIIIIHIIIIIIIIIIIIIIIIIIIIIIHIHIHIIIIIHIIIIIHIIIIIIIIIIIIIIIIIIIIIHIIIIIIIIIIIHHHIHIIIIIIIIIIIIHIHIIIIIIIIHIHIIIIIIIIIIHIIIIIGHIIIIIIIIIIIIIIIIIFHFFIHHCIIIIGIIIIIIIIIIIHIIIIIIIIIIIIIIIIIIIIHIIIIIIIIIIIIIIIIIIII
@HISEQ:711:H5NNWBCX2:2:1101:1634:15780:ATCTCGTA
TTAAGTTCAGCGGGTATCCCTACCCGATCCGAGGTCAACCATAGAAAATTAGGGGTTGATGGCAGGCATCCACCGGGACCCTGTAGCGAAAAGTCTTACTACGCTTAGAGCCAGGAGGCACCGCCACTGATTTTAAGGGCTGCCGGTAACAGCAGGCCCCAACACCAAGCTGAGCTTGAGGGGTTATAATGACGCTCGAACGGGCATGCCCCTCGGAGTACCAAGGGGCGCAATGTGCGTTCAAAGATTCGATGATTCACTGAATTCTGCAATTCACATTACTTATCGCATTTC
+
IIIIIIIHIHHIIIIIIIIIIIIIIIIIIHIIHIIIIHIIIIIIIIIIIHIIHHIIIIIIIIHICHFGHGHIIIHCDHIHIIHIIIGIHHIIIHIIIIIHIIHIIIIIGIIIIIIHIIIIIIHIHIIIIHIIIIIIIIIIIIIIEHHHIHIIIIIIIIHIIIIHIIIIIIIIIIIIIIHIHIHIIIIHHHHHIIIIIIIIIIIIHIIHHIIIIIIIHIHHFHIHHHIIIIIIHDHHGHIIIIIIIIIIIIIIIIIIIIIIIIIIIIIIIIIIIIIIIIIIIIHDIIIIIIIGII
@HISEQ:711:H5NNWBCX2:2:1101:4670:15905:ATCTCGTA
TTAAGTTCAGCGGGTATTCCTACCTGATCCGAGGTCAAATTTTGATAATTGCAAAAGGTCGACAGAATGCCGGCTGGGCCACAAAAGCGTGTGACAGAGCTCCATACACTCGGGCACCAAACTCGGCATCGCCACTGCATTTCAAGCCTGTCCTTTTTTTTAAAATATCTGAAAAAGGACAATTTGGCTCAACAACCAAGCTGTGCTTGAGGGGTAGTAATGACGCTCGGACAGGCATGCCCTCCGGAATACCAGAGGGCGCAATATGCGTTCAAAGATTCGATGATTCACGGAATTCTGCAATTCACATTACTTATCGCATTTC
+
IIIIIIIIIIIIIIIIIIIIIIIIIHIIIIIIIGIIIIIIIGIIIIIIIIHIHHHIHIIIIIIIHIHDGHIIIHIIIIIIIIIHHIIIIIIIIIIIIIIHIHIIIIIIIIIIIIHHIIHIIIIIIIIIIIHIIIIIHIIIIHIIIIIIIIIHIIIHIIIIIIGIIIIIHIHIHHHIIIIIIHIIIIIIIIIIIHHIHHEIIIHIIIIHIIIIIIIIIIIHFHHGHHDHHHGIIIIGIIIIIHIHIIIIIIIIIIIDIIIIIGIIIIIIIGHHGIIGIIIIIIIIIIHIIIIIIIIIHGHHIIIIIIIIIIHHIIIIIHHGIIHII
@HISEQ:711:H5NNWBCX2:2:1101:10220:15755:ATCTCGTA
TTAAGTTCAGCGGGTATCCTCGTCTGATTTGAGGTCAAAAAGGTTTTGGGGTTTTCGTTGGCGACCGGCCTCCCGAGCAGGCAAACGAGAAAGATTTACTACGTCTACTGCCAGGCTGCTGGTTCGCTATCGTCGGGCAACGTTAAGGAGGGCGTGCCCCCCGAGAGGGGCCGACCCATCCCATAACCAAAGCGAGCTTTGAGGTGTTGCTGACGCTCAAACAGACGTGCCTCCCGGAATACCAGAAGGCGCAATGTGCGTTCAAAGATTCGATGATTCACTAGATTCTGCAATTCACATTACCTATCGCGTTTC
+
GHHHIGHIIGGHIGIHIIIIIIIIIIIGIIICHHIIIIIHIGHDHHHGHHDHIIIIIHIIHHHIIHIHIIIIIIIIHGIIIIIIIIIIHHIHIIHIFIHIIIIHHIIIIHIIIIIIIIIIIIIHIHIHIIIIHIHHHHIIIIIIIIIIIIIHHIHIIGIHIIIIIHIIIGHGIHHEHIIIIHIHIIIIGIIIIIIIHIIIIIIIIIIIIIIIIIIIIIIHGHHIIIIIIHIIIIIIIIIIIIIIIHHIIIHHGIIIIHHHHIIIIIIIIIIIIHEIGHIHIHHHHIIIIIGIIIIIIIIIIIIIIHHHHIIIIHI
@HISEQ:711:H5NNWBCX2:2:1101:10309:15823:ATCTCGTA
TTAAGTTCAGCGGGTAGTCTTACTTGATTTGAGATCGAGTTTAACGAGAATCGTTGCCGACCCTTGTGAAATCCTGCATCAGTCAGCCAATACGGTCAAACTCCCTTTATGTTAGCTGCAGCAAAAGTAATAATCCGTTTGACGGGACTAAATGAATATGCTTTTAGCTCAGGAGAATGTCCAGCTGCACCTGCATTTCAAGCAACCCGCCACCGATCTCAAAAAGATTGGTGTTGGGATTGCTCAAGTCCAAAGCTTTTCGATTAAAAAATCCAAAAGCTTTGAGGTGTTTACTGATACTCAAACAAGCATGCTCTTCGGAATACCAAAGAGCGCAATATGCGTTCAAAGATTCGATGATTCACTGAATTCTGCAATTCACATTACGTATCGCATTTC
+
HIHIIHHGEHHHIDDDEFHIIIFHIHFHHIIEEEHEHDHEGEHHHIIHHCHIIIIIHIIHHHDHFGH?GHIIIIIHEHGHHGIHHEEHHHCHCE=1<EGGEFD@GHHHIECHH0FHHCHHIFEH@HEHHHHHHFIGHHIIHHCHHCC?E/:8GEHEFHCDGHE@FEHHIEHHFHIIEFAHHHEAEFFFHHGBFHHHE@AAB.AFC9CHGHEEGHHHHHGHEHEG?CHHEHHE-G@B8CF.HEIHC@HIHIIIHH@HHCF@?HHCIIIIIHHIHHG@<CCH@HHHGHEHIIHHHE@HIIHHHHHFCG?EGHHGCIHDEGEFG@@HD@ECIIHIHHCCHF=IHHHEG?GHFFCIHEHHEHCIHHHFHHG?IHHHEIHHIIIHHHFIIHHHHECEH?HIIII
@HISEQ:711:H5NNWBCX2:2:1101:18890:15979:ATCTCGTA
TTAAGTTCAGCGGGTAGTCCTACCTGATTTGAGGTCAGATTTCAAATTACATTGACCGCCGCTCCACAGGCGAGTCGTGGGAGGACACCAAAAGGGGAACTTCTCGGTCGAGCGAGGATGGTACAACGCCCAGTCGAGTTCGACCCACAGGTCCAACCGATGCATTTGAGGGGAGCCGCCTCACGGCAGCAGGCCCCCAACTCCAATCCCCAGTCCCGCACGAAACGGGAGGGGTTGATGACTTCAAGACACTCAAACAGGCATGCTCCTCGGAATACCAAGGAGCGCAAGGTGCGTTCAAAGATTCGATGATTCACTGAATTCTGCAATTCACATTACTTATCGCATTTC
+
IHIIHIIIIIIIGIIHIIIIIIGHIIIIIIIIGHHIIIIIIIHFHIIIIHIGHFCHFH?HHGHHIHIHHIIIIIIHIIIIHGEHHHHIIIIHHEGDD/GHHHIIIIHIIIDHHIIHIHHGHHGHIIICCHIHHHIHIHIHHFHIHHIIGGGHHCCGGIIHIIIHHHHHIIHGHHHIIIGHHIIHHGHHIIHIHIIIHHHIIIIIIGIIIIHHIHHHHHIIIIIHHIIIIIIIIIIHEHGIHFHEIIHHHHIHHEHGHHHEFIIHHHIIIIIIIIHIIIIIHHHHHIIIIIIIHHHHGHHFHHHCHEIHHHHEHGHIHIIIHHIIIIIIHIGIHIHGGHHH=GHIIHHIIHI
@HISEQ:711:H5NNWBCX2:2:1101:19424:15857:ATCTCGTA
TTAAGTTCAGCGGGTAGTCTTACTTGATTTGAGATCGAGTTTTACAAAAATCGTTTTACCGACCCTTGTGAAATCCTGCATCAGTCAGCCAAAATGGTCAAACTCCCTTTATGTTAGCTGCAGCAAAAGTAATAATCCGTTTGACGGGACTAAATAGATATGCTTTTAGCTCAGGAGAATGTCCAGCTGCACCTGCATTTCAAGCAACCCGCCGCCGATCTGAAAAAGATTGGCGTTGGGATTGCTCAAGTCCAAAGCTTTCAAAAAAAATCCAAAAGCTTTGAGGTGTTTACTGATACTCAAACAAGCATGCTCTTCGGAATACCAAAGAGCGCAATATGCGTTCAAAGATTCGATGATTCACTGAATTCTGCAATTCACATTACGTATCGCATTTC
+
IIIIIIIIIIIIIIIIIIIIIIIIIIIIIIIIIIIIIIIIIIIIIIIIIIIIIIIIIIIIIIIIHIIHHIIIIIIIIIIIIIIIIIIIIIHIIIHDDFHHIIIIIIIIIIIIHIHHHIIIIIIIIIIIIIIIIIIIIIHIIIHGIIGHEHIIIIHIFGHHIIIGIIIGHHHHHIHIIIIIIIIIIIIIIHI@BHIHIIIIIIIIIIIIIHIIIIIIAF.GFHHHIFHGHHEHHDH@EHGIGIIIHFIGIIIGHHGCHHGC=HHHDHHGIIHIHIIHEIGIIHHIHHHHGHIIIIIIIIIIIIIHIIIIIHIIIGIIIGIIIHIIIIIHGHIIIIIIHIIIIIIIIIIIIIIIIIIIHIIIIIIIIIIIIIIIIIIIIIIIIIIIHIIIIIIIIIIIII
@HISEQ:711:H5NNWBCX2:2:1101:21163:15885:ATCTCGTA
TTAAGTTCAGCGGGTAGTCTTACTTGATTTGAGATCGAGTTGAACAACACATAAAGTGTCGTAAAATCCTGCATCAGTCAGCAAAGAGGACAATTATCCTTTATGTTAGCTGCAGCAAAAGTAATAATCCTGTTTGACGAGGACTAAATAGATATGCTTTTAGCTCAGATAAAAGTCCAGCTGCACCTGCATTTCAAGCCGCCCGCCTACCGGTGAAGGTCGTTGGGATAGCTCAAGTCCACCCTCCCTTTTTTTGTCAAAAAGAGAGGTTGAGGTGTTTACTGATACTCAAACAAGCATGCTCTTCGGAATACCAAAGAGCGCAATATGCGTTCAAAGATTCGATGATTCACTGAATTCTGCAATTCACATTACGTATCGCATTTC
+
FHIIICGHECHHHDHHHHHHIIIHGHEGHHHIHHHHHHIH?EHEHH?HHIIGHHHIDG1DECGHHIGFHHGHIGHHIFHIIIIHIIHIIHIIEHHHEHICGHGHHHHIHHIGHIIICGHIECC@?FHEHHGHGCGHGHGIHHHHE?@GCGHHHHHICF?GHHE@@@GH?EGHCHHFEGEHHCHHGHHHHIIGIHEHIIAGHDDHIHHHGGEFHB=HH>EGFHEG?CACHHCEHB.@6E?.:CC.GCHCDCG?@/?CHEC0HHHG@HCHHHGF<0HHG@HHDF<EHGDHEHHEFCE?HFGHFHHHGCF1EHGC<1FEG<0HHED1D?==CCE?EC<C1GEDFGD<1<1HGIHGHEF1HIHGC1<1CHEF<<1FEDHHHHEE1E@IIHI
@HISEQ:711:H5NNWBCX2:2:1101:3087:16231:ATCTCGTA
TTAAGTTCAGCGGGTAGTCTTACTTGATTTGAGATCGAGTTTAACAAGGGTTTTTGAAGACTCTTGTGAAAATCCTGCATCAGTCAGCCAAAATGGTCAAACTCCCTTTATGTTAGCTGCAGCAAAAGTAATAATCCGTTTGACGGGACTAAATGAATATGCTTTTAGCTCAGGAGAAAGTCCAGCTGCACCTGCATTTCAAGCAACCCGCCTCCAATCTCAAGAGATTAGTGTTGGGATTGCTCAAGTCCAAAGTCTTTCTTCAAAAAAAGAAAAAAGGCTTTGAGGTGTTTACTGATACTCAAACAAGCATGCTCTTCGGAATACCAAAGAGCGCAATATGCGTTCAAAGATTCGATGATTCACTGAATTCTGCAATTCACATTACGTATCGCATTTC
+
FHH?EC?11<F<CDE<0CECHHHH1<<CCGCD1<CDD0<<C<F@CC?CEH<FCHEDFH?FHHCHHIGCCG@FGCHHHFIHHIIHHICCE?HGHHDHC@@CG@EF1D1DHHHFH@<1@GHCGECEHGGIHIEGE?EHHHHHEECHCDDGHH?E/DFDHHHC@C?G/C@?GEHF8FC=?.EEHGHEFEIHIHEHHEHHHAFHHEHHG@AHDCHHEEHHHCIIHHEHG?GHCHEHHGHE@HIGIHHCHHGHFGIIHHHHEGHEHEHHIHHIIIIIHGIIIHECGCIIIIIIIIHIIIHIIHHHHFIIIHIHIHHHHIHFIGIIIIIIIIIIIIIIIIHHHIIHIIGHEEIIIIIIIIIIIHIIIIHIIIIHEIHEIIHD1IIIIIIIIIHHIIIHIHIIIIII
@HISEQ:711:H5NNWBCX2:2:1101:5873:16060:ATCTCGTA
TTAAGTTCAGCGGGTAGTCTTACTTGATTTGAGATCGAGTTGAACAACACATAAAGTGTCGTAAAATCCTGCATCAGTCAGCAAAGAGGACAATTATCCTTTATGTTAGCTGCAGCAAAAGTAATAATCCTGTTTGACGAGGACTAAATAGATATGCTTTTAGCTCAGATAAAAGTCCAGCTGCACCTGCATTTCAAGCCGCCCGCCGACCGGTAAAGGTTGTTGGGATAGCTCAAGTCCACCCTCCTTTTGAAAAATCAAGAAGAGGTTGAGGTGTTTACTGATACTCAAACAAGCATGCTCTTCGGAATACCAAAGAGCGCAATATGCGTTCAAAGATTCGATGATTCACTGAATTCTGCAATTCACATTACGTATCGCATTTC
+
GIHGHFEHHIIIIIIIIIHIIIIHHIGFHHIHIIIIIHIHHHHHGHIIHIIFHG?HEHHHHHHHHEHHHHIHIIIHIHEHHHHIIIFIGHHHHIIIIIGFHHIIIIIHIIIIIGFHHHIIIGHHHIHIHHHIIIIIIHHHIIIIGHIIIIHIHIIIHHHIIICHHH?E?HHHFIIIFHHHIIEHHHHHIHIIHHHIGHIIIGIIIIHIIIIIHHHHHHIIHHFCD.EHIHIHIIIHCGIHEDIIIIHIHHEHHHHGIIIIIIIHIGIIHIIIIIIIHIIHHHH?HEHHHHHEIHIGIGHHHFIHHIIIIHHHHIHEHHIIHIIGIIIHIIIIIIIHIHGEEIIIIIHHIHHIHGIIIIIIGIIIIGHIIIHIHIIIHGIIIHIIHI
@HISEQ:711:H5NNWBCX2:2:1101:6695:16200:ATCTCGTA
TTAAGTTCAGCGGGTAGTCCTACCTGATTTGAGGTCAAAATGTCAATTAAGTGTTGTCCTTCTAAAGGACGGTTTGAAGCTGAAGTCCCATTGTATAGCTGCTTCACGGCAATGGCGTAGATAATTATCACACCAAAGACGGTCCACAAGGGTTTTCCGCTAATACATTTAAAGGGAGCCGACTTGATAAAGCCCGCACAACCCCCCAAAATCCAAGCCACATTCATCTAACAAAAGCTGAATGGGTTGAGAATTTAATGACACTCAAACAGGCATGCTCCTCGGAATACCAAGGAGCGCAAGGTGCGTTCAAAGATTCGATGATTCACTGAATTCTGCAATTCACATTACTTATCGCATTTC
+
HIHIIIHHIIGHHIIIIIIIIIIIIIIGHIIGHEGHHIIIIGIHHIHHIIIIIIIHIIHIIIIGHIIGEHIIGHHHHHIIIIIIHIIIIIIIHIIIIHGIIIIIIIIIIIIIIIIIHHHIHIIIGHIIIIIIIIIIHIIIIGHIIIIIIIIIIIIIIIHIIIIIHHHHIIIIIIIIIIIIIIIIIHHGIHIIHIIIIIIIIIIIHHHIHHIHIHIIIIIIIIGIIHHHIIHIIIIIIHHIHHGIIIHIIIHIIIHHHHIIHHFHIIIGHIIIIIIIIIIIIHIIIIHIIIIIIIHIIIIIIIIIIIIIIIIHIHIIIIIIIIIIGHIIIIIHIHHIIIIHIIIIIIIIIHIIIHHIHGIHIII
@HISEQ:711:H5NNWBCX2:2:1101:7781:16161:ATCTCGTA
TTAAGTTCAGCGGGTAATCCTACCTGATTTGAGGTCAAGACTTAAAATATATTGCCAAGTGGCAGTCCAAAGACAATTTGAAGCGATCAAACAATTACTAGCGACAGCACGGATAGTCTATCAAACTGAGGCCAGTTGTTTGCAACCTGCTAATGCATTTAAAAGGAGCTAACATTGTCTGTCAGCAAAGCCTTCAAGGTCCAAATCACAGTACAAAGTCTGCATTTGATGTTGTTAATGACACTCAAACAGGCATACCCTCTGGATTACCAGAGGGTGCAATGTGCGTTCAAAGATTCGATGATTCACTGAATTCTGCAATTCACATTACATATCGCAATTC
+
HIIIIHIIIGIIIHHHIIHIIIIIIIHIIIIHIHHIHIHIIIIHIIIIIIIIIIIIIHIHIIIIHIIHHHHGHHIIIIIIIIHIIIHIIIIIIHIIIHHIGHHHHIGIIIIHHHHIIHIIIIIIIIHHIIHHIIIIIHIHHIIIIIIIHHHIHIIIIIHHHIIIHHIIIHIHIIHIHIIIIIHIIIIHIHHIIIIHIHIIIIIIIIIIIIGIIIIICGHGIHHHIHFGIHHHHIIHHHIIIIIHHGIHHHHIHIIHHIIIIGIIHIHGIIIIHEDHIIIHHHF<CIHIIIIIHFIIHIIIIIHIHIIIIHIIIIIIIIIIIIIIIIHGIIIGIGHHIGIIGII
@HISEQ:711:H5NNWBCX2:2:1101:8978:16194:ATCTCGTA
TTAAGTTCAGCGGGTAGTCTTACTTGATTTGAGATCGAGTTTTTCAAGAGTCGTTTCCAACCCTTGTGAAATCCTGCATCAGTCAGCCAATACGGTCAGACTCCCTTTATGTTAGCTGCAGCAAAAGTAATAATCCGTTTGACGGGACTAAATAGATATGCTTATAGCTCAGGAGAATGTCCAGCTGCACCTGCATTTCAAGCAACCCTCCGCCGATCGTAAACGACTGGTGTTGGGATTGCTCAAGTCCAAAGCCATTCCAGAAAATAAATCAGAAATGTCTTTGAGGTGTTTACTGATACTCAAACAAGCATGCTCTTCGGAATACCAAAGAGCGCAATATGCGTTCAAAGATTCGATGATTCACTGAATTCTGCAATTCACATTACGTATCGCATTTC
+
HIIGIHHHIIHIHIHHDHHHIIHIIIIIIGIGHIGHIHIFHHH1CHHHHHIIIIHHIFFFHGHHHHIHIHIIIIIIHIIIIIIIHIIIIIIHIHGGHIIIIGIIIGCFHHFHHHHIIFHHGHIIIIIHHIIIIIGEHHHIIIIGCDCHIIHIEHHIHHICFHHHIIHHHIIIIHIGHCHHIIFCHHGIIFIIHIIHIIIIIIHHHH<GEHIIFHIIHCIHGIIIHHIHIHIIIGH@CHHGIIHIIHHHIIIIIGIHFFHGCHIIIHIFHIHHFEHFGIIHHIHIIGIHHHIHGIIIIIIHHIIIHHDIIIIHIIIIIIIHIHIIIIIGIIIIIIIIIIIIIIHIIIIIIIIIIIIGIIIIIIHIIIIIIIHHHHGHFIIIIIIIHIIIHHIIIIIIIIIII
@HISEQ:711:H5NNWBCX2:2:1101:11895:16226:ATCTCGTA
TTAAGTTCAGCGGGTATTCCTACCTGATCCGAGGTCAACCTTTCAGAAGTGGGGGGTTTAACGGCGTGGCCGCGCTGCTTTCCAGTGCGAGGTGTGCTACTACGCAGAGGAAGCTACAGCGAGACCGCCACTAGATTTCGGGGACGGCGCGCCGCGAGGGCACGCCGATCCCCAACACCAAGCCCGGGGGCTTGAGGGTTGAAATGACGCTCGAACAGGCATGCCCGCCAGAATACTGGCGGGCGCAATGTGCGTTCAAAGATTCGATGATTCACTGAATTCTGCAATTCACATTACTTATCGCATTTC
+
IIIIHHHIIIIIIIIIHIIIIHHIIIHHIHIIIIHHHHIIHHHHHIIIGGHGIIIIIHIIIIIIHHHHIIIIIIIIIIG?CHHHIIIGHHGHIHHIIIIIIIHHHIIIIGHHIHHIHHIHHHHHDEHHHIHHIIIIIIIIHHHIHIIIIGHHHHHIIIHIGIIIIIIIGGIHHGHHIIIIHDGHHIIHHIHCFHHFIIIIHFIIHHEIIIHIHFGHHHEHIHHIHIIIHIIFIHIIHHIHHIHHHIIHHHEGIIIIIIIIIIIIIIIIIIIIIIIIIIHHIIIHIHIIIIIIHHHHHIIIIGIIIIGII
@HISEQ:711:H5NNWBCX2:2:1101:13149:16185:ATCTCGTA
TTAAGTTCAGCGGGTATTCCTACCTGATCCGAGGTCAACCTTGAGAAAGTGGGGGGTTTTACGGCCGGTCACCCGTCGCGTGCCCTGAGCGTGGTAAGTTTACTGCACTCGGTACGACGACGAGCCCGCCACTGGGTTTGGGAGCCTGCGGCAGCCGCAGGGCTCCAACACAAGCGCAGGGGCTTGATGGTTGAAATGACGCTCGAACAGGCATGCCCGCCAGAATACTGGCGGGCGCAATGTGCGTTCAAAGATTCGATGATTCACTGAAATCTGCAATTCACATTACGTATCGCATTTC
+
IIIIIIIIIIIIIHIIIIIIIIHIIIIIIIIHIIIIIIIIIIHFIIIIIGHIIIIICHHIIIIIIIIHHIIIIIIIGIIIIIGIIIIIIIIIIIHIIIIIIIIIIIIIIIIIIHIIIIIIIIIIIIIIIHIIIIIHHHIIHFIHHIIIIIIHHIIIIIIIIIIIIIIIHIIIIIIIIIGIIIHIGIIIIIIIIHHFHIIIIIIIIIIIIIIIIIIIIIIIGIIIIGIIIGIIHHIIHHIHHFHHHIHIIIIIIIIGHIIIHIIHIIIIIHIIIIIIIIIIIIIIHHGHIIIIIIIIIIIII
@HISEQ:711:H5NNWBCX2:2:1101:18211:16111:ATCTCGTA
TTAAGTTCAGCGGGTATCCTCGTCTGATTTGAGGTCAAAAAGGTTTTGGGGTTTTCGTTGGCGACCGGCCTCCTCAGCAGGCAAACGAGAAAGATTTACTACGTCTACTGCCAGGCTGCTGGTTCGCTATCGTCGGGCAACGTTAAGGAGGGCATGCCCCCACGAGAGGGGCCGACCCGTCCCATAACCAAAGCGAGCTTTGAGGTGTTGCTGACGCTCAAACAGACGTGCCTCCCGGAATACCAGAAGGCGCAATGTGCGTTCAAAGATTCGATGATTCACTGAATTCTGCAATTCACATTACTTATCGCATTTC
+
IHIHHHIIIIIIIIIIIIIIIHIIHIHIIIIGIIIIIHHIIIIDGHIIIIIIIIIIIIIIIIIGIIIHHIIIIIIHIIIIIIIIIIIIIGIIIHIIIIICHIIIIIIIIIIIIIIIIIIIIIIHHHIIHIIIIIIIHIIIIIIIIIIHIIIIIIIIIIIIIHIHIIIHIIIIIHHHGHIIIIIHIHIIIIHIIIIIIIIHHIIIHGHHIGHHIIIIIIIHHHIIIHIIIIIIIIIIIIIHHHHIIIHGIIIIIIHHHHGHIIIIIIIIIIGIIIIIHFHIIIIIIIIIIHIHIIIIIIIIIHIIIIHIIIIIIIII
@HISEQ:711:H5NNWBCX2:2:1101:7880:16480:ATCTCGTA
TTAAGTTCAGCGGGTATCCCTACCCGATCCGAGGTCAACCTTTGATGAGGTTTAACGGCGCGTCCGGTCGTCCTCGCCAGCGAATTGATGAAACCACAACGCTGAGATTCAAACCGTCCAGCCGATCACTTCGAGGCGCGGCAGACTGCCGTCGCCCAATACCAAGCCAGGCTTGAGGGGTGTAATGACGCTCGAACGGGCATGCCCTTCGGAATGCCAAAGGGCGCAATGTGCGTTCAAAGATTCGATGATTCACTGAATTCTGCAATTCACATTACTTAGCGCATTTC
+
H?@G1FHHIHICD?HHIIIHFHIIIIHDHIEG?CGHEE1C1<FHGE@<F1C1<1DHHCECDDHHHHECEHD@E=DGHC0EHDH<HCE@CGGHIHIHIEHHH?C@GFGD?DGEEHHEHHHHIHIHGFDHHD?FH@HE7?CHHCD/DDE?@HHII?DHDEHHEIIIIIECGEHEFHEFECFD<<?<8BGHEDG:0?CHHH@11G?DFEGHHHHG@HHD1EE<E<</0F<<<<?C=HE@@CEF<0<D<FD1?HIIHHF<1CCH?FEEGIIHHHEFFGEG<GD</0CDCEEECC
@HISEQ:711:H5NNWBCX2:2:1101:11553:16347:ATCTCGTA
TTAAGTTCAGCGGGTTTTCTTGCTCGATTTCAGACCAAGTTGTCAGAGCCGGTTAAGCATAACTGCTTGTTGGCCCTGTGTTGTTTACGGATGCGTGTTCTCTCGGTGGCTGACGAAGTGTATCATAAGCTGTTGCACTTGTCCGGGCATCACCGCATTCAGTCACGCACTCTAACTTTAAGGCAATTGACAAAGACAAATTGCCCACATCCACATTGCGCAGAGGTGCTGGCGAACCAACAACAACCCCACGGTCTGTGAGTTTTTTAATGATTCTGAAACGAGCATGCTCCGCGGAATACCACGAAGCGCAATGTGCGTTCAAAGATTCGATGATTCACTGAATTCTGCAATTCACACTACTTATCGCATTTC
+
IIIIIFHIIIIIIIHHHIIIIIIIIIIFHHIIIIIIIIIHIHHHHHIIIIIIIIIIIHIIIIIIIIIIIIIIIHHIHHGHIIHIIIIIHHHIGHIHIIGIIIIIIIIIGHIIGHIIIIIIIIIIHIIIHIIIIIIIIIIIIIIIECHIIIIHIHIIIIIIIIIIIIIIIIIIHIIIIIIIIGIHIIIIIIIIIHHIIIIIIIHHIHIIIHGIIIIHHIHG.AHFIIIHDHHHGIIIHHG@IIHHHHHDHCGDHEHIIHHHIHHIIGHHHHIIIHIIIHEGCIIGIGHIIIHHIIIIIIIIIHHF<EHHHDGGIGIIIIIIIHIHCFIIIIIHHHHHIHIIIIIIIHHIIIIIHHGHHGFIIHEHIHIHHIHIHHD
@HISEQ:711:H5NNWBCX2:2:1101:14287:16291:ATCTCGTA
TTAAGTTCAGCGGGTATCCCTACCTGATCCGAGGTCAACCTGAAAAAAATTGGGGGTTGATGGCAAGCACACGACCGGACCTCCAGAGCGAGAAGAATTACTACGCTCGGAGCCGGACGGCACCGCCACTGACTTTAGGGCCCGCCGGGGCGGCGGGGCCCAACACCAAGCTGAGCTTGAGGGTTGTAATGACGCTCGGACAGGCATGCCCCCCGGAATACCAGGGGGCGCAATGTGCGTTCAAAGATTCGATGATTCACTGAATTCTGCAATTCACATTACTTATCGCATTTC
+
IIHHIHIIIHIIIIIIIIIIIIIIIIIIIIIIIIIIIIIIIHHHIIIIIIIIIIIIIIIIIIIIIIGFHIIIIIIIIHIIIIIIIIIIHHIHIIIIIIIIIHIIIIIIIIIIIIIIHIIIIIIIIHIIIIIIIIHIIIHIIIIIIIIIIIIIIIIHHIIIIIIIIIIIIIHHIIIIIIIIIIIIIIIIIHHIIIIHIHHIIIIIIIIHGIHHHIIIIIGIIIIIHHIIIIHIIIHHIIIIIIIIIGIIIIGIIIHIIIIIIIIIIIIIIIIIIIIIIGIIIIHHHHGIHIIIII
@HISEQ:711:H5NNWBCX2:2:1101:15627:16266:ATCTCGTA
TTAAGTTCAGCGGGTAGTCTTACTTGATCCGAGGTCAACCTTGGTGCCGCCGGAGCGGACTTGTGGGGGGTTTAGAGGCAGGACGCCGAGGGATCCCAATGCGAGGCTGATGCTACTGCGCAAAGGAGAGGGCCTTCGGGTCCGCCACTGGTTTTAGGGGCCTGCCGTGGCAGATCCCCAACGCCGGGCCACAGGGGCTCGAGGGTTGAAACGACGCTCGGACAGGCATGCCTCCCAGGATACTGGAAGGCGCCATGTGCGTTCAAAGATTCGATGATTCACTGAATTCTGCAATTCACATTACATATCGCGTTTC
+
HGHHH<CCCHGIIEHDHFHHCHHIGHIHHIIIHHCHHHFHIIIIICFCDHIIIGHIIGHHHHCHCGHFHH?EHH1FHHHFHEEHDDHI<EDEEGHHHIIIIHGEHCDHIIHHHIIHHHHIIIHEHDHHIHE=GHHDDDHDH=GHIIIIIHHFHFGHHDHHEHHCEHHFHHIIIGHIIHIHIHIHHEHHHHHHFHIIIIGCIIIIHIHHHIIIHIIIIHIIHHHIHIHHGDE@C11IHG1HHHHIIHG@HCDEFDIHIHHIIHHGIHIIHHEHHHCEIHHHFGIIHHFHHEIHHHEIHHHEECIGCIIHHDIIIIIH
@HISEQ:711:H5NNWBCX2:2:1101:17859:16260:ATCTCGTA
TTAAGTTCAGCGGGTATTCCTACCTGATCCGAGGTCAACCTTGAGAAAGTGGGGGGTTTTACGGCCGGTCACCCGTCGCGTGCCCTGAGCGTGGTAAGTTTACTGCACTCGGTACGACGACGAGCCCGCCACTGGGTTTGGGAGCCTGCGGCAGCCGCAGGGCTCCAACACAAGCGCAGGGGCTTGATGGTTGAAATGACGCTCGAACAGGCATGCCCGCCAGAATACTGGCGGGCGCAATGTGCGTTCAAAGATTCGATGATTCACTGAAATCTGCAATTCACATTACGTATCGCATTTC
+
IIIIIIIIIIIIHGIHIIIIIIIIIIIIIIIIIIIIIIIIIIIIIIIIIHHIIIIIIIIIIIIIIIICHHHIIIIIHIIIIIIIIIIIIIIIIIIIIIIIIIIIIIIIIIIIIIIIIIIIIIIIHIIIIIIIIIIIIIIIIHIIHIIIIHHHHIIHIIIIIIIIIIHIHIIIIIIIIIIIIIIIHIHHIIIGIIIHHIIIIIIIIIIIIIIIIIIIHIHHIIIIIIIIIIHEFIIIIHIIIIIIIIIIIIIIIIIIIHGIIIIIIHIHIIIIIIIIIIIIIIIIIIIIIIIIIIIIIIIII
@HISEQ:711:H5NNWBCX2:2:1101:19273:16443:ATCTCGTA
TTAAGTTCAGCGGGTATCCCTACCTGATCCGAGGTCAACCTTAGAAATGGGGTTGTTTTACGGCGTAGCCTCCCGAACACCCTTTAGCGAATAGTTTCCACAACGCTTAGGGGACAGAAGACCCAGCCGGACGATTTGAGGCACGCGGCGGACCGCGTTGCCCAATACCAAGCGAGGCTTGAGTGGTGAAATGACGCTCGAACAGGCATGCCCCCCGGAATAACCAAGGGGCGCAATGTGCGTTCAAAGATTCGATGACTCACGGATTCTGCAATTCGCATTACTTATCGCATTTC
+
IIIIIHIHIIIIIIIIIIIIIIIIIIHHIIIIIIIIIIIIIIIIIIIIIHIIIIIIIIIIIIIIIIIHIIIIIIIIIIIIIIIGIHHIIIIIIIIIIIIIIIHHHIIHIIHIIHIIIIIIIIIIIIIIIHIIIIIIHHHIIIIIIIIHHIIHIIIIIHIIHHIHGIIIIIIIIHIIIHHIIIIIIHHGIHHIIIIIIHIIHIIIGIIIIIGIIIHHIIIHIHIIIIIHIIIIIIIIIIIIIIIHHIIIHGHIIIHGIHIGIIIIIIIIIIIIIIIIIIIIIIIIIIIIIIIIIIII
@HISEQ:711:H5NNWBCX2:2:1101:2196:16540:ATCTCGTA
TTAAGTTCAGCGGGTAGTCTTACTTGATTTGAGATCGAGTTTTACAAGAGTCGTTTCCAACCCTTGTGAAATCCTGCATCAGTCAGCCAATACGGTCAGACTCCCTTTATGTTAGCTGCAGCAAAAGTAATAATCCGTTTGACGGGACTAAATAGATATGCTTATAGCTCAGGAGAATGTCCAGCTGCACCTGCATTTCAAGCAACCCTCCGCCGATCGTAAACGACTGGTGTTGGGATTGCTCAAGTCCAAAGCCATTCCAGAAAATAAATCAGAAATGTCTTTGAGGTGTTTACTGATACTCAAACAAGCATGCTCTTCGGAATACCAAAGAGCGCAATATGCGTTCAAAGATTCGATGATTCACTGAATTCTGCAATTCACATTACTTATCGCATTTC
+
HIIIIHIHIIIIIHIHHHGHGIIIHHIIHIIIIIIIIIIIGIIIIIIHIIIHHHIIIIGHHIHHIIIFHIIIIIHHHIIIIIIIIGHIIHHIIIHIIIIIIHIHIIEGIHIIIHEHHHIGHIHIIHHHGHIHHHHFHIIIIIHHH<HHHHHHHE?CHHHHHFHHHI/FF?EHHIDFHHIIIHIHHHHHIIIIIIIIIHIHIIHGHIIIIIIIIHHHCHHHC@GIIIIHIHHIIHCHIIHIGHGHHCF@?HGEHIHIHHF/IHHHHIIHHGIIIIHHHHHIIHIHIHFIIHHHGIIIIIIGIIIIHHHIHGHIIIHHHHGIIHIIHHHFIIIHGHHIIIIIIHIIIIIIIGIHIIIIIIIIIHEIIHFIHFIGIIIIIIIIIIIIIHIIIIIIIIHIIIIHH
@HISEQ:711:H5NNWBCX2:2:1101:8652:16527:ATCTCGTA
TTAAGTTCAGCGGGTAGTCCTACCTGATTTGAGGTCAAAATGTCAATAAAATGTTGTCCCATTCAGAGGGACGGTTTGAAGCTGAAAAGCCCCCCATTGTAAAAAATGAACTGCTTCACGGCGATGGCGTAGATAATTATCACACCAAAGACGGTCCACAAGGGTTTTCCGCTAATGCATTTAAGAGGAGCTGACTTTCTAAAGAAAGCCCGCAAAGCCCCCACAATCCAATCCGCCTTCAAACTAGCAAAAGCTGAAGAGGTTGAGAATTTAATGACACTCAAACAGGCATGCTCCTCGGAATGCCAAGGAGCGCAAGGTGCGTTCAAAGATTCGATGATTCACTGAATTCTGCAATTCACATTACTTATCGCATTTC
+
HHEEGFFFHHHHHDHHHHFEEHHHECHEHHI?GHHCHHIIHHEHHIIF?HEHHGHEEH@1<F?G11D<CGEHHH0EHIIHIHCGHIEHIIHIGCHDHEHIHGFFHIEHCHHIHFHHIIIH@?CH<@DG<<EECHI0GHFHHHE@@DGHHIIIHIHC<DGHIIGF==DEHICEEH=ACEEHGHEHHE:@.GEEE.9.BGG@EHHH@HEHHCHHEHECDCCG99.BC.G@.GCEC-//EEEIHD<D/GGGH?G?GHGCHF@IIHH@F@CEFHIHHEDCFEHHC1<<<EGC<EIIHD/HCHFD1CGHC1FHFIHEC?1HEF?</0<111@F<C01C<FF<11CHIIHGFEEG?FHHEHHHH@FF1D1C<10E<0@GHHGHHC
@HISEQ:711:H5NNWBCX2:2:1101:11763:16592:ATCTCGTA
TTAAGTTCAGCGGGTATCCCTACCTGATCCGAGGTCAACCATAGAAAAATTTGGGGTTGCTGGCCAGCGGCCACCGGGCACCAGCAGCGAGAAGAATTACTACGCTGAGGGACACGATGGCGCCGCCACTGTTTTTGAGGCCCGCCGTTGCCGGCGCGGCCCAAGACCAAGCAGAGCTTGAGGGTTGAAATGACGCTCGAACAGGCATGCCCCCCGGAATACCAAGGGGCGCAATGTGCGTTCAAAGATTCGATGATTCACTAAATTCTGCAATTCACATTAATTATCGCATTTC
+
HEEF?D@FHHIIDCFCH?FGHHEH@HHHHH?CDHEGG?<FEEEHEG@C@EC@1FC<F?HGEHCD<D<<EHHIHHED?HH<@EHCG@@GHD?DHH@C@GCGEGHHI@GGHCC0DGFGDHICHDH?HDHII?E=DDG@D@HCIIHIHIIEEE@FHHHHDCHHHH@EHFHHHH?GECHGBHHHFHIHED@D?HFGHGHHIHHHHIHHHHHHHHHIHHHGIHEHHGHHHHEEIIIIHHHE?<CG?HH?C?HHG@EG@HHEHHCHEHC<ECHIIIIIHHEHHFCEH@ECHHIHGHGHDCH
@HISEQ:711:H5NNWBCX2:2:1101:19184:16529:ATCTCGTA
TTAAGTTCAGCGGGTAATCTTGCCTGATCCGAGGTCGACCAATAAATGATTTGGGGTACGGGCAATCGTTCGTGAGACTCAGAACACATTTTGCTGTGCTTGGGCTAACTTCAGACGCCAATCAGTTTGAAGCAACTGGCTTCTCCGGAGAGACTGCCAGAAGCTCATCGCAAGGCAAAGCCTTATGGTCTTTAACGACGCTCGAACAGGCATGCCTCCAGGAATACCCGGAGGCGCAATATGCGTTCAAAGATTCGATGATTCACTGAATTCTGCAATTCACATTACGTATCGCATTTC
+
HHIIIEHHIIIIIIIHIHIIIIIIIIIIIIHHIIHHIIIIIIIIIIHHHGHGHCHIHIIHIIHIIIIHIIHIHIIIHIIIIIHHIIIFHIHIHHIHIIHIIIIIIIHIHIIIHFEHHHHGCDHHGIIIIHIHIIHIIIHIIHIIHIIHIGIHIIIIIIIIIIIHHHIIIIIHIIIHIHHHHFIHIIIIIIIIIIIIHHIIIHIIIHHIIIIIIIIIIIIIHHIIIIIHHIHGIIIHHIHFHDIHGEIIIIHHIIIHIIIIIIIIIIIHIIIIIIIIIIHEIIHIIHHHIIIIIIIIHIII
@HISEQ:711:H5NNWBCX2:2:1101:19601:16707:ATCTCGTA
TTAAGTTCAGCGGGTGTTCTTGCCTGATCTCAGGTCGAAAAGTTGGTCGGCACCGGCACCCGGAAAGGGCCGGTGTTCCTGCAGGCCCCCAGCAAGTCCCCCGGTCATCAACGGCAATGCAGCCCGGAGGGCCACCCACCTTGTTGATGCCCGGTTGAATGGCCTCTTGCTCAGGCCTCTGAGCTTCAGCCGACTCGGCCGCAGGCCCCCCGTCAAGCGAAGGGCAGCAGCCGACACGGCCAGATCCACAGCCCCCATGAAGGGGGTTGTGAGGGGATGGGCCGACGCTGAGGCAGACATGCTCTCGGCCGAGGCCTCGAGCGCAATGTGCGTTCAAAGATTCGATGGTTCACGGAATTCTGCAATTCACACTACGTATCGCATTTC
+
HHECGD<FHEHDDC<CFEIHHEHHEH1<1FH@?C<DCEEEHIIIIHHHD?CHIHHCH/C<CDEE/FECGCEDHCHIIIIIHIHF?DHIIIIIGIHCFGHIIIIHCEGCHHHHIIIIIHHHIIIHIIHIDHDHEHHH@HFIDEEHHHHH/@HIFD/:FE@FHF/:D@FHEHH?@C>@A/GC@@BEGHHHIH@F??<EEEH@HHC??DHIHIIH5EHDHEHG-EHBGGHE.HDEB.E?,IHFA@E@EHFIHHE?=HH@HEG@?ECEFIHEF@E.EHHHECHIHHDEEDGIHHHHHHIIHGCGCHDEDIIIHFH?GC<C/<DDH@@EHHHIHHHHG@HHIIIIIHHHFEHEGEHCIIIIIHHHE@CHHFHHGGG@D1HIHHHFHE@IIII
@HISEQ:711:H5NNWBCX2:2:1101:20312:16658:ATCTCGTA
TTAAGTTCAGCGGGTATTCCTACCTGATCCGAGGTCAACCTGTAAAAGTTTTGGGGGTTTTACGGCAAGAGTCCCTCCGGATCCCAGTGCGAGACGTTAAGTTACTACGCAAAGGAGGCTCCGGGAGGGTCCGCCACTACCTTTAAGGGCCTACGTCAAACCGTAGGGCCCCAACACCAAGCTGGGCTTGAGGGTTGAAATGACGCTCGAACAGGCATGCCCGCCAGAATGCTGGCGGGCGCAATGTGCGTTCAAAGATTCGATGATTCACTGAATTCTGCAATTCACATTACTTATCGCATTTC
+
IIHIIIIIHIIIHIIIIIIIIIIIIIIIHIIIIIIIIIIIIGIIIIIIHIIIIIHIIIIIHIIIHIIHHIIIIIIIIIIIHIIIIIIIIIIIIIIIHIHIIIIIIIIIIIIIIHIIIIHIIIIIIIIIIHIIHIIIIIIIIIIIIIIIIHIIHIHHHIIIHIHFHHHIIIIIIIIIHIIIIIIIIIIIIIIIHHHHHHIIHHIIIIIIIIIIIIIIIIIGHIIIHIIIIIIIIHIIIIIIIHHG<CCHGIIIIHHGIIIIHIIIIIIIIIIIIHHIIIIIIHIIIHHIIIIIHIIHIHIIHIIII
@HISEQ:711:H5NNWBCX2:2:1101:2942:16978:ATCTCGTA
TTAAATTCAGCGGGTAGTCTTGTCTGATCTGAGGTCGGAGTTTGATAATGTATAGAAACACATAAGTGTTTTATGATAGTTGAAATGTTGAAAGATGACAACATGTATGTTGTTCCTTATATTATACCAAACTTACTAAATAATAATCTTCATAAGAATTTTGTCTCACTTTGGTTGATGAACATGTATATATAAATTATATATGATGTTATGATAGAGGTGTTTTATCGACTCTCAGACAGACATGCTTTTGAGAGATCAAAAGCGCCATTTGCGTTCAAAGATTCGATGATTCACTGAGTTCTGCAATTCGCATTACGTATCGCAGCTT
+
HIIIIIIIIIIIIIIIIIIIIHIIIIIIIIIIIIGHIIDHGFGHHIIIFFHHHHHIIIIIHHHIIIHFHHHIIIIGIIGHHIIIHHHGGEHGHHF?FHIIIIHIHIIIGICCH?HHHHHIIHIIIIHHIIIIHHIHIECIIIHGHIHIIIIHIHHHHIHHHHHHHHIIIIHIHHHIHIIHIHIGIIIIIHHHFIIHHIIIHIIHEHEHHHEHFHIHIGIHHIIIHIIIIHIIIIIGHIIIIHIIIIIIHIIIIIIIIIIIIHDEHGG@HIHIIIIHHHIIIIIIIHIIIIHIIIHIIHIIIHHIIIIIIGIIIIIIIIIIIIIIIIIIIII
@HISEQ:711:H5NNWBCX2:2:1101:4714:16808:ATCTCGTA
TTAAGTTCAGCGGGTAGTCTTGCCTGATTTGAGGTCAAATTGTCAGAAGTTGTCCCGAAGGACGATTAGAAGCGGAACCTCTCAAACAAGTTGAGGCTGACACTCTAGCGGCGTAGATAATTATCACACCAAGAGATGGTCAACAAAGGTCTCACTAATGCATTTGAGGAGAGCCGACTTCTGAGAAGCCCGCAACCCCCACATCCAAGCCTGACCAAGCTCAAAAAAAGCTGGAAAGGTTGAGAATTTAATGACACTCAAACAGACATGCTCCCCGGAATACCAGGGAGCGCCAGGTGCGTTCAAAGATTCGATGATTCACTGAATTCTGCAATTCACATTACTTATCGCATTTC
+
IIIHIHIIIIIICEHHHIIIIIGHIHIIIHIIECHHHHHHIIEHHIIIHIIIIIIIIIHHIIIHIDHGHIIIHIGHGHHHIIIIIIGHIIIGGIIIGIGIIIIIIHGHHHDHGHIIIHIIIIHIIIIIIIIIIIIIIIHHIIIIIIIHHIIIIIIIIGIIIIIIIIIIIHIIHIIHIIIIGHIHIHIIDHGIIHGHIIHHHHIIIIIGHIIIIIIIIHGHDDIHHGIHIIHIIIHIIGIIIIHHIIIIIHIHFHHEIGIIIHFIHIIIHHHIHHHGIIIIIIIIHIIHIIIIIGIHGIIHIIIHIHGHEIIIIHHHHIIHHIIIIHFHHEIIGIIIHGIIHCCIIHGIIHHHHHHI
@HISEQ:711:H5NNWBCX2:2:1101:13821:16784:ATCTCGTA
TTAAGTTCAGCGAGTAGTCCTACCTGATTTGAGGTCAAGTTCGTCAAGTTCTTTTTGTTATGAGCAGCACAATCTGTTGATGCAAGCAATTACCACAGGCATAGATCGAGTTATCACACCTATAGTAGCAAGCTCAGATGCCACTAATGCATTTCAGGGGAGCCAACCTTCTTTTTGCAAAAAAAAAAAAAAAAACATGCAAACCCCCACAATCCAAGCCACAACCCAAAAAAAAAAAAAATCAGGTGTGGTTGAGAGATTAAAATGACACTCAAACAGGCATGCTCCTCGGAATACCAAGGAGCGCAAGATGCGTTCAAAGATTCGATGATTCACTGAATTCTGCAATTCACATTACTTATCGCATTTC
+
1<<C111<F1<C//<<11<<@CCHHH1D@FFHHH<CGEC111<<CHHCCHFFHEGEHHHHHEHIGGE<<DGHGHHHHHHCDHHIHIHHFHHGFHIIIHCGH<GFHHIHCHHHHH?E?GHHIGHF?CGHGF0CEE0<CCHGECFHEHIHCE@FE??G?/<H-CEDFHHHGHHG@.HF:B<DDIHDHIIIHHHHED-A67.EBA5D<B--...;.B,.GFB8-,--.7--CHD?HHIHEHDEG@IIIIHHDGIHHHIIIHHHHHGIGIHHHCHHHGGIIIIIIIHEGIHHCIHHGIIIIHFHHEIIHHEHHHHIHEIHIHIHHHEIIIHIHHEHEHHGIGIHIGIIIIIIHHH?IIIHHHHCHIIIIIIIHI
@HISEQ:711:H5NNWBCX2:2:1101:14465:16774:ATCTCGTA
TTAAGTTCAGCGGGTATTCCTACCTGATTCGAGGTCAACTCTGAAAAAGTTGGGGGGTTTTACGGCAGTGGCCATTCGCCGGGCTCCTGTTGCGAGGTGTGCTATACTACGCAGAGGAGGGCCGCGACGAGGCCGCCAAGTCATTTGGGGGGCGGCGACTCGCTGCGGAAGAAGATCCGCGGCTGTCTCGCCGGTCCCCAACACCGAGTCCACAGGGGACTTGAGGGTTGAAATGACGCTCGAACAGGCATGCCCGCCAGAATACGGGCGGGCGCAATGTGCGTTCAAAGATTCGATGATTCACTGAATTCTGCAATTCACATTACTTATCGCATTTC
+
IIIIIHIIIGIIIIIIIIIIIIIIIIHIIIIIIIIIIIIIIIIIIHHIIHHIIGIIIHHIIIIHIIIHIIIIIIIIIHIIIIIIIIIIIHIHHIIHIGHEHHIHHIIIIHIIIIIIIIIGIIIHIIIHIHHHIIHHIHIIHHHIIIIIIIIIIIIHHIIIIIHHHHIHIHIIIEEHHHIHIIIIIIIIIIHIIIIHHIIIIH?HHIIIIIIIIIIIHIHIHGIIIIIIIIIIIHIIIIIIIIIHIIIHIIIIIIIIHIIIIIIIH<IIIHIIIIHIGIHHIIIIIIIGIIHIIIIIIIIIIIIIIGHIIIIIIHIIIIIIIIIIIIIIIIGIIIIIII
@HISEQ:711:H5NNWBCX2:2:1101:14707:16850:ATCTCGTA
TTAAGTTCAGCGGGTATCCCTACCTGATCCGAGGTCAACCTGAAAAAAATTGGGGGTTGCTGGCAAGCACACGACCGGACCTCCAGAGCGAGAAGAATTACTACGCTCGGAGCCGGACGGCACCGCCACTGACTTTAGGGCCCGCCGGGGCGGCGGGGCCCAACACCAAGCTGAGCTTGAGGGTTGTAATGACGCTCGGACAGGCATGCCCCCCGGAATACCAGGGGGCGCAATGTGCGTTCAAAGATTCGATGATTCACTGAATTCTGCAATTCACATTACTTATCGCATTTC
+
IIIHIHHIIIIIIHIIIIGIIIIIIIIHIIIHIIIIIIIIIHHIIIIHIIIIGIIIIHIIIIHIGIIFHIIIHIHIIHHIIIIIIIIIIIHHHHHIIIIHIIIIIIIIIIIIIIIIIIIIIHIIIIIIHIIIIIIIIIIIHIIIIIIHHIIIHIIIIIIHIIIIHHIIIIIIIIIIIIIIIIIIIIHIIIIIIIHIIIIIIIIIIIIIIIIIHIIIIIIIIGIHIIIIIIIIIIHHHIIIIIIIIIIHIIIIIIIIIIIIIIIIIIIIHIIIIIIIIIIIHIIIIIGIIIIIIH
@HISEQ:711:H5NNWBCX2:2:1101:18948:16895:ATCTCGTA
TTGAGTTCAGCGGGTAGTCTTACTTGATCTGAGATCGAGTTGAACAACACATAAAGTGTCGTAAAATCCTGCATCAGTCAGCAAAGAGGACAATTATCCTTTATGCTAGCTGCAGCAAAAGTAATAATCCTGTTTGACGAGGACTAAATAGATATGCTTTTAGCTCAGATAAAAGTCCAGCTGCACCTGCATTTCAAGCCGCCCGCCGACCGGTAAAGGTTGTTGGGATAGCTCAAGTCCACCCTCCTTTTGAAAAATCAAGAAGAGGTTGAGGTGTTTACTGATACTCAAACAAGCATGCTCTTCGGAATACCAAAGAGCGCAATATGCGTTCAAAGATTCGATGATTCACTGAATTCTGCAATTCACATTACGTATCGCATTTC
+
HE?CFG?FC1FHDCC<0D1<1DFC1D<11<11<<CH?H@DGH1@CEH?GEE?1<<1FCCGC1<<G?GDCH@E1DFH@1<CG?GFGHHG?@FHHEHIE<1111DEG1DGFHC1CG<<F11CCD@0<FC<CC0C<<0<0C0?C?/</</CF/DFHHHHHF@HHCHH?FH?.8DFHHI?GHHEH?GGFHCEHH8BBFEG@B?E=?EHDCEHIHEFHECA?CHGHEB.78..EHEFG.EECGC@EC@FC/</FCG/C/<@DC0HHHHCE0EG0?HFFHHHH@IHHHEFHGE1FGIIHHIHHHFEEHDIFGIIIIIHGH@D<<HIIIHFHHHCGIIHGCD11G1HEGFC1FCFHEEHEEFGG?IHGCCD1HEIIHHIHHDIHEGEGC/HIH
@HISEQ:711:H5NNWBCX2:2:1101:19787:16861:ATCTCGTA
TTAAGTTCAGCGGGTAGTCTTACTTGATTTGAGATCGAGTTTTACAAGAGTCGTTTCCAACCCTTGTGAAATCCTGCATCAGTCAGCCAATACGGTCAGACTCCCTTTATGTTAGCTGCAGCAAAAGTAATAATCCGTTTGACGGGACTAAATAGATATGCTTATAGCTCAGGAGAATGTCCAGCTGCACCTGCATTTCAAGCAACCCTCCGACGATCGTAAACGACTGGTGTTGGGATTGCTCAAGTCCAAAGCCATTCCAGAAAATAAATCAGAAATGTCTTTGAGGTGTTTACTGATACTCAAACAAGCATGCTCTTCGGAATACCAAAGAGCGCAATATGCGTTCAAAGATTCGATGATTCACTGAATTCTGCAATTCACATTACGTATCGCATTTC
+
CGGHIIIEHIIID?<CGHIHHHIIII??HHE@HHHHHHEHHIIFHHIIHEHHHGHIHHIHHFHFIIH@@F@EHHIHHIH@HHIIIIIHEHHIHHIHIIGIF@EHH?1<@CHHEHEEGHGEHHHICHH<FGHEHHHEHHHHE?GHC?@H??EEFHFFHHHECFHIII/BFHGHHIIHH?FHFEHGHIHHHIHEHHHHIHIHIGHHEFCHHHI=.E@ECIHEA-8EHHIIHGIHFHHHHHEHECHHCHH?HEF/HHE@GHG/EHHHHHIIHGCHHIHHHEHD<@0HIHHEHIIHHHHHCEHHHEFGCEHFFIIIIIHHHHHHHEEIIIIFHHHHIIHEEIIHDHECGHF@IIHGHIIHIHIGIIIHHHFHFIHHHHHIHEHIHHHIHIIIHHEHHIHHHDIHH
@HISEQ:711:H5NNWBCX2:2:1101:2992:17063:ATCTCGTA
TTAAGTTCAGCGGGTAGTCCTACCTGATTTGAGGTCAGATTTCAAATTACATTGACCGCCGCTCCACAGGCGAGTCGAGGGAGGACACCAAAAGGGGAACTTCTCGGTCGAGCGAGGATGGTACAACGCCCAGTCGAGTTCGACCCACAGGTCCAACCGATGCATTTGAGGGGAGCCGCCTCGCGGCAGCAGGCCCCCAACTCCAATCCCCGATCCCGCACGAAACGGGAGGGGTTGATGACTTCAAGACACTCAAACAGGCATGCTCCTCGGAATACCAAGGAGCGCAAGGTGCGTTCAAAGATTCGATGATTCACTGAATTCTGCAATTCACATTACTTATCGCATTTC
+
GIGEHHHF@HHHIIH/EDHHHHHEHIHIIIIIIHIIIIIIIIHIIIIGIEHHHFHIIHIIIIIIHIICHGEHIIDGHHHCHFHIGHIIHIIIIIHIHHIIIIHHIHHHHIHIHIIIHHIIIHHHIIIIGHH0FDGHIGFEEHHHHHIIIHIIIIHEHIIHIIIIHHHGBBHHGHIIIHIGHHHHEHIHHIGEGHHHHIGIIIIIIHIHIIIIHGHHDHHHHGC?HIIHHEHDHGE<CCFHHHEHG1?F1G@HGIHFCHHG<?IIIHGHIIGHEEEIIHHF1CHHH?EHFHHIIGIHIHHHHECH?HIIFIHIHHHCEHHEHIHHGIHHHHHGIIIIIIHHHEHCCIIHIIH
@HISEQ:711:H5NNWBCX2:2:1101:6476:17152:ATCTCGTA
TTAAGTTCAGCGGGTAATCACACCTGAGTTGAGGTCGGGAGAGCGAATACTCTCAATACCAGGCACGTATGAAGCCCACTAGCCGTGTCTCAGACGCCACAGAGTATATAAAAGCATGATACCCGGTGACCGAGACCTATTGCTTCAGCTAATAGATCATCCGTGTGGTAGGCAATCTCTCTTGCGAGCGACTGTCCTCTTCTAGCATTATGGCAAAACACGTTCGACCAGAGGCGGTAGGCCGAACTCGTGATTCACCAGCTATTTCTATTACAGCCATAGTCCTGCTGTTTTTGATCACGACCCTCAACCAGATGTGCCGCAGGGTAGGACTCCTACGGCGCAATGTGCGTTCGAAAGTTTAACGTTCAAAGCGTCTGCAATTCACGCTACTTATCGCAGTTT
+
IIIIIIIIIIIIHIIIIIHIIIIHIIIIIIIGIHIIIIIIIIIIHIIIIIIIIIIIIIIIIIGIHIIDGHGHIIIIIIIIIIIIIIHIIIIIIIIHIIGIIIIIHHIIHIIIIIIIIHIIHHIIHIIIIIIIHIGHIIIIHIIIIIIIHIIIIIHHIIIIIIIIHIIHIHIHHHHHIHIIIIIIIHDEHIIIIIIIHIIIIIIIFIHIIIIHHH-EGGHBDIHIHHHGIIIIHIGIIHHHDDHHHBHHHIHEIIIIIGIIIIIIHIIIIIHHHHIHIIIIIGIIIIIIIIIIHIIIIIIIHHIIGIIHHIIHIIIHIIIIIHIIHIIIIIIIIIIHGIIIIGHHIIIIIIIIIGHIIHHIIIHHHHIIGIIIIIIIIIIIIIHHHGHIIHHIIIIHHIIIIIIII
@HISEQ:711:H5NNWBCX2:2:1101:6794:17211:ATCTCGTA
TTAAGTTCAGCGGGTAGTCCTACCTGATTTGAGGTCAGATTTCAAATTACATTGACCGCCGCTCCACAGGCGAGTCGTGGGAGGACACCAAAAGGGGAACTTCTCGGTCGAGCGAGGATGGTACAACGCCCAGTCGAGTTCGACCCACAGGTCCAACCGATGCATTTGAGGGGAGCCGCCTCACGGCAGCAGGCCCCCAACTCCAATCCCCAGTCCCGCACGAAACGGGAGGGGTTGATGACTTCAAGACACTCAAACAGGCATGCTCCTCGGAATACCAAGGAGCGCAAGGTGCGTTCAAAGATTCGATGATTCACTGAATTCTGCAATTCACATTACTTATCGCATTTC
+
IHIIGHIIIIIHHIIIIIIHIIIIIIIIIIIGIIHIHIIIGHHIIIIIIIIHIHEHH?HHIHHIIIIHHHIIIIIIHHIHHIIIIIIIGIIIIIGIIGHHHIHIHIHHIIIIIIIIIIIIIHIIIIIIIIIIHGHHIGHIIHHHIIIHIGGHHIHIIIIIIIHIIIIIHIHHHHIIIHIIFIIIIHIIIIIIHHHHIHHHIHHIHIIIIIIIIIHIIIIIIGIIIGIIIHHIHIIIIIIIIHHHGIGHHGIHHHIIIIIIHIIHHCGIIIIIIIIIIGIIIHIIHDIHHHIIIHHHIHCHIIIFHGHIHIIIIIIIIIIIGIHIIGIIHHIHHHHGGIHIIHIGIIIIIII
@HISEQ:711:H5NNWBCX2:2:1101:12333:17131:ATCTCGTA
TTAAGTTCAGCGGGTCTTCCTACCTGATCCGAGGTCAACCTTGGGTAAATAAGGCTTTTTAACGGCCGGAACCCGCAGCACGCCCTGAGCGAGATGTATTACTACGCTCGGAGTGACTAGCGAGCCCGCCACTGGTTTTCAGGGCCTGCGGCAGCCGCAGGTCCCCAACACAAGCCGGGGGCTTGATGGTTGAAATGACGCTCGAACAGGCATGCCCGCCAGAATACTGGCGGGCGCAATGTGCGTTCAAAGATTCGATGATTCACTGAATTCTGCAATTCACATTACTTATCGCATTTC
+
IIIIIIHIIIIIIIIIIIIIIIIIIIIIHIIHIIIIIIIIHIIIIIIIIIIIIIIIIIIIIHIHHHIEHHHIIIIIIIIIIIIIIIIIIIIIIIIIIIIIIIIHIIIIIIHIHHHHIHIIGHIIIIIIIIIIIIIIIIIHIHHIIIIIIIIIIIIIIIIIIHIIIIIIIIIIIIHIIIIIIIIIIIIIIIIIIIHIIIHHIIIIIIIIHIIIIIIIIHFIIIHHHIIIIIHFHHHIHIIIHIIIIIIIIIHIIIIIIIHIIIIHIIIIHHIIIIIIIIIIIIIIHIIHHHEEIIIIIIII
@HISEQ:711:H5NNWBCX2:2:1101:13978:17247:ATCTCGTA
TTAAGTTCAGCGGGTAGTCTTACTTGATTTGAGATCGAGTTTAACAAGAATCGTTGCCGACCCTTGTGAAATCCTGCATCAGTCAGCCAATACGGTCAAACTCCCTTTATGTTAGCTGCAGCAAAAGTAATAATCCGTTTGACGGGACTAAATGAATATGCTTTTAGCTTAGGAGAATGTCCAGCTGCATCTGCATTTCAAGCAACCCGCCACCGATGTCAAAAAGATTTGTGTTGTGATTTCTAAAGTCCAAAGCTTGTCGATTAAAAAATCCAAAGGATTTGAGGTGTTTACTGCTACTCAAACAAGCATGCTCTTCGGAATACCTAAGAGTGCAATATGCGTTCAAAGATTCGATGATTCACTGAATTCTGCAATTCACATTACGTATCTCATTTC
+
IIH1CDHHIHCCCHHIHE1DFDGHIEHEHGHHHHHHHHHHHH1CEEHHIGH1CDH1EH?EH/F1<GC<CGHHGFHE?GHGHIHHHEHFHE1FGC=1<EGHHHIHFHIG1C1CFEECHC?C@<FEHHHHIIHIEF?G=DFH0GHHHIIIHHGHIIEIEIIIEHCHHHH?G..8..8;.;.BGH?BEE..FH.ABBHHIIHC@@F.6.8-5?E,BBD#################################################################D1<1<01C<1CF<1<11EF<11<1@HF<1D1C<1EC<<<1<111FD<1<1D<<11<1<<0<D<1GD11@C0EHHCFGD1<<1<1<<1<?HD<1C@CC<C1CC<1<D<1CGD<1<1DC<C
@HISEQ:711:H5NNWBCX2:2:1101:18641:17053:ATCTCGTA
TTAAGTTCAGCGGGTATTCCTACCTGATCCGAGGTCAACCTTGAGAAATTTATTTATATAAAAACCGGGCCACACGACCACCAGATGCGTGCTGTTATAAGCTCGTTGCATATAGAGTCTGTATGACACCGGTTATTGTCTTTTGGACCTGTCACCAGGTGACAAAAGGGCCCAACAACAAGCCAAGCTTGATATTGTGATAATGACGCTCGAACAGGCATGCCCTTCGGAATACCAAAGGGCGCAATATGCGTTCAAAGATTCGATGACTCACTGAATTCTGCAATTCGCATTACTTATCGCATTTC
+
IIIIIIIIIHIIIIIIIIHIIIIIIIIIIIIIIIIIIIIIIIIIIIIIIHHHIIIIIHHHIIGIIIHHHIIIIIIIIIIIIIIH1DHHHIIIIIIIIIIIIIIIIIIHIIIIIIIIIIIIIIIIIIIIHIIGHIIIIIIIIIIIIIIIIIIIIHIIIIHHHIHIIIIIHHHIII<HIHIIIIIIIIIHHIHIIIIIHIIIIIIIIIIIHIIIIIIIIIIIIIIIHHIIIIIIIHEHHHHFHIHHGIIIIIIIHIIIIIIIIHIIIIHHHIIIIIIIIIIIIIIIHIIIIIIIHGIIHHIIIIIIIIII
@HISEQ:711:H5NNWBCX2:2:1101:20624:17065:ATCTCGTA
TTAAGTTCAGCGGGTATCCCTACCTGATCCGAGGTCAACCTGTAAAAATTGAGGGTTGTTGGCAAGTAGACCTACCGGACTCAATCGCGAGGAGTATTACTACGCGTAGAGCCGACAGGCACCGCCACTGATTTTAGGGGCCGCGAGACCGCGAACCCCAATACCAAGCGAGAGCTTGAGTGGTTATAATGACGCTCGAACAGGCATGCCCCCCGGAATACCAGAGGGCGCAATGTGCGTTCAAAGATTCGATGATTCACTGAATTCTGCAATTCACATTACTTATCGCATTTC
+
IIIIIHHHIIIIIIIIIIIIIIIIIIGIIIIIIIIHIIIIIIIIIIHIHHHHHIHIIIIGHGIIIHIFHIIIIHIHIIIIHIHHHIIIIIIIIHIIHIIIIHIIIIIGDHHIIIIHIGHHGIHIHIIIHIIIHHIIIICDHIIIIGIIIIIIIHIIHIIIIIIIIIIIIIIIHHHHHHHIIHIGIHHIHHHGHIIIIIIIHGIHIHIIIIIIIIIIIIIHEHIIHFIIGIIIIIIHIIIIHIIIIIIIIHIIHIIIIHIIIIIIIIIIIIIIIIIIIIIIIIIIIIIIIIIIII
@HISEQ:711:H5NNWBCX2:2:1101:6494:17439:ATCTCGTA
TTAAGTTCAGCGGGTAGTCTTACTTGATTTGAGATCGAGTTTAACAAGAATCGTTGCCAACCCTTGTGAAATCCTGCATCAGTCAGCCAATACGGTCAAACTCCCTTTATGTTAGCTGCAGCAAAAGTAATAATCCGTTTGACGGGACTAAATGAATATGCTTTTAGCTCAGGAGAATGTCCAGCTGCACCTGCATTTCAAGCAACCCGCCACCGATCTCAAAAAGATTGGTGTTGGGATTGCTCAAGTCCAAAGCTTTTCGATTAAAAAATCCAAAAGCTTTGAGGTGTTTACTGATACTCAAACAAGCATGCTCTTCGGAATACCAAAGAGCGCAATATGCGTTCAAAGATTCGATGATTCACTGAATTCTGCAATTCACATTACGTATCGCATTTC
+
IIIIIIIIHIIIIGIIIHHIIIIIIIIHIIIHIIIIIHIHIIIIIIIIIIIIIIIHIIIHIIIIIIIGHGIIIHIIIIIIIHIIIHIIIIIIHIICGEHIIIIIIHIIIIIIIIIIIIIIHIIIIIHIIIIIIHIIIIHHHIIGHIIHHIIIIGIIIIIIIHIIIIIGHGIIIIIIIHHHIIIIIHHIIGIIIIIGIIIIIIIIIIIIIHHIHIIIHHGIIIIIIIIHHEGIIIIHHHHHHF?HHEHHEGIGHHIHHHEIHHHGIIIGIIIHHIIIIIIIIIHIIGIIIIIIIIGIIIIIIIIIIIIIHIIIIIHIGIHIIIGIHIIIIIHIIIIIIHFIIIIIIIIIIIHH@IIIIIHIIIHHHIIIIIHIHIIIIIIIIHIHHFHDIHIIIIHHIHI
@HISEQ:711:H5NNWBCX2:2:1101:9417:17441:ATCTCGTA
TTAAGTTCAGCGGGTCTTCCTACCTGATCCGAGGTCAACCTTGGGTAAAATAAGGCTTTTAACGGCCGGAACCCGCAGCACGCCCTGAGCGAGGTGTAAACTACTACGCTCGGGGTGACTAGCGAGCCCGCCACTGGTTTTCAGGGCCTGCGGCAGCCGCAGGGCCCCAACACAAGCCCGGGGCTTGATGGTTGAAATGACGCTCGGACAGGCATGCCCGCCAGAATACTGGCGGGCGCAATGTGCGTTCAAAGATTCGATGATTCACTGAATTCTGCAATTCACATTACTTATCGCATTTC
+
IIIHIIIIIIIIHIIIIIIIIIIIIIIIIHHHIIIIIHIIIIIIIIIHHHIIIIIIIIIIIIIIGIHHIIIIIIIICIIIIIIHIIHHIIIHHIIIIIHIIIIIIIIIIIIIIHHHHIIIIIIIHIIIIIIIIIIIIIIIIIIIIIIIIIIIIIIIIIIIHHIIIHIIIIIIIIIIHHIIIIHIHHIIIIIHIIIIIIIIIIIIIIIIIHHHIGIHHIIIHHHIIIIIIIIHHIIIIIHIHFCFHIIIIIIIIIIIIIIIIIHIIIIIIIIIIIIIIIIIIIIIIIIIIIIIHHIIIIHIII
@HISEQ:711:H5NNWBCX2:2:1101:11075:17366:ATCTCGTA
TTAAGTTCAGCGGGTAGTCTTACTTGATTTGAGATCGAGTTGAACAACACATAAAGTGTCGTAAAATCCTGCATCAGTCAGCAAAGAGGACAATTATCCTTTATGTTAGCTGCAGCAAAAGTAATAATCCTGTTTGACGAGGACTAAATAGATATGCTTTTAGCTCAGATAAAAGTCCAGCTGCACCTGCATTTCAAGCCGCCCGCCTACCGGTGAAGGTCGTTGGGATAGCTCAAGTCCACCCTCCCTTTTTTTGTCAAAAAGAGAGGTTGAGGTGTTTACTGATACTCAAACAAGCATGCTCTTCGGAATACCAAAGAGCGCAATATGCGTTCAAAGATTCGATGATTCACTGAATTCTGCAATTCACATTACGTATCGCATTTC
+
IGHFH@EHIIIIHIGIIIIIIIIIHGHHIHHEHIIIIIIHIIGHHHIHFHHIIECGEHHHIHGHIEHHIHHHHIGIIGGIGIIIIIGHHHHHIGIIIIGHHIIIIIHCEGHECHFHIFFHHIIIHICFHEEHIHIHGH0DEEHEHIHHHCEFEHIIIIFHHCDHFHHEEHHHHFIIHHIIHIIHHHHGBHHHIIHIDHHHHCEHHIGHIIGIIHIHFIHHIIIHEEHIHHGIIIIIIHHHHHHGGHIIIHIIHIGIIIIHGIIIGIIIHGIIGIIGIIIIIIIIIHGIGIIGIHIHHIHIIIIIIHFIIIIIIIHHHGIIHDIHIIIIHHIIIIHCF<GIIHIIIIIHEIIIHHIIHHIIIHIIIIIIIHIIIHIGIIHIIIHHHII
@HISEQ:711:H5NNWBCX2:2:1101:13061:17447:ATCTCGTA
TTAAGTTCAGCGGGTAGTCTTACTTGATTTGAGATCGAGTTTAACAAGAATCGTTGCCGACCCTTGTGAAATCCTGCATCAGTCAGCCAATACGGTCAAACTCCCTTTATGTTAGCTGCAGCAAAAGTAATAATCCGTTTGACGGGACTAAATGAATATGCTTTTAGCTCAGGAGAATGTCCAGCTGCACCTGCATTTCAAGCAACCCGCCACCGATCTCAAAAAGATTGGTGTTGGGATTGCTCAAGTCCAAAGCTTTTCGATTAAAAAATCCAAAGGCTTTGAGGTGTTTACTGATACTCAAACAAGCATGCTCTTCGGAATACCAAAGAGCGCAATATGCGTTCAAAGATTCGATGATTCACTGAATTCTGCAATTCACATTACGTATCGCATTTC
+
HIIEHFHHIFHDHHHIGHHHHIIIIICFHHHGIHIIE=GHHHIIEHIIIIIIIIHIIHHIIGD?DGC<GHHHH?GEHEHHIIHHIGHIGEHIIHIIIHHIIIIEGGGHHIGIHCHHIIIGCEHHIIIIHHIHHHIIIFCFEHI=DDCEFHHCHHCGIGIEHHIIHH?CHEEHHEEEC@E@G.BHBA@HHCHHHEHHIHCHHHHHHEGHHHEHHIHH@?=>.@B.@B?EHBEHHHHF7CC?EHHFCC?C@HHF@GFECGIHEHHGCC@D/G?HHGHFD0??GIHG?HFECCHIIIEHHHHIIHGEGGHEGIIIIIGHH=HGEIIHHGIIIHEDHCHIHFIHDH?IHEEHHCGGIIIIHIIHEHHGGHHHHHIHHGC1GFHFHHIIHEIHGHHHCIIHHIH
@HISEQ:711:H5NNWBCX2:2:1101:16825:17437:ATCTCGTA
TTAAGTTCAGCGGGTAGTCTTACTTGATTTGAGATCGAGTTTAACAAGAATCGTTGCCGACCCTTGTGAAATCCTGCATCAGTCAGCCAATACGGTCAAACTCCCTTTATGTTAGCTGCAGCAAAAGTAATAATCCGTTTGACGGGACTAAATGAATATGCTTTTAGCTCAGGAGAATGTCCAGCTGCACCTGCATTTCAAGCAACCCGCCACCGATCTCAAAAAGATTGGTGTTGGGATTGCTCAAGTCCAAAGCTTTTCGATTAAAAAATCCAAAGGCTTTGAGGTGTTTACTGATACTCAAACAAGCATGCTCTTCGGAATACCAAAGAGCGCAATATGCGTTCAAAGATTCGATGATTCACTGAATTCTGCAATTCACATTACGTATCGCATTTC
+
IIIHIHHHIIIIIIIIIIIIIIIIIGIHHHIIIIIIIHIHIHEHIIIIIIIIIIIIIIIHIHIHIHIGHHHHIIIIIIIHEHHIICHIIGIIIHGGHHIIIIIIIGHGIIIIIHIGIHIHIIIIIIHIIIIIHIEHHHIIHHHEHDHIIIHIHFHHIHIEHHHHHFHEHHIHHIIIIIHIIIIIHHIIIHEHHHGHIIGIIIIIIIICHHIIIIHHEIHIIHIIHHGHGIIHIHHIIIIHHHEHIHHIIHIHIHHIIIIHIGIIIIIGIHHFHHHEHEHFEF?IGIIIIIHIHFIIIHHIIIIIHIHIHEFHGIHIIIIIIIIHIHHH@@DHHEEHHHFIHHEIIIHIIHGIIIIIIGGIIIIIHHEHHIIIIIIHIIIIIIIIHDIIHIIIIIHHIHI
@HISEQ:711:H5NNWBCX2:2:1101:17996:17265:ATCTCGTA
TTAAGTTCAGCGGGTCTTCCTGCCTGATTTGAGACCATGGTTCAAGTCAACCCGAAGGTTGCCTTTAATAGTTGAGTGCCGGACATGCACCACCACACGTACTGGGTATTAGAGAAACCGAAGTCTCATACACATACTTTTCCGTTACTTGGTAGTATCCAGCAGCAATAGTTTTAAAAGCACGCAGGGTAAGTGCGACGCCTCAAATCTCTCCTTCCCTAGGTATAAATACCCAAGGTTGGAGAATGAATACTATAGATTCTCAAACAGGCATACTCTGCCGAAACAGAGTGCAATGTGCGTTCAAAGATTCGATGATTCACGGAATTCTGCAATTCACATTACGTATCGCATTTC
+
IIIIIIIIIIIIIIIIHIHIIIIIIIHIIIIGIIIIIIIIIHHHIIIIIIIIIIIIIIIIHIIIIIEHHIHHIIHHIIIHIIIIIIIIIIIIIIIIIIHHIIIIIIIIIIIGIIIHIHIHIIIIIIIIIHIIIIIIIIIIIHHIIIIIGHHHHIIIIIIHIIIHIIIIIIIHHIIIHHIIIIIHHHIHHHIIIIIIIIIIIIIIIIGHIIIHIHHIF/GIIHHIHHHHIHHHIHIIIIHHCIIIIIIIIIIIIIIIHHIHHHEHHIIIIIHHHIIIIIIIIHIIIIIIHIIIIIIIIIHFGIIHGIGIGIHHIIIIIIIIIIIIIIIIIGIIIIIIIIIHIIIIIIIIIHIIIIIII
@HISEQ:711:H5NNWBCX2:2:1101:17909:17309:ATCTCGTA
TTAAGTTCAGCGGGTAGTCTTACTTGATTTGAGATCGAGTTGAACAACACATAAAGTGTCGTAAAATCCTGCATCAGTCAGCAAAGAGGACAATTATCCTTTATGTTAGCTGCAGCAAAAGTAATAATCCTGTTTGACGAGGACTAAATAGATATGCTTTTAGCTCAGATAAAAGTCCAGCTGCACCTGCATTTCAAGCCGCCCGCCTACCGGTGAAGGTCGTTGGGATAGCTCAAGTCCACCCTCCCTTTTTTTTATCAAAAAAGAGAGGTTGAGGTGTTTACTGATACTCAAACAAGCATGCTCTTCGGAATACCAAAGAGCGCAATATGCGTTCAAAGATTCGATGATTCACTGAATTCTGCAATTCACATTACGTATCGCATTTC
+
IIIHIHHIIIIIIIHIIIIIIIIIIIIIIIIIIHIIIIIIIIIIIIIIIIIIHIIIHHIIIIHIHIIHIHIIIIIIIIIIIHIHIIIIIIIIHIIIIIIIHIIIIIHIIIHIIIIIIHHIIIIIIIIIHHIHHIHHIIIHIHIIIHIHHHIIIIIHIIIIIHGHHHIGIIIIIIHIHHHIIIHHHIIHIIIIHIIIIIIHIIIIIIIIHIIIIHIHCHHHIIHIGIIIHEHFGHHIIHDHHHHHIHHIHIIHIIHIHCHIHGIIIHIIIIIIIIIIIIIIHHIIIIIIIIIIIIIIIIIHIIIHCHGHIIIIIGIHHHIIHIIIHIIHHIGIIIIIIIIIIIIHIIIHIIIIIIIIIHIIIIIIIIIIIIIIHIIIIIIIHIIIIHIII
@HISEQ:711:H5NNWBCX2:2:1101:3965:17625:ATCTCGTA
TTAAGTTCAGCGGGTATCCCTACCTGATCCGAGGTCAACCTGAAAAAAATTGGGGGTTGATGGCAAGCACACGACCGGACCTCCAGAGCGAGAAGAATTACTACGCTCGGAGCCGGACGGCACCGCCACTGACTTTAGGGCCCGCCGGGGCGGCGGGGCCCAACACCAAGCTGAGCTTGAGGGTTGTAATGACGCTCGGACAGGCATGCCCCCCGGAATACCAGGGGGCGCAATGTGCGTTCAAAGATTCGATGATTCACTGAATTCTGCAATTCACATTACTTATCGCATTTC
+
IIIIIHHHIIHHIDHIIIIIIIIIIIIIGHIIIHIIIIIIHIIIIIIHIGHIIIIIIIIIIIIIHIIGHIIIGIIIHHIIIIIIHIIIIHHIHHHIIIIIHIIIGHIIIIIIIGHIIIIIHHIIHHHHHHHHHHIIHIIIIIIIIIIIHIIHHHIIIIHIIHIIHHIIHIIHIHIIIIIIIIIIHIIIIIIIIIIIIIIHIIIIIIIIIHIHIIIIIIIGGIHIIHIHIIIIIHFHIIIIIIIIIIIIIIIIGIGIIIIIIIIIIIIIIIIIIIIIIIIIIIIIIIIIHIIIII
@HISEQ:711:H5NNWBCX2:2:1101:5766:17596:ATCTCGTA
TTAAGTTCAGCGGGTAGTCTTACTTGATTTGAGATCGAGTTTAACAAGAATCGTTGCCGACCCTTGTAAAATCCTGCATCAGTCAGCCAATACGGTCAAACTCCCTTTATGTTAGCTGCAGCAAAAGTAATAATCCGTTTGACGGGACTAAATGAATATGCTTTTAGCTCAGGAGAAAGTCCAGCTGCACCTGCATTTCAAGCAACCCGCCGCCGATCTGAAAAAGATTGGCGTTGGGATTGCTCAAGTCCAAAGCTTTCAAAAAAAATCCAAAAGCTTTGAGGTGTTTACTGATACTCAAACAAGCATGCTCTTCGGAATACCAAAGAGCGCAATATGCGTTCAAAGATTCGATGATTCACTGAATTCTGCAATTCACATTACTTATCGCATTTC
+
HHH<F<F<GHHIIC/EC1<1CDGEHI@FCGHGHIEGCEH<GHHHHHHCFHHHIIHFHHD/CEHIIIIHIEHHGHEFHIHIEHHE?CGCHHHGIEH1DEFHEE@FFDC?FCHHIFHIFHH00FG@D@EH?@HCFHEHICCF@<@EHHCEHEHHIIFCEGCHFHHEHH/AA8.FB.BHG.:BAHEHHGHHHIHIHIHGHI@FFGHIHE@HHDDHIIHFB@.HF6A.EFEH@5<DGIHB9AEEFG.CHHIHHG?FEF?G</HCHCC/?H?HEDGE@0CFGG@CHGIHHEF1FFHFIIHHHFCCEHHCFEHCCHHCH=CCCIIGHFIIHH?HHIHHCHHHEC@<@HHE?ECEFFIHIHHEHEIIHEIHHEHHIIHHHGC?HHGHDCHDEE1@=GH@</IH
@HISEQ:711:H5NNWBCX2:2:1101:15356:17638:ATCTCGTA
TTAAGTTCAGCGGGTAGCCCTACCTGATCCGAGGTCAACCTGAGAAGATGGGGTTGCTGGCAGGCAAACACCTGGGTCTCCAGAAGCGAGATGTGTTACTACGCTTGAAGCCAGATGGCACCGCCACTGATTTTGAGGCCCGCTGGGAGACCAGCGCAGGCCCAATACCAAGCAGAGCTTGAAGGTTGAAATGACGCTCGAACAGGCATGCCCCCCGGAATACCAGGGGGCGCAATGTGCGTTCAAAGATTCGATGATTCACTGAATTCTGCAATTCACATTACTTATCGCATTTC
+
IHIHHGHEHHHIHEHHHHHHIEHIIIHHHHIHHIHHGIIIHIHIHIIHIICH=HHIIIHIIIHDHHIHIHHIGIIIHIGIIIIIIIIIIIIIIIHIEHHHHHIIIHHIIGEEHIIIIIIIIIIIIIIIIHIHHIIIIIHIIIIIIIHFHFIHIIIIIIIIIHHIIIIIIIIIIIIIHIIIIIIIIIIIIIIIIIIIIIIIIIIIHHHHHIHHGIIIIIIHHGEHHHHHHIIIHIHCEFHGIHIIIIHHHIIHHIIIIIIIIIHIIIIIIIHIIHHIIIIHIHIIIHGIHHFIHHII
@HISEQ:711:H5NNWBCX2:2:1101:18783:17529:ATCTCGTA
TTAAGTTCAGCGGGTAGTCTTACTTGATTTGAGATCGAGTTTACAAAGTCGGCCGAAGCCTGTCTTTGTGAATCCTGCATCAGTCAGCACAAGAACTAATCTCCTTTATGTTAGCTGCAGCAAAGGTAATAATCTGTTTTTTAGGCAGACTAAATAGATATGCTTATAGCTCAGAGAAAAGTCCAGCTGCACCTGCATTTCAAGTAACCCGCCACTTTTCGGTGAGGAAAAACGTTGGGATCACTCAAGTCCAACTCCCATTTCAAAAAAGATATGGAAGTTGAGGTGTTTACTGATACTCAAACAAGCATGCTCTCCGGAATACCAGAGAGCGCAATATGCGTTCAAAGATTCGATGATTCACTGAATTCTGCAATTCACATTACGTATCGCATTTC
+
IHIHHHIIHHHIIIIIIIGHIIIIIHHIIHHHIHIIIGIIHIHIHIHHIGHHHHIGIIIIIHHHHHHHHGHHHIHIHHHIIEHHHIIIIHHIHHIGIGEEHIEHHHIIHHHHHHIGHIIFHHEGEHHIHIF0CFHHHHHIIHIG/<GHG?GHDHHFIEHIIFHIIIGCEHE@EEHHIIEHIIIIIIHHHEHIHH?EHIIEEHHEHIIIHHDHHGGEC><IHHIIIGGIIHHGHGCIIIFF7GCCIGHEFGIHG@HECHHHHHHHHIIHGGHIIHHFHHHHIIIIIIIIIIIIIIIIIHHEFHHGFHIHFHEIIGHIIIIIIHIIIIIHHCFHEHEGF=HHIIHIIIHHHIHIIIHIIIHHHHIIHGIIIIIIIHIHIGHIIIIIIIIIIIIIIIHHHI
@HISEQ:711:H5NNWBCX2:2:1101:19448:17676:ATCTCGTA
TTAAGTTCAGCGGGTAGTCCTACCTGATTTGAGGCCAGAGTCAAAGTATTGCCCGAAGGCGATTAGAAGCGAACTTCACAACTAATCTAGCGAAATTTATTACGCCAGACGACATTGCTATACTCGCTAACTCTTTTAAGGCGAGCCAGTAAACTGGCAACACCCAAATCCAAGCCATTAGGAAACCCTAATGGTTGAGATTTCATGACACTCAAACAGGCATGCCTTCCGGAATACCAGAAGGCGCAAGTTGCGTTCAAAGATTCGATGATTCACTGAATTCTGCAATTCACATTACTTATCGCATTTC
+
IHHHIIIIIIIIIIIIIIIIIGIIIHIIII?HHHIIHIIIHIIIHIIIIIGIIIHHHIIHIIIIIIIHHIIGHIGHIIIIIIIIIIIIIIIIHIIIHHHIIIIIIIIIIIIIIIIIIHIGIIIIIIIIIIIHIIIIIHHIIHIIIIIIIIIIIIIIIIIIIIHIIIIIGIIIIIHHIIIIIIIIIIIIIIIIIIIIIIIIIIIHIIIIIIIIIIIHIIIIIIIIIIIIIGIIIIIIIIIHG@HIIIHIIIIIIHIHIIHIIHIIIIIIIIIIIIIIIIIIIIIIIIIIIIIIIIIIIIIIIIIIIIIIII
@HISEQ:711:H5NNWBCX2:2:1101:3110:17801:ATCTCGTA
TTAAGTTCAGCGGGTATTCCTACCTGATCCGAGGTCAACACTTAGGTAAAAGTATAACAAGACCGTCGTCCATCAGAGTCGTCCCAGATACATGCTTAGTAAAAAGCTCCTCGTACCCGGTTCCCTCTGGGGCGCCGTCACTATCTTTGAGACCAGTTGATAGGCAAAGCTATAACTAAAGTCCAACACCAAGCCAGGGCTTGAGGGGTGATAATGACGCTCGAACAGGCATGCCCTTCGGAATAACCAAGGGGCGCAATGTGCGTTCAAAGATTCGATGACTCACGGATTCTGCAATTCGCATTACTTATCGCATTTC
+
IIIHIIIIIIIIIIIIIIIIIIIIIHIIIIIIIIIIIIIIHIIIIIIIIIGIIIIIIIIIIIIHIIDCHIIIIIIIIIIIIIIIIIIIIIIIIIIIIIIIIIIIIIIIIIIIIIIIIIIIIIIIIIIIIIHIIIIIIIIIIIIIIIIIIIHIIIHIIIIIIIIIIIIIIIHIIIIIIIIIIIIHHHIIIIHHHIIIIIIIIIIIIIIIIIIIIIIIHIIIHIIIHIIIIIIIIIHIIIIIIIIIHIIIIHEIGIIIHEIIIIHIIIIIIIIHIIIIIIIIIIIHHIHIIHIIIIIIIIIIIIIIIIIIIHIIIIIIIII
@HISEQ:711:H5NNWBCX2:2:1101:9247:17947:ATCTCGTA
TTAAGTTCAGCGGGTATTCCTACCTGATCCGAGGTCAAATTTTGATAATTGCAAAAGGTCGACAGAATGCCGGCTGGGCCACAAAAGCGTGTGACAGAGCTCCATACACTCGGGCACCAAACTCGGCATCGCCACTGCATTTCAAGCCTGTCCTTTTTTTTAAAATATCTGAAAAAGGACAATTTGGCTCAACAACCAAGCTGTGCTTGAGGGGTAGTAATGACGCTCGGACAGGCATGTCCTCCGGAATACCAGAGGGCGCAATATGCGTTCAAAGATTCGATGATTCACGGAATTCTGCAATTCACATTACTTATCGCATTTC
+
IIIIIHHIIGIIIIIIIIIIHHIIIIIIIIIIIIIIIIHIIHIIIIIIIIIIIIIHHIIIIIIIIIIDGHHIIIIIIIIIIIIEHIIIIIIIIIIIIIIIIIIGIIHIIHIIIIIIIIIHIIIIIIIIIIHIIGIIIIHIIIIIIIIIIIIIIIIIIIIIIIIIIIIIIIIIIIIIIHIHIHIIHIHHIIIIIHHHHIHIHIIIIIHIIIIGHHIHIIGHIIIIIIIIIIIIHHHIHIIIIIIHHGCHGHIIHHIHIIIIHHIIIIIIIIHIIIIIIIIIIIIGIIIIIIIIHHHFIIIIHIIIIIIIIIIIIIIIHIIIIHHHH
@HISEQ:711:H5NNWBCX2:2:1101:10915:17873:ATCTCGTA
TTAAGTTCAGCGGGTAGTCCTACCTGATTTGAGGTCAGATTTCAAATTACATTGACCGCCGCTCCACAGGCGAGTCGAGGGAGGACACCAAAAGGGGAACTTCTCGGTCGAGCGAGGATGGTACAACGCCCAGTCGAGTTCGACCCACAGGTCCAACCGATGCATTTGAGGGGAGCCGCCTCGCGGCAGCAGGCCCCCAACTCCAATCCCCGATCCCGCACGAAACGGGAGGGGTTGATGACTTCAAGACACTCAAACAGGCATGCTCCTCGGAATACCAAGGAGCGCAAGGTGCGTTCAAAGATTCGATGATTCACTGAATTCTGCAATTCACATTACTTATCGCATTTC
+
IIIIHHIIIIIIIIIIIIIIIIIIIGIIIHIIIIIIIIIIIIIIIHHIIIIHHHGHHIIIIGIHIIIHIIIIIIIIIIIIIHIIIHHHHIIGHHIIIIIIIIIIIIIIIIIIIHIHIHIIIIIIIHIIGIHHHDHGHIHDHCFHIIGIGHHHIIIIHIHIIIIIIHGHIEGIHHIHHHHHIIIIIIHIGIHGHHHIIGIIIIGIIGIIEHHIDHHI-EFIGIIHHIIIHHEEGHHIIIIHHHHHHIHHHHHIIIIIIHIIFIIIIIIGIHIIIIHHHGEHHIIIIIGIHHGIHGHIIIIIHHGIIIIIIIIIHIIIHIIGHHIGIGIIHIHIIHIIIIHGHIIIIIIIIII
@HISEQ:711:H5NNWBCX2:2:1101:11985:17887:ATCTCGTA
TTAAGTTCAGCGGGTATTCCTACCTGATCCGAGGTCAACCTTGAAAAATAGAGGTGAGAACCGGGCCACATGACTACCAGATGCGTGCTGTTATAAGCTCGTTGCATATAGAGTCTGTATGACACCGGTTATTGTCTTTTGGACCTGTCACCAGGTGACAAAGGGCCCAACAACAAGCCAAGCTTGATATTGTGATAATGACGCTCGAACAGGCATGCCCTTCGGAATACCAAAGGGCGCAATATGCGTTCAAAGATTCGATGACTCACTGAATTCTGCAATTCGCATTACTTATCGCATTTC
+
IIIHHFHHIHIHIIIIIIHIIGHIHIIIIHIIHGIHIIEHIHIIIIHIHIIGHEDEGHIIIIIHHHIHIIIIIHIIIIIIIIIICEHIHHGFHHHIIIIIIIIIIIIIHIHIGHHHGIIHHHHIIHIIEHHHHGHHIIIHGEHHIIHIIIHIIIIIIIIIIHGHIICHHHIIIIIIIHIIIIIHFHHHHHGHIHIHHEEIIHHIIHIIIIIHHHIHIGIIIHIHHHH?HFHHHHDIIIHHGHIIHH?HIIIIIIGIIIIIIIHFHIHFGIHIGHHIIHHGCHGIHIIHHIHHGEDIIIIIIII
@HISEQ:711:H5NNWBCX2:2:1101:14314:17981:ATCTCGTA
TTAAGTTCAGCGGGTAGTCCTACCTGATTTGAGGCCAGATCATAAAAAATTGCCCAAGGGCGATTAGAAGCTGACAACTATGCCTTTCTTATCCCGGCCAGCCGCATTGCTGCAACTGTCCTCAACGAAATACTTATCACGTTGAGTGGAACCGATTACGAAAAGGGTCTGCTAATACATTTCGAGCGAGCCGCAACAAAGCAGCAGCACTCACGTCCACGCCGCTAGCCACTATTAAGAAAGCTAGAGGGTGAGAGTTTCATGACACTCAAACAGGCATGCTCCTCGGAATACCAAGGAGCGCAAGGTGCGTTCAAAGATTCGATGATTCACTGAATTCTGCAATTCACATTACTTATCGCATTTC
+
IIIIIHHIIIIIIIIIHIIIIIIIIIIIIIGHIIIIIIHIIIIIIIIIIIIIHIIIIIHHIIIIIIIIIIIIIIIIGHIIIIIGHHIIIIHHFGHHDHHIIIIIIIIIIIIIIIIIIHIIIIIIIIIIHIIIIIIIIIIIIIHIIIIIIIHIIIIIIIIIIIIIIIHHIIFHIIIIIIIIIIHIIHHIIIIIIIIIIIIIIIHIIIIIHHIIIIIIHIIGHDHHHIIFEIHHIGIHIHHGHFIGIIIGIIHIIHIIIHHHGGHGGHEIIHIIHHIIHHGHIHIHGIIIIIHIIIHIHHHIIIHIIIIIHIGIIIIIIIIIHIIIIIIIIIHHIIIHIIIIIIIIIIIIIHIHIIIIIHHIIIIIIII
@HISEQ:711:H5NNWBCX2:2:1101:19544:17788:ATCTCGTA
TTAAGTTCAGCGGGTAGTCTTACTTGATTTGAGATCGAGTTGAACGACACATATGTGTCGTAAAATCCTGCATCAGTCAGCAAAGAGGACGATTATCCTTTATGTTAGCTGCAGCAAAAGTAATAATCCTGTTTGACGAGGACTAAATAGATATGCTTTTAGCTCAGATAAAAGTCCAGCTGCACCTGCATTTCAAGCCGCCCGCCTACCAATGAAGGTTGTTGGGATAGCTCAAGTCCACTCTCCTTTTTTTTAAAAAAAAAGAGAAAAGTGAGGTGTTTACTGATACTCAAACAAGCATGCTCTTCGGAATACCAAAGAGCGCAATATGCGTTCAAAGATTCGATGATTCACTGAATTCTGCAATTCACATTACGTATCGCATTTC
+
IIIIIIIIIIIIGIIIIIIIIIIIIIHIIIIIIIIIIIIIIIIIHIIHIIHHHIIIIIIIHHIIIIHGGEHIIIIIIIIIIIIIIIHIIIHIGIIIIIIIIIIIIIIHIIIIIIIIIIIIIIIIIIIIIIIIHIHIIHFHIIIIHGHIHEHIIIHIIIIIIHIHFHHHHHHHGIHHIIHIHIHIHIHHHHIIIIIIIIIHHHIIHIIHHHHIIHIIIHGIHIIHFIIIHIHCIIIIIIIHCHHEHHHDC@CEHIHIIIIIIIIHIIIIIIIIIIIIIIIIIHEFGIHIIHIIIIIIIIIIHIIIIIIIIIIIIIIIIIHFIIIIIIIIIIIIIIIIIIIIIIHIIIIIHIIIIIIGIIHIIHIIIIIIIIIIIIIHIIIIIIHIIIHH
@HISEQ:711:H5NNWBCX2:2:1101:20312:17948:ATCTCGTA
TTAAGTTCAGCGGGTAGTCCTACCTGATTTGAGGTCAGATTTCAAATTACATTGACCGCCGCTCCACAGGCGAGTCGAGGGAGGACACCAAAAGGGGAACTTCTCGGTCGAGCGAGGATGGTACAACGCCCAGTCGAGTTCGACCCACAGGTCCAACCGATGCATTTGAGGGGAGCCGCCTCGCGGCAGCAGGCCCCCAACTCCAATCCCCGATCCCGCACGAAACGGGAGGGGTTGATGACTTCAAGACACTCAAACAGGCATGCTCCTCGGAATACCAAGGAGCGCAAGGTGCGTTCAAAGATTCGATGATTCACTGAATTCTGCAATTCACATTACTTATCGCATTTC
+
IIIIIIIIIIHIIGIIHIIIIIIIIGHHIIIIIIFHIIIIIIIIIIIIIIIHIHIIIIIIHIIHIIIHIHIHHGHHHIIIIIIIIIGHIHHIHIHCHHIIGIIIHHHIIIIIIIHHIIHFHIIIIIHHHIIGIHHGHHHHIHHGHIIIIGFHIIIIIIHIHFHIGHHIHHEGHCHIHIIIIHHIHGHEHIHFHDHHHIIGHHIIIHHIIHHEC>HHHHEEDHHHIIIIIIIHIIHIIIIIIHHCIIIIIGIIIIIIHIIIIIIHHHIHIIIIHIIIIIIGIIHIIIIIIIIIIIHIH?HGIIIIHEIIIIIHIIIIIIHIIIIHIIHIIHIIIHHIIIIIIGHIHHIHIHI
@HISEQ:711:H5NNWBCX2:2:1101:5407:18139:ATCTCGTA
TTAAGTTCAGCGGGTATCCTCGTCTGATCTGAGGTCAAAGAGATGGGGTTTACTTTGAAGGGGGTGGCCAGGCCAAAGGTTCGCGCAAAAGAAGGAATTTCTACTATTTGCGGTTTTGCTGGCTAGCTTACCCCGCGCCAGGTTTAAGCGGGGGGGTCCCACGGTGGGGACCGCCCGCCGCCAACGCCGGTAATTGGATACTACCGAAGTGGTTTAACTGACGCTCAGACAGGCGTGCCTCTCGGAATACCAAAAGGCGCAATGTGCGTTCAAAGACTCGATGATTCACTGAATTCTGCAATTCACATTAACTATCGCGTTTC
+
IGIIHIIHIIIIIHHHIIIIIIIIIIIIHIIIGHEHIIIIIGHHIIIHIIIGIIIIIIHIIIIIIIIHIIIIIHHHHIHHHIHHHIIIIIIIHIIIIEHIHHHHIIIIIIIIHHHDIIIIIIIHIHIIIIIIHIIIIIIIIHHIIIHHHIHIIIIIIIIHIHIIIHIIIHIIIIIIIIIIIIIIIIIIIIHHHGIHGHIIIHHIIIIIIIIHHHIIEIGIIIIIIHIIHIIIIIIIIIIHIIIIIHIIIIIIIHCIGIIIHHHGIIHIIIIIIIIIIIIHIIIIIIIHIIGIIIIIHIIIIIIIIIIIIIHIIIIIIIIIIII
@HISEQ:711:H5NNWBCX2:2:1101:5750:18121:ATCTCGTA
TTAAGTTCAGCGGGTATTCCTACCTGATCCGAGGTCAACCTTGAGAAATTTATTTATCAAAGCGAAAACCAGGCCACACAACCACCAGATGCGTGCTGTTAAAAGCTCGTTGCATATAGAGTCTGTATGACACCGGTTATTGTCTTTTGGACCTGTCACCAGGTGACAAAGGGTCCAACAACAAGCCAGGCTTGATATTGTGATAATGACGCTCGAACAGGCATGCCCTTCGGAATACCAAAGGGCGCAATATGCGTTCAAAGATTCGATGACTCACTGAATTCTGCAATTCGCATTACTTATCGCATTTC
+
IHHHHHHHIIIIIIIIIIIHIIIHHIHHIII=FHHGHIHHHHHHHHHHGHIHIIIIIIHIHIHHHHIHHHIHEHHIHIIIIIFHHIHHHIIIIIIIIHHFFHHHHHHIIIIHIHHHGHGHIHHHHIIHIIIIHHHHHHHIHIIIIIHHIHIIHHGHIIIHFHHHGHHIIIIIIIHHHIIIIIIHIHIIIIIIHIHIIGIIIIIHHHEIHIIHHHIIHHGIIIIIIHIIIHIIIIIIHHIIIHHHHHEHIHHHIIHHIGIHHFHHHHHGIIHHIIHIIIIHIIIGIIIIIIHHHGD<CIIIIIHIGGIIIII
@HISEQ:711:H5NNWBCX2:2:1101:8297:18238:ATCTCGTA
TTAAGTTCAGCGGGTATCCCTACCTGATCCGAGGTCAACCGTAAAAAATGGGGGGTTCTGGCAGGCAACCGCCGGGACCCTATAGCGAGAGAATTACTACGCTTAGAGCCAGACGGCACCGCCACTGATTTTAAGGGCCGCGGGACCGCGAACCCCAAGACCAAGCCGAGGCTTGAGTGGTTATAATGACGCTCGAACAGGCATGCCCCTCGGAATACCAAGGGGCGCAATGTGCGTTCAAAGATTCGATGATTCACTGAATTCTGCAATTCACATTACTTATCGCATTTC
+
IIIIIIIHHIIIIHHIIIIGHEIIIEHIIHHIIIIIIIIHIHHIIIIIIIIIIHIIIIHIIIIIGHIHHHHIIIIIIIIIIIHHIIIIIHIIGIIIIIGIIIHIIGIIHIIHHHHIIIIIHIHIIIIHIHHIIIIIHIIHIIIIIIIIIIIIIIIHIHIHIIHHIHHIHIIHGIIIIHIIIHHIIHHIIIIHIIIIHHIHIIIHHIIIIIHIIIHHIIHHIIIIIIIHIHHEEHHFHHIIIIIHHIIIIIIIIIHIIIIIHIIIHHIIHIHIIIIIIIIIIHHIIIIIIIH
@HISEQ:711:H5NNWBCX2:2:1101:10004:18068:ATCTCGTA
TTAAGTTCAGCGGGTAGTCCTACCTGATTTGAGGTCAGATTTCAAATTACATTGACCGCCGCTCCACAGGCGAGTCGTGGGAGGACACCAAAAGGGGAACTTCTCGGTCGAGCGAGGATGGTACAACGCCCAGTCGAGTTCGACCCACAGGTCCAACCGATGCATTTGAGGGGAGCCGCCTCACGGCAGCAGGCCCCCAACTCCAATCCCCAGTCCCGCACGAAACGGGAGGGGTTGATGACTTCAAGACACTCAAACAGGCATGCTCCTCGGAATACCAAGGAGCGCAAGGTGCGTTCAAAGATTCGATGATTCACTGAATTCTGCAATTCACATTACTTATCGCATTTC
+
IIIIIIHHIIIIIIIIIIIIIIIHIHIIIIIHIIIIIIIIIIIGIHIHIIIHHHIIIIIIHIIIHIIHIIIHIIIIIIIFHIIIIIGIIHIIIIIHICHIIIIIIIHIIIIIGIIIGHHIIIIIHGHIIIIIIHHFIHHHIHGHHIIIHHHIIHIIIIHIIIIIIHHIIHIIIHIIIHIIHHIIIIIIIIIIGHGIIIIHIIIIIHIIHIIIIIIIHE?HHIHHHIIIIIIIIIIIIIIIHIIIHGHGHCEIIIHHEIIIHIIIIIHHHHIIIIIIIIHIIIHIIHHCIIIIIIIHGIIIHIIIIIIIIIIIIIHHIIIIIIIIIIIIIIIIIHIIHHIIHIIIIIIHIII
@HISEQ:711:H5NNWBCX2:2:1101:16394:18071:ATCTCGTA
TTAAGTTCAGCGGGTAGTCTTACTTGATTTGAGATCGAGTTTTACAAGAGTCGTTTCCAACCCCTGTGAAATCCTGCATCAGTCAGCCAATACGGTCAGACTCCCTTTATGTTAGCTGCAGCAAAAGTAATAATCCGTTTGACGGGACTAAATAGATATGCTTATAGCTCAGGAGAATGTCCAGCTGCACCTGCATTTCAAGCAACCCTCCGCCGATCGTAAACGACTGGTGTTGGGATTGCTCAAGTCCAAAGTCATTCCAGAAATAAATCAGAAATGTCTTTGAGGTGTTTACTGATACTCAAACAAGCATGCTCTTCGGAATACCAAAGAGCGCAATATGCGTTCAAAGATTCGATGATTCACTGAATTCTGCAATTCACATTACGTATCGCATTTC
+
IHIIIHHIIIIIGIIIIIIIIIIIIIHIIIIHHIIIIIIHIIHHGHHIIIIIIHIIIIIIIIHIIIHEHIHIHHHEHHIIIHIIIIHIIIIGIIHIGIHHIIHHIIHIIIGIHHIGIHIIGGHIIIIIIGGFHIIIIIHGHHHHHDHIHIGIIIHIIIIHEHHIHHHEHEHHEHHHFHHHEHHIGHFHHHEHHGHHIIIIIHIHHIHIIIIIIHHIGFIIHHHGHIIHHGCHGGHHHIHIHCIIIGIIHHIHIIHIIHHCIIIIHIIIIHGCHHHFHIIHIIIIIHIHIIHIIHIIIIIIHGGIHHHIIHIIIGIHHHGIHHHIIIHHHIHIIIIHGHHFHDIIIIIIIIIIIIIIIIIIIHHIIHIHIIIIIIIIIIIIIIIIIIIHIIHGCIHHHIIH
@HISEQ:711:H5NNWBCX2:2:1101:18757:18090:ATCTCGTA
TTAAGTTCAGCGGGTATCCTTACCTGATCCGAGGTTAAATCTTAGGTTTTTAGTCCCAAATCAACAATCGACAGAATGCCGGCTGAGCCACTAAAGCGTGTGACAGAGCTCCATACGCTCGGGCATCAAGACTCGACATCGCCACTGCATTTCAAGCCTGTCCATGAAAAGAACAATTGGCTCAACAACCAAGCTGCGCTTGAAGGTGGTAATGACGCTCGGACAGGCATGCCCTCCGGAATACCAGAGGGCGCAATATGCGTTCAAAGATTCGATGATTCACGGAATTCTGCAATTCACATTACTTATCGCATTTC
+
HE?DCFHHI?HHD<<?HEGE1<FFFHCGE1<</C0CE11<CEEHHIHH@EH@11<C<CE@FEG1F1GEEH?H=<1F@GH?C?HHI?<@CGHFEEHIH<G0<CHIEHI?G@EIH@GGFHHECIHFC@EH@EFH@HHFHIHIHHHHIGHHI8D.DEFE@GHIHHFHHIIHEG?GFH@?G?HEGG@HEEHIFEEHIEHHCHDCFCAEHGD?GIHEEHIHIHDE?HGHHE@HFIHHIIIHHHEHHIIIHHCHEHEH@@C<0E/CHHHG<CHCEIHHIHHEHFHGCGHEHHGC1C?EHEHH@IIHHCHHC@HHECE@HFEHI
@HISEQ:711:H5NNWBCX2:2:1101:2944:18374:ATCTCGTA
TTAAGTTCAGCGGGTAGTCCTACCTGATTTGAGGTCAGATTTCAAATTACATTGACCGCCGCTCCACAGGCGAGTCGTGGGAGGACACCAAAAGGGGAACTTCTCGGTCGAGCGAGGATGGTACAACGCCCAGTCGAGTTCGACCCACAGGTCCAACCGATGCATTTGAGGGGAGCCGCCTCACGGCAGCAGGCCCCCAACTCCAATCCCCAGTCCCGCACGAAACGGGAGGGGTTGATGACTTCAAGACACTCAAACAGGCATGCTCCTCGGAATACCAAGGAGCGCAAGGTGCGTTCAAAGATTCGATGATTCACTGAATTCTGCAATTCACATTACTTATCGCATTTC
+
IIIHIHHIHIIHIHIIIHIIIIIIIIIIIIIHHHHIHIIIIIIIIIIHIIIHHHEHHIHIIIIIIIIHHIIHIIIIIIIIIIIIIIIIIIIIIIGHHDHHHIIIIIIIIIIIHHDDDEHIIIIIIHGIIIGHIFHGHIIHHHHIIIHIIIIIIHIHIIIIHIIHIHFHHIHHCCHHHIHIHIIIHHICIIIIIIIIIIIIIIIIIHIIIHIIHIHHHHHIHHG?FHHHHIHHHHHIHIGIIIHIIIIHGIHIIIIIIIIIHIIIHHIIIIGHGIIGIGHHFHHHIHHGIHIHGIHIIHIIIIIIIIIIIIHIIIIIIIIIIIIHHFHIIIIIIHHHHHIIHHHHHIIIHII
@HISEQ:711:H5NNWBCX2:2:1101:3393:18291:ATCTCGTA
TTAAGTTCAGCGGGTAATCCCGCCTGATTTCAGATCAAATTTAAGAATGATTTATTTGGGAGGCCCCAGAGATAGTCTTTTTACTAGAGCATTCCTTTATATTAAAAAAATGTTCAGGCAGAAAGAACAATAGTTCAGGCCTAATAATTTTAAAGAATTCAGCAATAAAGCCGAAACTCTCATTTCCATTCACAACAAAATTATGAATGTGGGGTGTTTTTGATACTGAAACAGGCGTGCTCAATGGAATACCATTGAGCGCAAGTTGCGTTCAAAGACTCGATGATTCACTGAATATGCAATTCACACTAGTTATCGCACTTT
+
IIIIIIIIHIIIIHIIIIIIHHIIIIIIHHIIIIIIIIIIIGIIIIIIIIIIIIIIIIIIHHIIHHIHDHHIHIIHHHHHIIIIIIHHHIIIIIIIHHHHIGHGIHHIIIIHIIIIHIIHHIIIIIIIIIHHHHHIHIHHEIHHIIIIHIIIIIIIHHIHHIIIIHIIIIHHHIIHIIIIIIIIIIIIIIIIIIIHHIIIIHIIHIIIIIIIHIHHIIIIIIIIIIIIIIIIIIHHIHHIIIIIIIIIIIIIIIIHHHGHHHHHIGIIIFHIIIIIIIIIIIIIIIIIIIIIIIIIIIIIIIIIIIIHIIIIIIIIIIIHIGII
@HISEQ:711:H5NNWBCX2:2:1101:10315:18384:ATCTCGTA
TTAAGTTCAGCGGGTAGTCCTACCTGATTTGAGGTCAGATTTCAAATTACATTGACCGCCGCTCCACAGGCGAGTCGAGGGAGGACACCAAAAGGGGAACTTCTCGGTCGAGCGAGGATGGTACAACGCCCAGTCGAGTTCGACCCACAGGTCCAACCGATGCATTTGAGGGGAGCCGCCTCGCGGCAGCAGGCCCCCAACTCCAATCCCCGATCCCGCACGAAACGGGAGGGGTTGATGACTTCAAGACACTCAAACAGGCATGCTCCTCGGAATACCAAGGAGCGCAAGGTGCGTTCAAAGATTCGATGATTCACTGAATTCTGCAATTCACATTACTTATCGCATTTC
+
IIIIIIIIIIIIIHDHIIIIIIIIIIHIGCEEHIHIIIGIIIIHIHHHIIIGHFHHIIIIHIIIIHIGHIHIIIIIIIIIIIIHGHHHHIIIIIHHIHCHHIHHIIIGIIIIHIIHHHHHHIIHIHIHIIIIEDGEHIHHIIIIHHEHHHCHIIIHHHHHHIIHHIIGHGHIIHHHHDHHICHHIIIIIIIEHHGIIIHHIHHHHFHGHGHHHIIIHEHHGHEHHGHFHGECIIIIIHHHIIIHHG<EDIHGIIHHHIGHHIIHGCGIIIIIIIIIIIHHEEEHHCIIIHIIHIIIIHHGGHIIHHGIHHIIGHGHHHHFGHF?IIHIHHDHIHEIIIIIIIHHHGIIIHI
@HISEQ:711:H5NNWBCX2:2:1101:15375:18450:ATCTCGTA
TTAAGTTCAGCGGGTCTTCCTACCTGATCCGAGGTCAACCTTGGGTAAAATAAGGCTTTTAACGGCCGGAACCCGCAGCACGCCCTGAGCGAGGTGTAAACTACTACGCTCGGGGTGACTAGCGAGCCCGCCACTGGTTTTCAGGGCCTGCGGCAGCCGCAGGGCCCCAACACAAGCCCGGGGCTTGATGGTTGAAATGACGCTCGGACAGGCATGCCCGCCAGAATACTGGCGGGCGCAATGTGCGTTCAAAGATTCGATGATTCACTGAATTCTGCAATTCACATTACTTATCGCATTTC
+
IIIIIHIGIIIIIIIIIIIHIIIIIIIIIIIIIIIIIIIIIIIIIIIIIIIHIIIIIIIIIIIIEHHHHHIIIIIIDHIIIIIIIIG@HIIHIIHHIIHIHIIHIIIHIIIIHHHHIIIIIIIIGHIIIIIIIIIIIIIHHHIIIIIIIIIIIIIIIIHIIIIIIIIIIIIIIIIIIIIIIIIIIIHIIIIHHIIIIIIHIIIIIIIHHHHHIIIHIHHHHHIHHHIIIIIIHEIIGIHIHFFEIGHIIIHIIHIIIIIIIIIIGIIIIHHIIIIIHIIIIIHIIIIIIIIHIIHHIIIIII
@HISEQ:711:H5NNWBCX2:2:1101:17044:18314:ATCTCGTA
TTAAGTTCAGCGGGTATCCCTACCTGATCCGAGGTCAACCTGAAAAAAATTGGGGGTTGCTGGCGAGCACACGACCGGACCTCCAGAGCGAGAAGAATTACTACGCTCGGAGCCGGACGGCACCGCCACTGACTTTAGGGCCCGCCGGGTCGGCGGGGCCCAATACCAAGCTGAGCTTGAGGGTTGTAATGACGCTCGGACAGGCATGCCCCCCGGAATACCAGGGGGCGCAATGTGCGTTCAAAGATTCGATGATTCACTGAATTCTGCAATTCACATTACTTATCGCATTTC
+
IIIHIHHHIIIIGIIIIIIHHIIIIIHIIIIIIGIIIIIIHHHIIIIIHIIIHIIIIIHIGHHIHIICEHHIIIIIHHIIIHIIIIIIIIIIIIIHIIIIIIIIIIIIIIHIIIIIHIIIIIIGIIIIIIIIHIIIGIHIIIIIIIIIIIIIIIIIGIIHHIIIEHHIIIIIIIIIIGIIHIIIIIHIIIHIIIIIHHHHHIIHIIIIIIIIGHHHHHGIIIHIIHIIHHEHHIHHGHIHIIIIGIIHIHHHHIHHGHHIIHHGIIIIIIIHHGIHHIHHIIIIIIHIHIHDII
@HISEQ:711:H5NNWBCX2:2:1101:1694:18532:ATCTCGTA
TTAAGTTCAGCGGGTATCCCTACCTGATCCGAGGTCAACCGTAAAGAATGGGGGGTTATGGCAGGTGGTCGCCTGGACCCTATAGCGAGAAAATTACTACGCTTAGAGCCAGACGGCACCGCCACTGATTTTAAGGGCCGCGAGACCGCGAACCCCAAGACCAAGCCGAGGCTTGAGTGGTTATAATGACGCTCGAACAGGCATGCCCCTCGGAATACCAAGGGGCGCAATGTGCGTTCAAAGATTCGATGATTCACTGAATTCTGCAATTCACATTACTTATCGCATTTC
+
IIIIIIEHIIIIIIIIHIIIIIIIIIFHHHIIIHHIIIIIIIIIIIGIIIIIHIIHIIIIGIIIGIIHHIIIIIIIIIIIIIIIIIIIIIIIIIIIIHIHIIIIIIIIIIIIIIIIIIIIIIIHIIIIIIHHIIIIIIIIIIIIHIHHIIIIHIIIIIIIIHICHIIIHIIIHIIGIIGIHIIIHHIIHIIIIIIGIIIHIIIIIIIIIIIIIIIIIIIIIIHIGIIGIIIIHIHIIIIIIIIIIIIIIIIIIHIHIIHHHIIIIGHHIIHIHHIIHIIIIHHIHIIIHII
@HISEQ:711:H5NNWBCX2:2:1101:5489:18609:ATCTCGTA
TTAAGTTCAGCGGGTCTTCCTACCTGATCCGAGGTCAACCTTGGGTAAAATAAGGCTTTTAACGGCCGGAACCCGCAGCACGCCCTGAGCGAGGTGTAAACTACTACGCTCGGAGTGACTAGCGAGCCCGCCACTGGTTTTCAGGGCCTGCGGCAGCCGCAGGGCCCCAACACAAGCCCGGGGCTTGATGGTTGAAATGACGCTCGGACAGGCATGCCCGCCAGAATACTGGCGGGCGCAATGTGCGTTCAAAGATTCGATGATTCACTGAATTCTGCAATTCACATTACTTATCGCATTTC
+
IIIIIIIIIIHIGGHIHIIIIIIIIIIIIIIIIIIHIIHHGIIGIIIIIIIHIIIHHIIIIIIHHIIHIIIIIIHIIIIIIIIIIIIGGHIHIIIIIHIHIIIIIIIHIIHHIIIHHIIIIGIIIIIIIHIIIHIIIIIIIIIIIHHIHIIIIIIHIIIHIIIIIIIIGIIHIIHIIGIHHIIIIHIIIIIIIIIIIHIIIIIIIIIIIIHHHIHIDGIHHHIIIIIIIIIIIHHIHHHHHC<EHIIIIIIIIIHIIIHIIIIIIIIIIIIIIIIIHIIHIIIIGIIIIIIIHIIIIIIIII
@HISEQ:711:H5NNWBCX2:2:1101:9761:18599:ATCTCGTA
TTAAGTTCAGCGGGTAGTCTTACTTGATTTGAGATCGAGTTTTACAAGAGTCGTTTCCAACCCTTGTGAAATCCTGCATCAGTCAGCCAATACGGTCAGACTCCCTTTATGTTAGCTGCAGCAAAAGTAATAATCCGTTTGACGGGACTAAATGAATATGCTTTTAGCTCAGGAGAAAGTCCAGCTGCACCTGCATTTCAAGCAACCCGCCGCCGATCTGAAAAAGATTGGCGTTGGGATTGCTCAAGTCCAAAGCTTTCAAAAAAAATCCAAAAGCTTTGAGGTGTTTACTGATACTCAAACAAGCATGCTCTTCGGAATACCAAAGAGCGCAATATGCGTTCAAAGATTCGATGATTCACTGAATTCTGCAATTCACATTACGTATCGCATTTC
+
IIHEHHHHHHHDHGHHGHHIHIIHIHGGIIIIIIIFHHIIIIIIIIIIIIHIIHIIIIIFHFHGIIHHGHIIHGHHHHHIIHIIIIIIIHHHHHIIIIIIGIIIIHIIGHHHHHHIIIIIIHIHIHIEHHGHIFHHI<DFHHHHHHGIIIIHIIIHIIHIIIIIIHHHFEH?HII?.BHIHHIGIGFIIIHHEG@FHFHHHHIHHIIIIIHDHHIHEHIIIHHHFIHDHDIHHEHEA7G?HC?@D.EHEHHHHHEHEHHHDDEC/CG??H@HFHHIHEHHIFIIHHHEHHHGHHGHEHFHIIHHIGIIIIHFHGCHIIIIIIGG@CHHIIIHIHHDIIGIIIHIHEEHEIIHIHHEH?HCHIHHGHHHHIHHFGIIHHHH@HEIIIHHIHIIGIII
@HISEQ:711:H5NNWBCX2:2:1101:11370:18735:ATCTCGTA
TTAAGTTCAGCGGGTAGTCCTACCTGATTTGAGGTCAGAGTCAAAAATTGCCCGAGGGCGATTGTAAGCAGTCATCACAACCTTCACCGACGAAACTTATTACGCCGACTACGGTGCTATCCCGCTAAGTCTTTTAAGGCGAGCCGGCAGAGCGGCAACACCCAAGTCCAATCTCCTCGGAAACCCGAGGGATTGAGTCTACATGACACTCAAACAGGCATGCCCTCCGGAATACCAGAGGGCGCAAGGTGCGTTCAAAGATTCGATGATTCACTGAATTCTGCAATTCACATTACTTATCGCATTTC
+
HHHHHHHIHHHCHHHHIIHHHHHHIICHEHHIIIHIIHEEGHIIHHHHIIIHIHIIIHIICHHHHH@<FHIIIHIIIGHIEEEHIIHHIIHIHIIIIHHHHIIHGHIIIHHHHHHHIIHHHIHIHHHHHGFGHHHIHH@IHHIHHHHHHHDBGHHEHIHIIHHIIIHIHHHHHHHHIIIHHHDFEHHHIHIHHIHHHIIIIHIIHHIIIIHHHGIIIIIIIIHHDDGIIHHHHHHEHHHEHHCEFIIIHHHHIHIHIHIIGIIHHHIIIHHIIIIIIIGIIHHIHHHEHHHGIIHHH=CHEEIHDIHI
@HISEQ:711:H5NNWBCX2:2:1101:15496:18722:ATCTCGTA
TTAAGTTCAGCGGGTAATCCTACCTGATTTGAGGTCGATCAATGATGTATTGCCTCGAAAGAGACAGTCTAAAGACAATTTGAAAGCTGAACATCAATGGGAAACAGCGACAGCATAGATAAAAGCTCTTATCAAACTGAGGCCAGTTCCAACACTGCTCTGCTAATGCATTTAAAAGGAGCTGGTAACTGTTCATGCCAGCAAGCCTTCACATTCCAAGCACAAGAAACTAGTCACATTTCTTGTGTTGAGATATTAATGACACTCAAACAGGCATACCCTCCGGAATACCAGAGGGTGCAAGGTGCGTTCAAAGATTCGATGATTCACTGAATTCTGCAATTCACATTACATATCGCAATTC
+
IIIIIHIIIIIIIIIIIIGHIIIIIIHIIIIIIIIIHIIIHIIIIIIIIIIIIIIIIIIGIIHIIGIHHIIIIIIIIHIIIIHIGIIIIIHIIIIIIIHIIIIGIIIIHIIIIIIIIIIIIIIIIHGHIIIIIIIHIIIIIIHIIIGHHIIIIIIHGHIIIIIIIIIIGIIHHIIIIIIIIIIIIIHIIGIIIIHIIIIIIIIIIIHIHIIIIGHHIIIIIIIIHHHHFEIIIIHHIIHIIIIIIHHEIIIIIIIIIIIIIIIIHIIIHIHGHGIIIIIGIIIIIHIIIIIIIHHEIIIIIHHIIIIHIIHIIIIIIIHIIIIIIIHIIIIIIIIIIIIHIIIIIIIIIIIIIIIHIIIHIIII
@HISEQ:711:H5NNWBCX2:2:1101:19515:18650:ATCTCGTA
TTAAGTTCAGCGGGTATCCCTACCTGATCCGAGGTCAAAAACTTGGAGATGGGGGGGTTACGGCGGAAGCGCGCGCCGGACCACAACGAGATGTTAATACTACGCTTTGGCCCAGGGGCTCTTCGCCATTGGATTTCGCCGGGGATGCCCAATCGCATCCGAGGCACGACCAATCCTCGACAAAGTCTCGGACTGAGGTTTTTGATGACGCTCGAACAGGCATGCCTCCCGGAATACCAGGAGGCGCAATGTGCGTTCAAAGATTCGATGATTCACTGAATTCTGCAATTCACACTACTTATCGCATTTC
+
IHIIIIGIIHHIIHIIIHIHHIIIIIIIIII=DHGHHHHIIDFHIIHIGHIIFIIHHIIEHGHHHIHHHIDHIIGHIIIDDDEHIIIIIIHHHEGGHHEDGHHHHIIGGEGHHHFDDFHEHHIIHHHHHIHHGHHHHHEHECDIHHHEGHHIIHHHEHHIIIIGHHHHIIHGHHGIIIIHHHHHIIIIHHHHIHEHHHFIIHHHHHHFIIHHHIIHIIHEEHHHIHDDHFD<1HHHGIHHGIIIIHHHHHHHHG@1CIIIHIIIIHIIIHIIIHHHHEHHHFHIIIHHFGIHHHHHHFHHFIIHHIHHII
@HISEQ:711:H5NNWBCX2:2:1101:2313:18948:ATCTCGTA
TTAAGTTCAGCGGGTCTTCCTACCTGATCCGAGGTCAACCTTGGGTAAATAAGGCTTTTTAACGGCCGGAACCCGCAGCACGCCCTGAGCGAGATGTATTACTACGCTCGGAGTGACTAGCGAGCCCGCCACTGGTTTTCAGGGCCTGCGGCAGCCGCAGGTCCCCAACACAAGCCGGGGGCTTGATGGTTGAAATGACGCTCGAACAGGCATGCCCGCCAGAATACTGGCGGGCGCAATGTGCGTTCAAAGATTCGATGATTCACTGAATTCTGCAATTCACATTACTTATCGCATTTC
+
IIIIIIIIIIIIIIIIIIIHIIIIIIHIIIIHHIGIIIIIIIIIIIIHIIHIIIHIIIIIIHIIHHIHIIIHIIIIIIIHIIIIIIHFHIIIIHHIIIIIIIIIIIIIIIHFCHIIHIIIIHIIIIIHHHIIIIHHIIIHIIIHIHHIHIIIHIIIIIIIIIIIIIHHIHIIIIIIIIIIHIIIIIIIHEIIHIIHIHIIIHIIIIIIIIIIIHIIIIIIIIIIIIIIIHEIIIIIFIIIHHIIIIIIHIHIIIIIIIIIHIIIHIIIIIIIIIHIHEIHIIIIIIIHIIIIIIIIIIII
@HISEQ:711:H5NNWBCX2:2:1101:4984:18789:ATCTCGTA
TTAAGTTCAGCGGGTATCCCTACCTAATCCGAGGTCAATCATTAAAAAATGGGGGGGTTCTGGCGAGTGGCCACCAGGTGTCTATAGCGATGAATTTACTACGCTTAGAGCCTGACAGCACTGCCACTGATTTTAGAGACTGCCTTGACAGCAGGTCTCAACACCAAGCTAGGCTTGAGGGGTGATAATGACGCTCGAATAGGCATGCCCCTCGGAATACCAAGGGGCGCAATGTGCGTTCAAAGATTCGATGATTCACTGAATTCTGCAATTCACATTACTTATCGCATTTC
+
IIIIIHIIIIIIHIIIHIIIIIIIIIIIIGIHIHIIIIIIIIIIIIIIIIIIIIIIIIIIIIIIIIIIIIIIIIIIIHIIHIIIIIIIHIHIIIIIIIIIIIHIIIIIIIIIIIIIIIIIIIGIIHHIIIIIIIIHHIIHHHHHIIHHIHHHHIIIIIIIIHIIIIHIIIIIHIIHIIIIIIIIIIIIIIIIIIIIIIHIIIIIIIIIIIIIHIIIIIIIIIIIHIIIGHIIIIIHIIIIIIHIIIHHHIIIHHIIIIIIIHHIGIHIHIIIIIIIIIIHIIIIHIIIHIIII
@HISEQ:711:H5NNWBCX2:2:1101:6346:18987:ATCTCGTA
TTAAGTTCAGCGGGTAGTCCTACCTGATTTGAGGTCAGATTTCAAATTACATTGACCGCCGCTCCACAGGCGAGTCGAGGGAGGACACCAAAAGGGGAACTTCTCGGTCGAGCGAGGATGGTACAACGCCCAGTCGAGTTCGACCCACAGGTCCAACCGATGCATTTGAGGGGAGCCGCCTCGCGGCAGCAGGCCCCCAACTCCAATCCCCGATCCCGCACGAAACGGGAGGGGTTGATGACTTCAAGACACTCAAACAGGCATGCTCCTCGGAATACCAAGGAGCGCAAGGTGCGTTCAAAGATTCGATGATTCACTGAATTCTGCAATTCACATTACTTATCGCATTTC
+
CGFHHEGC@1G<C/CE@CGCH<CHHEEHIHG1E1<CEEEH1G@GCH1DGEEG@<C<CCD<//FHC@HHFGECEH<<EHHCHIIIC?FE1CD?CCE0</<C@FHEEHGC0CC/<CCCHIGD@GE0FHG<?D?00DDD0EHHID@GHDGC:/:B@@FHHH/DD.EGHF/;8:BH-??EG<HHDCEE?CFCEHII.-9?BHC@GEGFBHHC-8E865?ECD</D/</<</<<HHHFCEHED<<<HHG<C<<<1CHHFEHHEGD?HHHGGC//HHEH@HFC@?@FC<<//IHHC</C0?HD<1HGD<1CF@CG?HFCD1<@GD1?@F1GD@GF1GHD1FCD<C0G@=CCGF<GHD
@HISEQ:711:H5NNWBCX2:2:1101:6931:18997:ATCTCGTA
TTAAGTTCAGCGGGTAGTCTTACTTGATTTGAGATCGAGTTTAACAAGAATCGTTGCCGACCCTTGTGAAATCCTGCATCAGTCAGCCAATACGGTCAAACTCCCTTTATGTTAGCTGCAGCAAAAGTAATAATCCGTTTGACGGGACTAAATGAATATGCTTTTAGCTCAGGAGAATGTCCAGCTGCACCTGCATTTCAAGCAACCCGCCACCGATCTCAAAAAGATTGGTGTTGGGATTGCTCAAGTCCAAAGCTTTTCGATTAAAAAATCCAAAAGCTTTGAGGTGTTTACTGATACTCAAACAAGCATGCTCTTCGGAATACCAAAGAGCGCAATATGCGTTCAAAGATTCGATGATTCACTGAATTCTGCAATTCACATTACGTATCGCATTTC
+
IIIHIIIIIIIIIIIIIIIIIIIIIGHGIIHHIGHIIGIIIIIIIIIIIIIIIIIHIIHIIIIIIIIFHHIIIIIIHIIIIIIIIIFHIIIIIHIHIIHIIIHHIHIIIIIIIGHHHIIIGHIHIIIIIHIHHIIIIIHHHHHHIIIIIGIFGGHHIIIIHIIHIIHIIIIEHEHHIHIHHGHHIIIIHHHHHIHIEHIEHIIIHHGGIHIIHHIG.HHHHHFHGIIGIHHHHHFA8GIIIIHHCGHIIHHHHHHHCFHIHIIHHIHIIHHEHHHEHGIHHHIHHGCHHIIIIIHHHEHIGIHHHIIGGIIIIIIIIHGDIIIIIIIHGEHDHHIIIIIIIHHHIIGIIHGHHIIIIIIIIIIHIIIIHIIIIHGIIHIIIIHHHFEIIIIHHGIHIHI
@HISEQ:711:H5NNWBCX2:2:1101:8555:18769:ATCTCGTA
TTAAGTTCAGCGGGTAGTCTTACTTGATTTGAGATCGAGTTGAACAACACATAAAGTGTCGTAAAATCCTGCATCAGTCAGCAAAGAGGACAATTATCCTTTATGTTAGCTGCAGCAAAAGTAATAATCCTGTTTGACGAGGACTAAATAGATATGCTTTTAGCTCAGATAAAAGTCCAGCTGCACCTGCATTTCAAGCCGCCCGCCTACCAGTGAAGGTCGTTGGGATAGCTCAAGTCCACCCTCCCTTTTTTTGTCAAAAAGAGAGGTTGAGGTGTTTACTGATACTCAAACAAGCATGCTCTTCGGAATACCAAAGAGCGCAATATGCGTTCAAAGATTCGATGATTCACTGAATTCTGCAATTCACATTACGTATCGCATTTC
+
IIIHHHIHIHHIIHIIIIIHIIIIIIHIIIIHIGIIIHIIIIIIIIIIIIIIIIGHGHHIHIIIIIIIIHIIIIHIIIIIIHIIIIIIHIIIHIIIIIIIIIIIIIIIIIIIIIIIIIIIIIIIIIIIGIHIHIIIIIGIIIHIIIIIIIIIIIIHGHIHIHIHHGHHHIIIIIIIIIHIHHHIIIHHIIIIGIIHIIGHDGHHHIIHIHIIIIHIHHIHIIIHHEHIHIIIHEEFHEIIIIHHEHHGDGGIIIIHHHEHHIHIIHGIIIIIIHHIIIIIIHIHHHIIHHIIIIIIHIIIIIIHHHHHHIIIHGIIIIIIIIHIHHGHIIIIIHFHIIIIIHHIHIIIHIIIIHFIIIIIIIHIIHHIIIIIIIIIIIIIIIIHIHI
@HISEQ:711:H5NNWBCX2:2:1101:13357:18967:ATCTCGTA
TTAAGTTCAGCGGGTAGTCCTACCTGATTTGAGGTCAAAATGTCAATAAAATGTTGTCCCATTCAGAGGGACGGTTTGAAGCTGAAAAGCCCCCCATTGTAAAAATGAACTGCTTCACGGCGATGGCGTAGATAATTATCACACCAAAGACGGTCCACAAGGGTTTTCCGCTAATGCATTTAAGAGGAGCTGACTTTCTAAAGAAAGCCCGCAAAGCCCCCACAATCCAATCCGCCTTCAAACTAGCAAAAGCTGAAGAGGTTGAGAATTTAATGACACTCAAACAGGCATGCTCCTCGGAATGCCAAGGAGCGCAAGGTGCGTTCAAAGATTCGATGATTCACTGAATTCTGCAATTCACATTACTTATCGCATTTC
+
IHIHIHIIIIGIIIIIIIIGIIIIIIIIHIIIIIIIIIIIIIIGIIIIHHIIIIIIIIHIIIIIIIHHHIHIIIHIIIIIIHIIIIIIIIGIIIIIIIIIHIIIIIIHIIHIHIIIIIIIIIIIIHIIIIIIIIIIIIIHHIIIIIIHHIIIIIIIIIIIIHIIHHIIIHHIHHHHHHHHHHIHIIIIIIIHIHHHIIIIIIIIHHHIIIHIIHHHHEHHIIIHIHGIIHEGIHHFEIIIIIIIIIIIHIIIIHIHHIIIIHIIIIIHHHIIHHHHIHHIIHFCHIIHHHIHIIHHIIIIIIHIHHHHHGHHIIHHHGIIIGIHEGHGHGIIHIIIIIGHIIHIIIIHIIIIIIIIIIHIIIIIHHIHHDIIIHHIHI
@HISEQ:711:H5NNWBCX2:2:1101:17833:18791:ATCTCGTA
TTAAGTTCAGCGGGTAGTCCTACCTGATTTGAGGTCAAGAAGTTCATTAAACATTGTCCAACAAGGGACTATTAGCAGCTGAACTAGTCAGAGAGCAATCATCACAGTGTAGATAATTATCACACTAGTGACGGGACTGCAAACGGTTCCGCTAATGTATTTCAGGAGAGCCGACCTCTTAAAAAAGGCCCGCAAACCCCCATATCCAAGCCCATCACAACTCGCAAAAGCTGGAGGGTTGAGAATTTAATGACACTCAAACAGGCATGCTCCTCGGAATACCAAGGAGCGCAAGGTGCGTTCAAAGATTCGATGATTCACTGAATTCTGCAATTCACATTACTTATCGCATTTC
+
IIIIIIHHIIIHIIHIIIIIHIIIIIIIIIGHIIIIHHIIIIIIHIIHHIIIIHIIIIIHIIIIIHHHHHIIIIIIHIGHIIHIIIIIIIIIIHIIIIHGHIHIIHHIIIIIIIFHIHIIIIIIIIIIIIIIIHIIIIIHIIHIIIIIIIIIIIIHHHIIIIIHHHHHHIHIIIIHHFGHIHIIIIIIIIIIIIIHHIIHHHIHIIHHIIHHHIIHEHCDHEIIIIIHIIIHHIIIIIIHIIIIIIIIIIIIIHIHHHHFGIIIHIIIIIHIIIHIIIIIIHHGGIHHIIIIIHIIIIIIIIIIIIIIIIIIIHIIHIHIIIIIIIIIIIIHHIIIIIIIIIIIIIHIIIIHHII
@HISEQ:711:H5NNWBCX2:2:1101:17959:18855:ATCTCGTA
TTAAGTTCAGCGGGTATCCCTACCTGATCCGAGGTCAAGAGCAAATGTAAAGGCTTACTGGATACCAACATGAGGGCAAGAAGCGCAAAATGTGCTGCGCTCCGAGACAATATGCCGGCTGCCAATTGCTTTAAGGCGAGTCCACGCGCAAAGCGGGACAAACACCCAACACCAAGCAGAGCTTGAGGGTACAAATGACGCTCGAACAGGCATGCCCCATGGAATACCAAGGGGCGCAATGTGCGTTCAAAGATTCGATGATTCACTGAATTCTGCAATTCACACTACTTATCGCATTTC
+
IIHHIIIIIIHIIIIIIIHIIIIIIIIIIIHHIIHGIHIHIIIIIIIIIHGHIIIIIIHIHHIIIGHCGHHIHIHHIIIIIIIIIIGIIIIIIIHIIIIIIIIIIIIIIIIIIIIIIHIIIIIHHIHHHIIHHIIIIIGIHHIIIIIIIIHIIHIIIIIIIHIIIIIIHHHHIIIIIIIIIIIIIIIIIHIIIIIIIIIIIIIIIIIIIIIIIIIHHIIHHHIIIIIIIIIIIIIIIIIHEDIGIIIIIIGGIIIIIIIIHIIIIIIIIIIIIIIIIIIIIIIIHHHHIIIHIIIIIIII
@HISEQ:711:H5NNWBCX2:2:1101:18619:18824:ATCTCGTA
TTAAGTTCAGCGGGTCTTCCTACCTGATCCGAGGTCAACCTTGGGTAAAATAAGGCTTTTGACGGCCGGAACCCGCAGCACGCCCTGAGCGAGATGTAAACTACTACGCTCGGAGTGACAGCGAGCCCGCCACTGGTTTTCAGGGCCTGCGGCAGCCGCAGGTCCCCAACACAAGCCGGGGGCTTGATGGTTGAAATGACGCTCGAACAGGCATGCCCGCCAGAATACTGGCGGGCGCAATGTGCGTTCAAAGATTCGATGATTCACTGAATTCTGCAATTCACATTACTTATCGCATTTC
+
IIIIIIIIIIHIIDHIHIIIIIIIIIIIIIHIIIIIHIHIHHHFHHHHFHIIEHHHIIIIIIIHHHIHDHHIIIIIIIIIIIIIIIIIHGGEHIIHIHHEIIIHIIIIGHGHHHHEHHHHIIIIIIIEHHIIIHIIIIIIIIHHIFIIIIHGHCHHHHHHIDHHHIHHIIIIEEFFHDECHHGHHHHEHIHHEHHHHHHHIHGHHIIHHHHHHIIIHCECGHEHH?IHEDDE<=IHIHIHHF?CGFCHEHE?ECHHEEFHHHHCFCG@?HC?EHIHIHIIIHHHHHHFHDHHEHFHEHHHC
@HISEQ:711:H5NNWBCX2:2:1101:18971:18813:ATCTCGTA
TTAAGTTCAGCGGGTATTCCTACCTGATCCGAGGTCAACCTTGTGAGAGGTGGGGGTTTTACGGCAGGTGCACGCGCAGCTCCCAGAGCGAGATGTATGTTACTACGCTCGGTACTGCAGCGAGACCGCCACTGTCTTTAAGGGCCCGCGGCAGCCGCGGGTCCCCAACACAAGCGCTGGGCTTGATGGTTGAAATGACGCTCGAACAGGCATGCCCGCCAGAATACTGGCGGGCGCAATGTGCGTTCAAAGATTCGATGATTCACTGAATTCTGCAATTCACATTACTTATCGCATTTC
+
IIIIIIIIIHHIIIIIIIIIIIIIIIIIIIIIIIIIIIIHHIIIHEHGHIDHHIIHHHIIIIIHHHIIHIIIIHHIIGHIHIGIIIIHIIIIIIIIIIIIIIIIHIIIIIIIIIIGHIEHIIGIIIIIIIIHHHIIIIIIIIIGIIIIIIHHHHIIHHIHHGIIIIIIIHHHHHHHGIIIIIFIIIIIIHGIIIIIIIIIIIHIIHIHGHHHHHHGIIIIIIIIIIIGIHHEEHCIGIIIIHIGIHHHIHHHHGHHIIHIIHHCIIIIIIIHIIFHIHHIHHFIIIIIIHHIIIIIIIGG
@HISEQ:711:H5NNWBCX2:2:1101:20259:18779:ATCTCGTA
TTAAGTTCAGCGGGTAGTCTTACTTGATTTGAGATCGAGTTGAACGACACATAAAGTGTCGTAAAATCCTGCATCAGTCAGCAAAGAGGACAATTATCCTTTATGTTAGCTGCAGCAAAAGTAATAATCCTGTTTGACGAGGACTAAATAGATATGCTTTTAGCTCAGATAAAAGTCCAGCTGCACCTGCATTTCAAGCCGCCCGCCTACCGGTGAAGGTCGTTGGGATAGCTCAAGTCCACCCTCCCTTTTTTTGTCAAAAAGAGAGGTTGAGGTGTTTACTGATACTCAAACAAGCATGCTCTTCGGAATACCAAAGAGCGCAATATGCGTTCAAAGATTCGATGATTCACTGAATTCTGCAATTCACATTACGTATCGCATTTC
+
IIHIIIIIIIIIIIHHHIIIIIIIIIHHIIIIIHIIIIIIIIIIIIIIIIIIIIIIHIIIIIGHEHIEHIIIIIIHIGHIIIIIIHIIIIIIIIIIIIIIIIIIIIIIIIHIIIIIIIIIIIIIIIIIHIIIIIIIIIIIIHIIIIIIIIIIIHIIIIIIIIHIHHHIIHIIIIIIIHHIIIIIHHIIHIIHHIIHIIIIHIIIHHHHIIIHHIHHIHHHHHBCGHHIHIHIIIHGFHHHDIHHHIGIIHHGE<HHCIIGHHGIHIIIIIIIHHIIHIHGIHIHIGIHGGIHIIHHGIIIIIHIIHIIIIIIIIIHGED<IIIIHIHDIIIIHHIIIIIIIHIIIIIIIIIIIIIIHHIIIHIHFDIIIHIIIIIIHHGIIIIIIII
@HISEQ:711:H5NNWBCX2:2:1101:1729:19041:ATCTCGTA
TTAAGTTCAGCGGGTAGTCTTACTTGATTTGAGATCGAGTTTTACAAGAATCGTTGCCGACCCTTGTGAAATCCTGCATCAGTCAGCCAATACGGTCAAACTCCCTTTATATTAGCTGCAGCAAAAGTAATAATCCGTTTGACGGGACTAAATAAATATGCTTTTAGCTCAGGAGAATGTCCAGCTGCACCTGCATTTCAAGCAACCCGCCGCCGATCTGTAAAAGACTGGTGTTGGGATTGCTCAAGTCCAAAACTTTTAAAAAAAATCAAAAGCTTTGAGGTGTTTACTGATACTCAAACAAGCATGCTCTTCGGAATACCAAAGAGCGCAATATGCGTTCAAAGATTCGATGATTCACTGAATTCTGCAATTCACACTAGTTATCGCACTTT
+
?1FDEGHHHHECHHIGHHEEHGHGHHCDFHHIIIIEGHHHGHHIIIIIIIHHIIFEGHD<EHHHHEDDFHEEHHIIGH@HHHGHEHHHHHEHCHH<<CGCGCCHHC<1<FHGHHHHIIEHGHHI@FH<DHCEHHIEC@GHIHEEHHHDHHEGHIIE?GHEFEHC?C=8.;FGHE..:8GHGBFGHHHGHC6@GHHHHH.HGFFCEHACHHHHHGIIHIGIHHHEHF.HFHFHHEHCEG?IHHHF@EFHF-DDFD<HHIHHHCCCHEC0HHHGC@IIIHHEHHHHFHGEEEIHIIHHHIGIHIIHHHHCHHFHHIHHIHGIIHCFEGECC0HEHEIHGHHFHEIGIHHHHFIHIIIIIHGHHIIHHHHHHIIHIHIHHGCHHIIHHFIIIHHHHFH
@HISEQ:711:H5NNWBCX2:2:1101:2822:19067:ATCTCGTA
TTAAGTTCAGCGGGTAGTCCTACCTGATTTGAGGTCAGATTTCAAATTACATTGACCGCCGCTCCACAGGCGAGTCGTGGGAGGACACCAAAAGGGGAACTTCTCGGTCGAGCGAGGATGGTACAACGCCCAGTCGAGTTCGACCCACAGGTCCAACCGATGCATTTGAGGGGAGCCGCCTCACGGCAGCAGGCCCCCAACTCCAATCCCCAGTCCCGCACGAAACGGGAGGGGTTGATGACTTCAAGACACTCAAACAGGCATGCTCCTCGGAATACCAAGGAGCGCAAGGTGCGTTCAAAGATTCGATGATTCACTGAATTCTGCAATTCACATTACTTATCGCATTTC
+
IIIIIHIIIIIIIHIIIIHIIHHIIIHIIIHIIIHIIHIIIIHIIIIIHIGHHFHHHIIHHHIIIHGHIIIIHHHHHIIIHHICGHIIIIHIHIIFHHEHIIIIIHIIIHHHIIHHIHHHIIIIHHEHIIHHHHHIIIIIHIIIIIHFHHHHIHIIHHHHIHIIIIIHIIIIIIIIIHIIHI?EHHIIIHGHIIGHHHIIIIHGHGHIIHHHDHIIHHHHHEIHHHHHIH=G@IGIIIIIIHHHIIIIHHGHGIHHHIIIIIIIIHHIHHIIIHIIIHHIIHGIIHEHHGFDIIHHHFEHHIHIIGIHIHHIHGHIIHHCHIIHIIIHEHHIIIIIIHIHEHHIIIIIIII
@HISEQ:711:H5NNWBCX2:2:1101:12749:19166:ATCTCGTA
TTAAGTTCAGCGGGTATCCCCACCTGATCCGAGGCCAACCTTGTAAAAATGGGTCGGGGCGGCCACCGCCTGGCGCTCCGAGCGAGGGATTTCTCTTGCTACGCTCGGGACCGGACGACGGCGCCCACGGGTTTCGGGCCCGTCCGCGAGGACGGGGCCCATCACAGAGCAGGGCTCCAGGGTAGAAATGGCGCTCGAACAGGTGTGCCCCCCGGAATACCAGGGGGCGCAATGTGCGTTCAAAGATTCGATGATTCACTGAATTCTGCAATTCACATTACTTATCGCATTTC
+
IIIHFHHIIIIIIHHIIHHHIIIIIIIIIIIIIIIIGHHIIIHHHIIHHHHIIHHIHHIIHHHIIIIHHHHHFHIIIIIHIIIIIIHIIIIIIIIHHIIIIIIHIIHIIIHHIIIIIIIIHIIIIIIIIIIHIHIIIIIHHIGHIIIHIIIHHHIIIIIHIHHHHEIIHHHIIHIIIHHHIIIIHGIIIIIHHHEIIHHHIGHEHHHIHHEIIHIIIGIIHIHIIGIIIGHIIIIGGHHFIHIHHIIIIHIHIGIIIIIIHIIIHIIIIHHIGIIIIIIIHGIIIIIIHF<GI
@HISEQ:711:H5NNWBCX2:2:1101:6716:19401:ATCTCGTA
TTAAGTTCAGCGGGTATCCCTACCTGATCCGAGGTCAACCTGTAAAAGATTGGGGGTTGCTGGCCAGTGCCGCCCGGGACCCTGTAGCGAGAAGATTTACTACGCTCAGAGCCCGGCCGTACCGCCACTGATTTTGAGGCCCGCCCAGAGGCGGTGCCCAAGACCCCGCGAGCGGGATTGGTCATAATGACGCTCGAACAGGCATGCCCCGCGGAATACCACGGGGCGCAATGTGCGTTCAAAGATTCGATGATTCACTGAATTCTGCAATTCACATTACTTATCGCATTTC
+
IIIIIIIIIIIIIIIIIIIIIIIIIIIIIIIIIIIIIIIIIIIIIIIIHHIIIIIIIIIIIIIIIIHGHIIHIIIIHHIIIIIIIHIIIIIIIIIIIIIIIIIIIIIIGHIIIIIHIIIIIIIIIIIIIIIIIIIIIIHIIIIIIIIIIIIIIHIIIHHIHHHIIIIIIIIIIIIIIIHIIIIIIIIIIIIIIIIIIIIIIIIIIIIIIIIIIIIIHIIIIIIHHIIIHIIHHHIHIIIIIIHIIIIIIIIIIIHIIHHIIIIIIIIIIIIIIIIIGIIIHHHEIIIIIIII
@HISEQ:711:H5NNWBCX2:2:1101:7349:19486:ATCTCGTA
TTAAGTTCAGCGGGTAGTCCTACCTGATTTGAGGTCAGATTTCAAATTACATTGACCGCCGCTCCACAGGCGAGTCGTGGGAGGACACCAAAAGGGGAACTTCTCGGTCGAGCGAGGATGGTACAACGCCCAGTCGAGTTCGACCCACAGGTCCAACCGATGCATTTGAGGGGAGCCGCCTCACGGCAGCAGGCCCCCAACTCCAATCCCCAGTCCCGCACGAAACGGGAGGGGTTGATGACTTCAAGACACTCAAACAGGCATGCTCCTCGGAATACCAAGGAGCGCAAGGTGCGTTCAAAGATTCGATGATTCACTGAATTCTGCAATTCACATTACTTATCGCATTTC
+
IIIIIHHIIIGHDDHEHHHIIIIIHIIIIIIIHIIIIIIIIIIIIIIGHIHIIHHIIIIIIIIIIIIHGHIIIIIIIIIIGIIIIHHHGIIIIHHHIIIHIHGHIHIHHHHHCHHHCDCHEHHHIIICCHHHIEHIHIIIIIIIIHHIIHHIIIIIIIHIIHHIIHHIHHGGHIHHHHHIHIIIIHIIIIIIIIIIIHHGHHHIHFFGIIIHIHIIHGIIIIIIIHHIIHIHIHIIIIHIIHHHHHIIIIIIGIIIIIIGHIHIHHGHIIIIGIIIIIIIIIIIIIIIIIGIIIHIIHIIIHHHIIIIIIIHHHHHHFIIIIIIIIIIIIIIIIIIHGIIIHHGIIIIIIH
@HISEQ:711:H5NNWBCX2:2:1101:19925:19280:ATCTCGTA
TTAAGTTCAGCGGGTAGTCTTACTTGATTTGAGATCGAGTTGAACGACACATAAAGTGTCGTAAAATCCTGCATCAGTCAGCAAAGAGGACAATTATCCTTTATGTTAGCTGCAGCAAAAGTAATAATCCTGTTTGACGAGGACTAAATAGATATGCTTTTAGCTCAGATAAAAGTCCAGCTGCACCTGCATTTCAAGCCGCCCGCCTACCGGTGAAGGTCGTTGGGATAGCTCAAGTCCACCCTCCCTTTTTTTGTCAAAAAGAGAGGTTGAGGTGTTTACTGATACTCAAACAAGCATGCTCTTCGGAATACCAAAGAGCGCAATATGCGTTCAAAGATTCGATGATTCACTGAATTCTGCAATTCACATTACGTATCGCATTTC
+
[truncated: 40,433,894 more chars]
