# Supplementary material for: The fungal community in non-rhizosphere soil of Panax ginseng are driven by different cultivation modes and increased cultivation periods
Source: PeerJ. 2020 Oct 15;8:e9930. doi: 10.7717/peerj.9930 (PMC7568858; doi:10.7717/peerj.9930)
Supplement: Supplemental Information 3 [file peerj-08-9930-s003.gz › S5-2.fq]

@HISEQ:711:H5NNWBCX2:2:1101:1339:2206:ATCTCGTA
TTAAGTTCAGCGGGTAGTCCTACCTGATTTGAGATCAGATTCATAAAAGTATTTTTTGTCTCAGTAAAGAGACGGTTGGAAGCAGATCAGCCACTAAATTGCCTGGCCACCGAAGTGTCCTCAGCGAATGACAATTATCACGCTGAGTAAGAACCAAGTTGGTATAATGGATCCAGCTAATATATTTCAGATGAGCCGAGGACTAGAGCACGGCATAAACATCCAAGTCCAAGACTGATTTCAAATAAATGAAAGGTCTTGATAGTTTCATGATACTCAAACAGGCATACCCTGTGGAAAACCAAAGGGTGCAAGGTGCGTTCAAAGATTCGATGATTCACTGAATTCTGCAATTCACATTACTTATCGCATTTC
+
IIIIIGHHIIIIIICEHFHIIHIIIIIHHIIGIGHIGHEHHIIHHIHIIIHHIHHIIIIIIIIIIIIHIIGGHHHGHHHHHIIIIIIIIIGIIIIIIIIIH?GHGIGHHIIIGIIIIIIHHIIHIIIIIIIIHIIIIHIIIIIIIIHIIIIIIIIIIIFIHIIIIIIIIHIIHIIIIHIIIIIHIIHIIIIHHHHHHIHIHIHIGHIIIIHHIIHHHHHHF@FFDHCFHHHHEHIIHHGHCHIHHGGIIIIIIIHGIIIIIHGHIHHEHGIIIIIHIIHIHIIIIIIHIIIIIIIHIIHIHIIIHIHIIIIIIIHIIIHIIIIHIIIIIGIIIIIIHHHIIIIIIIIIIIIGIIIIHIIIHIIHHHHIIIIIIII
@HISEQ:711:H5NNWBCX2:2:1101:2431:2165:ATCTCGTA
TTAAGTTCAGCGGGTATTCCTACCTGATCCGAGGTCAACCTTAGAAATTGGGGGGTTTTACGGCAAGAACCCGCCGCACGACCATAGCGATGTATAGTTACTACGCTCGGTGTGACTAGCGAGCCCGCCACTGTTTTTGAGGGACCGCGGGCAGCCGTGGATCCCCAACGCAAGCAAAGCTTGATGGTTGAAATGACGCTCGAACAGGCATGCCCGCCAGAATACTGGCGGGCGCAATGTGCGTTCAAAGATTCGATGATTCACTGAATTCTGCAATTCACATTACTTATCGCATTTC
+
IIHHHIHIIHIHIIIIIIIGIHIIIIIIIIIIIIEFEHHIHHGHIIIIIIGHHIG<EHHHHIIGHIHIFHGGHIIIGIIIGIHIHIHGHHEHHIGHHHIIIIIIIIHIHHHIDGHHIGEHIHIHHIGIIIIHIHHIIIHHHHHHIIIIIHHHIIHIIIHIGHIIIHHHIIHIIIIIHIHIHIHIIIHIGHIIIIIIIIIIHIIIIHIHIIGIIIIIIIIHIIIHIIGIHHIIIIIIIIHHIIIIHHIHIIIIGIIIIIHHIIIIIIIIIIIIGIIIIIHIIIIIIIIIHHIIIHIIII
@HISEQ:711:H5NNWBCX2:2:1101:7146:2233:ATCTCGTA
TTAAGTTCAGCGGGTATCCCTACCTGATCCGAGGTCAACCTTAAGAAAGTATGGGGGTTTTGGCAAGTGGACCACCCGGACCTCCAGAGCGAGAAGTATTACTACGCTTGAAGCCAGATGGTACCGCCACTGATTTTAAGGCGCACCAGTACGATGGCACCCAATACCAAGCTGGGCTTGAGGGTTGAAATGACGCTCGAACAGGCATGCCCAGCGGAATACCACTGGGCGCAATGTGCGTTCAAAGATTCGATGATTCACTGAATTCTGCAATTCACATTACTTATCGCATTTC
+
I?HHHHHIIIIIIIIIHIIIGIIIIIIIIIIIIIHHIIIIGHIIIHHIGHIHHIIIIIIIIIEHIHIIHHIIIIIIIIIIGIIIIIHHHIIGHHHGHIIIIHIIIIIHHHIIIIIHIHHHHHHIIIIIIIIIHIIHHIIHIIHIHIIIHIIIIIIIHIIIHIIHIIHIIIIIIIIIIIIIIIIHIIHHIIGIIHIIIIHFAHHIHGIIHHHIIIIIHHGHIHIHHGFHIIHIIIHIIHIIIIHGIIIIIIIIIIIIIIIHIIIHGIIGIIIIIIIIIIIIHHHHIIIIIGIIIII
@HISEQ:711:H5NNWBCX2:2:1101:9110:2109:ATCTCGTA
TTAAGTTCAGCGGGTATCCCTACCTGATCCGAGGTCAACCTTAGAAATTGGGGGGTTTTACGGCAAGAACCCGCCGCACGACCATAGCGATGTATAGTTACTACGCTCGGTGTGACTAGCGAGCCCGCCACTGTTTTTGAGGGACCGCGGGCAGCCGTGGATCCCCAACGCAAGCAAAGCTTGATGGTTGAAATGACGCTCGAACAGGCATGCCCGCCAGAATACTGGCGGGCGCAATGTGCGTTCAAAGATTCGATGATTCACTGAATTCTGCAATTCACATTACTTATCGCATTTC
+
IIIIIHGIIIIIIIIHIIIIIIIIHIIIIHHIIGHIIIIIHIHIIIIIHHIIIIIIIIIIIHHHIHHIGHIIEHIIIIIIIIIIIHHIHIIIIIIIIIIIIIIIIIIIIIIIIHIIIIIIHIIIIIIIIIIIGIHIIIIIIHIIIIIIIIIIIIIIIIIIIIIIIIIIIIIIIIGIIHIIIIIIIIIIIHIIIIIIIIIIIIIIIIIHIIIIIIIIGIIIIIIIIIIIHFHHIIHIIIEHIHGIIIIHIIGIIIIIIIHIIIHIIIHHIIIIIIIIIIIIIIIIIIIIIIHIIHIIII
@HISEQ:711:H5NNWBCX2:2:1101:10860:2134:ATCTCGTA
TTAAGTTCAGCGGGTCTTCCTACCTGATCCGAGGTCAACCTTGGGTAAATAAGGCTTTTTAACGGCCGGAACCCGCAGCACGCCCTGAGCGAGATGTATTACTACGCTCGGAGTGACTAGCGAGCCCGCCACTGGTTTTCAGGGCCTGCGGCAGCCGCAGGTCCCCAACACAAGCCGGGGGCTTGATGGTTGAAATGACGCTCGAACAGGCATGCCCGCCAGAATACTGGCGGGCGCAATGTGCGTTCAAAGATTCGATGATTCACTGAATTCTGCAATTCACATTACTTATCGCATTTC
+
IIGIIIIIIIIIGIHHHIHIIIIIIGIIIIIIDHHHHEHHHIIIHGHHIIIEHHIIHIIHHIIIDHDHEDIIHHIIIGIHIIIIGIIHIIIHIHHIIIGHIIIIIIIGHIHHHHHIIIGHGHHIIIIIIIIIHEHIIHIICGHHFHIGIIIIIIIHIHHIDGHGIHIIIIHHIHIIIHHHIIIGIIHHHFHFFEIHHIIIIIHHIGHIIIIIHIIIIIIIIHIIGIIHIIHEIIIHHIIIHHHIIIIIIIHHHEGIIIIIIIIIHIIIIIIGIHIIIIIIIIHHIIIIHIHIIHIIIHIH
@HISEQ:711:H5NNWBCX2:2:1101:17228:2196:ATCTCGTA
TTAAGTTCAGCGGGTATTCCTACCTGATCCGAGGTCAACCTTAGAAATTGGGGGGTTTTACGGCAAGAACCCGCCGCACGACCATAGCGATGTATAGTTACTACGCTCGGTGTGACTAGCGAGCCCGCCACTGTTTTTGAGGGACCGCGGGCAGCCGTGGATCCCCAACGCAAGCAAAGCTTGATGGTTGAAATGACGCTCGAACAGGCATGCCCGCCAGAATACTGGCGGGCGCAATGTGCGTTCAAAGATTCGATGATTCACTGAATTCTGCAATTCACATTACTTATCGCATTTC
+
IIIHIIIIIIIIIIIHHHGHIHHIIIIIIIIIIGHIIIEHHFHHHHIIHIIIHDHHIIHGHIEHHIIIFHIIIIIIGDHIIIIHI?GHIIIIIHHIIIIIIIIGHGIIIIIHIIIIIIIIIIIHIIIIIIIIIIHIHIIIIIIGIHIIIIIIIHIHHHHHIIHIHHEHIHHIIIIIIHHIHGHHHIHIHHGIIIHHIIHIIIHIIIIIHIHHIIIIIIIIIIIHIIIIIHIIIIHIIIHHIHHGHIIIIIHGHHHHFIIIIIIIIIIIIIIIIHIIIIHIIIIIIIHFIIIIIGIIII
@HISEQ:711:H5NNWBCX2:2:1101:20663:2167:ATCTCGTA
TTAAGTTCAGCGGGTATCCCTACCTGATCCGAGGTCAAAGACGGTAATGTTGCTTCGTGGACGCGGGCCACGCCCCCCCGCAGACGCAATTGTGCTGCGCGAGAGGAGGCAAGGACCGCTGCCAATGAATTTGGGGCGAGTCCGCGCGCGAAGGCGGGACAGACGCCCAACACCAAGCAGAGCTTGAGGGTGTAGATGACGCTCGAACAGGCATGCCCCATGGAATACCAAGGGGCGCAATGTGCGTTCAAAGATTCGATGATTCACTGAATTCTGCAATTCACACTACTTATCGCATTTC
+
IIIIIHIIIIHIIIIIIIIIIIIIIIIIIIIIIIHHIIIIIIIIGHIIIIHIIIIIIHIIIIHIIIIIHHHIIIIIIIIIIHIIHIIIIIIIIIIIIIIIHHIHHIFHIIIIIIIIIIIIIIIIIIIIIIIIIHIIHIIIDIHIIIIIIIIIHIIIIIIIIHIIIIIIIIIIIIHHIIIIHHHIIIIIIIIIHIIIIIIIIIHIIIIIIIHIIIIIIIIIIIIIIIIHHIIHHIIIIHHHDCEIIIIIIIIIIHIIIIIHIIIIIIIIIIIIIIIIIIIIHIHIHIIHIIIIIIIIIIIII
@HISEQ:711:H5NNWBCX2:2:1101:3298:2332:ATCTCGTA
TTAAGTTCAGCGGGTATTCCTACCTGATCCGAGGTCAACATTTCAGAAGTTGGGTGTTTAACGGCTGTGGACGCGCCGCGCTCCCGATGCGAGTGTGCAAACTACTGCGCAGGAGAGGCTGCGGCGAGACCGCCACTGTATTTCGGAGACGGCCACCCGCTAAGGGAGGGCCGATCCCCAACGCCGACCCCCCGGAGGGGTTCGAGGGTTGAAATGACGCTCGGACAGGCATGCCCGCCAGAATACTGGCGGGCGCAATGTGCGTTCAAAGATTCGATGATTCACTGAATTCTGCAATTCACATTACTTATCGCATTTC
+
HIIIHHHHICHHHHHIHICEHHEHHICEFGHHHGFHIHIHHIIHGHHIHEEEHHIHHIHFEHHHHHHHHGFECHIHIHIHHHH?EHIDEGH=CEEHIHEFHHFHEFHHHHIICHIHCDHIGHIDHIHIIIHDHIDHIIIGHIIE@D/FDHIHHHHHEGHHHHHHIHIHHH@HEEE?GHHHHHHEHG?CEC@<HHE:HG?HFIE@GGHHCHEFHEFIHHHHGHEHHIIHHHEH?DHIIGHIIHIHHIHHDCCECHF1HHCDEE<CHHFEIHFH?CGGIHIIHCEEIIHGHGFHEG@CIFHGHHG<@HIHHIHHHCHC/HG
@HISEQ:711:H5NNWBCX2:2:1101:3466:2492:ATCTCGTA
TTAAGTTCAGCGGGTATTCCTACCTGATCCGAGGTCAACCTTAGAAATTGGGGGGTTTTACGGCAAGAACCCGCCGCACGACCATAGCGATGTATAGTTACTACGCTCGGTGTGACTAGCGAGCCCACCACTGTTTTTGAGGGACCGCGGGCAGCCGTGGATCCCCAACGCAAGCAAAGCTTGATGGTTGAAATGACGCTCGAACAGGCATGCCCGCCAGAATACTGGCGGGCGCAATGTGCGTTCAAAGATTCGATGATTCACTGAATTCTGCAATTCACATTACTTATCGCATTTC
+
IIIIIIIIIIIIIIIIGIIIIIIIIIIIIHIIIIIIIIIIIIIIIIIIIIIIICHDHIIHHHHIIIIIHIHHHHIIIIIIIIIIIIIIIIIIIIIIIIIHHHIIIIIIIIIIIIIIHIIHIIIIIGCHHIIIIIIIIIHHIIIIHIIIIHIHIIIIIIIIIGIIIIIIIIIIIIIIGIIIIIIIIIIIIIIIIHHHIIIIIIIIIIIIIIIHIIIIHIIIIIIHIIIHEEHHIIIIIIIHIIIIIIIIIIIHGIIIIIIIIIIIIIIHIIIHGIHHHIIIIIHHIIIIHDIIIIIIHH
@HISEQ:711:H5NNWBCX2:2:1101:8277:2429:ATCTCGTA
TTAAGTTCAGCGGGTATTCCTACCTGATCCGAGGTCAACCTTAGAAATTGGGGGGTTTTACGGCAAGAACCCGCCGCACGACCATAGCGATGTATAGTTACTACGCTCGGTGTGACTAGCGAGCCCGCCACTGTTTTTGAGGGACCGCGGGCAGCCGTGGATCCCCAACGCAAGCAAAGCTTGATGGTTGAAATGACGCTCGAACAGGCATGCCCGCCAGAATACTGGCGGGCGCAATGTGCGTTCAAAGATTCGATGATTCACTGAATTCTGCAATTCACATTACTTATCGCATTTC
+
IIIIIHIIIIIHIGIIIIIIIHIIIIIIIHHIIIGHIIIIIGHHHHIIIIIIIIIHIIIGHIIHIIIIHIIIIIIHIIIIIIIIIIIHHHHIHIHGHIIIIIIIIIHIIIIIHIIIIIIIHCHIGIIIHIIIIIIIIIIIIHHIIIIIIIIIIIIIIIIHIIIHHHHFHIHIIIIIHIHIIIIIIIIIIIHHHIIIIIIIIHIHHIIIIIIIHIIIIHIHIHHEGIIIIHHIIIIIHIIIIIIIHIIIIIIIIIIGIIIIIHHGIIIIIIIIIIIIIIIIHIIIIHIIIIIIIIIHII
@HISEQ:711:H5NNWBCX2:2:1101:9018:2413:ATCTCGTA
TTAAGTTCAGCGGGTATCCCTACCTGATCCGAGGTCAACCTGAGAAAGATTGAGGGGGGTCGCCGGCGGGCGCCGGCCGGGCCTACGGAGCGGGTGACGAAGCCCCATACGCTCGAGGACCGGACGCGGTGCCGCCGCTGCCTTTCGGGCCCGCCCCCCGGAGCCGGGGGGCGGGGCCCAACACACAAGCCGTGCTTGAGGGCAGCAATGACGCTCGGACAGGCATGCCCCCCGGAATACCAGGGGGCGCAATGTGCGTTCAAAGACTCGATGATTCACTGAATTCTGCAATTCACATTACTTATCGCATTTC
+
IIIIHEHIIIIIIIHIIIIIIIIIIHHHIGIHHIHHHHGHIIIIHGIIIIIHHHIIIIIIIIIGGHIIIHHHGIIIIIIIIIIHIIIHIIIIIIDHEHHIIIIHHHGIIIIIIIIIIIIIIHIIIIIIIIHIIIIGIHIHHFHIIIHHHHHHIHIIIIIIIHHHFIIIHHDHHHIHHHIFGHHHHCHEGHHIIIIIGIIGIIIHHEHEHIIHGIIIIHFHHGGHGGIHHH<IIIIHEEFGHIIHHIHGIHIIHHCHIIIHHIIHHFIIIHHIIIIIIHIHIIIIHIHGHHIIIIIIIIIIIIIIIHHIIIHII
@HISEQ:711:H5NNWBCX2:2:1101:10447:2378:ATCTCGTA
TTAAGTTCAGCGGGTAGTCCCACCTGATTCGAGGTCAGATTATGAAAATGTTGTCAAGTGAAGACGATTAGAAGCAATCCTTACCAAGACTCTGGCCATCTCTTACCGTGAAGTAAGAAATGTCCTTGACGTTAGATAATTATCACGTCAAGTAAGAACCAAAACCTTACTAGGATCAGCTAATACTTTTAGAACCAGCCGTTTGTTACACGGCAGAGTTCAAATCCAAACTTGTCTTAATAAAAAGACTCGCTTGAGAGCTTCATGACACTCGAACAGGCGTGCTCCTCGGAATACCAAGGAGCGCAATGTGCGTTCAAAGATTCGATGATTCACGGAATTCTGCAATTCACACTACGTATCGCATTTC
+
HHIIIEHIIIIHIIIHHIIIEHHIHHIIHEGHGGGHHHDHHIHHHHHHIHIIIIIIEFHIIHHHHCHH<GEHHIFHHIIIIHHIEHIE@HHIIGGHHIIIIIIHCHHIHIEEHHFCHEHHGHHIE@GFHFCGEHECHIHHGHHHHHHHHDHHHHGHHHE@GHHHIFIEHHHHIHGFHGCHIIIIIHHGHHIIHGHCCEHHHGEHIHIHHGHHHHHHHG?CIHGEF=G??G@FGD</EEIIHHC@CGHHDEHCHFHIHHH?CE??HEIHHHHGDCCCHECIHFHCCIHDC@CFIHGHEHGHHCHDC@EHHDGHGIIHE?IIHHEEHG@@@EFEHGH?HGGIIIIHIIHHHC?HCEEHHHHEHHHH@FDIHI
@HISEQ:711:H5NNWBCX2:2:1101:12244:2368:ATCTCGTA
TTAAGTTCAGCGGGTATTCCTACCTGATCCGAGGTCAACATTCAGAAGTTGGGGTTTTACGGCATGGCCGCGCCGCGTTCCAGTTGCGAGGTGTTAGCTACTACGCAATGGAGGCTGCAGCGAGACCGCCAATGTATTTCGGGGGCGGCACCGCCCAGAAGGGCAGAGCCGATCCCCAACACCAAACCCGGGGGCTTGAGGGTTGAAATGACGCTCGAACAGGCATGCCCGCCGGAATACCAGCGGGCGCAATGTGCGTTCAAAGATTCGATGATTCACTGAATTCTGCAATTCACATTACTTATCGCATTTT
+
IIIIIIIGIIHIIIIIIIIIIIGIIHIIIHIHIIHHIHIIIIIIIIIIIIIIIIIIIIIIIIIIIIIIGHIIIIIIIIHIIIIHHIIIIIIIHHIIFIIIHHHHIHIHIIHIIIHHIIIIHIIIHIIIIIIHHIIIHHIIIIIHIIIIIIGIIHIIIIGIIIHIIIHIIIIIHIHIIIIIIIIIHHIIIIIIIIIIIIIIIHHIIIIIIHIIGIIIIGHIIIIIIIIIIHIGIIIIIIHDHHHHHIIIIIIIIIIIIHHIIIIGIIIIIIIIIIHHIIIIIIIIIIIIHHIIIIIHHHHHIIIIIIIIIIIIH
@HISEQ:711:H5NNWBCX2:2:1101:12557:2385:ATCTCGTA
TTAAGTTCAGCGGGTAATCCTGCCTGATCTGAGGTCTAATCTAAAGTTGACTAAAGTAGTTGGAAGCTTCTACTGAGATCTCAGTCGGCCACACTACAAAGAGCGTGTCCTCAGCGAATAGTCTATTACACTGAGTCAATCCGAGTTCGAATTAGAGATGCTAATATATTACGAATGAGCTGATTCACTAGGAATAGCAACACTCAAAATCCAAACACCAATCCAATTTACAAGAAACTGGTGGGTTGAAGAGTTCATGACACTCAAACAGACATGCTCCGCGGAATACCACGGAGCGCAAGGTGCGTTCAAAGATTCGATGATTCACTGAATTCTGCAATTCACATTACTTATCACATTTC
+
IIIIIFIIIIIIIIIIIIIIIIIIIIIIIIHIIIIIIIIIIIHIHIIIIIIIIIIIIIGHIIIIIIIIHHHHIIIIIGHIIIIIIIGHHHIIIIIIIIIIIIIGGHIIIIIIIIIIIIIHIHHIIIIHIIIIIGIHHHIIIIIGIIIIIHIIIIIIIIHHIIIIIIIIIIIIIIIIIIIIIIIIIIIIIIIHIIIIIIIIIIIHIIIIIHHIIIIIIHGEGCIIIIIIIHHHIGHHIIIGIHFIIIIIIIIIIIIIHHIIHIIIIIIIIIIIIIIIIIIIIIIIIIIIIIIIIIIIIIIIIHIIHIIIGIIIIIIIIIIIIGIIIIIIIIIIIIIIIIIIIIHIIIGIIIHIIHEGIIIIII
@HISEQ:711:H5NNWBCX2:2:1101:14385:2291:ATCTCGTA
TTAAGTTCAGCGGGTATTCCTACCTGATCCGAGGTCAACATTTCAGAAGTTGGGTGTTTTACGGACGTGGACGCGCCGCGCTCCCGGTGCGAGTTGTGCAAACTACTGCGCAGGAGAGGCTGCGGCGAGACCGCCACTGTATTTCGGGGCCGGGATCCCGTCTTAGGGGTTCCCGATCCCCAACGCCGACCCCCCGGAGGGGTTCGAGGGTTGAAATGACGCTCGGACAGGCATGCCCGCCAGAATACTGGCGGGCGCAATGTGCGTTCAAAGATTCGATGATTCACTGAATTCTGCAATTCACATTACTTATCGCATTTC
+
HIHIHHIIHHIIIHIIHIIIIIIIIHIGIIIHIIIIIHHHHHHIIHIHIFCHHIGHHIIIIGGFHIIFCDHIHHDHIGIIIIHHHHH<HEFFIDGHGCHHIGGHHHFHFHIIIHIIIGIIIIHCHDHIIIIIIIHHHHIIIIIIIHHGHGHIIHIGHHHHHHIHIHIIIHHIIIIIDHHIIIIHHHHHHIIIHIHHH7HHHIHIIIIIIIHIIIHFIHDHHIIIIHHHHGIIIIIIIIIIHIHHHEHIHIHHFIIIHHIHCCFIHHHIHHCFHEHIHIIIHEGIHHHIIIIIIIIIIHIIIIIIIIIIIHHIIIIIIIIII
@HISEQ:711:H5NNWBCX2:2:1101:18204:2462:ATCTCGTA
TTAAGTTCAGCGGGTATTCCTACCTGATCCGAGGTCAACATTTCAGAAGTTTGGGGTGTTTAACGGCTGTGGACGCGCCGCGCTCCCGATGCGAGTGTGCAAACTACTGCGCAGGAGAGGCTGCGGCGAGACCGCCACTGTATTTCGGGGCCGGCCCCGTAAAGGGCCGATCCCCAACGCCGACCCCCCGGAGGGGTTCGAGGGTTGAAATGACGCTCGGACAGGCATGCCCGCCAGAATACTGGCGGGCGCAATGTGCGTTCAAAGATTCGATGATTCACTGAATTCTGCAATTCACATTACTTATCGCATTTC
+
IIIIIIIIIIIIIIIIIIIIIIIIIIHIIHIHIIIIIIIIIIIIIIIIIIHIIIIIIIIIIIIIGHFHIIIIIIIIHHIIIIIIIIIIIIIIIIIIIIIIIIIIIGHIIIIIIIIIIHIIHIIIIHIIIIIIIIIIIIHIIHIIIIHHGIHHHIIHIIIHHHIIIIIIIIHIIIIIHIIIHIIIIIIIIIHIIIIIGIIIIIIIIIIIHFIIIIIIIIIIIIIIIIIIIIHIHGHIIIHHIHIIHHHIIGIIHHFFFIIIHIIIIIIIGIIIIIIIIIIIIIIIIIIGIIIIIIIIIHIHHIIIIIIIIIIIIII
@HISEQ:711:H5NNWBCX2:2:1101:19693:2266:ATCTCGTA
TTAAGTTCAGCGGGTAGTCTTACTTGATTTGAGATCGAGTTTAACAAGAGGTTTTGAAGACTCTTGTGAAAATCCTGCATCAGTCAGCCAAAATGGTCAAACTCCCTTTATATTAGCTGCAGCAAAAGTAATAATCCGTTTGACGGGACTAAATGAATATGCTTTTAGCTCAGGAGAATGTCCAGCTGCACCTGCATTTCAAGCAACCCGCCCCCTCTCTTTAAAAGATTGGTGTTGGGATTGCTCAAGTCCAAAGCCTTTCTTCAAAAAAGAAAAAAGGCTTTGAGGTGTTTACTGATACTCAAACAAGCATGCTCTTCGGAATACCAAAGAGCGCAATATGCGTTCAAAGATTCGATGATTCACTGAATTCTGCAATTCACATTACTTATCGCATTTC
+
IIIIIHHHIIIIIIIIIIIIIIIHIHHHIHIIIIHIIIIIIHEHHHIIIIG<GGHHIIIIIIIIIIIIHIHHIGHIIIIIIIIIIIHIHHGHGGEFHHIIIIIIGHHIHIIIIIIIIIHGIGIHHHIHIIIIFHIHIICECEEHF?EHHHHIEHH?GHIICHHIIIIHCHIIIGGHIIGHIIIIIIIIIHIIIHHGIIIHIHHIHIIIDHIIIIIHI.B.@HHIHIGHG?EEEIHGFEFHIIIIIIIHIHEEHHGHHHHIHF@DIHGHHHGGHIIIIIHGHHCHGIHIHHEIIHGHHIHHIIIIIIIIIIIIIIIHIHHHHHIIIIIIIHHEIGIIIFIIIIIIIIIIIIIIIIIIIIIIIHIIIIIIHIIIHIIIIIIIIIIHIHIIIIHHIGHHCIII
@HISEQ:711:H5NNWBCX2:2:1101:1733:2595:ATCTCGTA
TTAAGTTCAGCGGGTATCCCTACCTGATCCGAGGTCAACCTGAGAAAGATTGAGGGGGGTCGCCGGCGGGCGCCGGCCGGGCCTACGGAGCGGGTGACGAAGCCCCATACGCTCGAGGACCGGACGCGGTGCCGCCGCTGCCTTTCGGGCCCGCCCCCCGGAGCCGGGGGGCGGGGCCCAACACACAAGCCGTGCTTGAGGGCAGCAATGACGCTCGGACAGGCATGCCCCCCGGAATACCAGGGGGCGCAATGTGCGTTCAAAGACTCGATGATTCACTGAATTCTGCAATTCACATTACTTATCGCATTTC
+
IIGHHGHCHHHHHGHHEHIHIIIIHGHHIIIGHHHFHHIIIIIIHIIHHHHHHEHHIICHEDHICHED?EFHHI<?FHHGHIHHIIHIIIHIGIHEHHEGHHHHHHGHIGIIHICHHCCHH76DEHHHGDFHHHCHHHFGHI?EFHHH>DCHIHHIHIIIHDHEHIIIHHHCHDAG?HIIHHHIHHHHHEHHIIIHIIHIHGIIGIIHIHHHIGIIIHIIIIIIIHHHHIHHIIHIIHHGHEHHHIHFHEHHHIIIHHIIGHHHHGHHHIHGHHHHIHIIHEGHEIIIIIIHHIIIIGIHHDHGGHIIIIIII
@HISEQ:711:H5NNWBCX2:2:1101:1554:2648:ATCTCGTA
TTAAGTTCAGCGGGTAATCCCACCTGATTTCAGATCAAATTTAAAAAAGTGTTATTTGGGAGGCCCCAGCACAGTTTACCGCAAGAGCTTCTCTTTATATTAAAAAAAAGTTCAGGCATCAAACAAGATCAGGCCTGTGTACATTTCAAGAGGTTCGAGATCTGACGATCAAGAGACTCTCAGTCATCCTATTCAACAAAAGTTGGATAGAGGGTTTGTTTTGATACTGAAACAGGCGTGCTCATTGGAATACCAATGAGCGCAAGTTGCGTTCAAAGACTCGATGATTCACTGAATATGCAATTCACACTAGTTATCGCACTTT
+
EHHIIFHGHHGIHIIDCHHIIHHIIHHHIHIGHHFHHII1CCHIEEGHIHGDGHHHGHHI@EDHHEDHH?GHIIFGFHIGCHIIHIIGGIIIC1C<D1<GHHGHHIGHHHHIHEHFHEHCHHHCCEGH0<GCCCDH0FBDEHEA8DCEFHHIGFHHIEHIFEEHIIIIIIIIGCHHHGCGHHHFFGCFHEFHHG?CD<0<0BGGHGD<AGHIIHFEHEEFD1G?EG@FGHF<CCCEC1G@GCDD1FHHG<11C1GDFE/GIHHEHDC<01<1CD?D1D1EHHGD1FF1FHEHHHGD?HHHHHEECHGCCIHHEGE?EHHFGD1HH
@HISEQ:711:H5NNWBCX2:2:1101:1833:2547:ATCTCGTA
TTAAGTTCAGCGGGTATTCCTACCTGATCCGAGGTCAACATTCAGAAGTTGGGGTTTAACGGCGTGGCCGCGACGATTACCAGTAACGAGGGTTTTACTACTACGCTATGGAAGCTCGACGTGACCGCCAATCAATTTGAGGAACGCGAATTAACGCGAGTCCCAACACCAAGCTGTGCTTGAGGGTTGAAATGACGCTCGAACAGGCATGCCCGCCAGAATACTGGCGGGCGCAATGTGCGTTCAAAGATTCGATGATTCACTGAATTCTGCAATTCACATTACTTATCGCATTTT
+
IIHIIHIIIIIIHHIIIIIIIIIIIHIIIIIIIHIIHIIIIIIIIIIIHHIIIIIIIIHIIDHHIIIIDEHIIIIIGIHIIIIIIIHHHHDHEHHIIIIIIIIIIIIIIIIIHHIIIIIIIIHIIIIIHHIIIIIIIIIIIIHHIIIHIIIIIIIIIHHIIIIIIIHIIIIIIIIIIIIIIIIIIIIIIIIIHHIIHIIIIIIIIIIIIIIIIIHHIIIIIHHIHIHCFIIGIHIHHHHIHIIIIIIIIHIIIIIIIHIIIIIIIHFIIIIIIIIIIIIIIIIIGIIIIIIIIIHII
@HISEQ:711:H5NNWBCX2:2:1101:2175:2584:ATCTCGTA
TTAAGTTCAGCGGGTATCCCTACCTGATCCGAGGTCAACCTGAGAAAGATTGAGGGGGGTCGCCGGCGGGCGCCGGCCGGGCCTACGGAGCGGGTGACGAAGCCCCATACGCTCGAGGACCGGACGCGGTGCCGCCGCTGCCTTTCGGGCCCGCCCCCCGGAGCCGGGGGGCGGGGCCCAACACACAAGCCGTGCTTGAGGGCAGCAATGACGCTCGGACAGGCATGCCCCCCGGAATACCAGGGGGCGCAATGTGCGTTCAAAGACTCGATGATTCACTGAATTCTGCAATTCACATTACTTATCGCATTTC
+
IIIIIHIIIHIIGIHIHIIIIIIIIIIIIIIIIIIIIIIIIIHIIIIIIIIHHIIIIIIIIIIIIIHHIIIIIIIIIIHHGIIIHIIFHHIIHIHHIIIIIIIIIIIGIIHIIIIIIHIIIIHIIIHGHCHIHHHHIIIIIIHIIIICDHIIIHHGHIIHHCHHHIIHIHIIIIIIIIHIIHHHHHHCIHIIIIIHIHHIIHHIIIIIIIHHIIIHIIIIIIIHIIHIIIHGHIIIHIIIGHIIIIIIIIIIIIHIIIIIIIHIHIHIIIIIIIIIIIIIIIIIIHHHFIIHIIHHIIIIIIIIIIIIIIIII
@HISEQ:711:H5NNWBCX2:2:1101:7522:2685:ATCTCGTA
TTAAGTTCAGCGGGTAGTCCCACCTGATTCGAGGTCAGATTATGAAAATGTTGTCAAGTGAAGACGATTAGAAGCAATCCTTACCAAGACTCTGGCCATCTCTTACCGTGAAGTAAGAAATGTCCTTGACGTTAGATAATTATCACGTCAAGTAAGAACCAAAACCTTACTAGGATCAGCTAATACTTTTAGAACCAGCCGTTTGTTACACGGCAGAGTTCAAATCCAAACTTGTCTTAATAAAAAGACTCGCTTGAGAGCTTCATGACACTCGAACAGGCGTGCTCCTCGGAATACCAAGGAGCGCAAGGTGCGTTCAAAGATTCGATGATTCACTGAATTCTGCAATTCACATTACTTATCGCATTTC
+
IIHIIIGHHIHIIIIIIIIHIIIIIIGHHIIFHIHHIIHHIHIIIIIIIIHHIHEHIIIIIIHIIIHIHHIIIIIGIIIIIHIIHHHHIIIIIH?GEHIGIIHIIIHHHHHIIIGHIIIGIGIHIIIIIIIHIIIIIHIIIIIIHHGIGIIHIIIIIIHHHHHIIHHHIIHIIIIIIIIIIIIHHHIIHHHHHHHIHIHGHHHHHIIIIHHIIIIIHHIHHGHIIIHIGGIHHHHHGHHEFEGCCIIHIHEGIIIIIGIIIIIIHIIIHHIIHIHHIIIIIIIHIIIIIIIIIIIIIIIIIHIIIHFIIIHIGIIIIIIHGIIIHIIIIIIIIHHIHIIIIIIIIIIIIIIIIIIIIIIIIIIIIIIIII
@HISEQ:711:H5NNWBCX2:2:1101:9198:2600:ATCTCGTA
TTAAGTTCAGCGGGTATCCCTACCTGATCCGAGGTCAACCTGAAAAAAATTGGGGGTTGCTGGCGAGCACACGACCGGACCTCCAGAGCGAGAAGAATTACTACGCTCGGAGCCGGACGGCACCGCCACTGACTTTAGGGCCCGCCGGGTCGGCGGGGCCCAATACCAAGCTGAGCTTGAGGGTTGTAATGACGCTCGGACAGGCATGCCCCCCGGAATACCAGGGGGCGCAATGTGCGTTCAAAGATTCGATGATTCACTGAATTCTGCAATTCACATTACTTATCGCATTTC
+
HIIIIHHIHIIIIHIIHHIIIIIIIIHHIIIIHHHHIIIIIIIIIIIIHIHIGIIHIIIIIIIIIHIIEHHIHIIIIIIIIIIIIIIIIIIIIIIIIIIIIHIIIIHHIIIIIIIIIIIIIIIIIIHIIIIIHIIIIHGIIIIIIIIIIIHIIIIHIHIIIIIIIIHGHHHIIIIHIIIIIIIIIIIHHEHIIIIIHHIIIIIGIIIIIIIHHIHIIIIIIIIHHHIHFIHHHEEEIIHHCIHIIIIHHGIIIIIIIIIIIIHIIIIIIIIIIIIIIIIIIIIIHHIIIIIIII
@HISEQ:711:H5NNWBCX2:2:1101:9763:2643:ATCTCGTA
TTAAGTTCAGCGGGTAGTCTTACTTGATTTGAGATCGAGTTTAACAAGAATCGTTGCCGACCCTTGTGAAATCCTGCATCAGTCAGCCAATACGGTCAAACTCCCTTTATGTTAGCTGCAGCAAAAGTAATAATCCGTTTGACGGGACTAAATGAATATGCTTTTAGCTCAGGAGAATGTCCAGCTGCACCTGCATTTCAAGCAACCCGCCACCGATCTCAAAAAGATTGGTGTTGGGATTGCTCAAGTCCAAAGCTTTTCGATTAAAAAATCCAAAAGCTTTGAGGTGTTTACTGATACTCAAACAAGCATGCTCTTCGGAATACCAAAGAGCGCAATATGCGTTCAAAGATTCGATGATTCACTGAATTCTGCAATTCACATTACGTATCGCATTTC
+
IIIIHGHHIIIIIIHIIIIIIIIIIIIIIIHIIIIIIIIHIIIIIIIHIIIHIIIIIIHIIHIIIIIIFHIIHIIIIIIIIIIIIIGIIIIIIIHHHIIIIIIIIIIIIIIIHIIIIGHHHIIIHHHHHHIIIIHIIHG@EHHIIIIIIIGHIIIIIIIIIIIEEHGHIHHIHHIHHHEHHIHIIIHHHGIHHHIIIIIIIIIIHHIIIHHGEIHHIHHIIIIHIIIIIIIIHHHHHGIIIHIGIIIIHIHIIIIIIIIHEIIIIIIIIIIIIIIIFHIIHGIIIHIIIIIIIIIIIIIHIIIIHIIIIIIIIHIIIIIIIIIIIIIIHHGIIIIIIIHIHIIIHIIIIIIIIHIIIIIIIIIIIIIIIIIIIIIIIIHIIIIIIIIIIIIIIIIIIII
@HISEQ:711:H5NNWBCX2:2:1101:16536:2675:ATCTCGTA
TTAAGTTCAGCGGGTATTCCTACCTGATCCGAGGTCAACCTTGGTGCCGCCGGAGCGGGCTTGAGGGGGGTTTAGAGGCCGGATAGCCCGGGGGCTCCCGATGCGAGGCAGATGTTACTACGCAAAGGAAGGGCCCGTCGGGTCCGCCACTGGTTTTCGGGGACTGCCTGGGCAGGTCCCCAACGCCGGGCCACGGGGGCTCGAGGGTTGAAACGACGCTCGGACAGGCATGCCTCCCAGGATACTGGAAGGCGCCATGTGCGTTCAAAGATTCGATGATTCACTGAATTCTGCAATTCACATTACATATCGCGTTTC
+
IGHIGHHIGHHDHGCHHIHIIGHHIHHHHFHHCDGH??GHHHIIHHIIHHDHC?ECHHH/<1CGHE@/C?EHHHHFHFHHHD<EHGGIHHHH?</<?<DCEDDHH@GE@EC@GHFHGGHHHGEGHGHFICEHECHHHHEHHH@DDHC@EFGHEH?FIHEHHH-EGGGHHHGHHHE?B@EAHC:..:HGEHEFHGDCEHHHGHHHEGIIHEEHCHEGCDHEHHHHIIHEEHCHFC?HHEHC@IHHEFEHHEE=?D1CGDHHDEEIIGHGGCHHHF?FFEIIIHHEIHHHIHG1@HEIIHHIHHHCGHHHIIHHHHHIHH
@HISEQ:711:H5NNWBCX2:2:1101:17199:2616:ATCTCGTA
TTAAACTCAGCGGGTAGTCCCGCCTGACCTGGGGTCGCGGTCGAAGCGTCATCAGAAGACAACGCGTTGGGTCAATAAGCAACCTTTTGATGAGACACGCAACAGATTTCATGGTTTTGTCACCAATAGTCTTGCGCCCGTCAATAGGTGCCTTTATTTTGGCCAACCGCTCGGTAAAAACGGGAGGCCAATATCCGCTCCCGTCCAAAGCATCTCAAAGGAAATGTTGGGGGAGCGACGCGATGCGTGACGCCCAGGCAGACGTGCCCTCAGTCGAATGGCTTCGGGCGCAACTTGCGTTCAAAAACTCGATGGTTCACGGGATTCTGCAATTCACACCAAGTATCGCATTTT
+
HIII?HGHHHIIIDE<GHHHIHHDHHHHICGHE?HHCH<?CFHHEHDHICHHH1CFC<GFG1F/EHHIHIGHHGHHF?HHHHFHHIHHFH@F1GHIGHHHHHHIHFH@GGEFEHHHHIHHHIIGHGHHHHHHIHIHHDCFHHIIHC=GHEEHIHHHHHIHHFHDGHGCHHHHHHHBBGGHIHGHHBCHHHBGDHHHHHEHDHGBBAAAFHHIHHHIHHIHHFHG?HHHHGAGHHHHHDHHIIIIIIGHDDF<0?@HHHEHHHIHIIIHIHDDDIHIIGIHHHHCECHIHF?HIIIHIIIHHHCHHHGHHHEHHIGHHHIIIIIIIHHIIHHIHIHFEGIIIIIHIHIIIIHHII
@HISEQ:711:H5NNWBCX2:2:1101:3453:2974:ATCTCGTA
TTAAGTTCAGCGGGTAGTCCTACCTGATTTGAGGCCAGATCATAAAAAAATTGCCCAAGGGCGATTAGAAGCTGACAACTATGCCTTTCTTATCCCGGCCAGCCGCATTGCTGCAACTGTCCTCAACGAAATACTTATCACGTTGAGTGGAACCGATTACGAAAAGGGTCTGCTAATGCATTTCGAGCGAGCCGCAATAAAGCAGCAGCGCTCACGTCCACGCCGCTAACCACTATTAAGAAAGCTAGAGGGTGAGAGTTTCATGACACTCAAACAGGCATGCTCCTCGGAATACCAAGGAGCGCAAGGTGCGTTCAAAGATTCGATGATTCACTGAATTCTGCAATTCACATTACTTATCGCATTTC
+
IHIIIHHHIHGIIIIIHHIIIIIIIIHIIGIHHIIHIIHHHIIHIIIIIHIIHIHIIIIHIIIIGGHHIIIIIHIIIIIIIIIIIIIIIIIIIFHHIIHIIIIIIIIIIIIIIIHHHGIIHIIIIIIIIDHIEHIGHIHIIIHHHHGHHIIIHIIHHIIIIHHIHHIIHIHIIIHHHHIEGHIIIIHGIIIIIIIIIIIIIIHHIHIIIIIIIIIIIHHHDHCIHIIIIGIIHIIHGDIHIHFHIIIIHIHHHEHGHIHGHIIIIIGIIIHGIIIIIIIIHHHDIHGHHIHHHHIHFFIIHIIGHHIIGIHIIHCEGIIIIIHIHHHIIIIIIIHEHIIIIIHEFFHIIHIIIHHE=IHIHGIIGIII
@HISEQ:711:H5NNWBCX2:2:1101:6404:2877:ATCTCGTA
TTAAGTTCAGCGGGTATCCCTACCTGATCCGAGGTCAACCTGAGAAAGATTGAGGGGGGTCGCCGGCGGGCGCCGGCCGGGCCTACGGAGCGGGTGACGAAGCCCCATACGCTCGAGGACCGGACGCGGTGCCGCCGCTGCCTTTCGGGCCCGCCCCCCGGAGCCGGGGGGCGGGGCCCAACACACAAGCCGTGCTTGAGGGCAGCAATGACGCTCGGACAGGCATGCCCCCCGGAATACCAGGGGGCGCAATGTGCGTTCAAAGACTCGTTGATTCACTGAATTCTGCAATTCACATTACTTATCGCATTTC
+
IIIIIIIIIIIIIGIIIIIIIIIIIIIIIIIGIIHIIIIIIIGHHHIFHHIIIIIIIIIIIIIGHHHIDHHHIIHHHIIIIIIGIIIIIIIIIIDHIIGHIIHIIIHHHIIIIIIIIGGHIIHHIIIIIIIIIIIIIIIIIGGIGHIIHHIIHIIHHIIHHHHGHIIIIHHHIIHHHIHIIIIIHIIIHIHIIIIIHIIIIIIHIIIIIIIIHIGIIIIIIIIIIIIIGGIIIIIIIHIHIGIIIIIGIIIIHHHIIIIIIIIIIIIIIIIIIHIIHHIIIIIIIIIHIIIIIIIIIFHHIIIGIIIHIGIIH
@HISEQ:711:H5NNWBCX2:2:1101:12609:2838:ATCTCGTA
TTAAGTTCAGCGGGTAGTCTTACTTGATTTGAGATCGAGTTGAACAACACATAAAGTGTCGTAAAATCCTGCATCAGTCAGCAATGAGGACAATTATCCTTTATGTTAGCTGCAGCAATAGTAATAATCCTGTTTGACGAGGACTAAATAGATATGCTTTTAGCTCAGATAAAAGTCCAGCTGCACCTGCATTTCAAGCCGCCCGCCTACCGGTGAAGGTTGTTGGGATAGCTCAAGTCCACCCTCCTTTTGAAAAATCAAGAGGAGGTTGAGGTGTTTACTGATACTCAAACAAGCATGCTCTTCGGAAATACCAAAGAGCGCAATATGCGTTCAAAGATTCGATGATTCACTGAATTCTGCAATTCACATTACGTATCGCATTTC
+
IIIIIHGGHIIIIIHIIIIHIHIIGHFHGHCFG@?GHHIHHHIIIIIIIIIIIGHHHHHIIIIIIGHIHHHIIIIIIIIIIIIIIIIGIIIIHHIIIHIGHIIIHIIIHIIFIGIIIIIIIIIIIIGIHIIHHIIIIIGIHIIIIIIIIHIGIHIIHHIIIIIIIGIIIIIIIHIIIIHHIIHGIIIIIIIIIGIIIGIIIIIIIIIHHIIIIHHIHIHFHH?HHHHEECHIHIIIIHHHE<HHCCHEHHHHFHHC@HHEIIHHHGHHEHHHCIIIIIHH@HH@1HHGF<GF1CHHEG@HHHIHHHIHEIIIIIIIIHHHHECHIHHIGIHIIGIIIHIIIHIIHIIIIIIHIIIIIIIIIHIIHHIIIIIIHHHCIHHIIIHHIII
@HISEQ:711:H5NNWBCX2:2:1101:18385:2839:ATCTCGTA
TTAAGTTCAGCGGGTATCCCTACCTGATCCGAGGTCAACCTGAGAAAGATTGAGGGGGGTCGCCGGCGGGCGCCGGCCGGGCCTACGGAGCGGGTGACGAAGCCCCATACGCTCGAGGACCGGACGCGGTGCCGCCGCTGCCTTTCGGGCCCGCCCCCCGGAGCCGGGGGGCGGGGCCCAACACACAAGCCGTGCTTGAGGGCAGCAATGACGCTCGGACAGGCATGCCCCCCGGAATACCAGGGGGCGCAATGTGCGTTCAAAGACTCGATGATTCACTGAATTCTGCAATTCACATTACTTATCGCATTTC
+
F?HHIIIHHFHIDHHHFHIIIIFHIIGIEHHHHIHHGCHHIIIHHEHHFHIEFH1DCHIIIHDHHCFCHDHDHGDHDHHD?HHHHHIGIIHHHHDEECDECCDHEHIHHHIHGHHHHIG?GDEE<E/FHCHDHHIGIIHIHHEHIIHHDHHCCDDFDHEEE?6:EEGIHHHHDHEED?FG:EH?FBGHHFHIHHFA//B@BHGHGHIHGCE?E/HCHEHF0E=@@E</<</<1G?C1F<?@CC/CEC0C<GHHHEC1EGGHH@HHHCCH@ECHG1GCHHHHHCHEHFEEHHGIHF1@D1<<<C1HGCC1IIIH
@HISEQ:711:H5NNWBCX2:2:1101:10283:3194:ATCTCGTA
TTAAGTTCAGCGGGTATCCCTACCTGATCCGAGGTCAACCTGAGAAAGATTGAGGGGGGTCGCCGGCGGGCGCCGGCCGGGCCTACGGAGCGGGTGACGAAGCCCCATACGCTCGAGGACCGGACGCGGTGCCGCCGCTGCCTTTCGGGCCCGCCCCCCGGAGCCGGGGGGCGGGGCCCAACACACAAGCCGTGCTTGAGGGCAGCAATGACGCTCGGACAGGCATGCCCCCCGGAATACCAGGGGGCGCAATGTGCGTTCAAAGACTCGATGATTCACTGAATTCTGCAATTCACATTACTTATCGCATTTC
+
IIIIIIHIIIIIIIIIIIIIIIIIIIHHIIIIIIHHIIIIIIIIIIIIHIIIGIHHHIHHHEHIEHDCEHHHIIHHHIHIIIIIIIIIIIIIIHCHIHIIIIHHIIGHIHIIIIHIHHHIIHHIIIIIHEHIIIIIIIIIIIIIHIHIHHHHIIIIIIIIHDHHIIIIIIHCHHHDHHIIIIIIIIHIIIIIIIIHGIIHIIIIHIIIIIIIIHIIIHHIIIHHGIHIHIIHIIHIIIHIHIHHEIIHHHGIIHHHIIIIIIIIIHHEIIHIIHIIIHHGHIIIIIIIHIHIHIIIHIIIIIGIHIHIIIIGI
@HISEQ:711:H5NNWBCX2:2:1101:13357:3002:ATCTCGTA
TTAAGTTCAGCGGGTATCCCTACCTGATCCGAGGTCAAGAGTGTAAAAATGTACTTTTGGACGTCGTCGTTATGAGTGCAAAGCGCGAGATGTACTGCGCTCCGAAATCAATACGCCGGCTGCCAATTGTTTTAAGGCGAGTCTACACGCAGAGGCGAGACAAACACCCAACACCAAGCAGAGCTTGAAGGTACAAATGACGCTCGAACAGGCATGCCCCATGGAATACCAAGGGGCGCAATGTGCGTTCAAAGATTCGATGATTCACTGAATTCTGCAATTCACACTACTTATCGCATTTC
+
IIIHHDHIGH?HHCCEHG?GHFHE@HGHI?FHCHIEHFCEE@EHIHFHIIHIIIHHIHHCFGHH=CHHCHHIHGGE@GEHHCCHI<EGEDFCHHHHHHH?EHHHHGFFHGHG?HCECCDEHHIIIGHHHHHEFHEDHGFE/<FHEEGHHHDCCEDECEHHCFIIIHHHGHEGHHGHEHHIHHEHHHHHGHCFGHF<BGCHHHHIHEFHGHFGHHDGH<1111?EGG?C1EC1C<0HGF<D<</C0DC<C<GD@HD1DC@HG@EGHIHEF1HHHHHH@HHGCC<GHGD<1FC<10@@C<CCDH
@HISEQ:711:H5NNWBCX2:2:1101:14846:3242:ATCTCGTA
TTAAGTTCAGCGGGTATCCCTACCTGATCCGAGGTCAACCTGAGAAAGATTGAGGGGGGTCGCCGGCGGGCGCCGGCCGGGCCTACGGAGCGGGTGACGAAGCCCCATACGCTCGAGGACCGGACGCGGTGCCGCCGCTGCCTTTCGGGCCCGCCCCCCGGAGCCGGGGGGCGGGGCCCAACACACAAGCCGTGCTTGAGGGCAGCAATGACGCTCGGACAGGCATGCCCCCCGGAATACCAGGGGGCGCAATGTGCGTTCAAAGACTCGATGATTCACTGAATTCTGCAATTCACATTACTTATCGCATTTC
+
IIIIIIIIIIIIIHIIIHHIIIIIIHHIIIIIGIHIIEHHIHFHFHIIGFHIHIHHIGHIIIIIHIEHHHHIIIIHIHEHHHIIIIIIIIIHIGHHIIIHIIIIIHIHIIIIIIIHIHIIIHHHIIIHHIIHIHIIIIIIIIIIIIIHHIIHHHIIIIHIIIHGIIIHIIHHIIHHDEHHIIHIGHHHIIIIIIIIHIHIIIHIIHIIIIIIIIHHFIIIIHIIIHHIHHGIHHIIHIIIIIIHFHHHIHIIIIIIIIIIIIIIIHIIIIIHHIIIIIIIIIIIIIIIGIIIIIIIIIHIIIIHIIIIIIIII
@HISEQ:711:H5NNWBCX2:2:1101:15852:3227:ATCTCGTA
TTAAGTTCAGCGGGTATCCCTACCTGATCCGAGGTCAACCTGAGAAAGATTGAGGGGGGTCGCCGGCGGGCGCCGGCCGGGCCTACGGAGCGGGTGACGAAGCCCCATACGCTCGAGGACCGGACGCGGTGCCGCCGCTGCCTTTCGGGCCCGCCCCCCGGAGCCGGGGGGCGGGGCCCAACACACAAGCCGTGCTTGAGGGCAGCAATGACGCTCGGACAGGCATGCCCCCCGGAATACCAGGGGGCGCAATGTGCGTTCAAAGACTCGATGATTCACTGAATTCTGCAATTCACATTACTTATCGCATTTC
+
IIIHIIIIIIIIIIIIIIIHIIIIIIIIHIIIIHIIIIHIIIIIHHIIIIIHIHIIIIHIIIIIIHHHIHHIIIHHHIIIIIIIIIIIIHIIHIHIIIIIIIIIIIIHIIIIIIHIIIIIIIIIIIIIIIIIIIIIIIIIIIGHHIIHHIHIIIIIIIIHDEHIHIIIIHIHIHIIIIIIIIIIFHIIHHHIIIIHIIIIHIIIHGHHHIIIIIIIIIIIIIIIIIIIHIIHHIIIIIIHIIIIHIIIHHIIHHHIIIIIIIIIIIIIIIIIIIHIIIHIIIIIIIIIIIIIHIIIHIIIIHHEIIIHIIIII
@HISEQ:711:H5NNWBCX2:2:1101:18183:3168:ATCTCGTA
TTAAGTTCAGCGGGTGTTCTTGCCTGAGCTCAGGTCGAAAATGTAAGATGTTTCCTGGTTTGAGGGCAATATCCCAAGAGCCAAGCCAACATCTAAATATGTAGCAGTGATGCTGCCTACCTAGATGCGGCCCTTAACGGTCCTTGATTAGCCTCTATGCTTCAGCTAACCCGGCTTTCAGAAACAAATCCGAATGCCGGGACAGCCAGGTCCATTCCAATCACACAAGGTGTGTTTGGGATGAGGGATACATCGACGCTGAGCCAGACATACTCTCGGCCGAAGCCTCGAGTGCAATATGCGTTCAAAGACTTGATGATTCACGGAATTCTGCAATTCACACTACGTATCGCATTTC
+
IIIIHIIIHIIIIIHHIHIHIGHIIFEHIIIIIIIIIIIGHIIHIIHIIIIIIIHIIIIHIIEEFHHIHGHIHHGGEEHEHI1<<EEHFIHIIHFHHHIHGHIIIIIIHHIHHIHHIIIIIIIIGIHIIHIIIIIIIIIDHIIIHHHIIGHHHIIGGHIGIIIIGHIIHIHCGHIHHHIHICHIIIIIIIIHHHHEGIHIIHHHGHHHIHHHIIHGF8?H?GEEFCE?GHHIHIHCHHIIHHIIIIIIIIHHHHHIIHGHIGHHHHHHHGIIIIIIIIIHIIHGHDGHHHHHHGHHF0IHHHIIIHIIHHHIHIIHIHGHIHHCHHIIIIIIHIHHIIIIIHIIHIIIHHHIIIHIHI
@HISEQ:711:H5NNWBCX2:2:1101:19401:3094:ATCTCGTA
TTAAGTTCAGCGGGTATCCCTACCTGATCCGAGGTCAACCTGAGAAAGATTGAGGGGGGTCGCCGGCGGGCGCCGGCCGGGCCTACGGAGCGGGTGACGAAGCCCCATACGCTCGAGGACCGGACGCGGTGCCGCCGCTGCCTTTCGGGCCCGCCCCCCGGAGCCGGGGGGCGGGGCCCAACACACAAGCCGTGCTTGAGGGCAGCAATGACGCTCGGACAGGCATGCCCCCCGGAATACCAGGGGGCGCAATGTGCGTTCAAAGATTCGATGATTCACTGAATTCTGCAATTCACATTACTTATCGCATTTC
+
IIIIIIIIHIIIIHIIIIIIIGIIIIGIIIIIIIIIIIIGIIIIHIIHHHIIIIIIIIIIIIIIHHIIHHIIIIHIIIIIIIIIIIIIIIHIIIHHIIGIHHHHIIIIIIIHIHHIIIHIIIIIHIIIIEDHIIIIIIIIIIIGHIIIIIIIIIIHIIIHHHIIIIIIIHHGIIHHIHHGHIHIEHHGIIIIIIIIIIIIIIIIHHIIIIHIHHIIIIIIHHIIGIIIGHGIIIIIIIIIIIIIHIIHIGIIHHFIIIHIIIIIIHIIIIIIIIIIIIIIIHHIHIIIIIIIIIIIIIIIHGIHIIIIIIIII
@HISEQ:711:H5NNWBCX2:2:1101:4149:3472:ATCTCGTA
TTAAGTTCAGCGGGTATTCCTACCTGATCCGAGGTCAACCTTAGAAATTGGGGGGTTTTACGGCAAGAACCCGCCGCACGACCATAGCGATGTATAGTTACTACGCTCGGTGTGACTAGCGAGCCCGCCACTGTTTTTGAGGGACCGCGGGCAGCCGTGGATCCCCAACGCAAGCAAAGCTTGATGGTTGAAATGACGCTCGAACAGGCATGCCCGCCAGAATACTGGCGGGCGCAATGTGCGTTCAAAGATTCGATGATTCACTGAATTCTGCAATTCACATTACGTATCGCATTTC
+
IIIIIIIIIIIIIIIIIIIIIIIIIIHIIIIIIIIIHIIIHIIIIIIIIIIIIIIHIIIIIEHHIIIIHHIIIIIIIIIIIIIIIIIIIIIHIIIIIIIIIIIIIIIIIHIIIIIIIIIIIIIIIIIIIIIHIHIHGIIHIIIIIIIIIIIHHIIHIIIIIIIIIIIIIIIIIIIIIIIIIIIIIHIIIIIIIIIIIIIIIIIIIIIIIIIIIIIHIIIIIIIIIIIHHCHIHIHIIIIHIIIIIIIIIIIIIIIIIIHHIIIIIIIIIIIGHHHIIIIIHHIIIIIIIIIIIIIIII
@HISEQ:711:H5NNWBCX2:2:1101:8227:3493:ATCTCGTA
TTAAGTTCAGCGGGTGTTCTTGCCTGAGCTCAGGTCGAGAAAATAAGGGTTAATTCCTGTTGGTGGGCCGAATGCAGGGTCCCAGACCAACAACTAGATGTAGCATAAATGCCTACCCAGTTGCGGCCCTTAACGGGTCCTTGATTAGCCTCTGCACTTCAACTGATCCAGCTGGTATGTTGGCTCAAAGAACCACCACTCTGGAACAGTCAGATCCACACTTGTTTACCACAGGGGTAAGTAGTATGATATTAACCCGACGCTGAGGCAGACATGCCCTTAGCCGAGGCCTCGGGCGCAATATGCGTTCAAAGATTCGATGATTCACGGAATTCTGCAATTCACACTACGTATCGCATTTC
+
IIIIIIIIIIIIIIIIHIHIIGGHHHIIIIIIIHEHHCHIHIHIIHF?FFHIHHHIIIGHGHHIIHHIHHGHHHIIIIHIIIFHIIIIIIIIHIIIGIIIIIIIIIIIIIHEHIIIIIIIFHGIEHIIIIIFHIIIHICFHHHGHIHHHHIHHFHIIII?GHHHIHIHHIIIIEHHHHHHIHHHHHHIGFHIHHIIHIIIHIIHIIIIIHIIIHHHHHHHHEHHEHHHHEHHHEIIIIHGHIIIHIIHIHGIIHHHHIIIIHIGIHIIIIIIHGHHIHHIIIIIHIHIIIIHCCFDCIHHHGIIIIIHGE?IIIIIIIIIIIHIIIIIHGGIIIIHEHHIIIIHHHHHDIHIIHIIIIIHHI
@HISEQ:711:H5NNWBCX2:2:1101:9900:3353:ATCTCGTA
TTAAGTTCAGCGGGTGTTCTTGCCTGAGCTCAGGTCGAGAAAATAAGGGTTAATTCCTGTTGGTGGGCCGAATGCAGGGTCCCAGACCAACAACTAGATGTAGCATAAATGCCTACCCAGTTGCGGCCCTTAACGGGTCCTTGATTAGCCTCTGCACTTCAACTGATCCAGCTGGTATGTTGGCTCAAAGAACCACCACTCTGGAACAGTCAGATCCACACTTGTTTACCACAGGGGTAAGTAGTATGATATTAACCCGACGCTGAGGCAGACATGCCCTTAGCCGAGGCCTCGGGCGCAATATGCGTTCAAAGATTCGATGATTCACGGAATTCTGCAATTCACACTACGTATCGCATTTC
+
IIIIIIIIIIIIIIIHIIIIIIIIIIGIIIIIIIIIIIIIIIIIIIIIIIIIIHGHIIIIIHIIIHHIHIHIHIIIHIIIIIIIIIIIIIIIIIIIIIIIIIIIIIIIIIIIIIIIIHIIHIHIIIIIIIIIIIIIHIGIIHIHHIHIHIIIIIIIIIIIIEHIHHIIHHIIIIIIIIHHIHHHIHIIIIIIIIIHIHHHHIIIIIIIIHIIHIHIIHHEIIHIHHEIGHHIHIHIIIHEIIIIGIIIIIHHHIHIIIIIIIHHHHHIHIHIIGIHHFFIIIIIHIIIIIIIIHIIIIHIIIIIIIIIIIIIIIIIIIIIIIIIIIIIIIGIIIIIIIIIIIHIHHIIIIIIIIIIHIHIII
@HISEQ:711:H5NNWBCX2:2:1101:10729:3277:ATCTCGTA
TTAAGTTCAGCGGGTATTCCTACCTGATCCGAGGTCAACCTTGAGAAGGGGGGTGTTTAACGGCAAGAACCCGCCGCACGTCCAAAGCGAGATGTTTTACTACGCTCGGTGTGACAGCGAGCCCGCCACTGTTTTTCAGGGCCTGCGGCAGCCGCAGGGCCCCAACACAAGCCTAGGGCTTGATGGTTGAAATGACGCTCGAACAGGCATGCCCGCCAGAATACTGGCGGGCGCAATGTGCGTTCAAAGATTCGATGATTCACTGAATTCTGCAATTCACATTACTTATCGCATTTC
+
IIIIIIIIIIIIIIIIIIIIIIIIIIIIIIIIIIHHIHIIIIIIIIIIIIIIIIIHIIIIIIHIH?HHHHIIIIIIHIIGIIHHHIIIHIIIIIHHHIIIIIIIIIHHIHIIIGIIIIIGIIIIIIHIIIIHIIIIIIIHIIIIIIIIIIIIIIIEIHHHHHIGIIIIIIIIIHHHHIIIIIIIIIIIIIIIIIIIIIIHIIIIIIIIIIIIIHIIIIIIHHIHIIIHHIIIHHIIHEEIIIIIIIIIIIIIIHHHIIGIHHIIIIIIIIGIIHIIIIIIIIHHHGIIHHIIIIIII
@HISEQ:711:H5NNWBCX2:2:1101:15671:3363:ATCTCGTA
TTAAGTTCAGCGGGTATCCCTACCTGATCCGAGGTCAAAGACGGTAATGTTGCTTCGTGGACGCGGGCCACGCCCCCCCGCAGACGCAATTGTGCTGCGCGAGAGGAGGCAAGGACCGCTGCCAATGAATTTGGGGCGAGTCCGCGCGCGAAGGCGGGACAGACGCCCAACACCAAGCAGAGCTTGAGGGTGTAGATGACGCTCGAACAGGCATGCCCCATGGAATACCAAGGGGCGCAATGTGCGTTCAAAGATTCGATGATTCACTGAATTCTGCAATTCACACTACTTATCGCATTTC
+
IIIIIIIIIIIIIIIIIIIIIIHIIIIIIHIIIIIIIHIIIIIIIIIIIIHIIHIIIIIHIIIHHHIHEHIHIIIIIIIIIIIIIIIIIIHIHIIIHIHGIIIIIIIHIIIIIHIGHHIIHHIIHIIGIIIHIHHHIIIIHIIIIIIIIIIHIHIIIIIIIIIIIIGHHIHIHIIIIIIIIIIIIIIIIIIIIIIIHIIIHHFIIIIIIHHIHHIHH?IIIIHIIIIHHHHHFHDDHHHHHHFHIIIIHHIIIHIIIIIIIIIIHIIIIIIHFIIIHHHIIIIIIIHDHIIIIIIIIIIII
@HISEQ:711:H5NNWBCX2:2:1101:18752:3277:ATCTCGTA
TTAAGTTCAGCGGGTAATCTTGCCTGAGCTCAGGTCGAGGAAATAAGTAATGAGTTTCCTTGTTGAGGGCTCATCCGGGTCCCAGACCAACAGCTAATCGTATTAGCATCACTGCCTAACCAGCTGCGGCCCTTGATGGGTCCTTGAATAAGCCTCTGCACTTCAGCCAACCCAGCTCTTAATGAAAAGAACTGAGACGGCCAGATCCGTCCCTCGTACATTCCACAACTAAGGGAATGTATGGGGCGAGTATTAACCCGACGCTGAGGCAGACATGCCCTTGGCCGAAGCCGCGGGCGCAATATGCGTTCAAAGATTCGATGGTTCACGGTTTTCTGCAATTCACACTACGTATCGCATTTC
+
IIIIIIIIIIHIIIIIIIIIIIIIIIIIIIIIIIIIIHIIHHHIIIIIIIIGHIHIIGIIIIIIHHHHFHHIIIIIHIIIIIIIIIIIIIIIIIIIHIIIIIIIIHHIIIIIIIHIIIIIIIIIIIIIIIIIHHHIIIIIIIHIGHGHIHIHIIHHHIIHIIHIIHHIIIIIIHIIIIIIHHIIHIIIIIIIHIIIIHIHIIIHIIHHIHIIIIFHIIIIHGHIIGHHG?HGHIIIIIIHGIIIIIIIIIIIIIHGCHIIHGIIIIIIIIIIIIIIIIIHHIIIIIIHHHIHIHFIIIIIIIIIIIGIIHIIIIIIIHIIIIIIIHIIIIIIIIIIIHIIIIHIHIHIHGIIIIIIIIIHIII
@HISEQ:711:H5NNWBCX2:2:1101:19461:3363:ATCTCGTA
TTAAGTTCAGCGGGTAGTCTTACTTGATTTGAGATCGAGTTTAACAAGAATCGTTGCCGACCCTTGTGAAATCCTGCATCAGTCAGCCAATACGGTCAAACTCCCTTTATGTTAGCTGCAGCAAAAGTAATAATCCGTTTGACGGGACTAAATGAATATGCTTTTAGCTCAGGAGAATGTCCAGCTGCACCTGCATTTCAAGCAACCCGCCGCCGATCTCAAAAAGATTGGTGTTGGGATTGCTCAAGTCCAAAGCTTTTCGATTAAAAAATCCAAAAGCTTTGAGGTGTTTACTGATACTCAAACAAGCATGCTCTTCGGAATACCAAAGAGCGCAATATGCGTTCAAAGATTCGATGATTCACTGAATTCTGCAATTCACATTACGTATCGCATTTC
+
IIIIIIIIFHHIIIIIIIIHHFIIIHHIIIIIIIIIIHIHIIIIIIIHIIIIHIIIIIIIIIIIIIIIFHIIIIIIIIIIIIIIIIIIIIIIIIIHHHIIIIIIIIHHIIIIIIIIIIIIIIIIIHIIHIIIIHHHIIHIIHHHHHIIGIIIIIIHIIHHIHIHIIHHE?HHHIHHHIHHGIIHHHIIIIHIIIGIHIIIHIIHIIIHHIHIIIIHIGDDEFFHCHHIIIIHGEHF@IIIIHIIIHHIIIIHHHIIIHEGIHIHHHIIIIIIHHHHCIIIIIIIIIHHHHHHHHIH@HCECIIHIIIHEIHHIIIHIFIIIHCIIHEHHCGIHIIIHHHEHHEHGEIIGIIIIHIIHEEIIHEIIIIIHIIHIIIIIIIIHIIHIIIIIIHIIIHHHIH
@HISEQ:711:H5NNWBCX2:2:1101:19857:3466:ATCTCGTA
TTAAGTTCAGCGGGTAGTCTTACTTGATTTGAGATCGAGTTTAACAAGAATCGTTGCCGACCCTTGTGAAATCCTGCATCAGTCAGCCAATACGGTCAAACTCCCTTTATGTTAGCTGCAGCAAAAGTAATAATCCGTTTGACGGGACTAAATGAATATGCTTTTAGCTCAGGAGAATGTCCAGCTGCACCTGCATTTCAAGCAACCCGCCACCGATCTCAAAAAGATTGGTGTTGGGATTGCTCAAGTCCAAAGCTTTTCGATTAAAAAATCCAAAAGCTTTGAGGTGTTTACTGATACTCAAACAAGCATGCTCTTCGGAATACCAAAGAGCGCAATATGCGTTCAAAGATTCGATGATTCACTGAATTCTGCAATTCACATTACGTATCGCATTTC
+
IIGHHGHIHIIHIIIIIIHIIHIIIHEHHIEHHIHHIGIIIIHHHHHIGIIIIIIHIHGIIHIIEHHFHHIIIFIIIIIIGHIHHHHIIIHIIF=DHH@GHHCGHIGHHIIIIHIGGHHHHIIIHHCHIHHCGHIIHHHHHGHGDHEHG/CGCCFHHHHHFFIGHH/=FE@EEFHCHHGHGEHHHHHHHHHIHHHEGHGBHHIHHCHEFGHIIIHIIGCDHEIIGIHHEEB?IHHHHCHEHHHGFEHCHIHIHG?HEEIIIIIHHHIHHEHEHIIGHEHHIIHIIIHHIIHIIIHHGHIHEIIIIIIHFIIIIHIIHDHGIIIIIGIIHHGIHIIIIIFIHIGIGHIHHIGIHIIHHEIIHGIIIIIHIHHIIIIIIIHIIIHHGHEIGIIIHIIIIII
@HISEQ:711:H5NNWBCX2:2:1101:1648:3605:ATCTCGTA
TTAAGTTCAGCGGGTATCCCTACCTGATCCGAGGTCAACCTGAGAAAGATTGAGGGGGGTCGCCGGCGGGCGCCGGCCGGGCCTACGGAGCGGGTGACGAAGCCCCATACGCTCGAGGACCGGACGCGGTGCCGCCGCTGCCTTTCGGGCCCGCCCCCCGGAGCCGGGGGGCGGGGCCCAACACACAAGCCGTGCTTGAGGGCAGCAATGACGCTCGGACAGGCATGCCCCCCGGAATACCAGGGGGCGCAATGTGCGTTCAAAGACTCGATGATTCACTGAATTCTGCAATTCACATTACTTATCGCATTTC
+
HIIHIGFGG<@DHHHE?GHHHHI@FEHDFFCHHHCCHEHHEHIIFFEHHHHHFH1EC/EHHC/E?<DD<DDHHHDDDEDDCDDE?DDEHHHHCHHIGFGGHHHFGHHEEHGH1<FCE/EEE/EDHIIHHD<DHDHHCCD?CDE?FGHDCHEECHDHHIIHE?:EHIHDHDE8HIHHEHHHGHH?GE?HDCBHHFHCEHHHHGHGEDCEED<CHHIHHHHIHHF=</GGIHCEDIIIIHHGIHDHCIHHHGGIHCEIIHHFHIHG<1EEIIGIIHIIHHFIIIHIIGIHHFGHIIIHHIHHIIH@HEHFF?<GI
@HISEQ:711:H5NNWBCX2:2:1101:3233:3624:ATCTCGTA
TTAAGTTCAGCGGGTAGTCTTACTTGATTTGAGATCGAGTTTAACAAGAATCGTTGCCGACCCTTGTGAAATCCTGCATCAGTCAGCCAATACGGTCAAACTCCCTTTATGTTAGCTGCAGCAAAAGTAATAATCCGTTTGACGGGACTAAATGAATATGCTTTTAGCTCAGGAGAATGTCCAGCTGCACCTGCATTTCAAGCAACCCGCCACCGATCTCAAAAAGATTGGTGTTGGGATTGCTCAAGTCCAAAGCTTTTCGATTAAAAAATCCAAAAGCTTTGAGGTGTTTACTGATACTCAAACAAGCATGCTCTTCGGAATACCAAAGAGCGCAATATGCGTTCAAAGATTCGATGATTCACTGAATTCTGCAATTCACATTACGTATCGCATTTC
+
IIIHIHIIIIIIIHIIIIHIHHIIIIHIIIHIIIIIHDHHHHIHIIIIIIIIIIIIIIIHIHIIIIIIHIIIIHIHIIIIIIIIIIIIIIIIIGHHHIIIIHHIIHIIIGHIIIIGIIIIIIHHHIGHIIHIIIGHHIIHHHHIHIIIHHIIIIHEHHIHHHHIIIIHHIHIIGHFEHHIICHHFEHGIIGHIIIIIIIIIIIIIIEHHHHIIIIHH?ECHHHHHFIHHEEEEAHHGFHFHEIHIIIIIIHHHCH?DEC/HHHFFIIIHHHGGHIIHIHIHHHFIIIHHIHFHHHGIIHGEHHHHHHIHIIHHHIIGIIHIIIHHCGIIHHIIIHIIIGIIHCHHHGIHHHIIHIHIHGIIGIIIIIHHHHHIIHHHIIIIIIIIIIIIGIIIHHHIII
@HISEQ:711:H5NNWBCX2:2:1101:10024:3597:ATCTCGTA
TTAAGTTCAGCGGGTCTTCCTACCTGATCCGAGGTCAACCTTGGGTGTAGCGCAGAGGCTGTTTAACGGCCGGAACCCGCAGCACGCCCTGAGCGAGATGTATGCTACTACGCTCGGTGTGACTAGCGAGCCCGCCACTGGTTTTCAGGGCCTGCGGGCAGCCGCAGGTCCCCAACACAAGCCCGGGGGCTTGATGGTTGAAATGACGCTCGAACAGGCATGCCCGCCAGAATACTGGCGGGCGCAATGTGCGTTCAAAGATTCGATGATTCACTGAATTCTGCAATTCACACTACTTATCGCATTTC
+
IIIIIIIIHIIIIGIIIIIIIIIIIIIIIIIIIIIIIIIIIIHIIHHHIIIIIHHIIIIIIIIIIIIIHIIIGIHIIHHIIIIIIIIIIIIIIIIGIIIIIIIIIIIIIIIIIIHHIIGHHHIIIIIIHIIIHIIIIIIIIIIIIIHHIIIIHIIHIIIHHIIIIIIIIIHIIIIIHHHHIGHIIIIIIIHHHFIIIIIIIIIIHHIIIIIIIIIIIIIIHIHIGIIHIIIIIIIIIIHHIHIIHIIIHIIIIIIHIIHIHIGIIIIIIIGIIHIIHIIIIIIIIIIIIIIIIIIIGIIHIIIIIIII
@HISEQ:711:H5NNWBCX2:2:1101:17610:3631:ATCTCGTA
TTAAGTTCAGCGGGTATCCCTACCTGATCCGAGGTCAACCTTAAGAAAGTATGGGGGTTTTGGCAAGTGGACCACCCGGACCTCCAGAGCGAGAAGTATTACTACGCTTGAAGCCAGATGGCACCGCCACTGATTTTAAGGCGCACCAGTACGATGGCACCCAATACCAAGCTGGGCTTGAGGGTTGAAATGACGCTCGAACAGGCATGCCCAGCGGAATACCACTGGGCGCAATGTGCGTTCAAAGATTCGATGATTCACTGAATTCTGCAATTCACATTACTTATCGCATTTC
+
EHHH@CFHHIIHIGIDEE?FHEHCHHCGHIGII<CHHEHCGHGEHIHGH@DFHHHCDH<0CGDEHIHF<C?GGHCEHDHDHDEGHHFIIIGGDHIIEH?EHHIHEHHHHEG@EGH@GHHHGHHHHHIHHHHIHHHEHHHIHDHHHHHIHH@HHHHGGEEHEFH/F?HHI/GHIIIHEGHHHHHHHHGE@BEG<DGEHHHFGHHHG@BHHHHFHHIHECEHHIGHHECGHCGGHGHHHIIIIIHHCCHIHHHGCHHG?GIHHFHHHHCGFEGIIHEH@HIIHHEHGD0G?C@GHED
@HISEQ:711:H5NNWBCX2:2:1101:19721:3555:ATCTCGTA
TTAAGTTCAGCGGGTATTCCTACCTGATCCGAGGTCAACCTTAGAAATTGGGGGGTTTTACGGCAAGAACCCGCCGCACGACCATAGCGATGTATAGTTACTACGCTCGGTGTGACTAGCGAGCCCGCCACTGTTTTTGAGGGACCGCGGGCAGCCGTGGATCCCCAACGCAAGCAAAGCTTGATGGTTGAAATGACGCTCGAACAGGCATGCCCGCCAGAATACTGGCGGGCGCAATGTGCGTTCAAAGATTCGATGATTCACTGAATTCTGCAATTCACATTACTTATCGCATTTC
+
GHHHH?HHHIIICHHHHCD@FEHIII111DDCCHCGHH@1CGHIGIFHHHF1CDH?/DHGHEEDH?G1DCGHH??<F?DEHH<EHIGHH?GDHHF<GHIHHHEDHHHHHCEHIIFEHGECDED/DEDEHHBHHHEAHEDGHHICHHHHIGGHHHHHHHGDEHHICEHEHEHFHHBCEHEGCBC<FGHG@EHHHGHEHHC=<?CFHH@HEHHHHCDGHEIIHIHHEE<CCC0EHEHIHGHCEFFC?HHFHEFFCC?G1<1@@GCGHCHFHEIIIHGEFECHHEEHHC0D1GEHHHHHDI
@HISEQ:711:H5NNWBCX2:2:1101:2028:3809:ATCTCGTA
TTAAACTCAGCGGGTAGTCCCGCCTGATCTGGGGTCGCAACGGTGGTTTTACCGAGGGTCGTTCGTGGCCTCCGAGGGCCGCTCGGGGCGCGACGGGATGCGTAGGGTCTACTCCACCGATCGTCGCGCCGTCCAGCGGCCGCGGGGTCTGCGTTTGGGCCGGCCGCGCGCCGTGAGGCACACGGGGGGCCAGTCTCCGCCCCGTACCCCCCGGAGGGGGAGGGGGCGACGCGGTGCGTGACGCCCAGACAGACGTGCCCTGGCCACGAGGGCTTCGGGCGCAACTTGCGTTCAAAGACTCGATGGTTCACGGGATTCTGCAATTCACACCAAGTATCGCATTTC
+
IIIIIIIIIIIIIIIIIIIHIIIIIIIIIIIIIIIIIIIIIIIIIIGHIIIIGHIIIHHHHIHIIIIIIIIIIIIIHHHIIIIIHHDHHIIIIIIHIIIIIIIGIIIHIIIIIIIIIIIIIIIIHIIIIIIDHIHIIIHIIIIIIEFDHIIIHIGIIHGIIIIHHHIHHHIIIIIIIHHIHIIIIIIIHHIIIIHIIHIHHIIIHHIHIIHHIIIIIIHHCHHIIHIIHIIIIIHIIIIIIHGHHIIIIIIIIIIIHIIGIIIIIIHHDHIIIIHECIIHHDGFHHHHIHHHIIIIIHIIIIHIIHIIIIIIIHIIIHIIHIIIIIIIHIIIIIIIIIIHIIIII
@HISEQ:711:H5NNWBCX2:2:1101:5839:3856:ATCTCGTA
TTAAGTTCAGCGGGTATCCCTACCTGATCCGAGGTCAACCTGAGAAAGATTGAGGGGGGTCGCCGGCGGGCACCGGCCGGGCCTACGGAGCGGGTGACGAAGCCCCATACGCTCGAGGACCGGACGCGGTGCCACCGCTGCCTTTCGGGCCCGCCCCCCGGAGCCGGGGGGCGGGGCCCAACACACAAGCCGTGCTTGAGGGCAGCAATGACGCTCGGACAGGCATGCCCCCCGGAATACCAGGGGGCGCAATGTGCGTTCAAAGACTCGATGATTCACTGAATTCTGCAATTCACATTACTTATCGCATTTC
+
IIHHIIIIIIIIIGIIIIIIIIIIIIIIIIIIHHEHIIIIIHIIIHIIIFHHIIIIIIHIHHIIIIHHHIHHIIIIIIIIIHIIIIIIIIGIIIEHHIIIIIGIIIHIHIIIHIIGIIIIIHDHIIHIHIIGIIIIIIIIHIGHIIHIIGHHIIHHDHHGE?HHDGHHIHGHHHHIHFFGHH@BAAE?HGHHHHHEFHIIIIIHIHHFFGHHIIHHHEHIHHGIIHGIIIHCHHHHIGHHIHHDDIHHHIIHEHHIHIHHHHECG@HFHHHEEEHHHHIHH@HEGHFIHGIIIGIHIHGIIHIHFIHHHHHGI
@HISEQ:711:H5NNWBCX2:2:1101:6360:3957:ATCTCGTA
TTAAGTTCAGCGGGTGTTCTTGCCTGAGCTCAGGTCGAGAAAATAAGGGTTAATTCCTGTTGGTGGGCCGAATGCAGGGTCCCAGACCAACAACTAGATGTAGCATAAATGCCTACCCAGTTGCGGCCCTTAACGGGTCCTTGATTAGCCTCTGCACTTCAACTGATCCAGCTGGTATGTTGGCTCAAAGAACCACCACTCTGGAACAGTCAGATCCACACTTGTTTACCACAGGGGTAAGTAGTATGATATTAACCCGACGCTGAGGCAGACATGCCCTTAGCCGAGGCCTCGGGCGCAATATGCGTTCAAAGATTCGATGATTCACGGAATTCTGCAATTCACACTACGTATCGCATTTC
+
IIIFHFEHHIIIIHHIIIIIIGIIIGIIHHHIIIIHCDHIHIIHIGHIIHHHIIIHIHIIIIIHCHHHGDFHHIIIGHHIIIIGGHIHIHIIIIIIIIGGHI?CHHIHHIGHHIIIHGEHHIGHHHIIHHEHHGHHH<CFHHGIGHHHHHHIIGHEHHHIHHIHGHIIIIHHIHHIHIIHIHHIIIIHIHFHHIIHHIIIIIHIIIIIIHIIIHHHHHHIIIHHGHEHEIHIIIHHIHHGIIIIHGIHIH?IHE<IIIIIIIIIIIIIGIIIIIHIHHEHIIIGIIHIIGHDHFHHIIHIIHGIIIHHHEIIHHGIHHIIIHHGIIHIHIHIIIIIHHHIIIIIIHGIIIIGIIIIGIIIII
@HISEQ:711:H5NNWBCX2:2:1101:7404:3779:ATCTCGTA
TTAAGTTCAGCGGGTGCTCTTGCCTGAACTCAGGTCGAAAGTAAAAGTTTCAAAGGAAGGCTCCCATGCAAATCCGGGGCAGTCTGGCGGCATGCAGCCGGAGCTACCTACCTAGCCAGCGCCCGAGTGGGTGTTTGCTGGAGCCGCTGCGCTTCAACCGACCCGTTGCACCAGAGGGCAGCAGGACGGTCAACTCCGCCCTTGAGATCCGCAGGGGAACTCATGGCGAGGGTGAAACCGACGCTGAGGCAGACATGCTCTCGGCCGAGGCCTCGAGCGCAATATGCGTTCAAAGATTCGATGGTTCACGGAATTCTGCAATTCACACTACGTATCGCATTTC
+
IIHHIIIHHHHIIIIIHIIIIIIIIIIIHIIGIIIHIIIIIHGHHIIEHIHIHIIFHHIIIIIIEEHGGHIIIIIIIHHIIIHHIIIIIHIIHHIIHIIIHHCHHEHHHHHIIIIIIGHIIHHIIIIHIIIHIIIHGFHHIHIIHIIIIIHHHHHIIIIIIIIIIIIIHIHHHIIIIHIIIIGIIIIIIIIIIIIIIHIIIIIIIIIIIIIIIIIIIIIIIIGIIIIIIIIIIIHHIIIIIIIIHIIIIIHHHF0HIIHIIIIIIIIHIIIIHHGIIIIHIIIIIIIIIIIIIHIIIIIIIIIIIIIIIIIIIIIIHIIIIIIIIIIIHHIIIIHIHHHHHHI
@HISEQ:711:H5NNWBCX2:2:1101:8231:3902:ATCTCGTA
TTAAGTTCAGCGGGTAGTCTTACTTGATTTGAGATCGAGTTTAACAAGAATCGTTGCCGACCCTTGTGAAATCCTGCATCAGTCAGCCAATACGGTCAAACTCCCTTTATGTTAGCTGCAGCAAAAGTAATAATCCGTTTGACGGGACTAAATGAATATGCTTTTAGCTCAGGAGAATGTCCAGCTGCACCTGCATTTCAAGCAACCCGCCACCGATCTCAAAAAGATTGGTGTTGGGATTGCTCAAGTCCAAAGCTTTTCGATTAAAAAATCCAAAAGCTTTGAGGTGTTTACTGATACTCAAACAAGCATGCTCTTCGGAATACCAAAGAGCGCAATATGCGTTCAAAGATTCGATGATTCACTGAATTCTGCAATTCACATTACGTATCGCATTTC
+
IHIIIHHIIIIHGGHHHHHHHIIIIIHEHIIIHIIIIIIHIIHIHIIHHHIIIIIIHHHIIGIIGEHIHHIIIGHIIHHIIIHIIIIIIIIIIIH@EHHHHHIHHHHHIIHIIIIHIHIIHIIIHIHIIIIIIIGHHIHEHHHHIGIIIIHHIIIIGIIIHIFHHHHHHIHI?GHEHIHIHGGHIIHHGHHGHIHHIIIIIIGIIGHHHHHIIHIIHG=CIHIIIIIIHHEIHFFCHHHFH?IHG@EHHFGFHHFH?HHH@?HFIIIIHIHGHHHHFEGHEIIHGIIIIIIGIIIHHEIGGIIIIIIHCEIIIHHGIHHHHHHHHCIIIHEGIIHHHHIHCFHIIIHHGGHHEHIIIIIIIIIIIIIIIHIIHHEIIIIIIIIHHGHIIHHIIHHEHII
@HISEQ:711:H5NNWBCX2:2:1101:12587:3779:ATCTCGTA
TTAAGTTCAGCGGGTCTTCCTACCTGATCCGAGGTCAACCTTGGGTTAAAAGGTGGTTTAACGGCCGGAACCCGCAGCACGCCCAGAGCGAGATGTATGCTACTACGCTCGGTGTGACAGCGAGCCCGCCACTGCTTTTCAGGGCCTGCGGCAGCCGCAGGTCCCCAACACAAGCCCGGGGCTTGATGGTTGAAATGACGCTCGAACAGGCATGCCCGCCAGAATACTGGCGGGCGCAATGTGCGTTCAAAGATTCGATGATTCACTGAATTCTGCAATTCACATTACTTATCGCATTTC
+
IIIIIHIIIHIIIIHHHIIIIIIIIIIIIHIHIIIIIHIIIIHEHHHHGHHHHEHHHIIIIHGDHHIGEHIIIIIHHHIIIHGHHIIIHHIIIIIIIIIIIIIIIIFIIIIIIIIIIGIIIIIIIIIIIHHIIIIIIHIIIIHHHHIIIIIHIIIIIHIIIGIHIIIIIIIIIIIGHHIHHHHHIHGHIIIIIIIIHHIIIIIIIIIIGIHIHIIIIIIHIIHIIIIIIHHCIGIIIIIIHHIHIHFIIIIHHIIIIIIIIIIIHIIIIIIIIIIIIIIIIHIHIIIHIHHIIIIIIIII
@HISEQ:711:H5NNWBCX2:2:1101:2594:4094:ATCTCGTA
TTAAGTTCAGCGGGTATTCCTACCTGATCCGAGGTCAACCTTAGAAATTGGGGGGTTTTACGGCAAGAACCCGCCGCACGACCATAGCGATGTATAGTTACTACGCTCGGTGTGACTAGCGAGCCCGCCACTGTTTTTGAGGGACCGCGGGCAGCCGTGGATCCCCAACGCAAGCAAAGCTTGATGGTTGAAATGACGCTCGAACAGGCATGCCCGCCAGAATACTGGCGGGCGCAATGTGCGTTCAAAGATTCGATGATTCACTGAATTCTGCAATTCACACTACTTATCGCATTTC
+
HIIIIFHEEHCHHIHHIHIHIHHIIIHHHEHHIDGECCHIHFHFHHHCGHHIIHIEHHHHIIIIGIIIHIGEHIHIIHIIIHGIIFHHIHHHHIIIIHGHHFHHIIGIIGHIHGHIIHHIIHIIIIGGHIIHIHHHHIHHIIIHIHIIIIIIIIHIIHIIHHIIHIIHIIIIIIIHHIIIHIIIIHIIIIIHEIHIIIIHHIIIIIHIIIIHGIIIIIIIIIIIIIIGHFIHIIIHIIIIIIIHIIIIIGIIHIIIGIHCEHIIIIIIIIIIIIHHIIIIIIIIIIIIHFIIIIIHHI
@HISEQ:711:H5NNWBCX2:2:1101:9037:4135:ATCTCGTA
TTAAGTTCAGCGGGTAGTCTTACTTGATTTGAGATCGAGTTTAACAAGAATCGTTGCCGACCCTTGTGAAATCCTGCATCAGTCAGCCAATACGGTCAAACTCCCTTTATGTTAGCTGCAGCAAAAGTAATAATCCGTTTGACGGGACTAAATGAATATGCTTTTAGCTCAGGAGAATGTCCAGCTGCACCTGCATTTCAAGCAACCCGCCACCGATCTCAAAAAGATTGGTGTTGGGATTGCTCAAGTCCAAAGCTTTTCGATTAAAAAATCCAAAAGCTTTGAGGTGTTTACTGATACTCAAACAAGCATGCTCTTCGGAATACCAAAGAGCGCAATATGCGTTCAAAGATTCGATGATTCACTGAATTCTGCAATTCACATTACGTATCGCATTTC
+
IIIIIICHIIIIIHIIIIHIIIIIIIIIIIIIIIIIIGIIHHHIIIIIIIIHIIHIIIIIIHIIIIIIIIIIIIHHIIIIIIIHHIIIIIIIIIIHHHHIIIIHIGIIHIIHIIIIIHHIHIIIIIIIGHIHIIHHIIIIHIHEHHIIHHEHIHGIIIIIGGHGHHIGHIIHHHHIIHIIIHIHIIIIIIIIIIIIIIHIIIIGIHIIIIHIIIIIIEHHGHIIIIIIHFHGH?HEHHHHHHEIIIIHHIIHIIHIIHFFHIIIIHIHIGIIHIGIIIHIIHIHHIIGIIIIIIIIIIIIIIIIHIIIHHHIHGIIIIHIIIIHHCHH?IHIIHHIIIIIIIHIHHEIHHIIIIIHIIIHIIIIIIIGHFGIIIIIIIIIIIIIIIHIHGIIIIHGIHI
@HISEQ:711:H5NNWBCX2:2:1101:13947:4175:ATCTCGTA
TTAAGTTCAGCGGGTATTCCTACCTGATCCGAGGTCAACATTTCAGAAGTTTGGGGTGTTTAACGGCTGTGGACGCGCCGCGCTCCCGATGCGAGTGTGCAAACTACTGCGCAGGAGAGGCTGCGGCGAGACCGCCACTGTATTTCGGGGCCGGCCCCGTAAAGGGCCGATCCCCAACGCCGACCCCCCGGAGGGGTTCGAGGGTTGAAATGACGCTCGGACAGGCATGCCCGCCAGAATACTGGCGGGCGCAATGTGCGTTCAAAGATTCGATGATTCACTGAATTCTGCAATTCACATTACTTATCGCATTTC
+
CGHEECFECHHDDHCFF1<FCGHII??<@GHII/<D@FCHHCHCGFHHHGHH1E=?<E?G11DC<CDD<<@CEH?/EHHCCH/EEHHDD/C@/DC<1<DCFHIGHGH?EHHHFDEGDDDECEEE/<GHE=HCD/E68DF0DHCEEGHCD<<HDCHH//EE78FDEDCHB:?<EGHIHE???B?????8HGAIHECFEHE?HHEEHHHHHBCHGHDCCHEHCCHEHF?HHC<HHFHG@GG1EDC?CC<DECG1EG<DEHEHGFFHHEEEGHHHHHEF<HGDHHCHHIEHGGIHHHG@CE?EHHHGIHDHHHHCHHD
@HISEQ:711:H5NNWBCX2:2:1101:14265:4050:ATCTCGTA
TTAAGTTCAGCGGGTATCCCTACCTGATCCGAGGTCAACCTGAGAAAGATTGAGGGGGGTCGCCGGCGGGCGCCGGCCGGGCCTACGGAGCGGGTGACGAAGCCCCATACGCTCGAGGACCGGACGCGGTGCCGCCGCTGCCTTTCGGGCCCGCCCCCCGGAGCCGGGGGGCGGGGCCCAACACACAAGCCGTGCTTGAGGGCAGCAATGACGCTCGGACAGGCATGCCCCCCGGAATACCAGGGGGCGCAATGTGCGTTCAAAGACTCGATGATTCACTGAATTCTGCAATTCACATTACTTATCGCATTTC
+
IIIIIIIIHIIIIIIIIIIIIIIIIHHIIIIHIIHIIIIIIIIIIIIGGGHIIGFHHIHIIIIIIIHHDHIIIIIIIIIIIHHIIIIIHIIIIIHIIHIGIIIIIIIIIIIIIIIIIHIHIHIIIIIIIIIIIIIIIIIGIIIIIIIIIIHHIIIIIIIHHHIIFIIIIIIIIIHEHHIIIIIIIHHIIIIIIIIIIIIIIIIIHHIIIHIIIIIIIIHHIIGIIHIHHIIIIIIIIHIGIIIHHIIIIIIIHIHIIIIIIIIIIIIHIIIHIIIIIHIIIIHIIIIHHIIIGIIHIIIIIGIIIHIIIHIII
@HISEQ:711:H5NNWBCX2:2:1101:1598:4321:ATCTCGTA
TTAAGTTCAGCGGGTCTTCCTACCTGATCCGAGGTCAACCTTGGGTGTAGCGCAGAGGCTGTTTAACGGCCGGAACCCGCAGCACGCCCTGAGCGAGATGTATGCTACTACGCTCGGTGTGACTAGCGAGCCCGCCACTGGTTTTCAGGGCCTGCGGGCAGCCGCAGGTCCCCAACACAAGCCCGGGGGCTTGATGGTTGAAATGACGCTCGAACAGGCATGCCCGCCAGAATACTGGCGGGCGCAATGTGCGTTCAAAGATTCGATGATTCACTGAATTCTGCAATTCACATTACTTATCGCATTTC
+
IIIIIHIIIIIIIIIIIIIIIIIIIIHIIIIIIIIIIHIIIIHIIIIIIIIIIIIIIIIIIIIIIHIIHIIIIIHIIIIIIIIIIIIHIIIIIHIIIIIIIIIIIIIIIHIIIGIIIIIIIIIIIIIHIIIIIIIIIIIHHHIIIIIIHEHIIIIIIIIIIIIHIIHIHHIIHIHIIHHHIIIHIIIIHHIIIIIIIGIIIIHHIIIIIIIIHIHHIIIHHHIIIGIIIIIHIHIIIHHEHIIIIIIIIHHIIIIIIIIIIIIIIIIIIIIIHIIIIIIIIIIIIIIIIIIIIIIIIIIIIIIHIIII
@HISEQ:711:H5NNWBCX2:2:1101:2675:4361:ATCTCGTA
TTAAGTTCAGCGGGTATCCCTACCTGATCCGAGGTCAAGAGTGTAAAAATGTACTTTTGGACGTCGTCGTTATGAGTGCAAAGCGCGAGATGTACTGCGCTCCGAAATCAATACGCCGGCTGCCAATTGTTTTAAGGCGACTCTACACGCAGAGGCGAGACAAACACCCAACACCAAGCAGAGCTTGAAGGTACAAATGACGCTCGAACAGGCATGCCCCATGGAATACCAAGGGGCGCAATGTGCGTTCAAAGATTCGATGATTCACTGAATTCTGCAATTCACACTACTTATCGCATTTC
+
IIIIHIIIIIIGIIIIIIIIIIIIIIGIHIIIIIIIIHHHIHHHIIIIIIIIIIIIIIIIIIIIIIIIFHHIIIHIIIIIIIIGIHIIIIIIIIIIIIIIIIIIIIIIIIIIIIIIIIIIHHIIIIHHIIIIIIIIHIIHIHIIIIHIIIIIIIIIIIIIIIIIIIIIIIIIIIIIIHHIIIIIIIIIIIIHIIHHIIIIIIIHIIIIIIIIHIIIHIIIIIHFIGIIIIIIHHIHIHIIIIIIIIIIIHIIIIIIIIIIIIIIIIIIIIIIIIIIIHHHIIIIHIIIFIIHHHIIIIIHII
@HISEQ:711:H5NNWBCX2:2:1101:5038:4339:ATCTCGTA
TTAAGTTCAGCGGGTATCCCTACCTGATCCGAGGTCAACCTGAGAAAGATTGAGGGGGGTCGCCGGCGGGCGCCGGCCGGGCCTACGGAGCGGGTGACGAAGCCCCATACGCTCGAGGACCGGACGCGGTGCCGCCGCTGCCTTTCGGGCCCGCCCCCCGGAGCCGGGGGGCGGGGCCCAACACACAAGCCGTGCTTGAGGGCAGCAATGACGCTCGGACAGGCATGCCCCCCGGAATACCAGGGGGCGCAATGTGCGTTCAAAGACTCGATGATTCACTGAATTCTGCAATTCACATTACTTATCGCATTTC
+
IIIIIHIIHHIIHIHHIIIIFHIIIIHIIIIIIIHIIIIIIIIIHIIIIIGHIIHIIIIIIIIIIIEFHHIIIIDHHIHHIHHHIIIIIIIHIIHHHHIIIIIHIIIIHIIIIIHIDHIHIHIIIIIIIHHIHIIIIGIHIHHGHIHHGHHHIHIIHIHHGDHHHIIIHHHIIIIHHIHIHHHIHHHDDDHIHHHHEIHHHHCHGDHIIIHIHCHIIHEIHFHIIHFHDHDDHIIIHEHHIHIHFDIHIHIIHEFHHEEGIIHHHGIHIIIIHGIIIIIIHIIIIIIHIIIHIIHHHIIIIIHHIIIHHGIII
@HISEQ:711:H5NNWBCX2:2:1101:6904:4257:ATCTCGTA
TTAAGTTCAGCGGGTAGTCTTGCCTGAGCTCAGGTCGAAATGAAGAGTTTCGGTGTCGGGGGGTGCCCAAGCATCCGAATTCCTGCTAGGTCTCCAGCAAAGTCCCCTCGGGCAACGGCAGGATGCGTAGGGAATGCCTACCTACCAAGCCATTACCCTGCGAACGGGGTCCATGCTCATACCTCTGAGCTTCAACCGACCCGGCGCCAATCACGAGTGACCGGCGGAACCGGGAAGGTCAGATCCGCCTTCCCAATCAAAGGAGATGGGGAGGCGAGGGGGTGAGCCGACGCTGAGGCAGACATGCCTTTGGCCGAAGCCTCAGGCGCAAGTTGCGTTCAAAGATTCGATGGTTCACGGAATTCTGCAATTCACACTACGTATCGCATTTC
+
HHIHIHIGIIIIIIHIHHIHH@HHIIHHIIHHHIHHD<EEFHIHHIHIIIIIIHIHHHDDHHCHDHI?<G?EFHHIIGIIIIIIGIIIIIIIIIHHECFHH1GHGHHIIIHIHHHIHIGIIHIICEHHIHEHEHICHHIEHFHCHIEEEGHHHFHHIIHIIIHDHGHGCEHIEHIHIHIIFHHIIIHHGFHHIHHIDECDHIIHIIIIGHEHHHH@HEC>C<HBCEE,,E8@@EF.HE?GHIIIHHHHH@HHIHHF;...HHHEH@HIIIIHGGHHDHE?CHCFGIHED0/HHIIHHFHCIIIIIIHGD1/HDEIHFIHHCHHHIIIIIHHHDHHHHCHHIIHCIHFIIIIIIIIHCIIIIHHFEHIHEEIIIIHIIIHIIHIIIIHHFFCD
@HISEQ:711:H5NNWBCX2:2:1101:7397:4359:ATCTCGTA
TTAAGTTCAGCGGGTATCCCTACCTGATCCGAGGTCAACCTTAAGAAAGTATGGGGGTTTTGGCAAGTGGACCACCCGGACCTCCAGAGCGAGAAGTATTACTACGCTTGAAGCCAGATGGCACCGCCACTGATTTTAAGGCGCACCAGTACGATGGCACCCAATACCAAGCTGGGCTTGAGGGTTGAAATGACGCTCGAACAGGCATGCCCAGCGGAATACCACTGGGCGCAATGTGCGTTCAAAGATTCGATGATTCACTGAATTCTGCAATTCACATTACTTATCGCATTTC
+
@@FHG<FC1FCEHHHHC@GGH@HHCHH1DFCHDHG?1C@@GHH1<CGHE<FD?E1<CHCGEE/11CCHC1<DGGC<D<@E=G<1EHFG@@<C@IHHHD?@DEEDHEHEDGHIIHIIHCCHCDHHIHEHHHIGHEIIHHFHHHIIIGGEHHHGCEECIIHFEHHCHHGHHFGHHIIHIIGIIIHIHHHHCIIIIIIHIIIIIIIHIHHIHGGHIIIIIIIHIGIHHECIHHHEHC<DHIGHHCHGHFIHIHHF@IHHIIHHIHGDHEGIHHHHFHFHG@HIIIIHHEFHHEIHHHH
@HISEQ:711:H5NNWBCX2:2:1101:9627:4270:ATCTCGTA
TTAAGTTCAGCGGGTATTCCTACCTGATCCGAGGTCAACCTTGAGAAGGGGGGTGTTTAACGGCAAGAACCCGCCGCACGTCCAAAGCGAGATGTTTTACTACGCTCGGTGTGACAGCGAGCCCGCCACTGTTTTTCAGGGCCTGCGGCAGCCGCAGGGCCCCAACACAAGCCTAGGGCTTGATGGTTGAAATGACGCTCGAACAGGCATGCCCGCCAGAATACTGGCGGGCGCAATGTGCGTTCAAAGATTCGATGATTCACTGAATTCTGCAATTCACATTACTTATCGCATTTC
+
IIIIIIIIIHI<HHIIIIIIIIIIIIIIIIIIIIIIIIIIIIIIIIIHIGIIHHIIHIIIIIEHIIGHHHIHHIIIIIIHIIIGIIIIIIIIIIHHIIIIIIIIIIIIIIIIIIIIIIIIHIIIIIIIIIIIIHIIHIIIIIIIHIIIIIIIHIIIIIHIIIIIIIIIIIHIIIIIIIIIIIIIIIIIIHIIIHIIIHIHIIHIHIIIIIIIIIIIIIIIIIIIIIIHHHIHIHIIHIIIIIIHIIIIGIIHIIIIIIIIIIIIIIIIIIIIIGIIGIIIIIIIIIIIIIIIIIIII
@HISEQ:711:H5NNWBCX2:2:1101:13698:4379:ATCTCGTA
TTAAGTTCAGCGGGTATTCCTACCTGATCCGAGGTCAACATTCAGAAGTTGGGGTTTAACGGCGTGGCCGCGACGATTACCAGTAACGAGGGTTTTACTACTACGCTATGGAAGCTCGACGTGACCGCCAATCAATTTGAGGAACGCGAATTAACGCGAGTCCCAACACCAAGCTGTGCTTGAGGGTTGAAATGACGCTCGAACAGGCATGCCCGCCAGAATACTGGCGGGCGCAATGTGCGTTCAAAGATTCGATGATTCACTGAATTCTGCAATTCACACTACTTATCGCATTTC
+
GIHIIIIIHIIIIIIHGHIIIIIIIIIIIIHHHHHIIHIIIIIIIIIHCFEHGHIIIHHIIIIIIIIIIIIIIIIIIIIIIIIIIIIIHIIIHEHHHIIIIIHEHHIIIIIIIHGHHIEHIIHIIIIHIHGHIIHHIHIHIIIEHHIIIIIHHIHIIIIIIIIHHHIIIIIIIIHIIHHFHIIIHIIIIIIHHIIIHIHIIIIIIIHIIIHIIIIIIIIIIHHHHIHECIIIIHIHCHHCHHG<1IHHHHHHIHHIIIIIIIIIIIIIIIIIIIIIIIHIIIHGHFIIHIGHIHHII
@HISEQ:711:H5NNWBCX2:2:1101:17911:4360:ATCTCGTA
TTAAGTTCAGCGGGTAGTCTTACTTGATTTGAGATCGAGTTTAACAAGAATCGTTGCCGACCCTTGTGAAATCCTGCATCAGTCAGCCAATACGGTCAAACTCCCTTTATGTTAGCTGCAGCAAAAGTAATAATCCGTTTGACGGGACTAAATGAATATGCTTTTAGCTCAGGAGAATGTCCAGCTGCACCTGCATTTCAAGCAACCCGCCACCGATCTCAAAAAGATTGGTGTTGGGATTGCTCAAGTCCAAAGCTTTTCGATTAAAAAATCCAAAAGCTTTGAGGTGTTTACTGATACTCAAACAAGCATGCTCTTCGGAATACCAAAGAGCGCAATATGCGTTCAAAGATTCGATGATTCACTGAATTCTGCAATTCACATTACGTATCGCATTTC
+
IIIGEHCGHHHIHIIHIHHHIHEHHHFGHEGHHIIIIHHHFHIHHHHHEHHHHHEC=GDHGHDHIGIICCCFHIEEIEHIIEFHEH?C1CEH?CHDG=FHHIIIIHEHIHEHIHGHIHH0FHHIIIIIFHIHCHEECHIIIGIED<GCFCEHFGHIHCHHHH.GHEFGHEFHHE=FHFEFH.AGHGHFHGFEE@G6HGGHHEHIHHIHGDCCHHIHHE@<?HHGHHIFIHE8-.@.7HF.HIHEHHHECHEGCG@<EE?CEFD/IIIIIHD0D@GEFCHHHG@EF=HHHHHCIIIHHIHGIIIHFHHHHHHEHHEHIIIIIIIIHHIHFC@IGHIIIHGIHIHCCEHIHHIHHEIIHCCGFIHHF?IHFFHEHGIHF?DHEIIIIIHHE?HHEHHGIIH
@HISEQ:711:H5NNWBCX2:2:1101:1831:4637:ATCTCGTA
TTAAGTTCAGCGGGTATCCCTACCTGATCCGAGGTCAACCTGAGAAAGATTGAGGGGGGTCGCCGGCGGGCGCCGGCCGGGCCTACAGAGCGGGTGACGAAGCCCCATACGCTCGAGGACCGGACGCGGTGCCGCCGCTGCCTTTCGGGCCCGCCCCCCGGGAGCCGGGGGGCGGGGGCCCAACACACAAGCCGTGCTTGAGGGCAGCAATGACGCTCGGACAGGCATGCCCCCCGGAATACCAGGGGGCGCAATGTGCGTTCAAAGACTCGATGATTCACTGAATTCTGCAATTCACATTACTTATCGCATTTC
+
IIIIIIIIIIIIIIIIIIIIIIIIIIIIIIIIIIHIIIIIIIHIHIIHGHIIHIIHIIIIIIIIHHHIHGHIIIIIIIIIIIIIIIIIHHHHIIHHIHIIIIIIIIIIHIIIIIIIIIIIIIGHIIHIIIIIIIIIIIIIIIIIIIIIIIIHIIIIIIIIIIEHHIIIIHHIHIHHIIIIIIHHHHIIHHHIIIIIIIIIIIIIIIIHHHHIIIIIIIIIIIIIIIIHIIIHIHIIIIIIIIHHGIHIIIIHIIHHHIIIIIHHIIIHIIIIIIIIIIIIIIIIIIIIIIIIIIIIIIIIIIIIIIIIHHIIHII
@HISEQ:711:H5NNWBCX2:2:1101:2478:4642:ATCTCGTA
TTAAGTTCAGCGGGTCTTCCTACCTGATCCGAGGTCAACCTTGGGTGTAGCGCAGAGGCTGTTTAACGGCCGGAACCCGCAGCACGCCCTGAGCGAGATGTATGCTACTACGCTCGGTGTGACAGCGAGCCCGCCACTGCTTTTCAGGGCCTGCGGCAGCCGCAGGTCCCCAACACAAGCCCGGGGCTTGATGGTTGAAATGACGCTCGAACAGGCATGCCCGCCAGAATACTGGCGGGCGCAATGTGCGTTCAAAGATTCGATGATTCACTGAATTCTGCAATTCACATTACTTATCGCATTTC
+
HHHHH@HHIHIIIHHIIIIIIIHHHIHIIIHFHIHHHIIIIHEHIHIHIIHIIHIIIIIIIIHIIIIHHHIHIHIGIIIHHHHEEDHIIIIGIIIIIDHIIIIIIIIIIGHHIIIIIIIIGHIIHIIGHHIIIIIIHIIHIHIIIHHIIHIIIIIIIIIIHIIIIIIIIIIIIIGH@GIIHIIIIIIHFHHHGIIIHIHIIIIIIIHHIIHHHHIIHIIIIHF@IIHIIFGHF/C</EHHHIIIHHHHIIIIIHIIHIIIIIIIIIHGHHIHHHHGIIHEHHIIHIHHIHGIIHE@HIHIIDHHH
@HISEQ:711:H5NNWBCX2:2:1101:3770:4716:ATCTCGTA
TTAAGTTCAGCGGGTAGTCTTACTTGATTTGAGATCGAGTTTAACAAGAATCGTTGCCGACCCTTGTGAAATCCTGCATCAGTCAGCCAATACGGTCAAACTCCCTTTATGTTAGCTGCAGCAAAAGTAATAATCCGTTTGACGGGACTAAATGAATATGCTTTTAGCTCAGGAGAATGTCCAGCTGCACCTGCATTTCAAGCAACCCGCCACCGATCTCAAAAAGATTGGTGTTGGGATTGCTCAAGTCCAAAGCTTTTCGATTAAAAAATCCAAAAGCTTTGAGGTGTTTACTGATACTCAAACAAGCATGCTCTTCGGAATACCAAAGAGCGCAATATGCGTTCAAAGATTCGATGATTCACTGAATTCTGCAATTCACATTACGTATCGCATTTC
+
IIIIHHHIIIGIIIIIIIIIIIIIIIIIIIIIIIIIIHIHHIIIIIIIIIIIIIHIIIIHHIIIHHIIHIIIIIIIIIGIIIIIIIIIIIIIIHIHHHIIIIIIIIIIIIIIIIIHHIIIIIHIIHIHHHIIIIHEHHHIHIIHHIIHHIHIIHIIIHHH?FHHHIHHHGHHHIIIIFHHIIIIHHHHIIGHHIHIIIIIIHHHIIIIIIIHHIHIIEE,IIIHFHFHHHEA-IIHHFIIGHHIHIIIIIIIIHH?HGIHHFIIHIIHHEHFGHIGIHHIHGHHEIHIHIHGIIIIIIIHGHHFHIHIHGIIIIIIIHHHHHFIIIIIIHHIIGIIIIIIIIIHIIIHIHHHHIIHIIIIIIHHIIIHIIIIIHIHGIIHIIIIIIIIIIIIHGHHIIH
@HISEQ:711:H5NNWBCX2:2:1101:4150:4570:ATCTCGTA
TTAAGTTCAGCGGGTATCCCTACCTGATCCGAGGTCAACCGAGGGGGTGGGCTTCTGGGAGCCGCCACTTAGGTGCCGGGCGCGAATGTGCTGCGCTCGAAGCCAGGGTGACGGCTGCCAATGTTTTTGAGGCGAGTCCGCGCCGGGTAGGCGGGACAAACGCCCAACACCAAGCAGAGCTTGAGGAGGTTGAATGACGCTCGAACAGGCATGCCCTGCGGAATACCACAGGGCGCAATGTGCGTTCAAAGATTCGATGATTCACTGAATTCTGCAATTCACATTACTTATCGCATTTC
+
IIIIIIIIIIIIIIIIIIIIIIIIIIIIIIIIIIIIIIIIIIIIIIIIIIIIIIIIIIIIIIIIIIIIHIHIIIIIIIHIIIIIIIIIIIIIIIIIIIIIIIIIIIIIIIHIIIIIIIIHIIIHIIIIHIIIIIIIIIIIIIIIIIIHIIIIIIIIIIIIIIIIIIIIIIIIHIIIIIIHIIIIIIIIIIIIIIIIIIIIIIIIIIIIIIIIIIIIIIIIIIIIIGIIIHFIIIIIHHHHHIIIIHIIIIIIIIIIIIIIIGIIIIIIIIIIIIIIIIIIIIIIIIIIIIIIIIIIIII
@HISEQ:711:H5NNWBCX2:2:1101:9471:4738:ATCTCGTA
TTAAGTTCAGCGGGTATCCCTACCTGATCCGAGGTCAAAAGTGAAAAAAGGCTTCATGGATGCCACGATTCAAGGACTAAGACGCAAAATGTGCTGCGCTTACTACCAAAAACACTGGCTGCCAATGACTTTAAGGCGAGTCTAATACAAGACAAGACGCCCAACACCAAGCAAAGCTTGAGGGTACAAATGACGCTCGAACAGGCATGCCCCATGGAATACCAAGGGGCGCAATGTGCGTTCAAAGATTCGATGATTCACTGAATTCTGCAATTCACACTACTTATCGCATTTC
+
IIIIIIIIIIGIIIIIIIIIIHGGHHHIIIHHDHHHIGHIIIIHIIIIIIHHIIIIIIIIIGIIIIIIHIIIIHIHIIIIIIIIHIIIIIIIIIIIHIIIIIIIIIIIIIIIIIIIIIHIIIIIIIIIIIIIIIIIIIIIIIIIIIIIIIIIIIIIHIIIHIIIIIIIIIIIIIIIIIIIIIGIIIIIIIIHHHIIHIIIIIIIIHIIIIIIIIIIHIIIIIIIIHHIIGIHIHECEIIIIIHIIIGIHIIIIHGIIHHIIIIIIIIHIIIIIIIIHHFIIIHFIIIIIIIIIIG
@HISEQ:711:H5NNWBCX2:2:1101:11800:4573:ATCTCGTA
TTAAGTTCAGCGGGTAGTCTTGCCTGAGCTCAGGTCGAATGTAAGAGTTCGGGGCGTGAGCCACCGATTCCTGCCGGCTTTACAGCACAGGTTCCTGGGGGTGACAGCGGTATGCAGCGTGAGCTACCTACCAAGCTGGCGCCCTTTCAGCGGGACCATGCTCAAGCCTCTGTTCTTCAGCCGACCCTGTTCTCTCGAGGAGCACAGAGACGGCCAGATCCGTCTTTCCTCTTCCACAAGGGAAGAGGTTGACGAGGGGGTGGGCCAACGCTGAGCCAGACATGCTCTTGACCGAGGTCTCGAGCGCAATATGCGTTCAAAGATTCGATGATTCACGGAATTCTGCAATTCACACTACGTATCGCATTTC
+
IIIIIHHIGHIIIIHHIHIIHIIIIIIIIIIHIIIIIIHIIIIIIIIIIIIIIIIIHIIHIIIIGIIIHHHIGHHHIHIIIIIIIGIIIIHHHIIHHIIIIGDHHIIIHIIIIIHHIFDHIIIIIIHIIIHIIIIHHIGHIHHIIIHHIIIIIIIIHIHHIIHIIHIIIIIHHIIIHIIHHIIIIIIHHHGHIIIIIHHHHIGIIHIIHIIHHHIHI=GIHH?HHEIIIFIIGIHEEEFIIIIHIIIIHHHFDIIIIHIIIIIIGIHHIIIHFIIHIIHHIIIIIHIHIIIIHIHIIIIIIHIIHIIHIHHIIIIIIIIIIIIIHIIHHHHIIIHIIIIIIIHIHIIIIIIIIIHIHIIIIHGIIIHIII
@HISEQ:711:H5NNWBCX2:2:1101:11886:4697:ATCTCGTA
TTAAGTTCAGCGGGTATCCCTACCTGATCCGAGGTCAACCTGAGAAAGATTGAGGGGGGTCGCCGGCGGGCGCCGGCCGGGCCTACAGAGCGGGTGACGAAGCCCCATACGCTCGAGGACCGGACGCGGTGCCGCCGCTGCCTTTCGGGCCCGCCCCCCGGGAGCCGGGGGGCGGGGGCCCAACACACAAGCCGTGCTTGAGGGCAGCAATGACGCTCGGACAGGCATGCCCCCCGGAATACCAGGGGGCGCAATGTGCGTTCAAAGACTCGATGATTCACTGAATTCTGCAATTCACATTACTTATCGCATTTC
+
IHIHHHIIFHIHHIHHIIIIHHIIIIIIIIIIIICHHFGHHHFHHHGHHHIIII?EHIIIIGDHCH?ECCHHHIGHIHHGIIGGGHIHIIHIHHEHHHHGHHIIIIHFHHIIFHHIIHHHIHIGIIIIG?<EECHIHHHHIIHIHIIHHHIHIHDHHHHGGE?IIIDHHIIGIIIHEFCEHHHHCFHEGHGHEHIHHGHIHHEHGHIDHHFHHHHIIHEG@IIHEHHHDHH??GHHFIHHHGIHHCFEHEIIIHDIHGIIHEEFEHHHHEIIHIIIGIIIIHFIIIIIHEIIIHGFHHIHHHHEHIIIIIIIHIH
@HISEQ:711:H5NNWBCX2:2:1101:13273:4503:ATCTCGTA
TTAAGTTCAGCGGGTATCCCTACCTGATCCGAGGTCAACCTGAGAAAGATTGAGGGGGGTCGCCGGCGGGCGCCGGCCGGGCCTACGGAGCGGGTGACGAAGCCCCATACGCTCGAGGACCGGACGCGGTGCCGCCGCTGCCTTTCGGGCCCGCCCCCCGGAGCCGGGGGGCGGGGCCCAACACACAAGCCGTGCTTGAGGGCAGCAATGACGCTCGGACAGGCATGCCCCCCGGAATACCAGGGGGCGCAATGTGCGTTCAAAGACTCGATGATTCACTGAATTCTGCAATTCACATTACTTATCGCATTTC
+
IIHIIFHGHIHHIIIIHHCHIIIHIICHHIIIIIIHIIGHHICHIIHIHCEEHIGECHIIIEHHIIHIHHIIIHHHIGCHHDHIIIIIHHIIIHHIIIIIIIIHIHIHIIIIIIHDIGIHHGHIHIIIIIHHHHHHHHDHHHHDGIHHDHHHIIHHHIHHHDHHHIHEHIIIIIHHIHHHIIIEHHHIGIIHBHHGIIIIIIIHHDHGIIIIIIIIIIIHGIIIIIHHHIIIIIIIIIIIIIIHHHIIHHIIHIIIIIIIIIIIIHIIIIIIIIIIIIIIIIIIGHHIIIIIIIHHIIIHHHHIIIIIIIIII
@HISEQ:711:H5NNWBCX2:2:1101:17395:4552:ATCTCGTA
TTAAATTCAGCGGGTAGCCCCGCCTGACCTGGGGTCGCAACGTTTGTGAAGCAACAAGGCGACAACAATGGGTCCTTCGAGCTCTACATTCAAAGGGTTGCGCGACCGGTTGATTCCACGGCCGAAACCTTGTACTCCACCTATCGCCGCGGCAACCCGATGCCTTAGGCTCCTTATTTAGGCCAACCGCGCCCGGTGAGGCACGGGAAACCATCCTCCTCCCCTCAACTACCGAAGTGGTTGTGGGGGGTTGCGATGCGTGACGCCCAGGCAGACGTGCCCTCGGCCAGAAGCCTCGGGCGCAACTTGCGTTCAAAGACTCGATGGTTCACGGGATTCTGCAATTCACACCAAGTATCGCATTTC
+
IIIIIIIIIIIIIHHHHHIIIIIIIIIIIIIIIIHFHIIIIHEHHHIIHIGIHIIIICHHIIIIIGHIEEHHHHIIIIIIIIIIIHIHIGIIIIF1GHHHHHIIIIHI/EHHIHHIEHHIHIIIIIIIFHHGHHIHHHIIIIIIIIHIHIHHHHDHHHHIIGHHEEHHEHHIHEHGGHEHIGHIHHHIHIIIIIGF?HGIIIIIIHHIIHEHGHIIGEE?HHGIIIHIHIHHEHCHIIIIIHIHHHHIHIIIHIIIIIIIHIEHHGIIGHEGHIIHHHGIIIHHIHHIIIIIHGHHHFIIIIIIHHHIIIIIIGIHIHHIIIIIGIIHGIIIIIHHGIIIIHIIIIIHIIIIIIIIIHIIHHIIII
@HISEQ:711:H5NNWBCX2:2:1101:19443:4700:ATCTCGTA
TTAAGTTCAGCGGGTAGTCTTACTTGATTTGAGATCGAGTTTAACAAGAGGTTTTGAAGACTCTTGTGAAAATCCTGCATCAGTCAGCCAAAATGGTCAAACTCCCTTTATATTAGCTGCAGCAAAAGTAATAATCCGTTTGACGGGACTAAATGAATATGCTTTTAGCTCAGGAGAATGTCCAGCTGCACCTGCATTTCAAGCAACCCGCCCCCTCTCTTTAAAAGATTGGTGTTGGGATTGCTCAAGTCCAAAGCCTTTCTTCAAAAAAGAAAAAAGGCTTTGAGGTGTTTACTGATACTCAAACAAGCATGCTCTTCGGAATACCAAAGAGCGCAATATGCGTTCAAAGATTCGATGATTCACTGAATTCTGCAATTCACATTACGTATCGCATTTC
+
IIIIIIIIIIIIIIHHIIIIIIIIIIIIIII?@FHHIIIHIHGHIIHICHHHHIIIIHIIGIIIIHIHFHHIIGIIIIIIIIHIIIHIIHHIIHDFHHIIIIIIIIIIIIIIIHIIGIHIIIIIIIIIIIHHIIIHHIIIIIGIHHHHHHHIIIEHHIIIFFHHIHHEHHIIIHIIHHHHHHHHIIIHIIHIIGIIIIIIIIHHIIIHGHHIIIIIHEIIHHEFHHIHIHIIHIHIFGIIIIGIIGIHHHIIHHHHE?HEHHH=HGHHHIHEIIIIIIHIIGIHIIIHIIIIIIHHIHIHHIIIIIIHIIIIIIIIIIIIIIIIIIHHIIHHIIIIGIIGIIIIIGIIIIIIIIIIIIIIGIIHIIIIIIIIIIIIIIIIIIIIIIIIIIIIIHIIIIII
@HISEQ:711:H5NNWBCX2:2:1101:20529:4715:ATCTCGTA
TTAAGTTCAGCGGGTATCCCTACCTGATCCGAGGTCAACCTAAGAAAGTTGGGGTTGTGGCAAGCAACCGCAAGACCCTGTAGCGAGAAGAATTACTACGCTTAGAGCCCAGCGGCACCGCCACTGATTTTAAGGGACGCGGAATCGCGAACCCCAAGTCCACGCACAGGGCGTGATTGGTCATAATGACGCTCGAACAGGCATGCCCCTCGGAATACCAAGGGGCGCAATGTGCGTTCAAAGATTCGATGATTCACTGAATTCTGCAATTCACATTACTTATCGCATTTC
+
IIIIIIIIIIIIIIHHIHHIIIIIIIIIHIHIIIHIIIHIIIIIIIIIHIIHHIIIIIIIIIGHHIIIIHIHIIIIGHIHIIIHIIIIHIIIIIHIIHIIIHIIIIIIIFIIHIIIIIIIIIIHIHHHHHHHHIHHHIIIIHIIIHIIIIIIIIIIIHHIIIIIIHIIIHIIIIIIIIIIIHHIHIHIIHIIIIIIIIIIIIIIIGIHHIIIIIIIIIIHIHCIIIIHHHECCHIIHIIIIIIIIIIIIIIIIIIIIIIIIIIIIIIHIIIIIIIHIIIIIIIIHIIIIII
@HISEQ:711:H5NNWBCX2:2:1101:2003:4839:ATCTCGTA
TTAAGTTCAGCGGGTATTCCTACCTGATCCGAGGTCAACCTTGAGAAGGGGGGTGTTTAACGGCAAGAACCCGCCGCACGTCCAAAGCGAGATGTTTTACTACGCTCGGTGTGACAGCGAGCCCGCCACTGTTTTTCAGGGCCTGCGGCAGCCGCAGGGCCCCAACACAAGCCTAGGGCTTGATGGTTGAAATGACGCTCGAACAGGCATGCCCGCCAGAATACTGGCGGGCGCAATGTGCGTTCAAAGATTTGATGATTCACGGAAAGCAATTCACATTACGTATCGCATTTC
+
IIIHHIIIIHIIIIIHIIIIIIIIIHHHIIIHHIIIIIIHIIIHIIIIIIIIIHDDHGIIIHIIIIIIIIIHIIIIIIIIIIIIIIIIIIHIIHHHGGIIIIIIIIHIIHIIIIIIIIIIGIHIIIIIIHICHHIIIHHHIIIIHIIHIHIIIIIIIIIHHIIIIIIIIHHHIHIIIIIIHIIHIIHIHHHHIIIIIIIIIIHIIIIIIIIIIIIIIIIIIIIHEFIIIHHIIIIIHHHIGIIIIIIIIIHIIIIIHGIIIIIIHIIHIIIIIIIIIIIIIIIIIIIIHHHIII
@HISEQ:711:H5NNWBCX2:2:1101:4286:4970:ATCTCGTA
TTAAGTTCAGCGGGTATCCCTACCTGATCCGAGGTCAACCTGAGAAAGATTGAGGGGGGTCGCCGGCGGGCGCCGGCCGGGCCTACGGAGCGGGTGACGAAGCCCCATACGCTCGAGGACCGGACGCGGTGCCGCCGCTGCCTTTCGGGCCCGCCCCCCGGAGCCGGGGGGCGGGGCCCAACACACAAGCCGTGCTTGAGGGCAGCAATGACGCTCGGACAGGCATGCCCCCCGGAATACCAGGGGGCGCAATGTGCGTTCAAAGACTCGATGATTCACTGAATTCTGCAATTCACATTACTTATCGCATTTC
+
IIIIIIIIIIIIIIIIIIIIIIIIIIIIIIIIIIIIIIIIHIIIIIIIII1FGHHIIIIIIHIIIIHDHHIIIIIIIIIIIIIIIIIIIIIIIIHHGIIIIHIIIIIIIIHIIIIIIHIIIIIIIIIIIIIIIIIIIIIHIIIIIIHHHEHHHIIIIHHHHDEHHHIIIIIHGIIIIIHIIIIIHIHHGHIIIHHIHIIIIIGIHIIIHIIIHHIIIIIIIIIHIIHHIHHIIIIIIIIIIIIIHIIIIIIIIHHIIIIIIIIIIHIIIIIIIIIHIIIIIIIIIIIIIIIIIIIIIHIIIIIIIIIIIIIII
@HISEQ:711:H5NNWBCX2:2:1101:6113:4846:ATCTCGTA
TTAAGTTCAGCGGGTATTCCTACCTGATCCGAGGTCAACCTTAGAAATTGGGGGGTTTTACGGCAAGAACCCGCCGCACGACCATAGCGATGTATAGTTACTACGCTCGGTGTGACTAGCGAGCCCGCCACTGTTTTTGAGGGACCGCGGGCAGCCGTGGATCCCCAACGCAAGCAAAGCTTGATGGTTGAAATGACGCTCGAACAGGCATGCCCGCCAGAATACTGGCGGGCGCAATGTGCGTTCAAAGATTCGATGATTCACTGAATTCTGCAATTCACATTACTTATCGCATTTC
+
IIHHHHIIIIIIIIIIIIIIIIIIHIHIIIIHIIHIIIIIIHIIIIIIIIIIIIIIIIIIIIIIIIIIHIIIIIIIIIIIGIIIIHIIIHHIIIIIIIIIIIIIIIIIIIIIIIIIIIIIIIIHIEHHHHIIHGHHHHHHIHIHIIIHIIIGHHIIIHHHHHHIIIIIIIHHEIIIIHIIHIHIHHHHHHHHHHHHHIHIHHIHIHHIIGIIIIIIIIIIIIIHIHIIHIHIIIIIHHIIIIIHHIIHGIIHFIIHIHGCHHIIIIIHHGHIIIIIGIIIIIIHIHIIHIIGIIIGGI
@HISEQ:711:H5NNWBCX2:2:1101:7595:4926:ATCTCGTA
TTAAGTTCAGCGGGTATTCCTACCTGATCCGAGGTCAACTCTAAAAAAAGTTGGGCGTTTTACGGCAGTGGCCGCGTCGCGCTCCCGCTGCGAGGTTGTGCTACTACGCAGAGGAGGCCGCGACGGGGCCGCCAATTCATTTCGGGGGCGGCGGACGCGCCGGGGGTGTTCCCCCGGGCGAGGTCGCCGGTCCCCAACACCAGGCCACTGGGGCTTGAGGGTTGAAATGACGCTCGAACAGGCATGCCCGCCAGAATACTGGCGGGCGCAATGTGCGTTCAAAGATTCGATGATTCACTGAATTCTGCAATTCACATTACTTATCGCATTTC
+
IIHIIIIIIIIIIGIIIIIIIIIIIIIIIIIIIIIIIIIIIIIIIIIHIIIIHIIGIIIIIIIHHHIHDHHIIIIIIHIIIIHIIIHHIGIIHHHGHIIIIIHIIIIIIHHIIIIIIHHHIIIIIGIHIIIHIIIIIIIIIIIIIIIIIIIIIIIIIHHCGIIIIIHHHIIIIHIIIIIHHIIIIIIIHHIIIHIIIIHIIHIIIIIIIIIIIIHEIIIIIIIIIIIIHHIHIIIIGIIIIIHIIHGIIIIHHIHIHIIIIIIIIIHHEIIIHFIIIIIIIIIIIIIIIIIIIIIIIIIIIIIIIIIGIIIIIIIIIIIIHIIIIIIIIIII
@HISEQ:711:H5NNWBCX2:2:1101:11524:4816:ATCTCGTA
TTAAGTTCAGCGGGTCTTCCTACCTGATCCGAGGTCAACCTTGGGTTAAAAGGTGGTTTAACGGCCGGAACCCGCAGCACGCCCAGAGCGAGATGTATGCTACTACGCTCGGTGTGACAGCGAGCCCGCCACTGCTTTTCAGGGCCTGCGGCAGCCGCAGGTCCCCAACACAAGCCCGGGGCTTGATGGTTGAAATGACGCTCGAACAGGCATGCCCGCCAGAATACTGGCGGGCGCAATGTGCGTTCAAAGATTCGATGATTCACTGAATTCTGCAATTCACATTACTTATCGCATTTC
+
IIIIGHIIIIIIIIIHIIIIIIIIIIIIIIIIIIIHIIIIIIIGHIIIIIIIHHHIIIIHIIHEHHIDEHIIIHHIHIHHHIHIIHIIIIIIIIIIHIIIIIIIIIGHHIIHIIIIIIIHIIIHIIIIIIIIIIHHIIIIIIIHIHIIIIIIIIIIHIIIIHHIIIIHIIIHIIIIIIGIIIEHHIIIIIIHIHIIIHIIHIIIIHHHIIIIIIIHHHIIIHIIIIIIIIHHIIIHHIIIIHGIIIHIIHIIIHGIIHHHHIIIHIIIHIIIIIIHIIIIHIIHIIIGIIIIIIHHHDHI
@HISEQ:711:H5NNWBCX2:2:1101:15665:4871:ATCTCGTA
TTAAGTTCAGCGGGTATCCCTACCTGATCCGAGGTCAACCTTAAGAAAGTATGGGGGTTTTGGCAAGTGGACCACCCGGACCTCCAGAGCGAGAAGTATTACTACGCTTGAAGCCAGATGGCACCGCCACTGATTTTAAGGCGCACCAGTACGATGGCACCCAATACCAAGCTGGGCTTGAGGGTTGAAATGACGCTCGAACAGGCATGCCCAGCGGAATACCACTGGGCGCAATGTGCGTTCAAAGATTCGATGATTCACTGAATTCTGCAATTCACATTACTTATCGCATTTC
+
FECHHIH@@1CCHCH?CHHGHIHEHHH?GEGHIIIIIHIGICGHICH?11<<CF@E/FHHHHHFH@HHHFECFEE=H<HHCFF@?CHHHIIHEHCGHGFEHGGFHHDHHHHHGBE<DBFCHHIC?G?HEHIIIEHGIIHIIHHIIH?FHEHHEIGIIIHHHGGHHHHHGIHGIIHIHHCIHH?IHHHGHIGIIIIIIIHEHHHGHHFIGHCHHIHEHHHIIHHHIH<HGHHEIHIHHIHIHEHDIHFH?HHIGIHHGIIHHIIHHHHIIHHHEGHIHIIIIIHHHEIIHIIHIHI
@HISEQ:711:H5NNWBCX2:2:1101:18574:4770:ATCTCGTA
TTAAGTTCAGCGGGTATCCCTACCTGATCCGAGGTCAACCTGAGAAAGATTGAGGGGGGTCGCCGGCGGGCGCCGGCCGGGCCTACGGAGCGGGTGACGAAGCCCCATACGCTCGAGGACCGGACGCGGTGCCGCCGCTGCCTTTCGGGCCCGCCCCCCGGAGCCGGGGGGCGGGGCCCAACACACAAGCCGTGCTTGAGGGCAGCAATGACGCTCGGACAGGCATGCCCCCCGGAATACCAGGGGGCGCAATGTGCGTTCAAAGACTCGATGATTCACTGAATTCTGCAATTCACATTACTTATCGCATTTC
+
IIIIIIIIIIIIIIIIIIIIIIIIIIIIIIIHHIIIIIIIIIIIIIIIGHIIIIIIIIIIIIIIIIIIIHIIIIIIHHIIIIIIIIHIGIIIIIHIIIIHIIHIIIIIIIIIIIIIIIIIIIHHIIGIGIHHIIGIIIHHIIHHIHIIIHIIIHIIIIIIHHIIIIIHHHIIIIHHIHHHHHIIHH@EHHIIIIHIIIIIIIIHIHIIHIIHIIHIIIIIIIHIIIHIIIHDIIIIHHIIHHIHHIHHHFIIIIIIIIIIIIIIIIIIIIIIIIIIHHIIIIHIIHIIIIIIHIIIIIHIIIIIIIIIHIIHI
@HISEQ:711:H5NNWBCX2:2:1101:11026:5065:ATCTCGTA
TTAAGTTCAGCGGGTATTCCTACCTGATCCGAGGTCAACCTTAGAAATTGGGGGGTTTTACGGCAAGAACCCGCCGCACGACCATAGCGATGTATAGTTACTACGCTCGGTGTGACTAGCGAGCCCGCCACTGTTTTTGAGGGACCGCGGGCAGCCGTGGATCCCCAACGCAAGCAAAGCTTGATGGTTGAAATGACGCTCGAACAGGCATGCCCGCCAGAATACTGGCGGGCGCAATGTGCGTTCAAAGATTCGATGATTCACTGAATTCTGCAATTCACATTACTTATCGCATTTC
+
IIIIIHIIIIIIIIIIIIIIIIIIIIIIIHIIIIHHIIIIHHHHIIIIGIIIGHGCHIHIIIIIGHIHHHHIGHIIIHIIGIGIHIIIIIGHIIIIIIIHHHIIIIHHHHHHEHIIIIIHIGHIIIIIIHIHIIHHIIIIHIHHIHHIIIIIIHIIIIHIIHIIIIIIIIIIIIIIIIGIGIIIIIIHIIHHHIIIIIIIIIIHIIIHIIIHIIIHIIHIIIIIIIIIIHIIIIIIIIHHHIHHCIIIIIIIIIGIHIIIIHIIIIGIIIIIIIIIIIIIIIIIIIHIIIIHIIHIII
@HISEQ:711:H5NNWBCX2:2:1101:14940:5049:ATCTCGTA
TTAAGTTCAGCGGGTATCCCTACCTGATCCGAGGTCAAAGACGGTAATGTTGCTTCGTGGACGCGGGCCACGCCCCCCCGCAGACGCAATTGTGCTGCGCGAGAGGAGGCAAGGACCGCTGCCAATGAATTTGGGGCGAGTCCGCGCGCGAAGGCGGGACAGACGCCCAACACCAAGCAGAGCTTGAGGGTGTAGATGACGCTCGAACAGGCATGCCCCATGGAATACCAAGGGGCGCAATGTGCGTTCAAAGATTCGATGATTCACTGAATTCTGCAATTCACACTACTTATCGCATTTC
+
IIIIIIIIIIIIIIIIIIIIIIIIIIIIIIIIIIIIIIIIHGHIGHIIIIIIIIIIIIIIIIIIIHIIEHIIIIIIIIIHIIIGHIIHIHIHIIIIIIIIIIIIIIHIIHIIIIIHHIIHHIIIIHHGHIIIHIHHHIIIIIIIHIIIIIIIIIIIIIIIIIIIIIIIHGHIIIIFIIIIHIIIIIIIHHIIIHHIHIIIIIIIIIHIIIIIIIHIIIIIIIIIGIIIIIIHEIIIIHIIHHHIIHHHIIIIIHHHIIIIIGIIIHIIIIHIIIIIIIIHHIIIIIIIHIHGIIIIIHGHI
@HISEQ:711:H5NNWBCX2:2:1101:16173:5179:ATCTCGTA
TTAAGTTCAGCGGGTCTTCCTACCTGATCCGAGGTCAACCTTGGGTAAATAAGGCTTTTTAACGGCCGGAACCCGCAGCACGCCCTGAGCGAGATGTATTACTACGCTCGGAGTGACTAGCGAGCCCGCCACTGGTTTTCAGGGCCTGCGGCAGCCGCAGGTCCCCAACACAAGCCGGGGGCTTGATGGTTGAAATGACGCTCGAACAGGCATGCCCGCCAGAATACTGGCGGGCGCAATGTGCGTTCAAAGATTCGATGATTCACTGAATTCTACAATTCACATTACTTATCGCATTTC
+
IIHHHHGHIIIIIIIIIIIIHHHHHHHIIHI=DHHHHHIIIIHHIHHIIIIHEHHIIIHIIHIHDHGHHHICHIIGCHIHGHHIHHHHIFHHHHHHHIHIIIIGIIIHHIGCHHIHIIGHHHIIIHEEHHHIHIHHHHEHGHGHHIIIHHHIIIIIHHCHHIGHIIIHIHHHGIHIIGIIHHFIIIHIIIIIIIIIIIIIIIIHIIIHGGIHHHCHIIHEHGIIIIIIIIIHIIIHHIIIIIIIGIIIIIHIHHEHHGIHIIHIIIIIIIIIHIIHHHHHIIIIIGIHIHHIIIHHGHII
@HISEQ:711:H5NNWBCX2:2:1101:16772:5041:ATCTCGTA
TTAAGTTCAGCGGGTATTCCTACCTGATCCGAGGTCAACATTCAGAAGTTGGGGTTTAACGGCGTGGCCGCGACGATTACCAGTAACGCGGGTTTTACTACTACGCTATGGAAGCTCGACGTGACCGCCAATCAATTTGAGGAACGCGAATTAACGCGAGTCCCAACACCAAGCTGTGCTTGAGGGTTGAAATGACGCTCGAACAGGCATGCCCGCCAGAATACTGGCGGGCGCAATGTGCGTTCAAAGATTCGATGATTCACTGAATTCTGCAATTCACATTACTTATCGCATTTT
+
HC@@HCEFFHEHC<</1CHHHHH@CE<1<<1E?F@<1@FCH1C1FCGH11<<?C<<DCCHC//C?/??DCCC/<F/0D0<<1<CGCEH/<?F@=6CG@CGCGGHHH1EEHHED<DGIHIHIHIIHGHDH<F?HGGHIFGHIID@?/ED:B:AGHFHCG<F:/HGGHIECEH?H@/CD8BGCF:BEHE:GFEC<<AGGHH@HHHHHHFGEHHHHHGCEEF@11CHIHF<<CHHIIIHHCHHHHCGHGHHFHHHEEFHIHCHGHFDF1?IHEHGIHFEEHFEFGC<<0HCHEC1CFCGC
@HISEQ:711:H5NNWBCX2:2:1101:17999:5027:ATCTCGTA
TTAAGTTCAGCGGGTATTCCTACCTGATCCGAGGTCAACCTTGAGAAGGGGGGTGTTTAACGGCAAGAACCCGCCGCACGTCCAAAGCGAGATGTTTTACTACGCTCGGTGTGACAGCGAGCCCGCCACTGTTTTTCAGGGCCTGCGGCAGCCGCAGGGCCCCAACACAAGCCTAGGGCTTGATGGTTGAAATGACGCTCGAACAGGCATGCCCGCTAGAATACTGGCGGGCGCAATGTGCGTTCAAAGATTCGATGATTCACTGAATTCTGCAATTCACATTACTTATCGCATTTC
+
IIIIIIIIIIIIIIHIIIIIIIIIIIIIIHIIIIIIIEHIIIIHHHHHIHIIGHHIHHIHIIIIICCHFHIIIIIIIIIIIIIIHIIIIIIHIIGHHIIIIIIIIIIIHIIIHHIEHIHIIIIIIIIIIIIIIHIIIIIHIIIIIIIIIIIIIIIIIIIIHIIIIIHHGIIIIIHHHIIIHIIIIIIIIIIIIIIIIIIIIIIIIIIIIIIHIIIIIIIIIIIIIIIHHIHIHGHHIHDIIIIGGIIHIIIIIIIHHIIIIHIIIIIIIIIHGIIIIIIIIIHIHIIIIIIHIIIII
@HISEQ:711:H5NNWBCX2:2:1101:20370:5055:ATCTCGTA
TTAAGTTCAGCGGGTATTCCTACCTGATCCGAGGTCAACCTTAGAAATTGGGGGGTTTTACGGCAAGAACCCGCCGCACGACCATAGCGATGTATAGTTACTACGCTCGGTGTGACTAGCGAGCCCGCCACTGTTTTTGAGGGACCGCGGGCAGCCGTGGATCCCCAACGCAAGCAAAGCTTGATGGTTGAAATGACGCTCGAACAGGCATGCCCGCCAGAATACTGGCGGGCGCAATGTGCGTTCAAAGATTCGATGATTCACTGAATTCTGCAATTCACATTACTTATCGCATTTC
+
IIIIIIIIIIIIIIIIHIIIIIIIIIIIIIIIIIGHHIIIIIIIIIIIGGHHIIIHHIIIIHIIIIGIHHIIIIIHIIIIHIIIIIIIIHHHIIIIIIIEHIIIHIEHIIIIIIHIIIHICHHIIIIIHIIIIHIIIIHIIIIIIIII?IIHIIHHHHHIHHGIIIIIIIIIIIHIHGHHGIIIIIIIIIIIIHHHHHHIIIIIIIHHIIIIIIIIIIIIIIIIIIHIHEIIIHGHIHECIIIIIIHIGIHIIIIIIIIIIIHIIIIIIIIIIIIIIIIIHHIIIIIIIIIIIIIIII
@HISEQ:711:H5NNWBCX2:2:1101:2469:5409:ATCTCGTA
TTAAGTTCAGCGGGTAGCCCTACCTGATTTCAGATCAAAATTTGAATGAGTTTTCTGTATTATCAAGACTGACAACCTGAAGCAAATGTAAGCCAAAGATTTGACAAATCAATGTCAAAACTATTAGGCCAAACTGCTGTGTTAGGTGACAGTCATGAAATATATTTTAGAAGGGCTGATCATTAAAATCAGCGCATTCCAATTCCACAATTTCACCCAAAGGTTAGTTGTGAGAGTGCTCATGATACTGAAACAGGCATACTCCTCGGAATACCAAGGAGTGCAATGTGCGTTCAAAGATTCGATGATTCACTGAATTCTGCAATTCACATTACGTATCGCATTTC
+
IIIIIHIHIIHIHIIHHIIHIIIIIIIIIIHHIIIIIIIIIIIIHHHIHIIIIIIHIHHIIHIIIEHHFHHIIIIHIIIGIIGIHIIIIHGIIIIHHHIIIIHIIIIIIIIHHIIIIIHGIHHHHIHHIHIIIIIIIIIIHHHGHIHHIIIIHHHHHIIHFHIHIIIIIIFIIHHHIHFHHGHIIHIIIIHHHHIIHHIHHIIIIIIIIIHFIIIHHEHHCHHHHGHHIIIIHGGIHHGIIHIIHIIIIHHEHHHCGHHIHIIIIHHHIIIIIIIIIIIHIIHHIHGIHIIHHFIIIIHGIHIHIIIIIIIIIIHIIIIIIIIIIIIIIIIIHIIIIIHIIIHHHII
@HISEQ:711:H5NNWBCX2:2:1101:12605:5364:ATCTCGTA
TTAAGTTCAGCGGGTATTCCTACCTGATCCGAGGTCAACATTTCAGAAGTTTGGGGTGTTTAACGGCTGTGGACGCGCCGCGCTCCCGATGCGAGTGTGCAAACTACTGCGCAGGAGAGGCTGCGGCGAGACCGCCACTGTATTTCGGGGCCGGCCCCGTAAAGGGCCGATCCCGAACGCCGACCCCCCGGAGGGGTTCGAGGGTTGAAATGACGCTCGGACAGGCATGCCCGCCAGAATACTGGCGGGCGCAATGTGCGTTCAAAGATTCGATGATTCACTGAATTCTGCAATTCACATTACTTATCGCATTTC
+
IIIIGHHIIIIIIIIIIIIIIIIIIIIIIIIIIIHIIIIIIIIIIGIIIHHGHHIIIIIIIIIIIHIIIIHHIHEHHGIIIIIIIIIIGIHIIHIHIIIIIIHIGIIIFHIIIIGHHHIIIIIIIHGHHHHHHIIIHIIIIHIHIIEHHHHHGIIGIIHHHHIHIHIIHHHIHI.HEHHHHIDHGIIIIIIIIIIIIGHIHGIIIHHHHIHIIIIIIIIIHHEHHIIIIIIIIIHHIIIIIIHIIHEIIIIIHGCHHIIIIIIHIHIIIHHHGIIIGIIIHIIIHIIIIIIIIGIHIIHHHHIIIIIIGIIIIII
@HISEQ:711:H5NNWBCX2:2:1101:14837:5263:ATCTCGTA
TTAAGTTCAGCGGGTAGTCTTGCCTGAGCTCAGGTCGAATGTAAGAGTTCGGGGCGTGAGCCACCGATTCCTGCCGGCTTTACAGCACAGGTTCCTGGGGGTGACAGCGGTATGCAGCGTGAGCTACCTACCAAGCTGGCGCCCTTTCAGCGGGACCATGCTCAAGCCTCTGTTCTTCAGCCGACCCTGTTCTCTCGAGGAGCACAGAGACGGCCAGATCCGTCTTTCCTCTTCCACAAGGGAAGAGGTTGACGAGGGGGTGGGCCAACGCTGAGCCAGACATGCTCTTGACCGAGGTCTCGAGCGCAATATGCGTTCAAAGATTCGATGATTCACGGAATTCTGCAATTCACACTACGTATCGCATTTC
+
HIIIIHIIIIHHHHHHIIIGHIIGGIHIIIIIIIHGHHIIIIIIIIGHIIIIGHHHHGHHFHHIIIHIGHHHIHIIIIHIIIIIHIIIIIGCFHHHIHIHIHIIHIHHGIHHHHIIIIIHIG=FHHHIIIIIIHEHIIHGHIIIIIIIIIIIIIIIIIHHIGIIHHHHIHIIIIIIIIIHIII?IIHIGHIIIIIIIIHIIHIIHIIIIIIIIIIHIIIIIIIIIIHIHEHHEIHHHHIIIIIHIIIHIIIHIIIIIIHIIIIIIHIIHIIIIIIIIIHHHGIIIHIIIHHGHHGIIHIIHHIGIIIHGIIIIIGIHIIIIHHHIIIIIIIHGIIIIIIIIIIIIIIIIIIIIIIIIIIIIIIIIIIIII
@HISEQ:711:H5NNWBCX2:2:1101:17400:5460:ATCTCGTA
TTAAGTTCAGCGGGTATTCCTACCTGATCCGAGGTCAACCTTAGAAATTGGGGGGTTTTACGGCAAGAACCCGCCGCACGACCATAGCGATGTATAGTTACTACGCTCGGTGTGACTAGCGAGCCCGCCACTGTTTTTGAGGGACCGCGGGCAGCCGTGGATCCCCAACGCAAGCAAAGCTTGATGGTTGAAATGACGCTCGAACAGGCATGCCCGCCAGAATACTGGCGGGCGCAATGTGCGTTCAAAGATTCGATGATTCACTGAATTCTGCAATTCACATTACTTATCGCATTTC
+
IIIIIIIIIIIIGIIHIIIIIIIIIIIIHIIGIGGHHIIIIIIIHIHIIIIHIIIHIIHIIHIIIIIIGHIIIIIIIIIIIIHIIIIGIHIIIII?@HHIHHHIHHGIIIIIIIIIIIIIHHHIIIIIIIIIHHHHHEIHHHHHHIIIIIIIIIIIIIIIIIIHIIHIIIIHHIIHHHHHHGIIHHIHHIHHIHIIIIIIHHHHIEHHHIIIIIIIIIHIIHHHGHIIHFHIIHHIIHHHHGIGIIIHIIHIGHHHHIHFHFHIHIIIIGIIIIIIIIIIIIIIIIIIIHDHFEDHII
@HISEQ:711:H5NNWBCX2:2:1101:18779:5347:ATCTCGTA
TTAAGTTCAGCGGGTATTCCTACCTGATCCGAGGTCAACCTTAGAAATTGGTTAAAAAAGACCGGGTCAAAAGGTTTTACTAAAATGCGTGCTAGTGAAAGCTCGTTGCATCTAGGGTCCAATTGACGCCGTCATTATCTTTGGGGCCTGTCTTTTACCGACAAGAGGTCCAACAGCAAGCCGGGCTTGATTAGTGATAATGACGCTCGAACAGGCATCCCCTTCAGAATACTAAAGGGCGAAATGTGCTTTAAAAGATTCGATGACTCACTAAATTCTGAAATCCGCATTACTTATCGCATTTC
+
IIIIIIIIIIIIIIIIIIIIIIIIIIIIIIIIIIIIIHIIIIIIIIIIIIFHHIIIIIIIIIIIIIIIIIIIIIIIIHIIIHIIIIHIIHIGIIIIIIIIIIIIIIIIIHHIIIHHHIIIIGHHGHHHII/CEHIIIIIIHIHIIIIIHIIIIIGIIIHFHIIGIIIIIIIGGHIIIIIHHHIIHIIHCFHIIGHIIIIGIIHIIGHHIIGEHEHHI</E<1C1<<1D<1111G</<E<D11<@<1C<<1<11GC<01<<11<111<1<1111<1C<11<1D<</<<11<111D010<111C<//
@HISEQ:711:H5NNWBCX2:2:1101:4022:5538:ATCTCGTA
TTAAGTTCAGCGGGTAGTCTTGCCTGAGCTCAGGTCGAATGTAAGAGTTCGGGGCGTGAGCCACCGATTCCTGCCGGCTTTACAGCACAGGTTCCTGGGGGTGACAGCGGTATGCAGCGTGAGCTACCTACCAAGCTGGCGCCCTTTCAGCGGGACCATGCTCAAGCCTCTGTTCTTCAGCCGACCCTGTTCTCTCGAGGAGCACAGAGACGGCCAGATCCGTCTTTCCTCTTCCACAAGGGAAGAGGTTGACGAGGGGGTGGGCCAACGCTGAGCCAGACATGCTCTTGACCGAGGTCTCGAGCGCAATATGCGTTCAAAGATTCGATGATTCACGGAATTCTGCAATTCACACTACGTATCGCATTTC
+
IIIIIFFHHIIIIIIHIIIIIIIIIIIIIIIIIIIIIEHIIIIIIIIEHIIEHIIHIIEHHIIIIIIIIIIIIIHHIIIFHGHHHIHGHHIIIIHHCDEHIIHIIHIIIIIIIHIIIIIIIIIIIIIIIIIGEHIIIIIIIHHEHIHIIHHHIGIHIIIIHHIIIIIIIIIIIHHHHHHIIHIIIIHIIGIIGHFHIIHHEF;HFHHGHHGHHIHIHGEEHEFIIHHIHIGIHFHIIIHIHIIIIIIFDIHHHIIIIHHE=HHHIHIIIIIIIIIGIIIIHHHIGIIIIHIIHHIHIHHDHGHIGIIIHIIHIIIIIIIIIHHIIIIIIIIIIIIIIIHIIHIIIIIIIHHHIIIHFIIIIIIIIIHIHH
@HISEQ:711:H5NNWBCX2:2:1101:4871:5551:ATCTCGTA
TTAAGTTCAGCGGGTATTCCTACCTGATCCGAGGTCAACCTTGAGAAGGGGGGTGTTTAACGGCAAGAACCCGCCGCACGTCCAAAGCGAGATGTTTTACTACGCTCGGTGTGACAGCGAGCCCGCCACTGTTTTTCAGGGCCTGCGGCAGCCGCAGGGCCCCAACACAAGCCTAGGGCTTGATGGTTGAAATGACGCTCGAACAGGCATGCCCGCCAGAATACTGGCGGGCGCAATGTGCGTTCAAAGATTCGATGATTCACTGAATTCTGCAATTCACATTACTTATCGCATTTC
+
IIHIHIIIIIIIIIIIIIIGIHHIII?GHHIHIIIEHGIIGIHGHHIIIIIHHIIIIIIIIIIIIIIHGHHIHIIIIIHHIIIIIIIIIGIHIIIIIIIFHIIIIIHIHIIIIIIHHHGHIIIIIIIIIIHHHIIIIIIIIIIIIIIGHIHIHHIIHHIHHDHIHIIIIIHIIIHHHHHIIIHIIIIIGIHIIIIIIIIIIIIIHIIIIIIHIHIIIIIHGIHIIHIHEHIIHIIIHHHIIIIIIIIIHIHHIIIIHIHIIIHIHHHIIIIIIIIHHIIIIIHIIHHIHIIIIIIHH
@HISEQ:711:H5NNWBCX2:2:1101:5627:5623:ATCTCGTA
TTAAGTTCAGCGGGTGTTCTTGCCTGAGCTCAGGTCGAGAAAATAAGGTTAATATTCCTGCTTGAGGGTCGATACAAAGTCCAAGCCAACAACTAGAATTAGCGAGCGTGAGCTGCCTACCCAGTTGCGGCCCATAAGGGTCCTTGCATTAACCTCTATACTTCAGCTGACCCATCACGCTTTAATGAATTGCGTTAACAACTCGCGCATTGGGACAGCCAGATCCACTCTTACTAAACCACAAGGGTTGTTTGGAGTGATATTAACCCGACGCTGAGGCAGACATGCTCTCGGCCGAAGCCTTGAGCGCAATATGCGTTCAAAGATTTGATGGTTCACGGAATTCTGCAATTCACACTACGTATCGCATTTC
+
IIIIIGHHIIIGHIIIIHIIHHIIIIIIIIIIGHHHIHIIIIIIIIGHEHIIIIGIHIIIIIIHHIIIHEHGIIIIHHHHHIIIIIIIIIIIIIIIHHIIIIGIIHIIIIIIHIIIHIIIIIIIIIGIIIIIIIGIIIIIGHHHHHIEHIGHIIIIHIIIHIIIGGHIIIHIHIIIEHHHHIHIHIHHIIHIHHHHIIHIGIHDHIIIIIIHFHGIIHHCHHHHHG?IHHHIHHIHIHHHHHHEIHHIHIHIIIIIHGHIHIIHIHIGIIHIIIIIHHIIIHHHEIIIHHGIIIIIIIHIIIHHGIIHIIIIIIHIGIIHHIIIIIIIIIIIIIIIIIIHGIIIHIIIIIIIHIHHIIHDHIHHHCGHEHHII
@HISEQ:711:H5NNWBCX2:2:1101:5820:5623:ATCTCGTA
TTAAGTTCAGCGGGTATCCCTACCTGATCCGAGGTCAAGAGTGTAAAAAGTACTTTTTGGACGTCGTCGTTATGAGTGCAAAGCGCGAGATGTACTGCGCTCCGAAATCAATACGCCGGCTGCCAATTGTTTTAAGGCGAGTCTACACGCAAAGGCGAGACAAACACCCAACACCAAGCAGAGCTTGAAGGTACAAATGACGCTCGAACAGGCATGCCCCATGGAATACCAAGGGGCGCAATGTGCGTTCAAAGATTCGATGATTCACTGAATTCTGCAATTCACACTACTTATCGCATTTC
+
IIIHIIIIIIIIIIIIIIIIIIIIIIHIIIIHHHGHIIIIIIIIGHIIIIIIIIIIIIIIIIIIIIIICEHGHIIIIIIIIIIIIIIIIIIIIIIIIIIHIIIIIIHIIIIIIIIIIIIIIIHIIIIIIIIIIIIHIGIIIIIIHHIIIHHIHIIIIIIIHIIIIHIHIEHIIIIHIIIIIGHHGHIHEHHGHHIHHHHCFHHHIIIIIIIIIIIIIIHHHIIHIIIHGIIHHFGIIHHIIHDHIIIIGIHIIIIIHIHIIIIIIHIHIIHIIHHIHHIIIIIIHHEIHHHHHDIGIHHHGI
@HISEQ:711:H5NNWBCX2:2:1101:7806:5698:ATCTCGTA
TTAAGTTCAGCGGGTATCCCTACCTGATCCGAGGTCAACCTGAGAAAGATTGAGGGGGGTCGCCGGCGGGCGCCGGCCGGGCCTACGGAGCGGGTGACGAAGCCCCATACACTCGAGGACCGGACGCGGTGCCGCCGCTGCCTTTCGGGCCCGCCCCCCGGAGCCGGGGGGCGGGGCCCAACACACAAGCCGTGCTTGAGGGCAGCAATGACGCTCGGACAGGCATGCCCCCCGGAATACCAGGGGGCGCAATGTGCGTTCAAAGACTCGATGATTCACTGAATTCTGCAATTCACATTACTTATCGCATTTC
+
IIIIIHIIHIHIGHIIIIIIIIIIIIIIHGIIIGIEHHIIIIHIIHIIIHIIIIHIGHHIIHIIIIIIIHIIIIHHHIIIIIIIHHIIIIHIIIHHIHHIIIGIIIIIII1HHIIIIIIIIIIIIGHHIIIGIGHHGGIIIIIIHIDHHHHIIIIHIIIIHHHHHIIIIHHHIIHEHIIIHFHIIHEHHEHHHIIIGIHIIIIIIIHIHHFHIIIHIIIIIIIHGIIIGIIIIIHIIIIIIIHIHHGIHHIIIIIIIIIHHIHHHHHHIIIIIIIIIHIIIIIIIHIIIGIIIIIIIIIIIIIHHIIHIIIII
@HISEQ:711:H5NNWBCX2:2:1101:7878:5750:ATCTCGTA
TTAAGTTCAGCGGGTATCCCTACCTGATCCGAGGTCAACCTGTAAAAGATTGGGGGTTGCTGGCCAGTGCCGCCCGGGACCCTGTAGCGAGAAGATTTACTACGCTCAGAGCCCGGCCGTACCGCCACTGATTTTGAGGCCCGCCCAGAGGCGGTGCCCAAGACCCCGCGAGCGGGATTGGTCATAATGACGCTCGAACAGGCATGCCCCGCGGAATACCACGGGGCGCAATGTGCGTTCAAAGATTCGATGATTCACTGAATTCTGCAATTCACATTACTTATCGCATTTC
+
IIIIIIIHHHHIIIIIIHIIIIIIIIIIIIIIHIIIIIIIIIIIIIIIIGIIIIHIIIIIIHHIIIIIHHIIIIHIIIIIGIHIIIIIIIIIIHIIHHIIIIHIIIIIIHIIIIIIIIIIIIIIIIHHIIIIIIIIHIIIIIIIIIIIHIHIIHHHHIIIIIIIGIIIIIIHHIIIIIIIIIIIGIIIIIIIIIIIIIIIIIIIIIIIIHHFHIIIIHHHGDF?HIIIHIIHEEIIIIIIIIHIIIIIIIIIIIIHHIIIIIHIIIIIIIIIHIHIIIIIIIIHIIIIIIII
@HISEQ:711:H5NNWBCX2:2:1101:9796:5743:ATCTCGTA
TTAAGTTCAGCGGGTATCCCTACCTGATCCGAGGTCAACCTGAGAAAGATTGAGGGGGGTCGCCGGCGGGCGCCGGCCGGGCCTACGGAGCGGGTGACGAAGCCCCATACGCTCGAGGACCGGACGCGGTGCCGCCGCTGCCTTTCGGGCCCGCCCCCCGGAGCCGGGGGGCGGGGCCCAACACACAAGCCGTGCTTGAGGGCAGCAATGACGCTCGGACAGGCATGCCCCCCGGAATACCAGGGGGCGCAATGTGCGTTCAAAGACTCGATGATTCACTGAATTCTGCAATTCACATTACTTATCGCATTTC
+
IIIIIHHIIIIIIIIIIIIIIIIIIHIIIIIIIIIIIIIIIIIHHHIIFHIIIIIIIIIIHIIIHHHIHHIGIIHIIIIIIIIIIIIIIIIIIIIHHIIHIIIIHIIIHIHGIHIIIIIIIHIIIHHHIHIIHIHIIHHIGIGIIIHH?DHIHIIIIIIHH-?HHIHGHGDDHDEHDIHGIIGEFE=HHGHHHGHCHHHHIIIIH=0F@HEHHHCHHDDHGGHHHHE<HHDHFHHEF@GC?<DC<@HEF@HIHHECEIIIHHGG?GIIHHCHEHIHHEGD1F1GIIIHHEHGHIIIIIHIIHH?HHEEHIHHH
@HISEQ:711:H5NNWBCX2:2:1101:10536:5555:ATCTCGTA
TTAAGTTCAGCGGGTATTCCTACCTGATCCGAGGTCAACCATTAAAAAAGTGCCCCCCGAGAGGGTGCGGTTTATGGCTGTCGTCTGGCCGGCTTGCAGAAGCGAGATAAAAAATTACTACGCTCAGAGCACGAACAGACTCCGCCACTGGTTTTGAGGAGCTGCGTATTAGGCAGTCTCCCAACACTAAGCTAGGCTTAAGGGTTGAAATGACGCTCGAACAGGCATGCCCACTAGAATACTAATGGGCGCAATGTGCGTTCAAAGATTCGATGATTCACTGAATTCTGCAATTCACATTACTTATCGCATTTC
+
IIIIIIGIHIIIIIIIHHFIHHIIIHHIHHHIIIIHHHHEHIHHIIIIIIIIIEHHHIIDHCHHHGHICHGCHIHIIIIHIIHHHIIIHGIIIIHHHGHIIIGHIIIGHHHHIFHHHEHIHF<GHIIIIHHHHII?DFHHHIGHHHIEHHHHHIIIHHHIIIHHICHHIHIIIHIIHHHGIIHIIIIIHIHIIHIHIIHIIHGEIHIIHHFHEHHHIEEIIIHHH?IIHIHIIIIIHEIIIIHIHHHIHHIIIIHHCHIIHHIHIHEHHEHGGHHHEIIIIIIIIIHHIIHIIIHHIIIHIIIHIHHFIIIHIII
@HISEQ:711:H5NNWBCX2:2:1101:15256:5620:ATCTCGTA
TTAAGTTCAGCGGGTATTCCTACCTGATTCGAGGTCAACTTCAGAAGAGTTGGGTGTTTTACGGCGTGGCCGCGCCGCTCTCCAGTCGCGAGGTGTTAGCTACTACGCGATGGAAGCTGCGGCGGGACCGCCACTGTATTTGGGGGACGGCGTGTGCCCACGGGGGGCTCCGCCGATCCCCAACGCCAGGCCCGGGGGCCTGAGGGTTGTAATGACGCTCGAACAGGCATGCCCGCCAGAATACTGGCGGGCGCAATGTGCGTTCAAAGATTCGATGATTCACTGAATTCTGCAATTCACATTACTTATCGCATTTC
+
IIIIIIIIHHIIIIIIIIIIIIIIIIIGIIIIIHIIIIIIIIIIIIIIIDGHIIHHIIIIIIIIIHIIHHHHIIIIIIHIIIIIIIIIIIGIIIIIGIIIIIIIIIIIIHIIIIIIIIIIIIIIHIHHHIIIIIIHIIIHHIIHHIHHHIIIHIIIHHHIIIIIIIIHIIIIIIIHHHHHIHIIIHIIIIHIIIIHHIHHIIIIIIIIHHHIIIIHHIIIHFIIIIIIIIHIIIIIIIIIIIIIIIHDEIIIIHIIIIIIIIIIGIIIIIIIIIIIIHHIIIIIIIIIIIIIIIIIIIIIIIIIIIIIIIIGIIIII
@HISEQ:711:H5NNWBCX2:2:1101:15490:5625:ATCTCGTA
TTAAGTTCAGCGGGTATTCCTACCTGATCCGAGGTCAACCTTAGAAATTGGGGGGTTTTACGGCAAGAACCCGCCGCACGACCATAGCGATGTATAGTTACTACGCTCGGTGTGACTAGCGAGCCCGCCACTGTTTTTGAGGGACCGCGGGCAGCCGTGGATCCCCAACGCAAGCAAAGCTTGATGGTTGAAATGACGCTCGAACAGGCATGCCCGCCAGAATACTGGCGGGCGCAATGTGCGTTCAAAGATTCGATGATTCACTGAATTCTGCAATTCACATTACTTATCGCATTTC
+
IIHHIIIIIIIIIIIHHIIIIIIIIIIIIIIIHHHHHFHIIIHIIIIIIIIIGIIIIIIIIIIIIIIIGHIIIHHIIIIIIIIIIIHIIHHIIIIIIIIIIIIIIIHIIIHIIIIIIIHIIIIIIIIIHHIIHIIIIIIGIIIIIIIIIHIIIIIIIHHHHIIIIIIIIHGIIIIHIIIIIIIIIIIHIHHHIIIIIIIIIIIHIIIIIIIIIIIIIHIIIIHIIIIIHFIIHHFHHHFDIHIIIIHIIIHIHIIIIIIIIIIIIHHIIIIIIIGIIIIIIHIIIIIIIIIHIIIIII
@HISEQ:711:H5NNWBCX2:2:1101:17160:5690:ATCTCGTA
TTAAGTTCAGCGGGTATTCCTACCTGATCCGAGGTCAACCTTAGAAATTGGGGGGTTTTACGGCAAGAACCCGCCGCACGACCATAGCGATGTATAGTTACTACGCTCGGTGTGACTAGCGAGCCCGCCACTGTTTTTGAGGGACCGCGGGCAGCCGTGGATCCCCAACGCAAGCAAAGCTTGATGGTTGAAATGACGCTCGAACAGGCATGCCCGCCAGAATACTGGCGGGCGCAATGTGCGTTCAAAGATTCGATGATTCACTGAATTCTGCAATTCACATTACTTATCGCATTTC
+
IIIIIHIIIIHIIIIIIIIIIIIIEEHIIHIHHIHHHHHHGEHIIIIIHIIEHHGCEHHIIIIGHIIIC@EDHGDHHGHHGHGDHIHIHFEG@DHHGHIHFHHIIG@HHHIIIGHIICHIDHHIHDEHHHHHHH@HFHIGH7DEC=EHHHHHHFGHHBIHDEGHCHHEHIIIDHHHHEHIHEIECIGIHHHHFGHEHIFEHHHIIHIHHIIHEHHHGHHHEEEIIHGIHC=HHH@HFHHHHHF1?IIHHGC@@GGF<CCCHHIIIIHEIGHHIIIHFEHIIGHIIHCHHCIIHHCDDH
@HISEQ:711:H5NNWBCX2:2:1101:5183:5977:ATCTCGTA
TTAAGTTCAGCGGGTATCCCTACCTGATCCGAGGTCAAAAGTTGAAAAAAAGGCTTAATGGATGCTAGACCTTTGCTGATAGAGAGTGCGACTTGTGCTGCGCTCCGAAACCAGTAGGCCGGCTGCCAATTACTTTAAGGCGAGTCTCCAGCAAAGCTAGAGACAAGACGCCCAACACCAAGCAAAGCTTGAGGGTACAAATGACGCTCGAACAGGCATGCCCTTTGGAATACCAAAGGGCGCAATGTGCGTTCAAAGATTCGATGATTCACTGAATTCTGCAATTCACACTACTTATCGCATTTC
+
HHEGHFFH11C<EC?HIGHIHHHF?11C?CE<CE<1<DEEG1CFCHGE?ECCH?<1CE??FEHEC?CFHGHGEHGIHEHEHIICE=1@DFEHCGFHHHEHHHCHHIIIIH@@FHHHHHHHDHIDHHIHHIIHHHHEHHFCHHHHGHGHIHHHIIIIHIIIHHHHHIHIIHHHIHHG?EHEHIHIHHHH@IIIHHHGGHFHEFHHIHHEHEHIIIHHIHHHHHIHHIHGIIIIIHIHHCHHEEHIHHHHGIIHHHIIIIHIHIIIIIHHGIIIHIIIIIIHIIIHIIIIIIHHIHHIIIIHHEHHHI
@HISEQ:711:H5NNWBCX2:2:1101:9457:5905:ATCTCGTA
TTAAGTTCAGCGGGTAGTCTTGCCTGAGCTCAGGTCGAATGTAAGAGTTCGGGGCGTGAGCCACCGATTCCTGCCGGCTTCACAGCACAGGTTCCTGGGGGTGACAGCGGCATGCAGCGTGAGCTACCTACCAAGCTGGCGCCCTTTCAGCGGGACCATGCTCAAGCCTCTGTTCTTCAGCCGACCCTGTTCTCTCGAGGAGCACAGAGACGGCCAGATCCGTCTTTCCTCTTCCACAAGGGAAGAGGTTGACGAGGGGGTGGGCCGACGCTGAGCCAGACATGCTCTTGACCGAGGTCTCGACCGCAATATGCGTTCAAAGATTCGATGATTCACGGAATTCTGCAATTCACACTACGTATCGCATTTC
+
IHIIIHHIIIIIIIIIIIIIIIIIIIIIIIIIIIHIIHIIIIIIIIIIIIIHIIIIIIGIIIIHIIIIHIIIIIIIIHHIHIIIIHIIIIIHIIIIIIIIIIIIIIIIIIIIIIGHIIIIIHCHIIIIIGHHHIIIIIIGIIIIIIIIIHIIGIIIHHIHIIIIIIGIIIHHFHIHIIIIHIIIIHIIFGHHIIIHHHHHHHHIHHIIIHIIHHHIIHIIIHHHIIIHHHIIHGIHIIHIHHIIIHEGIIIHIIIHIGIIIHIIHHIHHIIIIIIIGIHIIIIHFFFIIIHGIIIIIGIIHCHHHIIIIIIHHHIIIIHIIIIGIIIIIHHIIIIIIIIHHIIHHEIHGIHIHHEG@HGIIIIGGGHIGI
@HISEQ:711:H5NNWBCX2:2:1101:11407:5807:ATCTCGTA
TTAAACTCAGCGGGTAGTCCCGCCTGACCTGGGGTCGCGGTCGAAGCGTCATCAGAAGACAACGCGTTGGGTCAATAAGCAACCTTTTGATGAGACACGCAACAGATTTCATGGTTTTGTCACCAATAGTCTTGCGCCCGTCAATAGGTGCCTTTATTTTGGCCAACCGCTCGGTAAAAACGGGAGGCCAATATCCGCTCCCGTCCAAAGCATCTCAAAGGAAATGTTGGGGGAGCGACGCGATGCGTGACGCCCAGGCAGACGTGCCCTCAGCCGAATGGCTTCGGGCGCAACTTGCGTTCAAAAACTCGATGGTTCACGGGATTCTGCAATTCACACCAAGTATCGCATTTT
+
IIIIIIIIIIIIIIIHHIIIIIIHIIIIIIIIHIHHIIIIIIIIIIHIHIIIIIIIIIIIIIIIIIHHCHIHIIIIIIIIIIIIIIIIIIIIIIIIIIHIIIIIIICFHHHIIHIIIIHIHHIIIIIIIIIIHGHHIIIIFHHIHIIHHIIIIIIIIIIIIHIHIIIIIIIIIIIIIHIIIIIIIIHHHIHHIIIIIHHIHIIIIIIHHGHHHIIHIHIIIHIHIIIIIHFHIHIIHIIIIIIIIIIIIIIHIHIIIIGIIIIIIIIIIIIIIIIIIIIIIIIIIHIIIIIIIIIIIIIIIIIIIHHIIIIIIIIIIIIIIIIIIIIIIIIIIIHHHGIIIHIIIIIIIIHIHI
@HISEQ:711:H5NNWBCX2:2:1101:2347:6081:ATCTCGTA
TTAAGTTCAGCGGGTATCCCTACCTGATCCGAGGTCAACCTGAGAAAGATTGAGGGGGGTCGCCGGCGGGCGCCGGCCGGGCCTACGGAGCGGGTGACGAAGCCCCATACGCTCGAGGACCGGACGCGGTGCCGCCGCTGCCTTTCGGGCCCGCCCCCCGGAGCCGGGGGGCGGGGCCCAACACACAAGCCGTGCTTGAGGGCAGCAATGACGCTCGGACAGGCATGCCCCCCGGAATACCAGGGGGCGCAATGTGCGTTCAAAGACTCGATGATTCACTGAATTCTGCAATTCACATTACTTATCGCATTTC
+
HIHHIHIHFGIIIIIIIIHIIIIHIHIHHIIIIIHHHIIIHHHIGFEIIIHI@HHIICHHIIIGHDCHIHGHIIIHIIIHHHHGIIIIIHIIIIEHHEEHHHEHHHGHHIIIHIIIGICHIIHGIIIHIDHDEHIIIIIHHGHHIHHHHHHHIIIIIHHHHHHHHHHEHHHHHIIHHDIIHHHH@?.?GIHHEHEHGIIIHII@ED@HGHCGHHHIHHHCHGHHHDCGHHGHHGIIIHIGHDDCE@HHIHIIIHHHHHFIIIIHG@HGIIIHIIIHHHIHFIIIIHIHIHHIIIIIIFHHIIIHIHIGIIHDI
@HISEQ:711:H5NNWBCX2:2:1101:4119:6146:ATCTCGTA
TTAAGTTCAGCGGGTATCCCTACCTGATCCGAGGTCAACCTTAAGAAAGTATGGGGGTTTTGGCAAGTGGACCACCCGGACCTCCAGAGCGAGAAGTATTACTACGCTTGAAGCCAGATGGCACCGCCACTGATTTTAAGGCGCACCAGTACGATGGCACCCAATACCAAGCTGGGCTTGAGGGTTGAAATGACGCTCGAACAGGCATGCCCAGCGGAATACCACTGGGCGCAATGTGCGTTCAAAGATTCGATGATTCACTGAATTCTGCAATTCACATTACTTATCGCATTTC
+
IIIIHIIHHIIIIIIIIIIIIIIHIIIIHIIIIIIIIIIHHHIIIIIIIHIIIIIIIIIIIIIIIIIIHIIIIIIIIIIIIIIIIIIIIIIIIIIHIIIIIIIIIHIIIIIIIIIIIIIIIIIIIIIIIIIIIIIIIIIIIIIIIIIIIIIIIIIIIIHIIIIIIIIIIIIIIIIIIIIIIIIIIIIHIIIIIIIIIIIIIIHIIIIIIIHHIIIIIIIIIIIIIHIIIIIGIIIIIIIIIIIIIIIIIIIIIHIGIHIIIIIHIIHIIIIIIIHIIIIIIIIIIIHIIIIIIII
@HISEQ:711:H5NNWBCX2:2:1101:8441:6108:ATCTCGTA
TTAAGTTCAGCGGGTAGTCTTGTCTGATTTGAGATCAAAGTCTTGGTTAAAGAACCGTGTTTATATTAGTTGGAATCTTCAAGTTATGCTGTAAAATTAACTAAACCCATTATCAGCAGTCAAAAGGTCAAGAATTGCTTCTTTGCCATTGGTCATGCCTTCTAGGTGTTAAGCGCTAAAATTTAGCAAAGTCTAAAGGTCAAATTTAGATTAAAGGTCTTTTTTTGAATTGCTTCAAAAAAGAGTCCCAAGTCCACTCTTGCATTTTTAATAAAAAAAATACAGAGTGAGAGGTTAAACTGATTCTCAAACAGACATGCTCTCGGGAGTACCCGGGAGCGCAATGTGCGTTCAAAGATTTAATGATTCACGGAATTCTGCAATTCACATTACTTATCGCATTTC
+
IHHGHIIHEHGHHIHIIIIIIHHFHHGFHIHHHGHEHHIIHHHIIGGHHFHEGFHEHHHD?GHGIIFCDGHHHGHIIHHHIHIIHIIIIGHHHHHHHHIHIIIGHHHHDHHHHHHIGIHHHIGICHIIIIIIIIHHHIIIIIIGCC<FHIHIIIHIHICHHEHHIIEHHHHIICDHHHHHHIIIIICHHIIEEHGHHHHFHIIHHIHGHIIHHII.G@@><BF6.CCGHF?GHHIIIIHGGGFIHEEIHHHGHHHHHFHE..HHEHHD/HFGHDHHHIIHEHHHHGHHHHHHHIIIIHHHHHHECIHIIHFIIIIIIHIHHEHF1@HHHDHIIIIIHIIIHIHIHIIIHIHHIIIIIIIIIIIIIIGHIHIHIIIIHHHHHGHIIIIIIIIIHHDHEHHIIHIII
@HISEQ:711:H5NNWBCX2:2:1101:13521:6009:ATCTCGTA
TTAAGTTCAGCGGGTATCCCTACCTGATCCGAGGTCAACCTGAGAAAGATTGAGGGGGGTCGCCGGCGGGCGCCGGCCGGGCCTACGGAGCGGGTGACGAAGCCCCATACGCTCGAGGACCGGACGCGGTGCCGCCGCTGCCTTTCGGGCCCGCCCCCCGGAGCCGGGGGGCGGGGCCCAACACACAAGCCGTGCTTGAGGGCAGCAATGACGCTCGGACAGGCATGCCCCCCGGAATACCAGGGGGCGCAATGTGCGTTCAAAGACTCGATGATTCACTGAATTCTGCAATTCACATTACTTATCGCATTTC
+
IIHIIIIIIIIIIIIIIIIIHIIHIIIIIIIFIIIIIIIIIHHIHHHHGHIHHIIIIIIIIHIIIIIIIIIIIIIIIIIIIIIIIIIIIIIIIIIIIIIIHIIIIIIIIIIIIIIIIIIIIIIIIIIIIIIIIIIIIHHIIIGIIIIHHIHIIIIIHIIIHGIHIIIHIIIHIIHIHHHHHCHHEHGHIIIIIIIIIIHIHIIHHHIHIIIIHHHIIGIIIHIHHIIIIIIIHHGHHIIIHIHHHIIHHIIIIIIIHIIIIIIIHFHIIIIIIIHHHIIIHIIIIIIIIIIIHHIIIIIIHGIHIIIIIIIII
@HISEQ:711:H5NNWBCX2:2:1101:15781:6241:ATCTCGTA
TTAAGTTCAGCGGGTCTTCCTACCTGATCCGAGGTCAACCTTGGGTTAAAAGGTGGTTTAACGGCCGGAACCCGCAGCACGCCCAGAGCGAGATGTATGCTTCTACGCTCGGTGTGACAGCGAGCCCGCCACTGCTTTTCAGGGCCTGCGGCAGCCGCAGGTCCCCAACACAAGCCCGGGGCTTGATGGTTGAAATGACGCTCGAACAGGCATGCCCGCCAGAATACTGGCGGGCGCAATGTGCGTTCAAAGATTCGATGATTCACTGAATTCTGCAATTCACATTACTTATCGCATTTC
+
IHIIHHHIIIIIIIHIIIIIIIGHIHHIIIIGHIIIIIIIIIIGHIHHHHIHDDEHHHHIIIIIHHHCEHIIHHIIIIIIIIIIIGHIIIIIIHIIIIIIIIIIIIGHHIIIIIIHIHIIIIIIIIIHGIIIIIIGIIIHHIIIHHIHHIHIIIIIIIIIHHHHIIIHIHIIIIIIIIHIIHIIIHHIHHIIHIHHHIHIIIIIHHIIIIIIIHIIIHIIIHIHIHIIHHECHEHHEIIIHHHHHIHHHHHIIIHHHHIHCIIHGGIHFIIIIIIHHIGIIIIIIIIIIIHHHIIHHIIH
@HISEQ:711:H5NNWBCX2:2:1101:17813:6187:ATCTCGTA
TTAAGTTCAGCGGGTATCCCTACCTGATCCGAGGTCAACCTGAGAAAGATTGAGGGGGGTCGCCGGCGGGCGCCGGCCGGGCCTACGGAGCGGGTGACGAAGCCCCATACGCTCGAGGACCGGACGCGGTGCCGCCGCTGCCTTTCGGGCCCGCCCCCCGGAGCCGGGGGGCGGGGCCCAACACACAAGCCGTGCTTGAGGGCAGCAATGACGCTCGGACAGGCATGCCCCCCGGAATACCAGGGGGCGCAATGTGCGTTCAAAGACTCGATGATTCACTGAATTCTGCAATTCACATTACTTATCGCATTTC
+
IIEGCHHIEHHHHHC?HHHIIIIIHHEHIFHE/CHHIEIHIHIHHHHHIF@<FEHIHHHEHIIIC?EE/EHCHCHHDHDDHHHHHII=GDHIICCCHHEHHHHIIIIH@HHHHIHHGHDHHIC/DDDCHCECCCEDHHHHCFH?DHD>=?EH?DEHDDHHA-:E?DHCEHIHDECCEEEHB@FGAEHHDBIHEF?AGGAEGHHFBE?DDDD?<D<HHG<@?FGHEDDD<E<E<@@F1@FH?CC/<GCHF@DEDHDHHECD11CEF<C@1CF1@EFEHHHE@<<?@<E@CG1@FCECF?H@FD010@C@<CE<<
@HISEQ:711:H5NNWBCX2:2:1101:18238:6062:ATCTCGTA
TTAAACTCAGCGGGTAGTCCCGCCTGATCTGGGGTCGCAACGGTGGTTTTACCGAGGGTCGTTCGTGGCCTCCGAGGGCCGCTCGGGGCGCGACGGGATGCGTAGGGTCTACTCCACCGATCGTCGCGCCGTCCAGCGGCCGCGGGGTCTGCGTTTGGGCCGGCCGCGCGCCGTGAGGCACACGGGGGGCCAGTCTCCGCCCCGTACCCCCCGGAGGGGGAGGGGGCGACGCGGTGCGTGACGCCCAGACAGACGTGCCCTGGCCACGAGGGCTTCGGGCGCAACTTGCGTTCAAAGACTCGATGGTTCACGGGATTCTGCAATTCACACCAAGTATCGCATTTC
+
IIIIIIIIIIIIIIIIIIIIIIIIIIIIIIIIIIIIIIIIIIIIIIIIIIHIIIIIIIIIIIIIIIIIHIIIIIIIIIIIIIGIIIHIHHIIIIIIIIIIIIIIIIIIIIIIIIIIIIIGIHHIIIIIIIIIIIIIIIIIIIHHHHHIIHIIIEEHHIHIIIHHHIIIIHHIHHIFIIHHGHHHIIIIIIHHHHIIGIHHHIIGHIHHIHIIIIIIIIIHHIIIIHIIHHHIIIIIIIIIIHHIIIIIIIHHHIIIIIIIIIHHIIHIIIIHIHHHFIIIIHIIIIHHGIIHIIIIHHIHIIIIIIIIIIIIIIIIIHIHIIIIIHHIIIIIIIIIHIIHHHIII
@HISEQ:711:H5NNWBCX2:2:1101:19277:6016:ATCTCGTA
TTAAGTTCAGCGGGTCTTCCTACCTGATCCGAGGTCAACCTTGGGTAAATAAGGCTTTTTAACGGCCGGAACCCGCAGCACGCCCTGAGCGAGATGTATTACTACGCTCGGAGTGACTAGCGAGCCCGCCACTGGTTTTCAGGGCCTGCGGCAGCCGCAGGTCCCCAACACAAGCCGGGGGCTTGATGGTTGAAATGACGCTCGAACAGGCATGCCCGCCAGAATACTGGCGGGCGCAATGTGCGTTCAAAGATTTGATGATTCACTGAATTCTGCAATTCACATTACTTATCGCATTTC
+
IIGIGFHIHIIHIH<CFGIIHHIIIHHCHHHEHIIIHIICHGCHHIIIGHIEHIIIIIIIGICEHDHICFCDGHIIICHHHIDHHHIIGEGHIIHGHIHHIIHIIIHFHHIIIIIGHIIHHIIIIHIIIIHHIIHHGHIHIIIHHGEIHHCHIHIIIIIIIHIIHHHHHHIHHHHHIIIIIIIIIIIIIIIHHIIHHHHIHHGCIIHHHHIHHIIIHHFHIIIIIIIIHHCCEIIHGGIIIHHIIIIIIIIIIIIIIIHIIIIIIIHIIIIIIIIIIIIIIIIIIIIIIIHGIIIIIHHI
@HISEQ:711:H5NNWBCX2:2:1101:1227:6307:ATCTCGTA
TTAAGTTCAGCGGGTATCCCTACCTGATCCGAGGTCAAGAGCAAAATTGTAGATTTACTGGGGGCCAACACAAGCTAGCAAGGGGCGCAAAATGTGCTGCGCTCCAGGCTAACATGCCGGCTGCCAATTGATTTAAGGCGAGTCTGCGCAAACGCGCGGGACAAACACCCAACACCAAGCAGAGCTTGAAGGTACAAATGACGCTCGAACAGGCATGCCCCATGGAATACCAAGGGGCGCAATGTGCGTTCAAAGATTCGATGATTCACTGAATTCTGCAATTCACACTACTTATCGCATTTC
+
IIHICGHHIFHHIEECFHIIFHIHHGHFHIIHICHHHHIIHIHIIIHHHIIIEHIHIIHI@<FDCHHHEGHHIHHIIHIIIEIIGHIIIIHIHHIHHIIH<CCHHGHHIIIHIIIHGHIHHIIIIIHHIHFHHIHIDGFHHHIIIIHEHEIIIIIHHHHGHHHHIIGHHIIIIHHIIHIIHHHIIHFIHHIHIIHEEEFGHIGHIIHHHHIIIIHIIHIIIIIIHHIIIIHHIHFHHHHHHHEDHEFIIHHHG?HHIIGHIIIIIIIIIIIIIIHHIIIIIHHIHHFHHGIIHEIHIIIIIII
@HISEQ:711:H5NNWBCX2:2:1101:3571:6438:ATCTCGTA
TTAAGTTCAGCGGGTATCCCTACCTGATCCGAGGTCAACCTGAAAAAAATTGGGGGTTGCTGGCGAGCACACGACCGGACCTCCAGAGCGAGAAGAATTACTACGCTCGGAGCCGGACGGCACCGCCACTGACTTTAGGGCCCGCCGGGTCGGCGGGGCCCAATACCAAGCTGAGCTTGAGGGTTGTAATGACGCTCGGACAGGCATGCCCCCCGGAATACCAGGGGGCGCAATGTGCGTTCAAAGATTCGATGATTCACTGAATTCTGCAATTCACATTACTTATCGCATTTC
+
HIHIIHIIIIHIGIIIIIIIIIIHGIIIIIIIIIIIIIIIIHIIIGIHIIGIGIIHIIIIIIIIIGIIHIIIIIIIHIIIIIIIIIIIGIHHHHIIIIIIIIIIHIHIIIIIIIHIIIIIGIHIIIIIIHIIIIHIIIIIIIIIIIHIHIIHIIIHIIIIIIIIIIIIIHIIIHHHIIIIIIIIGHIHHIIIHHIHHHIHHHHHHHHGIHIIIIHHIIIIHHHDHCFHG?HHF</CHGHIIHIIIHIIHHEIIIIIIIIIHIIIIIGIIIIIIHIIHHIIHIIIHDHCEHIIHH
@HISEQ:711:H5NNWBCX2:2:1101:14119:6376:ATCTCGTA
TTAAGTTCAGCGGGTATCCCTACCTGATCCGAGGTCAACCTTAAGAAAGTATGGGGGTTTTGGCAAGTGGACCACCCGGACCTCCAGAGCGAGAAGTATTACTACGCTTGAAGCCAGATGGCACCGCCACTGATTTTAAGGCGCACCAGTACGATGGCACCCAATACCAAGCTGGGCTTGAGGGTTGAAATGACGCTCGAACAGGCATGCCCAGCGGAATACCACTGGGCGCAATGTGCGTTCAAAGATTCGATGATTCACTGAATTCTGCAATTTACATTACTTATCGCATTTC
+
IIIIIIIIIIIIIGIIIIIIIIIIIHIIIIIIIIIIHGHFFHIIIIIIIHHIIHIIIIIIIGHHHHFIIIIIIHIICHIIIIIHIIIIHIHHIIIIIIHHGHIIHIIIIIIIIIIIIIIIIIIIHIIIIIIIIIHIIIIHHIIIIIIIIHIIIIHHIHIHIIIHIIIIIIIIHHIIIIIIIIIIIHIHIIIIIIIIIIIIIIIIIIIIIIIIIIIIHIIIIIIHHHHIHHHEIIIIIIIIIIHIIIIIIIIIIIGIIIIIGIIIIIHIIIIHIHH@IIIIIIIIIHIIIIIIIII
@HISEQ:711:H5NNWBCX2:2:1101:14636:6325:ATCTCGTA
TTAAGTTCAGCGGGTACTCTTGCCTGATTTGAGACCAAGATTAACACGGTTTAAGTGTTGGGTCAATTTTCAAGAAAATCGTTAGTTGAGTTGCCGTCAAGAGTCTAATATACGCTTTAAAATAATTGTATTATGGATAAGACCAAGTAAACACAGACTATTAAAAAGCATTAGGCCTTTAGTCAACGCTGTCTTCTAGGTATGAAAGTTACCTTTCAAGCCCAAATCTACTTCAATGAGTCGAGTCAAATTGACAAGTCCCAATGGAGTAAGAAGGTTTATCGATTCTCAAACAGGCATGCTCTCCGGAATACCAGGGAGCGCAAGATGCGTTCAAAGATTAGATGATTCACGGTCTGCAATTCACATTACGTATCGCATTTC
+
IIIIGHHHIIIIIIIIIIIHIIIIIIIHHIIIIIIIIIHHIIHHIHIHHHHHIIEHHHIIHHIIIIHHHHIIIIHHIEHHIHHHIIIHHIHHIIHHIIHHIIIHIIIIIIHIIGGIHHIIIHHIHFHEHIIIIIEHIIHIIGCHHEHHIIIIGHIIHGHHEHHIIGHHIIIIIIHIIIIIHIIHHIIGIIIIHIIIIHHIIIIIIIIIIIHIHIIHHHFC9.IHHHFGHGHEIHHHHHH?EIHGF?IHHIIEHHHHHHCHCIIIHHGHEHIIIIHE?HHGHIIIIIHIIIIHHHIIHHHIIHCDCHHIIIIIHHHGIHHHIIGIIIIHHHIIIIIIIIHIIIIIHCHIHIIIIIIIIIHIIHHEIHHHGEHIIIIIIIIIHIII
@HISEQ:711:H5NNWBCX2:2:1101:18070:6273:ATCTCGTA
TTAAGTTCAGCGGGTTTTCCTACCTGATTTGAGACCAAGTGTTCAGAGGGATCCCGTTAGGGACCCCTGCTGTATGATAGTTGAGTCCACAGCACCAAAGGCTCAAATCCCATGACGGATGCTCAAGACGTACTTCCAGAGAATGAACCCTTTCATGCGCTTGAAACCGGACGGGCGTCCAATGATTCCATGACATTGGCTTTCAGGCCATTGCGCCAGGCGCAAATAGGACCCATATCCAACCTCCGCGCTCGGGTTGACCCCAAGCCGGCGGGTTGATGAATTTACTGATTCTCAAACAGGCATGCTCCCCGGAATACCAAGGAGCGCAATGTGCGTTCAAAGATTAGATGATTCACTGAATTCTGCAATTCATATTACTTATCGCATTTC
+
IIIIIHIIIIIHIIHIIHHIIGHIIICHIIIIHHIIHIIIIIIIIIIIIIHIIIIIIHEHHGIIHIIIHIIIIIIIIIIIIIIIIIIIIHIFHIIIIIIIHIIIIIIIIIIIIIGHIHIIIIIIIIIIIIIIIIIIIIIHFHHIIGHIHIIIIIIIIHIIIIIIIIII<HIIIIIIIIIIIIIIIIHIIIHHHIIHIIFHIHIIGHHIHIIIIIIHHIIHDHHIIIHHGGAFFHCGHEHHHEHHCIIIIIIHIHFHECIIIIHIHHIHIIIIHHHFIIIHHEHIIIHIIHIIIIIHFIEIHIIIIIHHGHHHIIIIHGIIIIIIHHHHFGIIHHIIIIIHIIIIIIIHIHIIHEFFIHIIIHIIIIHHIIIIIIIIIIIIIGIHHIIGIIIHI
@HISEQ:711:H5NNWBCX2:2:1101:18001:6336:ATCTCGTA
TTAAGTTCAGCGGGTATTCCTACCTGATCCGAGGTCAACCTTAGAAATTGGGGGGTTTTACGGCAAGAACCCGCCGCACGACCATAGCGATGTATAGTTACTACGCTCGGTGTGACTAGCGAGCCCGCCACTGTTTTTGAGGGACCGCGGGCAGCCGTGGATCCCCAACGCAAGCAAAGCTTGATGGTTGAAATGACGCTCGAACAGGCATGCCCGCCAGAATACTGGCGGGCGCAATGTGCGTTCAAAGATTCGATGATTCACTGAATTCTGCAATTCACATTACTTATCGCATTTC
+
IIIIIIIHGIHIHIIHIIIIIIIIIIIIIIIIIIIHIHHIHHHIIIIIIIIIIIIIHIIHIIHIIGHHCGHIIIIIICHHGIIIIIHIGHICHIIIHIIIIIIIIIIIIIIIIIIIIIEHHIIIIIIGGIHIIIIHHIIHIHHIIIIIIHHHIHIIIIHIHIIIIIIIIIIIIIIIIIHIHGHIHIIIIIHIIIIIIIIIIIIIIIGIIIIIIIIIIHIIIIIIIIIIHGIIHIIIIIIHIIIIHIIIHIIIHIHIHHHGIIIIIHHIIIIHIIIIIIIIIHIIIHGHHGHIHHHIII
@HISEQ:711:H5NNWBCX2:2:1101:1338:6691:ATCTCGTA
TTAAGTTCAGCGGGTATCCCTACCTGATCCGAGGTCAACCTTAGAAATTGGGGGGTTTTACGGCAAGAACCCGCCGCACGACCATAGCGATGTATAGTTACTACGCTCGGTGTGACTAGCGAGCCCGCCACTGTTTTTGAGGGACCGCGGGCAGCCGTGGATCCCCAACGCAAGCAAAGCTTGATGGTTGAAATGACGCTCGAACAGGCATGCCCGCCAGAATACTGGCGGGCGCAATGTGCGTTCAAAGATTCGATGATTCACTGAATTCTGCAATTCACATTACTTATCGCATTTC
+
IIIIHHIHHIIIIIIIIIIIIHIIIIHIIIIHIIHIIIIIIIHIIHIIIIIHCHIHIIIIIGEHIIIIGHHHHHHHHIIIHIIIIIIHIIIHIIIIIHIIIIIIIHIGIIIIIIGHIIHHIHIIIIIIIIIIIIIIIIIIIIIHIIIIIHIIIIHIIHIIIIIIIIIIIIIIIIIIIIIIHHIIIIIIIIIHIIIHIIHIIHIIIIIHIIIHIIIHIIIIIIIIIIIIHFHIIIGIIIHHIIIIIIHIIIIIIIGHIIIIIIIIHIIIIIIIIIIIIHIIIIIGIIIIIIIIIIIIGI
@HISEQ:711:H5NNWBCX2:2:1101:7176:6501:ATCTCGTA
TTAAGTTCAGCGGGTATCCCTACCTGATCCGAGGTCAACCTTAAGAAAGTATGGGGGTTTTGGCAAGTGGACCACCCGGACCTCCAGAGCGAGAAGTATTACTACGCTTGAAGCCAGATGGCACCGCCACTGATTTTAAGGCGCACCAGTACGATGGCACCCAATACCAAGCTGGGCTTGAGGGTTGAAATGACGCTCGAACAGGCATGCCCAGCGGAATACCACTGGGCGCAATGTGCGTTCAAAGATTCGATGATTCACTGAATTCTGCAATTCACATTACTTATCGCATTTC
+
IIIIHHFHIIIIIIHIIIIIIIIIIGIIIIIIIIHIIHHHHHIIIIIHIIHIIIIGHIIIIIHIHIIIIIIIIIIIIIIIIIIIIIIIIIIIIIIIIIIIIIHIIIIHIHIIIIIIIHIIIIIIIIIIIIHIIIIIIIHIIIIIIIIIIIIIIIIIIIIIIHIIIHHHIIGHIIIIIIIIIIIIIIIHHIHIIHIIIIIIIIIIIIIIIIIIIIIIIIIHIHIIIHEEIHIHGIIIHIIIIIIIIIIIIIIIIIIIIIIHIIIIIIIIIIHHIHIIIIHIIIIIIIIIIIIHIIG
@HISEQ:711:H5NNWBCX2:2:1101:11803:6531:ATCTCGTA
TTAAGTTCAGCGGGTATTCCTACCTGATCCGAGGTCAACCTTAGAAATTGGGGGGTTTTACGGCAAGAACCCGCCGCACGACCATAGCGATGTATAGTTACTACGCTCGGTGTGACTAGCGAGCCCGCCACTGTTTTTGAGGGACCGCGGGCAGCCGTGGATCCCCAACGCAAGCAAAGCTTGATGGTTGAAATGACGCTCGAACAGGCATGCCCGCCAGAATACTGGCGGGCGCAATGTGCGTTCAAAGATTCGATGATTCACTGAATTCTGCAATTCACATTACTTATCGCATTTC
+
HIIIIIIHIIIIIIIGHIIIIIHHIIIIIGIIHHHIFHIIIHIIIIIIIIIIIHHIIIHGFIHHIIIIIIIIIIIHHIIIIIIIHHHHIEHGHIIIIIIIIIIIIGIHHHHHHHHIIIIHIIIIIIHHHFHIIIIIHHHHHDHEHIIIIHIIIIIIHIIIIIIIIIIHHIGDIHIIIIIIIIIIHHHHIHHHIIIHIIIIIIIIIIIIIHIIIIHHGHIIIIIIHIIIHEHIHH?HIHHHHIHIIIHHIIIIIIHHIIIIHIIIIIIIIIHIIIIIIHHHEIIIIIGIHHIHIIIIII
@HISEQ:711:H5NNWBCX2:2:1101:12802:6595:ATCTCGTA
TTAAGTTCAGCGGGTATCCCTACCTGATCCGAGGTCAACCATAGAAAATTTGGGGTTGTTGGCAAGCAACCGCCAGGACTCTGTAGCGAGAAAAATTACTACGCTTAGAGCCAGACGGCACCGCCACTGATTTTAAGAGCTGCCCAGAGGCAGGCTCCAACACCAAGCTAGGCTTGAGGGTTATAATGACGCTCGAACAGGCATGCCCGCCAGAATACTGGCGGGCGCAATGTGCGTTCAAAGATTCGATGATTCACTGAATTCTGCAATTCACATTACTTATCGCATTTC
+
IIIIIIIIIIIIIIIIIIIIIIIHIIIIIIIHIIIIIIIIIIIIIIIIIIHIHIHHHIIIIHHHIIIIIHHHIIIHHIIIIIIIIHIIHIIIIIIIIIIIIIIIIIIIIIIHIIIIIHIIIIIIIHIIIIIIHIIIIIIIIIIIIIIIIIIIHIGIIIIIIHIIIIIIIIIIIIIIIHIIIHIIIIIIHIIIIIIIIIIIIIIIIIIIIIIIIIIIIIIHHHCIIIHHIIHHHHFIIIIIHIIIIIIIIIGIIIIIIIIIIIIIIIHIIIIIIIHIIHIIHIIIGIIIIII
@HISEQ:711:H5NNWBCX2:2:1101:13518:6663:ATCTCGTA
TTAAGTTCAGCGGGTATTCCTACCTGATCCGAGGTCAACCTTAGAAATTGGGGGGTTTTACGGCAAGAACCCGCCGCACGACCATAGCGATGTATAGTTACTACGCTCGGTGTGACTAGCGAGCCCGCCACTGTTTTTGAGGGACCGCGGGCAGCCGTGGATCCCCAACGCAAGCAAAGCTTGATGGTTGAAATGACGCTCGAACAGGCATGCCCGCCAGAATACTGGCGGGCGCAATGTGCGTTCAAAGATTCGATGATTCACTGAATTCTGCAATTCACATTACTTATCGCATTTC
+
IIIIIIIIIIIIIIIIFHIIIIIIIIIIGIIIIHHIIHIHIGHHGHIIIIIGIIIIIIICHIGIGIIIHHIIIIIIIIIIIIIHIIIIIGHIIIFGHHIGIIIHHIIIIGIIHIIIHHIIIHIHIIIIIIIIHHHHGHHHHHHHIHHIIIHDHIIIIHIGHHIIIIIIIIIIIHIHIIIIIIIIIIIIIIIIHHIIIHIIIHIIIIIIIIIHIIIIIHHIIIHIIIIHDCHHHEGHGIIIIHHHHIIIHIIIHIIHGIIHIIIIHHIIIIIIIIHIIHIIIIIIIHIIHHIIIIIIII
@HISEQ:711:H5NNWBCX2:2:1101:17798:6524:ATCTCGTA
TTAAGTTCAGCGGGTATCCCTACCTGATCCGAGGTCAAACTTAGAAAGTTGGGGGTTGATGACAAGAACCGCCTGGTCTCTATAGCGAGGATATTTACTACGCTCAGAGCCCAAACGGCGCCGCCACTGATTTTAAGGCCCGCTGGAGCCAGCGGAGCCCAATACCAAGCAGTGCTTGAGGGTTGTAATGACGCTCGAACAGGCATGCCCCTCGGAATACCAAGGGGCGCAATGTGCGTTCAAAGATTCGATGATTCACTGAATTCTGCAATTCACATTACATATCGCGTTTC
+
IIIIIIIIIHIIIIHHIIIIIIIIIIIIIIIIIIIHIIIIHIIIIHIIGHHIIIIIGIHHIIIIIIGIGHIIIIIIIIHIIIIIIIIIIIIIIIIIIIIIIIIIIIIIHIIIIHHHIHIHIIIIIIIIIIIIIIIIIIIIIIIIIIIHIIIHIIIIIIIIIHIIIIHIIIIIIIIIIIHIIIIIIIIIIIIIIIIIIIIIIIIIIIIIIIIHIIIIIIIIIIIHEHIIIIIIIIIIIIIGIIIIIHIIIIIIIIIIIIIIIIIIIHIIHIIIIIIIIHIIIHIHHIIIIIIII
@HISEQ:711:H5NNWBCX2:2:1101:2394:6974:ATCTCGTA
TTAAACTCAGCGGGTAGTCCCGCCTGATCTGGGGTCGCAACGGTGGTTTCACCGAGGGTCGTTCGTGGCCTCCGAGGGCCGCTCGGGGCGCGACGGGATGCGTAGGGTCTACTCCACCGATCGTCGCGCCGTCCAGCGGCCGCGGGGTCTGCGTTTGGGCCGGCCGCGCGCCGTGAGGCACACGGGGGGCCAGTCTCCGCCCCGTACCCCCCGGAGGGGGAGGGGGCGATGCGGTGCGTGACGCCCAGACAGACGTGCCCTGGCCACGAGGGCTTCGGGCGCAACTTGCGTTCAAAGACTCGATGGTTCACGGGATTCTGCAATTCACACCAAGTATCGCATTTT
+
IIHIIIIIIIIHIIIIIIIHIIIIIIHHIIIIGHHIHHHHIIIIIIHIHIHIHIHIIIHHHHHHIIHIFHHHIHIIHHIIIIIHHHDHHIIIDHHHHHHIHIIHIHIIHIIIIIIIIIDHIGIIIIIHIIHHHDIHIIHHHHHIIGHDHIIIHEEHHHIEHHIIHIIHGHIHHHHFEGCHCFGHGHIIHGHEHIHEIIIHGEHHEDEHGCHHHFGIIIHHGIIHGHHGHDDHIIGHIHEF<DEGFHHCHHHEHIHHH@<??HHD?HGIIIHHE?CCEGGIHHIHHDCGHHHFGIIHHHHCFIHEEF@CHHGHHIIFIIIIHIHHHIHIIHEHHDIIIIGIIIIFH
@HISEQ:711:H5NNWBCX2:2:1101:4278:6806:ATCTCGTA
TTAAGTTCAGCGGGTATTCCTACCTGATCCGAGGTCAACATTCAGAAGTTGGGGTTTAACGGCGTGGCCGCGACGATTACCAGTAACGAGGGTTTTACTACTACGCTATGGAAGCTCGACGTGACCGCCAATCAATTTGAGGAACGCGAATTAACGCGAGTCCCAACACCAAGCTGTGCTTGAGGGTTGAAATGACGCTCGAACAGGCATGCCCGCCAGAATACTGGCGGGCGCAATGTGCGTTCAAAGATTCGATGATTCACTGAATTCTGCAATTCACATTACTTATCGCATTTT
+
IIIIIIIIIIIIIIIIIIIIIIIIIIIIIIHIIIIIIIIIIIIIIIIIIIIIIIIIIIIIIIIGIIGIHIIIIIIIIIIIIIIIIIIIIIIIHIIIHIIIIIIHIIIIIIHIIIIIIIIIIIIIIIIIIIIIIIIIIIHIIIHHIIIIIHHIIIIIIIIIIIIIIIIIIIHIIIIIIIIIIIIIIIIIIIIIIIIIIIIIIIIIIIIIIIIIIIIIIHIIIHIHIHIHFIIIIIIIIIHGHIHHHHIIIGIIIIIIIIHIIIIIIIIIIIIHIIIIIIIIIIIIIIGIIIIIIIIHI
@HISEQ:711:H5NNWBCX2:2:1101:5668:6796:ATCTCGTA
TTAAGTTCAGCGGGTAGTCTTGCCTGAGCTCAGGTCGAAATGAAGAGTTTCGGTGTCGGGGGGTGCCCAAGCATCCGAATTCCTGCTAGGTCTCCAGCAAAGTCCCCTCGGGCAACGGCAGGATGCGTAGGGAATGCCTACCTACCAAGCCATTACCCTGCGAACGGGGTCCATGCTCATACCTCTGAGCTTCAACCGACCCGGCGCCAATCACGAGTGACCGGCGGAACCGGGAAGGTCAGATCCGCCTTCCCAATCAAAGGAGATGGGGAGGCGAGGGGGTGAGCCGACGCTGAGGCAGACATGCCTTTGGCCGAAGCCTCAGGCGCAAGTTGCGTTCAAAGATTCGATGGTTCACGGAATTCTGCAATTCACACTACGTATCGCATTTC
+
HIIIIIHIIIHIIGHIIIICCHIIIIIIIHHIFGHIHDHHHIIIHHIHIIIIHHIHHIHHHHIIIHIIGHIHIIHHIG=DEHHHIIIHIIIIIIIHIIIIIIIICHHHHDHGIIIIIHIIIIIIIHIIIIIHGIFHHIGHIGHEG@@HHIIHHIIIHIIIIIIIIIHGHIIIIIIIHHIHIIIIIIIHHHHIIGHCHHIHIHDGCHEEGC?FHHEHH-,=DDEAB8-,E<EGBCH@@B;HIHE?<HFB.978.EIHHFGHEIIHHHEC@?HGDHIHHHIHFHHIIHCIHIHHHECEHGFF1HHIHHEFHHC=E=HHHHHECCGDHF<FHEIIIDIIIIGIIHHHHIHHHHEIHGGIIHFHHHHIHHIHHHG?HIHHFEHEDIIIIHEGIHDI
@HISEQ:711:H5NNWBCX2:2:1101:15746:6770:ATCTCGTA
TTAAGTTCAGCGGGTATTCCTACCTGATCCGAGGTCAACATTTCAGAAGTTGGGTGTTTTACGGACGTGGACGCGCCGCGCTCCCGGTGCGAGTTGTGCAAACTACTGCGCAGGAGAGGCTGCGGCGAGACCGCCACTGTATTTCAGGGCCGGCACCCGGTGAGGGGTCCCGATCCCCAACGCCGATCCCCCGGAGGGGTTCGAGGGTTGAAATGACGCTCGGACAGGCATGCCCGCCAGAATACTGGCGGGCGCAATGTGCGTTCAAAGATTCGATGATTCACTGAATTCTGCAATTCACATTACTTATCGCATTTC
+
IIIIIIIIIIIIIIIIIIIIIIIIIIIIIIIHHIIIIIIIIIIIIIHHIDGHIIHHHHIIHHIIIIIIHHIIIIIGIGHIIIHHIIIIIIICEEHIHIGIIIIIIIIHIIHIIIHHHHHIIIHIIIIHHIIHHIIHHIIIHHIIIIHHHIIIHIHIHHHHHIHHHIIIIIHIIIIIIHEHHIGGIHHGHHHHHHCIHIHEIIIIIHIIHHHEHHHHGIHHGHIHIIIIIHIIIIHHHHHIHIGIIHHIHFHHHIIHGDCEHHHHFHIIIIIHHHHHIIIHIHHGIIIGHIIIIIIGIIIIIIHIIIIIHGIIIIIIIH
@HISEQ:711:H5NNWBCX2:2:1101:19196:6956:ATCTCGTA
TTAAGTTCAGCGGGTATCCCTACCTGATCCGAGGTCAACCTGAGAAAGATTGAGGGGGGTCGCCGGCGGGCGCCGGCCGGGCCTACGGAGCGGGTGACGAAGCCCCATACGCTCGAGGACCGGACGCGGTGCCGCCGCTGCCTTTCGGGCCCGCCCCCCGGAGCCGGGGGGCGGGGCCCAACACACAAGCCGTGCTTGAGGGCAGCAATGACGCTCGGACAGGCATGCCCCCCGGAATACCAGGGGGCGCAATGTGCGTTCAAAGACTCGATGATTCACTGAATTCTGCAATTCACATTACTTATCGCATTTC
+
IIHIIHIIIIIIIHHIIIIIIIIIIIIIIIIIIIHIIIIHIHEHIIIIHIHIIIGHIIIIIIIIHIIIFHIHIHHHIIIHIIIIHIIIIHIIIIIIIIHIIIIHHHHHHIHIIIIIHHIIIIHDHHDIHHIDHIHIIIHIHIGIHHIHHHHHHIIHIIIHIHHDHIHHHIIIIHIIGHIIIG@E@HHGIIIIIIHEIIIHHIHIHEHHHGIIIH?HHIIIIIIHIHCDIIIGIIIIHIIIIIIHDIIHFFHHIIHIIIIIIIIIHEIIIIIHIHHGIIIIIIIIIIIIIHIIIHIIIHHIHHHIIGIHHIIHI
@HISEQ:711:H5NNWBCX2:2:1101:2197:7210:ATCTCGTA
TTAAGTTCAGCGGGTAGTCTTACTTGATTTGAGATCGAGTTTAACGGGTAATCGTTGCCGATCCCCCGAAAATTCCTGCATCAGTCAGCAAGAGGACAATCAACCTTTACGTTGGCTGCAGCAAAAAGTAATAATCCGTTTAACGGGACTAAATAAATATGCTTATAGCCCAGATGAAAATCCAGCTGCACCTGCATTTCAAGCAACCCGCCAGAGGGGAAAGCCCCTCCTGTTGGGATCGCTCAAGTCCAAATCCGTCTTCAAAAAGAAGAGCGGACTTGAGGTGTTTTACTGATACTCAAACAAGCATGCTCTCCGGAATACCAGAGAGCGCAATGTGCGTTCAAAGATTCGATGATTCACTGAATTCTGCAATTCACATTACGTATCGCATTTC
+
IIIIIEHIIIIIIIIIIIIIIIIIIIIGHIIIIIIIIIIIIIIIIIIIIIIIIIIIIIHIIIIIHIIICHHHHIIIIIIIIHIIIIIIIIHIHIHIHIIIIIIIIIIIIHHIIHHIIIIIIIIIIEHIIIIIIIIIIIEHHHIIIHGDHHIHHHHHEHHHIIHGHHIIGIIHHFIIIIGHHIHIHHIHIIIHIIIIIIGHIIIIIIIHIIIIIIIIIHIGIIIH<HHHEHFIHHGGIIIIHIIHHHHFHIHIIHHHHHEEDHGHGHIHHHIIIHGIHHEIIHIIHHEIHHIIIIIHHHGIIIIGIIIIIIHHDIGIHHIIHIHHFIIIIIIIIIHIHEFGIIHHIIIHHHIHIHHIIIIIIIIIIIIIHIIIIIIIIIIIIIIIIIIIHIHIIHIHI
@HISEQ:711:H5NNWBCX2:2:1101:6578:7248:ATCTCGTA
TTAAGTTCAGCGGGTGTTCTTGCCTGAGCTCAGGTCGAGAAAATAAGGGTTAATTCCTGTTGGTGGGCCGAATGCAGGGTCCCAGACCAACAACTAGATGTAGCATAAATGCCTACCCAGTTGCGGCCCTTAACGGGTCCTTGATTAGCCTCTGCACTTCAACTGATCCAGCTGGTATGTTGGCTCAAAGAACCACCACTCTGGAACAGTCAGATCCACACTTGTTTACCACAGGGGTAAGTAGTATGATATTAACCCGACGCTGAGGCAGACATGCCCTTAGCCGAGGCCTCGGGCGCAATATGCGTTCAAAGATTCGATGATTCACGGAATTCTGCAATTCACACTACGTATCGCATTTC
+
IIIIIIHHIIIIIGIIIIIIIIIIIIIHIIIIIIIHIIDHIIIIIIIIIIIIFHIIIIHIIIIHIIIIGHHIIIIIIHIIIIIIIHIIIIIIIIIIHIIIIIHIIIIIIIIIIIIIIIIIIHIIIIIIIIIFIIIIIHHHIIIIIIIHHIIIIIIIIIIIIIIIIIIIIHIIIIIIHIHIIFHIIIIHIHHHIIIIIIIIIIHIIHIIHHGHHHIIIIHHHIIHIHGIGIIIIHHHHIIHIIIHIHGHGIHHHE/IIIIIIIIGIIIGIIIIIIIIIHHIIIIIGIIHIIHHECCIHHHIHIIIIIIHGIIIIGHHIIIIIIIHHIHIIIIIIIHIIIIIIIIIHGHHIIHIIIIIIIHIII
@HISEQ:711:H5NNWBCX2:2:1101:8845:7202:ATCTCGTA
TTAAGTTCAGCGGGTATTCCTACCTGATCCGAGGTCAACCTTAGAAATTGGGGGGTTTTACGGCAAGAACCCGCCGCACGACCATAGCGATGTATAGTTACTACGCTCGGTGTGACTAGCGAGCCCGCCACTGTTTTTGAGGGACCGCGGGCAGCCGTGGATCCCCAACGCAAGCAAAGCTTGATGGTTGAAATGACGCTCGAACAGGCATGCCCGCCAGAATACTGGCGGGCGCAATGTGCGTTCAAAGATTCGATGATTCACTGAATTCTGCAATTCACATTACTTATCGCATTTC
+
GHIIIHIIIIIIIIIIIIHIIHIIIIGIHHIIIIHIIIG??GHHIIHHHHHHIGIHDHHFHHIHGHGHHHIIIHHHIIIIIIIIFHIFEEHIIIIHIIIHIIIIIIGHHIIIIIIIHGHIIGIIHIIIIIIHIIIIIIIIHIIIIIIIIIIIIIIIHHHHHHIHHHHHHIIEIHIIHHFHHFIIIHIIIIIIIHIIIIIHIIIIIIIHIHHIIIIIHHHIIIIIIIIIHCHHDIHHHIIHHIGIIHIIHHFHHHCHECHIIIIIIHIIIHHIIIIIIIIIIHHIIIIIHHIHIIIIII
@HISEQ:711:H5NNWBCX2:2:1101:9693:7152:ATCTCGTA
TTAAGTTCAGCGGGTATCCCTACCTGATCCGAGGTCAACCATAGAAAAATTTGGGTTTTGGCAGAAGCACACCGAGAACCTGTAACGAGAGATATTACTACGTTCAGGACCCAGCGGCGCCGCCACTGATTTTAGAGCCTGCCATTACTGACATAGACTCAATACCAAGCTAAGCTTGAGGGTTGAAATGACGCTCGAACAGGCATGCCCCCCGGAATACCAAGGGGCGCAATGTGCGTTCAAAGATTCGATGATTCACTGAATTCTGCAATTCACATTACTTATCGCATTTC
+
IIIIIIIIIIIIIIIIIIIIIIHIIHHIIIIIGIIIIIIIIIIIIIIIHIIIIGHEEHHGIIIIHIIIHHHHIIIIIIHIIIIIIHIIIHHHHHIIIIIIIIIHIIHHIIHIIIIIIIIIHIHIIIIHIIGIIIHHHIIIIIIHHIIIIHHHHHHHIIIIGHIIIIIIIIIIIIIHHIIIIIIHHIIIIHHHIIIHIIIIIIIIIIIIIHHHIIHIIIHIIIIIHHIIHGIIHHHHFIIIIIIIIHIIIIIIIIIHGHIIHGHIIIIIIIIIIIIIIIIIHIIHIIGHIIIII
@HISEQ:711:H5NNWBCX2:2:1101:17347:7158:ATCTCGTA
TTAAGTTCAGCGGGTATCCCTACCTGATCCGAGGTCAAAGACGGTAATGTTGCTTCGTGGACGCGGGCCACGCCCCCCCGCAGACGCAATTGTGCTGCGCGAGAGGAGGCAAGGACCGCTGCCAATGAATTTGGGGCGAGTCCGCGCGCGAAGGCGGGACAGACGCCCAACACCAAGCAGAGCTTGAGGGTGTAGATGACGCTCGAACAGGCATGCCCCATGGAATACCAAGGGGCGCAATGTGCGTTCAAAGATTCGATGATTCACTGAATTCTGCAATTCACATTACGTATCGCATTTC
+
GC@GCFHHHHIIIIIICHIHHIHIHCF1DD?DE/DFHIFCHGHFE@HEHGFHIIGIIHEHHHCEDHDHFHICHHHIHHHHHHHIIHHHIHHIHHHHHHHCHFGHHHHIGHHHIEHHHDHIGHE@GDHHHH@DEHHHGHHIIHEHIIHIIIIIHHFHHHEHHHIHIHIHIHHHHHECHHHHHHHEGHHHIHGIHGHHIHFCHIHHIIIIHIHIIIHH@HHHIIIIHHFIHIIHHIHED1FH?HDH@H@H@IIHHEIGHHEEFCIIIIIIHHIIIIHHHHHGHEIHEIIIHHHEHHF<<<DHI
@HISEQ:711:H5NNWBCX2:2:1101:17709:7173:ATCTCGTA
TTAAACTCAGCGGGTAGTCCCGCCTGACCTGGGGTCGCGGTCGAAGCGTCATCAGAAGACAACGCGTTGGGTCAATAAGCAACCTTTTGATGAGACACGCAACAGATTTCATGGTTTTGTCACCAATAGTCTTGCGCCCGTCAATAGGTGCCTTTATTTTGGCCAACCGCTCGGTAAAAACGGGAGGCCAATATCCGCTCCCGTCCAAAGCATCTCAAAGGAAATGTTGGGGGAGCGACGCGATGCGTGACGCCCAGGCAGACGTGCCCTCAGCCGAATGGCTTCGGGCGCAACTTGCGTTCAAAAACTCGATGGTTCACGGGATTCTGCAATTCACACCAAGTATCGCATTTT
+
IIIIIIIIIIIHIIIHIIHIIHIIIHHIHHHHIIIGHIHCDHIIIIIIHGDHH?HHIIIIGGGIIIEHCGHIIIIIIHHHIHIHHHIIIIIIHIIIIHGHDHHHGHHHIHIGIGHHHIIHHIIIIIIIIIHHHGHIIIIIIIIIIIIIIIHHIGHHIFHEFEHHIIIIIIIIIIIIIHGHHCHGHHHHIIIHHHIIHHIIIIHGIIIHHIIIGHHIIIHHHFIHHIIHIHHHHGIIHIIHIIIIIIIHIIIIIHIIHIIIGIIIIIIHIHIIIIIIIIIIIHHEHFIHIIIIIIIIIFHHIHHIGIHIIHHIIIIIIIIHHHHIGIIHHHHIIIHHHFIHHHHFHHIIIIIIII
@HISEQ:711:H5NNWBCX2:2:1101:20602:7055:ATCTCGTA
TTAAGTTCAGCGGGTATCCCTACCTGATCCGAGGTCAAAGACGGTAATGTTGCTTCGTGGACGCGGGCCACGCCCCCCCGCAGACGCAATTGTGCTGCGCGAGAGGAGGCAAGGACCGCTGCCAATGAATTTGGGGCGAGTCCGCGCGCGAAGGCGGGACAGACGCCCAACACCAAGCAGAGCTTGAGGGTGTAGATGACGCTCGAACAGGCATGCCCCATGGAATACCAAGGGGCGCAATGTGCGTTCAAAGATTCGATGATTCACTGAATTCTGCAATTCACACTACTTATCGCATTTC
+
IIIIIIIIGIIIIIIIIIIIIIIIIIIIIIIIHIHIIIHIIIIHHHHIIIIIIHIIIIIIIIHHHHHICHIHIIIIIIIIIHIIHIGHIIIIIIIIIIIIHIHHIIIIIIIIIIHIIIIHIHIIIHHIIHIHIHHHHHIIHHIIIIHHIIHHHHHIIIIIIIHIIIHHIIIIIIIHHIIIIIIIIHIIHIIIHIIIIIIIIIIIIHIIIIIIIIIIIIHGIIHIIIIIHIIIHHIHHFHIHEHIIIIIIIIIIHIIHIIIIIHIHIIIHIHIIIIIIIIIIIIIIGIHHHHGIIIIIIIHI
@HISEQ:711:H5NNWBCX2:2:1101:2015:7284:ATCTCGTA
TTAAGTTCAGCGGGTATCCCTACCTGATCCGAGGTCAAACTTAAAAGAAGCTTAATGGGAGGAGGCCTGCCAGAATCGCGACGCAATGTGCTGCGCACGAAGCCAACATACCGGCTGCCAATGAATTTAAGGCGAGTCCACGCGCTGAGGCGGAACAAACACCCAACACCAAGCAGAGCTTGAATGATTAAATGACGCTCGAACAGGCATGCCCAACGGAATACCGAAGGGCGCAATGTGCGTTCAAAGATTCGATGATTCACTGAATTCTGCAATTCACACTACTTATCGCATTTC
+
IIIIIIIIIIIIIIIIIIIIIIIIIIIIIIIIIIHIIIHIHIIIIIIIIIIIIIIIIGIIIGHHIIIIHIIIIIIIIIIIIIIIIIIHIHIIIIHIIIIHIIIIIHIIHHIIHHIIIIIIHIIGHIIIHIIHIHIIHHIIIIHHIIIIIIIIGIHIHIHIIIHIIIIIIIHHIIIIIIHHHHIGHHGHHHIIHHHHHIIIIIIIIIHIHHIIIIIIIIIHGIHH?HFECGHEHHEHDHGIHHHHHHHHHHHIIIHHIHHHHHIHHGGEFHHGHFIIIIIIIIIIIIIIIIIIHHHGH
@HISEQ:711:H5NNWBCX2:2:1101:6847:7365:ATCTCGTA
TTAAGTTCAGCGGGTATTCCTACCTGATCCGAGGTCAACCTTGGTGCCGCCGGAGCGGGCTTGAGGGGGGTTTAGAGGCCGGATAGCCCGGGGGCTCCCGATGCGAGGCAGATGTTACTACGCAAAGGAAGGGCCCGTCGGGTCCGCCACTGGTTTTCGGGGACTGCCTGGGCAGGTCCCCAACGCCGGGCCACGGGGGCTCGAGGGTTGAAACGACGCTCGGACAGGCATGCCTCCCAGGATACTGGAAGGCGCCATGTGCGTTCAAAGATTCGATGATTCACTGAATTCTGCAATTCACATTACATATCGCGTTTC
+
IIIIIIIIIIIIIIIIHIIIIIIIIIHIHIIIIIIIIIIIIIIIIIIIIIIIIHIIHIHIIIIIGHHHEHEDHHIIIIIGIIIIIIIIIIIIIGGIIIHIHIIIIIIIIIIIHIHHFHHHIIIIIIIIIIIIHIHHIIIHHIIIIIHIIIHIHHHHHHIIIHEIHHIIIIIIHHHIIIIIIHHHHIIHIHIHCIIIIIIIHHIHHHIIHIHHIIIHHHHHHIIIIIHIIIIIIIIIIIIIHIIIIIIHHHIIIIIHIHHHIIIIHIHIIIIIIIIIIIIHIIIIIIIIIIIIIIIIIIIIIIIIIHIIIIIIIIIIII
@HISEQ:711:H5NNWBCX2:2:1101:11716:7478:ATCTCGTA
TTAAGTTCAGCGGGTATCCCTACCTGATCCGAGGTCAACCTTAAGAAAGTATGGGGGTTTTGGCAAGTGGACCACCCGGACCTCCAGAGCGAGAAGTATTACTACGCTTGAAGCCAGATGGCACCGCCACTGATTTTAAGGCGCACCAGTACGATGGCACCCAATACCAAGCTGGGCTTGAGGGTTGAAATGACGCTCGATCAGGCATGCCCAGCGGAATACCACTGGGCGCAATGTGCGTTCAAAGATTCGATGATTCACTGAATTCTGCAATTCACATTACTTATCGCATTTC
+
IIIIIIIIIHIIGIIIIIIIIIIIIIIIIIIIIIIIIIIIHIIIIIHIHHHFHHIIIIIIIIIIIIIIIIIIIIIIIHIHIIIIIIIIIIIIIIIIIIHIIIIIIIIIIIIIIIIIIIIIIIIIIIIIIIIIIIIIIIIIIIIIIIIIIIIIIIIIIIIIIIIIIIIIIIIIIIIIIIIIIIIHIIIIIIIIIIIIIIIIEIIIIIIIIIIIIIIHIIIIIIIIGHHIIGIHHHHHHHGIIIIIIIIHIIIIIIIIIIIIHIIHIIHIIIIIIIIIIIIIIIIIIIIIIHIIIII
@HISEQ:711:H5NNWBCX2:2:1101:13946:7304:ATCTCGTA
TTAAGTTCAGCGGGTAGTCTTACTTGATTTGAGATCGAGTTTAACAAGAGGTTTTGAAGACTCTTGTGAAAATCCTGCATCAGTCAGCCAAAATGGTCAAACTCCCTTTATATTAGCTGCAGCAAAAGTAATAATCCGTTTGACGGGACTAAATGAATATGCTTTTAGCTCAGGAGAATGTCCAGCTGCACCTGCATTTCAAGCAACCCGCCACCGATCTCAAAAAGATTGGTGTTGGGATTGCTCAAGTCCAAAGCTTTTCGATTAAAAAATCCAAAAGCTTTGAGGTGTTTACTGATACTCAAACAAGCATGCTCTTCGGAATACCAAAGAGCGCAATATGCGTTCAAAGATTCGATGATTCACTGAATTCTGCAATTCACATTACGTATCGCATTTC
+
IIIIIHHIIIIHIHIIHIIIIIIIIIHIIIIIIIIHHIIHIIIIIIIIIIIHGHIIHGIHIIHIIIIIIIIIIIIIHIIIIIIIIIIEHIIEHHHHGHHGHHIIIIHHHHIIHIIIIIIIIHIIIIIIIIIIIIIIIIIIIHGIDHGIIHHHIIHGIH?GHGHGHIHCHHIHIIIIIIHHIIHIHHHIIHIIHIGHHHIIIIIIHIHHGIHHHIIIHHCHIIEHGIIIIIHEEEBAIHHHIIIIIIIIIIIIIHIIIIIHIHIIHIIGIIHHEIHHEHHGHHIIIIIHGIIIIIGIIIIIIIIIIHIIIIIHIIIIIIIIIIIIIIIIIGIHHH=IIIIIIIHIIIIHHIHIIIIIIIHIIIIIIIIIIIHHIIHIHIIIIIIIIIIHHHIHHIIIIIII
@HISEQ:711:H5NNWBCX2:2:1101:16990:7478:ATCTCGTA
TTAAGTTCAGCGGGTATTCCTACCTGATCCGAGGTCAACCTTGGTGCCGCCGGAGCGGGCTTGTGGGGGGTTTAGAGGCAGGACGCCGAGGGCTCCCGATGCGAGGCTGATGCTACTACGCAAAGGAGAGGGCCCAACGGGTCCGCCACTGGTTTTAGGGGCCTGCCGTGGCAGATCCCCAACGCCGGGCCACAGGGGCTCGAGGGTTGAAACGACGCTCGGACAGGCATGCCTCCCAGGATACTGGAAGGCGCCATGTGCGTTCAAAGATTCGATGATTCACTGAATTCTGCAATTCACATTACATATCGCGTTTC
+
IIIIIIHIIIIIIHIIIIIIIIIIIIIIIIIIIHHHIHIIIIIIIIIIIHIIIIIIIIIHHIIHHHHHHHIIIIHIIIIIIIHHHIIIIIIIGHIIIHIHIIIIIHHIIIIIIIIIIIHIIIIIGHIIIIIIIIIIIIIIIHHIIIIIIIIIIIHIIIGHIIIIIHIIIHIIIIIIIIIIHIIIIIIIIHHHHIIHIIIIIIIIIIIIIIIIIIIIIIIHIIHIIIIIGIIIHIHEIIIIHHGGHGIHFIIIIHHHCHEIGIIGIIIHIIHIIIIIIIIIIIIIIIHIGIIIIIIHHIIIIIIIIIHHDIIIIIIII
@HISEQ:711:H5NNWBCX2:2:1101:17381:7363:ATCTCGTA
TTAAGTTCAGCGGGTATCCCTACCTGATCCGAGGTCAACCTGAGAAAGATTGAGGGGGGTCGCCGGCGGGCGCCGGCCGGGCCTACAGAGCGGGTGACGAAGCCCCATACGCTCGAGGACCGGACGCGGTGCCGCCGCTGCCTTTCGGGCCCGCCCCCCGGGAGCCGGGGGGCGGGGGCCCAACACACAAGCCGTGCTTGAGGGCAGCAATGACGCTCGGACAGGCATGCCCCCCGGAATACCAGGGGGCGCAATGTGCGTTCAAAGACTCGATGATTCACTGAATTCTGCAATTCACATTACTTATCGCATTTC
+
IIHIGHHIEHHIIIIIIIIIIHIIHFHGIIIIIIIIHIIIIIIIHIIIIGHHHIIGDHIIIIIICHHHDHIIIIIIIIIIIIIIIIIIIIIIIIEIIIIIIIHIIIIGHIHIIIIIIDHIIHIIHIIIGHIIIIHIIIHHIIHIIIIHHHHIIHIHHDHHIHHHHHIIIIIHIIIIHHHHIIHHIHCIIHIIIIIIHIIHCIIIIHHHIHEHHIIIIIIIIIIIIIIIHDIIIHIHIIIIIIIHIHEIIIIHIHHHHHHHGIIIIIHHIHIIHIIIHHIHIIIIIIIIHIIIIIIIIHIIIIIIHIIIIIIIIII
@HISEQ:711:H5NNWBCX2:2:1101:17260:7433:ATCTCGTA
TTAAGTTCAGCGGGTATCCCTACCTGATCCGAGGTCAACCTTAAGAAAGTATGGGGGTTTTGGCAAGTGGACCACCCGGACCTCCAGAGCGAGAAGTATTACTACGCTTGAAGCCAGATGGCACCGCCACTGATTTTAAGGCGCACCAGTACGATGGCACCCAATACCAAGCTGGGCTTGAGGGTTGAAATGACGCTCGAACAGGCATGCCCAGCGGAATACCACTGGGCGCAATGTGCGTTCAAAGATTCGATGATTCACTGAATTCTGCAATTCACATTACTTATCGCATTTC
+
HHGHHCFHEHHHGCDCHFFFG1C@CFC@FEHHHHCG@1<<D@?DG1C1<G?FEHHHHEHHHF<?G?@@<GEH<EF@GHHDDHHHFEEHGEGDHIHHF@DG?<CG@<CGHFGHHIIIFGECF0D0HHFHEGECBF;=F0EFE0D?HHFGCDDHHEIIHHFEF/IIHHHGHHFGEHHGIHFHHEFHHF?@GHEHIIGHHHHIGGHIHHHHEEEDHHHECEHHECG<FCCE<=HHIHHHHE?IHHHHHHHIHFEF<1FHECD<EHEFHHHHHHD1HFHEFHHEGDFHGEHHCEHDC<I
@HISEQ:711:H5NNWBCX2:2:1101:20250:7333:ATCTCGTA
TTAAGTTCAGCGGGTATCCCTACCTGATCCGAGGTCAACCTGAGAAAGATTGAGGGGGGTCGCCGGCGGGCGCCGGCCGGGCCTACGGAGCGGGTGACGAAGCCCCATACGCTCGAGGACCGGACGCGGTGCCGCCGCTGCCTTTCGGGCCCGCCCCCCGGAGCCGGGGGGCGGGGCCCAACACACAAGCCGTGCTTGAGGGCAGCAATGACGCTCGGACAGGCATGCCCCCCGGAATACCAGGGGGCGCAATGTGCGTTCAAAGACTCGATGATTCACTGAATTCTGCAATTCACATTACTTATCGCATTTC
+
IIIIIIIIIIIIIIIIIIIIIIIIIIIIIIIIIIHIHIIIIIHHHIIIIIIIIIIIGIIIIIIHDGHIHIHIIIIIIIIIIIIIIIIIIHHIIIEHIHIHHIHIIHIHIIHIIIIIIGIIIHIIHHHIIIIIFHHHIIIIIHHIHIIHHIHIHIIIIIIEE?HHHDHDIIHIIHIHIHEGEFCHHEHHIGIIHIIIIIIIIIIIHGIIIIHIHIIIIIIIIIIIIIHGIIIIIIIIIIHIIIIHHHHIHFIIHHHIHFIIIIIGIIIIIIIIIIHIHIIIHHIHIIIIIIIIIIIIIIIIIIIIIIIIIIIHI
@HISEQ:711:H5NNWBCX2:2:1101:1946:7595:ATCTCGTA
TTAAGTTCAGCGGGTATTCCTACCTGATCCGAGGTCAACCTTGAGAAGGGGGGTGTTTAACGGCAAGAACCCGCCGCACGTCCAAAGCGAGATGTTTTACTACGCTCGGTGTGACAGCGAGCCCGCCACTGTTTTTCAGGGCCTGCGGCAGCCGCAGGGCCCCAACACAAGCCTAGGGCTTGATGGTTGAAATGACGCTCGAACAGGCATGCCCGCCAGAATACTGGCGGGCGCAATGTGCGTTCAAAGATTCGATGATTCACTGAATTCTGCAATTCACATTACTTATCGCATTTC
+
CGHEEDCFEHHHD?EHEFHEHHHIICH@HHH<ECCGHIIHIIGHHIIEHIIIICH?GHHHIIIDHIHHHHHIIGHIIIHDCGHHHHHHIGIHIIEHIHIIHHC@CHEHDHCHHIGIIIHIDH/<DDEGHIHDGGIEHIIFHHIGHHHHHHHCHDHHHC:DDFEH=:CHFGHE.;HHGIHGFHG@EHHFIHHHHIHHGHCHH@HFDHEHHFHH@EDHHHHFEFHHHCC/<<<011?IHHCIIHHIHIIIHHD1<EEHC<1FD<G?G@CF1C1HEGF<GHCCD11GCGHEEIHIHIHE?
@HISEQ:711:H5NNWBCX2:2:1101:5060:7703:ATCTCGTA
TTAAGTTCAGCGGGTATTCCTACCTGATCCGAGGTCAACATTCAGAAGTTGGGGTTTTACGGCGTGGCCGCGACGATTACCAGTAACGAGGTGTATGATTACTACGCTATGGAAGCTCGACGTGACCGCCAATCGATTTGGGGAACGCGGGTTACCGCGAGTCCCAACACCAAGCTGAGCTTGAGGGTTGAAATGACGCTCGAACAGGCATGCCCGCCAGAATACTGGCGGGCGCAATGTGCGTTCAAAGATTCGATGATTCACTGAATTCTGCAATTCACATTACTTATCGCATTTT
+
IIIIIIIIIIIIHIIIIIIIHGHIIIGHHHIIIHGHHHHIIIIIIHIIGFHHHH<CHHHHIIIIIIHHHHIIIIIIHIHHHIIIGHIHHIIDIHIHIIIIIHHIHIIIIIHIIGHHHIHIIIIIIDIIIHIIIIIIIIHIIGHIIIIHHEHIIIHIIIIGHIHHIIIIIIIHHHGHIIIIHGHIIGGIIIHIIIHIIIIIIIIHHIIHEHHHHIIIIHIHHHIHIIHHHFIIIHHHIHHHIIIHGIIIIHHHHIIIIIIIIIIIIIIIIIIIIIHIGIIIIIHHHHEGHHIIIIIIIH
@HISEQ:711:H5NNWBCX2:2:1101:15452:7637:ATCTCGTA
TTAAGTTCAGCGGGTATCCCTACCTGATCCGAGGTCAACCTGAGAAAGATTGAGGGGGGTCGCCGGCGGGCGCCGGCCGGGCCTACGGAGCGGGTGACGAAGCCCCATACGCTCGAGGACCGGACGCGGTGCCGCCGCTGCCTTTCGGGCCCGCCCCCCGGAGCCGGGGGGCGGGGCCCAACACACAAGCCGTGCTTGAGGGCAGCAATGACGCTCGGACAGGCATGCCCCCCGGAATACCAGGGGGCGCAATGTGCGTTCAAAGACTCGATGATTCACTGAATTCTGCAATTCACATTACTTATCGCATTTC
+
IIIIIIIIIIIIIIIIIIIIIIIIIIHIIHIIHGGHIGGIIIIIGHIIIIIIHIIIIIHIIIGIHHGHHIHIIIHHIIIIIIIIIIIIIIIIIIHIIIIIIIIIIIIIIIIIIIHIIIIIIIGIIHIIIHHIHHHHHHHIHGHIIIG<DHHHHHIIIIIGHHIIIIIIHDHIIIIGHIHHFHCGHIIHHIIIIIIHEIIIIIIIIIIHIIIIIIIIIIIIIHHEHDHHIIHIIIHIIIHHHGIIIIIHGHIIIHHIIIIHIGIIIHHFIIHHFGIIIIIIIHIIIHIIHIIIIIIIHHHHIIIHIHGIIIHGH
@HISEQ:711:H5NNWBCX2:2:1101:16436:7643:ATCTCGTA
TTAAGTTCAGCGGGTAGTCTTACTTGATTTGAGATCGAGTTTAACAAGAATCGTTGCCGACCCTTGTGAAATCCTGCATCAGTCAGCCAATACGGTCAAACTCCCTTTATGTTAGCTGCAGCAAAAGTAATAATCCGTTTGACGGGACTAAATGAATATGCTTTTAGCTCAGGAGAATGTCCAGCTGCACCTGCATTTCAAGCAACCCGCCACCGATCTCAAAAAGATTGGTGTTGGGATTGCTCAAGTCCAAAGCTTTTCGATTAAAAAATCCAAAAGCTTTGAGGTGTTTACTGATACTCAAACAAGCATGCTCTTCGGAATACCAAAGAGCGCAATATGCGTTCAAAGATTCGATGATTCACTGAATTCTGCAATTCACATTACGTATCGCATTTC
+
IIIIIIIIIIHIIIIIIIIIIIIIIIHIHIIIIIIHIIIIHIIIIIGIIIHIIIIIIGIHIIIIIIIIHIIIHHIIGHIIIIHHIEHIIIIIIIIHHIIIIHIIHIIIIIGIIHGIIIHIGIHIIIIIIIHIIIIIIIHHHHICHIGHGDGHHHIIHIIH?EHHIIGHIEHHHIIGHHIIIFIEHHHIIIHIHIHHIHIIIHHHHHHHHHIHHHHIHEHGIIIIHHHIGIHHDFFF.HHEEG@.HHIIEHHHG?FHDIHIHHHGHIIHHHHCHEIIGIIHIIIHFFGIHHIIIIIHEHHHIIIHEIIIHIIIHHIIIIHHHIHGIIIIIIIIHIIHIHHHIHHEIIIIIIHHHHGFIIIIHIHHHHHIIIHIIGHHHHGIIIHHIIIIIIIIIIHIIII
@HISEQ:711:H5NNWBCX2:2:1101:19305:7691:ATCTCGTA
TTAAGTTCAGCGGGTAGTCTTACTTGATTTGAGATCGAGTTGAACAACACATAAAGTGTCGTAAAATCCTGCATCAGTCAGCAATGAGGACAATTATCCTTTATGTTAGCTGCAGCAATAGTAATAATCCTGTTTGACGAGGACTAAATAGATATGCTTTTAGCTCAGATAAAAGTCCAGCTGCACCTGCATTTCAAGCCGCCCGCCTACCGGTGAAGGTTGTTGGGATAGCTCAAGTCCACCCTCCTTTTGAAAAATCAAGAGGAGGTTGAGGTGTTTACTGATACTCAAACAAGCATGCTCTTCGGAATAACAAAGAGCGCAATATGCGTTCAAAGATTCGATGATTCACTGAATTCTGCAATTCACATTACTTATCGCATTTC
+
C<<C1<<<DHHGDD/?0<FEGCCF?GFD1FC1<11<CEE1<<FHE<111GCH@<<<<<FEHHECCFCC<D?1FHE@<F1<FHIEH1<<C<<1DC<DGC1<@FHHHHHF1FH@GH?HF1CFHCHEHEIIG1D<110<@CH@/C?GHEHEH@</FGCHEHEHICCG/CHH/D///;8F.F@G@CC@8FHIFHEEE@HHH?FH<DHH56@DHIIHFBB?F-9....CHFD7...;.GD/F<,/<</CCE/D/G@C<D00<0@<0C<0<01HD1C?ED<11HEG<<1HHEHEHHCCC<11@C<110CD0D1<<<1D1GF1E<</01@<<<C/<<1C1G<11=EIHFC?HEECFD<11GC<@1<<<<1C<FC<11HEFF0DHHC@<<</DC
@HISEQ:711:H5NNWBCX2:2:1101:20457:7536:ATCTCGTA
TTAAGTTCAGCGGGTATCCCTACCTGATCCGAGGTCAACCTGAGAAAGATTGAGGGGGGTCGCCGGCGGGCGCCGGCCGGGCCTACGGAGCGGGTGACGAAGCCCCATACGCTCGAGGACCGGACGCGGTGCCGCCGCTGCCTTTCGGGCCCGCCCCCCGGAGCCGGGGGGCGGGGCCCAACACACAAGCCGTGCTTGAGGGCAGCAATGACGCTCGGACAGGCATGCCCCCCCGGAATACCAGGGGGCGCAATGTGCGTTCAAAGACTCGATGATTCACTGAATTCTGCAATTCACATTACTTATCGCATTTC
+
IIIHIFHIIHIIIIHHIIIIIHIIIIIGIIIGHIHHIIIIIIIIIIIIHHGHFHIHIIIIIHIIDHIIHHHIIIHHIIIIGGHIGIIIIIIGIIEHHHIGHHGIHHHHIIHIGIHIHHIIIHHIDHHHIHHDIIIIIIGHHHGHHIIHHHHHGHCEHHHEDCHDHIIIHIIIIGHHD?HHHIHHEDGHGIIIIIHHFGIIHIIIHF?HHGEIIHDIIHGHEIHIIIIIGIHIIIIHHFHHHHIHHCHGIIIHIHIHIIHHIIIIIHHIIIIHIHGIHIIIHHEFIGIIIIHIIIIIIIIIIIIIIIHIIIIIII
@HISEQ:711:H5NNWBCX2:2:1101:4366:7933:ATCTCGTA
TTAAGTTCAGCGGGTATCCCTACCTGATCCGAGGTCAACCTGAGAAAGATTGAGGGGGGTCGCCGGCGGGCGCCGGCCGGGCCTACGGAGCGGGTGACGAAGCCCCATACGCTCGAGGACCGGACGCGGTGCCGCCGCTGCCTTTCGGGCCCGCCCCCCGGAGCCGGGGGGCGGGGCCCAACACACAAGCCGTGCTTGAGGGCAGCAATGACGCTCGGACAGGCATGCCCCCCGGAATACCAGGGGGCGCAATGTGCGTTCAAAGACTCGATGATTCACTGAATTCTGCAATTCACATTACTTATCGCATTTC
+
IIIIIIHIHIIIIIIIIIIIIIIIIIIHHIIIII=CHHIHIHGHHHHH@GHH1FHHIIIIGIIIIIHHD?DCHHHIIIIHIIHHIIHIIIIIIHHDEHHHIIIHHIIIIIHIIIIIIGIIIIIHIIGIIHDDFHGIIIIIHHIHHIIDHDHHHHIIIHHHHDEEHIHHHHGDHEHE??IIHIHIHHEBIHHIEGIHHHHIIHEHHDFIHIIIIIIIHGIHIHIFIIHHHGGHIIIIIHIHIHIHEIIHHCIHDHHHGHHHIIIIHHHHIGIIIIIGIIIIIHHFIIIIIIIIIIIIIIIIIIIIIIIHIIIHI
@HISEQ:711:H5NNWBCX2:2:1101:5559:7827:ATCTCGTA
TTAAGTTCAGCGGGTATTCCTACCTGATCCGAGGTCAACATTCAGAAGTTGGGGTTTAACGGCGTGGCCGCGACGATTACCAGTAACGAGGGTTTTACTACTACGCTATGGAAGCTCGACGTGACCGCCAATCAATTTGAGGAACGCGAATTAACGCGAGTCCCAACACCAAGCTGTGCTTGAGGGTTGAAATGACGCTCGAACAGGCATGCCCGCCAGAATACTGGCGGGCGCAATGTGCGTTCAAAGATTCGATGATTCACTGAATTCTGCAATTCACATTACTTATCGCATTTT
+
IIIIIIIIIIIIIIIIIIIIIIIIIIIIIIIIIIIIIIIIIHIIIIIIIIHIIIIIHHIIIIIHIIGIIIIIIIIIIIIIIHIIIIIIIIHIGHIIIIIIIIIIIIGIIIIIHIIIIIIIIIHHHIIIIIIIIIIIHIIIIIIIIIIIIHHHIIIIHIIIIIIIIIHIIIIIIIIIIIIGIIIIIIIIIIIIIIIIIHIIIIIIIIIIIIIIIIIIIIIIIIIIIIIIHIIIIIIIHFHIIIIHHIHHIHIIIIHIIIIIIIIIIIHIIIIIIIHIHIIIIIIIHCIIIIIIIIIII
@HISEQ:711:H5NNWBCX2:2:1101:8970:7999:ATCTCGTA
TTAAGTTCAGCGGGTATCCCTACCTGATCCGAGGTCAAAGACGGTAATGTTGCTTCGTGGACGCGGGCCACGCCCCCCCGCAGACGCAATTGTGCTGCGCGAGAGGAGGCAAGGACCGCTGCCAATGAATTTGGGGCGAGTCCGCGCGCGAAGGCGGGACAGACGCCCAACACCAAGCAGAGCTTGAGGGTGTAGATGACGCTCGAACAGGCATGCCCCATGGAATACCAAGGGGCGCAATGTGCGTTCAAAGATTCGATGATTCACTGAATTCTGCAATTCACACTACTTATCGCATTTC
+
IIIIIIIIIIIIIIIIIIIIIIIIIIIIIIIIIIIIIIIIIIIIHIIIIIIIIIIIIIIIIIIIIIIIHIIIIIIIIIIIIIIIIIIIIIIIIIIIIIIIIIIIIIIIIIIIIIIIIIIIIIIIIIIIIIIIIIHIIIIIIHIIIIIIIIIIIIIIIIIIIIIIIIIIIIIIIIIIHIIIIIIIIIIHHIIIIIIIIIIIIIIIIIIIIIIIIIIHIIIIIIIIIIIIIIIIHIIIIHIHHHHIIIIIIIIIIIIIIIIIIIIIIIIIIIIIIIIIIIIIIIIIIIIIIIIHHIIIIIIII
@HISEQ:711:H5NNWBCX2:2:1101:17632:7783:ATCTCGTA
TTAAGTTCAGCGGGTATTCCTACCTGATCCGAGGTCAACATTCAGAAGTTGGGGTTTTACGGCATGGCCGCGCCGCGTTCCAGTTGCGAGGTGTTAGCTACTACGCAATGGAGGCTGCAGCGAGACCGCCAATGTATTTCGGGGGCGGCACCGCCCAGAAGGGCAGAGCCGATCCCCAACACCAAACCCGGGGGCTTGAGGGTTGAAATGACGCTCGAACAGGCATGCCCGCCGGAATACCAGCGGGCGCAATGTGCGTTCAAAGATTCGATGATTCACTGAATTCTGCAATTCACATTACTTATCGCATTTT
+
IIIIIIIIIIIIIIHIIIIIIGIIIIHIIIIIIIIIIIIIIIIIIIIIIIIHHIIIIIHIIHIIIHHIDFHHIIIIIIIIIIIIIIGIHIIGHIIIHIIIIIHIIIIIIIIIIIIIIIIIIIIIHHIIIIIIIIHIIIIIIHHIIIHHIIIIHIHHIHIIIIHIIHHHHIHHHIGIIIIIIIIIHHIIIIIIIIIHIIIIHIIIIIIIIIIIIIHIIHIIIIIIIIIIHIGIIIIIIIIIIIIHCHIIHIIIHIIIIHHIIIIIIIHIIIIIIIHGHHIIIIIIIIIIIIIIIIIIIHHIHHHGIIHIIIIII
@HISEQ:711:H5NNWBCX2:2:1101:18906:7916:ATCTCGTA
TTAAGTTCAGCGGGTATTCCTACCTGATCCGAGGTCAACCTTGAGAAGGGGGGTGTTTAACGGCAAGAACCCGCCGCACGTCCAAAGCGAGATGTTTTACTACGCTCGGTGTGACAGCGAGCCCGCCACTGTTTTTCAGGGCCTGCGGCAGCCGCAGGGCCCCAACACAAGCCTAGGGCTTGATGGTTGAAATGACGCTCGAACAGGCATGCCCGCCAGAATACTGGCGGGCGCAATGTGCGTTCAAAGATTCGATGATTCACTGAATTCTGCAATTCACATTACTTATCGCATTTC
+
IIIIIIHIIIIIIIIIIIIIIIIIIIIIIGIHIHHIIIIIIIHIIIIIHIIIGFEHHIIIIIIIIIIIHIIIIIIIIIIIIIIIIIIIIIIIIIHHIIIIIIIIIIIIGIIIIIIIIIIIIHIIIHIIIIHHHHIIIIHHHHIIHHIIHHHHIIHIIIIHIIIHIIIHHHIHIHHIIIIIIIHIIIIIIIHIIHGIIIIIIIIIIIIIIIIIIIIHIIIIIIIIHIIHHIIIIIIIIIIIIIHIIIIIHHEHIIHEIHHHIIIIIIIIIIIIIIIIIIIIIHIIIHIIIIIHHHIHI
@HISEQ:711:H5NNWBCX2:2:1101:19841:7814:ATCTCGTA
TTAAGTTCAGCGGGTCTTCCTACCTGATCCGAGGTCAACCTTTCAGAAGTGGGGGGTTTAACGGCGTGGCCACGCTGTTTTCCAGTGCGAGGTGTGCTACTACGCAGAGGAAGCTACAGCGAGACCGCCACTATATTTGGGAGCCGGCGCGCCCCGGAGGGCACGCCGATCTCCAACACCAAGCCCGGGGGCTTGAGGGTTGAAATGACGCTCGAACAGGCATGCCCGCCAGAATACTGGCGGGCGCAATGTGCGTTCAAAGATTCGATGATTCACTGAATTCTGCAATTCACATTACTTATCGCATTTC
+
HIGHHIIIIIHHHIIIIHGHHGEGHHIIIIIHHHGHHIHHHIIHIHGHHGHIIHIIIIHIFHIIGHIIDDHHHHIIIHIFGHHIIIIIIGHHHIIIIGIIIIIIIHHDHIIIIIIHHGHHIIIHIGHHEEHHHIIHIIHHIIIHIIIIDHHHHIIHHHHHDHHHHIECFCEHHHHHHGHHHHIHHHIIIIIIHGHIHHH?GCEHHGGCCHHHHHHIIHHFG?HCHDIHFEEFEHHHIIIHDHEHHGIHFHCHIGHFDHHIIIHHHIHHGHHHHHHHIHIIIIIIGIHHEHIIHHHEIHDIIHIGIIHHGH
@HISEQ:711:H5NNWBCX2:2:1101:20803:7888:ATCTCGTA
TTAAGTTCAGCGGGTATTCCTACCTGATCCGAGGTCAACCTTGTAAAAAATTTAGTGAGTTTAACGGCTGGACACCGCCGGCACGCCCTGAACGAACAGAAATACTACTACGTTCGGGATACCGAGGGGCCCGCCACTGTATTTCGGGGCTCTGCGGCCTGGGCTGCAGAGGACCCCAAAACCAAACCCGGGGGGGTTCGAGGGTTGAAATGACGCTCGGACAGGCATGCCCGCTAGAATGCTAGCGGGCGCAATGTGCGTTCAAAGATTCGATGACTCGTAGAATTCTGCAATTCGCATTACTTATCGCATTTC
+
HFFHH<FGHHEHIIIIIEHHIHHHIHIIIFIIGHHHEGHCHHHIIIIHHDEECGHHHD@FHHHH<G<CCHF@FHHIIHIIIHGIEIDHHIHCHECHCHHFEHCFFHIGIHCHGHC<<EDHEH0CEDCHHHEC<DECHHHHHIH@DDHHE@DHGFG:E/EFEEH@EHHEGAGE7;8AGCE.BFHHH?E??C?8HHHHEDHEHGHHCHHGD0/HCIIDCIHHHFGEHGGHIHHDGFEHIIHFHHEC</CHHG?F@C<C<HIHE@HEIIIIIHC?HGD<HHIHGHHGCCHF<<1C<IHHIIIHHIHHGE<CCFCCHDI
@HISEQ:711:H5NNWBCX2:2:1101:2297:8156:ATCTCGTA
TTAAGTTCAGCGGGTATCCCTACCTGATCCGAGGTCAACCTTAAGAAAGTATGGGGGTTTTGGCAAGTGGACCACCCGGACCTCCAGAGCGAGAAGTATTACTACGCTTGAAGCCAGATGGCACCGCCACTGATTTTAAGGCGCACCAGTACGATGGCACCCAATACCAAGCTGGGCTTGAGGGTTGAAATGACGCTCGAACAGGCATGCCCAGCGGAATACCACTGGGCGCAATGTGCGTTCAAAGATTCGATGATTCACTGAATTCTGCAATTCACATTACTTATCGCATTTC
+
HHCEGDGEGHICHHHIIIIIIGIIIIIGHIFHHHHHHIHIIEHIIHH?HGEHHHHEDHDGHGHHHHIHG1@GHHHEHICHHHCFFEEIHCHHIDHHGHHIIHIHHIIIIIIIIGHHHIHIHHHHHHIEHHHHIGHHIGHHHIHIIIIIIHIIIIIIHIIGIHIFEHHHIHIIHHIIIIIHIIIIIIHHHIHIIHHIIIIIIHHIHIHIHHGHIIHHGHHHHIIHHHHIHIIGHHHHHIIIHIIHGIIIHIIIHHHHFHHHIHHFHIIHIHHFHHHIIHIHEHFGGIIHHIIIIII
@HISEQ:711:H5NNWBCX2:2:1101:3946:8112:ATCTCGTA
TTAAGTTCAGCGGGTGTTCTTGCCTGAACTCAGGTCGAAAGGGGTGTGTCGCACGGCTTCTCGGAGAGCGGCCGACGATTCCTGCCGGCTTACAACGAGGTCCCGGGCCGACGGCGGCATGCGATCCCTGGCGGGTCACCTACCAGACTGTCGTCCCGATCGGGTCCTCGTTCGAGCCTCTGTTCTTCGGCAGACCCGGTTAATTTAACCGGGACGGCAAGGTCCACGCCTCTTGAGAGAGGGTGAGGGTAAAGCCGACGCTGAGGCAGACATACTCTCGGCCGGAGCCTCGAGTGCAATTTGCGTTCAAAGATTCGATGATTCACATTATCTGCAATTCACACTACGTATCGCATTTC
+
IHIHHIIIIHIIIIIIIIIIIIIIIIIIIIIIIIHIHIIGIIIGGHIHIIHIEHGIHIGHIIIIHIHFDFHDHIHIICHIHIHHIHGHIHHHHHHI?HHIIIIHGIHHIIIIHIIIHIIIHIHCGHHIHHGHIIIIIIIHHHHIIIHHIHIIHHIIGH/FHHHGIHHHHHIHHHCHGHHIHHHHIFHHFHIHEGHHHHEACFHHGH?GHGHHHIHHD7.FE@HCCAHHHFHCIIHHFHIIIIHGCIIHGF?DHE/DCHHHGGD@HCHHEHIHH@HEHHHE<CHIIIIHHEEIIIIHFIHHHDHHHEHGHGHCEIHHFC?HHC1HFIHFIIIIIIHIIIHHHIHGCIIHHIHIHHHHHHH
@HISEQ:711:H5NNWBCX2:2:1101:4155:8092:ATCTCGTA
TTAAGTTCAGCGGGTCTTCCTACCTGATCCGAGGTCAACCTTGGGTTAAAAGGTGGTTTAACGGCCGGAACCCGCAGCACGCCCAGAGCGAGATGTATGCTACTACGCTCGGTGTGACAGCGAGCCCGCCACTGCTTTTCAGGGCCTGCGGCAGCCGCAGGTCCCCAACACAAGCCCGGGGCTTGATGGTTGAAATGACGCTCGAACAGGCATGCCCGCCAGAATACTGGCGGGCGCAATGTGCGTTCAAAGATTCGATGATTCACTGAATTCTGCAATTCACATTACTTATCGCATTTC
+
IIIIGHIIIIHIIIIIIIIIIHIIIIIIIIIIIIIIIIIIIIHHIIHIHHIIIIIIIIIIIIICHIIIEHIHIIIIIIIIIIIIGHIIIIIH<HHIIHIIIIEHIIFHIIIIIIHIIHIIHHIIIIIIHIIIIIIIIIIHHIHHHIIIIIIHIIIHIHHIIHIIIHIHHIGHHIIIIIIIHHEIIIIIIIIIIHIIHHIIIIIIHHIIHIIHHH?IIIHIIIIIIIIIIIHIIIHIHIIIIIIHIIHIIIIIIIHIIIIIIIHIIIIIIIIIIIIHFHHEIIIIHGIGIIIHIIIIIIII
@HISEQ:711:H5NNWBCX2:2:1101:5212:8106:ATCTCGTA
TTAAGTTCAGCGGGTATCCCTACCTGATCCGAGGTCAACCTTAGAAATGGGGTTGTTTTACGGCGTAGCCTCCCGAACACCCTTTAGCGAATAGTTTCCACAACGCTTAGGGGACAGAAGACCCAGCCGGTCGATTTGAGGCACGCGGCGGACCGCGTTGCCCAATACCAAGCGAGGCTTGAGTGGTGAAATGACGCTCGAACAGGCATGCCCCCCGGAATACCAGGGGGCGCAATGTGCGTTCAAAGATTCGATGATTCACTGAATTCTGCAATTCACATTACTTATCGCATTTC
+
IHFHIIIIIHIIIIIGHIIIHHHIIHEHHIHIIIHIIHHIGIHIIIIIIIIIIIIHHHIIIIIIIIIIHHHIIIIEDHIIIIIHHHHHIHIIIIIIIIIIIHIIHIGHHIIIIHHHIEHHIGHEGHIHIHHHHHHHIIIHIIHIIIHIIHEEHHHHHHHHHFIIHIIHIIIIGIIHHE?IIIIIIIIIIIGIHIIIIHHHIIIIIIHGHIIHHIHGHFIIIIIHIIIHIIIHGIIHHHIHIHHFIHIIIHGIIIIIIIHEHIIIIIIIIIIIHHFFIIHHIIHHIHIIIIIIIIIH
@HISEQ:711:H5NNWBCX2:2:1101:11051:8085:ATCTCGTA
TTAAGTTCAGCGGGTATTCCTACCTGATCCGAGGTCAACCTTAGAAATTGGGGGGTTTTACGGCAAGAACCCGCCGCACGACCATAGCGATGTATAGTTACTACGCTCGGTGTGACTAGCGAGCCCGCCACTGTTTTTGAGGGACCGCGGGCAGCCGTGGATCCCCAACGCAAGCAAAGCTTGATGGTTGAAATGACGCTCGAACAGGCATGCCCGCCAGAATACTGGCGGGCGCAATGTGCGTTCAAAGATTCGATGATTCACTGAATTCTGCAATTCACATTACTTATCGCATTTC
+
IIIHIIIIIIIHGIIHIIIIHIIIIIHHIIIHIHHHHHIIIIHIIIIIIIIIIGIIIIIIIIIIHHHEDGHIIIIIIGIIIIIIIIIIIHHHIIHIIIIIIIIIIIIIIIHIIHIIIIIIIIIIIIIIIIIIIIIIIIIGIDIIHIIIHHGIHIIIIIIHGIIIIHIIHHIIIIIIIHHIIHIIIIHHHGIIIGHHHIIHIIIHIIIHIIIIIIIIIIIIIIIIIIIIHFIIIIIIHIIIIIIIIIIIIIIIIIIHIIIIGIIIIIIIIHIIIIIIIIIIIIIHHIHIIIIIIIIIII
@HISEQ:711:H5NNWBCX2:2:1101:12944:8172:ATCTCGTA
TTAAGTTCAGCGGGTATTCCTACCTGATCCGAGGTCAACCTTAGAAATTGGGGGGTTTTACGGCAAGAACCCGCCGCACGACCATAGCGATGTATAGTTACTACGCTCGGTGTGACTAGCGAGCCCGCCACTGTTTTTGAGGGACCGCGGGCAGCCGTGGATCCCCAACGCAAGCAAAGCTTGATGGTTGAAATGACGCTCGAACAGGCATGCCCGCCAGAATACTGGCGGGCGCAATGTGCGTTCAAAGATTCGATGATTCACTGAATTCTGCAATTCACATTACTTATCGCATTTC
+
HHEEEHHIHIEHIHH/DHFIIHEGHIEHIEH0<EHCHFGHIIIIFEIIGIGH?EHHHIIGHGII<CECFG@GDDHCCHIGEHHIHHDEH<DHCHHHFHF?HEHHGIHIDHEEHCEHI?<G<?<C?DD@D?@GGGHBFHCGEHDHH@HHD/@<E=GHHHIC=HHHCDECIIHHHHEG@BCBFGEEFHEIHFCC0F0DGHHHHEGCGC9EGHHHICH@@C<1HHEGH<CCC/EDHFIHGCC<=HEHCIHF1CFIHEC1F?EIHFC@F1EGHHFGGFEHHF1@EHEHGG=DHGHGFGCHCC
@HISEQ:711:H5NNWBCX2:2:1101:15970:8142:ATCTCGTA
TTAAGTTCAGCGGGTGTTCTTGCCTGAGCTCAGGTCGAGATAATGAATGTGGGTTTTCCTGTTTTGGGCCGAACAACAAAGTCCCAGACCAACAACCAAGATGATATAGCAAGCGTGAGCTGCCCACCCAGTTGCGGCCCTTGACGGGTCCTTGGTTAGCCTCTGTTCTTCGGCTGATCCAGCTCTCAAATGATCACTGGAACGGCCAGATCCGCCCGTTCTACTCATAAATGAGAAGAGGGGGCGAGTATTAACCCGACGCTGAGGCAGACATGCCCTTGGCCAGAGGCCTCGGGCGCAATATGCGTTCAAAGATTCGATGATTCACGGAATTCTGCAATTCACACTACGTATCGCATTTC
+
IIIIIHIGIIIIHIIHIIIIIHHHIIGIIIIIIIIIIGIIHGIIIIHIIIIIIHIHIIIIIIIIIHHHFHIIIIHIIIIIIIIIIIIIIIIIIIHIHIIIHIIIIIIIIIIIIIIIIIHIIHIIIIIHIIGHIHIHHIIHIIHIHIHIIIIIIIIIIHIIHIIIIHIIIIIIIIIIGIIIHIIIIIIIHIIIIIHHIHHHHHHIIIHGIIHHIIIGIIGIIIIIIIIIHFHIIIIHIIIIIIIIIIIIIIIIHIIIIIIIIHIIIIIIIHIGIIIHIIIIHHHHHIIIIIIIHFIIIIIIIIIIIIIIHIIIIIIIIIIIIIIIIIIIIIIIIIIIIIIIIIIIIIIIIIHIIIIIIIIIII
@HISEQ:711:H5NNWBCX2:2:1101:2553:8461:ATCTCGTA
TTAAGTTCAGCGGGTAGTCTTGCCTGAGCTCAGGTCGAATGTAAGAGTTCGGGGCGTGAGCCACCGATTCCTGCCGGCTTTACAGCACAGGTTCCTGGGGGTGACAGCGGTATGCAGCGTGAGCTACCTACCAAGCTGGCGCCCTTTCAGCGGGACCGTGCTCAAGCCTCTGTTCTTCAGCCGACCCTGTTCTCTCGAGGAGCACAGAGACGGCCAGATCCGTCTTTCCTCTTCCACAAGGGAAGAGGTTGACGAGGGGGTGGGCCAACGCTGAGCCAGACATGCTCTTGACCGAGGTCTCGAGCGCAATATGCGTTCAAAGATTCGATGATTCACGGAATTCTGCAATTCACACTACGTATCGCATTTC
+
IIIIIIIIIIIIIIIIIIIIIIIIHIHHHIIIIIIIHHHIIIIIIIIIIIHGHIIIIIIIIIIHIIIIHIIIIIIHHHIIIIHIIGHIIIH<GHHIIIHIIIIHIIIHIIIIIIIIIIIIIIIIHIIHIIIIHIIIIIIIIEHIIIHHHCHHIHHIIIIIHHHHHHIIIIHIIEHIHIIIHHHIHIIIIIHHHIIIHIIIIHIHHHHHIIIIIIHHHGHIIHHHGIHEIIHHHEHEIIHIHIIHIIIIIIIHIIHIIIIHIHHHGIHHIIIIHHIIIIIIIIIIIIIIIIHIIIIIIIHIHHIIIIIHIHIIIIHIIIIIIIIIIIIIIIIIIIIIIIIIIHHIIHIIIIIIIHIHDIIIHIIIHIIIII
@HISEQ:711:H5NNWBCX2:2:1101:3004:8306:ATCTCGTA
TTAAGTTCAGCGGGTATTCCTACCTGATCCGAGGTCAACCTTGGTGCCGCCGGAGCGGGCTTGAGGGGGGTTTAGAGGCCGGATAGCCCGGGGGCTCCCGATGCGAGGCAGATGTTACTACGCAAAGGAAGGGCCCGTCGGGTCCGCCACTGGTTTTCGGGGACTGCCTGGGCAGGTCCCCAACGCCGGGCCACGGGGGCTCGAGGGTTGAAACGACGCTCGGACAGGCATGCCTCCCAGGATACTGGAAGGCGCCATGTGCGTTCAAAGATTCGATGATTCACTGAATTCTGCAATTCACATTACATATCGCGTTTC
+
IIIIIHGIIIIIIIIIIIIIIHHIHHIIIIIIIIHHHIIIIIIIIIIIIHHIGHIIIIIHHIIHHHIIHIHHIIIIIIIIIIHIIIIHIIIIIGIGHIHIIIIIIHHHHHHIIIIIIIIIIIIIHIIIHIIIIIIIIHHHIIIIGIIIHIIHIIIIIIIIIIHHIIIIIIIIHIIIIHIGIIHIIGHIIIGIIHHHIHIHHIIIIIIIIHIIIIIIIIHGIHIIIHIIIIIIIIIIIIIIIIIIIHIHIIIIIHHIIIHHIIIIIIIIHIIIIIIIGIIIIGIIIIHIIHIIIIHHIHIIIIIIIIIIHHE<IIIIII
@HISEQ:711:H5NNWBCX2:2:1101:4027:8458:ATCTCGTA
TTAAGTTCAGCGGGTATTCCTACCTGATCCGAGGTCAACCTTAGAAATTGGGGGGTTTTACGGCAAGAACCCGCCGCACGACCATAGCGATGTATAGTTACTACGCTCGGTGTGACTAGCGAGCCCGCCACTGTTTTTGAGGGACCGCGGGCAGCCGTGGATCCCCAACGCAAGCAAAGCTTGATGGTTGAAATGACGCTCGAACAGGCATGCCCGCCAGAATACTGGCGGGCGCAATGTGCGTTCAAAGATTCGATGATTCACTGAATTCTGCAATTCACATTACTTATCGCATTTC
+
IIIIHHIIIIIIIHHIIIIIIIIIIIIIIIIIIIHIIIIIIHIIIIIIIIHIIIHIIIIHIHDHIIIIGHIIHIIIHDHIIIIIIIIIGHIIHIIIIIHIIIIIIIIIIIIIIIIIIIHIDDHIHHIIIIHHHIHHHIHHIIHIIIIIIHIIHIIIIIIHHIIIIIIHHHHIIIHIHHIIHFHHHIIIIIIHIGHHHIIHIIIIIIIIIIIIHIIIHHIIIHGIHIIIIHIIIIGIIHDEIIIIHIIIHIHIIIHGIHHIIIHIIIIIIHHIIHHIIGIIIIIIIIIIIIIIIIHHII
@HISEQ:711:H5NNWBCX2:2:1101:5349:8323:ATCTCGTA
TTAAGTTCAGCGGGTATCCCTACCTGATCCGAGGTCAACCTTAGAAATGGGGTTGTTTTACGGCGTAGCCTCCCGAACACCCTTTAGCGAATAGTTTCCACAACGCTTAGGGGACAGAAGACCCAGCCGGTCGATTTGAGGCACGCGGCGGACCGCGTTGCCCAATACCAAGCGAGGCTTGAGTGGTGAAATGACGCTCGAACAGGCATGCCCCCCGGAATACCAGGGGGCGCAATGTGCGTTCAAAGATTCGATGATTCACTGAATTCTGCAATTCACATTACTTATCGCATTTC
+
FHIGHHHHCHEHGIHHIIIGHHHEHEDEHIIHDD<CGIG1FGHHHCHHEC@DFHHIIIIHGIHHGIC?1@GEHIHIHHCHGEHHHIHHH<CC@DCGEECHHFHHIIIHHHHGCEHHHHHEGFGFHEHIHIIEHHHIIFGHEHHHIHI/EHHIIIHHII/EHCAFFDHHHEHHIHEHHHHHHIHGCEFD;<B:<;FE@EH0@HHIIGBEHFEF<DHHHHFC1FHE<//<HHEECF</?EHHEH@HHHHHIIIHFCC1F1G<<@EEHIIIHHGHIHHHHHHGCCC1@HEHHFIHIHDH
@HISEQ:711:H5NNWBCX2:2:1101:5648:8379:ATCTCGTA
TTAAGTTCAGCGGGTAGTCCTACCTGATTTGAGGTCAGATCATGAAGTGTCCGAGGACATCCCTAAGGAGATTAGGAGCGGTCGACAAGACGAAACTTATTACGTCAACAACCGCTAATGCATTTAAGGCGAGCCATTTCACTGGCAGCGCCCAAGTCCACCCGATCGGAAACCCGAGGGGGTGAGGTGTTCATGACACTCAAACAGGCATGCCCTCCGGAATACCAGAGGGCGCAAGGTGCGTTCAAAGATTCGATGATTCACTGAATTCTGCAATTCACATTACTTATCGCATTTC
+
GIIIIIIIIHIIIHIHIIIIIHIIIIHIIIIGHEHHIIIIIIHIIIIIIHHIIHIGIIIHIIHIIIIIHHEHGHIHHHHGGHIIIIIIHHIIFIIIIIIHIIHIHIIIIIIIIHIIIHIIIIIIIIIHHHHIIIIIIHHHHHHHIIIIIIIIIIIIIIIIIIIHIIIIIIHIIIIIIIHIHIIIIIIHIIHHIIIHIIHIIIIIIIIIIIIIHIIIIIHHHHHIIIIIHFIIIIHHHDIIIHHHHHIIIIHHIIIIIIIIIHHIIGIIIIIIIIHIIIHIIIIHHHHIHIIIIIIIII
@HISEQ:711:H5NNWBCX2:2:1101:10842:8292:ATCTCGTA
TTAAGTTCAGCGGGTATCCCTACCTGATCCGAGGTCAACCTGAGAAAGATTGAGGGGGGTCGCCGGCGGGCGCCGGCCGGGCCTACGGAGCGGGTGACGAAGCCCCATACGCTCGAGGACCGGACGCGGTGCCGCCGCTGCCTTTCGGGCCCGCCCCCCGGAGCCGGGGGGCGGGGCCCAACACACAAGCCGTGCTTGAGGGCAGCAATGACGCTCGGACAGGCATGCCCCCCGGAATACCAGGGGGCGCAATGTGCGTTCAAAGACTCGATGATTCACTGAATTCTGCAATTCACATTACTTATCGCATTTC
+
IIIIIHIIIIIIIIIIIIIIIHIIIIIIHIIIIHHIIIIIIIGIIIIIHHIIIIIIIHIIIDGHHHHCCHHIIIHGHIIIIIIIIIIIGHGIHHHHIIIIIIIIIIIIIHIHIIIIIIIIIIHIIIIIIHIIIIIHIIIIIIIIIIIHHIIIIIIIIIIHHHHIIIIIIEHHIIIIHIIIIIHHHHHGIIIIIIHIIIHIIIIIIIIHHHIIIIIIIIIIIIIHHHHIGIIIIIIIIIHIIHHHHHHHHFIIIIIIIIIGIIIHHHIHHIIIIIIIIIIIIIIIGIIIIIIIHIIIIIIIIIIHHIIIIIIII
@HISEQ:711:H5NNWBCX2:2:1101:14510:8257:ATCTCGTA
TTAAGTTCAGCGGGTATTCCTACCTGATCCGAGGTCAACCTTAGAAATTGGGGGGTTTTACGGCAAGAACCCGCCGCACGACCATAGCGATGTATAGTTACTACGCTCGGTGTGACTAGCGAGCCCGCCACTGTTTTTGAGGGACCGCGGGCAGCCGTGGATCCCCAACGCAAGCAAAGCTTGATGGTTGAAATGACGCTCGAACAGGCATGCCCGCCAGAATACTGGCGGGCGCAATGTGCGTTCAAAGATTCGATGATTCACTGAATTCTGCAATTCACATTACTTATCGCATTTC
+
IIIIIIIIHIIHIIIIIIIIIIIIIIHIIHIIIIHIIHHIIIIIHIIIIIIHGHICHDHHIHCHIIIIHHIIIIIIIIIIIIIIIIIIIIIIIIIIIIIIIIIIIIIIIHIGHIIIIIHIIIIHIIIIIHHIIHHHIHIIHHHIHIIIIIIIIIIIIHIIHIIIIIIIIIIIIIIHIIIIIIIIIIIIIHHIHHIIIIIIIIIIIIIIIIIIIIIIHIIIIIHHIIIIHHIIIGIIHHEHIIIIIIIIGIIIIHHHHIGIHIIIIIIHIHIIIHIIIIIIHIIIIIIIIIIIIHIIIH
@HISEQ:711:H5NNWBCX2:2:1101:15513:8357:ATCTCGTA
TTAAGTTCAGCGGGTATCCCTACCTGATCCGAGGTCAAAGACGGTAATGTTGCTTCGTGGACGCGGGCCACGCCCCCCCGCAGACGCAATTGTGCTGCGCGAGAGGAGGCAAGGACCGCTGCCAATGAATTTGGGGCGAGTCCGCGCGCGAAGGCGGGACAGACGCCCAACACCAAGCAGAGCTTGAGGGTGTAGATGACGCTCGAACAGGCATGCCCCATGGAATACCAAGGGGCGCAATGTGCGTTCAAAGATTCGATGATTCACTGAATTCTGCAATTCACACTACTTATCGCATTTC
+
HIIIIIIHIIIIHHIIIHIIIIIIIIHHIIIHIIIHHHHIIIIHGHIHIIIIIIIIIIIIIIIIIIHHCHIHHIHIIGIHIHIIIIIIHIIIIIIIIIIIIIIIIIIIIHIIIIIIIHIIHHIHHFHHIHHIIIHIIIHIIIIIIIIIIIIIIIIIHHIHHIHIIHHIHIIHIHIHHIHHHIIEIIIHIIHHGIIIIIIIIIIIIHIIIHIIIIIIIGHHHIIIHGIIIIIIHIIHHGHHHHHIIIHGFHHHHHIIIIGIHHIGIIIIHIIIIIIIIIIIIIHHHIIHHHHCIIIIIIIII
@HISEQ:711:H5NNWBCX2:2:1101:16831:8333:ATCTCGTA
TTAAGTTCAGCGGGTAGTCTTGCCTGAGCTCAGGTCGAATGTAAGAGTTCGGGGCGTGAGCCACCGATTCCTGCCGGCTTTACAGCACAGGTTCCTGGGGGTGACAGCGGTATGCAGCGTGAGCTACCTACCAAGCTGGCGCCCTTTCAGCGGGACCATGCTCAAGCCTCTGTTCTTCAGCCGACCCTGTTCTCTCGAGGAGCACAGAGACGGCCAGATCCGTCTTTCCTCTTCCACAAGGGAAGAGGTTGACGAGGGGGTGGGCCGACGCTGAGCCAGACATGCTCTTGACCGAGGTCTCGAGCGCAATATGCGTTCAAAGATTCGATGATTCACGGAATTCTGCAATTCACACTACGTATCGCATTTC
+
IIIIIIIIIHIIIIHHIIIIIIIIIIHIIIIIIIIIGHIIHHIIIIIIIIIHHHIIIIIGIIHIIIGIHHIIHIIHIIIIIIIIFHIIIIIHIIIIIGHHHHIIHHHIIIHHHIHIIIIIIIIHIIIIIIIIIHIIIIHIIIIIIIGHIHIHIHDHHIHHHIHIHHIIIIIIHGHIHIIHHIIIHIIIIIHIIIHHHIIHIHHHHIIHHHIHHIGIIGHGIIIIIIIIIHIIIGIIIIIIIIIIHHEEHIHFIIIIIIIIIHHIIIIHIIIIIHHEIHHHIIIGIIIIIIIIIHHIIIIHHGIIIIIIIIIIIIIIHEHIIIIIIIIIIIIIHHHIIIIIIIIIHIIIIHIIIHIHGIIIHIIHHHIIII
@HISEQ:711:H5NNWBCX2:2:1101:17004:8329:ATCTCGTA
TTAAGTTCAGCGGGTATTCCTACCTGATCCGAGGTCAACCTTGGTGCCGCCGGAGCGGGCTTGAGGGGGGTTTAGAGGCCGGATAGCCCGGGGGCTCCCGATGCGAGGCAGATGTTACTACGCAAAGGAAGGGCCCGTCGGGTCCGCCACTGGTTTTCGGGGACTGCCTGGGCAGGTCCCCAACGCCGGGCCACGGGGGCTCGAGGGTTGAAACGACGCTCGGACAGGCATGCCTCCCAGGATACTGGAAGGCGCCATGTGCGTTCAAAGATTCGATGATTCACTGAATTCTGCAATTCACATTACATATCGCGTTTC
+
IIIIHIIIIIIIIIHHHIHIIIHIIIIIIIIIHGHIHIIIIIIIIIIIHHIHCHHHIIIIHHHIIIIGFHEHHIHIIIIIIIIIIIIIIHIIHGHIIIIHIIIIIHIIHIIGHIHHHHIIIIIIIIHHHHHHHHHIIIIIIHIIIIIIIIIIHIIIIIIIIIIIIIIIIIIIIIIIIHIIIIIIIIIIHIIIHIIHIHIHHEHIHIIGIIIHIIIHIIIIIIIIIIIGHIHIIIIIIIIIIIIHHHIIIIIIIHFHHDHHIIIHIIIHIIIIIIIIIIIIIIIIGHHIIIIIIHHIIIIIIIIIIHIIIIIIIIIIHI
@HISEQ:711:H5NNWBCX2:2:1101:19647:8341:ATCTCGTA
TTAAACTCAGCGGGTAGTCCCGCCTGACCTGGGGTCGCGGTCGAAGCGTCATCAGAAGACAACGCGTTGGGTCAATAAGCAACCTTTTGATGAGACACGCAACAGATTTCATGGTTTTGTCACCAATAGTCTTGCGCCCGTCAATAGGTGCCTTTATTTTGGCCAACCGCTCGGTAAAAACGGGAGGCCAATATCCGCTCCCGTCCAAAGCATCTCAAAGGAAATGTTGGGGGAGCGACGCGATGCGTGACGCCCAGGCAGACGTGCCCTCAGCCGAATGGCTTCGGGCGCAACTTGCGTTCAAAAACTCGATGGTTCACGGGATTCTGCAATTCACACCAAGTATCGCATTTT
+
IIIIIHIIIIIIIIIHHIIIHIIIIIIIIHIHGHIIIIIIHIIGIIIIIIIIIIIHIIIIIIIIIIIICHIIIIIIHHHIIIIIIIIIIIIIIIIIIIIIIIGIIHIHHIGIIHIIIIHIIIIIGIIIIHIIIIIHHIIIHIIIIIIIIIIIIIGIIIIIHHIHIIIIIIIIIIIIIIHHHIIIHHIHIIIIIIIIIIHIIIIHIIIIIIIHHHHIIIIIHIIHEGIIIIIIIIHIIHIIIIIHIHIGIIIIHHIIIIHHHIIIIIIIIIIIIHIIIHIIHIIHDHHIIIIIIHIHHIHEGIIIIHEIIIHIIIIIIIIIHHHIIGIGIIIIGIIIIHIIIIHIIIHIIIHIII
@HISEQ:711:H5NNWBCX2:2:1101:19819:8459:ATCTCGTA
TTAAGTTCAGCGGGTATTCCTACCTGATCCGAGGTCAACCTTGAGAAGGGGGGTGTTTAACGGCAAGAACCCGCCGCACGTCCAAAGCGAGATGTTTTACTACGCTCGGTGTGACAGCGAGCCCGCCACTGTTTTTCAGGGCCTGCGGCAGCCGCAGGGCCCCAACACAAGCCTAGGGCTTGATGGTTGAAATGACGCTCGAACAGGCATGCCCGCCAGAATACTGGCGGGCGCAATGTGCGTTCAAAGATTCGATGATTCACTGAATTCTGCAATTCACATTACTTATCGCATTTC
+
IIIIIIIIIIIIIIIIIIIIIIIIIIIIIIIIIIIIIHIIGIHHHHHIGIIIHIIIIIIIIIIIHHIIHIIIIIIIIIIIIIIIIIIIIIIHIHIHIIIIIIHIIIIIIIIIIIIHIIIIIIIIIIIIIIIHIHIIIIIIIIIIHIIIIIIIIIIIIIIIIIIIIIIIIIHIHIIIIIIIIIIIIIIHHIIIIIIIIIIIIIIIIIIIIIIIIIIIIIIIIIIIIIHIHIIIIIIIIIIIIIIIIIIIHIIIIIIIIIHIIIIIIHIIIIIIIIIIIIIIIIIIIIIIHHIIIIIII
@HISEQ:711:H5NNWBCX2:2:1101:5909:8620:ATCTCGTA
TTAAGTTCAGCGGGTAATCTTGCCTGAGCTCAGGTCGAGGAAATAAGTAATGAGTTTCCTTGTTGAGGGCTCATCCGGGTCCCAGACCAACAGCTAATCGTATTAGCATCACTGCCTAACCAGCTGCGGCCCTTGACGGGTCCTTGAATAAGCCTCTGCACTTCAGCCAACCCAGCTCTTAATGAAAAGAACTGAGACGGCCAGGTCCGTCCCTCGTACATTCCACAATGAAGGGAATGTATGGGGCGAGTATTAACCCGACGCTGAGGCAGACATGCCCTTGGCCGAAGCCGCGGGCGCAATATGCGTTCAAAGATTCGATGGTTCACGGTTTTCTGCAATTCACACTACGTATCGCATTTC
+
IIIIIHIIHIIIIIHIIIIIHIIIIIIHIIGIIIHIHHIIHIIIHIIIIIIHIHHHIIIGIIHIIHHHEHHHIIIHIHIHIIHIIIIIIIIHIIIIIIIIHHIIHHIIIIIIIIIIHHHHIIIIIIIIGHIHIGHCHHIHIHIIIHHHIIHIIIIIGHHIIIHIIIHHHIIIIIGIHIIHIIHHHHGHCGHHHHHIIHIIHHHHHIHIIHIIHIIIIIIIIHIIIIIIHFIHGFIIIIHIIHHCIHIHEHHHGIHHIIHHHIIHIIIIHIIHIIIIHHHIIIIIIIIIIIIHHHEHIHIHHH@HIIHGIIIIHGGHHIIIHIHFIHHIHHEHEIIIIIHIGIGHHHEHHHHHHHHIIIHHIII
@HISEQ:711:H5NNWBCX2:2:1101:6187:8731:ATCTCGTA
TTAAGTTCAGCGGGTATCCCTACCTGATCCGAGGTCAACCTGAGAAAGATTGAGGGGGGTCGCCGGCGGGCGCCGGCCGGGCCTACGGAGCGGGTGACGAAGCCCCATACGCTCGAGGACCGGACGCGGTGCCGCCGCTGCCTTTCGGGCCCGCCCCCCGGAGCCGGGGGGCGGGGCCCAACACACAAGCCGTGCTTGAGGGCAGCAATGACGCTCGGACAGGCATGCCCCCCGGAATACCAGGGGGCGCAATGTGCGTTCAAAGACTCGATGATTCACTGAATTCTGCAATTCACATTACTTATCGCATTTC
+
IIIIIIIIIIIIIIIIIIIIIIIIIIIIIIIIIIHIIIIIIIHIIIIIHHIHFHHIIIIIIHIIIIHIHIIIHIIIIIIIIIIIIIIIHIHIIIIIIIIIIIIHIIIHIIIIIIIIIIIIIHIHHHIIHDHHIIIIIHHHHHHHHIIIHHHIDHHHIIIIIIHHEHIIIIHHIHIIIIIIIIHHHHHCHIHIIIIIGIIIHIIIHHIIIHHIIIHIIIIIIIIIIIIIIIIHHIIIIIIIIHHHFHIHHGIIHHHIHIIIIIHHIIIIIIIIHGIGIHIGIIIIIIIIIIIGIIIIIIHHGHIHHIIIIIIII
@HISEQ:711:H5NNWBCX2:2:1101:7452:8508:ATCTCGTA
TTAAGTTCAGCGGGTATCCCTACCTGATCCGAGGTCAAAAGTGAAAAAAGGCTTACTGGACGCTAGTGTTCTAGGCTAGAGGCGCAAAATGTGCTGCGCTCCAATACCAAAACACTGGCTGCCAATGACTTTAAGGCGAGTCCACGATAGTAGACAAACACCCAACACCAAGCAGAGCTTGAGGGTACAAATGACGCTCGAACAGTCATGCCCCATGGAATACCAAGGGGCGCAATGTGCGTTCAAAGATTCGATGATTCACTGAATTCTGCAATTCACATTACTTATCGCATTTC
+
IIIIHHIIIHHIIIIIHIHIHIHFHIHIIIHGHHFHIIIHIIIIIIIIHIHHIIIIHHEHHHHHHGHHHIHIIIGHIIHIIIIIIIIIIIHHIIIHHIHHIIIIIIIIIIIIIIIIHHHIGHIIIIIIIIG?IHHIHIHHEHIIIIHHIHHIHICHIIIIHGIIIHIIHIHIIHHHEIIIIIIHHFHIIIIIIIIHIIHHIIIIHIHIIIIHIIIHGIIIHGEGIHEHHDHGHHECCEHGHHHGHIIIIIIIIIIIIHIHIIIHHIIIHHGIIIHIIHEIHIIIHEFHHIIIHHII
@HISEQ:711:H5NNWBCX2:2:1101:11110:8560:ATCTCGTA
TTAAGTTCAGCGGGTAATCCTGCCTGATCTGAGGTCTAAATTAAAGTTGACTACAATAGTTGGAAGCTTCTACTGGTTCTAGTACGGCCACCAATAAAGGTGTCCTCAGCGAATAGTCTATTACACTGAGTCAATCCGAATTCGAATTAGAGATGCTAATGTATTACGAACGAGCTAGTCAGACTAGCAACGCTCAAAATCCAAACACCAACGCAGTCTACTAGAAACTGGTGGGTTGAAGAGTTCATGACACTCAAACAGGCATGCTCCCCGGAATACCAGGGAGCGCAAGGTGCGTTCAAAGATTCGATGATTCACTGAATTCTGCAATTCACATTACTTATCACATTTC
+
HHIIIHIHHIHIIDHH?GHHHHEHIEGHHIHIIICD1GHHGHHGIIIIIIIIEHIIIGGHHIGHIIIIHHHIIFHHFFHIIEFECEDHHHIGIIHGHHGFHIIEHGIGIGHHCHIIHIIIHIHIIIIIII@HIHHIHHIGHIHHHHIIIHHHIIIIIIIIIIIIHIHEHHHIHIIIIHHHIHHIIIIIHHHIHHIIICHHIIHHHHHHHGHHIHIDAHHHEHCFHFHE?HIIHIIIIIHHEHHCF1EEG<CD??HIHIHHHGHHHIHHHHCGIFIHHDDDHHDIHHD?HHG/HHHECEHE@F10GIIIHHHEIHFG?HIGIIHCHHCHGEFHFHHIIHHHHIHCHHH?EDDE
@HISEQ:711:H5NNWBCX2:2:1101:12975:8533:ATCTCGTA
TTAAGTTCAGCGGGTATTCCTACCTGATCCGAGGTCAACCTTAGAAATTGGGGGGTTTTACGGCAAGAACCCGCCGCACGACCATAGCGATGTATAGTTACTACGCTCGGTGTGACTAGCGAGCCCGCCACTGTTTTTGAGGGACCGCGGGCAGCCGTGGATCCCCAACGCAAGCAAAGCTTGATGGTTGAAATGACGCTCGAACAGGCATGCCCGCCAGAATACTGGCGGGCGCAATGTGCGTTCAAAGATTCGATGATTCACTGAATTCTGCAATTCACATTACTTATCGCATTTC
+
IIIIIHHIHIIIIIIHIIIIIIIHIIIIIHIIIIIIGIIICD?EHIIIIIHIIHHIHHHIHEHHIIHIIHIIHIIIIIIIHHHIIIIIIHIIIHHIIHIHHIIIHGHIHHIIIIIHIEFHHHHIIIIIIIHHIHHHGHIHHHHHHIIHIFHHHHIIIHHHHGEIHIHIHHFDHHEHHHHIIHHGGIIHHHHHHHHGIHIHIIIHGEHHIIGIIIIIIHHIGIEHGIHIHHEHDHCEGCHECFCHEEIHH@IIIHHIIIIIHHIIHEIIHCIIIHIIHIIIIIHHFHIIIIIIHIIIIH
@HISEQ:711:H5NNWBCX2:2:1101:14774:8708:ATCTCGTA
TTAAGTTCAGCGGGTATTCCTACCTGATCCGAGGTCAACCTTAGAAATTGGGGGGTTTTACGGCAAGAACCCGCCGCACGACCATAGCGATGTATAGTTACTACGCTCGGTGTGACTAGCGAGCCCGCCACTGTTTTTGAGGGACCGCGGGCAGCCGTGGATCCCCAACGCAAGCAAAGCTTGATGGTTGAAATGACGCTCGAACAGGCATGCCCGCCAGAATACTGGCGGGCGCAATGTGCGTTCAAAGATTCGATGATTCACTGAATTCTGCAATTCACATTACTTATCGCATTTC
+
IIIIIIIGIIIIIIIIIIIIIIIIGI?GHIIIIIEHHHIIHIIIIIIIHIIIIGGEHHHHIHIIIIIHHHCHHIIIIGIHHIGDHIIIIIHHHIIIIFHHIIHIIIIIHIIIIIHIIIIIHHIHIIHDHIHHIGGHHEHHIHHEHHHIIIGIHIIIIIIIIHHHHHIIIIIIIIIIIHIIEIHEIHHFHIIHHHHHIIIIIIIIIIHHIHIIIIIIIHIHEHIIIIIGHHIHCECIHDIHHHIIIIIHIIGIIIHIIIIIIIHIHIIIIIIIIIIHFHGIHIIIIIIIIIIIIGIIII
@HISEQ:711:H5NNWBCX2:2:1101:15548:8517:ATCTCGTA
TTAAGTTCAGCGGGTATCCCTACCTGATCCGAGGTCAACCTGAGAAAGATTGAGGGGGGTCGCCGGCGGGCGCCGGCCGGGCCTACAGAGCGGGTGACGAAGCCCCATACGCTCGAGGACCGGACGCGGTGCCGCCGCTGCCTTTCGGGCCCGCCCCCCGGAGCCGGGGGGCGGGGCCCAACACACAAGCCGTGCTTGAGGGCAGCAATGACGCTCGGACAGGCATGCCCCCCGGAATACCAGGGGGCGCAATGTGCGTTCAAAGACTCGATGATTCACTGAATTCTGCAATTCACATTACTTATCGCATTTC
+
IIIIIGHHIIIIIHIHHHIIIIIIIIIIIIIIIHHIIIIIHHIIHHIHHFHIIIHIHHHIIIIIDHHHHHHIIIHHGIIHIIGHIIIIIIIIIIDEHIIIIIHIIIHIIIGIIIIDEHHHIIHDIHGIIIIIIHIHHIHHHHHHIIHHDHHHHHHHDHHHDDHHCIIHHIGHHIHHIIHIIHHHHEHIGIHHHHHHFIIIHGIIHHIHIHHHHHIIIIIIIIIIIIIIHDDCIIIIIIIIIHIHHHIIIHIIIHHIIIIHIIIHIIIIIIIIIHIIIHIHIIHIIIHHHIHIGIIIIIIIIHIHHIIIIIIII
@HISEQ:711:H5NNWBCX2:2:1101:17804:8662:ATCTCGTA
TTAAGTTCAGCGGGTAGTCTTACTTGATTTGAGATCGAGTTTAACAAGAATCGTTGCCGACCCTTGTGAAATCCTGCATCAGTCAGCCAATACGGTCAAACTCCCTTTATGTTAGCTGCAGCAAAAGTAATAATCCGTTTGACGGGACTAAATGAATATGCTTTTAGCTCAGGAGAATGTCCAGCTGCACCTGCATTTCAAGCAACCCGCCACCGATCTCAAAAAGATTGGTGTTGGGATTGCTCAAGTCCAAAGCTTTTCGATTAAAAAATCCAAAAGCTTTGAAGTGTTTACTGATACTCAAACAAGCATGCTCTTCGGAATTCCCAAGAGCGCAATATGCCTTCAAAGAATCGATGATTCACTGAATTCTGCAATTCACATTACGTATCGCATTTC
+
HGHHIEFEEHDCDDHIFHHHGGHHHHEH?CEEHCHIIIIEEHGHGHGFCHEHIHH@GGHDHDHHH1DFFHGC<CGHHIIHIIHHFDFHHHHEHC0DGHE@GHHFCHGHHHIHH?FHHECF0CHHEHFCGHHHHIHC0CHIHHHH/CHHHFHHGHGHHHIHHIIIIIFHIIGHEHHEHGEHBEHEHHHACHHIGHHEHIEHFHEGCEHEHH<?HIIHD6-,.IFGAB6.6-B-7.7.HD..;..../C///G/C<//-C<///D/C.HEHEF<<<0@D<11FFD1<1HGC1D<<11<1111111GF11D11<1<1ECC@<1F<<111<1D<0</<<11<111111@F11GC<<1<1111111IIIIIHIIIIHEIHHEHEIIHHHEHGCEH@HIHDCCII
@HISEQ:711:H5NNWBCX2:2:1101:20532:8562:ATCTCGTA
TTAAGTTCAGCGGGTATTCCTACCTGATCCGAGGTCAACATTTCAGAAGTTGGGTGTTTTACGGACGTGGACGCGCCGCGCTCCCGGTGCGAGTTGTGCAAACTACTGCGCAGGAGAGGCTGCGGCGAGACCGCCACTGTATTTCAGGGCCGGCACCCGGTGAGGGGTCCCGATCCCCAACGCCGATCCCCCGGAGGGGTTCGAGGGTTGAAATGACGCTCGGACAGGCATGCCCGCCAGAATACTGGCGGGCGCAATGTGCGTTCAAAGATTCGATGATTCACTGAATTCTGCAATTCACATTACTTATCGCATTTC
+
IIHHIIIHIHGHIHHHIIIIIFHIIHEGHIIIHHHHIIIIIHHIIEGHGDHHHHIIIIIIIIIIIHIICHHHCHDEHHIIICGHHHHIHIIIHCHHHIHIHIIIIIIHEHEHHHIICHCHFIHHHCHHIIIDHHHIIHHIIIIIIGHIIHHCHHDHGHHIEHIIIIIIHIHIHHHIIHIHIHHHCHH<EEHHGHHHEHHFEHHEIHHHHE?HFHHHHGHHHHFHIIIHHHHHHEGHHIIGHHHEEIHGHHIHHG?EGCCEIIHIIGIIGIIHHHHHFHHIIHIIIIIIIIHIHHEHHHHIGIIHGIHHHHHHIIIIIH
@HISEQ:711:H5NNWBCX2:2:1101:6916:8852:ATCTCGTA
TTAAGTTCAGCGGGTATTCCTACCTGATCCGAGGTCAACATTCAGAAGTTGGGGTTTTACGGCGTGGCCGCGACGATTACCAGTAACGAGGTGTATGATTACTACGCTATGGAAGCTCGACGTGACCGCCAATCGATTTGGGGAACGCGGGTTACCGCGAGTCCCAACACCAAGCTGAGCTTGAGGGTTGAAATGACGCTCGAACAGGCATGCCCGCCAGAATACTGGCGGGCGCAATGTGCGTTCAAAGATTCGATGATTCACTGAATTCTGCAATTCACATTACTTATCGCATTTT
+
IIIIIIHIIIIIIHIIIIIIIIIHIIIIIIIIIHHIIIIIIIIIIIIIGHHHHHHIIIIIIHIIIIIHHHIHHHHIGIIHIIIIIIIIGIHIIIIIIGIHIIIHIHHHHIIIIIIGIIHIHHHIFHHHHIHIIIIIIIIIIHIIIIIIIIIIIIIIIIHIIIHHIIHHIIIHIIIIIHIIIGIIIHIHIIIHIHHIIIIHIIHHIIIIIIIIIIIIHHHIIIIIHIIHDEHIHIHIIIIIIIIIIIIIIHIIIIIIIIIIIHHHIIIHHIIIHGIIIIIIHIIIIGFHHIIIIIIHGI
@HISEQ:711:H5NNWBCX2:2:1101:8677:8833:ATCTCGTA
TTAAGTTCAGCGGGTATCCCTACCTGATCCGAGGTCAAAAGTGAAAAAGGTAAACGTCTTGATGGAGTACCGTCCTTTTCTCCTGATACAAAGCGCAAAAAATGTGCTGCGCTCCGAAACCAGTAGGCCGGCTGCCAATCGTTTTAAGGCGAGTCTCCCGCAAAGGAGAGACAAAAAGACGCCCAACACCAAGCAAAGCTTGAAGGTACAAATGACGCTCGAACAGGCATGCCCTTTGGAATACCAAAGGGCGCAATGTGCGTTCAAAGATTCGATGATTCACTGAATTCTGCAATTCACACTACGTATCGCATTTC
+
HHIIGIIIGHIIHIIGIHIIIIICGHIHIHIHDH<DHHHIIIIEHIIIIIIHFGHIIIFHHHHIGHHHEEHIH=HHHIIIIGHHHIIEFHHIIEHHDHHHHHFHHHCHHHHHHIIIIHIIIIIIIFHEHHHIIIHHGHF@GHIGHHHHHHHFHECHHIHEEIIHGHHHEEGIHIIHHHIHHIGHGHHIGHGEGHHIHHHHIHHIIHHFHHHHHIIHHHCHFDCCHCCGIHHE?EHHHHHIIGIGIHHE<DHHHEHHDHECIIHHCIHHGGCHHIGIHHFHIHGHEEHEHHHHIIHGGIHFHHHCIHHH@HHHHHHDI
@HISEQ:711:H5NNWBCX2:2:1101:11506:8913:ATCTCGTA
TTAAGTTCAGCGGGTATTCCTACCTGATCCGAGGTCAACCTTGAGAAGGGGGGTGTTTAACGGCAAGAACCCGCCGCACGTCCAAAGCGAGATGTTTTACTACGCTCGGTGTGACAGCGAGCCCGCCACTGTTTTTCAGGGCCTGCGGCAGCCGCAGGGCCCCAACACAAGCCTAGGGCTTGATGGTTGAAATGACGCTCGAACAGGCATGCCCGCCAGAATACTGGCGGGCGCAATGTGCGTTCAAAGATTCGATGATTCACTGAATTCTGCAATTCACATTACTTATCGCATTTC
+
IIIIIHIIIIIIIIIIIIIIIIIIIIIIIIIIIIIIIHIIHHIIIIIIIGIIHHIIHFHIIHHIIIHIGHIIIIIIIIIIIIIIIIIIIIIGIIGHIIIIIIIIIHHIIIHIIIIIIIIIIIHIIIIIIIIIHHIIHIIIIIIIIIIIIIIHIIIIHHHHIHIIIIIIHHIIHIHIIIGHFIIIIIIIIIIIIIIIIIIIIHHHIHIIIIIIIIIIIIIHHCIHIIHFEHIHHHIIIIHIHIIHHIIIIIIIIIIIIIIIIIIIIIIIIIIIIIIIHIIIIIIIIIIIIIIIIIIII
@HISEQ:711:H5NNWBCX2:2:1101:12104:8984:ATCTCGTA
TTAAGTTCAGCGGGTATTCCTACCTGATCCGAGGTCAACCTTAGAAATTGGGGGGTTTTACGGCAAGAACCCGCCGCCAATCTGTAAAAGACCGGTGTTGGGATTGCTCAAGTCCAAAACTTTCAAAAAAAATCAAAAGCTTTGAGGTGTTTACTGATACTCAAACAAGCATGCTCTTCGGAATACCAAAGAGCGCAATATGCGTTCAAAGATTCGATGATTCACTGAATTCTGCAATTCACATTACGTATCGCATTTC
+
IHIHIHIIIIIIIIIIIIIIIIIIIIIIHIIIHHIIIHHIHHIIHIIIIIIHIIIIDHIIIIIIHIIIHIHHIIIIIIIIIIIIIIIIIIIIIIIHIHIIHHIIIIGHGHIIIIHHIHHIIIIIHHHHIIHHHIIIIIIIIIGIIHIHIIIIIIIIIIIIIHIHFIHIIIIIIIIIIIIIIIIHIFHIHHIIHGIIIIIIHIIIHIIIIIIHHHIHIHIIIHHCHFD<EHGIIIGIIIIIIIHIIIIIHHGIIIIHHII
@HISEQ:711:H5NNWBCX2:2:1101:15473:8910:ATCTCGTA
TTAAGTTCAGCGGGTATTCCTACCTGATCCGAGGTCAACCTTGAGAAGGGGGGTGTTTAACGGCAAGAACCCGCCGCACGTCCAAAGCGAGATGTTTTACTACGCTCGGTGTGACAGCGAGCCCGCCACTGTTTTTCAGGGCCTGCGGCAGCCGCAGGGCCCCAACACAAGCCTAGGGCTTGATGGTTGAAATGACGCTCGAACAGGCATGCCCGCCAGAATACTGGCGGGCGCAATGTGCGTTCAAAGATTCGATGATTCACTGAATTCTGCAATTCACATTACTTATCGCATTTC
+
IIIIHHIIIIIIIIHIIIIIIIHIIIIIHHIIHIIIIIIIIHHGHFIHIIIIIIIIGIIIICHIIIIIHHIHIIHDHIIIHIIIIIIGIIIIIIIIIIIIHHIFCHHIIIIIIIIIHIIIGIIIIIIIIIIHIIIIIIIHHIIIIIHHIIIIIIIGIHHIIIIIHHHIIIHIHHIIIIIHHIIIIIHIIIIHHIIIHHHIIIIIIIIIIIHHIIIIIIHEHHGCIIHHIHHDHHHIHHHIIIIIIIIIGHHIIIIIHGCIHHHIIIIIIIIIIIHIHIIIIIHIIIIIIIHIIIGII
@HISEQ:711:H5NNWBCX2:2:1101:20500:8950:ATCTCGTA
TTAAGTTCAGCGGGTATCCCTACCTGATCCGAGGTCAACCATAGAAAAATTTGGGTTTTGGCAGAAGCACACCGAGAACCTGTAACGAGAGATATTACTACGTTCAGGACCCAGCGGCGCCGCCACTGATTTTAGAGCCTGCCATTACTGACATAGACTCAATACCAAGCTAAGCTTGAGGGTTGAAATGACGCTCGAACAGGCATGCCCCCCGGAATACCAAGGGGCGCAATGTGCGTTCAAAGATTCGATGATTCACTGAATTCTGCAATTCACATTACTTATCGCATTTC
+
HIIIIGHIIIIIIIHHIIIIIIIIIIIHIIIIIIIIIIHIIIIIIIIIIGIIIIIHHIHHIIIIIIIIHHIIGIIIIIIIIHIIIHIIIIIHIIGHHHIIIIHHIIHIIIHIIIHHIHIIGIHIIIIIHHEHHIIIIIIIHHIIHHIHIIIIIIIIIIIIIHIIHHIIIIIHHIIEIIIIIIHIHIIIIIIIIHIIIIIIIIHIIIIHHIIIIHIIIIIIIIIHEIIIIIIHHHHIIIIIIIIIIIIIIIGHIIIIIIIIIIIIIHHHHHIIIIIHHIIIIIIIHIIIIIIII
@HISEQ:711:H5NNWBCX2:2:1101:3174:9024:ATCTCGTA
TTAAGTTCAGCGGGTATCCCTACCTGATCCGAGGTCAAAGACGGTAATGTTGCTTCGTGGACGCGGGCCACGCCCCCCCGCAGACGCAATTGTGCTGCGCGAGAGGAGGCAAGGACCGCTGCCAATGAATTTGGGGCGAGTCCGCGCGCGAAGGCGGGACAGACGCCCAACACCAAGCAGAGCTTGAGGGTGTAGATGACGCTCGAACAGGCATGCCCCATGGAATACCAAGGGGCGCAATGTGCGTTCAAAGATTCGATGATTCACTGAATTCTGCAATTCACACTACTTATCGCATTTC
+
IIGIIIIIIIIIIHIIIGIIIIIIIIIIIIIIIIIIIIIIIIIIHIIIIHIIHIIIHHIIIFIHIIIIEHIIIIIIIHIIIIIIGHIHIHIIIIHIIIHHHHIIHIGHHIGIIIHHIIIIIGIHEIIGHIIIIHHIHIIIHHIHIIIIIIIIIIIIHIIIIIIIIHIIIIIIIHIIIHIHIIIHHIIHHIHIHHIHDHIIHHHIIIHGIIIIIIHHIIIIHIIIIHIGIIIHHIIIIIIIIHHIIIIIIIIIIIIIIIIHIIHIHGIIIIIIHIIIHIIIHIIIIIIHIIIIIIIIIGIII
@HISEQ:711:H5NNWBCX2:2:1101:6186:9137:ATCTCGTA
TTAAGTTCAGCGGGTATCCCTACCTGATCCGAGGTCAACCTGAGAAAGATTGAGGGGGGTCGCCGGCGGGCGCCGGCCGGGCCTACGGAGCGGGTGACGAAGCCCCATACGCTCGAGGACCGGACGCGGTGCCGCCGCTGCCTTTCGGGCCCGCCCCCCGGAGCCGGGGGGCGGGGCCCAACACACAAGCCGTGCTTGAGGGCAGCAATGACGCTCGGACAGGCATGCCCCCCGGAATACCAGGGGGCGCAATGTGCGTTCAAAGACTCGATGATTCACTGAATTCTGCAATTCACATTACTTATCGCATTTC
+
IHIIIHIIIIIIIIIIHIIIIIIIIIIIIIIHHIHIIHIIGIHHIIIIIHHHFHIGIHGDHHHHHIHDDHHHIHFHIIIHIIIIIIIGIHIIIIHIIIIIIIIIIIIIHI?HHIHHHIIIIIH<DHHHHIIGHIIIIHIIHHEHEHIDFHIHHHIIIIIHHEEHHIIHIIIIHHHFHHHHHIHHFHHHIHIIIIHIIIIIIIIIHGHEIIIIIIGIIIIIIIIIIIHH?HIGIIIIIIIHIIHHEHHHHFIIIHHIIIHGEHIIHIIHIHHIIIIIHFIIHHIHIIIGIIIIHIIIIHFIIIIIIHIIHIIHH
@HISEQ:711:H5NNWBCX2:2:1101:9042:9030:ATCTCGTA
TTAAGTTCAGCGGGTATTCCTACCTGATCCGAGGTCAACCTTGAGAAGGGGGGTGTTTAACGGCAAGAACCCGCCGCACGTCCAAAGCGAGATGTTTTACTACGCTCGGTGTGACAGCGAGCCCGCCACTGTTTTTCAGGGCCTGCGGCAGCCGCAGGGCCCCAACACAAGCCTAGGGCTTGATGGTTGAAATGACGCTCGAACAGGCATGCCCGCCAGAATACTGGCGGGCGCAATGTGCGTTCAAAGATTCGATGATTCACTGAATTCTGCAATTCACATTACTTATCGCATTTC
+
IIIIIIIIIIIIIIHIIIIIIIIIHIIIIII@CDHHHIIIIHIIIIIIIIIIGIIIIIHHHHHIIIHIHIIIIIIIIIIIIHIIIIHIIIIIIIIIIHIIIIIHIIIIIHHHHIIIIGHHHHHIIIIIIIIIIHHHHHHHIHHIIHIHIIHHHHIEIIIIHHIIIGHHIIIIIHIIIIIIHIIIHHHHIIIIIIHIIIIIIIIIIGIHIIIIIIIHGHIIHIHIIIHHHHHIHFIHEEEHFIGIIIIIIHIIIIIIIIIIIIIHIIIIGIIIIIIIIIIHHIIIIHGHIIIIIIIIH
@HISEQ:711:H5NNWBCX2:2:1101:9659:9146:ATCTCGTA
TTAAGTTCAGCGGGTATCCCTACCTGATCCGAGGTCAACCTTAAGAAAGTATGGGGGTTTTGGCAAGTGGACCACCCGGACCTCCAGAGCGAGAAGTATTACTACGCTTGAAGCCAGATGGCACCGCCACTGATTTTAAGGCGCACCAGTACGATGGCACCCAATACCAAGCTGGGCTTGAGGGTTGAAATGACGCTCGAACAGGCATGCCCAGCGGAATACCACTGGGCGCAATGTGCGTTCAAAGATTCGATGATTCACTGAATTCTGCAATTCACATTACTTATCGCATTTC
+
IIIIIIIIIIIIIIIIIIIIIIIIIIIIHIIIIGHIIIIIIIIIIIIIIHIIHIIIIIIIIIHIIHIIHHIIIIIIIIIIIIIIIIIIIIIIIIIIIIIIIIIIIIIIIIIIIIIIIIIIIIIIIIIIIIIIIHHIIHIIIIIIIIIIHHHIIIHIIIIIIIIIIIIIIIIIIHIIIIIIIIIIIIIIIIIIIIIIIIIIGIIIHIIIIIIIIIIIIIIIIIHIIIIIHHHHIIIIIIIIIIIIIIIIIIIIIIIIIIIIIIIIIIIIIIHIIIIIIHIIIIIIHIIIIIIIHIH
@HISEQ:711:H5NNWBCX2:2:1101:14535:9102:ATCTCGTA
TTAAGTTCAGCGGGTATCCCTACCTGATCCGAGGTCAACCTGAAAAAAATTGGGGGTTGCTGGCGAGCACACGGCCGGACCTCCAGAGCGAGAAGAATTACTACGCTCGGAGCCGGACGGCACCGCCACTGACTTTAGGGCCCGCCGGGTCGGCGGGGCCCAATACCAAGCTGAGCTTGAGGGTTGTAATGACGCTCGGACAGGCATGCCCCCCGGAATACCAGGGGGCGCAATGTGCGTTCAAAGACTCGATGATTCACTGAATTCTGCAATTCACATTACTTATCGCATTTC
+
IIIIHHIHIHIIIHIIIIIIIIIIIHIIIHIIIHIIIHIIIIIIIHIIIIIIGIIIIIIIIIIHHIIIHIIIIIIIHIIIIHIIIIIIIIIIHIIIIIIIIIIIHIHHIIIIIIIIHIIIIIIIIIIIIIIHIIIIIIIIIHIIIIIIIHHHIIIIIIIIIIIIIIIHIIIIIIIIIIIIIIIIIIHIIIIIIIIIHIIIIIIIIHIIIIIIIIHIIIIIIIIIHHHHGIIIIHDHIIIHIIIIIIHIIIHIIIIIIIHIIIIIIIIIIHHIIIIIIIIIIIIIIIIIIIIIII
@HISEQ:711:H5NNWBCX2:2:1101:16473:9112:ATCTCGTA
TTAAGTTCAGCGGGTAGTCTTACTTGATTTGAGATCGAGTTTAACAAGAATCGTTGCCGACCCTTGTGAAATCCTGCATCAGTCAGCCAATACGGTCAAACTCCCTTTATGTTAGCTGCAGCAAAAGTAATAATCCGTTTGACGGGACTAAATGAATATGCTTTTAGCTCAGGAGAATGTCCAGCTGCACCTGCATTTCAAGCAACCCGCCACCGATCTCAAAAAGATTGGTGTTGGGATTGCTCAAGTCCAAAGCTTTTCGATTAAAAAATCCAAAGGCTTTGAGGTGTTTACTGATACTCAAACAAGCATGCTCTTCGGAATACCAAAGAGCGCAATATGCGTTCAAAGATTCGATGATTCACTGAATTCTGCAATTCACATTACGTATCGCATTTC
+
IIHHHHHHIIHIIIIIIIIIIHGHII1FHHHIIIIGIIIIIIHIIIIIICHHIHHIH?EHHHIHIIIIHIIIIHIIIHIIIGIIHHIIEHHIIIHGHIIHIIIGHIIFHHIIIIIIHIIIIHHIIHHHHFHIIIEHIHIIHHCHIIIIIHHHHIEHHHHHHHIIHIH?GFHHHIIEHIGHFHHHHHHGHHIHGHHHGHHGHE.EFHGHGHCEHHHGIHDHHHEF?IHGIHHEEHEHHH@FG@H?GHHG?CHGFHFC-EE?FHHHFEHCHGEFHEHHFHHIGHEIIHGIIHHIIIHHIIIIHHHEHIHHHIIIHHECHEHGGIHHIFHHIHHIIHEHHH@EDHFIIHHIIIHGG?IIIHHHEHGCFEHIIHHHHEIIHEHIIIHGIIHHHHEFIIIIIHE
@HISEQ:711:H5NNWBCX2:2:1101:5503:9474:ATCTCGTA
TTAAACTCAGCGGGTAGTCCCGCCTGACCTGGGGTCGCGGTCGAAGCGTCGTCAAGAGACGACACGTTGGGGTTTTCCAAGAGTTTCCCTTGCGACTGACGGCACGAAACAAAAGACGAGGGTTTTTACGACCACCACTAGTTCGTGCGTCCGTCAAAAGGACTCCTATTTCGGCCAACCACGCCATGAGCACGGGAGACCAATATCCGCCCCCAAAACACAGGTTCCCTTTGCGGAGAATTGTGGGGGGCGACGCGATGCGTGACGCCCAGGCAGACGTGCCCTCGGCCAAAAGGCTTCGGGCGCAACTTGCGTTCAAAAACTCGATGGTTCACGGGATTCTGCAATTCACACCAAGTATCGCATTTT
+
IIHIHIHIHIIIHIIHIIIIIIHIIIIIIIIIIHHIIIIIIIIIIIIIGHIHHIIHHIIIIIIIIIIIHHHIHDHHIIIIIIGHIIIIIIIGIHIIIHHIIIIIIIICIII@HHHIIIIIGHEGHHHHHGIHHHHIGEGEHHHIHHEHHIIIIHHE@F@GHEHHIIIIIIIHIIIIIIIIIIGIIIIHHGHIIIHIIHHHFFCHHIIHHHIIIIIIHHIIIIIIIGHHEIHCIIHIIGIHEHHHIIIHGIIIIIIHHECIIIIHHHHGIIHIIHFIIIIHIHHHHIIIHEHIHHHIIIIHCIIGIIIIIHHIIIHIIIIHCFIIIIHHHIIGIIIHFGIIIIIIIIHHHHHHGIHHIIHIIIIIIHIHI
@HISEQ:711:H5NNWBCX2:2:1101:9090:9312:ATCTCGTA
TTAAGTTCAGCGGGTATTCCTACCTGATCCGAGGTCAACATTCAGAAGTTGGGGTTTTACGGCATCGCCGCGCCGCGTTCCAGTTGCGAGGTGTTAGCTACTACGCAATGGAGTCTGCAGCGAGACCGCCAATGTATTTCGGGGGCGGCACCGCCAGAAGGCAGAGCCGATCCCCAACACCAAACCCGGGGGCTTGAGGGTTGAAATGACTCTCGAACAGGCATGCCCGCCGGAATACCAGCGGGCGCAATGTGCGTTCAAAGATTCGATGATTCACTGAATTCTGCAATTCACATTACTTATCGCATTTT
+
CEE@HCF1DFH?EDHDHHCGF1<<D1<D1<C0//<<CG?DCF?CG1<CHGE1<///<CCC@=/CF1<0<<F/CHCC<C/0DCF111D/<CE<DG<1<1DEHEEC</</DE<E@0==D0=<DHD?DED</EFB<DGGFCHHHC<<//B8:DHDAD?:?:DG//HG?E/DAEGDCGBAAB::BHGBGAIHE:EECCGGFCHEG<EHHGFHIIHCAGC<F00GF00HHCHHC<G@@HEFDCDHCEDG<0D1HCCHHE1C1111EHG@<1?C1<GG?FGD<1?HGHEEE@HGC@11F<1HCIHEGEDE1@HD?CC
@HISEQ:711:H5NNWBCX2:2:1101:11778:9470:ATCTCGTA
TTAAGTTCAGCGGGTATCCCTACCTGATCCGAGGTCAAAGACGGTAATGTTGCTTCGTGGACGCGGGCCACGCCCCCCCGCAGACGCAATTGTGCTGCGCGAGAGGAGGCAAGGACCGCTGCCAATGAATTTGGGGCGAGTCCGCGCGCGAAGGCGGGACAGACGCCCAACACCAAGCAGAGCTTGAGGGTGTAGATGACGCTCGAACAGGCATGCCCCATGGAATACCAAGGGGCGCAATGTGCGTTCAAAGATTCGATGATTCACTGAATTCTGCAATTCACATTACTTATCGCATTTC
+
IIIIGHHIHIIIIIIIHHHIIIHIIIHIIIIIIIHHIIIIIIIHHIIIHIIHIHEHHIIIIFHHDCDHCHHIIIIIIIIIIIIIIIIIGHHIIHIIHIIIIIIIIIHIIIIIHIIIIHHHHIIHIIHIHHIIHHEHHIIIHHHIIDHIIIHHIHHIHIIIIIIIIHHIIIIIIIHIIIIIGIHIHIIHIIHHHHHIIIHIIIIIIIIIIIIIIIIIIHIIIIIIIIIIHHIHFEHEHHIHHHHIHIIIHHHHIIIIIIHHIIIIHIIIIHIIIHHIIIIIIIIIHIIIIHHHDIIIIIIII
@HISEQ:711:H5NNWBCX2:2:1101:14743:9313:ATCTCGTA
TTAAGTTCAGCGGGTATTCCTACCTGATCCGAGGTCAACATTTCAGAAGTTTGGGGTGTTTAACGGCTGTGGACGCGCCGCGCTCCCGATGCGAGTGTGCAAACTACTGCGCAGGAGAGGCTGCGGCGAGACCGCCACTGTATTTCGGGGCCGGCCCCGTAAAGGGCCGATCCCCAACGCCGACCCCCCGGAGGGGTTCGAGGGTTGAAATGACGCTCGGACAGGCATGCCCGCCAGAATACTGGCGGGCGCAATGTGCGTTCAAAGATTCGATGATTCACTGAATTCTGCAATTCACATTACTTATCGCATTTC
+
IIIIIGHIIIIIIIIIIIIIIIIIIIIIIIIIIIIIIIIIIGHIIIIIIIIIIIIIIIIIIIIIGHIIHHIIIIIIIIIIIIIIIIIIHIHIIIIIIIIIIIIIIIIIIIIIHIIIIIIIIIIIIIIIIIIIHIIHIIIIIIIIIIIHIIIHHIIHHIHHHCHHI=IHHHHIIHIIIIHHHIDHIIIIIIIHHIIIFIHHEIIIHIIIIHIIIIIIHIIIIIIIIIHHIIHIIHGIIIIHIIIIHHFIIGIHHIHFHIHIIIIIIIIIIIIHIIIIIIIIIIIHHIIIIIIIIIIIIIIIIIIIIIIIIIIIIII
@HISEQ:711:H5NNWBCX2:2:1101:16876:9342:ATCTCGTA
TTAAGTTCAGCGGGTATCCCTACCTGATCCGAGGTCAACCTGAGAAAGATTGAGGGGGGTCGCCGGCGGGCGCCGGCCGGGCCTACGGAGCGGGTGACGAAGCCCCATACGCTCGAGGACCGGACGCGGTGCCGCCGCTGCCTTTCGGGCCCGCCCCCCGGAGCCGGGGGGCGGGGCCCAACACACAAGCCGTGCTTGAGGGCAGCAATGACGCTCGGACAGGCATGCCCCCCGGAATACCAGGGGGCGCAATGTGCGTTCAAAGACTCGATGATTCACTGAATTCTGCAATTCACATTACTTATCGCATTTC
+
IIIIHHIIIIIIIIIIIIIHHIIHIIIIIIIHIIIIIHHIIIHIHIIIIHIHHHHHIIIIIHIIIIHHDDHIIIIIIIIIHIIIHIDHHIIIIIHHIIIIIIIHHIIFHIHIHIHIIIIIIEEHHIGIHHIIIIIIIHHHIHGHHIIHDEHHIHIIIIIHHEHHIIIIIHHEIHHFDIHIIHIIIIHHIHEIIIFHHIIIIIIIHHIHDIIIHIHIHIIIIIIIHHEHHHIIIIGIHIIIHHIHFIIHIIIIIHIIIIIIIIIHHGIIIHHIIIIIIIIIIHIIIIIIHIIIIIIIIIIIIIHHIIGIIIIII
@HISEQ:711:H5NNWBCX2:2:1101:17185:9374:ATCTCGTA
TTAAGTTCAGCGGGTATCCCTACCTGATCCGAGGTCAACCTGAGAAAGATTGAGGGGGGTCGCCGGCGGGCGCCGGCCGGGCCTACGGAGCGGGTGACGAAGCCCCATACGCTCGAGGACCGGACGCGGTGCCGCCGCTGCCTTTCGGGCCCGCCCCCCGGAGCCGGGGGGCGGGGCCCAACACACAAGCCGTGCTTGAGGGCAGCAATGACGCTCGGACAGACATGCCCCCCGGAATACCAGGGGGCGCAATGTGCGTTCAAAGACTCGATGATTCACTGAATTCTGCAATTCACATTACTTATCGCATTTC
+
IIIIIFIHIIIIIIIIGHIIIIIIIIHIHFHGHIIIIIIIIIEFIGHHHIIIHIIIGGIHIIIIHHHHHHIIIIIIIIHIIIHIGIIIHIIIIIIHIFHIGIIHHHIIIIIIIIIIIIHIIHDHIIIIGIGIHIIIIIHIIIEHHIIIHHHHHHIIIIIHHDHHHIIIIIHHIHIIGGGHGEGFHHHIIGHIIIIIIIIIIIIIIGIHHIIIIHIIIIIHHF0IIIIHHHHIHIIHIIIIHHIDHHIIIIIIIIHGIIIIIIIIIHIIIIIIIIIIIIIIHGFIIIHIHHIIIGIIIIIIIIHIIIIIGIIII
@HISEQ:711:H5NNWBCX2:2:1101:17382:9435:ATCTCGTA
TTAAGTTCAGCGGGTATCCCTACCTGATCCGAGGTCAACCTGGATAGATTGATTTGGGTGTCGCCGGCGGGCGCCGGCCGGGCCTACAGAGCGGGTGACAAAGCCCCATACGCTCGAGGACCGGACGCGGTGCCGCCGCTGCCTTTCGGGCCCGCCCCCCGATGAACGGGGGGCGAAGCCCAACACACAAGCCGTGCTTGAGGGCAGCAATGACGCTCGGACAGGCATGCCCCCCGGAATACCAGGGGGCGCAATGTGCGTTCAAAGACTCGATGATTCACTGAATTCTGCAATTCACATTACTTATCGCATTTC
+
IIIIIIIIGIHIHIHHHIIIIHIIIGIGHIIIHIHHHFHICHIHIIIHIIIIGHIIGIIIHIHHIDCFHHIHHHHEHIIIHIHIIIIHIIIICHIEDHIHHIIIIIIHHIIIIHIHIFHHHHH<?HIIDHHHHIDHIHIHIIIHHFHEDHEHIHEHHHIID?EFFHHHHEIIHIHEDHIIIHHIIIEHHHHHHIHHHHIIHIIIIIHHHHHHHIIIIIHIHIHIIIIIHIDHIHHIIIHHEHEIIHEHIIGHHHHHHIGHIIHIIIHHIIHIIGIHIHHHIIHGIIHIIIIIHGIIIIHIHHHDHEIIHGGIIII
@HISEQ:711:H5NNWBCX2:2:1101:19399:9404:ATCTCGTA
TTAAGTTCAGCGGGTATTCCTACCTGATCCGAGGTCAACCTTAGAAATTGGGGGGTTTTACGGCAAGAACCCGCCGCACGACCATAGCGATGTATAGTTACTACGCTCGGTGTGACTAGCGAGCCCGCCACTGTTTTTGAGGGACCGCGGGCAGCCGTGGATCCCCAACGCAAGCAAAGCTTGATGGTTGAAATGACGCTCGAACAGGCATGCCCGCCAGAATACTGGCGGGCGCAATGTGCGTTCAAAGATTCGATGATTCACTGAATTCTGCAATTCACATTACTTATCGCATTTC
+
IIIIIHIIIIIIIIIIHIIIIIIIIIIHIIIIIIIIIIIIIIIIIIIIIIIHIIIEHIIIIIIIIIIIHHIIIIIIIIIIIIIIIIIIIIIIIIIIIIIIIIIIIIIIIIIIIIIIIIIIIIIIIIIIIIIIIIIIIIIIIIIIHIIIIIIIIIIIIIIIIIIIIIIIIIIIIIIIIHIIIIIIIIIIIIIIIIIIIIIIIIIIIIIIIIIIIIIIIHIIIIIIIIIIHFIIHIIIIIIIIIIHIIIIIIIIIIIIIIIIIIIIIIIIIIIIIIIIIIIIIIIIIIIIIIIIIIIIII
@HISEQ:711:H5NNWBCX2:2:1101:1286:9600:ATCTCGTA
TTAAGTTCAGCGGGTATTCCTACCTGATCCGAGGTCAACCTTAGAAATTGGGGGGTTTTACGGCAAGAACCCGCCGCACGACCATAGCGATGTATAGTTACTACGCTCGGTGTGACTAGCGAGCCCGCCACTGTTTTTGAGGGACCGCGGGCAGCCGTGGATCCCCAACGCAAGCAAAGCTTGATGGTTGAAATGACGCTCGAACAGGCATGCCCGCCAGAATACTGGCGGGCGCAATGTGCGTTCAAAGATTCGATGATTCACTGAATTCTGCAATTCACATTACTTATCGCATTTC
+
IIIIIIIIIHIIICHIIIIIIIIIHHIIIIIIIIHHIIIIGHIIIIIFFHHIIIHIIHHHIFGHIIEHGHIIHHIHHIIIIIIIIIIIIGHIEHIIIIGIIGHHIIIHIHIIIIHHHFHHHDHIIIIHIIHHHIIHIIIHIHHIHHHHHHHIIHHIIIHHIIIIIIIIIIIHIHIIHIIIHCHGIIIIIIHHHIHHIHHIIHHHHIIIHHHHHHHHIDIHHHIIIIIHHHIHIIHGIHIHIGIIIIIIIIIIIIIIIIIHIHHIIIIIIIIIIIIIIHIIIHIIIIHHIIIIIHHIHI
@HISEQ:711:H5NNWBCX2:2:1101:3910:9728:ATCTCGTA
TTAAGTTCAGCGGGTATCCCTACCTGATCCGAGGTCAACCTGAGAAAGATTGAGGGGGGTCGCCGGCGGGCGCCGGCCGGGCCTACGGAGCGGGTGACGAAGCCCCATACGCTCGAGGACCGGACGCGGTGCCGCCGCTGCCTTTCGGGCCCGCCCCCCGGAGCCGGGGGGCGGGGCCCAACACACAAGCCGTGCTTGAGGGCAGCAATGACGCTCGGACAGGCATGCCCCCCGGAATACCAGGGGGCGCAATGTGCGTTCAAAGACTCGATGATTCACTGAATTCTGCAATTCACATTACTTATCGCATTTC
+
IIIIIIIIIIIIHIIHIIIIIIIIIIIIIIIIIIHIIIIHIIIIGIIIHIIHIIHIIGIIIIIIIIHHHHHIIIHHHIHIIIIIHIIGIIIIIIHIIIIIHIIIHIIIHHIIIIH?HHHHIIIIIHIIIIIIIIHIIIHHIIHHIIIHHIIIHIHIHIIIHHHHHIIIHIHIIGIIIIIIIIIHHHHIIHIIIIIIIIIIIIIIIHHHIIIIIIHIIHHIIIIIHED<GHIIIIIIIIIIIIGIIIIHH?HIHHEIHIGIIIIIHHHGIIIIIIIIIIIHIHHHIIIIIIIHIIIIIIIGHIIHHIIIIIIHI
@HISEQ:711:H5NNWBCX2:2:1101:4498:9627:ATCTCGTA
TTAAGTTCAGCGGGTATCCCTACCTGATCCGAGGTCAACCTTAAGAAAGTATGGGGGTTTTGGCAAGTGGACCACCCGGACCTCCAGAGCGAGAAGTATTACTACGCTTGAAGCCAGATGGCACCGCCACTGATTTTAAGGCGCACCAGTACGATGGCACCCAATACCAAGCTGGGCTTGAGGGTTGAAATGACGCTCGAACAGGCATGCCCAGCGGAATACCACTGGGCGCAATGTGCGTTCAAAGATTCGATGATTCACTGAATTCTGCAATTCACATTACTTATCGCATTTC
+
HHHCHGHIHCGHDHHHIIHHGHIIHDGHIHCEEEH?FHIHHCHHIIIIIICHHIEEDHIHIE/GEHIIHIIIIIIIGHHIIIFHIHHHHIIGHHIGFHIIHHHIHGIHH8HIHFIIIIHIHHHFIHHHHHHIIIGHHIIIHIHHHGHIIEIHIIHIHIIIIIIHHHHIIIIIIIHGHHHHIIIHHIIHHIIIIHIIIIIIHIIIIHHHGHDIIHHIIIIIHGHHHHFHIIIHIIIHEHIIHGIIIIGIIHHHGIIHHHHIFIHHGHHHIIIHHHIHIIIIIIIHHHIIIIIIGII
@HISEQ:711:H5NNWBCX2:2:1101:8962:9570:ATCTCGTA
TTAAGTTCAGCGGGTATTCCTACCTGATCCGAGGTCAACCTTGGTGCCGCCGGAGCGGGCTTGAGGGGGGTTTAGAGGCCGGATAGCCCGGGGGCTCCCGATGCGAGGCAGATGTTACTACGCAAAGGAAGGGCCCGTCGGGTCCGCCACTGGTTTTCGGGGACTGCCTGGGCAGGTCCCCAACGCCGGGCCACGGGGGCTCGAGGGTTGAAACGACGCTCGGACAGGCATGCCTCCCAGGATACTGGAAGGCGCCATGTGCGTTCAAAGATTCGATGATTCACTGAATTCTGCAATTCACATTACATATCGCGTTTC
+
IIIIIIIIHHIIIIIIIIIIIIHIHGIHIGICHIHHIGHIHHIIIIIIGIIIHHIIIIIIHFDHFHIHHCDFHHIIIGIIHIIIIGHHIIIIGIHIHIIIIIHIIHGHIIHIIIHIIIIHFHIIIIIIIIIHIGHIIDHIIGGHGHHHHIHHHECHIFIIHIHHHHHHIIIIHIIIIHIIHIIIIIIIHHHHHHHIIHIIIHIHHHIFIHIIIIIHIIIIIIIHIIIGIIIIIIIIIIIIIIIIIIIIIHHIHHEIIHHEIIIIIIIIIIIIIIHIIIHHHIIIIIIHIIIIIHHIIIIIHHIIHHIIIIIIHEIGII
@HISEQ:711:H5NNWBCX2:2:1101:11072:9736:ATCTCGTA
TTAAGTTCAGCGGGTAGTCTTACTTGATTTGAGATCGAGTTTAACAAGAATCGTTGCCGACCCTTGTGAAATCCTGCATCAGTCAGCCAATACGGTCAAACTCCCTTTATGTTAGCTGCAGCAAAAGTAATAATCCGTTTGACGGGACTAAATGAATATGCTTTTAGCTCAGGAGAATGTCCAGCTGCACCTGCATTTCAAGCAACCCGCCACCGATCTCAAAAAGATTGGTGTTGGGATTGCTCAAGTCCAAAGCTTTTCGATTAAAAAATCCAAAAGCTTTGAGGTGTTTACTGATACTCAAACAAGCATGCTCTTCGGAATACCAAAGAGCGCAATATGCGTTCAAAGATTCGATGATTCACTGAATTCTGCAATTCACATTACGTATCGCATTTC
+
IIIIIIIIIIGIHIIIGHHIIHIIIIHHHIIIIIHIGIIDHHIGHHIIGHHIGHHHIHIHIIIIHHHHCHHHHIIIGIIIIIHII?HHIIHHIHHHHHIHIIHHGHHIIIGIIIHHHHIIHHHIHIIIIHHHIIIIIIIIIIIGHHIIHHIIHHHIIHHHHHHIIIIIGHHGCHHHEHHIHHIIHEHGGHIIIHHHEHHIHHHHIIIIHHHHIEHIIB6<HFEFHHG?HEHEIIHHHGC.FHIHIIHHHEHG?HGIIIHHHHHEGHHHHIIHHHEIHHHEIHGIIIIHHHHHIIIIIIIIIHHHHIIIIIIIHIIHHHHIHHIHHFIHHHIIHHIIHFHEDHIHIIHHGEIIIIIIIIIIIHHHIIIIIIHHIIIHGIIIIIHHHFIIIIIIIHIHIIH
@HISEQ:711:H5NNWBCX2:2:1101:18964:9535:ATCTCGTA
TTAAGTTCAGCGGGTCTTCCTACCTGATCCGAGGTCAACCTTGGGTTATGAAGGCTTTTTAACGGCCGGAACCCGCAGCACGCCCTGAGCGAGATAATACTACTACGCTCGGTGTGACAGCGAGCCCGCCACTGGTTTTCAGGGCCTGCGGGCAGCCGCAGGTCCCCAACACAAGCCGGGGGCTTGATGGTTGAAATGACGCTCGAACAGGCATGCCCGCCAGAATACTGGCGGGCGCAATGTGCGTTCAAAGATTCGATGATTCACTGAATTCTGCAATTCACATTACTTATCGCATTTC
+
IIGIIIIGGIIIIIIIGIIIIIIIIIHIIIIIIIIIIIIIIIIIGGEHIIIGIIHIIGIIHHIIIIIIECHHIIIIHIHIIIIIHIHIIIIIHHIIHIHIIIIIIIHIGIIIHGHHIIHIIIIIIIIIIIIIIIHHIHHHIIIIHIIIIIIIIIIIIIIIHIIHIIIIIIIHDHHHIIIIIIHGHIIIIHEHIGIHHHHIIIIIIIIIIIHIHIIHIIIIHIIIIIIIIIIHEIIIIIIIIHIIGHGIHIIIIIIIIIIIIIIIIHIIIIIIIIIIIIIHIIIIIHIIIIIIIIIIIIIII
@HISEQ:711:H5NNWBCX2:2:1101:3350:9946:ATCTCGTA
TTAAGTTCAGCGGGTATCCCTACCTGATCCGAGGTCAACCTTAAGAAAGTATGGGGGTTTTGGCAAGTGGACCACCCGGACCTCCAGAGCGAGAAGTATTACTACGCTTGAAGCCAGATGGCACCGCCACTGATTTTAAGGCGCACCAGTACGATGGCACCCAATACCAAGCTGGGCTTGAGGGTTGAAATGACGCTCGAACAGGCATGCCCAGCGGAATACCACTGGGCGCAATGTGCGTTCAAAGATTCGATGATTCACTGAATTCTGCAATTCACATTACTTATCGCATTTC
+
IIIIIHIIIIIIIIIDHIIIIIIIIIIIIIIIIIIIIIIGEHHHIHIIICHIIIIIIIIHIIIIHHHIHIIIIIIGIHIIIIIIIIIIIIHHHHII<GIHHIIIIIIIIIIIIIHIIIIHIHIIHIHIIIIHIEHHIIIIIIIIHIIIIHIIIIHIIIIIIIIIIIIIIIIIIHIIHIHIIIHIIIIIIIIIIIIIIIIIIHIIIIIIHIHIIIIIIIIHIIHHHHFIHIIIIHHCHHIIIIIIIIIIIIIHIIIIIIIIIIIIIIHHHHHHIIIIIIIIIIIIIIIIIIIIHGI
@HISEQ:711:H5NNWBCX2:2:1101:3783:9784:ATCTCGTA
TTAAACTCAGCGGGTAGTCCCGCCTGACCTGGGGTCGCGGTCGAAGCGTCATCAGAAGACAACGCGTTGGGTCAATAAGCAACCTTTTGATGAGACACGCAACAGATTTCATGGTTTTGTCACCAATAGTCTTGCGCCCGTCAATAGGTGCCTTTATTTTGGCCAACCGCTCGGTAAAAACGGGAGGCCAATATCCGCTCCCGTCCAAAGCATCTCAAAGGAAATGTTGGGGGAGCGACGCGATGCGTGACGCCCAGGCAGACGTGCCCTCAGCCGAATGGCTTCGGGCGCAACTTGCGTTCAAAAACTCGATGGTTCACGGGATTCTGCAATTCACACCAAGTATCGCATTTT
+
HIHIIIIIHIIIGIIIHIIIIHHIIIIIIFHIIGIIIIIIIIIIIIIIHIIIIIIIHGEHHFHDHDEHCHHHIIIHEHIHIIIIHGHIIGHHIIIIIIIIIIIIIHGHHHGHHHIHHHHIIIIIIIIIHHHHIHIIIIIIIIIHIIHGIIIIIHIIIIIIIHHIIIIHIIHHIIIIHHIIIIHIIIIIHIIHIIIIIIHIIIIIHIIIIHIIIIIIHIHIIIIHIIIGIHGIIHIIIIIGHHIIIIIIIHHHFGHIIIIHHIIIIHGIIIIIIIIIIIIIHIHHIIIGIIIIIIIIGIIIIIHIHEHIIIIIIIIIHIIIIHGIHEIIHHHIIIIIIHIHHEGIIIIIHGIIHI
@HISEQ:711:H5NNWBCX2:2:1101:10436:9756:ATCTCGTA
TTAAGTTCAGCGGGTATTCCTACCTGATCCGAGGTCAACCTTCTGTAAGTTTGGGGGTTTAACGGCAGGGCGCGCTGCGGGGCCTCGGGCGAGATGTGTTACTACGCCCGGACCCGCAGCGAGTCCGCCACTAATTTTGAGGGCCTACGCTTGCGCGTAGTGCCCCAACACCAAGCAGGGCTTGAGGGTTGAAATGACGCTCGGACAGGCATGCCCGCCAGAATGCTGGCGGGCGCAATGTGCGTTCAAAGATTCGATGATTCACGGAATTCTGCAATTCACATTACGTATCGCATTTC
+
IIIIIIIIIIIIHIIIIIIIIIIIIHHIIIIIIHIIIIIIIIIIIHHHIDDHHHIHIIHHHIIIIHIHHIIIIIIIIIHIIIIIIHHIIIIIIEHIIIHIIIIHIIIHIIHIIIIIIHIIIDHHIIIIIIIIHIGFHHHIHHHHIIIIIIIHEIHIIIHHHHIIHHHGHHIHHIIIIIIHIHHIIIHIIHIIIIHIIIIIIHIIIIIIIHIIIIIIIIHIHIIIHIHIIHEIIHHHHHHHEHIIHIGIHIIIIIIIIHIIHHIIIHIIIIIHIIIIIIIIHIIIIIIIIIIIIHHHIHI
@HISEQ:711:H5NNWBCX2:2:1101:15349:9862:ATCTCGTA
TTAAGTTCAGCGGGTTTTCTTGCTCGATTTCAGACCAAGTTTTCAAAGCATAAAGCAAGCAAAATGCGAGCTAAGCAATGTAAGAAAATGGAAGTGGCTGGTGCAAGGCAAAGACTGACAGGCTGAGAAAAGCGGCAATTTTTGTTGCGCTTTAGCCAAGCTCTGCATTTACTGCACAGCAAGTCACTAAAATCATTTTAAAGCAATGACCGTTGGTAACAACAGCCAAGAACTGCTCAAATCCACTTGCCTTTAGAGTGTTGCCAAACTAAAGACTTGTGAGGTTTTAATGATTCTGAAACGAGCATGCTCCCCGGAATACCAGGAAGCGCAATGTGCGTTCAAAGATTCGATGATTCACTGAATTCTGCAATTCACACTACTTATCGCATTTC
+
IIIIGCHHIHHIIIIIIIIIIIIIIIH?HHIIIHIHIIICHHHIHEHIIIIIHIIIHGHIHIIIIIIHEHIIIIIIIEEHHHIHIIIIIGHHIIIIIHIIIGHIIHGHGIGHIGIEEFHCHEHHIIHIGIEHIGIIHIIGIIIHIIIIHIHIIIIIIIIIIIHIIIHIGHHHHHIIIIIIIIIGFHIIHIIIIIIIIIIIIIHIIHHHHHIHGIHHHIHFHHGGB?EGIHHIIIIIIIIIIHGIHIGIFCHEHHHIIHHIIHGCEEIHIGG??GIHHIIIIGHIIHEHIGIHIHEHIIHHDIHIGIIHIHIHDCIIHHEHHHHIIHEIIGHHIIIIIIIIIIIHHGIIHHIIIIIIIIIHIIHIIHFEIHIIIIHIIIIIHGIIHHIIHIHIGII
@HISEQ:711:H5NNWBCX2:2:1101:16369:9854:ATCTCGTA
TTAAGTTCAGCGGGTATCCCTACCTGATCCGAGGTCAACCTGAGAAAGATTGAGGGGGGTCGCCGGCGGGCGCCGGCCGGGCCTACGGAGCGGGTGACGAAGCCCCATACGCTCGAGGACTGGACGCGGTGCCGCCGCTGCCTTTCGGGCCCGCCCCCCGGAGCCGGGGGGCGGGGCCCAACACACAAGCCGTGCTTGAGGGCAGCAATGACGCTCGGACAGGCATGCCCCCCGGAATACCAGGGGGCGCAATGTGCGTTCAAAGACTCGATGATTCACTGAATTCTGCAATTCACATTACTTATCGCATTTC
+
IIGIIHHHIGIIIIIIIIIIHHHIIIHIIIFHIIIIIIHIIIHHGHHHHIIIIIIIIHIHHIIIDHGHIIDDHHIHIIHIIHHIHHHIHIHIHHHHIIIIHIIIIIIIHIIIIHIHHIIHHHIHHIIIIIIHHHIIIHHIIIIIIIHIHIHIIIIIDIIHH?E?HIIHIIIHIHIHCIGGIIHFAIIHEGIIIIIIHIIIIHHHHEHHIIIIIIIIIHHIIHHHHIHDCIIIIIIIIIHIIIIHEIHIHHIIIIIIIIIHHHIIIIIIIIIIIIIIIIHHIIIIIIIIIIIIGIIIIIIIIIIIIIIIIIIGI
@HISEQ:711:H5NNWBCX2:2:1101:17359:9931:ATCTCGTA
TTAAGTTCAGCGGGTATCCCTACCTGATCCGAGGTCAACCTGAGAAAGATTGAGGGGGGTCGCCGGCGGGCGCCGGCCGGGCCTACGGAGCGGGTGACGAAGCCCCATACGCTCGAGGACCGGACGCGGTGCCGCCGCTGCCTTTCGGGCCCGCCCCCCGGAGCCGGGGGGCGGGGCCCAACACACAAGCCGTGCTTGAGGGCAGCAATGACGCTCGGACAGGCATGCCCCCCGGAATACCAGGGGGCGCAATGTGCGTTCAAAGACTCGATGATTCACTGAATTCTGCAATTCACATTACTTATCGCATTTC
+
IIIIIIGHHHIIHHIHIIIIIIHHIIEHIIHIIIGHHIIHHIIIIIIIIHFCHHHIGHHIIIHICEHIIIHIIIHGFHHGHHIIIIIIGIGIIIEHIIIHGEHIIHHHIIIIHHHIIHIIIEHHIIIIHIIHIEHHHHEHHIHHHHHHDHHHIIIIIIIIHDHHIHHHHHDHHHHHGIIGGFHHGHEEIHHHEHHHHIFIIIHHIDHIHGFHHHDHIHGHGIIIHIIIIIHIIIIIIHHHHHIHCHHHIHIHEEEIIIIIIIIIHHHIIIIIHIGIHIIIIHHIIHHHHHIIIIIIIHHFHCIHHIIGIIIII
@HISEQ:711:H5NNWBCX2:2:1101:19476:9798:ATCTCGTA
TTAAGTTCAGCGGGTATTCCTACCTGATCCGAGGTCAACCTTAGAAATTGGGGGGTTTTACGGCAAGAACCCGCCGCACGACCATAGCGATGTATAGTTACTACGCTCGGTGTGACTAGCGAGCCCGCCACTGTTTTTGAGGGACCGCGGGCAGCCGTGGATCCCCAACGCAAGCAAAGCTTGATGGTTGAAATGACGCTCGAACAGGCATGTCCGCCAGAATACTGGCGGGCGCAATGTGCGTTCAAAGATTCGATGATTCACTGAATTCTGCAATTCACATTACTTATCGCATTTC
+
IIIIIIIIIIIIIIHIIIIIIIIIIIHHIIIIIIHHIIIIIIIIIIIIIIHIIGIHHIGHIIHIIIIIHIIIIIIIIIIIIIIIIIIIIIHIIIIIIIIIIIIIIIIIIIIIIIIIIHIIIDIHHIIIIIIIIIIIIIHIIHIIIIIIIIIIIIIIIIIIHHIIIIIIIIIIIIIIIIIHHIIIIIIIIIIIIIIIIIIIIIIIIIIIIIIIIIIIIIIIIHIIHIIIIIIIIHHIIHIIIIIHIGIIIIIHIIIIIIIIIIIIIIIIIIIIIIIIIIIIIIIIIIIIIIIIIIIIII
@HISEQ:711:H5NNWBCX2:2:1101:19805:9955:ATCTCGTA
TTAAGTTCAGCGGGTATTCCTACCTGATCCGAGGTCAACCTTAGAAATTGGGGGGTTTTACGGCAAGAACCCGCCGCACGACCATAGCGATGTATAGTTACTACGCTCGGTGTGACTAGCGAGCCCGCCACTGTTTTTGAGGGACCGCGGGCAGCCGTGGATCCCCAACGCAAGCAAAGCTTGATGGTTGAAATGACGCTCGAACAGGCATGCCCGCCAGAATACTGGCGGGCGCAATGTGCGTTCAAAGATTCGATGATTCACTGAATTCTGCAATTCACATTACTTATCGCATTTC
+
IIIIIIIIIIIIIIHIHIIIIIIIIIIIIIIIIIHHIHHGIHHHHIIHCGHIIHIHIIIIIGHIIIIGFHHIIIIIIIICHIIIIHIIIHIIIIIHIIIIIIIIIIIGHIIIIIIHIIIIIIDHIIHIIIIIIHIHIIHDIIIHIIIIIIHHHHIIHIIIHHHHIIIIIIIIHHHIIIIIIIIIIIIIHIIIIIIHIIIIIIIIIIIIIIHIIHIIHHIIIIHHIIHDHHHIHIIIIIIHHHIHHIIHHHHHIIIIIIHIHIIIHIIIIIIHIHHHIIIIIIIHIHEIIHIIIIIIII
@HISEQ:711:H5NNWBCX2:2:1101:2245:10193:ATCTCGTA
TTAAGTTCAGCGGGTATTCCTACCTGATCCGAGGTCAACCTTAGAAATTGGGGGGTTTTACGGCAAGAACCCGCCGCACGACCATAGCGACGTATAGTTACTACGCTCGGTGTGACTAGCGAGCCCGCCACTGTTTTTGAGGGACCGCGGGCAGCCGTGGATCCCCAACGCAAGCAAAGCTTGATGGTTGAAATGACGCTCGAACAGGCATGCCCGCCAGAATACTGGCGGGCGCAATGTGCGTTCAAAGATTCGATGATTCACTGAATTCTGCAATTCACATTACTTATCGCATTTC
+
<GECFCGHCCHHIH/EHEHIEHHE@F@HHCGHCHIFFCHHG?GHHH@?GH?CC?HCCHEGCH0C?<<CCDC0DCF/EDD/0<DDH1<1D//<<<DFDGHEG@11<CHH?/0<<<DGF0<FCHCHIIEEF86<0@<B0@CGF<EDEED?@FEHH?EEHHFH=@DDIHHHGHEGCGC8/8/CDDGEEHHF@:F<AGHCHHHEEGECC0GIIGHIHFF<E1<@G@?HDHD?</@DIHIHGEEC0C1<C1CH?IHIHDC<1FC<@F1G?HEHE1HH?GHFEGF@FIHGGHHFIGHFEC?<</
@HISEQ:711:H5NNWBCX2:2:1101:2738:10172:ATCTCGTA
TTAAGTTCAGCGGGTAGTCTTACTTGATTTGAGATCGAGTTTAACAAGAGGTTTTGAAGACTCTTGTGAAAATCCTGCATCAGTCAGCCAAAATGGTCAAACTCCCTTTATATTAGCTGCAGCAAAAGTAATAATCCGTTTGACGGGACTAAATGAATATGCTTTTAGCTCAGGAGAATGTCCAGCTGCACCTGCATTTCAAGCAACCCGCCCCCTCTCTTTAAAAGATTGGTGTTGGGATTGCTCAAGTCCAAAGCCTTTCTTCAAAAAAGAAAAAAGGCTTTGAGGTGTTTACTGATACTCAAACAAGCATGCTCTTCGGAATACCAAAGAGCGCAATATGCGTTCAAAGATTCGATGATTCACTGAATTCTGCAATTCACATTACGTATCGCATTTC
+
IIIIIIIIIIIIIIIIIIIIIIIIIIIIIIIIIIIIIIIIIIIIIIIIIIIHIGHHHIIIIIIIIIIIHHIIIIIHHIIIIIIIIIIIIIIIIIHHHIHIIIIIHHIIIIHIIIIIIIIIIIIIIHIIHHHIIHEEHIIIIGIIIHIIIIIIGHIIIIIIHIIIIIHIIIIIIIIIGEHHHFHHIHIHIHIIHHHIIIIIHHHGHIIHHHHIIHIHIHHEIHHHHHHHEHGAGIHHHHFGFHGHHHIIGIIIHIIIHHHCHHEHIIIIIIIHHHIIIHIIIIHIIIIHIIIIIIIHIIIIIIIIHFHIIIIHIIIIIIIIIHIIIIIIIHHGIIIIIIIIHGIIHIIIIIIGIHFHIHIIIIIIIIIIIIIIIIIIIIIIIIIHIIHHIIIIIIIIIIII
@HISEQ:711:H5NNWBCX2:2:1101:2759:10057:ATCTCGTA
TTAAGTTCAGCGGGTGTTCTTGCCTGAGCTCAGGTCGAGAAAATAAGGGTTAATTCCTGTTGGTGGGCCGAATGCAGGGTCCCAGACCAACAACTAGATGTAGCATAAATGCCTACCCAGTTGCGGCCCTTAACGGGTCCTTGATTAGCCTCTGCACTTCAACTGATCCAGCTGGTATGTTGGCTCAAAGAACCACCACTCTGGAACAGTCAGATCCACACTTGTTTACCACAGGGGTAAGTAGTATGATATTAACCCGACGCTGAGGCAGACATGCCCTTAGCCGAGGCCTCGGGCGCAATATGCGTTCAAAGATTCGATGATTCACGGAATTCTGCAATTCACACTACGTATCGCATTTC
+
FCGHFGCDHHFHDHHHHCHHHIHHEGE@F@CEEC@CEDEHE?E@HEGHHCDGCCCHHHECCCHHFH<HGHIDHGHHIIIHHHIIEHH@GHH1FHHIHHIHHHH?FHIICFEEEEHHDFHC@<CH<HHHD@GEHIHC@?HHF0DGDFHHEGHFCEHHEFEGHCHEGHIEHIFE.FEHHHBFBB?CEHGGHAGBGAHHHEH?G8EBHHHGIHEHGEG@HFC@EF;.8.DD.IHGHG@?IHHFHHHIIGHHHGEHH@CDDDHGGIH?HEHGHIIHEGHEEEHH=HHEEHHFHIIHCCEIHGHHHEGHCHG@C?IIIIIHHEEHHHFHHCDEEHIIHHFG1HIIHHGCGCIIHHH=?CHHGD<GIH
@HISEQ:711:H5NNWBCX2:2:1101:4907:10192:ATCTCGTA
TTAAGTTCAGCGGGTATCCCTACCTGATCCGAGGTCAACCTGAGAAAGATTGAGGGGGGTCGCCGGCGGGCGCCGGCCGGGCCTACGGAGCGGGTGACGAAGCCCCATACGCTCGAGGACCGGACGCGGTGCCGCCGCTGCCTTTCGGGCCCGCCCCCCGGAGCCGGGGGGCGGGGCCCAACACACAAGCCGTGCTTGAGGGCAGCAATGACGCTCGGACAGGCATGCCCCCCGGAATACCAGGGGGCGCAATGTGCGTTCAAAGACTCGATGATTCACTGAATTCTGCAATTCACATTACTTATCGCATTTC
+
IIIIHHIIIHIIIIDHCHIIHIIIIEHIIIIIIHHIIIIHHIIIIIHIHIIIHHHGHIIIHHIIHIHHGHCHIIGHIIIHIIIIIIIIIIIIHIEHFHIIIIIIIIIIIIIIIIIHIIIIIIIIIGIIHDHIIHIIHGIHHIGHHIHHEHEHHHHIIIHHHDHDHIIIDIHHIHIIIIHHHHIIHH?GIIIIIIIIIIIIHHGIIIIIHIHHHIHIIIIHIIIHHHFGIIIIIIIIIIIHHHIIHIIIIHIIIIHHEIIHIIIIHIIIIIIIIHHHIIHIIIIIIIIIIIIIIIIIIIIIIIHHHIIIIIIHI
@HISEQ:711:H5NNWBCX2:2:1101:8256:10078:ATCTCGTA
TTAAGTTCAGCGGGTCTTCCTACCTGATCCGAGGTCAACCTTGGGTTATGAAGGCTTTTTAACGGCCGGAACCCGCAGCACGCCCTGAGCGAGATAATACTACTACGCTCGGTGTGACAGCGAGCCCGCCACTGGTTTTCAGGGCCTGCGGGCAGCCGCAGGTCCCCAACACAAGCCGGGGGCTTGATGGTTGAAATGACGCTCGAACAGGCATGCCCGCCAGAATACTGGCGGGCGCAATGTGCGTTCAAAGATTCGATGATTCACTGAATTCTGCAATTCACATTACTTATCGCATTTC
+
HFHHHHECEFEHCHHIIIIIIHHHIFHHIHICHHIEEHHIHHH?GDHHFEHIIIIHHHHHHHHI/CCC<FHIIHHHHHIIIIHHHHHHHEHH?EHIGHHIIEFH?FGHIIDHHHI=GHH?FHHIIHDIIHIHHIHGDHIFHEDHHEGDGCBHHHHHHIHIHHGIIHIHHIHHHHHHHHEHHHHHHIIHHIHFIIIHHIHHIGIHIIIGIIIHHHGIDHFHGIIHHEHHIHHDEHHHG?HFCDHHIIIIHIHHEGHGIIIIIGIGIIIIHHIHHHIIHEGIIHHIHHGGCIHHHIIIGHFEH
@HISEQ:711:H5NNWBCX2:2:1101:9148:10223:ATCTCGTA
TTAAGTTCAGCGGGTAATCTTGCCTGAGCTCAGGTCGAAGGTAAAAGTTCGGGGCGGCCAAGGCCGGTTCCCGATTCCTGCTGGGCCTCCAGCAAAGTCCCCTCGGACAACGGCAGGTTGCGTAGGGGGTGCCTACCTACCAAGCCATTGCCCTACAAACGGGGTCCATGCTCAAGCCTCTGTGCTTCAGCCAACCCGGGTGCCTTGTGCAAAGACAAGGCAGAGCCGAGAGGGCCAGATCCGCTCCTACTCCCCAATGGGAAGAGGGCGAGGGTGTATACCGACGCTGAGGCAGACATGCCCTCGGCCGAAACCTTGGGCGCAATTTGCGTTCAAAGATTCGATGGTTCACGGAATTCTGCAATTCACACTACGTATCGCATTTC
+
IIIIIIGIIHIIIIIHIIIIHGIIIHGEHIIHHHIIIIIIIIIIIIIIHIIHIHIHHIIGGHHIIIIICHIIIIIHIIIIIIIIIIIIIIIHIIIIIIIIIIHIIDHIIGIIHEHHIHIIIIIIIIIIIHHIHIIHHIIII?GFCHIHIIIIIIIIIIGIHHIIIIIGHHEIIIHHIIIHHHHHI@GHE@EF?FHIIGCHHHIIIIIHHHHGHHIIIHEA?IIHEEHGIHGIIIHGGCHDHE?C@EHHHHHHHHEEHHHHHHIHHFHHHHIIHHGHFHHDIIHHHIIIIIHHHIIIIHHHDIIIIHIIHIHIIIIIHHIIHHIHHHCIIHIIIIIIIIIIIIIIIIIIIIIIIHHHEIIHEHIIIIIIFIIHIIIIHHHHIHHIII
@HISEQ:711:H5NNWBCX2:2:1101:9487:10126:ATCTCGTA
TTAAGTTCAGCGGGTATTCCTACCTGATCCGAGGTCAACCTTGAGAAGGGGGTGTTTAACGGCAAGAACCCGCCGCACGTCCAAAGCGAGATGTTTTACTACGCTCGGTGTGACAGCGAGCCCGCCACTGTTTTTCAGGGCCTGCGGCAGCCGCAGGGCCCCAACACAAGCCTAGGGCTTGATGGTTGAAATGACGCTCGAACAGGCATGCCCGCCAGAATACTGGCGGGCGCAATGTGCGTTCAAAGATTCGATGATTCACTGAATTCTGCAATTCACATTACTTATCGCATTTC
+
IIIIIIIGIIIHGHHIFHIIIIIIIHFHHHIIIIDHHIIIIIHHHHHHHIHGHIIIIIIIHHIIIIIHFHHHIIGHIIGHHIHIIIIIIGHIHHHHHIIHIFHHIHIGHHIHIIHIHIGIGIIIIIIIIIHIIIIIIIIIIIIIHIIIIIIIIGHIIGIIIIIIIHIIIGHHGGIIGHHHHIIIIHIIIIIIIIIIIHIIHIIHHGIIIIIIIHHIIIIIIIIIIHDHHHFHHIIGHCIHIHHIGIIIIIIGIHFIIIIIIIIIIIHIHEGIIIIIIIIHIIHIIIHIIIIIIIII
@HISEQ:711:H5NNWBCX2:2:1101:10610:10038:ATCTCGTA
TTAAGTTCAGCGGGTATCCCTACCTGATCCGAGGTCAACCTTAAGAAAGTATGGGGGTTTTGGCAAGTGGACCACCCGGACCTCCAGAGCGAGAAGTATTACTACGCTTGAAGCCAGATGGTACCGCCACTGATTTTAAGGCGCACCAGTACGATGGCACCCAATACCAAGCTGGGCTTGAGGGTTGAAATGACGCTCGAACAGGCATGCCCAGCGGAATACCACTGGGCGCAATGTGCGTTCAAAGATTCGATGATTCACTGAATTCTGCAATTCACATTACTTATCGCATTTC
+
IIIIIIIIIIIIIIIIIIIIIIIIIIHIIHIIIIIIIIIIIIIIIIIIIHHIIIIIIIIIIIHIIHIIHIIIIIIIIIIIIIIIIIIIIIIIIHIIIIIIIIIIIIIIIIIIIIIIIIIIIIIIIIIIIIIIIIIIIIIIIIIIIIIIIIIIIIIIIIIIIIIIIIIIHIIIIIIIIIIIIHIIIIIIIIIIIIIIIIIIIIIIIIIIIIIIIIIIIIIIIIIIIHHIIIIHIIIHHIIIIHIIGIIIIIIIIIIIIIIIIIIIIIIIIHGIIIIIIIIIIIIHIIHIIIIIIII
@HISEQ:711:H5NNWBCX2:2:1101:12498:10090:ATCTCGTA
TTAAGTTCAGCGGGTATTCCTACCTGATCCGAGGTCAACCTTAGAAATTGGGGGGTTTTACGGCAAGAACCCGCCGCACGACCATAGCGATGTATAGTTACTACGCTCGGTGTGACTAGCGAGCCCGCCACTGTTTTTGAGGGACCGCGGGCAGCCGTGGATCCCCAACGCAAGCAAAGCTTGATGGTTGAAATGACGCTCGAACAGGCATGCCCGCCAGAATACTGGCGGGCGCAATGTGCGTTCAAAGATTCGATGATTCACTGAATTCTGCAATTCACATTACTTATCGCATTTC
+
IIIIHHIIHIIHIIIIHIIIIIIIIIIHHHIIIHHHIIIHIIIIIIIIIIIIIIIHHIIHHHHHIIIIIHIIIHIIIIIIIIHIIHIIHIIIIIIHIIHIIHIIIIIGIHHIIIIIIIIIIIIIIIIIIIIIIHIIIIIIIHHHHHIIIIHHHHIIIIIIHIIFHHIHIIIIIIIIHHIIIIHHIIIIIIIIIIIIIIHIIIIHIIIIIIIIIIIIIIIGIIHIIIHIHCHIHIHIIHHIIIIHIIIIIIIIIGIIIIHIIHIIIIIIIIIIHIIIHIIHIIIIIIIHHIIHGIIIII
@HISEQ:711:H5NNWBCX2:2:1101:15302:10135:ATCTCGTA
TTAAGTTCAGCGGGTAATCCTGCCTGATCTGAGGTCTAATCTAAAGTTGACTAAAGTAGTTGGAAGCTTCTACTGAGATCTCATTCGGCCACACTACGAGAGCGTGTCCTCAGCGAATAGTCTATTACACTGAGTCAATCCGAGTTCGAATTAGAGATGCTAATGTATTACGAACGAGCTGCATCCGAAGACGAGCAACGCTCAAAATCCAAACACCAATCAGTCTACAAGAAACTGGTGGGTTGAAGAGTTCATGACACTCAAACAGACATGCTCCGCGGAATACCACGGAGCGCAAGGTGCGTTCAAAGATTCGATGATTCACTGAATTCTGCAATTCACATTACTTATCACATTTC
+
IIIIIIIIIIIIIIIIIIIIIIIIIIIHIIIIHIIIIIIIIIIIIIIIIHIIIIIIIIIIIIIIIIIIHIIIIHIHIIIIIIIIIIHEHHIIIIIIIIIHIIIIIIIIIIIIIIIIHHIHIIIIIIIIIIIIIIIIHIIIIIHFHIIIIIIIIIIIIIIIIHIIHIIIIIIIHIIIHIGHIIIIIIIIIIIIIIIHIIIIIIGIHIIIIIHIIIIIIHEEHGIHIIIIIHHHIIIIIIIIHIIHIIIIHIHIIIIIIIIIHIHHIIIIIIIIIIIIIIIIIIIIIIIIIIHIHIIHIHIIIIIIIIHIIIIIIIIIIIIIIIIHIIHHIIIIIIIIIIIIIIIIIIIIIIIHHIIIIII
@HISEQ:711:H5NNWBCX2:2:1101:1582:10324:ATCTCGTA
TTAAGTTCAGCGGGTATTCCTACCTGATCCGAGGTCAACCTTGAGAAGGGGGGTGTTTAACGGCAAGAACCCGCCGCACGTCCAAAGCGAGATGTTTTACTACGCTCGGTGTGACAGCGAGCCCGCCACTGTTTTTCAGGGCCTGCGGCAGCCGCAGGGCCCCCACACAAGCCTAGGGCTTGGAGGTTGAAATGACGCTCGAACAGGCATGCCCGACAGAATACTGGCGGGCGCAATGTGCGTTAAAAGATTCGATGATTCACTGAATTCTGCAATTCACATTACTTATCGCATTTC
+
CGEHCFECHCGC<EHHIIHHFECEH@CHFHHFDH<<CHCF1DGHHGHHIHCCH<EEH?1DD=C/<CH1=1G@E<D</D?/<DHIHCEG/D?CG@1<<GFEHHE0<10/<0<D0DDEF?/DE<EE</</<0<0<<F?<0000<DDHE/:DEHHH??//::/:EC/:/:@.A##################?F0G<<//0110FFD<1111D/<//<11<111<D1/C/?<<0C01@IIHHC?0C1<1FHHCGC<D<1C<1C1<<@D1<1C<1<1GG<<1HG<<1GD<<<10<F1F</C/
@HISEQ:711:H5NNWBCX2:2:1101:9884:10448:ATCTCGTA
TTAAGTTCAGCGGGTATTCCTACCTGATCCGAGGTCAACCTTTCAGAAGTGGGGGGTTTAACGGCGTGGCCACGCTGTTTCCCAGTGCGAGGTGTGCTACTACGCAGAGGAAGCTACAGCGAGACCGCCACTATATTTGGGAGCCGGCGCGCCCCGGAGGGCACGCCGATCTCCAACACCAAGCCCGGGGGCTTGAGGGTTGAAATGACGCTCGAACAGGCATGCCCGCCAGAATACTGGCGGGCGCAATGTGCGTTCAAAGATTCGATGATTCACTGAATTCTGCAATTCACATTACGTATCGCATTTC
+
IIIIIHIIIIIIIIIIIIIIIIIIIIHIIIIIIIIGHGIIIGHIIGHHIHHIIIIIIIIIIIGHIIHIHHIIHIHHHIGHHHIHHIIEHIIDHIIIHGIGHIHIHIIIIIIIIIIIIIHIIIHIIHIHHHIIIIIIIIIHHIIGIHIIHHIIHIIIIHIIIIHIIIIIIIHHIHIIHIIHIIHHIIIIIIIIIIIIIHIHIIIHHIIIIIIIHIIIIIHHIIIIIIIIGIIIIIIIIIIIHHIIIIHIIHHCIGIIIIIIIIIIIHIIIIIIIIIIIIIIIIIHGIIIIIIIIIIIIIIIIIIHIHHIHI
@HISEQ:711:H5NNWBCX2:2:1101:10307:10444:ATCTCGTA
TTAAGTTCAGCGGGTATCCCTACCTGATCCGAGGTCAACCTGAGAAAGATTGAGGGGGGTCGCCGGCGGGCGCCGGCCGGGCCTACGGAGCGGGTGACGAAGCCCCATACGCTCGAGGACCGGACGCGGTGCCGCCGCTGCCTTTCGGGCCCGCCCCCCGGAGCCGGGGGGCGGGGCCCAACACACAAGCCGTGCTTGAGGGCAGCAATGACGCTCGGACAGGCATGCCCCCCGGAATACCAGGGGGCGCAATATGCGTTCAAAGACTCGATGATTCACTGAATTCTGCAATTCACATTACTTATCGCATTTC
+
IIIIIHIIIIIIIIIIIIIIIIIIIIIIIIIIIIIIIIIIIIHIIIIIIIIIHHIIIIIIIHIIHHHHHIIIIIHIHIIIIIIIIIIIIIIIIIIHIIIIIIIIIHIIIIIIIIIIIHHIIIIIIIIIIIIIIIIIIIIIIIIIIIIHIHHIIIIIIIIIHIHHIIIIIIIIIHIIHIIIIIIIHIIHIIIIIIIIIIIIIIIIHGFHHHIIIIIIIIIIIIIIIIHGIIIIIIHIIIIIIIIHFIHHHEIIIIIHIIIIIIIIIIIIIIIIIIIIIHIIIIIIIIIIIIIIIIIIIIIIIIIIHHHIIIIII
@HISEQ:711:H5NNWBCX2:2:1101:10980:10397:ATCTCGTA
TTAAGTTCAGCGGGTATTCCTACCTGATCCGAGGTCAACATTTCAGAAGTTTGGGGTGTTTAACGGCTGTGGACGCGCCGCGCTCCCGATGCGAGTGTGCAAACTACTGCGCAGGAGAGGCTGCGGCGAGACCGCCACTGTATTTCGGGGCCGGCCCCGTAAAGGGCCGATCCCCAACGCCGACCCCCCGGAGGGGTTCGAGGGTTGAAATGACGCTCGGACAGGCATGCCCGCCAGAATACTGGCGGGCGCAATGTGCGTTCAAAGATTCGATGATTCACTGAATTCTGCAATTCACATTACTTATCGCATTTC
+
IIGCHIIIIGFD//ECEHHHCEGHHEHCE<FHHH<CC<<@HHHIHF<FHEHEFHIIEDCGH1GHIIGIHCHEEHDHIDHIIHIIIDHDHHCCC0C<D<<GHHHIEHHEEHHI/CFHH@@DEH7D?5E?ECDHCED?EEHHHHEF/DH>EHHHEE:HHHHGFGGHIIIIIHH?IHIIHE:?CB:HDCHHHHHEE87HHIIHHHHHHHHGCHHHHHGHCIHHHIGHHH@GIHH<G@IIHHHCHHHHHHCGHHIHHGDECECHHEIHEHHCEIHHIHHHFIHHIIHCF?HEEHHHHIHHHHCFHGHHEEHHCHEHIHH
@HISEQ:711:H5NNWBCX2:2:1101:20159:10365:ATCTCGTA
TTAAGTTCAGCGGGTATTCCTACCTGATCCGAGGTCAACCTTAGAAATTGGGGGGTTTTACGGCAAGAACCCGCCGCACGACCATAGCGATGTATAGTTACTACGCTCGGTGTGACTAGCGAGCCCGCCACTGTTTTTGAGGGACCGCGGGCAGCCGTGGATCCCCAACGCAAGCAAAGCTTGATGGTTGAAATGACGCTCGAACAGGCATGCCCGCCAGAATACTGGCGGGCGCAATGTGCGTTCAAAGATTCGATGATTCACTGAATTCTGCAATTCACATTACTTATCGCATTTC
+
IIIIIIIIIIIIIIIIIIIIIIIIIIIIIIHHDHEHHHIHIHIGIHIIGIIIIIGHHHHFHHHIIIHIFHHIHIIIIHHIIIIIIHHHIIHIIIHIIIIIIIIIIIIIGIIHIIIIIIIIIIIIIHHHGHHIIHHHHIIIHHIIIIIIIIIIIHEHHEHHHHGHHHIHHHIHIIIHHHIHIIIIHHIIHHIIHHHHIIHHIIHIHHIIIIHHIHIIHHIIIIIIIIIHHFHDIIIIIIIIIIIIIHIIIIIIIIIIIHHHIIIIIIIIIIIIIIIIIIIIIIIIIIIIHHIHIIIIII
@HISEQ:711:H5NNWBCX2:2:1101:20276:10371:ATCTCGTA
TTAAGTTCAGCGGGTATCCCTACCTGATCCGAGGTCAACCTGAGAAAGATTGAGGGGGGTCGCCGGCGGGCGCCGGCCGGGCCTACGGAGCGGGTGACGAAGCCCCATACGCTCGAGGACCGGACGCGGTGCCGCCGCTGCCTTTCGGGCCCGCCCCCCGGAGCCGGGGGGCGGGGCCCAACACACAAGCCGTGCTTGAGGGCAGCAATGACGCTCGGACAGGCATGCCCCCCGGAATACCAGGGGGCGCAATGTGCGTTCAAAGACTCGATGATTCACTGAATTCTGCAATTCACATTACTTATCGCATTTC
+
IIIIIIHIIIIIIIIIIIIIIIIIIIIIIIIIIHHIIIIIGIIIIIFHIHIIIIIIIIIIIIIIHHHD/CHIIHIHIIIIIIIIIIIHHIHIIIHHIIIGIIIGHIIGIIIIHIIIHHIHIIIIIIIIIHHGHIIIIIHGHIEHHIIIHIIHHHHIHHIHHDHHIIIIHHHHHDHEEIHHHHHIHEEHHHHHIIIIIIIHIIIHIIHIIIIIIIIIIHIIHIIIIIHIIIIIIIIIIIIIIGIHFHIIIHIIHHHHIIIIIIIIIIIIIHIHFHIIHIIIIIIHGIIIIIIIIIIIIIIIIIIHHIIIIIIII
@HISEQ:711:H5NNWBCX2:2:1101:2677:10730:ATCTCGTA
TTAAGTTCAGCGGGTATTCCTACCTGATCCGAGGTCAACCTTGAGAAGGGGGGTGTTTAACGGCAAGAACCCGCCGCACGTCCAAAGCGAGATGTTTTACTACGCTCGGTGTGACAGCGAGCCCGCCACTGTTTTTCAGGGCCTGCGGCAGCCGCAGGGCCCCAACACAAGCCTAGGGCTTGATGGTTGAAATGACGCTCGAACAGGCATGCCCGCCAGAATACTGGCGGGCGCAATGTGCGTTCAAAGATTCGATGATTCACTGAATTCTGCAATTCACATTACTTATCGCATTTC
+
IIIIIIIIIIIIIIIIIIIIIIIIIIHHIIGIHIIIIIIIIGGFHFEGHIICHHHHIIIHIIHIIIIIGHHHIIIIGHHIIIIIHIIIIIIHHIIIIHIIIIIIIIGIIIIIIIIIIIIIIIIIIHIIIIIIIIIIIHIIIIHIIIIIIHIIIIIIIIIIIFHHFIIIHHIIHIIIIIIIIIIIIIIIIHHIHIIIIIHIIIIIIIHIIIIIIIIIIIIIIIIIIIIHHIIIIIIIIIIIIIIIIIHIIIIIIHIIIIIIHHIIIIHIIIIIIIIIIIIIIHIIIIIIIIIIIIIII
@HISEQ:711:H5NNWBCX2:2:1101:7190:10661:ATCTCGTA
TTAAGTTCAGCGGGTATCCCTACCTGATCCGAGGTCAACCTGTAAAAATTGGGGGTTGCTGGCAAGTAGACCTACCGGACCCAGACGCGAGGAGTATTACTACGCGTAGAGCCGACAGGCACCGCCACTGATTTTAGGAGCCGCGAAACCGCGAACCCCAATACCAAGCGAGAGCTTGAGTGGTTATAATGACGCTCGAACAGGCATGCCCTCCGGAATACCAGAGGGCGCAATGTGCGTTCAAAGATTCGATGATTCACTGAATTCTGCAATTCACATTACTTATCGCATTTC
+
IIIIIIIHIIIIIIIIIIIIIIIIIIIIIIIIIIIIIIGIIIIIIIIIIHIIIHIIIIIIIIIEHHIHHHIIIIIIIIIIIIIIIIIIIHHIIIIIIIIIIIIIIIIIIIIIHIHIGIIIIIIIIIIIIHIHIIIIIIIIIIIIIIIHIIIIIIIIIIIIIIIIIHIIIIHIIIIIIIIIIIIIIHHIFIHIIIIIIIIIIIIIIIIIIIIIIHIIIIIIIHIHHEIIIIIIHEFEHIIIIIIIIIIIIIIIIIIIIIIIIIIIIIIIHIIIIHHIIIIIHHIIIGIIIIIIII
@HISEQ:711:H5NNWBCX2:2:1101:9682:10500:ATCTCGTA
TTAAGTTCAGCGGGTATTCCTACCTGATCCGAGGTCAACCTTAGAAATTGGGGGGTTTTACGGCAAGAACCCGCCGCACGACCATAGCGATGTATAGTTACTACGCTCGGTGTGACTAGCGAGCCCGCCACTGTTTTTGAGGGACCGCGGGCAGCCGTGGATCCCCAACGCAAGCAAAGCTTGATGGTTGAAATGACGCTCGAACAGGCATGCCCGCCAGAATACTGGCGGGCGCAATGTGCGTTCAAAGATTCGATGATTCACTGAATTCTGCAATTCACATTACTTATCGCATTTC
+
HIIIIHIIIIHIHHIIHHHIIIHIIIEIHHFHIIIIIIIIIIIIIIGIIIIIIIHHHIHHIHIIIIHIGHHIIIIIIIIIIGIIIIFHIIIIIIIEHHFHIIIHIIHHIIHIIIIIIIHHIIIGHIIIGIIIIIIHHIHIGFFHHEHHHHHHIIIIIIHHHHHIIHIIIHHHIHIHIHIIIIIIIIHCHHHHGHHFHIIIIIIIHHIIHIIIIHHHHIHHEEHIIIHHHHHHFHFIIIHIIIIHHHIIHHFIIIIIHFEHIIHHGIIIIIHIIIIHHHIIHHIHEIIIHDIIIHIIII
@HISEQ:711:H5NNWBCX2:2:1101:13632:10699:ATCTCGTA
TTAAGTTCAGCGGGCATTCCTACCTGATCCGAGGTCAACCTTAGAAATTGGGGGGTTTTACGGCAAGAACCCGCCGCACGACCATAGCGATGTATAGTTACTACGCTCGGTGTGACTAGCGAGCCCGCCACTGTTTTTGAGGGACCGCGGGCAGCCGTGGATCCCCAACGCAAGCAAAGCTTGATGGTTGAAATGACGCTCGAACAGGCATGCCCGCCAGAATACTGGCGGGCGCAATGTGCGTTCAAAGATTCGATGATTCACTGAATTCTGCAATTCACATTACTTATCGCATTTC
+
IIIIIIIIIIIIIIIIIIIIIIIIIIIIIIIHIIHIIIIIIIIIIIIIIIIIIIIHHIIIIIIIIIIIHHIHIIIIIIIIIIIIHHIIIHHIIIHIIIIIIIIHIIIHIHIIIIHIIHIIIIIIIHIIIIIIIIIIIIIIIGIHIIIIIIIIHIIIIHIIIIIIIIIIIIIIIIIIIHIIIIIIHIIIIIIIIIIIIIIIIIIIIIIIIIIIIIIIIIIIIIIIIIIIHEHIIIHIIIHIIGIIIIIIIIIIIIIIIGIIHIIIIIIIIIIIIIIIIIIIIIIIIIIIIIIIIIIIII
@HISEQ:711:H5NNWBCX2:2:1101:13772:10693:ATCTCGTA
TTAAGTTCAGCGGGTATCCCTACCTGATCCGAGGTCAACCTGAGAAAGATTGAGGGGGGTCGCCGGCGGGCGCCGGCCGGGCCTACAGAGCGGGTGACGAAGCCCCATACGCTCGAGGACCGGACGCGGTGCCGCCGCTGCCTTTCGGGCCCGCCCCCCGGGAGCCGGGGGGCGGGGGCCCAACACACAAGCCGTGCTTGAGGGCAGCAATGACGCTCGGACAGGCATGCCCCCGGAATACCAGGGGGCGCAATGTGCGTTCAAAGACTCGATGATTCACTGAATTCTGCAATTCACATTACTTATCGCATTTC
+
IIHIIIIIIIIIIIIIIIIIIIIHIIIIIGIIHIIIIIIHHHHHIIIIHIHHFHIGIIIIIIIIHHHHIIIIIIIHIIIIIIIIIIIIHHIIIIHIIIIIIIIIIIIHHIIGIIIIIIIIIFHHIHIIGHIIIIIIIIIIIIIIIIIDEHIIHIIHIIIIHHDHHHIHHHHHIIHHHHHHIIIHHIIIHEHHHHIHIIHIIIIIHHHEHIIHIGHHFHIIHIIIIGIIHIHHDHHGIHHIIIHHHDIIHH?HHHEHIIIHIIHHHG?IIIGIIIIIGIHIIIHIHIIIGIIIIHHHEHGIHFGHE=IGIIIGII
@HISEQ:711:H5NNWBCX2:2:1101:15309:10674:ATCTCGTA
TTAAGTTCAGCGGGTATTCCTACCTGATCCGAGGTCAACCTTAGAAATTGGGGGGTTTTACGGCAAGAACCCGCCGCACGACCATAGCGATGTATAGTTACTACGCTCGGTGTGACTAGCGAGCCCGCCACTGTTTTTGAGGGACCGCGGGCAGCCGTGGATCCCCAACGCAAGCAAAGCTTGATGGTTGAAATGACGCTCGAACAGGCATGCCCGCCAGAATACTGGCGGGCGCAATGTGCGTTCAAAGATTCGATGATTCACTGAATTCTGCAATTCACATTACTTATCGCATTTC
+
HFH?@DHHIH@CHDDCEHCEHGE?HCHHIEH0C/ECFHGHC@HG1FCECG?HH/<CEHHCG0CCHCH?@DGHHHHIGDEDEHDHEHHIHH?GHGIICGECGHHEDCHI<EHGHHHHE@0FEED<DE?D<D@HG@HE@DE<DG?<DGHCGBCD?H?GIHH@8ABDHEH=EHHEEHHEH?8@HEHFIIEHIHC@0BHHIIHHIHHHHHHEGHIECHFCH1HC<<1<HHDDF<0C011CHH<HHF<CHCEHEG1G<@EIHGHHFGCFHFIIHIHGD1@?GFCCEEEIHG=EEGEEEGDHHC
@HISEQ:711:H5NNWBCX2:2:1101:15901:10561:ATCTCGTA
TTAAGTTCAGCGGGTATCCCTACCTGATCCGAGGTCAAGAGTGTAAAAAGTACTTTTTGGACGTCGTCGTTATGAGTGCAAAGCGCGAGATGTACTGCGCTCCGAAATCAATACGCCGGCTGCCAATTGTTTTAAGGCGAGTCTACACGCAAAGGCGAGACAAACACCCAACACCAAGCAGAGCTTGAAGGTACAAATGACGCTCGAACAGGCATGCCCCATGGAATACCAAGGGGCGCAATGTGCGTTCAAAGATTCGATGATTCACTGAATTCTGCAATTCACATTACTTATCGCATTTC
+
GIIIIEHIIHHIIIHIIIHIIHIIIIGIIIIHHIHIECGHHIHHIIHIHIHIIGHHHIEHHIIIIIIICHHIIIIIHIIIIHHEHGIIIIHHIIIIHIIIIIHHIICHIIGHHIHIHHHHDHHIIIIGHGHHIGHIHHHHGHHGHHIHIIHIIIHEHHHIIIHIIIHEHHHIHIHIGIIIIGIIIHIIHHHIIIIIIHHHIIIIIIIIIIIHHIIHHHGGIIHIIIIIIIHHHHHIHHGIIHDHIHIIGHIIIIIIIIIIIIIIIIIHIIIIHIGIIIIIIIIIIIIGIHHHEHHHIIGIHI
@HISEQ:711:H5NNWBCX2:2:1101:18158:10643:ATCTCGTA
TTAAGTTCAGCGGGTATTCCTACCTGATCCGAGGTCAACCTTAGAAATTGGGGGGTTTTACGGCAAGAACCCGCCGCACGACCATAGCGATGTATAGTTACTACGCTCGGTGTGACTAGCGAGCCCGCCACTGTTTTTGAGGGACCGCGGGCAGCCGTGGATCCCCAACGCAAGCAAAGCTTGATGGTTGAAATGACGCTCGAACAGGCATGCCCGCCAGAATACTGGCGGGCGCAATGTGCGTTCAAAGATTCGATGATTCACTGAATTCTGCAATTCACATTACTTATCGCATTTC
+
IIIIIIIIGIHIGIIIIIIIIHIIIIEHIIIIIIHHIIIIIIIIIIIIIIHIGIIHIIIHIIIIIIIIGHHIIIIIIHIIIIIIIIHIIHIIIIIIIIIHIIIIIIIIIIIIIIHIIIIIIIIHIIIGIIIIIIIIIIHHIIIIIIIIIIIIIIIIIIIIIHIIHIIIIIIIIIIIIIIIIIIIIHIFHIIIIIIIIIIIIIIIIIIHIIIHIIHHCHIIIIHIIIHIHHHIHIIIIIIIIIIIHIIIHIIIIIIHIIHIHIIIIHIIIIIHHIIIHHIIIIIIIHCIIIIGIIIIII
@HISEQ:711:H5NNWBCX2:2:1101:4975:10757:ATCTCGTA
TTAAGTTCAGCGGGTAGTCTTGTCTGATTTGAGATCAAAGTCTTGGTTAAAGAACCGTGTTTATATTAGTTGGAATCTTCAAGTTATGCTGTAAAATTAACTAAACCCATTATCAGCAGTCAAAAGGTCAAGAATTGCTTCTTTGCCATTGGTCATGCCTTCTAGGTGTTAAGCGCTAAAATTTAGCAAAGTCTAAAGGTCAAATTTAGATTAAAGGTCTTTTTTTGAATTGCTTCAAAAAAGAGTCCCAAGTCCACTCTTGCATTTTTAATAAAAAAAATACAGAGTGAGAGGTTAAACTGATTCTCAAACAGACATGCTCTCGGGAGTACCCGGGAGCGCAATGTGCGTTCAAAGATTTAATGATTCACGGAATTCTGCAATTCACATTACTTATCGCATTTC
+
IIIIHIIIIIGIIIIGIIHIIIHIIIIIGHHIGHHIIIIHIIIIIIIHIIIIFHIHHHIHIHIIIIIH@EFHIIHIIIIIIIIIHIIIIIIIIIIGHIIHIIIIIICHIHHHIIHHIIIIHIIIHIIIIIEHHIHGHHHIHHIGHHHIIHIIIIIIIIIIHHIHIGHIHDHFHIIIICHHIGEHIIIIGIIGHIHGHIIIIIHIIIHIEHHIIIGHHGHGHHHHEHEHIHG?.@E<,FIIIIIHEEF.HHIHFHGFCGH@GHIIHGCIIHEFHIIIIIIHHHFGHIIIHHGIIIIIHHHIHIIHIIIIHGHIIIHIHIIHIIIIIIHHIHIIHIIHHIIIIIIIHHIHHIIIIIIIHIIIIHEEIHHHGDIIHIIIIIIHHHIIGHHIIIIIIIIIIIIIIIIGI
@HISEQ:711:H5NNWBCX2:2:1101:8086:10912:ATCTCGTA
TTAAGTTCAGCGGGTATCCCTACCTGATCCGAGGTCAACCATTGAGTAGTGTTTTTGGCCCCACGAGAGGTCCAAAGGCTTGTCCGGCCGGAGCAGACGGCTTCGCTGCAGCGAGGTTTTATTGCTACTGCGCTGGGAAGTCCGGCTGCACCGCCGCTGATTTTCGGGGGCACCCCAACCGGGGCGGCCTCCCAATACCAAGCTGAGCTTGAGTGGTGTAATGACGCTCGAACAGGCATGCCCCCCGGAATACCAGAGGGCGCAATGTGCGTTCAAAGATTCGATGATTCACTGAATTCTGCAATTCACATTACTTATCGCATTTC
+
I1FFEHHGIIIIIIGIIHIIIIHIIHHHGHHFHHIIIHHEHIIHHHHHHHGHHIHIIHEHHFHHICHHHHHHIICEHHIIIIIFHHIIHIIED<EHIIIGGHHIHHHHHIHHHIIHHHHIEHHHHIIIIIIHGGIIFHEHIHGHHHHHGHIIHDHHHHHHEHIHHIIGIIHHIEGHHHHHIHIIIIIGIIHHIIHHIHHHHHIIIHHHIHIHGHHHHGIIIHGDIFEHHGHEGIIHEHHHCHIIHEHFG@GIIIIH??EHHGIHHIIHGHHHHHIIIIIIIIIIIHEGIIIIIIIIHGIIIIHHEHIIIIHHIIGHHCIIIIHFHH
@HISEQ:711:H5NNWBCX2:2:1101:14308:10977:ATCTCGTA
TTAAGTTCAGCGGGTATCCCTACCTGATCCGAGGTCAACCTGAGAAAGATTGAGGGGGGTCGCCGGCGGGCGCCGGCCGGGCCTACGGAGCGGGTGACGAAGCCCCATACGCTCGAGGACCGGACGCGGTGCCGCCGCTGCCTTTCGGGCCCGCCCCCCGGAGCCGGGGGGCGGGGCCCAACACACAAGCCGTGCTTGAGGGCAGCAATGACGCTCGGACAGGCATGCCCCCCGGAATACCAGGGGGCGCAATGTGCGTTCAAAGACTCGATGATTCACTGAATTCTGCAATTCACATTACTTATCGCATTTC
+
GIIIIHHGIIIIHHIIIIIIIIIIIIIHIIIIIICEHHIIIIIIHHFHIHHHIIGIHHIIIIGHICHD?HHIHIIIIICHHIDHHHHF=CDCDHCHHIGHHIHGIHHHCHIGHDHIIIHIHIDHHDDHIDECHEHEHGHHIIDHHHHCDCDHDHHIDGHHEHEF.HHDIHHHHIHHHGHHHEBFFHHDGHHIHHIHIHHHHHEIHHIICIIIIIIIHHIIHIHGHDHHDIIIIIIIIIHHIHDHHIGHFEIHHHFIHHEHIHHHHFGIHGIIIIIIIIHGHGIIIIGGGHHHIIHHFED<IHHEIIGIIHHGH
@HISEQ:711:H5NNWBCX2:2:1101:14694:10803:ATCTCGTA
TTAAGTTCAGCGGGTATTCCTACCTGATCCGAGGTCAACATTCAGAAGTTGGGGGTTTAACGGCTTGGCCGCGCCGCGTTCCAGTTGCGAGGGTTTTACTACTACGCAATGGAGGCTGCAGCGAGACCGCCACTAGATTTCGGGGCCGGCTTGCCGCAAGGGCTCGCCGATCCCCAACACCAAACCCGAGGGCTTGAGGGTTGAAATGACGCTCGAACAGGCATGCCCGCCAGAATACTGGCGGGCGCAATGTGCGTTCAAAGATTCGATGATTCACTGAATTCTGCAATTCACATTACTTATCGCATTTT
+
IIIIIGHIIIIIIIIIIIIIIIIIIIIIHIIIIIIIIIIIIIIIIHIIHIIIIIIIIIIIIIHIIIHHFHIIIIIIIIIIHIIIIIIIIHHEHDHIIIIIIIIIIIIIIIIIIIIIIIIIIIIIIIIIIIIHIIIIHIIIIHIDIIIHIIIHIIIIIIIIIIIIIIIIIHIIIIHHHHHHIIHGIIIIHIIIIHHIIIIIHIIIIHIIIIIIGIIIIIIIIHIIIIIIIIHIHHIIIIIIHHFHHHGHIIIIIIIIIIIHIIIIIIIIHHIHEGIIIIIIIIIIIIIIIIIIIIHIHIHIIIIIIIIIIII
@HISEQ:711:H5NNWBCX2:2:1101:16125:10873:ATCTCGTA
TTAAGTTCAGCGGGTAGTCTTACTTGATTTGAGATCGAGTTGAACAACACATAAAGTGTCGTAAAATCCTGCATCAGTCAGCAATGAGGACAATTATCCTTTATGTTAGCTGCAGCAATAGTAATAATCCTGTTTGACGAGGACTAAATAGATATGCTTTTAGCTCAGATAAAAGTCCAGCTGCACCTGCATTTCAAGCCGCCCGCCTACCGGTGAAGGTTGTTGGGATAGCTCAAGTCCACCCTCCTTTTGAAAAATCAAGAGGAGGTTGAGGTGTTTACTGATACTCAAACAAGCATGCTCTTCGGAATACCAAAGAGCGCAATATGCGTTCAAAGATTCGATGATTCACTGAATTCTGCAATTCACATTACGTATCGCATTTC
+
IIIIIIIGIHIHIIHIIIIGIIIIIIHHIIIHIGHIIGIIIIIIIIIIIIIIGEHIHHHIIIIGHIIHHGHIIIIHHIIIIIIIIIIIHIIGIIIIIIIIIIIIIIHHHHIIIHIIHIIGHIIIIIIIHIIIHIIGHIIFHIIIIIIIHHHIIIIIIIHIIHHIHIHHHIIHHHIIIIIIIIIIGHHIIIIIIIIHHHHHIIHHHHHIIHHEHHHGHIHHEHHHHHFIGIIHGIHHIIIIHGHHHHIHHHEHHIHHH?HCHHGFHHIHGIIHDHEHHHIIIIIHHHHHIIIIIGIGIHIIHGHG=HGIIIIIIIIHIHHDGIIHHIIIIHIGIHHIIIIHHHHHEIIIIIIIIIIIHHIIIIIIIIIIIHHHHHDEHHIIIIIIII
@HISEQ:711:H5NNWBCX2:2:1101:16995:10918:ATCTCGTA
TTAAGTTCAGCGGGTATTCCTACCTGATCCGAGGTCAACCTTAGAAATTGGGGGGTTTTACGGCAAGAACCCGCCGCACGACCATAGCGATGTATAGTTACTACGCTCGGTGTGACTAGCGAGCCCGCCACTGTTTTTGAGGGACCGCGGGCAGCCGTGGATCCCCAACGCAAGCAAAGCTTGATGGTTGAAATGACGCTCGAACAGGCATGCCCGCCAGAATACTGGCGGGCGCAATGTGCGTTCAAAGATTCGATGATTCACTGAATTCTGCAATTCACATTACTTATCGCATTTC
+
IIGIIIIIHIIHHIHHIIIIIIIIIHHHHIIIIIEHHIIIIIIHIIIHHHIICHIHGIGIIHHGIIIHIIIIHHIIIGIIGIIHIGHIIHGHIIHIGHIHIIHHIIIIIIIIIIHIIHIIHCHIIIIIIIIIIIHHHIIIIIIIIIIIIIIIHIHIIIIIHHHIIIIIIIIIHIIIHIIIIIIHIIIIIHHIIIIIIIHIIIIIIHIHIIIIHIIIIHIIIIIIIIIHHHIIIIIIHDHHHIIIIIIIIIIIIIIIHIIHIIIIIIIIIIIIIIIHIIIIIIIIIIHIHHIIIHHIIH
@HISEQ:711:H5NNWBCX2:2:1101:17310:10900:ATCTCGTA
TTAAGTTCAGCGGGTATCCCTACCTGATCCGAGGTCAACCTTAGAAATGGGGTTGTTTTACGGCGTAGCCTCCCGAACACCCTTTAGCGAATAGTTTCCACAACGCTTAGGGGACAGAAGACCCAGCCGGTCGATTTGAGGCACGCGGCGGACCGCGTTGCCCAATACCAAGCGAGGCTTGAGTGGTGAAATGACGCTCGAACAGGCATGCCCCCCGGAATACCAGGGGGCGCAATGTGCGTTCAAAGATTCGATGATTCACTGAATTCTGCAATTCACATTACTTATCGCATTTC
+
IIIIIIHIIIIIIIIIIIIIIHIIIIHIIIIHHIHIIIIIHHHIIIIIIHIGIIIIIIHHHHIIIIIGHHIIIIGHIIIIIIIIIIIIIIIIIIHIHIHHIIIIIIHHIIIHIHHIHIIIIIIIIIIIIIHHHIIHIHIIHIIIHHHHIGIIIIIIIIIIHHIIHHHIIIIIIIIIIIHIHHHHHHIIHHIHIIIIIIIIHHIIIIIIIIIFIHIIIGIIHHGIIIHEIIIIHIHHEEIIIHHHHHIGHIIIGIGIHIIHHIIIIIIIIIIGIIIIIIIIIIIIIIIIIIIHIIII
@HISEQ:711:H5NNWBCX2:2:1101:1567:11056:ATCTCGTA
TTAAGTTCAGCGGGTATTCCTACCTGATCCGAGGTCAACCTTAGAAATTGGGGGGTTTTACGGCAAGAACCCGCCGCACGACCATAGCGATGTATAGTTACTACGCTCGGTGTGACTAGCGAGCCCGCCACTGTTTTTGAGGGACCGCGGGCAGCCGTGGATCCCCAACGCAAGCAAAGCTTGATGGTTGAAATGACGCTCGAACAGGCATGCCCGCCAGAATACTGGCGGGCGCAATGTGCGTTCAAAGATTCGATGATTCACTGAATTCTGCAATTCACATTACTTATCGCATTTC
+
CHIIIIIHHGHHIIDHHIIIIIHHIGH1<FGHDH<DGECCCCGH?HHIIHIIIHHHHHHIIIHE?<ECDCF<DDDHHDD?GHHCHEEEHEHHIEHIHIIHIIFGHEHHHHGEHHHHIHE@DDHCCHEHIIHHH@HEHHHHHIIDHHHHHHHIHIHGHHHHIIHDECDHHHHCHHHHGHEHH@FHHEFEHHHHGHHIIHFHGHIGEGF0HIHDHHHHEEFGIIGIIIHHHEIHHEHHHHHECEIIHHHHHHIIHGGHHFFHHHIIIIHIHHIIFIHEEIHIHHEEHGHHCHIIIIIHHH
@HISEQ:711:H5NNWBCX2:2:1101:2490:11090:ATCTCGTA
TTAAGTTCAGCGGGTATTCCTACCTGATCCGAGGTCAACCTTAGAAATTGGGGGGTTTTACGGCAAGAACCCGCCGCACGACCATAGCGATGTATAGTTACTACGCTCGGTGTGACTAGCGAGCCCGCCACTGTTTTTGAGGGACCGCGGGCAGCCGTGGATCCCCAACGCAAGCAAAGCTTGATGGTTGAAATGACGCTCGAACAGGCATGCCCGCCAGAATACTGGCGGGCGCAATGTGCGTTCAAAGATTCGATGATTCACTGAATTCTGCAATTCACATTACTTATCGCATTTC
+
HHIIHIHFHIGIIGIIHHHIIIHHIHHIIHEHHHCFGCGEEEFGHHIIHHIHHHHHD@EFGEHHHIICFGGHIIIIGHHIHHHIIIIHHGDHHIIHIHFHHHHFHIGHIDGEEHIIIIIIIIHDHHHHHIIHHHHIHHHIHHIGHHIHHHIIIIIIIHHHGGHIHIIIHIHIHHHHHGHGGIIIIIIHHIHHHFGHHHHIIHIHIHIHHGHIEHIIHIHHIIHIHIIIIHHDHIIIHHHHGFHIHHIIIIHHEHGHIIHHHEFIIIIIIIHHIGIIGHHFIIIHIIIIIIHIGIIIHI
@HISEQ:711:H5NNWBCX2:2:1101:3488:11053:ATCTCGTA
TTAAGTTCAGCGGGTATTCCTACCTGATCCGAGGTCAACATTTCAGAAGTTGGGTGTTTTACGGACGTGGACGCGCCGCGCTCCCGGTGCGAGTTGTGCAAACTACTGCGCAGGAGAGGCTGCGGCGAGACCGCCACTGTATTTCAGGGCCGGCACCCGGTGAGGGGTCCCGATCCCCAACGCCGATCCCCCGGAGGGGTTCGAGGGTTGAAATGACGCTCGGACAGGCATGCCCGCCAGAATACTGGCGGGCGCAATGTGCGTTCAAAGATTCGATGATTCACTGAATTCTGCAATTCACATTACTTATCGCATTTC
+
IIIIIIIIIIIIHIIIIIIIIIIIIHHIIIHHIIIIIIIIIIHIIIIIIFHHIIHHHIIIHIIIFHHIHHIIIIHIIIIIGHHHHIIIHIIGHEHIIIIIHHIIIIHIIIIIIIHHHHHIIIIIIIIIIHGHHHIIIIIHHHHIIIIIIIIIIIIGHHIIHIHIIHIHIHHIHHGIIIIIIIIHHIIIIIIIHIGIHHGIHIHIIIIHIIIIIHIHIIHDIIIIIHIHEFHC<HIIGIIIIIGIHHIIHFHIIIIHF<CEIIIFGIIIIHIIGIHIIIIGIIIIIIIIIIIIHIIIIIIIIIIIIIIIHIHIHIIIII
@HISEQ:711:H5NNWBCX2:2:1101:4872:11079:ATCTCGTA
TTAAGTTCAGCGGGTCTTCCTACCTGATCCGAGGTCAACCTTGGGTTATGAAGGCTTTTTAACGGCCGGAACCCGCAGCACGCCCTGAGCGAGATAATACTACTACGCTCGGTGTGACAGCGAGCCCGCCACTGGTTTTCAGGGCCTGCGGGCAGCCGCAGGTCCCCAACACAAGCCGGGGGCTTGATGGTTGAAATGACGCTCGAACAGGCATGCCCGCCAGAATACTGGCGGGCGCAATGTGCGTTCAAAGATTCGATGATTCACTGAATTCTGCAATTCACATTACTTATCGCATTTC
+
IIIIHIIIIIIIIGIIIIIIIIIIIIHIIHIHIIIIIIIIIIIIIEHHHHHHIIIIIIIIIIIIHIIIIIIIHIHIHIIIIIIIHIIHHHIIIIIHHIIIIHHIIIIIIIIIIHIIIIIIIIHIIIHIIIIIIIIIIIIIIHHIIIIHHIIIHIHIIIIIIIHIIIIIIIHIHHHHIIIIIIIEIIIIIIIIHIIHIHIHIIIIIIIIIIIIIIIIIIIHHIIIIHIIIHHHEHGIIIIIHHHIIIIHIIIIIIIIHGHIIIIIIIIHIIIHIIIIHHHGIIIIIIIIIGIIIIIIIHGII
@HISEQ:711:H5NNWBCX2:2:1101:10955:11231:ATCTCGTA
TTAAGTTCAGCGGGTCTTCCTACCTGATCCGAGGTCAACCTTGGGTTATGAAGGCTTTTTAACGGCCGGAACCCGCAGCACGCCCTGAGCGAGATAATACTACTACGCTCGGTGTGACAGCGAGCCCGCCACTGGTTTTCAGGGCCTGCGGGCAGCCGCAGGTCCCCAACACAAGCCGGGGGCTTGATGGTTGAAATGACGCTCGAACAGGCATGCCCGCCAGAATACTGGCGGGCGCAATGTGCGTTCAAAGATTCGATGATTCACTGAATTCTGCAATTCACATTACTTATCGCATTTC
+
IIHIIIIIIIIIHIIIIIIIIIIIIIIIHHHHIIIHHHIIIHHHIHIIIIIIIIIIIIIIIIIHIIIIHIIIIIIIIIIIIIIIIIHIIIIIIIHIIIIIIIIIIIIIIIIHIIIIIGIIIIIIHIIIHIIIIIIIIIIIIIIIIIIIIIIIIIIIIHHIIIIIIIHIHIIIIIIIHIIIIIIIHIIIIIIIIIIGIHIIIIIIIIHIIIIIIIIIIIHFIIIIHIIIIIIHHHIHHFIHHIIHHIHIIIIIIIIIIIIIIIIIHIIIIIHIIIIIIIIIHIIIIHIIIIIIIIIIIIGII
@HISEQ:711:H5NNWBCX2:2:1101:13667:11185:ATCTCGTA
TTAAGTTCAGCGGGTAGTCCTACCTGATTTGAGATCGAACGTTAAAAAAGCTGTCCTCGCTGAGGAGAGACATCTGTGAGCTCCAGCAAACCTTTGTGACCAAAGGTTACCTGGCAGACAACAGCGAGCGTAGATATTTATCACACCCGTGATGCCGCCAAACACTGGGAGGCTGATTCATTTGAGAGGAGCCGACCACAGGCCAGCAAAACCCCCAGAGTCCAAGCTCATCACGGCGAACCATGAGAGTTGAGGTGTTCATGATACTCAAACAGGCATGCCCCTCGGAATAGCCAAGGGGCGCAAGGTGCGTTCAAAGATTCGATGATTCACTGAATTCTGCAATTCACATTACTTATCGCATTTC
+
IIIIIHIIIIIIIIHIIIIIIIHHIHGIIIIIIIIIIIIIIHIIIIIIIHIIIIIIIIIIIIGIIHIIHHIIIIIIIIIIIIIIIIIHIIHIIIIIIIIIIIIIIIIIIIIIIIIIIIIIIIIIIHHIIIIIIIIIIIIIHIIIIIIGHIIIHIIIIIIGIHI@HIIIHHIIIIIIIIIIHIIIIHIIIIIIIIIIIIIIIIIIIIIIIIHIIGIIIIHIIIIHHIHIHHHIIIIIIIIIIHHGHCIIIIIIIIIIIIIIIHIIIIIIIIIIIIIIIIIIIHIHIIIIIIIIIIHIIIIIHIIIIIIIIIIIHIIIIIIIIIIIIIGIIIIIIIIIIIIIIIIIIIIIIIIIIIIIIIIHHIIIIII
@HISEQ:711:H5NNWBCX2:2:1101:15009:11193:ATCTCGTA
TTAAGTTCAGCGGGTATCCCTACCTGATCCGAGGTCAACCTGAAAAAAATTGGGGGTTGCTGGCGAGCACACGACCGGACCTCCAGAGCGAGAAGAATTACTACGCTCGGAGCCGGACGGCACCGCCACTGACTTTAGGGCCCGCCGGGTCGGCGGGGCCCAATACCAAGCTGAGCTTGAGGGTTGTAATGACGCTCGGACAGGCATGCCCCCCGGAATACCAGGGGGCGCAATGTGCGTTCAAAGATTCGATGATTCACTGAATTCTGCAATTCACATTACTTATCGCATTTC
+
IIIIIHIHIIIIIGIIIIIIIIIIIIIIIIIIIHIIIIIGHHHHGIIIIIIIIHIIHIIIIIIIIHIIHHIIIIIIHIIIIIIIIIIIIIIIIIIIIIIIHIIIIIIIHIIIHIIIHIIHIIIIIIIIIIIHIIIHHIIIIIIIIIIHIIIHHHHIIIIIHIHIIIIIHIIIIIHHIIIIIIIIIIIIIIIIIIIIIHIIHIIIIHIIIIIIIIIIIIIIIIIIHEIIIHHIHHEHIIIGIIIIIIIIGIIIIIIIIHGIIIIIIIIIIHHIIHIIIIIHIIIIIIIIIIIIII
@HISEQ:711:H5NNWBCX2:2:1101:16266:11001:ATCTCGTA
TTAAGTTCAGCGGGTGTTCTTGCCTGAGCTCAGGTCGAAAATGTAAGATGTTTCCTGGTTTGAGGGCAATATCCCAAGAGCCAAGCCAACATCTAAATATGTAGCAGTGATGCTGCCTACCTAGATGCGGCCCTTAACGGTCCTTGATTAGCCTCTATGCTTCAGCTAACCCGGCTTTCAGAAACAAATCCGAATGCCGGGACAGCCAGGTCCATTCCAATCACACAAGGTGTGTTTGGGATGAGGGATACATCGACGCTGAGCCAGACATACTCTCGGCCGAAGCCTCGAGTGCAATATGCGTTCAAAGACTTGATGATTCACGGAATTCTGCAATTCACACTACGTATCGCATTTC
+
HHIHIEHHHHEC<C/CFEEHHHHCCGCCGHIEHEDDCDEH<HHHHIIIHHEHHGE?FEHHIHEGEDHICEFFHIIH@FEHHIHHHFCG1CHHHGHHEHHHHHIIHHCHFHHIIH?HEHHCGH?F?DFEHIH<HHHH?HECECHHGHC@FCGFEEFEHIHHHF@:A@@GFFHHHIIHFHHHHEHGECIHHEGGEHHH@EHCDF8..B@FB@GIIGFE?C@.D:.;.:D8<HFHCC/FHCEC</</D//</GHE</0E<HHGF@HE@G<@HC1EIGHDHHIHEHGC<<<C@<1EHFIHEIHGHEHCHIHHD1<C?IIHHIHEFGHEF?GIIIHHCCHGEHHHHH@@GGCEHEEFFIHECH
@HISEQ:711:H5NNWBCX2:2:1101:17084:11082:ATCTCGTA
TTAAGTTCAGCGGGTATCCCTACCTGATCCGAGGTCAACCTGAAAAAAATTGGGGGTTGCTGGCGAGCACACGACCGGACCTCCAGAGCGAGAAGAATTACTACGCTCGGAGCCGGACGGCACCGCCACTGACTTTAGGGCCCGCCGGGTCGGCGGGGCCCAATACCAAGCTGAGCTTGAGGGTTGTAATGACGCTCGGACAGGCATGCCCCCCGGAATACCAGGGGGCGCAATGTGCGTTCAAAGATTCGATGATTCACTGAATTCTGCAATTCACATTACTTATCACATTTC
+
HIHIIHIFHHCHHHIIIIIIIFHIHFEHHHHEHHIIIHIIII@HHIIIDHIDCGHDHHIHIGHHIIIIFHIHIDHIIIIIIIEHHIGHHHIIIIHHHHIGIIIIIHHHHGHDHHIIHHIHHHHHHFEGHHIHHGHHHHHIIIHIIIIHHIHHHIIHHEDFEHHHHHHFHIIIHHHHEEGFHIIHHFHGGGHDHHIIIIHIIIHIIIIIHEHHHIIIIHGIIIIHDHHIHIIGIIHHIHHGCIHHEHECHIIIGIHCHHIHHIIIHHGHHGHGGFIHHHHEHIHIHGEHIIHIII
@HISEQ:711:H5NNWBCX2:2:1101:4195:11254:ATCTCGTA
TTAAGTTCAGCGGGTATCCCTACCTGATCCGAGGTCAACCTGAGAAAGATTGAGGGGGGTCGCCGGCGGGCGCCGGCCGGGCCTACGGAGCGGGTGACGAAGCCCCATACGCTCGAGGACCGGACGCGGTGCCGCCGCTGCCTTTCGGGCCCGCCCCCCGGAGCCGGGGGGCGGGGCCCAACACACAAGCCGTGCTTGAGGGCAGCAATGACGCTCGGACAGGCATGCCCCCCGGAATACCAGGGGGCGCAATGTGCGTTCAAAGACTCGATGATTCACTGAATTCTGCAATTCACATTACTTATCGCATTTC
+
IIIIHIIIIIIIIIIIIIIIIIIIIIIIIIIIIIHIHIIIIHHIIIIIIHIHIIIIIIIIIIIIIIHHHHIIIIIIHIIIIIIIIIIIIIIIHIIIIIIIIIIIIHIIIIIIIIHIHIIIIIGHIHIIHHIHIIHIHIIIIIHIIIIHHHIIHIIIIIIHCCDHIIIIIHIIIHHIDIGHIIIIIHHHIIIIIIIHIIIIIIHIIHIIHIIIIIIIIIIIHIIIIIIHHHHHIIIIIIIIHIIHEHIHIHIIHEHIIIIIIIIHIIIIIIIIIIIIIIIIIIIIIIIIIIIIIIIHIIIIIIIHIIIIHGIII
@HISEQ:711:H5NNWBCX2:2:1101:4128:11417:ATCTCGTA
TTAAGTTCAGCGGGTATTCCTACCTGATCCGAGGTCAACCTTGAGAAGGGGGGTGTTTAACGGCAAGAACCCGCCGCACGTCCAAAGCGAGATGTTTTACTACGCTCGGTGTGACAGCGAGCCCGCCACTGTTTTTCAGGGCCTGCGGCAGCCGCAGGGCCCCAACACAAGCCTAGGGCTTGATGGTTGAAATGACGCTCGAACAGGCATGCCCGCCAGAATACTGGCGGGCGCAATGTGCGTTCAAAGATTCGATGATTCACTGAATTCTGCAATTCACATTACTTATCGCATTTC
+
IIIIIIHIIIIIIIIGIIIIIIIIIIIHIIIIGHIIIIIIIHIIIHIIIIIIIHIIIIHIIIHHHHIIHHHHIIIIIIIIIIIIIGIIIIIHHIHIIIIIIIIIGHHHHIIIIIIFHIIIIHHIIHEIHHHGHHIIHHIEHIIIIIIIIIIIIIIHHIIIGIIFHHHGIHIIIHIIIIHHHIHIIIIHIIHHEHHIIIIIIIIIHHHIIIIIHIIHHIHIIIIIIIHHHIIIHHHHECCIHIIHHHHFHHHEHIHGIIIIIHIIHIIIIIIIIIIIIIIIIIIIIIIIIIIIIHIII
@HISEQ:711:H5NNWBCX2:2:1101:4709:11252:ATCTCGTA
TTAAGTTCAGCGGGTAGTCTTACTTGATTTGAGATCGAGTTTAACAAGAATCGTTGCCGACCCTTGTGAAATCCTGCATCAGTCAGCCAATACGGTCAAACTCCCTTTATGTTAGCTGCAGCAAAAGTAATAATCCGTTTGACGGGACTAAATGAATATGCTTTTAGCTCAGGAGAATGTCCAGCTGCACCTGCATTTCAAGCAACCCGCCACCGATCTCAAAAAGATTGGTGTTGGGATTGCTCAAGTCCAAAGCTTTTCGATTAAAAAATCCAAAAGCTTTGAGGTGTTTACTGATACTCAAACAAGCATGCTCTTCGGAATACCAAAGAGCGCAATATGCGTTCAAAGATTCGATGATTCACTGAATTCTGCAATTCACATTACGTATCGCATTTC
+
IIIHIGHHHHHHIHIIIIIIIIIHIIGHHIIIHHIGHHHHHHIIIIIHIIGIIIIIIIHGIIHIIIIIGHHHIHIHIIHIIC@FHHHGHIIIHHHGGHIIIIFHHIIIIIIIIIIIIHHGHIIHIHFHHHIFHIIECHHIECHHHGEHIGCHHHIGIIIHEHHHHIIHGHE.@EHHHI@FFHHHGIIIF@F@AFGCHH?FGHHHHHHD7@HEGHHHGFHHHHHFHIIIHHEHHHB.?FHDHHEIIIIIIGHHHG?HHE/IHHIHEHHHIIIHHHHGCHHECHIIHHHIHIIHHFIGIIIIGIIIHIHHIIGIHIIHIIHHHHIIIIIIIIHIHDHGIIIIHEHHIHIIIHHIIIIHIHIHHHIIIIGHFIIIIIIIIIIIIIIIIIIIHIIIIIHGIGI
@HISEQ:711:H5NNWBCX2:2:1101:5197:11376:ATCTCGTA
TTAAGTTCAGCGGGTATTCCTACCTGATCTGAGGTCAACCTTGGTAAAGTTGGGTGTTTTACGGCGTGGTCAGGCCGCTCTCCGCCTGCGAGGGTTTTACTACTACGCAGAGAAGGCTACAGCGAGACCGCCACTAGATTTCGGGGCCGGCCGCCGCGGTGGACGGCCGATCCCCAACGCCGAGCCCAAAGGGGCTCGAGGGTTGAAATGACGCTCAGACAGGCATGCCCGCCAGAATACTAGCGGGCGCAATGTGCGTTCAAAGATTCGATGATTCACTGAATTCTGCAATTCACATTACTTATCGCATTTC
+
EHHHIFHCGHHIIGIIHIHHIHHIHI@CHGHHGHHCHHHHHFHIIGHHHDFHHIIIIHHHGEHCCCCHFHGHEHEGEHHDHIHCEHHH?DCHDC0<EHIIIHHEG1CHHIGEHHIIIIFHIGGH/C?DHDDHHHIHHHEHFHHDH<?EH/IIHIIGIHGDH?GEEHGEHHHCEHHHHIIGIHIIDHBBHEECIIHGHHHHDHHHHHHFFIHHHIG?HHHC@CHECHHICHG?CHEHHHGHCCCCCGIEHFHHDHEEGCEHEHHIHEHIIIHFECHF<?IIIIIHIIIHCHHGHHH?HHHIHHDHHHHHFIIHI
@HISEQ:711:H5NNWBCX2:2:1101:8839:11284:ATCTCGTA
TTAAGTTCAGCGGGTATTCCTACCTGATCCGAGGTCAACCTTAGAAATTGGGGGGTTTTACGGCAAGAACCCGCCGCACGACCATAGCGATGTATAGTTACTACGCTCGGTGTGACTAGCGAGCCCGCCACTGTTTTTGAGGGACCGCGGGCAGCCGTGGATCCCCAACGCAAGCAAAGCTTGATGGTTGAAATGACGCTCGAACAGGCATGCCCGCCAGAATACTGGCGGGCGCAATGTGCGTTCAAAGATTCGATGATTCACTGAATTCTGCAATTCACATTACTTATCGCATTTC
+
IIIIIIIIIHIIHDHIGIHIIIHHIIIHIIIIIHHI@GHHHHIIIIIIGIIIIIIIIIHHIIIIIIIIFHIIIIIIGHHIIHIIHHHIIFHGHHHIIIIIIIIIGIHHHIIIIIHIIIIHIIIIHHIHIIHHIIHIHHGIIHHHHHIIIIHHIIIIIHIHGHIIGIIIHIIIIIIIHIHHFIIHIHHIHHHHGIIHIHIHHIIHIIIHIIIIHIIIIHIIHIIIIIIHDEIIIHHHHHHHHHIHEIIIIIIHGIIIIIIHHIIIIIIIIIIIIIIIIIIIIIIIHIIHECIIIIHIGI
@HISEQ:711:H5NNWBCX2:2:1101:12937:11449:ATCTCGTA
TTAAGTTCAGCGGGTATCCCTACCTGATCCGAGGTCAACCTGAGAAAGATTGAGGGGGGTCGCCGGCGGGCGCCGGCCGGGCCTACGGAGCGGGTGACGAAGCCCCATACGCTCGAGGACCGGACGCGGTGCCGCCGCTGCCTTTCGGGCCCGCCCCCCGGAGCCGGGGGGCGGGGCCCAACACACAAGCCGTGCTTGAGGGCAGCAATGACGCTCGGACAGGCATGCCCCCCGGAATACCAGGGGGCGCAATGTGCGTTCAAAGACTCGATGATTCACTGAATTCTGCAATTCACATTACTTATCGCATTTC
+
HIIIIIIIHHHIIIIIIIIIIIHGIIIIIIIIIIIIIIIIIIHIEHHIHIIHHIIIIIIIIHIIIGHIIIIIIIIGIIIIIIIIIIIIHIIHIIHGHHIIIIIIIHIIIIIIIIIIIIGIIIIIHHHIIIIIIIIIIIIIIIGIIIIIIIIIIIHHIIIIIHIIIIIIIIIIHIIIIHHIIIIIIHHHHIIIHIIIHIIIIIIIIHHHHIIIIIIIIIIIIIHGIIIIIHIIIIIIHIIIIIIIHIIIHEIHHHHIIIIIIIIIIHIIIIIHIIIHIIIIIIIIIIIIIIIIIIIIIIIIIIGIIIIIIIIII
@HISEQ:711:H5NNWBCX2:2:1101:17920:11295:ATCTCGTA
TTAAGTTCAGCGGGTCTTCCTACCTGATCCGAGGTCAACCTTGGGTTAAAAGGTGGTTTAACGGCCGGAACCCGCAGCACGCCCAGAGCGAGATGTATGCTACTACGCTCGGTGTGACAGCGAGCCCGCCACTGCTTTTCAGGGCCTGCGGCAGCCGCAGGTCCCCAACACAAGCCCGGGGCTTGATGGTTGAAATGACGCTCGAACAGGCATGCCCGCCAGAATACTGGCGGGCGCAATGTGCGTTCAAAGATTCGATGATTCACTGAATTCTGCAATTCACATTACTTATCGCATTTC
+
IIIIIIIIIIIIIIHHIIIIIIIIIIGIIHIIIIHIIIIIIIF@HIHHHHHHGHIIIIIIIIIHIIIIDIIIIIIIIIHIIIHIIIIIIIIIIIIIHHIIIIIIIIIIIIIIHIIIIIHIIIIHIIIIIIHHHIIIIIIIIIHIIIHIIIIHIIIIIIHIHIIIIIIIIHHIGIIIIIIIIIHIIIIIIIIIIHIIIIIIIHIIIIIIIIIIIIIIIHHHIIIIIIIIIHFCHIHIIIIIIIIIIHHHHIIIIIIIIIIIIIIIIIIIIIIIIIIIIIIIIIIIIHIIIIIIIIIIHHII
@HISEQ:711:H5NNWBCX2:2:1101:4136:11705:ATCTCGTA
TTAAGTTCAGCGGGTGGTCTTGCCTGAACTCAGGTCGAAAAGGGTGTGTCGCACGGCTTCTCGGAGAGCGGCCGACGATTCCTGCCGGCTGACAACGAGGTCCCGGGCCGAGGGCGGCATGCGATCCCTTGCGGGGCACCTACCAGACTGTCGTCCCGATTGGGTCCTCGTTCGAGCCTCTGTTCTTCGGCAGACCCGGTTAAATTAACCGGGACGGCCAGGTCCACGCCTCTTGAGAGAGGGTGAGGGTAAAGCCGACGCTGAGGCAGACATACTCTCGGCCGGAGCCTCGAGTGCAATTTGCGTTCAAAGATTCGATGATTCACATTATCTGCAATTCACACTACGTATCGCATTTC
+
11<11<1<<D?//<<//<1<1<G1DE<111<11<<</<<0/<00<<<01<<1<</?//<<C101C//DG//<<////<<11111<<<////<<1<</@C<=@1<C??CD////<0/<//<<GH0G0@C0<D0DC///<<0<<HIIHIIHHHHD<DGIHHHGGCHD<IHDHF<IHHECHIHHHHIHHHFGGIIHHIHIIIIIIHHHHHHIIHIGIHHGHIGIIGGIHIIIIIHIGGIHIIIHIHEIIIIHIIIHHIIIIIIIIIIIHHEHIIIGIIIIHIIIHIIIIIIIHHIIIHIIIIIIIHIIIIGIIHIIIIIIGIIIGIIIIIIIIIIIIIIIIIIIIIIGIHIIIIIIHGIIII
@HISEQ:711:H5NNWBCX2:2:1101:4764:11522:ATCTCGTA
TCAAGTTCAGCGGGTAGTCTTACTTGATTTGAGATCGAGTTTAACAAGAATCGTTGCCGACCCTTGTGAAATCCTGCATCAGTCAGCCAATACGGTCAAACTCCCTTTATGTTAGCTGCAGCAAAAGTAATAATCCGTTTGACGGGACTAAATGAATATGCTTTTAGCTCAGGAGAATGTCCAGCTGCACCTGCATTTCAAGCAACCCGCCACCGATCTCAAAAAGATTGGTGTTGGGATTGCTCAAGTCCAAAGCTTTTCGATTAAAAAATCCAAAAGCTTTGAGGTGTTTACTGATACTCAAACAAGCATGCTCTTCGGAATACCAAAGAGCGCAATATGCGTTCAAAGATTCGATGATTCACTGAATTCTGCAATTCACATTACGTATCGCATTTC
+
I1DGIHHIHIIIIIIIIIIIIIIIHIFHIIHIIIIIIIIIIIHIIIIIIGIIIIIIGIIIIIIIIIHIFHHIIIHHIIHIIIIIHHIIIIIIIIGHHIHHHHIIIHIIIIIIIIHHIHIHIGIIIIIIIIIIIIIIIIHIIIIIIIIIIHHHIHHHIIIHHHGHHHGIIIIIGHFHHIHIIHIHIHIHHIHIIIIIHGIIHFHHHHIIHGIIIIIIIHDIHEIIHIIIIHHHHHHHCIIIIGHHHGIIHIHEHFGIIIIIIHIIHHEIGIHIIHHHHIIIIIIIIHHIIIHHHIIHIIIIIIIHHHHIIIIIIIIIIIHHHIIHIIHHHIHIIIIHHHIIIHHHIHHHIHIHIIIIHIIIIIIHHIIIIIIIHIHGIIIIHHIIIIIIIIIIIIIHIII
@HISEQ:711:H5NNWBCX2:2:1101:5866:11676:ATCTCGTA
TTAAGTTCAGCGGGTATTCCTACCTGATCCGAGGTCAACCTTAGAAATTGGGGGGTTTTACGGCAAGAACCCGCCGCACGACCATAGCGATGTATAGTTACTACGCTCGGTGTGACTAGCGAGCCCGCCACTGTTTTTGAGGGACCGCGGGCAGCCGTGGATCCCCAACGCAAGCAAAGCTTGATGGTTGAAATGACGCTCGAACAGGCATGCCCGCCAGAATACTGGCGGGCGCAATGTGCGTTCAAAGATTCGATGATTCACTGAATTCTGCAATTCACATTACTTATCGCATTTC
+
IIIIIIIIIIIIIIIIHHIIHIIIIIIIGIIIIIHIIIIHIIIIIHIIIIIIIIIHIIIIIIIIIIHIHHIIIIIIIIIIIIIIIHIIIIIIHHHIIIHIIIIIIIIHIIIIIIIIIGIIIHHIIIIIIIIHIHHHIIIIIIIIIIIIIIIIIIIIIIHIHIIIIIIIIIIIIIIIIIIIHHG<IIHIIIIIIIIIIIHIIIIIIIIIIIIIIIIIIHHIIHIIIIIHHHIIIIHIIIHIIIIIIIIIIIIIIIIIIIIIIIIIIIIIIHIIIGIIHIIIIIIIIHIIIIIIIHIIII
@HISEQ:711:H5NNWBCX2:2:1101:14623:11527:ATCTCGTA
TTAAGTTCAGCGGGTATTCCTACCTGATCCGAGGTCAACCTGAGAAAGATTGAGGGGGGTCGCCGGCGGGCGCCGGCCGGGCCTACGGAGCGGGTGACGAAGCCCCATACGCTCGAGGACCGGACGCGGTGCCGCCGCTGCCTTTCGGGCCCGCCCCCCGGAGCCGGGGGGCGGGGCCCAACACACAAGCCGTGCTTGAGGGCAGCAATGACGCTCGGACAGGCATGCCCCCCGGAATACCAGGGGGCGCAATGTGCGTTCAAAGACTCGATGATTCACTGAATTCTGCAATTCACATTACTTATCGCATTTT
+
IIIIIIIIIIIHIIIIIIIIIIIIIIIIHIIIIIIIHIFHHIIIIIIIIHHHIIIIIIIIHIIHGHHIHIIIHIIIHIHHIIIIHIIIIIIIIIEHIIIGIIIIIIIIIIIHHIIIIIIIHIHIHHIIIHIIIHHHHIHHIHHGHHHHHCHHHIHIIHGHH<HHHHHIIHHHHIHIDIHHH=HHHHHHIHHIHEIHIIHIIIHIIGHHHGHHHIIIIHIIIIIIIHHHHIIHIIIIIHIHEIIIHIIHGCIIHHEIIIIIIGIHHEIIIIIIIIIIIIIHIIIIIIIHIHEIIHHIIIIIIIIIIIIIIIIII
@HISEQ:711:H5NNWBCX2:2:1101:15621:11659:ATCTCGTA
TTAAGTTCAGCGGGTATCCCTACCTGATCCGAGGTCAAAGACGGTAATGTTGCTTCGTGGACGCGGGCCACGCCCCCCCGCAGACGCAATTGTGCTGCGCGAGAGGAGGCAAGGACCGCTGCCAATGAATTTGGGGCGAGTCCGCGCGCGAAGGCGGGACAGACGCCCAACACCAAGCAGAGCTTGAGGGTGTAGATGACGCTCGAACAGGCATGCCCCATGGAATACCAAGGGGCGCAATGTGCGTTCAAAGATTCGATGATTCACTGAATTCTGCAATTCACACTACTTATCGCATTTC
+
IIIIIIIIIIIIIIIIHIIIIIIIIIIIIIIIIIIIIIIIIIIIHHIIHHIIIIIIIIIGIIIIIIIHDGHHIHGIIIIIIIIHHIIIIIIIIIIIIIIIIHIIIIIIIIIIIIIIIIIIHIIIHEHIHGHIIHHHIHIIIHIIHIIIIHHHIIIIIIIIIIIIIIIIIIIHHIIIIIIIHIIIIIIIIIIIIIIIIIIIIIHIIIIIIIHIIIIIIHHIIIGIIIIHIHHGHHHHIHIIIHHHGIIIGIIIIIIIIIIIIIIIIIIIHIHHIIIHHHEHIIIIHIHHHIHHEHIIHHIHI
@HISEQ:711:H5NNWBCX2:2:1101:16389:11591:ATCTCGTA
TTAAGTTCAGCGGGTATTCCTACCTGATCCGAGGTCAACCTTAGAAATTGGGAGGTTTTACGGCAAGAACCCGCCGCACGACCATAGCGATGTATAGTTACTACGCTCGGTGTGACTAGCGAGCCCGCCACTGTTTTTGAGGGACCGCGGGCAGCCGTGGATCCCCAACGCAAGCAAAGCTTGATGGTTGAAATGACGCTCGAACAGGCATGCCCGCCAGAATACTGGCGGGCGCAATGTGCGTTCAAAGATTCGATGATTCACTGAATTCTGCAATTCACATTACTTATCGCATTTC
+
IIIIIIIIHIIIIIIIIIIIIIIIIIIIIIIIIIIIIIIIIHIHHIIIHHHIHHIIIHHHIIHIIIIIGHHIIGHIIIIHHHIIIIIIIIIIIIIIIIIIHIIIIIIIIIIIIIHIHIHIHIIIDIHIIIIHIIIIIIIIIIHIHHIIIIIIIIHIIIIHHHIIIIIIIIHIIIIIIHIIHIHHIIIIIIIHHHHHGHIHIIIIIHGIIIIIIIIIIHIIIIIIIIIIHHIIIIHIIIHHIHIIIHIHIIIIIIIIIIIIIIIIIIIIIHIHIIIIIIIIIIIIIIIIIIIHIIIIHI
@HISEQ:711:H5NNWBCX2:2:1101:4136:11857:ATCTCGTA
TTAAGTTCAGCGGGTATTCCTACCTGATCCGAGGTCAACCTTAGAAATTGGGGGGTTTTACGGCAAGAACCCGCCGCACGACCATAGCGATGTATAGTTACTACGCTCGGTGTGACTAGCGAGCCCGCCACTGTTTTTGAGGGACCGCGGGCAGCCGTGGATCCCCAACGCAAGCAAAGCTTGATGGTTGAAATGACGCTCGAACAGGCATGCCCGCCAGAATACTGGCGGGCGCAATGTGCGTTCAAAGATTCGATGATTCACTGAATTCTGCAATTCACATTACTTATCGCATTTC
+
IIIIIEHIIIIIIIIIIIIIIIIIIIGIIIIIIHIIIIIIIIIIIIIIIIIIIIIIHIIIIIIIIIIIGHHIIHIIIIIGHIIIIIIIIIIIHIHIHIIIIIIIIIHIHIIIIIIIIHIIIDHIIIIIIHIIHIIIIIIIIIIIIIIHHHIIIIIIHIIIIIIIIIIIIIIIIIIIHHHICIIIIIIEHIIIIIHHHIIHIIIIIIIIIIIHIHIIHHIIIIIIHIIHHHHHGIHIIGIHIIIIIIIIHHHIIIIIIIIIIIHHHIGIIIHIIIIIIIIIIIIIIIIIIIIIIIIIII
@HISEQ:711:H5NNWBCX2:2:1101:6058:11902:ATCTCGTA
TTAAGTTCAGCGGGTATCCCTACCTGATCCGAGGTCAACCTGAAAAAAATTGGGGGTTGCTGGCGAGCACACGACCGGACCTCCAGAGCGAGAAGAATTACTACGCTCGGAGCCGGACGGCACCGCCACTGACTTTAGGGCCCGCCGGGTCGGCGGGGCCCAATACCAAGCTGAGCTTGAGGGTTGTAATGACGCTCGGACAGGCATGCCCCCCGGAATACCAGGGGGCGCAATGTGCGTTCAAAGATTCGATGATTCACTGAATTCTGCAATTCACATTACTTATCGCATTTC
+
IIIIHIIIIIIIIIIIIIIIIIIIIIHIIIIIIHIIIIIIHGGHIIIIIIHHIIHIIHHIIHIIIIIIDHIHIIIIIIGHIIIIIIGHHHIIHHIIHHIIIIIIIIIIIIIIIIIHHHHIIHIIIIIHIIIGHIHHIIIIEHIIHIIHHIIIHIIIGIIIIIHHHHIGHIHHIIIHHHHHIHIIHHEIIHIIIIIIIIIHHIHIHIIIHIIHIIIIIIIIHIHIHHHIIHHIHIIHHHHHHHIIIGIIIIIIIIHIIIIIHHIHIIHIHIIIIIIIIIIIIIIIIIIHHIIHII
@HISEQ:711:H5NNWBCX2:2:1101:8018:11812:ATCTCGTA
TTAAGTTCAGCGGGTAGTCTTACTTGATTTGAGATCGAGTTTAACAAGAATCGTTGCCGACCCTTGTGAAATCCTGCATCAGTCAGCCAATACGGTCAAACTCCCTTTATGTTAGCTGCAGCAAAAGTAATAATCCGTTTGACGGGACTAAATGAATATGCTTTTAGCTCAGGAGAATGTCCAGCTGCACCTGCATTTCAAGCAACCCGCCACCGATCTCAAAAAGATTGGTGTTGGGATTGCTCAAGTCCAAAGCTTTTCGATTAAAAAATCCAAAAGCTTTGAGGTGTTTACTGATACTCAAACAAGCATGCTCTTCGGAATACCAAAGAGCGCAATATGCGTTCAAAGATTCGATGATTCACTGAATTCTGCAATTCACATTACGTATCGCATTTC
+
IIIHIHHIIHIIIIHIIIIIIHHIIIIIIHIIHHIGIGHHHHIIIIIGIIIIIIIIIHIDHIIIIIIIGHHIHFIGIHHIIIHHIHHIIIIIIIGHHHIIIGIIHIIIIHIIIIFIHEHHIIIGIGIHHHIIIIIEHHHHCGHHGCHHHHIGHHIIHHIIIHIIIIIIIIIICHEHHHHHHIIHGHGHEHHIIIHIIIIIHGHIHGIIHHHIGIIIHHHHAAAIIIIIHIIIIIHHIIIIHIHEHIHHHIIHIHGIHGHHIIIIHHHHHGHIIHHFHHHFIHIIIIIHHHHIIHHHHIHEGIIIIIIHIIIIIIIHHEIIIIIIIIHGIHGCHCIIHHFHHFIIIIIIGIIIIIIIIIHHEIIIIIIIIIIIIIIHIHIIIIIIIHIGIIIIIIIHIII
@HISEQ:711:H5NNWBCX2:2:1101:9432:11965:ATCTCGTA
TTAAGTTCAGCGGGTAGTCTTACTTGATTTGAGATCGAGTTTAACAAGAATCGTTGCCGACCCTTGTGAAATCCTGCATCAGTCAGCCAATACGGTCAAACTCCCTTTATGTTAGCTGCAGCAAAAGTAATAATCCGTTTGACGGGACTAAATGAATATGCTTTTAGCTCAGGAGAATGTCCAGCTGCACCTGCATTTCTAGCAACCCGCCACCGATCTCAAAAAGATTGGTGTTGGGATTGCTCAAGTCCAAAGCTTTTCGATTAAAAAATCCAAAAGCTTTGAGGTGTTTACTGATACTCAAACAAGCATGCTCTTCGGAATACCAAAGAGCGCAATATGCGTTCAAAGATTCGATGATTCACTGAATTCTGCAATTCACATTACGTATCGCATTTC
+
IIIIIIIIGIIIIIIIIIIIIIIIIIIIIIIIIIIIIIHHIHHIIIIHIIIIIIIHIIIIIIIIIGIIHIIIIIIIIIIHIIIIIIIIIIIIGIGGEGHIIIIIIIIHIIIHIHHIIIIIIIIIIIIIIIIIIIIIIIIIDHI@DHHIIIIIIIHIIHIGIIIIHHHHHIHIHIH.GCGHIGHHGIIIIIHHEHHIIIHEHHHIHGHIIHIIIIIHIHHDIIHHG?@HHDHHFIHIGHIIIHEHHHHHCIIIIIGHHGHHEIHIHIHIIHIHHHHGHIIIIIIIIGIIIIIIIIHIIIIIIHHHGIIIHHGIHIHHHCHIIIIIIGIIIIIIIHGHHIIIHIIHIIIIIIIIIIIIIIIHHEHIIHHHIIHIIIIIIIIIIHIIIIIHIIIIIIHIIII
@HISEQ:711:H5NNWBCX2:2:1101:10539:11833:ATCTCGTA
TTAAGTTCAGCGGGTAGTCTTACTTGATTTGAGATCGAGTTTAACAAGAATCGTTGCCGACCCTTGTGAAATCCTGCATCAGTCAGCCAATACGGTCAAACTCCCTTTATGTTAGCTGCAGCAAAAGTAATAATCCGTTTGACGGGACTAAATGAATATGCTTTTAGCTCAGGAGAATGTCCAGCTGCACCTGCATTTCAAGCAACCCGCCACCGATCTCAAAAAGATTGGTGTTGGGATTGCTCAAGTCCAAAGCTTTTCGATTAAAAAATCCAAAAGCTTTGAGGTGTTTACTGATACTCAAACAAGCATGCTCTTCGGAATACCAAAGAGCGCAATATGCGTTCAAAGATTCGATGATTCACTGAATTCTGCAATTCACATTACGTATCGCATTTC
+
HFIHIGFHIHIICDHDHHIHHHHIIIIIIIHHGHHGGHIIIIIHIIIHFHIHCHHHIHDCHHDHHIEHEFHIHGHIIHIHIIF?HHIIIIIGHH@HHEHIIIHIIHHHHIIIIGHIHIIHIIIIH?@HEHHCHHGGHIII=EHGHGIIHEGHFHIHHHHFHIHIIIIIGIIGGHHHIHEE@;HGEEEGIIHHIIIIHHHIHHIIIHIIHIIHIIIIIEDHEIHFG?HHGIHIIHHGD?IHIIIIHIIHGHEHHIIIHHF@?FHHHHHHHHGIHHHHHG?HHHHEHHHGHHFEIHH?CHGHIIIIHIIIHIGHIIIIIIHIIIIHIIHIIIHIIIHFIIIHDHHHIHHIIHHHHEIHIHHIIIIIIIHGIHGIHHIHHIIIIHIIIHHDHGGIHIIIIIH
@HISEQ:711:H5NNWBCX2:2:1101:11480:11788:ATCTCGTA
TTAAGTTCAGCGGGTGTTCTTGCCTGAGCTCAGGTTGAGATTATGGTTTATAGGTTCCTGTTTGAGGGCCGAACACAAAGTCCCAGACCAACAACTAAGAATATAGCCTTTGACAGCCCACCCAGTTGCGGCCCTTATCGGGTCCTTGGTTAGCCTCTGGTCTTCAGCTGATCCAGGTGCATAGATGCCCGAATCACGAATGATTCGAACTGCATAGCTGGAACAGCCAGATCCGCCTCTCTATATCCGAAGGGGTATAGGGGAGCGATATAAACCCAACGCTGAGGCAGACATGCCCTTGGCCGAAGCCTAAGGCGCAATGTGCGTTCAAAGATTCGATGGTTCACGGAATTCTGCAATTCACACTACGTATCGCATTTC
+
IIIIHIHIFHIIIIIIGHIIIDHHIIHHIHEHHIHIIGHIIFHHIIIIGHHEEFHEHHHIIIHHI?GFDHHDHHHIIIIIHIHIIIGIIIGHIIIIHIIIIIIHIIIIIIFHHFFDGHGHIIIIIGHIIHIGIIECHHEEHHHHIIHCHEEHHHD=DFE?DFEHHH@CHGHHIHHEHHEEFEHHHIECFHGHHHIIHGIHIHIIFIHGAGHHIIIHG?HEHHHIIIIIHHDHHHEEAEEHIIIHG=HIIHHIIIHHIIIHHIHHGEIHHGH@EEIHHHGIIIHHHHIIIIHHGIIGIIIHIIGHHHHIHHIHEIIIHGIHHEHIGHEEEIIIIIIIIIHHHIHEIIHHHIIHHGGIHHHHIHIHHIIHHIGIIHFFFEHHH
@HISEQ:711:H5NNWBCX2:2:1101:12096:11856:ATCTCGTA
TTAAGTTCAGCGGGTATCCCTACCTGATCCGAGGTCAACCTGAGAAAGATTGAGGGGGGTCGCCGGCGGGCGCCGGCCGGGCCTACGGAGCGGGTGACGAAGCCCCATACGCTCGAGGACCGGACGCGGTGCCGCCGCTGCCTTTCGGGCCCGCCCCCCGGAGCCGGGGGGCGGGGCCCAACACACAAGCCGTGCTTGAGGGCAGCAATGACGCTCGGACAGGCATGCCCCCCGGAATACCAGGGGGCGCAATGTGCGTTCAAAGACTCGATGATTCACTGAATTCTGCAATTCACATTACTTATCGCATTTC
+
IIIIIHIIIIIIIIIIIIIIIIIIIIGHHIIIIIHHIIIIIHHHIIIIGHIIGHFFHHGHHIGHIIIIHHHHGIIIHIIIIIHHIIIIHIIIIIDHHGIIHIGEHHIHIIIHIIIIIIIIIIIIIIIIIIGIHIGIIGIGIIIIIIHHHEHIIIIIIIIHH<HHIIGHDHIDHHHGHHHIHEHHF?@HHHHIIIHIIIHIHIIHHHHIHHHHIIHIIIHGIIIIHGHIIHIIIIHIIIHHHIHHHIIHHGIIHHEHHIHHIIIIHHIIIIIIIIHHHGIIHHHIIIIHIIIIHHHIIIIIIIIIIIIGHHHEH
@HISEQ:711:H5NNWBCX2:2:1101:12942:11955:ATCTCGTA
TTAAGTTCAGCGGGTCTTCCTACCTGATCCGAGGTCAACCTTGGGTTATGAAGGCTTTTTAACGGCCGGAACCCGCAGCACGCCCTGAGCGAGATAATACTACTACGCTCGGTGTGACAGCGAGCCCGCCACTGGTTTTCAGGGCCTGCGGGCAGCCGCAGGTCCCCAACACAAGCCGGGGGCTTGATGGTTGAAATGACGCTCGAACAGGCATGCCCGCCAGAATACTGGCGGGCGCAATGTGCGTTCAAAGATTCGATGATTCACTGAATTCTGCAATTCACATTACTTATCGCATTTC
+
IIIIIIIIIIIIIIIGHIIIIIIIIIFHHIIHIIIIIIIIIIHIIHHHGHIIIIIIIIIIIHHIIICHEHIIIIHIGIGIIIHIIIIIIIIIIIHHIIIIIIIIIIIIIIHHHIIIHHIIIIIIIHHIIIIHHHIIIIHIHHHHGIIHIIHIIIIIIIIHIIHHIIIIIIIIHIIHIIIIHIFHIHHIIIIHHGHIHIIIIIIIIIIIIIIIIHIIIIHHHHIIIHIIIIIIHHIHHHIHIDHIHIIIIIIIIIIIIIIIIIIIGIIIIIIIIIIIIHHHIHIIIIHIHIIIIHIIIIIII
@HISEQ:711:H5NNWBCX2:2:1101:15266:11894:ATCTCGTA
TTAAGTTCAGCGGGTATCCCTACCTGATCCGAGGTCAACCTGAGAAAGATTGAGGGGGGTCGCCGGCGGGCGCCGGCCGGGCCTACGGAGCGGGTGACGAAGCCCCATACGCTCGAGGACCGGACGCGGTGTCGCCGCTGCCTTTCGGGCCCGCCCCCCGGAGCCGGGGGGCGGGGCCCAACACACAAGCCGTGCTTGAGGGCAGCAATGACGCTCGGACAGGCATGCCCCCCGGAATACCAGGGGGCGCAATGTGCGTTCAAAGACTCGATGATTCACTGAATTCTGCAATTCACATTACTTATCGCATTTC
+
IIIIIIIIIIIIIIIIIIIIIIIIIIIIIIIIIIIIIIIIIIIIIIIIIIIIIIIIIHIIHHIIIIHEFHIIIIIIIIIIIGIIIIIIIIIIIIIIIIIIIIIIIIIIIIIIIIIIHIIIHIHIIIIIIIIHHGHIIIIIIHHIIIIIIHIIIIIIIIIHGDHHIIHHIHIIIIIIIIIIIIHHIIIHIIIIHHIIHIIIIIHIIIIIIHIIIIIIIIIIIIIIIIHDHIIHIIIIHHIIGIHHCHHHIHIIIHFHGIIIIIHIIHIHIIIIIIHIIIIIIIIIIHIIIIIIIIIHIIIIIIIIGIIIIIIII
@HISEQ:711:H5NNWBCX2:2:1101:1611:12120:ATCTCGTA
TTAAGTTCAGCGGGTATTCCTACCTGATCCGAGGTCAACATTTCAGAAGTTGGGTGTTTTACGGACGTGGACGCGCCGCGCTCCCGGTGCGAGTTGTGCAAACTACTGCGCAGGAGAGGCTGCGGCGAGACCGCCACTGTATTTCAGGGCCGGCACCCGGTGAGGGGTCCCGATCCCCAACGCCGATCCCCCGGAGGGGTTCGAGGGTTGAAATGACGCTCGGACAGGCATGCCCGCCAGAATACTGGCGGGCGCAATGTGCGTTCAAAGATTCGATGATTCACTGAATTCTGCAATTCACATTACTTATCGCATTTC
+
IIIIIIIIIIIIIHIHIIHIIIIIIIHIIIIHIGHIIIIIIIIIIIIIIFHHIIIIIIIIIIIGHIIIEHHIIIIHHIIIIHIIIIDHIIIHIFHHIIIIIIHIIIIIIIIIIIIIGIIHIIIIHIIGIHIIIIIIIHIHHHIIIHIHIHIIIIIGHIIIIIHIIIIIIIIHFIHHIIIIIIIIIIIIIIIIIIIIIIIIHIHIIIIIIIHHHHIHHHIIIIHIHIIIIHIIIIIIIIIHIIHIIIIIIHIIIIIIHEFEIIIIIHIIIIHIHIIIIIIIIIIIIIIIGIIIIIIIIIIHHIIIIIIIIIIIIIIIII
@HISEQ:711:H5NNWBCX2:2:1101:4804:12088:ATCTCGTA
TTAAGTTCAGCGGGTATCCCTACCTGATCCGAGGTCAACCTGAGAAAGATTGAGGGGGGTCGCCGGCGGGCGCCGGCCGGGCCTACGGAGCGGGTGACGAAGCCCCATACGCTCGAGGACCGGACGCGGTGCCGCCGCTGCCTTTCGGGCCCGCCCCCCGGAGCCGGGGGGCGGGGCCCAACACACAAGCCGTGCTTGAGGGCAGCAATGACGCTCGGACAGGCATGCCCCCCGGAATACCAGGGGGCGCAATGTGCGTTCAAAGACTCGATGATTCACTGAATTCTGCAATTCACATTACTTATCGCATTTC
+
IIIIIIIIIIIIIIIIIIIIIIIIIIIIIIIIIIIIIIIIIIIIIIIIIIIIGIIHIIIIIIIIIIHHIIHIIIIHFHIIIIIIIIIIIIIIIIIIIIIIIIIIIIIIIIIIIIHHHIIIIIIIIIIIGIIIIIIIIIIIIIIIIHHIHHIIIIIIIIIHHDEHIIIIIIIIIIHHHIIIIIIIHIHHIIHIIIIIIIIIIIHIHHIIIIIIIIIIIIIIIIIIIIHHHIIIIIHIIIIIIIIIHIIIIHHIHECIIIIIIIIIIHHFHIIIIIIIIIIIIIIIIIIIIIIIIIIIHIIHIIIIIIIIIIIII
@HISEQ:711:H5NNWBCX2:2:1101:5780:12047:ATCTCGTA
TTAAGTTCAGCGGGTATCCCTACCTGATCCGAGGTCAAAGACGGTAATGTTGCTTCGTGGACGCGGGCCACGCCCCCCCGCAGACGCAATTGTGCTGCGCGAGAGGAGGCAAGGACCGCTGCCAATGAATTTGGGGCGAGTCCGCGCGCGAAGGCGGGACAGACGCCCAACACCAAGCAGAGCTTGAGGGTGTAGATGACGCTCGAACAGGCATGCCCCATGGAATACCAAGGGGCGCAATGTGCGTTCAAAGATTCGATGATTCACTGAATTCTGCAATTCACACTACTTATCGCATTTC
+
IIIIIIHIHIHIIIIIIIIIIIIIIIIIIIIIHIHIIHHI?EGHHIHIHEHHIIIIIIIIIIIIIIDHHIIIIHHIHIIIIIIGHIIIIIIIHIHEHIHHHHIIHIHIIIIIIIIGDHHIHHHHHHHHIIIIIFGHIIHHEHHHHHIHIIHHIHHHHHHHHIIHHHHHCHHHIIIIHIIIIIIIIIIHHHIIIHIHHGIIIIHHHIIIIIHIHIIIHIIHHHHIIIIHHIIIHIIIHHHHF?HHHIHHIHIIHIIIIIHFIHIIHHIHHGIIIIIIIIIIIIIIHHGFHHCHEIIIIHHIH
@HISEQ:711:H5NNWBCX2:2:1101:11066:12056:ATCTCGTA
TTAAGTTCAGCGGGTATTCCTACCTGATCCGAGGTCAACCTTAGAAATTGGGGGGTTTTACGGCAAGAACCCGCCGCACGACCATAGCGATGTATAGTTACTACGCTCGGTGTGACTAGCGAGCCCGCCACTGTTTTTGAGGGACCGCGGGCAGCCGTGGATCCCCAACGCAAGCAAAGCTTGATGGTTGAAATGACGCTCGAACAGGCATGCCCGCCAGAATACTGGCGGGCGCAATGTGCGTTCAAAGATTCGATGATTCACTGAATTCTGCAATTCACATTACTTATCGCATTTC
+
IIIIIIIIIIIIIIIIHIIIIIIIIIIIIIIIIIHIIIIIIIIHIIIIIIIGHIIHIIIIIIIIIIIIHIIIIGIIIHIIIIIIIIIIIIIIIIIIIIIIIIIIIIIIIIIIIIIIIHIIIIIIHHIHIIIIIIIIIIIIIIIIIIIIIIIIIIIIIIIIIIIIIIIIIIIIIIIIIIIIGIIIIIIIIIIIIIIIIIIIIIIIIIIIIIIIIIIIIIIIIIIIIHIIHHIIIIHIIIIHIIIIIIIIIHIIIIIIIIIIIIIIIIIIIIIIIIIIIIIIIIIIIIIIIIIIIIIIII
@HISEQ:711:H5NNWBCX2:2:1101:12335:12143:ATCTCGTA
TTAAGTTCAGCGGGTATTCCTACCTGATCCGAGGTCAACCTTGAGAAGGGGGGTGTTTAACGGCAAGAACCCGCCGCACGTCCAAAGCGAGATGTTTTACTACGCTCGGTGTGACAGCGAGCCCGCCACTGTTTTTCAGGGCCTGCGGCAGCCGCAGGGCCCCAACACAAGCCTAGGGCTTGATGGTTGAAATGACGCTCGAACAGGCATGCCCGCCAGAATACTGGCGGGCGCAATGTGCGTTCAAAGATTCGATGATTCACTGAATTCTGCAATTCACATTACTTATCGCATTTC
+
IIIIIIIIIIIIIIIIIIIIIIIIIHIIIIIHIIIIIIIIIIIIIIIIIIIHIHHIIIIIIHIIIIIIHHIIIIIIIIIIIIIIIIIIIIIIIIFHIIIIIIIIIHIIIIIIIIIIHIIIIIIIIIIIIIIIIIIIIIIIIHHIIIIIGIIIIIIIIIIIIIIIHIIIGIIIIIIIIIIIIIIIIIIIIHHHIHIIIIHIIIIIIIIHIIIIIIIIIIIIHEHHIIGHEIIHIIIIHIHIHIIGIIIIIIIIHIIIIIIIHGIIIIIIIIIIHHIIIIIIIIIIIIIIIIIIIIIII
@HISEQ:711:H5NNWBCX2:2:1101:12552:12023:ATCTCGTA
TTAAGTTCAGCGGGTGTTCTTGCCTGAGCTCAGGTCGAGAAAATAAAGAAGGGTTTCCTGTTTTGGGCCGAACAACAAAGTCCCAGACCAACAACCAAGATGATATAGCAAGCGTGAGCTGCCCACCCAGTTGCGGCCCTTGACGGGTCCTTGGTTAGCCTCTGTTCTTCGGCTGATCCAGCTCTCGAATGATTGCTGGAACGGCCAGATCCGCCCATTTCTACTCATAAATGAGAAGAGGGGGCGAGTATTAACCCGACGCTGAGGCAGACATGCCCTTGACCAGAGGCCTCGGGCGCAATATGCGTTCAAAGATTCGATGATTCACGGAATTCTGCAATTCACACTACGTATCGCATTTC
+
IIIIIHIIIIIIIIIIIIIIIIHIHIHGHHIIIIIIIIIIIHIIIIIIIIIIIIIIHIIIIIIIHEHIHHHIIIIIIIIIIHHIHIIIIIGIIIIHIIGHHIIIIIIIIIIIIIIIIIIIIIIIIIIIIIIHIIIIIIIIIIIIIIHHIIIIIIHHHIIIHHHIHIHIIIHIIIHHIHIIIIGHIIHIIIHIHIIIHIHHIIIHHIIIIIIIHHHHHEIHEGHHGHHHFIHHEIIHIIHIHIIHIIIIIGIIIHDIIIGIIIIIIIHHIIIIIIIGIIIHIIGIIIIHCHIIIHIHIIHIIIIHGIIHIIIIIIGIIIIIIIIIHIHIHHGIIIIIIIIIIIIIHHIIHIIIIIIIIHHIII
@HISEQ:711:H5NNWBCX2:2:1101:15434:12138:ATCTCGTA
TTAAGTTCAGCGGGTATCCCTACCTGATCCGAGGTCAACCTGAGAAAGATTGAGGGGGGTCGCCGGCGGGCGCCGGCCGGGCCTACGGAGCGGGTGACGAAGCCCCATACGCTCGAGGACCGGACGCGGTGCCGCCGCTGCCTTTCGGGCCCGCCCCCCGGAGCCGGGGGGCGGGGCCCAACACACAAGCCGTGCTTGAGGGCAGCAATGACGCTCGGACAGGCATGCCCCCCGGAATACCAGGGGGCGCAATGTGCGTTCAAAGACTCGATGATTCACTGAATTCTGCAATTCACATTACTTATCGCATTTC
+
IIIIIIIIIIIIIIIIIIIIIIIIIIIIIIIHIIIIIIIIHHHIIIIIIIIIIFHIIIIHIHIIIIIHHHIHIIIIIIIIIIIIIIHIIIIIHIHIIIIIIIIIIIIHIIIIIIIIIHIIIIIIIIIIIIIHIIIIIIIIGIIIHIHIHGIIIHIIHIIIIHHDEIIIIIIHIIIIIIHIIIIIHHHHHHIIHIHHHIIHIIHIHHIIHIIIIIIIIIIIIIIIIHHIIIIHIIIIIIIIIIIIHIHHHFIHHHFHIIIIIIIIIHIIIIIIIIIIIIIIIIIIIIIIIIIIIIIIIIIIIHIIIIGIIIIII
@HISEQ:711:H5NNWBCX2:2:1101:16757:12195:ATCTCGTA
TTAAGTTCAGCGGGTATCCCTACCTGATCCGAGGTCAACCTGAGAAAGATTGAGGGGGGTCGCCGGCGGGCGCCGGCCGGGCCTACGGAGCGGGTGACGAAGCCCCATACGCTCGAGGACCGGACGCGGTGCCGCCGCTGCCTTTCGGGCCCGCCCCCCGGAGCCGGGGGGCGGGGCCCAACACACAAGCCGTGCTTGAGGGCAGCAATGACGCTCGGACAGGCATGCCCCCCGGAATACCAGGGGGCGCAATGTGCGTTCAAAGACTCGATGATTCACTGAATTCTGCAATTCACATTACTTATCGCATTTC
+
IIIIIIIIIIIIIIIIIIIIIIIIIIIIIIIIIIIHIIIIIIIIIHIIIIIIIIIHIIIIIFHIIIHHEHIIIIHHIIIIHIIIIIIIIIIIIIHIIIIIIIIIIIIIIIHGIIIIHHIIIIHHIIIIIIIIIIIIIIIIIIIIIIIIIHIHEHHHIIIDHDHIIIIIIIIIIIHHCIIHHH.AHHIHHHIIHHHEIHFHHIHHHEHGHIHIIIIIIIHHIIGIGIIIIIIIIHIIIIHGHHHFCIIFHHIIHHHHIHGIHIIIHHIIIIHIIIIGIIIIIGIIIHIHHHIIIIIIIIIHHHIIIHIHGIIIH
@HISEQ:711:H5NNWBCX2:2:1101:17029:12108:ATCTCGTA
TTAAGTTCAGCGGGTAATCTTATCTGATTTGAGATAGTTTTTCAAGGAAGCTATTACACTCCTTATTTGATTACATTCAGTCAAGAGTTACCTTACGGATGTCTCCTAAAGAATGTAGTACTAGTTTTAAGGGAATACAGGTTAAATGTAATTCCCCAATTCCATATTTGCCACTTGTTTTCACAATAGGCAAAAGTGATTTAGTTACAATACTCAAACAGATATACTGTCCGGGATTCCAGACAGTGCAATGTGCGTTCAAAGATTCGATGATTCACGGCCTGCAATTCACACTACGTTTCGCAGTTT
+
IIIIIHIIIIHIIIIIIIIIIIGIHHHHIGHHIGIIHIIIIIH?HHHIIIHIHIIIIIIIIHIHIIIGHIIIIIIIIIIGHHHHIHHIIHGIIIIIIIIIIIIIIIIIIIIIIIIIIIIIIIIIIHIIIHHHGIIIIIIIIIIIIIIHIIHHIHHHEIIIIIIIIIIHIIHHIIIIIHHIIIIIIIHIIIIIIIIIIIIIIIIIIIIIIIIIIIIHIIIIHIGIIIIIIIIIIIIIIIIHHIIIIHHIIIIIIIIIIIIIIIIIIIIIIIIIIIIIIIIIIIIIIIIIIIIIIIIHIIIIIHHIIIIII
@HISEQ:711:H5NNWBCX2:2:1101:18662:12006:ATCTCGTA
TTAAGTTCAGCGGGTATCCCTACCTGATCCGAGGTCAACCTGAGAAAGATTGAGGGGGGTCGCCGGCGGGCGCCGGCCGGGCCTACGGAGCGGGTGACGAAGCCCCATACGCTCGAGGACCGGACGCGGTGCCGCCGCTGCCTTTCGGGCCCGCCCCCCGGAGCCGGGGGGCGGGGCCCAACACACAAGCCGTGCTTGAGGGCAGCAATGACGCTCGGACAGGCATGCCCCCCGGAATACCAGGGGGCGCAATGTGCGTTCAAAGACTCGATGATTCACTGAATTCTGCAATTCACATTACTTATCGCATTTC
+
@C11F<<11<FDHHIIIGHH@?GHEH@C@HH@C/CCH1CG?H@GHEFH1@1GHC?0CHDCHDHHIGID//<<FH/<C<DHHIHCHHIIEHDDHC?/<<DHI@DHCHHH<GCEHHHIH<CHHDHIDHHI/E/DD//D<DHHHI@FGE@DHHDD???EDHEHDCHE@HHHIIIHHHHHHHB.@BBGIIHGIHIIHGHFGHIHHHGG@/F@=HCHHHCFHCEHFIHHHHC<<DGIHIHIHIHHIIIHFIIHH@HFDHHH@HHCHHIHHGGFHIHEIHIIIHGEG@CEHHHG?FIHIGIHHHHHEIIGHDIGIIIII
@HISEQ:711:H5NNWBCX2:2:1101:19556:12225:ATCTCGTA
TTAAGTTCAGCGGGTATCCCTACCTGATCCGAGGTCAACCTGAGAAAGATTGAGGGGGGTCGCCGGCGGGCGCCGGCCGGGCCTACAGAGCGGGTGACGAAGCCCCATACGCTCGAGGACCGGACGCGGTGCCGCCGCTGCCTTTCGGGCCCGCCCCCCGGGAGCCGGGGGGCGGGGGCCCAACACACAAGCCGTGCTTGAGGGCAGCAATGACGCTCGGACAGGCATGCCCCCCGGAATACCAGGGGGCGCAATGTGCGTTCAAAGACTCGATGATTCACTGAATTCTGCAATTCACATTACTTATCGCATTTC
+
IIHIIHIIIIHIGGHHIIIIIIIIIIHHIIIIIIHHIIIIIIHHIHIIEHHIHHIIIIIIIIIIIIHIIHHIIIIHIIICHHIFHHIIHIIIIHCHGHHIGHHHHIIGGHHIFHHHIIGIIDHGHIIIGGHIHHHIIHIIHIIHHIHHHHDHIIHDHIIHEHHDHGIIIHIHHIIGIIIHIHIHF@GEHHHDHHHHH?HHHIIIHIIIHHIIIGGHHIHHIIIIIHHIHHIIHGGIHIIGIIIIIHEIIIHGIIIIIIIIFIIHIIIHIIIIIIHHHGGGHIIIIIIIIIIIIIIIIIIHHIHHGHGHCHHIIII
@HISEQ:711:H5NNWBCX2:2:1101:20015:12142:ATCTCGTA
TTAAGTTCAGCGGGTATTCCTACCTGATCCGAGGTCAACCTTGAGAAGGGGGGTGTTTAACGGCAAGAACCCGCCGCACGTCCAAAGCGAGATGTTTTACTACGCTCGGTGTGACAGCGAGCCCGCCACTGTTTTTCAGGGCCTGCGGCAGCCGCAGGGCCCCAACACAAGCCTAGGGCTTGATGGTTGAAATGACGCTCGAACAGGCATGCCCGCCAGAATACTGGCGGGCGCAATGTGCGTTCAAAGATTCGATGATTCACTGAATTCTGCAATTCACATTACTTATCGCATTTC
+
IIIIIIHHIHIIIIIIIIIIIIIIIIFHGHIGEHHHHHHHIIIHHFHHIHHHHIIIIHIEHIIIIHIIGHIIIIIIICEHICHIHHHHHHIHHHHIIIIHHEHHGHHHGIHIIIHHIIHHIIIIIIIHHIIHHHGHIHHHDHHHHHIIIIIHHHHGHHHHEIIIIIIHIIIHIIIIHHIHHHHIIIHHHHHHHIIIIIHIHIIIHHGIIHHIIIHHHHHHIIIIIIIHHIIHIHIIIIIIIIIIIIHHHHHHIIIIIIIIIIHHFIIHIIIIHGDGEIIIHHGHHIIIHIIIHHDII
@HISEQ:711:H5NNWBCX2:2:1101:20871:12178:ATCTCGTA
TTAAGTTCAGCGGGTATCCCTACCTGATCCGAGGTCAACCTTAAGAAAGTATGGGGGTTTTGGCAAGTGGACCACCCGGACCTCCAGAGCGAGAAGTATTACTACGCTTGAAGCCAGATGGCACCGCCACTGATTTTAAGGCGCACCAGTACGATGGCACCCAATACCAAGCTGGGCTTGAGGGTTGAAATGACGCTCGAACAGGCATGCCCAGCGGAATACCACTGGGCGCAATGTGCGTTCAAAGATTCGATGATTCACTGAATTCTGCAATTCACATTACTTATCGCATTTC
+
HHHIIIIIIIIIIIIIIIIIIIIIIIIIIIIIHIHHIIIIIHIIIIIIHHIIIIIIIIIIIIIIHIIIIIIHHHIIII/FHIIIIIIIIIIIIIIIIHHHHHHHIIIHHIIIIIIHIIIHHHIIHIIIIHHHHFHHIIIIHIIIHIHIHHIIIIHHIIIHIHHHHIHHHHIIEHHIHHIIIIIIIHIIIHIIHHHIHIIHIIIIIIIIIIHHHIHHIIIIIIIIIHHIIIHHHHHHHIIIIHIIHGHIIHHIHIIIIIIIIIIIIIIIIIIIIIIIIHHIIIIIGIIIGIIIIII
@HISEQ:711:H5NNWBCX2:2:1101:7563:12476:ATCTCGTA
TTAAGTTCAGCGGGTAGTCTTACTTGATTTGAGATCGAGTTGAACAACACATAAAGTGTCGTAAAATCCTGCATCAGTCAGCAATGAGGACAATTATCCTTTATGTTAGCTGCAGCAATAGTAATAATCCTGTTTGACGAGGACTAAATAGATATGCTTTTAGCTCAGATAAAAGTCCAGCTGCACCTGCATTTCAAGCCGCCCGCCTACCGGTGAAGGTTGTTGGGATAGCTCAAGTCCACCCTCCTTTTGAAAAATCAAGAGGAGGTTGAGGTGTTTACTGATACTCAAACAAGCATGCTCTTCGGAATACCAAAGAGCGCAATATGCGTTCAAAGATTCGATGATTCACTGAATTCTGCAATTCACATTACGTATCGCATTTC
+
IIIIHHGIIIIIHHIHIIHIGHIIIIHHIIIIEHIIIGIIHIIHIIIIIIHIIHHHFHIIHIIIIIIHGHHHHIIHGHIIIIIIIHIHIIIEHIIIIIIHHIIHIIIIIIIIIIHHHIGHIIIIIIHHGHIIGHHFHIGIHIIHIIHIIIIHIIIIHIIIHH?GHHIIHIFHGIIHHIHHIIHEHHGGHIIIIIIHHHHIIIHHGHHIIIIHHIHHHHFHHGH?HEHHHIIIIHHFHE<HEC=FHDHC//IIIIIIHHHHIIHHHGHGEHIIIHIIHHHHEFIHIIIIIIIHHHHIIHIHIIIHHIIIHHHIIIIHHGIHIHIHCEHGIIIHIIIIHIGHHIIHHIIIHHHIIIIIIIIIIIIIIGIIHIIHHIHIIIIGIIHHHI
@HISEQ:711:H5NNWBCX2:2:1101:9674:12426:ATCTCGTA
TTAAGTTCAGCGGGTATCCCTACCTGATCCGAGATCAACCTTAAGAAAGTATGGGGGTTTTGGCAAGTGGACCACCCGGACCTCCAGAGCGAGAAGTATTACTACGCTTGAAGCCAGATGGCACCGCCACTGATTTTAAGGCGCACCAGTACGATGGCACCCAATACCAAGCTGGGCTTGAGGGTTGAAATGACGCTCGAACAGGCATGCCCAGCGGAATACCACTGGGCGCAATGTGCGTTCAAAGATTCGATGATTCACTGAATTCTGCAATTCACATTACTTATCGCATTTC
+
IIIHIIGIIIIGIIIIIIIIIIIIIHHIIIHIIHIIIIIIIIGIIIIIHHEHIIHIHIIIIIIIIIIIIIIIHIIIIIHIIIIIIIIIIIIIIIIIIIIIIIIIIIIIIIIIIIIHIIIIHIIHHHIIIIHHIHIIIHIIIIIIIIIIIIIIIIIIIIIIIIIIIIIIIIHIIIIIIIIIIIIIIIHIIIIHIIIIIIIIIIIIIHIIHIIIIIIIIIIIIIIIIIIIIIIIIIHIHGIIIIIIIIIIGHIIIIIIHIHIIIIIHIIIIIHIIIIIIIIIIIIIIHIIIIIIHHI
@HISEQ:711:H5NNWBCX2:2:1101:16110:12293:ATCTCGTA
TTAAGTTCAGCGGGTAATCCTGCCTGATCTGAGGTCTAAATTAAAGTTGACTACAATAGTTGGAAGCTTCTACTGGTTCTAGTACGGCCACCAATAAAGGTGTCCTCAGCGAATAGTCTATTACACTGAGTCAATCCGAATTCGAATTAGAGATGCTAATGTATTACGAACGAGCTAGTCAGACTAGCAACGCTCAAAATCCAAACACCAACGCAGTCTACTAGAAACTGGTGGGTTGAAGAGTTCATGACACTCAAACAGGCATGCTCCCCGGAATACCAGGGAGCGCAAGGTGCGTTCAAAGATTCGATGATTCACTGAATTCTGCAATTCACATTACTTATCACATTTC
+
IIIHIIIIIHIIIIIHIHHIIIIIIIIHIIIHIIIHHIHIIHIIIIIIGIIIHIIHFGHIIIGGIIIIHHIIIIHIEHFHIIIIIHHIIIHIIIGHGHHIHHIIIHIHIIIIIHHHFHHIIHGEHIIHIIHIIIIIIIIIIIIIIIIIIGHHIIIIIIHIIIIHIIIIIHIIIIHIHIIIIIIIIIIIIIIIHIIIIIIIGHIIIIIIHGHHIIIIHHHHGIIIIHFIHHIIIHHHIIIIIIHIHIIHHHHGG?HIHGIIIGIHHIIIIHHHHHIIIHIIIHIHIIIIIIHIIIIIIHIIHIIIIIIIIIIIIIHIIIIIIHIIIIIHHIIGIIIIIIIHIIHHHHIIHHDI
@HISEQ:711:H5NNWBCX2:2:1101:18721:12343:ATCTCGTA
TTAAGTTCAGCGGGTAGTCTTGCCTGAGCTCAGGTCGAATGTAAGAGTTCGGGGCGTGAGCCACCGATTCCTGCCGGCTTTACAGCACAGGTTCCTGGGGGTGACAGCGGTATGCAGCGTGAGCTACCTACCAAGCTGGCGCCCTTTCAGCGGGACCATGCTCAAGCCTCTGTTCTTCAGCCGACCCTGTTCTCTCGAGGAGCACAGAGACGGCCAGATCCGTCTTTCCTCTTCCACAAGGGAAGAGGTTGACGAGGGGGTGGGCCAACGCTGAGCCAGACATGCTCTTGACCGAGGTCTCGAGCGCAATATGCGTTCAAAGATTCGATGATTCACGGAATTCTGCAATTCACACTACGTATCGCATTTC
+
EGHHIHHHHHIIGHIGIIIIIIHFGH1GGHIHIIIIIIIIHIIIIEHIHIHHIHHIIG0GHIIICCHHCHEHHIIIIGIHIGIIIIGIHHI?GHIHIEHIIIGHGHIIGCHGHHHHHIIIIGGHHIIHIHHIG@EHHIIIIFHIIIHG/@GHHIIIHIIIIIGHHGHIHIIGGBHHGHFHGHEFEHHIIHHHHHGHHGEHHFGGIIIGFCIHHHHHIIIIIIHGHEHIHECF:EEHCFEHDHHIIHEHEHHEIHIHHIIIIHHHHDIIGIIHHFHGGIIIHHHIIIHIIIIHGIIHHGE?HGIIIIIIIGIIHG@CHHFHHIHHHIHHHHEIIHHHHIIIIHIHIIIIIIHFFHHHEHIIIIIHIIIIIH
@HISEQ:711:H5NNWBCX2:2:1101:20213:12435:ATCTCGTA
TTAAGTTCAGCGGGTATCCCTACCTGATCCGAGGTCAACCTGAGAAAGATTGAGGGGGGTCGCCGGCGGGCGCTGGCCGGGCCTACGGAGCGGGTGACGAAGCCCCATACGCTCGAGGACCGGACGCGGTGCCGCCGCTGCCTTTCGGGCCCGCCCCCCGGAGCCGGGGGGCGGGGCCCAACACACAAGCCGTGCTTGAGGGCAGCAATGACGCTCGGACAGGCATGCCCCCCGGAATACCAGGGGGCGCAATGTGCGTTCAAAGACTCGATGATTCACTGAATTCTGCAATTCACATTACTTATCGCATTTC
+
IIHHHIHIIIIIHIHHIIIIIIIHIIHIIHIIIIIIIIIIIIHHIIIIIHIHHIIIIIIIIHIIIGIIHIGIIIIHIIIHIIIIIIIIIIIIIIHHIIHHHHIIIIIIGHHGIIHHIIIIIIGHIIIIHDEHHIIIIIIHIIIIHHHHDDHHHHIHIHHGC?HHHIIHIIIIIHHGHHIIIHEGGEHIIIIIHHHGHHFHIIIIHHHHHHIIIIHHIIIIHHIIIIIHHCD?HIHIIIHGIIIHEIIIHIHIHHHIIIIIIHIHHDHEIIIHIIIIIIIIIIIIIIHIIIIHIIIIIIIHHFFIIIHIIHHDH
@HISEQ:711:H5NNWBCX2:2:1101:3522:12719:ATCTCGTA
TTAAGTTCAGCGGGTATCCCTACCTGATCCGAGGTCAACCTGAGAAAGATTGAGGGGGGTCGCCGGCGGGCGCCGGCCGGGCCTACGGAGCGGGTGACGAAGCCCCATACGCTCGAGGACCGGACGCGGTGCCGCCGCTGCCTTTCGGGCCCGCCCCCCGGAGCCGGGGGGCGGGGCCCAACACACAAGCCGTGCTTGAGGGCAGCAATGACGCTCGGACAGGCATGCCCCCCGGAATACCAGGGGGCGCAATGTGCGTTCAAAGACTCGATGATTCACTGAATTCTGCAATTCACATTACTTATCGCATTTC
+
IIIIIIIIIIIIIIIIIIIGIIIIIIHIHIIIIIIIIIIIIIIIHIIIHHHIIHHIIIIIIIIIIIIIIHHIIIIIHIIIIIIHIIIIHIHIHIDHHIIIIIIIIHIGIIIIIIIIIIIIIIHHIIIIIIIHIIHIIGHHIIIIHIGHDHGHIIIIIIIIIHCEHIIHHIIHIIHECHHHIHHHBEHEHGHIIHHEHIHHHHGEHEHHHIHIIIIIIIIIIIIHHHHHIIGIHIHHGIHHEHHHFHHIIHIIHEHIGIHHIIIHHCHGIIIIIIIIHHIHIHHIIHIIIIIHGIIIIIHHHCIIIIIIGIHHI
@HISEQ:711:H5NNWBCX2:2:1101:10090:12549:ATCTCGTA
TTAAGTTCAGCGGGTATTCCTACCTGATCCGAGGTCAACCTTAGAAATTGGGGGGTTTTACGGCAAGAACCCGCCGCACGACCATAGCGATGTATAGTTACTACGCTCGGTGTGACTAGCGAGCCCGCCACTGTTTTTGAGGGACCGCGGGCAGCCGTGGATCCCCAACGCAAGCAAAGCTTGATGGTTGAAATGACGCTCGAACAGGCATGCCCGCCAGAATACTGGCGGGCGCAATGTGCGTTCAAAGATTCGATGATTCACTGAATTCTGCAATTCACATTACTTATCGCATTTC
+
IIIIIIIIIIIIIHIIHHHIIIFHHHHIIIIIIGHIIIIIHIFHEHHIIIHHHIGCHHHIIIDHIDHHGGHIHIIHIIIIIIIIIIIIIIIIIIIIIIIHIIIIIIEHHIHHIIIHHIHIIIHIHHIGIIIHIIIIIIIIHIHIHHIHIIIIHIHHIIHHHIEHIHEIIIIHHIIIIHIIHHHHIIIHHHCHIIHHHIHHIIIIGIIIHHHHIIIHIHIIIIIHIHFHFCHIHHFHHFCCHHIIIIIIIIIIIIIIIHIIIHGHHHGIIIIIIIIIIIIIGIIIIIIIIIIIHHIIII
@HISEQ:711:H5NNWBCX2:2:1101:10852:12518:ATCTCGTA
TTAAGTTCAGCGGGTAATCCTGCCTGATCTGAGGTCTAAATCTTAGAATTTAATGTGATTAGAAGCTTTCTAAATATTTACAAGTTCAGCTTATAGAAGTTCTATAATCCTCAGCGAATAATCTATTACGCCGAGTCAATCTGATCTCGAAATGGGAAGGCTAATGTATTACGAATAAGTTTCGAGGATTACTCCTCCAACAATATTCAAAAACCAAATCAAACTTAATTCATAAAAAAATAAATTAAGGATTTGAAGAGTTCACGACACTCAAACAGACATGCTCGCCGGAATACCAGCGAGCGCAAGATGCGTTCAAAGATTCGATGATTCACTGAATTCTGCAATTCACATTACTTATCACATTTC
+
IIIHIIIIHIIIIIIIIHIIIIIIIIIIIIIIIIIIHIHIIIIIIIIIIIIIIIIIIIIIIIIIHHIIHIIHHHIIHIIIIIIIIIIIHIIIIIIEHHIIIIIIIIIIIIIHHIIIGHHHIIIIIIIIIHHHIIIIGHHHIIHIIHIIIIHIHIHIIHHIIIIHIIIIIIIIIHIIIIIHHIHHGHIHIHHHIIIIIHHIIIHIHHCCHEHHHHHIIIIHIHIHIHIHEEIIIHIHHEGIIHIIGIIIIIIHGIIIIIHIHHIIIIHIHHGIIIIIHGIIIIIIIIHIIIHIIIIHGHIHIIIIGIIIIIIHIHHHIIIIHHHHIHEHIIIHHHIIIIIIIIIIHHIIIIIIIIHIIIIIIHHIIIIHH
@HISEQ:711:H5NNWBCX2:2:1101:12189:12619:ATCTCGTA
TTAAGTTCAGCGGGTCTTCCTACCTGATCCGAGGTCAACCTTGGGTTAAAAGGTGGTTTAACGGCCGGAACCCGCAGCACGCCCAGAGCGAGATGTATGCTACTACGCTCGGTGTGACAGCGAGCCCGCCACTGCTTTTCAGGGCCTGCGGCAGCCGCAGGTCCCCAACACAAGCCCGGGCTTGATGGTTGAAATGACGCTCGAACAGGCATGCCCGCCAGAATACTGGCGGGCGCAATGTGCGTTCAAAGATTCGATGATTCACTGAATTCTGCAATTCACATTACTTATCGCATTTC
+
IHIIHFHHIIIHHCEHHIIIHIIIIHGHHFHHHCHFHIHIIHGCHHHEFIC?DEEHIICHCHCCHICHHHHHIIIIGIIIIIGIGIIEHHHIIIHHHCHIIIGIHHCHIIEHIIHGIIHHHHIIIIIHIIIICHHHHHHHIHGEHHHEHHEIHIIHHHIIHHHHHHEHHHE@HHHEHIIHCIGIHEIHIIHFHHIIIIIGGHEIIIHHHHHHHGIIIHGIHIIIHH<DHHCHIHIHHIIHHHHIHFEHHHGHGHHIGIIIHHHHHIIHHGHIIHIIIHHGHHIIIIIIHCIIIIIHHCI
@HISEQ:711:H5NNWBCX2:2:1101:16515:12564:ATCTCGTA
TTAAGTTCAGCGGGTATCCCTACCTGATCCGAGGTCAACCTGAGAAAGATTGAGGGGGGTCGCCGGCGGGCGCCGGCCGGGCCTACGGAGCGGGTGACGAAGCCCCATACGCTCGAGGACCGGACGCGGTGCCGCCGCTGCCTTTCGGGCCCGCCCCCCGGAGCCGGGGGGCGGGGCCCAACACACAAGCCGTGCTTGAGGGCAGCAATGACGCTCGGACAGGCATGCCCCCCGGAATACCAGGGGGCGCAATGTGCGTTCAAAGACTCGATGATTCACTGAATTCTGCAATTCACATTACGTATCGCATTTC
+
IIHIHIIIHIIIIHIIIHIIIIIIIIIIIIIICHHHIIIIIIHHIIIIIGHHHHHIIIIIIHIIHHHIHIIHHIGHIIHIIIIIGIIIIIIIIIIIHHIIIIIHHIIHIIGIIIIHIIDHIIHIIIIIIIIIHIIIIHIHHHGHHIIHEHHHHHHIHIHHFEHHHIIHHHHGHIIIHHHHGHAFA?EHHHEHIHIHHHGHHIIIHEGIHIHHHHEHIHHFECGIHHHCHIHCIIIIGIIIIGIIHIGHIIIIHHIIHGGIIIIHGIIIIIIHIIIHIHIIIHIHHIIIIHIIIIIIGIIIIIIHIIIIIIHII
@HISEQ:711:H5NNWBCX2:2:1101:2777:12987:ATCTCGTA
TTAAGTTCAGCGGGTTTTCCTACCTGATTTGAGACCAAGTTTTTGGAAGACACACCAACAGGGATGCATCCACCAATGTAATGGTTGGGTACACAACAAGTGAGCCTTTGAACAAAACACCATCGTGAGGATCAAGTTCTTTCAAACTCCATTCATGCACTCTGGGCTTTGTTGAGGACAACAAGAGCTGTAGACATTTCATTTAAGATCATTGTAGACTCGGAGGTCCACAAACGATCCAGATCCACAGAGGCGCACCTCCCAACTTTGAACTGTTCCAAAGAGGGAGGGACATGTGAGGGTTTTATCGATTCTCAAACAGGCATGCTCTCCGGAATACCAGAGAGCGCAATGTGCGTTCAAAGATTTGATGATTCACTGAATTCTGCAATTCACATTACTTATCGCAATTC
+
EHHHIIIIIIHIHIHHECHIIHHHECF1FE?GHIIIIIFHHIHHHCEHIIIGHHHHHEHHIIHEHIIIIEHHHHIIIIIGGHHIFHHIIIIIGHIIIIIIEHII<FCGFHHHIIIHIIIH=HEHEGHHIHHIIFEHCHIIEHGHGHIHHICHEHEHIGHHHHHGHIGHEHHBFH?HH.BBGEHGCH.BGHHHIHIIIHCHHHF@@AAGCGGHHGGEA8,,68.666.-G8-88.-HGH@CAFB.A?B.HHE9HHGHD,;/,F/G@HHHC<</C?C<//G@CIIHHHDCEF<<HCEC?HHEHHGD0HG1GHEFC<?FEHHG@GCHG<D</?C/FHF@EFG1EHD<DHEC@ECHHIHGHHHHIIHIHEGEHGEFEFCF<<FD1EIIH@C@F1@F?HC?G?GG1CGH<IIIHHCCD
@HISEQ:711:H5NNWBCX2:2:1101:3237:12788:ATCTCGTA
TTAAGTTCAGCGGGTATCCCTACCTGATCCGAGGTCAACCTGAGAAAGATTGAGGGGGGTCGCCGGCGGGCGCCGGCCGGGCCTACGGAGCGGGTGACGAAGCCCCATACGCTCGAGGACCGGACGCGGTGCCGCCGCTGCCTTTCGGGCCCGCCCCCCGGAGCCGGGGGGCGGGGCCCAACACACAAGCCGTGCTTGAGGGCAGCAATGACGCTCGGACAGGCATGCCCCCCGGAATACCAGGGGGCGCAATGTGCGTTCAAAGACTCGATGATTCACTGAATTCTGCAATTCACATTACTTATCGCATTTC
+
IIIIIIIIIIIIIIIIIIIIIIIIIIHIIIIIIIIIIIIIIIIIHIIIFHIIIIIIIIIIIIIIIIHHIIIIIIHIHIIIIIIIIIIIIIIIIIIIIIIIIIIIIIIIGHIIHIIIIIIIIIIIIIIIHIIIIIIIIIIIIIIIIIIHHIIIHIIIIIIHHIIIIIHIHIIHIIIHHHIIIIIIHIIIIIHHEHIHIIHIIIIIHFIHIHHIIHHIIIIIIIIIIIIIIIIIIIIIIIIIIIIHDIIHIHIIHHFIIIIIIHIIIIIIIIIIIHIIIIIIIHIIIIIIIIIIIIIIIIIIIIIIIIIIIIIII
@HISEQ:711:H5NNWBCX2:2:1101:4759:12946:ATCTCGTA
TTAAGTTCAGCGGGTATCCCTACCTGATCCGAGGTCAACCTGAGAAAGATTGAGGGGGGTCGCCGGCGGGCGCCGGCCGGGCCTACGGAGCGGGTGACGAAGCCCCATACGCTCGAGGACCGGACGCGGTGCCGCCGCTGCCTTTCGGGCCCGCCCCCCGGAGCCGGGGGGCGGGGCCCAACACACAAGCCGTGCTTGAGGGCAGCAATGACGCTCGGACAGGCATGCCCCCCGGAATACCAGGGGGCGCAATGTGCGTTCAAAGACTCGATGATTCACTGAATTCTGCAATTCACATTACTTATCGCATTTC
+
IIIHIGHHHIIIGHIHHIIIIIHIIIIIIHHIIGIIHIHHIIHIIHHHIHHHGGHHHIIIIIHIIHIGDHIHIIIIHIIGIHHIIIIIHIHIIICHHIHIHIHIGFHHGHHH?EHIHIHHEHIIHHIDHCHIHIHDHIGHIHHHIHHDHGHHHGHHHIIHHEHIGIHGIIHHIIHHEHHGHGBGGIIHHHIIIIHHIIHGGIHIIHGIIIHGHCDIHHHHIIGHHEHHHGIIIHGIHIHHIIHIHHGIGHIHEHIIHIIIIIIHHIIIHHGIHEIHHFIIHIIIHIIHHIHIIIIIIHHHHIHHHHHHHIHEG
@HISEQ:711:H5NNWBCX2:2:1101:6715:12943:ATCTCGTA
TTAAGTTCAGCGGGTCTTCCTACCTGATCCGAGGTCAACCTTGGGTGTAGCGCAGAGGCTGTTTAACGGCCGGAACCCGCAGCACGCCCTGAGCGAGATGTATGCTACTACGCTCGGTGTGACTAGCGAGCCCGCCACTGGTTTTCAGGGCCTGCGGGCAGCCGCAGGTCCCCAACACAAGCCCGGGGGCTTGATGGTTGAAATGACGCTCGAACAGGCATGCCCGCCAGAATACTGGCGGGCGCAATGTGCGTTCAAAGATTCGATGATTCACTGAATTCTGCAATTCACATTACTTATCGCATTTC
+
IIIIGHIIIIIIIIIIIIIIIIIIIIIIIIIHIIIIIIIIGIHIIIIIIIIIGHHFHIIIIIIIHHIHIIIIIIIIIIIIIIHIIIIIIIIIIIIIIIIIIHHIHIIIHIIIHIIIGIIIIIHIIIIIIIIIIIIIIIIIHHGIIIIIIIIIIHIIIHIIIIIIHEHHHIIIHHHIHHEHHHHIIIIIHHHIHIIIIIIIHHHHHGIIHHIHHHHIIHHHGIIIIIIIIIIHIIGIHIHCIIIHEIIIIIIHIIHGIIIGIIIIIIIIIIIIIIIIIIIHHIIIIIIHIIIIIIIIIIIIIIIIIIII
@HISEQ:711:H5NNWBCX2:2:1101:10865:12821:ATCTCGTA
TTAAGTTCAGCGGGTATCCCTACCTGATCCGAGGTCAACCTGAGAAAGATTGAGGGGGGTCGCCGGCGGGCGCCGGCCGGGCCTACGGAGCGGGTGACGAAGCCCCATACGCTCGAGGACCGGACGCGGTGCCGCCGCTGCCTTTCGGGCCCGCCCCCCGGAGCCGGGGGGCGGGGCCCAACACACAAGCCGTGCTTGAGGGCAGCAATGACGCTCGGACAGGCATGCCCCCCGGAATACCAGGGGGCGCAATGTGCGTTCAAAGACTCGATGATTCACTGAATTCTGCAATTCACATTACTTATCGCATTTC
+
IIIIIHHIIIHIGGIIIIIIIIIIIIHIIIIHIIIIIHIHIIIIIGHIHHIIHIIIIHCHIHIIIIIIHHHHHHHHIHGHHHHIIIIHHIIIIIHIIIIHIGHEHHIIIIIIIHIIIIIIIIHIHHHHICHHHIIIIIHIIHHIIIIHHIIHHHIIIIIHHCEEHIIIIIHGHIHFIHHIHHHEGDHHHDDHGIIIHGHIIIIIIGIIIHIHIIIIGIIIIIIHIIGIHDHDEIHHIIIHIGIHEGIIHHIIHHHIIIHIIIIIHGIIIIIIIIIIHIIIIIIIIIIIIIIIIIIIIIIIIHGIHIIIGGIII
@HISEQ:711:H5NNWBCX2:2:1101:12264:12844:ATCTCGTA
TTAAGTTCAGCGGGTATCCCTACCTGATCCGAGGTCAACCTGAGAAAGATTGAGGGGGGTCGCCGGCGGGCGCCGGCCGGGCCTACGGAGCGGGTGACGAAGCCCCATACGCTCGAGGACCGGACGCGGTGCCGCCGCTGCCTTTCGGGCCCGCCCCCCGGAGCCGGGGGGCGGGGCCCAACACACAAGCCGTGCTTGAGGGCAGCAATGACGCTCGGACAGGCATGCCCCCCGGAATACCAGGGGGCGCAATGTGCGTTCAAAGACTCGATGATTCACTGAATTCTGCAATTCACATTACTTATCGCATTTC
+
IIIIIIIIIIIIIIIIIIIIHIIIIIIIII1EHIIIIHIIIIIIIIIIIIIIIIIIIIIIIIIIGIIIIIIIIIHHHIHIIIHIIIIIHIIIIIHIIIIIIIIIIIIIIIIIIIIIIIIHIIHIIIIIIIIIIHHHIHIIIIIGHIFEHHHIIIHHIHIHIHIHIIIIIIIIIIIHGHIIIIIIIHHDHHIIHIIIIIIIIIIIIHIHIHIIIIIIIGIIIIIIIIHIIIIIIIIIIIIIIIIIHHHIIHIHCHHIHIIIIIIIIHIIIIIIIIIIIIIIIHIHIIIIIIIIHIIIIIIIIGIIIIHIIIIII
@HISEQ:711:H5NNWBCX2:2:1101:14009:12895:ATCTCGTA
TTAAGTTCAGCGGGTATCCCTACCTGATCCGAGGTCAACCTGAGAAAGATTGAGGGGGGTCGCCGGCGGGCGCCGGCCGGGCCTACGGAGCGGGTGACGAAGCCCCATACGCTCGAGGACCGGACGCGGTGCCGCCGCTGCCTTTCGGGCCCGCCCCCCGGAGCCGGGGGGCGGGGCCCAACACACAAGCCGTGCTTGAGGGCAGCAATGACGCTCGGACAGGCATGCCCCCCGGAATACCAGGGGGCGCAATGTGCGTTCAAAGACTCGATGATTCACTGAATTCTGCAATTCACATTACTTATCGCATTTC
+
IIIIIIIIIIIIIIHIIIIIIHIIIIIHIIIIIIIIHIIIIIIIHIIIIIIIHIIIHIIIIHIIIIIIFHHIGHGIHHIIHHHIIIIIIIIIIIGIHIIIHIIIIIIIGIIIIIIIIIIIIIIHIDHHHCEHIIHIIIIIIIIIIIIDEHHHHIDHIHIHHIIIIIIHIHGHHHIHHHIIII?IHHIIIIIIIHIHHIIIIIHHHFFHGIIHIHHIIIHIIIIIIIHGCIIGHHIIHIIIHHHECHHHHIIIHHEIHIIIHIHGIIIIIIIHHGIIHHFIIIIIIIIIIIIIHHHIHHIIIIIHGIIIIIIGH
@HISEQ:711:H5NNWBCX2:2:1101:18120:12764:ATCTCGTA
TTAAGTTCAGCGGGTGTTCTTGCCTGAACTCAGGTCGAAAAGGATGTTCGCACGGCCGCCCCGCTAAGGGCGACCGACGATTCCTGCCGGCTTCCAACAAGGTTCCGGGCGAACAGCGGCATGCGCCCTTTCGGGTCACCTACCAGACTGTTTTCCCATGTGGGTCCTTGCTCGAGCCTCTGGTCTTCAGCGGACCCGGTCGTTGCCGACCGGGACTGCCAGGTCCACGCCCCCGATTGGGGGGGTGAGGGTAAGGCCGACGCTGAGGCAGACATACTCTTGGCCGGAGCCTCGAGTGCAATTTGCGTTCAAAGATTCGATGATTCACATTATCTGCAATTCACATTACGTATCGCATTTC
+
IIIIHIIIIIIIIIIDHHIIIIGHIHIIIIIIIIHIIIIIIIIIIIIHHHIIIIGGIIIIIIIIIIIIFHHIIIIHIIIIIHIIHHHIIHIIIIIIHIHIIIIIIIIGHIIIHHIIIHIHIIFHHIIIIIIIEDHHHHHIIIIIGHFIIIHHIIIHIIHIHIIHHHIHIIIIIIHHIIHIHHIIIIIIIIIIHHHIHIIHHIHHIIIHIHHIIHIIGHHFIGHGIIHIIDIHHCHHHIIIHGIIIIIIIIHHIHIIGIIIIIIIHIIIIIIIIIIIHIHIIIIIIIIHHHEE@IHIIIIIIIIIIIIIIHIIIIGIIIIIIIIIIIIIIIGIIIIHIIIIIIIIIIIIIIIIIIIIIHIII
@HISEQ:711:H5NNWBCX2:2:1101:5482:13014:ATCTCGTA
TTAAGTTCAGCGGGTATCCCTACCTGATCCGAGGTCAACCTGAGAAAGATTGAGGGGGGTCGCCGGCGGGCGCCGGCCGGGCCTACGGAGCGGGTGACGAAGCCCCATACGCTCGAGGACCGGACGCGGTGCCGCCGCTGCCTTTCGGGCCCGCCCCCCGGAGCCGGGGGGCGGGGCCCAACACACAAGCCGTGCTTGAGGGCAGCAATGACGCTCGGACAGGCATGCCCCCCGGAATACCAGGGGGCGCAATGTGCGTTCAAAGACTCGATGATTCACTGAATTCTGCAATTCACATTACTTATCGCATTTC
+
IIIIIIIIIHIIHIIIIIIIIHIIIIHIIIIIIHHHIIIIIIIIIIIIHIIIHIIIHHHIIHIIHHIIHHHIIIIIIIIIIIIIIIIIIIIIIIHHIIIIIIIIHHIIIIIIIIIIHHDHIIHHIIIIGHHHHEHHHIDHHHHHHIHDHEHHHHHHIIIHHC?HHIIIIIIIIIIIIIIHGHHHFHHCHIIIIIIHIIIIIIIIIIIIIIIIIIIIIHHIIIIIIIIGHIGIIHIIIIIIIIIIHIIIIIIIIIIIIIIIIIIIIHHHIIHIIIIIIIIIIIIIIIIHIIIIIIIIIIIIIIIIIIHIIIIII
@HISEQ:711:H5NNWBCX2:2:1101:6148:13189:ATCTCGTA
TTAAGTTCAGCGGGTAGTCCCACCTGATTCGAGGTCAGATGTGAAAAGTGGTTAATCCAATTAAGAATTAAAGCCAAGTTAGAAGCAGTCCATTGAATTTACTATGGCCATTCCTCGTGAAAGGAATGTCCTCAACGATCAGATAATTATCACGTTGAGTAGAACCAATTCGTTCTAGTACCAGCTAATGCTTTTAAAACCAGCCGTTGTAACACGGCAAAGTTCAAATCCAAAACAACAATCAGGTTTTAAGCCAATTGCGTTTTGAGAGCTTCATAACACTCGAACAGGCGTACTCCTCGGAATACCAAGGAGTGCAAGGTGCGTTCAAAGATTCGATGATTCACTGAATTCTGCAATTCACATTACTTATCGCATTTC
+
CC@@H<D1CHHHIICHCHHIHCGHHIH11GH?HDE1FGG11<D<FHCH<FHIGEC<CFHEHFHHIH1F@EH@HFHGHGHHHHHHHIIHC111DFHI1@GFEFHHIHHIIIC1FHIHIIGFHHHHCE@<CCHEEH?HHH0@GHC@@HHE/F?GFEH/DCFCHEC/HG@<@FEE@8CGHHGEFGEHIGAEEHHHG.F@@GGHHHHII<HIIHGCFHEH@FFEHHEHFFCFD,HHCG/EHE?CGCGDHHGHEHHIIHHHE??C.C<<1E?C@D<11GHHEHGC<<CD<<1IHEHC1<HH<H<IHFHHHEHEFC<1CCDCEHHHCHCGFHHEEGC1EGHHF@GGIHHEIHIHHEHIIIIFHGIHFHHGHH@CIHFG=IEGIIIII
@HISEQ:711:H5NNWBCX2:2:1101:6438:13042:ATCTCGTA
TTAAGTTCAGCGGGTATCCCTACCTGATCCGAGGTCAACCTTAAGAAAGTATGGGGGTTTTGGCAAGTGGACCACCCGGACCTCCAGAGCGAGAAGTATTACTACGCTTGAAGCCAGATGGCACCGCCACTGATTTTAAGGCGCACCAGTACGATGGCACCCAATACCAAGCTGGGCTTGAGGGTTGAAATGACGCTCGAACAGGCATGCCCAGCGGAATACCACTGGGCGCAATGTGCGTTCAAAGATTCGATGATTCACTGAATTCTGCAATTCACATTACTTATCGCATTTC
+
IHHIIIIIIIIIIIIIHIIIIIIIIIGIIIIIIIIIIIIIHIIIIHIIIEHHDFEHHIIIIHHIIIIIHHIIIIIIIIIIIIIIIIIIIHIIIIIIIIIIIIIIIIIIIIIIIIIIIIIIIIIIIIIIIIIIIIIHIIIIIIIIIIIIIIIIIIIIIIIIIIIIIIIIIIIIIIIIIIIIIIHIHHIIIIIIIIIIIIIIIIIIIIIIHIIIIIIIIIIIHIIIIHFIIHH@HIIIIHHIIIIIIIIIIIIIIIIIIIIIIHHIIIIIIIIIIIIIIIIIIIIIIIHIIIIIIII
@HISEQ:711:H5NNWBCX2:2:1101:6988:13230:ATCTCGTA
TTAAGTTCAGCGGGTAGTCTTGTCTGATTTGAGATCAAAGTCTTGGTTAAAGAACCGTGTTTATATTAGTTGAAATCTTCAAGTTATGCTGTAAAAATTAACTAAACCCATTATCAGCAGTCAAAAGGTCAAGAATTGCTTCTTTGCCATTGGTCATGCCTTCTAGGTGTTAAGCGCTAAAATTTAGCAAAGTCTAAAGGTCAAATTTAGATTAAAGGTCTTTTTTTGAATTGCTTCAAAAAAGAGTCCCAAGTCCACTCTTGCATTTTTAATAAAAAAAATACAGAGTGAGAGGTTAAACTGATTCTCAAACAGACATGCTCTCGGGAGTACCCGGGAGCGCAATGTGCGTTCAAAGATTTAATGATTCACGGAATTCTGCAATTCACATTACTTATCGCATTTC
+
IIIIIHIIIHIIIIIIIIIIIHIIIIIIIIHIIIIIIIIIIIIIIIIIIIIIIIIIIIIIIIHGIIHIHIIIIIIIIIIIIIIIIIIIIIIIIIIIHIHIIIIIHHIHIIIIIIIIHIIIIIIIIIHHHHIIIIGHIIIIIIIIIHIIIIIIHIHICHIHIHIIIHIHIIIHIHHIGIIIIHHHHIEHIHHHHGHHIIIIIIIHHHIIIIGIHHGIIGIHHHGIIIHHGIIHHFHC<DHIIIIGHHEFGHIHHCHHHIHHHHHIIIIIHHIIIIHIIIIHIHIIIIHIIIHHGHIIIIHHIIIIIIIHIHHGHGIHIIIIIHIHIIHIIIHIGIIIIHIHDHHHIIIIIIHIHIIIIIIIIIIIIHHIIHHIIIIIIIIIIHIIIIIIIIIIIIIIIIIIIIIIII
@HISEQ:711:H5NNWBCX2:2:1101:8929:13016:ATCTCGTA
TTAAGTTCAGCGGGTATCCCTACCTGATCCGAGGTCAACCTTAAGAAAGTATGGGGGTTTTGGCAAGTGGACCACCCGGACCTCCAGAGCGAGAAGTATTACTACGCTTGAAGCCAGATGGCACCGCCACTGATTTTAAGGCGCACCAGTACGATGGCACCCAATACCAAGCTGGGCTTGAGGGTTGAAATGACGCTCGAACAGGCATGCCCAGCGGAATACCACTGGGCGCAATGTGCGTTCAAAGATTCGATGATTCACTGAATTCTGCAATTCACATTACTTATCGCATTTC
+
IGIIIIHIIIIIIIIIIHIIIIIIIHHIIIIIIIIIIIIIIIIIIGIHIHIIIHHIIIIIIIHHHEHIHIIIIIIHIIIIIIIIIGIIIHIIIIIHIIHIIIHIIHHIIIIIIIIIHIIIIIIIIHIIIIIIIIIIHIIIIIIHHHHIIHIIIIIIIIIIIIIIIIIHIIIIIHHIIIIIIIIIIIIIIIIIIIIIIIIIIIIIIIIIIIIIIIIIIHIIIIGIIHFGHHIIIIIIHIIIIIIIIIIIIIIIIIIIIIIIHG?IIIIIIIHHIIIIIIIHHHIIIIHIHIIIIII
@HISEQ:711:H5NNWBCX2:2:1101:17888:13212:ATCTCGTA
TTAAGTTCAGCGGGTATTCCTACCTGATCCGAGGTCAACATTCAGAAGTTGGGGTTTTACGGCATGGCCGCGCCGCGTTCCAGTTGCGAGGTGTTAGCTACTACGCAATGGAGGCTGCAGCGAGACCGCCAATGTATTTCGGGGGCGGCACCGCCCAGAAGGGCAGAGCCGATCCCCAACACCAAACCCGGGGGCTTGAGGGTTGAAATGACGCTCGAACAGGCATGCCCGCCGGAATACCAGCGGGCGCAATGTGCGTTCAAAGATTCGATGATTCACTGAATTCTGCAATTCACATTACTTATCGCATTTT
+
IIIIHIIHHHIIIIIIIIIIIIIIIEHIIIIIIIIIIIIIIIIIIIIIIIHIIIHIIIIIIHIHIIIIFHHIIIIIIIIIHHHGHHIIHHHGHIIIIIIIIIIIIIHHHHIIIIIIIIIIIIIIIIIIIIIHIIIIIIIHIIIIIIIIIIIIIIIIIIIHIIIIIIIIIIHIHIHIIIHHIIIIIIIHIIHIIHIIIIIIIIIHIIIIHIIIIIIIIIHGIIIIIIIIIIIHIHIIIIIHIIIHEIIIIIIIIIHIIHGIIIIHIGIHIIIIIIIIIIIHIIIHIIHIIIIIIIIIIIIIIIIIHIIIIIIIH
@HISEQ:711:H5NNWBCX2:2:1101:19027:13094:ATCTCGTA
TTAAGTTCAGCGGGTATTCCTACCTGATCCGAGGTCAACCTTAGAAATTGGTTAAAAAAGACCGGGTCAAAAGGTTTTACTAAAATGCGTGCTAGTGAAAGCTCGTTGCATCTAGGGTCCAATTCACGCCGTCATTATCTTTGGGGCCTTTCTTTTACCGACAAGAGGTCCAACAGCAAGCCGGGCTTGATTAGTGATAATGACGCTCGAACAGGCATGCCCTTCAGAATACTAAAGGGCGCAATGTGCGTTCAAAGATTCGATGACTCACTGAATTCTGCAATTCGCATTACTTATCGCATTTC
+
H?1<<<1C@?FC///<<F<FG?@@11<1<@GE</C@CH1@11DCHE<<C@C1CE1C?G?0<@G//CE/11<<F=C1C@11<111<FHIIIH0<C@1<<1CH1<1<EEE0GC?EEB8CG?FHGE80<<<DCE8<EHHB80GF:08=/AB//H@FGDH?DHDF?ED..FHG<//CHHHHEHE.?C<0@G<00?ECEIHEGEIHHHHCFC<?EHHHH@EGD10@HHF1H@F1F1CD<1/?C/D1FC1HCCGF1HHCHIIIIHHHCHC1CIIIHHF@H@HG1@D?HDHH@?IIIGIIHG1G<1CHHDIH
@HISEQ:711:H5NNWBCX2:2:1101:11986:13470:ATCTCGTA
TTAAGTTCAGCGGGTCTTCCTACCTGATCCGAGGTCAACCTTGGGTTATGAAGGCTTTTTAACGGCCGGAACCCGCAGCACGCCCTGAGCGAGATAATACTACTACGCTCGGTGTGACAGCGAGCCCGCCACTGGTTTTCAGGGCCTGCGGGCAGCCGCAGGTCCCCAACACAAGCCGGGGGCTTGATGGTTGAAATGACGCTCGAACAGGCATGCCCGCCAGAATACTGGCGGGCGCAATGTGCGTTCAAAGATTCGATGATTCACTGAATTCTGCAATTCACATTACTTATCGCATTTC
+
IIIIIHIIIIIIIIIIIIIIIIIIIHHIIIIIIIIIIIIIIHIIIIIIIIIHIIIIIIHIIIIICHIIFHIIIIIIIIIIIIIIIIIIIIIHIIIIIIIIIIHIIIIIIHIHIIIIIIIHIIIIIIIIIIIIIIIIIIIIIHHIIIIIIIIIIIHIIHIIIIIIIIIIIIIIIHHIIIIIIHHIIIIIIIHIIIIIGIIHIIIIIIHHIIIIIIIIIHHFIIIIIHIIIIIHDIIHHCIIHHHIIIIIIIIIIHIIIIIIIIIIIIIIIIIIIIIIIHIIIIIIIIIIIIIIIIHIIIIHI
@HISEQ:711:H5NNWBCX2:2:1101:12621:13449:ATCTCGTA
TTAAGTTCAGCGGGTATTCCTACCTGATCCGAGGTCAACCTTGGTGCCGCCGGAGCGGGCTTGAGGGGGGTTTAGAGGCCGGATAGCCCGGGGGCTCCCGATGCGAGGCAGATGTTACTACGCAAAGGAAGGGCCCGTCGGGTCCGCCACTGGTTTTCGGGGACTGCCTGGGCAGGTCCCCAACGCCGGGCCACGGGGGCTCGAGGGTTGAAACGACGCTCGGACAGGCATGCCTCCCAGGATACTGGAAGGCGCCATGTGCGTTCAAAGATTCGATGATTCACTGAATTCTGCAATTCACATTACATATCGCGTTTC
+
IIIIIIIIIGIIIIIIIIIIIIIIIIIIIIIHIIIIIIIHIIIIIIIIIIIIHIIIIIIGEHHIIIIIHIFHHIIHIIIIIIIIIIIIIIIIIIIIIIIIHIIIIIIIIIIIGHHHIIIIIIIIHIIIIIHHHIIIIHHHIIIIHIIIIIIIHHGIIIIIHHHHIIIIIIHHHHIIIIIIIIHHIIIIIIIIIIIIHHIHIHIIHHIIIHIHHIIIIIIIIIHGIIIIIHIHHIIIIIIIIIIIIIIIIIIHIIGHHHEEIIIIIIIHIIHIIIIIIIHIIHHIGIIIIIIIIIIIHIIIHHIIIIIGIIIIIIIIII
@HISEQ:711:H5NNWBCX2:2:1101:16349:13263:ATCTCGTA
TTAAGTTCAGCGGGTAGTCTTACTTGATTTGAGATCGAGTTTAACAAGAATCGTTGCCGACCCTTGTGAAATCCTGCATCAGTCAGCCAATACGGTCAAACTCCCTTTATGTTAGCTGCAGCAAAAGTAATAATCCGTTTGACGGGACTAAATGAATATGCTTTTAGCTCAGGAGAATGTCCAGCTGCACCTGCATTTCAAGCAACCCGCCACCGATCTCAAAAAGATTGGTGTTGGGATTGCTCAAGTCCAAAGCTTTTCGATTAAAAAATCCAAAAGCTTTGAGGTGTTTACTGATACTCAAACAAGCATGCTCTTCGGAATACCAAAGAGCGCAATATGCGTTCAAAGATTCGATGATTCACTGAATTCTGCAATTCACATTACGTATCGCATTTC
+
IIIGIHIIIIHIHIHHHHIHIIIIIIHIIIIIIIIIIHIHHHHHIIHIIIIHIIHHHGIGIIIIIIIIGHIIHIHIHHHHIIEHHIHIGHHHIGGCHGHIIIFHIHIIFDGHHHIIHIHHIGHIGIIIHEHHIIIIHIIHHIIHHIIIHHIIIHHGHHIIFIIIGEHHHHIIHHHHEHIHHHHHIIHHHHIIIIIIHIIHIHIIHEIIHHHGHIIID?HIIIHIIHEEIIIHHHHHFEHIIIIIIIIIHIIHFHHEHHHGDFFCHDIHIHG?IIHF?FIGIHIIHGGHIIHHIHGEGCG?HIIIIIIIIIGIIHIIIHIIIIIHIIIIIHHIIHHIIIIHHIIGIIIIIIHHHFIIHHECHHHHHHGIIIIIIIIIIIIIIIIHIHHHIHIGGGIIIII
@HISEQ:711:H5NNWBCX2:2:1101:17070:13366:ATCTCGTA
TTAAGTTCAGCGGGTATTCCTACCTGATCCGAGGTCAACCTTAGAAATTGGGGGGTTTTACGGCAAGAACCCGCCGCACGACCATAGCGATGTATAGTTACTACGCTCGGTGTGACTAGCGAGCCCGCCACTGTTTTTGAGGGACCGCGGGCAGCCGTGGATCCCCAACGCAAGCAAAGCTTGATGGTTGAAATGACGCTCGAACAGGCATGCCCGCCAGAATACTGGCGGGCGCAATGTGCGTTCAAAGATTCGATGATTCACTGAATTCTGCAATTCACATTACTTATCGCATTTC
+
IIIGHIIIHIIIIIIIIIIIIIIGIIIIIIIIIIHGHCHHIHIIIIIIIHIIIIIDHIHHHIGIHHICCGHHHHIIIHIIIIHIIIIHHHHHIIHIFHIEHIIIHIIIIIICHHGHIIHIIIIIIIIIIIIHHHHIHIIHIHIIIIIIIIHIIIIIIIIIIIHIIIIIIIHIIHIIIIIIIIIHIIIIIHHHIHIIIIHGGIIIIIHHIIIHHHIIIIIIIIIIIIIIHFIHGHHIHHHHIHHE?IIGIIIIIIIIIIIIIIIIIGIIIIHIIIIIIIIHIIIIIHHGIHHHIIIIII
@HISEQ:711:H5NNWBCX2:2:1101:17031:13472:ATCTCGTA
TTAAGTTCAGCGGGTATTCCTACCTGATCCGAGGTCAACCTTGGTGCCGCCGGAGCGGGCTTGAGGGGGGTTTAGAGGCCGGATAGCCCGGGGGCTCCCGATGCGAGGCAGATGTTACTACGCAAAGGAAGGGCCCGTCGGGTCCGCCACTGGTTTTCGGGGACTGCCTGGGCAGGTCCCCAACGCCGGGCCACGGGGGCTCGAGGGTTGAAACGACGCTCGGACAGGCATGCCTCCCAGGATACTGGAAGGCGCCATGTGCGTTCAAAGATTCGATGATTCACTGAATTCTGCAATTCACATTACATATCGCGTTTC
+
IIIIIIIHHIIIIIIIIIIIIIIIIIIIIIIIIIIIIIIIIIIIIIIIIIIIIIIIIIIIHHIHHIIIHHDHDHHIIIIIIIIIIGHIIIIIIIIIIIIIIIIIIHIIIIIIIIHHIIIIIIIIIIIIIIIIHIIIIIIGIIHIIIIIIIIHIHIIIIIIIHHIIIIIIHIIHIIIIIIHHHIIIIIIHHIIIIIIIIIIIIIIIIIIIIIIIIIIIIIHHIIIIIIIIIIHIIIHIHIIIIIHIIHIIIIIIIIIIHIHIIIHIIIIIIIIHHGHIHGIIIHIIIHIIIIIIIIIIIIIIHIHIIIIIIIIIIIIII
@HISEQ:711:H5NNWBCX2:2:1101:6123:13516:ATCTCGTA
TTAAGTTCAGCGGGTATTCCTACCTGATCCGAGGTCAACCTTAGAAATTGGGGGGTTTTACGGCAAGAACCCGCCGCACGACCATAGCGATGTATAGTTACTACGCTCGGTGTGACTAGCGAGCCCGCCACTGTTTTTGAGGGACCGCGGGCAGCCGTGGATCCCCAACGCAAGCAAAGCTTGATGGTTGAAATGACGCTCGAACAGGCATGCCCGCCAGAATACTGGCGGGCGCAATGTGCGTTCAAAGATTCGATGATTCACTGAATTCTGCAATTCACATTACTTATCGCATTTC
+
IIIHIHHEHIHIIIIIIIIIHHHHHHHHHIIHHIIIIFHFIIIIIIHHHIIIIIIHHIIHIHGIHIIIEHFHIHIHIIIIGIGHHIIHIHIIIIIIIIIHHIIIIIIIIHIIIHGHEHHIDHHHHGHGHFHIG@FHHHHHHHIDHHHIIHIIIIIIHHFGGGIIIHHHHHHHEHGIHHHHEHHHHIIIIHHHHHIIIIIIIIIHIIIIIHHIHIIIHIIIIIIIIIHIHHIHHHCEIIIIIIIIIHHHEHGIIIIHGIHIIHIIIIIIHCHIGIHIHGHGHHIHFCE=C=HGHHHHII
@HISEQ:711:H5NNWBCX2:2:1101:14133:13554:ATCTCGTA
TTAAGTTCAGCGGGTATTCCTACCTGATCCGAGGTCAACCTTAGAAATTGGGGGGTTTTACGGCAAGAACCCGCCGCACGACCATAGCGATGTATAGTTACTACGCTCGGTGTGACTAGCGAGCCCGCCACTGTTTTTGAGGGACCGCGGGCAGCCGTGGATCCCCAACGCAAGCAAAGCTTGATGGTTGAAATGACGCTCGAACAGGCATGCCCGCCAGAATACTGGCGGGCGCAATGTGCGTTCAAAGATTCGATGATTCACTGAATTCTGCAATTCACATTACTTATCGCATTTC
+
HH?HHGHHHHHDHH<CEEGHH@GHIHFHIIHHHDEGHFCGF@EHGIH@FGHIHID</DCCE@CHG?<F<CEEDHDHDHE<GDHHEH?FH<GHDDFHFHDGEHII=D1EEHIIIIIIIGF??DHIIHHHHIIBH@FHIHHHDEHICDHEHHEEHHIHHFFIGIHHHIHIEGHHHHHHGHIHEHCCHHC@HGHDFGFEGEGHHHHHHHHIHFHHGHHGH@EIHEHHIHDCCCDF@@@GEHIHHIIHHHHHGHHHHIIHIIHHHHIIIHHIHEIHHFHHHHHIGIHGHHHHIHHFEIHIII
@HISEQ:711:H5NNWBCX2:2:1101:3057:13885:ATCTCGTA
TTAAGTTCAGCGGGTATCCCTACCTGATCCGAGGTCAACCTTAAGAAAGTATGGGGGTTTTGGCAAGTGGACCACCCGGACCTCCAGAGCGAGAAGTATTACTACGCTTGAAGCCAGATGGCACCGCCACTGATTTTAAGGCGCACCAGTACGATGGCACCCAATACCAAGCTGGGCTTGAGGGTTGAAATGACGCTCGAACAGGCATGCCCAGCGGAATACCACTGGGCGCAATGTGCGTTCAAAGATTCGATGATTCACTGAATTCTGCAATTCACATTACTTATCGCATTTC
+
IIIIIIIIIIHIHHIIIIIIIIIIIIIIIIIIIIHIIIIIIHIIIHIHHHHHHGIIIIIIIIIIIIIIHIIIIIIIIIIHIIIIIIIIIIIIIIIIIIIIIIIIIIIIIIIIIHIIIHIIIIIIIIIIIIHIIIIIIIIIIIIIHIIIIIIIIIIIIIIIIIIIIIIIIIIIIIIIIIIIIIIIIIIIIIIIIIIIIIIIIIIIIHIIIIIIIIIIIIIHIIIIIHHHGIIIIIIIHIIIIIIIIHIHIIIIIIIIIIIHIIHHIIIIIHIIIIIIIIIIIIIIIIHIIIIIIII
@HISEQ:711:H5NNWBCX2:2:1101:4600:13879:ATCTCGTA
TTAAGTTCAGCGGGTATTCCTACCTGATCCGAGGTCAACCTTGAGAAGGGGGGTGTTTAACGGCAAGAACCCGCCGCACGTCCAAAGCGAGATGTTTTACTACGCTCGGTGTGACAGCGAGCCCGCCACTGTTTTTCAGGGCCTGCGGCAGCCGCAGGGCCCCAACACAAGCCTAGGGCTTGATGGTTGAAATGACGCTCGAACAGGCATGCCCGCCAGAATACTGGCGGGCGCAATGTGCGTTCAAAGATTCGATGATTCACTGAATTCTGCAATTCACATTACTTATCGCATTTC
+
HIIIHIIIIHHIIIIIIIIIIIHIIIIIHHIIIIIIIHIHIIGHHHHHIIIIIIHIIIIIIHIIIIIHFIIIIIGIIIIGHGHIIIIIHIIIIIIIIIIIIIIIIFHGHHIIFHHHIIGIHHHHIIIHIIHHIIIIIHIIHHIIIIIIHHHHIIIIIHHEHHIIIIIIHGHHIIHIIHHIGIHHHHHIIIHIIIHHIIIIIIIIIIIHIIHIIHHIFHIHHHIIIHHECIHIHFHHHFEIHHIIIIIIHEIHIIHHIIIIIIHIIIIIIIIHIIIIIIHHHHIIHHIIHIIIIIIHH
@HISEQ:711:H5NNWBCX2:2:1101:5188:13820:ATCTCGTA
TTAAGTTCAGCGGGTATCCCTACCTGATCCGAGGTCAACCATAGAAAAATTTGGGTTTTGGCAGAAGCACACCGAGAACCTGTAACGAGAGATATTACTACGTTCAGGACCCAGCGGCGCCGCCACTGATTTTAGAGCCTGCCATTACTGACATAGACTCAATACCAAGCTAAGCTTGAGGGTTGAAATGACGCTCGAACAGGCATGCCCCCCGGAATACCAAGGGGCGCAATGTGCGTTCAAAGATTCGATGATTCACTGAATTCTGCAATTCACATTACTTATCGCATTTC
+
HHEHEHIIGHI</E?HH@CHIHHFH@FGFH?EECECH?C1DHEHHEECCDHEEEEHHIEHI@<D@1FH<?GHHHHIEHGH@GGEHIEHHIHEDFFHHFEHGF<DHEHIHIHIHHFCCHHFHEHIIIGHG<DG@HHFHIIIHHHHIIGIHHHGHFIHHHHHEHHGGHHIHHHHHFHIHIHIIHHEHHHGGHHHHHGHHHHHHHHHGHHHEAHDC>IIIIHHG?HCCHHEFGIHDHEHEEHHGHIHGHGHHFIIHIIIHHHHEGIIIIHHEHIIHHGCCEIIHGIIIIHGHHHHH
@HISEQ:711:H5NNWBCX2:2:1101:7245:13906:ATCTCGTA
TTAAGTTCAGCGGGTAGTCTTGCCTGAGCTCAGGTCGAATGTAAGAGTTCGGGGCGTGAGCCACCGATTCCTGCCGGCTTTACAGCACAGGTTCCTGGGGGTGACAGCGGTATGCAGCGTGAGCTACCTACCAAGCTGGCGCCCTTTCAGCGGGACCATGCTCAAGCCTCTGTTCTTCAGCCGACCCTGTTCTCTCGAGGAGCACAGAGACGGCCAGATCCGTCTTTCCTCTTCCACAAGGGAAGAGGTTGACGAGGGGGTGGGCCGACGCTGAGCCAGACATGCTCTTGACCGAGGTCTCGAGCGCAATATGCGTTCAAAGATTCGATGATTCACGGAATTCTGCAATTCACACTACGTATCGCATTTC
+
IIIIIIIIIIIIIIIIIIIIIIIIIIIIIIIIIIIIIIIIIIIIIIIIIIIIIIIIIIIIIIIIIIIIGEHIIIIIIIIIIIIIIIIIIIIIIIIIIIIIHIIIIIIIIIIIIIHIIIIIIHIHIIIHIIIIIHIIIIIIIHIIIIIIIIIIHIIIIIIIIIIIIIIIIIIIHIIIIIIHHIGHIIHIIHIIIIIIIIHIIIIIIIIIIIIIIHIIIHEIIIHHFG?IIIIHHIIIIIIIIIIIIIIIIIIHIIIIIIIIIIIIIIIIIIIIIIIIIIIIIIIIIHGIIIIIIHIIIIIIIHIIIIIIIIIIIIIIIIIIIIIIIIIIIIIIIIIIIIIIIIIIIIIIIIIIIIIIIIIIIIIIIIIIII
@HISEQ:711:H5NNWBCX2:2:1101:11037:13970:ATCTCGTA
TTAAGTTCAGCGGGTATTCCTACCTGATCCGAGGTCAACCTTAGAAATTGGGGGGTTTTACGGCAAGAACCCGCCGCACGACCATAGCGATGTATAGTTACTACGCTCGGTGTGACTAGCGAGCCCGCCACTGTTTTTGAGGGACCGCGGGCAGCCGTGGATCCCCAACGCAAGCAAAGCTTGATGGTTGAAATGACGCTCGAACAGGCATGCCCGCCAGAATACTGGCGGGCGCAATGTGCGTTCAAAGATTCGATGATTCACTGAATTCTGCAATTCACACTACGTATCGCATTTC
+
IIIIIHHIIIIIIHDIIIIIIIIIIIIHIIIIIIHIIHHIIIIIGIIIHIIIIIIIIIIIIIFHIIIIGHIIIIIHIGIIIIIIIIIIIHIIIIIIIIIHIIHIIIHHIIIIIIIIIHHHHHHHHHHIIIIIIIHHIIIIHHIIHIIIIHIIIIIHIIIIHIHIIIIIIIIIIIIIIHHIIHIIIIIIIIHIIIHGIIHIIIIIIIIIIIIGIIHIHIIIIIIIIIHIHHFIGHHIIIIIIIIIIIIIIIIIHIIIIIIIIIIIIIIIIIIIIHIHIIIIIIIHHIIIHIIIIIIIII
@HISEQ:711:H5NNWBCX2:2:1101:15908:13876:ATCTCGTA
TTAAGTTCAGCGGGTATCCCTACCTGATCCGAGGTCAAAGACGGTAATGTTGCTTCGTGGACGCGGGCCACGCCCCCCCGCAGACGCAATTGTGCTGCGCGAGAGGAGGCAAGGACCGCTGCCAATGAATTTGGGGCGAGTCCGCGCGCGAAGGCGGGACAGACGCCCAACACCAAGCAGAGCTTGAGGGTGTAGATGACGCTCGAACAGGCATGCCCCATGGAATACCAAGGGGCGCAATGTGCGTTCAAAGATTCGATGATTCACTGAATTCTGCAATTCACATTACTTATCGCATTTC
+
IIIIIIIIHIIIIIIIIIIIIIIIIIHIIIHIIIIIIIIIHGHIHGIGHIIIIIIIIHHFHIDIIHIHHIIIGIIIIIIIIIIIHIIIIIIIIIIIIIIIIIIIIIIHIIIIIHHIHIIIHIIIIIIHIIIIIIIIIIIIIHIIIHIIHHIIIIHHIHIHHHHIHIIIIIIIHIIIIIIIIIIIHIIIIIIHIIIIGIIIIIIIIIHIIIIIIIIIIIHIIIIIHIIIIIIHHIIGIHIIHHEIIIIGIIIIIIIIIIIIHGIIIHIIIIIIIIIHGHIIIIIHIIIIIIIIIHHIIIHII
@HISEQ:711:H5NNWBCX2:2:1101:18754:13939:ATCTCGTA
TTAAGTTCAGCGGGTATCCCTACCTGATCCGAGGTCAACCTGAGAAAGATTGAGGGGGGTCGCCGGCGGGCGCCGGCCGGGCCTACGGAGCGGGTGACGAAGCCCCATACGCTCGAGGACCGGACGCGGTGCCGCCGCTGCCTTTCGGGCCCGCCCCCCGGAGCCGGGGGGCGGGGCCCAACACACAAGCCGTGCTTGAGGGCAGCAATGACGCTCGGACAGGCATGCCCCCCGGAATACCAGGGGGCGCAATGTGCGTTCAAAGACTCGATGATTCACTGAATTCTGCAATTCACATTACTTATCGCATTTC
+
IIIIIIIIIIIIIIIIHIIIIIIIIIIIIHIIIIIIIIIIIIIIIIIHFHHIIIIIIIIIIIIIIIHHHIIIIIIIHGHHIIIIIIIIIIIIIIDHHHIIIIIIIIIIIIIIHIIIIIIIIIIGHHIIGIIIIIHHHHGIIIHEHHH<CHHIHIIHIIIIHDIIIIIHHHHHIHHIHHHGHHHIIIHIIHIIFHHHIHIIIIHHHHIIIIIIIIIIIIIIIIHFHHECIIHHIIIIFHIHHHHHEIIHHHIIHIHIIIIIIIIIHHIIIIIIIHGIHHHEIIIIIIIIIIIIHIIIIIIIIIIIIIIIIIIII
@HISEQ:711:H5NNWBCX2:2:1101:2369:14046:ATCTCGTA
TTAAGTTCAGCGGGTAGCCCTACCTGATTTGAGGCCAGATCATGAGATATGTGGGGTTATCAGCCACTTAGAAGGATGAAACGTATTACATCCAAAGTTGCTTATGCTTTTAAGGTGAGCCAGTGACGGCAAACACCCAATCCACCACCGCTCGGGCAAAAACCCAAGTGGGGTGAGGTTTCATGACACTCAAACAGGCATGCCCTTCGGAATACCAAAGGGCGCAAGGTGCGTTCAAAGATTCGATGATTCACTGAATTCTGCAATTCACATTACTTATCGCATTTC
+
IIIIIEHIIIIIIHIIIIIIIIIIIIIIIIIHIHIIIIIIIIIHHHEHIHHGGHHHIHGIHHHHIIHHIFHIIHIIIIIIIIIIIIIIIIIIHIIIIIIIIIIIIIIHHEHIHHIIIIIIIIIHHHHIIIIIIIIIIIIIHIIIIIIIIHIIIIHIIIIHHIHIIIGIHHGIIIIIIHHEHIIIIIIIGHIIHHHHHHIIIIHIHHIGIIHIIHHEGHHCHIHIIHIIIIIIIIIIIIHHHIIIIIIIIIIIIIIIIIHHHIHHCHIIIIIIIIIIIIIHIHIIHIGI
@HISEQ:711:H5NNWBCX2:2:1101:5906:14115:ATCTCGTA
TTAAGTTCAGCGGGTATCCCTACCTGATCCGAGGTCAACCTGATAAAAATTGGGGGTTGTTGGCAAGTCACCACCGAGACTCTATAGCGAGAGAAATTACTACGCTCAGAGCTCAATAGCACCGCCACTGGGTTTAGAGGCTGCGAAACCGCAGGCCCCAAGACCAAGCCGAAGCTTGATGGGTTGAAATGACGCTCGAACAGGCATGCCCCGCGGAATACCACGGGGCGCAATGTGCGTTCAAAGATTCGATGATTCACTGAATTCTGCAATTCACATTACTTATCGCATTTC
+
IIIIIIIIIIIIIIIIHIIIIIIIIIIIIIIIIIIIIIHIHHIHIIIIIIIIIIIGIIIIIIIIIIIICHHIIIIIHIIIIIIIIIIIIIIIIIIIIIIIIIIHIIIIIHIIGIHHHIIIIIHIIIIIHIIIIIIIIIIIIHIIIHIIIIIIIIIIIIIIIIIIIIIIIIIIIIHHIIHIIIIIIIIHHHIIIIIHIIIIIIIIIIIIIIIHIIIIIIIIIIIIHHIIIIIIIHIIIIIIIIIIIGIIIHIIGIIIIIHGIIIIIIIIHIIIIHHIIIHIIIIIIIIIIIIIII
@HISEQ:711:H5NNWBCX2:2:1101:6038:14195:ATCTCGTA
TTAAGTTCAGCGGGTAGTCTTACTTGATTTGAGATCGAGTTTAACAAGAATCGTTGCCGACCCTTGTGAAATCCTGCATCAGTCAGCCAATACGGTCAAACTCCCTTTATGTTAGCTGCAGCAAAAGTAATAATCCGTTTGACGGGACTAAATGAATATGCTTTTAGCTCAGGAGAATGTCCAGCTGCACCTGCATTTCAAGCAACCCGCCACCGATCTCAAAAAGATTGGTGTTGGGATTGCTCAAGTCCAAAGCTTTTCGATTAAAAAATCCAAAAGCTTTGAGGTGTTTACTGATACTCAAACAAGCATGCTCTTCGGAATACCAAAGAGCGCAATATGCGTTCAAAGATTCGATGATTCACTGAATTCTGCAATTCACATTACGTATCGCATTTC
+
IIIIIIIHIIIIIIDHIIHIIIIIIHIIIFHIIHIIIIIGHHIIIIIIIIHIIIHHHIIIIHIIIFHIDFHHHIHIHIIIIIHIIHIIIIIIIIHDEHHIIIHIGHIGH?EHHIHIIIIIIIIIIIIIHHIIIIIICHIIEHHIHHHHFIIIHHIIIIIIHHHHHHH?EGEHHIHIIIIIHIIIIIHIIHEIHHIHGHHGG?HEHHHIIGIIIHHHIE-CFFG@B.B?AHAHIHHHHFHGHFHFFGHG@EEHHIGHHHHFHGCHCHIIIIIIIHFF0HIIIHHIIHHHGEHIIIIIHHHHHIIHGIIIFIHHHHIIIHHFHIHGEIHHHHHIIIIIIIHHCEHIHHIIIGHIIIIIIHIHHHGGHIIHFIIHIHIIIIGIIIHHHFHIIIIIIHFIHII
@HISEQ:711:H5NNWBCX2:2:1101:6761:14148:ATCTCGTA
TTAAGTTCAGCGGGTATTCCTACCTGATCCGAGGTCAACCTTAGAAATTGGGGGGTTTTACGGCAAGAACCCGCCGCACGACCATAGCGATGTATAGTTACTACGCTCGGTGTGACTAGCGAGCCCGCCACTGTTTTTGAGGGACCGCGGGCAGCCGTGGATCCCCAACGCAAGCAAAGCTTGATGGTTGAAATGACGCTCGAACAGGCATGCCCGCCAGAATACTGGCGGGCGCAATGTGCGTTCAAAGATTCGATGATTCACTGAATTCTGCAATTCACATTACTTATCGCATTTC
+
IIHHGIIIIIHIIIIIIIIIIIIIIIIIIHIHIIIHIIIIIIHIIIIIIIIIIIIIIIIIIIHIHDGHHHIIHIIIIIIIIIIIIIIIIIIIIHHHHIIIIIIIGIIIIIIIIIIHIIIIIIIIIIIIIIIIHHIIIIHIIIIIIIIIIHHHHIIIIIIIIIIIIIIIIIIIHIIIIIIIIIIHIIIIIIIIIIIIIIHIIIIIHIGHHIIHHIIIHGIIIIHHGHHHHHIHIIHHHDHHIIIHIHIIHHIIIHIIIIIIIIIIIHIIIHIHIHIIIIIIIIIIIHHCIHIIIIIIHH
@HISEQ:711:H5NNWBCX2:2:1101:7272:14242:ATCTCGTA
TTAAGTTCAGCGGGTATCCCTACCTGATCCGAGGTCAACCTGAGAAAGATTGAGGGGGGTCGCCGGCGGGCGCCGGCCGGGCCTACGGAGCGGGTGACGAAGCCCCATACGCTCGAGGACCGGACGCGGTGCCGCCGCTGCCTTTCGGGCCCGCCCCCCGGAGCCGGGGGGCGGGGCCCAACACACAAGCCGTGCTTGAGGGCAGCAATGACGCTCGGACAGGCATGCCCCCCGGAATACCAGGGGGCGCAATGTGCGTTCAAAGACTCGATGATTCACTGAATTCTGCAATTCACATTACTTATCGCATTTC
+
HIIHFEEHHIIIHDCDHEEGHIIEHEGHHC1E</CGHHIIHH@HFFEHDHHHFCCCDCHHIDHH<CEDEHIIIDHHHIIHHIIHHIEEHIIICDHDEEEHHEDHHHHIIIIFEDHHI<DHHIIGHHHHDECCGCHEEHCHDHEH?GGD5:FCHDE?HHIHIHHEHHECHHGIHIHH?HHGAB:BFHGECDHIHEGIIIHHHGIIHGHHHHGIHHHHHGFIHHIHHHIIIGHIHHIHGHHHFIHDFEH@C?IHHCEDG?HFGEIHIIHHHEHIHIHGHGIHGFIIHIHHEFE?GIGHHGIIIIHGE@HGFDIGH
@HISEQ:711:H5NNWBCX2:2:1101:12243:14098:ATCTCGTA
TTAAGTTCAGCGGGTATTCCTACCTGATCCGAGGTCAACCTTAGAAATTGGGGGGTTTTACGGCAAGAACCCGCCGCACGACCATAGCGATGTATAGTTACTACGCTCGGTGTGACTAGCGAGCCCGCCACTGTTTTTGAGGGACCGCGGGCAGCCGTGGATCCCCAACGCAAGCAAAGCTTGATGGTTGAAATGACGCTCGAACAGGCATGCCCGCCAGAATACTGGCGGGCGCAATGTGCGTTCAAAGATTCGATGATTCACTGAATTCTGCAATTCACATTACTTATCGCATTTC
+
HIIGIHIHIIIIGCHIIFHIHIGIIFEHIIHEHIHHEHHHIIHIIIIIGIHIIIIHHIIIIIIIIIIIIIIIIIIIHHDHDHDHIIIEDHHHHHIHIIIIIIHIHHHFHGIIHIIIIIIGIIIIIIIIHHIIIIIIHIIIIIIIHHIIIIHIHHHIIIIIIIIIIIIIIIIIIIIIIIIIHIIIIIIIIIIGIHIIIIIIIIHGIIIIIIIIHHGHIIIIIIIIIIIIHHHIGHHHIHHHIIIIHIIIIIHHCIHIIGIIHHHHHEIGIIIIIIIIIIIIIHIHHIIIHIIIIIIIHH
@HISEQ:711:H5NNWBCX2:2:1101:16150:14222:ATCTCGTA
TTAAGTTCAGCGGGTATTCCTACCTGATCCGAGGTCAACCTTAGAAATTGGGGGGTTTTACGGCAAGAACCCGCCGCACGACCATAGCGATGTATAGTTACTACGCTCGGTGTGACTAGCGAGCCCGCCACTGTTTTTGAGGGACCGCGGGCAGCCGTGGATCCCCAACGCAAGCAAAGCTTGATGGTTGAAATGACGCTCGAACAGGCATGCCCGCCAGAATACTGGCGGGCGCAATGTGCGTTCAAAGATTCGATGATTCACTGAATTCTGCAATTCACATTACTTATCGCATTTC
+
IIIIIIIHIIIIIIIIIIIIIIIIIIHGHIIGIIHIIIIIIGHIIIIIIIIIIIIHIHIIHIIIIIIIHHIIIIIIIIIIIIIIIHHIIHIIIIIIIIIIIIIIIIHHIIIIIIHIIIIIIIIIIIIIIIIIIHIIIIIIIIIIHIIIIIIIIIIHIIIIIIHIIIIIIIIIIIIIIHIIHIIIIIIIIHIIIIIIIIHIIIIIIIIIIIIIIIIIIIIIIIHIIIIHDHIIIIHIIHDHIIIIIIIIIIIIIIIIIIIIIHHIIIHIIIIIHIHIIIIIIIIIIIIHIIIIIIIIHI
@HISEQ:711:H5NNWBCX2:2:1101:19462:14242:ATCTCGTA
TTAAGTTCAGCGGGTAGTCTTACTTGATTTGAGATCGAGTTGAACAACACATAAAGTGTCGTAAAATCCTGCATCAGTCAGCAATGAGGACAATTATCCTTTATGTTAGCTGCAGCAATAGTAATAATCCTGTTTGACGAGGACTAAATAGATATGCTTTTAGCTCAGATAAAAGTCCAGCTGCACCTGCATTTCAAGCCGCCCGCCTACCGGTGAAGGTTGTTGGGATAGCTCAAGTCCACCCTCCTTTTGAAAAATCAAGAGGAGGTTGAGGTGTTTACTGATACTCAAACAAGCATGCTCTTCGGAATACCAAAGAGCGCAATATGCGTTCAAAGATTCGATGATTCACTGAATTCTGCAATTCACATTACGTATCGCATTTC
+
HIHIIIIGHIIIGIIIIIHIIIIIHIEHHHHEHHHHIIHGHIIHIIIIHI?HHEHHHEFHIIHIIIIIGHIIIIIIIHHIIIIGIHHIICHFHIIGHIIIIIIIIIII@HHIHIIGHIIIIIIHHIIHHIHIHEGHHHCHIIHHIIIEHIIGHHIIHHIIHHHHHHHIIIIIIHIIEHIHIHHIIIHIIIHIHIIIHIIIHIIHIIIIHIHHHGHIGHGHHG:HHGIIHHH?HHGGHHGIIIHHHHEHHFHEIGHFHEIIHHHEIIIIIIIHIHIHIGIIIIHIIIIHIIIHHHHHHIHIIIIHCHHFHHHHHIHEEEDDGHIIIIIIIIHIHIIIIHHH?IHHFEIHIIIIIHHGIIIIIIIIIHIIHIIIIHIHIHHGEHIHDG
@HISEQ:711:H5NNWBCX2:2:1101:21157:14148:ATCTCGTA
TTAAGTTCAGCGGGTATCCCTACCTGATCCGAGGTCAACCTGAGAAAGATTGAGGGGGGTCGCCGGCGGGCGCCGGCCGGGCCTACGGAGCGGGTGACGAAGCCCCATACGCTCGAGGACCGGACGCGGTGCCGCCGCTGCCTTTCGGGCCCGCCCCCCGGAGCCGGGGGGCGGGGCCCAACACACAAGCCGTGCTTGAGGGCAGCAATGACGCTCGGACAGGCATGCCCCCCGGAATACCAGGGGGCGCAATGTGCGTTCAAAGACTCGATGATTCACTGAATTCTGCAATTCACATTACTTATCGCATTTC
+
IIIIIHIHHHIIIHHHIIIIIIIIIIIIIIIIIIHIIIHHIHHIIIIIIHHHIIIIHIIIIIIIGHHHHIHIIIHIIIHIIIIGGIHHIHHIIGEHHHHIIIGHIIIFHHHIFHHHHIIHIDHHHGHIIHHGHHGIHHHIHHCEGHHHHHHHHHHIHHIEB?HHEHHHGHIDDHHHHEEGGHFHCECCIHGHGHIHHHHIHGHHEFIHFHHIIIHHHHEHFIHHHHDHHIHIIIIIHIIHGHHHEIHGEHHIHHHDHIIGIIHHHFHHIIGIIHHHHCIIIHIIIIIIIHIIIIIIIIGHIHHHEHHHIHIII
@HISEQ:711:H5NNWBCX2:2:1101:6691:14490:ATCTCGTA
TTAAGTTCAGCGGGTAATCTTGCCTGAGGTCAGGTCGAATAGTTGACGGCGGCGGCCATGGCAGCAGATGCTGCCATCGGCACGCGCGCTCGTTTCCTGCTGGCCGCCAGCCAGGCCCCAGGCAACAACTTCGTGCAGGCAGCGCCTTGCGGCACCGCGCCTACCTATCCAGTTGAGCCCTTGTTGGGTCCTTGCTCTAGCCTCTGCTTTTCGGCGAACCCACTTGGACAGTGGGAAAGCCAGATCTGCTTCCAAGCCCAGCGATAAAGCGCAAGGCCGACCCCAAACAAGCTGGAGGGAAGCATGGGTATTAACCGACGCTGACGCAGACATGCCCTCGACCGAGGTCTTGGGCGCAATATGCGTTCAAAGATTCGATGGTTCACGGAATTCTGCAATTCACACTACGTATCGCATTTC
+
IIIIIHHHIIHIIIHIIIIIIIIIIIHHHHHHIIIIIIGIIIIIIIIGHHCCFHHHHIIIIIIHIHIHFHIHHIIIHIIIIIIIHIIIIIIIFHFHIIIIIEHHHHIIIIIIGHHIIIIIHHEHIHGIHHIIIIHHIGHIIHHHIHIHEIGGIHIIIIIIHCEHIFHHHIIHIIIGIIIIIGHHHICHHGHHIHIHIIIIIIIIIIHIHHIIIHIIIHEE-HHHGIHHH?IHHH@?HHGCGHIIIIGIGIIIHCIGHDIHIHHIIIFHHHEHIHIIHEHHC=HHHFIHIIHHIIIIIGIHHHFEHGIHHIIIHHIIHHIHIHIIIIIIIIHHHHIHIGIIIIIIIIIIIHHHIIIIIIIIIIIIHIIHEECIIIIIHIIIIIGIIIIHIIHHHIGIIIIIHHIIHIHHHHHHIHGGCHEC
@HISEQ:711:H5NNWBCX2:2:1101:6834:14359:ATCTCGTA
TTAAGTTCAGCGGGTAGTCTTACTTGATTTGAGATCGAGTTTAACAAGAATCGTTGCCGACCCTTGTGAAATCCTGCATCAGTCAGCCAATACGGTCAAACTCCCTTTATGTTAGCTGCAGCAAAAGTAATAATCCGTTTGACGGGACTAAATGAATATGCTTTTAGCTCAGGAGAATGTCCAGCTGCACCTGCATTTCAAGCAACCCGCCACCGATCTCAAAAAGATTGGTGTTGGGATTGCTCAAGTCCAAAGCTTTTCGATTAAAAAATCCAAAAGCTTTGAGGTGTTTACTGATACTCAAACAAGCATGCTCTTCGGAATACCAAAGAGCGCAATATGCGTTCAAAGATTCGATGATTCACTGAATTCTGCAATTCACATTACGTATCGCATTTC
+
IIIIIHIIIIIIHHHIIHIIIIIIIIIIIIIHIIIHIIGIIGIIIHIIIIIIGIIIHIIIIIIIEHIHFHHIIIIGIHIIGIIIIIGIIIIIIIIIHIIIIIIIIIIIIIIIIIHIIFIHIIICHIIHIIIIIIIIIIHIEHIHHIIIIIIIIEHGHIIHIIIIIIIGCHHIIIIHIIIHHIIIIIIHIHHHHIIIIIIIHGIIIIIIIIIIIIIIIHGIHFHF?HHHA9IIIHHGHGIIIIGHFEHHHHIFHCGIIHHHHHIHHHHHHHIIHFG0IIHIIIIIIIIIIIIIIIHGIIIHHFIIIIIIGIIIIIIIIHIIIIIGIIIIIHGHIHIHIHIIHHGDFHHIHIIHIIIIIHIIIIIIIIIIIIIHGIIIIIIIIIIIIIIIIIIIIHHHHEI
@HISEQ:711:H5NNWBCX2:2:1101:9574:14488:ATCTCGTA
TTAAGTTCAGCGGGTATCCCTACCTGATCCGAGGTCAACCTGAGAAAGATTGAGGGGGGTCGCCGGCGGGCGCCGGCCGGGCCTACGGAGCGGGTGACGAAGCCCCATACGCTCGAGGACCGGACGCGGTGCCGCCGCTGCCTTTCGGGCCCGCCCCCCGGGGCCGGGGGGCGGGGCCCAACACACAAGCCGTGCTTGAGGGCAGCAATGACGCTCGGACAGGCATGCCCCCCGGAATACCAGGGGGCGCAATGTGCGTTCAAAGACTCGATGATTCACTGAATTCTGCAATTCACATTACTTATCGCATTTC
+
FE@H@<C1@FEHH/<C<FHFGHE@<C11DC1<<<<D?F@G@@@@E@HE<<11<C@GHH/E@/<0/DD<//<<DDE/<<FH<<<<DGHHIICCCD<<FHF6FED<D@D<<GDDHH<<GDC?GHC>DDHCD>6/<><DD/B//D>>DG6D>/:ECEDDHHIGA-?/-E?/?DHDHDH@CBAEAHHG@??-??DIHEHIIIIIHFFHHGHCHD<<DD?EHD0<HHFHIIHHDC<CIHEHCCHEECDHFGHEF<?HCDHHFIIHEHG1HCEGHE?HHFE?CFFC@CHEH?HF@DCCEGEEFEIHGC<EHED<?DHHH
@HISEQ:711:H5NNWBCX2:2:1101:11017:14485:ATCTCGTA
TTAAGTTCAGCGGGTATTCCTACCTGATCCGAGGTCAACGTTCAGAAAGTTGGGGGTTTTACGGCGTGACACGTCTGGTTTCCGGTGCGAGTGTAAGTTACTACGCAGGGGTCCCCGCGGCGGGTCGCCACTGTATTTGGGAGCCGGCAGTGCTGCCGATCTCCAACGGCCGACTTCCCCAAAGGGAAATCGAGGGTTGAAATGACGCTCGAACAGGCATGCCCGGGAGAATGCTCCCGGGCGCAATGTGCGTTCAAAGATTCGATGATTCACTGAATTCTGCAATTCACATTACTTATCGCATTTC
+
GHHIIHHIHHIIIHHE?HHIGHIIHHC<GHHIH/CFGHHIHHIIIIII1<CGECEHDHGHHHHHHIHHGHHHCHIIEEC?GHFHHIHHDEHHIHHIIIHHIGIIHGGHIIHHGHIIIHHDDC>FHHIIIIHHHHHHHHGEBHHHHIHHHHIFFIIIIIIIHHIIIIIIIHHHIHIHIIHIIHEIHFGHHHHIHIIIIIIHIGIHHHHGIHIIIIIGHEHHHHCIIHIIIIHHHHDDH?FHIHHFHIIHIIIIIIIIHIHHEHIIIHFHIIHHIIIHIHIIIIIIHEIGIIIHIIHIHIIIIIIIIII
@HISEQ:711:H5NNWBCX2:2:1101:12248:14323:ATCTCGTA
TTAAGTTCAGCGGGTAGTCTTACTTGATTTGAGATCGAGTTTTACAAGAATCGTTGCCGACCCTTGTGAAATCCTGCATCAGTCAGCCAATAAGGTCAAACTCCCTTTATGTAAGCTGCAGCAAAAGTAATAATCCGTTTGACGGGACTAAATAAATATGCTTTTAGCTCAGGAGAATGTCCAGCTGCACCTGCATTTCAAGCAACCCGCCGCCGATCTGAAATAGAAAGGCGTTGGGTTTGCTCAAGTCCAAGGCTTTCCAAAAAAATGAAAAGCTTTGAGGTGTTTACTGATACTCAAACAAGCATGCTCTTCGGAATACCAAAGAGCGCAATATGCGTTCAAAGATTCGATGATTCACTGAATTCTGCAATTCACATTACGTATCGCATTTC
+
IIIIIIIIIIIIHIHIFIHIHHIIIIIIIIIIIIIIIIIIIIIIGIIIIIIIIHIEHIHIIIIIIIIHIIIHHIHHIHIIIIIHHIHIIIIIIHIHIIIIIHHHHHHHHIIHIHHHIIIIIIHIIIGHIHIHHIIIIIIIGIHIIHHIIIGHHHIHIIIHFHHIIIGIGCH@GHHEEEIHEHHGHHHHHIIIIIHIIIIHIIIIIIHHHHIIIHIHIIGHIIIIIIIHHDHIIIHHCG?IIHHIIIIIIIHHHHIIIHIIIIHHIIIIIIIIIIHHIIIIIIHFHIIIIIIIIIIHHIIIIIIIIIIIIIIIIIIIHIIIIIIHIIHIIIIHIIIHIIHHIIIIIIIIIIIIIIGIIHIIIHIIIIIIIIIIIIIIIIIIIHHGIIHIIHIIIII
@HISEQ:711:H5NNWBCX2:2:1101:14815:14463:ATCTCGTA
TTAAGTTCAGCGGGTAGTCCTACCTGATTTGAGGTCAAATCAAAATGAAGTCCGAAAACCCCATCTCACACATTTGAATACAGGCGATTCAAATGAAGTTTAGGAGCACGTTCCACTCGGAGGACCGACCTGAAGGGCAAAGTGATCAAAGGAGAGATTTATCACACCGAGCCTTAGGCACTGAAATCCACCACGGACCGGCTAATGCATTTCAAGTGAGCCGGCAGAACAGTCAAGTTCACGGCATCACTCAACTCCAACGTGCCCAACCCTAGGGTGACCCCTTGGAGTTCACGTTGATTATGTTATAGACACTCAAACAGGCATACCCTTCGGAATACCAAAGGGTGCAAGATGCGTTCAAAGACTCAATGATTCACTAACAATCTGCAATTCACATTACTTATCGCATTTC
+
IHHHFGHIIGIIGIIIIHHIIHIIIFDHHIIGHIHHHHIIIIIIIIIIIIIIIGIIIIIIIIIIICHIGHIIIIGIHIHIIIIHIIIDHIIIIIIIIIHHIIHIHIIIHIIIIIIHHIIGHHIIIIIIIIIIIIIIGHIIIGIIIIHIIIHHHIIIIIFHIIIIIIHH?ECHIIIIIHIIIIHIHHIHIHHHIIHHIIIIIIIIIIIIHIHHIIIIIHD<DDIHCHEGHHFIHGIIIHEGIHHHIIIHFIIIIHHECHHCDHGHGHHGHHGIHHHIHHEHHH?G?HHHFGIIGIHIIIIIIIIIHCHGIIGHHHHIIIHIIIIIIIIHIHDGIHIHHHIIHIHEHHEIIHHIIGIIHHFHIIIHGHHIIHIIIHEHHEHIIHFIIHHGIIHFD<DIHHGHGHHGIHEHHIIHHCG
@HISEQ:711:H5NNWBCX2:2:1101:15201:14352:ATCTCGTA
TTAAGTTCAGCGGGTCTTCCTACCTGATCCGAGGTCAACCTTGGGTTAAAAGGTGGTTTAACGGCCGGAACCCGCAGCACGCCCAGAGCGAGATGTATGCTACTACGCTCGGTGTGACAGCGAGCCCGCCACTGCTTTTCAGGGCCTGCGGCAGCCGCAGGTCCCCAACACAAGCCCGGGGCTTGATGGTTGAAATGACGCTCGAACAGGCATGCCCGCCAGAATACTGGCGGGCGCAATGTGCGTTCAAAGATTCGATGATTCACTGAATTCTGCAATTCACATTACTTATCGCATTTC
+
IIIIIHHIGHHGHIHHHIIIIIHIIHGHIHIHIIHIHIHIIIGCHIHHFHGIIFGHIIIGIIHHHIIIEHIIIIIHHIIIIIIIIGHIIIIGHIIIIIIIGIHHIIIIIIIIIIIIHIIIIGIIIHIIIIIIIIIHIIIIHIHHIIIIIHIIIIIIIIIIIIIIIIHIHIIIIIIIIIIHIHIIHHIIIHHIHHIIHIIIIIIIIIIIHIIIIIIIIHHHGIIIHIIIIIIHHHGIIIIIIHIIIHIHIIIIIIIIIIIHGGIHIIIIHHIIIIHHIIIGIIIHIIIHGIIIIIIIIIII
@HISEQ:711:H5NNWBCX2:2:1101:16542:14331:ATCTCGTA
TTAAGTTCAGCGGGTATCCCTACCTGATCCGAGGTCAACCTGAGAAAGATTGAGGGGGGTCGCCGGCGGGCGCCGGCCGGGCCTACGGAGCGGGTGACGAAGCCCCATACGCTCGAGGACCGGACGCGGTGCCGCCGCTGCCTTTCGGGCCCGCCCCCCGGAGCCGGGGGGCGGGGCCCAACACACAAGCCGTGCTTGAGGGCAGCAATGACGCTCGGACAGGCATGCCCCCCGGAATACCAGGGGGCGCAATGTGCGTTCAAAGACTCGATGATTCACTGAATTCTGCAATTCACATTACTTATCGCATTTC
+
IIIIIIIIIIIIIIIIIIIIIIHIIIIIIIIIIIHHIIIIIIHHIIIHEHHHHHHHIIIIIIIHHIIHCHIIIIIIIIIIIIIIIIIIIIHHIIHHIIIHIIHGIIIIIIIIIIIIIIHHIIIIIIHIHIIIHHIIGHIIHIIIIIIHICHHHHHIHIIHHEHHHIIIIIIIIIIIIIIHHIIHHHHHFIHIIIIHIIGIIIIIIIIIIHEHIIHIHHIIIIIIIIIIIIIIIIGIHIIHHHHHCIGHIIIIHIIIIIGHHIIHHEIIIIIIIIIIHHHIIIIHIIIIIIHIHIIIGIHHFHGIIIIIIIIHI
@HISEQ:711:H5NNWBCX2:2:1101:20063:14383:ATCTCGTA
TTAAGTTCAGCGGGTATCCCTACCTGATCCGAGGTCAACCTGAGAAAGATTGAGGGGGGTCGCCGGCGGGCGCCGGCCGGGCCTACGGAGCGGGTGACGAAGCCCCATACGCTCGAGGACCGGACGCGGTGCCGCCGCTGCCTTTCGGGCCCGCCCCCCGGAGCCGGGGGGCGGGGCCCAACACACAAGCCGTGCTTGAGGGCAGCAATGACGCTCGGACAGGCATGCCCCCCGGAATACCAGGGGGCGCAATGTGCGTTCAAAGACTCGATGATTCACTGAATTCTGCAATTCACATTACTTATCGCATTTC
+
IIHIIIIHIIIIIIIIIIIIHHHHIIFHHIIHHIHIIIIHIIHIIIIHHHHHGIIIIHGIIHIIHIIIIIIIIIHIIIIIIIIIIHIIHDHIHIHIHIIIIIGIIIHHIHIIIIIIIHIIIIIIIIHHHIIIIIIIHH<HHHHIHHIIHHHHIHIHHHIHCCDDHIIHHIIIIHHIIHHHHIHIHHDEHHHIIIHIHIHIIIHEHFHHHIIHIIIIIIIIIIGIIIHHDIIIIIIIHIIHHIIHHIIIIIIIIIIIIIIIIIIIHGIHIIIIIIIIIIIIIIHIIIIIHIIIIIIIIIIIIIIIIIHIIIHGI
@HISEQ:711:H5NNWBCX2:2:1101:7870:14603:ATCTCGTA
TTAAGTTCAGCGGGTATTCCTACCTGATCCGAGGTCAACCTTGAGAAGGGGGGTGTTTAACGGCAAGAACCCGCCGCACGTCCAAAGCGAGATGTTTTACTACGCTCGGTGTGACAGCGAGCCCGCCACTGTTTTTCAGGGCCTGCGGCAGCCGCAGGGCCCCAACACAAGCCTAGGGCTTGATGGTTGAAATGACGCTCGAACAGGCATGCCCGCCAGAATACTGGCGGGCGCAATGTGCGTTCAAAGATTCGATGATTCACTGAATTCTGCAATTCACATTACTTATCGCATTTC
+
IIIIIIIIIIIIIGIIIIIHIIIIIIIHIIIIIIIIIHHHHIIHIHIIIHIIIHIIIIIIIIIIIIIGFHIIIIIHIIIHIIIIIIHIIIIIIIIIIIIIIIIIIHHHGHIIIIIIIGIHIIIIIIHGIIIIHHIIIIIHIIIHIIIIIIIIHIHIIIIIIIIHIHIIIIGHIHHHHHIIIIHHHIIIIIIIIHIIIHIIIIIIHHIIIIIHHIIIIIIIIHHIIHDECIIIIHIIHHEIGIIIHIHIIIIIIIIIIIIIIIIIIIHIIHIIHIHIIIIIHIIIIIHIIIIIIIIII
@HISEQ:711:H5NNWBCX2:2:1101:8914:14534:ATCTCGTA
TTAAGTTCAGCGGGTATCCCTACCTGATCCGAGGTCAAAAGTGGAAAAAGGCTTACTGGACGCAAGCGTTCTAGGCTGGAGACGCAAAATGTGCTGCGCTTCAATACCAAAACACTGGCTGCCAATTGCTTTAAGGCGAGTCCAAACACCAGGGAGTGGACAAACACCCAACACCAAGCAGAGCTTGAGGGTACAAATGACGCTCGAACAGGCATGCCCCATGGAATACCAAGGGGCGCAATGTGCGTTCAAAGATTCGATGATTCACTGAATTCTGCAATTCACACTACTTATCGCATTTC
+
IIIIIIIIIIIIHIIIIIIIIIIIIIIIIIIIIHHIIIIIIIIIIIIIHIHIIIIIIIIIIIIIIHIIIIIIIIIIIIIIIIIIIIIIIIIIIIIIIIIIIIIIIIIIIIIIIIHIHIIIIIHIIIIIIHIIIHIIHIHIHIIIIHIIHIIIIIHIIIHIIIIIIIIIIIIIHIHIGIIIIIIHIIIIIHIIIIIIIIHIIHHIIHIIIIIIIIIIIHHIIIIGIIIIIIIIHHIIHIGIIHEHIIIIIIIHHGIIHHIIIIIIHIIIIHIIIIHIIHIIIIIIHIIIIIIIIHIHIIGIII
@HISEQ:711:H5NNWBCX2:2:1101:17342:14548:ATCTCGTA
TTAAGTTCAGCGGGTAGTCTTACTTGATTTGAGATCGAGTTTAACAAGAGGTTTTGAAGACTCTTGTGAAAATCCTGCATCAGTCAGCCAAAATGGTCAAACTCCCTTTATATTAGCTGCAGCAAAAGTAATAATCCGTTTGACGGGACTAAATGAATATGCTTTTAGCTCAGGAGAATGTCCAGCTGCACCTGCATTTCAAGCAACCCGCCCCCTCTCTTTAAAAGATTGGTGTTGGGATTGCTCAAGTCCAAAGCCTTTCTTCAAAAAAGAAAAAAGGCTTTGAGGTGTTTACTGATACTCAAACAAGCATGCTCTTCGGAATACCAAAGAGCGCAATATGCGTTCAAAGATTCGATGATTCACTGAATTCTGCAATTCACATTACGTATCGCATTTC
+
IFFHIHIHIIIIGGHHIHIIIIHIHHIIIIIIHHIIIIIHHIIIFHIIIHICCFHIIFHIHHHIIIIIIIIIIHIIHFHHHGIIHIIIGIIIHHFEDHHIHIIGIIHHHHHGHHIHICHHHEHIHGHHHHHIIIHHHGIIIIGHHCHIIIIFCHFHHHIIHHG/FHEEHHEHHIIH?EHHHIIIHHHIIIIIHHHIIHHHHIIIIHIIIIIIIIHEHA@CE@?HHGG.GHGEIIIIIIIHGHEG??FHIIHHHHHFIIIIIIIIIHEHIHHHHHHEHHHCIIIHFGIIIHHHHHIIHHHHIIIIHGHHHEHEHHGGGIIHHHIIIIIIGHGGIIIIEFIHIHEFIHHECIHIHIIIHFGIHIIIHHIHHIIIIHIIIIIIHEHHHHDHIIHHCIHFHIII
@HISEQ:711:H5NNWBCX2:2:1101:17888:14730:ATCTCGTA
TTAAGTTCAGCGGGTATTCCTACCTGATCCGAGGTCAACCTTGAGAAGGGGGGTGTTTAACGGCAAGAACCCGCCGCACGTCCAAAGCGAGATGTTTTACTACGCTCGGTGTGACAGCGAGCCCGCCACTGTTTTTCAGGGCCTGCGGCAGCCGCAGGGCCCCAACACAAGCCTAGGGCTTGATGGTTGAAATGACGCTCGAACAGGCATGCCCGCCAGAATACTGGCGGGCGCAATGTGCGTTCAAAGATTCGATGATTCACTGAATTCTGCAATTCACATTACTTATCGCATTTC
+
HIIIIIHIIIIHIIIIIIIIIIIHIIIIIIIIIIFHIIIIIIGHIHIHHHHIICHHIIHIIIIIIIIIEHHIHIHGGHIIIIGIIIIIIGICHGIHHHHHHIIIIHIIIIIIHIIIGIIIIHHIIIGIIIIHHHIIIIHHIIIIHIIEHHIHIHHIIIIHGIIIIHIIHGIIIIHIIIIIHIIIHHIIIHHHIIIIIHHIIIHIIIIHIIIIIIIIIIIIIHIIIHHHCIGIHHIIHHHIIIIIIIHIIIHIIIIHIHGHIHGIIIIIIIIIIHIHIIHHIIIIIIIHIIHHHIHII
@HISEQ:711:H5NNWBCX2:2:1101:18322:14542:ATCTCGTA
TTAAGTTCAGCGGGTATTCCTACCTGATCCGAGGTCAACCTTAGAAATTGGGGGGTTTTACGGCAAGAACCCGCCGCACGACCATAGCGATGTATAGTTACTACGCTCGGTGTGACTAGCGAGCCCGCCACTGTTTTTGAGGGACCGCGGGCAGCCGTGGATCCCCAACGCAAGCAAAGCTTGATGGTTGAAATGACGCTCGAACAGGCATGCCCGCCAGAATACTGGCGGGCGCAATGTGCGTTCAAAGATTCGATGATTCACTGAATTCTGCAATTCACATTACTTATCGCATTTC
+
IIIIIIIIIIIIIIIIIIIIIHHHIHHIIIIHIIHHIIIIIIHIIIIIIHIIIIIIIHIHIIIIIIIIHIIIIIHIIIIIIIHIIHIHIHHHIIIIIIIIIIIIIIHIIHHIIIIIIIHIIIGHIIIIIIIIHIIIIIIIIIIIIIIIIIIIIIIIIIIIHHIHIIIIIIIIIGHIHIIIIHHIIIIIIIIIIIIIIIIIIIIIIIIIIIIIIIIIIHHIIIIIIIIHHHIHHHHIIIHHIIIIIIIIHIIHEHIIIHGF1IIHIIIIIHIIIIHIIIIIIIGIIIHIIIIIIIIIII
@HISEQ:711:H5NNWBCX2:2:1101:2338:14866:ATCTCGTA
TTAAGTTCAGCGGGTAGTCTTACTTGATTTGAGATCGAGTTTAACAAGGGTTTTTGAAGACTCTTGTGAAAATCCTGCATCAGTCAGCCAAAATGGTCAAACTCCCTTTATGTTAGCTGCAGCAAAAGTAATAATCCGTTTGACGGGACTAAATGAATATGCTTTTAGCTCAGGAGAATGTCCAGCTGCACCTGCATTTCAAGCAACCCGCCACCGATCTCAAAAAGATTGGTGTTGGGATTGCTCAAGTCCAAAGCTTTTCGATTAAAAAATCCAAAAGCTTTGAGGTGTTTACTGATACTCAAACAAGCATGCTCTTCGGAATACCAAAGAGCGCAATATGCGTTCAAAGATTCGATGATTCACTGAATTCTGCAATTCACATTACGTATCGCATTTC
+
IIIIIIIIIIIIIIIIIIIIIIIIIIHIIIIIIIIIHIIGHIIIIIIIIIHIIIIIIHIIIIIIIIIIIHIIIIIHIIIIIIIIIIIIIIIIIGFGGHIIIIIIHIIIHHIIIIGIIIIIIIGHH?HHIIIIIIHHHHIIIHIIIHIIIHIHFHHIGFFHHHHHIFEHCHEHHIHIHIHIHHHIHIIIIIIIHIIIGIIHHIHIIIHIHHHIIGIIIHHFHGGIIIHHEHG@FDHAGGFGCGHGHIIHHHIHHHGCHCGHGEHIIHIIHIHHHIIIHHHHHHGHEHIHGHHEHHHEIIHHHHIHCFHHIHIIIIHIHHHEHFIIGHIIIHIIHIHHIIIIIIIIIIIIHIIHIIHHIIIHHEIHHIIIIIIIIIIHIIIIIIIIIIGIIHIHIIHHIIII
@HISEQ:711:H5NNWBCX2:2:1101:17235:14943:ATCTCGTA
TTAAGTTCAGCGGGTATTCCTACCTGATCCGAGGTCAACATTTCAGAAGTTTGGGGTGTTTAACGGCTGTGGACGCGCCGCGCTCCCGATGCGAGTGTGCAAACTACTGCGCAGGAGAGGCTGCGGCGAGACCGCCACTGTATTTCGGGGCCGGCCCCGTAAAGGGCCGATCCCCAACGCCGACCCCCCGGAGGGGTTCGAGGGTTGAAATGACGCTCGGACAGGCATGCCCGCCAGAATACTGGCGGGCGCAATGTGCGTTCAAAGATTCGATGATTCACTGAATTCTGCAATTCACATTACTTATCGCATTTC
+
IIIIIIIIIHIIIIIIIIHIICHIIEHHIIHCHHIIIIIIHHHHIIIHHHHGIGIHHHIIIHEHH<CDCGHEHIIIIHHDHEHHHHHHHDHIIHIIIIHIIHIIIHHHHIIIIIIIHEHIHIIIIHGHIIIIHIIIIIIIIIIIIIIDCGHIIIGHIHIHGIIIIIHHHHIGHHHHHEHHHHIHIIHIIIHHHIIHHCIIHIIIIIIIIIHHIIIHHHCIHIIIHIIHHHDIGHIIIIHIIIIIHDFHIIIIHGCHHIIIIIIHIHHIIIIIHHHHHGHIIIIIHIIIIIIIHHHIIIIIIIHHHHHHHIIHGII
@HISEQ:711:H5NNWBCX2:2:1101:17837:14916:ATCTCGTA
TTAAGTTCAGCGGGTATTCCTACCTGATCCGAGGTCAACCTTAGAAATTGGGGGGTTTTACGGCAAGAACCCGCCGCACGACCATAGCGATGTATAGTTACTACGCTCGGTGTGACTAGCGAGCCCGCCACTGTTTTTGAGGGACCGCGGGCAGCCGTGGATCCCCAACGCAAGCAAAGCTTGATGGTTGAAATGACGCTCGAACAGGCATGCCCGCCAGAATACTGGCGGGCGCAATGTGCGTTCAAAGATTCGATGATTCACTGAATTCTGCAATTCACATTACTTATCGCATTTC
+
IHIIIIGIIIIIIHIIFHHIIIIHIIHIIIIIIIHIIIIIIIIIGHGIIIIIIIIHIIIHIIGIIIIIHHHIIHIIIIIIIIIIIIIIIIIIIIHIIIIIIIIIIIIIIIIGHIIHIIIIIIIIIIIIIIIIHIIHHIIHGIIHHIIIIIIIIIHIIHHIIIIIIIIIIIHIIHIHIHHIHIIIIIIIIIIIHHHIIIHIIIIIGIIIIIIIIIIIIIIIIIIIIIHIHEIIHIIIIIIHGIIIIIIIIIHHHIIIIIIIIIHIIIIIHIIIIIIIIIIIIIIIIIIIIIIIHIIIII
@HISEQ:711:H5NNWBCX2:2:1101:19033:14929:ATCTCGTA
TTAAGTTCAGCGGGTATTCCTACCTGATCCGAGGTCAACCTTGAGAAGGGGGGTGTTTAACGGCAAGAACCCGCCGCACGTCCAAAGCGAGATGTTTTACTACGCTCGGTGTGACAGCGAGCCCGCCACTGTTTTTCAGGGCCTGCGGCAGCCGCAGGGCCCCAACACAAGCCTAGGGCTTGATGGTTGAAATGACGCTCGAACAGGCATGCCCGCCAGAATACTGGCGGGCGCAATGTGCGTTCAAAGATTCGATGATTCACTGAATTCTGCAATTCACATTACTTATCGCATTTC
+
IIIHHHIIEH??/CHIIIHIIIHHECHIHE@CCDHHCGHIHHH1DE<FE@CD/EH<0DGHHHGIGDHIDFHHHHIIIHHHHFHDHEHEE=HHEH@1DGEIIIIHIIIH<DDEEHEEHHHDD<HHHHHHEEE5BGFDHIHHGHGHHHFGHH<HDHHHHHHDEIIHIIHHIFGHGGFHHHHHBHIIHGBHHIHIHHHIIHHIHHHHGEHIIIHGCIHHDH@IHFIHHDHCC=C0EDHG?FCEHEHFHHHHEGCEG?EHHHG?FIIIHIHHHHEEIIIHIIHHHHIIHHGEHEHGCCH?C
@HISEQ:711:H5NNWBCX2:2:1101:19716:14774:ATCTCGTA
TTAAGTTCAGCGGGTATTCCTACCTGATCCGAGGTCAACCTTAGAAATTGGGGGGTTTTACGGCAAGAACCCGCCGCACGACCATAGCGATGTATAGTTACTACGCTCGGTGTGACTAGCGAGCCCGCCACTGTTTTTGAGGGACCGCGGGCAGCCGTGGATCCCCAACGCAAGCAAAGCTTGATGGTTGAAATGACGCTCGAACAGGCATGCCCGCCAGAATACTGGCGGGCGCAATGTGCGTTCAAAGATTCGATGATTCACTGAATTCTGCAATTCACATTACTTATCGCATTTC
+
GECGHFHIFHHIHGH<1DGHIEHF@C<GHFH0CHDHHHE?11CEHFHHEHC1?CHEHH<11<<ED/CDDHHHDHHDD/F<ECHHFIGHHD1DHHH?GFHHIIHIIGHF<E0EHFGI@FD@D?EDHIHGDHHHHEGIHHEHHFHEIIHHHHHHDHIIIIIGIHHHHHHIHHHHHIIHHHHGCIIIHIHEIIHGHHHHHHHIIHIHHHGEHIHIHGIGIIIHIIIIIIGIHDEIIIIIIIHF=HHHHIIIIIHHIHIIIIIIIHHIIIIIIGIHIIHHIIIIHIFHHGCIIIHIIIIHHI
@HISEQ:711:H5NNWBCX2:2:1101:4823:15214:ATCTCGTA
TTAAGTTCAGCGGGTATCCCTACCTGATCCGAGGTCAACCTGAGAAAGATTGAGGGGGGTCGCCGGCGGGCGCCGGCCGGGCCTACGGAGCGGGTGACGAAGCCCCATACGCTCGAGGACCGGACGCGGTGCCGCCGCTGCCTTTCGGGCCCGCCCCCCGGAGCCGGGGGGCGGGGCCCAACACACAAGCCGTGCTTGAGGGCAGCAATGACGCTCGGACAGGCATGCCCCCCGGAATACCAGGGGGCGCAATGTGCGTTCAAAGACTCGATGATTCACTGAATTCTGCAATTCACATTACTTATCGCATTTC
+
IIIIIIIIIIIIIHIIIIIIIIIIIIIIIIIIIIIIIIIIIIHIIIIIIIIIIIIIIIIIIHHIIGHIIGIIIIIHHIIIIIIIIIIIGIIIIHHHIIIIGIIIIIIIHIIIIIHIIIIIIIIIIIHIIHHIIIIIIIHIIIIIIIIHHHHHHIHHIIIIIHIIIIIIIIIIIIIIIIIIIIIHIIHFIIIIIIIIIIIIIIIIIHIHHIHGIIHIIIIIIHIIIIIIIIIHIIIIIIIIIIIIHIIIIIIIIHHHIIIIIIIIHIIIIIIIIIIIHIIIIIIIIIIIIIIIIIIIIIIIIIIIIIIIIIIII
@HISEQ:711:H5NNWBCX2:2:1101:5608:15049:ATCTCGTA
TTAAGTTCAGCGGGTATTCCTACCTGATCCGAGGTCAACCTTGGTGCCGCCGGAGCGGGCTTGAGGGGGGTTTAGAGGCCGGATAGCCCGGGGGCTCCCGATGCGAGGCAGATGTTACTACGCAAAGGAAGGGCCCGTCGGGTCCGCCACTGGTTTTCGGGGACTGCCTGGGCAGGTCCCCAACGCCGGGCCACGGGGGCTCGAGGGTTGAAACGACGCTCGGACAGGCATGCCTCCCAGGATACTGGAAGGCGCCATGTGCGTTCAAAGATTCGATGATTCACTGAATTCTGCAATTCACATTACATATCGCGTTTC
+
GHHIHCGHHHFHHHHIIHIIHI@GCHHEHIIGHIHIIIH?C@GHIHGEHHIIHHIIDHIG/FEDHHHHC?D?@HGEHIGHDHIIDFEFHDDCDHCHHCGHEDHHHCHHH0EHIIDHHEHHH=DHHHHIC@DHHII><<D<CDDHEHEHBHHH?D7@HHFHHHIDHIEFHFHFHAEEHFDIHHHIICE?B:C:CHHHHHHHECCDGHIEHHEHCCHHHHE<HHHHHGF1HEHCC??GC@F<11HGHHH?C<<ECECF<<<<CCHHEHEC10D1?EHHHHH@GG<1EGD1C@1HHIGIIHG<1<HGC@CHHEC<EF?CHC
@HISEQ:711:H5NNWBCX2:2:1101:6759:15139:ATCTCGTA
TTAAGTTCAGCGGGTATCCCTACCTGATCCGAGGTCAACCTGAGAAAGATTGAGGGGGGTCGCCGGCGGGCGCCGGCCGGGCCTACGGAGCGGGTGACGAAGCCCCATACGCTCGAGGACCGGACGCGGTGCCGCCGCTGCCTTTCGGGCCCGCCCCCCGGAGCCGGGGGGCGGGGCCCAACACACAAGCCGTGCTTGAGGGCAGCAATGACGCTCGGACAGGCATGCCCCCCGGAATACCAGGGGGCGCAATGTGCGTTCAAAGACTCGATGATTCACTGAATTCTGCAATTCACATTACTTATCGCATTTC
+
IIIIIHIIIIIIHIIIIIIIIIIIIHFHIIGHHIIIIIIIGIIIIIIIHIIIHHIIGIIIIIIGCHFEHIHIIIIIIIIIIHIIIIIIIIIIGIHIIIIIIIIIIIIIIIIIIIIIHIIIIIIGHIIIIDHIIIHIIIIIIIIIIIHHHIHHIHIIIIIHHHHHHIIIIIHHIHHHIHIIIIIIGIDCHIHIIIIIIIIHHH=GHGDGIIIIIIHIIIIIIIGIIHFHCIDHEHIIIIIGIIIHEIIIIHHIHHEIIIHIIIIIHHIHFIHIIIIIHHIIIIIIIHIIIIIIIIIIIIIIIIIIIIIIIIIII
@HISEQ:711:H5NNWBCX2:2:1101:7657:15249:ATCTCGTA
TTAAGTTCAGCGGGTAGTCTTACTTGATTTGAGATCGAGTTTAACAAGAATCGTTGCCGACCCTTGTGAAATCCTGCATCAGTCAGCCAATACGGTCAAACTCCCTTTATGTTAGCTGCAGCAAAAGTAATAATCCGTTTGACGGGACTAAATGAATATGCTTTTAGCTCAGGAGAATGTCCAGCTGCACCTGCATTTCAAGCAACCCGCCACCGATCTCAAAAAGATTGGTGTTGGGATTGCTCAAGTCCAAAGCTTTTCGATTAAAAAATCCAAAAGCTTTGAGGTGTTTACTGATACTCAAACAAGCATGCTCTTCGGAATACCAAAGAGCGCAATATGCGTTCAAAGATTCGATGATTCACTGAATTCTGCAATTCACATTACGTATCGCATTTC
+
IIIIIHIIHHHIIIHIIHHIIIIIIIHIIIGGHIHHIGHCEEHIIHIIIIIIIIIHHIIIIGIIGIIHGHHIIIIEHIIIIIHHIIHIHIIIIHECHHIHIGHIHGHIIIGIIIHIIIIIIIIGIIHIIIIIIHIIIIIIIHIIHHHHIIIHIIIHIIIHHIIIIIIIHEHHHGIIIGHIHHHHIIHHEGGIIIIIHHIIIHHHIIIIIIIIIIHIIIHHHHGHGIHIHIIIIGIIIIIIIIIHHGIIIHFGHHHCIIIHIIIIIIIIIIIIGIIHHHIIHIIIIGIHIIIIIIIIIIIIIIIHHIIIIIIIGIHIIIIIIIIHHIIIHEGDGIIIIIIIIIIIIHIIHIGIIIIIIIIIIIIIIIIIIIIIIIIIIIIIIIIIIIIIIIHIIIHHIHI
@HISEQ:711:H5NNWBCX2:2:1101:9816:15136:ATCTCGTA
TTAAGTTCAGCGGGTATCCCTACCTGATCCGAGGTCAAAGACGGTAATGTTGCTTCGTGGACGCGGGCCACGCCCCCCCGCAGACGCAATTGTGCTGCGCGAGAGGAGGCAAGGACCGCTGCCAATGAATTTGGGGCGAGTCCGCGCGCGAAGGCGGGACAGACGCCCAACACCAAGCAGAGCTTGAGGGTGTAGATGACGCTCGAACAGGCATGCCCCATGGAATACCAAGGGGCGCAATGTGCGTTCAAAGATTCGATGATTCACTGAATTCTGCAATTCACACTACTTATCGCATTTC
+
CGEHFEHFCCC?HHHDC@FHECCHGCCGEGHCCH<<CFHEE?D<<DHHHGEEHIIIDFHE0</</<E<<<D<CEC<FCC<CCCHI<CCFCHFG1GC=E@=HHGD@EDDHEHIEEEHHG?DH<@D0HHGHHGHDCEIH?HD<HDEDDCECF=EEIIHHCHGIHHHIHHHHIII@FAHEGGC<EH@F;HDHHHIIIHHIIIIIIIHEIIIIIIIIHHHHEHIHIIHIIIIIIHIIIIIIHIIHHEGIIIIIIIIIIIIIIHIIIIIHHIIIIIIIIIIIIIIIIIHIIIIIIIIIIIIIIIII
@HISEQ:711:H5NNWBCX2:2:1101:11061:15242:ATCTCGTA
TTAAGTTCAGCGGGTAGTCTTACTTGATTTGAGATCGAGTTTAACAAGAATCGTTGCCGACCCTTGTGAAATCCTGCATCAGTCAGCCAATACGGTCAAACTCCCTTTATGTTAGCTGCAGCAAAAGTAATAATCCGTTTGACGGGACTAAATGAATATGCTTTTAGCTCAGGAGAATGTCCAGCTGCACCTGCATTTCAAGCAACCCGCCACCGATCTCAAAAAGATTGGTGTTGGGATTGCTCAAGTCCAAAGCTTTTCGATTAAAAAATCCAAAAGCTTTGAGGTGTTTACTGATACTCAAACAAGCATGCTCTTCGGAATACCAAAGAGCGCAATATGCGTTCAAAGATTCGATGATTCACTGAATTCTGCAATTCACATTACGTATCGCATTTC
+
IIIHIHIIIIIIIIIIHIIIIIIIIIGHHIIGHIIIIIIHHIIIIIIHHIIIIIIIHIIIHHIIIIIIHHIIIIIIIIIIIIIIIIIIGIIGIIIIIGHIIHIIIIIIIIIIIIHIIIIIIIIIIIIIHIIIIIIIHIIIHIIIIGIIHIIIIIIIIHIIHIIIIIIIIGGIIHIHEHIIIGFHIIIIHHIHIIHIIHIHIIIIIHIIIHHHIIIIHEHHHHFGIIIIHHFHEHHHHIHHGIIHIIIIHHIIIHHCHHHEHHHHIIIIIHEIHHFEHHIIIIIIIIHIIIIIIIIIIIIIHHIIIIIIIIIIIIHIIIIIIIIIIHIIHHHIIIIIIIIIIIHHIIIIIIIIIIIIHIIIHIIIIHIIIIIIIIIIIHIIIHIIIIIIIIIIIIIHIII
@HISEQ:711:H5NNWBCX2:2:1101:12713:15177:ATCTCGTA
TTAAGTTCAGCGGGTAATCTTGCCTGAGCTCAGGTCGAGGAAATAAGTAATGAGTTTCCTTGTTGAGGGCTCATCCGGGTCCCAGACCAACAGCTAATCGTATTAGCATCACTGCCTAACCAGCTGCGGCCCTTGACGGGTCCTTGAATAAGCCTCTGCACTTCAGCCGACCCAGCTCTTGATGAAAAGAACTGAGACGGCCAGATCCGTCCCACGTACATTCCACAACTAAGGGAATGTATGGGGCGAGTATTAACCCGACGCTGAGGCAGACATGCCCTTGGCCGAAGCCGCGGGCGCAATATGCGTTCAAAGATTCGATGGTTCACGGTTTTCTGCAATTCACACTACGTATCGCATTTC
+
IIIIIHIIIIIIIIIHIIIIIIIIIIIIIIIHHIHHIHIGGHIIIIIIIIIHHIIIIIIIHIIIHHIIHHIIIIIIGGGHIIIIIIIIIIIIHIHHIHHGIIIIIHIHIIIIGIIIIIHIGIHIGFHIIIIIIIIGHHIIHIIIHIHHHHIHIIIHIIHHIIHIIHIIIHHHHIIHHHHHHHHHHIIHIHGHHGCHHHHIIIHHIIHHIHIHIIIHGHHHEEEFIIHGIIIIIIHFIIIIIIIIHGHHIIIHHHHGIIIIHIIIIIHHIIIHHGIIIGIHIHIIHHIIIIIIIHEIIIIHIHHHIIIIIIHIHHIHHIIHIIHIHHHHHIIIHIIIHIIHGIIHHHGFIIIIIIIIIHHHIIH
@HISEQ:711:H5NNWBCX2:2:1101:13831:15007:ATCTCGTA
TTAAGTTCAGCGGGTATTCCTACCTGATCCGAGGTCAACATTTCAGAAGTTTGGGGTGTTTAACGGCTGTGGACGCGCCGCGCTCCCGATGCGAGTGTGCAAACTACTGCGCAGGAGAGGTTGCGGCGAGACCGCCACTGTATTTCGGGGCCGGCCCCGTAAAGGGCCGATCCCCAACGCCGACCCCCCGGAGGGGTTCGAGGGTTGAAATGACGCTCGGACAGGCATGCCCGCCAGAATACTGGCGGGCGCAATGTGCGTTCAAAGATTCGATGATTCACTGAATTCTGCAATTCACATTACTTATCGCATTTC
+
HIHIIIIIGHHIIIHHIFHIIHGHIGHHIIIHHHHIHHHHHIIFGH<EF<GHHHIIDHHHIHHHICDHHIEFHHHHIIHIIHHHHHIGHDED<EHIIHIIIIIIIEFFHFHIIIGIHIIIGCHEHGIIDHHHHHIHDHHHHIHEHHHIIHHHHHHEHEFHHCHIHHEHHEHHHHFH@HHDHHHHHHHHHHHCHGHHHFHHEHHHHIHIIIIHHHHHHHH@GGHGHFHHCDCHHFHHHGIIIIIIHHHIDHHEHFCCECGHFGFEEHHEHIIHHHHIIHEIHIHECFIIGIHIHIIHIHGEHGGIIHIHGHHHIIH
@HISEQ:711:H5NNWBCX2:2:1101:13805:15084:ATCTCGTA
TTAAGTTCAGCGGGTATCCCTACCTGATCCGAGGTCAACCTGATAAAAATTGGGGGTTGTTGGCAAGTCACCACCGAGACTCTATAGCGAGAGAAATTACTACGCTCAGAGCTCAATAGCACCGCCACTGGGTTTAGAGGCTGCGAAACCGCAGGCCCCAAGACCAAGCCGAAGCTTGATGGGTTGAAATGACGCTCGAACAGGCATGCCCCGCGGAATACCACGGGGCGCAATGTGCGTTCAAAGATTCGATGATTCACTGAATTCTGCAATTCACATTACTTATCGCATTTC
+
IIIIIIIIIIIIIIIIIIIIIIIIIIIIIIIHIIIIIIIIIIIIIIIIIHIIIIIIIIIIIIIIIHIIHIIIIIIIHIIIIIIIIIIIIIIIIIIIIIIIIIIIIHIIIIIIIHIIIIIIIIIIIIIIIIIIIIIIIIIIIIIIIIIIIIIIIIHIIIIIIIIIIIIIIIIIIIIIIIIIIIIIIIIIIIIIIIIIIIIIIIIIIIIIIIIIIIIIIIIIIIIIHCIIIIHHHEFFIIIIIIIIIIIIIIIIIHIIIIIIIIIIIIIIIIIIIIIIIIIIIIIIIIIIIIIIII
@HISEQ:711:H5NNWBCX2:2:1101:14149:15179:ATCTCGTA
TTAAGTTCAGCGGGTATTCCTACCTGATCCGAGGTCAACCTTAGAAATTGGGGGGTTTTACGGCAAGAACCCGCCGCACGACCATAGCGATGTATAGTTACTACGCTCGGTGTGACTAGCGAGCCCGCCACTGTTTTTGAGGGACCGCGGGCAGCCGTGGATCCCCAACGCAAGCAAAGCTTGATGGTTGAAATGACGCTCGAACAGGCATGCCCGCCAGAATACTGGCGGGCGCAATGTGCGTTCAAAGATTCGATGATTCACTGAATTCTGCAATTCACATTACTTATCGCATTTC
+
HIIIIIIIIIIIHIIIIIHGIIIHHIHHIIHIHIIIIIIIHHHIFHIIIIIGIIIHIHIII@EHHIIHCHHIHIIIIHIIHIHIIIIHIIFHIIIIIIIIIIIHIIIIIIIHIIHIGHIIIIIHIGIGIIIIIIHIIIIIIIHIIHGIHIIIIIIIHIIHHHCDIHEHIHIHHIHIIIIGHFIIIHHIIIIIIIIIIIIIIHIIIIIIIIIIHHIIHHIIGIHIIIIHDHIIIHHEHHCCIHIIIIHHHIIIIIIIIIIHHFHIIIIIGIHHIIGIIIIIIIHIHIIIHHIIIIIIII
@HISEQ:711:H5NNWBCX2:2:1101:14245:15247:ATCTCGTA
TTAAGTTCAGCGGGTAGTCTTACTTGATTTGAGATCGAGTTTAACAAGAATCGTTGCCGACCCTTGTGAAATCCTGCATCAGTCAGCCAATACGGTCAAACTCCCTTTATGTTAGCTGCAGCAAAAGTAATAATCCGTTTGACGGGACTAAATGAATATGCTTTTAGCTCAGGAGAATGTCCAGCTGCACCTGCATTTCAAGCAACCCGCCACCGATCTCAAAAAGATTGGTGTTGGGATTGCTCAAGTCCAAAGCTTTTCGATTAAAAAATCCAAAAGCTTTGAGGTGTTTACTGATGCTCAAACAAGCATGCTCTTCGGAATACCAAAGAGCGCAATATGCGTTCAAAGATTCGATGATTCACTGAATTCTGCAATTCACATTACGTATCGCATTTC
+
IIIIHIHFHHGHHIEDHHIHIIIIIIIIHEHHHIHIEHHHHHHIIIIIFIIHIHIHGHIDH?HHIIIE@HIIIHHIHIIIIIIIIIIIIFIHIIIIIIHIIIG?HDCGFEHHHIIGIIIIIIHIGHIIIIHHEHHHHIHFEHFHGDHHGGHHHIHHIIIIIIIIIHHFHHHIIHIEGHHIGIHECCHFHCGHHIIIIIHIHHHHEHEHHHHIIII?E6ECBAFHHIHHEGCGIIIIIHHEEHH?IHHGC.CHHCHHDHHHFIHHHDHCIHHHHGHGCHEIIGHHHCIIHHHIIIIHG@FIGIIHHGD<1HIIIGIIHHHHEGHEHHHHHECHCHHFHIIGHGIIIIHEHHGCIGIHHIHGHIH@IGHHIIIIHHHHHHIHIIHGIHHCEHEFIHGDIHH
@HISEQ:711:H5NNWBCX2:2:1101:15078:15052:ATCTCGTA
TTAAGTTCAGCGGGTATTCCTACCTGATCCGAGGTCAACATTCAGAAGTTGGGGGTTTAACGGCTTGGCCGCGCCGCGTTCCAGTTGCGAGGGTTTTACTACTACGCAATGGAGGCTGCAGCGAGACCGCCACTAGATTTCGGGGCCGGCTTGCCGCAAGGGCTCGCCGATCCCCAACACCAAACCCGAGGGCTTGAGGGTTGAAATGACGCTCGAACAGGCATGCCCGCCAGAATACTGGCGGGCGCAATGTGCGTTCAAAGATTCGATGATTCACTGAATTCTGCAATTCACATTACTTATCGCATTTT
+
IIIIIIIIIIIIIIIIIIIIIIIIIIIIIIIIIIIIIIIIIIIIIIIIIIIIIIIIIIIIIIIIIIIGGHIIIIIIIIIIIIIIIIIIIIIIHHHIIIIIIIIIIIIIIIIIIIIIIIIIIIIIIIIIIIIIIIHIIIIIIHHIIIIIIIIIIIIIIIIIIIIIIIIIIIIIIIIIHHIIIIIIIIIIHIHIIHIIIIIIIIIIIIIIIIIIIIIIIIIIIIIIIIIIIGHIIIIIIIIIIHEIIHIHIIIIIIIIIIIIIIIIHIIIIIIIIIIHIIIIIIIIIHIIIIIIIIIIIIIIIIIIIIIIIII
@HISEQ:711:H5NNWBCX2:2:1101:16761:15158:ATCTCGTA
TTAAGTTCAGCGGGTATCCCTACCTGATCCGAGGTCAACCTGAGAAAGATTGAGGGGGGTCGCCGGCGGGCGCCGGCCGGGCCTACGGAGCGGGTGACGAAGCCCCATACGCTCGAGGACCGGACGCGGTGCCGCCGCTGCCTTTCGGGCCCGCCCCCCGGAGCCGGGGGGCGGGGCCCAACACACAAGCCGTGCTTGAGGGCAGCAATGACGCTCGGACAGGCATGCCCCCCGGAATACCAGGGGGCGCAATGTGCGTTCAAAGACTCGATGATTCACTGAATTCTGCAATTCACATTACTTATCGCATTTC
+
IIIIIIIIIIIIIHIIIIIIIIIIIIHIIHHHIIHIIHHIHHGHHHHIEHIIIIIHIIHIHHHHDGIHHHHIIIHIIIIIHHFHHHIIHHIECHEHHHIIIIIIHIGHHIIGHHIHHHIIIIICGIGIIHIIIIIIIHIIHIIIIIIHIHIIHIHIGHIHIHIHIIIIIIIIIIIIIIIIHHHHGHIIIHIIIIIGIHIIIIIIIIIIIIHIIIIIIIIIIIGIIHIHDHCIIIIIIIIHIHIIHIIIIHIIHHEIHIIIIIIIIHGIIIIHHIIIIHIIIHIIHIIIIIIIIIIIIIIIIIIHHIIIIIIII
@HISEQ:711:H5NNWBCX2:2:1101:21101:15184:ATCTCGTA
TTAAGTTCAGCGGGTATCCCTACCTGATCCGAGGTCAACCTGAGAAAGATTGAGGGGGGTCGCCGGCGGGCGCCGGCCGGGCCTACGGAGCGGGTGACGAAGCCCCATACGCTCGAGGACCGGACGCGGTGCCGCCGCTGCCTTTCGGGCCCGCCCCCCGGAGCCGGGGGGCGGGGCCCAACACACAAGCCGTGCTTGAGGGCAGCAATGACGCTCGGACAGGCATGCCCCCCGGAATACCAGGGGGCGCAATGTGCGTTCAAAGACTCGATGATTCACTGAATTCTGCAATTCACATTACTTATCGCATTTC
+
HIHIIIIIIIIIIIIIIIIIIHIIIHHIIIIIIIIIIIIIIIIHHHIIHIHIHHHIIIIIIIIIIGHIHHIIIIIIIHIHIIIGIIIIHIIIIIDHIIIIGIHHIIHIIIIIIIIIIIIGHHHHIIHIHIIIHIIIIIGIHHGEEHHHIIDHHHHHHHHEHCHDHHDDCCHHHGHHHHEEHHGGGHD:DHHGHGHFGHIIHHGIHHIGIHIIIIHIHGHHHHIIHHHHCHGIHIIIIIIHH<IHCHHHGIIHHHHIIIIIIIHHHDHIIIIHIIIIHHIHIIIIIIHIIIIIIIIIHIIIIHHHHIHIIHDHI
@HISEQ:711:H5NNWBCX2:2:1101:12625:15488:ATCTCGTA
TTAAGTTCAGCGGGTATCCCTACCTGATCCGAGGTCAACCTTAAGAAAGTATGGGGGTTTTGGCAAGTGGACCACCCGGACCTCCAGAGCGAGAAGTATTACTACGCTTGAAGCCAGATGGCACCGCCACTGATTTTAAGGCGCACCAGTACGATGGCACCCAATACCAAGCTGGGCTTGAGGGTTGAAATGACGCTCGAACAGGCATGCCCAGCGGAATACCACTGGGCGCAATGTGCGTTCAAAGATTCGATGATTCACTGAATTCTGCAATTCACATTACTTATTGCATTTC
+
IIHIIIIIIIIIIIIIIIIIIIIIIIIIIIHIIIIIHIIIIIIIIIIHIHIIIIIGIIHIIIIIIIIIHHIIIIIGHHHHIIIIIIIHIIIIIIIIIIIIIIIIIIIIIIIIIIIIIHHIIIIIHIIIIIIIIIIIHIIHIIIIIIIIIIIIIIHHIIIIIIIIIIIIIIIIIIIIIIIIIIIIIIIIIIHIHIIIIIIIIIIIIIIIIIIIIIIIIIIIIIIIHHIIIGIIIIIHEIHIIIIIIIIIIIIIIIIIIIIIIIIIIIIIIIHIIIIIIIHHIHIIHHF1IIIIIII
@HISEQ:711:H5NNWBCX2:2:1101:13484:15344:ATCTCGTA
TTAAGTTCAGCGGGTATCCCTACCTGATCCGAGGTCAACCTGAAAAAAATTGGGGGTTGCTGGCGAGCACACGACCGGACCTCCAGAGCGAGAAGAATTACTACGCTCGGAGCCGGACGGCACCGCCACTGACTTTAGGGCCCGCCGGGTCGGCGGGGCCCAATACCAAGCTGAGCTTGAGGGTTGTAATGACGCTCGGACAGGCATGCCCCCCGGAATACCAGGGGGCGCAATGTGCGTTCAAAGATTCGATGATTCACTGAATTCTGCAATTCACATTACTTATCGCATTTC
+
IIIIIIIIIIIIIIIIIIIIIIIIIIHIIIIHIIHHHIIIIIHHIHIIIIIHGHIIIIIGIHIIIGIIHHIIHHIIHIIHIIIIIIIIIIIIHIIIGIIHIIIIIIIIIIIIIIIIHHIHIIIHIIIHIIIIIIIIIIIIIIIIIIIIIIIIIIIHIIIIIIIIIIIHIGIIIIIIIIIIIIIHIIIIIIIIIIIHIIIIIIIIIIIIGHHIIIIIIIGIIIGIIHHIIIIIIIHHIHIIGIIIIIIIIIIIIIIIIIHIIIHIIIIIIIIIIIIIIIIIIIIIIIIIIIIIII
@HISEQ:711:H5NNWBCX2:2:1101:14728:15395:ATCTCGTA
TTAAGTTCAGCGGGTAGTCTTACTTGATTTGAGATCGAGTTTACAAGTTCTTGCGAACGAGTTTTCCTGCAATCAGCGATTGTGGCGCATTCGACCTTTATGTTAGCTGAAGCAAAAGTAATAATCCGTTTGACGGGACTAAATAGATATGCTTTTAGCTCAGAAGAATGTCCTGCTGCACCTGCATTTCAAGCGACCCTCCTCTTTCGTGAGAAAGAGTCGGGATCGCTCAAGTCCAATCCTCCCGACGCAAGCGCCTTGAGGGTTGAGATGTTTACAGATACTCAAACAAGCATACTCTCCGGAATACCAGAGAGTGCAATGTGCGTTCAAAGATTCGATGATTCACTGAATTCTGCAATTCACATTACGTATCGCATTTC
+
IIIIIIIIIIIIIIIIIIIIIIIIIIIIIIIIIIIIIIHHIIIIHIIIIIHIIIIIIIIHHHIIIIIIHIIIIIIIIIIIIIIIIIIIIIIIIIIIIIIIIIIHGHHIIIIIIIIIIIIIIIHIIIIIIIIIIIIIIHIIGFHIIIIIIIIIIIIIIIIIIHIIIIIIIHIHIIIIIIIHHIIIIIIIIIHIIIHIHHIHIIIIIIIIHIIIHIIIIIIHIHGIIIIHIIIIIHHIIHHHHHCHIIIIIIIIHIIHEGHIIIHIIIIIIIIHIIIIIIIIIIIIHIIIIIIIIIIIIIIIHIIIIIIIIIIIIIIIIIIIIIHHHIIIIIIIIIHIIIIIIIIIIIIIIIIIIIIIIIIIIIIIIIIIIIHIIIIIIIIIIII
@HISEQ:711:H5NNWBCX2:2:1101:16142:15312:ATCTCGTA
TTAAGTTCAGCGGGTAGTCTTACTTGATTTGAGATCGAGTTGAACAACACATAAAGTGTCGTAAAATCCTGCATCAGTCAGCAATGAGGACAATTATCCTTTATGTTAGCTGCAGCAATAGTAATAATCCTGTTTGACGAGGACTAAATAGATATGCTTTTAGCTCAGATAAAAGTCCAGCTGCACCTGCATTTCAAGCCGCCCGCCTACCGGTGAAGGTTGTTGGGATAGCTCAAGTCCACCCTCCTTTTGAAAAATCAAGAGGAGGTTGAGGTGTTTACTGATACTCAAACAAGCATGCTCTTCGGAATACCAAAGAGCGCAATATGCGTTCAAAGATTCGATGATTCACTGAATTCTGCAATTCACATTACGTATCGCATTTC
+
HIIIIIIIIIIIIIHIIIHIIHHIIIGEHIIIIHHHIIHIHIHIHIIIIIIIIIHHHIIIIIIIIIIHHGHHIIIIHIHIIIIHHIIIIHIHIIIIHIIIHIIIIIIHHHIHHIHGHHIIIIIIIIIIIIIHIIIIIIHHDHHIHIHIHHHHIIIGIIHIIHIHHIIHIIIIIIHIHIHHIIIIIIIIIIHIIIIHIHHIIHDHIHHIHHHIIIIHHIIIHFEEGCFHEIIIHIIHHEHIHIIGIIIHHCHIIIIIHHIIIIIIHIIIIIIIIIIHGHIIIIIIHHH?IIIIIGIIHCHGIHIIIIIHIHIIHIHIIHIIIGIIIIIGIIIIIIIIIIIHGIIIIIIIHIIIIHIIHFIGIIIIIGIIIIIIIIIIIIIIIIIIII
@HISEQ:711:H5NNWBCX2:2:1101:20207:15403:ATCTCGTA
TTAAGTTCAGCGGGTATTCCTACCTGATCCGAGGTCAACCTTAGAAATTGGGGGGTTTTACGGCAAGAACCCGCCGCACGACCATAGCGATGTATAGTTACTACGCTCGGTGTGACTAGCGAGCCCGCCACTGTTTTTGAGGGACCGCGGGCAGCCGTGGATCCCCAACGCAAGCAAAGCTTGATGGTTGAAATGACGCTCGAACAGGCATGCCCGCCAGAATACTGGCGGGCGCAATGTGCGTTCAAAGATTCGATGATTCACTGAATTCTGCAATTCACATTACTTATCGCATTTC
+
IIIIGHEHIHIIGCHHGHEHHIIHIIHIHFHHHIEEHHHHHIHGHIHHIHHHGHHHHHH@HHGHHIHHHGHIDHHHG<HGEDHHIIHHG<CHHEHIIIIGIIIIIGHIIIHHHHHIHIIHGGIIIIIIIHIHDIHIIIHIHHHHHIIHCCHHIIHIIHHHHHHHIHIIIIHFHGHHIHIIHIHHIHIIIHEHHIIHHHHHHHHHHIHHIHHHHIHGHIIHHHCEGGIIHIIHIHHHHDCCHCIHHIIIHIHEIIIHIIIIIHHIIIIIIIIIIIIIHHIHHIIHIIIIHIIIHFIHHD
@HISEQ:711:H5NNWBCX2:2:1101:2288:15552:ATCTCGTA
TTAAGTTCAGCGGGTAGTCTTACTTGATTTGAGATCGAGTTTAACAAGAATCGTTGCCGACCCTTGTGAAATCCTGCATCAGTCAGCCAATACGGTCAAACTCCCTTTATGTTAGCTGCAGCAAAAGTAATAATCCGTTTGACGGGACTAAATGAATATGCTTTTAGCTCAGGAGAATGTCCAGCTGCACCTGCATTTCAAGCAACCCGCCACCGATCTCAAAAAGATTGGTGTTGGGATTGCTCAAGTCCAAAGCTTTTCGATTAAAAAATCCAAAAGCTTTGAGGTGTTTACTGATACTCAAACAAGCATGCTCTTCGGAATACCAAAGAGCGCAATATGCGTTCAAAGATTCGATGATTCACTGAATTCTGCAATTCACATTACGTATCGCATTTC
+
IIIHIIIIIIIIIIIIIIIIIIIIIIHIIIIHIIIIIIIHIHHHIIHIIIIIIIHIIHHDHIIIIIIIHIIIIIIIIIIHIIIIIIIIIIIIIIIFGHIIIGHHIIHHHIIIIIIIIIGHIIIIIIIIIHHHHIIGHHIIGHHIIIHHIGIHHIEHHIIIHIEHIIIFGIIIIHIHEGFHCHHHGHHHHIHHHHHHHIIIIIIIHIIHHHIHHIIHHHHIHIHIHIIHIHHIHFHCIHHIIHHGHHGIHHHGEFHCEFHHHHHHHIHIHHH@IIIIHIIIIHIGHIHHIHGIIIIIIIIIIIIIIIIIIIIHEHGIHHHIIIIGIIIIHHHIIIIIIIIHIIGIIIHIIIIHGGIHIIIHEEIHIIIIIHHIIIIIIIIIIHHHHCIIIHEE1IIIIII
@HISEQ:711:H5NNWBCX2:2:1101:3909:15651:ATCTCGTA
TTAAGTTCAGCGGGTCTTCCTACCTGATCCGAGGTCAACCTTGGGTTATGAAGGCTTTTTAACGGCCGGAACCCGCAGCACGCCCTGAGCGAGATAATACTACTACGCTTGGTGTGACAGCGAGCCCGCCACTGGTTTTCAGGGCCTGCGGGCAGCCGCAGGTCCCCAACACAAGCCGGGGGCTTGATGGTTGAAATGACGCTCGAACAGGCATGCCCGCCAGAATACTGGCGGGCGCAATGTGCGTTCAAAGATTCGATGATTCACTGAATTCTGCAATTCACATTACTTATCGCATTTC
+
IIIIIHIIIIIIIIIIIIIIIIIHIIHIIIIIIIIIIIIGIIHIHCHHIHIIHIIIIIIIIHIHHHIIHIIIIIIIHIIGIIIIIIIIIIIHIIIGFIIIHIIIIIIIHIIGIIIHIIIIHIIIIIIHHHIIIHIIIIIIIIIIIIIIIIIHIIIIIHHIHIIIIIIIHIIIIHHHIIIHIIIIHIIHIIIIIHHIHHHIIIHIIIIIIIIIIIIIIIIIIIIIIIIIIIIHFHHHIHIIIHHIIIIIIIIIIIIIIIIIIIIIHIIIIIHIIIIIIHIIIIIIIIIIIIIIGIIIIIIHI
@HISEQ:711:H5NNWBCX2:2:1101:5645:15713:ATCTCGTA
TTAAGTTCAGCGGGTATTCCTACCTGATCCGAGGTCAACCTTAGAAATTGGGGGGTTTTACGGCAAGAACCCGCCGCACGACCATAGCGATGTATAGTTACTACGCTCGGTGTGACTAGCGAGCCCGCCACTGTTTTTGAGGGACCGCGGGCAGCCGTGGATCCCCAACGCAAGCAAAGCTTGATGGTTGAAATGACGCTCGAACAGGCATGCCCGCCAGAATACTGGCGGGCGCAATGTGCGTTCAAAGATTCGATGATTCACTGAATTCTGCAATTCACATTACTTATCGCATTTC
+
IIHIHHGIIIIHIIIIHIIIIIIIHIIHIIIIIIHIIIIIIIIIIIIIHIIGIIIHIIHHIIIHIHGHHIIIHHIIHIHIHIIIIIIIIIHIIIIIIIIIIIIIIIIIGIIIHIIIIIIIIIIIIIIIIIHIHIIIIIHFIHIIIIIIHIIHHHHIIIIHHIHIHHHHIIIHEHIIHHIHHGIIIHHIHIHIIHHHHIIIIIIIIIIHHIIIIHHIIHHHFHEHDIHHHCHHHHEIIHHIHEEIHGHHHEGFCHFHFF?IIHFIHHFFHEIIHEEHHFIHHHHHHHGIIIIHHHHF<H
@HISEQ:711:H5NNWBCX2:2:1101:7387:15710:ATCTCGTA
TTAAACTCAGCGGGTAGTCCCGCCTGATCTGGGGTCGCAACGGTGGTTTTACCGAGGGTCGTTCGTGGCCTCCGAGGGCCGCTCGGGGCGCGACGGGATGCGTAGGGTCTACTCCACCGATCGTCGCGCCGTCCAGCGGCCGCGGGGTCTGCGTTTGGGCCGGCCGCGCGCCGTGAGGCACACGGGGGGCCAGTCTCCGCCCCGTACCCCCCGGAGGGGGAGGGGGCGACGCGGTGCGTGACGCCCAGACAGACGTGCCCTGGCCACGAGGGCTTCGGGCGCAACTTGCGTTCAAAGACTCGATGGTTCACGGGATTCTGCAATTCACACCAAGTATCGCATTTC
+
IIIIIIIIIIHIGIDHIIHHHHIIIIIIII?GHHHIHIIIIIIIICGEHHHIIEHIGIIHHHHIIIIIHHIIIIICFHIIIHDHGHIHHIIIGIHIHDHIHHHIICHHHHIIIIHIGFCH<HIIIIIIIIIGIHHIICHHIHIIFHDDGHHHHEHHHHE?GDHHIIIGHIIIGHGHHIIIGEHHIHIFCHHHIHHIIHHIHHHHHHHGIIIHHG6IHHGE-IIIIHIIHHIHHDDHEIIIHHHEGIIIHHHHHHHHH@FEFIGIIIHEGIIIIHHFCIIIHIIIHDIHHHHEHIIHIHIIIIHHIIIIIHIIIIIIHGIHHIIIHHHIHHHFHIHHFHGHHDHHG
@HISEQ:711:H5NNWBCX2:2:1101:11703:15634:ATCTCGTA
TTAAGTTCAGCGGGTATTCCTACCTGATCCGAGGTCAACCTTAGAAATTGGGGGGTTTTACGGCAAGAACCCGCCGCACGACCATAGCGATGTATAGTTACTACGCTCGGTGTGACTAGCGAGCCCGCCACTGTTTTTGAGGGACCGCGGGCAGCCGTGGATCCCCAACGCAAGCAAAGCTTGATGGTTGAAATGACGCTCGAACAGGCATGCCCGCCAGAATACTGGCGGGCGCAATGTGCGTTCAAAGATTCGATGATTCACTGAATTCTGCAATTCACATTACTTATCGCATTTC
+
IIGIIHHIIIIIIIIIIIIIIIIIIIIIIIIIGIIIIIIIIIIIIHIIIIHIHIIC/GHHHIIGIIIIIHIHIHHHIIIIIIIIIIIIIFHGHHIIIIIIIIIIHHHIIIIIIIIIIIIIIIIIIIIIGIIIIIHHHIGHIIHIIIIIIHIIIIIIHHEHIIIIIIIHIIIHIIIIIIIIIIIHIIHHIHHIIHIIIIIIIIIIIIIIIIIIIIIIIIIIIIIIIIIIIHHIIHGIHHHHIIIIHHIIHHIIIIIIHIIIIIIIIGIIIIIIIIIHIIIIIIIIIIIHIIIIIIIIII
@HISEQ:711:H5NNWBCX2:2:1101:16209:15571:ATCTCGTA
TTAAGTTCAGCGGGTCTTCCTACCTGATCCGAGGTCAACCTTGGGTGTAGCGCAGAGGCTGTTTAACGGCCGGAACCCGCAGCACGCCCTGAGCGAGATGTATGCTACTACGCTCGGTGTGACTAGCGAGCCCGCCACTGGTTTTCAGGGCCTGCGGGCAGCCGCAGGTCCCCAACACAAGCCCGGGGGCTTGATGGTTGAAATGACGCTCGAACAGGCATGCCCGCCAGAATACTGGCGGGCGCAATGTGCGTTCAAAGATTCGATGATTCACTGAATTCTGCAATTCACATTACTTATCGCATTTC
+
IIIIIIIIIIIIIIIIIIIIIIIIIHHIIIIHIIIIIIIIIIIIIIIIIIIIIIIDHIIIIIIIIIIHHHIIIIIIIIIIIIHIIIIIIIIIIIIIIIGIIIIIIIIIIIIIHIIIIIIIIIIIIIIHIIIIIIIIIIIIIIIIIHIIHIIIIIIIIIIIIIIIIIIIIIHIIIHIIIIIIHIIIIIIIIIHIIIIIIIIIIIHIIIIIIHIIIIIIIIIIIIIIHGHIIIHGIIIIIHHIIIHGIIHEEIIIHIHIIIHIIIIIIIIIIIIHIIIIIIHIHIIHIIIIIIIIIIIIHIIIIIIIHII
@HISEQ:711:H5NNWBCX2:2:1101:16647:15506:ATCTCGTA
TTAAGTTCAGCGGGTAGTCTTGTCTGATTTGAGATCAAAGTCTTGGTTAAAGAACCGTGTTTATATTAGTTGGAATCTTCAAGTTATGCTGTAAAATTAACTAAACCCATTATCAGCAGTCAAAAGGTCAAGAATTGCTTCTTTGCCATTGGTCATGCCTTCTAGGTGTTAAGCGCTAAAATTTAGCAAAGTCTAAAGGTCAAATTTAGATTAAAGGTCTTTTTTTGAATTGCTTCAAAAAAGAGTCCCAAGTCCACTCTTGCATTTTTAATAAAAAAAATACAGAGTGAGAGGTTAAACTGATTCTCAAACAGACATGCTCTCGGGAGTACCCGGGAGCGCAATGTGCGTTCAAAGATTTAATGATTCACGGAATTCTGCAATTCACATTACTTATCGCATTTC
+
IIIIHIIIIIIIIIDHIIIIIIIIIIIIFGHEEHHIIIIIIHHIIIIIIHIIIIIIIIIIIIHIIHIHFHHIIIIIIIIICHHHIIHFCHHIHHIEHHHHIIFHHHIHIIIIIIIIHIGHIHHHHIIHHHIHGHHHHHHHHHHIE?GHIIFHIIGHIGHIIGIEHHHHIIIHHIGIHHHHHHIHIHHHIHIHFHHGHHHGHGEHHHHGHIIHGHIIHHEC<??GHIIIGHHE@8-CCGIIIIHHG?ECIHHFHHF7C.F.FCHHHEH?GHHGIIHHIIIIIIIIHIIHHHHHEHFHHGDHHHEHEGFHFHGIIIHHIIIHDHDEEFHHH<IIIIIHHHGIIIIIHIHEHGIIIHIIIHEIIHIHGC@IIIIHIIHHHEEHHGGHEIIIHFCHHHIIIIIHIIIII
@HISEQ:711:H5NNWBCX2:2:1101:20003:15659:ATCTCGTA
TTAAGTTCAGCGGGTATCCCTACCTGATCCGAGGTCAAAGACGGTAATGTTGCTTCGTGGACGCGGGCCACGCCCCCCCGCAGACGCAATTGTGCTGCGCGAGAGGAGGCAAGGACCGCTGCCAATGAATTTGGGGCGAGTCCGCGCGCGAAGGCGGGACAGACGCCCAACACCAAGCAGAGCTTGAGGGTGTAGATGACGCTCGAACAGGCATGCCCCATGGAATACCAAGGGGCGCAATGTGCGTTCAAAGATTCGATGATTCACTGAATTCTGCAATTCACACTACTTATCGCATTTC
+
IIHIIIIEHIIIHIIIIIIIIHIIIIEHHIIIGHIHFIIHCHHIHIIHHIIIIIHHIIIIIHIHHIIIHHIHGIIIIIIGIHIGHHHIEEHIIIGHEFHHIHHEHIHHHHIHHIIIIIIIIIIHHGHHHIIHHIIIHIIIDIHIHHIIIIHIHGIIHHHEHIHHHIGIIHIGHIHHHHIIHHGGEHIIIIIIIIIIIIIIHHHHIIIIIIHHHIIIHHIIIIHIHEIIIIIHFHIIHHIHHHHIHHIHIIIIIIHIIIHGIIIIIIIIIIIIHHHIIIHIIIIIHHHIHIGIHIIIIIIII
@HISEQ:711:H5NNWBCX2:2:1101:3978:15930:ATCTCGTA
TTAAGTTCAGCGGGTATCCCTACCTGATCCGAGGTCAACCTGAGAAAGATTGAGGGGGGTCGCCGGCGGGCGCCGGCCGGGCCTACGGAGCGGGTGACGAAGCCCCATACGCTCGAGGACCGGACGCGGTGCCGCCGCTGCCTTTCGGGCCCGCCCCCCGGAGCCGGGGGGCGGGGCCCAACACACAAGCCGTGCTTGAGGGCAGCAATGACGCTCGGACAGGCATGCCCCCCGGAATACCAGGGGGCGCAATGTGCGTTCAAAGACTCGATGATTCACTGAATTCTGCAATTCACATTACTTATCGCATTTC
+
IIIIIIIIIHIIIIIIIIIIIIIIIIIIIIIIIHIIIIIIIIHIHIIIIIIIIIIIGHIIHHIIIHHHHIHIIIIIIIIHIHIIIIHIIIIIIIIIHIIIIIIIHIIIHHGIIIHHIIIHIIHDHIIIIIIIIIIIHIIHIIHHIIIHIIIIIHIIIIIIIHHIIIHIIIIIIIIIIIIHIHHHHIHHHIIIHIIHIIIIIIIHIHHHIIIIIIIIIIIIIIIIIIIIIGHHIIIIHIIHIHIIHIIIHHHIIHHIIIHHIIIIIHIHIHIHHIIIIIIIIIIIIIIIIIHHHGIIIIIIIIIIIIIIIIIHI
@HISEQ:711:H5NNWBCX2:2:1101:5672:15898:ATCTCGTA
TTAAGTTCAGCGGGTATCCCTACCTGATCCGAGGTCAAGCGCAAAATGGTAGACTTGTGGATGCCACCGTCAGCAGCGGAGAGCGCAAAATGTGCTGCGCTCCCACACGGGACGGCGGGCTGCCAATGCATTTGAGGCGAGTTCACGCGCGTAGCGGAACAAAACGCCCAATACCCAGCAGGGCTGGAGGGTACAAATGACGCTCGAACAGGCATGCCCCATGGAATACCAAGGGGCGCAATGTGCGTTCAAAGATTCGATGATTCACTGAATTCTGCAATTCACATTACTTATCGCATTTC
+
IIIIIIIIIIIIIHIIIIIIIIIIIIIIIHIHHIIIHIHIIHIIIHIIHHHIIIIIIIIIIIIIIIIIHHIHIIIIIIGIIDHIGIIHHIIIIHIIIHIIHIIIIIIIIIIIIIIHIIIIIHHIIIIIIIIIIIIIIIIIIHIIIIIIIIIIIIIIIIIIIIHIIHIIIIIIHIIIIIIIIHIIIIIIIIIIIIIIIIIIIIIIGIHIIIIIIIIIIIIIIIHIIIHIHFIIHFIIHHFHIIIHIIIGIIIHIIIIIIIIIIIIHIIIIIIIIIIIHIIIIIHIIIIIIIIIIIIIIIIIII
@HISEQ:711:H5NNWBCX2:2:1101:10211:15962:ATCTCGTA
TTAAGTTCAGCGGGTATCCCTACCTGATCCGAGGTCAACCTTAAGAAAGTATGGGGGTTTTGGCAAGTGGACCACCCGGACCTCCAGAGCGAGAAGTATTACTACGCTTGAAGCCAGATGGCACCGCCACTGATTTTAAGGCGCACCAGTACGATGGCACCCAATACCAAGCTGGGCTTGAGGGTTGAAATGACGCTCGAACAGGCATGCCCAGCGGAATACCACTGGGCGCAATGTGCGTTCAAAGATTCGATGATTCACTGAATTCTGCAATTCACATTACTTATCGCATTTC
+
IIIHIIHIIIIIHIIIIIIIIIIIIIIIHHHHIIIIIIIIHIIIHHIIIIIIIIIIIIIIIIGHIHIIIIIHIIIIIIIGIIIIHIIHIIIIIIIIIIIIHIIIIIIIIIIIIIIIIIIIIIIIIIIHIHIIHIIHIIIIIIIIIIIIIIIIIIIIIIIIIIIIIHIIIIIIIHHIIHIIHIIIHHHIIIIIIIIIIIIIHIIIIIIIIIIIIIIIIIIIIGIIHHEIGIHHHHHDHIIIIHGIIIIIIIIIIIGIIHIIIIIIIIIIIIIIIIIIIIHIIHIIIHIIIIIIIII
@HISEQ:711:H5NNWBCX2:2:1101:14017:15821:ATCTCGTA
TTAAGTTCAGCGGGTATCCCTACCTGATCCGAGGTCAACCTGAGAAAGATTGAGGGGGGTCGCCGGCGGGCGCCGGCCGGGCCTACGGAGCGGGTGACGAAGCCCCATACGCTCGAGGACCGGACGCGGTGCCGCCGCTGCCTTTCGGGCCCGCCCCCCGGAGCCGGGGGGCGGGGCCCAACACACAAGCCGTGCTTGAGGGCAGCAATGACGCTCGGACAGGCATGCCCCCCGGAATACCAGGGGGCGCAATGTGCGTTCAAAGACTCGATGATTCACTGAATTCTGCAATTCACATTACTTATCGCATTTC
+
HHHHIGHHHIIIIIIIIIIIIIIIIHIHIIHHIIHIIHIIHHIIHIIGDEHIGGHIIIIIIIIIHIIICHIIIIIIIIIIIIIIIIIIGHHIIICHHIHHHIGIIIIIIIIIIIIIIIIIIHIHHIDHHIIIIIIIIIIIHIIIIIHHHDHHHIIIIHIIHGHHHIIIIIIIIIIIHFHHIIIIHEHHHIIIIIIIIIIIIIHHHHHIIIIIIIIIHIIIIHHIIIIHDHGHHHIIIIIIIIIHDGIIIHIIIIHIHHGHHHIIIHIIIIIIIIIIIHIIIIIIHIHGIHIIIIHGIIIIIIIIIIIIIIIGI
@HISEQ:711:H5NNWBCX2:2:1101:19008:15788:ATCTCGTA
TTAAGTTCAGCGGGTAGTCCTACCTGATTTGAGGTCAGAGTCAAAAATTGCCCGAGGGCGATTGTAAGCAGTCATCACAACCTTCACCGACGAAACTTATTACGCCGACTACGGTGCTATCCCGCTAAGTCTTTTAAGGCGAGCCGGCAGAGCGGCAACACCCAAGTCCAATCTCCTCGGAAACCCGAGGGATTGAGTCTACATGACACTCAAACAGGCATGCCCTCCGGAATACCAGAGGGCGCAAGGTGCGTTCAAAGATTCGATGATTCACTGAATTCTGCAATTCACATTACTTATCGCATTTC
+
IIIIIIIGIIIIIIHIIHHIIIIIIHIIIIIEHFCHHFIHHIIIIIIIHIIIIIHIIIIIHDHHHHHIHHIIIIIIIIIIIIIIIIHIIIIIIHIIIIHIIIIIHIIIIIHHIGHIIIIIIIIIIIHHHHIHIHIIHHIIHHIHHGIIIIIHIIIIIIIIIIIHIIIIIHHIIIIIIHIIHIIIIIIIIIHIIIIIIIIIIIIIIIIIIIIIIHIIIIIHGIIIIHIIIIIIHIHIIHIHIIIIIGIIIIIIIIIIIIIIIIHIIHIHIIIIIIIIIIIIIIIIIIIIIIIHIIIIIIIIIIIIIHII
@HISEQ:711:H5NNWBCX2:2:1101:19511:15998:ATCTCGTA
TTAAGTTCAGCGGGTAGTCTTACTTGATTTGAGATCGAGTTTAACAAGAATCGTTGCCGACCCTTGTGAAATCCTGCATCAGTCAGCCAATACGGTCAAACTCCCTTTATGTTAGCTGCAGCAAAAGTAATAATCCGTTTGACGGGACTAAATGAATATGCTTTTAGCTCAGGAGAATGTCCAGCTGCACCTGCATTTCAAGCAACCCGCCACCGATCTCAAAAAGATTGGTGTTGGGATTGCTCAAGTCCAAAGCTTTTCGATTAAAAAATCCAAAAGCTTTGAGGTGTTTACTGATACTCAAACAAGCATGCTCTTCGGAATACCAAAGAGCGCAATATGCGTTCAAAGATTCGATGATTCACTGAATTCTGCAATTCACATTACGTATCGCATTTC
+
GIIIIIIHIIIIIHDHHIIIIIIIIIHHIIIIIIHIIIIIHIHHIIIIIIIIIIIIHIIIIIIIIHIIHIIIIHIHIIIIIIIIIHIIGHIIIIIHIIIIIIGHIHIIIIIHIIIIIHHIIIHIHHHHIIHHEHHIIIHHHHHHIHIIIIG@HHHHIIIGHHEIHHH@HHHHIIIIIIFHHHIHGIGGHIHIIIIGHHHHIGIIHIHHEDIHHHIIIFHHIHIHHHEFEHHGHHHFIHCCIHH?IIIHHIIIHHHIIIHIIHHFHIIIIIHGIIGIHHHHHIIIIHIIIIIIIIGIIIIHIIIIIIIIIIIIIIIIIIIIIIIIIHIIIIHIIIIIIIHHHIIIHEIIIIIIIHIIIHHIIHHHIIIIIIIIIIIIGIHIIIHIHHHIHIIHFHHHIII
@HISEQ:711:H5NNWBCX2:2:1101:19936:15845:ATCTCGTA
TTAAGTTCAGCGGGTATTCCTACCTGATCCGAGGTCAACCTTAGAAATTGGGGGGTTTTACGGCAAGAACCCGCCGCACGACCATAGCGATGTATAGTTACTACGCTCGGTGTGACTAGCGAGCCCGCCACTGTTTTTGAGGGACCGCGGGCAGCCGTGGATCCCCAACGCAAGCAAAGCTTGATGGTTGAAATGACGCTCGAACAGGCATGCCCGCCAGAATACTGGCGGGCGCAATGTGCGTTCAAAGATTCGATGATTCACTGAATTCTGCAATTCACATTACTTATCGCATTTC
+
EHIHIIIIIGIIGHIIIIHIHFHHEHHIIIIIIIHHIHHHGHHIIIHHHHIIIIIHHHHFEHHIIIGGHIIIIIGHIHHIGHIHIIIGIHHIHIHIIIGIIHGHHHIHHHHIHHIIIIGIGDHHHHHDHHHIIEHHHCGHHHHHHHHHIIIHHH<HHIHHHHHIHHHIIHIHHHHIIIIHHHIIIIHFIIIIIIHIIGHGHHHIIIIDHGIIIIIIIIIIHHHHIIHGHHHGIIIIHIHHGHHCHHHHHIHHFHGIIHIHHHHHIHIIHIIHIHGEIGIIIIHHHHGHIIHIHHHDHI
@HISEQ:711:H5NNWBCX2:2:1101:19991:15911:ATCTCGTA
TTAAGTTCAGCGGGTATCCCTACCTGATCCGAGGTCAACCTGAGAAAGATTGAGGGGGGTCGCCGGCGGGCGCCGGCCGGGCCTACGGAGCGGGTGACGAAGCCCCATACGCTCGAGGACCGGACGCGGTGCCGCCGCTGCCTTTCGGGCCCGCCCCCCGGAGCCGGGGGGCGGGGCCCAACACACAAGCCGTGCTTGAGGGCAGCAATGACGCTCGGACAGGCATGCCCCCCGGAATACCAGGGGGCGCAATGTGCGTTCAAAGACTCGATGATTCACTGAATTCTGCAATTCACATTACTTATCGCATTTC
+
IIIIIIHIIIIIIIIHIIIIIG@EFGFHHIHGHIIIHHIHIIIIIIHHFEHHHHIGHIIIIIIIIIGHHHII<HHHHIHHEHHGIIIH=CHHIIHIHHHHIHHHGG@GGHIHIGICHGIHIIIDHHHIIHHHHHHIIHGIHHHEEHHDIHIHIHHIIIIIHHHHHIHIIIHGIHEHHIHHHIHH@HHDIIHHGIIIHIIIIIIIIHIHIIIIIIIHIIIIIIIIHIIIIIIIIIIIIIIIIIIIIIIIIHIIHIHIIIIIIIIIIIIIIIIIIIIIIIIIIIIIIIIIIIHIIIIIIIIIIIIIIIIIIIIII
@HISEQ:711:H5NNWBCX2:2:1101:3217:16006:ATCTCGTA
TTAAGTTCAGCGGGTATCCTTACCTGATCCGAGGTTAAATCTTAGGTTTTTAGGCCCAAATAAACAATCGACAGAATGCCGGCTGAGCCACTAAAGCGTGTGACAGAGCTCCATACGCTCGGGCATCAAGACTCGACATCGCCACTGCATTTCAAGCCTGTCCATTAAAAGAACAATTGACTCAACAACCAAGCTGCGCTTGAAGGTGGTAATGACGCTCGGACAGGCATGCCCCCCGGAATACCAGAGGGCGCAATATGCGTTCAAAGATTCGATGATTCACTGAATTCTGCAATTCACATTACTTATCGCATTTC
+
HHIIIIIIIIIIIIIIIIIIIIIHIIIIIIIIIIHHIIIIIIIIIIGHIIIIGIIIIIIHIIIIIHIIHIIIIIIIIIIIIIIHHIHIIIHHHIIIGHIIIHIHIIIIIIIIHHIIIIIHIIIIIHIIHIHIIIIIIIHIHIIIIIHIIIIIIIHIIIIHHIIIHIIHHIIIIIIIIIIIIIIHIIIIIHHIHIIIHEIIIIHIIIIIIIIHIIIIHHHIHIHIHFHIIIHIIIIGIIIIIIIIIHHHEHIHIIIIIHIIIIIIIIIIHIIIHHIIIIIIIIIIIIIIHIIIIIIIIIIIGIHHHHIIIIIIIIIII
@HISEQ:711:H5NNWBCX2:2:1101:6267:16052:ATCTCGTA
TTAAGTTCAGCGGGTATCCCTACCTGATCCGAGGTCAACCTGAGAAAGATTGAGGGGGGTCGCCGGCGGGCGCCGGCCGGGCCTACGGAGCGGGTGACGAAGCCCCATACGCTCGAGGACCGGACGCGGTGCCGCCGCTGCCTTTCGGGCCCGCCCCCCGGAGCCGGGGGGCGGGGCCCAACACACAAGCCGTGCTTGAGGGCAGCAATGACGCTCGGACAGGCATGCCCCCCGGAATACCAGGGGGCGCAATGTGCGTTCAAAGACTCGATGATTCACTGAATTCTGCAATTCACACTACTTATCGCATTTC
+
IIIIIIIIIIIIHIIGIIIIIIIIIHIIIIIIIIHIIIIIIIIIIIIIIIIIEHHIIIIIIIIIIHECHHHIIIIHIIIIIIIIIIIHIIIHHHHIIIIIIIIIIIIIHIHIIIHIIIIIHHHHHHHHIIIIIIIIIIIIIHDHIIHHHHHIIIIIIIIHHHHHHIHIIIIGHIIHHIIIIIIHIHHIIIHIIIIIIIIIIIIHHHIHHIIIIIIIIHHIIIIIIHHHGHHEHIIIIIIIIIIHFIIHIHIIIHHIIIIIIIIIIIIIIIIIIIIIIIIIIIIIIIIIHIIIIIIIIIHGIIIIIIIIIIIII
@HISEQ:711:H5NNWBCX2:2:1101:7069:16130:ATCTCGTA
TTAAGTTCAGCGGGTATTCCTACCTGATCCGAGGTCAACCTTAGAAATTGGGGGGTTTTACGGCAAGAACCCGCCGCACGACCATAGCGATGTATAGTTACTACGCTCGGTGTGACTAGCGAGCCCGCCACTGTTTTTGAGGGACCGCGGGCAGCCGTGGATCCCCAACGCAAGCAAAGCTTGATGGTTGAAATGACGCTCGAACAGGCATGCCCGCCAGAATACTGGCGGGCGCAATGTGCGTTCAAAGATTCGATGATTCACTGAATTCTGCAATTCACATTACTTATCGCATTTC
+
IIIIIIIIIIIIIIIIHIIIIIHHIIHIIIHIIIIIIIIIIIIIHIIIHIGIHIIHHIIHIHGHIHIIHHIIIIGIIIIHGIHIIIIIICEHIIIIIIIIIIIIIIIIIHIIIIIIIIIIHIIIHIIIIIIIIIIIIIHIIIIIIIIIHIIHHHIIIIHIIIIIIHHIIIGIIIIIHIIIIIIIIIIHIIIIIIIIIHHIIIHIIIIIIIIIIHHIIIIIIIIIIIIIIHHHCIHHIIIHIIIHIGIIHHGIIIIIIIHIIIIIIIHHIIIIIHIIIIIIIIIIIIHIIIIIIIIIII
@HISEQ:711:H5NNWBCX2:2:1101:7767:16018:ATCTCGTA
TTAAGTTCAGCGGGTATCCCTACCTGATCCGAGGTCAACCTGAGAAAGATTGAGGGGGGTCGCCGGCGGGCGCCGGCCGGGCCTACGGAGCGGGTGACGAAGCCCCATACGCTCGAGGACCGGACGCGGTGCCGCCGCTGCCTTTCGGGCCCGCCCCCCGGAGCCGGGGGGCGGGGCCCAACACACAAGCCGTGCTTGAGGGCAGCAATGACGCTCGGACAGGCATGCCCCCCGGAATACCAGGGGGCGCAATGTGCGTTCAAAGACTCGATGATTCACTGAATTCTGCAATTCACATTACTTATCGCATTTC
+
IIIIIHIHHIIIIIIIIIIIIIIIHIIHIIIIDHIIIIIIIIIIGIIHCFHHIIIHIIHIHHHHHHHIDHHDHHHIHIIHHIHIIIIIGIIIIIIIIIIIIIHGIHIIIIIIIIIIIIIIIHEHIIIIIIIIIIIIIIIIIIIIHHEGIHHICHIIIIIIHHHHIHIIIIIIIHHIHHHIIIIIIHEGIIHIIIIIIIIIIHIIHFHHIHIHIIIIIIIIIIIHIIIIIIIHHIIIIIIIHHIHEIIIIHIIHHEIIHIIIIIIIIIIIIIIIIIIIIIIIIIIIIIIIIIIIIIIIIIIIIHHIIIIIIHII
@HISEQ:711:H5NNWBCX2:2:1101:11154:16143:ATCTCGTA
TTAAGTTCAGCGGGTATTCCTACCTGATCCGAGGTCAACCTTAGAAATTGGGGGGTTTTACGGCAAGAACCCGCCGCACGACCATAGCGATGTATAGTTACTACGCTCGGTGTGACTAGCGAGCCCGCCACTGTTTTTGAGGGACCGCGGGCAGCCGTGGATCCCCAACGCAAGCAAAGCTTGATGGTTGAAATGACGCTCGAACAGGCATGCCCGCCAGAATACTGGCGGGCGCAATGTGCGTTCAAAGATTCGATGATTCACTGAATTCTGCAATTCACATTACTTATCGCATTTC
+
IIIIIIIIIIIIIIIIIIIIIIIIIIIIIIIIIIIIIIIIHIIIIIIIIIIIIIIEHHHHIHIIIIIIIIIIIIIIIIIIIIIIIIIIIHIIIIIIIIIIIIIIHIIIIHIIIHIIIIHIHHIIIIIIIIIIIIIIIIIIIIIIIIIIIIIIIIIIIIIIIIIIIIIIIIIHIIIIIIIIIHIIIIIIIIIIIHIFIIIIIIHIIIIIIIIIIHIIIIIIIIHIIIIIIHIIIIHIIIIIIIIIIIIIIIIIHIIIIIIHIIHIIIIIIIIIIIIIIIIIIHIHIIIIIIIIIIIIII
@HISEQ:711:H5NNWBCX2:2:1101:12816:16106:ATCTCGTA
TTAAGTTCAGCGGGTATCCCTACCTGATCCGAGGTCAACCTGAGAAAGATTGAGGGGGGTCGCCGGCGGGCGCCGGCCGGGCCTACGGAGCGGGTGACGAAGCCCCATACGCTCGAGGACCGGACGCGGTGCCGCCGCTGCCTTTCGGGCCCGCCCCCCGGAGCCGGGGGGCGGGGCCCAACACACAAGCCGTGCTTGAGGGCAGCAATGACGCTCGGACAGGCATGCCCCCCGGAATACCAGGGGGCGCAATGTGCGTTCAAAGACTCGATGATTCACTGAATTCTGCAATTCACATTACTTATCGCATTTC
+
IIIIIIIIIIIIIIIIIIIIIIIIIIIIIIIIIIIIIIIIIIIIIIIIIIHIIIIIIIIIIHIIIHHHIIIIHIIIIIIHIIIIIIIHIIIIIIIIIIIIIIIIIIIHIIHHHIIIIIIIIIIHIIIIIIIIIIIHHHIIIIHHHIHHHHIIIIHIIIIIIGIIIIIIIIIHIIIIIIIIIIIIHIIIIIIIIIHIIIIIIIIIIHIIIIIIHIIIIIIIIIIIIIHIIIHIIIIIIIHFIIIIHIIIIIIIIHHIIIIIIIIIIHIIIIIIHIIIIIIIIIIIIIIIIIIIIIIIIIIIIIIIIIIIIIIII
@HISEQ:711:H5NNWBCX2:2:1101:15066:16084:ATCTCGTA
TTAAGTTCAGCGGGTATCCCTACCTGATCCGAGGTCAACCTGAGAAAGATTGAGGGGGGTCGCCGGCGGGCGCCGGCCGGGCCTACGGAGCGGGTGACGAAGCCCCATACGCTCGAGGACCGGACGCGGTGCCGCCGCTGCCTTTCGGGCCCGCCCCCCGGAGCCGGGGGGCGGGGCCCAACACACAAGCCGTGCTTGAGGGCAGCAATGACGCTCGGACAGGCATGCCCCCCGGAATACCAGGGGGCGCAATGTGCGTTCAAAGACTCGATGATTCACTGAATTCTGCAATTCACATTACTTATCGCATTTC
+
IIIIIIIIIIIIIIIIIIIIIIIIIIIIIIIIIIIIIIIIIIHIHIIIIIIIIIIIIIIIIIIIIIHHHGIIIIIHHIIIIIIIIIIIIIIIIIIIIIIIIIIIIIIIIIIIIIHIIHIIIIIIIIIIIHIIIIGIIIIIIIIIHIHHHHIIHIIIIIIIHIHHIIIHIIIIIIHIIHIIIHHIIHIHIIIIIIIIIIIIIIIIHHIHIIIIIIIIIIIIIIIIIIIIIIIIIIIIIIIIIIHIIHHHEDIIHHHHIIIIIIIIIIIHIIIIIHIIIHIIHIIIIIIIIIIIIIIIIIIIIIIIIIIIIIIII
@HISEQ:711:H5NNWBCX2:2:1101:1517:16334:ATCTCGTA
TTAAGTTCAGCGGGTATTCCTACCTGATCCGAGGTCAACCTTGGTGCCGCCGGAGCGGGCTTGAGGGGGGTTTAGAGGCCGGATAGCCCGAGGGCTCCCGATGCGAGGCAGATGTTACTACGCAAAGGAAGGGCCCGTCGGGTCCGCCACTGGTTTTCGGGGACTGCCTGGGCAGATCCCCAACGCCGGGCCACGGGGGCTCGAGGGTTGAAACGACGCTCGGACAGGCATGCCTCCCAGGATACTGGAAGGCGCCATGTGCGTTCAAAGATTCGATGATTCACTGAATTCTGCAATTCACATTACATATCGCGTTTC
+
IIIIHHIIHHFHIIIIIIIIIIIIIHIIIIIIHHEGHHGIHIIHIIIIIIIIIIIIIIIII@DHHIHIEHEHHIHIIIIGIIIHIFHIHIIHIIIHIFHHIIGHHHIIHIIIIIIIIIIIIIIHHHIIIIIHEHIIICHIIIICIIIHHIIIIHIHIIHHHIIHIHIIIHHHIHIHEHIIIIEHIHDIIHHHHHIIHIHFGHIHIIIIIIIHHIHHIIIHGIIIIIIHHIIIIIIIIIHHHHF<1HFIIHIHHIHGHHIIIHHIIIIIIIIIIIIHHHFGHHGHHHCHIIHIHFHIIGIHIIHHHHIIIHIIIIIIIH
@HISEQ:711:H5NNWBCX2:2:1101:2475:16428:ATCTCGTA
TTAAGTTCAGCGGGTAGTCTTACTTGATTTGAGATCGAGTTTAACAAGAATCGTTGCCGACCCTTGTGAAATCCTGCATCAGTCAGCCAATACGGTCAAACTCCCTTTATGTTAGCTGCAGCAAAAGTAATAATCCGTTTGACGGGACTAAATGAATATGCTTTTAGCTCAGGAGAATGTCCAGCTGCACCTGCATTTCAAGCAACCCGCCACCGATCTCAAAAAGATTGGTGTTGGGATTGCTCAAGTCCAAAGCTTTTCGATTAAAAAATCCAAAAGCTTTGAGGTGTTTACTGATACTCAAACAAGCATGCTCTTCGGAATACCAAAGAGCGCAATATGCGTTCAAAGATTCGATGATTCACTGAATTCTGCAATTCACATTACGTATCGCATTTC
+
IIIHHHIIIGHIIIIHIIHIIIIIIIIHHIHICHIHIIICHHIIIIIHIIHIIHIIHGHHIHHHHHHIFHHIIIHEHIIIIIHIIHHIGHHIIIDFHHICHHIHIHFHHHHIIIHHIIIIIIHGEHIIIIIIIIII0DCGEHH=FDEDHHIHIIIIHCGGFGHIIHEHIGHICHIE?G.GHHGHEHHHHIIHGHHFHFHCHHEHG?GHHHHGHEHHI-IIIIIIIEEHHIHGGAGIHHFHGFEHHD.GHF<D/EFHHEFHHHHGG?FD/?FC.D0GG?HIIHHHHIIIIIIHGIHHHIIIHG1HFGHHCHHHIHEHHHG?D1H@HHHHGEHHIIHHCF@IHIIIIHHGEFHIIHHHFFHHCHFHIHHGIHHFHHFGIIHIHHHIIIGIIIIIHHIHHDH
@HISEQ:711:H5NNWBCX2:2:1101:6667:16482:ATCTCGTA
TTAAGTTCAGCGGGTGGTCTTGCCTGATTTCAGGTCGAAAGGAAAGGAGCTTACACTCCTCGATTCCTGCAGGCTACAGCAACACCCAGGGCTCCGGTGGCTTTGTAACCGTAAGGTCACCTACCAATCCGGATCCCCTTAAATGGGTCACCATAGCCGATGCTATTCGACAGACTCCTGCCCATGCAGGCTGGAGACAGTCAGCTCCAAAGCCTCTTTCCACAAAAGAAAAGGGGTTTGATTGGATAGCCGACGCTGAAACAGACATGCTCTTGACCCGAAGGCCTCGAGCGCAATTTGCGTTCAAAGATTCGATGATTCACGGAATTCTGCAATTCACACTACGTATCGCATTTC
+
IHIIIIIIIIIIIIIIIIIIIIIIIIIIIIIIIIHHIHIHIIIIIIHIIIIIFHIIIIIIIIIIIIIIIIIIHHIIIIIHIIIIIIIIIHIHIIIIIIIIIIIIIIIHIIIIIIHHIHHIIIIIIIIIIIIHHHIIIIIHIHIIHHIHHHHHIIIIIIIIIIIHIIIIIIIIIIIIIIIIIIIHIIIIGIIIHHHGHIIIIIIIIIIIIIIIIIIIIIIIIIIIIIIHIIIIIHHIIHIHGIIIIIIIHIIIIIIIIIIIIIIIIHGIHIIIIIIIIIIIIHIHGIIHHIIIIHIHIIIHIIGIHIHIGIIIIIIIIIIIIIIIIIIIIIIIIIIIIIIIIIIIIIIIIIIIIIIII
@HISEQ:711:H5NNWBCX2:2:1101:12805:16300:ATCTCGTA
TTAAGTTCAGCGGGTATCCCTACCTGATCCGAGGTCAACCATAGAAAAATTTGGGTTTTGGCAGAAGCACACCGAGAACCTGTAACGAGAGATATTACTACGTTCAGGACCCAGCGGCGCCGCCACTGATTTTAGAGCCTGCCATTACTGACATAGACTCAATACCAAGCTAAGCTTGAGGGTTGAAATGACGCTCGAACAGGCATGCCCCCCGGAATACCAAGGGGCGCAATGTGCGTTCAAAGATTCGATGATTCACTGAATTCTGCAATTCACATTACTTATCGCATTTC
+
IIIIIIIIIIIIHIIIIIIIIIIIIIIIIIIIGHIIIIIIIIIIIIIIGIHIIIIIIIHHHIIIIIIIGHIIIIHHHHIIIIIIHIIIIIHHIHIIIIIIIIHGIIHGIIIIIIIIHIIIIIHIHIHHHHIIIIHHIIIIIIIIIHIIIIIIIIIHHIIIIIIIIIIIIIIIIIIIIIIHIIIHHIHIIIIIHIIIIIIIIIIIHIIHIIIIIIIIIIIIIIHHFHIGIHIIIHHGGIIIIIIIIIIIIIIIIIIIIIIIIIHHIIIIHIHHIIIIIIIIIIIHHHIIIIIII
@HISEQ:711:H5NNWBCX2:2:1101:13952:16264:ATCTCGTA
TTAAGTTCAGCGGGTATCCCTACCTGATCCGAGGTCAACCTTAAGAAAGTATGGGGGTTTTGGCAAGTGGACCACCCGGACCTCCAGAGCGAGAAGTATTACTACGCTTGAAGCCAGATGGCACCGCCACTGATTTTAAGGCGCACCAGTACGATGGCACCCAATACCAAGCTGGGCTTGAGGGTTGAAATGACGCTCGAACAGGCATGCCCAGCGGAATACCACTGGGCGCAATGTGCGTTCAAAGATTCGATGATTCACTGAATTCTGCAATTCACATTACTTATCGCATTTC
+
IIHIIIIIHIIIIIIIIIIIIHIIIIHHEHIIIGHHIIIIIIIIIIIHHHIHIIHIHHIIHGHHIIIIHIIHHEHIIIHHIIIIIHHIHIIHIIIIIIHIIIIIIIIIIIIIIIIIHIGIIIIIIIIIIIIIIIHIHHIIIIIIIIIIIHIIIHIIIIIIIIIIHIIIIIIHHIIIHIIHIIIIHHHIIIIIIIIIIIIIIIIIIIIIIIGIIIIIIIIIIIIIHHEHIIHIHHHHHGHHIHHGIIHIIHIHIIIHGHIHIIHIHHGIIIIIIIIIIIIIIIIIHIIIIIIIIHI
@HISEQ:711:H5NNWBCX2:2:1101:15656:16424:ATCTCGTA
TTAAGTTCAGCGGGTATTCCTACCTGATCCGAGGTCAACCTTAGAAATTGGGGGGTTTTACGGCAAGAACCCGCCGCACGACCATAGCGATGTATAGTTACTACGCTCGGTGTGACTAGCGAGCCCGCCACTGTTTTTGAGGGACCGCGGGCAGCCGTGGATCCCCAACGCAAGCAAAGCTTGATGGTTGAAATGACGCTCGAACAGGCATGCCCGCCAGAATACTGGCGGGCGCAATGTGCGTTCAAAGATTCGATGATTCACTGAATTCTGCAATTCACATTACTTATCGCATTTC
+
IIIIIHHHIIIIIIIIHHIIIIIIIIHIIIHHIHHIIIIHGFHIIHIHHHFHIHIDHIHHHE@HHIIIGHGHHIIIIHHCHIIIIIHII<GHHHHIIIIIIIHIIIIIHHHHIIIIHIGHHHHHHHHIIIIIICGHIHIIIIHHHHIHIIIIIIIIIIIIIHHHIIIIIHFHIHIIIHIIHHHFHIHIIIIHEHHIHIIIIGHIHHIHIHHIIIHIIHIIIIIIIIIHHFHIIHGIHIIHIIIIIIIHHHIIIIIIIIHIHHHIIIHHHGIIHIIIIIIIIIIIHHHIGIIIIIIHIH
@HISEQ:711:H5NNWBCX2:2:1101:16251:16305:ATCTCGTA
TTAAGTTCAGCGGGTATCCCTACCTGATCCGAGGTCAACCTGAAAAAAATTGGGGGTTGCTGGCGAGCACACGACCGGACCTCCAGAGCGAGAAGAATTACTACGCTCGGAGCCGGACGGCACCGCCACTGACTTTAGGGCCCGCCGGGTCGGCGGGGCCCAATACCAAGCTGAGCTTGAGGGTTGTAATGACGCTCGGACAGGCATGCCCCCCGGAATACCAGGGGGCGCAATGTGCGTTCAAAGATTCGATGATTCACTGAATTCTGCAATTCACATTACTTATCGCATTTC
+
IIHIIIIIGHHIIIIIIIGHIIIIIIGIIGIIIGHEHIGHHHIIIIIIHHIIIHIIIIIIIIIIIIHIDHIIHHIIIIIIHIIIIIHHIIIIIIIIIIIIIIIIIIHIIIIIHIHGIIIIIIHHIIIIIIIHIIIIIIIIIHIHIIIIIIHIIIIIIIIHHHHIIIIIIIIIIHIIIIIIIIIHGIHIIIIIIIIIIIIIIIIIIIIIIIIIIIIIIIIIIIIIIHIIIIHIHDHHIIIHIIIIIIIIIIIIIIIIIIIIIIIIIIIIIIIIIIIIIIIIIIIIIIIIIIIIII
@HISEQ:711:H5NNWBCX2:2:1101:17455:16464:ATCTCGTA
TTAAGTTCAGCGGGTATCCCTACCTGATCCGAGGTCAACCGAGGGGGTGGGCTTCTGGGAGCCGCCACTTAGGTGCCGGGCGCGAATGTGCTGCGCTCGAAGCCAGGGTGACGGCTGCCAATGTTTTTGAGGCGAGTCCGCGCCGGGTAGGCGGGACAAACGCCCAACACCAAGCAGAGCTTGAGGAGGTTGAATGACGCTCGAACAGGCATGCCCTGCGGAATACCACAGGGCGCAATGTGCGTTCAAAGATTCGATGATTCACTGAATTCTGCAATTCACATTACGTATCGCATTTC
+
IIIIIIIIIIIIIIIIIIIIIIIIIIHIIIIIIHIIIIIIIGIIIIHHIIIIIIIIHHGHHHIIIHIIHHIIGIIIIIHIIIIIIIIIIIIIIIIIIIIHHIIIIIIIIHIHIIIIIIIIGIIHIIIIHHHHIHHHCIIIIIIIHIIIIIIIIIIIIIIIIHIIIHIIIIIIIIIIGHIHGIHHIIIIIHHIIIIIIIIIIIIIIIIIIIIIIIIIIIGIIIIHEHIIIHEGIIIIHIIHIIGIHHGIIIHIIIIIIIIIGIIHIIIIHIIIIIIIIIIIIIIIIIIIIIIIHHEGIHI
@HISEQ:711:H5NNWBCX2:2:1101:18471:16439:ATCTCGTA
TTAAGTTCAGCGGGTATTCCTACCTGATCCGAGGTCAACCTTAGAAATTGGGGGGTTTTACGGCAAGAACCCGCCGCACGACCATAGCGATGTATAGTTACTACGCTCGGTGTGACTAGCGAGCCCGCCACTGTTTTTGAGGGACCGCGGGCAGCCGTGGATCCCCAACGCAAGCAAAGCTTGATGGTTGAAATGACGCTCGAACAGGCATGCCCGCCAGAATACTGGCGGGCGCAATGTGCGTTCAAAGATTCGATGATTCACTGAATTCTGCAATTCACATTACTTATCGCATTTC
+
IIIIGIIIIIIIIHIIIIIIIIIIIIIIIIIIIIHIIIIIIIIIHIIIIIIIIGIIIIHIIGHHIIIIIIIIIIIIHHIIIIIIIIIIIIIHIIIIIGIIIIIIIIGHHHHHIIIIIEHGIIIIIIIIIIIIIHIIIIIHIHHHIIIIHHIIIIIIIIIHHIIIHIIIIHIIIIIIHHIIIIIIIIIIIIIGIIIIIIIIIIIIIIIIIIIIIIIIHHIIHHIIIIIIHHIIIIHHHCHEHEIHIHIIIIHHIIIIIIIIIIHHGIIIIHIIIHIIIIIIIIIIIIIHIIIIIIIIII
@HISEQ:711:H5NNWBCX2:2:1101:19243:16324:ATCTCGTA
TTAAGTTCAGCGGGTATTCCTACCTGATCCGAGGTCAACCTTAGAAATTGGGGGGTTTTACGGCAAGAACCCGCCGCACGACCATAGCGATGTATAGTTACTACGCTCGGTGTGACTAGCGAGCCCGCCACTGTTTTTGAGGGACCGCGGGCAGCCGTGGATCCCCAACGCAAGCAAAGCTTGATGGTTGAAATGACGCTCGAACAGGCATGCCCGCCAGAATACTGGCGGGCGCAATGTGCGTTCAAAGATTCGATGATTCACTGAATTCTGCAATTCACATTACTTATCGCATTTC
+
IIIIHHIIIIHIHIIIHIIIIIIIIIIHHIIIIIIIIIIIIIHGIIIIIIIIIIIHHHHIIIIIIIIIGHHHIHIHIIIIIIIIIIIHIIHIIIIIIIIIIIIIIIIIIHIIIIIHIIIIIIIHIIIIIIIHIIIIIIHIIIIIIIIIIHIIHIIIHIHHGHHIIIIIHIIHGIIIIHHIIIIIIIIHIIHIIIHHIIIIIIIIIIIIIIHEHIIIIHIIIIHIIIIIHFIIIHIIIIHIIIIIIIIHIFIIHIIIIIIIHIIIIIIIIIIIHIHIIIIIIHIIIHHHHHHHIIHIII
@HISEQ:711:H5NNWBCX2:2:1101:19535:16293:ATCTCGTA
TTAAGTTCAGCGGGTATTCCTACCTGATCCGAGGTCAACCTTAGAAATTGGGGGGTTTTACGGCAAGAACCCGCCGCACGACCATAGCGATGTATAGTTACTACGCTCGGTGTGACTAGCGAGCCCGCCACTGTTTTTGAGGGACCGCGGGCAGCCGTGGATCCCCAACGCAAGCAAAGCTTGATGGTTGAAATGACGCTCGAACAGGCATGCCCGCCAGAATACTGGCGGGCGCAATGTGCGTTCAAAGATTCGATGATTCACTGAATTCTGCAATTCACATTACTTATCGCATTTC
+
IIIIIIIGHHIIIIIIIIIIIIIIIIIHIIIIIIHIIIIIIIGIIIHIIIIIIIHDHIIGIHHIHHIIIIIIIIIIIGIIIIIIIIIIIIIIFHHHIIIIIIIIIIHHHHIIIIGIHIIIHIIIIIIIIIIIIIIHIIIIIIIIIIGIIIIHHHIIIIIHHHIIIIIIIIIIIIIIIIIIHIIIIIIHIIIIIIIIIIIIIIIIIHIIIIIIIHIIIIIIIIIIHEIIIIIIIIHIIIHIIIIIGIIIIIIIIIIIIHIIIIIIIIIIIIIHIIIHHGHIIIIIIIIIIIIIIIIIIH
@HISEQ:711:H5NNWBCX2:2:1101:4881:16668:ATCTCGTA
TTAAGTTCAGCGGGTATCCCTACCTGATCCGAGGTCAACCTTAAAAGAGTTGGGGTTATGGCAAGTCACCATCAAGACGCTATAGCGAGAAAATTACTACGCTTAGAGCTTGACAGCACCGCCACTGATTTTAAGGGAGGCTAGCTAGCCATCCCCAAGACCACCATTACGGTGAGTTGGTCATTATGACGCTCGAACAGGCATGCCCTCCGGAATACCAGAGGGCGCAATGTGCGTTCAAAGATTCGATGATTCACTGAATTCTGCAATTCACATTACTTATCGCATTTC
+
HIIIHIIIIIHIIIIIHHHIIHHIIIIIIIIGIIIHIHIIIIIHIIIIIFHIIIIIIIHHHIIIIIIIHHHHIIIIIIGIIIIHIHIHIIIIIIHHHIIIIIHHIIHGIIIIIIHHIIIHHIIIIIIIIIIHIHIHIHHGHHIHIIIIHIIIIIIIIIIIHIIIIIIHIIIIIIHIHHIIIIIIHIIIHIIIIIIIIIIHIIIIIIIIIIIIIIIIIIIHHHFIIIIIIHDEHIIIIIIIIIIIIIIIIIIIIIIIIIIIIIIIIIIIIIIIIIIIIIIIGIIIIIIIIII
@HISEQ:711:H5NNWBCX2:2:1101:5605:16574:ATCTCGTA
TTAAGTTCAGCGGGTAGTCTTGTCTGATTTGAGATCAAAGTCTTGGTTAAAGAACCGTGTTTATATTAGTTGGAATCTTCAAGTTATGCTGTAAAATTAACTAAACCCATTATCAGCAGTCAAAAGGTCAAGAATTGCTTCTTTGCCATTGGTCATGCCTTCTAGGTGTTAAGCGCTAAAATTTAGCAAAGTCTAAAGGTCAAATTTAGATTAAAGGTCTTTTTTTGAATTGCTTCAAAAAAGAGTCCCAAGTCCACTCTTGCATTTTTAATAAAAAAAATACAGAGTGAGAGGTTAAACTGATTCTCAAACAGACATGCTCTCGGGAGTACCCGGGAGCGCAATGTGCGTTCAAAGATTTAATGATTCACGGAATTCTGCAATTCACATTACTTATCGCATTTC
+
IIIIIIIIIIIIIIIIIIIIIIIIGIIIHHEHIIIIIIIIIIHIIIHIIEHHCGHHIHHFHHIIIIIIGHHIHHHIIIIGIIIIIIIIIIIIIIIHIHIIIHIIIIHHIIIIIIEHHIIIIIIGIIIIIIIIIIIHIHIIIIIIIHIIIIGHIGIIIHHIHIIEHH?EGGHHHHIIIIIIIIIIIIIIICHHHIIEHIIIIIIIHIIIIIIHHHHHIHIIIHHFHHHCEBEHFEHHHHHHHEIIHHHIHIHHHEHHHGHFIHIIIHGHHHFIIHHHHIHIHIIHIIIIIIGIIIIIHHHHIIIIIIIIHHFIIIIIIIIIIIIHIIIIHHHIIIIHGIIHIIIIIIIGIIHHHHIGIIIIIIIIIHIIIHHIHIIIIIIIHHHIIIGIIIIIIIIHIIIIIIIII
@HISEQ:711:H5NNWBCX2:2:1101:6650:16707:ATCTCGTA
TTAAGTTCAGCGGGTATCCCTACCTGATCCGAGGTCAAAGACGGTAATGTTGCTTCGTGGACGCGGGCCACGCCCCCCCGCAGACGCAATTGTGCTGCGCGAGAGGAGGCAAGGACCGCTGCCAATGAATTTGGGGCGAGTCCGCGCGCGAAGGCGGGACAGACGCCCAACACCAAGCAGAGCTTGAGGGTGTAGATGACGCTCGAACAGGCATGCCCCATGGAATACCAGGGGGCGCAATGTGCGTTCAAAGACTCGATGATTCACTGAATTCTGCAATTCACATTACTTATCGCATTTC
+
IIIIIHIIIIIIIIIIIIIIIIIIIIIIIIIIIIIIIGIIHIIIIIIIIIIIIIIIIIIIIIIIIGIIHHIIIIIIIIIIIIIIIIIDHHIIIIIIIIIIIIIIIIHIIIIIIIGHHHHIIIIIIIIIHIIIIIIIHIIIHHIHIIIIGHIIHIIIIIIIIIIIIIIIIIIIIIIHIIIHHHIIIIHIIIIIIIIIIIIIIIIIIIIIIIIIIIIHIHIIIIIIIHIIIIIHHIIIIHHHECCIIIIHIIIGIHIGIGIIIHIIIHIIIIIIIHHIHHIIIIIIIIIIIIIIIIHIIIIII
@HISEQ:711:H5NNWBCX2:2:1101:12080:16579:ATCTCGTA
TTAAGTTCAGCGGGTATTCCTACCTGATCCGAGGTCAACCTTAGAAATTGGGGGGTTTTACGGCAAGAACCCGCCGCACGACCATAGCGATGTATAGTTACTACGCTCGGTGTGACTAGCGAGCCCGCCACTGTTTTTGAGGGACCGCGGGCAGCCGTGGATCCCCAACGCAAGCAAAGCTTGATGGTTGAAATGACGCTCGAACAGGCATGCCCGCCAGAATACTGGCGGGCGCAATGTGCGTTCAAAGATTCGATGATTCACTGAATTCTGCAATTCACATTACTTATCGCATTTC
+
IIHIIIIIIIIIIIIIIIIIIIIIIIIIIHIIIIIIIIIIHIIIIIHIIIIIIGIHIIHHIIIIHIIIIIIIIIIIIIIIIIIIIIIIHHIIIIIFHIGIIGIIIIIIIIIGIIIIIFHIIIIIIIIIIIIIIIIIIIIIIIIIIIIIIIIIIIIIIIIIIIIHIIHIIIHIIIIIIIIIIIIHIIIIHIIHIHIHHIIHIIIIIIHIIIIHIIIIIIIIHIHHIIIIIIIIIHHHIHHHIIIIIIIIIIIIIIIIIIIHIIIIIIHIIIIIIIIIHIIIIIIIIIHHFIIIIIHHDI
@HISEQ:711:H5NNWBCX2:2:1101:16425:16704:ATCTCGTA
TTAAACTCAGCGGGTAGTCCCGCCTGACCTGGGGTCGCAACGGTTAGGAGGTTCCGGCGCCACTCGAGGGTGACACGGTCCTCCTCAGGGTCCTTTGAGCTCCCATGGGCCGCCAAGGCCACGACGCGATGCTCGAGGCACAGGGCCACGAGTAAACCACCAAACGTCGCGGCATTTCGCGGCCACGGGGTCTGTGTTTAGGCCGACCGCGAGCGAGGAGCGCACGGGGGGCCACAGTCCGCCCCCGATCCCAATGGTTTGGGTGGGGGGCGACGCGGTGCGTGACGCCCAGGCAGACGTGCCCTTGGCCCGAAGGCTTCGGGCGCAACTTGCGTTCAAAGACTCGATGGTTCACGGGATTCTGCAATTCACACCAAGTATCGCATTTC
+
HIHIIIIIIIIIHIIIIIIIIIIIIIHHHIICHIHIIIIHCHGIIHIIIHDHHHICCHCDHEEHGEHECEHHIIIIHIHHHHFHHHIFFHIIHHHHEHIHHIHHHIHHGEEHHHIIGEHHHIDHHEHHIIIIHIIIIIIHHIGHHHHIIIIIEHEHIGHH=FFHHEFHHIHHGHHEHHHIIEHIIIIIIHEHHHEIHHHIFHIIICHGHHHGHGHCDECHIIIIHIHHFEHHHFFDHHIIIHD<HBE@EHG?:CHHCEIIIHIIHIIHHGGHHIIHDDDHE=IIIIIHHIIHIIHHHHIIHHGEIIIIHGIIIIIHEDHC<GIIHFIIIIIIIIHHFHHIHHGIHIHIIIIIIHHHEEIHHHIHEHIIIHHGCEIIHIIIIIIIIHIII
@HISEQ:711:H5NNWBCX2:2:1101:18203:16586:ATCTCGTA
TTAAGTTCAGCGGGTATTCCTACCTGATCCGAGGTCAACCTTAGAAATTGGGGGGTTTTACGGCAAGAACCCGCCGCACGACCATAGCGATGTATAGTTACTACGCTCGGTGTGACTAGCGAGCCCGCCACTGTTTTTGAGGGACCGCGGGCAGCCGTGGATCCCCAACGCAAGCAAAGCTTGATGGTTGAAATGACGCTCGAACAGGCATGCCCGCCAGAATACTGGCGGGCGCAATGTGCGTTCAAAGATTCGATGATTCACTGAATTCTGCAATTCACATTACTTATCGCATTTC
+
IIIHIIIIIIIIIIIIIIIIIHIIIIHIIGIIIIIII1GHHIIIIIIIIIIIHIIIIIHHIICHHH?GGHHHHHIHHIIIIIHIIIIIGIIIIIIIIIIHIIIIIIIIIIIGIIIIIIIIIHDHHHIHHIHHIIIIIIIIIIHHHIIIIHHHIIIIIIHHIIGIIIIIHIIIIHIIHIHHHIIHIIIIHIHHIIIIIIIIIIIIIIIIIIIHIIIIHIIIIIHIIIIIHFIIIIHIHDIHIIIIHHIIIIIIIIIIIIIIIIIIIHIGIIIIIIIIIGHIIIIIIIIHIIHHIHIIII
@HISEQ:711:H5NNWBCX2:2:1101:18905:16578:ATCTCGTA
TTAAGTTCAGCGGGTATTCCTACCTGATCCGAGGTCAACCTTGAGAAGGGGGGTGTTTAACGGCAAGAACCCGCCGCACGTCCAAAGCGAGATGTTTTACTACGCTCGGTGTGACAGCGAGCCCGCCACTGTTTTTCAGGGCCTGCGGCAGCCGCAGGGCCCCAACACAAGCCTAGGGCTTGATGGTTGAAATGACGCTCGAACAGGCATGCCCGCCAGAATACTGGCGGGCGCAATGTGCGTTCAAAGATTCGATGATTCACTGAATTCTGCAATTCACATTACTTATCGCATTTC
+
IIIIIIIIIIIIIIIIIIIIIIIIIIIIIIIIIIIIIIIIIIIIIIIIIIIIIIIIIIIIIIIIIIIIGHIIIIIIIHIIIIIIIIIIIIIIIIHHIIIIIIIIIIIIIIIIIIIIIIIIIIIIIIIIIIIHIHIIIIIIHHHHIIIIIIIIIIIHIIIHIIIHHIIIIIIIIHIIHIIIIHIIIIIIIIIIIIIIIIIIIIIIIIIIHEIIIIIIIIIIIIIIIIIIIIIIIHHHHHIIIIIGIIIIIIIGIIIIIIIHIIIIIIIIIIIIIIIIIIIIIIIIIIIIIIIIIIIII
@HISEQ:711:H5NNWBCX2:2:1101:19189:16640:ATCTCGTA
TTAAGTTCAGCGGGTATCCCTACCTGATCCGAGGTCAACCTGAGAAAGATTGAGGGGGGTCGCCGGCGGGCGCCGGCCGGGCCTACGGAGCGGGTGACGAAGCCCCATACGCTCGAGGACCGGACGCGGTGCCGCCGCTGCCTTTCGGGCCCGCCCCCCGGAGCCGGGGGGCGGGGCCCAACACACAAGCCGTGCTTGAGGGCAGCAATGACGCTCGGACAGGCATGCCCCCCGGAATACCAGGGGGCGCAATGTGCGTTCAAAGACTCGATGATTCACTGAATTCTGCAATTCACATTACTTATCACATTTC
+
IIIIIHIIHHIIIIIIIIIIIIIIIIIIIIFIIIHIIIIIIIIHHHGIIGIIIIIIIIGIIIIIIIHHGHIIIIIGHIIIIIHIIIIIIIIIIIHIIIIIIIIIIHIIIIIIIIIIHIIHIIHIIIIIIEHCEHHIIIIHIIEHHHHHHHHGHDHHIIIIHDHHIIIHHHHGIIHHHIIHHGHHHHIHIHIIIIIIIIHIHIIIHHIIHIIIIIIIIIIIIIIIIIHHHIIIIIIIIIIIIIIHEIIIIIIIIHHIIIIIIIIHHHIIIIIIIIIIIIIIIIIIIIIIIIIIIIIIIIIIHIIIHIIIIIIII
@HISEQ:711:H5NNWBCX2:2:1101:8056:16881:ATCTCGTA
TTAAGTTCAGCGGGTATTCCTACCTGATCCGAGGTCAACCTTAGAAATTGGGGGGTTTTACGGCAAGAACCCGCCGCACGACCATAGCGATGTATAGTTACTACGCTCGGTGTGACTAGCGAGCCCGCCACTGTTTTTGAGGGACCGCGGGCAGCCGTGGATCCCCAACGCAAGCAAAGCTTGATGGTTGAAATGACGCTCGAACAGGCATGCCCGCCAGAATACTGGCGGGCGCAATGTGCGTTCAAAGATTCGATGATTCACTGAATTCTGCAATTCACATTACTTATCGCATTTC
+
IIIIIIIIIIIIIIIIIIIIHIIIIIIIIIIIHIIIIIHIIIIHIIIIHIIIIIIHHIHEHHIIIIHIGHIIIIIIIGIIIIIIIIIIIHIIIIIIIIIIIIHIIHIIIHIHIHHHIIHIIIHIIIIIIIIIIIIIIIHIIHHIIIIIHIIIIIIIIIIIHHIIIIIHHHHHIIIIHIHIIHIIIIIGHHIIIIIIIIIIIIHIIIIGIIIIIIIIIHIIIIIIIIIHHHIIIIGIIIHHIHIIIIIIIIIIIIIIIIHHIIIIIIIHIIGIIGIIIGHIIIIIIIIIIIHIIIIIII
@HISEQ:711:H5NNWBCX2:2:1101:8789:16990:ATCTCGTA
TTAAGTTCAGCGGGTATTCCTACCTGATCCGAGGTCAACCTTAGAAATTGGGGGGTTTTACGGCAAGAACCCGCCGCACGACCATAGCGATGTATAGTTACTACGCTCGGTGTGACTAGCGAGCCCGCCACTGTTTTTGAGGGACCGCGGGCAGCCGTGGATCCCCAACGCAAGCAAAGCTTGATGGTTGAAATGACGCTCGAACAGGCATGCCCGCCAGAATACTGGCGGGCGCAATGTGCGTTCAAAGATTCGATGATTCACTGAATTCTGCAATTCACATTACTTATCGCATTTC
+
HIHIIHHHIIHIIIIHHIHIIIIIHHHHIHHIIHHIIIEHHHHIIFECGHHHHIIIGHIIIIIIIIIICHHICHHHGHIIHIHHIEHHHHHHIGIIIIIIIIIGIHIIIGGHHHHIIIIIIIIHHIIIIIIIIHFHIIIIHIIHHHHIIIIIIIHIIIIIEGIIHIIIIIIIIIHIIHHIIHIIIHIHHIHHFFHEGHHFHHIIHHGHIIIIIGIIHHIIIHFIIHHHHEHIIIHHHGIIIHHFEIIIIHG?GHIIHFHFFIIHFIIHFGHIHIIIGHIIIIHIIIHHE<HHIHHHHI
@HISEQ:711:H5NNWBCX2:2:1101:11448:16811:ATCTCGTA
TTAAGTTCAGCGGGTATTCCTACCTGATCCGAGGTCAACATTCAGAAGTTGGGGTTTAACGGCGTGGCCGCGACGATTACCAGTAACGAGGGTTTTACTACTACGCTATGGAAGCTCGACGTGACCGCCAATCAATTTGAGGAACGCGAATTAACGCGAGTCCCAACACCAAGCTGTGCTTGAGGGTTGAAATGACGCTCGAACAGGCATGCCCGCCAGAATACTGGCGGGCGCAATGTGCGTTCAAAGATTCGATGATTCACTGAATTCTGCAATTCACATTACTTATCGCATTTT
+
?FEHC<C1?G<C/<<CGCCGI?HE@GCCC@CFHIH?CGECHFC@FHHIGDF<</<EC1C10?CDCC/CEHH?C?ED@<C1DHHGG@HHHHEC@EIIHHHHIGHHEDEEHG?@D@DHHD?G?FHCHDDHHHFIHHHHE?GDHHCCHHGHGCHHHIFGEGHHEDEFBGGHHHIFHHHHHHGEHHIIIIHHHHEHIIHIHHEHHHGEHFGHEIHFHCHHIHHIHHHIIIHHCHEGHCHIHHDHGHHGHIHIHEFEHHCHIHHHHIHIHEIIIIIIIIHHHHGCEIIIHHEGCHIIIHEEH
@HISEQ:711:H5NNWBCX2:2:1101:11506:16829:ATCTCGTA
TTAAGTTCAGCGGGTATCCCTACCTGATCCGAGGTCAACCTGAGAAAGATTGAGGGGGGTCGCCGGCGGGCGCCGGCCGGGCCTACAGAGCGGGTGACGAAGCCCCATACGCTCGAGGACCGGACGCGGTGCCGCTGCTGCCTTTCGGGCCCGCCCCCCGGGAGCCGGGGGGCGGGGGCCCAACACACAAGCCGTGCTTGAGGGCAGCAATGACGCTCGGACAGGCATGCCCCCCGGAATACCAGGGGGCGCAATGTGCGTTCAAAGACTCGATGATTCACTGAATTCTGCAATTCACATTACTTATCGCATTTC
+
IIIIIEHHHHHHHDHIIIIIIIIIIIIHIIGHIGHHHHIIHIHIIIIHHIGHIIHHIHGIIGIIIGFHCDFHGHIIHHHHHGHIIIGHHHHDHIDHHIIIHHHIHIIHIGGHEHDHHEHIEDHDIHHHGEEHIHHIHHGEHHGHIIHHHEHHHIIIHIHG?E?EBGHHHDHIHIIHEHDCHIHHHHIHHHIIIIIIIHIHFHIIHIHGHHEIIIHIHHIIIIIIIHEEDDDHGIIIIIIHHHIGHDIIGHHCIHDCCHEHHHHIIHHFHHIIHGIIHHHEIIIIIIIIIIIIIIIIIHHHGGIIIHIHIHHIHHH
@HISEQ:711:H5NNWBCX2:2:1101:13362:16877:ATCTCGTA
TTAAGTTCAGCGGGTATCCCTACCTGATCCGAGGTCAACCATAGAAAAATTTGGGTTTTGGCAGAAGCACACCGAGAACCTGTAACGAGAGATATTACTACGTTCAGGACCCAGCGGCGCCGCCACTGATTTTAGAGCCTGCCATTACTGACATAGACTCAATACCAAGCTAAGCTTGAGGGTTGAAATGACGCTCGAACAGGCATGCCCCCCGGAATACCAAGGGGCGCAATGTGCGTTCAAAGATTCGATGATTCACTGAATTCTGCAATTCACATTACTTATCGCATTTT
+
IIHIIIIIIIIIIIIIIIIIIHIIIIHIIIIIIHIIHIIIIIIIIIIIHIIIIIIIIIIIHIIIIHIHIIIIIIIIIIIIIIIIIIIIIHHIIIIIIIIIIIIHIIIIIIIIIIIIIIHIIIIIIIIIIIIHIIIIIHIIIIIIIIIIIIIIIIIIHIIIIIIIIIIIIIIIHIIIIIIIIIIIIIIIIIIIGIIIIIIIIIIIIIIIIIIIIIIIIIIIIHHIHIIIIIIIIIHIIIIIIIIIIIIIIIHIIIIIIIIIIIIIIIIIIIIIIIIIIIIIHIHFHHIIIIIII
@HISEQ:711:H5NNWBCX2:2:1101:13615:16831:ATCTCGTA
TTAAGTTCAGCGGGTAGTCCTACCTGATTTGAGGTCAGAGTCAAAAATTGCCCGAGGGCGATTGTAAGCAGTCATCACAACCTTCACCGACGAAACTTATTACGCCGACTACGGTGCTATCCCGCTAAGTCTTTTAAGGCGAGCCGGCAGAGCGGCAACACCCAAGTCCAATCTCCTCGGAAACCCGAGGGATTGAGTCTACATGACACTCAAACAGGCATGCCCTCCGGAATACCAGAGGGCGCAAGGTGCGTTCAAAGATTCGATGATTCACTGAATTCTGCAATTCACATTACTTATCGCATTTC
+
IIIIIIIIIIHIIIIIIIIIIIIIIIIIIIIIIIIIIHIHIIIIIIIIIHIIIIHIIIII/FHHHIHIHHIIIIIIIIIIIIIIIIIGIIIHIIIIHIIIIIIIIIIIIIIIIIIIIIIIIIIIIIIIHIIIIIIIIHHIIIIIIHIIIIIHHIIIIIIIIIIGIIIIIIIIIHIHHIIIIIHIHIIIIHIIIIHIIIIIIIIIIIIIIIHHHIIIIHIIIIIHIIHIIIIIIIHGIHHHIIHHHIHIIIIIIIIIIIIIIIIIHIIIIIIIIIIIIIGIIIHIIIIIHIIIIIIIIIHIIIIIIIII
@HISEQ:711:H5NNWBCX2:2:1101:19362:16851:ATCTCGTA
TTAAGTTCAGCGGGTAATCCTGCCTGATCTGAGGTCTAAATTAAAGTTGACTACAATAGTTGGAAGCTTCTACTGGTTCTAGTACGGCCACCAATAAAGGTGTCCTCAGCGAATAGTCTATTACACTGAGTCAATCCGAATTCGAATTAGAGATGCTAATGTATTACGAACGAGCTAGTCAGACTAGCAACGCTCAAAATCCAAACACCAACGCAGTCTACTAGAAACTGGTGGGTTGAAGAGTTCATGACACTCAAACAGGCATGCTCCCCGGAATACCAGGGAGCGCAAGGTGCGTTCAAAGATTCGATGATTCACTGAATTCTGCAATTCACATTACTTATCACATTTC
+
IHEHHCGHIIIIIGHHHIIIIHIHEHHEHIHI1CDGHEHHICHIIHHIHHHIHIIIGEEDCHIIG@FHDFHIIGHHFFEHIIIIEC<EHHIIHIIIHIGCGHHFHHIIHHIIHHHGFHHHGCHIIIHHIIHIIHHIIHHHIGHIIIIHHHEHGIIHIIHIGHEHIIHHHIDDHHCHHHHHIHHHHIHHIIHHHHIHHHIGIHIGHIIHHHGHHHIHHHEF?HHHHHHIIIHIIHHHHEHEHGIIHIHFHIHEHIIIIHHGHGIIIIIIIHIIIHIHEIIHHIHHIHIHHIIHIIIIIIIGIIIIHIIIIHHHIIIIHIIHHFIIIIIHIIIIIIIIIIHHHIIHG<HFGIII
@HISEQ:711:H5NNWBCX2:2:1101:6013:17202:ATCTCGTA
TTAAGTTCAGCGGGTATCCCTACCTGATCCGAGGTCAACCTGAGAAAGATTTAGGGGGGTCGCCGGCGGGCGCCGGCCGGGCCTACGGAGCGGGTGACGAAGCCCCATACGCTCGAGGACCGGACGCGGTGCCGCCGCTGCCTTTCGGGCCCGCCCCCCGGAGCCGGGGGGCGGGGCCCAACACACAAGCCGTGCTTGAGGGCAGCAATGACGCTCGGACAGGCATGCCCCCCGGAATACCAGGGGGCGCAATGTGCGTTCAAAGACTCGATGATTCACTGAATTCTGCAATTCACATTACTTATCGCATTTC
+
IIIIIIIIIIIIIIIIIIIIIIIIIIIIIIIIIIIIIIIIIIIHIIIIHHIEHHHIIIIIIIIIHHIIIIIIIIIIHIIIHIIIIIHI=HIHIIHIIIIIIIIIIIIIIIIIIIIIIHIIIIIHIIIIIHHHHIIIHIHIIIIIIIHIHIIHHHIIIIIIHHIIIHIIIIIIIIIIIHIIHHHHGHHIIIIIIIHGIIIHHHIIHHIHIIIIIIIIIIIIIIIIIIIIIIIIIIIIIIIHGIIHHIIIIIIHIIIIIIIIIIIIIHHEIIIIIIIIIIIIIIGIIIIIIIIIIIIIIIIIIIIIHIIIIIIII
@HISEQ:711:H5NNWBCX2:2:1101:7597:17136:ATCTCGTA
TTAAGTTCAGCGGGTATCCCTACCTGATCCGAGGTCAACCTGAGAAAGATTGAGGGGGGTCGCCGGCGGGCGCCGGCCGGGCCTACGGAGCGGGTGACGAAGCCCCATACGCTCGAGGACCGGACGCGGTGCCGCCGCTGCCTTTCGGGCCCGCCCCCCGGAGCCGGGGGGCGGGGCCCAACACACAAGCCGTGCTTGAGGGCAGCAATGACGCTCGGACAGGCATGCCCCCCGGAATACCAGGGGGCGCAATGTGCGTTCAAAGACTCGATGATTCACTGAATTCTGCAATTCACATTACTTATCGCATTTC
+
IIIIIHIIIIIIIHIIIIIIIIIIIIIIIHIIIIHHIIIIHHIIIIIIHHHIIIIIHIIIIIIIHHDEDHHIIIHIHIIIIIIIIIGIHHDHIIGHIIIIIIIIIHHIIHIIIIHIGHIHHHDHGHIIIHIIFHIIIIIIIIIIIIIHEHHHHIIIIIIHHCHHHIIIIHIHIIIIHEHHIHHIHI8GHHIIIIHIIIIIIIHCHHHIIHIIHGIIIIIIIIIIIHHHCIIIIIIIIIIIIIHHHIIHHFIIIIIIHIIIHIIIHIIHIIIIIIIIIIIIIIIIIIIIIIIHGIIIIIIIIIIHIIHIIIIIH
@HISEQ:711:H5NNWBCX2:2:1101:8543:17111:ATCTCGTA
TTAAGTTCAGCGGGTAGTCTTGCCTGAGCTCAGGTCGAAATGAAGAGTTTCGGTGTCGGGGGGTGCCCAAGCATCCGAATTCCTGCTAGGTCTCCAGCAAAGTCCCCTCGGGCAACGGCAGGATGCGTAGGGAATGCCTACCTACCAAGCCATTACCCTGCGAACGGGGTCCATGCTCATACCTCTGAGCTTCAACCGACCCGGCGCCAATCACGAGTGACCGGCGGAACCGGGAAGGTCAGATCCGCCTTCCCAATCAAAGGAGATGGGGAGGCGAGGGGGTGAGCCGACGCTGAGGCAGACATGCCTTTGGCCGAAGCCTCAGGCGCAAGTTGCGTTCAAAGATTCGATGGTTCACGGAATTCTGCAATTCACACTACGTATCGCATTTC
+
IIIHHHHHIIIIIIHHIIHIIIIIHIHIIIIIIIIIIIIIIHIIHIIHIIHIIIIIIIIHHHIIIIIGFHHHGIHIIIHIIIHIIIHFHIIIIIIIHIIIIHHIHHIGHHIGIGIIIGIIHICHHIIIIHHHGHHGEHIIIIIIIIHIHIIIHIIHHHHHIIIIIIIH<EHHHIIIIHIIIIIIIIFHGHHIIIFIIIHHIIIHHHHIHIIIIIIHI=DIIHGCIIIIHHHF;IIHHHEHCHE<HHHHG?FIIHHH@?HHGIHIIIHGEIHHHCIHIHGIIIGIIIGHIHIIIIIIIIIHHHHIIIGFHHIIIHGIIIIIIHHGHHGIHHHHIIIIIIGIHHIHEHCIIIHIIIGHIIIIIHIGIIIHGIIHIIHIIGHIIHIHIGHIIHGI
@HISEQ:711:H5NNWBCX2:2:1101:13688:17210:ATCTCGTA
TTAAGTTCAGCGGGTATTCCTACCTGATCCGAGGTCAACCTTAGAAATTGGGGGGTTTTACGGCAAGAACCCGCCGCACGACCATAGCGATGTATAGTTACTACGCTCGGTGTGACTAGCGAGCCCGCCACTGTTTTTGAGGGACCGCGGGCAGCCGTGGATCCCCAACGCAAGCAAAGCTTGATGGTTGAAATGACGCTCGAACAGGCATGCCCGCCAGAATACTGGCGGGCGCAATGTGCGTTCAAAGATTCGATGATTCACTGAATTCTGCAATTCACATTACTTATCGCATTTC
+
IIIIIFIIHIIIIIGHIIIIIGHHIHFHIIHFHIHHIGGHIIIIIIIIIIIIIGIFHIHHHIIIIHIIGEHIIIIIIHIIIIGIHHHHI<GHHIIIIIHIHHHIIGHIIIIIIIIIIHIIHGIHIIIIIIIIHHIIIIIIIIHIIIIIIHHIHIIIIHHHGHHIIIIIIIIIIIIIHIIIIIIIIIIIHIIHIIHHIIHHHIIIIIIIIIIIIIIIIIIIIIIIIGIIIHIIHIGIIIHHIIIIHIIIGIIIIIIGHIIIIIHIIHCHHIIIH@IIIIIIIIIIIIGIIHIIIIIIHI
@HISEQ:711:H5NNWBCX2:2:1101:13969:17215:ATCTCGTA
TTAAGTTCAGCGGGTATCCCTACCTGATCCGAGGTCAACCTGAAAAAAATTGGGGGTTGCTGGCGAGCACACGACCGGACCTCCAGAGCGAGAAGAATTACTACGCTCGGAGCCGGACGGCACCGCCACTGACTTTAGGGCCCGCCGGGTCGGCGGGGCCCAATACCAAGCTGGGCTTGAGGGTTGTAATGACGCTCGGACAGGCATGCCCCCCGGAATACCAGGGGGCGCAATGTGCGTTCAAAGATTCGATGATTCACTGAATTCTGCAATTCACATTACTTATCGCATTTC
+
IIIIIIIIIIIIIIIIIIIIIIIIIIIIIHIIHIIIIIGIIIIIIHIIIIIHIIHIIIHIIIIIIIIIIIIIIIIIIHIIGHIIIIIIIIIIIIIIIIIIIIIIIIIIIHHIIIIIIIIIIIIIIIIIHHIIIIIIIIHIIIIIIIIIIIIIHIHIIIIHIHHHIIIIIIIIIIHHIGHIIIIIIIIIIIIIIIHIIIIIIIIIIIIIIIIIIIIIIIIIIIIIIHIIIHIIIHEEIIIIIIIIHHIIHHIIIIIIHIIIIIIIIIIIIIIIIIIIIIIHGIIIIIIIIIIHII
@HISEQ:711:H5NNWBCX2:2:1101:18600:17225:ATCTCGTA
TTAAGTTCAGCGGGTATCCCTACCTGATCCGAGGTCAACCTGAGAAAGATTGAGGGGGGTCGCCGGCGGGCGCCGGCCGGGCCTACGGAGCGGGTGACGAAGCCCCATACGCTCGAGGACCGGACGCGGTGCCGCCGCTGCCTTTCGGGCCCGCCCCCCGGAGCCGGGGGGCGGGGCCCAACACACAAGCCGTGCTTGAGGGCAGCAATGACGCTCGGACAGGCATGCCCCCCGGAATACCAGGGGGCGCAATGTGCGTTCAAAGACTCGATGATTCACTGAATTCTGCAATTCACATTACTTATCGCATTTC
+
IIIIIIIIFHIIIIIIIHIIIIIIIHHHIIIIIIIIGIIIIIIIIIIIIHIIIIIIIHIHIHHHDHHHGIIIHIIGIIIIIIIIIIIIIIIHIIIIIIHIIHIIIIIIIIIIIIHIIIIHIHHHIIIIHIIIIIIHGIIHIHHHHIICHHIIHIIHIIIHEHHHHIIHIHHDHIIIHIIFIIHHIHHHHHIIIIFHIIIIIIFHFHIIIHIIIIHIIIGIHIHHIHHHDCIIIIHIIIIHIIIHHHHHHGIHCIHIHIIHIIIIIHIHIIHHHHIIIIGIIHIIIIIHIIIIIGIHHHHHIIIIIHHHFGIII
@HISEQ:711:H5NNWBCX2:2:1101:19673:17143:ATCTCGTA
TTAAGTTCAGCGGGTATTCCTACCTGATCCGAGGTCAACCTTAGAAATTGGGGGGTTTTACGGCAAGAACCCGCCGCACGTCCAAAGCGAGATGTTTTACTACGCTCGGTGTGACAGCGAGCCCGCCACTGTTTTTCAGGGCCTGCGGCAGCCGCAGGGCCCCAACACAAGCCTAGGGCTTGATGGTTGAAATGACGCTCGAACAGGCATGCCCGCCAGAATACTGGCGGGCGCAATGTGCGTTCAAAGATTCGATGATTCACTGAATTCTGCAATTCACATTACTTATCGCATTTC
+
IIIIIIIIIIGIIIIIIIIIIIIIIIIIIIIIIIIIIIIIIIGIIIIIIHHIIIIHIIIIIHHIIIIIHIIIIIIHIIIIIIIIIIIIIIIIIIHIHIIIIIIIGIIIIIIIIIIIIIIHIIIIIIIIIIIIIIIIIIHIIIIIHHIHIIIIIIIIIHIIIIIIIIIIIIIIIIIIIIIIIIIIIIIIIIIIIIIIIIIIIIIIIIIIIIHIIIIHHIIIIIIIIIHHEIIIHHIIHHHIIIIIIIIGHIHIIIIIIIIIIIIIIIIHIIIIIHIIIIIIIHIIIIIIIIIIIIIII
@HISEQ:711:H5NNWBCX2:2:1101:3817:17429:ATCTCGTA
TTAAGTTCAGCGGGTAGTCTTACTTGATTTGAGATCGAGTTTTACAAGAATCGTTGCCGACCCTTGTGAAATCCTGCATCAGTCAGCCAATACGGTCAAACTCCCTTTATATTAGCTGCAGCAAAAGTAATAATCCGTTTGACGGGACTAAATAAATATGCTTTTAGCTCAGGAGAATGTCCAGCTGCACCTGCATTTCAAGCAACCCGCCCCCAATCTGTAAAAGACCGGTGTTGGGATTGCTTAAGTCCCAAACTTTCAAAAAAAATCAAAGGCTTTGAGGTGTTTACTGATACTCAAACAAGCATGCTCTTCGGAATACCAAAGAGCGCAATATGCGTTCAAAGATTCGATGATTCACTGAATTCTGCAATTCACATTTCGTATCGCATTTC
+
GHIIHHFHIIIIHDCDHHIIIIHEHHFHF@@CCGHIIHHGEHIIIIIHHHGHHIEEFCCHHCHHIIIHGHIIIIIECEHHHIHIICHEHHIIH1C<CHHIICHEHHHHIECHHHII?FEHFCEHCHG<GGEHHIIECDCGEH?@CCGHHF@FHHEFEEHGH@.=DHCCF?.BCG8F.FEAGEHHHIEEEEEGF@@HGHHIHHHEHHI-?<?.@CC8F8.AGEF6B,7,,-BG@E.@CC..CC:7.EHEF9..F?CCHGD-CC./F<00<<0<000<@<0C?GC<<1HGCEG<1D1??HF<1<@ECGD1<<0C<0<<11@F<1D<<1ECFC11H@G0<E1FGCC?HD<<111FCCEDF<111111G1C1?HHD<HGCFEHE<1HHEE@C1HFC/?E
@HISEQ:711:H5NNWBCX2:2:1101:4276:17320:ATCTCGTA
TTAAGTTCAGCGGGTATCCCTACCTGATCCGAGGTCAAAGACGGTAATGTTGCTTCGTGGACGCGGGCCACGCCCCCCCGCAGACGCAATTGTGCTGCGCGAGAGGAGGCAAGGACCGCTGCCAATGAATTTGGGGCGAGTCCGCGCGCGAAGGCGGGACAGACGCCCAACACCAAGCAGAGCTTGAGGGTGTAGATGACGCTCGAACAGGCATGCCCCATGGAATACCAAGGGGCGCAATGTGCGTTCAAAGATTCGATGATTCACTGAATTCTGCAATTCACACTACTTATCGCATTTC
+
IIIIHHHIIHIHDIHIIIIHIIIIHIIIIIIIGHHFHIIHIEHGCHHHIIIIIIIIIIIIIIIIIDGICGHHIIIIIIIDHIHIIIIIGHHIHIIIIIHIIIIIIHHIHHIIIIIHHHIHIIIIIHHIIHIIHHHIHIIIHEGIIHIHGIIIIHIHHHIHHIIIGIIHIIHHIICIIIIHGHIIIIIIIIHHHIIHHIIIIIIIIHIIIIIHIHHGIHIIIIIIIIHEHIIIHIHIHHEF<EHIHIIHHHIGHIIIIIIIIIIIIIIHIIGIIHFIHIIIIHIHHHHHHIHHIIIIHHIHI
@HISEQ:711:H5NNWBCX2:2:1101:4719:17472:ATCTCGTA
TTAAGTTCAGCGGGTATCCCTACCTGATCCGAGGTCAACCTTAAGAAAGTATGGGGGTTTTGGCAAGTGGACCACCCGGACCTCCAGAGCGAGAAGTATTACTACGCTTGAAGCCAGATGGCACCGCCACTGATTTTAAGGCGCACCAGTACGATGGCACCCAATACCAAGCTGGGCTTGAGGGTTGAAATGACGCTCGAACAGGCATGCCCAGCGGAATACCACTGGGCGCAATGTGCGTTCAAAGATTCGATGATTCACTGAATTCTGCAATTCACATTACTTATCGCATTTC
+
IIIIHIIIIIIIGIIHIIIIIHIIIIIIIIIIIIIIHIHIGIIIIIIIIGHIIIIIIIHIIIGIIIIIIIIIHHIIIIIIIIIIIIIIHIIIIIIIIIHIIIIIIIIIIIIIIIIIIIIIIIIIIIIIIIIIHIIHIIIIIIIIIIIIIHIIIHIIIIIIIIIIIIIIIIIIHIGIIIIIIIIIIIIIIIIHIIHIIHIIIIIIIIIIIIIIHIIIIIIIIHIIHEIIIIIIIIIIHIHIIIHIHIIIGIIIIIHIIIIIIIIIIIIHIIIIIIIIIIIIIIIGIIIIIIIIHIH
@HISEQ:711:H5NNWBCX2:2:1101:7724:17373:ATCTCGTA
TTAAGTTCAGCGGGTAGTCTTACTTGATTTGAGATCGAGTTTTACAAAGCCGTTTTACCGGCTATGCGTAATTCTGCATCAGTCAGCCAGAGAACTCTTCCTTTGGTGTAAGCTTCAGCAGATTAATAATCCTTTTTACGGGACTAATTAAGTATGCTATTAGCTCAGAAGAAAACTCAGCTGCACCTGCATTTCAAGCAACCCGCCGCAAGTCTGGCTAGCAGAAAGGCGTTGGGTTTGCTCAAATCCAATACTCATTCGAAACAAATCGAGAGTGTTGAGGTGTTTACTGATACTCAAACAAGCATGCTCTTCGGAATACCAAAGAGCGCAATATGCGTTCAAAGATTCGATGATTCACTGAATTCTGCAATTCACATTACGTATCGCATTTC
+
IIIIIIIIIIIIIHHHIIIIIIIIIHIIHIIIHIHIIIIHIHIIGIIIIIIIIIIIIHHHHIHIGIIIIHIGIIHIIIIIIHIHHIIIIIIHHHIHIIHHI@EHHHHIHIIHHIIIIIGIIIIIIIEHIHIHIIIIIIIHIIIIIIIIIIIIIIIHIIIIIIIGIGHFHHHHHIIHHHHIHIIIIHHHHIIIIIIIIFHIIHIHDHIIIIIIGHHIHFIHEIIHHIIIIIIHFHHHEIIIHEIIIHHIIIIHHHGIHG?HGHHIHHHHIIIIIHIIIIIIIHIHFIIIHHHIIIIIIIIHFHHIIIIIIIIHGIIIIIHIIHIIHHHHIIIIIIGIIIIIIIIIIHHIHEIIIHIGHIIHIIIIIIIIHIIIIIIIIIIIIIIIIIIIIIIIIII
@HISEQ:711:H5NNWBCX2:2:1101:8094:17476:ATCTCGTA
TTAAGTTCAGCGGGTATCCCTACCTGATCCGAGGTCAACCTAAAAAATTTGGGGTTGTTGGCGAGCACCGCCGGGACCCTATAGCGAGAAGAATTACTACGCTTAGAGCCAGACGGCACCGCCACTGATTTTAGGGGCCACCAGAAGGCGAACCCCAACACCAAGTCAGGCTTGAGTGGTTGTAATGACGCTCGAACAGGCATGCCCCCCGGAATACCAAGGGGCGCAATGTGCGTTCAAAGATTCGATGATTCACTGAATTCTGCAATTCACATTACTTATCGCATTTC
+
<FDGHHH1CFHHC/EEHHGGHD<FGHEHHHHHHIH@CGHIHHH@CFHG<CCGHHHEHHIIIIIDCFHFDECCDHHGHHGHGHHEHIHHIIIIHIHHIIGHHHIHHFGHIIIHHIIIIIIHHIIIIHHIHHIHIHHIHGHGFHHHIHEGHIGHHHIHIHHIHIGHIGHIIIHHGHHIIHHHIHIICFHHEIHEIHIHFHHHIHIHIIHIIIHEHEGHHEFGHHIHCHHIIHDHHHHGIIIIHHHIIHHHHIHHHHHIIIIIIGHIHHFHHIIHHHHHHHHHEEG?EIIIIH
@HISEQ:711:H5NNWBCX2:2:1101:9890:17263:ATCTCGTA
TTAAGTTCAGCGGGTATCCCTACCTGATCCGAGGTCAAAGACGGTAATGTTGCTTCGTGGACGCGGGCCACGCCCCCCCGCAGACGCAATTGTGCTGCGCGAGAGGAGGCAAGGACCGCTGCCAATGAATTTGGGGCGAGTCCGCGCGCGAAGGCGGGACAGACGCCCAACACCAAGCAGAGCTTGAGGGTGTAGATGACGCTCGAACAGGCATGCCCCATGGAATACCAAGGGGCGCAATGTGCGTTCAAAGATTCGATGATTCACTGAATTCTGCAATTCACACTACTTATCGCATTTC
+
IIIHIIIIIIIIHHIIIIIIIIHIIIIIHHIIIIHIIIIIIIIIHFIIHIIIIIIIIIIIIIIHICHHCEHHIIIHIIHIIIIDHIIIIIIIIIIIIIHHIIIHHIIHIIHHHIIIIIHIHIIIHHIIHFHHIIIHIIIIIIIIIHHIIIIIHIHIIIIIIIHIHIIIIIIIHHHIIIIIIHHGIIIHIIHIIIIIIIIIIHIIIIIIIIGHGIIIIHHFHIIIHHHIIHIHEIIIIHHIHHHIIIHHHIIIIIIIHHHIHIHIHIIIIIIIIIIIIIIIIIHHDHGGIHGE=HHFIIIII
@HISEQ:711:H5NNWBCX2:2:1101:10440:17493:ATCTCGTA
TTAAGTTCAGCGGGTATCCCTACCTGATCCGAGGTCAACCTGAGAAAGATTGAGGGGGGTCGCCGGCGGGCGCCGGCCGGGCCTACGGAGCGGGTGACGAAGCCCCATACGCTCGAGGACCGGACGCGGTGCCGCCGCTGCCTGTCGGGCCCGCCCCCCGGAGCCGGGGGGCGGGGCCCAACACACAAGCCGTGCTTGAGGGCAGCAATGACGCTCGGACAGGCATGCCCCCCGGAATACCAGGGGGCGCAATGTGCGTTCAAAGACTCGATGATTCACTGAATTCTGCAATTCACATTACTTATCGCATTTC
+
1CGF@CHG@GEH<<<C1GEFE1GHEH?CF?HC/E<1D<11<CGHEHHI11<D<CHHHICDHHC=C<C?D?F//D/C?/EC?/<DG1DHH</DED</1<0E/0D<DD@FDH@<?EDD0/<DGDHCHHED?<<EHIGDHEEHH?00?DGHHDHFHCDCH<HH@CDGHIIHHDH-HDHHCCFHHHGB;:<DHCHG?G/HECEH@HFCH@CHHHCC</<=HHFE@EHEHDE//<C?1EECHHH@GCDDCHE0CHHCDHHC?GFCCGD<C<1?EGGHHFE@HHFEHHGH?GCHH?EEFEHIHFEHGE@<HEH@?HIDH
@HISEQ:711:H5NNWBCX2:2:1101:12196:17419:ATCTCGTA
TTAAGTTCAGCGGGTATCCCTACCTGATCCGAGGTCAACCTTAAAAAAATTAGGGGTTGCTGGCAAGTAGACCTACCGGACTCAATCGCGAGGAGTATTACTACGCGTAGAGCCGACAGGCACCGCCACTGATTTTAGGGGTCGCGAAACCGCGAACCCCAATACCAAGCGAGAGCTTGAGTGGTTATAATGACGCTCGAACAGGCATGCCCCCCGGAATACCAGAGGGCGCAATGTGCGTTCAAAGATTCGATGATTCACTGAATTCTGCAATTCACATTACTTATCGCATTTC
+
IIIIIIIIIIIIIIIIIIIIIIIIIIIIIIIIIIIIIIIIIIIIIIIIHHIIIIIIIIIIIIIIIIIIHIIIIIIIIIIIIIIHHIIIIIIIIIIIIIIHIIIIIHIIIIIIIIIIIIIIIIIIIIIIIIIIIIIIIIIIIIIIIIIIIIIIIIIIIIIIIIIIIIIIIIIIIIIIHIIIIHIIIIHIIIIIIIHIIIIIIIIHIIIIIIIIIIIIIIIHIIIIIIHIIIIIIIIIIIIIIIIIIIIIIIIIIIIIIIIIIIIHIIIIIIIHIIIIIIIIIIIIIIIIIHIIIII
@HISEQ:711:H5NNWBCX2:2:1101:15663:17294:ATCTCGTA
TTAAGTTCAGCGGGTCTTCCTACCTGATCCGAGGTCAACCTGAGAAAGATTGAGGGGGGTCGCCGGCGGGCGCCGGCCGGGCCTACGGAGCGGGTGACGAAGCCCCATACGCTCGAGGACCGGACGCGGTGCCGCCGCTGCCTTTCGGGCCCGCCCCCCGGAGCCGGGGGGCGGGGCCCAACACACAAGCCGTGCTTGAGGGCAGCAATGACGCTCGGACAGGCATGCCCCCCGGAATACCAGGGGGCGCAATGTGCGTTCAAAGACTCGATGATTCACTGAATTCTGCAATTCACATTACTTATCGCATTTC
+
IIIIIDGHHHHIICHHIIIIIIIHIIIHIGHHHHIIIIIIHHEHIHIIHIHHHHIFDHDHIIIIIGIGHGHGIHHIIIIHGHIIIEGCEHGHIHHHHHIIIIIHIIIIIHIIIHHHIGHFHHDHHIHI<DHCHIGHDHHIGHHGHHHD?EHIHIIGIIIHD-HHHHHHIHHCDCHAE?IIIIHIHHI@HGGIIIIIIIHHIIIIHHHHHHHHHHHHHHIIIHHHHHHHGIHGIIHIIIIIGIIHEIIIIIIIHHIIIHHHECHEEFGFCFIIIHGGIIHIHHHHEHHFIHHHHIIIIIIIHCHHCIIHIHHHH
@HISEQ:711:H5NNWBCX2:2:1101:15646:17489:ATCTCGTA
TTAAGTTCAGCGGGTATTCCTACCTGATCCGAGGTCAACCTTAGAAATTGGGGGGTTTTACGGCAAGAACCCGCCGCACGACCATAGTGATGTATAGTTACTACGCTCGGTGTGACTAGCGAGCCCGCCACTGTTTTTGAGGGACCGCGGGCAGCCGTGGATCCCCAACGCAAGCAAAGCTTGATGGTTGAAATGACGCTCGAACAGGCATGCCCGCCAGAATACTGGCGGGCGCAATGTGCGTTCAAAGATTCGATGATTCACTGAATTCTGCAATTCACATTACTTATCGCATTTC
+
IIHIIIIIIIIIGIIIIIIIIIIHIHHIIGIIIIEHIIGIHHIIIIIIIIHIIGHCHHHIIHHIIIIIEGHFIIIGHDHIIHIIIHHHGHIHHIIIIHIIIIHIHDIHHIHIHIIIIIIIHGIHHIHIIHHGHHFHHHIIIHIIHGIIIGHHHHEHHEIHHIIHIIHIHIIGIIIIHIHHIHIIIHIHHHEHHIIHHGGEHHIHHHIFIIIIIIHHHHHIHFEIIGIGHFGHH?HIHHDHHEIIIHHHHIIIHHGIHIIIIHIIIIIHHIIIIHHHHIGIIIIIIIIIIIIGHHDIGI
@HISEQ:711:H5NNWBCX2:2:1101:19237:17315:ATCTCGTA
TTAAGTTCAGCGGGTATCCCTACCTGATCCGAGGTCAACCACAGAGTTGGGGGGTTCTGGCAGGCGGCCACCGGACCCTGGAGCGAGAGATGTACTACGCTGAGGGCCAGGCGGCGCCGCCACTGTCTTTAGGGCCGGCCACAGCGGGCGGGGCCCAACACCAAGCGGGGCTTGAGGGTTGAAATGACGCTCGAACAGGCATGCCCTGCGGAATACCACAGGGCGCAATGTGCGTTCAAAGATTCGATGATTCACTGAATTCTGCAATTCACATTACTTATCGCATTTC
+
IIIHIIIIIIIIIIIIIHIIIIIIIIIIIIIIIIIIIIIIIGHIIIIHIICHIIIIIIIIIICHHIIIIIIIIIHHHIIIIGHIIIIHIIIIIIIIHIIHHHHIHIIIIIHIIHIIIHIIIHHHHIIIIIIHHIHIIIIHHHIHIIIIGIIIIIIIIHIFHIIIHIIHHHHIIIHHIIIIHIIIIIIIIIIIIIIIIIIIIHIIIIHHIIIIIIIIIIHHIIGIHHIIIIIIHIIIIIIIIIIIIIIIIHHIIHIIIHIIGIIIHIIIHHIIIIGIIIIIIIHIIIIIG
@HISEQ:711:H5NNWBCX2:2:1101:1999:17557:ATCTCGTA
TTAAGTTCAGCGGGTATCCCTACCTGATCCGAGGTCAACCTGAGAAAGATTGAGGGGGGTCGCCGGCGGGCGCCGGCCGGGCCTACGGAGCGGGTGACGAAGCCCCATACGCTCGAGGACCGGACGCGGTGCCGCCGCTGCCTTTCGGGCCCGCCCCCCGGAGCCGGGGGGCGGGGCCCAACACACAAGCCGTGCTTGAGGGCAGCAATGACGCTCGGACAGGCATGCCCCCCGGAATACCAGGGGGCGCAATGTGCGTTCAAAGACTCGATGATTCACTGAATTCTGCAATTCACATTACTTATCGCATTTC
+
EHIIIGHIIIIIIIIHIIIIIGHIIIGIIIIIIIIIHHIIIHIHFEEHHHIIHIHHHHFHIIIIIHHIHIIIIIIHHHIIIIIIIIIHIIIHHHDDHHHHHHIHIHHIIHHIIIHHIIIIIIHHIHHHIHIIIIIHIHHIHHHHHHHIHIHHHIIHIIIHHDHDGHHHEIIHIHIIIIIIIIGEHIHHIHHHHHGHEGIIIIIHIGIHGIIIIIIHHEHIIIGIIHHIIIGIIIHHIIIHHIHIIIIIGIHIHEDHGIHIIIHIHCHHHIHIHEIIIIIIIHIIIIIIIIHIIHIIHIHIIHIHHIIIIIH<I
@HISEQ:711:H5NNWBCX2:2:1101:4234:17696:ATCTCGTA
TTAAGTTCAGCGGGTATCCCTACCTGATCCGAGGTCAACCTTAAGAAAGTATGGGGGTTTTGGCAAGTGGACCACCCGGACCTCCAGAGCGAGAAGTATTACTACGCTTGAAGCCAGATGGCACCGCCACTGATTTTAAGGCGCACCAGTACGATGGCACCCAATACCAAGCTGGGCTTGAGGGTTGAAATGACGCTCGAACAGGCATGCCCAGCGGAATACCACTGGGCGCAATGTGCGTTCAAAGATTCGATGATTCACTGAATTCTGCAATTCACATTACTTATCGCATTTC
+
IIHIIIIIIIIIIIIIIIHIHIHIIIHIIHIIIIIIIIIIIIIIIGHHIGEHHHIIHIIIIIHIHIHIHIIIHHIIIIHIIIIIHIIIIIIIHIIHHIIIIIIIIHIIIHEGGFHGHHHIIHIHIHIIHIHIGHIHIIIIHIIIHIIHIIHHIHHIIHIIIIHIIIIIHIHHIHIIHGHIIIIIHHHHIHIIIHIIIHHIIIIIIIIIHIHHIIIIIIIIIHHIIHIHHHGHIIIHIIIIIIIIIIIIIIIIIHIIIGIIIHIHIIIIIIIIIIIIIIIIIIIIIIIIIIIIIII
@HISEQ:711:H5NNWBCX2:2:1101:11152:17687:ATCTCGTA
TTAAGTTCAGCGGGTTTTCTTGCTCGATTTCAGACCAAGTCTTCAAACGTTGTTGGCATCAGCCGCTAACGTTTGTATGTATGGTGAGGAGCGACAAAGCCCAACCACTAAAGAGATGACCCCAGGTGTTAACCAATGCTTGAAACATCTGTTGCACTTGAGACATCTACCCAGCAGGTGAGATGCGCACACAATCCGTTTGAGACCATTCACAGCCAAGGCTGCAAAAGAGATCCAAGCTTCAAAAGCATCCCAAGATCATAAAGACCGAGAGAGCTTTTGGAATTGTGATGATTCTGAAACGAGCATGCTCCCCGGAATACCAGAGAGCGCAATGTGCGTTCAAAGATTCGATGATTCACTGAATTCTGCAATTCACACTACATATCGCATTTC
+
IIIIIHIIHIIHIIHIIIIIIIIIIIHIIIIIIIIIIIIIIIIIIIIIIHHIIIHHIIIIIHHIIIIIHIIHIIHHIIIIIIIIHHIIIIIIIIIIIIIIIIIIIIIIIIIHHHIIHIHHHIIHIHHIIIIIIIIIIIIIIIIIIIIIIIIIIIGHIIEHHIIIIIIIIIIIIIIIIIGHIIIIIIIIIIIIIIIHIIEHHIIIIIHHIIIIIIIIIIIHECHGIHIIIIIIHIFIIHIHGIIHEG@CHIIIHIIIIHEIIIIHHIIIHHIIIIIIIIIIHHIHIHIIHIHHIHHGHIIIIIIIIIIIIIHIHIIIHIIIHIIIIIHGHHHIIIIIIIIIIIIIIIIIIIIIIIIIIIIIIIHIIIIHIIIIHHIIIIHHIHHHGIIIIIIIIIII
@HISEQ:711:H5NNWBCX2:2:1101:17990:17537:ATCTCGTA
TTAAGTTCAGCGGGTATTCCTACCTGATCCGAGGTCAACCTTGAGAAGGGGGGTGTTTAACGGCAAGAACCCGCCGCACGTCCAAAGCGAGATGTTTTACTACGCTCGGTGTGACAGCGAGCCCGCCACTGTTTTTCAGGGCCTGCGGCAGCCGCAGGGCCCCAACACAAGCCTAGGGCTTGATGGTTGAAATGACGCTCGAACAGGCATGCCCGCCAGAATACTGGCGGGCGCAATGTGCGTTCAAAGATTCGATGATTCACTGAATTCTGCAATTCACATTACTTATCGCATTTC
+
IIIIIIIIIIIIIIHIIIIIIIIIIIIIIIIIIIIIIIIIIIIIIHIIIIIIIIIIIIIIIIIIIIIIGHIHHIIIIIIIIIIIIIIIIIIIIIIIIIIIIIIIIIIIIIIIIIIHIIIIIIIIIIIIIIIIIIIIIIIIIIIIIIIIIIIIIIIIIIIIIIIIIIIIIHIIIIIIIIIIIIIIIIHHIIIIHIIIIIIIIIIIIIIIIIIIIIIIIIIIIIIIIIIHHIIIIIIIIHHIHIIIIIIIIIIIIIIIIIIIIIIIIIIIIIIIHIIIIIIIIIIIIIIIIIIIIIIII
@HISEQ:711:H5NNWBCX2:2:1101:18257:17590:ATCTCGTA
TTAAGTTCAGCGGGTATCCCTACCTGATCCGAGGTCAACCTGAGAAAGATTGAGGGGGGTCGCCGGCGGGCGCCGGCCGGGCCTACGGAGCGGGTGACGAAGCCCCATACGCTCGAGGACCGGACGCGGTGCCGCCGCTGCCTTTCGGGCCCGCCCCCCGGAGCCGGGGGGCGGGGCCCAACACACAAGCCGTGCTTGAGGGCAGCAATGACGCTCGGACAGGCATGCCCCCCGGAATACCAGGGGGCGCAATGTGCGTTCAAAGACTCGATGATTCACTGAATTCTGCAATTCACATTACTTATCGCATTTC
+
IIIIIIIIIIIIIIIIIIIIIIIIIIIIIIIFHIIHIIIIIIIIIIIIGHHIGIHIIIIIIIIIHIIHHIHIIIHIHHHIIIIIIIHGIIIIIHEHHIHHIIGHIIIIIIIIII<CHIIHIIGHDHGIIIIIIIIIIHIIIIHIIHHHHDEHHHHIIHHHHDHGHIHDHHHIIIHEGHHHHHGHCHGIIIHHGIIIIIGIIIHHHHHHHHHHHIIIIHHIIGIIHDEHHDCIIIIIIIIGIIIHDHHCHHIHDHHGIIIIIIIIHHHIHIIGIHHIIIIHIHIIHHIIHGIIIIIIIIIIHIHIHIIIHHGHI
@HISEQ:711:H5NNWBCX2:2:1101:2234:17940:ATCTCGTA
TTAAGTTCAGCGGGTATCCCTACCTGATCCGAGGTCAACCTTAAGAAAGTATGGGGGTTTTGGCAAGTGGACCACCCGGACCTCCAGAGCGAGAAGTATTACTACGCTTGAAGCCAGATGGCACCGCCACTGATTTTAAGGCGCACCAGTACGATGGCACCCAATACCAAGCTGGGCTTGAGGGTTGAAATGACGCTCGAACAGGCATGCCCAGCGGAATACCACTGGGCGCAATGTGCGTTCAAAGATTCGATGATTCACTGAATTCTGCAATTCACATTACTTATCGCATTTC
+
IIIIIIIIIIIIIIIIIIIIIIIIIIHIIIIIIIIIIIIIHHIIIIIHHGHIIIIIIIGIIFHIIIIIHIIIIIIIIIIHIIIHIIHIIIIHIIIIIIIIIIIIIIIIIIHGIHHIIHIIIIIHHIIIIIIIIHIIIHIIIIIIIIIIIIIIIIIIIHIHEFHIHIIIIIHIIHIIIIIIIIIIHIHIIIIIIIIIIIIIIIIIIIIIIIHHIIIIIIIIIIIIIIHIIIHIIIIIIHIIIHIIIIIIIIIIIIIIIHIIIIIIIIIHIIHHIIIIIIIIIIIIIIIIIIIIIII
@HISEQ:711:H5NNWBCX2:2:1101:4098:17778:ATCTCGTA
TTAAGTTCAGCGGGTATTCCTACCTGATCCGAGGTCAACCTTAGAAATTGGGGGGTTTTACGGCAAGAACCCGCCGCACGACCATAGCGATGTATAGTTACTACGCTCGGTGTGACTAGCGAGCCCGCCACTGTTTTTGAGGGACCGCGGGCAGCCGTGGATCCCCAACGCAAGCAAAGCTTGATGGTTGAAATGACGCTCGAACAGGCATGCCCGCCAGAATACTGGCGGGCGCAATGTGCGTTCAAAGATTCGATGATTCACTGAATTCTGCAATTCACATTACTTATCGCATTTC
+
IIIIHHIIIIIIIIIIIIIIIIIIIIIIIIIIIIIIIIIIIIHIIIIIIIHIIIIEHHIIIIHIIIHIGHHIHIHIHHIIIIIIIIHIIIHHIHIIIIIIIIIIHIIIIGIIIIIIIIIIHHHIIIHHHIIIIHGHHHIIIHHHHIIHIHIIIIHIIIIIIHHIHIIIIIIIIIIHHIIIIIIIIIIIIIHGHGHHHIIIHIIIIIIIIIIIIIIHHGHIHGCIIIIHHFIIIIHHHIIIIIIHHIIIIIGIIIIGIIHHIIHIFIIIIIIIIIHHHIIIIIHIIHIIIHIIIIHIII
@HISEQ:711:H5NNWBCX2:2:1101:7239:17932:ATCTCGTA
TTAAGTTCAGCGGGTATTCCTACCTGATCCGAGGTCAACCTTGAGAAGGGGGGTGTTTAACGGCAAGAACCCGCCGCACGTCCAAAGCGAGATGTTTTACTACGCTCGGTGTGACAGCGAGCCCGCCACTGTTTTTCAGGGCCTGCGGCAGCCGCAGGGCCCCAACACAAGCCTAGGGCTTGATGGTTGAAATGACGCTCGAACAGGCATGCCCGCCAGAATACTGGCGGGCGCAATGTGCGTTCAAAGATTCGATGATTCACTGAATTCTGCAATTCACATTACTTATCGCATTTC
+
HIIIIIHHIIIIIIHIIIIIIIHIIHHIIHIIIHIIIIIIIIHIIFHIIIIIIHIHIIIIIHIIIHIIFHIIIIIIIIHIIHIIIIIIIHHEHIIIIIIHIIIHHIIIHIHHHIIHIIHIIHHHHHHHHHHHGHHIIHIEIIHHHHGHHIIIHIIIIIHHHHHIIIIIIHHIIHHIIHHHHIIHIHHFGIHHHHHHIIIIIIIIIHHIIIIHIIIIIIIIIIIIIHIHEHIHHIHIIHEIIIIHIIHIHIIIIIIIIHIHIIIIIHIIIHIIIIIIIIIIIIIIIIIIHIHIIIIII
@HISEQ:711:H5NNWBCX2:2:1101:9283:17915:ATCTCGTA
TTAAGTTCAGCGGGTATTCCTACCTGATCCGAGGTCAACATTCAGAAGTTGGGGTTTAACGGCGTGGCCGCGACGATTACCAGTAACGAGGGTTTTACTACTACGCTATGGAAGCTCGACGTGACCGCCAATCAATTTGAGGAACGCGAATTAACGCGAGTCCCAACACCAAGCTGTGCTTGAGGGTTGAAATGACGCTCGAACAGGCATGCCCGCCAGAATACTGGCGGGCGCAATGTGCGTTCAAAGATTCGATGATTCACTGAATTCTGCAATTCACATTACTTATCGCATTTT
+
IIIIIHIIHIIIIIIIIIIHHHIIIHHIIIIIIIIIIHIIIIHIHIIIIHIIIIIIIIIHIIIHHHIIGHHIIIIHHIHHIHIIIIIIIIGIIHIIHIIIIIIIIIIHIIIIIIHIIIIIIIIIIHHHHIHIIIHHIIIIIIHHIIHIIGFHIIIIIIIIIIIIHIIIIIIHIHIIIIHIIIIIIIIIIIIIIHIIIHIIIIIIIIIIIIIHIIIIHHIIIIIIIIIHFIIIIHIIIIHIIIIIIIIIIIIIIIIIIHHHIIIIIIIIIIIIIIIIIIIIIIIIIIIGIIIIIIIII
@HISEQ:711:H5NNWBCX2:2:1101:12932:17891:ATCTCGTA
TTAAGTTCAGCGGGTATCCCTACCTGATCCGAGGTCAACCTGAGAAAGATTGAGGGGGGTCGCCGGCGGGCGCCGGCCGGGCCTACGGAGCGGGTGACGAAGCCCCATACGCTCGAGGACCGGACGCGGTGCCGCCGCTGCCTTTCGGGCCCGCCCCCCGGAGCCGGGGGGCGGGGCCCAACACACAAGCCGTGCTTGAGGGCAGCAATGACGCTCGGACAGGCATGCCCCCCGGAATACCAGGGGGCGCAATGTGCGTTCAAAGACTCGATGATTCACTGAATTCTGCAATTCACATTACTTATCGCATTTC
+
IIIIIIIIIIIIIIIIIIIIIIIIIIHIIIIHIIIIIIIIIIIIHIIIEHIIHHIIIHIIIIIIIIHIDHIIIIIIIIIIIIIIIIIIIIIIIIHHIIIIIIIIHIIIIIIIIIIIIIIIIIIIIIIIIIIIHHIHIIHIIIHIIIICHHIIIIIIIIIIIHHIIIIIIIIHIHIIHIIIHHHHBEHHHIIIHIIIIIIIIIIIHHIIIIIHIIIIIIIIIHIIHIIGIHHIIIIIIIIHIIHHDIIIHHIIIIHIIIIGIIHGHIIIIHIIIIIIIIIIIIIIIIIHIIIIIIIIIIIIHIIIIIIIIIIII
@HISEQ:711:H5NNWBCX2:2:1101:14832:17772:ATCTCGTA
TTAAGTTCAGCGGGTATTCCTACCTGATCCGAGGTCAACCTTAGAAATTGGGGGGTTTTACGGCAAGAACCCGCCGCACGACCATAGCGATGTATAGTTACTACGCTCGGTGTGACTAGCGAGCCCGCCACTGTTTTTGAGGGACCGCGGGCAGCCGTGGATCCCCAACGCAAGCAAAGCTTGATGGTTGAAATGACGCTCGAACAGGCATGCCCGCCAGAATACTGGCGGGCGCAATGTGCGTTCAAAGATTCGATGATTCACTGAATTCTGCAATTCACATTACTTATCGCATTTC
+
IIIIIIIIIIIIHHIHIIIIIIIIIIIIIIIHIIGHIIIIGHIIIHIIHIIIIIICEHIIHGHHIIHHHCHEHHIIIHIIIIIIIIHGIGHIIHIIIIHHFHIIIIHIHHIIHIIIIIGHHIHDHHHHHHHIHHHHIIHHIIIHIIIIHIHHIIIIHHIHHEHIIHIIIIIGIIHIHIHIIIIIIIHIIIIIIIHHIHIHIIIIIIIIIIIIHIIHHGIIIHHGIIIHHHHHGHGIHHIIHHIHHHHFFIIIIIHIIIHIIIIIIIIHHIIIIIIIHHIIHIIIIHHIIIIIIIIIHH
@HISEQ:711:H5NNWBCX2:2:1101:15591:17965:ATCTCGTA
TTAAGTTCAGCGGGTATTCCTACCTGATCCGAGGTCAACCTTGAGAAGGGGGGTGTTTAACGGCAAGAACCCGCCGCACGTCCAAAGCGAGATGTTTTACTACGCTCGGTGTGACAGCGAGCCCGCCACTGTTTTTCAGGGCCTGCGGCAGCCGCAGGGCCCCAACACAAGCCTAGGGCTTGATGGTTGAAATGACGCTCGAACAGGCATGCCCGCCAGAATACTGGCGGGCGCAATGTGCGTTCAAAGATTCGATGATTCACTGAATTCTGCAATTCACATTACTTATCGCATTTC
+
IHIHIGGHHH1FCCCDHHEHHIIIHIEFHIIDEHEHHH@CCFGHHG?FHHHHDHGDEHHHIEHIDHECFGHIIIIIIHIIHHIDHHHIHHDHGI@DHEHHHIIHIHHHEGHHIIIIIIIIHHIIHHHIHHIIIIHGHIIIIIIIIIIHIIHHIIIIIIIIIIIIIIFDIHHHIHIIIHGHIHHIHHIIIHHHHIIIIIIIIIIIIIIIIIHHIIIIIIIIIIHIIIHFCHIIHHHHCCCHEIIIIIIHHHIHEHHHIHIHIIIHIIIIIHHHHHIIIIIIIIIIHIHHHIIHHDHDI
@HISEQ:711:H5NNWBCX2:2:1101:16691:17975:ATCTCGTA
TTAAGTTCAGCGGGTCTTCCTACCTGATCCGAGGTCAACCTTGGGTTAAAAGGTGGTTTAACGGCCGGAACCCGCAGCACGCCCAGAGCGAGATGTATGCTACTACGCTCGGTGTGACAGCGAGCCCGCCACTGCTTTTCAGGGCCTGCGGCAGCCGCAGGTCCCCAACACAAGCCCGGGGCTTGATGGTTGAAATGACGCTCGAACAGGCATGCCCGCCAGAATACTGGCGGGCGCAATGTGCGTTCAAAGATTCGATGATTCACTGAATTCTGCAATTCACATTACTTATCGCATTTC
+
GC<FH<<<<G?CH<</1<GEFHEFHHEHIH@0<ECF@F1F1EH?@DCH?<1<<GEG@EHEC@=CE?<CE<H?H<C?E?@1/C@CGHGH@HHDHFIHGHEECHIHIEHIHHHHIHED<00=G<CHHDHHHFHF?H@GCCFH@G@DDEEHHHHIHIIIIIGHDHHHHEHIHEEH?H?@HHCE@EE?GHHHHF?HFHEHD<CGD=HEHHHIHHHIHHCBGHFIIHHCG?DHHHEC@EGCFEF<F<IHHCIIIIIHHE?HHFGHHHEHG@FF@HHHFHHCGGEHEECHHGHHHGC=HFGC/HIH
@HISEQ:711:H5NNWBCX2:2:1101:17530:17895:ATCTCGTA
TTAAGTTCAGCGGGTATCCCTACCTGATCCGAGGTCAACCTGAGAAAGATTGAGGGGGGTCGCCGGCGGGCGCCGGCCGGGCCTACGGAGCGGGTGACGAAGCCCCATACGCTCGAGGACCGGACGCGGTGCCGCCGCTGCCTTTCGGGCCCGCCCCCCGGAGCCGGGGGGCGGGGCCCAACACACAAGCCGTGCTTGAGGGCAGCAATGACGCTCGGACAGGCATGCCCCCCGGAATACCAGGGGGCGCAATGTGCGTTCAAAGACTCGATGATTCACTGAATTCTGCAATTCACATTACTTATCGCATTTC
+
IIIIIHHIHIIIHIIIIIIIIIIIIIGIIIIIIIIIIIIIIIIIIIIHIHIIIIIIIIIIIIIIHIIIHHIIIIHIHHIIIHIIHIIIIIIIIIHIIIIIIIGIHHHHIIIIIIIIIHIIIHIIIIIIHI>DHHHHHHHIIIGHIHH?EHHIDHHHHHHEHHDDHHIIIHHIIHEHHIIFIHHGEHAEIIIIIIIIGIIIIGIIHHHHIGIIHIIIIIIIHIIIHIHGHIIIIIIIIIIGIIIIIIIHIHHGHEEIIIIIIIIIIHIIIIIIIHIIGHIIIIIIIIIIIIIIIIIHIHHHIIIIIIIIIHIII
@HISEQ:711:H5NNWBCX2:2:1101:20747:17936:ATCTCGTA
TTAAGTTCAGCGGGTATCCCTACCTGATCCGAGGTCAAAAGTTGAAAAAAAGGCTTAATGGATGCTAGACCTTTGCTGATAGAGAGTGCGACTTGTGCTGCGCTCCGAAACCAGTAGGCCGGCTGCCAATTACTTTAAGGCGAGTCTCCAGCAAAGCTAGAGACAAGACGCCCAACACCAAGCAAAGCTTGAGGGTACAAATGACGCTCGAACAGGCATGCCCTTTGGAATACCAAAGGGCGCAATGTGCGTTCAAAGATTCGATGATTCACTGAATTCTGCAATTCACACTACTTATCGCATTTC
+
IIIIIIIIIIIIGIIIIIIIIIIIIHG?HHHIHHGHIIIIIHFCHHHHHHIHGHIIIIIIIIIIIIIHFHIIHEHHHHIIIHHFHHHHIIIIIIGIIHGEHIIHHIHIIHIIHHFHHHHHHHIIHHIIIGHIHIHHIIIIIIIIHIHHIIHIIIIIHIIIIHIIIIHHIHHIIIIDGIHIIHHIIIHIIIIIHHIIIHHHIIIHIHIHIIIIIIIIIIIIIIIIHHHIHIIIIIHHECIIIIHEHHECIHHIIHIIGIIIIIIIIIHIIIIIIIIIIIIIIIIIIHIIIHIHHIIIHIIIIIIIII
@HISEQ:711:H5NNWBCX2:2:1101:20706:17966:ATCTCGTA
TTAAGTTCAGCGGGTATTCCTACCTGATCCGAGGTCAACCTTAGAAATTGGGGGGTTTTACGGCAAGAACCCGCCGCACGACCATAGCGATGTATAGTTACTACGCTCGGTGTGACTAGCGAGCCCGCCACTGTTTTTGAGGGACCGCGGGCAGCCGTGGATCCCCAACGCAAGCAAAGCTTGATGGTTGAAATGACGCTCGAACAGGCATGCCCGCCAGAATACTGGCGGGCGCAATGTGCGTTCAAAGATTCGATGATTCACTGAATTCTGCAATTCACATTACTTATCGCATTTC
+
HIECEGHEHHHCHHIHHHGEH@CGCGH?GHIIHIHIIICC1@C@FFHF1<@@/C<<CHHHE@0CHH=EFDFG/<DHHHD?HEHHHHEEH?<0DFGHEH1<FHC<@DGHC<0<<00<FHHHED/?<0<DDEHHIHGHHHIHHHE@HE?EIHEHHGDGHHHFHFFFHGHHHGHFEEGAHHGHHHHEIIIIHEEGHIHHHHHHHGIIIIIIHIIIGIIHHHIHIHIIIIHDDEIIHGEHHIHDIHHEGHIIIHIHHIHGIIHIGIIIHG1IIHIHHHIHIHHIIIHHIHIIHG=HIIIHHI
@HISEQ:711:H5NNWBCX2:2:1101:3686:18201:ATCTCGTA
TTAAGTTCAGCGGGTATCCCTACCTGATCCGAGGTCAACCTTAAGAAAGTATGGGGGTTTTGGCAAGTGGACCACCCGGACCTCCAGAGCGAGAAGTATTACTACGCTTGAAGCCAGATGGCACCGCCACTGATTTTAAGGCGCACCAGTACGATGGCACCCAATACCAAGCTGGGCTTGAGGGTTGAAATGACGCTCGAACAGGCATGCCCAGCGGAATACCACTGGGCGCAATGTGCGTTCAAAGATTCGATGATTCACTGAATTCTGCAATTCACATTACTTATCGCATTTT
+
IIIIIIIIIIIIIIIIIIIIIIIIIIIIIIIIIIHIIIIIIIHIIIIIIHHIHGIIIIIIIGIIIIIIGHIIIIIIIIIIIIIIIIIIIIIHIIIIIIIIIIIIIIIIHIIHIHIIIIIIIIIIIIIIIIIIIHIIIIIIIIIIIIIIIIIIIIIIIIIHHIIIIIIIIIIIIIIIIIIIIIIIIIIIIIIIIIIIIIIIIHIIHIIIIIIIHHIIIIHIIIIIHIHIIIHHIHHHIIIIIHIIIIIIIIIIIHIIIIIIIIGIIIIGIHIIIIGIIIIHIIIIIIIHIIIIIII
@HISEQ:711:H5NNWBCX2:2:1101:6211:18088:ATCTCGTA
TTAAGTTCAGCGGGTATCCCTACCTGATCCGAGGTCAACCTGAGAAAGATTGAGGGGGGTCGCCGGCGGGCGCCGGCCGGGCCTACGGAGCGGGTGACGAAGCCCCATACGCTCGAGGACCGGACGCGGTGCCGCCGCTGCCTTTCGGGCCCGCCCCCCGGAGCCGGGGGGCGGGGCCCAACACACAAGCCGTGCTTGAGGGCAGCAATGACGCTCGGACAGGCATGCCCCCCGGAATACCAGGGGGCGCAATGTGCGTTCAAAGACTCGATGATTCACTGAATTCTGCAATTCACATTACTTATCGCATTTC
+
IIIFHGEHIIIIIIIHHHIIIIIGIIIIIHIIIIIHIGIIIIHIGHGHHHGHIIIIHHHIIIIHIIHIIIHHIIDHHIIIHGIHIIIIIIIHII?FHIHIDHIIIHGHGFHIGIICDEHIIIHIGHIIGIIIIIIIIIHIIIIHHIEHDHGHIIIIIIIIIHIHIIHDHHHEHHHHHHHHHGHFHIHHHHHIIIIIHHGGIIIHIIHHHGHFHIGIIIIIIIIIIIHHDHIIHHIIIIIGIHIHHIHCH?HIHEDHIIIGIIIIHEIHIIIIIIIIIIIIIHIIIIHIIIIIIHIIIIIIIIIHEIIIIHHII
@HISEQ:711:H5NNWBCX2:2:1101:7794:18100:ATCTCGTA
TTAAGTTCAGCGGGTATCCCTACCTGATCCGAGGTCAACCTGAGAAAGATTGAGGGGGGTCGCCGGCGGGCGCCGGCCGGGCCTACGGAGCGGGTGACGAAGCCCCATACGCTCGAGGACCGGACGCGGTGCCGCCGCTGCCTTTCGGGCCCGCCCCCCGGAGCCGGGGGGCGGGGCCCAACACACAAGCCGTGCTTGAGGGCAGCAATGACGCTCGGACAGGCATGCCCCCCGGAATACCAGGGGGCGCAATGTGCGTTCAAAGACTCGATGATTCACTGAATTCTGCAATTCACATTACTTATCGCATTTC
+
IIIIIIIIIHHIIIIIIIIIIIIIIIIIIIIHIIGHHIIIIHHIIHIIHIHIFHIIIGIIHHIIIHEDDHIHIIHIIIIIIIIIIIIIHIIIIIHHHIIGIIIIIIIIIHIIIIIIHGIIIHIHIHIHIHIIHIIIIHHIHHHIHIIHGHIIHHIIIIIIIIHIHIIHIIHHIIHHHHHIHIGHEHEHGEHIHIIIIHIHIIIIIIIIIIGIIIIIHFIHIHIIIHHGIIIIIIIGIHIIHIHHEHHHHEHIIHHHHIIIHIIIIHIIIIIIIIHHHGIIIHIIIIIIIIIIIIIHIIIIIIHGGIIIIIGII
@HISEQ:711:H5NNWBCX2:2:1101:8810:18057:ATCTCGTA
TTAAGTTCAGCGGGTATCCCTACCTGATCCGAGGTCAACCTGTAAAAATTGGGGGTTGCTGGCAAGTAGACCTACCGGACCCAGACGCGAGGAGTATTACTACGCGTAGAGCCGACAGGCACCGCCACTGATTTTAGGAGCCGCGAAACCGCGAACCCCAATACCAAGCGAGAGCTTGAGTGGTTATAATGACGCTCGAACAGGCATGCCCCCCGGAATACCAGAGGGCGCAATGTGCGTTCAAAGATTCGATGATTCACTGAATTCTGCAATTCACATTACTTATCGCATTTC
+
HHFEEFHCHHGDCHIIIIIIIIIIHIHFHHIHHGIII?CCEHIIIHFHEHIGIHHHIGIIIIHCHEHHD<FHHIIHHCHHHIHIIHHEHIIIHHCGHGHHHIFHHHHIHHIIIHDHIHHHIIHIHHIHHHGHHGHEGHIIIIIHHFHHHDHHHIHDEHHHGHHHHHHHHEHHHHEFHHFFIHIIIIHIIHHEIHGHIIIHHFHHIHHGIHGHHHHHIHHHFIHHE?EIIIHIHHHCIIHHHIHIIIIIHIIIIIFHHHFHIIHHGCG?EHHIIHIIIIHH@HIHIHIHHIHDGH
@HISEQ:711:H5NNWBCX2:2:1101:10021:18118:ATCTCGTA
TTAAGTTCAGCGGGTATCCCTACCTGATCCGAGGTCAACCATAAGATAAAATTTGGGGTTGTTGTCCGGCAGGCACGTCCGGGTCCATCTGGGCGATAGTATGTTACTGCGCTCGAGGACCGGCCGCACCGCCGCTATCTTTCGGACCCGCCCCCCCCTATGAAAAGGGGACGAAAGATCCAATACCAAGCAAAGCTTGAGGGTGATAATGACGCTCGAACAGGCATGCCCTCCGGAATACCAGAGGGCGCAATGTGCGTTCAAAGATTCGATGATTCACGGAATTCTGCAATTCACATTACTTATCGCATTTC
+
IIIHIIIIIIHIIIIIIIIIIIIIIIIIIIIIDHIIIHIIIIIIIIIIIIIIIIHHHIIIIIIHIIGIHHHICHIIHIHIGIIIIIIIIIGIIHHHHIIIIIIIIIIIHIIIIIIIIIIIIIIIGIIIIIIIIHHIHIHIIIIIIIIIIHIIIIIIIIHGHHHCHHIHHHIIIIIHHIIIIIGIIIGHIIIHHHIIHHHHHHIHIIIHHHHHIIIIIIIIIIIIGIIIIIIIGGIIIIIIIIIIHFIIHHEIGHHHIIIIIIIIHIIIHIIIIIIIHIIIIIIIIIIHHIIIIIIIIIIIIIIIIHIIIIIIII
@HISEQ:711:H5NNWBCX2:2:1101:12508:18068:ATCTCGTA
TTAAGTTCAGCGGGTATTCCTACCTGATCCGAGGTCAACCTTGGTGCCGCCGGAGCGGACTTGTGGGGGGTTTAGAGGCAGGACGCCGAGGGATCCCAATGCGAGGCTGATGCTACTGCGCAAAGGAGAGGGCCTTCGGGTCCGCCACTGGTTTTAGGGGCCTGCCGTGGCAGATCCCCAACGCCGGGCCACGGGGGCTCGAGGGTTGAAACGACGCTCGGACAGGCATGCCTCCCAGGATACTGGAAGGCGCCATGTGCGTTCAAAGATTCGATGATTCACTGAATTCTGCAATTCACATTACATATCGCGTTTC
+
IIIIIHIIIIIIIIIIIIIIIIIIIIIIIIIIIIIHIIHIIIIHIIIHHHIHIHIIIHGHIIIIIHIGEHHHHIIIHIIIIIIIIIIIIHGIIIIIHIIHGHIHHDHHIHIIHIIIIIIIIIHFIIIIIIIIHHHIIIIIHHHIIIIIIIHHHIIIHEGDHIHIIIIIIIIIIIIHHHHHIIIIIIIIHHHHHHIIHIIHIHIIIHGHHHHIIHIIHDHIIHIIIIGIIHIIIIIIIIGIHHHIHHHGIIHIHHHECCIIIHHIIIIIIIIIIIIGIIIIIIIIIIIIHHHIIIIIIIIIIIIIIIIHIIIIIIII
@HISEQ:711:H5NNWBCX2:2:1101:13526:18124:ATCTCGTA
TTAAGTTCAGCGGGTCTTCCTACCTGATCCGAGGTCAACCTTGGGTTAAAAGGTGGTTTAACGGCCGGAACCCGCAGCACGCCCAGAGCGAGATGTATGCTACTACGCTCGGTGTGACAGCGAGCCCGCCACTGCTTTTCAGGGCCTGCGGCAGCCGCAGGTCCCCAACACAAGCCCGGGGCTTGATGGTTGAAATGACGCTCGAACAGGCATGCCCGCCAGAATACTGGCGGGCGCAATGTGCGTTCAAAGATTCGATGATTCACTGAATTCTGCAATTCACATTACTTATCGCATTTC
+
IIIIIHIIIIIIIIIIIIIIIIIIIIIIIIIIIHHIIIIIHHHIIIIIIHIHIHHIIIHIIII<HHIIIIHIIIHHGIIIIIIIIIIIIGIHCEHIIIHIIHHHIIIIIIIIIIIIGHHIIIIIIIIIIIIIHIHIIHIIIIIIIIIIIIIIIIIIIIHIIHIIIIHHHHHHGHHIIIIIIIIHHIIIIHIHHHHHIIIIIIIIIIIIHGIHIIIIHHCIHHHHCIIIIIHFIIHHDIHHIIGGHHHIIHIIHIIIHIIHHGIIIIIHIIIIIIGIIIIIHIIIHIIIHIHHHIIIIHII
@HISEQ:711:H5NNWBCX2:2:1101:16647:18240:ATCTCGTA
TTAAGTTCAGCGGGTAGTCCTACCTGATTTGAGGTCAGAGTCAAAAATTGCCCGAGGGCGATTGTAAGCAGTCATCACAACCTTCACCGACGAAACTTATTACGCCGACTACGGTGCTATCCCGCTAAGTCTTTTAAGGCGAGCCGGCAGAGCGGCAACACCCAAGTCCAATCTCCTCGGAAACCCGAGGGATTGAGTCTACATGACACTCAAACAGGCATGCCCTCCGGAATACCAGAGGGCGCAAGGTGCGTTCAAAGATTCGATGATTCACTGAATTCTGCAATTCACATTACTTATCGCATTTC
+
IHIIIGHIIIIIIIIIIIIIIIIIIIIIIIIIIIIIIIIIIIIIIIIHIIIIIIIIIIIIGIIHIIIIHIIIHIIHIIIHIIIIIIIIIIIIIIHIIIIIIIIIIHIIIIHIHIIIIIGIHIIIIHIIIIIIIIIIIIIIIIIIIHIHHIIIHHHIIIIHIIIIIIIIIIIIIIIIIIIIIIIIHHHIIIIHIIIIIIHIIIIIIIIIIIIIIIIIIIIIIIIHHEHHIIIIIIIIHHHIIHHIIIHHHGIIIIIIIIHIIGIIGIIHIIIIHIIIHIIHIHGIIIGIIIIIIHIIIIIHHGIIIHII
@HISEQ:711:H5NNWBCX2:2:1101:19232:18058:ATCTCGTA
TTAAGTTCAGCGGGTATCCCTACCTGATCCGAGGTCAAAGACGGTAATGTTGCTTCGTGGACGCGGGCCACGCCCCCCCGCAGACGCAATTGTGCTGCGCGAGAGGAGGCAAGGACCGCTGCCAATGAATTTGGGGCGAGTCCGCGCGCGAAGGCGGGACAGACGCCCAACACCAAGCAGAGCTTGAGGGTGTAGATGACGCTCGAACAGGCATGCCCCATGGAATACCAAGGGGCGCAATGTGAGTTCAAAGATTCGATGATTCACTGAATTCTGCAATTCACACTACTTATCGCATTTC
+
IIIIIIIHIIIIGGIHIIIIIIIIIIGIIHIIIIIIIIIIFIIHHHIIIIIIIIIIIIIIHIIIHHIIEHIIIIIIIGIIIIIIIIIHIIIIIIIIIIIIIIIIIIIIIIIIHIIHIIIIIIIIHHHIIIIIIIIHIIIIHHIIIIIIIIIIIIIIHIIIIIIIIIIIIIIIIIIIIIIIIIIHHIIIIIHIHIIIIIIIIHHIIIIIIIIIIIIIHIIIIIIIHIIIIIIHHIIIIHHHFGFIHIIGIHIHHIIHIIIIIIGIIIIIHIIIIIIIIIIIHIIIIIIHGHHIHIIIIGHII
@HISEQ:711:H5NNWBCX2:2:1101:6365:18450:ATCTCGTA
TTAAGTTCAGCGGGTATTCCTACCTGATCCGAGGTCAACCTTAGAAATTGGGGGGTTTTACGGCAAGAACCCGCCGCACGACCATAGCGATGTATAGTTACTACGCTCGGTGTGACTAGCGAGCCCGCCACTGTTTTTGAGGGACCGCGGGCAGCCGTGGATCCCCAACGCAAGCAAAGCTTGATGGTTGAAATGACGCTCGAACAGGCATGCCCGCCAGAATACTGGCGGGCGCAATGTGCGTTCAAAGATTCGATGATTCACTGAATTCTGCAATTCACATTACTTATCGCATTTC
+
HIIIIIIIIIIHIHIIIIIIIIIIIIIIIIIHIIIIIIIIHIIIIIIIIIIHIIIIIIIHIIIIIIHIHIIIIIIIIIIIIIIIIIIIIIIIIIIIIIIIIIIIIIIHIHIIIIIIIHHIIIIIIIIIIIIIIIIIIIIIHIIIIIIIIIIIIIIIIIIIHIIIIIIIIIIHIIIIIIIIIIIHIIIIIIIIIIIIIIIIIIIIIIIIIIIIIIIIIGIIIIIIIIIHHHHHIIIIIIIHHIIIIIIIIIIIIIIIIIIIIIIIIGIIIHIHHIIIIIIIIIIIIHIIIIIIIIIHII
@HISEQ:711:H5NNWBCX2:2:1101:6786:18276:ATCTCGTA
TTAAGTTCAGCGGGTATTCCTACCTGATCCGAGGTCAACCTTGAGAAGGGGGGTGTTTAACGGCAAGAACCCGCCGCACGTCCAAAGCGAGATGTTTTACTACGCTCGGTGTGACAGCGAGCCCGCCACTGTTTTTCAGGGCCTGCGGCAGCCGCAGGGCCCCAACACAAGCCTAGGGCTTGATGGTTGAAATGACGCTCGAACAGGCATGCCCGCCAGAATACTGGCGGGCGCAATGTGCGTTCAAAGATTCGATGATTCACTGAATTCTGCAATTCACATTACTTATCGCATTTC
+
IIIIIIIIIIIIIIIIIIIIIIIIIIIIIIIIIIIIIIIIIIIIIIHIIHGIIIHDHIIIIIHIIHIIEHIIIIIIIIIIIIIIIIIIIIIIIIHHIIIIIIIIHIIIIIIIIIIIIIIIIIIIIIIIIIIIIIIIIIIIIIIIIIIIIIIIIIIHIIIIIIIIIIIIIIIIIIIIIIIIIIIIHIIIIHIHIIIIIIIIIIIIIIIIIIIIIIIHIIGHIIIIHIIIHGIIHFIIIIIIIIIIIHIIHIIIHHHIIHIIIIIIIIHIIIIGIHIIIIIIIIIIIIIHIIIIIIIII
@HISEQ:711:H5NNWBCX2:2:1101:10227:18323:ATCTCGTA
TTAAATTCAGCGGGTAGCCCCGCCTGACCTGGGGTCGCAACGTTTGTGAAGCAACAAGGCGACAACAATGGGTCCTTCGAGCTCTACATTCAAAGGGTTGCGCGACCGGTTGATTCCACGGCCGAAACCTTGTACTCCACCTATCGCCGCGGCAACCCGATGCCTTAGGCTCCTTATTTAGGCCAACCGCGCCCGGTGAGGCACGGGAAACCATCCTCCTCCCCTCAACTACCGAAGTGGTTGTGGGGGGTTGCGATGCGTGACGCCCAGGCAGACGTGCCCTCGGCCAGAAGCCTCGGGCGCAACTTGCGTTCAAAGACTCGATGGTTCACGGGATTCTGCAATTCACACCAAGTATCGCATTTC
+
IIIGHHIIHGHHHHHH<GHIICHHHHHHIIGHHHIECCHHHHHEHCHHIHIHGHHHHIGGDHHHIIICDGC?@@FEHHEEG@HIHII?GHHHHHHIEGHIIIICDHHHHHHHHHH?DEHHDHHCHDHHHGHIHHHIIIHIHEHEH@EE:/E/:FFHIGHHHHIHIIHHFHHEHIHHGHECHHIEGEGHE7?CHIIIIIIIHIHIIECEEHGHH@FEH??,IHFE@FF?HHIFHEGHEHIGHHHHHHECHHHHIIHHHIHHCHDIIHHIIHG?GIHHHE=C<?<CEHFIHFIHIIIHHCHHCC<CDCC<GEHCHH?GHHHHIHHEHHF1HCEEHCHHH?@HHFHEHHHHCHHHEHIHHCHEHFDDHH
@HISEQ:711:H5NNWBCX2:2:1101:19857:18315:ATCTCGTA
TTAAGTTCAGCGGGTATCCCTACCTGATCCGAGGTCAACCTGAGAAAGATTGAGGGGGGTCGCCGGCGGGCGCCGGCCGGGCCTACGGAGCGGGTGACGAAGCCCCATACGCTCGAGGACCGGACGCGGTGCCGCCGCTGCCTTTCGGGCCCGCCCCCCGGAGCCGGGGGGCGGGGCCCAACACACAAGCCGTGCTTGAGGGCAGCAATGACGCTCGGACAGGCATGCCCCCCGGAATACCAGGGGGCGCAATGTGCGTTCAAAGACTCGATGATTCACTGAATTCTGCAATTCACATTACTTATCGCATTTC
+
IIHHIIIIIIIIIIIIIHIIIHIIIIIIIIIIIIIIIIIHIHHIIIIIIHIIIIIIIIIIIHIIIIIIIDHIIIHIIIIIIIIIIIIIIIIIIHIIGHIIIIIIIIIIHIIGIIIHIHHHIHIIIIIGHHHHHIHIHHHIIIHHHIIIIDHIHIIIHIIGEDHDHHIIGIHHHHHHCHHHHIIHHIIHIIIIIIIHIIIHHIIIHFIHIIIIIHHIIHIIIIIIIIHIIIIIIIIIIIIHIIIHEHIIHHIIIIHIIHHHIIIHHIIIIIIIIIHIIIIIIIIIIIIIHIIIIIIIIIIIHHGIIIIIIIIII
@HISEQ:711:H5NNWBCX2:2:1101:1586:18708:ATCTCGTA
TTAAGTTCAGCGGGTATCCCTACCTGATCCGAGGTCAACCTGAGAAAGATTGAGGGGGGTCGCCGGCGGGCGCCGGCCGGGCCTACGGAGCGGGTGACGAAGCCCCATACGCTCGAGGACCGGACGCGGTGCCGCCGCTGCCTTTCGGGCCCGCCCCCCGGAGCCGGGGGGCGGGGCCCAACACACAAGCCGTGCTTGAGGGCAGCAATGACGCTCGGACAGGCATGCCCCCCGGAATACCAGGGGGCGCAATGTGCGTTCAAAGACTCGATGATTCACTGAATTCTGCAATTCACATTACTTATCGCATTTC
+
IIIIIHIIHIIIIIDHHIIIIIIHHIIIIIIIIICGEHGIGGGHEHIHIIGIHIIHHHCFHIIIHHHHHHHIIHHGHDDHIDHFHHIIIIIIIIDHHGG@EHHCHHIIEHHI?HIIIIIEHDEHIIIIIHDCHIIIIHHIGIHGHIIIIHHHHHHHDHHHHIGHIHHDCE??GHHECHIIIIHHEDCEGHIIHGHHIHIGHIIIHHIHHHHIIIIHIHGIIIHHEHHIHIIHIIIIHHHFIIIIHIIIIIHIHEHHIIIHGIIIHIIIHEHHHEHHHIIHFHIIIIIHGIHIFHHIIHHHIIIIHHHHGE<II
@HISEQ:711:H5NNWBCX2:2:1101:2257:18605:ATCTCGTA
TTAAGTTCAGCGGGTATCCCTACCTGATCCGAGGTCAACCGTAAAAAATTGGGGGATTATGGCAAGCAACCACCTAGACACTGTAGCGAGAGAATTACTGCGCTTAGAGCCAGATGGCACCGCCACTGCGTTTAAGGGCCGCGGACCGCGAACCCCAAGACCAAGCCAGGGCTTGAGTGGTTATAATGACGCTCGAACAGGCATGCCCCTCGGAATACCAAGGGGCGCAATGTGCGTTCAAAGATTCGATGATTCACTGAATTCTGCAATTCACATTACTTATCGCATTTC
+
IIIIIIIIIIIIIIIIIIIIIIIIIIIIIIIIIIIIIIIIIHIIIIIIIIIIIIIGEHIIHHIIIIHHHIIIIIIIIIIIIIIIIIIIIIHIIIIIIIIIIIIIHIHHHHHIHIIIIIGIIIIIIIHIIIHIIIHIHIIIIIIIIIIIIIIIIIIIIHIIIIHHHIIIIIIIIHIIIIIHHGHHIHIHIIIHIIHIIIIIIHIIIIIIIIIIIIIHHHIIHIIIIIHIHHHHEEHIIHIIIIHHIIIIIIIIIIIIIIIIIHIIIHHIIIIIIHIIHHIIIHHHIHIHIII
@HISEQ:711:H5NNWBCX2:2:1101:2752:18508:ATCTCGTA
TTAAGTTCAGCGGGTAGTCTTGCCTGATTTGAGACCATAATTGATCAGCATACCAAAGTACACTGAACGGGGTCTCTCATCCGAAGAGTCGAGTTCGATTCGCCCAAGTCTAAAGATTTCGGCCAGCGGTAATATGCCAGAGCATACTAATATCGCTTTAGAAACTTAAAGTCTCGTTCGTTATCTCTTTAAGGCCTACTGCTCTTGCGAGAGTCAGGCCCAAGTCCACTTAAGCCCAGAGGCTAGAGTGAGAGTTTATATCGATTCTCAAACAGGCATACTTCTCGGGATACCAAGAAGTGCAATGTGCGTTCAAAGATTCGATGATTCACGAAATTCTGCAATTCACACTACTTATCGCAATTC
+
IIIIIIIIIIIIIIIIIIIIIIIIIIIIIIGHIHHHHIHIIIIHIHIIIIIIIIIHIIIIIIIHIIIIHHIIIIIIIIIIIIIIIIHIGHHEHHHIIIIIIIIIIHHIIIIHIIIIIIIIIHIHIIIIIIIIHCEHHIHIHHIHIIIIIIIIIIIIIIIHHIHIIHIIIGIIIGIIIIIHIGFHHIIIIIIHFHIHHHIHIIIIHHHHHHHHHHIHHHHIIHIIHIHHHHIIIIIIIIIHIIIIIIHIIIIIIIHEEHIHIIHIIIIIIHEHIIIIIIHIIIHIIIIIHIIIIHHHIHIIIIHIHHCIIIIIIIIIIIIHIIHHEEHHHIIIIIHIIIIIIIIHIHHIIHIHIIHIIIIIHHIIII
@HISEQ:711:H5NNWBCX2:2:1101:3080:18616:ATCTCGTA
TTAAGTTCAGCGGGTATCCCTACCTGATCCGAGGTCAAGAGTGTAAAAAGTACTTTTTGGACGTCGTCGTTATGAGTGCAAAGCGCGAGATGTACTGCGCTCCGAAATCAATACGCCGGCTGCCAATTGTTTTAAGGCGAGTCTACACGCAAAGGCGAGACAAACACCCAACACCAAGCAGAGCTTGAAGGTACAAATGACGCTCGAACAGGCATGCCCCATGGAATACCAAGGGGCGCAATGTGCGTTCAAAGATTCGATGATTCACTGAATTCTGCAATTCACACTACTTATCGCATTTC
+
IIHIIHIIEHHIIIIIIIIIIIIIIIHIIHIHIIIIIGHGHHHIIHIIHIGHHHHIIIHDHHHHIHIGEH=GHHIIIIIIIHIIIGIIIIIIIIHHHHIIIHGIGHHIIHGGIIHIDHCHHHIGIIIIHIIHHIHEHIIIIIIIIIGIIIIHHIIIIGGHGIIIIHIIIIHHHIHIIHEGIHIHFIIIIHHHHHHHFHHHDIHHHEHIIIIHIIIIHFEEHHHFHHHHFHHH<HHIHIIIHHDEEEGHFHHHIHHHFF1HFIIHHHHGEHIHHIHHHIHEFHIIIHFHHHHEHHHIHHHHHI
@HISEQ:711:H5NNWBCX2:2:1101:5943:18731:ATCTCGTA
TTAAGTTCAGCGGGTAGTCTTACTTGATTTGAGATCGAGTTTAACAAGAATCGTTGCCGACCCTTGTGAAATCCTGCATCAGTCAGCCAATACGGTCAAACTCCCTTTATGTTAGCTGCAGCAAAAGTAATAATCCGTTTGACGGGACTAAATGAATATGCTTTTAGCTCAGGAGAATGTCCAGCTGCACCTGCATTTCAAGCAACCCGCCACCGATCTCAAAAAGATTGGTGTTGGGATTGCTCAAGTCCAAAGCTTTTCGATTAAAAAATCCAAAAGCTTTGAGGTGTTTACTGATACTCAAACAAGCATGCTCTTCGGAATACCAAAGAGCGCAATATGCGTTCAAAGATTCGATGATTCACTGAATTCTGCAATTCACATTACGTATCGCATTTC
+
IIIIIHHHIIIIIIIIIIIIIIIIIIHHIHIHIIIIIIIGHHHIIHIHHHHIIIIIIIIIIIHIIIIIHHIIIIIIIIIIIIIIHIFIGHIIHIIIIHIIIIIIGIIEHHHHHIIHGHIIIIIIIIIIIHHIIIHIIIIHHIIHIIIIIIIIIIGIIIIIIIHIIIIIIIIIIIIHIHHIIIIIIHIHIIIHHIIIGIIIIIIIGHHIIIIHIHHIIECHHFH?HHHGEE?GGA.HHHHCHFCGIIIIIIHIHHCFHIIHGCHFIHHHHHHHIHHFCIIIIHIGIIIIHIHIIHIIIGIIIIHHGIHGEGIIIIIIIIIHFIHIIHIIHHHIIHGIIIIHHGHIIIHIGIHHHHIHIIIIIHIHHHIIIHHIIIIHHIIIIIIGIIIIIHDHIIIIIIH
@HISEQ:711:H5NNWBCX2:2:1101:6192:18709:ATCTCGTA
TTAAGTTCAGCGGGTATCCCTACCTGATCCGAGGTCAACCTGAGAAAGATTGAGGGGGGTCGCCGGCGGGCGCCGGCCGGGCCTACGGAGCGGGTGACGAAGCCCCATACGCTCGAGGACCGGACGCGGTGCCGCCGCTGCCTTTCGGGCCCGCCCCCCGGAGCCGGGGGGCGGGGCCCAACACACAAGCCGTGCTTGAGGGCAGCAATGACGCTCGGACAGGCATGCCCCCCGGAATACCAGGGGGCGCAATGTGCGTTCAAAGACTCGATGATTCACTGAATTCTGCAATTCACATTACTTATCGCATTTC
+
IIIIIIIIIIIIIGIIIIIIIIIIIGHIIHIIIIIIIIIIIIIIHIIIHEHHIHIIIGIIIIIIH/FHHIHIIIHIHHIIIIIIIIIIEHIHIIIIIIIIHIIGIIIIIIIIHHIIIIIIIIIIIIIIIIIIIIIIIIIIIIIGIIHIHHHIHIIIIIIHHIHIEIIIIIIIIHIHIHHIIHHI@IIHIIHIIHFIIIIIIIIHIHHHHHHIIIIIIIIIHHIIIIIIIIGIIIIIIIIIIIIHHIIHIHIIHHHHIIHIIIGIIHIGIIIIIIIIIGIIIIIIGIHIHIIIIIIIIIIIIHIHHIIIIIIII
@HISEQ:711:H5NNWBCX2:2:1101:11095:18682:ATCTCGTA
TTAAGTTCAGCGGGTATCCCTACCTGATCCGAGGTCAAAGACGGTAATGTTGCTTCGTGGACGCGGGCCACGCCCCCCCGCAGACGCAATTGTGCTGCGCGAGAGGAGGCAAGGACCGCTGCCAATGAATTTGGGGCGAGTCCGCGCGCGAAGGCGGGACAGACGCCCAACACCAAGCAGAGCTTGAGGGTGTAGATGACGCTCGAACAGGCATGCCCCATGGAATACCAAGGGGCGCAATGTGCGTTCAAAGATTCGATGATTCACTGAATTCTGCAATTCACACTACTTATCGCATTTC
+
IIIIIGIIIIIIIIIIIIGIIIIIIIIIIIIIIIIIIIIIIIIIHHHGHIIIIIIIHHIIIIIIIGHHHGHHIHIIIIIIHIIIIHIIHIIHIIIIIIIHIGHIHIIHIIHIHHIHHIIIIIHIIIIIIIIIIIIIIIIIHIIIIIIIIIIIIIIIIIIIIIIIIIHIIIIIHHEHIIIIHHHHIHIIIIIIIHIIIHIHHIIIHIIIIIIIIIIIIIIIIIIIIIIIIIFHHHHIIIIIIIIIIIIIIIIIHIIIIIIIIIIIIIIIIHIIIIIIIHIIHIIIIIIHIGIIIIIIIIIII
@HISEQ:711:H5NNWBCX2:2:1101:12510:18672:ATCTCGTA
TTAAGTTCAGCGGGTCTTCCTACCTGATCCGAGGTCAACCTTGGGTTAAAAGGTGGTTTAACGGCCGGAACCCGCAGCACGCCCAGAGCGAGATGTATGCTACTACGCTCGGTGTGACAGCGAGCCCGCCACTGCTTTTCAGGGCCTGCGGCAGCCGCAGGTCCCCAACACAAGCCCGGGGCTTGATGGTTGAAATGACGCTCGAACAGGCATGCCCGCCAGAATACTGGCGAGCGCAATGTGCGTTCAAAGATTCGATGATTCACTGAATTCTGCAATTCACATTACTTATCGCATTTC
+
IIIIHIIIIIIIIIIIIIIIIIIIIHHIIIIIIIIHIIIIIHGFHHHIIIHIGIHHIIIIIIHDHHIIHHIIIIIIHIIIIIIIHIHHHIIIIIIIIHHHIHIIIIIIIIIIIIIIIIIFHGHIIIHIHIIIHIIHIHHIIIHHHHIIIIIHIIHIIIIIIIIIIIHIIHIIGIIIIIIIIIIIIIIIIIIIIIIHIIIIIIIIGIIIIIHIIIIIIHCFHIIIIIIIIIHHIIIIIIIIHHHHGIGIHHIIIHIIGIIIIIIIIIIIIIIIGIIIHIIIIIIIIIIIIIIIIIHIHIII
@HISEQ:711:H5NNWBCX2:2:1101:14001:18735:ATCTCGTA
TTAAGTTCAGCGGGTATCCCTACCTGATCCGAGGTCAACCTGAGAAAGATTGAGGGGGGTCGCCGGCGGGCGCCGGCCGGGCCTACGGAGCGGGTGACGAAGCCCCATACGCTCGAGGACCGGACGCGGTGCCGCCGCTGCCTTTCGGGCCCGCCCCCCGGAGCCGGGGGGCGGGGCCCAACACACAAGCCGTGCTTGAGGGCAGCAATGACGCTCGGACAGGCATGCCCCCCGGAATACCAGGGGGCGCAATGTGCGTTCAAAGACTCGATGATTCACTGAATTCTGCAATTCACATTACTTATCGCATTTC
+
HIFHHIIIEHHIIIIIIIIHHEEFGHHIHHIIHIIIIHHEHHHHHHIHHIIIIIIHIIIIIIIIIIIIIIIIIIIIIIIIHIIIIHIIHIIIIIIIIIIHHIIGIIHHHIIIIIIIIIIIIIGHIIIIIHHHHHHHHHHHGHHHHHHHHDHHHIIHIHHHGHHHIIIHHHHIIHHEDHHHIHHHHDIIHHHIIIFIHHHGIIHHEGHHFHHIIIHIIIIIIIHEEIIHDDHHHHCIIHIIIHHEEHIHEHHHHEEHHIIIIIHGHHIHIIIIHIIIIIIIIIIIIHFGIIIIIIIIIIIIIIGHIHFGIIHII
@HISEQ:711:H5NNWBCX2:2:1101:14959:18730:ATCTCGTA
TTAAGTTCAGCGGGTATCCCTACCTGATCCGAGGTCAACCTGAGAAAGATTGAGGGGGGTCGCCGGCGGGCGCCGGCCGGGCCTACGGAGCGGGTGACGAAGCCCCATACGCTCGAGGACCGGACGCGGTGCCGCCGCTGCCTTTCGGGCCCGCCCCCCGGAGCCGGGGGGCGGGGCCCAACACACAAGCCGTGCTTGAGGGCAGCAATGACGCTCGGACAGGCATGCCCCCCGGAATACCAGGGGGCGCAATGTGCGTTCAAAGACTCGATGATTCACTGAATTCTGCAATTCACATTACTTATCGCATTTC
+
IIIIIHHHIIIHIIIIIIIIIIIIIIIHIIIIIIHIIIIIIIIIHIIIHIIHIHIIIIIIIIIIIIHIHHIIIIHIHIHHIIIIIIIIIIGIIIIIIIIIIIGIHIHIIIIIIIIHHHDHHIIHDHIIIHIIIIIIIIIIIIGHIGFHIHIIHIHIHIIHECEHIIIIIHHCHHIIHFHHIGHHHHHIIEHIIIHHHHEFGIHGHHHHIHHIIIIIIHHHGIIGHDGHCHGHIHHIHIIIIIIHHIIIIIIIHHHIHIHHGIIIIHIHIIIIIHIGIIIIIHIIHHHIIIHHHIIIGIIIIHGIIIIIIHHGH
@HISEQ:711:H5NNWBCX2:2:1101:15185:18551:ATCTCGTA
TTAAGTTCAGCGGGTATCCCTACCTGATCCGAGGTCAAACTTAAAAGAAGCTTAATGGGAGGAGGCCTGCCAGAATCGCGACGCAATGTGCTGCGCACGAAGCCAACATACCGGCTGCCAATGAATTTAAGGCGAGTCCACGCGCTGAGGCGGAACAAACACCCAACACCAAGCAGAGCTTGAATGATTAAATGACGCTCGAACAGGCATGCCCAACGGAATACCGAAGGGCGCAATGTGCGTTCAAAGATTCGATGATTCACTGAATTCTGCAATTCACACTACTTATCGCATTTC
+
IIIIIFHIIIIIIIIIIIIIIIIIIIIIIIIIIIIIIIHIIGIIIIIHIIIHHIIIIGIIIDHIIIIIHIIIIIIIIIIIIIIIIHIIIIIIIIIIIIIIIIIIIIIIIIIIIIIIIIIIIIIIIIHIIIIIIIHIIIIIDIIIIIIIIIIIIIIIIIIIIIIIIIIIIIIIIIIIHIIIIIIIIIIIIIIIIIIIIIIIIIIIHIIIIIIIIIIIIIIIIIIIIIHEEIHIIHIHHHHIIIIIIIIIIIIIIHIIIIIIHHIIIHHGIIIIIIIIIIIIHIHHHIIIIIIIIHIII
@HISEQ:711:H5NNWBCX2:2:1101:15022:18578:ATCTCGTA
TTAAGTTCAGCGGGTATCCCTACCTGATCCGAGGTCAACCTTAGAAATTGGTTAAAAAAGACCGGGTCAAAAGGTTTTACTAAAATGCGTGCTAGTGAAAGCTCGTTGCATCTAGGGTCCAATTGACGCCGTCATTATCTTTGGGGCCTGTCTTTTACCGACAAGAGGTCCAACAGCAAGCCGGGCTTGATTAGTGATAATGACGCTCGAACAGGCATGCCCTTCAGAATACTAAAGGGCGCAATGTGCGTTCAAAGATTCGATGACTCACTGAATTCTGCAATTCGCATTACTTATCGCATTTC
+
IIIIIIIIIIIIIIIIIIIIIIIIIIIIIIIHIIIIGIIIIIIIHIIIIIIIIIIIIIIIIHIHIIHIGHIIHIFHIIIIIIHGIIIIIIIIIIIIIIIIIIIIIIIIIIIIHIIIIHIIIIHHHHHIIIIIIIIIIIHIIIIIIIIIIIIIIIIIIIHHIIIIIIIIIIIIIIIIIIIIIIIHHIIIIIIIIIIIIIIIIIIIIIGIIIHHHIGIIIIIIIIHIIIIIIIHIIIIHIIHIHIHHHHIIIIIIIIHIIIIIIIHIHIIIIIIIIHIIIIIIHIGIIIIIIIIIIIIIIIIIIIII
@HISEQ:711:H5NNWBCX2:2:1101:17323:18558:ATCTCGTA
TTAAGTTCAGCGGGTATTCCTACCTGATCCGAGGTCAACCTTAGAAATTGGGGGGTTTTACGGCAAGAACCCGCCGCACGACCATAGCGATGTATAGTTACTACGCTCGGTGTGACTAGCGAGCCCGCCACTGTTTTTGAGGGACCGCGGGCAGCCGTGGATCCCCAACGCAAGCAAAGCTTGATGGTTGAAATGACGCTCGAACAGGCATGCCCGCCAGAATACTGGCGGGCGCAATGTGCGTTCAAAGATTCGATGATTCACTGAATTCTGCAATTCACATTACTTATCGCATTTC
+
HIIIIIIIIIIIIIIIIIIIIIIIIHIIIIIHIIGHIIIIIIHIIIIIIIIIIIGHHIHIIHIIIIIIHIIIIIIIIIIIIIIHIIIIIIIHIHIIIIIIIIIIIIIIIIIIIIIIIIGIIHIIIIIIIHHIIIHHHIHHIIIIIIIIIIIIIIIIIIIIHIIIIIIIIIIIIIIIIIIIIIIIIIIIIIHIHIIIIIIIIIIIIIIIIIIHIIIIIIIIHIIIIIIIIHIHIIIHHDIIIIIIIIIIGIIIIIIIIIIIIIIIIIHIIIIIIIIIIIIIIIIIIIIIIIIIIIIIII
@HISEQ:711:H5NNWBCX2:2:1101:19271:18666:ATCTCGTA
TTAAATTCAGCGGGTAGCCCCGCCTGACCTGGGGTCGCAACGTTTGTGAAGCAACAAGGCGACAACAATGGGTCCTTCGAGCTCTACATTCAAAGGGTTGCGCGACCGGTTGATTCCACGGCCGAAACCTTGTACTCCACCTATCGCCGCGGCAACCCGATGCCTTAGGCTCCTTATTTAGGCCAACCGCGCCCGGTGAGGCACGGGAAACCATCCTCCTCCCCTCAACTACCGAAGTGGTTGTGGGGGGTTGCGATGCGTGACGCCCAGGCAGACGTGCCCTCGGCCAGAAGCCTCGGGCGCAACTTGCGTTCAAAGACTCGATGGTTCACGGGATTCTGCAATTCACACCAAGTATCGCATTTC
+
IIHIIIHIIIIIHHHIHIIIIIIIIIHIIHHHHHHHIIIIIIHIHIIHHIIIIHIIIHHIIGHGHIIIGHHHEHIIIIIIIIIIIIIIHHHIIFHHGHHDHIIIHIIIGHIGIIIIIIIIHIIHGIHHIIHHIIIIIHIIIGHIHIHGEHHIIHIIIIGIIFHIEGHHHHHIIHHHEHHGIIIIFHHIHIIIHIHHFIGIHIHHHHIIHFHHHIHHIIIHHIHIIIHEHECIHHHGIHIHCCIHIIIIIIIIIHIHHIIIIIIIIIIHIIGIIHIIIIIHHHCHHEIIIIHFHIIIHDIIIHHIIIHIIIHIHIIIIHIIIIIIIIIIIIIIIIIIIIIIHEIHIIIIIIIIGHHHIIIIIIHIII
@HISEQ:711:H5NNWBCX2:2:1101:21007:18522:ATCTCGTA
TTAAGTTCAGCGGGTATTCCTACCTGATCCGAGGTCAACATTCAGAAGTTGGGGTTTTACGGCATGGCCGCGCCGCGTTCCAGTTGCGAGGTGTTAGCTACTACGCAATGGAGGCTGCAGCGAGACCGCCAATGTATTTCGGGGGCGGCACCGCCCAGAAGGGCAGAGCCGATCCCCAACACCAAACCCGGGGGCTTGAGGGTTGAAATGACGCTCGAACAGGCATGCCCGCCGGAATACCAGCGGGCGCAATGTGCGTTCAAAGATTCGATGATTCACTGAATTCTGCAATTCACATTACTTATCGCATTTT
+
IIIIIIIIIIIIIIIIIIIIIIIIIIIIIIIIIIIIIIIIIIIIIIIIHHHIIIIGHIHIIGHIIIHHFHIIIIHHHIIIIIIHIIIGHIIGHCHIIIIIIIIIIIHIIIIIIIGIIHIIHHIIIIIHHHIIGHHIIHHIIHIGGHIIIGHIIHIIIIHHHHIHHHIGIIIIFIHIHIIIHIIGHIHDGIIIIIIHHIIIIIHFIIHIIHIIIIHIIHHIIIIIIIHIHIHIIIIIIIIIIIHGHIIIIHIIIIIHGIIIHIIIIIIHIIHIIIIIIHIHIIIIIIIIGIIIIIIIIHIIIIHHIIHIIIHII
@HISEQ:711:H5NNWBCX2:2:1101:3355:18873:ATCTCGTA
TTAAGTTCAGCGGGTATCCCTACCTGATCCGAGGTCAACCATTGAGTAGTGTTTTTGGCCCCACGAGAGGTCCAAAGGCTTGTCCGGCCGGAGCAGACGGCTTCGCTGCAGCGAGGTTTTATTGCTACTGCGCTGGGAAGTCCGGCTGCACCGCCGCTGATTTTCGGGGGCACCCCAACCGGGGCGGCCTCCCAATACCAAGCTGAGCTTGAGTGGTGTAATGACGCTCGAACAGGCATGCCCCCCGGAATACCAGAGGGCGCAATGTGCGTTCAAAGATTCGATGATTCACTGAATTCTGCAATTCACATTACTTATCGCATTTC
+
IIIIIIIIIIIIIIIIIIIIIIIIIIIIIIHIIIIIIIIIIIIIIIHHIHIIIIIIIIHIIIIIIIHGHHIIIIIIIIIIIIIIIIIIIIIIIIIIGIHIHIIIIIIIIIIIIIIIHHHHHIIIIIIIIIIIIIIIIHIIIIHIIIIIIIIIIHIIIIIIIHHHIIIIIIIHIIIHIIIIHDIIIIIIIHIIIIIHHIHIIIIIIIIIGIIIIIIIIIIIIIHIIIIIIIIIIIIIIIIIIIIGIIIIIIIIIIIHHDIIIHIIIIIIHIIIIIIIIIIIIIIHIIIIIIIIIHIIIHIIHIHIIGIIIIIHIIIIIIHGIIIGII
@HISEQ:711:H5NNWBCX2:2:1101:4389:18768:ATCTCGTA
TTAAGTTCAGCGGGTATTCCTACCTGATCCGAGGTCAACATTCAGAAGTTGGGGTTTAACGGCGTGGCCGCGACGATTACCAGTAACGAGGGTTTTACTACTACGCTATGGAAGCTCGACGTGACCGCCAATCAATTTGAGGAACGCGAATTAACGCGAGTCCCAACACCAAGCTGTGCTTGAGGGTTGAAATGACGCTCGAACAGGCATGCCCGCCAGAATACTGGCGGGCGCAATGTGCGTTCAAAGATTCGATGATTCACTGAATTCTGCAATTCACATTACTTATCGCATTTT
+
IIIIIHHIIHIIIIIHIIIIIIIIIIIIIIIIIIIIIHIIIIIIIIIIFHHIIIIIIGIIICHHIIIIGHIIIIIIIIIIIIIIIIIIIIIIGIIIIIIIIIIHHIIIIIIIIIIIIIIIIIIIIIIIIIIIIIHHIIIIIHGIIIIIIHHHIIIIIIIIIHIIIIIIIIIIIIIIIHIIIIIIIIIIHIIIIHIIIIIIIIHHIIIIIIHIIIIIIIIIIIIHIIIHEIIIIIIIHHHIIIIHHIHIIIHIIIIIIHIIIIIIIIIIIIIIIIIIIIIIIIIIIIIIIIIIIIIII
@HISEQ:711:H5NNWBCX2:2:1101:5888:18777:ATCTCGTA
TTAAACTCGGCGGGTAGTCTTTTCCGATTAGAGGTCTGATGCGTTACCTCGTCCGTTTCCTCGTGGCCTGGAAGGGCCCAAGTCAAGGTAGCCTGCTGTGGAACTCGCACGCACTCGGGCTCACCGGGAGCCCCGCACTTGGAAGACCCAAGTCCCACGACACTTGGAAGTGCCGTGGGAGGCCGAATTCGCACCTGTTCACGGGGCCCGTGTACCTTAGCACTCCGGGACGGCCAGTTCCACTCAAACTGGCGCACAAGTAAGTACTTGGGGAGTCTGGTGGGGGGGCGCGGTGACGCTCTAACGGAAATGCCCTTGGACAAGCCTCGGGCGCAACTTGCGTTCAAAAACTCGATGATTCGCGGAATTCTGCAATTCACACTACGTATCGCATTTC
+
IHIIIGHIIIHHIIHDHHHHHIHHIIHIIIIIIHHIIFHIIHIIIHIIIHHIIIIGHHHIHIIIIHGIEHHHIIIGIHIIIIDEHIHIIIIHGHHIIHFHIHHIHIIGHHHHIIIGHIHIIIIIIHIGHIGHHHHHHHIIIIIGIHIHHIHEBFEHHIIHIIG:BFFHFHIIIII:EHHII@@GHEGEHHHECFHHHHHHHIIIIGHHEHHHHEHFHEIIFIHGIIHHGIIHIGGIHHGHHGEGIIHHIIIIHIIHEIHCHHHIIHG=IHGGIIIHCHIIGIHHIIIIIIHFGGIIIIIIHIHIIGIIGHEIHIIIHHIIIIIGGHHDHIHIIIIIIIHHIIIIIIHHEFIHFHIGHHHHHIIIGIIIIIIIIIIIHEHEHIHFIIIHHHEHHHIII
@HISEQ:711:H5NNWBCX2:2:1101:10315:18936:ATCTCGTA
TTAAGTTCAGCGGGTATCCCTACCTGATCCGAGGTCAACCTGAGAAAGATTGAGGGGGGTCGCCGGCGGGCGCCGGCCGGGCCTACGGAGCGGGTGACGAAGCCCCATACGCTCGAGGACCGGACGCGGTGCCGCCGCTGCCTTTCGGGCCCGCCCCCCGGAGCCGGGGGGCGGGGCCCAACACACAAGCCGTGCTTGAGGGCAGCAATGACGCTCGGACAGGCATGCCCCCCGGAATACCAGGGGGCGCAATGTGCGTTCAAAGACTCGATGATTCACTGAATTCTGCAATTCACATTACTTATCGCATTTC
+
IIIIIIIIIIIIIIIIIIIIIIIIIIIIIIIIIIHIIIIIIHHIIIIIIIIIHHIIIIIIIIIIIIHIIHHIIIIGIIIIIHIGHIIIIHHIIIIIIIIHIIIHIIIHHIIHIIIIIIIIHIHGIHHIIIIIIIIIIIIHGHHIIIIIHHHHIHDHHIIIHHHHGIIIIIHHHIHIGIIHHHIICHCHHHIIIHHFHIIIIIIHEHIHGIHIIHIIIIIIIIIIIIIIIIIHIHIIIIIIHIHHIIHIIIIIIHHIIIIIIIIIIIIHIIHIIIIIIIIIIIIIIIIIIIIIIIIIIIHHHIIHIIIIIIIII
@HISEQ:711:H5NNWBCX2:2:1101:3019:19051:ATCTCGTA
TTAAGTTCAGCGGGTCTTCCTACCTGATCCGAGGTCAACCTTGGGTTAAAAGGTGGTTTAACGGCCGGAACCCGCAGCACGCCCAGAGCGAGATGTATGCTACTACGCTCGGTGTGACAGCGAGCCCGCCACTGCTTTTCAGGGCCTGCGGCAGCCGCAGGTCCCCAACACAAGCCCGGGGCTTGATGGTTGAAATGACGCTCGAACAGGCATGCCCGCCAGAATACTGGCGGGCGCAATGTGCGTTCAAAGATTCGATGATTCACTGAATTCTGCAATTCACATTACTTATCGCATTTC
+
IIIIIIIIIIIIIIIIHIIIIIIIIIIIIIIIGIIIIIHHIIIHIIHIIIFHIGHIIIIIIIHHIIIIHIIIIIIIIIIIIIIIIIIIIHIIIIIIIIIIIIIIIIIIIIIHIIIIIIFHIIIIIIIHIIIIIIIIIIIIIIIIIIIIIIIIIIIIIIIIIIIIIIIIIHIIHIIHIIIIIIIIIHHIIHIIIIIHIIHIIIIIIIIIIIIIIIIIIIIIIIIIHIIIIIHFHHHHFIIIIIIIIIHIIIIIIIIIIIIHIIIIIIIIIIIIIIIIIHHHIIIIIIIIIIIIIIIIIIII
@HISEQ:711:H5NNWBCX2:2:1101:3703:19200:ATCTCGTA
TTAAGTTCAGCGGGTATTCCTACCTGATCCGAGGTCAACCTTGGTGCCGCCGGAGCGGGCTTGAGGGGGGTTTAGAGGCCGGATAGCCCGGGGGCTCCCGATGCGAGGCAGATGTTACTACGCAAAGGAAGGGCCCGTCGGGTCCGCCACTGGTTTTCGGGGACTGCCTGGGCAGGTCCCCAACGCCGGGCCACGGGGGCTCGAGGGTTGAAACGACGCTCGGACAGGCATGCCCCCCGGAATACCAGGGGGCGCAATGTGCGTTCAAAGATTCGATGATTCACTGAATTCTGCAATTCACATTACTTATCGCATTTC
+
IIIIIIIIIIIIIIIIIIIIIIIIIIIIIIIIGIHIIHIIIIIIIIIIIIIIIIIIIIIIIIIHHIHIHIEHHIHIIHHIIIIIIIHIIHIIIIIIIIIIHHIIIIIIHIIHIIIHHIIIIIIIHIIIIIIGIIIIIIHIIIIHHIIIIIHIIIIHIIIIIIHIIIIIIIIIIIIIIIIIIIIIIIIIIIIIIIIIIIIIHIIIHIIIIIIHIIIIIIIIIIIIIIIIIIIIIIIIIHHIIIIIHHIIHDHIIIIIIIIIIGHIHHFIIIHHIIIIIIHIIHIIIIIIIIIIIIIIIIIIIIIIIIIIIIHGHIHIII
@HISEQ:711:H5NNWBCX2:2:1101:16086:19021:ATCTCGTA
TTAAGTTCAGCGGGTATTCCTACCTGATCCGAGGTCAACATTCAGAAGTTGGGGTTTTACGGCGTGGCCGCGACGATTACCAGTAACGAGGTGTATGATTACTACGCTATGGAAGCTCGACGTGACCGCCAATCGATTTGGGGAACGCGGGTTACCGCGAGTCCCAACACCAAGCAGAGCTTGAGGGTTGAAATGACGCTCGAACAGGCATGCCCGCCAGAATACTGGCGGGCGCAATGTGCGTTCAAAGATTCGATGATTCACTGAATTCTGCAATTCACATTACTTATCGCATTTT
+
IIIIIHIIIHIIIIIIIHHIIIIIIIIIIIIIIIIIIIIIIIHIIIIIHHIIIIIIIIIIIIIIIIIIHDHIDHIHIIIIHIIIIIIIIIIIIIIHIIIIIIIIIIIIIIIHIIIIIIIIIHHHHIIIIHHIIIIHIIIHIIIIIIIIIHIIIIHIIIIIIIIIIIIHIIIIIIIIIIIHHHIIIIIIIIIIIIIIIIIIHIIHHIHIIIHHIIIGIIIIIIGIIIIIHEHIIHHIHIIIHHIIIIIIIIIIIIIIIIIHIIHIIIIIIIIIGIIIIHIIIIIIIIIHGIIHIIIIGG
@HISEQ:711:H5NNWBCX2:2:1101:2383:19323:ATCTCGTA
TTAAGTTCAGCGGGTATCCCTACCTGATCCGAGGTCAACCTGAGAAAGATTGAGGGGGGTCGCCGGCGGGCGCCGGCCGGGCCTACGGAGCGGGTGACGAAGCCCCATACGCTCGAGGACCGGACGCGGTGCCGCCGCTGCCTTTCGGGCCCGCCCCCCGGAGCCGGGGGGCGGGGCCCAACACACAAGCCGTGCTTGAGGGCAGCAATGACGCTCGGACAGGCATGCCCCCCGGAATACCAGGGGGCGCAATGTGCGTTCAAAGATTCGATGATTCACTGAATTCTGCAATTCACATTACTTATCGCATTTC
+
IIHIIIIIIIIIIIIIIIIIIIIIIIHIIIIGIIHIIIIIIIHIHIIIHHIH1FHHIIIIIIHIHIGIIHIIIIIIIIIIIIHIHHIIHIIIIHHIHIHIHHIHIIIIHIIIIIIIIIHIIHIIIIIIHIIIIIIIIHHHIIHIGIHHIIIIHIIIIIIHIDHHHIHIGHIIIIIIHEHIIGHHHHIHHIHIHHIIIIIIIIHHHGIIIHHIIHEIIIIIIIIIIIIHGIHIIIIIIIIIIIIIHIIHIIIIIHIIIHIIIIIIIIIGIGIGHIHHIIIIIIIIHIIHIIIIHIIIIIIHIIIHIIGIHIIII
@HISEQ:711:H5NNWBCX2:2:1101:7781:19261:ATCTCGTA
TTAAGTTCAGCGGGTATCCCTACCTGATCCGAGGTCAACCTTAAGAAAGTATGGGGGTTTTGGCAAGTGGACCACCCGGACCTCCAGAGCGAGAAGTATTACTACGCTTGAAGCCAGATGGCACCGCCACTGATTTTAAGGCGCACCAGTACGATGGCACCCAATACCAAGCTGGGCTTGAGGGTTGAAATGACGCTCGAACAGGCATGCCCAGCGGAATACCACTGGGCGCAATGTGCGTTCAAAGATTCGATGATTCACTGAATTCTGCAATTCACATTACTTATCGCATTTC
+
IIIIIHIIIIIIIIIIIIIIIIIHIIIIIIIGIIIIIIIIGHIIIHHIIHHIHIGIIIIIIIIIIHHIHHIHIIIIIIIIIIIIIIIHIIIIIIIIHIIIIIIIIIIHIIIIIIIIIIIIGIIIIIIIIIIIIIIIIIIIIIIIIIIIIIIIIIIIIIIIIIIHIIIIIHIIIIIIIHIIIIIIIIIIIIHHHIIIIIIIIIIIIIIIIIIIHHIIIIIIIHIIHEEHIHIHIIIHHIIIHFEIIIIIIIIHIHIIIIIIIIHHHIIIIHIIIIIIIIIIIIIIIIIIIIIIIII
@HISEQ:711:H5NNWBCX2:2:1101:10668:19252:ATCTCGTA
TTAAGTTCAGCGGGTAGTCTTACTTGATTTGAGATCGAGTTGAACAACACATAAAGTGTCGTAAAATCCTGCATCAGTCAGCAAAGAGGACAATTATCCTTTATGTTAGCTGCAGCAAAAGTAATAATCCTGTTTGACGAGGACTAAATAGATATGCTTTTAGCTCAGATAAAAGTCCAGCTGCACCTGCATTTCAAGCCGCCCGCCTACCGGTGAAGGTCGTTGGGATAGCTCAAGTCCACCCTCCCATTTTTTGTCAAAAAGAGAGGTTGAGGTGTTTACTGATACTCAAACAAGCATGCTCTTCGGAATACCAAAGAGCGCAATATGCGTTCAAAGATTCGATGATTCACTGAATTCTGCAATTCACATTACGTATCGCATTTC
+
IIIIIHIIIIIIIIHHIIIIIIIIIIHHIIIIIIIIIHIHIIIIIIIIIIIIHIIIIIIIIIIIIIIIHHIIIIIIIIIHIIIIIIIIIIIIIIIIIIHIIIIIIIIIIIIIIIIHIIIIIIIIIIIHHIIIHIHIGIHIIIIIIIHIIIIIIIGHIIIIHHCHIIIIIIIIEHHIGHHHIIIIIHIIIIHIIIIHHIIIIHCIIIIIIIIHIIIGHDHHHIHIHEFIHHEGFHHHIIIHHHDGHHEHIIHIHHHHGIHHIGIIIIIHIHIIIIIIIIIHHIHIIIIHIIIIIIIIHIHHECGIIIIIIIIIIIIIIHHHIIIIIIIIIIIIIIIIIHIIIIIIIIIIIIIIIIHIIIIIIIIIIIIIIIIIIIIIHIIIIIIIIII
@HISEQ:711:H5NNWBCX2:2:1101:11893:19254:ATCTCGTA
TTAAGTTCAGCGGGTAGTCTTGCCTGAGCTCAGGTCGAATGTAAGAGTTCGGGGCGTGAGCCACCGATTCCTGCCGGCTTCACAGCACAGGTTCCTGGGGGTGACAGCGGCATGCAGCGTGAGCTACCTACCAAGCTGGCGCCCTTTCAGCGGGACCATGCTCAAGCCTCTGTTCTTCAGCCGACCCTGTTCTCTCGAGGAGCACAGAGACGGCCAGATCCGTCTTGCCTCTTCCACAAGGGAAGTGGTTAACGAGGGGGTGGGCCGACGCTGAGCCAGACATGCTCTTGACCGAGGTCTCGAGCGCAATATGCGTTCAAAGATTCGATGATTCACGGAATTCTGCAATTCACACTACGTATCGCATTTC
+
IIIIIIIHIIIIIIIHIIIIIIIIIIIIIIIIIIIIHIIIIIIIIIIIIIIIIHIIIIIIIIIIIIIIHIIIIIIIIIIIIIIIIIIIIIIHIIIIIIGIIIIIHIIIIIIIIIIIIIIIIIIIIIIIIIIIHIIIIIGIIHIIIIIIHHIHIHIIIIIHIHIIIIIIIIIIIIIIHIHIHHHHHHIIIHIIIIIHIIIIIIIIIIHHIIIIIIIIIIGIHGHHGIIHIHIHHFIIIIIIIIHIIIIIIIHHIIIIIIIHGIIIGIIIHHHIHIIHIIIIIIIIHHIIHIHIIIIIIHIIHEHIHIGHIGIIIGIIIIIIHHIIIIIIIIIIIIIIIIIIIIIIIIIIHIIIIHIHGIIIIIIHIIIIII
@HISEQ:711:H5NNWBCX2:2:1101:13498:19298:ATCTCGTA
TTAAGTTCAGCGGGTATTCCTACCTGATCCGAGGTCAACATTCAGAAGTTGGGGTTTAACGGCGTGGCCGCGACGATTACCAGTAACGAGGGTTTTACTACTACGCTATGGAAGCTCGACGTGACCGCCAATCAATTTGAGGAACGCGAATTAACGCGAGTCCCAACACCAAGCTGTGCTTGAGGGTTGAAATGACGCTCGAACAGGCATGCCCGCCAGAATACTGGCGGGCGCAATGTGCGTTCAAAGATTCGATGATTCACTGAATTCTGCAATTCACATTACTTATCGCATTTT
+
IIIIIIIIIIIIGIIIIIIIIIHIIIIIIIIIHIHHIGIIIIHIIIHHGHHHIIIIIHHIIIIIIIIIHHGIIIIHIIHIIIIIIIIIHHIIIIIIIIIHIHIHIHIIIIIIHIHIHHHIIIIIIIHIIHHHIIIHIIIIIIIHIIIIHIHIIHIIIIIIHEHHIIIHIIIHIIIIIIIIIIIIIIIGIIIIIIHIIIIIIIIIIIIIIIGIIIIIHIIIIIIIIIIHEHHIIHIIIHHHIGHHHIHHIIHIIIIIIIHIIIIIIIHHIHGIIIHIHIIIIIIIHHHIIIIIIIIGG
@HISEQ:711:H5NNWBCX2:2:1101:18054:19276:ATCTCGTA
TTAAGTTCAGCGGGTAGTCTTGTCTGATTTGAGATCAAAGTCTTGGTTAAAGAACCGTGTTTATATTAGTTGGAATCTTCAAGTTATGCTGTAAAATTAACTAAACCCATTATCAGCAGTCAAAAGGTCAAGAATTGCTTCTTTGCCATTGGTCATGCCTTCTAGGTGTTAAGCGCTAAAATTTAGCAAAGTCTAAAGGTCAAATTTAGATTAAAGGTCTTTTTTTGAATTGCTTCAAAAAAGAGTCCCAAGTCCACTCTTGCATTTTTAATAAAAAAAATACAGAGTGAGAGGTTAAACTGATTCTCAAACAGACATGCTCTCGGGAGTACCCGGGAGCGCAATGTGCGTTCAAAGATTTAATGATTCACGGAATTCTGCAATTCACATTACTTATCGCATTTC
+
IIGIHHHIEHHIIGDHIHGHIHIHIIIIIICHHECGH?FHHIIICH@GHCHIHIIGCDHG1DDGHHHIEHCH?F?GGHFHICHCFGHEGCGHHEHHIIIIIHHFE1CCGGHHHHHGFHEHIHIIIHC@<GHH?EHHGHGIIHHHHEHFEFH/DHF@FHHE/F////DEHHIEEGC-/-CFEGFHICGEIIHHIHFBFHHIFFGHF@HHHHHIHGGHIIHC5@GIHIHHHHHEB.=HHHG@HH?B?E?IIIIHHGIHIIGHF?HEECHEHHHCE<HGGHFFCHHEIIHHIIIGIHHHFG@HIIIHEHHIIIHHIGIIIHHHGIIIIHHHIIIIIHIIHIIIIIIIIIIIIIHIIIIIIIHGGFEIIIHHGGIIIIIIIIHHIIIHHIHIHIIIHIIIIIIIIIIII
@HISEQ:711:H5NNWBCX2:2:1101:19099:19350:ATCTCGTA
TTAAGTTCAGCGGGTATCCCCGCCTGATCCGAGGCCAAACTAAAAATCGTTGCTCGAGCCCTGCGTTACCAGGTGCTCTCGGCGGCCGTCCAACCGTGCCCACAGAAGCGACTGACTTGCGTCTTGCTACGCTCGTGGTCCGGCGGCGGCGCCTACACGTTCCAGACCCGTCTCGTTACAGACGTCGTCCAACATCAAGCCAAGCTTGGGGTGTGTAATGGCGCTCGAACAGGCGTGCCTCCCGGAATACCGAGAGGCGCAATGTGCGTTCAAAGATTCGATGACTCACTGATTCTGCAATTCGCATTACCTTTCGCGTTTC
+
EHCGECCCCG@DCD<CGHHF1CD?GHIIICHHDHDCCFEHEHC@@HF?GEHGEFDHCHIDHEHEHHHIHHFHHGHGF1DHHIIIHHHDCE?=1CH<@G=@?GGHHI6F@HCDECHIICEHHHHEHHIIHHHHHIDHHIIIHDDCDCHDHIHGHHHEHIHHHHHEEHHGCHIIIIHEGGEFGHHHEHHEEGAFHHGB7GAGHHHGHGCIIHIHIGIIIIIHIIIIHEEEG@FEHHEHCIIHHCE?EHHIHHHHFCIHIHHHHHHHIHHHHGIHHEHHIHF1CHIHIIIIIHHHIHEHGHEHCGIIHCHHHEGIHDDGIIHHCD
@HISEQ:711:H5NNWBCX2:2:1101:1439:19747:ATCTCGTA
TTAAGTTCAGCGGGTATCCCTACCTGATCCGAGGTCAACCTTAAAAAAATTAGGGGTTGCTGGCAAGTAGACCTACCGGACTCAATCGCGAGGAGTATTACTACGCGTAGAGCCGACAGGCACCGCCACTGATTTTAGGGGCCGCGAAACCGCGAACCCCAATACCAAGCGAGAGCTTGAGTGGTTATAATGACGCTCGAACAGGCATGCCCCCCGGAATACCAGAGGGCGCAATGTGCGTTCAAAGATTCGATGATTCACTGAATTCTGCAATTCACATTACTTATCGCATTTC
+
<FEHCGCGECHD</C<GHHIIHHCDHHHHI?D<<GGHHIIEHHEEEC?HEH1<D@DHHCH@<CEF<<<<DEEEEHHH<CHDHIHFIIDHH<C/FHHHICHIIIF0<?EHCEHGFECC</EHHHHHHEHFHHFHIHHG?<DHHHEEHHHGGFDHHHHDHGEDGB?HHCE;E@EH@8F@HHHF/:HGEF/GGGGHHEEEHHHHG?DCHFF<CBHEDH1<<1@CG1GFC<GF<1CF<</HHGEGC@FHHHHEHGC11@HEHDCGCC@HGF?CHFFHGHHGC?HEHHE0EDHHHECIHI
@HISEQ:711:H5NNWBCX2:2:1101:2417:19700:ATCTCGTA
TTAAGTTCAGCGGGTATCCCTACCTGATCCGAGGTCAACCTGAGAAAGATTGAGGGGGGTCGCCGGCGGGCGCCGGCCGGGCCTACGGAGCGGGTGACGAAGCCCCATACGCTCGAGGACCGGACGCGGTGCCGCCGCTGCCTTTCGGGCCCGCCCCCCGGAGCCGGGGGGCGGGGCCCAACACACAAGCCGTGCTTGAGGGCAGCAATGACGCTCGGACAGGCATGCCCCCCGGAATACCAGGGGGCGCAATGTGCGTTCAAAGACTCGATGATTCACTGAATTCTGCAATTCACATTACTTATCGCATTTC
+
IIIIIHIIHHIIHIIIIIIIIIIIIIGIIGIIIGGHIIIIIIIIHHHIIIIIHHIIIIIIIHIIIIHHIIIIIIHHIGIIIIIIHIIHHIGHHIFIIIIGIIIGIIIHHIIIIIIIIICHIIIIHIIIIIIIIIIIIGHIIIIIIHIHDHHIIIGIDIIIIHHHHIIIIIIHIIIHHEIIHHIIHHHHIHIIIIHHHHGHIIIIIHIIIIIIHHIIIHHGHIIIIIIIIHHIIIGHIIHHHIIHHIIIIIIIHHHIIIHIIIIIIHIIHIHIHIIIIIHIIIHIIIIIIIIIIIIIHIHIIIIIHIIIIIIGI
@HISEQ:711:H5NNWBCX2:2:1101:2640:19563:ATCTCGTA
TTAAGTTCAGCGGGTATTCCTACCTGATCCGAGGTCAACCTTAGAAATTGGGGGGTTTTACGGCAAGAACCCGCCGCACGACCATAGCGATGTATAGTTACTACGCTCGGTGTGACTAGCGAGCCCGCCACTGTTTTTGAGGGACCGCGGGCAGCCGTGGATCCCCAACGCAAGCAAAGCTTGATGGTTGAAATGACGCTCGAACAGGCATGCCCGCCAGAATACTGGCGGGCGCAATGTGCGTTCAAAGATTCGATGATTCACTGAATTCTGCAATTCACATTACTTATCGCATTTC
+
IIIGIIIIIIIIIIIIIIIIIFHHIIFHHEGHIIHIIIHIIIIIHGHHIIHHIIGHHHIIIHGDHHHHFHIIIIIIHHIIIIIIHHHHIHHIIIIHIIIIHIIGHHHHHHIIHIHHHHHIIHIIIHHIIIIIHHIIIIIHIIIHIIIIIIIIIIIIIHIIIIIIIIIIIIIIIIIHIIIHGIIIIIIIIHHHHIIIIIIIIIHHIIHIIIIIIIIHIGIIIIHHIIHIHEEDHFGIIIHIGHIIIIIIIIIIHIHIGIHFGHIIIGHGIHHHEGIHHEIIIHHHHHHIIHIIHHEHDI
@HISEQ:711:H5NNWBCX2:2:1101:4668:19669:ATCTCGTA
TTAAGTTCAGCGGGTATTCCTACCTGATCCGAGGTCAACCTTAGAAATTGGTTAAAAAAGACCGGGTCAAAAGGTTTTACTAAAATGCGTGCTAGTGAAAGCTCGTTGCATCTAGGGTCCAATTGACGCCGTCATTATCTTTGGGGCCTGTCTTTTACCGACAAGAGGTCCAACAGCAAGCCGGGCTTGATTAGTGATAATGACGCTCGAACAGGCATGCCCTTCAGAATACTAAAGGGCGCAATGTGCGTTCAAAGATTCGATGACTCACTGAATTCTGCAATTCGCATTACTTATCGCATTTC
+
IIIIIGHHHHHHHIHHIHIIIIIIIIIGHHHHHDHIIIIHHIIIEHHIIIIIIIIIIIIIIIIHIIGIGHHHIIHHIIIIIIIIIIIIIIHHHHHIHIIGIIIIIIIIIIIIIIIIHIGIHIHGHIIHIIIHIHIHHIIIIIIHIIIGIIHIIHIIIIIIIIIIHIIHIHIIIIHIIHICFIHHHIHIIIIIIIIHIHHIIIHHHHIHIIHIIHIHIIHGCFHHIIIIIHIHHCHHHIIHHHEHHDEIGIHGHHIHHHIHGIHHHHIIHHIIHIHIIIIHFIIIIIIHIIIIHHIIIIHHHIIII
@HISEQ:711:H5NNWBCX2:2:1101:5812:19748:ATCTCGTA
TTAAGTTCAGCGGGTATTCCTACCTGATCCGAGGTCAACCTTAGAAATTGGGGGGTTTTACGGCAAGAACCCGCCGCACGACCATAGCGATGTATAGTTACTACGCTCGGTGTGACTAGCGAGCCCGCCACTGTTTTTGAGGGACCGCGGGCAGCCGTGGATCCCCAACGCAAGCAAAGCTTGATGGTTGAAATGACGCTCGAACAGGCATGCCCGCCAGAATACTGGCGGGCGCAATGTGCGTTCAAAGATTCGATGATTCACTGAATTCTGCAATTCACATTACTTATCGCATTTC
+
IIIIIIIIIIIIIIIIIIIIIIIIIIHIIIIIIIHHIIIIIIIIIIIIIIIIIIIIIIIIIIIIIIIIHHHIIIIIIIIIIIIIIIIIIIIIIIIIIIIIIIIIIIIIIIIIIIIIIIIIIIIIIIIIIHIIIIIIIIHHHIIIIIIIIIIIIIIIIIIIIIIIIIIIIIIHHIIIIIIIGIIIHIIIIHIIIHIIIIIIIIIIIIIIIIIIIIIIIIIIHIGIHIIIHHIIIIHIIIIIIIIIIIIIIIIIHIIIHIIIIIIIIIIIIIIIIIIIIIIIIIHIIHIIIIIIIIIIII
@HISEQ:711:H5NNWBCX2:2:1101:8705:19590:ATCTCGTA
TTAAGTTCAGCGGGTATTCCTACCTGATCCGAGGTCAACCTTAGAAATTGGGGGGTTTTACGGCAAGAACCCGCCGCACGACCATAGCGATGTATAGTTACTACGCTCGGTGTGACTAGCGAGCCCGCCACTGTTTTTGAGGGACCGCGGGCAGCCGTGGATCCCCAACGCAAGCAAAGCTTGATGGTTGAAATGACGCTCGAACAGGCATGCCCGCCAGAATACTGGCGGGCGCAATGTGCGTTCAAAGATTCGATGATTCACTGAATTCTGCAATTCACATTACTTATCGCATTTC
+
HIHIIIIIIIIIIIIHIIIIHHIGIIIIIIIIIIIIIIIIIHIIIIIIIIIIIIIIIHIEHIIIIIIIHEHIIIIIIIIIGIIGIHIIIHHIIIIIIIIIHHIIIIIIIIIIIHIIIIIIHGDHIIIIIIIIIIIIIIHIIIIIIIIIIIIHIIIIIIIIHHIIIIIHIIIIIIIIIIIIIHIIIIIIIHIIIHIHIIHHHIIIIIIHIIIIIIIIIHIIIIIIIIIIHIIIIIHIIIIIIIIIIIIIGGIHIIIIIIHHIIIIIIIIIIIIHIIIIIIIIIIIIIIIHHIIIIIIII
@HISEQ:711:H5NNWBCX2:2:1101:9454:19632:ATCTCGTA
TTAAGTTCAGCGGGTATTCCTACCTGATCCGAGGTCAACATTCAGAAGTTGGGGTTTTACGGCATGGCCGCGCCGCGTTCCAGTTGCGAGGTGTTAGCTACTACGCAATGGAGGCTGCAGCGAGACCGCCAATGTATTTCGGGGGCGGCACCGCCAGAAGGCAGAGCCGATCCCCAACACCAAACCCGGGGGCTTGAGGGTTGAAATGACGCTCGAACAGGCATGCCCGCCGGAATACCAGCGGGCGCAATGTGCGTTCAAAGATTCGATGATTCACTGAATTCTGCAATTCACATTACTTATCGCATTTT
+
IIIIIIHIHIHHIIIIHHIIIIHGHHHIIGFEHGHGHIIIIIHGHHHIIIIGCDHHHHHIIHIIHEHHHHIIIIHIIIIGIIIIGIIDEHIEHHHHIIIIIIHIHIHIIIGHIIIIIIIIHHHHHIIIGIIIIHIFHHIHHHEHHIIGGIIHHIHIGFIIIHHHHGIIHHHIIHIHHIHIHHIHHHIIGIIEHEH?GHIIHEHEFGHHIHIIIIIIIIHHHHEDDHHIIHIIHIIIHHIIHDCHHHGHHIHIIIIIIIIIIHHEHHHIIIIIHHEHIIIHIIIIIIHHIIGHIIIHIIIIIHHHIHHGIII
@HISEQ:711:H5NNWBCX2:2:1101:11607:19620:ATCTCGTA
TTAAGTTCAGCGGGTATTCCTACCTGATCCGAGGTCAACCTTAGAAATTGGGGGGTTTTACGGCAAGAACCCGCCGCACGACCATAGCGATGTATAGTTACTACGCTCGGTGTGACTAGCGAGCCCGCCACTGTTTTTGAGGGACCGCGGGCAGCCGTGGATCCCCAACGCAAGCAAAGCTTGATGGTTGAAATGACGCTCGAACAGGCATGCCCGCCAGAATACTGGCGGGCGCAATGTGCGTTCAAAGATTCGATGATTCACTGAATTCTGCAATTCACATTACTTATCGCATTTC
+
IHIIIIIIIIHIHIIIIIIIIIIIIIHHIIIIIIGHHIIIIIIIIIIIIIIIIIIIIIHIIIIIIIIIGHIIIIIIIIIIIIHIIHIIIIHHIIIIIIIHIIIIIIIIIIIIIIIIIIIIHIIIIIIIIIIIIIIIIIIIHIIIIIIIIIIHIHIIIIHIHHIIIIIIIIIIIIIHIIIIIIIIIIIIIIIIHIIIIIIIIIIHIIIIIIIIIIIHIIIIIIIIIIIIHHHHDIGIIIIHGIIIIIIIIIHIIGIIIIIIIIHIIIHHEIIIHIHIIIIIIIIIIIIIHGIIIIIIII
@HISEQ:711:H5NNWBCX2:2:1101:12559:19627:ATCTCGTA
TTAAGTTCAGCGGGTATCCCTACCTGATCCGAGGTCAACCTTAGAAATGGGGTTGTTTTACGGCGTAGCCTCCCGAACACCCTTTAGCGAATAGTTTCCACAACGCTTAGGGGACAGAAGACCCAGCCGGTCGATTTGAGGCACGCGGCGGACCGCGTTGCCCAATACCAAGCGAGGCTTGAGTGGTGAAATGACGCTCGAACAGGCATGCCCCCCGGAATACCAGGGGGCGCAATGTGCGTTCAAAGATTCGATGATTCACTGAATTCTGCAATTCACATTACTTATCGCATTTC
+
IIIIIIIIIIIHHHIIIIIIIIIIIIHIIIIIIIIIIIIIIHHIIIIIGIIIIIIIHIIIIHHHIIIIHIIIIIIIIIIIIIHIIIIIIIIIIIIIIIIIIIIIIIHHHHIHIIHIIIIIIIIIIIHIIIIIIIHIIIIIIIHIIIIIIIIIIIIIIIIIIIIIIIIIIIIIIIIIIHIIIIIIIIIIHIIIHIIIIIIIIIIIIIIIIIIIIIIIIIIIIIIIIHIIIIIIHIIIHHHIIIHIIIIIIIIIHHIIIIIIIHIIIIIIIIIHIIIIIIIIIIIIIIIIIIIIIIII
@HISEQ:711:H5NNWBCX2:2:1101:16595:19563:ATCTCGTA
TTAAGTTCAGCGGGTATTCCTACCTGATCCGAGGTCAACCTTAAGAAAGTATGGGGGTTTTGGCAAGTGGACCACCCGGACCTCCAGAGCGAGAAGTATTACTACGCTTGAAGCCAGATGGCACCGCCACTGATTTTAAGGCGCACCAGTACGATGGCACCCAATACCAAGCTGGGCTTGAGGGTTGAAATGACGCTCGAACAGGCATGCCCAGCGGAATACCACTGGGCGCAATGTGCGTTCAAAGATTCGATGATTCACTGAATTCTGCAATTCACATTACTTATCGCATTTC
+
CGEHIHFHHHIICCCHIIEGHECEEH1CFHHIHGECHHHHHHEEH<CFE<D<@GGHIIIHHHIHFEHGCHHHHHEHFHHHIIHIHHHHIIGHHHHHIHIHHFHIIICHDCHEGEGHGHHHHHHHIHHDHIIIIIIHHEGHHIIIIIHIHHHEHIIIIIHIGHIHIIHHHICGCEHHHEHHFHHHIHHGHIIHHHIHHGHHGCHIIIIIGGIIHHHHHIIHHIIHHE<0HFHHHGDE?FHHIIHHIHFHEHHEHGHHFG@EHHGIHHCHHH?HHIHIHEGFEHHHIHHHGHHHDIH
@HISEQ:711:H5NNWBCX2:2:1101:1295:19876:ATCTCGTA
TTAAGTTCAGCGGGTATCCCTACCTGATCCGAGGTCAACCTGAGAAAGATTGAGGGGGGTCGCCGGCGGGCGCCGGCCGGGCCTACGGAGCGGGTGACGAAGCCCCATACGCTCGAGGACCGGACGCGGTGCCGCCGCTGCCTTTCGGGCCCGCCCCCCGGAGCCGGGGGGCGGGGCCCAACACACAAGCCGTGCTTGAGGGCAGCAATGACGCTCGGACAGGCATGCCCCCCGGAATACCAGGGGGCGCAATGTGCGTTCAAAGACTCGATGATTCACTGAATTCTGCAATTCACATTACTTATCGCATTTC
+
IIEHHHIIGHHIHDIEHIIIIIIIIHHIHIHHIII@EFHHDGHGHIIII?GHIIIHHHHIHGDHHEDEFHCHHHHDDHFCCCEEHHEE=DEEHH/DHHCFEHHIIHIEEHIHHIEFCDEHHHDHEDCEHHIIH?HDFHHHDH?DFGEDEDHHHHIHIIIHD?EDEHEIHHC?HEHHHHHIHIIIHIHHIIHG/HCHHHHEGFHII@GIHGFHIHHHHHCHIIHIHHHDDH<HEIIIIIIIIIIHHIIIIHIIHHHHFIIHHIHHC@IHHHHFHEIIHEIHHHCIIIHHIIHEE?EEIIHIIIHHIIIIHGIII
@HISEQ:711:H5NNWBCX2:2:1101:2643:19918:ATCTCGTA
TTAAGTTCAGCGGGTATTCCTACCTGATCCGAGGTCAACCTTAGAAATTGGGGGGTTTTACGGCAAGAACCCGCCGCACGACCATAGCGATGTATAGTTACTACGCTCGGTGTGACTAGCGAGCCCGCCACTGTTTTTGAGGGACCGCGGGCAGCCGTGGATCCCCAACGCAAGCAAAGCTTGATGGTTGAAATGACGCTCGAACAGGCATGCCCGCCAGAATACTGGCGGGCGCAATGTGCGTTCAAAGATTCGATGATTCACTGAATTCTGCAATTCACATTACTTATCGCATTTC
+
IIHIIIIIIIIIIIIIIIIIIHIIIIHIIIIHHIEHHIGIIIIIIIGIIIGGIIHHIIIGIIIHIIIIIHIIHIIHIIIIGIIIIIIIHHHIIIIGIIIHIIIHHIHHIHHIIIIIIHHHHIIGIIIIIIIHIIIIIIIIHIIHIIIIIIHIIIIIIHHHHIIIIIIIIHHHHHHHHIIHIIIIIIHIHIIIIIIIIIIHIIIIIIHHIIIIIIHHHHHIIIHIIIIIIHIIIIIIHIHIIIIIHIIHHIIIHIGHIGIIIIIIIIIHHIIIIIIIHGIIIIHHIHHIHGHHIHHIHI
@HISEQ:711:H5NNWBCX2:2:1101:6679:19814:ATCTCGTA
TTAAGTTCAGCGGGTATCCCTACCTGATCCGAGGTCAACCTGAGAAAGATTGAGGGGGGTCGCCGGCGGGCGCCGGCCGGGCCTACAGAGCGGGTGACGAAGCCCCATACGCTCGAGGACCGGACGCGGTGCCGCCGCTGCCTTTCGGGCCCGCCCCCCGGGAGCCGGGGGGCGGGGGCCCAACACACAAGCCGTGCTTGAGGGCAGCAATGACGCTCGGACAGGCATGCCCCCCGGAATACCAGGGGGCGCAATGTGCGTTCAAAGATTCGATGATTCACTGAATTCTGCAATTCACATTACTTATCGCATTTC
+
IIIIIIIIIHIIIIIIIIIIIIIIIIIIHIHIIIIIIIIIIIIIIIIIHIIIGIIIIHIIIHIIHIHHHIHIIIHIIIIIIHIIIIIHIIIIIIHIIIIIIIIHIIIIIIHIIIIIIIHIIHIIIIHIHHHIIIHHIIIIGIIIIIHGHGHHDHHHHIIIHHHHEHIHIIIHHIHIIIHHIGHIIIIIIGIHHIIIGIIIIIIIHIHGHHIIIIIIGHIIIIHIIIIIHGIIIHIIIIIIIIIIIHEIHHIIIIHIIIIIIHIIIIIIHGHIIIIGIIIIIHHIIIGIIIHIIIIIIIIIIIIIIIIIIIIIIII
@HISEQ:711:H5NNWBCX2:2:1101:8936:19855:ATCTCGTA
TTAAACTCAGCGGGTAGTCCCGCCTGACCTGGGGTCGCGGTCGAAGCGTCATCAGAAGACAACGCGTTGGGTCAATAAGCAACCTTTTGATGAGACACGCAACAGATTTCATGGTTTTGTCACCAATAGTCTTGCGCCCGTCAATAGGTGCCTTTATTTTGGCCAACCGCTCGGTAAAAACGGGAGGCCAATATCCGCTCCCGTCCAAAGCATCTCAAAGGAAATGTTGGGGGAGCGACGCGATGCGTGACGCCCAGGCAGACGTGCCCTCAGCCGAATGGCTTCGGGCGCAACTTGCGTTCAAAAACTCGATGGTTCACGGGATTCTGCAATTCACACCAAGTATCGCATTTT
+
IIIIIIIIIHIIIIIHHIIIIIIIIIIIIIIIIIHIIIIIIIIIIIIIIIIIIIIIIIIIIIIIIIHIFHIIIIIHHIIIIIIIGIIIIIIIIIIIIIIIIIIIIIHHHHIIHIIIHIHIIIHIIIIIIIIIIIIIIIIIIHIIIIHIHIIIIHIIIIIIHHIIHIIIHIIIIHHIIIHHIIIIIIHHHIHHIIIIIIIIIIIHIIIIIIIIIIIIIIIHIHIIIIIIIIIIIIIIIIIGIIIIIIIIIIIIIIIIIIIIIIIIIIIIIIIIIIIIIIIIIIHIIHIIIIIIIIIHHIIIIIIIHEDIIIIIIIIIIIIIIIIIIIIIIIIIIIIIIIIIIIIIIIIIIIIIII
@HISEQ:711:H5NNWBCX2:2:1101:8945:19937:ATCTCGTA
TTAAGTTCAGCGGGTATCCCTACCTGATCCGAGGTCAACCTGAAAAAAATTGGGGGTTGCTGGCGAGCACACGACCGGACCTCCAGAGCGAGAAGAATTACTACGCTCGGAGCCGGACGGCACCGCCACTGACTTTAGGGCCCGCCGGGTCGGCGGGGCCCAATACCAAGCTGAGCTTGAGGGTTGTAATGACGCTCGGACAGGCATGCCCCCCGGAATACCAGGGGGCGCAATGTGCGTTCAAAGATTCGATGATTCACTGAATTCTGCAATTCACATTACTTATCGCATTTC
+
IIIHIIIIIIIIIHHHIEHHIIIIIIIIIIIIDDHHHIIIIIIIIIIIIHHIIIIHIIGIHHGIGHIIEHHHHIIIIGIIIIIIIIIIIIIIIIHIHIIIIIIIIIIIIHIIIIIHHHDIIIIIIIIIIIIIIIHHHIHIIIHIIIIIIIIIIIIIIIIHIIIHHIHHGIHIIHIIHIIIHIIIIIIIIIIIIIHIIIIIIHIIHHIIIIIHIIIIIIIHHIHHGHHHHIGIIIIIIGIHIIIIIIGIIIGIIIHFGIIIIIIIGIIIIIIIIIIIHIIIIIIIIHIIIIIIII
@HISEQ:711:H5NNWBCX2:2:1101:11556:19773:ATCTCGTA
TTAAGTTCAGCGGGTATCCCTACCTGATCCGAGGTCAACCTTAAGAAAGTATGGGGGTTTTGGCAAGTGGACCACCCGGACCTCCAGAGCGAGAAGTATTACTACGCTTGAAGCCAGATGGCACCGCCACTGATTTTAAGGCGCACCAGTACGATGGCACCCAATACCAAGCTGGGCTTGAGGGTTGAAATGACGCTCGAACAGGCATGCCCAGCGGAATACCACTGGGCGCAATGTGCGTTCAAAGATTCGATGATTCACTGAATTCTGCAATTCACATTACTTATCGCATTTC
+
IIIIHGHGIHIIGHHHIIIIIIIIIIIIIIIIII=GHHHHEHHIIIIIHHHIGHIGIIIHIEEHIIIIHHHIIIHIIIHIIIIIIIIHHIIIIIHHGIHIIIIIIIIIIIIHIIIIIIIIIIIIIIIIIIIIIIIHIHIIHIIIIIIIIIIIIIIIHIIIIIIIIIIIIIIIHIIIIIIIIIIIIIIIIIHIIIIHIIIIIIIIIIIIIIIIIIIIIIIIIIIIIHHIIIIHIIIIHIIIIIIIIIIIIIIIIHHIIIIIIIIIIIIIIIIIIIIIIIIIIIHIIIIIIIIIIII
@HISEQ:711:H5NNWBCX2:2:1101:12669:19870:ATCTCGTA
TTAAGTTCAGCGGGTATCCCTACCTGATCCGAGGTCAACCTTAAGAAAGTATGGGGGTTTTGGCAAGTGGACCACCCGGACCTCCAGAGCGAGAAGTATTACTACGCTTGAAGCCAGATGGCACCGCCACTGATTTTAAGGCGCACCAGTACGATGGCACCCAATACCAAGCTGGGCTTGAGGGTTGAAATGACGCTCGAACAGGCATGCCCAGCGGAATACCACTGGGCGCAATGTGCGTTCAAAGATTCGATGATTCACTGAATTCTGCAATTCACATTACTTATCGCATTTC
+
IIIIIIIIIIIIIIIIIIIIIIIIIIIIIIIIIIIIIIIIHIIIIIIIIDGIHIIIIIIIIIHHIIIIIIIIIIIIIIIIIIIIIIIIIIIIIIIIIIIIIIIIIIIIIIIIIIIIIIIHIIIIIIIIIIIIIIHIHIIIIIIIIIIIIIIIIIIIIIIIIIIIIIIIIIIIIIIIIIIIIIIIIIIIIIIIIIIIIIIIIIIIIIIIIIIIIIIIIIIIIIIIHEEHHCIHIIIIIIIIIIIIIIIIIIIHIIIIIHIIIIIIIIIIIIIIIIIIIIIIIIIIIIIIIIIIIII
@HISEQ:711:H5NNWBCX2:2:1101:20508:19901:ATCTCGTA
TTAAGTTCAGCGGGTATCCCTACCTGATCCGAGGTCAACCTGAGAAAGATTGAGGGGGGTCGCCGGCGGGCGCCGGCCGGGCCTACGGAGCGGGTGACGAAGCCCCATACGCTCGAGGACCGGACGCGGTGCCGCCGCTGCCTTTCGGGCCCGCCCCCCGGAGCCGGGGGGCGGGGCCCAACACACAAGCCGTGCTTGAGGGCAGCAATGACGCTCGGACAGGCATGCCCCCCGGAATACCAGGGGGCGCAATGTGCGTTCAAAGACTCGATGATTCACTGAATTCTGCAATTCACATTACTTATCGCATTTC
+
IIIIIIIIIIIIIIIIIIIIIIIIIIIHIIIIIHIIHHIIIIIIGHIGHIIIIIIIIIIIIGIIHIHHDHHIIIIIHIIIIIIHIIIIHHIIII/DHHIIIHIIIIHHIIIIIIIIIIIIIIIIHHIIIIIIIIIHHHIIHIHHHHIHHDHHHHHIIIIHG?ECHIIIIHHHIIHIHIHHHIHHHHDEIHHHHIIIHIHIIIIIHFIIIHHHHIIHIIIIIIIIIIHIIIGIHHIIIIIIIIIHHIIHIEIIHHHIIIIIIIIIIIIIIIIIIIIIIIIHIHHIIIIIIIIIIIIIIIIIIIIIIIHIIIIII
@HISEQ:711:H5NNWBCX2:2:1101:5083:20120:ATCTCGTA
TTAAGTTCAGCGGGTATCCCTACCTGATCCGAGGTCAACCTTAAGAAAGTATGGGGGTTTTGGCAAGTGGACCACCCGGACCTCCAGAGCGAGAAGTATTACTACGCTTGAAGCCAGATGGCACCGCCACTGATTTTAAGGCGCACCAGTACGATGGCACCCAATACCAAGCTGGGCTTGAGGGTTGAAATGACGCTCGAACAGGCATGCCCAGCGGAATACCACTGGGCGCAATGTGCGTTCAAAGATTCGATGATTCACTGAATTCTGCAATTCACATTACTTATCGCATTTC
+
HEEIHH?GCHFDCHIHHHFIHIIIHI<F1C<C/ECHHHII<<CFCCGGG1<FHHHIHCHIC@EHE@E@CHHHIGHIIIEDHIHCHIIFIIIIIHGHHHHHHHHHHHCEE?GDEFGEEHGHHIHIIIIHIIHDGHHHHHIIGIIIIIIGHHHHGIIIIIIIIIIIIHHGHEHIHIIGHHIIHHHHGEEFEGHHIIIIHIIHHIICHHGHHHIHHHCHCD<EHHF<EECEH@CHHHC<DIHIIHCHHCH@1FHGCHEC?HFC<@FDHHGHHEEF11FECHEG<CD00E@E<?ECCDI
@HISEQ:711:H5NNWBCX2:2:1101:9555:20116:ATCTCGTA
TTAAGTTCAGCGGGTATTCCTACCTGATCCGAGGTCAACATTCAGAAGTTGGGGTTTTACGGCGTGGCCGCGACGATTACCAGTAACGAGGTGTATGATTACTACGCTATGGAAGCTCGACGTGACCGCCAATCGATTTGGGGAACGCGGGTTACCGCGAGTCCCAACACCAAGCTGAGCTTGAGGGTTGAAATGACGCTCGAACAGGCATGCCCGCCAGAATACTGGCGGGCGCAATGTGCGTTCAAAGATTCGATGATTCACTGAATTCTGCAATTCACATTACTTATCGCATTTT
+
HIIIIIGHGHIIIGHIIIIIIIIIIIIIIIIIIIIIIIIIIIHIHHIIGGHHIII<GHIIIIIIIHIGHHIIHIIIIIIIIIIIIIIIIIIIIIIHIIIIIIIIHIIHIGIIIIIIIIIIIHIIIIHIIIIIIIIHIIIIHHIIHHIIIIHHHIIIIIIHIIIIIIIIIIIIIHIIIIIIHIIHIIIGHGHIIHIIIIHHIIIIIIHHIIHGIIIIIIHGIHHIHIIHHCDHIHGIIIIIIIHIIIIIHHHIIIGIIIIIIHHIIIIIGIIIIIIIHHIIIIIIHIIIIIIIIIIIII
@HISEQ:711:H5NNWBCX2:2:1101:12080:20171:ATCTCGTA
TTAAGTTCAGCGGGTATCCCTACCTGATCCGAGGTCAACCTTAAGAAAGTATGGGGGTTTTGGCAAGTGGACCACCCGGACCTCCAGAGCGAGAAGTATTACTACGCTTGAAGCCAGATGGCACCGCCACTGATTTTAAGGCGCACCAGTACGATGGCACCCAATACCAAGCTGGGCTTGAGGGTTGAAATGACGCTCGAACAGGCATGCCCAGCGGAATACCACTGGGCGCAATGTGCGTTCAAAGATTCGATGATTCACTGAATTCTGCAATTCACATTACTTATCGCATTTC
+
IIIIIIIIIIIIIIIIIIIIIHIIIIHIIIIIIIIIIIIIHHHIIIIIIGHIIHIIIIIIIIIIIIIIGHGHIHIIIIIIIIIIIIIIIIIIIIIHHIHIIIIIIIIIIIIIIIIIIIIIIIIIIIIIIIIIIIIIIIIIIHIIIGIIIIIIIIIIHIIIHIIIIIIIIIIIIIIIIIIIIIIHIIIIIIIIIIIIIIIIIIIIIIIIIGIIIIIIIIIIIIIIIHHIIIIIIIIHIIIIIHIIIIIIIIIGIIIIIIIIIIIIIIIIIIIIIIIIIIIIIIIIIIHIIIIIIII
@HISEQ:711:H5NNWBCX2:2:1101:12776:20172:ATCTCGTA
TTAAGTTCAGCGGGTTTTCCTACCTGATTTGAGACCAAGTGTTCAGAGGGATCCCGTTAGGGACCCCTGCTGTATGATAGTTGAGTCCACAGCACCAAAGGCTCAAATCCCATGACGGATGCTCAAGACGTACTTCCAGAGAATGAACCCTTTCATGCGCTTGAAACCGGACGGGCGTCCAATGATTCCATGACATTGGCTTTCAGGCCATTGCGCCAGGCGCAAATAGGACCCATATCCAACCTCCGCGCTCGGGTTGACCCCAAGCCGGCGGGTTGATGAATTTACTGATTCTCAAACAGGCATGCTCCCCGGAATACCAAGGAGCGCAATGTGCGTTCAAAGATTAGATGATTCACTGAATTCTGCAATTCACATTACTTATCGCATTTC
+
IIIHGHHIIIIIIIHIIIIIIIIIIIIIIIIIHIHGHIGIHIIIIHIGIIGIIIIHIIIIIIIIIIIIHHIIIIIHIIIIHIIIIIIIIIIHHIIIGIIIIIIIIIIIIIIIHHHHHHIIIIIHIIIIIIIIIIIIIIIHIIIHIIHHGHHFGHGFHHIIHHIHGHIFH<DHHGIIHHIHIIIIHIIIIIIIIIIHIHEHHHFHHHIIHIIIGIHIIIIIHIHIIIHHIIIHHHGHFHDHHEHIGIIIIHHIIHEIIHIHGIIIHIIIIIIIHGIIIIIIIGIIIHIIIIHGHHIIHGIIIHEFHHIIIIIHCGHGIHIIIIHIHIIIHFIIIIHHGIHIHIIIHIHIIHHIHGDGIIIIIIHIIIIIIIIIIIIIHIIIIIIHIIIIGIIII
@HISEQ:711:H5NNWBCX2:2:1101:13501:20088:ATCTCGTA
TTAAACTCAGCGGGTAGTCCCGCCTGACCTGGGGTCGCGGTCGAAGCGTCATCAGAAGACAACGCGTTGGGTCAATAAGCAACCTTTTGATGAGACACGCAACAGATTTCATGGTTTTGTCACCAATAGTCTTGCGCCCGTCAATAGGTGCCTTTATTTTGGCCAACCGCTCGGTAAAAACGGGAGGCCAATATCCGCTCCCGTCCAAGGCATCTCAAAGGAAATGTTGGGGGAGCGACGCGATGCGTGACGCCCAGGCAGACGTGCCCTCAGCCGAATGGCTTCGGGCGCAACTTGCGTTCAAAAACTCGATGGTTCACGGGATTCTGCAATTCACACCAAGTATCGCATTTT
+
HFEHIIIIIIHHHIHGIHIGHHIIGGHFHHHGHGEHHHHHHHHHIIHIHFDH@GHHIIIGGH?HIIIICHIIIIIHHIHIIIIIHIIIIHHIHHIHHIIIGIIEHHGFGHIGHHIHHEGGFHHHFHHHGHHGHHFID=FEHCGEH?HIHIIHHHHHIIIHEEHHHHHHHGGHHHIIGHHHIIEHHHIIGHHGHHDHGEGHHHHHHIIGBHHHHHHHIHHGEIHFHHHCHIHHHFHHDHIIIHHGGIHHHHHHEHHGIIIIHIIIHHGIIIIIIIIIIHHIHHH<HEHIHEDHHHIHHIHHHHHGCCHHGGHIIIIHGHIHHGGIIIIIHIIIIEGCECEFEGIHHCIIIIIIII
@HISEQ:711:H5NNWBCX2:2:1101:13985:20166:ATCTCGTA
TTAAGTTCAGCGGGTATTCCTACCTGATCCGAGGTCAACCTTAGAAATTGGGGGGTTTTACGGCAAGAACCCGCCGCACGACCATAGCGATGTATAGTTACTACGCTCGGTGTGACTAGCGAGCCCGCCACTGTTTTTGAGGGACCGCGGGCAGCCGTGGATCCCCAACGCAAGCAAAGCTTGATGGTTGAAATGACGCTCGAACAGGCATGCCCGCCAGAATACTGGCGGGCGCAATGTGCGTTCAAAGATTCGATGATTCACTGAATTCTGCAATTCACATTACTTATCGCATTTC
+
IIIIIIIIIIIIIIIIIIIIIIIIIIIIIIIIIIIIIIIIIIIIIIIIIIIIIIIIIIIIIIIIIIIIIIIIIIIIIIIIIIIIIHIIIIIIIIIIIIIIIIIIIHIIIIIIIIIIIIIIHIIIIIIIIIIIIIIIIIIIIIIIIIIIIHIIIIIIIHHIIHIIIIIIIIIIIIIIIIIIHIIIIIIIIIIIIHIIIIIIIIHGHIIIIIIIIHIIIIIIIIIIIIIIIHIIIIHIIHHHIGIIIIIIIIIIIIHIIIIIIIIIIGIIIIIIIIIIIIIIIIIIIIIIIIIIIIIHHI
@HISEQ:711:H5NNWBCX2:2:1101:15686:20247:ATCTCGTA
TTAAGTTCAGCGGGTATCCCTACCTGATCCGAGGTCAACCTGAAAAAAATTGGGGGTTGCTGGCGAGCACACGACCGGACCTCCAGAGCGAGAAGAATTACTACGCTCGGAGCCGGACGGCACCGCCACTGACTTTAGGGCCCGCCGGGTCGGCGGGGCCCAATACCAAGCTGAGCTTGAGGGTTGTAATGACGCTCGGACAGGCATGCCCCCCGGAATACCAGGGGGCGCAATGTGCGTTCAAAGATTCGATGATTCACTGAATTCTGCAATTCACATTACTTATCGCATTTC
+
IIIIIIIIIIIIIGHIIIIIIIIIIIIIIIIIIIIIIIIIHHIIIIIIIIHIIIIIIIIHIHHIHIIIHIIIIIIIHIHHIIIIIIIIIIIHHHIIIIHIIIIIIIGIIIIIIIIHHHIIIIIIIIIIIIIIHIIHHHIIIIIIIIIIHIIIIIIIIIIIIIIIIIIIHHIIIIIIIHIIIIIIIIIHIHIIIIIIIIIIIIIIIHHIIIHIIIIIIIIIIIIGIHIIIHIIIHHHIHIIIIIIIIIIHIIIIIIIIIIIIIIIIIIIIIIIIIIIIIIIIIIIIIIIIIIIII
@HISEQ:711:H5NNWBCX2:2:1101:16174:20239:ATCTCGTA
TTAAGTTCAGCGGGTATCCCTACCTGATCCGAGGTCAAGAGTGTAAAAATGTACTTTTGGACGTCGTCGTTATGAGTGCAAAGCGCGAGATGTACTGCGCTCCGAAATCAATACGCCGGCTGCCAATTGTTTTAAGGCGAGTCTACACGCAGAGGCGAGACAAACACCCAACACCAAGCAGAGCTTGAAGGTACAAATGACGCTCGAACAGGCATGCCCCATGGAATACCAAGGGGCGCAATGTGCGTTCAAAGATTCGATGATTCACTGAATTCTGCAATTCACACTACTTATCGCATTTC
+
IIIIIIIIIIIIIHIGIIIIIIIIIIHIIIIHIIIIIIIIIHHIIIIIIIHIIHIIIIIIIIIIIIIIFHHIFIHIIIHIHIIIIIIIIIIHIIIIIIIIHHIIIIIIIIIIIIIIIIIIIIIIHHIIIIIIIIIIIIIIHEHHIIIIIHIIIIIHHHIIIIIIIIIIHIIIIIIHHHIIIIIIHIIIIIIHIIHHIIIHIIIIIIIHHIIIIIIIIIIIIIIIIIIIIIHGIHIIIHHIHHIHIIIHIIIIIHIIIIIIIIIIIIIIIIIIIHIIGIIIIIIIIIHHGHFIIHHIIIIIII
@HISEQ:711:H5NNWBCX2:2:1101:17646:20008:ATCTCGTA
TTAAGTTCAGCGGGTATCCCTACCTGATCCGAGGTCAACCTGAGAAAGATTGAGGGGGGTCGCCGGCGGGCGCCGGCCGGGCCTACGGAGCGGGTGACGAAGCCCCATACGCTCGAGGACCGGACGCGGTGCCGCCGCTGCCTTTCGGGCCCGCCCCCCGGAGCCGGGGGCGGGGCCCAACACACAAGCCGTGCTTGAGGGCAGCAATGACGCTCGGACAGGCATGCCCCCCGGAATACCAGGGGGCGCAATGTGCGTTCAAAGACTCGATGATTCACTGAATTCTGCAATTCACATTACTTATCGCATTTC
+
IIIIIIIIIIIHIIIIIIIIIIIIIIIIGIHHIIIIIIIIIIIIIIIIIIIIGIIIIGHIIHIIIIHHIIHIIIIIIIIGHIIIIIIIIHIHHIFHIIIIIIIIIIHIIIIIGIIIIIIIIIHHIIHIHHIIIHHHIGCHHHHHIIIHIIHGIHIHHHIHHCHHHHIIHHHHHIIHHHIIIIHHHHGHHIHHIIHHHIIIHHIIHHHEIIIIIHIIIIHIIIHHHHHDIIIIIIIIIIHIIIIHIIHHHIIHIHIIIIIHIIHIHIIIIIIIIIHHHGCIIIIIIIIIIIHIIIIIIIIIIIHIIIIGIIIH
@HISEQ:711:H5NNWBCX2:2:1101:18840:20154:ATCTCGTA
TTAAGTTCAGCGGGTGTTCTTGCCTGAGCTCAGGTTGAGATTATGGTTTATAGGTTCCTGTTTGAGGGCCGAACACAAAGTCCCAGACCAACAACTAAGAATATAGCCTTTGACAGCCCACCCAGTTGCGGCCCTTATCGGGTCCTTGGTTAGCCTCTGGTCTTCAGCTGATCCAGGTGCATAGATGCCCGAATCACGAATGATTCGAACTGCATAGCTGGAACAGCCAGATCCGCCTCTCTATATCCGAAGGGGTATAGGGGAGCGATATAAACCCAACGCTGAGGCAGACATGCCCTTGGCCGAAGCCTAAGGCGCAATGTGCGTTCAAAGATTCGATGGTTCACGGAATTCTGCAATTCACACTACGTATCGCATTTC
+
HIGIIIIIGEHIIDIIIIIIIHHHIIGIIIIIIICFHIGIIIIIHIIIIIIEHHGHCHHIEFHHICHIGHHIIHGIIIGIIIIIIIIIIGHHGHIHHHIIIGIIIHIHHIIHHIEHHHIHIIIIGC?GHDHCHIIIIIIICCHIHIIHIHHEH@GHHGEHHF?GHFEE?AHHHHHFHIGHIIGHIHGEGGHHHHHIIDHEGHHHGAGEHHIHHHHHFF.B.ECIIGIHGCHHHHHEHHHGIHHHHHGIHEHHIHHIIHHIIHEEHHGIHHHCE@HIHHEIHEHEECHEHIIIGHIHIHIHIIIHIIIHEGFGDHHHHIIIIHIIIIIHEIIHHIIIIHHHIIIIIIIIHIIIHIIIGHGGHIHHE@@DIIIIIIIIIGIII
@HISEQ:711:H5NNWBCX2:2:1101:20653:20130:ATCTCGTA
TTAAGTTCAGCGGGTAGTCTTGTCTGATTTGAGATCAAAGTCTTGGTTAAAGAACCGTGTTTATATTAGTTGGAATCTTCAAGTTATGCTGTAAAATTAACTAAACCCATTATCAGCAGTCAAAAGGTCAAGAATTGCTTCTTTGCCATTGGTCATGCCTTCTAGGTGTTAAGCGCTAAAATTTAGCAAAGTCTAAAGGTCAAATTTAGATTAAAGGTCTTTTTTTGAATTGCTTCAAAAAAGAGTCCCAAGTCCACTCTTGCATTTTTAATAAAAAAAATACAGAGTGAGAGGTTAAACTGATTCTCAAACAGACATGCTCTCGGGAGTACCCGGGAGCGCAATGTGCGTTCAAAGATTTAATGATTCACTGAATTCTGCAATTCACATTACTTATCGCATTTC
+
IIHIIHIIIIIIIIIIIIIIIIIIIIIIIIHIHIIIIHIIIIIHIIIIIIIIIIHICEHCGHHIIIIGFHHIIIIIIIIHHHHIIIIGHIIIIIHIIIIIHHGHEGGHHHHIIHHIGHHIIIHIFHHEHHIIIIIHC@FHHHHHHFHGIIIIIEHIIHHHHIGEHIGHEGHGHHHCHHHFHFHEHC?@HH?BHGHGHHEHEHFHHHHHHHEHIFC@?@-<HFG.CHHHHGHHF6@IHHCHHHGC??GCHHHHCIHHHHEHHHHHGC@HHIHHHIIIIGIIIHIIHCIIHIHHIIIIIHHIIIGIGIIHIIHIIIIIIIIIIIIIIIHIIHIGIHHIIHIHHHIIHIHGGFHHIIIHHIIIIIIIIIIIIHIIIIHIIIIIHGIHHIIIIIIIIIIHEHHHIIIII
@HISEQ:711:H5NNWBCX2:2:1101:20853:20035:ATCTCGTA
TTAAGTTCAGCGGGTATTCCTACCTGATCCGAGGTCAACCTTAGAAATTGGGGGGTTTTACGGCAAGAACCCGCCGCACGACCATAGCGATGTATAGTTACTACGCTCGGTGTGACTAGCGAGCCCGCCACTGTTTTTGAGGGACCGCGGGCAGCCGTGGATCCCCAACGCAAGCAAAGCTTGATGGTTGAAATGACGCTCGAACAGGCATGCCCGCCAGAATACTGGCGGGCGCAATGTGCGTTCAAAGATTCGATGATTCACTGAATTCTGCAATTCACATTACTTATCGCATTTC
+
IIIIIHHIIIIIIIIIIIIIIIIIIIHIIHIIIGIIIIIIIHHHIIIIIIIGGIIHIIIIGIIIIIIIGHIIIIIIIGIIIIIIIIIIIHHHHIIIIIIGIIIIHIHHHGHIGIIIIIHHHIIIIIIHIIHHHHEGHIHIIIIIIHIIIHHHHIIIIIIIHHHHHHHIHIIIHHHHHHEFEHHGFIIIHIIHGHHHHIHHIIHHHIIIIIIIIIIIIIIIIIIIIIIIHHHHIHIIIIIHIIGIHFEHIHHIIIIHHIIIIIIIIGHHIIGIIHIIIIIIHHIIHHHDHIHIHIIIHI
@HISEQ:711:H5NNWBCX2:2:1101:5180:20349:ATCTCGTA
TTAAGTTCAGCGGGTATCCCTACCCGATCCGAGGTCAACCATAGAAATTAGGGGTTGATGGCAAGCATCCACCAGAACCCTGTAGCGAGAAGTATTACTACGCTTAGAGCCAGATGACACCGCCACTGATTTTAAGGGCTGCCGGGAACAGCAGACCCCAACACCAAGCTAGGCTTGAGGGGTTATAATGACGCTCGAACAGGCATGCCCCTCGGAATACCAAGGGGCGCAATGTGCGTTCAAAGATTCGATGATTCACTGAATTCTGCAATTCACATTACTTATCGCATTTC
+
IIIIIIIIIIIIIIIHIIIIIIIIIIIIIIIIIIHIIIIGIIIIIIIIHIGHIIIIIHHIIIIIIIIIIIIIIIHIIIIIIIIIHHIIIHIIIIIIIIIIIIHHIIIIHIIIIHIIIIIIIIIIIIIIIIHIHIIIHHHIIIIIIIIIIIIIIIIIHIIDHHIIIIHIIIIHIIHIIIIIIIIIIIHIIIHIHIIIIIIIIIIIIIIHHIIIIIIIIHIIIHGIHIIIHIIIIIIIIIHEGIHIIIIIIHIIIIIIIIIIIIIIIIIIIIIIIGIIIIIIIIIIIIIIIIIII
@HISEQ:711:H5NNWBCX2:2:1101:5762:20459:ATCTCGTA
TTAAGTTCAGCGGGTATCCCTACCTGATCCGAGGTCAACCTGAGAAAGATTGAGGGGGGTCGCCGGCGGGCGCCGGCCGGGCCTACGGAGCGGGTGACGAAGCCCCATACGCTCGAGGACCGGACGCGGTGCCGCCGCTGCCTTTCGGGCCCGCCCCCCGGAGCCGGGGGGCGGGGCCCAACACACAAGCCGTGCTTGAGGGCAGCAATGACGCTCGGACAGGCATGCCCCCCGGAATACCAGGGGGCGCAATGTGCGTTCAAAGACTCGATGATTCACTGAATTCTGCAATTCACATTACTTATCGCATTTC
+
HIIHIIIIIIIIIIHHIIIIIHIIIIHHIIIIIIIIIIIHIIIHHHIIIIIIGHHIIHIIIIIIHGHIHHIIIIHIIHIIIIIIIIIIEHIIIHDEHIIIGIIIIHHIIIHHIIHIIIIIIIGIIIIIIIIIIIIIIGFIIIIIIIHIHIHHHIHIIIGIHHHIIIIHIIIHIHHHGHHHHHHIEHIIIIHIIHIHIIIIIIHHHFHGHHIIIIHIIGIIIHGIIIIGIIIIIIIIIIHGIIHHEIIIHIIIHHHIIIHIHIIIHHHCHIIIIIHIIHHHHIIHIIIIIIHIHIIIIIIIHIIHHIIIIIHGI
@HISEQ:711:H5NNWBCX2:2:1101:9568:20398:ATCTCGTA
TTAAGTTCAGCGGGTAGTCTTACTTGATTTGAGATCGAGTTTAACAAGAATCGTTGCCGACCCTTGTGAAATCCTGCATCAGTCAGCCAATACGGTCAAACTCCCTTTATGTTAGCTGCAGCAAAAGTAATAATCCGTTTGACGGGACTAAATGAATATGCTTTTAGCTCAGGAGAATGTCCAGCTGCACCTGCATTTCAAGCAACCCGCCACCGATCTCAAAAAGATTGGTGTTGGGATTGCTCAAGTCCAAAGCTTTTCGATTAAAAAATCCAAAAGCTTTGAGGTGTTTACTGATACTCAAACAAGCATGCTCTTCGGAATACCAAAGAGCGCAATATGCGTTCAAAGATTCGATGATTCACTGAATTCTGCAATTCACATTACTTATCGCATTTC
+
IIIIIEHHIIIIHIIIIIIIHHIIIIIIIIHIGHIGIGIIIIIHHIIIHHIIIHIIIIIIIIHIIHHGHIIHHHIIIIIIIHHHIIGHIIHHIHHHHHIIIIIIIIIHGIIIH?CHIGIHIIIHIIIEEHIIIHIHHIIHIHIEDHIIHIIIIHIHHIIHGIIIIIIHIIGIIEHHHEHIHHHHHHIHIHHIIIIIIHHHHHHIHFHHHHIIFHHHIHFHIHHEIHHHHEEHHGHHHHHHHHEHIIIIIGIHIIHHIIIIIHHIIHIIHHHIHGHHHIIHGGIIIHHHHIIIIIIIIIIIIIIIIIIIGIIIIIIIIIIHIIIIIIIIIHGIICIHIIIIIIIIHFHIIIIIIHIHIIIHIIIHIIIIHIIIIIGHIIIIHGIIIIIIIIIIIIIIIHI
@HISEQ:711:H5NNWBCX2:2:1101:10834:20466:ATCTCGTA
TTAAACTCAGCGGGTAGTCCCGCCTGACCTGGGGTCGCGGTCGAAGCGTCATGCACTCCGTTTATAGGGTCAATTGAGGCCAACACGTCGGCTACGTGCCGGATGCACTGCGGTAAGTAAAGCGAGGTCGCCCACCACGCGCTGTGTCCGACACGATACGCCGGCAGCCGCATCTTCGGCCCACCGCCTCTTGCGTGACGGGGGGCCACATGCCGCATCCCACTGCCCGATGAGGGGTATGTGGGAGCGTATTTGGCGTGACGCCCAGGCAGGCGTGCCCTCAGCCAGGTGGCCTCGGGCGCAACTTGCGTTCAAAGACTCGATGGTTCGCGGGATTCTGCAATTCACACCAGGTATCGCATTTC
+
IIIIIIIIHIIIIIIIHIIHIIIIIIIIIIHIIHIIIIIIIIIIIHDHHGHIIIGIIIIIHEHIIIIGHHIIHIIGHHIIIIIIIIIIIIIIIGIDIIIIGIHIIGIIHIIHGHHHIIHHIGIIDHIIIIIIIGHIIHIIIHHHHIIIHHIIIGIIIIIIIIIIIIHGIIHHHIIHHFEHHHDIIHHIIHIHHHHIIHHIIHIIGHIIHHHIIIHHF?IGIHHHDDHHEGHIIHIIIHHCIIIHA.HHHHHEHFIHGIHHF<HHIHHIIIHHHIIIIIIIIHHIGIIIIIIIIHFCIIIHHHHHC<IIIIIIGIIHHHHHIHHIGHIIHIIIHIIIIIIHHHGHIHHGEHGHIGIIIHIIIIIII
@HISEQ:711:H5NNWBCX2:2:1101:20123:20489:ATCTCGTA
TTAAGTTCAGCGGGTATCCCTACCTGATCCGAGGTCAACCTGAGAAAGATTGAGGGGGGTCGCCGGCGGGCGCCGGCCGGGCCTACGGAGCGGGTGACGAAGCCCCATACGCTCGAGGACCGGACGCGGTGCCGCCGCTGCCTTTCGGGCCCGCCCCCCGGAGCCGGGGGGCGGGGCCCAACACACAAGCCGTGCTTGAGGGCAGCAATGACGCTCGGACAGGCATGCCCCCCGGAATACCAGGGGGCGCAATGTGCGTTCAAAGACTCGATGATTCACTGAATTCTGCAATTCACATTACTTATCGCATTTC
+
GIHHGHHHFHIGIICHIIHHIHHHGHHHHHHIIIHI1DHHFHHHCHCG1FHHHEFHGHCCHDHHHIHHHHHHDDECEH?HDDDCHI=D@HHH<C<EHGHHHIIHHHHEEEHHIIEHCCHEDEHGHHDHHEE?FDDDDEGDBF0@6DDHCCHD?7DEDHHHHHEDIIIHIHHI?IHHCHHGBHHHFHEIHCCHGDBEEHIHHHHHHGFHGIHHIIHD?HHCEEHF?DHCHIHCHHIFGHHIIHHDEHHGIHHHHHHIHCEFH@HIHFHHHHIIIIHEHIHFEEGEHHHHHHHECHHHHIHHHHFHEECIIIIII
@HISEQ:711:H5NNWBCX2:2:1101:5815:20679:ATCTCGTA
TTAAGTTCAGCGGGTATTCCTACCTGATCCGAGGTCAACCTTAGAAATTGGGGGGTTTTACGGCAAGAACCCGCCGCACGACCATAGCGATGTATAGTTACTACGCTCGGTGTGACTAGCGAGCCCGCCACTGTTTTTGAGGGACCGCGGGCAGCCGTGGATCCCCAACGCAAGCAAAGCTTGATGGTTGAAATGACGCTCGAACAGGCATGCCCGCCAGAATACTGGCGGGCGCAATGTGCGTTCAAAGATTCGATGATTCACTGAATTCTGCAATTCACATTACTTATCGCATTTC
+
HIIIIIGIIIIIIHHIIGIIIIIIGIHHIIIIIIHIIGIHHGIHIIIGHIIIIHHHIHIIIGIIIIIIIIIIHIIIIIIIGIIIIIIIGHIIIIHIHHIIIGIGIIGIHIHIIIGIHIIIIIIIIIIIIHIHHIHHIGHHIIHHIIIIIIIIIIIIIIHIIHIIIIIIIIIHIIIIHHHHIIIHIIHHIHHHHDHHIIIIIIIHHHHIIIIIIIIIIIIIIIIIIIHEEECHHGHIIIHHGHIIGIIIIIHIIIHIIIIIIHEIHIHHIGIIIIIIIIHIIIHIHHIIIIIHIIIIII
@HISEQ:711:H5NNWBCX2:2:1101:7765:20727:ATCTCGTA
TTAAGTTCAGCGGGTGTTCTTGCCTGAGCTCAGGTTGAGATTATGGTTTATAGGTTCCTGTTTGAGGGCCGAACACAAAGTCCCAGACCAACAACTAAGAATATAGCCTTTGACAGCCCACCCAGTTGCGGCCCTTATCGGGTCCTTGGTTAGCCTCTGGTCTTCAGCTGATCCAGGTGCATAGATGCCCGAATCACGAATGATTCGAACTGCATAGCTGGAACAGCCAGATCCGCCTCTCTATATCCGAAGGGGTATAGGGGAGCGATATAAACCCAACGCTGAGGCAGACATGCCCTTGGCCGAAGCCTAAGGCGCAATGTGCGTTCAAAGATTCGATGGTTCACGGAATTCTGCAATTCACACTACGTATCGCATTTC
+
HHHIIHIIIIIIIHIHHIIIIIIIIIIGHIIIIIIIIIIIIIIIIIIIIGHHIIIIIIIIIHHHHIIIEEHHIIIIIIIGIIHHIIIGHIIIIIIHHIIIIHIIIHIIIIIHHIIGHIIHIIIIGFHIIIIIIIIIHHIIHDGHFHHGHHHHEHHIIIIHHFHIIIHHHHEHIIIHIIIHHHFHIIHHHHHHI@AEHDHHHHGHHHHIHHHGHIFBCHEIGIIHHHHHGHE<H?GFHIIIIIIHGED.IHEIHCCGIIIGIHEHIIHHIHFDHCHEHIHIHHHHHHHIIIHGIIHHEFGIIIIIGIIHIHHE=IHHHHHIHHHHIIHHHHHIHIHIIIIIIIIIHHIIIIHIIIIIIIIIHIIIIIHGIIIIIIIIHEHEI
@HISEQ:711:H5NNWBCX2:2:1101:10315:20687:ATCTCGTA
TTAAGTTCAGCGGGTATCCCTACCTGATCCGAGGTCAACCTGAGAAAGATTGAGGGGGGTCGCCGGCGGGCGCCGGCCGGGCCTACGGAGCGGGTGACGAAGCCCCATACGCTCGAGGACCGGACGCGGTGCCGCCGCTGCCTTTCGGGCCCGCCCCCCGGAGCCGGGGGGCGGGGCCCAACACACAAGCCGTGCTTGAGGGCAGCAATGACGCTCGGACAGGCATGCCCCCCGGAATACCAGGGGGCGCAATGTGCGTTCAAAGACTCGATGATTCACTGAATTCTGCAATTCACATTACTTATCGCATTTC
+
IIIIIIHIIIIIIIIIIIIIIIIIIIIIIIIIHIIIIIIIIIIIIIIIIHIIGHIIIIIIIGIIIGHIHHIIIIIIIIIIGIHHIIIIIIIGIIEHGHIIHIIHHIIIIIHIHEHHIGIHIIGDDHIIIIIHHHIIHHHHIIIIIIIHHHIIIHIIIHIHECEHHHDHIIHHIIHFDDIIHHHHHHEHIHHIIIHHIIIIIIIIHGGIIIIIIIHIHHHIIIIIIIHHIIIIIHIIHGIIIIIHEHHHIIIIIIHIHIIIIIHIIIIGGIIIHHHGIIIIIIIIIIIIIIIHIIIIIIIIIIIHHIIIIIIIH
@HISEQ:711:H5NNWBCX2:2:1101:12666:20615:ATCTCGTA
TTAAGTTCAGCGGGTAGTCTTACTTGATTTGAGATCGAGTTTAACAAGAGGTTTTGAAGACTCTTGTGAAAATCCTGCATCAGTCAGCCAAAATGGTCAAACTCCCTTTATATTAGCTGCAGCAAAAGTAATAATCCGTTTGACGGGACTAAATGAATATGCTTTTAGCTCAGGAGAATGTCCAGCTGCACCTGCATTTCAAGCAACCCGCCACCGATCTCAAAAAGATTGGTGTTGGGATTGCTCAAGTCCAAAGCTTTTCGATTAAAAAATCCAAAAGCTTTGAGGTGTTTACTGATACTCAAACAAGCATGCTCTTCGGAATACCAAAGAGCGCAATATGCGTTCAAAGATTCGATGATTCACTGAATTCTGCAATTCACATTACGTATCGCATTTC
+
IIGIIHHHIIIIIHIIIHIIIIIIIIGHHIIGGIIHIIIIIIIIIIIGIIG<CDEHHHIHIIHIHIIIHHIIIIHIIIIGIIIHIIIIHIHIHIGHHHIHIIIIHIIIIIHIIIHHHIIHIIGIIIIIIIIIIIIIEHHHIHIHH/?GHIIHHIIGHIGIHIGCHHHIEHHHIEH@FFGHIIEHIIIHIIIIHHHHIHIIIIGIIIIIIIIIIHHIIIHGIIHIIIHHIHHEHHHHHEGIIIHHHHHHHEIIIIHHHHEEHEIIIIIIHIIIIIIHIIHIIIHIIIIHHHH@HIIIIHIIHFHGIHIIIIIHIIIHIIIIGIIIIIGIIIIHIIIIIIIIIIIIIIIIHHHIIHIIIIIIHHHHIIIHIIIIIHIHIIHGHIIHIIHIIIIIIIHIIIII
@HISEQ:711:H5NNWBCX2:2:1101:13319:20508:ATCTCGTA
TTAAGTTCAGCGGGTATTCCTACCTGATCCGAGGTCAACCTTAGAAATTGGGGGGTTTTACGGCAAGAACCCGCCGCACGACCATAGCGATGTATAGTTACTACGCTCGGTGTGACTAGCGAGCCCGCCACTGTTTTTGAGGGACCGCGGGCAGCCGTGGATCCCCAACGCAAGCAAAGCTTGATGGTTGAAATGACGCTCGAACAGGCATGCCCGCCAGAATACTGGCGGGCGCAATGTGCGTTCAAAGATTCGATGATTCACTGAATTCTGCAATTCACATTACTTATCGCATTTC
+
IIIGHFHIHHIIIIIHIHIGIIIHIHHIIIGECFHHGCHHE?GGFH?E@HGIHHHED@HHHFHHHDHEHHIIIIIIIIHIIHHHHIIIIGHIIIIHHHHIGIIIGGECHDHFEHHHIIEGIIIIIIIIIHHGHCIIIIHIFHHHHFHIIHHHHGHHFDHHHHHIIIHHHHHHHHHHHHHEHHIHHIIHIIIIHDGHIIIHHHEGFHHGIIHIIHIIHHHIHHFIHHHHHIIIHHHIHHFCHEFEHIIIIHIIIIHEECGIIIIIIIHIGIHHEGHHHIIIIIIIIIHFHHHEIIHGHH
@HISEQ:711:H5NNWBCX2:2:1101:14893:20507:ATCTCGTA
TTAAGTTCAGCGGGTATTCCTACCTGATCCGAGGTCAACCTTAGAAATTGGGGGGTTTTACGGCAAGAACCCGCCGCACGACCATAGCGATGTATAGTTACTACGCTCGGTGTGACTAGCGAGCCCGCCACTGTTTTTGAGGGACCGCGGGCAGCCGTGGATCCCCAACGCAAGCAAAGCTTGATGGTTGAAATGACGCTCGAACAGGCATGCCCGCCAGAATACTGGCGGGCGCAATGTGCGTTCAAAGATTCGATGATTCACTGAATTCTGCAATTCACATTACTTATCGCATTTC
+
IIHIIIIIIIIIIIIIIIIIIIIIIIHIIIIIIIIIIIIIHIIHIIIIHIIIHIHIHIHIIIIIIIIIIIIIIIIIIIIIGIIIIIHIIHIIIIIIIIIIIIIIIIHIIIIIIIIIIIIIHIIIIIIIIIIIIIIIIIIIIIIIIIIIIIIIIIIIIIIIIIIIIIIIIIIIIIIIIIIIIIIHIIIIIIIIIIIIIIIIIIIIIIIHIIIIIIIIIIIIIIIIIIIIIHIIIIHIIHHHGIIIIIIIIIIIGIIIIIIIIIIIIIIIIIIIIIIIIIIIIIIIIIIIIIIIIIIIII
@HISEQ:711:H5NNWBCX2:2:1101:17177:20517:ATCTCGTA
TTAAGTTCAGCGGGTAGTCTTACTTGATTTGAGATCGAGTTTTACAAAGCCGTTTTACCGGCTATGCGTAATTCTGCATCAGTCAGCCAGAGAACTCTTCCTTTGGTGTAAGCTTCAGCAGATTAATAATCCTTTTTACGGGACTAATTAAGTATGCTATTAGCTCAGAAGAAAACTCAGCTGCACCTGCATTTCAAGCAACCCGCCGCAAGTCTGGCTAGCAGAAAGGCGTTGAGTTTGCTCAAATCCAATACTCATTCGATACAAATCGAGAGTGTTGAGGTGTTTACTGATACTCAAACAAGCATGCTCTTCGGAATACCAAAGAGCGCAATATGCGTTCAAAGATTCGATGATTCACTGAATTCTGCAATTCACATTACGTATCGCATTTC
+
HIEIIHHIIIHHHHHHIGHIIIIFIIHHIECHIEFCFHHIIHIE1FECECHDHHHECHHDCHDFHIEHEHHHIHICHHHHIEHHHIIHIHIHFHHIIIG@H?1FF?G?FHIHHHIIHIIHH?HHIFHHHHE@G0GFEEHC=?DFHIIIHGICGHIGG@:CHGCEE?CFHHEHIIECHAHHECHGFFAA?FHFHHIGHGHIIHHFHHIHEHHGH?H.G@FHFEHFHGACCGF@D7..;//FHH?H@EC?CHEHDD/GC/DDC//EHEDEFHEHG?HGHHGGD=HHE?CHEG1HHCH@CHHGCEHIHF1G1IHIHEC<@GCEFCIIHGHIEE?EIHEHDHHGCCIIIIIHHIHHFHHHHIHGEHFHGH@GEHHIHHEFHCCHCIHCHHDIHHG?EII
@HISEQ:711:H5NNWBCX2:2:1101:17901:20726:ATCTCGTA
TTAAGTTCAGCGGGTATTCCTACCTGATCCGAGGTCAACATTTCAGAAGTTGGGTGTTTTACGGACGTGGACGCGCCGCGCTCCCGGTGCGAGTTGTGCAAACTACTGCGCAGGAGAGGCTGCGGCGAGACCGCCACTGTATTTCGGGGCCGGGATCCCGTCTTAGGGGTTCCCGATCCCCAACGCCGACCCCCCGGAGGGGTTCGAGGGTTGAAATGACGCTCGGACAGGCATGCCCGCCAGAATACTGGCGGGCGCAATGTGCGTTCAAAGATTCGATGATTCACTGAATTCTGCAATTCACATTACTTATCGCATTTC
+
IIIIIIIIIIIIIIIIIIIIIIIIIIIIIIIIIIIIIIIIIIIIIIIIIHIIIIIIIIIIIIHIIIIIHIIHIIIHIIIIIHIIIIIIIIIIIHIIIIIIIIIIIIIIIIIIIIIIHIIIIIIIIIIHIIIIIIIIHIIIIIIIIIHIIIIIIIHHHIIIHIIIIIIIIIIIIIIIHHHIIIIIIIIIIIIIIHIIIIIIIIIIIIIIIIHHIIIIIIIIIIIIIIIIIIIIIIIIHIIIIIIIIIIIIIIHFIIIIIIIHHHIIIIIIHIIIIIIIIIIIIIIIIIIIIIIIIIIIIIIHIIIIIHHIIIIIIIIIIIII
@HISEQ:711:H5NNWBCX2:2:1101:18800:20641:ATCTCGTA
TTAAGTTCAGCGGGTATCCCTACCTGATCCGAGGTCAATCATGAAAAAATTTGGGGTTCTGGCAGGACACCACCGGGACTCTGTCGCGAGGAGTATTACTACGCGTAGAGCCAGATGGCACCGCCACTGCTTTTAAGGGCTGCCCTGTGACGGGCAGGCCCCAACACCAAGCTGAGCTTGAGGGGTGATAATGACGCTCGAACAGGCATGCCCCCCGGAATACCAAGGGGCGCAATGTGCGTTCAAAGATTCGATGATTCACTGAATTCTGCAATTCACATTACTTATCGCATTTC
+
IIIIIIHIHIHIIGIIIIIIIIIIIIIIIIIFHHIHIIIIIIIIIIIIIIIIIIIIIIIIIIHIIIIIHHIIIIIIIHHIIIIIIIIIHIIIIIIIIHIIIIIIIIIHGIIIIIIIIIIIIIIIIIIIIIGHIIIIIHIIIIIHIIIIIIIIIIIIIIIIIIIIIIIIIIIIIIIIHIIIIIIHIIIHHHHIIHIIIIIIIHIIIIIIIIIIHHIIIIIIHIHIIIHEIIHIIIHHIIIIIIIIIIIIIIIIIIIIIIIIIIIIIIIIIHIGIIIIIIIIIIIIIIIGIIIIIIGI
@HISEQ:711:H5NNWBCX2:2:1101:19220:20617:ATCTCGTA
TTAAGTTCAGCGGGTATCCCTACCTGATCCGAGGTCAACCTGAAAAAAATTGGGGGTTGCTGGCGAGCACACGACCGGACCTCCAGAGCGAGAAGAATTACTACGCTCGGAGCCGGACGGCACCGCCACTGACTTTAGGGCCCGCCGGGTCGGCGGGGCCCAATACCAAGCTGAGCTTGAGGGTTGTAATGACGCTCGGACAGGCATGCCCCCCGGAATACCAGGGGGCGCAATGTGCGTTCAAAGATTCGATGATTCACTGAATTCTGCAATTCACATTACTTATCGCATTTC
+
IIIHIIIIIIIIIIIIIIIIIIIIIIIIIIIGIHIIIIIHIIHIIIIIHIIIIIIIIIIIIIGIHGHIEHIIHIIIIIIGIIIIIIIIIIIIIIIHIHIIIIIIIIHIIIIIIIIHHIIIIIIIIIIIIIIIHIHIIIIIIIIIIIIIIIIIIHIHHGIIIIHHIIIIIHIIIHHHGIIIIHIHIIIIIIIIIIIIHIIIIIIIIIIIIIIIIIIIIIIIIIIIHHIGIIIIIHHDIHIIIIHIIIIIIIIIIIIHIIIIIIIIIIIIIIIIIHIIIIIIIHHGGIIIIIIIII
@HISEQ:711:H5NNWBCX2:2:1101:3776:20912:ATCTCGTA
TTAAGTTCAGCGGGTATCCCTACCTGATCCGAGGTCAACCTGAAAAAAATTGGGGGTTGCTGGCGAGCACACGACCGGACCTCCAGAGCGAGAAGAATTACTACGCTCGGAGCCGGACGGCACCGCCACTGACTTTAGGGCCCGCCGGGTCGGCGGGGCCCAATACCAAGCTGAGCTTGAGGGTTGTAATGACGCTCGGACAGGCATGCCCCCCGGAATACCAGGGGGCGCAATGTGCGTTCAAAGATTCGATGATTCACTGAATTCTGCAATTCACATTACTTATCGCATTTC
+
IIIHHHHHIIHIIIIIIIIIIIHIIIIIIIGHIHIIIIIIIIIIIIIIGHHHIEDDHHHHIIGHHIHICHHICDHHHHIIHHHHHIIIIIIIGHIIIIHHHIIHHHIHIIIHHHHDHFHDHHHIIHHHIHHHHIHIIHHIIIIIIHHHHHHHHIIIIIIIHGIIIIIHIIIIIIHIHEHHGIIIIIIIHHIIIIIIIHHHHHIGIIIHIIIIIIIIIIIIIHIIHHIIIIIIIIIHGIHIIIIIIIIIIIIIIIIHHHHHIGIIIIIIIIIIIHHHHHHIIIIIIIIIIIIIII
@HISEQ:711:H5NNWBCX2:2:1101:5613:20940:ATCTCGTA
TTAAGTTCAGCGGGTATCCCTACCTGATCCGAGGTCAACCTTAGAAAGTTGGGGTTGCTGGCAAGCACGCACCCGGGTCTCCAGAAGCGAGAGTGTTACTACGCTTGAAGCCGGATGGCACCGCCACTGACTTTGAGGCCCGCCGGAACCGGCGAGGCCCAATACCAAGCAGAGCTTGAGGGTTGTAATGACGCTCGAACAGGCATGCCCCCCGGAATACCAGAGGGCGCAATGTGCGTTCAAAGATTCGATGATTCACTGAATTCTGCAATTCACATTACTTATCGCATTTC
+
CHHHIHIHIII?EHHDHIEHHFHGHI?GEHH=F?HHCGHHHIHIIIIHHHH1ECHIIFHHHHGGHHIHHFCHHHH/HHIIIHFIHIHF<0F?CFHHI@GHGG0FHHIH?DECEHHHHCHHICHHHGHHHHHHHFHHEGE@EHHHHHDDIIDHHHHHHHIHEHIHHHHIIIIHEGEAGEHIHE@HHHDGHIHIGIIIIDHCHEHHHIHHHHIHHIHHHEG?H@HECHHEHHEGC<IGHHIIHHHFHEIIIHIIHIIHIIHHHFEHHHIHG@GF1HGFCD1DC<CC<@HHCHECH
@HISEQ:711:H5NNWBCX2:2:1101:9509:20845:ATCTCGTA
TTAAGTTCAGCGGGTATCCCTACCTGATCCGAGGTCAACCTTAGAAAGATTCTCCCTGAGGGGAGGCAGACCGTGTCCCGTAAACCCATGTGTCCGATACGTGTCCCGTGAAGAACTCAGTGTACCGGGGGTCCAACGAGGCCGCCGTCATTGTCTTTGGGAGGGGCAGGAGCCCCCGAGGGGGCCTCCACCAAACCGTCCAACACCAAGCCGAGGGCTTGAGGGGTGATAATGACGCTCGAACAGGCATGCCCTTCGGAATACCAAAGGGCGCAATGTGCGTTCAAAGATTCGATGACTCACTGGAATTCTGCAATTCGCATTACTTATCGCATTTC
+
IIIIIIIIHIIIIIIIIIIIIIIIHFHIIIIIIIIIIHGIIIIIGIIIGIIIIIIIIIHIGIIHIIGIGFFHIIIIIIHIGHHHIIIIIIIIIIHIIHHHGHIIIHIIIIIIIIIIHHHHIHHIHHIEHIIIIGHHIIIIIHIGIIIHHIIIIIIIIIHHHGHIIHHHIIHIHIIIIIIHIIIIIIIHIIIIIHIIIIHHIIIIIIIIIIIIIHIIIIHIGIIIIHHHHIIIIIHIIHIIHIHGIIIIHIIHGIIIIHIIIHIIIIIIHHHIHCGIIIHHHIIIIIIIGIIIHIHIHFIIIIIHFIIIIIIIIIIIIHIIHIIHIIIIIHIIHIIIII
@HISEQ:711:H5NNWBCX2:2:1101:11060:20892:ATCTCGTA
TTAAGTTCAGCGGGTATCCCTACCTGATCCGAGGTCAACCTTAAGAAAGTATGGGGGTTTTGGCAAGTGGACCACCCGGACCTCCAGAGCGAGAAGTATTACTACGCTTGAAGCCAGATGGCACCGCCACTGATTTTAAGGCGCACCAGTACGATGGCACCCAATACCAAGCTGGGCTTGAGGGTTGAAATGACGCTCGAACAGGCATGCCCAGCGGAATACCACTGGGCGCAATGTGCGTTCAAAGATTCGATGATTCACTGAATTCTGCAATTCACATTACTTATCGCATTTC
+
GIIIHHHIIIIIHIIIIIHIIIHIIIIHHCHIIIIHIIHHIIIIIIHHIECGHHHHGIHHIIGIGHIIHIHIIIIIIHIHIIIIIHIIIIIIIIHIIHHIIIIIHIIHHIIIIIIIIIIHIIHGIIIIIIIIIHIIIHIIIIIIIIIIIIIIIHIIIIHIHIHIIIIIIIIIIHHHIHHHIIIIIIIIHHHIIIHIIIIIIIIIIIIIIIIIIIIIIIIIHHIIHHEHHEHFHHIIIIIIIIIIIIIHHHIIIIIIIIIIIIIHIIIIIIIIHIHIIIIIIIIIHHHHIIIIIII
@HISEQ:711:H5NNWBCX2:2:1101:16510:20796:ATCTCGTA
TTAAGTTCAGCGGGTCTTCCTACCTGATCCGAGGTCAACCTTGGGTTATGAAGGCTTTTTAACGGCCGGAACCCGCAGCACGCCCTGAGCGAGATAATACTACTACGCTCGGTGTGACAGCGAGCCCGCCACTGGTTTTCAGGGCCTGCGGGCAGCCGCAGGTCCCCAACACAAGCCGGGGGCTTGATGGTTGAAATGACGCTCAAACAGGCATGCCCGCCAGAATACTGGCGGGCGCAATGTGCGTTCAAAGATTCGATGATTCACTGAATTCTGCAATTCACATTACTTATCGCATTTC
+
IIIIIIIIIIIIIIIIIHIIIIIIIIIIGHHIDIIIIHHHIIHIHGHIIHHIHGIIIIIIIIHHHHHIHHCHHIIIIIIIHIIIGIIHIIIIICHHHIIIIIIIIIHIIIIIIIIIIIIIIIIHIIIIIIIIIHIIIIIIIIIIHIIIIIGIIIIIIIIIHHHHHIIHHIHIIIIIIIIIIIIIIIIIIIIIHHIIIIIIIIIIIHHIIIIIHHIHIHGHGHIIIIIIIIIIFIIIIIHHDHHIIIIIIIIHIIIHIIIIIIIIIIIIIHIIHIIIHIIIIIIIIIIIIIIIIIIIIIIII
@HISEQ:711:H5NNWBCX2:2:1101:17484:20803:ATCTCGTA
TTAAGTTCAGCGGGTAGTCTTGTCTGATTTGAGATCAAAGTCTTGGTTAAAGAACCGTGTTTATATTAGTTGAAATCTTCAAGTTATGCTGTAAAAATTAACTAAACCCATTATCAGCAGTCAAAAGGTCAAGAATTGCTTCTTTGCCATTGGTCATGCCTTCTAGGTGTTAAGCGCTAAAATTTAGCAAAGTCTAAAGGTCAAATTTAGATTAAAGGTCTTTTTTTGAATTGCTTCAAAAAAGAGTCCCAAGTCCACTCTTGCATTTTTAATAAAAAAAATACAGAGTGAGAGGTTAAACTGATTCTCAAACAGACATGCTCTCGGGAGTACCCGGGAGCGCAATGTGCGTTCAAAGATTTAATGATTCACGGAATTCTGCAATTCACATTACTTATCGCATTTC
+
IIIIIIIIIIIIIIIIIIIIIIIIIIIHIIIHIHIIIIIIIIIIHIIIIIIIHIIIIIIHIIIIIIIIIIIIIIIIIIIIIIIIIIIIIIIIIIIIIIIIIIIHIIIIHHIIIIIIIIIIIIIIIIIIIIIIIIIIIIIIHIIIIHIHIIIIIIIIIIHIIIIIGIFHHHIIII?CHHDHIIIIIIGIIHIIIIIIIIIIHEIIIIIIIIHIIIIIGIIGIHHIIHG@.HFEECGIHHHIIIHIIHGHIIIIIIHHHHGHHIIFHGFFFHIIIIIIIIIIHHIIIIIIIIIHIIIIHIHHIHHIIHIIIIIHIIIIIIIIIIIIIIHIIIIIIIIIIIIIGIIIHIIIIIIIIIIIIIIIIIIIIIIIIIIIIIIIIIIIIIIIIIIIIIIIIIIIIIIIIIIIII
@HISEQ:711:H5NNWBCX2:2:1101:2813:21185:ATCTCGTA
TTAAGTTCAGCGGGTATTCCTACCTGATCCGAGGTCAACCTTGAGAAGGGGGGTGTTTAACGGCAAGAACCCGCCGCACGTCCAAAGCGAGATGTTTTACTACGCTCGGTGTGACAGCGAGCCCGCCACTGTTTTTCAGGGCCTGCGGCAGCCGCAGGGCCCCAACACAAGCCTAGGGCTTGATGGTTGAAATGACGCTCGAACAGGCATGCCCGCCAGAATACTGGCGGGCGCAATGTGCGTTCAAAGATTCGATGATTCACTGAATTCTGCAATTCACATTACTTATCGCATTTC
+
IIIIHIIIIIIIIIIIGIIHHHIHIIHHIIIHHIIIIIIIHHHFGEHHIIIIIHHIIIIHIIGIIIIHHHGIIIIIIHIIIIIIHIHHHHIIIIIIIIIGHHIIIIHIIIIIIHIIHIHHHHIIIHIHIIIIIIIIIHIIIHIIIIIHEHHHIIICIIHHHIIIIHGHHHIIIIIHIIHIHHGFHIIHHHIIHIIIIIIHHIIHIIIHIIGHIIIHIIHHHIIIIHHIHHIIIIIIIIHIIGIIGIIIIIIIIIIHIIIIIIIIIGIIIIIIIIHIIIIIIIIIIIHHHHIIHIIII
@HISEQ:711:H5NNWBCX2:2:1101:3328:21128:ATCTCGTA
TTAAGTTCAGCGGGTATTCCTACCTGATCCGAGGTCAACCTTAGAAATTGGGGGGTTTTACGGCAAGAACCCGCCGCACGACCATAGCGATGTATAGTTACTACGCTCGGTGTGACTAGCGAGCCCGCCACTGTTTTTGAGGGACCGCGGGCAGCCGTGGATCCCCAACGCAAGCAAAGCTTGATGGTTGAAATGACGCTCGAACAGGCATGCCCGCCAGAATACTGGCGGGCGCAATGTGCGTTCAAAGATTCGATGATTCACTGAATTCTGCAATTCACATTACTTATCGCATTTC
+
HHIIIIIIIIIIIIIIIIHHHIIHIIIIIIIIIIHGIIIIHHIIIIIIIIHGHIHHDFHIIIIIIIHIHIIIIIIIIIIIIIIIIIHIIHFHHIHHHHHIIIIIHIHIIIIIIIIIIIIIIHIIIIIHIIIIIIIIIIIIHHHHIIIIIIIIHIGIIHHIHHIGHIIIIIIHHHIHIIIIIIHIIIIHHHGEHHHHHIHIHIIIIIIIIIIIIIIIIIIIIIIIIIIIHHIIHIHIIIHHHG?IHIIIIIIHIHEIIIIIIIIIIIIIIIIIIIIIIHHHHHIIIIIIIIIIIIIIII
@HISEQ:711:H5NNWBCX2:2:1101:3724:21080:ATCTCGTA
TTAAGTTCAGCGGGTATTCCTACCTGATCCGAGGTCAACCTTAGAAATTGGGGGGTTTTACGGCAAGAACCCGCCGCACGACCATAGCGATGTATAGTTACTACGCTCGGTGTGACTAGCGAGCCCGCCACTGTTTTTGAGGGACCGCGGGCAGCCGTGGATCCCCAACGCAAGCAAAGCTTGATGGTTGAAATGACGCTCGAACAGGCATGCCCGCCAGAATACTGGCGGGCGCAATGTGCGTTCAAAGATTCGATGATTCACTGAATTCTGCAATTCACATTACTTATCGCATTTC
+
IIIHIIIIIIIHIIIIHIIIIIIIIIIIIIIIHIIIIIIIHIHIHIIIHIFHIIIIIIIIIHIHIIIIHEHHIIIIIIIIIIIIIIIIIHHIIHIHIIIIIIIEHIEHIHIIIIIGIIIIIIHIIIIIIIIIIIIIIIIIIIIIIHIIIIIIHIIIIHIIIIIIIIIIIIIHIIIIHHIHIIIIIIIIII/IHFHHIIIIIIIHHIIIIIIIIIIIIHIIIIIIHIIIIHIIIIIIIHHIIIIIIIIIIIIIIIIIIHIIIIIIIHIIIIIIHIIIIHIIIIIIIIHIIIIIIIIIII
@HISEQ:711:H5NNWBCX2:2:1101:6109:21248:ATCTCGTA
TTAAGTTCAGCGGGTCTTCCTACCTGATCCGAGGTCAACCTTGGGTTAAAAGGTGGTTTAACGGCCGGAACCCGCAGCACGCCCAGAGCGAGATGTATGCTACTACGCTCGGTGTGACAGCGAGCCCGCCACTGCTTTTCAGGGCCTGCGGCAGCCGCAGGTCCCCAACACAAGCCCGGGGCTTGATGGTTGAAATGACGCTCGAACAGGCATGCCCGCCAGAATACTGGCGGGCGCAATGTGCGTTCAAAGATTCGATGATTCACTGAATTCTGCAATTCACATTACTTATCGCATTTC
+
HIIIIHHEHIIIIIIIIHHIIHIIIIGFIHHIIIIIHIIIIIHHIIHIIGCGHCGHIIIHHIIHCEHEEHIHIIIIIIIHHHHIHHFHIIIIHHIIIIIIIIHHIHHHHIIIFGHHEHHFHHGHIIHIICHIHIIIIHIIIIIIHIHIIHIIIIIHIIIIHHGIIIIIHIIIIIIIHIIIIIIIIHIHGIIIIHHIIIIIIHIHIIIHHIIIIIIIIIHIIIIIIIIIIHHDIIIIIIIHHHHHHEHIIIIIIGHHIIIIHHIIIIIIIIIIIIIHIIHIIIIHIIIHIIIHIIIIIIII
@HISEQ:711:H5NNWBCX2:2:1101:8434:21157:ATCTCGTA
TTAAGTTCAGCGGGTATCCCTACCTGATCCGAGGTCAACCATTGGAGGTGCGCTTCCGCGGGGCGGAAGGCGAGCTTGTCCGGCCGGGGCGGACGGCTTCGCTGCAGCGAGATCGTAATGCTACTGCGCTGGGAAGTCCGGCCGCTCCGCCGCTGATTTTTGGGGGCACCCCGAGCCGGGGCGACCTCCCAAGACCAAGCCGAGCTTGAGTGGTGTAATGACGCTCGAACAGGCATGCCCCCCGGAATACCGGAGGGCGCAATGTGCGTTCAAAGATTCGATGATTCACTGAATTCTGCAATTCACATTACTTATCGCATTTC
+
IIIIIHHHIIIIIIIIIIIIIIIIIIIIIIIGHHHIIIIIIIHIGHIHIIIIIHIIIIIIHGHIIGIC<DFHIIIIGHIIIIHIIIHI<HDHHHIIIHHIIHGIIHIIIIIIIGIHIIIIIIIHIIIIIIIIHHHHIIIICHHHIIIHIIHIIHHIIIGIIIHGDEHHHIHHIIIIIIEEDHFHIIIIIIIIIIIIIIIIIIIIIIIIIIIIIHIIHIIHHIIIIHIIIIIIIIIIIIIHHDHHIIIIHHHGIHHIIIIGIHHHIGIIIIIIIIIIIIIIIIHIIIHIIIIIIIIIIIIIIIIIIIIIIIIIIIIIGIIIIIH
@HISEQ:711:H5NNWBCX2:2:1101:8755:21125:ATCTCGTA
TTAAGTTCAGCGGGTATCCCTACCTGATCCGAGGTCAACCTTAGAAAGTTGGGGTTGCTGGCAAGCACGCACCCGGGTCTCCAGAAGCGAGAGTGTTACTACGCTTGAAGCCGGATGGCACCGCCACTGACTTTGAGGCCCGCCGGAACCGGCGAGGCCCAATACCAAGCAGAGCTTGAGGGTTGTAATGACGCTCGAACAGGCATGCCCCCCGGAATACCAGAGGGCGCAATGTGCGTTCAAAGATTCGATGATTCACTGAATTCTGCAATTCACATTACTTATCGCATTTC
+
IIIIIIIIIIIIIIIIIIIIIIIIIIIIIIIHIIIIIIIIIIIIIIIIIIIHIGIIIIIIIIIIIIIIHHHIIIHIIIIIIIIIIIIIIIIIIFHHIIIIIIIIIIIIIIHIIHIIIIIIIIIIIIIIIIIIIIIIIIIIIIIIIIIIIIIIIIIIIIHHHHIIHIIIIIIIIIIIIHIHIIIIIIIIIIIIIIIIIIIIIIGIIIIIIIIIIIHIIIIIIIIHHIHIIIIHIIHGHIIHIIHHEIIIIIIIIIIIIIIIIIIIHIIIIIIIIIIIIIIIIIIIIIHIIGIII
@HISEQ:711:H5NNWBCX2:2:1101:10962:21087:ATCTCGTA
TTAAGTTCAGCGGGTATCCCTACCTGATCCGAGGTCAACCTGAGAAAGATTGAGGGGGGTCGCCGGCGGGCGCCGGCCGGGCCTACGGAGCGGGTGACGAAGCCCCATACGCTCGAGGACCGGACGCGGTGCCGCCGCTGCCTTTCGGGCCCGCCCCCCGGAGCCGGGGGGCGGGGCCCAACACACAAGCCGTGCTTGAGGGCAGCAATGACGCTCGGACAGGCATGCCCCCCGGAATACCAGGGGGCGCAATGTGCGTTCAAAGACTCGATGATTCACTGAATTCTGCAATTCACATTACTTATCGCATTTC
+
HHFFFHHECGGHIHH?EGHFDFCFDFGHIIHEHCGD??CGHH1D<CHD1<DGHHIHHHHHHIGFIHHIE?CHIHDHHHHCHIHHIECGDDEHCHEHFEGHHIEHHHIIIHGHHEHHGDDFHHCHHHHHHDIDHHHIIHIIIIIIIHI/:?E??CD/DHHHHHD<E?IGHHC?H?EEHHHAHHEH.HGHE?E?EC/?HFB;FE//8/<<G<DDECDD7HF@GD?0=//DHHHHHEHHHIIHIIHHHIIIHFHIHEF=IIIIIIHGGIHIHHHIHHHHGHHHHHHG@HHHFFHHCIHHHIHHGHHEEHCEHIIII
@HISEQ:711:H5NNWBCX2:2:1101:12822:21143:ATCTCGTA
TTAAGTTCAGCGGGTATCCCTACCTGATCCGAGGTCAACCTTAGAAATGGGGTTGTTTTACGGCGTAGCCTCCCGAACACCCTTTAGCGAATAGTTTCCACAACGCTTAGGGGACAGAAGACCCAGCCGGTCGATTTGAGGCACGCGGCGGACCGCGTTGCCCAATACCAAGCGAGGCTTGAGTGGTGAAATGACGCTCGAACAGGCATGCCCCCCGGAATACCAGGGGGCGCAATGTGCGTTCAAAGATTCGATGATTCACTGAATTCTGCAATTCACATTACTTATCGCATTTC
+
IIIIIIIIIIIIHHIIIIIIIIIIIHIIIIIIIIIIIIIIIIIIIIIIIIIIIIIIIIIIIHIIIIIIHHIIIIHGIIIIIIIIIIIIIIIIIIIIIIIIIIIHIIHIIIIHIIHIIHIIIIIIIIIIIIHIIIIHIIIIIIIIIIIIIIIIIIIIIIIIIIIIIIIIIIIIIIIIIIIIIIIIIIIHIIGIIIIIIIHIIIIIIHIIIIIIIIIIIIIIHIIIIHHIIIIIHIHHHHHIIIIIIIIGIIIIIIIIIIIIHIIIIIIIIIIIIIIIIIIIIIIIIIIIIIIIIIII
@HISEQ:711:H5NNWBCX2:2:1101:12874:21153:ATCTCGTA
TTAAGTTCAGCGGGTATCCCTACCTGATCCGAGGTCAACATTTAGAAATTTAGTTAAGACTGGTGCCCAACTTCCATCATTGCGACATCTGTGCGCTTGTGGTTATCGGTTACCATCGCTAATTTTTAGGCATGCCCTTACAGCAGTGCCCAACATCAAACCTAAGCTTGAGGGGTGTAATGACGCTCGAACAGGTATGCCCTTCGGAATGCCAAAGGGCGCAATATGCGTTCAAAAATTCGATGATTCACTGAATTCTGCAATTCACATTACTTATCGCATTTC
+
IIIIIIIIIIIIIIIIIIIIIIIIIIGIIHIHIIHIIIIIIIIIIIIIIIIIIIIIIIIIIIIIIIIIIIIIIIIIHIIIIIHIIIIIIIIIIIHIIIIIIIIIIIIIIIIIIIIIIHIIIIIIIIIIIIIIIIIIIIIIIIIIIIIIIHIIIIIHIIHIIIIHIIIIIIIIIHIIIIIHIIIIIHIIHHHIIHIIIIIIIIIIIIIIIIIGHIIIIHIIHIIIHIHHGGHIIIIIIIIIHIIIIIHFHGIIIIIIIIHIIIIGIIIIIIIIIIIIGIIHIIIII
@HISEQ:711:H5NNWBCX2:2:1101:13815:21203:ATCTCGTA
TTAAGTTCAGCGGGTATCCCTACCTGATCCGAGGTCAACCTGTAAAAATTGGGGTTACTGGCAAGTAGACCTACCGGACCCAGTCGCGAGGAGTATTACTACGCGTAGAGCCGATAGGCACCGCCACTGATTTTAGGGGCCGCGAGACCGCGAACCCCAAGACCAAGCGAGAGCTTGAGTGGTTATAATGACGCTCGAACAGGCATGCCCCCCGGAATACCAGAGGGCGCAATGTGCGTTCAAAGATTCGATGATTCACTGAATTCTGCAATTCACATTACTTATCGCATTTC
+
HIIIHGHHIIIIIIIIHIIIIICCHHEHHEHGHHIEHHHIIIHIIII?GHIF?HICHHIEHGHHHFEHHIIHHHHHDDHGDHHIIHHHHIIHI@CEHHIIIIIHEHHCEEDEEHFHEHHGFIIHHHHGFEHGHHH?EHHIHHIIHHIIHHHIIIIFHHHIHIHHEGHHIIIFIIIIHIIIIIIHGEHHIHHHHIHIIIIHIIGIHIIIHIIIIIHHHIHGIIHE?HIIHGHHIIIGHHIIIIIIIIIIIIIHIIGIIHHEFHHIIIIIIIIIIIIIIIIIIIIIIIIIIIGIH
@HISEQ:711:H5NNWBCX2:2:1101:14549:21028:ATCTCGTA
TTAAGTTCAGCGGGTATCCCTACCTGATCCGAGGTCAAAGACGGTAATGTTGCTTCGTGGACGCGGGCCACGCCCCCCCGCAGACGCAATTGTGCTGCGCGAGAGGAGGCAAGGACCGCTGCCAATGAATTTGGGGCGAGTCCGCGCGCGAAGGCGGGACAGACGCCCAACACCAAGCAGAGCTTGAGGGTGTAGATGACGCTCGAACAGGCATGCCCCATGGAATACCAAGGGGCGCAATGTGCGTTCAAAGATTCGATGATTCACTGAATTCTGCAATTCACATTACTTATCGCATTTC
+
IHIIIEEHIGFCHHIHIIGIIGHHHHIIIHIII<EHIIIGHIHHCGEHIHIIIHHHIHH=GHHDHHCCCHHIGIHIHHDHIIHHIHIHHCHHHEFGHIHECHHEFHIIIHIIHHIHIIGHIGIIIHIGIEHHHHHIIIIH?GHIGCEHIHIGEDHHHHHIIIIIIHIHHFGHHIHHHIIIHHHCHHGCHHHHHHHIIHHHIIHIHHIHHHHHHHIII?HHHHIHIHG?HHHHEIIIFHHEECFGIIHHFHIHHFIIIHHHHHIIHIIIIIHHGIIIIIIIIIHHHIIHIIHE0IIIIIHHI
@HISEQ:711:H5NNWBCX2:2:1101:15909:21002:ATCTCGTA
TTAAGTTCAGCGGGTATCCCTACCTGATCCGAGGTCAACCTTAAGAAAGTATGGGGGTTTTGGCAAGTGGACCACCCGGACCTCCAGAGCGAGAAGTATTACTACGCTTGAAGCCAGATGGCACCGCCACTGATTTTAAGGCGCACCAGTACGATGGCACCCAATACCAAGCTGGGCTTGAGGGTTGAAATGACGCTCGAACAGGCATGCCCAGCGGAATACCACTGGGCGCAATGTGCGTTCAAAGATTCGATGATTCACTGAATTCTGCAATTCACATTACTTATCGCATTTC
+
HIIIIHIIIIIIIIIIIHHIIIIHIIIIIIGHHIIIIIIHIIIIIIHHHGHHHIIHIIHIIIHIIIIIHIHHIIHIIIIIIIGIIIHIHIIIIIIIIIIIIIIHIIIHHHIHIIIIIHHIIIIIIIIIHIIIIHIGHIIIIIIIIHIIIIIIHHHIIIIIIIIIHIIIIIIIIIIIIIIIIIIIHIIIIIHIIIIIIIIIIIIIIIIIIIHIIIIIHHIIIIIIIIHIGIHIHHHHHIIIIIIIIIIIIHIIIGIHHGIIIIIIIIIIIIIIIIIIIIIIIIIIIHIIIIIIIII
@HISEQ:711:H5NNWBCX2:2:1101:18622:21116:ATCTCGTA
TTAAGTTCAGCGGGTATCCCTACCTGATCCGAGGTCAACCTTAAGAAAGTATGGGGGTTTTGGCAAGTGGACCACCCGGACCTCCAGAGCGAGAAGTATTACTACGCTTGAAGCCAGATGGCACCGCCACTGATTTTAAGGCGCACCAGTACGATGGCACCCAATACCAAGCTGGGCTTGAGGGTTGAAATGACGCTCGAACAGGCATGCCCAGCGGAATACCACTGGGCGCAATGTGCGTTCAAAGATTCGATGATTCACTGAATTCTGCAATTCACATTACTTATCGCATTTC
+
IGHHHEEHHCHHDDHHHIIIIIHGIEHHHGGH?CEHHHEF<DHHIE@HC1C@CHIIHIHIHFHGH<GEFEHHHHGH@DHCEHGHIHHCHIHFHDHHHHE1EG<CEHDHIHIEH?GG@FHHHIHHHHIIHIEBEBDFHGHIHHC<HHHHIIHHIIHHHHIIIIIIIIHIIIHIHIHIIIIHHIHHHHHHFHIIHIIIIHHFHCGIIIIIIHIHIIGIHHHHIIIIHHHIIIHEGFDHIIIHHHHIHHCIIHIIIIHFHHIGIIIGIIIIIIIIHGIIIIIIHIIIIIIIHHIIIII
@HISEQ:711:H5NNWBCX2:2:1101:7397:21317:ATCTCGTA
TTAAGTTCAGCGGGTATTCCTACCTGATCCGAGGTCAACCTTAGAAATTGGGGGGTTTTACGGCAAGAACCCGCCGCACGACCATAGCGATGTATAGTTACTACGCTCGGTGTGACTAGCGAGCCCGCCACTGTTTTTGAGGGACCGCGGGCAGCCGTGGATCCCCAACGCAAGCAAAGCTTGATGGTTGAAATGACGCTCGAACAGGCATGCCCGCCAGAATACTGGCGGGCGCAATGTGCGTTCAAAGATTCGATGATTCACTGAATTCTGCAATTCACATTACTTATCGCATTTC
+
[truncated: 41,212,792 more chars]
