# Supplementary material for: The fungal community in non-rhizosphere soil of Panax ginseng are driven by different cultivation modes and increased cultivation periods
Source: PeerJ. 2020 Oct 15;8:e9930. doi: 10.7717/peerj.9930 (PMC7568858; doi:10.7717/peerj.9930)
Supplement: Supplemental Information 4 [file peerj-08-9930-s004.gz › S5-1.fq]

@HISEQ:711:H5NNWBCX2:2:1101:7646:2205:ATCTCGTA
TTAAGTTCAGCGGGTATTCCTACCTGATCCGAGGTCAACCTTGAGTTAAAGGGGTGCTTTAACGGCAGGAGCACCGCACAACGCCCTAAGCGAGATAATGAATTACTACGCTCGGAGTTGTAGCGAGCCCGCCACTTCCTTTCAGGGCCCACGGCAGCCGTGGGGCCCCAACACCAAGCAGGGCTTGAGGGTTGAAATGACGCTCGAACAGGCATGCCCGCTAGAGTACTAGCGGGCGCAATGTGCGTTCAAAGATTCGATGATTCACTGAATTCTGCAATTCACATTACTTATCGCATTTC
+
IIIIGHHHHHHIHGHIIIIIIIIIIIIIIIHIIIHHIIIHGIIIHHIIIIIIIIIIIIIIGHHHHHHIIGIIIIIIIIIIIIHDHHIHHIIIIIIIIGIIIGIIIIIIIIIIIIIHHHHHIIEHHHIHIIHHIIIIIIIHHHIHGHHHIIIIIIIHIHHIIIHHHHDGIIIIIIIHIHIIHIIIIHIHIIIIIGIIIIHGHHHHIIIHIIHHHIIIHHHCHHIGIHFGCHHHEEHGHIIIIIHEIHIHGIHIIGIIIIHIIHHFHIHHIGHHIIIIIHHHIIIHHHGHHHHFHIHHHHIHIH
@HISEQ:711:H5NNWBCX2:2:1101:12133:2132:ATCTCGTA
TTAAGTTCAGCGGGTATTCCTACCTGATCCGAGGTCAACCTGTAAAAGTTTTGGGGGTTTTACGGCAAGAGTCCCTCCGGATCCCAGTGCGAGACGTTAAGTTACTACGCAAAGGAGGCTCCGGGAGGGTCCGCCACTACCTTTAAGGGCCTACGTCGACCGTAGGGCCCCAACACCAAGCTGGGCTTGAGGGTTGAAATGACGCTCGAACAGGCATGCCCGCCAGAATGCTGGCGGGCGCAATGTGCGTTCAAAGATTCGATGATTCACTGAATTCTGCAATTCACATTACTTATCGCATTTC
+
HHIIIHHIIIIIIIIIIIIIIHHGIIIIIIIHICHIIIIIHIIIIGIIHIIGHIHHIDHIIIIGIIIGFHHIIIIIIIIIIIIIIIGHHIIGHGHHEHIHIIIIIIIIIIIDHHIIHHIIIIIHHIIDDEHEIIIIIIIIIIIIIIHHGHIIIHHHHIIIIIHHHHHHHHHIIHIIIIIHIIIHHHCHHEIHIIHIIHHHHHIIIIIGHHIIHHIHHIIIHHCEHIIIIHIIIIIHIIHHEHHEEFIIIIHIIIIIIIIIHIIIIIIIIIIIIIIIIIIIIIHFHGIHHIIIIFIHIIIIIHII
@HISEQ:711:H5NNWBCX2:2:1101:12749:2207:ATCTCGTA
TTAAGTTCAGCGGGTATCCCTACCTGATCCGAGGTCAACCTTGTGAAAGATTTAACGGCCGCGGCCGCCCGCACTCCGAAGCGATTAATGAAATCACAACGCTTAGAGACGGACAGCTCAGCCGGAGACTTTGAGGCGCGCGGATTGACCGCGGCGCCCAATACCAAGCCAGGCTTGAGTGGTGAAATGACGCTCGAACAGGCATGCCCTTCGGAATACCAAAGGGCGCAATGTGCGTTCAAAGATTCGATGATTCACTGAATTCTGCAATTCACATTACTTATCGCATTTC
+
IIIIIIIIIIIIIIIIIIIIIIIIIIIIIIIIIIIIIIIIHIIIIIIIIIIIIIIIIIIIIIHIIIIIHIIIIIIIIIIIIIIIIHIIIIIIIIIIIIIIIIIIIIIIIIIHIIIIIIIIIIIIIIHIIHIIIIIIIIIIIIIIIIIIIIIIIIIIIIIIIIIIIIHIIIIIIHIIIIIIIIIIIIIIIIIIIIIIIIIIIHIIIIIIIIIIIIIIIIIIIIHFIIIIIIIHEEGIGIGIIIHHIIGIIIIIIIIIIIIIIIIIIIIIIIIIIIIIIIIIIIIIIIIIHIII
@HISEQ:711:H5NNWBCX2:2:1101:15182:2120:ATCTCGTA
TTAAGTTCAGCGGGTAGTCTTGCCTGAGCTCAGGTCGAATGTAAGAGTTCGGGGCGTGAGCCACCGATTCCTGCCGGCTTCACAGCACAGGTTCCTGGGGGTGACAGCGGCATGCAGCGTGAGCTACCTACCAAGCTGGCGCCCTTTCAGCGGGACCATGCTCAAGCCTCTGTTCTTCAGCCGACCCTGTTCTCTCGAGGAGCACAGAGACGGCCAGATCCGTCTTGCCTCTTCCACAAGGGAAGTGGTTAACGAGGGGGTGGGCCGACGCTGAGCCAGACATGCTCTTGACCGAGGTCTCGAGCGCAATATGCGTTCAAAGATTCGATGATTCACGGAATTCTGCAATTCACACTACGTATCGCATTTC
+
HCHHEGHFHF?CHDEHHIHIIGIHIH?GHEHHCHFHHGIGHIIHIIHIHIIDHHIIIGIIIGHIIIIHHHIIFHFIEHHHIHHCFHFHHHIHHIGIIHIIDHDFEHFHEHDCEHHIIIHHFEGHEHIGCHIGFCHHIHHHHIGIHGHIIDEC?FHIIHGIIHFIHIGECE8A:@BHII?HDHHIIGIIIGHIGHIGHGHHEHHHGHIIHHHHHGIGH-=HHIGHAHH?EFHFCEEF@C.CIHHFEIHEHEGGHG<HHCGGECEHHHHHIFEEHHHHIHHHIGIHIIIHHHHIIIHFGIIHHGGIIIHIHHEHFHHHEH@G@HFEFHHCHHCCHHGIHHIHHGHHGHFIHEHHEHIHFHEEHDHHHEFIHH
@HISEQ:711:H5NNWBCX2:2:1101:6212:2379:ATCTCGTA
TTAAGTTCAGCGGGTATCCCTACCTGATCCGAGGTCAAAGACGGTAATGTTGCTTCGTGGACGCGGGCCACGCCCCCCCGCAGACGCAATTGTGCTGCGCGAGAGGAGGCAAGGACCGCTGCCAATGAATTTGGGGCGAGTCCGCGCGCGAAGGCGGGACAGACGCCCAACACCAAGCAGAGCTTGAGGGTGTAGATGACGCTCGAACAGGCATGCCCCATGGAATACCAAGGGGCGCAATGTGCGTTCAAAGATTCGATGATTCACTGAATTCTGCAATTCACACTACTTATCGCATTTC
+
IIIIIIIIIIIIIIIIIIIIIIIIIIIIIIIIIIIIIIIIIIIIGHIIIIIIIIIIIIIIIIIIIIIIHHIIIIIIIIIIIIIDHIIIIIIIIHIIHIIIIHIIHHHIIIIIIIIIIIIIIIIIIIIIIIIIHIIIIIIIIIIIIIIIIIIIIIIIIIIIIIIIIIIIIIIIIIIIIIIIIIIIIIIHIIHIIIIIIIIIIHIIIIIIIIIIIIIIIIIIIIIIIIIIIIIHDIIIIHIIHHIIIIIIIIIHIIIIIIIHIIIIIIIIIIIIIIIIIIIIIIIIHHHHIIIIHIIIIHIII
@HISEQ:711:H5NNWBCX2:2:1101:6701:2304:ATCTCGTA
TTAAGTTCAGCGGGTATCCCTACCTGATCCGAGGTCAACCTGAGAAAGATTGAGGGGGGTCGCCGGCGGGCGCCGGCCGGGCCTACGGAGCGGGTGACGAAGCCCCATACGCTCGAGGACCGGACGCGGTGCCGCCGCTGCCTTTCGGGCCCGCCCCCCGGAGCCGGGGGGCGGGGCCCAACACACAAGCCGTGCTTGAGGGCAGCAATGACGCTCGGACAGGCATGCCCCCCGGAATACCAGGGGGCGCAATGTGCGTTCAAAGACTCGATGATTCACTGAATTCTGCAATTCACATTACTTATCGCATTTC
+
IIHGIIIIIIIIIIIIIIIIIHIIIHHIIIIIIIIIIIIIIIIIIIIHHHHHHHHIIIIIIIIIIIIIGIIIIIIIIIIIIIIIIIIGIIIIIIIHHIHIHIIIIIIIIIIIIIIIIIIIIIIHIIIIIIIIHHHIIHHHHIHIIIIDHHHHHIHIHHIHHHHHHHIIHIGIIHHHDHEIHHEHHIIIIIIIIIIIGIIHIIIIHHIHIIIIIIIIIIIIIIIIIIIHHHIHIIIIIIIIHHHHEIHGIIIHHHHIIIIIIIIIIIIHIIIIHIIIIIIGIIIIIIIIIIIIIIIIGIIIIIIHHIHIHIIHH
@HISEQ:711:H5NNWBCX2:2:1101:6581:2319:ATCTCGTA
TTAAGTTCAGCGGGTAGTCCTACCTGATTTGAGGCCAGATAATAAAAAAGTCATGTCTAGCAAGCTAGAACTTGTATTAGAAAGCGGACAAACGTCCCAGAAACTCGGCCAATCCGAAGATTGTCCTCAGCGAAATAACTTATTACGCCAAGTCAAACCAAGTCTCAAAGACAGATCCAGCTAATACTTTTAAGCTGAGCCGACTCTTTCGAGCGGCAAACAGCCAAATCCAAGCCAAGACAAGAGCACTAAACCCAAGTCAAGGTTGATATTTTCATGACACTCAAACAGGCATGCTCTTCGGAATACCAAAGAGCGCAAGGTGCGTTCAAAGATTCGATGATTCACTGAATTCTGCAATTCACATTACTTATCGCATTTC
+
IIIIIHIIIIIIIIIIIIIIIIIIIIIIIIIIIIIIIIHIIIIIIIIIIIGHHIHIIIIIIIHIHIIIHHIHHHIIIIIIHIIHIIIIIIIIIIIIIIIIIIIIIIHHIIIIIIIHIIIIIIIIIIIIIIIIIIIIIIIIIIIIIIEHIIHHHHHHIIIIIIIHIIIIIIIIIHHIIIIIIHHIIIHIIIIIIIIIIIIIIIIIIIIIIIIIHHHIIIHHHHHHHHHIHIHIHIHIHGHGGHHHHHIIIIIIIIHIIIIIIIIIIIIIIIIIIIIIIIIIIIIHIIIHIIIIIIIIIIIIIIIIIIIIIHIIHHHIIHIHHIIIHIIIIIIIIIIIIIIIIIIIIIEIIIIIIIIIIIIIIIIIIIIIIIIIIIIIIIIIII
@HISEQ:711:H5NNWBCX2:2:1101:7797:2476:ATCTCGTA
TTAAGTTCAGCGGGTATCCCTACCTGATCCGAGGTCAAAGACGGTAATGTTGCTTCGTGGACGCGGGCCACGCCCCCCCGCAGACGCAATTGTGCTGCGCGAGAGGAGGCAAGGACCGCTGCCAATGAATTTGGGGCGAGTCCGCGCGCGAAGGCGGGACAGACGCCCAACACCAAGCAGAGCTTGAGGGTGTAGATGACGCTCGAACAGGCATGCCCCATGGAATACCAAGGGGCGCAATGTGCGTTCAAAGATTCGATGATTCACTGAATTCTGCAATTCACACTACTTATCGCATTTC
+
IIIIIIIIHIIHIIIIIIIIIIIIHHHIIIIIIIIHIIGIIIHHHHIIHHIIHIHIIIHIIIIIIHHHHIIIIIIHIIIIIIIIIIIIIIIIIIIIIIIHHIIHIIHHHIIIHHIHHHHIIIIIIHGHFHHHIHHIHHIIHGIIHHIIIIIIIHIIHIIIIIIIIIIIIIIIIIIIIIIHHIHHGIIIIIIIIIIIIIIIIIHIIIIIIIIIIIHHHIIIIIIIIIIGHIIHFGIIHIHIHHHHEIIHEIHIIIIIIIIIIHHFHGIIIIIIIIIHIIIIIIIIIIIIIIIIIIIIHHIGI
@HISEQ:711:H5NNWBCX2:2:1101:8827:2256:ATCTCGTA
TTAAGTTCAGCGGGTGTTCTTGCCTGAGCTCAGGTCGAGATAAAGGTTAATAGAGCCGAAGCCCTTCCTGATTTCGGGTCGACAGGCACAGTCCCAAGCCAACAACTAAAGCATTAGCAACAAGTTGCCTACCCAGTTGCGGCCCTTATCGGGTCCATGCATCAACCTCTGTGCTTCAGCGAACCCAGACACTAGGCCTGGGAAAGCCAGATCCGCCATTCAATCCAAAGGATTGGTAGGCGAGGATTAACCCGACGCTGAGGCAGACATGCTCTTGGCCGAAGCCTCGAGCGCAATATGCGTTCAAAGATTCGATGGTTCACGTATTTCTGCAATTCACACTACGTATCGCATTTC
+
IIIIIHIIIIIIIIIIIIIIIHIIIIIIIIIIHIIIIHHHIIIIIIGHIIIHIHIIHIIIIIIIIIIIGHHIIIIIHIIIIHIIHHIIIIIIIIIIIIIIIIIIHIIIIIIIIIIIIIIIIIIIIIIIIIIIIIIIIIIIIIIIIIIIIIIIIGIHIIIIIIIIIHHEIIIIIIIIIIHIIIIIIIIIIIHHHGIIIIIIIIIIIGHIIIHIIIIIIIIIIHIHHIIIHIIIIHHIIHIIIIIIHHHHIIIIIIHIIIIIIIIIIIIIIIIIIIIIIIIIIFIIGIIIIIGIIIIIIIIIIHIHHIIIIIHHIIIIIIIIIIIIIIIIIIIIHIIHFHGGEFHHIIIIIIIIIHIII
@HISEQ:711:H5NNWBCX2:2:1101:11441:2392:ATCTCGTA
TTAGTTCAGCGGGTGTTCTTGCCTGAGCTCAGGTCGAAATTGAAAGTAATTCCTGGTTCGGGCTGACAGCACGGTCCCAAGCCAACAGCTAAAGCATTAGCAACGAATTGCCTACCCAGCTGAGGCCCGTAAGCGGGTCCATGCATCAACCTCTGCGCTTCAGCAAACGCAACGCCACTAAAGGCATTGCGAAAGCCAGGTCCACGCACAATCACTCAGAGAGAGATTGGGTGAGGGGGTAAAGCGACGCTGAGGCAGACATGCTCTTGGCCGAAGCCTCGAGCGCAATATGCGTTCAAAGATTCGATGGTTCACGTATTTCTGCAATTCACACTACGTATCGCATTTC
+
IHIIIIHIIIHHIIIDIHIIIIIIIIHHHIIIIHIIHIHHHIIIIIIIIIIIIIIIIIIIIGHIIIIIHIHIIIHIIIIIIIIIIIIIHIIIIIIIIIIIIIIIHIIIIIIIIIIIIHHIIIIIIIIIIIIIIIIGHIIIIIIIIIIIIIIIHIIHHIHIIIIIIIHIIIIHIHHIIIIIIIIGHIIIIIIIIHHIIIIHHHHHHIIHHHIIIHHHIGIIIIIIHHIIIIIHIHHHHEHGIIHIHDEIIIIIIHIIIIIHIIIHGHHHIIIIIIHGHHDDDHIHHFHIHIIHHHIIIIIIGIIIIIIIIIIIIIIIIIIIIIIIIIIIIHGEGIHDIIIIIIIIIIIHH
@HISEQ:711:H5NNWBCX2:2:1101:11764:2424:ATCTCGTA
TTAAGTTCAGCGGGTATCCCTACCTGATCCGAGGTCAAGTCATGAAATTGCTTGCTGGACGCTGATCCGCCGGGGCTCCGAGAAGCGCAAATGTGCTGCGCGAGAAGCCGACGAGACCGCTGCCAATGACTTTGAGGCGAGTCCGCGCACGGAGGCGGGACAGACGCCCAACACCAAGCATAGCTTGAGGGTGTAAATGACGCTCGAACAGGCATGCCCCACGGAATACCGAGGGGCGCAATGTGCGTTCAAAGATTCGATGATTCACTGAATTCTGCAATTCACACTACTTATCGCATTTC
+
IIIIHHIIIIIIIIIIIIIIIIIHIIIIIIIGIIIIIIIHHIIHHIIIIIHIIIIIIIHHIIIIHIIIHIIIIHIIIIIIIIIIIIIIIIIGIIIHIIIIIIEHIIIIIIIIIIIHIIIIIIIIIIIIIIIIIIIIIIIHIHHHIIHIHIIHIIIIIIIIHIIIIIHHIIIIIIIIIIIIIIIIIIIIIIIIIIIIIIIIIIIIIIIIIIIIIIIIIIIIIIIIIIIIIIIIHHIIIHHIHDDHIIIHIIIIIIIIIIIIIIIIIIIIIIIIIIIIIIIIIIIIIIHIHIHIIIIIIIIIII
@HISEQ:711:H5NNWBCX2:2:1101:13457:2494:ATCTCGTA
TTAAGTTCAGCGGGTATCCCTACCTGATCCGAGGTCAACCTTAGAAATGGGGTTGTTTTACGGCGTAGCCTCCCGAACACCCTTTAGCGAATAGTTTCCACAACGCTTAGGGGACAGAAGACCCAGCCGGTCGATTTGAGGCACGCGGCGGACCGCGTTGCCCAATACCAAGCGAGGCTTGAGTGGTGAAATGACGCTCGAACAGGCATGCCCCCCGGAATACCAGGGGGCGCAATGTGCGTTCAAAGATTCGATGATTCACTGAATTCTGCAATTCACATTACTTATCGCATTTC
+
IIIIIHHIIHIIHIIIIIIIIIIIIIIIIIIIIIIIIIIIIIIIIGIIIGIIIIIIIHIIIIHIIIIIHIIIIIIIIIIIHIIIIIIIIIIIIIIIIIHIIIIIIIIFHIIGIHHHHIIGIIIIIHIIIIIIIIIIIIIIHIIIIIIIIIHIHIIIIIIIIIIIIIIIIIIIIHHIGIHIIIIIIIIIIHHIIHIIIIIIHIIIHHIIIIIIHHHHIIIIIIIIIIHIIIIGHIIHHHIHHEEHIHIIHHHIIIIGIIIIIIIIIIIIIIIIIIIIIIIIIIIIIIHHIIIIIHHI
@HISEQ:711:H5NNWBCX2:2:1101:13577:2408:ATCTCGTA
TTAAGTTCAGCGGGTATCCCTACCTGATCCGAGGTCAATCATGAAAAAATTTAGGGTTCTGGCAGGACACCACCGGGACTCTGTCGCGAGGAGTATTACTACGCGTAGAGCCAGATGGCACCGCCACTGCTTTTAAGGGCTGCCCTGTGACGGGCAGGCCCCAACACCAAGCTGAGCTTGAGGGGTGATAATGACGCTCGAACAGGCATGCCCCCCGGAATACCAAGGGGCGCAATGTGCGTTCAAAGATTCGATGATTCACTGAATTCTGCAATTCACATTACTTATCGCATTTC
+
IIIIIIIIIIIIIIIIIIIIIHIIIIIIIIHGHIIIIIIIIIIHIIIIIIHHIHIIIIHHIHIIIIIIHHIIIIHHI<HHIIIIIIHIIIIIHIIIIGIHIIIIIIIIHIIIIIIIIIIIIIIIIIIIIIIHHIIIIIIIIIIIIIIIIIIIIIIIIIHIIIIIIIIIIIIIIIHIIIIIIIIIIIIIIIIIHIIIIIHIIIIIHIIIIIIIIIIIIHIIIIIHIHHFHHGIIIIIIHHEIIHIIIIIIIIIIIIIHHHHHIIIIIIIIIGIIIIIIIIIIIIIIIIIIIIIIGIH
@HISEQ:711:H5NNWBCX2:2:1101:15279:2457:ATCTCGTA
TTAAGTTCAGCGGGTAGTCTTACTTGATTTGAGATCGAGTTTAACAAGAATCGTTGCCGACCCTTGTGAAATCCTGCATCAGTCAGCCAATACGGTCAAACTCCCTTTATGTTAGCTGCAGCAAAAGTAATAATCCGTTTGACGGGACTAAATGAATATGCTTTTAGCTCAGGAGAATGTCCAGCTGCACCTGCATTTCAAGCAACCCGCCACCGATCTCAAAAAGATTGGTGTTGGGATTGCTCAAGTCCAAAGCTTTTCGATTAAAAAATCCAAAAGCTTTGAGGTGTTTACTGATACTCAAACAAGCATGCTCTTCGGAATACCAAAGAGCGCAATATGCGTTCAAAGATTCGATGATTCACTGAATTCTGCAATTCACATTACGTATCGCATTTC
+
IHIIIIIHIHIHHIHHIEHHIIIIHHHHIIGHHIEHII?DHHIIIIIIHIIGHHHIHIIIHHDHHHIIHHIIIIIGIIIIIIIIIIGHIIGCHGCCHIIIIIIIIGGIIIIIIHIIIHIIIIIIIIGHIIIIIIHEHHIIHIIFEHHHHHHIIIIEHCHHHHIIIIH?FHHIICHGIHIIIIHHHIIIHHHIICGHIIHIIIIIIHHHIIIIIHIIHEHC?B?HFHGHHIHIHHHHGHHEEGFCC?F?GC?@DFIIIIIIIGIHF.@@?HEIHFHGCEHHGCIHGHHH?HHHEGHGHIHIHHGCDC?HCEHHFHIIIHGIHHHHHEE@E?CHHCHEIIHHHIHHIHFCGHIIIIIIIIIIIGHHIIIHIHHHHHFHIIIIHHHHCHHHIHHHHEIHIII
@HISEQ:711:H5NNWBCX2:2:1101:17597:2376:ATCTCGTA
TTAAGTTCAGCGGGTAGTCTTACTTGATTTGAGATCGAGTTTAACAAGAATCGTTGCCGACCCTTGTGAAATCCTGCATCAGTCAGCCAATACGGTCAAACTCCCTTTATGTTAGCTGCAGCAAAAGTAATAATCCGTTTGACGGGACTAAATGAATATGCTTTTAGCTCAGGAGAATGTCCAGCTGCACCTGCATTTCAAGCAACCCGCCACCGATCTCAAAAAGATTGGTGTTGGGATTGCTCAAGTCCAAAGCTTTTCGATTAAAAAATCCAAAAGCTTTGAGGTGTTTACTGATACTCAAACAAGCATGCTCTTCGGAATACCAAAGAGCGCAATATGCGTTCAAAGATTCGATGATTCACTGAATTCTGCAATTCACATTACGTATCGCATTTC
+
IIHIIHHIGIIIIIIIGHIIIIIIIIGIIHIIIIIIGHIIHHIIIIIHIHHIIIHIIIIIIIHIHIIIHHHIIIIIIGIHIIIIIIHIIIIIIHDFHHGHIHIGIIHHHHIIIIIIIHHIIHIIHIIIIIIHIHIIIHHHDHHIHIIHHHIIIIIHIIIHHHHIIIIIIIIHIIIHIIIFHHHGHHICIHIGIIIHIIIIIIIIIIIHIHHHIHHHFG=HEIIHIIHIIIHIHIHIHHIIIHEIHHHIHIIIIIIHE@HEHFHGHIIHGIIHIHIIIIIIGIIHIIIIIHEIIHGIIHIIHIIIIIIIIIIIIHIIIIIIIIIGIGIIHIHIIIIIHIIIIIHIHHHHHIIIHIIIIIIIIIHIIIIIIHIHHHFHIHGIIIIIHHHIIHIIIIIHIII
@HISEQ:711:H5NNWBCX2:2:1101:18484:2346:ATCTCGTA
TTAAGTTCAGCGGGTATCCCTACCTGATCCGAGGTCAAGCGTTAATGTATAGGCTTGATGGATGCCAACAAGTATGACTAGGATCGCAAAATGTGCTGCGTTCCAAGGCCAATATGCCGGCTGCCAATTGCTTTAAGGCGAGTCCACACGCAACGCGGGACAAACACCCAACACCAAGCAGAGCTTGAGAGTACAAATGACGCTCGAACAGGCATGCCCCATGGAATACCAAGGGGCGCAATGTGCGTTCAAAGATTCGATGATTCACTGAATTCTGCAATTCACACTACTTATCGCATTTC
+
IIIIHIHIIIIHHHIIIIIIIHIIIIIIIIIIIIIIHIIIIGHIIHIIIIIGIIHIIIIHIGIIIIIIGHIIHIIIIIIIIIIIIIIIIIHIIHHIIIIIHHHIIHIHIIIIIGIIIIIIIHEHIIIHIIIIIIIIIIHIIIHHHHHHIHHIIIIIEHIIHHHHHIIIIIIIHIIIIIHHIHIHIIIIIIIIHGHHIIIHIIIHIIIHIHIIIIIIHIIIIIIIIIHIIHIHIIIIIHHIHHIHIIIIIIIIIIHIIIIIIIIIIIIIIIIIIIIIIHIIIIIIIIHHGHHIIHIIIIIIII
@HISEQ:711:H5NNWBCX2:2:1101:18336:2374:ATCTCGTA
TTAAGTTCAGCGGGTAGTCCTACCTGATTTGAGGCCAGATCATAAAAGGGGTTTAGTAGAGCAAGCTCTATCTAAGAATTAGAAGCGGATCTAAAGACTTTCTTTATCTCGGCCATCCGTTAAGATGTCCTCGGCGAAATACTTATCACGTCGAGTGGAACCGATTACAAAAAGGATCTGCTAATTCATTTCAAGCGAGCCGGTCAATAAAGACCAGCAGCGCTCAAGTCCAAGCCGCCAACCGACTATTAAGAAAGTTGGAGGTTGAGAGTTTCATGACACTCAAACAGGCATGCTCTTCGGAATACCAAAGAGCGCAAGGTGCGTTCAAAGATTCGATGATTCACTGAATTCTGCAATTCACATTACTTATCGCATTTC
+
IIIIHIIIGIIIIGIIHIIIIIIHIIHIIIIIIIIIIIIIIGIIGHIIIIIIIHHIIHIHIIIIIIIIHIIIIIIIIIIIIIHIIIIIIIIIGIIIIHIIIIIIIIIIIIHHHIIIIIIIIIHGIIHIIIIIIEHHHHHFHIIIIIHHHIIIHDHIIEHIIIIIIIIIIIIIIIIIIIIIIIIIIIIIIIIIIGHHGCIIIIIIIIIIIHIIIIIIIIGIIIIIIIGHHGIIHDHIIHGIIIIHHG?HIIIIGIGIIHIIIIIIIIIIIIIIIIIIIIIIIHHIIHHIHIGIIIIIIHGIIIIIHIIIIHHEEIGIIIIIIIIIHIIIIIIIIIIIIIIIIIIIIIIIGIIIIIIHHIIIIIIIIIIIIIIIIIIIIIIII
@HISEQ:711:H5NNWBCX2:2:1101:4028:2581:ATCTCGTA
TTAAGTTCAGCGGGTAATCCTGCCTGATCTGAGGTCTAAATTAAAGTTGACTACAATAGTTGGAAGCTTCTACTGGTTCTAGTACGGCCACTAATAAAAGTGTCCTCAGCGAATAGTCTATTACACTGAGTCAATCCGAATTCGAATTAGAGATGCTAATATATTACGAACGAGCTAGTCAGACTAGCAACGCTCAAAATCCAAACACCAACGCAGTCTACTAGAAACTGGTGGGTTGAAGAGTTCATGACACTCAAACAGGCATGCTCCCCGGAATACCAGGGAGCGCAAGGTGCGTTTAAAGATTCGATGATTCACTGAATTCTGCAATTCACATTACTTATCACATTTC
+
IEHIIIIIIEHIIHIIIIIIIGHIHIIIIIIHIIGHIIIIHHHIIGIIIIIHIIIIIIIIHIIIHGIHGHIIIIIIHHHIIIIII@DHIIIHIIHIIIIIIIIIIIIIIIIIIIIHHIIIIIIIIIHIIIEHHIIIIIGHIIIHHHIIIIHHHIIIIIIIIIIIIIIIHIIIIIGIIIIIIIIHHIIIIIIIIIIIIIIHHHHHIIHIIIIIIIIHHEIIHIHIIHGHEIIIIIIHHIIIIIHIIIIIIIIHIGIHHIIIIIHIIIIHHCIIIIHIHIIHIIIHIIHIIIIIIIIIIHHIHIIHIIIIIIIIIIIIIIIIIIIIIIIIIIIIIIIIIIIIIHIIHHHIIHDI
@HISEQ:711:H5NNWBCX2:2:1101:5218:2502:ATCTCGTA
TTAAACTCAGCGGGTAGTCCCGCCTGACCTGGGGTCGCGGTCGAAGCGTCATCAGAAGACAACGCGTTGGGTCAATAAGCAACCTTTTGATGAGACACGCAACAGATTTCATGGTTTTGTCACCAATAGTCTTGCGCCCGTCAATAGGTGCCTTTATTTTGGCCAACCGCTCGGTAAAAACGGGAGGCCAATATCCGCTCCCGTCCAAAGCATCTCAAAGGAAATGTTGGGGGAGCGACGCGATGCGTGACGCCCAGGCAGACGTGCCCTCAGCCGAATGGCTTCGGGCGCAACTTGCGTTCAAAAACTCGATGGTTCACGGGATTCTGCAATTCACACCAAGTATCGCATTTT
+
IIIGIIIIIHIIIIIIIIIIIIIIHHGEHHHCHHHHIIIIIHHIIIIHEHDHHHIFHICHHHGHIIHICHHIHHHHEFHIHIIHIHHHHHIIIIIHIIIIIIIIGHI?FHIIIHIIIIIIIHHIHCHFHGHFFHHIHIIIIIIIHHCHIIHIIIIHIIIIHHHIHHIIIIIIIIIIHHHGHHIGHHHIIIIHIHIIIIHIIIIHIGIIIIIIIHHHIGIHIHGECIIIHIIIHHGGIIIIIIIIIIIIIIIIHGIHIIIIHHIHHIHHHFIGIIIIIIIIIIHHHCGIIIIIIIIIIIIIIHIIIHEIIIIIIIIIIIIIIIIIIIIIIIIIIHHGGGHHHGHHHIGIIIIIII
@HISEQ:711:H5NNWBCX2:2:1101:5115:2712:ATCTCGTA
TTAAGTTCAGCGGGTATCCCTACCTGATCCGAGGTCAACCTGAGAAAGATTGAGGGGGGTCGCCGGCGGGCGCCGGCCGGGCCTACGGAGCGGGTGACGAAGCCCCATACGCTCGAGGACCGGACGCGGTGCCGCCGCTGCCTTTCGGGCCCGCCCCCCGGAGCCGGGGGGCGGGGCCCAACACACAAGCCGTGCTTGAGGGCAGCAATGACGCTCGGACAGGCATGCCCCCCGGAATACCAGGGGGCGCAATGTGCGTTCAAAGACTCGATGATTCACTGAATTCTGCAATTCACATTACTTATCGCATTTC
+
IIIIIHHIIIIIIIIIIIIIIIIIIHIIIIIIIIHIIHIIIHHHHIIIHIIIHIIIIIIIIHIIHGHHGHIIIIIIIHIIIIIIIIHIHIHIHHDHHIIIIIIIIIIIIIIIIIIIIIIIIIIIHIIIIHHHIIIHIIIHIIHIHIHHHCHIIHHIGIHHECHHIIHHIHHHHHIHHHIFIIIIHIIIIHIIIIIIGHGIHIIIHHIIHHIIHIIIHIIIIIIIIIIHHIIIIIIIIIIHIIIIHIIIIHIIIHHHGIIIIIHIIIIIHIIIIIIIIIIIIIIIIIIIIIIIIIIGIIIIIIIIIIIIIIIII
@HISEQ:711:H5NNWBCX2:2:1101:10170:2546:ATCTCGTA
TTAAGTTCAGCGGGTAATCCTATCTGATCTGAGGTCTAATCTTAGAAGTTGACTAGTTTGTCGGGCTTTATAAGCTTCCAGCAATAATATCGAAGGTCAGCCATGCATGAAACATGTCCTCAGCGAATAGTCTATTACGCCGAGTCAATCTGATCTCGATGAGAAGGATGCTAATGTATTACGAGCGAGCTTCAATCACAAAGGATCCAGCAAAGCGCTCAGAAACCAATCCACACCACATTTCATAATAAAATATGGGGGTTGAAGAGTTCACGACACTCAAACAGACATGCTCGCCGGAATACCAGCGAGCGCAAGATGCGTTCAAAGATTCGATGATTCACTGAATTCTGCAATTCACATTACTTATCACATCTC
+
CHHHIEHFHIGHH<CDHHGHHEHHIGCHIEHG??FFH?FHHFHCHHIIIHHEHHEHFCE?CHE/CHDHDCHHHICEHHHH??CHHHGHECCG@GHGHGHH?GHEEHEHE?GHIHFHCC<1CCEH<CCHHEHICFE0E?E=/CED@@HEGGHHC?HFIHEGE@D/DFEHIHHEHCHGAGHIHHFHH-?CAA:HHHEHIGHGCHH.GB?FGGHEF@E?.A9..GE79.6FD.CC;:..;.D88//HHG</F<<////<-/HCHF</CD/C0C0CC<0CF<0E<111CCFC1</<<//</FE@HHC<EGEDECCC/1<11/0/@?HD1F<<1<?11D<1<111?G<1@HHHCF<GD1<1<1C<1C11FC<11<<11<<///
@HISEQ:711:H5NNWBCX2:2:1101:10434:2656:ATCTCGTA
TTAAGTTCAGCGGGTAGTCCTACCTGATTTGAGGCCAGATCATAAAAAAATTGCCCAAGGGCGATTAGAAGCTGACAACTATGCCTTTCTTATCCCGGCCAGCGGCATTGCTGCAACTTTCCTCAACGAAATACTAATCACGTTGAGTGGAACCGATTACGAAAAGGGTCTGCTAATGCATTTCGAGCGAGCCGCAATAAAGCAGCAGCGCTCACGTCCACGCCGCTAACCACTATAAAGAAAGCTAGAGGGTGAGAGTTTCATGACACTCAAACAGGCATGCTCCTCGGAATACCAAGGAGCGCAAGGTGCGTTCAAAGATTCGATGATTCACTGAATTCTGCAATTCACATTACTTATCGCATTTC
+
IIIIIIIIIIIIIIIIIIIIIIIIIIIIIIIIIIIIIIIIIIIHIIIHIHHHHIIIIIIIIIIHHHIIIIIIIIIIIIIIIIIIIIIIIIIIIHHIIII//1<////<11<110<0<00<D0<<F?00<@0<0<D################HDHHHHHHDHHG@IHHHEFHFHHIIHIHFEE<HHHIHIIHDEEHIIHHHIHIIIIHHHIIIHHHHIIIIIIIIIIIIIIIIIHGD/IGIIIIIIIIIIIIIIIIIIIHIIIIIIIHHIHIHIIIIIIIIIIHHGHGIIIIIIIIEFGIIIIIIIIIIIIIIIIIIHIIIIHGIIIIIIIIIIIGHIIIIIIIIIHIHHHHIIIIHIIIIIIIIIHII
@HISEQ:711:H5NNWBCX2:2:1101:15525:2718:ATCTCGTA
TTAAGTTCAGCGGGTATCCCTACCTGATCCGAGGTCAACCTTGTGAAAGATTTAACGGCCGCGACCGCCCGCGCTCCGAAGCGATTAATGAAATCACAACGCTTAGAGACGGACAGCTCAGCCGGAGACTTTGAGGCGCGCGGAACACCGCGGCGCCCAATACCAAGCGAGGCTTGAGTGGTGAAATGACGCTCGAACAGGCATGCCCCTCGGAATACCAAGGGGCGCAATGTGCGTTCAAAGATTCGATGATTCACTGAATTCTGCAATTCACATTACTTATCGCATTTC
+
IIIIIIIIIIIIIIIIIIIIIIIIIIIIIIIHIIIIIIIIIIIIIIIIIIIIIIIIIIIIIHIIIIIIHIIIIIIIIIIIIIIIIHIIIIIIIIIIIIIIIIHIHHIIIIIIIIIIIIIIIIIIIIIIIIIIIIHIIIIIIIIHHHIIIIIIHHIIIIHIIIIIIIIIIIIIIHIIHHIIIIIIIIHIIIIHIIIIIIIHHIIIIIIIIIIIIIIIIHIHIIHIIIIHIIIIHFIIIIIIIIHIIIIIIIHIIIIIIIIIIIHIIHIIIIHIIIIIIIIIGIIIIIIIIII
@HISEQ:711:H5NNWBCX2:2:1101:19307:2607:ATCTCGTA
TTAAGTTCAGCGGGTAGTCCTACCTGATTTGAGGCCAGATCATAAAAAAATTGCCCAAGGGCGATTAGAAGCTGACAACTATGCCTTTCTTATCCCGGCCAGCCGCATTGCTGCAACTGTCCTCAACGAAATACTTATCACGTTGAGTGGAACCGATTACGAAAAGGGTCTGCTAATGCATTTCGAGCGAGCCGCAATAAAGCAGCAGCGCTCACGTCCACGCCGCTAACCACTATTAAGAAAGCTAGAGGGTGAGAGTTTCATGACACTCAAACAGGCATGCTCCTCGGAATACCAAGGAGCGCAAGGTGCGTTCAAAGATTCGATGATTCACTGAATTCTGCAATTCACATTACTTATCGCATTTC
+
EEHHH<CHIIIHHDHHIHEHIIHIIIHIIGHIIGHIHHGHIIHHHHHHIHHHEHIIIIIGGIGHIHIICEHHHHIIIIIHIIIHGIHIIIEHHHCGHHHIIIIIHHICEHIIIIIIIEHHHHIHHIHII0CGHHIGHIHH?HHIHHCHH?HHHHGHD/EHHIIIHIIHEHHHHIHHHIHHHGHIHHHHHGHIIIIHHHH?HGHHIHHHGHHHHIHHHHHCHHIHIIIIHEHG?E<EFEIIHEHHHGGIIHHFHIIIIHIIIGHHIIIHIHIIIHIIIIIIHIHHIGIIHIGIIHHIHHHEHHGHF<HHHDE@FHGIIIIIIIIHEGIIIHHHGG@EHHHHGEFHHIIIIIIIHHFHFHHG0HHIHCGI
@HISEQ:711:H5NNWBCX2:2:1101:2989:2908:ATCTCGTA
TTAAGTTCAGCGGGTCTTCCTACCTGATTTGAGACCATGGTTCAAGGCTTGCGCCTTTATAGGTATGGACTAAACTGTTCATATGAAAACTCCAAATCTCCTCTAAGATAATAGGCATTATGAGAAACCACAGTTTCATACACATACTTTTCTAATAGATATAGAGAAATGTCAAGCATTTTCGTATTACTAGTAGCAATCTATTTAAAAGAGCCCACCATAAGATGGGAACTTCATATCTCCCTGCTCATTCACGAATGAAATCACAAGAAATAAATACTATAGATTCTCAAACAGGCATACTCCAGAGGAGTGCAATGTGCGTTCAAAGATTCGATGATTCACGGAAAGCAATTCACATTACGTATCGCATTTC
+
IIIIIHIIIIIIIHIIIIIIIIIIIIIIIIIIHIIIIIHIIIIIIIIIIIIIIIIIIIIIIHHIIIIIHHHIIIIIIIIIIIIIIIIIIIIIIIIIIIIHIIIIHIIIIIGCGHHIIIIIIIIIIHIHHIIIIHHIIIIIIIIIIIIHIIIIIIIIIIHIIIIIHIIIIIHHIIIIIIIIHHIIIIIIIHIHGHHIIIIGIHIIIIIHIHIIIIIIIIHIIIIIIIHHGIIHHIIHHHGIIIIIIHHHIIIIIIHIIIHIIIIIIIIIIIIIIIIIIIIIIIIHIIHIIIIIIIIIIIIIIIIIIIIHIIIIHHHIIIIIIIIIIIIIIIIIIIIIIIIIIIIIIIIIIIIIIIIIIIIIIIIIIIIIIIHIIIII
@HISEQ:711:H5NNWBCX2:2:1101:4097:2980:ATCTCGTA
TTAAGTTCAGCGGGTATCCCTACCTGATCCGAGGTCAACCTGAGAAAGATTGAGGGGGGTCGCCGGCGGGCGCCGGCCGGGCCTACAGAGCGGGTGACGAAGCCCCATACGCTCGAGGACCGGACGCGGTGCCGCCGCTGCCTTTCGGGCCCGCCCCCCGGGAGCCGGGGGGCGGGGGCCCAACACACAAGCCGTGCTTGAGGGCAGCAATGACGCTCGGACAGGCATGCCCCCCGGAATACCAGGGGGCGCAATGTGCGTTCAAAGACTCGATGATTCACTGAATTCTGCAATTCACATTACTTATCGCATTTC
+
IIIIIIIIHIIIIIIIIIIIIIIIIIIIIIIIIIIIIIIIIHHIIIIIIIIIIIIIIIIIIIIIIHFEHIIIIIIIIIIHIIIIIIGIIIIIIIHHHIIIIIIIHIIIIIIIIIIIIHIIIIIIIIIIIIIIIIIIIGIIIIIIIIHIIIHIIIIIIIIIIIHHIHIIIIIIIIHIIHGIHIIHIIIHHHIIHIIIHIIIIIIIHIHHIIIIIIIIIIIIHIIIIHHDFIHCIIIIIIIIIIIIIHEHHHIHIIIIIIIIIIIIIIHHIIIIIIIIIIIIIIIIIHIIIIIIIIIIIIIIIIIIIIIIIIIIIII
@HISEQ:711:H5NNWBCX2:2:1101:7727:2838:ATCTCGTA
TTAAGTTCAGCGGGTAGTCTTACTTGATTTGAGATCGAGTTTAACAAGAATCGTTGCCGACCCTTGTGAAATCCTGCATCAGTCAGCCAATACGGTCAAACTCCCTTTATGTTAGCTGCAGCAAAAGTAATAATCCGTTTGACGGGACTAAATGAATATGCTTTTAGCTCAGGAGAATGTCCAGCTGCACCTGCATTTCAAGCAACCCGCCACCGATCTCAAAAAGATTGGTGTTGGGATTGCTCAAGTCCAAAGCTTTTCGATTAAAAAATCCAAAGGCTTTGAGGTGTTTACTGATACTCAAACAAGCATGCTCTTCGGAATACCAAAGAGCGCAATATGCGTTCAAAGATTCGATGATTCACTGAATTCTGCAATTCACATTACGTATCGCATTTC
+
IHIIIHHIIIIIIIHHIIIIHIIIIIIHIIHHIHHHHHIHHIIIIIIIIIIIIHHIIIHIIIIIIIIIGHIHHHHIIHIIHIIIIIIIIIIIIHIHHIIIIIIIIIIIIIIIIHHGIIIIIHIIHIIIIIIIHIIIIIHHGHIEHIHHHHIIIHIHIIIIIIGHIIEGHHIIIFHHIIIHIAHHIIGIIHHHHIIIHIHIHIIIIIIIIHHIIIGIIIDHHIIHHFIHHDHIHHEHGG?HHGHHHHIIIIIIIGIHHHIHGIIHHHHHIHIHHFC?HGIGIIIIIHIHHHIIIIIIHIIIHHHHHHIIIHHIIIIGIIIIIIIIIHEHHIHIHIHIIHHGHGFEIHFHHIHHIIIIIIIIIIIIIIIHIHIIIIGIIIIIIIIIIHHHHIIIIHHIIII
@HISEQ:711:H5NNWBCX2:2:1101:8291:2999:ATCTCGTA
TTAAGTTCAGCGGGTAGTCTTACTTGATTTGAGATCGAGTTTAACAAGAATCGTTGCCGACCCTTGTGAAATCCTGCATCAGTCAGCCAATACGGTCAAACTCCCTTTATGTTAGCTGCAGCAAAAGTAATAATCCGTTTGACGGGACTAAATGAATATGCTTTTAGCTCAGGAGAATGTCCAGCTGCACCTGCATTTCAAGCAACCCGCCACCGATCTCAAAAAGATTGGTGTTGGGATTGCTCAAGTCCAAAGCTTTTCGATTAAAAAATCCAAAGGCTTTGAGGTGTTTACTGATACTCAAACAAGCATGCTCTTCGGAATACCAAAGAGCGCAATATGCGTTCAAAGATTCGATGATTCACTGAATTCTGCAATTCACATTACGTATCGCATTTC
+
IIIIIHHHHIIIGIHIIIIIIHIIIHHGHIIHIIIIIIIHIIIIHIIIHIHHIHIIGHIIIHHIIIHGGFGHIGHHIIGIIIIIGIIIIHHIIHHHHIIIIIIIIHHHIIIIIHIHHEHIHHHHIHIIIGIIIHFIHIIIIIGHHIHHHFHHIHIIIIIIGIIIIIFHHHIIGFEEHHHIIIIIIIIIHHHHHIIIHIHIIIIIHHIIHHHHHHHIHEHHGIIHHIIIHDIIHHHHEIFHIGIGHIIIHIHIIIHHIIHHHHIIHIIIHIHHHHIIIGIHGHGIIIIIIHIIIIIIIIHIIIIIHIIIIIIIIIIIGIIHHHHIIIHGHHHIIHGIIHHIIHGGHEHIHIIIIIIIHIHIIIIIIIIHIIIIHIHHHIIIIIIHHEHIHGCHIHHHIHI
@HISEQ:711:H5NNWBCX2:2:1101:18089:2894:ATCTCGTA
TTAAGTTCAGCGGGTATTCCTACCTGATCCGAGGTCAACATTTCAGAAGTTGGGTGTTTTACGGACGTGGACGCGCCGCGCTCCCGGTGCGAGTTGTGCAAACTACTGCGCAGGAGAGGCTGCGGCGAGACCGCCACTGTATTTCAGGGCCGGCACCCGGTGAGGGGTCCCGATCCCCAACGCCGATCCCCCGGAGGGGTTCGAGGGTTGAAATGACGCTCGGACAGGCATGCCCGCCAGAATACTGGCGGGCGCAATGTGCGTTCAAAGATTCGATGATTCACTGAATTCTGCAATTCACATTACTTATCGCATTTC
+
IIIIIFHIIIIIIIIHIIHIIHHIIIHIIIIIIIIIIIIIIIIIIIIIIIIIIIIIIIIIHIIIIIIIEHHHHIIIIIIIIIIIIIIIIIIHIHHIIGIIIIIIIIIIIIIIIIIIIIIIIIIIIIIIIIIIIIIIIIIIIIIIIIHIIIIIIIIIIIIIIIHIHIIIHIIIIIIIIIIIIIHIIHHIIIIIIHEHIHIIIIIIIIIIIIIHHIIIIIHIIIIIHIIIIIIIIIIIIIIIIIGIGIHIIHIHIIHIHHECIIIIHIIIIIIIIIIIIHIIIIIIIIIIIIIIGIIIHIIIIIIIIIIIIIGIIIIIII
@HISEQ:711:H5NNWBCX2:2:1101:19955:2832:ATCTCGTA
TTAAGTTCAGCGGGTAGTCCTACCTGATTTGAGGCCAGATCATAAAAAAATTGCCCAAGGGCGATTAGAAGCTGACAACTATGCCTTTCTTATCCCGGCCAGCCGCATTGCTGCAACTGTCCTCAACGAAATACTTATCACGTTGAGTGGAACCGATTACGAAAAGGGTCTGCTAATGCATTTCGAGCGAGCCGCAATAAAGCAGCAGCGCTCACGTCCACGCCGCTAACCACTATTAAGAAAGCTAGAGGGTGAGAGTTTCATGACACTCAAACAGGCATGCTCCTCGGAATACCAAGGAGCGCAAGGTGCGTTCAAAGATTCGATGATTCACTGAATTCTGCAATTCACATTACTTATCGCATTTC
+
GCEHECFFEHEHHGHHFEHHHI@HHG1CEEFFDFEHE1CGHEHHIIIIHHHHI1GHIHIGHHHI/C0D11FFHHHHIICHIIH?@FHGC?FEH<<FCCECDHIF??/EHEDCFCHCFC0DCHHHIIEHI0EHEHHEFHHEEHCC@G//=DG@FEDHHEHEGHHIIHGDAFEEHHHCHHHHCEHG.EG=<EHIHHDHHGFHC@HGCHIGHHDHHHIEHCHHCE<CD/<<D/FHFCCD/H@@FC0?0D0FGC<IHHGF@F<D1HD1C<G@@CHED<HGHEGE@10/CDEHCHHD<11C<HDGHC<C@F<<</0?EF1GHHHHF1?HHFG?G?@FD1CEHFC?HD<?CD<1HEHHGFHG@E<0IIHCC/CC
@HISEQ:711:H5NNWBCX2:2:1101:1549:3028:ATCTCGTA
TTAAGTTCAGCGGGTATCCCTACCTGATCCGAGGTCAAAGACGGTAATGTTGCTTCGTGGACGCGGGCCACGCCCCCCCGCAGACGCAATTGTGCTGCGCGAGAGGAGGCAAGGACCGCTGCCAATGAATTTGGGGCGAGTCCGCGCGCGAAGGCGGGACAGACGCCCAACACCAAGCAGAGCTTGAGGGTGTAGATGACGCTCGAACAGGCATGCCCCATGGAATACCAAGGGGCGCAATGTGCGTTCAAAGATTCGATGATTCACTGAATTCTGCAATTCACACTACTTATCGCATTTC
+
IIIIIIIIIIIIIIIIIIIIIIIIIIIIIIIIIIIIIIIHIIHIEHIIIIIIIIIIHIIDHIIIIIIIIIIIIIIIIHIIIIIIIIIIIIIIIIIIIIIIIHIIIIIIIIIIIIIIIIIIIIIIIIHIIGIIIIIIIIIIHIIIIIIIIIIIIIIIIIIIIIIIIIIIIIIIIIHIIIIIIIHIHIIIIIIIIIIIIIHIIIHIHHIIIIIIIIIIIHIIIIIIIIIIIIIHHIHIHHFHC<<IHIIHIHGIHHHIIIIIIIIIIIIIHIHIIIIIIIIIIIHHDIIIIIIIIIIIIIIII
@HISEQ:711:H5NNWBCX2:2:1101:2723:3094:ATCTCGTA
TTAAGTTCAGCGGGTATCCCTACCTGATCCGAGGTCAACCTGTAAAAGATTGGGGGTTGCTGGCCAGTGCCGCCCGGGACCCTGTAGCGAGAAGATTTACTACGCTCAGAGCCCGGCCGTACCGCCACTGATTTTGAGGCCCGCCCAGAGGCGGTGCCCAAGACCCCGCGAGCGGGATTGGTCATAATGACGCTCGAACAGGCATGCCCCGCGGAATACCACGGGGCGCAATGTGCGTTCAAAGATTCGATGATTCACTGAATTCTGCAATTCACATTACTTATCGCATTTC
+
IIIIIIIIIIIIIIIIHIHIHIIIIHHHIIIIIIIIIIIIIHHHHIIIHIIIIHIIIIIIHIIIGHHIFHHHIIIIIIIIIIIIIIIIIHHIHHIHEHHIIIIIHIIIIIHIIIIIIIIIIIIHHHIIHHHIIHIIIIIIIIIIIIIIIIIHIIIIIIIIIHIIIIIIIIIHHIIIIIIHIHIIIIIIIIIHHIIIIIHIIHIHGHIIIIIIIIIIIIIHHDECHIHIIIHHFHIIIIIIIIIIIIIIIHIIHIIIIIHIIIIIIIIIIHIIIIIIHHHIHIIHIIIIGIII
@HISEQ:711:H5NNWBCX2:2:1101:3786:3206:ATCTCGTA
TTAAGTTCAGCGGGTATCCCTACCTGATCCGAGGTCAAAGACGGTAATGTTGCTTCGTGGACGCGGGCCACGCCCCCCCGCAGACGCAATTGTGCTGCGCGAGAGGAGGCAAGGACCGCTGCCAATGAATTTGGGGCGAGTCCGCGCGCGAAGGCGGGACAGACGCCCAACACCAAGCAGAGCTTGAGGGTGTAGATGACGCTCGAACAGGCATGCCCCATGGAATACCAAGGGGCGCAATGTGCGTTCAAAGATTCGATGATTCACTGAATTCTGCAATTCACACTACTTATCGCATTTC
+
HHIHFHGEHIFHIIIHHIIIIIICHF@GHHHHHGEHHHG@EEDG<DHFHHGGHE<EHIIHHIDG/CCHEHEHHIIIIIIHHCHIGHGHHGHHIHEHIHEHHFCGHHHHHHHHHDHHGHIHF<HHIHHHEHHHIHIIIHHIHHIHHHIHIIHIIHHHEEHHHHCGGHEIIIIIIIIHIIIIIHHHEIIHHGFIHHIHIGHHIIHIHIIHIHHHHDFHHCHHEEHHHHHCIIGHEHHDC?HHHDIIIIHGHIHHHHIIIIHHHCHFH?IHIIIHHE@CFIIIHHFEHIHHHIIHCGIHIHHCH
@HISEQ:711:H5NNWBCX2:2:1101:5383:3127:ATCTCGTA
TTAAGTTCAGCGGGTAGTCTTACTTGATTTGAGATCGAGTTTAACAAGAATCGTTGCCGACCCTTGTGAAATCCTGCATCAGTCAGCCAATACGGTCAAACTCCCTTTATGTTAGCTGCAGCAAAAGTAATAATCCGTTTGACGGGACTAAATGAATATGCTTTTAGCTCAGGAGAATGTCCAGCTGCACCTGCATTTCAAGCAACCCGCCACCGATCTCAAAAAGATTGGTGTTGGGATTGCTCAAGTCCAAAGCTTTTCGATTAAAAAATCCAAAAGCTTTGAGGTGTTTACTGATACTCAAACAAGCATGCTCTTCGGAATGCCAAAGAGCGCAATATGCGTTCAAAGATTCGATGATTCACTGAATTCTGCAATTCACATTACGTATCGCATTTC
+
IIIIIIIGIIGIGIHIIIIIIIIIIIHHHGIIIHHIIHIHIIGHIIIIGIIIHIIIHEHIHHHGHIHHHIIIIIIIIIHHIIHIIIIIFHIIHIHDGHIIIIIIIIIIIHIIIIIIIIIIIIIIHIIIIIHIHHHHIHHIIIIIIHIGFHHHHHIIIIIHIIIHIIIHIHHIIGHHHHHHHIHHIIIIIIHHHIHIIIIHHIHIHHDHHGHHHHEHHIIHIHHIIIIIIIIHIIIIHEHIIHGIHIIIHIHIIIIHCFHIIGIIIIIHIIIGHHHGIHHIIHIIIIGIIIIIIHHGIIIIHIIHIIHIIHIHGIIHHIIIHHHD1IIIHHHIHHIGIIIIIIIIIIIIHIIHHIIHIIIIIIIIIGHGIIIIIIIIIIIIIIIIHIIIHIIIIHIHIII
@HISEQ:711:H5NNWBCX2:2:1101:5532:3092:ATCTCGTA
TTAAGTTCAGCGGGTATCCCTACCTGATCCGAGGTCAACCTGAGAAAGATTGAGGGGGGTCGCCGGCGGGCGCCGGCCGGGCCTACGGAGCGGGTGACGAAGCCCCATACGCTCGAGGACCGGACGCGGTGCCGCCGCTGCCTTTCGGGCCCGCCCCCCGGAGCCGGGGGGCGGGGCCCAACACACAAGCCGTGCTTGAGGGCAGCAATGACGCTCGGACAGGCATGCCCCCCGGAATACCAGGGGGCGCAATGTGCGTTCAAAGACTCGATGATTCACTGAATTCTGCAATTCACACTACTTATCGCATTTC
+
IIIIIHIIIIIIIIIIIIIIIIIIIIIFHIIIIHHIIIIIIIIIIIIIHIIIIIIIIIIIHIIIIIHHHHIIIIIIIIIIIIIIIIIIHIIIIIDIIHIIHIIIIIIGIIIIIIIIIIIIIHIIIIIIHIIIHIIIIIIHHIIIIIHHIHIIIIIIIIHHGHDHHIHIHHIHIIIIHHIHEHHHHIIIIIIIHHHIHIIIIIHIHIIIIIIIIIIIIIIIIIIIHHIIHGIIIIHIIIIIIHIHCIIHG<IHHDHIIIIIIIIIIIIIIIIIHIIIHIIIIHIIIIIIIIIIIIIHGHIIIIIIIIIIIIIII
@HISEQ:711:H5NNWBCX2:2:1101:12674:3005:ATCTCGTA
TTAAGTTCAGCGGGTAGTCTTACTTGATTTGAGATCGAGTTTAACAAGAATCGTTGCCGACCCTTGTGAAATCCTGCATCAGTCAGCCAATACGGTCAAACTCCCTTTATGTTAGCTGCAGCAAAAGTAATAATCCGTTTGACGGGACTAAATGAATATGCTTTTAGCTCAGGAGAATGTCCAGCTGCACCTGCATTTCAAGCAACCCGCCACCGATCTCAAAAAGATTGGTGTTGGGATTGCTCAAGTCCAAAGCTTTTCGATTAAAAAATCCAAAAGCTTTGAGGTGTTTACTGATACTCAAACAAGCATGCTCTTCGGAATACCAAAGAGCGCAATATGCGTTCAAAGATTCGATGATTCACTGAATTCTGCAATTCACATTACGTATCGCATTTC
+
IIIIIHIHIIIIIIHHIIIIIIIIIIIIIIIIIIIIIIIIIIIIIIIIIIIIIHIIHIIHIIIIIIIIHHIIIIIIIIIIIIIHIIIIIIIIIIIIIIIIIIIHIIIIIIIIIIHIIIIIIIIIIIIIIIIIIIHIIIIIIIIICHHIHIIIIIIIIIIIIIIIIIHIIIHIIIIIGHHIHHHEHIIIIIIIHIHIIIIIIIIIIIHIIIIHIIIIIHHGHHIHIIIIIHIHIIHHIIIIHHCIHEHHCFIIIIIIIIIIHHIHIIIIIIIIIHHFHIIIIIIIIIIIIIIIIHHIIHIIIIIIIIIHIIIIIIIIIIIIIIIIIIIIIIHIIIIIIIHIIIIIIHIIIIIIHIIIIIIIIIIIIIIHIIIIIIIIHIIIIIIIIIIIIIIIIIIIIII
@HISEQ:711:H5NNWBCX2:2:1101:12593:3190:ATCTCGTA
TTAAACTCAGCGGGTAGTCCCGCCTGACCTGGGGTCGCGGTCGAAGCGTCATCAGAAGACAACGCGTTGGGTCAATAAGCAACCTTTTGATGAGACACGCAACAGATTTCATGGTTTTGTCACCAATAGTCTTGCGCCCGTCAATAGGTGCCTTTATTTTGGCCAACCGCTCGGTAAAAACGGGAGGCCAATATCCGCTCCCGTCCAAAGCATCTCAAAGGAAATGTTGGGGGAGCGACGCGATGCGTGACGCCCAGGCAGACGTGCCCTCAGCCGAATGGCTTCGGGCGCAACTTGCGTTCAAAAACTCGATGGTTCACGGGATTCTGCAATTCACACCAAGTATCGCATTTT
+
EHHHIIIHIIHIIIIHIIIIIIIIIIGIIIIIIIEHIHHIIIIIIIGHEHHHIIIIIIHHIHIIHHIGFHIHIIIIHIHIHIIIIIIHIIIIHIHHHIHHHIIIIIHHHIIIIIEHIIHHHIHIHIIHHIIIHGHHGIIIHIHIIIIHHHHFEHIIIHHII<EHHHIIIGIIIIIIHIHHHHIHHIIIHIIIIIHIIHHHHHIIIIIGHEHHHGIIIHHGHIIHEB.HHHHHIIIIIIIIGIIHHIHIIHHFEIIIHIGIHIIIIHHHIHHIIHIIIIIHHIHHHEHIHIIIIIIIIIIHIIIIIHHIHHHEGHHIIIIIIHGHHHIHHIHHIIHIHHHFDHHIIIIIIIIIHI
@HISEQ:711:H5NNWBCX2:2:1101:15614:3123:ATCTCGTA
TTAAGTTCAGCGGGTATCCCTACCTGATCCGAGGTCAACCTGAAAAAAATTGGGGGTTGCTGGCGAGCACACGACCGGACCTCCAGAGCGAGAAGAATTACTACGCTCGGAGCCGGACGGCACCGCCACTGACTTCAGGGCCCGCCGGGTCGGCGGGGCCCAATACCAAGCTGAGCTTGAGGGTTGTAATGACGCTCGGACAGGCATGCCCCCCGGAATACCAGGGGGCGCAATGTGCGTTCAAAGATTCGATGATTCACTGAATTCTGCAATTCACATTACTTATCGCATTTC
+
IIIIIGHIIIIIIIIIIIIIIIIIIIIIIHHIIIIIIIIIIHGHIIIIIIIIIIHIIIDHHEEHHIIIHHIIHIHIHIIIIIIIIIIHHIIIIHHGEHIIIIIIIIIIIIIIIIIGIIIHHDHGIIHIIIHGHIH0FHHIIGIIIIHHHHHEHIIHIIHGIHIIIIHIIIHHHHHIHHIIIIIIIIIHHIHHHHIIIIIIIIIIHIIIHIHIIIIIIHHHCIIIHFHIIHEIHHIHIIIIIIIIHIIHIIHHHIHEHHIIGIIIIHIIIIHHIHHIIIIHIIIIIIIIIIGHIH
@HISEQ:711:H5NNWBCX2:2:1101:6409:3264:ATCTCGTA
TTAAGTTCAGCGGGTATCCCTACCTGATCCGAGGTCAAAGACGGTAATGTTGCTTCGTGGACGCGGGCCACGCCCCCCCGCAGACGCAATTGTGCTGCGCGAGAGGAGGCAAGGACCGCTGCCAATGAATTTGGGGCGAGTCCGCGCGCGAAGGCGGGACAGACGCCCAACACCAAGCAGAGCTTGAGGGTGTAGATGACGCTCGAACAGGCATGCCCCATGGAATACCAAGGGGCGCAATGTGCGTTCAAAGATTCGATGATTCACTGAATTCTGCAATTCACACTACTTATCGCATTTC
+
IIIIIIIIIIIIIIIIIIIIIIIIIIIIIIIIIIIIIIIIIIIIIIIIIIIIIIIIIIIHIIIIIIIIHIIIIIIIIIIIIIIIIIIHIIIIIIIIIIIIIIIIIIIIIIIIIIIIIIIIIIIIIIIIIIIIIIIIHHHIHIIIIIIIIIIIIIIIIIIIIIIIIIIIIIIIIIIHIIIIIIIIIIIIIIIHGIIIIIIIIIHIIIIIIIIIIIIIIIIIIHIIIIIIIIIHHIIIIIIIHHHIIIIHIIIIIIIIIIIIIIIIHIIIIIIIIIIIIIIIIIIIIIIIIIIHIIIIIIIII
@HISEQ:711:H5NNWBCX2:2:1101:11428:3439:ATCTCGTA
TTAAGTTCAGCGGGTATCCCTACCTGATCCGAGGTCAACCTGAGAAAGATTGAGGGGGGTCGCCGGCGGGCGCCGGCCGGGCCTACGGAGCGGGTGACGAAGCCCCATACGCTCGAGGACCGGACGCGGTGCCGCCGCTGCCTTTCGGGCCCGCCCCCCGGAGCCGGGGGGCGGGGCCCAACACACAAGCCGTGCTTGAGGGCAGCAATGACGCTCGGACAGGCATGCCCCCCGGAATACCAGGGGGCGCAATGTGCGTTCAAAGACTCGATGATTCACTGAATTCTGCAATTCACATTACTTATCGCATTTC
+
IIIIIGHIHIIIHIHIIIIIIIIIIIIIIIIIIIHHIIIIIIIIIIIIIHIGHHHHHIIIIIIIIIEHIHHIIIHHIHHIIGIIIIIIIIIIIIFIHIIIIIIIIIIIIIIIHIIIIIIIIHIIIIGEHEHHHIHIIIIIIICHHIFDHHHHHIHIIIIHHDHHIHIDHIIIHHIIIIHIIIHIHH?EIIIIHHIIIIHHIIHIIHIIIIHIIIHIIIHHGIGIIIIIIIIIIIIIIIIIIIIIHIIIIIIIHHEIIIHHIIIIHHIIIHIIIIIIIHHIIHIIIIHIHHIIIIIIIIIIIIIIIIIIIHIII
@HISEQ:711:H5NNWBCX2:2:1101:5512:3608:ATCTCGTA
TTAAGTTCAGCGGGTAGTCTTACTTGATTTGAGATCGAGTTTAACAAGAATCGTTGCCGACCCTTGTGAAATCCTGCATCAGTCAGCCAATACGGTCAAACTCCCTTTATGTTAGCTGCAGCAAAAGTAATAATCCGTTTGACGGGACTAAATGAATATGCTTTTAGCTCAGGAGAATGTCCAGCTGCACCTGCATTTCAAGCAACCCGCCACCGATCTCAAAAAGATTGGTGTTGGGATTGCTCAAGTCCAAAGCTTTTCGATTAAAAAATCCAAAAGCTTTGAGGTGTTTACTGATACTCAAACAAGCATGCTCTTCGGAATACCAAAGAGCGCAATATGCGTTCAAAGATTCGATGATTCACTGAATTCTGCAATTCACATTACGTATCGCATTTC
+
HIIIIFHHIIIIIIHHHHIIIIHHEHHIIEHCEHHHHHIHIHHIGIIIGIIHHIIHIFHHHIIHCGEHGEHHIIIHIIIIIIHFHHHIHIIIIIDGCEHHHHIHIHGHIHHHIIIGIHIIIHGIIHIFGHIIFHEEH0GHHIH=HDHHHFHHIIIIIIIHEHGFEHHHHCHHIGHEE?CHH?EHGCHFHIHHHIHIIIHIIIHEDCHEHIHIHHHG@E-GIHHEGIHEHEHHHHHFHHIHHGHECHHHGGIIIIIHHHHHHGHGIIHHHHHHEIIHHHEHIHHGIIGIIFIHEEHIIHIHIIIHIIIIHIHHGIIHHFHHIIIIHHHHIHGGIIIIHHCHDIIHHFIHIIHIIHHIGIIIIHIIIHEIIIIHIIIIIIIIIGIIIHHHIHHIIHHCIII
@HISEQ:711:H5NNWBCX2:2:1101:8278:3737:ATCTCGTA
TTAAGTTCAGCGGGTATCCCTACCTGATCCGAGGTCAACCTTAAGAAAGTATGGGGGTTTTGGCAAGTGGACCACCCGGACCTCCAGAGCGAGAAGTATTACTACGCTTGAAGCCAGATGGCACCGCCACTGATTTTAAGGCGCACCAGTACGATGGCACCCAATACCAAGCTGGGCTTGAGGGTTGAAATGACGCTCGAACAGGCATGCCCAGCGGAATACCACTGGGCGCAATGTGCGTTCAAAGATTTGATGATTCACTGAATTCTGCAATTCACATTACTTATCGCATTTC
+
GIIIIIIIIIIIIIIIIIIIIIIIIIIIIIIIIIIIIIIGIIIIIHIIIIIIIIIIIIIIIIIIIIIIHIIIIIIHIIIIIIIIIIIIIIIHIIIIIHIHIIIIIIIIIIHHIIIIIIIIIIIIIIIIIHIIIIIIIHIIIIIIIIIIIIIIIHIIIIIIIIIHHIIIIIIIIIIIIIIIIIIIIIIIIIIIIIIHIIIIIIIIIIIIIIIIIIIHIIIIIIIIHHHIIHIIIIIIHIHGIIHIIIIIIIIHIIIIIIHIIIHHIIIIIIHIIIIIIIIGIIIIHIIIIIIHHII
@HISEQ:711:H5NNWBCX2:2:1101:9555:3511:ATCTCGTA
TTAAGTTCAGCGGGTATCCCTACCTGATCCGAGGTCAACCTGAAAAAAATTGGGGGTTGCTGGCGAGCACACGACCGGACCTCCAGAGCGAGAAGAATTACTACGCTCGGAGCCGGACGGCACCGCCACTGACTTTAGGGCCCGCCGGGTCGGCGGGGCCCAATACCAAGCTGAGCTTGAGGGTTGTAATGACGCTCGGACAGGCATGCCCCCCGGAATACCAGGGGGCGCAATGTGCGTTCAAAGATTCGATGATTCACTGAATTCTGCAATTCACATTACTTATCGCATTTC
+
IIHHF1<FHGHHHIHHHHIIHIIGIHIFCE?GDEHHGGHHHEEGFHIHCEHIHGHIHII?@C@E/EHHC@GHC<EHIDHIIIIHHIIGIHHD<HGIHGFFHEHHIH?GHIIIGGIHGHIHIIIIIIHHIGHHHHHHH?CHHHHDHHHIHHIHCEHH@GEHEHEFHGIGIIIIIHHHIGHHHHHCHEIIHHGDGIHHHHHDHHEHHHICDFHGHHHIHIIIIGIHHHIIHHFIHHHHCHEIIIIHHHHHEGFIIIHIIIHIIHHHEEHHHIIIHHIHHIHEF<CHIHG<<HE<IH
@HISEQ:711:H5NNWBCX2:2:1101:10719:3595:ATCTCGTA
TTAAGTTCAGCGGGTAGTCCTACCTGATTTGAGGTCAGAGTCAAAAATTGCCCGAGGGCGATTGTAAGCAGTCATCACAACCTTCACCGACGAAACTTATTACGCCGACTTCGGTGCTATCCCGCTAAGTCTTTTAAGGCGAGCCGGCAGAGCGGCAACACCCAAGTCCAATCTCCTCGGAAACCCGAGGGATTGAGTCTACATGACACTCAAACAGGCATGCCCTCCGGAATACCAGAGGGCGCAAGGTGCGTTCAAAGATTCGATGATTCACTGAATTCTGCAATTCACATTACTTATCGCATTTC
+
IIIIIGHIIIIIIIIHHHIIIIIIIIIIIIIIIIHIHHIIHIHIIIIIHIIHIIHIIIIIHIIIHHHIFHIHHHIIHIIIIIIIIIIHIIIIIHIIIIIIHIIHIIIIIIIIHHHIIIIIIIIIIIIIIIHIIIIHHIHIIIHIIIIIIIIIIIIIIHHIIHHIIIHIIIIIIHIIIIIIIHHIIIIIHIHIIIHIIIIIIIIIHIIIIIIIIIIIIHIIIIIIIHIIIIIIIIIIIIIHIHGIHHHIHIHHIIIIIIIIIHIIIIIIIIIIIIIIIIIIIIIHIIHIIIHIIIIIIIIIIIIIIIGI
@HISEQ:711:H5NNWBCX2:2:1101:10955:3698:ATCTCGTA
TTAAGTTCAGCGGGTAATCCTGCCTGATCTGAGGTCTAATCTAAAGTTGACTAAAGTAGTTGGAAGCTTCTACTGAGATCTCATTCGGCCACACTACAAAGAGCGTGTCCTCAGCGAATAGTCTATTACACTGAGTCAATCCGAGTTCGAATTAGAGATGCTAATATATTACGAATGAGCTGATTCAACTAGGAATAGCAACACTCAAAATCCAAACACCAATCCAATTTACAAGAAACTGGTGGGTTGAAGAGTTCATGACACTCAAACAGACATGCTCCGCGGAATACCACGGAGCGCAAGGTGCGTTCAAAGATTCGATGATTCACTGAATTCTGCAATTCACATTACTTATCACATTTC
+
IIIIIIIIIIIIGIIIIIIIIIIIIIIIIIIIIIGHIIIIIIIIIHIIIIIGIIHIIIIIIGGHIIIIIIHIIIIHIIIHHIIIIHFGEHIIIIIIIIIIIHIIIIIIIIIIIIIICCHIIHIHIIIIIIIIIHHGHHIIIIIIGEHIIIIIIIIGIIHIIIIIIIIIIIIIHIIIHIIHHHHIHIIIHIIHIIHIIIHIIIIHIIIIIHIHIIIIIEIIHIHHHIIIIIIIIHHHECIIIIIIIIIIIIHIIHHIIIIHIIIIHIIHIIIHIIIHHIHHIIHIHIIIIIIIIIIIIHIIHHIHHHIIIHIHIIIHHHIHIIIIHIIIIIIIHIIGIHIIHIIIIIIHIHHCCHIIIIIHHII
@HISEQ:711:H5NNWBCX2:2:1101:11106:3598:ATCTCGTA
TTAAGTTCAGCGGGTATTCCTACCTGATCCGAGGTCAACCTGTAAAAGTTTTGGGGGTTTTACGGCAAGAGTCCCTCCGGATCCCAGTGCGAGACGTTAAGTTACTACGCAAAGGAGGCTCCGGGAGGGTCCGCCACTACCTTTAAGGGCCTACGTCAAACCGTAGGGCCCCAACACCAAGCTGGGCTTGAGGGTTGAAATGACGCTCGAACAGGCATGCCCGCCAGAATGCTGGCGGGCGCAATGTGCGTTCAAAGATTCGATGATTCACTGAATTCTGCAATTCACATTACTTATCGCATTTC
+
IIIIIIIIIIIHIIIIIIIIIIIIIIIIIIIIHIIIIIIIIIIIIIIIGGHIIHIIIHIIIIIHIIHIIIIIIIIIIIIIHIIIIIIIIIIIIIIGHIIIIHIIIIIIHIIHIIIIIIIIIIIIIIIIIIIIIIIIIIIIIIIIIIIIIIIIIIIIIIIIIIIIIIIIIIIIIIIIIIIIIIIIIIIIIIIIIIIHIIIIHHIIIIIIIIIIIIIIIIHHGIIIIIIIIIIHIIIHFIIIIIIHHHEIIIIGIIIIIIIIIIIIIIIIIIIIIIIIIIIIGIIIIIIIHIIIIIIIIIIIIHIII
@HISEQ:711:H5NNWBCX2:2:1101:11617:3570:ATCTCGTA
TTAAGTTCAGCGGGTATTCCTACCTGATCCGAGGTCAACCTGTAAAAGTTTTGGGGGTTTTACGGCAAGAGTCCCTCCGGATCCCAGTGCGAGACGTTAAGTTACTACGCAAAGGAGGCTCCGGGAGGGTCCGCCACTACCTTTAAGGGCCTACGTCGACCGTAGGGCCCCAACACCAAGCTGGGCTTGAGGGTTGAAATGACGCTCGAACAGGCATGCCCGCCAGAATGCTGGCGGGCGCAATGTGCGTTCAAAGATTCGATGATTCACTGAATTCTGCAATTCACATTACTTATCGCATTTC
+
IHIHIHHIGIIHIIHHHHHHIIIIIIIIIIHHIIIIIHIIIIHHIIIIHHIIHHHIIHIHHIIHIIHIEHEHIIIIIIIIIIHIIIIHHIIIIIHHHHHHHHIHIIIIIIHIIHIIIHHIIIIIIIIIIHHIIIIIIHHHIIIHIIIIIIIHHIGHHIIHDHHIIIIHHHIIHIHIHIIHIIIIIHIIIIIIIHIIHIIGIHIIHHIIIHIIIIIIIIGHGIHIHEHIIIHDHHDCIIIIHHIGGHHIIHIIIIIIIIIIIIIIIIIHHHHGHIIIIIIIHHHIIIIIIIHHGIHHIHIIIIII
@HISEQ:711:H5NNWBCX2:2:1101:11676:3733:ATCTCGTA
TTAAGTTCAGCGGGTATCCCTACCTGATCCGAGGTCAACCTTAAAAAAATTAGGGGTTGCTGGCAAGTAGACCTACCGGACTCAATCGCGAGGAGTATTACTACGCGTAGAGCCGACAGGCACCGCCACTGATTTTAGGGGCCGCGAAACCGCGAACCCCAATACCAAGCGAGAGCTTGAGTGGTTATAATGACGCTCGAACAGGCATGCCCCCCGGAATACCAGAGGGCGCAATGTGCGTTCAAAGATTCGATGATTCACTGAATTCTGCAATTCACATTACTTATCGCATTTC
+
IIIIIHHIIIIIHHIIIIIIIIIIIIIIIIIIGEHIIHIIIIIIIIIIIIIHHIIIIIIIHIIIIFHIHIHIIIFHIIIIIIIHHHIIHHIIEHHEFHHHIGHHIIIIIIIIIIIIIIHHHIIIIIIIIHIIIIHIIHHHIHIIIIIIIIIIIIHHIHIIIGIHIIHDFHHIIHIIIIIIIFIIHIIHIIIIIHHIIHIIIIIIHIIIIHIIIHIHHIIHIIIIIHFDHHH?HIIGIHEIIIIIIIIIHIHHIIHIIHIHHFIIHGIIIIIIIIIIIIIHHIHIHHHIIHHIIIH
@HISEQ:711:H5NNWBCX2:2:1101:5265:3776:ATCTCGTA
TTAAGTTCAGCGGGTATCCCTACCTGATCCGAGGTCAACCTGAGAAAGATTGAGGGGGGTCGCCGGCGGGCGCCGGCCGGGCCTACGGAGCGGGTGACGAAGCCCCATACGCTCGAGGACCGGACGCGGTGCCGCCGCTGCCTTTCGGGCCCGCCCCCCGGAGCCGGGGGGCGGGGCCCAACACACAAGCCGTGCTTGAGGGCAGCAATGACGCTCGGACAGGCATGCCCCCCGGAATACCAGGGGGCGCAATGTGCGTTCAAAGACTCGATGATTCACTGAATTCTGCAATTCACATTACTTATCGCATTTC
+
GHEHHCHEEHEHIIHHHIIIIEEHHFHIHHC@HC<FCCHEHH?FHIIIICEHHCGEHHIIHHHEC?E//<<DDHCHH?CHIDHHHHHGHDDH<D<DEH@HHGEHIHHHIFIHHHHDDCCHHI<DDDCEHHH=GIHHGDFHIHGHEEE/DD?HCHHEDIIHG??:EHHEDHHHHEHICHGEHHEEBHHHID?EF<EHIHHHIIIHHEHHHHHDIHGFHHD@0?FHHHCDC<DDHHHHHHHCEHIHHHDEF1HGCHHHIIIIIHIHF<HHFHHHG?HHIHIIIIIIIHHFHHGHHFIHHG@HGEEGEG@FHDIHH
@HISEQ:711:H5NNWBCX2:2:1101:8489:3883:ATCTCGTA
TTAAGTTCAGCGGGTAGTCCTACCTGATTTGAGGTCAGAGTCAAAAATTGCCCGAGGGCGATTGTAAGCAGTCATCACAACCTTCACCGACGAAACTTATTACGCCGACTACGGTGCTATCCCGCTAAGTCTTTTAAGGCGAGCCGGCAGAGCGGCAACACCCAAGTCCAATCTCCTCGGAAACCCGAGGGATTGAGTCTACATGACACTCAAACAGGCATGCCCTCCGGAATACCAGAGGGCGCAAGGTGCGTTCAAAGATTCGATGATTCACTGAATTCTGCAATTCACATTACTTATCGCATTTC
+
IIIIIIIIIIIIIIIIIHIIIIIIIIIHIIIIHIHIIIIIGHHIIIIHIHHIIIIIIIIIHIIIIIIGGHHIEHIIIIIIIIHIIIIIIIIIIIIIIIHIIIIIIIIIIIHHIIIHIHHHIIIIIIGIHHHIHHIIHIIIIIIIGIIIIIIIIIIIIIIHHIIIIHHIHIIIIIIIIIIHIIIIIIIHHHHIIHHIHIIIIIHIIHIIIIIIIIIHHFHIIIIIIIIGIIIHIHHGIIHCHIIGIHGHHDHHIHHHHHIIIIIIIIIIIIIIIIIGIIIIIIIIIIHIIIIIIIIHHIIIIIIIIIII
@HISEQ:711:H5NNWBCX2:2:1101:14098:3807:ATCTCGTA
TTAAGTTCAGCGGGTATCCCTACCTGATCCGAGGTCAACCTTAGAAATGGGGTTGTTTTACGGCGTAGCCTCCCGAACACCCTTTAGCGAATAGTTTCCACAACGCTTAGGGGACAGAAGACCCAGCCGGTCGATTTGAGGCACGCGGCGGACCGCGTTGCCCAATACCAAGCGAGGCTTGAGTGGTGAAATGACGCTCGAACAGGCATGCCCCCCGGAATACCAGGGGGCGCAATGTGCGTTCAAAGATTCGATGATTCACTGAATTCTGCAATTCACATTACTTATCGCATTTC
+
IIIHIIIIIIIIIIIIIIIIIIIIIIIIIIIIIIIIIIIIIIIIIIIIIIIGIHIIIIIIIHHIIIIIGHHIIIIIIIIIIIIIIIIIIIIIIIIIIIIIIIIIIIIHIIIIIIIIHHHIIIIIIIIIIIIIIIIIIIIIIIIIIHIIIHIIIIIIIHIIIIIIIIIIIIIHIIIIIIIHIIIIIIIIIIIIIIIIIIIIIIIIHHIIIIIIIIIIIIIIIHIIIIIEIIHIIIIHHDIIIIHIIIIIIIIIHIGIIIIIIIIIIIIIIIIIIIIIIIIIIIIIIIHHGIIIIIHI
@HISEQ:711:H5NNWBCX2:2:1101:14479:3849:ATCTCGTA
TTAAGTTCAGCGGGTATCCCTACCTGATCCGAGGTCAACCTGAAAAAATTTGGGGGTTGCTGGCAAGTCACCGTCCGGACTCAATCGCGAGGAGTATTACTACGCGTAGAGCCGACCGGCACCGCCACTAGCTTTAGGGGCCGCGAGACCGCGAACCCCAATACCACGCGAAGGCGTGAGTGGTTGTAATGACGCTCGAACAGGCATGCCCCCCGGAATACCAGAGGGCGCAATGTGCGTTCAAAGATTCGATGATTCACTGAATTCTGCAATTCACATTACTTATCGCATTTC
+
IIIIIIIIIIHIIIIIIIIIIIHIIIIIIIIIIIIIIGHIHIIIIHFHIGGIGHIHIHHIIIEHHIHIHGHIIIIIHHHHHIHIHHIHIIIGIIIHGIHIIIIIGIHIGHIIIHIIIHHHIIIIIIIIIIIIIHIIIIIIHIIHIHHIIIIHIHHIIIHIHIIIIIIIIHHHHIHIIHIIIHIIHGIIIIIIIIIIIIIIIIHHIHIIIIIIIIIIIIGIIIHCCCEDIIHIIHEHGHIIIIIIHIHIHIIIIHHGIHHIIIHIIIHHIIIIHIIIIHIGIIHHEHIIHIIIII
@HISEQ:711:H5NNWBCX2:2:1101:15958:3923:ATCTCGTA
TTAAGTTCAGCGGGTAATCTTATCTGATTTGAGATAGTTTTTCAAGGAAGCTATTACACTCCTTATTTGATTACATTCAGTCAAGAGTTACCTTACGGATGTCTCCTAAAGAATGTAGTACTAGTTTTAAGGGAATACAGGTTAAATGTAATTCCCCAATTCCATCTTTGCCACTTGTTTTCACAATAGGCAAAAGTGATATAGTTACAATACTCAAACAGATATACTGTCCGGGATTCCAGACAGTGCAATGTGCGTTCAAAGATTCGATGATTCACGGCCTGCAATTCACACTACGTTTCGCAGTTT
+
IIHIGHHIIIIIIIIIIIIIIIIIIHGHHIHIIIIIIHIIIIIIIIIIIIIIIIIIIIIIIIIIIIIIFHIIIIIIIIIIIIIIIIIHHIIIIIIIIIIIIIIIIIIIIIIIIIIIIIIIIIIIIIIIIHIHHHIIIIIIIIIIIIIIIIHHIIIHIIIIIIIIIIIIIHIIIIIIIIIIIIIIIIIIIIIIIIIIIIIIIIIIIIIIIIIIIIIIIHIIIGGIIHHHIIIIIIHIHIHDIIIIIIIGIIIIIIGIHIIIIIIIIIHIIIIIIHHHHIIIIIIIIIIIIIIIIIIHIIIIIIIIIIIII
@HISEQ:711:H5NNWBCX2:2:1101:19618:3902:ATCTCGTA
TTAAGTTCAGCGGGTATCCCTACCTGATCCGAGGTCAACCGAGGGGGTGGGCTTCTGGGAGCCGCCACTTAGGTGCCGGGCGCGAATGTGCTGCGCTCGAAGCCAGGGTGACGGCTGCCAATGTTTTTGAGGCGAGTCCGCGCCGGGTAGGCGGGACAAACGCCCAACACCAAGCAGAGCTTGAGGAGGTTGAATGACGCTCGAACAGGCATGCCCTGCGGAATACCACAGGGCGCAATGTGCGTTCAAAGATTCGATGATTCACTGAATTCTGCAATTCACACTACTTATCGCATTTC
+
HIIHIHIIIIIIIIIIIIHIHIIHIIHIIIGIIIIIIIIIIGIIIIIIIIIIIIIIIIIGHIIIIIDHFHHIIIIIIIIIIIIIIIIIIIIHHHIIIIIIIIIIIIIIIIIIIIHHHHIIIIIIIIIIGIIIIIHIIIIIIIIIIHIHHIHIIIIIIIHIIIIIIIIIIIIIIIIIIIHIGIIIHHHIHHHHHIIIIIIIIIIIHHHHIIIIIHGIIHHHHIHHHHHGGHFHIIIHIIHEDIHHGIIIIHHIIIIHIIIIIIIIIIIIIIIIIIIIHHHHIIIIIHHGGIIIIIIIIII
@HISEQ:711:H5NNWBCX2:2:1101:20494:3872:ATCTCGTA
TTAAGTTCAGCGGGTAGTCCTACCTGATTTGAGGCCAGATCATAAAAAAATTGCCCAAGGGCGATTAGAAGCTGACAACTATGCCTTTCTTATCCCGGCCAGCCGCATTGCTGCAACTGTCCTCAACGAAATACTTATCACGTTGAGTGGAACCGATTACGAAAAGGGTCTGCTAATGCATTTCGAGCGAGCCGCAATAAAGCAGCAGCGCTCACGTCCACGCCGCTAACCACTATTAAGAAAGCTAGAGGGTGAGAGTTTCATGACACTCAAACAGGCATGCTCCTCGGAATACCAAGGAGCGCAAGGTGCGTTCAAAGATTCGATGATTCACTGAATTCTGCAATTCACATTACTTATCGCATTTC
+
IIIIIIIIIIIGIIIIIIIIIIIIIIHIIIIIIIIIIIGHIIIHIIIIIHIIIGIIIIIIIIIHIIIIHHIIII@GHIIIIIHIIIIIIIIIIHHHHHHHHFHIIHDHHIIIIGIIHHGHIIIIHIIHIIIIIHHIHHHIIIHHIHIIIGHIIGEHHHIIHIGIHHHHHIIIHGHIIIIIIHHIHHHIIHIIIHHIIIIHHHIHIHHIHHIIHHIHIIIHHHDHIHIIHIIHHIGIIHGIHEGHIHIIIH@HIHIIIIIIIIIHGIIIIIIHFHIIIIIIIIHIIIIIIIIIIIHGHIIHIHHHEIIIIIIIHIIHIIHHHIHIIIIIIIIHIIIIIIIIIIIIHHIIIIIIIIIIIIHHHIIIIIII
@HISEQ:711:H5NNWBCX2:2:1101:4630:4137:ATCTCGTA
TTAAGTTCAGCGGGTATCCCTACCTGATCCGAGGTCAACCTGAGAAAGATTGAGGGGGGTCGCCGGCGGGCGCCGGCCGGGCCTACGGAGCGGGTGACGAAGCCCCATACGCTCGAGGACCGGACGCGGTGCCGCCGCTGCCTTTCGGGCCCGCCCCCCGGAGCCGGGGGGCGGGGCCCAACACACAAGCCGTGCTTGAGGGCAGCAATGACGCTCGGACAGGCATGCCCCCCGGAATACCAGGGGGCGCAATGTGCGTTCAAAGACTCGATGATTCACTGAATTCTGCAATTCACATTACTTATCGCATTTC
+
IIIIIIIIIIIIIIIIIIIIIIIIIIIIIIIIIIIIIIIIIIIIIIIIGHIIIIIIIIIIIIIIIIIIHIHIIIHIHIIIIIIIIHIIIIIIIHIHIIIIIIHIIIIHIIIIIIIIHIIIIIIIIIIIIIIIIIIIIHIIIIHIIIIHHIIIHHIIIIIHEDHHIIIIIIHHIIIIHHIIIIIHHHHHIIIIIIIGIIIIIIIIHHIIIIIIIIIIIIIIIIIIHIHIHIIIIIIIIIIIIHIHDIIIIHIIHHDIIIIGIIIIIIIIIIIIIIIIIIIIHIIIIIIIIIIIIIIIIIIIIIIIIIIIIIIII
@HISEQ:711:H5NNWBCX2:2:1101:7731:4186:ATCTCGTA
TTAAGTTCAGCGGGTATCCCTACCTGATCCGAGGTCAACCGTAAAAAATGGGGGGTTCTGGCAGGCAACCGCCGGGACCCTATAGCGAGAGAATTACTACGCTTAGAGCCAGACGGCACCGCCACTGATTTTAAGGGCCGCGGGACCGCGAACCCCAAGACCAAGCCGAGGCTTGAGTGGTTATAATGACGCTCGAACAGGCATGCCCCTCGGAATACCAAGGGGCGCAATGTGCGTTCAAAGATTCGATGATTCACTGAATTCTGCAATTCACATTACTTATCGCATTTC
+
IIIIIIHIIIIIIIIIIIHIIIIIIIHIIIIIGIHHIGHHIIIIIIIHIIIIHIIIIIIIIIIHHEHHDFHIIIIIIIIIIIIIIGHIIIIIIIIIIIIIIIIIIIHIIIIIIIHHIIIIIIIIIHIIIIIHHIHHGIIIIIIIIHIIIIGIIIHIIIHIIHIHHHIIIIIIHIGHHIHHHIHHIIIIIIIIIIIIIIIIIIIIIIIIIIIHIIIHIHGIIIIIIIIHHHFFFIIHIGIIIIHIIIIIIIIHHHHHIIIIHHHIIIIHHIIIIIIIIIIGIIHIHGIIHHH
@HISEQ:711:H5NNWBCX2:2:1101:8456:4050:ATCTCGTA
TTAAGTTCAGCGGGTATCCCTACCTGATCCGAGGTCAACCTGAAAAAAATTGGGGGTTGCTGGCGAGCACACGACCGGACCTCCAGAGCGAGAAGAATTACTACGCTCGGAGCCGGACGGCACCGCCACTGACTTTAGGGCCCGCCGGGTCGGCGGGGCCCAATACCAAGCTGAGCTTGAGGGTTGTAATGACGCTCGGACAGGCATGCCCCCCGGAATACCAGGGGGCGCAATGTGCGTTCAAAGATTCGATGATTCACTGAATTCTGCAATTCACATTACTTATCGCATTTC
+
IIIIIHIIHIIIIGIIIIIIIIIIIIGIIGIIIIIIIIIHHHIIIIIIIIIHIGIIIIIIIIIIIIIIEHIIIIIIIGIIGIIIIIIIIIIIIIIIIIIHIIIIIIIIIIIIHIIHIIIHHHIHIIIIIIHIIIIIIIIIIIIIIIIIIIIHIIIIIIIIIIIIIIIIHIHIIIIIIIIHIIIIIIHHHIIIHIIHIIIIIIIIHIIIIHIIIIIIIIIIIIIIHHGIHIIIHIIIHIHHHIHIIHHHIIHIIIIGIIIIIIIIIIIIIIHIIGIIGIIIHHIIIHHHGIIHII
@HISEQ:711:H5NNWBCX2:2:1101:13749:4205:ATCTCGTA
TTAAGTTCAGCGGGTATCCCTACCTGATCCGAGGTCAACCTGTAAAAATTGAGGGTTGTTGGCAAGTAGACCTACCGGACTCAATCGCGAGGAGTATTACTACGCGTAGAGCCGACAGGCACCGCCACTGATTTTAGGGGCCGCGAGACCGCGAACCCCAATACCAAGCGAGAGCTTGAGTGGTTATAATGACGCTCGAACAGGCATGCCCCCCGGAATACCAGAGGGCGCAATGTGCGTTCAAAGATTCGATGATTCACTGAATTCTGCAATTCACATTACTTATCGCATTTC
+
HIHIIHEHIHII<HHHIHIIIGHGIIHEHHHGIIIIIFHHGHCHIHHGHEHGFHGGHHGHFHFHHHIFGHHHHHHHIHIHHIHHHHHIHCHC@GFGHIIIGIHIHIIIHIIHIIIHIIGEEHHIIIIIIHHIHHFHDHFHHIIHCHHIIIGHGIHHHHEIHIHIEHHIHIIIHHHHHIIIHHIHGIHHHIIHIIIHGIHHHHHIHHHHIIHIIIIIIIHIIIIIHCIIHEHCIIHHIHIHFHIIIIIIIIHFHFHFIIIIIIIIIIIIIHEIIIIHHEHHHHIHGEHEHHIHHH
@HISEQ:711:H5NNWBCX2:2:1101:18807:4127:ATCTCGTA
TTAAGTTCAGCGGGTAGTCTTGCCTGAGCTCAGGTCGAAATGAAGAGTTTCGGTGTCGGGGGGTGCCCAAGCATCCGAATTCCTGCTAGGTCTCCAGCAAAGTCCCCTCGGGCAACGGCAGGATGCGTAGGGAATGCCTACCTACCAAGCCATTACCCTGCGAACGGGGTCCATGCTCATACCTCTGAGCTTCAACCGACCCGGCGCCAATCACGAGTGACCGGCGGAACCGGGAAGGTCAGATCCGCCTTCCCAATCAAAGGAGATGGGGAGGCGAGGGGGTGAGCCGACGCTGAGGCAGACATGCCTTTGGCCGAAGCCTCAGGCGCAAGTTGCGTTCAAAGATTCGATGGTTCACGGAATTCTGCAATTCACACTACGTATCGCATTTC
+
EEHFCFGHGHIIHD?CE1D1<GHHCG1<CFH??E<1CEGHHIEHHIHHHIIGHGHEF=?<CDD?EGD111DGHHF1<DEGGHIG@DFHHGHEHCEEDHHHEHIIIFHHIIGDHHFFDFHIIDHHCGH@GC0DFEGEHIEHIHHHHIHE/:E@BH/:@GE@?C-DC/ED--.GHCFHE@@EAEHHHFG?FBHHAGEHGHHHDHHHCBCEHDHFHGBB?-DHHHEH@HHD?HEG@GHGHGHAH<DH?HA.EG.H?B.:..A@8.8@F.@HEGDEIH<H<DHFGHHHHDHE@CCHIHIHHGE@<DCCCHFHH@CCC0C@EIGHEEECEHCHHHHHC?ECF@EHHEC0HHCHHD1??EIHHHEIIHH@CCIHHC@?CF@@EHHHHGCEEEEC?ECD
@HISEQ:711:H5NNWBCX2:2:1101:19168:4041:ATCTCGTA
TTAAGTTCAGCGGGTATCCCTACCTGATCCGAGGTCAAAGACGGTAATGTTGCTTCGTGGACGCGGGCCACGCCCCCCCGCAGACGCAATTGTGCTGCGCGAGAGGAGGCAAGGACCGCTGCCAATGAATTTGGGGCGAGTCCGCGCGCGAAGGCGGGACAGACGCCCAACACCAAGCAGAGCTTGAGGGTGTAGATGACGCTCGAACAGGCATGCCCCATGGAATACCAAGGGGCGCAATGTGCGTTCAAAGATTCGATGATTCACTGAATTCTGCAATTCACACTACTTATCGCATTTC
+
IIIHIIIIIIIIIIIIIIIIIIIIIIIIIHIHIGIIHIIIIIHIHHIIIIIIIIIIIIIIHIIIIIIIHHHDHHHIIIIIIIHIIIIHHHIHIIIIIIIIIIIIIIGIIHIIIHIIIIIIIIIIIIIHIIIHHIIIIIIHCIHIIIIHHIHHHHIIIIIIIHHIIIIIIIIIHIIIIIIIIIHIIIIIIIIIIIIIHIIIIIIIIIIIIHIIIIIIHIIIIIIIIHIIIIHHFHHIGHIIHFEIIIIIIIIHIIIHIIIIIIIIIIIHFHIIIIIIIIIHIIIIHIIHHHHHHIIHIIIHI
@HISEQ:711:H5NNWBCX2:2:1101:19093:4249:ATCTCGTA
TTAAGTTCAGCGGGTATCCCTACCTGATCCGAGGTCAACCTGAAAAAAATTGGGGGTTGCTGGCGAGCACACGACCGGACCTCCAGAGCGAGAAGAATTACTACGCTCGGAGCCGGACGGCACCGCCACTGACTTTAGGGCCCGCCGGGTCGGCGGGGCCCAATACCAAGCTGAGCTTGAGGGTTGTAATGACGCTCGGACAGGCATGCCCCCCGGAATACCAGGGGGCGCAATGTGCGTTCAAAGATTCGATGATTCACTGAATTCTGCAATTCACATTACTTATCGCATTTC
+
FH@EHHHIHGHHGDHHCEGEHIHHHFGGHIHHC<GE@HHHEHFE@HH<HGC@HIIHHDHIHHHIIHGD<GEFEHIDIGHIIHIGIHHIIIIIIIHHIIHHGHHHIIHHHHHHIIIIIHIHIIGHIHFHGIIIIIHFHIHHHIHHIHIHIHIIIHIIIHHHDHHHIIIIIIIIHEIIHIIIIIIIIIIIIIIIIHHGIIIHIIIIIHGHIGIIIIIIIIIIGIIHHIHIIIIIIHHHHIIIIIIIHHEHIIIIIHIIIIHIHHHIIIIIIIIHIIIIIIIIIIIIIIIIIIIIII
@HISEQ:711:H5NNWBCX2:2:1101:1275:4302:ATCTCGTA
TTAAGTTCAGCGGGTATCCCTACCTGATCCGAGGTCAACCTTAAGAAAGTATGGGGGTTTTGGCAAGTGGACCACCCGGACCTCCAGAGCGAGAAGTATTACTACGCTTGAAGCCAGATGGCACCGCCACTGATTTTAAGGCGCACCAGTACGATGGCACCCAATACCAAGCTGGGCTTGAGGGTTGAAATGACGCTCGAACAGGCATGCCCAGCGGAATACCACTGGGCGCAATGTGCGTTCAAAGATTCGATGATTCACTGAATTCTGCAATTCACATTACTTATCGCATTTC
+
IIIIIHIIIIIIIGIIIIIIIIIIIHHIIHIIIIIHEHHIHHIIIHHIIHHIIGIHIHIIIHIIIIIHGHHIIIIIIIGIIIIIIIHHIHHHIIIHIGIIIHIIIIIHIIIIIIHHIIIIIIIIIIIIIIIIHIHHIHIHIIIIIIIIIHIIIIIIIIIHHIIIIHIIIHIIHIIIIIIIHIHHIIHIIIHHHIIIIIIIIIIIIHHIIIIIIIIHIIIIHEHIIHHGIIHHHIIIIGIIHHIIIIHHHIHGGIIGHIIHIIGIIIGIHGGIIIIIIIIIIIHIIIHHIHIIIGI
@HISEQ:711:H5NNWBCX2:2:1101:7812:4421:ATCTCGTA
TTAAGTTCAGCGGGTATCCCTACCTGATCCGAGGTCAACCTGAGAAAGATTGAGGGGGGTCGCCGGCGGGCGCCGGCCGGGCCTACGGAGCGGGTGACGAAGCCCCATACGCTCGAGGACCGGACGCGGTGCCGCCGCTGCCTTTCGGGCCCGCCCCCCGGAGCCGGGGGGCGGGGCCCAACACACAAGCCGTGCTTGAGGGCAGCAATGACGCTCGGACAGGCATGCCCCCCGGAATACCAGGGGGCGCAATGTGCGTTCAAAGACTCGATGATTCACTGAATTCTGCAATTCACATTACTTATCGCATTTC
+
IIIIIHIIIIIIHIIIIIIIIIIIIHIIIHIIIHHIIIIHHIIHHIIIIIIIIIHIIIIIIIIIIHIIIIIIIIIGHHDHIIIHIIIIIIIGIIHIIHHGHIIIIIIHHIIIIIIIIHHIIHHIIIIIHIIIIIHIIIIIIHIIHIIIIIHIHHHHIIIHHHGHHHIIIHHHIIIHHIIIHHIIHIIIHIIIIIIIHIIHIIIHHGHIIIHIHIIIIHHIIHIHIHIIGHGIIIIGIIIGIIIIHIIHGGHHHHHIIIIIIIIGIHIIIIHIHIIIIHIGHHFHIGIIIIIIIIIIIHHHIHGGIIIGIIHII
@HISEQ:711:H5NNWBCX2:2:1101:8827:4423:ATCTCGTA
TTAAGTTCAGCGGGTATCCCTACCTGATCCGAGGTCAAAAGTTGAAAAAAAGGCTTAATGGATGCTAGACCTTTGCTGATAGAGAGTGCGACTTGTGCTGCGCTCCGAAACCAGTAGGCCGGCTGCCAATTACTTTAAGGCGAGTCTCCAGCAAAGCTAGAGACAAGACGCCCAACACCAAGCAAAGCTTGAGGGTACAAATGACGCTCGAACAGGCATGCCCCATGGAATACCAAGGGGCGCAATGTGCGTTCAAAGATTCGATGATTCACTGAATTCTGCAATTCACACTACTTATCGCATTTC
+
HHIIIIIIIIIIIIHIIIIIIIIIIIHHHFEHHHHHIIIIIIIIIGHIHHHH=H?HHIGHCHHH?HGHGHHHFCHHIIIHHHHIHHEEHIHIGHIHICHHIIIHHIHIGHG?HHEHHGHH<DHIIGIHHHHHEHHIIHCE@/ACCGHE?FFGHIIHHHIIIIHHGHFHIGHHIIIHGHGIIHEHHIIIGIIHHGIHHIIED?DEGGCEEHH<CD@GIHHEG<@?HHF@HHGHH?HE<<@DCHC@GCECEEHHHCHEHGF<1HHG?GHEHIHFHCHHHIHHECHHHIGGFCFCGE@G<CHG@HHDHD
@HISEQ:711:H5NNWBCX2:2:1101:14420:4308:ATCTCGTA
TTAAGTTCAGCGGGTATCCCTACCTGATCCGAGGTCAACCTGAAAAGATTGATTGGGGTCGCCGGCGGGCGCCGGCCGGGCCTACAGAGCGGGTGACAAAGCCCCATACGCTCGAGGACCGGACGCGGTGCCGCCGCTGCCTTTCGGGCCCGCCCCCCGGGAGGGGGGCGGAGCCCAACACACAAGCCGTGCTTGAGGGCAGCAATGACGCTCGGACAGGCATGCCCCCCGGAATACCAGGGGGCGCAATGTGCGTTCAAAGACTCGATGATTCACTGAATTCTGCAATTCACATTACTTATCGCATTTC
+
IIIIIIIIIIIIIIIIIIIIIIIIIIIIIIIIIHHHIIIHHIIIIIIHIIIGIIIIIIIIIIIDHHIIHEHIIHGHHIHIIIHHIIIIIIIIHHHIIIIIIIIIIIGIIIIHIIIIHIIIIIIIHIIIIIHIIHIIIHIGIIIIIIHHIIIIIIGIIIIIHCHIIIIHHIHGIIIIHHHHHHIIIIIHIIHEHGHHHHIIIHIIHHHHIIIIIIIIIIIIIHIHHIIIHIIIIHIHEHHIHEHIIHGHHHFHIIIIHIIIHHEIIIIIHHFIHHHGHIIHIIHIIIIIIIHIIIIIIIIHIIIIIHIIII
@HISEQ:711:H5NNWBCX2:2:1101:19155:4459:ATCTCGTA
TTAAGTTCAGCGGGTATCCCTACCTGATCCGAGGTCAACCTTAGAAATGGGGTTGTTTTACGGCGTAGCCTCCCGAACACCCTTTAGCGAATAGTTTCCACAACGCTTAGGGGACAGAAGACCCAGCCGGTCGATTTGAGGCACGCGGCGGACCGCGATGCCCAATACCAAGCGAGGCTTGAGTGGTGAAATGACGCTCGAACAGGCATGCCCCCCGGAATACCAGGGGGCGCAATGTGCGTTCAAAGATTCGATGATTCACTGAATTCTGCAATTCACATTACTTATCGCATTTC
+
IIIIIIIIIIIIIIIIIIIIIIIIIIIIIIIIIIHIIIIIIIIIIIIIHHIIIIIHIIIIIIIIIIIIHIIIIIHIIIIIIIIIIIIIHIIIIIIIIIIIIIIIHIIIIIIIIIIIIIIIIIIIIIIIIIIIIIIIIIIIHIIIIIIIIIIIIIIIIHIIIIIIIIIIIIIIIIIIIIHHHIIIIIHIHHIIIIIIIIIIIIIHIIIIIIIIIIIIIIIIIIIIIIHHIIIIIIIIHHIIHHHIIHHIIHIIIIIIIIIIIIIIIIIIIIIIIIIIIIIIIIIIHIIHIIHIIIII
@HISEQ:711:H5NNWBCX2:2:1101:20007:4430:ATCTCGTA
TTAAGTTCAGCGGGTGTTCTTGCCTGAGCTCAGGTCGAAGATGTAAGTTGTATTTCCTGGTTTGAGGGCTATTGAAAAAGAGCCAAGCCAACACCTAAATATGTAGCAGTGATGCTGCCTACCTAGATGCGGCCCATAAACGGTCCTTAATCAGCCTCTGAGCTTCAGTAGACCCGGCTTTGACTCCATAATAAAACAGAGGAGAGCCGGGACTACCAGATCCAACCAGCCAATTATTAATGAATAATTATTGGGAGGTTGAGGGGTACATCGACGCTGAGCCAGACATGCTCTTGGCCGAGGCCTCGAGCGCAATATGCGTTCAAAGACTTGATGATTCACGGAATTCTGCAATTCACACTACGTATCGCATTTC
+
IIIIIIIIIIIIIIIIIIIIIIIIIIHIIIIIIIIIIIIIHIIIIIIIIIIIIIIIIIIIIIICHIIIHHIIIIIIIIIIIIIIIIIIIIHIIIIIHIIIIIIIIIIIIIIIIHHHHIIIIIIIIIGIIGIIIIHHHIFHHIIIIIIIIIIIIHIIIIIHHIHIIIHHGIHHIIIHHHHHIHHHIHIIIIFGGHHHIIHHGHHIIHHHGHGHIIIHHHHHFIHHIHHIHFHGHCHHHHHHHHIIIIHGEHIIIIIIHIHGHHHIIHIIIIGIIIIIIIIIHIIIHIIIIIIIIIIHIIIIIHGIIIHHHIIHHHIIIIIIIIHIIIIIIIIIIIIIIIIIHIIHIHIIIIIHIHHHIIHIIIHHHHHIIIIIIIII
@HISEQ:711:H5NNWBCX2:2:1101:1585:4709:ATCTCGTA
TTAAGTTCAGCGGGTATCCCTACCTGATCCGAGGTCAACCTGTAAAAATTGAGGGTTGTTGGCAAGTAGACCTACCGGACTCAATCGCGAGGAGTATTACTACGCGTAGAGCCGACAGGCACCGCCACTGATTTTAGGAGCCGCGAGTCCGCGAACCCCAATACCAAGCGAGAGCTTGAGTGGTTATAATGACGCTCGAACAGGCATGCCCCCCGGAATACCAGAGGGCGCAATGTGCGTTCAAAGATTCGATGATTCACTGAATTCTGCAATTCACATTACTTATCACATTTC
+
<DCCHHHDDE@HD/<FE?G?FC1@FF@@<<DE<<EFG1F1<<<1DGEECHF<11<DCC@11FG1FE@FCD1<CHHC?D</CCFE<F@EEH@C/CHHG<FD<C=5@<<<E=@1<<8/F<CC?DHC8?GGB?HFDHHCHEIIHIIHHHHDHHEECEDIHHFHHGHHHB.?GAFHIIHF@HIHEHFDEHHIIHHCHHHIIHGDHHHHHEGIGIIGIIIHIHIIHHHHHHGIIHIIHIHIIHHHIHHHHCHHEIIGIHIIHHHHHEGHHHIIIIIHHHHHHHFGIIIIIHHGHGCHHH
@HISEQ:711:H5NNWBCX2:2:1101:4652:4738:ATCTCGTA
TTAAGTTCAGCGGGTATCCCTACCTGATCCGAGGTCAACCTGAGAAAGATTGAGGGGGGTCGCCGGCGGGCGCCGGCCGGGCCTACGGAGCGGGTGACGAAGCCCCATACGCTCGAGGACCGGACGCGGTGCCGCCGCTGCCTTTCGGGCCCGCCCCCCGGAGCCGGGGGGCGGGGCCCAACACACAAGCCGTGCTTGAGGGCAGCAATGACGCTCGGACAGGCATGCCCCCCGGAATACCAGGGGGCGCAATGTGCGTTCAAAGACTCGATGATTCACTGAATTCTGCAATTCACATTACTTATCGCATTTC
+
IIIIIIIIIIIIIIIIIIIIIHIIIIHIIIIFHIIIIIIIIIIIIIIIHIIIIIIIHIIIHIIIIHFHHIHIIIIIHIIIIIIIIIIIIIIIIIIIIIIIIIIIIHHIHIIIIIGIIIIIIIIIIIIIIIIIIIIIIIIHIIIIIHHHHHIIGIHIIIIIIIIHIIIIIIIHIIIIIIIHHHIIHIIHIHIIIHIIIIIIHHIIHHIIIIIIIIHHIIIIIIIIIIIHIIIIIIIIIHIIIIIHHIIGIHIIHHHIHIIGIIIIIHFIHIIIIIHHIIIIIIIIIIIIIIIIIIIIIIHHIIIHHIIHIIIII
@HISEQ:711:H5NNWBCX2:2:1101:5206:4583:ATCTCGTA
TTAAGTTCAGCGGGTATCCCTACCTGATCCGAGGTCAACCTGTAAAAATTGGGGGTTGCTGGCAAGTAGACCTACCGGACTCAATCGCGAGGAGTATTACTACGCGTAGAGCCGACAGGCACCGCCACTGATTTTAGGGGCCGCGAGACCGCGAACCCCAATACCAAGCGAGAGCTTGAGTGGTTATAATGACGCTCGAACAGGCATGCCCCCCGGAATACCAGAGGGCGCAATGTGCGTTCAAAGATTCGATGATTCACTGAATTCTGCAATTCACATTACTTATCGCATTTC
+
<CCHHHCHHHI<C?CEE@HHICHH@E<C@HEHHHHHCEHEF@FHHEHFECGCE?C??FHEHCGCCCFHCGCHCHHCECDIHHIHIHEHHC/CC@1DCG@HHIHHHH?C?@HGICHHH?@CEHHHGHHHHHHD60FIIIHEDHIIHHDECEDDGHHDHEGDFFFHHGHHEHHGIHHFFEIIHECHIHHHGDCHIIHGIIHCHGEHHHIIIGHHHGGGHHHEHEHHHC=HHCHFHDHHHHCHIIIHEHGH?HECIHHHIIHHHGIIIIIHIHCHIHHHGFHHHGDHHHHGHHHIII
@HISEQ:711:H5NNWBCX2:2:1101:7969:4671:ATCTCGTA
TTAAGTTCAGCGGGTATCCCTACCTGATCCGAGGTCAACCTGAGAAAGATTGAGGGGGGTCGCCGGCGGGCGCCGGCCGGGCCTACGGAGCGGGTGACGAAGCCCCATACGCTCGAGGACCGGACGCGGTGCCGCCGCTGCCTTTCGGGCCCGCCCCCCGGAGCCGGGGGGCGGGGCCCAACACACAAGCCGTGCTTGAGGGCAGCAATGACGCTCGGACAGGCATGCCCCCCGGAATACCAGGGGGCGCAATGTGCGTTCAAAGATTCGATGATTCACTGAATTCTGCAATTCACATTACTTATCGCATTTC
+
IIIIIHIIIHIIGIIHIIIIIIIIIIGHIIIIIIIIIIHHHHIIHIIIGHIIIIHGIIIIIHHHHEDFDHEHHIHCHH?HDHHIIIIGHIGDHHHIIGIIIIHIIIIIHIHIHHHDHGHHHHHHHHIIIHHIIHIIIIIHHHHHHHGHHDHIHHHHHIIHGGHDHHHDHHHCHGHIIHIIHHHHFHDHHDGHIIIIHIHIHHFHHGFHIHHCIHEHFHIIIIIGGHHHDHDHIHIHHHHEHIHHEHIGHEHHHHHIHHEIIHHIHHIHIIIIIIIIIIHIIIIIIIIIIIIIIIIFIIIIIHIIHIIHIIIHI
@HISEQ:711:H5NNWBCX2:2:1101:10557:4681:ATCTCGTA
TTAAGTTCAGCGGGTATCCCTACCTGATCCGAGGTCAACCACAGAGTTGGGGGGGTTCTGGCAGGCGGCCGCCGGACCCTGGAGCGAGAGCTGTACTACGCTGAGGGCCAGGCGGCGCCGCCACTGTCTTTAGGGCCGGCCACGGCGGGCGGGGCCCAACACCAAGCGGGGCTTGAGGGTTGAAATGACGCTCGAACAGGCATGCCCTGCGGAATACCACAGGGCGCAATGTGCGTTCAAAGATTCGATGACTCACTGAATTCTGCAATTCGCATTACTTATCGCATTTC
+
HIHHI<CGHGIDCCC<C<FEHGGHFFGH@CFHHIG1C@HHCEEH1GCGCEHIIGID<HHFIIG@HHHHEHCHHHGHHIEGGHGGEC?FD<H?HG@GFHEGH<@GH1<0D0<DHDDHIDH?GDEEGEDFH8GFH@HHHA?HCIIHDDHHHHHHEECCCDHGGHHECFC:EDCFH?HHEHHHIIIIIGHHHHIHIHHIHFCHIHIIIHHIHFCIHHGGEFC?FCECDIHHIHHHEHIIGIHIIHIHIHIIHHIIIIIHIIIIHIIIHEEHHH=CIHE@<GHEEGIIIIHGII
@HISEQ:711:H5NNWBCX2:2:1101:11799:4711:ATCTCGTA
TTAAGTTCAGCGGGTATCCCTACCTGATCCGAGGTCAACCTGAAAAAGTTTTGGGGGTTTTACGGCAAGAGTCCCTCCGGATCCCAGTGCGAGACGTTAAGTTACTACGCAAAGGAGGCTCCGGGAGGGTCCGCCACTACCTTTAAGGGCCTACGTCAAACCGTAGGGCCCCAACACCAAGCTGGGCTTGAGGGTTGAAATGACGCTCGAACAGGCATGCCCGCCAGAATGCTGGCGGGCGCAATGTGCGTTCAAAGATTCGATGATTCACTGAATTCTGCAATTCACATTACTTATCGCATTTC
+
IIIIIIIIIIIIIIIIIIIIIIIIIIIIIIIIIIIIIIIGIIIIIIIIGGHIIIIIIIIIIIIIIIIIHIIIIIIIIIIIIIIIIIIIIIIIIIIHHIHHHHHHIHIIIIIIGHFHIIIHIIHIIIIIHHIIIIIIIHIIIIIIIIIIIHIIIIIIHIIIIIIIIIIIHIIIIIHHIIIIIIIIIIIIIIIIIIIIIIIHHIIIIIIIIIIIIIIIHIIIIHHGIIIIIIIIIIIHHIHIHIIHHHHIIIHGGIIIGIIIIIIIIIIIIIIIIIIIIIIIIIIIGIIHIIIIIIIIIIIIIIIIH
@HISEQ:711:H5NNWBCX2:2:1101:12921:4548:ATCTCGTA
TTAAGTTCAGCGGGTATCCCTACCTGATCCGAGGTCAACCTGAGAAAGATTGAGGGGGGTCGCCGGCGGGCGCCGGCCGGGCCTACAGAGCGGGTGACGAAGCCCCATACGCTCGAGGACCGGACGCGGTGCCGCCGCTGCCTTTCGGGCCCGCCCCCCGGGAGCCGGGGGGCGGGGGCCCAACACACAAGCCGTGCTTGAGGGCAGCAATGACGCTCGGACAGGCATGCCCCCCGGAATACCAGGGGGCGCAATGTGCGTTCAAAGACTCGATGATTCACTGAATTCTGCAATTCACATTACTTATCGCATTTC
+
IIIIIHIIIIIIIIIIIIIIIIIIIIIGHIIHIIHHGIIIIHHIHHIHGGHIHIIIIIIIIIIIHIIIIHGIIIGHHHHIIIIIIIIHIIIIIIIIIIIIIIIIHIHIHIIIIIIHHHIIIHIIIIIIIIIIIIHIIIIIIIIIIIIEHHIIIIIIIIIHHHHHFHIHIIHHIIHHHHIHHHHHHHHHHIIIIIHHHGIIHHHHIHHHHHIIIIIHGHHHIIIHHHEHDHHHHHIIIIIIIGIIHIHIIIIHIIHEHHGIIHIIIIHHHGIIIIGIIIIIIIHIIIIIHHIIIIIIHHIIHHIIIIHIHIIIIHI
@HISEQ:711:H5NNWBCX2:2:1101:17098:4622:ATCTCGTA
TTAAGTTCAGCGGGTAGTCTTGTCTGATTTGAGATCAAAGTCTTGGTTAAAGAACCGTGTTTATATTAGTTGGAATCTTCAAGTTATGCTGTAAAATTAACTAAACCCATTATCAGCAGTCAAAAGGTCAAGAATTGCTTCTTTGCCATTGGTCATGCCTTCTAGGTGTTAAGCGCTAAAATTTAGCAAAGTCTAAAGGTCAAATTTAGATTAAAGGTCTTTTTTTGAATTGCTTCAAAAAAGAGTCCCAAGTCCACTCTTGCATTTTTAATAAAAAAAATACAGAGTGAGAGGTTAAACTGATTCTCAAACAGACATGCTCTCGGGAGTACCCGGGAGCGCAATGTGCGTTCAAAGATTTAATGATTCACGGAATTCTGCAATTCACATTACTTATCGCATTTC
+
IIIIIIIIHIIHIIIIIIIIIIHIIIHHIIIHIHIHHIIIIIIIIIIIIHHIHHIIIIIHHIIIIIIIFHHIIIIIIIHIIIIIIIIIGIIIIIIHIIIIIIIHIHIIIIIHIIIIIIIIIIHIIIHIIIIIIIIIGHIIIIIIHIHIIIGHIIIIIIIIIIIGHHHHIIIIHEHGIHHIIIIIIIGIHHIIIIHIHIIIIIIIIHIGEHIIIIIIIIHHIIIFEF.FIIHHFHHHIHHIIHGIHEHHIIIIIHHEHHIHHHIIIIHHIIIHHIIHIIIIIIIIHIIHIIHHHHHHHHHIHIIIIIIIIHFIIIIIIHIIIIIHIHIIIHIHHIIHHIHIHIIIIIIIIIIIIIHHIIIIIIIIHHHHHHGIIIIIHIIHIIHHHHIIIIIIHGIIIIIIIIIII
@HISEQ:711:H5NNWBCX2:2:1101:17565:4623:ATCTCGTA
TTAAGTTCAGCGGGTAGTCTTACTTGATTTGAGATCGAGTTTAACAAGAATCGTTGCCGACCCTTGTGAAATCCTGCATCAGTCAGCCAATACGGTCAAACTCCCTTTATGTTAGCTGCAGCAAAAGTAATAATCCGTTTGACGGGACTAAATGAATATGCTTTTAGCTCAGGAGAATGTCCAGCTGCACCTGCATTTCAAGCAACCCGCCACCGATCTCAAAAAGATTGGTGTTGGGATTGCTCAAGTCCAAAGCTTTTCGATTAAAAAATCCAAAAGCTTTGAGGTGTTTACTGATACTCAAACAAGCATGCTCTTCGGAATACCAAAGAGCGCAATATGCGTTCAAAGATTCGATGATTCACTGAATTCTGCAATTCACATTACGTATCGCATTTC
+
IIIIHHHIGIIIIIHIIIIHHIIIIIIHHIIIIIIIIIIIIIIIIIIHGHIIIIIHIHIIIHIIH@HHGHHHIIIIIIIIIHHHIIIHIHIHIIGDGHHHIHIHHFEHIIIIIHHHIIHHIIIIEHHIIGHHHHHIHGIIIGIIDHCEGHHIIIIIIHIIFHHIIIFHHHIHHEHFHIHHHHIIIIIIIIHIIIIIHIIIIHHIIIIDHGHIIHIHHIHHIIHGHIHEEEHEG?EHIIIIIHHIHHGHIHHEHEHIIIIIIIIHIIIIIIIIIHHIHIHIHHHHHHIIHHHHIIIIIIIIIHIHHIIIIIIHIIGIIHHIIHIIIIIIGHEIIHIIIIIHDHHIIIIIIIIHIIIIIIIIIIIIIIHIIIHIIIIIIIIIIIIIIIIIIIIIIIIIIII
@HISEQ:711:H5NNWBCX2:2:1101:18091:4591:ATCTCGTA
TTAAGTTCAGCGGGTATCCCTACCTGATCCGAGGTCAAAGATGGTAATGTTGCTTCGTGGACGCGGGCCACGCCCCCCCGCAGACGCAATTGTGCTGCGCGAGAGGAGGCAAGGACCGCTGCCAATGAATTTGGGGCGAGTCCGCGCGCGAAGGCGGGACAGACGCCCAACACCAAGCAGAGCTTGAGGGTGTAGATGACGCTCGAACAGGCATGCCCCATGGAATACCAAGGGGCGCAATGTGCGTTCAAAGATTCGATGATTCACTGAATTCTGCAATTCACACTACTTATCGCATTTC
+
IIIIIIIIHIIHIIIIIIIIIIIIIIGIIIIIIHIIHIIHHHHHHIIIIIIIIIIIHIIGHIIIIHIIEDHHHHHHHHIIIIIIIIHGIIIIIIIIIIIIIEIHIIIIHHIIIIIHIIEHIIGHHHIIGHGHIIIIIIHIDHHIIIIIHIHIIIIIIIIIIIIIIIHHIGIIIIHHIHIIHIIHHIIIIIHIHIHIIIIIIHGIIIIIIIIIIHIIIIIIHIHIHFIIIIIIHHHHHCIIHHHIIIIGHGHIIHHIHIIIIIIIIIIIIIIIIHIIIIIIIIIIIIIHIIIIHIIIIIIHI
@HISEQ:711:H5NNWBCX2:2:1101:20641:4629:ATCTCGTA
TTAAGTTCAGCGGGTATCCCTACCTGATCCGAGGTCAACCTGTAAAAGATTGGGGGTTGCTGGCCAGTGCCGCCCGGGACCCTGTAGCGAGAAGATTTACTACGCTCAGAGCCCGGCCGTACCGCCACTGATTTTGAGGCCCGCCCAGAGGCGGTGCCCAAGACCCCGCGAGCGGGATTGGTCATAATGACGCTCGAACAGGCATGCCCCGCGGAATACCACGGGGCGCAATGTGCGTTCAAAGATTCGATGATTCACTGAATTCTGCAATTCACATTACTTATCGCATTTC
+
IIIIIHIIIIIIIIIIIIIGIIHIIIHIIIIIIHIIIIIHIIIIIIIIIIIIIIHIIIIIIIIIIIIIHIIIIIIHIIIIIIIIIIIIIIIIIIIIIIHIIIHHIIHIHIIIIIIIIIIIIIIIIIIIIIHIIIIIIIIIIIIIHIIIIIIIIIHIHIHHIIIIIIIIIIIIIIIIIIIIIIHIIIIIIEIHIIIIIIIIIIIIIIIIIIIGIIIIIIIIIIIHIIIIHHHHFCIIIIIIIIIIIIIHIIIIIIIIIIIIIIIIIIIIIIIIIIIIHIIIIIIIIIIIIIII
@HISEQ:711:H5NNWBCX2:2:1101:5202:4906:ATCTCGTA
TTAAGTTCAGCGGGTAGTCTTACTTGATTTGAGATCGAGTTTACAAGTTCTTGCGAACGAGTTTTCCTGCAATCAGCGATTGTGGCGCATTCGACCTTTATGTTAGCTGAAGCAAAAGTAATAATCCGTTTGACGGGACTAAATAGATATGCTTTTAGCTCAGAAGAATGTCCTGCTGCACCTGCATTTCAAGCGACCCTCCTCTTTCGTGAGAAAGAGTCCGGATCGCTTAAGTCCAATCCTCCCGACGCAAGCGCCTTGAGGGTTGAGATGTTTACAGATACTCAAACAAGCATACTCTCCGGAATACCAGAGAGTGCAATGTGCGTTCAAAGATTCGATGATTCACTGAATTCTGCAATTCACATTACGTATCGCATTTC
+
IIIHHHHIIIIIIIIIIIHIIIIIIIIIIIIIIIIIIDHHIIIIIIIFHIIIIIIHIIIIIEHIIIIIHIIIIIIIIIIIIIIIIHIIIIIIIIIIIIIIIIIIIGIIHIIIIIIIIHHIIIIIIIIIIGHHHHHIIHIIIIIIIIIHIGIHIEHIGHIIIIHIIIHIHIIHHIIIIHIIIHHHHHHHIIIGIIIGHHIIIIHIHIGIIIIIHIHHE###############B8.EIFHHHCCIIHHHIIIIHIIIHGIIIIHHHGHGIIIFFHGIIIIHIHHGIHIIIIIIIIIIIIHIIIHIIIIIIIIIIHHIHIHHHHHHHIIIHHIIIIIHECHIIIIIIIIIIIIHIIIIIIIIIIIIIIIIIIHIHIIIIIIIIII
@HISEQ:711:H5NNWBCX2:2:1101:5704:4930:ATCTCGTA
TTAAGTTCAGCGGGTAGTCTTACTTGATTTGAGATCGAGTTTAACAAGAATCGTTGCCGACCCTTGTGAAATCCTGCATCAGTCAGCCAATACGGTCAAACTCCCTTTATGTTAGCTGCAGCAAAAGTAATAATCCGTTTGACGGGACTAAATGAATATGCTTTTAGCTCAGGAGAATGTCCAGCTGCACCTGCATTTCAAGCAACCCGCCACCGATCTCAAAAAGATTGGTGTTGGGATTGCTCAAGTCCAAAGCTTTTCGATTAAAAAATCCAAAAGCTTTGAGGTGTTTACTGATACTCAAACAAGCATGCTCTTCGGAATACCAAAGAGCGCAATATGCGTTCAAAGATTCGATGATTCACTGAATTCTGCAATTCACATTACGTATCGCATTTC
+
HIIIEGHHIIIGIIIHHIIIIIGIIIHHIIIGIIIHGFIFHIIIIHHIHHIIIIHGHIHIIIIHHEHHIIIIIIIGHIIHHIIIHIHIHHIIHHIEHDHHIHHEGGHIIHIIHHIIHGHIIHIGHIIIIHIIGHHHHIHHHHHHHHIIHHIIIGEHIIIHFCGHIHIIHGHHHFHHIHHHGHHIIIHHHIIIIHHIHHIHHIIIHIIHGHHHHIIHHG=HHE.IGIIIIGHFHHHHHHHHHGHHHFHHEIHIIIH?HIHHHGIIHIIHED/HHF?G0IGIHHFHHIIHEEEFGHGIIHIIGHHHGHHIHIGHIIIIHHIIHIIIIGIHEIIIIHHIIHGIHHIHHIIHHEGCIHIIIIHHGGIHHHHIHHHHGIHGIIHIIHIIIIIIIHHHIIHHHHH
@HISEQ:711:H5NNWBCX2:2:1101:6359:4944:ATCTCGTA
TTAAGTTCAGCGGGTATCCCTACCTGATCCGAGGTCAACCTGAGAAAGATTGAGGGGGGTCGCCGGCGGGCGCCGGCCGGGCCTACGGAGCGGGTGACGAAGCCCCATACGCTCGAGGACCGGACGCGGTGCCGCCGCTGCCTTTCGGGCCCGCCCCCCGGAGCCGGGGGGCGGGGCCCAACACACAAGCCGTGCTTGAGGGCAGCAATGACGCTCGGACAGGCATGCCCCCCGGAATACCAGGGGGCGCAATGTGCGTTCAAAGACTCGATGATTCACTGAATTCTGCAATTCACATTACTTATCGCATTTC
+
IIIIIHIIIIIIHIHIIIIIIIIIIHIHHIIIIIIHIIIIHHHIIHIIIGIHIIIHIIIIIHIIIIHHIIHIIHHHHIIIHIIIIIIIIIIHIIHIHIIIIIIIIIIHHHHIIIIHHIIIIIHHIIIIIIHIHHHHIIIHIIEHHIEHHHHIIHHIHIIIHDHHHIIIHHHHHIIHHIHHHHEHHHDHIGIIIHHGIIIIIHHHHGHHIIIIIIHIIIIIIIHIGHHHHHHDHHHEEGIIHIHIHIIIIHIIIHHIIIIIIHIIIHIHEHCFIIIIIIIGIIIIIIIHIIIIIIIIIHG<GIIHIIIHHIIII
@HISEQ:711:H5NNWBCX2:2:1101:6610:4950:ATCTCGTA
TTAAGTTCAGCGGGTATCCCTACCTGATCCGAGGTCAACCTTAAGAAAGTATGGGGGTTTTGGCAAGTGGACCACCCGGACCTCCAGAGCGAGAAGTATTACTACGCTTGAAGCCAGATGGCACCGCCACTGATTTTAAGGCGCACCAGTACGATGGCACCCAATACCAAGCTGGGCTTGAGGGTTGAAATGACGCTCGAACAGGCATGCCCAGCGGAATACCACTGGGCGCAATGTGCGTTCAAAGATTCGATGATTCACTGAATTCTGCAATTCACATTACTTATCGCATTTC
+
IIIIIHHIIGIIIIIHIIIIIIIIIGIIIIIIIIIIIHIIIIIIIGHIIIHIIIIIHIIIIIHIIFHIIHIIIIIIIIIIIIIIIIIHIHIIIIIIIIIIHIIIIIIIIIHIHIIIIIIIIHIIIIIIIIIIIIIIIIIIIIIIIIIIIIHIIIIIHIIIHIIIIIIIIIIIIIIIIIIIIIIIIIIHIIIIIIIIIIIIIIIIIIIIIIIIIIIIIIIHIIIIIHEGHGHHHHHHHIIIIHIIHHIIIIIIIIIIIIIIIIIIIIIIIIIIIIIIIIIIIIIIHIIIIIIIIII
@HISEQ:711:H5NNWBCX2:2:1101:6841:4875:ATCTCGTA
TTAAGTTCAGCGGGTAGTCTTACTTGATTTGAGATCGAGTTTAACAAGAATCGTTGCCGACCCTTGTGAAATCCTGCATCAGTCAGCCAATACGGTCAAACTCCCTTTATGTTAGCTGCAGCAAAAGTAATAATCCGTTTGACGGGACTAAATGAATATGCTTTTAGCTCAGGAGAATGTCCAGCTGCACCTGCATTTCAAGCAACCCGCCACCGATCTCAAAAAGATTGGTGTTGGGATTGCTCAAGTCCAAAGCTTTTCGATTAAAAAATCCAAAGGCTTTGAGGTGTTTACTGATACTCAAACAAGCATGCTCTTCGGAATACCAAAGAGCGCAATATGCGTTCAAAGATTCGATGATTCACTGAATTCTGCAATTCACATTACGTATCGCATTTC
+
IIIIHIIIGIIICHHHIIIIIHIIIHHHHHHHHGHIIIIHHIIIIIIIFHIIIHIIIHIIIHIIIIHHHHHHHFHIIIIIIIIIHIIIHIIIIHHGHHHIIIIIGHFHHIIIIIGIIIIHIHIIHIHHHIHI?GHIIFHIHHIGHHDHEHIIIIGHIHIIEHHHGFEHCHFHHHIHHIHHIIIHCHEHHGFFHIHHHHIHHIIIGIFHHHEHHHIHDE=DHHFHIIIHFHHHHIIHFFHHHIFEHHGIHEHHHHHFCHHGHHHHGHEIIHHIHHHHEHHIIHIHFHF?HHHHHHHHHHIHIIHHHGIIIIHEHEHCIHEHHHHHHHFIIHEHHIHEHIGGIIIIHHIHHIIHEGIIIIHHFIIIIIIHFIIIIIIIIHGIIHHHHFHHHGIHHIHIHII
@HISEQ:711:H5NNWBCX2:2:1101:7039:4965:ATCTCGTA
TTAAGTTCAGCGGGTATCCCTACCTGATCCGAGGTCAACCTGAAAAAAATTGGGGGTTGCTGGCGAGCACACGACCGGACCTCCAGAGCGAGAAGAATTACTACGCTCGGAGCCGGACGGCACCGCCACTGACTTTAGGGCCCGCCGGGTCGGCGGGGCCCAATACCAAGCTGAGCTTGAGGGTTGTAATGACGCTCGGACAGGCATGCCCCCCGGAATACCAGGGGGCGCAATGTGCGTTCAAAGATTCGATGATTCACTGAATTCTGCAATTCACATTACTTATCGCATTTC
+
IIIIIIIIIIIIIHIIIIIIIIIIIHHIIIIHIHIIIIIIIIIIIIIHIIIIIIIIIIIIIGIIIIIIHIIIIIIIIIIIIIIIIIIIIIIIIIIIIIIIIIIIIIIIIIIIIIIIIIIIIIIIIIIIIIIHHIIIIIIIIIIIIIIIIIIIIIIIIIIIIIIIIHIIIIIHIIIIIIIIIIIIIIIIIIIIIIIHIIIIIIIIIIIIIIIIIIIIIIIHIIHHHDIIIIIIIHHHIIIHIIIIIIIIIIIHIIIIIHHIIIIIIIIIIIIIIIIIIIIIIIIIIIIIIIIIII
@HISEQ:711:H5NNWBCX2:2:1101:9686:4831:ATCTCGTA
TTAAGTTCAGCGGGTGGTCTTGTCTGATCTCAGGTCAAAAGGGTGTGTGCGGGGCGGGCCCTTTCGAGCCGGTGCCCCGCAGGTTTCCTGCTTGGCCGCGCTGGACCGGCCTCTTTCACTGCCCAGACGGTCGGTGCGACAGCGGCATGCAGCTTACAAAGCCACCTACCAAGCTGGCGCCCCGTTCTGAGAGAGGGGGTGACCGGCAGCAAGCCCTGTGCTTCAGCAGACCCGGCACTGTGTTTCAGGTGCCGAGACGGCCACGTCCGTCCCAGGGCCCGGTGCGCCGAGGCGGGTCGGGGTGGGGCGAGGGGTGAGCTGACGCTGAGACAGGCATACTCTTGGCCGAGGCCTCGAGTGCAATATGCGTTCAAAGATTCGATGATTCACGGAATTCTGCAATTCACACTACGTATCGCATTTC
+
IIIII<1F@FHCC/<C<<CH@HEE?@FHIH1FCC1DFCGG<@CCDCGH?GHF?HDHHDHHHHGEHH@<0/FCCC?GCEHH?EHHIHE?GDHHCHFECHD<CE/<F@@DCEIEHHHGF<FED@EGE@FHH@DHH/EED?@D/<D?:DE/FDDGHEDDEHEG/FH?B://FHF/@GH/GHIGI<HHE88A@.:.:.BGHH-7?FE?5?EH,AH-8@@EE#############################################E<?.7-CFEEE??,?<??:7--8.:...E??8C<E<CCE?HEE.CC<0?HH@EGCHE0D<<?IIHHC1HF1<?CGGEF@HHHD0HHGC</011<1C@D1GEE0DE1EIFG@@ED1CGD11@D11GC<<11@@EHHEIHFGIHHHG@CIHHE<1D<<1FDHII
@HISEQ:711:H5NNWBCX2:2:1101:15191:4777:ATCTCGTA
TTAAGTTCAGCGGGTATCCCTACCTGATCCGAGGTCAACCTTAAGAAAGTATGGGGGTTTTGGCAAGTGGACCACCCGGACCTCCAGAGCGAGAAGTATTACTACGCTTGAAGCCAGATGGCACCGCCACTGATTTTAAGGCGCACCAGTACGATGGCACCCAATACCAAGCTGGGCTTGAGGGTTGAAATGACGCTCGAACAGGCATGCCCAGCGGAATACCACTGGGCGCAATGTGCGTTCAAAGATTCGATGATTCACTGAATTCTGCAATTCACATTACTTATCGCATTTC
+
IIIIIHIIIIIIIIIHHHHIIIIIIIIIIIIIIIIIIIIIHIHIIIIIIIIIIIIIIIIIIIIIHHEHGHIHIIIIIIHHIIIIHIIIIIIIIGIIIIIIIIIIIIIIIIIIIIIIIIIIIIIIIIIIIIIHHHIIIIIIIIIIIIIIIIIIIIIIIIIIIIIIIIIIIIIIIIIIIHIIIIIIIIHIHHIIIIIIIIIIIIIIIIHHIIIIIIIIIIIIHEEHHIHIIIIIHHCHHIIIIIIIIHIIIIIIIHIIIIIIIIIIIIIIIIHGIIIIIHIIIIIIIIHIIIIIIII
@HISEQ:711:H5NNWBCX2:2:1101:17619:4925:ATCTCGTA
TTAAGTTCAGCGGGTATCCCTACCTGATCCGAGGTCAAAGACGGTAATGTTGCTTCGTGGACGCGGGCCACGCCCCCCCGCAGACGCAATTGTGCTGCGCGAGAGGAGGCAAGGACCGCTGCCAATGAATTTGGGGCGAGTCCGCGCGCGAAGGCGGGACAGACGCCCAACACCAAGCAGAGCTTGAGGGTGTAGATGACGCTCGAACAGGCATGCCCCATGGAATACCAAGGGGCGCAATGTGCGTTCAAAGATTCGATGATTCACTGAATTCTGCAATTCACACTACTTATCGTATTTC
+
IIIIIIIIIIIIIHIHIIIIIIIIIIIIIIIIIIIIIGIIGIIIIIIIIIIIIIIIIIIIHIIIIIIICGHIIIIIIIIIIIIIIIIGIIIIIIIIIIIIIHIHIIIIIIHIIHGIIHIHIHIHIIIHIIIIIIIIHHIIHHIIIIIIIIIIIIIIIIIHIIIIIHIIIIIIIIIIIIIIIIIIIIIIHIGHFIHIHHIIIHIIIIIIIIIIIIIHIGG1HEIHIIIHIHIHEGIIIHHIIHHIIIIIHIHHIIIIHIIIHIIIIHGHFHIHHIIHHGIIIIHHHHIHHIHEHIIIIIHGI
@HISEQ:711:H5NNWBCX2:2:1101:18881:4943:ATCTCGTA
TTAAGTTCAGCGGGTATCCCTACCTGATCCGAGGTCAACCTTGTGAAAGATTTAACGGCCGCGACCGCCCGCGCTCCGAAGCGATTAATGAAATCACAACGCTTAGAGACGGACAGCTCAGCCGGAGACTTTGAGGCGCGCGGAACACCGCGGCGCCCAATACCAAGCGAGGCTTGAGTGGTGAAATGACGCTCGAACAGGCATGCCCCTCGGAATACCAAGGGGCGCAATGTGCGTTCAAAGATTCGATGATTCACTGAATTCTGCAATTCACATTACTTATCGCATTTC
+
IIIHHEEHIFCCHCHHIIIHH@FHHEFHHHHCCEHHEEHHHHHIIIIEH1CGHHHIGCDDHDCDCHHGEHHIIIIIIHIIEHFGHIHIHHIHHIIHIIIGIHHHHI@HHHHHGH?DEHH>EHHHIHHIHIIIEHIGCHIHHGDDHHEHDHHHHHHIIDHEGHIG@GGIHHHHHIHIIIIIHIIHGIHHIIIIHIIIHIIHGHIIHHEHIIIIIHHGCCFEECEEGIHIIHHHIIHIHH@D<HFIHHEFDHGGHGHHHHEHGHGHIIIHHEIHHGIIIHIIIIIIIIHHCDH
@HISEQ:711:H5NNWBCX2:2:1101:3915:5047:ATCTCGTA
TTAAGTTCAGCGGGTATCCCTACCTGATCCGAGGTCAACCTTAGAAATGGGGTTGTTTTACGGCGTAGCCTCCCGAACACCCTTTAGCGAATAGTTTCCACAACGCTTAGGGGACAGAAGACCCAGCCGGTCGATTTGAGGCACGCGGCGGACCGCGTTGCCCAATACCAAGCGAGGCTTGAGTGGTGAAATGACGCTCGAACAGGCATGCCCCCCGGAATACCAGGGGGCGCAATGTGCGTTCAAAGATTCGATGATTCACTGAATTCTGCAATTCACATTACTTATCGCATTTC
+
IIIIIIIIIIIIIIIIIIIIIIIIIIIIIIIHIIIIIIIIHIIIIIIIIHIGIHHIIIIIIIIIIIIIHIIIIIIIIIIIHIIIIIIIIIIIHHIIIIIIIIIIIIHIIIIIHIHIIHIHIIIIIIIIIIIIIIIIIIIIIIIIIIIIIIIIIIIIIHIIIIIIIIIIIIIIIIIIIIIIIIIIIIHGIIIIIIIIIIIIIIIIIIIIIIHHHIIIIIIIIIIIIHHCHIHGIIIIHHIGIIHIIIIIIIHHGIGIIIIHIIIIIIIIIIIIIIHEIIIIIIIHHIIIIIIIIIII
@HISEQ:711:H5NNWBCX2:2:1101:4626:5053:ATCTCGTA
TTAAGTTCAGCGGGTTTTCTTGCTCGATTTCAGACCAAGTTTTCAAAGCATAAAGCAAGCAAAATGCGAGCTAAGCAATGTAAGAAAATGGAAGTGGCTGGTGCAAGGCAAAGACTGACAGGCTGAGAAAAGCGGCAATTTTTGTTGCGCTTTAGCCAAGCTCTGCATTTACTGCACAGCAAGTCACTAAAATCATTTTAAAGCAATGACCGTTGGTAACAACAGCCAAGAACTGCTCAAATCCACTTGCCTTTAGAGTGTTGCCAAACTAAAGACTTGTGAGGTTTTAATGATTCTGAAACGAGCATGCTCCCCGGAATACCAGGAAGCGCAATGTGCGTTCAAAGATTCGATGATTCACTGAATTCTGCAATTCACACTACTTATCGCATTTC
+
IIIIIHHHIHIIGIIIIIIIIHIIHHDEHHIIIIIHIIIHIIIIIIIGIIIIIHIGIIHIGHHIIIHIHHIIIIIIGEGHIIIHIHIIHHIHCHHHHIIIHHIIGIIIIIIIIIIGIIIIHHHHHIHHIIIIIHIIGHFFDGHDHGCHHHIIIIIIHIIIIGCHIIIIIHHIIGHIIIIIIGIHHIIIIIHHIHIIIHHIGHIHIIIIHHIIHIIHIIIIHIIIIIIIHHFGGIIIIIHHHEGHIHIHIHIHIIIIIIHHGIIHIIHHIHHGCHIHEHHHIGIIIIHIHH?IIIIIIIIHHHHHIIIIIIIIIIIIHIIIIIIIIHEIIHGIIHIHHEIIIIIGGGIIIIIIIIIIIIHGIIHIIIIIIIIIIIIHIIHIIHHGEIIGIIIHHII
@HISEQ:711:H5NNWBCX2:2:1101:8148:5050:ATCTCGTA
TTAAGTTCAGCGGGTATCCCTACCTGATCCGAGGTCAACCTGTAAAAATTGAGGGTTGTTGGCAAGTAGACCTACCGGACTCAATCGCGAGGAGTATTACTACGCGTAGAGCCGACAGGCACCGCCACTGATTTTAGGGGCCGCGAGACCGCGAACCCCAATACCAAGCGAGAGCTTGAGTGGTTATAATGACGCTCGAACAGGCATGCCCCCCGGAATACCAGAGGGCGCAATGTGCGTTCAAAGATTCGATGATTCACTGAATTCTGCAATTCACATTACTTATCGCATTTC
+
@F@CC1<@GCFHIGCEGFFGHHHEHHEHIIIDH/CC<<<<CCHE1<1DHIHHHIHIIHEHGHHCFGEG<GHEHGHCDH<EHFHHIEHHDCCC<@FH?GHHCFH@C?EH?ECGE<CEDHHFEIIHCGHHHHHEHGHHHHGHEH?HHHCHFHIHHEHHHEGHIIHGHHGHIHHHIIHHHHHIIIHHHIFIHGEFIIHHIIIIIHEHHHHIIIIIHFFIIIIHHEIHDC=HIIIHIIIHIIHIIIIHHEHIIIIIHHIHHHHIIHHIIHHGIIIIHIHHIHIIIIHIHHHHIHHHHH
@HISEQ:711:H5NNWBCX2:2:1101:11872:5090:ATCTCGTA
TTAAGTTCAGCGGGTAGTCTTACTTGATTTGAGATCGAGTTGAACAACACATAAAGTGTCGTAAAATCCTGCATCAGTCAGCAATGAGGACAATTATCCTTTATGTTAGCTGCAGCAATAGTAATAATCCTGTTTGACGAGGACTAAATAGATATGCTTTTAGCTCAGATAAAAGTCCAGCTGCACCTGCATTTCAAGCCGCCCGCCTACCGGTGAAGGTTGTTGGGATAGCTCAAGTCCACCCTCCTTTTGAAAAATCAAGAGGAGGTTGAGGTGTTTACTGATACTCAAACAAGCATGCTCTTCGGAATACCAAAGAGCGCAATATGCGTTCAAAGATTCGATGATTCACTGAATTCTGCAATTCACACTACTTATCGCATTTC
+
IIIIIIIIIIIIIIIIIIIIIIIIIIHHIIIHIIIIHGHIIIIIIIIIIIIIIIIIIIIIIIIIIIIIHH1DGHIIHHIIIIIIIIIHIIIIIIIIIIIIIIIIIIIIHIIIIIIIIIIIIIIIHIIHIHIIIIIIIIIIIIGIIIIIIIIIIIIHIIIIIIIIHIIHIIIIIIHIIIIHIIIHHIIIIIIIGHIHHHHHIHHHIIIIIIIIIIIIIIIIIIIIIIIIHIIIHHEIHIHIHHCHHIIHGIIIIIIIIIIIIIIIGIIIHGIIIIIIIHIIGIIIIHIGIHIIIIIIIIIHIGIIIHIIIIIIIIIIIGIIIIIIIIIHIGIIIIHIIIHEIIIIIIIIIIIIIIIIIIIIIIIIIIIIIHHFDIIIHHIIIIIIII
@HISEQ:711:H5NNWBCX2:2:1101:15872:5017:ATCTCGTA
TTAAGTTCAGCGGGTAATCCTGCCTGATCTGAGGTCTAAATCTTATAGAATTTACTGTGATTAGAAGCTTTCTAAAAATATTTACAAGTTCAGCTTATAGCGCAAGTCTATAATCCTCAGCGAATAATCTATTACGCCGAGTCAATCTGATCTCGAAATGGGGAATGCTAATGTATTACGAATAAGTTTCGAGAATTTAAATTCTCCAACAATATTCAAAAACCAAATCTTAAAATTCATAAAAAAAATTAAGGATTTGAAGAGTTCACGACACTCAAACAGACATGCTCGCCGGAATACCAGCGAGCGCAAGATGCGTTCAAAGATTCGATGATTCACTGAATTCTGCAATTCACATTACTTATCACATTTC
+
IIIIIIHIIIIIIHHHIIIIIIIIIIIIIIIIIIIIIIIHIIIIIIIIIIIIIHIIIIIIIIIHHIGIIIIIIIIIHIIIIHIIIIIIHIIIHHHIIIIIIHIIIIIHIIIIIIIIIIIIHIIIIIIHHIIIIIIIIIIGIHHIIIIIHIIIGIGHHHHIHIIIIIIIIIIHHIIIIIIHIIIIIIHIHHGHHIIIIIIHHIEEEHIHHHHIIIIHIIIIIHHHHGHGEIIHGHIIIHIIIIIIIIIIIIIIIIHIHIIIIIIIIIIIIIIHHIIIIIHIIIIIHCIIIIIIHIIIIIIIIIHIHIIIIIIIIIHIIIIIIIIIIIIIIIIIIIIIIIIIGIIIIIIIIIIIIIIIIHHHHIIIIIIIIIIHI
@HISEQ:711:H5NNWBCX2:2:1101:16589:5002:ATCTCGTA
TTAAGTTCAGCGGGTATTCCTACCTGATCCGAGGTCAACCTTGGTGCCGCCGGAGCGGACTTGTGGGGGGTTTAGAGGCAGGACGCCGAGGGATCCCAATGCGAGGCTGATGCTACTGCGCAAAGGAGAGGGCCTTCGGGTCCGCCACTGGTTTTAGGGGCCTGCCGTGGCAGATCCCCAACGCCGGGCCACAGGGGCTCGAGGGTTGAAACGACGCTCGGACAGGCATGCCTCCCAGGATACTGGAAGGCGCCATGTGCGTTCAAAGATTCGATGATTCACTGAATTCTGCAATTCACATTACATATCGCGTTTC
+
IIIIIIIHIHIIIIIIIIIIIHIFIHIGHIIIHIIIIIIIIIGIIIIIICHIIDHIHIIIIIIIHIHIHIIHHIEHHIIHIIIIIGIHIIHIIIIGIHIIIIIIIICHIHHIHHHIHHHHIIIIIIIIHIIHIIIIHGIIIIIIIIGIIIIHIIIIIHHHGHHIHIHIHHHIIHIIHHHIHHIIIHEHHHHIIIHIIIHGHGHHHHHIIIHIIIHIH<HHHIHCHIHHDIGIIIIGIH?FGIIIIHHGIIHHIHHHFEGHHIIIIHHDHHHIIIIIHEHF1HIIHIIIHHIIIIHHIHIHGIHIIIHHIIIIIIHG
@HISEQ:711:H5NNWBCX2:2:1101:20330:5019:ATCTCGTA
TTAAGTTCAGCGGGTAGTCCTACCTGATTTGAGGCCAGATCATAAAATGGGTTTTAGTAGAGCAAGCTCTATCTAAGAATTAGAAGCGGATCTAAAGACTTTCTTTATCTCGGCCATACTTTCGTATGTCCTCGGCGAAATACTTATCACGTCGAGTGGAACCGATTACAAAAAGGATCTGCTAATTCATTTCAAGCGAGCCGGTTAGTAAAACCAGCAACGCTCAAGTCCAAGCCTTCAGCCTTAATAAAAAAGTTAAAGGTTGAGAGTTTCATGACACTCAAACAGGCATGCTCCTCGGAATACCAAGGAGCGCAAGGTGCGTTCAAAGATTCGATGATTCACTGAATTCTGCAATTCACATTACTTATCGCATTTC
+
G@D@CDGHIHHIHIEDH@@<CH?<DF?G<1<FC1DGEFCG1GHFHII1DHFGCCHHH@@H1F11<F<FD1CFFHHEH1<<FHHIEGHIICDHGHIIC?CE1CGEH@CE@FCF@G=<GHE?FF0<DHHC00<D0CGHHH?HHF?0<FF=G//DEH/DGHCHEE.E?CDGFEHE@AAEHGEE@FAGHG@8BAFHHHD?FEHI<?EHF@HH?BAE?B@F-E8-DEE@.F@CCE:/G?C/CG///F<?H?E@C/D/@C0?FC<GD0HFC0EHGD1C1@GGC@<ECE<<1C1<D1<@?=HC<@?HEHCHHGEC?E</D?F@EHFC?=GC@EF?E@HFHE@CD<1CFC<1@HG<CEC<1<<1?IHF@HIHCGCECE<E1D1?DCC
@HISEQ:711:H5NNWBCX2:2:1101:20390:5048:ATCTCGTA
TTAAGTTCAGCGGGTAGTCTTACTTGATTTGAGATCGAGTTTAACAAGAATCGTTGCCGACCCTTGTGAAATCCTGCATCAGTCAGCCAATACGGTCAAACTCCCTTTATGTTAGCTGCAGCAAAAGTAATAATCCGTTTGACGGGACTAAATGAATATGCTTTTAGCTCAGGAGAATGTCCAGCTGCACCTGCATTTCAAGCAACCCGCCACCGATCTCAAAAAGATTGGTGTTGGGATTGCTCAAGTCCAAAGCTTTTCGATTAAAAAATCCAAAAGCTTTGAGGTGTTTACTGATACTCAAACAAGCATGCTCTTCGGAATACCAAAGAGCGCAATATGCGTTCAAAGATTCGATGATTCACTGAATTCTGCAATTCACATTACGTATCGCATTTC
+
IGHIIIIIIIIIIIHIIIIIIIIIIIIIHIIIIIIIIIIHIIIIIIIIIIIIIIIHIIIIIIIIGIIIHHHHHIIIIIIIIIIIIIIIIIIIIHIHHHHIIHIIIIIIGIIIIHIIIIIIIHHIIIIIIIIIIIIIHHFGHHIIHHIIIIIIIHHHHHIIGIIIIHHHHGHHHHHHHIIIHEHIHIEHHGHEHHIIIHGIIHHIHIHHHIIHHIICH?H>IHHIIHFHCHHHHGHCHIHCHHFHCHGIIHFIHIHHGHEHFHIHHIHH?EHIIHHHFHIIHHFIIHHIIIIIIIIGIIIHHIIIHIIHIIHIIIIIIHIIIIIIIIIIIIIIIIIIHIHHGHIIIIIIHIIIIIIHIIIIIIIIIIIIIIIIIIIIIHIIIIHIHHHHHIIIIIIIIII
@HISEQ:711:H5NNWBCX2:2:1101:8078:5433:ATCTCGTA
TTAAGTTCAGCGGGTATCCCTACCTGATCCGAGGTCAACCTGAAAAAATTAGGGGTTGCTGGCTAGTCACCCACCGGACCCAATCGCGAGGAGTATTACTACGCGTAGAGCCGACAGGCACCGCCACTAGCTTTAGGGGCCGCGAGACCGCGAACCCCAAGACCACGCGAGAGCGTGAGTGGTTATAATGACGCTCGAACAGGCATGCCCCCCGGAATACCAGAGGGCGCAATGTGCGTTCAAAGATTCGATGATTCACTGAATTCTGCAATTCACATTACTTATCGCATTTC
+
IIIIIHIIIIIIIIIIIIIIHHIIIIIIIHGHIIIIIIIIIIIIIIIIIIHHIIIIIIHIIHIHHIIHFHIIIIGIIGIIIIGHHIIIIIIIIIGIIHIIIIIHHIIIHIIHIIIIIIIIIIIIIIIIIHIHHHHIIIIIIIHIFIIHIIIIIHHIIIIGIIIIIIIIIIIIIIIIIHIIFIIHIHHGIHHIIIHIIIIIIIIIIIIIIIIIHIIIIHHIIHIHFHIIIIIIIIHIHHIGIIIHHIIIIIIIGIIIIIIIIIIIIIHIIGHIHIIIIIIIIHHGIIIIHIHII
@HISEQ:711:H5NNWBCX2:2:1101:13802:5315:ATCTCGTA
TTAAGTTCAGCGGGTAGCCCTACCTGATTTGAGGCCAGATCATGAGATATGTGGGGTTATCAGCCACTTAGAAGGATGAAACGTATTACATCCAAAGTTGCTTATGCTTTTAAGGTGAGCCAGTGACGGCAAACACCCAATCCACCACCGCTCGGGCAAAAACCCAAGTGGGGTGAGGTTTCATGACACTCAAACAGGCATGCCCTTCGGAATACCAAAGGGCGCAAGGTGCGTTCAAAGATTCGATGATTCACTGAATTCTGCAATTCACATTACGTATCGCATTTC
+
GHHHIHHIIIEHHIIHEHIIIIIIIEFHHHIIFHIHIHIIIIHHHGHHIHHHGHCCCHHHECH?HHHEEGHHHGHHIIHIIIGHIIIIHHCHHHHIHIHHEH?EHHIHIIIFHHIHHIIIHIHHHHIFHHEHEHIHHIIFHIIGIHCHIHHFHIHGHHIE@AHHEDIHFHHHHEHIIIHHEHHHHIIHGHHIIHIIIHIHIHHIIHHGHHIIHIHIIHECEIIIIIIHHHIIHHEHEHIHHHHIHHGCHHEGHHE?IIIIGIIIHIHGIIIIHHDEHEHEEHGHDHHH
@HISEQ:711:H5NNWBCX2:2:1101:15977:5271:ATCTCGTA
TTAAGTTCAGCGGGTATCCCTACCTGATCCGAGGTCAAGTCATGAAATTGCTTGCTGGACGCTGATCCGCCGGGGCTCCAAGAAGCGCAAATGTGCTGCGCGAGAAGCCGACGAGACCGCTGCCAATGACTTTGAGGCGAGTCCGCGCACGGAGGCGGGACAGACGCCCAACACCAAGCAGAGCTTGAGGGTGTAAATGACGCTCGAACAGGCATGCCCCACGGAATACCGAGGGGCGCAATGTGCGTTCAAAGATTCGATGATTCACTGAATTCTGCAATTCACACTACTTATCGCATTTC
+
IIIIGHHIHHIIIIIHIIHIHIHIIIIIIIHII<GEHIHHHIGHIIIIIHIIIGHIIIIIIIHIHIIIFEHHIHHHIIIIIIIIIIIIIHIHHHIHHIIHIHDIHHIIIIHIIIHIIIIIHHIIIHHHIIIHIHIHIIHHIHHGIIHHIIIIIIIIIHHIHIIHIIIIIIHIIHIIHIIIIHIIIIIIHIIHHIIIIIIIIHIIIIIIIIHIHIIIIEDHHIHHIHCIHIHHIHHIIIGHHDEHIIHIIGIIIIHIIIIHGIHIIHHGGIIIHIIHIHHHHHHHEGHEFHECGHHFGIHHGI
@HISEQ:711:H5NNWBCX2:2:1101:21142:5463:ATCTCGTA
TTAAGTTCAGCGGGTATCCCTACCTGATCCGAGGTCAACCGAATAAATTTGTTTAGGCAAGCAGCCAATGCACTTGAAAAGCGGTATTGATACTACTACGCTCCAAGTCTACACTGGGCACCGCCATTGACTTTGAGATGAACCTCTCCAAGGAGATGTTTAATCCATATCCAAGCGTAGCTTGAAGGTTGTAATGACGCTCGAACAGGCATGCCCCCCGGAATACCAGAGGGCGCAATGTGCGTTCAAAGATTCGATGGTTCACTAAAAATTGCAATTCACATTACGTATCGCATTTC
+
HHHIIFHHIIIIIIIHHIIIIIIIIIIIIIIIIIGHHIIIIIIHIHIHHHHHHIHIIHIIIIIIIIHIIIIIHIFHHIIIIIIIHIIGHHHIIIIIIIIHIGHHIIIIIHHIGHIIGIIHIHIHIIHHIIIHIHHIIIHIHIHIIIIIIHIIIHIHHHGGIIIIHHIHHGHIHIIIIIHHHIIIHHIIIHIIIIIIIIIIIIIIIIIIIIHIHIIIIHIIIHHHHGIIHHCHIGHHCHIHIIGIIIIIIIHHIIHIHHHIIIHHIHIIHEGIHIHHHHHHGHHIHIIIIHIHIHIIIII
@HISEQ:711:H5NNWBCX2:2:1101:6849:5664:ATCTCGTA
TTAAGTTCAGCGGGTATCCCTACCTGATCCGAGGTCAAAAGTGAAAAAAGGCTTCATGGATGCCACGATTCAAGGACTAAGACGCAAAATGTGCTGCGCTTACTACCAAAAACACTGGCTGCCAATGACTTTAAGGCGAGTCTAATACAAGACAAGACGCCCAACACCAAGCAAAGCTTGAGGGTACAAATGACGCTCGAACAGGCATGCCCCATGGAATACCAAGGGGCGCAATGTGCGTTCAAAGATTCGATGATTCACTGAATTCTGCAATTCACACTACTTATCGCATTTC
+
IIIHHHIIIIIGIIIHIIIIIHIIIIIIIIIIIGHHHHIIICGHHIIIIIHHIIIIGIIHIFHHIHHIHHIIIHIIIIIIHIIIIIIIIIIIHIIIIIIIIIIIIIIIIIIIIIIIHIHIIIIIIIIIIHIIIIIHHIIIHHHHIIIIIIIIIIIIHIIHIIHIHIIHHIHIIIIIIIHIIIIHIIIHHHHHHIIIIIIIIIIIIHHHIIIIIIIIHIIIIHHHHHHIIIIHHGHHEIIIIHIHIIIIIIIIIIIHIIHHIIHGHIIIIIIHIIHIHHHIIHHHHGHIIIIIIII
@HISEQ:711:H5NNWBCX2:2:1101:13011:5732:ATCTCGTA
TTAAGTTCAGCGGGTATCCCTACCTGATCCGAGGTCAAAGACGGTAATGTTGCTTCGTGGACGCGGGCCACGCCCCCCCGCAGACGCAATTGTGCTGCGCGAGAGGAGGCAAGGACCGCTGCCAATGAATTTGGGGCGAGTCCGCGCGCGAAGGCGGGACAGACGCCCAACACCAAGCAGAGCTTGAGGGTGTAGATGACGCTCGAACAGGCATGCCCCATGGAATACCAAGGGGCGCAATGTGCGTTCAAAGATTCGATGATTCACTGAATTCTGCAATTCACACTACTTATCGCATTTC
+
IIIIIIIIHIIIIIIIIIIIIIIIIIIIIIIIIIIIIIIIIIIHIIIIIIIIIIIIIIIIIIIIHIIIFHIIIIIIIIIIIIIIIIIIIIIIIIIIIIIIIIIIIIIIIIIIIIIIIIHIIGIIIIIIIIIIIHHIIIIIHIIIIIIIIIIIIIIIIIIIIIIIIIIIIIIIIHIHIIIIIIIIIIIIIIIIIIIIIIIIIIIIIIIIIIIIIIIIIIIIIIIIIIIIIIIIHHIIHHHHHFHIHIIIIIIIIIIIIIIIIIIIIIIIIIIIIIIIHIIIIIIIIIIHHHIHIIIIIIIII
@HISEQ:711:H5NNWBCX2:2:1101:14379:5579:ATCTCGTA
TTAAGTTCAGCGGGTATCCCTACCTGATCCGAGGTCAACCTGAGAAAGATTGAGGGGGGTCGCCGGCGGGCGCCGGCCGGGCCTACGGAGCGGGTGACGAAGCCCCATACGCTCGAGGACCGGACGCGGTGCCGCCGCTGCCTTTCGGGCCCGCCCCCCGGAGCCGGGGGGCGGGGCCCAACACACAAGCCGTGCTTGAGGGCAGCAATGACGCTCGGACAGGCATGCCCCCCGGAATACCAGGGGGCGCAATGTGCGTTCAAAGACTCGATGATTCACTGAATTCTGCAATTCACATTACTTATCGCATTTC
+
HIIIHHHHHHHIIIIIIIIIIHIIIHIIIHHIIDHIIIIIIIIIGIHICGHEH@GHHIHIIDHHHHEEDHHIIHGHHIIDHIIIHIIIHIIIIIDDHHGHHEHEEGCHEHIIIIIHHHIGIHHIHHIIHIIIIIIGHGHIIIIIGIHHHEHHHHHGHHIHEHHHIIIHIIIIHHFHDHHGHGHIHHDFGHHIIIIIIHGHIIIHGGHIIHHHIHIIIHIHIIHHFDHGHHIIIIHIIHHHHIHHEIIHHHIIHEEGHHHIIIGHIIIHIIIIHGIIGHIHHHHHHIIIIIIIIIIIIIIIIIHHHGIFHHHHD
@HISEQ:711:H5NNWBCX2:2:1101:16302:5551:ATCTCGTA
TTAAGTTCAGCGGGTATCCCTACCTGATCCGAGGTCAATCGTGATAAAATTTGGGGTTCTGGCAGGACACCACCGGGACTCCGTCGCGAGAAGTATTACTACGCGTAGAGCCAGATGGCACCGCCACTGCTTTTAGGAGCTGCCCTGTGACGGGCAGGCCCCAACACCAAGCTGAGCTTGAGGGGTGATAATGACGCTCGAACAGGCATGCCCCCCGGAATACCAAGGGGCGCAATGTGCGTTCAAAGATTCGATGATTCACTGAATTCTGCAATTCACATTACTTATCGCATTTC
+
IIHIHIIIIIIIIIIGIIIIHHGHIIHHHHHHIIIHHIIIIHIIIIIIGIIIIIHHIIIIIEHHHHHIHHIIIIIIIIIIIIIIIIIIIIHIHHEHHHIIIIIIIIHIIIIIIIHIIIIIHIIIIIIIIIGIHIIIIIIIIIIHIIIIIIHIIHIIIHHHHIIIIIIIIIIIIIIIIIIIIIIIIIIIIIIHHIIIIIIIIIIIIIHIIIIIIIIIIHIHIHIIIHHEHIIHHIIIHIIHIIIIIIIHIIIIIIIIIIHIIIIIIIIIIIHIIIIIIIIIIIIIIHEHIIIHIIII
@HISEQ:711:H5NNWBCX2:2:1101:16490:5562:ATCTCGTA
TTAAGTTCAGCGGGTATCCCTACCTGATCCGAGGTCAACCTGAGAAAGATTGAGGGGGGTCGCCGGCGGGCGCCGGCCGGGCCTACGGAGCGGGTGACGAAGCCCCATACGCTCGAGGACCGGACGCGGTGCCGCCGCTGCCTTTCGGGCCCGCCCCCCGGAGCCGGGGGGCGGGGCCCAACACACAAGCCGTGCTTGAGGGCAGCAATGACGCTCGGACAGGCATGCCCCCCGGAATACCAGGGGGCGCAATGTGCGTTCAAAGACTCGATGATTCACTGAATTCTGCAATTCACATTACTTATCGCATTTC
+
HIIGHIIIIIIIGHEHHHHIIHEHHIGEHHHHIIIHIEHHHH<FCHHHFCHIHHHHIIHHIHIIIHIIHIIHIIIHIIIDHHIIHIIIIICHHIEH1DGEDGDHHHEG?HHGHHHHHDHHHHDHHICHHHIHHIIIIIIGIIIIIIID?HHC?HDHGDHHH???HHHDHDHCIHHHHHIFFHCHC=AC??AEC?GHCFBHHGCIHHGFGIHGHFHHHHHHHFHHHDDHDHF/@@?HHEHIHHHCCEDIHEIIHHDCHEIIHIHHEDHGIIIIIIIHHGHHIIIHHFHHHGIIIIIIHIIHIIIH=HGGIHH<C
@HISEQ:711:H5NNWBCX2:2:1101:16442:5663:ATCTCGTA
TTAAGTTCAGCGGGTATCCCTACCTGATCCGAGGTCAACCTGAGAAAGATTGAGGGGGGTCGCCGGCGGGCGCCGGCCGGGCCTACGGAGCGGGTGACGAAGCCCCATACGCTCGAGGACCGGACGCGGTGCCGCCGCTGCCTTTCGGGCCCGCCCCCCGGAGCCGGGGGGCGGGGCCCAACACACAAGCCGTGCTTGAGGGCAGCAATGACGCTCGGACAGGCATGCCCCCCGGAATACCAGGGGGCGCAATGTGCGTTCAAAGACTCGATGATTCACTGAATTCTGCAATTCACATTACTTATCGCATTTC
+
HIIIIHIIIIIIIIIIIIIIIIIIIIIIIIIIIGIIIIIIIIHIIIIIHIIIHIIIHIIIIIIIIHHIIIIIIIHIIIIIIHIIIIIIIIIIIIHHHIIIGIIIIIIIIIIGIHIIIIIIIIHIIIGIIIIHIIHHIIIIIIIIIIIHHHHIHHHHIIHHIHHHHHIIHHHHHHHIDHIHHIHHFHFEHFHHHIIIHIHHIIIGHIIIIIHIIHHIHIHIIGGHHED?CHD?EGIHIIIIIHHHHHHHG?HFHHHHF1IIIHHG?CIIHGIIIIIHIHGGIIGIGIIIIIIIGIIHHHFHHCIHGIHIHIIII
@HISEQ:711:H5NNWBCX2:2:1101:4769:5830:ATCTCGTA
TTAAGTTCAGCGGGTATCCCTACCTGATCCGAGGTCAAAGACGGTAATGTTGCTTCGTGGACGCGGGCCACGCCCCCCCGCAGACGCAATTGTGCTGCGCGAGAGGAGGCAAGGACCGCTGCCAATGAATTTGGGGCGAGTCCGCGCGCGAAGGCGGGACAGACGCCCAACACCAAGCAGAGCTTGAGGGTGTAGATGACGCTCGAACAGGCATGCCCCATGGAATACCAAGGGGCGCAATGTGCGTTCAAAGATTCGATGATTCACTGAATTCTGCAATTCACACTACTTATCGCATTTC
+
HIIIIIIIIIIIHIIIIIIIIHIIIIHIIIIIIHHHIIFHHIIIHHHHIIIHIHHIIIIIIIHIHGHHCHHHHIIHIIIIIIHIIIIIIHHIIHIIIGIIIHIIGEHIHHIIHIHHIIIGHHHIHIHHHHHHHHHHIIGIHHHDHHHHHIIIIIIHHIHHHIIHHIIHGHHHIIHIHIIHHHGHHHFHHGHIIIIIIHIHHIIIIIIIIIIIIHHHHHIIGIIIIHHIIIIHHFHIHIIHHHDHIHHHEHHHE@IIIHGHFFHGEGIIHFIIIIIIIHIIIIIIIHHEIIIGIHIIHIIIH
@HISEQ:711:H5NNWBCX2:2:1101:4931:5877:ATCTCGTA
TTAAGTTCAGCGGGTATTCCTACCTGATCCGAGGTCAACATTTCAGAAGTTGGGTGTTTTACGGACGTGGACGCGCCGCGCTCCCGGTGCGAGTTGTGCAAACTACTGCGCAGGAGAGGCTGCGGCGAGACCGCCACTGTATTTCAGGGCCGGCACCCGGTGAGGGGTCCCGATCCCCAACGCCGATCCCCCGGAGGGGTTCGAGGGTTGAAATGACGCTCGGACAGGCATGCCCGCCAGAATACTGGCGGGCGCAATGTGCGTTCAAAGATTCGACGATTCACTGAATTCTGCAATTCACATTACTTATCGCATTTC
+
IIIHIIHIIHIIHIIIIIIIIGHHHIGHIEHCHHHIIIIIIIIHIIIIIHGIHHHGIIIIIIIIIIGHEEHIIIGHHIIHIIIIIICHHGHIGHHIHHHHGHHIIIHHHIIIIHGHHHIIHIIIIIIIIHHHIGHIHHHIIGIIIIIGHHIHHHIIIIIIIIHIIIIHHIIIGHHIHIHIIIIIHGHIIIIIHGHHHDHIIHIHHIHIHIIIHHHFIHHDHHHIIHHIIHDIHHIIIHHIIIIHHHCHIHIGHHFHGC<EHIIIHHHIHHHIIHHD1FIIFIIIIIIIIIIIIIIIIGIIIIIIHIIHHHIIIIIIIH
@HISEQ:711:H5NNWBCX2:2:1101:9793:5876:ATCTCGTA
TTAAGTTCAGCGGGTGGTCTTGTCTGATCTCAGGTCAAAAGGGTGTGTGCGGGGCGGGCCCTTTCGAGCCGGTGCCCCGCAGGTTTCCTGCTTGGCCGCGCTGGACCGGCCTCTTTCACTGCCCAGACGGTCGGTGCGACAGCGGCATGCAGCTTACAAAGCCACCTACCAAGCTGGCGCCCCGTGCTGAGAGAGGGGGTGACCGGCAGCAAGCCCTGGGCTTCAGCCGACCCGGCACTGTGTTTCAAGTGCCGAGACGGCCACGTCCGTCCCAGGGCCCGGTCCGCCGAGGCGGGTCGGGGTGGGGCGAGGGGTGAGCTGACGCTGAGACAGGCATACTCTTGGCCGAGGCCTCGAGTGCAATATGCGTTCAAAGATTCGATGATTCACGGAATTCTGCAATTCACATTACTTATCGCATTTC
+
HIGIIIGIHGIIIGHGHHEEHHHIIIIIIIHIIGHHHEHHIHI1EHHIIIIC?CHHIHIIIHHIHEHHCDHHHHIGHEHHICDDGHEHEHHHHHEHHHHHHHHHIIIHHHHHIHIIIIGCHCHHHGFHD=GE?CEGHIIIHHIDHDHDHHHHHHHIHECHHGIIGIFHIIGGCHHH/.?GHHIHHHHI@HHHF@9G=HH??5F.?6C<EEHEHGEEH--68--CE7+,D@7,,H@@-H@G?G@8-@@-<CG@-65<<C@>-58,E9C?B7;---HC<CE<HC<IIHHEACEDDE-HD<HHHHCIHHH?HEGHHHEHGGHEC0HEEIIHHIGFCG1G?HEIIGIHHHIHHEECHFEFHIHHHIIIHIHFHHFHHHIHEGIHIHEHHHEHHIIIIHHE@HIHHHHHIIIIHHGIGIIHGIIIHHHI
@HISEQ:711:H5NNWBCX2:2:1101:10565:5897:ATCTCGTA
TTAAGTTCAGCGGGTATTCCTACCTGATCCGAGGTCAACCTGTAAAAGTTTTGGGGGTTTTACGGCAAGAGTCCCTCCGGATCCCAGTGCGAGACGTTAAGTTACTACGCAAAGGAGGCTCCGGGAGGGTCCGCCACTACCTTTAAGGGCCTACGTCAAACCGTAGGGCCCCAACACCAAGCTGGGCTTGAGGGTTGAAATGACGCTCGAACAGGCATGCCCGCCAGAATGCTGGCGGGCGCAATGTGCGTTCAAAGATTCGATGATTCACTGAATTCTGCAATTCACATTACTTATCGCATTTC
+
IIIIIIHGHIIIIIHCHIIGHHIIIHIIHHIHDHHI?HHHHICCGHIH<<C@HHHIIIHIHHHIIIHI<GHGFEHIIII<0EHHIIICHGF@F@GHH?E?HGHHIHHHEHIHIIIHIHIIHIIHFHHHHHHHIHIHIHHHIIHIIIIFEGHHHIIIFIIHHHHHHHHIIIDHHHHHIHIHFIIHHHIHHHIIHIIHIIIHGHHIIIHIHIIHEHHHHHHDIHEHEHFIIIIHIIIHHIIHHHHFHHHIIIIIIIIHFIHIIGIHIHHGHHIGIIIIIHEIIHGIIIIIIIIIHIIIIIHIHHGHI
@HISEQ:711:H5NNWBCX2:2:1101:10971:5768:ATCTCGTA
TTAAGTTCAGCGGGTGTTCTTGCCTGATCTCAGGTCGAAAGGTGAGTCGCCACCAGCCCTCCTGTCGGGGGGCGGTGTTCCTGCAGGCCCCCAGCAAGTCCCCCGGCCATCAACGGCTTCGCAGCCCGAAGGCCACCCACCTAGTTGATGCCCGGTTGAATGGGCGCTTGCTCAGGCCTCTTAGCTTCAGCCGACTCGGCCACAAGGAGCAGCCGACACGGCCAGATCCACAGCCCAACCCGTTTGGAAAATCCAAAGGGAGGGTGTGAGGGGATGGACCGACGCTGAGGCAGACATGCTCTCGGCCGAAGCCTCGAGCGCAATATGCGTTCAAAGATTCGATGGTTCACGGAATTCTGCAATTCACACTACGTATCGCATTTC
+
HIIIIHIIIIGHHIIIIHHHIIHIIIIIIHIIHIHHHHHIIFHHIIIGIIIIIGHHIIIIIIIIHHIICHIIIIHIHIIIHIIIIIHIIHIIIIIIHIIGGIIIIIIIHFHIFIIIIHHHIHIHHIIHHHCDIIEHHIIIIIIHIHHHHFHIIIHHDH@DGHIIHIIHIIIIIEEHIIHHIIHIHHHHIHGIHGDEHHIIIHIHIHHHHEEIHIHHHDGIHG?AHGHIIIHFIHGIHHGIIIHEGAABHF8HHHHHHGIIIHDGIIIHIHIIHHHGIIIIIIHIGIIHHEHHIIIIHHDHDIIHIIIHHIIGHHHGIHFGHHIIIHIIIIHIIHHEHIHIHHHIIIIIIIIIIIHIHHIIHIHHHHHEHHHHHHHHFIHHEHGI
@HISEQ:711:H5NNWBCX2:2:1101:10971:5931:ATCTCGTA
TTAAGTTCAGCGGGTATCCCTACCTGATCCGAGGTCAAAGACGGTAATGTTGCTTCGTGGACGCGGGCCACGCCCCCCCGCAGACGCAATTGTGCTGCGCGAGAGGAGGCAAGGACCGCTGCCAATGAATTTGGGGCGAGTCCGCGCGCGAAGGCGGGACAGACGCCCAACACCAAGCAGAGCTTGAGGGTGTAGATGACGCTCGAACAGGCATGCCCCATGGAATACCAAGGGGCGCAATGTGCGTTCAAAGATTCGATGATTCACTGAATTCTGCAATTCACACTACTTATCGCATTTC
+
IIIIIIIIHIIIIIIIHIIIIIIIIIHIIHIHHIHIIHEHHIIIIIIIIIIIIIIIIHHIIIIIIIIIHHIIIIIIIIIIIIIGIIIIIIHIIIIIIIIIIIIIHIHIIIIHIIIIIIIIIIIIIIIIIIIIIIIIIIIIHIIIIIIIIIIIIIIIIIIIIHIIIIIIIIIIIIIIIIIIIHIIIIIIIIIIIIIIIHIIIHIGIIIIIIIIIIIIIIIIIIIIIIIIIIIHEIIGIHIIHHHIHIIIIIHEIIIIIIIIIIIIIIIIIIIIIIIIIIHIIIIHIIIHHIIIIIIIIIIII
@HISEQ:711:H5NNWBCX2:2:1101:15781:5919:ATCTCGTA
TTAAGTTCAGCGGGTATCCCTACCTGATCCGAGGTCAACCTTAAGAAAGTATGGGGGTTTTGGCAAGTGGACCACCCGGACCTCCAGAGCGAGAAGTATTACTACGCTTGAAGCCAGATGGCACCGCCACTGATTTTAAGGCGCACCAGTACGATGGCACCCAATACCAAGCTGGGCTTGAGGGTTGAAATGACGCTCGAACAGGCATGCCCAGCGGAATACCACTGGGCGCAATGTGCGTTCAAAGATTCGATGATTCACTGAATTCTGCAATTCACATTACTTATCGCATTTC
+
GGIIIHIHHIGII<//<DH@11D111<1D1<0C/<<DCG1D1D<<FH1@111<CCH/CDH@H<@G<<<D@@G11<G0CHEG@EHHFIIIIIIHHGHGCHHHHHHHIHEHIIIIIIHIHHHHHHDHFHFHHIIIGIIIIIIHHHEHIIHIHIIIIIIIIIIHIIHHGHHIHIIIHIIHIIIIIIIIIIHIIIIIHIIIIIIHIIIIIHIIHHHHIIIIIIIIGIHIHFGHHHHHIHFCIHIIIHIIIIHIIIIIIIIIIHIIIIIIIIIIIIIIIIIIIHIIIIIIIIIIIIIIII
@HISEQ:711:H5NNWBCX2:2:1101:18203:5841:ATCTCGTA
TTAAGTTCAGCGGGTATCCCTAACTGATCCGAGGTCAACCTGAAAAAAATTGGGGGTTGATGGCAAGCACACGACCGGACCTCCAGAGCGAGAAGAATTACTACGCTCGGAGCCGGACGGCACCGCCACTGACTTTAGGGCCCGCCGGGGCGGCGGGGCCCAACACCAAGCTGAGCTTGAGGGTTGTAATGACGCTCGGACAGGCATGCCCCCCGGAATACCAAGGAGCGCAAGGTGCGTTCAAAGATTCGATGATTCACTGAATTCTGCAATTCACATTACTTATCGCATTTC
+
11<<<<11<D1<?/<?C<CDH11<@<1FH@10</DG11DC<<<1@G1//<<GCC//FEC1<FC@1<11<11<///<CCCHI?<G1C1<@C//<D@1<1<FH?@C0<<C//CE?0E//<@>DIHHEECDGE8<0<GHB0?E<707?E??7-:7--??..-;...EB8/B.@EB8/HFB8/GB@ECG@@HC@EDCCHDHHIHF@@D<0D/?E/C/1C<@<<@HF?CC<CC<C111<//GC11F1?CC<F<HHGCC<D<1<11FGFC11F<11<@<@?FC1<1<10D<00C1FC/D?
@HISEQ:711:H5NNWBCX2:2:1101:19988:5804:ATCTCGTA
TTAAGTTCAGCGGGTATCCCTACCTGATCCGAGGTCAACCGAGGGGGTGGGCTTCTGGGAGCCGCCACTTAGGTGCCGGGCGCGAATGTGCTGCGCTCGAAGCCAGGGTGACGGCTGCCAATGTTTTTGAGGCGAGTCCGCGCCGGGTAGGCGGGACAAACGCCCAACACCAAGCAAAGCTTGAGGGTGATAATGACGCTCGAACAGGCATGCCCTCCGGAATACCAGAGGGCGCAATGTGCGTTCAAAGATTCGATGATTCACGGAATTCTGCAATTCACATTACTTATCGCATTTC
+
IIIIIIIHGIIIIIIIIIIIIHIHIIIIIHIIIIIIIIHIHHHIIHHCHHIIIIIIFHIFHIIIGDHIGHHHIHIHIIIHGHIIHHIHIIIIIIIHHIIIHHIIHHHCHIHIIIIHIHIHHHHHHIIIHIGIHHIIEIIHIHHIHIHHGHIIIIHHHHHHHHIIHHHIIIIIHIIGIIHHIIIIIIIIIIIIIIIIIIHHIIHIIIIIIIIIIIIIIIHIIHHIIIIHDHIIIHIIIIIIIIHHIHHIIIIIIHGIIIHGEHIIIHIIHIIIIHHHHIIHIHIIIHCHGIIIIHHDDH
@HISEQ:711:H5NNWBCX2:2:1101:20406:5954:ATCTCGTA
TTAAGTTCAGCGGGTATCCCTACCTGATCCGAGGTCAAAGACGGTAATGTTGCTTCGTGGACGCGGGCCACGCCCCCCCGCAGACGCAATTGTGCTGCGCGAGAGGAGGCAAGGACCGCTGCCAATGAATTTGGGGCGAGTCCGCGCGCGAAGGCGGGACAGACGCCCAACACCAAGCAGAGCTTGAGGGTGTAGATGACGCTCGAACAGGCATGCCCCATGGAATACCAAGGGGCGCAATGTGCGTTCAAAGATTCGATGATTCACTGAATTCTGCAATTCACACTACTTATCGCATTTC
+
IIIHIIIHIIIHIGIIIIIIIIIIGIIGIIIIIIHIIIIIIIIIHHIIIIIIIHIIHIIIIIIHHHIIHHHHIHIIIIIIIIIHHIIIIIIIIIIHIIIIIGIIIHIIIIIEHIIIHHIHIIIIIHIIIIHIIIHIHIHIHIHIIIIIIIHIIIIHIIIIIIIIIIIHIIIIIIIIIIIIIIIIIIIIIIIIIIIIIIIHHGHIIIIIIIIHIIIIHIIIIIIIIHIIIIHHCIIIIIIIHHEHGIIIIIHIIIIIIIIIIIIIIIIIIIIIIIIIIIIHIIIIIIHHIIIHIIIIIIIII
@HISEQ:711:H5NNWBCX2:2:1101:12274:6076:ATCTCGTA
TTAAGTTCAGCGGGTATCCCTACCTGATCCGAGGTCAACCTGAAAAAAATTGGGGGTTGCTGGCGAGCACACGGCCGGACCTCCAGAGCGAGAAGAATTACTACGCTCGGAGCCGGACGGCACCGCCACTGACTTTAGGGCCCGCCGGGTCGGCGGGGCCCAATACCAAGCTGAGCTTGAGGGTTGTAATGACGCTCGGACAGGCATGCCCCCCGGAATACCAGGGGGCGCAATGTGCGTTCAAAGATTCGATGATTCACTGAATTCTGCAATTCACATTACTTATCGCATTTC
+
IIHIIHIIIIIIIIIIIIIIIHIIIIHIIIIIIHIIIIIIIIIIHHIIIIIIIIIIIIIIHHFHIIIIIIIIHIIIIIIIIIIIIIIIIIIIHIIIHIIIIIHIIIIIIIIIIIIIHHIIIIIIIGIIIIIHIIHIIHHIIIHHIIIIIIIIIIIHHHHHIHHIIIIHIIHHHFIIIHIIIIIHIIIHHHHIIIIIIIHIIIIIIIIHIHIIIIIHIIGHHHIHIHIIHIIIIIIHGIIIIIHIIIIIIIIHHIIIHIHIHIIHIIIIIIIIHEIIIIIGIIIHIIIIIIHIII
@HISEQ:711:H5NNWBCX2:2:1101:18590:6058:ATCTCGTA
TTAAGTTCAGCGGGTATCCCTACCTGATCCGAGGTCAACCTTAAGAAAGTATGGGGGTTTTGGCAAGTGGACCACCCGGACCTCCAGAGCGAGAAGTATTACTACGCTTGAAGCCAGATGGCACCGCCACTGATTTTAAGGCGCACCAGTACGATGGCACCCAATACCAAGCTGGGCTTGAGGGTTGAAATGACGCTCGAACAGGTATGCCCAGCGGAATACCACTGGGCGCAATGTGCGTTCAAAGATTCGATGATTCACTGAATTCTGCAATTCACATTACTTATCGCATTTC
+
GIIIIIIIIIIIIIIIIIIIIIIHIIIHIIIIIIIIHHIIIIHEHGIIIHHIIIIIIIIIIHHIHHIIIIIHCHIIIIIHIIIIIIIGIIIIIIIIIHIIHIIIIGHHIHIIHIIIIHHHHHIIHHIHIIHIIIIIIIIIIIIIIIHHIIIIIIIIGHIIIIIIIIIIIIIIHHHIIIIIHIIIIIIIIHIIHHHHIIIIIIIIIIIIIIIIIIIIIIIIIIIIIHEHIHHGIIIIIIIIIHIIIIIIIIHIIHHIIIIIIIIIIIIIIIIIIIHIIIHIIIIIIIIIGIIHHII
@HISEQ:711:H5NNWBCX2:2:1101:18636:6244:ATCTCGTA
TTAAGTTCAGCGGGTATCCCTACCTGATCCGAGGTCAAAGTCGGTAATGTTGCTTCGTGGACGCGGGCCACGCCCCCCCGCAGACGCAATTGTGCTGCGCGAGAGGAGGCAAGGACCGCTGCCAATGAATTTGGGGCGAGTCCGCGCGCGAAGGCGGGACAGACGCCCAACACCAAGCAGAGCTTGAGGGTGTAGATGACGCTCGAACAGGCATGCCCCATGGAATACCAAGGGGCGCAATGTGCGTTCAAAGATTCGATGATTCACTGAATTCTGCAATTCACACTACTTATCGCATTTC
+
IIIIGGCGHIIIGDHHHIIIIIHHIIIIIHIIHHGHHHIIGFGHDHHIIHIIHHEHDHHFHHIIC<CHCHIIIHHHHIHIHIHIIHHIIHCHHIIIIEIHIIIHIFIIHHIHHIIHIIHDGIIHFHHIIIIIIHHGHHEEEHFIHHGIHIHIHIIIIHHHGCEGECIIIIHIIIIIHIHHIIHHIHGIIIIIIGHIGIHHHHHIHHIIIHGIIHIIHHHHIFHHGIHEFFHHCHHIHHHHHHHHHHIIHIIIIHHFIIIIIIIIHIIIHHIHFHCDGHEHFIIHIHFFHIIIIIHHHDHII
@HISEQ:711:H5NNWBCX2:2:1101:20378:6138:ATCTCGTA
TTAAACTCAGCGGGTAGTCCCGCCTGACCTGGGGTCGCGGTCGAAGCGTCATCAGAAGACAACGCGTTGGGTCAATAAGCAACCTTTTGATGAGACACGCAACAGATTTCATGGTTTTGTCACCAATAGTCTTGCGCCCGTCAATAGGTGCCTTTATTTTGGCCAACCGCTCGGTAAAAACGGGAGGCCAATATCCGCTCCCGTCCAAAGCATCTCAAAGGAAATGTTGGGGGAGCGACGCGATGCGTGACGCCCAGGCAGACGTGCCCTCAGCCGAATGGCTTCGGGCGCAACTTGCGTTCAAAAACTCGATGGTTCACGGGATTCTGCAATTCACACCAAGTATCGCATTTT
+
HIHIIIIIIIIIIIIIIIIIIIIIIIIIIIIIIIEHHIIHHDHHIIIIIIIIIIIHIIIIIIIIIIIIEHIIHIIIIIIIIIIIIIIIGIIHIHIIIIIIIIIIIHHGHHIIIIIIHIHIIIIIIIIIHHHIIHIIIIIHHHIIIIFHHIIIIIIIIHIIHDIIIIIHHIIIHH@EEH@CHHGHHIIHIIHIIIIIHHEHHIHHHIIIIHHIFHHHIHHHHEAHCHHDHHHIHHHIHEGIIHHCHHHIHCIHHEIGIIIHHHIIIIIGHHIIHHIHGIIHDDDDHFIIIIIIIIHHHIHHGGHHEHEGIIIHGIIIIHHHIHGIHIIIGIIIIIHHHHIHGHDHHEIHHHFHII
@HISEQ:711:H5NNWBCX2:2:1101:1216:6319:ATCTCGTA
TTAAGTTCAGCGGGTATCCCTACCTGATCCGAGGTCAACCACAGAGTTGGGGNGGGTTCTGGCAGGCGGCCGCCGGACCCTGGAGCGAGAGCTGTACTACGCTGAGGGCCAGGCGGCGCCGCCACTGTCTTTAGGGCCGGCCACGGCGGGCGGGGCCCAACACCAAGCGGGGCTTGAGGGTTGAAATGACGCTCGAACAGGCATGCCCTGCGGAATACCACAGGGCGCAATGTGCGTTCAAAGATTCGATGACTCACTGAATTCTGCAATTCGCATTACTTATCGCATTTC
+
IIHIHGHHHHIIIIIIIIIIIIIIIGHIIIIIIGHHIIEGEHIDHHFHHCED#<11<<D1FE@E</</<<FCF?</CCHHDHHHH#<<<D<DHHIEHHGEHIHHIEEHIH#=1<0=DDCDBC<HGGDHEB6<D?<C?DHDDEHIHHHHECHHCHFHIHHHHGIHHHIGIIHHHHIIHHHHGHIIHHHHEHIHHFHHHIIHFHEFHHHIHEGHGGIIIHIIHDFIIHIHHHCIIIIIIIHIIIHHIIHHHIHHIIHHIIIHHGIIIIHIIHIIGIIIIHIIIHIIIGIIIHI
@HISEQ:711:H5NNWBCX2:2:1101:5369:6338:ATCTCGTA
TTAAGTTCAGCGGGTGGTCTTGTCTGATCTCAGGTCGAAGGTTTGGATTTCCGATCGGCTTTTGAGGGCCGCCCGAAAAAATTCCTGCTTATGGCCGAGCGGCATTGGAGCTCTCCGGTCGAACGACAGCGGCATGCAGCGTGAAGCCACCTACCATGCTGGCGCTCTTTTGAAAGAGTCGCGCCGCGAGCCCTGCACTTCAGCCGACCCGTCTCCAAAAGAGGAAACGAGACGGCCACGTCCGCCGCCAGCCTCTTTCGAATGAAAGGGGGAGGGGCGAGGGGTGAGCCGACGCTGAGACAGACATGCTCTCGACCGAAGTCTCGAGCGCAATATGCGTTCAAAGATTCGATGATTCACGGAATTCTGCAATTCACACTACGTATCGCATTTC
+
IIIIIIFHGIIIHDCHDHIHIHIIIIIIIIIIIHIIIHIIIE1G=HHHHHIIIHHHHHIIIHIHIGEHDHHGIIIIIIGHIHIHHIHIIIIIHHIIIIIIICHIIIFHEHHIIHIIIIIIGHIIIHHDHIIIIIIIIIIHIHHCCHIIIIHE?HHHHHHHGEHDFCEHHHHHEHICHHIHIGDC<EHGHEHEHHEHHHHIIIHHHDDHHHIIIIIHHBCG@GHFE@HHHF???@?G@IH?CHHDGIHDIHGHEE?..;EIHGIHHHHHHHHCIIIIIGHIHGC?HHHHGHEEGHHIHCHIIIIHHIIHIIIIIHGCIHHGHCHDHHHHFHIIIIHDCHHHGGHIHGIHGIIIGGIIIGIIIHIIIIIIIHGIHIHIIHHHIHIIIIIIIHEIII
@HISEQ:711:H5NNWBCX2:2:1101:11524:6353:ATCTCGTA
TTAAGTTCAGCGGGTATCCCTACCTGATCCGAGGTCAACCTTAAGAAAGTATGGGGGTTTTGGCAAGTGGACCACCCGGACCTCCAGAGCGAGAAGTATTACTACGCTTGAAGCCAGATGGCACCGCCACTGATTTTAAGGCGCACCAGTACGATGGCACCCAATACCAAGCTGGGCTTGAGGGTTGAAATGACGCTCGAACAGGCATGCCCAGCGGAATACCACTGGGCGCAATGTGCGTTCAAAGATTCGATGATTCACTGAATTCTGCAATTCACATTACTTATCGCATTTC
+
IIGIIIIIHIIIIIIIIIIIIIIHIIIIIIIIIIIIHIIIHHHHIHIIHEHIIIIGIHHHIIIHIHGHHHIIIIIIIIIIIIIIIIIIIIIIIIIIHHHIIIHIIIIIIIIIIIIIIIIIIIIIIIIIIIIIIIIIIIIIIIIIIIIIIHIIIHIHIIIHIIIIHIIIIIIIIHIIIIIIIHIIIIHIHHIIIIIHHIHIIHIIIIIIHIIIIHHIIIIIIIIIIHFHIHHHHHIIIIIIIIIIIIIIGIIIIIIIIIIIIIHIIIHIHIIIIIIIIIIIIIHHIIIIHHIIIII
@HISEQ:711:H5NNWBCX2:2:1101:13427:6327:ATCTCGTA
TTAAGTTCAGCGGGTATCCCTACCTGATCCGAGGTCAAAGACGGTAATGTTGCTTCGTGGACGCGGGCCACGCCCCCCCGCAGACGCAATTGTGCTGCGCGAGAGGAGGCAAGGACCGCTGCCAATGAATTTGGGGCGAGTCCGCGCGCGAAGGCGGGACAGACGCCCAACACCAAGCAGAGCTTGAGGGTGTAGATGACGCTCGAACAGGCATGCCCCATGGAATACCAAGGGGCGCAATGTGCGTTCAAAGATTCGATGATTCACTGAATTCTGCAATTCACACTACTTATCGCATTTC
+
IIIIIIIIIIIIIIIIIIIIIIIIIIIIIIHIIIHHIHIIIIIIGHIIIIHIIIIIIIHIHIHGIDIHCHHHIIIIIIIIIHHHIIIHIFHIIIIIIIIIIHHIIIIIIHIIIIIIIIIIIHIHIIIIIIIIIIIIHIIIHHIIIIIIIIIIIIIIIHIHHIIIIIIIIIIIIIIIIIIIIIIIIIGIIIIHIIIIIIIIIIIIIIIIIIIIIIIIIIIIIIIIIIIIIIIHFGIIIIIIHHHIIIIIHIIIIIIIHIHHHFIHIIIIIIIIIIIIHIIIHIIHHHHHHIIHIIIIIIHII
@HISEQ:711:H5NNWBCX2:2:1101:14098:6490:ATCTCGTA
TTAAGTTCAGCGGGTATTCCTACCTGATCCGAGGTCAACATTCAGAAGTTGGGGTTTTACGGCATGGCCGCGCCGCGTTCCAGTTGCGAGGTGTTAGCTACTACGCAATGGAGGCTGCAGCGAGACCGCCAATGTATTTCAGGGCCGGCACCCGGTGAGGGGTCCCGATCCCCAACGCCGATCCCCCGGAGGGGTTCGAGGGTTGAAATGACGCTCGGACAGGCATGCCCGCCAGAATACTGGCGGGCGCAATGTGCGTTCAAAGATTCGATGATTCACTGAATTCTGCAATTCACATTACTTATCGCATTTC
+
IIIIHHHIHIIIIIIIIIIIIIIIIHIIIIIHHIIHIIIIIGHIIHIHGHIEHHIIIIIIIHHIIIIIHIIHHIIIIIIIIIHFHIIIHIIHHIIIIHIIIIIIIIIHIIIIHIHIIIIIIHIIIIHIIIIIIIIHHHHIIIHHIHIIIIIIHIIIIIIIIIIIIIIIIIIIIIIIIHIIHHIIIHIIIIIIIIHIHIIHHIHIHIIIHIIIHIIIIIHHIIGIIIIIIHGIIHIIIIIIIIHHFHHIIGHGECEHFHHIIIIIIIIIIIIIIIIIHHHIIIIIIIIIHIIIHIIIIIIIIHIIIIIHHIIII
@HISEQ:711:H5NNWBCX2:2:1101:14640:6304:ATCTCGTA
TTAAGTTCAGCGGGTCTTCCTGCCTGATTTGAGACCATGGTTCAAGTCAACCTCGAGAGGTTGCCTTTAATAGTTGAGTGCCGGACATACACCATCACACGTACTGGGTATTAGAGAAACCGAAGTCTCATACACATACTTTTCCGTTACTTGACAGTATCCAGCAGCAATAGTTTTAAAAGCACGCAGGGTTAGTGCGATGCCTCAAATCTCTCCTTCCCTAGGTATAAATACCCAAGGTTGGAGAATGAATACTATAGATTCTCAAACAGGCATACTCTGCCGAAACAGAGTGCAATGTGCGTTCAAAGATTCGATGATTCACGGAATTCTGCAATTCACATTACGTATCGCATTTC
+
IIIIIIIIIIIIIIIIHHHIIIIIIIIIIIIHIIIHIIIIHHHIIIIHIIIIIIIIIIIIIIIIIIIIGHHHGIIIIIIIHIIHIIIIIIIHIIIIIIIIIIIIIIIIHIHHHIIIIIIIIIIIIIIIIIIIIIIIIHIIIHIIIIIIIIIIHIIHHIHIIIIIIIIIIHHEIHIHIIIHIHIIIHIIIIIHHIHHGHHIHHHHHIIHHHIIHIIIIHHHHHHFIIIIIIHIIHIHHH@HHHIHIHHIIHIHHIHHIIIIHIIIIIIIIIIHGIIIIIHIIIIIIIIIIIHHIIIHIIHGIHHHIIIIIIIHGEGIIIIIHIIIIHFHIIIIIIIIHIIIIIIHIIHHHHIIIIIIIII
@HISEQ:711:H5NNWBCX2:2:1101:18198:6311:ATCTCGTA
TTAAGTTCAGCGGGTAGTCTTACTTGATTTGAGATCGAGTTTTACAAGAATCGTTGCCGACCCTTGTGAAATCCTGCATCAGTCAGCCAATAAGGTCAAACTCCCTTTATGTAAGCTGCAGCAAAAGTAATAATCCGTTTGACGGGACTAAATAAATATGCTTTTAGCTCAGGAGAATGTCCAGCTGCACCTGCATTTCAAGCAACCCGCCGCCGATCTGAAATAGAAAGGCGTTGGGTTTGCTCAAGTCCAAGGCTTTCCAAAAAAATGAAAAGCTTTGAGGTGTTTACTGATACTCAAACAAGCATGCTCTTCGGAATACCAAAGAGCGCAATATGCGTTCAAAGATTCGATGATTCACTGAATTCTGCAATTCACATTACGTATCGCATTTC
+
IIHHIHIIIIIIIIIIIIIIIIIIIIGIIIIHIIIIIIIHIIIIIIIIIIIHIIIHIIIIIIIIIIIICHHIIIIIHHIIIIIIIIHIIIIIIIIIIIIHIIIIIHIIIIIIIIIIIIIHIIGIHHIIIIIIIHIIGIIIIIIEDHIHIIGIII?GHIIHHHIHIHGHHIIICHHHIHHHHHIIIHIHIIIIHIIHIIIIIIHGCHIHHHHIHHIIIIHGIIGIHHEHHDGHIHHEFIIGIHIIGIIGIIHGHHIHHIHGHIIIIHHHHHGIIIIIIIIIIIHHHHHGEIIIGHIIIHIHHIIIIIIIIHIIIIHHHIIIHIIIIHHIHIIIIIIIIIHHHHHHHHHIIIIIIIIIHHIIIIIIIIIIIGIIIHIIIIGGIIIIIIIIIHHIIII
@HISEQ:711:H5NNWBCX2:2:1101:6135:6682:ATCTCGTA
TTAAGTTCAGCGGGTAGTCTTACTTGATTTGAGATCGAGTTTAACAAGAGGTTTTGAAGACTCTTGTGAAAATCCTGCATCAGTCAGCCAAAATGGTCAAACTCCCTTTATATTAGCTGCAGCAAAAGTAATAATCCGTTTGACGGGACTAAATGAATATGCTTTTAGCTCAGGAGAATGTCCAGCTGCACCTGCATTTCAAGCAACCCGCCCCCTCTCTTTAACAGATTGGTGTTGGGATTGCTCAAGTCCAAAGCCTTTCTTCAAAAAAGAAAAAAGGCTTTGAGGTGTTTACTGATACTCAAACAAGCATGCTCTTCGGAATACCAAAGAGCGCAATATGCGTTCAAAGATTCGATGATTCACTGAATTCTGCAATTCACATTACGTATCGCATTTC
+
IIIIIIIIIIIIIIHHIHHIIHHHIGGCHHIHIIIIIIIFHHHGEHIHCGH@GHHIEHH@GHHHIGIGEHHHIIIIIIIIIIIIHHHIIIIHHFGHHHIIIIIIHIIHHIHHHHHIGIIHIIIGH@HFHIHHHEHIHHIGEHHIIIIIHHHIIHIIIIIIEHHEHIIGIIIGHH?H.GFHH.FGGGHHIHHGHEF@HGHHHHEHIIIHHHIDEDCHI..?EB.8.HA6B---B6.8.HCGB.CCHFCECHIIIHEEIHEH@EGIHDCHFEHHDEHFHHFGHGHEEEEHHG?CIHIIIIHIIIHE@@FEIHG?HGFGIGHH@G@EF@EHGHG@C<EHFHHEDC0ECHHHHHGCHHIIIIIGIHHHGD11IHGHIIHHIIHHFIHHEFHHDHHFHEHIHHII
@HISEQ:711:H5NNWBCX2:2:1101:8994:6517:ATCTCGTA
TTAAGTTCAGCGGGTATCCCTACCTGATCCGAGGTCAACCTGAAAAAATTAGGGGTTGCTGGCTAGTCACCCACCGGACCCAATCGCGAGGAGTATTACTACGCGTAGAGCCGACAGGCACCGCCACTAGCTTTAGGGGCCGCGAGACCGCGAACCCCAAGACCACGCGAGAGCGTGAGTGGTTATAATGACGCTCGAACAGGCATGCCCCCCGGAATACCAAGGGGCGCAATGTGCGTTCAAAGATTCGATGATTCACTGAATTCTGCAATTCACACTACTTATCGCATTTC
+
IIIIIIIHIIIIIIIIIIIIIIHIIIIIIIIIIIIIIIIIHIIIIIIIIIIIIIIIIIIIIEHHIHHIHIIIIIIIIIIIIIIIIIIIIIIIIIIIIIIIIHIIIIIIIIIIIIIIIIIIIIIIIIIIIIIIIIIIIIIIIIIIIIIIIIIIIIIIHIIIIIIIIIIIIIIIIIIIIIIIIIIIIHIIIIIIIIIIIIIIIIIIIIIIHIIIIIIIIIIIIIIIHHIGIIIIIHHIGIIIIIIIIIIIIIIIIIIIIIIIIIIIIGIIIIIIIIIIIIIIIIIIIIIIIIIHI
@HISEQ:711:H5NNWBCX2:2:1101:8858:6583:ATCTCGTA
TTAAGTTCAGCGGGTATCCCTACCTGATCCGAGGTCAACCTTAAGAAAGTATGGGGGTTTTGGCAAGTGGACCACCCGGACCTCCAGAGCGAGAAGTATTACTACGCTTGAAGCCAGATGGCACCGCCACTGATTTTAAGGCGCACCAGTACGATGGCACCCAATACCAAGCTGGGCTTGAGGGTTGAAATGACGCTCGAACAGGCATGCCCAGCGGAATACCACTGGGCGCAATGTGCGTTCAAAGATTCGATGATTCACTGAATTCTGCAATTCACATTACTTATCGCATTTC
+
IIIIIHHHHHIIGHIIIIIIHIIIIIIIIHIHIGIHHIIIIIIHIHIIIHIIIIIIIIIIIHIIIIIIIIIIIIIIIIIIIIIIIIIHIIIIIIIIIIIIIIIIIIIIIIIIIIIIIIIIHIIIIIIIIIIIIIIIIIIIIIIIIIHIIIIIIIIIIIIIIIIHHIIIIHIIHHHIIHIIIIIIIIIHHIIIIIIIHIIIHHEIIIHIHIHIIIIHIIIIIIHIIIIIIFHGGHHHHIIIIIIIIIGIHIIIIHHIIIIIIIIIIIIIHIIIIIIIIIIIIIIIIHHIHIIIIII
@HISEQ:711:H5NNWBCX2:2:1101:10867:6718:ATCTCGTA
TTAAGTTCAGCGGGTATCCCTACCTGATCCGAGGTCAACCTTGTGAAAGATTTAACGGCCGCGGCCACCCGCACTCCGAAGCGATTAATGAAATCACAACGCTTGGAGACGGACAGCTCAGCCGGAGACTTTGAGGCGCGCGGAACACCGCGGCGCCCAATACCAAGCCAGGCTTGAGTGGTGAAATGACGCTCGAACAGGCATGCCCTCCGGAATACCAGAGGGCGCAATGTGCGTTCAAAGATTCGATGATTCACTGAATTCTGCAATTCACACTACTTATCGCATTTC
+
GHHHIGHHEHIIIHHHH?FHIIIIIIH?HHHHIIIIIIIIIIIEH1D@FH?DG@@GHHIIHIHHHI?HGHDI<HCHIGHIHHHEFHGHHHHHEHEGHHEHHHIIIIIIHIHIHHIIHHIHDHIIIHFDFGIHHHIIIHHGIBIHEHHGIIIIHIHIHHIIFHHHHHIIHIIIIHHIIIHHIHHEEGGIIHIHEHHHHHIIIIHIIHGGIHIHIIIIH?HIHCDIHIIIIHHHHIGGCGHHHGHHHHGIIHIIGIIIIIHEIHHHIIIHHHEHG?HECIHHIHHHIIHCIII
@HISEQ:711:H5NNWBCX2:2:1101:16378:6557:ATCTCGTA
TTAAGTTCAGCGGGTATTCCTACCTGATCCGAGGTCAACATTTCAGAAGTTGGGTGTTTTACGGACGTGGACGCGCCGCGCTCCCGGTGCGAGTTGTGCAAACTACTGCGCAGGAGAGGCTGCGGCGAGACCGCCACTGTATTTCAGGGCCGGCACCCGGTGAGGGGTCCCGATCCCCAACGCCGATCCCCCGGAGGGGTTCGAGGGTTGAAATGACGCTCGGACAGGCATGCCCGCCAGAATACTGGCGGGCGCAATGTGCGTTCAAAGATTCGATGATTCACTGAATTCTGCAATTCACATTACTTATCGCATTTC
+
IIIIGIIIIIIIIIIIIIIIIIIIIIIIIIIIIIIIIIHIIHIIIIIIIHIIGHIIIIIIIIIGIIIIIIIIIIHIIIIIIHGIIIIIIIICHDHIIIIIIHIIHHIIIIHIGIIIIIHIHIIIIIIIIIIHIIIIIIIIIIIIIIIIHHIIIIIIIIIIIIIIIIIIIIIIIIIIIIIHIIIIIIHHIIIIIIIIIIIIIIIIHHIIIHHIHHIIIIIHHIHIIIIIIIIHIIIIHEIIIIHIIIGHHHIIIGIIHHCEGIIIHEIIIHGIIIIIIIIIIIIIIHIIIIIIIGIIIIIIIIIIIIIIIHHIIIIIII
@HISEQ:711:H5NNWBCX2:2:1101:19780:6664:ATCTCGTA
TTAAGTTCAGCGGGTATCCCTACCTGATCCGAGGTCAACCTTAGAAATGGGGTTGTTTTACGGCGTAGCCTCCCGAACACCCTTTAGCGAATAGTTTCCACAACGCTTAGGGGACAGAAGACCCAGCCGGTCGATTTGAGGCACGCGGCGGACCGCGTTGCCCAATACCAAGCGAGGCTTGAGTGGTGAAATGACGCTCGAACAGGCATGCCCCCCGGAATACCAGGGGGCGCAATGTGCGTTCAAAGATTCGATGATTCACTGAATTCTGCAATTCACATTACTTATCGCATTTC
+
IIIHIIIIIIIIIIIHHIIIIIIIIIIIIIIIIIIIIIIHIIIIIIIIIIIHIHIIIIIIIIHHHIIIGHIIIIIGHIIIIIIIIIIIIIIIIIIIIIIIIIIIIHHHIIIIIHHIHHHIHIIHIIIIIIIIIIIIIIIIIIIIIIIIIIIIIIIIIIIHIIIIIIIIIIIHIIIIIIIIIIIIIIIIIIIIIIIIIIGIIIIIIIIIHIIIIIIIIIIIIIIIIIIHHIGIIIIHHHIHIIHIIIHIIIIIIIIIIIIIIIIIIIIIIIIGIIIIIIIIIIIIIIIIIIHIIIII
@HISEQ:711:H5NNWBCX2:2:1101:20909:6557:ATCTCGTA
TTAAGTTCAGCGGGTATTCCTACCTGATCCGAGGTCAACCTTGGTGCCGCCGGAGCGGACTTGTGGGGGGTTTAGAGGCAGGACGCCGAGGGATCCCAATGCGAGGCTGATGCTACTGCGCAAAGGAGAGGGCCTTCGGGTCCGCCACTGGTTTTAGGGGCCTGCCGTGGCAGATCCCCAACGCCGGGCCACAGGGGCTCGAGGGTTGAAACGACGCTCGGACAGGCATGCCTCCCAGGATACTGGAAGGCGCCATGTGCGTTCAAAGATTCGATGATTCACTGAATTCTGCAATTCACATTACATATCGCGTTTC
+
IIHIIHHIHIHIIIHFHHIIHIIIIIIGIIIHIIIIHIIHIIIIIIGIIIIIHIIIIIGHHHIHIIIGHGDHHIIIIIHIFHIIIIIIIIIIIIIGIHHIHHIGHHIHIIIHGFHIHHIIHIHHIIIIHIIGHEHIIIHD@HIHHIFHHIIGHEHHIIIHHEHIIIHIIIHIIIIIIIIHHIHIHHGIHHHHHIIIIIIIIIIIIIIIIGIIIIIIIHIIIIIGIIIIIHDIIIIIIIHIIIIIHHHCIIIIHIIIIIIIIIIIIHGIIIIIIIIHGIIHHIGIIIIIIIIIIIIIIIIIHHHHIHIIIHHHIIII
@HISEQ:711:H5NNWBCX2:2:1101:21023:6693:ATCTCGTA
TTAAGTTCAGCGGGTATCCCTACCTGATCCGAGGTCAACCTGAGAAAGATTGAGGGGGGTCGCCGGCGGGCGCCGGCCGGGCCTACAGAGCGGGTGACGAAGCCCCATACGCTCGAGGACCGGACGCGGTGCCGCCGCTGCCTTTCGGGCCCGCCCCCCGGAGCCGGGGGGCGGGGCCCAACACACAAGCCGTGCTTGAGGGCAGCAATGACGCTCGGACAGGCATGCCCCCCGGAATACCAGGGGGCGCAATGTGCGTTCAAAGATTCGATGATTCACTGAATTCTGCAATTCACATTACTTATCACATTTC
+
IIIIIHHIIIIHIIIIIIIIIIIIIIIIIIIIGIHIIIIIHIIIIIIIIIIIIIGIIIIIIHIIIIIHIIHHIIHHHHHIIIIIIIIIIIHIIIDHIHIHIIHIIIIHHIIIHIIIIIIIHDHHHIGHIHIHIIIIIHCHHHDHEHCHHHDHHIIHHIHHEHHHHIIIHIDIHHHDCHHHGEHHHHDHHIIIHIHGIHFIIIIIHHHIHHHIHIIIIHIIIIIIFIIIIIIHIHIIIIIIIIIHDHHHIIIIIHHIIIHIHIIIIIIIIIIIIIIIIIIIHIHIIIIIIIIIIIHIIIIIIIHHGH?IIHIII
@HISEQ:711:H5NNWBCX2:2:1101:7738:6904:ATCTCGTA
TTAAGTTCAGCGGGTAGTCCTACCTGATCCGAGGTCAACCTTGTAAAAAAGAGTTGCACGTCATGCGCGTTTTGACGGCAGGGCGCCGGCGGGGCGTCCGGGCGAGGGGAGAACTTGCGTTCGGTACTGCGCTCGGAGCCAACCAGCCGGGCCCGCCACTCGCTTTCGGGGCCCTCCGCCAGGCGGAGGAGCCCCAACACCAGCGCGCAACGGGGCGCGTGAGGGGGGAAATGACGCTCGGACAGGCATGCCCGCCAGAATACTGGCGGGCGCAATGTGCGTTCAAAGATTCGATGGTTCGCTGAATTCTGCAATTCACATTACGTATCGCATTTC
+
IIIIIIIIIGIIIIIIHIIIIIIIIHIHHIIIIHIIIIIIIIIHHIIIIIIIIIGIIHHIIIIIIIIIHEHHIIIIIHIIHIIGEHIHHIIIIGHIIIIIIHIIHHHHHDHGHHIHGHIHIIHIHIIIIGIHDHDDHIIIIHIIIIIIDHIIHIIIIIIHIIIHIHIIHHHGDHHHIIIIHIHIIHHHHHHIIIHHIIIIIHIIIIHIEEHIIIIHHHHHIIIHIHGIHHHHIHHIHDHIIHIIHIHGHHEHIHGHIIIIHHHHIHIIIIIHFHDFFEIHHIIIGIIHIHHIIGIIHIIIIGIHIIIGIIHIGIIIIHHGIHHHHIHHHIHHGIHI
@HISEQ:711:H5NNWBCX2:2:1101:12537:6909:ATCTCGTA
TTAAGTTCAGCGGGTATCCCTACCTGATCCGAGGTCAACCTGAAAAAATTAGGGGTTGCTGGCTAGTCACCCACCGGACCCAATCGCGAGGAGTATTACTACGCGTAGAGCCGACAGGCACCGCCACTAGCTTTAGGGGCCGCGAGACCGCGAACCCCAAGACCACGCGAGAGCGTGAGTGGTTATAATGACGCTCGAACAGGCATGCCCCCCGGAATACCAGAGGGCGCAATGTGCGTTCAAAGATTCGATGATTCACTGAATTCTGCAATTCACATTACTTATCGCATTTC
+
IIIIIIIIIIIIGIIIIIIIIIIIIIIIIIIGHHIIIIIHIIIIIIIHHHIIIIIIIHHIIHHHIHHIHHIIHHIIHIIIIIIHIIIIHIIIIIIIIIIIIIIIIIIIIIHHHIIIIHHIIIIIIIIIIIIIIIIIHHHIIIIIIIIIIIIIIIIIIIIIFHHIIIIHIHIIIIIIIIIIIIIIHHIIHIIIIIIIIIIIIIIIIIIIIIIIHIIIIIIHIHIHHIIIHGHIIHHHGIIIIGIIIHIIIIIIIIIIIIIIHIIIIHIHIIIIIIIGIHIIIIHHIIIIIIIII
@HISEQ:711:H5NNWBCX2:2:1101:13548:6845:ATCTCGTA
TTAAGTTCAGCGGGTATTCCTACCTGATCCGAGGTCAACCTTGGTTAAAGATGGGGTCTTTAACGGCAGGAGCACGCCACACTTCCCTAGCGAGATAATGAATTACTACGCTCGGAGTTGTAGCGAGCCCGCCACTTCCTTTCAGGGCCTACGTCAGACGTAGAGCCCCAACACCAAGCAGAGCTTGAGGGTTGAAATGACGCTCGAACAGGCATGCCCGCTAGAGTACTAGCGGGCGCAATGTGCGTTCAAAGATTCGATGATTCACTGAATTCTGCAATTCACATTACTTATCGCATTTC
+
CHHHI1GHIIIHIIIHIHHEHEHIIGHHIIIHIIIHHHGHIH<DHHHHEHGHEHHHDIIGHHHEEHCDCHCHFEFHHIIFHIGEHHIIIHHCHEHGGCHHGHHIIHIIIGHHHEDHIHIGHIIHDHHIHHIHHGHH?F?DHIHHDHHHDHGHHFGBHGHHIHIHHCHHIHIDHHFGHIIHIIIHHFHIHFIHGHHEFCGIHIIGGIIIIIHHIHHCIHHHHHHHHF1GCHHHF<EHEGIIIIHEECEDEIIIIIHEGIIIHHIHEIIIIHHGCHIIHIHHHHHHHHHHHHEHHGHIHIHFHE
@HISEQ:711:H5NNWBCX2:2:1101:14918:6900:ATCTCGTA
TTAAGTTCAGCGGGTAATCCTGCCTGATCTGAGGTCTAATCTAAAGTTGACTAAAGTAGTTGGAAGCTTCTACTGAGATCTCATTCGGCCACACTACAAAGAGCGTGTCCTCAGCGAATAGTCTATTACACTGAGTCAATCCGAGTTCGAATTAGAGATGCTAATATATTACGAATGAGCTGATTCAACTAGGAATAGCAACACTCAAAATCCAAACACCAATCCAATTTACAAGAAACTGGTGGGTTGAAGAGTTCATGACACTCAAACAGACATGCTCCGCGGAATACCACGGAGCGCAAGGTGCGTTCAAAGATTCGATGATTCACTGAATTCTGCAATTCACATTACTTATCACATTTC
+
HHHIIIHGIIHHIHIIIHHIIIIIIIHHIIIIIIIIIIIIIIIIIIIHIIIGGHIGIHIIHHIHIHIIHIHIIIHIIFHIIIIIIHHHIIIIIIIIIIIIIIGGHIIIIIIIIIIIIHIGIHIIGHHHIIIIIIIIIIIIIIIIIHIIIIIIIHIHIIHIIIIIIIIIIIIIIHIIIIIIIIHIIIHIHIIHHHIHHIIIIIIIHIIIHHHIHIIII7HHHGFIHIIHHEIIIIIHEFHIIIIIIIHHIIIIHFIHIHIIHHIHHHIIIIIIIIIIHIIGIIIHIIIIIIIHHGIIIIIIIIIIIIIIIIIIIIIIIGIIIIIIIIIIIIIIIIHHIHHHHIIIIIIIIIHIIHHIHHIIIHI
@HISEQ:711:H5NNWBCX2:2:1101:20587:6755:ATCTCGTA
TTAAGTTCAGCGGGTATCCCTACCTGATCCGAGGTCAAAGACGGTAATGTTGCTTCGTGGACGCGGGCCACGCCCCCCCGCAGACGCAATTGTGCTGCGCGAGAGGAGGCAAGGACCGCTGCCAATGAATTTGGGGCGAGTCCGCGCGCGAAGGCGGGACAGACGCCCAACACCAAGCAGAGCTTGAGGGTGTAGATGACGCTCGAACAGGCATGCCCCATGGAATACCAAGGGGCGCAATGTGCGTTCAAAGATTCGATGATTCACTGAATTCTGCAATTCACACTACTTATCGCATTTC
+
IIIIIIIIHIIGIIHHIIHIIIIIIIIGIIIHIIHHIIIIIHIIIHFHIIHIIIIIIIGIIIHIIGHHHIIHGHIIIIIIIIIIIIIIIGIIIIIIIIIIIIIIIIIIIIIIIIHIIHHIHIIHIHIIIIIIIIIIIIHHDFHHIIIIIIHHIHHIIIHEHHEHHHIIIIHIGHHHIIIHIIIHIIHIHIGIIIIIIIIIIHIIHIIIHIIIIHIIHIGIIIIIIIIIIIIHHIIHG@IIIHHHIIHIGIIGHIIIHIIIIIIHIHIIIIIIIIIIHIIIHIIIIIHGIIHEIIIIIIIII
@HISEQ:711:H5NNWBCX2:2:1101:1649:7066:ATCTCGTA
TTAAGTTCAGCGGGTATCCCTACCTGATCCGAGGTCAAAAGTGGAAAAGGCTTACTGGACGCTAGTGTTCTAGGCTAGAGGCGCAAAATGTGCTGCGCTTCAATACCAAAACTCTGGCTGCCAATGACTTTAAGGCGAGTCCACGATAGTGGACAAACACCCAACACCAAGCAGAGCTTGAGGGTACAAATGACGCTCGAACAGGCATGCCCCATGGAATACCAAGGGGCGCAATGTGCGTTCAAAGACTCGATGATTCACTGAATTCTGCAATTCACATTACTTATCGCATTTC
+
?EEHHGHCH?EH//F<HHIIIGIHI1EH?CCCCCHH?FHH@CEHFHEHHDHCFHII?EHH/CEDHHGECGG?EHHI?@IHHHHHGF@HFHIIIIIIIIHHHHHHHIHHHHIIHHHIHIIIIHGHHEHHEHFHHIIHHEHHHHIIIIIIHHHHIIIIIIIIIIIIGHIHIIIIHHIHGIIIHIHHHHIIIIIIHHIGIIGIHIHHIIIIIHHIHIIHHHFHIIHIHIIIIHHHHHECCIGIIHIIIHHFHIIIIIIIGIIHIHIIIIHIFHHHHHIIIIIIIIGIHIIIIHHGHHI
@HISEQ:711:H5NNWBCX2:2:1101:3717:7229:ATCTCGTA
TTAAGTTCAGCGGGTATCCCTACCTGATCCGAGGTCAACCTGTAAAAGATTGGGGGTTGCTGGCCAGTGCCGCCCGGGACCCTGTAGCGAGAAGATTTACTACGCTCAGAGCCCGGCCGTACCGCCACTGATTTTGAGGCCCGCCCAGAGGCGGTGCCCAAGACCCCGCGAGCGGGATTGGTCATAATGACGCTCGAACAGGCATGCCCCGCGGAATACCACGGGGCGCAATGTGCGTTCAAAGATTCGATGATTCACTGAATTCTGCAATTCACATTACTTATCGCATTTC
+
IIIIIIIIIIIIIIIIIIIIIIIIIIHIIIIIIIIIIIIIIHHHIIIIHHIIIIIIIIIIIIIIIIIIHIIIIIHHIIIIIIIIIIIIIIIIIIIIIHIIIIIIIIIIIIIIHIIIIIIIHIIIIIIHIIIIIIIIIIIIIIIIIIIIGIIIIIHIIIIIIIHIIIIIIIIIIIIIIIIIHIHIIIIIIHIIHIIIIIIIIIIIIIIGIIIIIIIIIIIIHIHHHHHIHIHHHEIHIIIIIIIIIIIIIIIIIIIIHHHHIIIIHIIIIIIHIIIIIIIIIIIIIIIIIHII
@HISEQ:711:H5NNWBCX2:2:1101:4434:7226:ATCTCGTA
TTAAGTTCAGCGGGTATCCCTACCTGATCCGAGGTCAAAGACGGTAATGTTGCTTCGTGGACGCGGGCCACGCCCCCCCGCAGACGCAATTGTGCTGCGCGAGAGGAGGCAAGGACCGCTGCCAATGAATTTGGGGCGAGTCCGCGCGCGAAGGCGGGACAGACGCCCAACACCAAGCAGAGCTTGAGGGTGTAGATGACGCTCGAACAGGCATGCCCCATGGAATACCAAGGGGCGCAATGTGCGTTCAAAGATTCGATGATTCACTGAATTCTGCAATTCACACTACTTATCGCATTTC
+
HFC@GG?G@?EHDHHCHCF1FFHE?F<DHE1ECD@C1<DDC?GH01<DE<11DFD<CEGHIIIGHG<?<DGD<HHIIHDHD???EH/CEE1F@CHHHDCCH@F?@@<EHHF1DDB>?ED@DCFGHBDEDHHHHHHHCBHD<7?EHCHH<HHC?CHGHIGEGHI?EEFCCBHHHHGIFHEHIHHHHHHIHHHHGCCCEBCCGD1AHDDGGBGE1<B?BCFEGF?HCHHGC<<ECCC<1GEHHDDEEF@HCIIIHHG?GFCC1<1<?FIHG<C1IHEHFHG?@?HHHHEHEC0EC0GCCE</H
@HISEQ:711:H5NNWBCX2:2:1101:5289:7168:ATCTCGTA
TTAAGTTCAGCGGGTATCCCTACCTGATCCGAGGTCAACCTGAAAAAAATTGGGGGTTGCTGGCGAGCACACGACCGGACCTCCAGAGCGAGAAGAATTACTACGCTCGGAGCCGGACGGCACCGCCACTGACTTTAGGGCCCGCCGGGTCGGCGGGGCCCAATACCAAGCTGAGCTTGAGGGTTGTAATGACGCTCGGACAGGCATGCCCCCCGGAATACCAGGGGGCGCAATGTGCGTTCAAAGATTCGATGATTCACTGAATTCTGCAATTCACATTACTTATCGCATTTC
+
HGGHHEEHHGECDHHHEHFFHIHHHHHIIHGE?/EEEHGHDHHDHHHIIE@EECHDDH<FHE@HI<EHECEHEHDCC//FHHGIHHHGEHHGHIIIHCHHHHHHHHIHICHHHHHHGEEIHHHHIHHDHIIHIHGEGHHE?EHDDHCEH?HEEHHDEHHHHHE@GHHCGHII?CHIHEGCHFIHIIIIIIHHGIHHGG?HHGE?CHDHGDGHDHHDHGHHHHE<HCECIGHHEC/HH?CHGIHHGHIHHHHEFHHHHEIIHHHHHHHIHIGHHEHEEIHIIIGIHHHHHIHHHC
@HISEQ:711:H5NNWBCX2:2:1101:8993:7176:ATCTCGTA
TTAAGTTCAGCGGGTTTTCCTACCTGATTTGAGACCAAGTTTTTGGAAGACACACCAACAGGGATGCATCCACCAATGTAATGGTTGGGTACACAACAAGTGAGCCTTTGAACAAAACACCATCGTGAGGATCAAGTTCTTTCAAACTCCATTCATGCACTCTGGGCTTTGTTGAGGACAACAAGAGCTGTAGACATTTCATTTAAGATCATTGTAGACTCGGAGGTCCACAAACGATCCAGATCCACAGAGGCGCACCTCCCAACTTTGAACTGTTCCAAAGAGGGAGGGACATGTGAGGGTTTTATCGATTCTCAAACAGGCATGCTCTCCGGAATACCAGAGAGCGCAATGTGCGTTCAAAGATTTGATGATTCACTGAATTCTGCAATTCACATTACTTATCGCAATTC
+
IIIHIIHHIIIIIIEHIIIIIHHIIIIIIIIIIIIIIIIIIIIIIGIIIIIIHIIIIIIIIIIIIIIIDGHIIIIHIIIIIIIFHIIHIIGHHIIIIIIIIIIIIIHIIIIIIIIIIIIIHIIIGHGIIIIIIIIIHIIHIIIIIIIIIIHHHIIIIHIIIIIIIIIIHIIHIIHFFHIGIIIIIHIHII.FGHIIIIIIHIIHHHHHHIIIIHIIIIHHIIIHIIIIHIIIHHIIIIIIIIIIIIIIIIIHIIIIIIHHHIGHHIIHHGHGHHHHIIIIIHIGIIHHGHHIIIIIIIIIIIHEIIIIIIHHHCEHHCIIIIHIIIIIHIHIIIIIIIIIIIIHHDCIIIIIIHHIIIIIIIIIIIIIIIIIIIHHHHIIIIIHGIIHIIIIIIIIIIIIIIIIIIIIIIIII
@HISEQ:711:H5NNWBCX2:2:1101:13243:7038:ATCTCGTA
TTAAGTTCAGCGGGTATTCCTACCTGATCCGAGGTCAACCTTGGTGCCGCCGGAGCGGACTTGTGGGGGGTTTAGAGGCAGGACGCCGAGGGATCCCAATGCGAGGCTGATGCTACTGCGCAAAGGAGAGGGCCTTCGGGTCCGCCACTGGTTTTAGGGGCCTGCCGTGGCAGATCCCCAACGCCGGGCCACAGGGGCTCGAGGGTTGAAACGACGCTCGGACAGGCATGCCTCCCAGGATACTGGAAGGCGCCATGTGCGTTCAAAGATTCGATGATTCACTGAATTCTGCAATTCACATTACATATCGCGTTTC
+
IGFHGHIIGIHIIIIIIIIIIIIIIIIHIIIHHHIHIIIIIHIIHIIIHIHHIIHIIIHHIIHGHIIIHIIIIIHIIHGIIIIGHHGIEHHIGHIHIIHHHIIIIIHIIIIIIIHIIIIIGIIIIIGHIGHHHIIIIHHIHIIIIGIIIHIHIHHIIHIHHHHHHEECHHIIIHIHHHIIHHHIIIHIIIHIIIIIIHHHHFHHHHIIHHIIIIIIIIIHGIIHGHIHHIIHHHIIHIHIIIGIIHHHHIIHHGHHHEIHIHHFIIHGHHIIIIIHHEEIIIIIHIIHIIIIIHHIHIHHHIHGCHIHHDIIHIII
@HISEQ:711:H5NNWBCX2:2:1101:19386:7193:ATCTCGTA
TTAAGTTCAGCGGGTATCCCTACCTGATCCGAGGTCAACCTGAGAAAGATTGAGGGGGGTCGCCGGCGGGCGCCGGCCGGGCCTACAGAGCGGGTGACGAAGCCCCATACGCTCGAGGACCGGACGCGGTGCCGCCGCTGCCTTTCGGGCCCGCCCCCCGGAGCCGGGGGGCGGGGCCCAACACACAAGCCGTGCTTGAGGGCAGCAATGACGCTCGGACAGGCATGCCCCCCGGAATACCAGGGGGCGCAATGTGCGTTCAAAGACTCGATGATTCACTGAATTCTGCAATTCACATTACTTATCGCATTTC
+
IIIIIHIHIIIIIIHIIIIHIIIIIIIIIIIIIIIIIHHHHHHIIIIHHHIIHIIIIIHIIIIIIDFHHIIIIIIHIIIHIIIIIIIIIIIIIIHIIIIHIIIIIIIIIIGHIIIIIIIIIIHIIIIHIHIIIIIIIIIIHHHIIIIIHHHIHIHHIHHIIIHHIIIHIIIIIIIIIHIIIIIIIGEHIIIIHIIHIIIIIIIIIIIIIIIIIIIIHIIIIIIIHHHGIIIIIIIIIIIIIIIHIIIIIIIIIIHIIIIIGIIIHHIIIIIIIIIIIIIIIIIIIIIIIHIIIIIIIIIIIIIHIIIIIIIHI
@HISEQ:711:H5NNWBCX2:2:1101:2338:7395:ATCTCGTA
TTAAGTTCAGCGGGTATCCCTACCTGATCCGAGGTCAACCTGAGAAAGATTGAGGGGGGTCGCCGGCGGGCGCCGGCCGGGCCTACGGAGCGGGTGACGAAGCCCCATACGCTCGAGGACCGGACGCGGTGCCGCCGCTGCCTTTCGGGCCCGCCCCCCGGAGCCGGGGGGCGGGGCCCAACACACAAGCCGTGCTTGAGGGCAGCAATGACGCTCGGACAGGCATGCCCCCCGGAATACCAGGGGGCGCAATGTGCGTTCAAAGACTCGATGATTCACTGAATTCTGCAATTCACATTACTTATCGCATTTT
+
HHHIIHEH@EHHHCCC@HHHIIIHEI1C<GFHHIE1FHHHHI1F111CCDHH1GCHIIHCEH?DHHDHCHEECDHHHIIHHHI=FHEHIDEDCHHHEHDCHHI?DDHIGGGHEGHDHG<=@CEDDHDHH<<><<DDHIHHCEHHHHICHCE?EH?EHHE?C<HHCDHCCH??DEGCIHEHIHHAAE??HAEHBBE/HIHHIHHHG:EF@ED</D/0GD@GIIIIIIHEC<CCHH@HCCGD1</HC@IIHC?HDIIHEHCDHHF1HGE@H@GECF@GHIIIIFG?IGHEH1@F<<ED11HIHG<10HG1CGD1C
@HISEQ:711:H5NNWBCX2:2:1101:4889:7479:ATCTCGTA
TTAAGTTCAGCGGGTATCCCTACCTGATCCGAGGTCAACCTGAAAAAATTAGGGGTTGCTGGCTAGTCACCCACCGGACCCAATCGCGAGGAGTATTACTACGCGTAGAGCCGACAGGCACCGCCACTAGCTTTAGGGGCCGCGAGACCGCGAACCCCAAGACCACGCGAGAGCGTGAGTGGTTATAATGACGCTCGAACAGGCATGCCCCCCGGAATACCAGAGGGCGCAATGTGCGTTCAAAGATTCGATGATTCACTGAATTCTGCAATTCACATTACTTATCGCATTTC
+
IIIIIHIIIIIIIHIIIIIIIIIIIIIIIIIGHIIIIIIIIIIGIIIIIGHHIHIIIHIIIHIHHIIIHHIIIIIIHHIIIIIIIIIIIIIIIIIHHIIIIHIIIIIIIIIIIIIIIIIIIIHIIIIIIIIIIIIIIIIIIIIIIIIIIIIIIIIIIIIHIIIIIIIIIGIIIIIIIIIIIHIIIIIIIIIIIIIIIIIIIIHHIIIIIIIIIIIIIIIIIIHHHIIIHIIIHHHIHGIIIIHGIIIIIIIIIIIIIIIIIHHIIHIHIIIIIIIIIHIIIIHHEIIIIIIHI
@HISEQ:711:H5NNWBCX2:2:1101:8096:7481:ATCTCGTA
TTAAGTTCAGCGGGTATCCCTACCTGATCCGAGGTCAACCTTAAAAGTGGGGGGTTCTGGCAAGCAACCGCCGGGACTCTATAGCGAGAGAATTACTACGCTTAGAGCCAGACGGCACCGCCACTGATTTTAAGGGCCGCGAGCACGCGAACCCCAATACCAAGCTAGGCTTGAGTGGTTATAATGACGCTCGAACAGGCATGCCCCTCGGGATACCAAGGGGCGCAATGTGCGTTCAAAGATTCGATGATTCACTGAATTCTGCAATTCACATTACTTATCGCATTTC
+
IIIHHGHHIIIIIIIIIHHIIIIIIIHIHIIIIIIHIIIIIIIIGHIIIIGGDDHHIIIIIIFHIIIIIIIIIIIIHIIHIIIIIIIIIIHIIIIIGIIIIIIIHIIIIIIHHHIIIIIIIIIIIIIIHIIIIIHEHHIIIIIIIIIIIHHIIIIIIIEIIHHIIIIIIHIIIIIIIIHHIIIHIIIIIIIIIIHHIIIIIIIHIHHHIHIIIIHIIIHHFHIIIIIIHIHIIIIIIIIIHHIIIIIIIIIHIIIIIIIIIHEHIIIIIIIIIIIIHIIIHIIIIHHII
@HISEQ:711:H5NNWBCX2:2:1101:15685:7398:ATCTCGTA
TTAAGTTCAGCGGGTAATCCTGCCTGATCTGAGGTCTAATCTAAAGTTGACTAAAGTAGTTGGAAGCTTCTACTGAGATCTCATTCGGCCACACTACGAGAGCGTGTCCTCAGCGAATAGTCTATTACACTGAGTCAATCCGAGTTCGAATTAGAGATGCTAATGTATTACGAACGAGCTGCATCCGAAGACGAGCAACGCTCAAAATCCAAACACCAATCAGTCTACAAGAAACTGGTGGGTTGAAGAGTTCATGACACTCAAACAGACATGCTCCGCGGAATACCACGGAGCGCAAGGTGCGTTCAAAGATTCGATGATTCACTGAATTCTGCAATTCACATTACTTATCACATTTC
+
HIIIIIIIIIIIIIIIIIIIIHHHHHGIIIHHHHIIIIIIIIIIIIIHIFIHHHIIIIIHIHGIIIIIHHHHIIIHIHIIIIIIIGIEHHIIIIIIIIIIIIIIIIIIIIIIIGIIIIIHIIIHIHIHIIIIIHHIIEHHHGIHHHIHHHIHHHHIIIIIIIHHIIIHHIIIHIIGHIHIIHIIIHIIIIHIHHHHIIGHHHIIIIIIHHIIHIIIHEC/?F/FHIHHIHG<HHIHIIIHHHIGHHHIIIHIHIHIIHHHIIIIIHIIHHFIIIHIIHIIHIIHIIIIIIIGIIIHHHHHIHFHHFHGHIHHIHIIIIIGIIIIIIIIHIIGHIIIHIIIIIIIIIIHIIHHHIIHGHI
@HISEQ:711:H5NNWBCX2:2:1101:16992:7411:ATCTCGTA
TTAAGTTCAGCGGGTATCCCTACCTGATCCGAGGTCAAAGACGGTAATGTTGCTTCGTGGACGCGGGCCACGCCCCCCCGCAGACGCAATTGTGCTGCGCGAGAGGAGGCAAGGACCGCTGCCAATGAATTTGGGGCGAGTCCGCGCGCGAAGGCGGGACAGACGCCCAACACCAAGCAGAGCTTGAGGGTGTAGATGACGCTCGAACAGGCATGCCCCATGGAATACCAAGGGGCGCAATGTGCGTTCAAAGATTCGATGATTCACTGAATTCTGCAATTCACACTACTTATCGCATTTC
+
GIIIIIIIIIHIIHHDHHIIICHIIIGEHHHHICHHIIEHIHHIGHHIIIIIIHIHHIIGIIHHEFHHCEHHIIIIIHIIIIIGHHIIHHIHIIIIIIGIIHHCHIIHIHHIHIIIIHIHIIHIIHIIIIIIIIHIIIIIDIHHIIIIHIIIIIIIIIIIIIIIIHHIHIIIIIHHHIIIIIIIIIHIIIIIIHIIHHIIHHIIIIIHIIHHHHHIIHIIHHIIHHIHHHIHHIIIIHHIIHDIGHIIHFIHIIIHHIHHHEHIIHGIIIIIIIIHIIIIIIIIIIHHGIIGIHIIIIIIH
@HISEQ:711:H5NNWBCX2:2:1101:19440:7280:ATCTCGTA
TTAAGTTCAGCGGGTATCCCTACCTGATCCGAGGTCAACCTGAGAAAGATTGAGGGGGGTCGCCGGCGGGCGCCGGCCGGGCCTACGGAGCGGGTGACGAAGCCCCATACGCTCGAGGACCGGACGCGGTGCCGCCGCTGCCTTTCGGGCCCCCCCCCCGGAGCCGGGGGGCGGGGCCCAACACACAAGCCGTGCTTGAGGGCAGCAATGACGCTCGGACAGGCATGCCCCCCGGAATACCAGGGGGCGCAATGTGCGTTCAAAGACTCGATGATTCACTGAATTCTGCAATTCACATTACTTATCGCATTTC
+
IIIIIIHIIIIIIIIIIIIIIIIIIHIIIIIIIIIIIIIIIIIIFIIIHHIIHIGIIIIIIIIIIHIIIIIIIIHIHIIIIIIIIIIIIIIIHHDHHIHIHHHIIHHIIIIIIIIIIIIIIIGIIIGIIHHGIHHHIIHHHIIHHHHHDDH/-:FHDH<IHDHDDHIHIIHHHHHE?HHHEEHHHHDHGHIHHIIIIIHIHIIIIHIIIIIIIIIIHHIIIIIIIHIIIIHGIIIIIIIIHHIHEIIIHHIIHHHIIIIHIIIHHGIIIIIIIIIIIHIIIIIIHIIIIIIIIIIIIIIIIIIIIIIIIIIII
@HISEQ:711:H5NNWBCX2:2:1101:5830:7653:ATCTCGTA
TTAAGTTCAGCGGGTATCCCTACCTGATCCGAGGTCAACCTTAAGAAAGTATGGGGGTTTTGGCAAGTGGACCACCCGGACCTCCAGAGCGAGAAGTATTACTACGCTTGAAGCCAGATGGCACCGCCACTGATTTTAAGGCGCACCAGTACGATGGCACCCAATACCAAGCTGGGCTTGAGGGTTGAAATGACGCTCGAACAGGCATGCCCAGCGGAATACCACTGGGCGCAATGTGCGTTCAAAGATTCGATGATTCACTGAATTCTGCAATTCACATTACTTATCGCATTTC
+
IIIIIIIIIIHIIIIIIIIIIIIIIIHIIIIIIIIIIIHIHHIIIHIIIIIIHIIIIIIIIIIIIIIIIIIIIHHIIIIIIIIIIIIHIIIIIIIIIIIIHIIIIIIIIIIIIIIIIIIIGIIIIIIIIIIIIIIIIIIIIIIIIIIIIIIIIIIIIIIIHIIIIIIIIIHIIHIIIIHHIHGHHGIIIIIIIIIHIIIIIIIIIIIIIIIHHIHIIIIIHHIIHGCIHHIIIHHCHHHIHIHGIHIIIHIIIIIIIHHGHIHIIIIIHHIIIIIIIIIIIIIHIHHIHHIIIII
@HISEQ:711:H5NNWBCX2:2:1101:9327:7740:ATCTCGTA
TTAAGTTCAGCGGGTATCCCTACCTGATCCGAGGTCAACCTTAAGAAAGTATGGGGGTTTTGGCAAGTGGACCACCCGGACCTCCAGAGCGAGAAGTATTACTACGCTTGAAGCCAGATGGCACCGCCACTGATTTTAAGGCGCACCAGTACGATGGCACCCAATACCAAGCTGGGCTTGAGGGTTGAAATGACGCTCGAACAGGCATGCCCAGCGGAATACCACTGGGCGCAATGTGCGTTCAAAGATTCGATGATTCACTGAATTCTGCAATTCACATTACTTATCGCATTTC
+
IIIIIHHIIHIIIIIIIHIIIIIIIIHIIIHHGIIHIIIGHEHIIHIIIHEHHHIIIIIIIIGHIHHHFHHIIHIHIIHIIIIIIIIIIIIHIIIIIIIIHIIIIIHIIIIIGHHIHHIHHIIHIIHIHHIIIIIHIIIIIIIIIIIHHIIIIIGHHHIIIIIIHIHIIIIIIIIHIIIIHIIIIIIHIHHIIIIIIHIIIIIIHIIHIIHIIIIHIIIIIIHHHHEDHCEGHIIIHHHHHIIIIHIIIIIIIHHIIIIHIHFGIHIIIHHIIIIIIIIIHIHIHHCHGIHIIGI
@HISEQ:711:H5NNWBCX2:2:1101:11211:7649:ATCTCGTA
TTAAGTTCAGCGGGTAGCCCTACCTGATTTGAGGCCAGATCATGAATATGTGGGGTTATCAGCCACCCAGAAGGATGAAACGTATTACATCCAAGGTGCTTATGTCTTTAAGGCGAGCCTTTAGCAAGGCAACACCCAATACACCACCGCTCAGGCAAAAACCCAAGTGGGGTGAGGTTTCATGACACTCAAACAGGCATGCCCTTCGGAATACCAAAGGGCGCAAGGTGCGTTCAAAGATTCGATGATTCACTGAATTCTGCAATTCACATTACTTATCGCATTTC
+
IIIIIHIIHHHIHIIIHHIIIIIIIIHHHHIHHIIIGIIIIHHIIIIIHHIIIIIIIIHIIEHIHIHHCCHIHHHIIHIIIIIIIIIIGHHHHHHHHIIIIIIHHIIIHIIHHIIIIIIIIIHIIIIHHIIIIIIIIIIIIIIIIIIIHIIIIIIIIIIHIIIIIIIHIIIIHHHIIIIIIIIIIIHHIIIIIIIIIIIIIIIIIHIIIIIIIIIIIHHIIIIGIIIIIIIHIHIIIIHHHIIIIIIIIIIHHHIHIHHIIIIIIIHIIIIIIHHIHHHIIIIHHII
@HISEQ:711:H5NNWBCX2:2:1101:12703:7605:ATCTCGTA
TTAAGTTCAGCGGGTATCCCTACCTGATCCGAGGTCAAAGACGGTAATGTTGCTTCGTGGACGCGGGCCACGCCCCCCCGCAGACGCAATTGTGCTGCGCGAGAGGAGGCAAGGACCGCTGCCAATGAATTTGGGGCGAGTCCGCGCGCGAAGGCGGGACAGACGCCCAACACCAAGCAGAGCTTGAGGGTGTAGATGACGCTCGAACAGGCATGCCCCATGGAATACCAAGGGGCGCAATGTGCGTTCAAAGATTCGATGATTCACTGAATTCTGCAATTCACACTACTTATCGCATTTC
+
IIIIIIIIIIIIHIIIIIIIIIIIIIIIIIIIIIIIIIIIIIIIHIIIIIIIIIIIIIIIIIIIIHIICGHIIIIIIIIIIHIIIIIHGIIIIIIIIIIIIIIIHHHIIIIIIHIIIIIIGHIIIIHIIHIIIFHIIIIIHIIIIIIHHIHIIIIIIIIIIIHIIIIIIIIIIIIIHHHIHIIIIIIIIIHIIIIIIIIIIIIIIIIIIIIIIHHIIHIIIIIIIIIHIIHHEHIHHHHIHHEHFIIHHIHHIIIIIIIIIIIIIIIIIIIIHIIHIHIHFIIHHIIHHIHHIIIIIIIII
@HISEQ:711:H5NNWBCX2:2:1101:14409:7562:ATCTCGTA
TTAAGTTCAGCGGGTAGTCTTACTTGATTTGAGATCGAGTTTAACAAGAATCGTTGCCGACCCTTGTGAAATCCTGCATCAGTCAGCCAATACGGTCAAACTCCCTTTATGTTAGCTGCAGCAAAAGTAATAATCCGTTTGACGGGACTAAATGAATATGCTTTTAGCTCAGGAGAATGTCCAGCTGCACCTGCATTTCAAGCAACCCGCCACCGATCTCAAAAAGATTGGTGTTGGGATTGCTCAAGTCCAAAGCTTTTCGATTAAAAAATCCAAAAGCTTTGAGGTGTTTACTGATACTCAAACAAGCATGCTCTTCGGAATACCAAAGAGCGCAATATGCGTTCAAAGATTCGATGATTCACTGAATTCTGCAATTCACATTACGTATCGCATTTC
+
HIIFHCGHHHHIIIGHGHHEEHIHIIHGGHIIIHIGHHGEHHIIIIIIIIIIGHIHHIIIIIHHHIHIGGFHHIIIHHIIIHFHIIIIHIHHIIIHHIHHIIIIICHIIIIHGC?GHHIHIIGHIIIHHIHECHHEGEHGHHHDDHIIFFHHIIIGIHHF?FHIIGHFHEEEHHIEE?GEEFEEGIIIHHIHEGIEHHICIIIHIIHIIHDGEFHCHIIIHHFHHHFEIHHHB6.6.HHCHCHFEHIIHGIHHEHIIHF/HEGFCHIHHHHIHHG?GHHEEHIIIIIIIGGIIGHHIIIHIHHIHIIHGIHHIIIIIIIIIIHGIHIIHGHHIIHIIIIHHIIGIFIIIIIGIIIIGHIIGIIIIIIHIIIIIIIHIIIHHIIIIIIHHEHIHGHHIGI
@HISEQ:711:H5NNWBCX2:2:1101:18167:7517:ATCTCGTA
TTAAGTTCAGCGGGTATCCCTACCTGATCCGAGGTCAACCTTAAGAAAGTATGGGGGTTTTGGCAAGTGGACCACCCGGACCTCCAGAGCGAGAAGTATTACTACGCTTGAAGCCAGATGGCACCGCCACTGATTTTAAGGCGCACCAGTACGATGGCACCCAATACCAAGCTGGGCTTGAGGGTTGAAATGACGCTCGAACAGGCATGCCCAGCGGAATACCACTGGGCGCAATGTGCGTTCAAAGATTCGATGATTCACTGAATTCTGCAATTCACATTACTTATCGCATTTC
+
HFHIIGHHHIHHIIIIHIIIIIHIHHHHIGGHHHIIHGEFHHCHHGHIIGHHIIIHIIIIIHHHHHHHCEECHHEHHHIIHGHHHHIIIIHHDHHGIIGHIIIIIGIHHIIIHIHEHHIHIHIHIIIIIIIIIIHIIIHIIHIIIIIHIHHIHHHHHHIIHIIIIIIIIHIIHIIIIHIIIIHHIHIIIIIIIIIIIGHHIIIIIIHIHGHHIIIIIIIIIHIIIHHIHGE?HHDIHIHIHGIIHIIIIIIIIIHIIIIIIIIIIIIIGIGIIIHIIIHHHIIIIIHIIIIIIII
@HISEQ:711:H5NNWBCX2:2:1101:2701:7906:ATCTCGTA
TTAAGTTCAGCGGGTAGTCTTACTTGATTTGAGATCGAGTTTAACAAGAATCGTTGCCGACCCTTGTGAAATCCTGCATCAGTCAGCCAATACGGTCAAACTCCCTTTATGTTAGCTGCAGCAAAAGTAATAATCCGTTTGACGGGACTAAATGAATATGCTTTTAGCTCAGGAGAATGTCCAGCTGCACCTGCATTTCAAGCAACCCGCCACCGATCTCAAAAAGATTGGTGTTGGGATTGCTCAAGTCCAAAGCTTTTCGATTAAAAAATCCAAAGGCTTTGAGGTGTTTACTGATACTCAAACAAGCATGCTCTTCGGAATACCAAAGAGCGCAATATGCGTTCAAAGATTCGATGATTCACTGAATTCTGCAATTCACATTACGTATCGCATTTC
+
IIIIIIIIIIIIIIIIHIIIIHIIIIHIIIIHIIIIIIIFHIIIIIIIIIIIHHHHIIIIIIHIHFHIHIIIHIIIIIIHIHIIIHIIHIIIHHHCGEHIIIIIGHIIHEHIIIHHIIIIIIIIIHHHIFIIGHIE@HIH@HGEHHHHIIIHH?GEHE?F/FHIIGGEHHII?EEHEG.BC@HHHHHHFIIHIHHHHIIIIIIIHHIHGHIIIIHHHB=IHIHHIIIHHGHGDHHHDEIIHH@?IIIIGHIHHHEEHHHGIHHHIIHIIIIIIIHHHHHIHHIIIIHHIIIIIIIIIIIHIIIIHIIIIIIIIIIIIIIFIIIIIIIHIHGIHIIIIHDHDIHHIHHHHHHIIIIHIHHIIIIIIGIIIIIIIIIIIIIIIIIIHHHIIIIIIIIHIII
@HISEQ:711:H5NNWBCX2:2:1101:5528:7991:ATCTCGTA
TTAAGTTCAGCGGGTCTTCCTACCTGATCCGAGGTCAACCTTGGGTAAATAAGGCTTTTAACGGCCGGAACCCGCAGCACGCCCTGAGCGAGATGTATTACTACGCTCGGAGTGACTAGCGAGCCCGCCACTGGTTTTCAGGGCCTGCGGCAGCCGCAGGTCCCCAACACAAGCCGGGGGCTTGATGGTTGAAATGACGCTCGAACAGGCATGCCCGCCAGAATACTGGCGGGCGCAATGTGCGTTCAAAGATTCGATGATTCACTGAATTCTGCAATTCACATTACTTATCGCATTTC
+
IIIIIIIIIIIIIHHIIIIIIIGIIIIGHIIIIIIHHIGIHIGHHHIIHHHIIHIIIIHIIIIHIIIIHHIIIIIHIIIIIIIIIGHGHHIIHHIHIIHIIIIGIIIIIHIIIIGHIHHIIHIHHIHHHHGIHIIIIIIIEHHHIIIHHIIIIIHHGHHIHIHIIHHHHIIIIHHHIHHHHGEHFCEGHHIIIHIGHDHEHHIIIIHHIIIHHIHHIHHHGIHHFHHDHCCDC=GHHHCEEIHIIIHFE@CFHEHHHGIHCIHHHIHFEHHIIIHFHHGIHHGIIHGHDCGGHIHDDCH
@HISEQ:711:H5NNWBCX2:2:1101:6265:7815:ATCTCGTA
TTAAGTTCAGCGGGTGGTCTTGTCTGATCTCAGGTCGAAAGGTTGAGCTTGCTCCCGAGGGCGCAAGCGTTTCCTGCTGGCTGGCCGTGCGGACAGTCGACTTTCTCGCGTTGCCAGTTGGAACGACAGCGGCATGCAGCGTGAAGCCACCTACCATGCTGGCGCCCTTCTGAAACGGAGGGTCGCGCCGCGAGCCCTGCACTTCAGCCGACCCGGCGCCGAGGCGCCGAGACGGCCACGTCCGTCCGCCGCATTTCCTCGAAAGAGGGAAAGGGAGGGCGAGGGGTGAGCCGACGCTGAGACAGACATGCTCTCGACCGAAGTCTCGAGCGCAATATGCGTTCAAAGATTCGATGATTCACGGAATTCTGCAATTCACACTACGTATCGCATTTC
+
HIIIIIIIIHIIIIIIIIHIHGHHIIHIIIIIIIIIIIIIIIIIIIIHIIIIIIIIIIIIIIIIIIII<DGHIIIIIIIIIIIHIIIIIIIIHHICGHIHIIIIIIIIIIIIIIHHIIHIIIIIIIIIIIHIIIHHIIIIIIIHIIIIIIIIIIHHHHIIIIIIIIIIGIIIIIIIIIIIIIHHHHIHDDHIIIHIHIHIHGHIIIHHHIIIIIIIIEHGEHIIGIGHH?HHHIIIHHH<CHHEHDHCIIHIHGIIHFHIIHHHIIIIIG?HIIHHEHIIIIHIHHIHEIHHIHDIIIIGIIIIIIIIIIIIIHIHIIIIIHHIHIDHHHIIIIHHIIIIIIIIIIIIIIIIIIIIIIIIIIIIIIIIHHHIIIIIIIIIIHGHIIIIHIIIIIII
@HISEQ:711:H5NNWBCX2:2:1101:6279:7897:ATCTCGTA
TTAAGTTCAGCGGGTATCCCTACCTGATCCGAGGTCAACCTGAGAAAGATTGAGGGGGGTCGCCGGCGGGCGCCGGCCGGGCCTACGGAGCGGGTGACGAAGCCCCATACGCTCGAGGACCGGACGCGGTGCCGCCGCTGCCTTTCGGGCCCGCCCCCCGGAGCCGGGGGGCGGGGCCCAACACACAAGCCGTGCTTGAGGGCAGCAATGACGCTCGGACAGGCATGCCCCCCGGAATACCAGGGGGCGCAATGTGCGTTCAAAGACTCGATGATTCACTGAATTCTGCAATTCACACTACTTATCGCATTTC
+
GHHEHHHHIIHIGDEEEHHHIHGHIGH@EGCGHDC?CF1GEEHIIICHIH@GGCCGE/CHIDHC?DCDECDEEHHHHHC<CHHG1DEHHIIIIIHHIIHGEHHHHHGHHIHIIHIIECHIIIHICDCHHDHDHHIGHIHI<GEEHHHDDHHHHHHHHHHCAEHIHHEHHH<EHHHIGHHEHHH?HEEAHFGHB?EFGHHHHIIHHCIHHDHHHIHHIHHHG@DCG?D/CC<HGGHGCHIIHEHDCFHHHECCHIHHIIHECHHHFC@@IIIHIHHHCHFEIHCEIIIIIHHHHIHEGCHGIIHE@IHHCHHEC
@HISEQ:711:H5NNWBCX2:2:1101:6966:7976:ATCTCGTA
TTAAGTTCAGCGGGTATCCCTACCTGATCCGAGGTCAAAGACGGTAATGTTGCTTCGTGGACGCGGGCCACGCCCCCCCGCAGACGCAATTGTGCTGCGCGAGAGGAGGCAAGGACCGCTGCCAATGAATTTGGGGCGAGTCCGCGCGCGAAGGCGGGACAGACGCCCAACACCAAGCAGAGCTTGAGGGTGTAGATGACGCTCGAACAGGCATGCCCCATGGAATACCAAGGGGCGCAATGTGCGTTCAAAGATTCGATGATTCACTGAATTCTGCAATTCACACTACTTATCGCATTTC
+
IIIIIIIIIIIIIIIIIIIIIIIIIIIIIIIIIIHIIIIIIIIIHHIIIIIIIIIIIIIIIIIIIIIGHHIIIIIIIIIIIIIIHIIIIIIIIIIHIIIIIHIHIIIIIIIIIIIIIIIIIIHIIIIIIIIIIIHIHIGIHIHIIIIIIIHIIIIIIHIIIIIIIIIIIIIIHIFIIIIIIIIIIIHIIIIIIIIIIIHHIIHIIIIIIIIIIIIIIIIIIIIIIIIIIIIIHIIIHFIIIHHIIIIIIIIIIIIIHIIIIIHHIHIIIIIIIGIIIIIIIIIIIIHHHIIIHIIIIIIII
@HISEQ:711:H5NNWBCX2:2:1101:7485:7979:ATCTCGTA
TTAAGTTCAGCGGGTATCCCTACCTGATCCGAGGTCAACCTTAAGAAAGTATGGGGGTTTTGGCAAGTGGACCACCCGGACCTCCAGAGCGAGAAGTATTACTACGCTTGAAGCCAGATGGCACCGCCACTGATTTTAAGGCGCACCAGTACGATGGCACCCAATACCAAGCTGGGCTTGAGGGTTGAAATGACGCTCGAACAGGCATGCCCAGCGGAATACCACTGGGCGCAATGTGCGTTCAAAGATTCGATGATTCACTGAATTCTGCAATTCACATTACTTATCGCATTTC
+
IIIIIIIIIIIIIIIIIIIIIIIIIIIIIIIIIIIIIIIIIIIIIIHIIGHIIIIIIIIIIIIIIIIIHHIIIIIIIIIIIIIIIIIIIIIIIIIIIIIIIIIIIIIIIIIIIIIIIIIHIIIIIIIIIIIIHIIIIIIIIIIIIIIIIIIIIIIIIIIIIIIIIHIIIIIIIHIIIIIIIIIIHIIIIIIIIIIIIIIIIIIHHIIIIIIIHIIIIIIIIIIIIHHHIGHHHHIIHIIIHHIHIIIIHIFHIIIIHIIHIIIIIHGIHGIIIIIIIIIIIHIIIIIIHIHIIII
@HISEQ:711:H5NNWBCX2:2:1101:8166:7814:ATCTCGTA
TTAAGTTCAGCGGGTATTCCTACCTGATCCGAGGTCAACATTCAGAAGTTGGGGGTTTAACGGCTTGGCCGCGCCGCGTTCCAGTTGCGAGGGTTTTACTACTACGCAATGGAGGCTGCAGCGAGACCGCCACTAGATTTCGGGGCCGGCTTGCCGCAAGGGCTCGCCGATCCCCAACACCAAACCCGAGGGCTTGAGGGTTGAAATGACGCTCGAACAGGCATGCCCGCCAGAATACTGGCGGGCGCAATGTGCGTTCAAAGATTCGATGATTCACTGAATTCTGCAATTCACATTACTTATCGCATTTT
+
EGHHHH1FCGHIHHDHHHHIIHHHHHHHHEGGHDEC@CGH?HGHH1FC1<1FHIICDGHGGEDDHHC0DH?EDHIIIHHC<FHHHIIE?CHCD<1CGHHFGHHEFGEH?EEGHHFHIHICEHIGHDHDHE@EGHHICFDGF0<>DEHIHHHHHHHHDHGIHGHEHHDHHHHHHHI?HIIHHEBCECDFH?EGEHCIHEFHIHHHHEHGEECHHHEHHIHHFHCHECIHCHHHGHHEHDHHDC<EDHEEHHDHIHIHFEIHHFHHIIHHHHEHCHIHIIGIIIHIIIHIIHHIHHGIIHFFGGHHFGHH?HH
@HISEQ:711:H5NNWBCX2:2:1101:11792:7856:ATCTCGTA
TTAAGTTCAGCGGGTATTCCTACCTGATCCGAGGTCAACCTTGGTGCCGCCGAAGCGGGCTTGTAGGGGGTTTAGAGGCAGGACGCCGAGGACTCCCGATGCGAGGCTGATGCTACTGCGCAAAGGAGAGGGCCCTTCGGGTCCGCCACTGGTTTTAGGGGCCTGCCGTGGCAGATCCCCAACGCCGGGCCACGGGGGCTCGAGGGTTGAAACGACGCTCGGACAGGCATGCCTCCCAGGATACTGGAAGGCGCCATGTGCGTTCAAAGATTCGATGATTCACTGAATTCTGCAATTCACATTACATATCGCGTTTC
+
IIHIIIIIIIIGHIIIIIIHIIIHIIIIIIIIIIIIIIIIIIIIIIIIHHIIIIIIIIIIIIIIIIIIHGHIIIIHHIIIIHIIIIIIIIIIIHIIIIHIIIIIIIIIIIIIHIHIIIIIIIIIIIIIIIIIIIIIIIIIIIIIIIIIIIIIIIIIIHHHIIIIIIIIIIIIIIIIIIIIIIIIIIIIIIIIIIIIIHHIIIIIIIIIIIIIIIIIIIIIIHIIIIIIIHFIHGHHIIHIIIIHIIIIHIIHHGFHCCFIIIIIIIGHIIIIIIIIHIHGIIIIIGHIIIIIIHIIIIIHIIIIIIIIIIHIIIIII
@HISEQ:711:H5NNWBCX2:2:1101:16128:7841:ATCTCGTA
TTAAGTTCAGCGGGTATTCCTACCTGATCCGAGGTCAACCTTGGTGCCGCCGGGGCGGGCTTGTAGGGGGTTTAGAGGCAGGACGCCGAGGACTCCCGATGCGAGGCTGATGCTACTGCGCAAAGGAGAGGGCCCTTCGGGTCCGCCACTGGTTTTAGGGGCCTGCCGTGGCAGATCCCCAACGCCGGGCCACGGGGGCTCGAGGGTTGAAACGACGCTCGGACAGGCATGCCTCCCAGGATACTGGAAGGCGCCATGTGCGTTCAAAGATTCGATGATTCACTGAATTCTGCAATTCACATTACATATCGCGTTTC
+
IIIIIIIIIIIIIIIIIIHIIIHIIIIIIIIGIIHIIIIIIIIHIIIHIIIIHIIHHIIIIIIIIIIIDHIHIIIIIHHGIIIHIHIIIIIHIIIIIIIIIIIIHIIIIIIIIHIIHIIIIIIIIIIIIIHIIHIIIIIIIIIIIIIIIIIIIIIIHIIIIIIIIHIIIHHIIIHIIIIIHHIIIIIIIIIHHHHIHIIIHIHHHIIIIIIIIIHHIHDIHEIHHHHHIIIHIHIIIHHHIIIIIHHEDIIIHHGHC<CIIHIHIHHHHHFIIHIIHHGIHHIGFHIIIIIIHIIIHHHHIHIIIIIIIIIIIHHGI
@HISEQ:711:H5NNWBCX2:2:1101:19662:7851:ATCTCGTA
TTAAGTTCAGCGGGTATCCCTACCTGATCCGAGGTCAAAGACGGTAATGTTGCTTCGTGGACGCGGGCCACGCCCCCCCGCAGACGCAATTGTGCTGCGCGAGAGGAGGCAAGGACCGCTGCCAATGAATTTGGGGCGAGTCCGCGCGCGAAGGCGGGACAGACGCCCAACACCAAGCAGAGCTTGAGGGTGTAGATGACGCTCGAACAGGCATGCCCCATGGAATACCAAGGGGCGCAATGTGCGTTCAAAGATTCGATGATTCACTGAATTCTGCAATTCACACTACTTATCGCATTTC
+
IIIIIIIIIIIIIIIHIIIIIEHHIEFHIIIFHIIIIIGHGHIIHIIIIIIIIIIIIIIIIIIIIDHIHFHHIIGIHHIIIIICHHIIDIIIHHIIIIIIHHIGIIIHIIIEHIGIIIHIHHGFHIIIIIIHIHHHIIHHDHIIIIIIIIIIIIHIHIHIIHHHIIIHHHIHIIIGIHHIHGIIIIIIIIFIIIHHHIIIIIIGHGIHIHIHIHHIIHFHHHFIIIIIHIHHHHIHEHHG<HHIHHHHHHFCG?IIHHHHHHFHGGHCIHIIHHGCHHIIHIIIIHEFHHDHGGGIHGHHI
@HISEQ:711:H5NNWBCX2:2:1101:2707:8130:ATCTCGTA
TTAAGTTCAGCGGGTAGTCCTACCTGATTTGAGGCCAGATCATAAAAAAATTGCCCAAGGGCGATTAGAAGCTGACAACTATGCCTTTCTTATCCCGGCCAGCCGCATTGCTGCAACTGTCCTCAACGAAATACTTATCACGTTGAGTGGAACCGATTACGAAAAGGGTCTGCTAATACATTTCGGGCGAGCCGCAATAAAGCAGCAGCGCTCACGTCCACGCCGCTAACCACTATTAAGAAAGCTAGAGGGTGAGAGTTTCATGACACTCAAACAGGCATGCTCCTCGGAATACCAAGGAGCGCAAGGTGCGTTCAAAGATTCGATGATTCACTGAATTCTGCAATTCACATTACTTATCGCATTTC
+
HIHIIHIIIIHIHIHHHIIIIIIIIIIIIIIIHIIIIIIIHHIIIIIIIIFGHGHHIIIIIIIIIIIIIIHIIIIIIIIIIIIIIIIIIIIIHHHIHHIIIIIHIIIIIIIIIIIIIIIIHHHHIIIIEGHIIIIIIIIHIIIHHHHIIIEHIIHHHHIIIIIIHIIIIIIIIIIIIIIIIHIIIIIIIIIIIIIIIIIIIIIIHIIHHHHHIIHHHIIIIIIIHIHHIIIIHIGGIHHHHGIIIGHHIHFHHIIIIIHGIIHHHHHHIHIIHHHIIIHGIIIIIIIIIHIHIIHHHHHCIHDGIIHHHHHHHCIIIIIIIIIIHIHIHHGHIGIHHFHFIIHIIIHIIHIHIIIIHHIIIIIIIIHI
@HISEQ:711:H5NNWBCX2:2:1101:3737:8153:ATCTCGTA
TTAAGTTCAGCGGGTATCCCTACCTGATCCGAGGTCAAAGACGGTAATGTTGCTTCGTGGACGCGGGCCACGCCCCCCCGCAGACGCAATTGTGCTGCGCGAGAGGAGGCAAGGACCGCTGCCAATGAATTTGGGGCGAGTCCGCGCGCGAAGGCGGGACAGACGCCCAACACCAAGCAGAGCTTGAGGGTGTAGATGACGCTCGAACAGGCATGCCCCATGGAATACCAAGGGGCGCAATGTGCGTTCAAAGATTCGATGATTCACTGAATTCTGCAATTCACACTACTTATCGCATTTT
+
IIHIHIHIIIIIH?DHFHIIHIIHEHFHIIHHHIHHIIIIHIIGDHHIHHE?CHHHIHIHGIIC?D<HCGEHIGHHIIIIHIHIHEHHHHIIHHII?EEDFDHIIEHHIHIIHDHHIGHHHEHHIHHHHHHIIHHEHEHGDHHIIIHHHIHHHIHHHHCHIIHHHEDHIIIIIIIHIIHIIIIHHFHHIIIHIHHIGIIIIIHIHHHHHIHGCHHHEHIIIIIHIIIHEHIHHIIIIHHHHHHHEIIIGIIHHHGIIIHHEHGHIIHIHHIIIIHGFIHIIIIHHHGCFGIIIIGIIHGCH
@HISEQ:711:H5NNWBCX2:2:1101:5799:8044:ATCTCGTA
TTAAGTTCAGCGGGTATCCCTACCTGATCCGAGGTCAACCTGAGAAAGATTGAGGGGGGTCGCCGGCGGGCGCCGGCCGGGCCTACGGAGCGGGTGACGAAGCCCCATACGCTCGAGGACCGGACGCGGTGCCGCCGCTGCCTTTCGGGCCCGCCCCCCGGAGCCGGGGGGCGGGGCCCAACACACAAGCCGTGCTTGAGGGCAGCAATGACGCTCGGACAGGCATGCCCCCCGGAATACCAGGGGGCGCAATGTGCGTTCAAAGATTCGATGATTCACTGAATTCTGCAATTCACACTACTTATCGCATTTC
+
GIIIIIHIIIIIGHIIIIIHIIIIIIHIIIIIIIIIIIIIIHCHHIHHGHIHHHIIIIIIIIIIIHIHIHIIIIIIIIGIGIGHIIIIIIGHHHEHHIHIHHHHHHHIIIIIIIIHIHIHIIHHIIIIIIIIIHIIIIIIIIEIIIGIIIIIIIGHIHIGE<?GIHIHHHIIIHIIIHHHHHIHHHICGIIIIIIIHIHHIIIIHEIHHIHIIHHHHHIHIHHHHHGIIIGIIIIIHEIHIHDIHHGGIHIIHEEGHHHIIIIIIIHGIIIIIIIIHIIIIIIIIHEHIHIIIIIIHHGCIIIIIIIIIHDHH
@HISEQ:711:H5NNWBCX2:2:1101:13859:8187:ATCTCGTA
TTAAGTTCAGCGGGTATCCCTACCTGATCCGAGGTCAACCTTAGAAATGGGGTTGTTTTACGGCGTAGCCTCCCGAACACCCTTTAGCGAATAGTTTCCACAACGCTTAGGGGACAGAAGACCCAGCCGGTCGATTTGAGGCACGCGGCGGACCGCGTTGCCCAATACCAAGCGAGGCTTGAGTGGTGAAATGACGCTCGAACAGGCATGCCCCCCGGAATACCAGGGGGCGCAATGTGCGTTCAAAGATTCGATGATTCACTGAATTCTGCAATTCACATTACTTATCGCATTTC
+
IIIIIIIIIIIIIIIIIIIIIIIIIIIIIIIIIIIIIIIIIIIIIIIIIIIIIIIIIIIIIIIIIIIIHIIIIIIIIIIIHIIIIIIIIIIIIIIIIIHIIIIIIIHIIIIIIIIIIIIIIIIIIIIIIIIIIIHIIIIIIIIIIIIIIIIIIIIIIIIIIIIIIIIIIIIIIIIIIIIIIIIIIIIIIIIIIIIIIIIIIIIIIIIIIIIIIIIIIIIIIIIIIHFCHIIIIIIHFEIIIIIIIHIIIIIIIIIIIIIIIIIIIIIIIIIIIIIIIIIIIIIIIIIIIIIIIIII
@HISEQ:711:H5NNWBCX2:2:1101:20843:8189:ATCTCGTA
TTAAGTTCAGCGGGTATCCCTACCTGATCCGAGGTCAACCTGAGAAAGATTGAGGGGGGTCGCCGGCGGGCGCCGGCCGGGCCTACAGAGCGGGTGACGAAGCCCCATACGCTCGAGGACCGGACGCGGTGCCGCCGCTGCCTTTCGGGCCCGCCCCCCGGAGCCGGGGGGCGGGGCCCAACACACAAGCCGTGCTTGAGGGCAGCAATGACGCTCGGACAGGCATGCCCCCCGGAATACCAGGGGGCACAATGTGCGTTCAAAGACTCGATGATTCACTGAATTCTGCAATTCACATTACTTATCGCATTTC
+
IIIIIGHIHIIIHIHHIHIIIIIIIIIIIIIIIIHHIIIIHIIIIIGIIHIIIIHIIGHIIIIIHIHHHHIIIIHHEHHIHIIGHHIHIIIIIHEHHHIIHHHHIIIEHIIIIIIHIHIIIIIHIHDHHDDDFHHIIIHHHIHGHIHCDHEHIIIHIIIHGEHHCIIIHHHHIHHIHEIIHHHHFHEHIHGIIIIHIHGIIIIIIIHFIHHIIIIIIIIIIHIIIIHIIIIIIIIIHIIIHIIIHHIHHIIIIIIIIIIIIIIHHHGIIIIIIIIIIIIIIHFIIIIIIIIIIIIIHIIIIIHGHIIIIIHII
@HISEQ:711:H5NNWBCX2:2:1101:3169:8283:ATCTCGTA
TTAAGTTCAGCGGGTATCCCTACCTGATCCGAGGTCAACCTGAAAAAAATTGGGGGTTGATGGCAAGCACACGACCGGACCTCCAGAGCGAGAAGAATTACTACGCTCGGAGCCGGACGGCACCGCCACTGACTTTAGGGCCCGCCGGGGCGGCGGGGCCCAACACCAAGCTGAGCTTGAGGGTTGTAATGACGCTCGGACAGGCATGCCCCCCGGAATACCAGGGGGCGCAATGTGCGTTCAAAGATTCGATGATTCACTGAATTCTGCAATTCACATTACTTATCGCATTTC
+
IIIIGIIIIIIIIGIIIIIIIHIIIIHIIHHIIIIIIIHIIIHIIIIIIIIGIIIIIIIHIIIIIIIIHIIIIIIGIIHIIIIIIIIIIIIIIIIIIIIIIIIIIIIGIHIIIIIIIIHIIIIIIIIIIIIIHIIHHIHIHIIIIIIIIHIIIIIIIIIIIIIIIIIIIIIIIIIIIIHIIHIIIIHIIHIIIIIHIIIIIIIIIIIIHIIIIIIIIIIIIIIIHEIHIIHHGIHHIIGHHHIIIIIIIIGIIIIHIIHIIIIIIIIIIHIIIIIIIIIIIIIIIIIIIIIIGI
@HISEQ:711:H5NNWBCX2:2:1101:4291:8318:ATCTCGTA
TTAAGTTCAGCGGGTATCCCTACCTGATCCGAGGTCAACATTTAGAAATTTAGTTAAGACTGGTGCCCAACTTCCATCATTGCGACATCTGTGCGCCTGTGGTCATCGGTTACCATCGCTAATTTTTAGGCATGCCCTTACAGCAGTGCCCAACATCAAACCTAAGCTTGAGGGGTGTAATGACGCTCGAACAGGTATGCCCTTCGGAATGCCAAAGGGCGCAATATGCGTTCAAAAATTCGATGATTCACTGAATTCTGCAATTCACATTACTTATCGCATTTC
+
IIIHHHHIIIIIIIIIHHHIIIIIIHIIIIIHIIIIIIIIIIIIIIIIIIIIIIIHIIHIIIIIIHIHHHIIIIHIIIIHIIIIIIIIIIIIHIIIIIIIIIIIIIHIIIIIHHIIIIIIIIIIIIIIIGIHIIIIIIIIIIIIIIGIHIIIIIIIIIHHIIIIIIIIHIIIIIIIIIIIIIIHIIHIHIIIIIIIIIIIIIIIIIIIIIIIIHIIIHIGGIIIIIHHHIIIIIIIIHIIIIIHHGIIIHIHIIIIIIHIIIIIIIIIIIIIIIIIIIIHIIIII
@HISEQ:711:H5NNWBCX2:2:1101:4824:8363:ATCTCGTA
TTAAGTTCAGCGGGTATCCCTACCTGATCCGAGGTCAACCTGTAAAAGATTGGGGGTTGCTGGCCAGTGCCGCCCGGGACCCTGTAGCGAGAAGATTTACTACGCTCAGAGCCCGGCCGTACCGCCACTGATTTTGAGGCCCGCCCAGAGGCGGTGCCCAAGACCCCGCGAGCGGGATTGGTCATAATGACGCTCGAACAGGCATGCCCCGCGGAATACCACGGGGCGCAATGTGCGTTCAAAGATTCGATGATTCACTGAATTCTGCAATTCACATTACTTATCGCATTTC
+
IIIIIIIIIIIIIHIIIIHIIHIIIHHIHEHIIGIIIIIIIHIIHIIIHHIIIGIIIIIIHHHIHIIIHIIIGHHIIIDHIIIIIIIIIHIIHIGHIIGIHGIIIIHIIHIIIIICDHHIHIIIIHHIIHIGFHHHIIHIEHIIHIHIIIIIIHIIHGHHHHCHIIIIIHHHHHIIIIIHIIIIIHGHICHIIIIHHIIIIIIIIHHIIIIIIHHEHHDIHDHEHHHGDHHHDHIIHHHCHHIIIHHIIIHHHHHHHHHHIFH@HHHIIHHIHIIIHIHHHHHFHHIIHIII
@HISEQ:711:H5NNWBCX2:2:1101:12561:8447:ATCTCGTA
TTAAGTTCAGCGGGTGTTCTTGCCTGAGCTCAGGTCGAGAAAATAAGGGTTAATTCCTGTTGGTGGGCCGAATGCAGGGTCCCAGACCAACAACTAGATGTAGCATAAATGCCTACCCAGTTGCGGCCCTTAACGGGTCCTTGATTAGCCTCTGCACTTCAACTGATCCAGCTGGTATGTTGGCTCAAAGAACCACCACTCTGGAACAGTCAGATCCACACTTGTTTACCACAGGGGTAAGTAGTATGATATTAACCCGACGCTGAGGCAGACATGCCCTTAGCCGAGGCCTCGGGCGCAATATGCGTTCAAAGATTCGATGATTCACGGAATTCTGCAATTCACACTACGTATCGCATTTC
+
IIIIIIIIIIIIIIIIIIIIIIIIIIIGIIIHIHIIIIIIIIIIIIIIIHIHIIIHIIIIIIGHIGIHDHHIGIHIGIHHHIIIHIHIGIIIIIIIHHIHIIHIIIIIIGHIGIIIHIIHHIHIIIIIIHHIHFEHHHIIIIHGHIIHIIIIGHIFHHHIIIIIHHHHIIHHHHIIIIHIHHHHIIIIIIIHIIIIIIIIIIHIIIIIIIIIIIIHIIIIIIHHHIIIIIIIGHIHHIIHHFIIHIHIIIHHHD<IIIIHIGIIIIIIHIIIHHIIGGIIIIIIIIIIIGHHHEHIIIIIIIIIIIIIIHHIIIIIIIIIIIIIIHIIIIIIIIIIHFHHIIIHHHHIHIIIHIGIIIHIII
@HISEQ:711:H5NNWBCX2:2:1101:13983:8425:ATCTCGTA
TTAAGTTCAGCGGGTATCCCTACCTGATCCGAGGTCAACCTGTAAAAGATTGGGGGTTGCTGGCCAGTGCCGCCCGGGACCCTGTAGCGAGAAGATTTACTACGCTCAGAGCCCGGCCGTACCGCCACTGATTTTGAGGCCCGCCCAGAGGCGGTGCCCAAGACCCCGCGAGCGGGATTGGTCATAATGACGCTCGAACAGGCATGCCCAGCGGAATACCACTGGGCGCAATGTGCGTTCAAAGATTCGATGATTCACTGAATTCTGCAATTCACATTACTTATCGCATTTC
+
IIIIIHIIIIIIIIIIIIIIIIIIIIHIHIIIIHIIIIIIIIIIIIIIIIIIIIIIIIIIIIIIIIIIIIIIIIIIHIIIIIIIIIIIIIIIIIIIIIIIIIIIIIIIIIIIIIIIIIIIIIIIIIIIIIHIIIIHIIIIIIIIIIIIHIIIIIIIIIIIIIIIIIIIIIIIIIIIIIIIIHIIIIIIIIIIIIIIIIIIIIIIIIIIIIIIIIIIIIIIIIHEEIHIHIHHEHIIIIIIIIIIIIIIIIHIIIIIIIIHHIIIIIIIIIIIIIIIIIIIIIIIHIIIIIII
@HISEQ:711:H5NNWBCX2:2:1101:15224:8279:ATCTCGTA
TTAAGTTCAGCGGGTAGTCTTACTTGATTTGAGATCGAGTTTAACAAGAATCGTTGCCGACCCTTGTGAAATCCTGCATCAGTCAGCCAATACGGTCAAACTCCCTTTATGTTAGCTGCAGCAAAAGTAATAATCCGTTTGACGGGACTAAATGAATATGCTTTTAGCTCAGGAGAATGTCCAGCTGCACCTGCATTTCAAGCAACCCGCCACCGATCTCAAAAAGATTGGTGTTGGGATTGCTCAAGTCCAAAGCTTTTCGATTAAAAAATCCAAAAGCTTTGAGGTGTTTACTGATACTCAAACAAGCATGCTCTTCGGAATACCAAAGAGCGCAATATGCGTTCAAAGATTCGATGATTCACTGAATTCTGCAATTCACATTACGTATCGCATTTC
+
IIHGHGHIHIIIHIHGIIIIIIIIIGGHEHHHHIHIHIIHHHHIIIIHIIHIIIIHHIGHHDHHH?HC<DCHHIIIHFCCEHFHIIIIIIGIH?CFHIIGIIIHHIHEHHHEHHIHHHIH@FCHHFHHHHHECGHIHEHHGHHCCHFHIIIHHHHIIHIHIHHIIIEGHHHIHHHCEEHHHEGHHHFHHHIIIHHHIIHIGIHIIHIIIHHGHHHHIHHHHHEAHIHG?EEGGHHFECHHHHHEHGHG@FG@EEHHHHFHEEIGIIHHEIIIIHHGD?GHFEIIHIIIIHIIHFIIIIIIHG?HHIIIGIIIIGIIHGIGIIIIHHHGGEHIHHIIHIIIIGHEHIGIIIIIIIIIIIIIIHIIIHHIIIIIIIHHHGCHHHHHIIIIIIIIIHHEHHI
@HISEQ:711:H5NNWBCX2:2:1101:15182:8326:ATCTCGTA
TTAAGTTCAGCGGGTAATCCCGCCTGAATTCAGATCAAATTTAAGAAAGTTTTATTTGGGAGGCCCCAGAGATAGTCTTAATACTAGAGCATTCCTTTATATTAAAAAAATGTTCAGGCAGAAAGAACAATAGTTCAGGCCTAATAGGTTTAAAGAATTCAAACAAGTCGAAATTCTCAATTCCATTCACAATAAAATTATGAATGTGGGGTGTTTTTGATACTGAAACAGGCGTGCTCAATGGAATACCATTGAGCGCAAGTTGCGTTCAAAGACTCGATGATTCACTGAATATGCAATTCACACTAGTTATCGCACTTT
+
IIIIIHIIIIIIIIIIIIIIIHIIIIIIIIIIIIIIIIIIIIIIIIIIIIIIIIIIIIIHIIIIIIIIEHIIIIIIIIIIIIIIIIIIIIIIIIIHHIIIIIIIIIIIIIIIIIIIIIIIIIIIHIIIIIIIIIIIIIGIIIIIIIIIIIIIIIIIIIIIHIIIIIIIIIHIHIHIHIIIIIIIIIIIIIIHIIIIIIIIIIIIIIIIIIIIIIIIIIIIIIIIIIIIIIIIIIIIIIIIIIIHIIIIIIHHFIHIIIHIIIIIIIIIIIIIIIIIIIIIIIIIIIIIIIIIIIIIIIIIIIIIIIIHIIIIIIIIIIIII
@HISEQ:711:H5NNWBCX2:2:1101:15028:8456:ATCTCGTA
TTAAGTTCAGCGGGTAGTCCTACCTGATTTGAGGCCAGATCATAAAAAAATTGCCCAAGGGCGATTAGAAGCTGACAACTATGCCTTTCTTATCCCGGCCAGCCGCATTGCTGCAACTGTCCTCAACGAAATACTTATCACGTTGAGTGGAACCGATTACGAAAAGGGTCTGCTAATGCATTTCGAGCGAGCCGCAATAAAGCAGCAGCGCTCACGTCCACGCCGCTAACCACTATTAAGAAAGCTAGAGGGTGAGAGTTTCATGACACTCAAACAGGCATGCTCCTCGGAATACCAAGGAGCGCAAGGTGCGTTCAAAGATTCGATGATTCACTGAATTCTGCAATTCACATTACTTATCGCATTTC
+
IIIIIIGIIGIHIIIIGIIIIIIIIIIIHHHGGEHIHEHHHIIIIHIIHIIIIHHHH@GHIIHHDHIIHHHIHHIIFIIIIIIEHHHHIIIIIIHHEGHHHIIIII<GHHIIIIIIHIIIIIIIIIIIHIIHIGGGEHEHIIHIIHHEHHHHIIIHHHIIIIGGHIGHHHIHIIHHIHHIGEHHFHIIIGIIIIIIIHHHGEHHHHH?FHGGEHIHHIHHHDCHECGFIHHIHEECHEHHHHHHHHGHHCGEIIIHIIGIHIIIIHHHIIIIIIIIIIIIIIIHHGIIHHHHGHGHGHHH<DHHHHHHHHIIIHIHHHCFIIIGIHHGIIIIIIIIHHHGIHIIGHGIIIIIIIIIIIHIIIIIIGII
@HISEQ:711:H5NNWBCX2:2:1101:3156:8593:ATCTCGTA
TTAAGTTCAGCGGGTATCCCTACCTGATCCGAGGTCAACCTGTAAAAATTGGGGGTTGCTGGCAAGTAGACCTACCGGACCCAGACGCGAGGAGTATTACTACGCGTAGAGCCGACAGGCACCGCCACTGATTTTAGGAGCCGCGAAACCGCGAACCCCAATACCAAGCGAGAGCTTGAGTGGTTATAATGACGCTCGAACAGGCATGCCCTCCGGAATACCAGAGGGCGCAATGTGCGTTCAAAGATTCGATGATTCACTGAATTCTGCAATTCACATTACTTATCGCATTTC
+
IIIIIIIIIIIIIIIHIIIIIIIIIHHIIIIIIIIIIIIIIIIIIIIIIIIIIIIIIIIIIIIIIIIIGHIGIIIIIIIIIIIIIIIGIIIIHIIHIHGIIIIHHIIIIIHIHIIIIHEHIIHIIIIIIIHIIIIIIIIIIIIIIIIIIIIIIIIHIIIIIIIIIIIIIIHHIIHGIIHIIIIIIHIIIIIIIIHHIIIHHHHIHIIIIHIIIIIIIIIIIIIIHEIIIHEHFDHFIIIIIIHIHIIIGIIIIIIIIIIIIIIIIIIIIIIIIGIIIIHHIIGIIHIIGIIHGI
@HISEQ:711:H5NNWBCX2:2:1101:5950:8735:ATCTCGTA
TTAAGTTCAGCGGGTAGTCTTACTTGATTTGAGATCGAGTTTTACAAGAATCGTTGCCGACCCTTGTGAAATCCTGCATCAGTCAGCCAATAAGGTCAAACTCCCTTTATGTAAGCTGCAGCAAAAGTAATAATCCGTTTGACGGGACTAAATAAATATGCTTTTAGCTCAGGAGAATGTCCAGCTGCACCTGCATTTCAAGCAACCCGCCGCCGATCTGAAATAGAAAGGCGTTGGGTTTGCTCAAGTCCAAGGCTTTCCAAAAAAATGAAAAGCTTTGAGGTGTTTACTGATACTCAAACAAGCATGCTCTTCGGAATACCAAAGAGCGCAATATGCGTTCAAAGATTCGATGATTCACTGAATTCTGCAATTCACATTACTTATCGCATTTC
+
HIIIIHIIIIHIGGHIIIIIIHIIHIHIIIIIIIIIIIIIIIIIIIHIIIIIIIIIIIIIHIIIIIIIHIHIIIIIIIHIHIHIIIIIIIIIFHHICHIIIHIIIIIIGIIIIIIGHFHIIIIIIIIIGIIIIIIHFHI@EHIIHIIGIIIIIIIIIIIFHIIIIIIHEHICHHHHIIHIIIIHHIIHIIHIHIIHIHHHIIIHIIIIIDHHIIIHHHHGIIHIFHIIHHIIIHIHGGIHHEHIHHHCIIIIHEIIIIHHGIIIIHIGIHIHHGHIHIHIIHHFIIHIIIIIIIIIHGIHHIIHFIIHIIIIIIIIIGIIIIHIIHGHCFIIIHHIIHGFIIIIHIHIIIHGIHIIHIIIIIIFIIIIHIIHIIIIGIIIHIIHIIIIIIIIGHI
@HISEQ:711:H5NNWBCX2:2:1101:6452:8709:ATCTCGTA
TTAAGTTCAGCGGGTATCCCTACCTGATCCGAGGTCAACCTTAAAAAAATTAGGGGTTGCTGGCAAGTAGACCTACCGGACTCAATCGCGAGGAGTATTACTACGCGTAGAGCCGACAGGCACCGCCACTGATTTTAGGGGCCGCGAAACCGCGAACCCCAATACCAAGCGAGAGCTTGAGTGGTTATAATGACGCTCGAACAGGCATGCCCCCCGGAATACCAGGGGGCGCAATGTGCGTTCAAAGATTCGATGATTCACTGAATTCTGCAATTCACATTACTTATCGCATTTC
+
FHHIHHHHIIGHDDHIIHIIIHIIIHHHIIIHH<HHIIIHIHHHHHHIHHIIIIIIIIHHIIGHGIFHGHIIIIHIIHIDHHHHHHIIHIDD<EHHH@@FHH@HHHIHIIEHHEHIIGCGIHHIHHIHHHHHGIHHIIC?HHHHHHIG?EGHHHHHIIIIIIGHIIHEHIHHHGFHH?CHGHEGDFFHFG@EDBHHHHHHHIIGHHHHIIIHHIIHFHCHHHHHECHHHHEHHD<CCHHHHIIHGC0FHHGCHHIHIHHHGHHCHHHEHIIIIHFIHHHIIHGCCFIIIIIIIDH
@HISEQ:711:H5NNWBCX2:2:1101:6530:8711:ATCTCGTA
TTAAGTTCAGCGGGTATCCCTACCTGATCCGAGGTCAACCTGTAAAAAATTTGGGGGTTGTTGGCAAGCAACCTACCGGACCCAGACGCGAGGAGTATTACTACGCGTAGAGCCGACAGGCACCGCCACTGACTTTAGAGGCCGCGGAACCGCGCACCCCAATACCAAGCGAGAGCTTGAGTGGTTATAATGACGCTCGAACAGGCATGCCCTTCGGAATACCAAAGGGCGCAATGTGCGTTCAAAGATTCGATGATTCACTGAATTCTGCAATTCACATTACTTATCGCATTTC
+
IIIIIHIIIIIIIIIIIIIIIIIIIIIHIIIIIIIIIIIIIIIIIIIIIIIIIIIHIIIIIIIIIIIIHHEHIIIIIIIIIIIIIIIIIIHIIIIIIIHIHGIIIIIIIIIIIHHIHIHHHIIHIIIIIIIIIIIIIIIIIIIIHIIIIIIIIIIIIIIIHIIIIIHIIIIIIIIIIIIIIIHIIIIIIHHIIIIIIIIIIIIIIIIHHIIIIIIHHIIIIIIHIHEIIHIHIHDHHHIHIIIIIIIIIIIIIIIIIIIIIIHHIIIIIIIIIIIIIIIIIIIIHHEIIIIIIII
@HISEQ:711:H5NNWBCX2:2:1101:7101:8697:ATCTCGTA
TTAAGTTCAGCGGGTAGTCTTACTTGATTTGAGATCGAGTTTAACAAGAATCGTTGCCGACCCTTGTGAAATCCTGCATCAGTCAGCCAATACGGTCAAACTCCCTTTATGTTAGCTGCAGCAAAAGTAATAATCCGTTTGACGGGACTAAATGAATATGCTTTTAGCTCAGGAGAATGTCCAGCTGCACCTGCATTTCAAGCAACCCGCCACCGATCTCAAAAAGATTGGTGTTGGGATTGCTCAAGTCCAAAGCTTTTCGATTAAAAAATCCAAAAGCTTTGAGGTGTTTACTGATACTCAAACAAGCATGCTCTTCGGAATACCAAAGAGCGCAATATGCGTTCAAAGATTCGATGATTCACTGAATTCTGCAATTCACATTACGTATCGCATTTC
+
IIHHHHIIHHHIIIIIHHHHGFHIIHIIIIIHIIHHIIIHIIIIIIIIGIIIHGHIIIIIIIHIHIHHHHIIIFHIIHHIIIIIIHIIIIIIIGDCHEHHIHHHHHHEHGHIHE1FHIIIIIIIIIIHIHHIHEHIIEHGHHHFDHHHHHIIHIIIIHIIIIHIHHHHGIIIHFHEHGEFAEHGHHGHHHHIGHIIHIIIIIIIIIHIIIIHIIHIIEDHHHG?HHFAEHHHHEFBEGHHEH@ECF?HE@IHFFG?HIIIIIHHHHHHFHHHHHHFGEIIIFHIHHIIGIHIHIHHIIIIHEIHGIHHFHHIIIIHHGIHIHHHHHFH?HHIHIIIIHHHIIIIIIIHIIIIIIIIIIIHIIIHIIIIIHIIIIIGIIIHHHIIHGIIIIIIIIHHGHI
@HISEQ:711:H5NNWBCX2:2:1101:9965:8624:ATCTCGTA
TTAAGTTCAGCGGGTATCCCTACCTGATCCGAGGTCAACCTGTAAAAATTGGGGGTTGCTGGCAAGTAGACCTACCGGACCCAGACGCGAGGAGTATTACTACGCGTAGAGCCGACAGGCACCGCCACTGATTTTAGGAGCCGCGAAACCGCGAACCCCAATACCAAGCGAGAGCTTGAGTGGTTATAATGACGCTCGAACAGGCATGCCCTCCGGAATACCAGAGGGCGCAATGTGCGTTCAAAGATTCGATGATTCACTGAATTCTGCAATTCACATTACTTATCGCATTTC
+
HHIIIHIHHIHHIIHIIIIIIHIIIIHIIIIIHIEHHHHGHHHIIHIHHHIHIIIHHIIIHHDHHHIIHEHHHHHHIHIIGIIIGHIIIIIIGHHHIIIIIIIIHIIIIIIIHHHIHIIIIIHHIHGEHHHIHIHIIIIHCHHIIIIIIIIIIIHIICIIHIHHHHHEIHHHIIIIIIHHFIIHHHHHIHIIIIIHHIHHIIHHHIHHIHIHIIHGIIIIGGIIHDIIFIHIHHHFG?IIIIIHIIIIIIIIIHIHIIIIIHIIIIIHHEHHIIIIIIHHIIHHHHHHIHHHII
@HISEQ:711:H5NNWBCX2:2:1101:6671:8990:ATCTCGTA
TTAAGTTCAGCGGGTCTTCCTACCTGATCCGAGGTCAACCTTGGGTAAATAAGGCTTTTTAACGGCCGGAACCCGCAGCACGCCCTGAGCGAGATGTATTACTACGCTCGGAGTGACTAGCGAGCCCGCCACTGGTTTTCAGGGCCTGCGGCAGCCGCAGGTCCCCAACACAAGCCGGGGGCTTGATGGTTGAAATGACGCTCGAACAGGCATGCCCGCCAGAATACTGGCGGGCGCAATGTGCGTTCAAAGATTCGATGATTCACTGAATTCTGCAATTCACATTACTTATCGCATTTC
+
IIIIIIHIIIIIIIIIHIIIIIIIIIFFHIIHGHIIIIIIHHHIIHHIHIEHIIIIFIIIHGHHEHIIIHGHHIDHHIIIIIIIIIHHHIIIIIHIIIIIIIHHIIIIGIIHHHHHIIIIIIIIIIIIIHIHHHIHHIHIIHHHIIIIIIHIIIIIIIIIIHIHHHHEIIIGIGHIIIHHIIHHIHIHHIHIIIIIIHIIIIIIIIHIIHIHIIIHHHGIIHHEEHDIHIIHIIIHCHHCCDHIGIGIIHHIHIIIIIIIHHIIIIIHIIIHIIIIIIIIIIIIIIIIIHHHIIIIIIIH
@HISEQ:711:H5NNWBCX2:2:1101:11776:8806:ATCTCGTA
TTAAGTTCAGCGGGTATCCCTACCTGATTTGAGGTCAAATATTAAAGAAGCTTGTCCGAAGACGGTTATAAGCAGGCTCTCATTGCAAGTCAATACGGCGTAGATAATTATCACACCGAGCGACGGTTCCACAAGAGGATCCTACTAATGCATTTAAAGGGAGCAGACCAATCCACTGAAGGAAGCCAGCAAGCCCTCACATCCAAGCCTAGAAGACCACGAAAGCCTTCAAGGTTGATAATTTAATGACACTCAAACAGGCATGCCCTTCGGAATACCAAAGGGCGCAAGGTGCGTTCAAAGATTCGATGATTCACTGAATTCTGCAATTCACATTACTTATCGCATTTC
+
IIIIHHIIIIIIIIIIIIIIIIIIIIIIGIIHIIHHHIIIIIIIIIIIIIIIIHIIHIIIIIIIIIIIFHHHIIIIIIIIIIIIIIIIHIIHIIIIIIIIIIIIIIIIIIIIHIIIIHIIIHIIIIIIHIHIIIIIIIIIHIEHIIIIIIIIIIIIIIIFHHIIIIIIIHHHIHIIIIIIIIIIIHIIIIIIIGHGHIIHIIHFHHHIIIIIHHHHIIHIGIHGIHGIIHIIIIHIIIIIHIIIHIIIIIIHFIIHCIIIIIIIIIIIIIIIIIIIIIIIIHFIIIIIIIHIIGIIIIIIIIIIIGIIIIIIIIIIIIIIIIIIHIGIIIIIIIIIIIIIIIIIIIIIIII
@HISEQ:711:H5NNWBCX2:2:1101:14510:8991:ATCTCGTA
TTAAGTTCAGCGGGTGTTCTTGCCTGAACTCAGGTCGAAAAGGGTGTTCGCACGGCCGCCCCGCTAAGGGCGACCGACGATTCCTGCCGGCTTCCAGCAAGGCTCCGGGCGAACAGCGGCATGCGCCCTTGCGGGTCACCTACCAGACTGTTTTCCCATGCGGGTCCTTGCTCGAGCCTCTGGTCTTCAGCGGACCCGGTCGTTGCCGACCGGGACTGCCAGGTCCACGCCTCCCGATTGGGAGGGTGAGGGTAAAGCCGACGCTGAGGCAGACATACTCTTGGCCGGAGCCTCGAGTGCAATTTGCGTTCAAAGATTCGATGATTCACATTATCTGCAATTCACACTACGTATCGCATTTC
+
HIIIHHFHIIIIIGHDHFHIIIGIIIIHIHHIIHHHIHIIIIIHIIIIIHIHIIIIIIIIIIIIHIIIIGGHIIIIIIHIIHIIIIIHHGHHGHHIHHHHIIHIIIIGEHIIIIHGIHIHIHHHHIHHIIGIDDHCDEHHIIIIIIIHIIHHIIIIIGCHHHIIIHHGFHIGIIIHHIHHIIIIHHGHHHIIIDHIIHHHCHHEAGEHHHHHHI@GIHIIGIIIIIIIHHHHIIIIHIHIIIIIIIIIIIIIIIIIIHHIIIIHIIIIIIIIIIIHIIIGIIIIIIIIIIIIHHIGIIIIIIIIIIIIIHHIIIIIIIIIIIIHIIIIIIIIIIIIIIIIIIIHIIIIIIIIIIIIHHHIII
@HISEQ:711:H5NNWBCX2:2:1101:15548:8761:ATCTCGTA
TTAAGTTCAGCGGGTATTCCTACCTGATCCGAGGTCAACCTTTAAGAATTTGGGTGGTTTCACGGCGTGGACGCGCCGCGCTCCGGTGCGAGTGTGCAAACTACTGCGCAGAGGAGGCTGCGGCGAGACCGCCACTGTATTTCGGGGGCGGCGGTAAGGACGCCGGCCCCCAACACCGATCGCCCCGGGGGGGATCGAGGGTTGAAATGACGCTCGGACAGGCATGCCCGCCAGAATACTGGCGGGCGCAATGTGCGTTCAAAGATTCGATGATTCACTGAATTCTGCAATTCACACTACTTATCGCATTTC
+
IIIIIHIIIIIIIIIIIIIIIIIIIIIIIIIIIIIIIIIIIIIIIIIIIIIIIIIIIHIIIIIIHIIIHIIIIIIIIIIIIIIIIIHIIIIIHHHIIIIIIIIIIIIIIIIIIIIIIIIIIIIIIIGHIIIIIIHIIIHIIIIHHIHIIIIHIIHIIIIIIIIIIIIIIIIIIIIIIIIIIIIIIIIIIIHHIIIHIHIIIIIIIHIHIHIIHHIIIHIHHIIGIIHIIHHHIIIIIIIIHIHFIHHHEHHEEHIHIIIHIIIHIIIIIIIIIIIIIIIIIIIIIIIIIIIIIIIIIIIIHIHHIIIIIIHI
@HISEQ:711:H5NNWBCX2:2:1101:15726:8900:ATCTCGTA
TTAAGTTCAGCGGGTAGTCTTACCTGATTTGAGGTCAAATTGATCAAAGCTGTCCCCGACTCGGGGACGGTTATGAGCAGGTTTCATTGATGCATCACCCAGCGGCGTAGATAATTATCACACCAATAGATGAGGGGCACAAACCCACTAATGCATTTCAGAGGAGCAGACCACCACACAAGGCGGCGGACCTGCAAGCCCCCACATCCAAGCCTTGCCACTTGAAACAACAGGTGTAAAGGTTGAGAATTTAATGACACTCAAACAGGCATGCTCCTCGGAATACCAAGGAGCGCAAGGTGCGTTCAAAGATTCGATGATTCACTGAATTCTGCAATTCACATTACTTATCGCATTTC
+
IIIHIHHHHIIIGIHIIIIIIIIIIIIIIIIIIIHFHIIIIIIGIEEHHIIIIIIIIHIIIHIIIIGHHHHHIHHIHHHHFHGHHIIHIIIIIIIHIIHIIIGIGIIHHIIHHHIIIHHIIIIIIHIIIHIIHIIGIGGHIIIHIIIIHHIIIIIIIIIHHIIHHIIIIIIIIIIIIIIIIHHIHIIIHIIIIIIIIIHHEIIIIHHIIIHHIHGFIIIIHEHIHIIIIIIIHIHIIIHIIIIIHIIIIHGEHIIIIIIHHIHHIIIHFIIIIHDIIGIIIIIIIIIIIIHIHIHIIIIHIIHHHHIIHIIIIFIIIIIHFHHIIHIIIIIIIIIIIIIIIIIIHHIIIIIIIIIIIII
@HISEQ:711:H5NNWBCX2:2:1101:1241:9110:ATCTCGTA
TTAAGTTCAGCGGGTATTCCTACCTGATCCGAGGTCAACCTGTAAAAGTTTTGGGGGTTTTACGGCAAGAGTCCCTCCGGATCCCAGTGCGAGACGTTAAGTTACTACGCAAAGGAGGCTCCGGGAGGGTCCGCCACTACCTTTAAGGGCCTACGTCGACCGTAGGGCCCCAACACCAAGCTGGGCTTGAGGGTTGAAATGACGCTCGAACAGGCATGCCCGCCAGAATGCTGGCGGGCGCAATGTGCGTTCAAAGATTCGATGATTCACTGAATTCTGCAATTCACATTACTTATCGCATTTC
+
IIHIHHHGHGHIHIIHHHIHHIIIIHIHIIIIIIIHHIIIIIGIIIIIGEHHCHHIIHIHHHIHHHHHIHCHHIHHIIIIIIHIIIHHIHHIIIIHHHHHGHHHIHIIIIIIIHDGHIHHHIIIIIIIIHHIIIIIIIIIIIIIIIIIHGHGHHIHHGCHIHIIIIIHHIIIHIIIIIIHHIHHIIEIIIIIIIIIIHHIIIIIIIIHHHIIHGHHIHHIHGIIIIIHIIIIIHDCIIIIHIHHHHIIIIIIIHIIIIHIHIIHHIIIIIIIIHIIIIHGIIIIIIIIIIIIIIIIHIIIGIII
@HISEQ:711:H5NNWBCX2:2:1101:4507:9104:ATCTCGTA
TTAAGTTCAGCGGGTATCCCTACCTGATCCGAGGTCAACCTGTAAAAATTGGGGGTTGCTGGCAAGTAGACCTACCGGACTCAATCGCGAGGAGTATTACTACGCGTAGAGCCGACAGGCACCGCCACTGATTTTAGGGGCCGCGAGACCGCGAACCCCAATACCAAGCGAGAGCTTGAGTGGTTATAATGACGCTCGAACAGGCATGCCCCCCGGAATACCAGAGGGCGCAATGTGCGTTCAAAGATTCGATGATTCACTGAATTCTGCAATTCACATTACTTATCGCATTTC
+
IIIIIHIIHIIIIIIIIIIIIIIIIIIIIIHIIEHIIIIIIIIGIIIIHHIIHIIIIIIIGIIIIIIIIIIIIIIIHHGIIIHHIIIIHIIIHHGHHHIIIIIIGHIIIIIIIIIIIIIIIIIIIIIIIIIIIIHIHIHHHHIIIIIIHIHIIIIIIIIIIIHHHIHIIIHIIIHIIIIIIIIIGIIIIHIIIIHHIIHIIIIIIIIIIIIIIIIIIHHIIIIHHEDHEHHIIHIIIIIIIIIIIIIIHIIIIIIHIHEHHIIIIIIIIIHHIIGIIIHIIIIIIIIIIIIIII
@HISEQ:711:H5NNWBCX2:2:1101:8403:9106:ATCTCGTA
TTAAGTTCAGCGGGTATCCCTACCTGATCCGAGGTCAACCTTAAAAAATGGGGGGTTCTGGCGAGCAACCGGAGGGACCCTATAGCGAGGAGATTTACTACGCTTAGAGCCCACCGGCACCGCCACTGATTTTAGGGGCCGCGGAACCGCGAACCCCAATACCAAGCCAGGCTTGAGTGGTTATAATGACGCTCGAACAGGCATGCCCGGCGGAATACCACCGGGCGCAATGTGCGTTCAAAGATTCGATGATTCACTGAATTCTGCAATTCACATTACTTATCGCATTTC
+
IIIIIIGIIIIIHIIIIIIIIIIIIIIHIHIIIIIIIIIIIHIHHIIIIIGIIIGIIIIHHIIICHIHFEHHIIIIIIIIIIIIGIIIIIIIIIIIIIIIGIIHIIIIIIIIIIIIHHIIIIHIHIIIIIHIIIIIIIIIIHIIIIIIIIIHIIIIIIIIIHIIHIIIIIIIHHIIIIIIIIGIIHIHHIHIIIIIIIIHHIIIIIIIIIIIHIIIIIIIIIIIIIIHIHHHDIIIIIIIIIIIIIIIIIIIIIHHIIIIIIHIHCHHEHHHIIHIIIIIIIIIIIIIIII
@HISEQ:711:H5NNWBCX2:2:1101:10453:9063:ATCTCGTA
TTAAGTTCAGCGGGTATCCCTACCTGATCCGAGGTCAACCTTAGAAATGGGGTTGTTTTACGGCGTAGCCTCCCGAACACCCTTTAGCGAATAGTTTCCACAACGCTTAGGGGACAGAAGACCCAGCCGGTCGATTTGAGGCACGCGGCGGACCGCGTTGCCCAATACCAAGCGAGGCTTGAGTGGTGAAATGACGCTCGAACAGGCATGCCCCCCGGAATACCAGGGGGCGCAATGTGCGTTCAAAGATTCGATGATTCACTGAATTCTGCAATTCACATTACTTATCGCATTTC
+
IIIIIIIIIIIIHIIIIIIIIIIIIIIIIIIIIIIIIIIIIIIHIIIIIIIIIIHIIIIIIIGIIIIIEHIIIIHIIIIIHIIIIIIHIIIIIIIIIIIIIIIIIIIIIIIIIIIIIIIIIIIIIIIIIIIIIIIIIIIIIIIIIIIIIIIIIIIIIHIIIIIIIIIIIIIIIIIIIIIIIIIIIIIIIIIIIIIIIIHIIIIIIIIIIIHIIIIIIIIIIIIIIIHEIIIIIIIIIHIGIIIIIIIIIIIIIIIIIIIIIIIIIHIIIIIIIIIIIIIIIIIIIIIHIIIIIIII
@HISEQ:711:H5NNWBCX2:2:1101:12334:9206:ATCTCGTA
TTAAGTTCAGCGGGTATCCCTACCTGATCCGAGGTCAACCTGAAAAAAATTGGGGGTTGATGGCAAGCACACGACCGGACCTCCAGAGCGAGAAGAATTACTACGCTCGGAGCCGGACGGCACCGCCACTGACTTTAGGGCCCGCCGGGGCGGCGGGGCCCAACACCAAGCTGAGCTTGAGGGTTGTAATGACGCTCGGACAGGCATGCCCCCCGGAATACCAGGGGGCGCAATGTGCGTTCAAAGATTCGATGATTCACTGAATTCTGCAATTCACATTACTTATCGCATTTC
+
FEHC@<<FEEGD<C?<CGHHHHHHF?1CCCFHHCEG??GHFEGHCGH/FG<@<C/CEHHIHIIGEEHH?FEHHCE?FH<HHHHIIHHC@ECHCEFGHCG@CEG<CC7HGEDDHDHDEHHIHHEHIIIHEHHIHIH?HHHGHHCHIHIIHHHIGIIHEIGHFEBGGHHGFIHGFGCBHH@EHHGD;:DBHHD@HECGHHHDEHHGBHDEB@HHHIIHHGHGEHHHHCHCEGHIHEHEHFIHFFCHEHCIGHIHEEIHCHFHHHCHFHFCHG?HHHHGHG?EIHHG<D=HHIIHIH
@HISEQ:711:H5NNWBCX2:2:1101:12977:9101:ATCTCGTA
TTAAGTTCAGCGGGTAATCTTGCCTGAGCTCAGGTCGAGGAAATAAGTAATAAGTTTCCTTGTTGAGGGCTCATCCGGGTCCCAGACCAACAGCTAATCGTATTAGCATCACTGCCTAACCAGCTGCGGCCCTTAACGGGTCCTTGAATAAGCCTCTGCACTTCAGCCAACCCAGCTCTTAAGTCAATAAGAACTGAGACAGCCAGATCCGTCCCTTGTACATTCACATGAATGGGAATGTATGGGACGAGTATTAACCCGACGCTGAGGCAGACATGCCCTTGGCCGAAGCCGCGGGCGCAATATGCGTTCAAAGATTCGATGGTTCACGGTTTTCTGCAATTCACACTACGTATCGCATTTC
+
IIIIIIHIIIIIIIIIIIIIIHIIIIIGIIIIIIHHHIIIIIIIGHIIIIIIHHIIIIIIIIIIIIHIHHHIIGGHHH/DEHHHHIIIIIIGIIIIIIIIIHIHHHHIIHHIIHHIIIIIIIIGIIIHIGIGIGIIIIIHIIIHHIHHHIIHHIIIIHIIIIIIHHIIIHHHHHHHIHHIIHHHIIIHHIFHIHHIIIIIIHIHHHEHIHGHHIIIIIGHGHHHIIIIHIHIIIIIIGIIHHIIIIIIIHHIIHHECCIHEEIIIIIIIIIIIIIHIGIHHIHIIHIIIIIIIGHHIIIIIIIIHIHHIHHIIIIHIIIIIIIIIIGIIIIIIIIIIIIIIHIHIIIIIHGIIIHIIIIIIIII
@HISEQ:711:H5NNWBCX2:2:1101:14860:9101:ATCTCGTA
TTAAGTTCAGCGGGTAGTCCTACCTGATTTGAGATCAGATCATAAATGTAATTGTCCAAGTGAATGGACTATTAGAAGCGGTTCATCTGCATTGCCTGGCCACCTTTTACAGTGTCCTCAGCGAGTGATACTTATCACGCCGAGTGGAACCAAGTGTATACTGAGATCCAGCTAATATATTTAAGAGGAGCAGACTGTGACATCTGCAAGACCTCCAAATCCAAAGCAAGGCCAGTTGAATTAACAAAAGGTTTACTTTGAGAATTTCATGATACTCAAACAGGCATGCTCCAAGGAATACCAAGGAGCGCAAGGTGCGTTCAAAGATTCGATGATTCACTGAATTCTGCAATTCACATTACTTATCGCATTTC
+
IIIIIHIIIIIIIIIIIIIHIIIIIIHHIHIIIIIIIHIHIIIIIIIIIIIHIIIIIIIIIIIIIIIIGHIIIIIIIIIIIIIIIIIIHHIIIIIIIFHIIIHIIIIIIIIIIIIIIIIIIIIIIIIIGIIIIIIIIGIIIIIIHIIIIIIIHIHIIIHHHHHHIIIIIIIIIIHFIIIIIIHIIIIIIIIIIIIHIIIIIIIHIIIIIIIIIHHHHHHHGIIGIIHHHHGFIIHHHHIIHIIIIIIIIIIHIHHGIIIIIIIIIIGIIIIIHIIIIIHIIIIIIIIIIIHIIHIIIHIIGHIIHHHHIIHHHHIHIIIHGIIIGIIHEHIIIGIIIIHIIIIIIGIIIIIIHHIIIIIIIIHHHHIHIIIIII
@HISEQ:711:H5NNWBCX2:2:1101:2909:9358:ATCTCGTA
TTAAGTTCAGCGGGTATCCCTACCTGATCCGAGGTCAAGAGTGTAAAAATGTACTTTTGGACGTCGTCGTTATGAGTGCAAAGCGCGAGATGTACTGCGCTCCGAAATCAATACGCCGGCTGCCAATTGTTTTAAGGCGAGTCTACACGCAGAGGCGAGACAAACACCCAACACCAAGCAGAGCTTGAAGGTACAAATGACGCTCGAACAGGCATGCCCCATGGAATACCAAGGGGCGCAATGTGCGTTCAAAGATTCGATGATTCACTGAATTCTGCAATTCACACTACTTATCGCATTTC
+
IIIIIIIIIIIIIIIIIIIIIHIIIIHIIIIHDHHIIHIIIDGHIIIIIIIIIIIIIIIIIIHIIIIICHHIGIIIIIIIIIIIIIIIIIIIIIIIHIIIIIIIIIIIIIIIIIHIIIIIIIIIIHIIIIIIIIIIIIIIHHHIIIIIIIIIGHIHIHIIIIIIIIIIIIHHIIIIIIIIIIIIIIIIIIHHIIIIIIHIIIIIIIIIIIIIIIIIIIIIHIIIIIIIIIIIHHIIIIIIHHHHIIIIIIIIIIIIIIIIHIIIIIIIIIIIIHIIIIIIIIIIIIIIHIIIIIIIGIIIII
@HISEQ:711:H5NNWBCX2:2:1101:5503:9499:ATCTCGTA
TTAAGTTCAGCGGGTATCCCTACCTGATCCGAGGTCAAAGACGGTAATGTTGCTTCGTGGACGCGGGCCACGCCCCCCCCGCAGACGCAATTGTGCTGCGCGAGAGGAGGCAAGGACCGCTGCCAATGAATTTGGGGCGAGTCCGCGCGCGAAGGCGGGACAGACGCCCAACACCAAGCAGAGCTTGAGGGTGTAGATGACGCTCGAACAGGCATGCCCCATGGAATACCAAGGGGCGCAATGTGCGTTCAAAGATTCGATGATTCACTGAATTCTGCAATTCACACTACTTATCGCATTTC
+
IHHIIFHIIIIIIIIIIIIIHIIIIIGHIHIFHCHIIIGIIIHHHIIHIIHIIHHIIHIIIICHHIIICHIIIHIIIIGIIIIIIHIIHIHHIIIIIIIHIIIIHIHHIIIIHIIIIIHIIIIIIIHIIIIIIIGIIHIIIHHHIIIHIIIHIIIIIIIIIIHHIIGHIHHIHIIHIIIIIIIIIIIIIIIIIIIIIHIIHIIIIIIIIIIIIIIHIHHHIIIIHCIIIIHHHEGIIHHHHHHIIIIHHHHHEHHGFIIIIIGIIIHIIIGHHHIIIIIIIIIIIHHHHHIIHGIIHGIHII
@HISEQ:711:H5NNWBCX2:2:1101:9788:9250:ATCTCGTA
TTAAGTTCAGCGGGTATCCCTACCTGATCCGAGGTCAACCTGAAAAAAATTGGGGGTTGATGGCAAGCACACGACCGGACCTCCAGAGCGAGAAGAATTACTACGCTCGGAGCCGGACGGCACCGCCACTGACTTTAGGGCCCGCCGGGGCGGCGGGGCCCAACACCAAGCTGAGCTTGAGGGTTGTAATGACGCTCGGACAGGCATGCCCCCCGGAATACCAGGGGGCGCAATGTGCGTTCAAAGATTCGATGATTCACTGAATTCTGCAATTCACATTACTTATCGCATTTC
+
IIIIIHIIHHIIIIIIIIIIIIIIIHIIIGIIHIIIIIIIIIIHHIIIIHHIIIGIIIIGIIIIIGHHFHIIHIIIIIHIHHIIIIIIHIIIIHIHIIHHHHHHHHHIIIIIHHHHIIIIHIHIIIIIIHHHHIIHHHHIIHIGHIHIHIHHHIHIHIHIHIHIIIIIIIHHHHIIIHIIIIIFIIIIIIIIIIIHIIIIIIIIIIIIIIIIIIIIIIIIIIIIHHHIHIHIHHIIIIIHGIIHFGGIIIIHIIIIIIIIIHIIIIIIIIIIIHIHGIIIIIIIIHIIIIIIII
@HISEQ:711:H5NNWBCX2:2:1101:10924:9349:ATCTCGTA
TTAAGTTCAGCGGGTAATCTTATCTGATTTGAGATAGTTTTTCAAGGAAGCTATTACACTCCTTATTTGATTACATTCAGTCAAGAGTTACCTTACGGATGTCTCCTAAAGAATGTAGTACTAGTTTTAAGGGAATACAGGTTAAATGTAATTCCCCAATTTCATATTTGCCACTTGTTTTCACAATAGGCAAAAGTGATATAGTTACAATACTCAAACAGATATACTGTCCGGGATTCCAGACAGTGCAATGTGCGTTCAAAGATTCGATGATTCACGGCCTGCAATTCACACTACGTTTCGCAGTTT
+
IIIIIIIIHIIIIIIIHIIHHIIIGHHHGIHHIIIIIIGHHIIIIIHIIIIIHIIHIGHIFEHHCHIIGHIHHIIIIIIIIIIIIIIHFHIIIIIIIIGIIIIIIIIIIIIIIIHIIIIIIIIIIIIIIHIHHIHIIIIIIHIIIIIHHIIIIHIIHHHIIIIIIIIIHHFIIIIIIIIIIIIIIHHIIHHHIIIIIHHHIIIIIHIIHIIIIIIHHFHIIHIIIHIIIHIIIHIIIIIHGIIIIIIIHIIIIIHIIIIIIHHGHIHIIIIHIIIIIIIIIHIGIIIIIIIHIIHEIHGHHIHIIIIII
@HISEQ:711:H5NNWBCX2:2:1101:14220:9446:ATCTCGTA
TTAAGTTCAGCGGGTAATCTTGCCTGAGCTCAGGTCGAGGAAATAAGTAATGAGTTTCCTTGTTGAGGGCTCATCCGGGTCCCAGACCAACAGCTAATCGTATTAGCATCACTGCCTAACCAGCTGCGGCCCTTGACGGGTCCTTGAATAAGCCTCTGCACTTCAGCCAACCCAGCTCTTAATGAAAAGAACTGAGACGGCCAGGTCCGTCCCTCGTACATTCCACAATGAAGGGAATGTATGGGGCGAGTATTAACCCGACGCTGAGGCAGACATGCCCTTGGCCGAAGCCGCGGGCGCAATATGCGTTCAAAGATTCGATGGTTCACGGTTTTCTGCAATTCACACTACGTATCGCATTTC
+
HIIIIIIIHIIIIIIIIIIIIHHIIIIIIIIIIIIIIDHIHGHIIIIIIIHGHHIHIIIIIIIIIIGHGHHIIIIIIIIIHIIIHIIIHIIGIIIIIIIHIIGHIHHIIIHIIIIIIIIIIIIIIIIIIIHIIGHIIIIGCHIIIIIIIIIGHIIIIIHIIIIIHIIIHHHHHIIIEHHHHHHIIIIIHHHIHHHHHIIIIIIIIHIHIIHEGHIIIFIIHIIIIIIHIIIIIIIIIIIIIGHHHIIIIIIIHIHFIIIIIIHIIIIIIIIIIIIGIIHHIIIIIIIHHIIHHECGIIIIIIIIIIGIIIIIIIIIIIIIIIIIIIIIIIIIIIIIIIIIIIIIIIHIIHIIIIIIIIIIIII
@HISEQ:711:H5NNWBCX2:2:1101:5089:9510:ATCTCGTA
TTAAGTTCAGCGGGTATCCCTACCTGATCCGAGGTCAACCTGAAAAAAATTGGGGGTTGATGGCAAGCACACGACCGGACCTCCAGAGCGAGAAGAATTACTACGCTCGGAGCCGGACGGCACCGCCACTGACTTTAGGGCCCGCCGGGGCGGCGGGGCCCAACACCAAGCTGAGCTTGAGGGTTGTAATGACGCTCGGACAGGCATGCCCCCCGGAATACCAGGGGGCGCAATGTGCGTTCAAAGATTCGATGATTCACTGAATTCTGCAATTCACATTACTTATCGCATTTC
+
EHHIH@CHHIHHIDHHIHIHIIIHIIIIIHHIIDGHFHHHIHIIIIEHH1CHHHCHEHHF@GHHHC@CDGEH?EHHIHHIHHHIHHHHEDHHDHHGGFGGGGHIGHHHIIDHHGHHHIHHHHCEHFHGEEGHHEHHC?HDFG/DDEHDHHGHHE??EHHIHICEHEHHHGGFAFFCFAGEIHIHIIFHH@GAIIHCIIIIIIHHHFHEHEHHIHIIIHFHEHCIHDHHEHHHCECCHIIIHHHE?IHIHFHHHHCHGHHIIHH@IIHGIIHHHIIHEGHHHFDIHHIIHHHE<D
@HISEQ:711:H5NNWBCX2:2:1101:5010:9592:ATCTCGTA
TTAAGTTCAGCGGGTATCCCTACCTGATCCGAGGTCAAAGACGGTAATGTTGCTTCGTGGACGCGGGCCACGCCCCCCCGCAGACGCAATTGTGCTGCGCGAGAGGAGGCAAGGACCGCTGCCAATGAATTTGGGGCGAGTCCGCGCGCGAAGGCGGGACAGACGCCCAACACCAAGCAGAGCTTGAGGGTGTAGATGACGCTCGAACAGGCATGCCCCATGGAATACCAAGGGGCGCAATGTGCGTTCAAAGATTCGATGATTCACTGAATTCTGCAATTCACACTACTTATCGCATTTC
+
IIIIGHIIIIIIIIIIIIIIIIIIIIIIIIIIIIIIIIIIIIIIIHIIIIIIIIHIIHIIIIIIHGHHFHHIHIIIIIIIIIIIIIIIIIIIIIIHIIHIIIIIIIIIIIIIHIIIHIIHIIIIIIIIIIIIIHIIIIHIIIIIIIIIIIHIIIIIIIHEHIHIIIIIIIIHHHIIIIIIHIIIHIIIIIIGIIHIIIIIIIIIIIIIIHIIIIHIIIIHIIIIGIIIHGIHEIIIIHIIHHHHIIIGHIIIIIHHIIIIHFIIIIIIHIGIIIIIIIIIIIIHHHHGIHHIIIIIHIIHI
@HISEQ:711:H5NNWBCX2:2:1101:6834:9695:ATCTCGTA
TTAAGTTCAGCGGGTATCCCTACCTGATCCGAGGTCAACCTGAAAAAAATTGGGGGTTGCTGGCGAGCACACGACCGGACCTCCAGAGCGAGAAGAATTACTACGCTCGGAGCCGGACGGCACCGCCACTGACTTTAGGGCCCGCCGGGTCGGCGGGGCCCAATACCAAGCTGAGCTTGAGGGTTGTAATGACGCTCGGACAGGCATGCCCCCCGGAATACCAGGGGGCGCAATGTGCGTTCAAAGATTCGATGATTCACTGAATTCTGCAATTCACATTACTTATCGCATTTC
+
GEHIGIECEHHHIIHDFHH1CEHEHHIHHHFHICGHIHIHEGFFHHIIIIGHIIICHDHE@HIIIHHHC?FHD<ECHGEHIIIEHHH@DC/CEE@HEHFEHE?CCCCDHHDCFGHHH<HHHHIHHI@HHHHHIIHHIIIIIICHIHIIIIGIIIIIHIHIIIIIHHIIIIIIIIIHHGIIIIGIHHGHIIIHIIIIIHHFIIIIIIIIIIGIIIIHIIIIHIIHDHIIIIIIIIIHHIIIIIIIIIIHIIHIIIIIIIIIIIIIIIIIHHIIIIIIIHIHHIIIHHGGIHIIII
@HISEQ:711:H5NNWBCX2:2:1101:11258:9636:ATCTCGTA
TTAAGTTCAGCGGGTATTCCTACCTGATCCGAGGTCAACCTGTAAAAGTTTTGGGGGTTTTACGGCAAGAGTCCCTCCGGATCCCAGTGCGAGACGTTAAGTTACTACGCAAAGGAGGCTCCGGGAGGGTCCGCCACTACCTTTAAGGGCCTACGTCGACCGTAGGGCCCCAACACCAAGCTGGGCTTGAGGGTTGAAATGACGCTCGAACAGGCATGCCCGCCAGAATGCTGGCGGGCGCAATGTGCGTTCAAAGATTCGATGATTCACTGAATTCTGCAATTCACATTACTTATCGCATTTC
+
HIHHGHIIIIIIIIIIIIIIIIIIIHIIIIIIIIIIHIIIIIIIIIIIGHHIHGHHIHHHIHHIHIICGHHHIIIIIIIIIIIIIIIIHIIIIHGHHHIIIIIIIIIIIIIHHHIIIIHIIIIHHHHHIHHHIIIIHIIIHIIIHHHHIIHIIIIIHHIHIHIIHIIHIIIIIIHIIIHHIIIIIIIIIIIIIIIIIHIIIIIIIIIIHHIHHHHIIIGIIIIIIGIIHIIIIHHHIIHHHIHHECHHIHIIIIIIIIIIIIGIIIIIIIIIIIIIIIIIIIIIIIIHGIIIHIIIIIIIIHII
@HISEQ:711:H5NNWBCX2:2:1101:12969:9560:ATCTCGTA
TTAAGTTCAGCGGGTAGTCTTACCTGATTTGAGGTCAAATTGATCAAAGCTGTCCCCGACTCGGGGACGGTTATGAGCAGGTTTCATTGATGCATCACCCAGCGGCGTAGATAATTATCACACCAATAGATGAGGGGCACAAACCCACTAATGCATTTCAGAGGAGCAGACCACCACACAAGGCGGCGGACCTGCAAGCCCCCACATCCAAGCCTTGCCACTTGAAACAACAGGTGTAAAGGTTGAGAATTTAATGACACTCAAACAGGCATGCTCCTCGGAATACCAAGGAGCGCAAGGTGCGTTCAAAGATTCGATGATTCACTGAATTCTGCAATTCACACTACTTATCGCATTTC
+
IIIIIHIGHHIHHHHIIIIIIIIIIIFIHIIEHHHIIHIIIIIIIIIIIHIIHIIHHIIIIIHHGIIHCEHHIHHHHHHHIHHIIGHIIIIIGHIIIIIIIIIIIIIIHIIHHIIHIIIIIIIIIIHIIIIIFCC=DHHIIIIIIIHIIIIIIIHHIIIIIIHHIIHHIIIIHIHIIIIIHIHHHHHEIIHIIIIIIIIHIIIIIIIIIIIIGIIIIIIIIHFHIIIIIIIIHHHIIIIIIIIIIIIIIHHEHHHIHCHHHIIIHIIHIIIIIIHCGIHHIIIIHHHIHHHIHIHHEIIHGIIIIIIIIHIIIIIIGIIIHIIIIIIIIIIIIFIIIHIIIGIHF<IIIIIIIIIIIII
@HISEQ:711:H5NNWBCX2:2:1101:13493:9647:ATCTCGTA
TTAAGTTCAGCGGGTATCCCTACCTGATCCGAGGTCAAGCGTTAATGTATAGGCTTGATGGATGCCAACAAGTATGACTAGGATCGCAAAATGTGCTGCGTTCCAAGGCCAATATGCCGGCTGCCAATTGCTTTAAGGCGAGTCCACACGCAACGCGGGACAAACACCCAACACCAAGCAGAGCTTGAGAGTACAAATGACGCTCGAACAGGCATGCCCCATGGAATACCAAGGGGCGCAATGTGCGTTCAAAGATTCGATGATTCACTGAATTCTGCAATTCACACTACTTATCGCATTTC
+
IIIIIIIIIIIIHIFHHHIIIIIIIIHIIHIIHIIIIIIIIHIIIIIIIIIIIIIIIIIIIHIG?GHHHIIIIIIIIIIIHHIHHFIIIIIIIIIIIHIIHHIIIIIHHIHIIIIIHIHIIIIIIIIIIIIIIGHIIIHEHIIIIIIIIHGHIHIIIHIIIIIIIIIHIIIIIIHHHHHHHHHHHIIIHHIHIIIIIIHIIIIIHHHIIIIIHIIIIHGIIHHHIIIIIIIHIHIIHIIIHHDHGEIHHHHHIIIHIHIHIHIIIIIIIGIIIIIHIIIIIIIIIHHHHHIHIHGIIIIIII
@HISEQ:711:H5NNWBCX2:2:1101:15081:9503:ATCTCGTA
TTAAGTTCAGCGGGTATCCCTACCTGATCCGAGGTCAACCTGAGAAAGATTGAGGGGGGTCGCCGGCGGGCGCCGGCCGGGCCTACAGAGCGGGTGACGAAGCCCCATACGCTCGAGGACCGGACGCGGTGCCGCCGCTGCCTTTCGGGCCCGCCCCCCGGAGCCGGGGGGCGGGGCCCAACACACAAGCCGTGCTTGAGGGCAGCAATGACGCTCGGACAGGCATGCCCCCCGGAATACCAGGGGGCGCAATGTGCGTTCAAAGACTCGATGATTCACTGAATTCTGCAATTCACATTACTTATCGCATTTC
+
IIGIIHHHIIIIIIIIIIHIHGIIIIHIIIIHIIHGHIIIIIHIHHIIEHHIHHHIHIIIHHHIEHHHHIHIIH?CFDIIIIIIIIIHHIIICH?EHIHIHIIHIHIIIIIIIIGHIIIIIHDHHHDHIIIGIHHHHGIIIIHIIIGH<HDHHDHHHHIIIIIHHGIIIIIIIHHHDHHHEHFHHHHHIIHIIIIHGIIIIIGHHGIHHHHIHIIIIHEIIIHIIHHIHIHIIIHIHIIIIIHIHHHHIHIHHHCGEIGIIHIGIIIIIIIIHHEIHIIIIIIIHIIIIIIIHIIHGIIIIIIIIIIIIIIII
@HISEQ:711:H5NNWBCX2:2:1101:16684:9683:ATCTCGTA
TTAAGTTCAGCGGGTAGTCTTACTTGATTTGAGATCGAGTTTTACAAAGCCGTTTTACCGGCTATGCGTAATTCTGCATCAGTCAGCCAGAGAACTCTTCCTTTGGTGTAAGCTTCAGCAGATTAATAATCCTTTTTACGGGACTAATTAAGTATGCTATTAGCTCAGAAGAAAACTCAGCTGCACCTGCATTTCAAGCAACCCGCCGCAAGTCTGGCTAGCAGAAAGGCGTTGGGTTTGCTCAAATCCAATACTCATTCGAAACAAATCGAGAGTGTTGAGGTGTTTACTGATACTCAAACAAGCATGCTCTTCGGAATACCAAAGAGCGCAATATGCGTTCAAAGATTCGATGATTCACTGAATTCTGCAATTCACATTACGTATCGCATTTC
+
IIIIGHHHEHHIGIHHIIIHIGHHIG?EHHIGIHHIIIIHHIHIIIIIIIHIIHIIIHHHHHIIIHHIIIIHIIIIIIIIIIHIIIIIIIIHIHIIHIHIHIIIIIIHHHGHIGHIIIEHHHHHEHIIIIHHIIFFHIIGHIIGIIIIHHHIIHGHHFHIIIHIIIIIHIHHEHIIIIIIHIGHIIIIHHIIHHIHHIIHIIHHIHIIHHIIIIIIIIIHHGIGHIICIIHHHIHIIHHGHEHHCEFGHHIHG@HGHGEIHHH@EHFFEHH@HHIIHIHIIHGGIIGIIIHHHHHHHHIIHIIIIIIIIGIIIIIHIIHIIIIIHFHHIHHHIIIIGIIIIIIIIHHIIIIIIIHHHHHHIIHGIIIIIIIHIIIIIHIIIIHIHIIIIIIIIII
@HISEQ:711:H5NNWBCX2:2:1101:20440:9714:ATCTCGTA
TTAAGTTCAGCGGGTATCCCTACCTGATCCGAGGTCAACCTGTAAAAGATTGGGGGTTGCTGGCCAGTGCCGCCCGGGACCCTGTAGCGAGAAGATTTACTACGCTCAGAGCCCGGCCGTACCGCCACTGATTTTGAGGCCCGCCCAGAGGCGGTGCCCAAGACCCCGCGAGCGGGATTGGTCATAATGACGCTCGAACAGGCATGCCCCGCGGAATACCACAGGGCGCAATGTGCGTTCAAAGATTCGATGATTCACTGAATTCTGCAATTCACATTACTTATCGCATTTC
+
IIHIIIHIHIIIIIIIIIHIHHHIIGIIIIHHIIIIHIIHGHHIIGIIGIIIIIIHIIIIIIIGGIIIHFIHHHIHGIGHIHIGHIIIHHHHIIIHIHHIIIIIIIIGIIIIHHIIIHHHIEHIHHHIHIIHHIHIHIIIHIIHIIHHIIIIIHIIHHHHGFHDHHHHDDEIIIIHIIIHIIIIIIIIIHIIHHIIIHHIHHIIIIGHHHHFGHHIIIHGHHECHIGIIIIIHIIHHHIGIIHIIGIIHIIIHIHHHIIIHIIIIIHGHHEIIIIIHIIHHGIHIIIIIIII
@HISEQ:711:H5NNWBCX2:2:1101:1498:9765:ATCTCGTA
TTAAGTTCAACGGGTATCCCTACCTGATCCGAGGTCAACCTGAAAAAAATTGGGGGTTGATGGCAAGCACACGACCGGACCTCCAGAGCGAGAAGAATTACTACGCTCGGAGCCGGACGGCACCGCCACTGACTTTAGGGCCCGCCGGGGCGGCGGGGCCCAACACCAAGCTGAGCTTGAGGGTTGTAATGACGCTCGGACAGGCATGCCCCCCGGAATACCAGGGGGCGCAATGTGCGTTCAAAGATTCGATGATTCACGGAATTCTGCAATTCACATTACGTATCGCATTTC
+
IIIIHHIIIHIIIIIHIIIIIIIIIFHIIIHIHIIIIIIIHIIIIIIIIIHIIGIIIIIIIIIIIIHIGHIIIIIIIHHIIIIIIHHIIIIHHIHIIHIIIIIIIHHIIIIIIIIIIIHHHHHIIIIIIIIHGFHHHHIIIIIIIIIHIIHHIIIIHIIHIIIIHHIIIHHHIHIHHIIIIIIIIIIIIHIIIIIIIGIIIIIIIIIHHHIIIIIHIIIIHIIIHHIIIHGIIHHHIIIHGIIIIIIIIIIIIIIIIIIIIIIIIIIHIIIIIIIIIIIIIIHIHIIIHIIIII
@HISEQ:711:H5NNWBCX2:2:1101:3143:9944:ATCTCGTA
TTAAGTTCAGCGGGTAGTCTTACCTGATTTGAGGTCAAATTGATCAAAGCTGTCCCCGACTCGGGGACGGTTATGAGCAGGTTTCATTGATGCATCACCCAGCGGCGTAGATAATTATCACACCAATAGATGAGGGGCACAAACCCACTAATGCATTTCAGAGGAGCAGACCACCACACAAGGCGGCGGACCTGCAAGCCCCCACATCCAAGCCTTGCCACTTGAAACAACAGGTGTAAAGGTTGAGAATTTAATGACACTCAAACAGGCATGCTCCTCGGAATACCAAGGAGCGCAAGGTGCGTTCAAAGATTCGATGATTCACTGAATTCTGCAATTCACATTACTTATCGCATTTC
+
IIIIIHIIIIIIHIHIGIIIIHIFHI@GHGH?HHHHIHIIIIGIIIIIIIIIIIHIIIHIIIIIIHIICHHIHHIIHIIIIHIIIHHIIHIIHHHHIIIIHHHHHHHIHIIHIIIIIHIIIIIGHIIIIIFEHIHIHHHHGHIIEHHGIIIIHIIIH/HIIIHHIIIIIIIIIIIHIIIIHHIHHD=HGD<HIIIIIHIIHIIIIIGIIHGHHIIHHIIHHGHIIIIIHIHIIIIIIIHEHIIHEHIIIHIIIIIIIIHHHHHHHIGIIIIIIHHHCHIIHIIIIIIIHHGIIIIHIIHDIHIIIIIIIIIIHIIIIHIIIIHHIIIIHH?IIIIHHIHIIIIIIHHIIIHIIHIIIII
@HISEQ:711:H5NNWBCX2:2:1101:11563:9924:ATCTCGTA
TTAAGTTCAGCGGGTATCCCTACCTGATCCGAGGTCAACCTGAAAAAAATTGGGGGTTGATGGCAAGCACACGACCGGACCTCCAGAGCGAGAAGAATTACTACGCTCGGAGCCGGACGGCACCGCCACTGACTTTAGGGCCCGCCGGGGCGGCGGGGCCCAACACCAAGCTGAGCTTGAGGGTTGTAATGACGCTCGGACAGGCATGCCCCCCGGAATACCAGGGGGCGCAATGTGCGTTCAAAGATTCGATGATTCACTGAATTCTGCAATTCACATTACTTATCGCATTTC
+
IIHIIFEHIIICHHHIIIIIIIIIIIIIIHHIIHIHIIIIGHHGHHIIIIIGIIIIIIIIIIIHIIHHEHIIHIIIHDHIHIIIIIIHIIIHHIIIIIGHIIIIIIIIIIIIIIIIIHHHHIIIHIIHIIIIIIHIIHHHHIHIIIIIIIIIIIIIIIHIIHHIHHFEIIHIIIIIHIIIIIIIHIIHHIIIIIIIIIIIIIIIIIIIHIIIIHHIIIIHHIIIIHIHIHHHHIIHGHIIHIIHIIIIIIIHIIHIHGIIIIIHIHFIIIIIIIIIIHIIIHIIIIIIIIHIII
@HISEQ:711:H5NNWBCX2:2:1101:11892:9795:ATCTCGTA
TTAAGTTCAGCGGGTATTCCTACCTGATCCGAGGTCAACCTGTAAAAGTTTTGGGGGTTTTACGGCAAGAGTCCCTCCGGATCCCAGTGCGAGACGTTAAGTTACTACGCAAAGGAGGCTCCGGGAGGGTCCGCCACTACCTTTAAGGGCCTACGTCGACCGTAGGGCCCCAACACCAAGCTGGGCTTGAGGGTTGAAATGACGCTCGAACAGGCATGCCCGCCAGAATGCTGGCGGGCGCAATGTGCGTTCAAAGATTCGATGATTCACTGAATTCTGCAATTCACATTACTTATCGCATTTC
+
IIIIIIIIIIIIIHIIIIIIIIIIIIIIIIIIIIIIIIIIIIIIIIIIGHIIIIIIIEHIIIIIIIIIIIIIIIIIIIIHIIIIIIIIIIIIIIIIIIIIIHHIIIIIIIIIIIIIIIIIIIIIIIIIIIIIIIIIIIIIIIIIIIIIIIIIIIIIHIIIIIIIIIIIIIIIIIIIIIIIIIIIIIIIIIIIIIIIIIIIIIIIIIIIIIIIIHIIIIIHHHHIIIIIIIIIIIHCHIIIHIIIHHIGIIIIIIGIIIIIIIIIIIIIIIIIIIIIIIIIIIIIIIIIIIIIIIIIIIIIIIII
@HISEQ:711:H5NNWBCX2:2:1101:16935:9971:ATCTCGTA
TTAAGTTCAGCGGGTAGCCTTGCCTGAACTCAGGTCGAAAACATGGGGAGGGGCGGGGAGCACCGGTCAGGGTGCATCCCCCACGCCCAGCCGTTTCCTGCGGGCTTGGTTGCGCAGCACCCAGCGGACGCCAGCGGCATGCGGCAAAAGCCACCTACCAAGCTGTGCCCGTGGAGTGGGTCCTGCTCAAGCCTCTCAGCTTCAGCCGACCCGGGTTCGATGCGGGCATCGACACCGAGACGGCCAGATCCGCCTGCCGCCAGACCGTTTCGAGAACGGAGAGGGGGTGGCGAGGGGTGAGCCGACGCTGAGGCAGACATGCTCTTGGCCGAGGCCTCGAGCGCAATATGCGTTCAAAGATTCGATGGTTCACGGAATTCTGCAATTCACACTACGTATCGCATTTC
+
HHHIIIIIIIGHIIDHHIIIIHGIIIGIIIIIHHHIIIIIIIGIHGHHHIHIGIHDHHIIIHHIIHHHEHIGCEHHHHIIIIIIDHIIFHIIIIEHHIIIIDHIIIHIIIIII<EHEHHIIIIHFHIIIIIIIIIHIIHDHHCDDDDHGHHIHGIHIHIIIHHGHHHE@HHHIIIIHCEG?@GHIIIHIIIIIHHHIHGIHHIGEHH?<EHECHEHGIHDIHHHF-F88-HEHHGHIIIIHF@8-CHHD?HCHGIHHIGIHHHG@E?E;8.HEA8BDIHEHHDHEIIHIGIIHIIHHIHHCCHIHIHIHHCIHHHHHIHIH@HHHIHG=GIHEHIHHECHHHIIIIHHIIIHHIHIHCHHHHHIIIIIIHHFIIIHHIIIHGIIHF@GHIIIIGIIIIHIHEHHIIG
@HISEQ:711:H5NNWBCX2:2:1101:17204:9832:ATCTCGTA
TTAAGTTCAGCGGGTATCCCTACCTGATCCGAGGTCAACCATAGAAAAATTTGGGTTTTGGCAGAAGCACACCGAGAACCTGTAACGAGAGATATTACTACGTTCAGGACCCAGCGGCGCCGCCACTGATTTTAGAGCCTGCCATTACTGACATAGACTCAATACCAAGCTAAGCTTGAGGGTTGAAATGACGCTCGAACAGGCATGCCCCCCGGAATACCAGAGGGCGCAATGTGCGTTCAAAGATTCGATGATTCACGAATTATGCAATTCACATTACATTTCGCAATTC
+
HIGIFHHHEGHIHHHIIIIIIHIIIIGHHHH@HHEEHIIHFHHCHHHHHIIHHHCEHHIIIHHHEHHEGHHIIIHI@DHHHHHIHIIIIFHIIIHHHHIFIIIHHIIIIIHIIIIIHIHIIIHIIIEGHHIHIHFHHIIIIIIIIHIHIIIHIIHIHHHIIHHHIIIIIHHHHIHIIIIIHHIHIHHHHGHIIIIIIIIIIIHGIHIHIHIHIHIIIHIIIIHFIIIIIIIIIIIIHIIIIIHHHIIIIIIIIIIGIIIIHIIIIIIIHHIIIIIIIIIHIIIIIIIIIIII
@HISEQ:711:H5NNWBCX2:2:1101:1570:10183:ATCTCGTA
TTAAGTTCAGCGGGTATTCCTACCTGATCCGAGGTCAACCTTTCAGAAGTGGGGGGTTTTACGGCGTGGCCACGCTGTTTCCCAGTGCGAGGTGTGCTACTACGCAGAGGAAGCTACAGCGGGACCGCCACTATATTTGGGAGACGGCGCGCCCCGGGGGGCTCGCCGATCTCCAACACCAAGCCCGGGGGCTTGAGGGTTGAAATGACGCTCGGACAGGCATGCCCGCCAGAATACTGGCGGGCGCAATGTGCGTTCAAAGATTCGATGATTCACTGAATTCTGCAATTCACATTACTTATCGCATTTC
+
EHHIIGHHHIIHGHIIHIIIIIIHEFGHHIIIHG@DGHHIIIHHIIIIIDFHGGHHIHIHIHHEE?HHHDHHIIIIIHIIIIIIIDDFHHIIHHHIHHHHHIIHHGHIHIHHHIIHHIHHGHIIIIIHIIIHHGHHIIHHHHHHHH?HHHHEHHIIIHIHIHHEHHHHEEHHHIHIIIEHIIHDGHIHIIIIIIIHHHGCHHHFBCIHHHHHHIIIIIHIIHDHHHGHHHIHCHEHIIHIHFIHEG@DFFCEIIIGHIHHGIHHGIIHIIHIIHHHIHHIIIHIIHHIIIIHIIIIIIHHGHIHHIHDHI
@HISEQ:711:H5NNWBCX2:2:1101:11873:10162:ATCTCGTA
TTAAGTTCAGCGGGTAGTCTTACTTGATTTGAGATCGAGTTTAACAAGAATCGTTGCCGACCCTTGTGAAATCCTGCATCAGTCAGCCAATACGGTCAAACTCCCTTTATGTTAGCTGCAGCAAAAGTAATAATCCGTTTGACGGGACTAAATGAATATGCTTTTAGCTCAGGAGAATGTCCAGCTGCACCTGCATTTCAAGCAACCCGCCACCGATCTCAAAAAGATTGGTGTTGGGATTGCTCAAGTCCAAAGCTTTTCGATTAAAAAATCCAAAAGCTTTGAGGTGTTTACTGATACTCAAACAAGCATGCTCTTCGGAATACCAAAGAGCGCAATATGCGTTCAAAGATTCGATGATTCACTGAATTCTGCAATTCACATTACGTATCGCATTTC
+
IHGHHFHHIIIIHHHIIIHIIIIIIGHIIIIIHIIIIIIIIIIHIIIIHIIIIIIIIIIIIIIIIIIIHIIIIIIIIIIIIHIIIIIIIIIIIHCCGHHHIIHHHIIIIHHIIIIIIHHIIIIIIIIHHIIIIIIGHHHIIIIIHHHHHHHHIIIIHIIIHGFIHHIIHIFHGIIHHGHHHHIGHIIIIIIIHIIIIIIIHIIIHIHHGHH@GEIIGIHIIHIIIHG@HCEIHHFFAHIHIIIHHIIIFIHHIIIIIIHHHHHHHHEHHIHHDHGCEHCIHIIHIIIHIIHHHHGHEHIHHIHHIIHFIIIIHHEIHIIIIIIHEIIIIHGIIHFFHIIIHIIHEEIIIIIIGIIIIIIIIIIIIIIIIHHHHHGFHHH?IIIHHCHHIIHIIIIIIHI
@HISEQ:711:H5NNWBCX2:2:1101:15067:10184:ATCTCGTA
TTAAGTTCAGCGGGTAATCCTGCCTGATCTGAGGTCTAATCTAAAGTTGACTAAAGTAGTTGGAAGCTTCTACTGAGATCTCATTCGGCCACACTACAAAGAGCGTGTCCTCAGCGAATAGTCTATTACACTGAGTCAATCCGAGTTCGAATTAGAGATGCTAATATATTACGAATGAGCTGATTCAACTAGGAATAGCAACACTCAAAATCCAAACACCAATCCAATTTACAAGAAACTGGTGGGTTGAAGAGTTCATGACACTCAAACAGACATGCTCCGCGGAATACCACGGAGCGCAAGGTGCGTTCAAAGATTCGATGATTCACTGAATTCTGCAATTCACATTACTTATCACATTTC
+
IIIIIHIIIIIIIIIIIIIIIIIIIIIIIIIIIHIIIIIIIIIIIIIIIIIIIIIIHIIIIIIIIIIIIHIHIIIGIIIIIGIHHIFHIIHHHIIIIIIIIIIIIIIIIEHIIIIIHHHHHIIHIIIIHHHIIIIHHGIIHIIIIIIIIIIIHIIIHHIIHIIIIIIHIIIIHIIIIIGIGHHIIIIIIIIIIIIHIHGHIIIIIHHIHIIGHHIIIHGIIIHIHHFHGHIIHHIHD/IIIHHHGGIIIIHHHIIIHGIIIHHIIIHHIIIIIIHIIHDIIHIIIIIIIIIHIIGIHIHHIHHCHEIIHIHIIHIIIIIIIIIHIIIIIIIHIIIIIIIIIIIIIIIHIHIHHHHFHIIIIII
@HISEQ:711:H5NNWBCX2:2:1101:16074:10101:ATCTCGTA
TTAAGTTCAGCGGGTAGTCTTACTTGATTTGAGATCGAGTTTAACAAGAATCGTTGCCGACCCTTGTGAAATCCTGCATCAGTCAGCCAATACGGTCAAACTCCCTTTATGTTAGCTGCAGCAAAAGTAATAATCCGTTTGACGGGACTAAATGAATATGCTTTTAGCTCAGGAGAATGTCCAGCTGCACCTGCATTTCAAGCAACCCGCCACCGATCTCAAAAAGATTGGTGTTGGGATTGCTCAAGTCAAAAGCTTTTCGATTAAAAAATCCAAAGGCTTTGAGGTGTTTACTGATACTCAAACAAGCATGCTCTTCGGAATACCAAAGAGCGCAATATGCGTTCAAAGATTCGATGATTCACTGAATTCTGCAATTCACATTACGTATCGCATTTC
+
IIIIIHHIIIIIIIIIIIIIIIIIIIHHIIIIIIIIIIIIIIIIIIIIIIIHIIIHIIIIIIIIIIIIGHIIIIIIIIIIIIIIIIIIGHIIIIIHHIIHIIIIIIIIIIIIIIIIIIIIIIIIGIIIHIIIIIIIHIHIIHIIGHIIIIHIIIIIHHIHHIIIIIGIGIIGIGHHHIIIIHIIIIIIIIIIIIIIIIIIIIIIIIIHIIIHIIIIICHIIIIHIIIIIIHHIIHGHIHHIIIHHGGIHHIIHIHFIIHIHIIHIHIIIIIIIHHHHGIIIIIIIIIIIHGIIIIIIIIIIIIIHIIIIIIIIIIIIIIIIIIIIIIIIIIIIIIIIIIIIHIHIIIIIHGIIIIIIIIIIIIIIIIIIIGIIIIIIIIIIIIIIIIIIIIIIIIIIII
@HISEQ:711:H5NNWBCX2:2:1101:19320:10246:ATCTCGTA
TTAAGTTCAGCGGGTAGTCCTACCTGATTTGAGGTCAGATCACAAAGTGGCAAAGCGCCTTTGACCGCCGCTCCATAGGCAGGTCGAGGAGGGGCCTTCGAGTCGAGCGCCATCCCAGGACGAGGGTGATACAACGCCCGTGGACCGGCACACGATAAGCCCGACCGATTCATTTAAGGGGAGCCGGCGCCGAAGCGTCAGCAAGACCCCCAAGTCCAAGCCCTCCGGCGACGAGCGCCGAGGGGCTTGATGATTTCAAGACACTCAAACAGGCATGCCCCTCGGAATACCAAGGGGCGCAAGGTGCGTTCAAAGATTCGATGATTCACTGAATTCTGCAATTCACATTACTTATCGCATTTC
+
IIIIFGHHEHIIIHHHIIIHHEHIIIIIHIHHEHIHIIIIIIIIIIIIHHIIIHIIIHIIIH?GHHIHCHIIIIHIHIIIIHHHIIIIHGHIIDHIIHHEEHHIIIIHIIDDHHIHIFEEHIGHHIEGHHEHHHIHIIIHHIIIIHI/CDHEHIIHIIEHHHIHHHGG@AHHHFCGHHHHIHDDGHHIHHHHHIGEFBHHHIHHHHDIIIHEEHHHHHEHE<-<E-IGGIIGIIIIGHHHIIHGIIHIHHFHF?HEEHGHHHHEGHIIHIIIIIHHHHC<IIIIHGIHHFGEEC<0HCE?HHIGIIHIHIHHCIHIIIIIIIIIGIIHHIIHGIIHHIHHFIHGIIIHCGEGEHHEHIIHDHI
@HISEQ:711:H5NNWBCX2:2:1101:21073:10099:ATCTCGTA
TTAAGTTCAGCGGGTATCCCTACCTGATCCGAGGTCAACCTGAGAAAGATTGAGGGGGGTCGCCGGCGGGCGCCGGCCGGGCCTACAGAGCGGGTGACGAAGCCCCATACGCTCGAGGACCGGACGCGGTGCCGCCGCTGCCTTTCGGGCCCGCCCCCCGGGAGCCGGGGGGCGGGGGCCCAACACACAAGCCGTGCTTGAGGGCAGCAATGACGCTCGGACAGGCATGCCCCCCGGAATACCAGGGGGCGCAATGTGCGTTCAAAGACTCGATGATTCACTGAATTCTGCAATTCACATTACTTATCGCATTTC
+
IIIIIHIIIIIIIIIIIIIIIIIIIIGIIIIHIIHIHIIIIIIIIIIIHIIIGIGIIIIIIIIIHHHHHHHIHIGDHHDHHIHGHIHHHHIIIIFHEHHIIIHGHHHHIIHHIIIGDHIIIIGIHHHHHEHDGHHHHICDHEHEEHHHDDHDCHDECHHE<EDHEEHHE?HD?HHHEGC:?EEACCGHGDHHHFEIHIHEAIHIIHHFEGIHHIIIHIIIIIIIIIHHHIIIHIIHHF1CHIIIHDEHIIIIIHCHHIIIHHEIIHHEHIIIIIHHHHHCIIHHGIIIHIIIIIHIIIHIIHIIIHHHIHHIGIH
@HISEQ:711:H5NNWBCX2:2:1101:4971:10273:ATCTCGTA
TTAAGTTCAGCGGGTAGTCTTACTTGATTTGAGATCGAGTTTAACAAGAATCGTTGCCGACCCTTGTGAAATCCTGCATCAGTCAGCCAATACGGTCAAACTCCCTTTATGTTAGCTGCAGCAAAAGTAATAATCCGTTTGACGGGACTAAATGAATATGCTTTTAGCTCAGGAGAATGTCCAGCTGCACCTGCATTTCAAGCAACCCGCCACCGATCTCAAAAAGATTGGTGTTGGGATTGCTCAAGTCCAAAGCTTTTCGATTAAAAAATCCAAAAGCTTTGAGGTGTTTACTGATACTCAAACAAGCATGCTCTTCGGAATACCAAAGAGCGCAATATGCGTTCAAAGATTCGATGATTCACTGAATTCTGCAATTCACATTACGTATCGCATTTC
+
HIIIIIIIIHIIGIHIIHHHHCHIIICHHCFHHIIHEGHHIIIIIIIIHIIIIIIEHGIICHHIEHHIHHHHIIIIIHIHIIIHIIGIHCHGHECDGHHHIHCHHHEF@GHHHFHHHHHHFHGFEEGFHHIHIIIIIIIHHHHGECHHHHFGGHHIIEHCFFGHHHEH?FEGHHIGHIFHBBHHEHIHIHHEGGHHHHIHHHIIHHBGDHDEIIIHHHHDFEHEGHIHGHIHHHHB8.@HHGIIIIIIHIHIIHH@CD/EIHCHF?GHG@H@H?GHHEFC@HIIHIHHHHGED1IHEIHHGHH@FEEG@?EIIHGGHFHHEIIHF?EIHCDIHC?HGEE=IHHHHHHCHIHIHHEHHEEHEGIIHHIHHCGIHIHIIIGF@HGHHGHIFIHHEEHIHHC
@HISEQ:711:H5NNWBCX2:2:1101:9538:10448:ATCTCGTA
TTAAGTTCAGCGGGTATCCCTACCTGATCCGAGGTCAATCGTGATAAAATTTGGGGTTCTGGCAGGACACCACCGGGACTCCGTCGCGAGAAGTATTACTACGCGTAGAGCCAGATGGCACCGCCACTGCTTTTAGGAGCTGCCCTGTGACGGGCAGGCCCCAACACCAAGCTGAGCTTGAGGGGTGATAATGACGCTCGAACAGGCATGCCCCCCGGAATACCAAGGGGCGCAATGTGCGTTCAAAGATTCGATGATTCACTGAATTCTGCAATTCACATTACTTATCGCATTTC
+
IIIIIIIIIIIIIHIIIIIIIIIIIHIIIHIHHHHIIHHIIGHIIIIIIIIFIIHIIIHIHIIIHIIIHIIIIIIHHIIIIIIIHHIIIHIIIIHIIIIIIIIIIIHIIHIIIIIHFIIIIIIIIIIIIIIIHIIIIIIHIIIIIIIIIIIIHIIIIIIIIIIIIIIIHIIHHHIIHHIIIIIIIHIIIIHHHGHIHIIIIIIIIIIIIIIIIHIIHHIHIIIHIIIHIGIIIIIHHHHHHHGIIIHDHGIIIIIIIHIIIIIIIIIIIHHHIIIIIIIIIIHHHFHIIIIIIIII
@HISEQ:711:H5NNWBCX2:2:1101:18093:10457:ATCTCGTA
TTAAGTTCAGCGGGTATCCCTACCTGATCCGAGGTCAACCTGAAAAAAATTGGGGGTTGATGGCAAGCACACGACCGGACCTCCAGAGCGAGAAGAATTACTACGCTCGGAGCCGGACGGCACCGCCACTGACTTTAGGGCCCGCCGGGGCGGCGGGGCCCAACACCAAGCTGAGCTTGAGGGTTGTAATGACGCTCGGACAGGCATGCCCCCCGGAATACCAGGGGGCGCAATGTGCGTTCAAAGATTCGATGATTCACTGAATTCTGCAATTCACATTACTTATCGCATTTC
+
IIIIIIIIIIIIIIIIIIIHIHIIIHEHHIIIIIIIIIIIIIHIHHIIIHIIEHIIHIIIIIIIHIIIGHHIIIIIIHIIIIIIIIIIIIIIIIIIIIIIIIIIIIIIIIIIIIGHHHHIIIIIIGIGGIHIIHIIIIIHHHHHHIIIIHIIIIHIIIHHHHIHHHIIIIIIIIIIHIHIIIIIIIIIIIIIIIIIIIIIIHIIIHHHGIIHIIIIIIIHHHIIHHHHIIHIHHHHCIIIIIIIHIIIIIIIIIIIIIIIIHHHIIIIIIIIIIIHHHHGIIIIHHIGIIIIII
@HISEQ:711:H5NNWBCX2:2:1101:20587:10342:ATCTCGTA
TTAAGTTCAGCGGGTAATCCTGCCTGATCTGAGGTCTAAATTAAAGTTGACTACAATAGTTGGAAGCTTCTACTGGTTCTAGTACGGCCACTAATAAAAGTGTCCTCAGCGAATAGTCTATTACACTGAGTCAATCCGAATTCGAATTAGAGATGCTAATATATTACGAACGAGCTAGTCAGACTAGCAACGCTCAAAATCCAAACACCAACGCAGTCTACTAGAAACTGGTGGGTTGAAGAGTTCATGACACTCAAACAGGCATGCTCCCCGGAATACCAGGGAGCGCAAGGTGCGTTCAAAGATTCGATGATTCACTGAATTCTGCAATTCACATTACTTATCACATTTC
+
H?FHEHHGFHCDGH?FHICGHEHIIHHHI?CHHF<C<C1CCF<<CFEHEHHHEH@@1<<<F@CGHHHG<F@GHGCH<FCHHHIIH0/C<?C@GC1CGGHII?HEHIIHGEHHIIH1<CFE@@FFHEHHII?GH0GCFHHIHIHHHHIFEHIIHHFHGHHHIHIIHIHHHHHHH?ACGHIIHIIIIIHIIIHEHEGIHHFEIIIHHHHFHCHHBF<IIHIIIHFE@GEF/EHHIIHHIIIIHIHHHHIIIHHEIIIIIIHGHHEFIHDDHHHIIHEHHEGHHGHEIIDHEEIIHIHHHHEFHIIGIHHHHIIIIIIIHHIIIIIHHHHFHHHIHIIIIIIIIIHHFFIHIHII
@HISEQ:711:H5NNWBCX2:2:1101:2525:10603:ATCTCGTA
TTAAGTTCAGCGGGTATCCCTACCTGATCCGAGGTCAAAGACGGTAATGTTGCTTCGTGGACGCGGGCCACGCCCCCCCGCAGACGCAATTGTGCTGCGCGAGAGGAGGCAAGGACCGCTGCCAATGAATTTGGGGCGAGTCCGCGCGCGAAGGCGGGACAGACGCCCAACACCAAGCAGAGCTTGAGGGTGTAGATGACGCTCGAACAGGCATGCCCCATGGAATACCAAGGGGCGCAATGTGCGTTCAAAGATTCGATGATTCACTGAATTCTGCAATTCACACTACTTATCGCATTTC
+
IIIIIIGIIIIIHIIIIIIIIIIIIIIIIIIIHIHIIIIHHIIIHIIIHIIIIIIHIIIIIIIIIGIHEHIIIIHHIIIIIIIIIIHIHHHIIIIHIIHHHIIIHIIIHIIIHHIHHHIIIIIIIIIHHIIHHHIIIIHHHFIHHIHIIIIIIIIIIIIIHIHHIIIIIIIIIIIIHFHIIIIHIIIIIIIIIIIIIHHIIGIHIIIIIIIIIIIIIIIIIIIIIIHHIHIHHHHCIGIIHIIIIIIIIIIIIIHIIIIIIIGIIIIIIIIIIIIHIHHIGIIIIIIHHIHEGIIIIIHII
@HISEQ:711:H5NNWBCX2:2:1101:2799:10501:ATCTCGTA
TTAAGTTCAGCGGGTAGTCCTACCTGATTTGAGGCCAGATCATAAAAAAATTGCCCAAGGGCGATTAGAAGCTGACAACTATGCCTTTCTTATCCCGGCCAGCCGCATTGCTGCAACTGTCCTCAACGAAATACTTATCACGTTGAGTGGAACCGATTACGAAAAGGGTCTGCTAATGCATTTCGAGCGAGCCGCAATAAAGCAGCAGCGCTCACGTCCACGCCGCTAACCACTATTAAGAAAGCTAGAGGGTGAGAGTTTCATGACACTCAAACAGGCATGCTCCTCGGAATACCAAGGAGCGCAAGGTGCGTTCAAAGATTCGATGATTCACTGAATTCTGCAATTCACATTACTTATCGCATTTC
+
FHIIIHIIIIIIIHIHIIIIIIIIIIFHIHHHHIIIIIHIIIIIIHIIIIHIIIIIIIHIIIIIIIIIIIIIIIIIIIIIIHIHIIIIIIIIGDFGGHHHIIIHIHIIHEHGHHIIIIIIIIIIIIIIEHIIIIIIHIHHIIHIIHIIHIHHIIIHIIIIIIIIIIIIIIHHIHIIIIIIHIIHIIIHIIIIIIHIIIIIIIIIIIIIIIIIIIIIIIIIIIIIIHIHHIGIHGIHHHHHGIIIIHIIIHHIIIHEHHEIIIIIHHHHIHHHHGIIHIIIHIIHDHIIIIIHIIHGIIHIIIIIIIHGIHIIIIHIIIIIIIIIHIIIIIIIHHHIIIIIIIIIIHIHGIIIIIIHHIHIIIIIHIII
@HISEQ:711:H5NNWBCX2:2:1101:3391:10549:ATCTCGTA
TTAAGTTCAGCGGGTATCCCTACCTGATCCGAGGTCAAAGACGGTAATGTTGCTTCGTGGACGCGGGCCACGCCCCCCCGCAGACGCAATTGTGCTGCGCGAGAGGAGGCAAGGACCGCTGCCAATGAATTTGGGGCGAGTCCGCGCGCGAAGGCGGGACAGACGCCCAACACCAAGCAGAGCTTGAGGGTGTAGATGACGCTCGAACAGGCATGCCCCATGGAATACCAAGGGGCGCAATGTGCGTTCAAAGATTCGATGATTCACTGAATTCTGCAATTCACACTACTTATCGCATTTC
+
IIIIIIIIIIIIIIIIIIIIIIIIIIIIIIIIIIIIIIIGGHIIEHIIIIIIIIIIIIIIIIIIIHIIHIHHIIIIIIIIIIIIIHIHIIIIIIIIIIIIIHIIHIHHHHIIIIIHIIIHIIIIIHIHHIIIIIIIIIGIHIIIIIIIIIIIIIIIIIIHIIIIIIIIIHIIIIIIIIIIIIGIIIIIIHIIIIIIIIIIIIIIIIIIIGIIIIHIIHIIIIIIIIIIIIIIHIIIIHHHHHHIIIIIIIIIIHIHIIIIIIHIHIIIIIIIHIIIIIHIIIIIIIIHHIHHGHIIIIIHI
@HISEQ:711:H5NNWBCX2:2:1101:4640:10730:ATCTCGTA
TTAAGGTCAGCGGGTATCCCTACCTGATCCGAGGTCAACCTGAGAAAGATTGAGGGGGGTCGCCGGCGGGCGCCGGCCGGGCCTACGGAGCGGGTGACGAAGCCCCATACGCTCGAGGACCGGACGCGGTGCCGCCGCTGCCTTTCGGGCCCGCCCCCCGGAGCCGGGGGGCGGGGCCCAACACACAAGCCGTGCTTGAGGGCAGCAATGACGCTCGGACAGGCATGCCCCCCGGAATACCAGGGGGCGCAATGTGCGTTCAAAGACTCGATGATTCACTGAATTCTGCAATTCACATTACTTATCGCATTTC
+
G@EHH1<CGHF/<</<DDCEHEGHIIE@C1<0CH0<1<11<1D@111C1D@<FHCEHCHDEHD=/<FD/<C?<E///<DHDE?<D1<00<<//D</11D@/<DFE<0DDHH=GGH<0/<<D/</DDCEC//<<</DE<D//<F<DH/:/:DE-:D:/FDD/8-:E/D/HHEH<E<EC.BE:8.8B::87-;::EH:;8:://@D8:9?CD<FHHHGC===000D?D<//CHDEHD<<1H@1<HE<0<0<1@G<FC<11D<HG1HHGCCHHF<11<11GHFD1<<@@<1<1D<CHG<111HCC0<0=HECHHDF
@HISEQ:711:H5NNWBCX2:2:1101:6815:10591:ATCTCGTA
TTAAGTTCAGCGGGTATCCCTACCTGATCCGAGGTCAACCTGTAAAAATTGAGGGTTGTTGGCAAGTAGACCTACCGGACTCAATCGCGAGGAGTATTACTACGCGTAGAGCCGACAGGCACCGCCACTGATTTTAGGAGCCGCGAGTCCGCGAACCCCAATACCAAGCGAGAGCTTGAGTGGTTATAATGACGCTCGAACAGGCATGCCCCCCGGAATACCAGAGGGCGCAATGTGCGTTCAAAGATTCGATGATTCACTGAATTCTGCAATTCACATTACTTATCGCATTTC
+
IIIHHHIIIIIIGIIIIIIIIIIIIIGIIIIIIIIIIIIIIIIIIIIIIHIGIIIIIIIIIIIIIIIIFHIIHGHIHIIIIHIHIHIIIIIIHIHHHIIIIFHHIIIGIIHHIIIHIHIIHHIIIHHIIIHIIHIIIIHIIIIIIDHIIIIIIIIIIIHIHIHIIHHIIIFIIIIIIHHIIIIIIIIIIIIIHIIIHIIIIIIIIIIIIIIIHIIIIHHHIIIIHFHIIIIIIIIIHGHIIIHEIIIIIIIIIIIIIIIIIIIIIHHHIIIIIIIIHIGIIIIIHIIIHIHHII
@HISEQ:711:H5NNWBCX2:2:1101:10395:10743:ATCTCGTA
TTAAGTTCAGCGGGTAGTCTTACCTGATTTGAGGTCAAATTGATCAAAGCTGTCCCCGACTCGGGGACGGTTATGAGCAGGTTTCATTGATGCATCACCCAGCGGCGTAGATAATTATCACACCAATAGATGAGGGGCACAAACCCACTAATGCATTTCAGAGGAGCAGACCACCACACAAGGCGGCGGACCTGCAAGCCCCCACATCCAAGCCTTGCCACTTGAAACAACAGGTGTAAAGGTTGAGAATTTAATGACACTCAAACAGGCATGCTCCTCGGAATACCAAGGAGCGCAAGGTGCGTTCAAAGATTCGATGATTCACTGAATTCTGCAATTCACATTACTTATCGCATTTC
+
HGIIIHHHIIIIIIHIIHHIIIIHHIHIIHIGHGEGEHHGHHHHIHHIIIIHIHIIIIIIHEHHIDDEFHIHIIHIHIIIHFHHHHIFHIIIIHHHHHHIIHIDHHIIIHHIHIHHHHIIIHIHIIIHIIHGHICHHHGHIIIHHHHIIFHIIIIE/FHHIHIHHIHHIIIIHGIGHIIIHHHFGDHHHIHIIHIHHHCDHCHHIIFHHHIFHEHFHCHHG@HHIHHGHIHHEFHHHFGHIIIIHHHE?FHEHHEIHHEHHHHHEIIIHIIIIIIIIHGHIIHIHHG@HIIIHCEIIGHHHCHIIIIIHIIIIIHIIIIIIIIIIIIIHIHFIIIIIHHHHHHHHHHIIIIIIIIHIII
@HISEQ:711:H5NNWBCX2:2:1101:12410:10618:ATCTCGTA
TTAAGTTCAGCGGGTATCCCTACCTGATCCGAGGTCAAAGACGGTAATGTTGCTTCGTGGACGCGGGCCACGCCCCCCCGCAGACGCAATTGTGCTGCGCGAGAGGAGGCAAGGACCGCTGCCAATGAATTTGGGGCGAGTCCGCGCGCGAAGGCGGGACAGACGCCCAACACCAAGCAGAGCTTGAGGGTGTAGATGACGCTCGAACAGGCATGCCCCATGGAATACCAAGGGGCGCAATGTGCGTTCAAAGATTCGATGATTCACTGAATTCTGCAATTCACACTACTTATCGCATTTC
+
IIIIIIHHIHIIIHIIIIIHIIIIIIIIIIIIIIHIIIIGIGHIGHIIIIIIIIIIIHIIHHGHHGDHEHHHHGHHHHIIIIIDIHHIHIHIIIIHIIIIIIHHIIIIIIIIHIIIIIIIHIIIIIIIIIIIHHHIIIIIHIIIIIIIIIHHHIIHIIIIIIHIIIIHIIIHIIHFHIIIHIHHIIHIIHHIIHIIHIIIGIHHHGIHHIHGGIIHIGHHHEGHIIIGIHHHDIHHHCHHC<CHGHHHHIIHIGIHIIIHIIHIIHIIIIIHHHHHHFHHEFIIHHFDHHIHGHHHIHHIH
@HISEQ:711:H5NNWBCX2:2:1101:18214:10627:ATCTCGTA
TTAAGTTCAGCGGGTTTTCCTACCTGATTTGAGACCAAGTTACAGGAAACATGCAGTTGGGTAAAAACCTCCCGCACACCTCCAGATGTCAGTACATGACGGTTGACAAGAACATCAACAACACACTGGCTTCAACTGCATTCCCAGCCAAGAAGCAAAGAGAAGTTAACCTCATTCACACACTTGATGAGATGCAAACCAATGATGGAATGTCCCGTTATCAACCTCCTCGCAAAAAGAGGTCAACGCGGGGTCACAAAAACACCCAAATCCCCAACACCATGTGCTGTTTTTACACAGACCAGGGTTGAGAGTGTTTATCGATTCTCAAACAGGCATGCTTCCTGGAAGAACCAGGAAGCGCAATGTGCGTTCAAAGATTTGATGATTCACTGAATTCTGCAATTCACATTACTTATCGCAATTC
+
IIIIIIIHIIIIGIIGHIIIIIIGIHGIHHIIIIHHIGHHIIIIIIIIIIHIIIIIHHFHHHIIIGIIHIIGIIIIIIIHIIIIHIIHHIHIIIIIIIIIIIIIIIIIIIIIIIIIIIIIIIIIIIIH?GEHHIIIHIIGEHHGHHHIIIIIIHHIIIIIIFIEHHIHHIIHIIIFEHIEHHCHHIIHIIGE@HHIGHIHIIHEC@..8BHHHHHHHHG@?HHE-8,>>;DHHGIHHGGHHHEHIHIHHHHIHIIHGHHGCDGCCFHGDE=DHIHECCCHEHGHIIIIHIIHFHHHHGIHF?IHIHIIHIIIIIHIHIIIIIHHIIGIIIHHHGHGHHHHHGIIIGGIIIIIHFIIIHHHIHGIHHCCDIHHHEHHEHIIIIIIIIIIIIIIIIIIHIIIIIIIIIIIIIIIIIIIIIIIGIIIIII
@HISEQ:711:H5NNWBCX2:2:1101:3486:10988:ATCTCGTA
TTAAGTTCAGCGGGTAGTCTTACTTGATTTGAGATCGAGTTTAACAAGAATCGTTGCCGACCCTTGTGAAATCCTGCATCAGTCAGCCAATACGGTCAAACTCCCTTTATGTTAGCTGCAGCAAAAGTAATAATCCGTTTGACGGGACTAAATGAATATGCTTTTAGCTCAGGAGAATGTCCAGCTGCACCTGCATTTCAAGCAACCCGCCACCGATCTCAAAAAGATTGGTGTTGGGATTGCTCAAGTCCAAAGCTTTTCGATTAAAAAATCCAAAGGCTTTGAGGTGTTTACTGATACTCAAACAAGCATGCTCTTCGGAATACCAAAGAGCGCAATATGCGTTCAAAGATTCGATGATTCACTGAATTCTGCAATTCACATTACGTATCGCATTTC
+
IIIHIIIIIIIIIIIGIIIIIHIIIIIIIIIEHHHHIHHHHIIIIIIIGEHIIIIIIIIHIHHHIIIIIIGIHIIIIIIIIIIIIIIIIHIIIIIHHHHIIIHIIIGIHIIIIHIHGIIIIIGIGHHIGIHHHIHIIIIIIHHHIDHHHEFHHIHHIHIIHIHHIIIHIG?GHHHCHH?GHHHIIIIIIGHHIHHHHHG?GHIHHHIHHIIIIIIHHFGIIIHHIIIIIIIIHIIIIIIIHHHCHIIHHHGIHIIHIHHHFIIIIIIGIIHFHIHD0ECHHHIIIIHIIIIIIIIIIIIIGIIIHIIHHGHFHGHHFIHHHHIIIIIIHIHHHIIIHIIIIHHHCEIIIIHHGCHIHIIHIIIIHFIIIIHIIIIHHHHHHHIIIIHIIIIIIIIIIII
@HISEQ:711:H5NNWBCX2:2:1101:3934:10906:ATCTCGTA
TTAAGTTCAGCGGGTATTCCTACCTGATCCGAGGTCAACCTGTAAAAGTTTTGGGGGTTTTACGGCAAGAGTCCCTCCGGATCCCAGTGCGAGACGTTAAGTTACTACGCAAAGGAGGCTCCGGGAGGGTCCGCCACTACCTTTAAGGGCCTACGTCAAACCGTAGGGCCCCAACACCAAGCTGGGCTTGAGGGTTGAAATGACGCTCGAACAGGCATGCCCGCCAGAATGCTGGCGGGCGCAATGTGCGTTCAAAGATTCGATGATTCACTGAATTCTGCAATTCACATTACTTATCGCATTTC
+
IIIIIIIIIIIIIIIIIIIIIHHIIIIIIIIIIIIIIIIIIIIIIIIIHHIIIIIIIIIIIIIHGIIIHIIIIIIIIIIIIIIIIIIIIIIIIIIIHHIIIIIIIIIIIIIHHHIIIIIIIIIIIIIIIIHHIIHIIIIIIIIIIIIIIIIIIIIIIIIIIIIIIIIIHIIIIHIIIIIIIIIIIIIIIIIIIIIIIIIIIIIIIIIIIIIIIIIIIIIGIIIIIIIIIIIIIIIHHHIIIHIIIHHHIIIIIIIIIIIIIIIIIIIIIIIIIIIIIIIIIIIIIIIIIIIIIIIIIIIIIIIII
@HISEQ:711:H5NNWBCX2:2:1101:5598:10839:ATCTCGTA
TTAAGTTCAGCGGGTATCCCTACCTGATCCGAGGTCAAAGACGGTAATGTTGCTTCGTGGACGCGGGCCACGCCCCCCCGCAGACGCAATTGTGCTGCGCGAGAGGAGGCAAGGACCGCTGCCAATGAATTTGGGGCGAGTCCGCGCGCGAAGGCGGGACAGACGCCCAACACCAAGCAGAGCTTGAGGGTGTAGATGACGCTCGAACAGGCATGCCCCATGGAATACCAAGGGGCGCAATGTGCGTTCAAAGATTCGATGATTCACTGAATTCTGCAATTCACACTACTTATCGCATTTC
+
HIIHHIIIIIIIGHIIGIIHHIIIIIIGIIGHIIIHIIHIFHHHDGHHHHHFHHHHIHIGIIIHGHIHEHIIIHIIIIIIIIIIIIIHIIHIIIHIIHIGIHIIIIHIIHIIIIGIIGIHIIIIIHHHHIIIIIIHIIHIIIGIHIIIHHEHHIHIHIHHIIHIIGEIHHHEEHFHIIHHEHHHHIIIIHHGIIIHGIIIIHHHHHHHIHHHHHHEGIIIIGIIGIIIIIIHEIIIIHIIHEEIIIHEHHHIHHHHHIIHIIHGIHHHGIHHIIIGIHHHGIIHHGIIHGEHCIHIIHHDI
@HISEQ:711:H5NNWBCX2:2:1101:6018:10985:ATCTCGTA
TTAAGTTCAGCGGGTATCCCTACCTGATCCGAGGTCAACCTGTAAAAGATTGGGGGTTGCTGGCCAGTGCCGCCCGGGACCCTGTAGCGAGAAGATTTACTACGCTCAGAGCCCGGCCGTACCGCCACTGATTTTGAGGCCCGCCCAGAGGCGGTGCCCAAGACCCCGCGAGCGGGATTGGTCATAATGACGCTCGAACAGGCATGCCCCGCGGAATACCACGGGGCGCAATGTGCGTTCAAAGATTCGATGATTCACTGAATTCTGCAATTCACATTACTTATTGCATTTC
+
IIIIIHHIIIIIIHIIIIIIIIIIIIIIHIIIIIIIHIIIICDHHFHIIIIIIIIIIIIHHIHHIIIIHHIHHIIIIIDHHHIIIIIIIIIIIIIGHIHHIIIIGIIIIIIHIIIHHIIIGHIIHIIIHHHGIIIIIIIIIIIIIIHIHHIHIIIHHHIIIIIIIIHIHHHIHHHIHHHIIIIIHIHHIIHIIIIHIIIIHHIIIHHEHIIIHIIIHHDIIHHCIHEIHIHDCEIIHHHIHIIGIIIHIIGHGIHHEIIIHIIIIIHHIIGIIIIHEHIIHHF<1HIIIIII
@HISEQ:711:H5NNWBCX2:2:1101:7855:10885:ATCTCGTA
TTAAGTTCAGCGGGTAGTCTTACCTGATTTGAGGTCAAATTGATCAAAGCTGTCCCCGACTCGGGGACGGTTATGAGCAGGTTTCATTGATGCATCACCCAGCGGCGTAGATAATTATCACACCAATAGATGAGGGGCACAAACCCACTAATGCATTTCAGAGGAGCAGACCACCACACAAGGCGGCGGACCTGCAAGCCCCCACATCCAAGCCTTGCCACTTGAAACAACAGGTGTAAAGGTTGAGAATTTAATGACACTCAAACAGGCATGCTCCTCGGAATACCAAGGAGCGCAAGGTGCGTTCAAAGATTCGATGATTCACTGAATTCTGCAATTCACATTACTTATCGCATTTC
+
FIIHIHHHIIIHIHHHHEHHHHIIIIIIIIIHGCCHHCHIHGHIIIIIIIIGHHHGIHIIIIIIIGHDCEGEGHGGHFHIIDECGIIIIIHIIIGIIIIGIIIIIIIIIGHHHIGGHHHHHCGHHIIIIIIGIHHIGIHGHIIIIIIIIIHIIIHGHIIIHHHEHIIIIIIIHHHHIIIHHHIHIDHHIHHIIIIIIIHIIIIIIIIIIIIIIHIHGGIIIHIHHIHHHHGHCHIHHHIIIIHIIIIHHHIIIIIIIGHGHHIHHHHFIIIIHIIHIIIIIHIHHHGEHHHHHHIIIIIIHGIIIIIHIHHHGIIIIIHIFHHEHFECGHIIHFIIHIIIIIIIHHHHEHGIGIIHHHH
@HISEQ:711:H5NNWBCX2:2:1101:8539:10764:ATCTCGTA
TTAAGTTCAGCGGGTATCCCTACCTGATCCGAGGTCAAAGACGGTAATGTTGCTTCGTGGACGCGGGCCACGCCCCCCCGCAGACGCAATTGTGCTGCGCGAGAGGAGGCAAGGACCGCTGCCAATGAATTTGGGGCGAGTCCGCGCGCGAAGGCGGGACAGACGCCCAACACCAAGCAGAGCTTGAGGGTGTAGATGACGCTCGAACAGGCATGCCCCATGGAATACCAAGGGGCGCAATGTGCGTTCAAAGATTCGATGATTCACTGAATTCTGCAATTCACACTACTTATCGCATTTC
+
IHIIIIIIIIIIIIIIIIIIIHIIIIIIIIIIIIIIIIIIIIHIGHIIIIIIIIIIIIIHIIIIIIGIHGIIIIGIIIIIIIIIIIIGIIIIIIIIIIIIIIIIIIHIHHHHIIIIIIIIHIIIIIIGIIIIIIIIIIIIHHHIIIIIIIIIIIIIIIIIIIHIHIIIIIIIIIHGHIIIIIIIIIIIIIIIIIIHHIIIIIIIIIIIIHIIIIIIIIHIIIIIIIIIHHHHHIIHHD<HHHEIIIIIIIIIIIHEIHIIHIIIIIHIIHHF1IGIIIIIIIIIHHIIIIIHFIIIIIIII
@HISEQ:711:H5NNWBCX2:2:1101:13721:10862:ATCTCGTA
TTAAGTTCAGCGGGTATCCCTACCTGATCCGAGGTCAAGAGTGTAAAAATGTACTTTTGGACGTCGTCGTTCTGAGTGCAAAGCGCGAGATGTACTGCGCTCCGAAATCAATACGCCGGCTGCCAATTGTTTTGAGGCGAGTCTACGCGCAGAGGCGAGACAAACACCCAACACCAAGCAAGGCTTGAAGGTACAAATGACGCTCGAACAGGCATGCCCCATGGAATACCAAGGGGCGCAATGTGCGTTCAAAGATTCGATGATTCACTGAATTCTGCAATTCACACTACTTATCGCATTTC
+
IIIHIIIIHIEHIIIIHIIGHHHFHIFIIGIIIIIIHIIHHGHHIIIIIIIIIIIIIIIHFHHIIIIICHIIIIIIIIIIHIIIIIHHIEHHIHIIHIIIIIIIIIIIIIIHHIGIIIIIIIIIIIHIIIHIIHIIIIIIIIIIIHIIIIIIIIIIIIIIIIHIIIHIIHIIIIIIIIIIIIIIIIIIIIIIIIIIIIIIIIIIIIIIIIIIIIIIIIIIIIIHHIIIIIIIHHHHFIHIIIHIIIIIHIIIIIIIIIIIIHHHHHIHIIIIIIIIIIGIIIIIIIIHHHGIHIIIIIIIII
@HISEQ:711:H5NNWBCX2:2:1101:14112:10957:ATCTCGTA
TTAAGTTCAGCGGGTATCCCTACCTGATCCGAGGTCAAAGACGGTAATGTTGCTTCGTGGACGCGGGCCACGCCCCCCCGCAGACGCAATTGTGCTGCGCGAGAGGAGGCAAGGACCGCTGCCAATGAATTTGGGGCGAGTCCGCGCGCGAAGGCGGGACAGACGCCCAACACCAAGCAGAGCTTGAGGGTGTAGATGACGCTCGAACAGGCATGCCCCATGGAATACCAAGGGGCGCAATGTGCGTTCAAAGATTCGATGATTCACTGAATTCTGCAATTCACACTACTTATCGCATTTC
+
HEHGCCH@CHEHGHCHGHEGHHHIHI1CGEEC/CC<<1@@<CEECHH<DDCFFE<CEHHIDC?EHC<EDDHHHIIHCE<FHD//IHHEH0@HH?FECGHHHGGIIIIIIHGHHHE@DHGF8?@<HHFHG@HDDHHIHHHECDIHIIHHGHHEHIIHHHHFHHHDEC@HHGEEHHEIHHICHHI@EGEHHHEIIIHF7HHHEGCGHHHIHHHFHC<6BCEHHHECIHHEHHIHHHHCCHHFDDECIHHGHHIHEGHHEIIHCCCIHHIHHHFHIHIIIIHEECEEGEHHECCGIIH@FHCCH
@HISEQ:711:H5NNWBCX2:2:1101:18779:10829:ATCTCGTA
TTAAGTTCAGCGGGTATCCCTACCTGATCCGAGGTCAAAGACGGTAATGTTGCTTCGTGGACGCGGGCCACGCCCCCCCGCAGACGCAATTGTGCTGCGCGAGAGGAGGCAAGGACCGCTGCCAATGAATTTGGGGCGAGTCCGCGCGCGAAGGCGGGACAGACGCCCAACACCAAGCAGAGCTTGAGGGTGTAGATGACGCTCGAACAGGCATGCCCCATGGAATACCAAGGGGCGCAATGTGCGTTCAAAGATTCGATGATTCACTGAATTCTGCAATTCACACTACTTATCGCATTTC
+
IIIIIIIIIIIIIIIIIIIIIIIIIIIIIIIIIIIIIIIIIIIIIIIIIIIIIIIIIIHIHIIIIIIIFHIIIIIIIIIIIIIGIIIIIIIIIIIIIIIIIHIIIIIIIIIIIIIIIIIIIIIIIIIIIIIIIIIIIIIIHIIIIIIIIIIIIIIIIIIIIIIIIIHIHIIIIIIHIIIIIIIHIIIIIIIIIIIIIIIIIIIIIIIIIIIIIIIIIIIIIIIIIIIIIIIIHIIHIHIIHHHIIIIHIIIIIIIIIIHIIGIIIIIIIIIIIIIIIIIIIIIIIIIIIIIHIIIIIIIII
@HISEQ:711:H5NNWBCX2:2:1101:2695:11081:ATCTCGTA
TTAAGTTCAGCGGGTATCCCTACCTGATCCGAGGTCAACCATAGAAAATTGGGGGTTGTTGGCCAGCATCCACCGGGACTCTATAGCGAGAAGAATTACTACGCTCAGAGCCCGACGGCACCGCCACTGTTTTTAGAGCCCGCCGGGTTAGCGGCGAGGCCCAACACCAAGCAGTGCTTGAGGGTTGTAATGACGCTCGAACAGGCATGCCCCTCGGAATACCAAGGGGCGCAATGTGCGTTCAAAGATTCGATGATTCACTGAATTCTGCAATTCACACTACTTATCGCATTTC
+
GHHHHHHIIIIIIHIHGGHHIIEFHIHHCGHIIHIEHIIHHIIH<FEHHHEGHDDHHIHHIE@HHHHCFHHEHHHHHDHHHIIIGHHIHHIGHIIEHHHIIIIHHIIIEHHHHCHIHHIIIHHIHIIIHHHIHHHHIIHHIHIIIHHIHFIIHHHIHIIIIHIIGIIIIIHHHHHGHHGIIIIIIIIIIHIIIIHHIIIIHHHIHIIIIIIIHHHHGIIGHHGHHHHHIHEIHGCEHIIIIIIIIIIIIIIHHGHGFIHGHHEIIHCHFIHGGHEIIIHHHHFGHHEHGIHE<GH
@HISEQ:711:H5NNWBCX2:2:1101:2931:11130:ATCTCGTA
TTAAGTTCAGCGGGTATCCCTACCTGATCCGAGGTCAACCTGAGAAAGATTGAGGGGGGTCGCCGGCGGGCGCCGGCCGGGCCTACGGAGCGGGTGACGAAGCCCCATACGCTCGAGGACCGGACGCGGTGCCGCCGCTGCCTTTCGGGCCCGCCCCCCGGAGCCGGGGGGCGGGGCCCAACACACAAGCCGTGCTTGAGGGCAGCAATGACGCTCGGACAGGCATGCCCCCCGGAATACCAGGGGGCGCAATGTGCGTTCAAAGACTCGATGATTCACTGAATTCTGCAATTCACATTACTTATCGCATTTC
+
IIIIIIIIIIIIIIIIIIIIIIIIIIIIIIIIIIIIIIIIIHHHHIIIHCHIIIIIIIIIIIIIHHHIIGHHIIIIIIIIIIIIIIIIIIIIIIHIIHIIIIIIIIIIIIIIIIIHIIIIIIIIIIIIIIIIIIIHIIIIIIHIIIIIIIIIIIIIIIIHIIHGHHHHIIHHIIIIIIIIIIIIHHDHIIIIIIIHIIIIIIIIHHHHHHIHIHHHHGIIIIIHIIIHIIIHIIIIIIIIIIIHHHIIIIIHGIIIIIIIIIIIIIHHIIIIIHHHIIIIIIIIIIIIIHIIIIIIIIIIIIIIIIIIIIHII
@HISEQ:711:H5NNWBCX2:2:1101:3163:11079:ATCTCGTA
TTAAGTTCAGCGGGTATCCCTACCCGATCCGAGGTCAACCTGAGAAAGATTGAGGGGGGTCGCCGGCGGGCGCCGGCCGGGCCTACGGAGCGGGTGACGAAGCCCCATACGCTCGAGGACCGGACGCGGTGCCGCCGCTGCCTTTCGGGCCCGCCCCCCGGAGCCGGGGGGCGGGGCCCAACACACAAGCCGTGCTTGAGGGCAGCAATGACGCTCGGACAGGCATGCCCCCCGGAATACCAGGGGGCGCAATGTGCGTTCAAAGACTCGATGATTCACTGAATTCTGCAATTCACATTACTTATCGCATTTC
+
HIHIIHIIGHIIIGHIHIIIIIIIIIHIIIGGIIIIIIIIIIIIHIIICHHIHIHIIIHHIIIIHHDHIIHHIIGHHIIIIIIIHIHH=HHHHH<DHGHGIIIHHIIHFHIIIIIIIIIIDDCDHIIIIHIIHIIIGHHIHIEHHHDD<5FHHIIIHIIHHHIIIIIIHIIIIIIIHIIIIHGHHDEHIHGIIIIHIIHIHHHIGHIHIIIIIHGIIHGIHIIIIHHGIHIIIIIIIHIIHHHECEHHEIHGDEIIIIHHIIIIIHHEHHHHHIIGIIGIIHIIIIIIIHHIHIIIIIIIIIIHHIIIIIIII
@HISEQ:711:H5NNWBCX2:2:1101:6397:11069:ATCTCGTA
TTAAGTTCAGCGGGTATCCCTACCTGATCCGAGGTCAACCTGAAAAAATTAGGGGTTGCTGGCTAGTCACCCACCGGACTCAATCGCGAGGAGTATTACTACGCGTAGAGCCGACAGGCACCGCCACTAGCTTTAGGGGCCGCGAGACCGCGAACCCCAAGACCACGCGAGAGCGTGAGTGATTATAATGACGCTCGAACAGGCATGCCCCCCGGAATACCAGAGGGCGCAATGTGCGTTCAAAGATTCGATGATTCACTGAATTCTGCAATTCACATTACTTATCGCATTTC
+
IIIIIIIIIIIIIIIIIIIIIIIIIIIIIIIIIIIHIIIIIIIIIIIIIIIIIIIIIIIIIIIIIIIIFHIIIIIIIIIIIIIIIIIIIIIIIIIIIIIIIIIIIIIIIIIIIIIIHIIIIIIIIIIIIIIIIIIIIIIIIIIIIIIIIIIIHIIIIIIHIIIIHIIIIHIIIIIIIHIIIIIIIIHIIIIIIIIIIIIIIIIIIIIIIFHIIHHHHHIHIIHHHIIIIIHIIHHIHHIGIIHHHIGHIIIIIIHIIHIIIIIIIIIGIIIIIHIIIIHIIIIIHHIIIIHII
@HISEQ:711:H5NNWBCX2:2:1101:7306:11078:ATCTCGTA
TTAAGTTCAGCGGGTATTCCTACCTGATCCGAGGTCAACCTGTAAAAGTTTTGGGGGTTTTACGGCAAGAGTCCCTCCGGATCCCAGTGCGAGACGTTAAGTTACTACGCAAAGGAGGCTCCGGGAGGGTCCGCCACTACCTTTAAGGGCCTACGTCAAACCGTAGGGCCCCAACACCAAGCTGGGCTTGAGGGTTGAAATGACGCTCGAACAGGCATGCCCGCCAGAATGCTGGCGGGCGCAATGTGCGTTCAAAGATTCGATGATTCACTGAATTCTGCAATTCACATTACTTATCGCATTTC
+
IIIIIDGHHIIIIIIIIIIIIIIIIIIIIHHIIIIIIIIIIIIIIIHHDFHIHIGHIIIIIIIGGHIIHHHIIIIIIIIIIIIIIIIIIIIIIIIIIIIIIIIIIIIHIIIIIIHIHHHIIHIIIIIIIIIIIIIIHHIHIIIIIIIIIHHIIIIIIIIHIIIIIIHHIHIIIIIIIHHIIIIIIIIIIHIIIIHHHIIHHIIHIHIIIHHIIIIIIIIIGIIGIIGIIIIIIIIHFHIHHEHIHHEHHIIHHHIHIHIIHHIIHIIIIHHIIHIIIIHIIHIIIIIIIIIIHIHGIIIIIIIII
@HISEQ:711:H5NNWBCX2:2:1101:11819:11054:ATCTCGTA
TTAAGTTCAGCGGGTAATCCCACCTGATTTCAGATCAAATTTAAGATAGATTTATTTGGGAGGCCCCAATAAAGCTTTAGTTGGCAAGAGCTTTCCTTTATATTAAAAAAAAGTTCAGGCAGACAAAACAAGTTCAGGCCTAATATTTTTAAGGGGAACAGCCGTAAAGACTGTTGCCCCCAGTTCCACTCAAAAGCAAGTTTTGGGTGTGGGGTGTTTTTGATACTGAAACAGGCGTACTCATTGGAATACCAATGAGTGCAAGATGCGTTCAAAGACTCGATGATTCACTGAATATGCAATTCACACTAGTTATCGCACTTT
+
IIIIIIIIIIIIIIIIIIIIIIIIIIIIIIIIIIIIIIIIIIIIIIIIIHIIIIIIIIIIGHHIIIIIHDEGHIIIIIIIIIIIIIIHIIIGIIIIIIIIIIIIIIIIIIIIIIIIIHFIIIIIIIIIIIHHHHIIHIIIHIIIIIIIIIIIIHIIIIIIIIIIIIIIIIIIIIIIHIHIHIIIIIIIIIIIIGIIIHIIIIIIIIIIIIIIIIIIIIGIIIIIIIIIIIIIIHHIIIIIIIIIIIIIIIIIIHGIIIIIIIIIIIIIHIIIIIIIIHIIIIIIIIIIIIIIIIIIIIIIIIIIIIIIIIIIIGIIIIIIIIII
@HISEQ:711:H5NNWBCX2:2:1101:15013:11099:ATCTCGTA
TTAAGTTCAGCGGGTATCCCTACCTGATCCGAGGTCAATCATGAAAAAATTTGGGGTTCTGGCAGGACACCACCGGGACTCTGTCGCGAGGAGTATTACTACGCGTAGAGCCAGATGGCACCGCCACTGCTTTTAAGGGCTGCCCTGTGACGGGCAGGCCCCAACACCAAGCTGAGCTTGAGGGGTGATAATGACGCTCGAACAGGCATGCCCCCCGGAATACCAAGGGGCGCAATGTGCGTTCAAAGATTCGATGATTCACTGAATTCTGCAATTCACATTACTTATCGCATTTC
+
IIHIIGHIIIIIIIIIIIIIIIIHIIIIIIIHIIIIHIHIIIHHIIIIIIIIIIIGIIIHIFHIIIIIHIIIIIHIIIIIIIIIIIHIHHIIHIIIIIIIIIIIIIIIIIIIIIIIIIIIIIIIIIHIIIHHHHIIIIIIIIHIIIHIIHIIIIIIIIIIIHIIIHIIIIIIIIIIIIIIIIIIHIIIIIIIIIIIIIIIIIIIIIIIIIIIIIIIIFIIIIIGHHHFIIHHIIIIIIIIIHIIIIIIIIIIIIIIIIIIIIIIIIIHIHIIIIIIIIIHIHIIIIIIIIIIIIII
@HISEQ:711:H5NNWBCX2:2:1101:15148:11142:ATCTCGTA
TTAAGTTCAGCGGGTATCCCTACCTGATCCGAGGTCAACCTGAAAAAAATTGGGGGTTGCTGGCGAGCACACGACCGGACCTCCAGAGCGAGAAGAATTACTACGCTCGGAGCCGGACGGCACCGCCACTGACTTTAGGGCCCGCCGGGTCGGCGGGGCCCAATACCAAGCTGAGCTTGAGGGTTGTAATGACGCTCGGACAGGCATGCCCCCCGGAATACCAGGGGGCGCAATGTGCGTTCAAAGATTCGATGATTCACTGAATTCTGCAATTCACATTACGTATCGCATTTC
+
IIHIHCGHIIIICDHHHHIHHIIEEHHHIIIHHCEHHIIHHHIIIEGHIEHHFIDCEHDHIGIG<<FHHHEHHHHHCCH@EC@?GHCDHHHIHHEHGFFHHGHF@H?GHHHDFHHHHIIHH>HHIIHHFGGGHFHEHHEEDG?HDEHHHEIHHHHHHIHHEHHEGHHIGIIFIIIHIHIIHHIHIIIIHHHHIHIIHIHIHGIIHIIIHHHIIIHHIIIIHIIIIHIHHIIHHHHHIIIHHIHHEIIIIIIIIIIHHGIIIIHIIIIHIIIIIIIGIIIHIIIHIIIIIIIIII
@HISEQ:711:H5NNWBCX2:2:1101:4290:11378:ATCTCGTA
TTAAGTTCAGCGGGTATCCCTACCTGATCCGAGGTCAACCTGAAAAAATTAGGGGTTGCTGGCTAGTCACCCACCGGACCCAATCGCGAGGAGTATTACTACGCGTAGAGCCGACAGGCACCGCCACTAGCTTTAGGGGCCGCGAGACCGCGAACCCCAAGACCACGCGAGAGCGTGAGTGGTTATAATGACGCTCGAACAGGCATGCCCCCCGGAATACCAGAGGGCGCAATGTGCGTTCAAAGATTCGATGATTCACTGAATTCTGCAATTCACATTACTTATCGCATTTC
+
IIIHIHIIIIIIIIIIHIIIIIIIIIIIIIIIIIIIHIIIIIIIIIIIIHIIIIIIIIIIHIIIIIIIHHIIIIIIIIIIIIIIIIIIIIIIIIIIHIIIIIIIIIIIHHHIIIIHHIIIIIIIIHIIIIIIIIHHIHHIIIIIIGIIHIIIHIIIHIIHHIIIIIHIIHIIIGIHEEEIHIHIHIIHHHHHIGIIGIIHHIIIIIIHIIHIHHHIHIIIHIIHHFIHHGIIIHHIIIIIIIIIHIIGIIIIIIIIIIIIIHIIIIIIIIIIHIIIIIIIIHHHGIHHHIIII
@HISEQ:711:H5NNWBCX2:2:1101:5248:11364:ATCTCGTA
TTAAGTTCAGCGGGTATTCCTACCTGATCCGAGGTCAACCTGTAAAAGTTTTGGGGGTTTTACGGCAAGAGTCCCTCCGGATCCCAGTGCGAGACGTTAAGTTACTACGCAAAGGAGGCTCCGGGAGGGTCCGCCACTACCTTTAAGGGCCTACGTCGACCGTAGGGCCCCAACACCAAGCTGGGCTTGAGGGTTGAAATGACGCTCGAACAGGCATGCCCGCCAGAATGCTGGCGGGCGCAATGTGCGTTCAAAGATTCGATGATTCACTGAATTCTGCAATTCACATTACTTATCGCATTTC
+
HIHIGHHIIIIIIHHHIHHHHIIIIIIIIHIIHHHIHIHHIIIGIIIHFDGHHHHIGHHHHGIHIIIIGHHIIHHHHHIIIHIIIIIIIIIHIIIIGGHHIHIIIIIHIIHHHHIIEDHFIIIHIFHDHHHHHHIHFHHHHHIIHHIEHHHIIIIHHIIIIIIIIHIHIIIIIHHHIIGHEHHIIIHGIHHGHHIHHHEGHIIIHIIHHIIIIIIIIIHIIIIIIIIHIIIHIHHFIIIIHHHHHEIIHFHHIIIIIIIIHIIIIIIHIIIIIIIIIIIIIIIIIHIHIIIIHHHIIIIIIIII
@HISEQ:711:H5NNWBCX2:2:1101:5569:11374:ATCTCGTA
TTAAGTTCAGCGGGTATCCCTACCTGATCCGAGGTCAACCTTAAGAGTTGGGGTTATGGCAAGTCACCATCAAGACCCTATAGCGAGAAAATTACTACGCTTAGAGCTTGACAGCACCGCCACTGATTTTAAGGGAGGCTAGTCAGCCATCCCCAAGACCACCATTACGGTGAGTTGGTCATTATGACGCTCGAACAGGCATGCCCTCCGGAATACCAGAGGGCGCAATGTGCGTTCAAAGATTCGATGATTCACTGAATTCTGCAATTCACATTACTTATCGCATTTC
+
IHIIIIIIIIIIIDHIIIIIHHIIIHIIIIIIIHIIHHIEHGHIICHIIHEDHIIIIIIIIIIIHHIIHHIEGHIHHHIIGHHIIIIIIIIHHIIIIIHIHHIHHIHHHIIIIIIIIIIIGHIHIIIHHHHGHHIIHIIIHIEHHHHHHIHHIHIIIIGHIIIIIIIIIIHHHIHHHHHIIIIIIIHIIHHHHHIHIIHIGIIHIIIIIIIIIIHHIIHIHIIHHFHHHFHIHHGHIIHIIIIIIHHHIIHHHIIIIHHHIIIIIHIIIIIIIIIIHIIGHIHHGIGII
@HISEQ:711:H5NNWBCX2:2:1101:6567:11396:ATCTCGTA
TTAAGTTCAGCGGGTAGTCCTACCTGATTTGAGATCAGATTCATAAAAAGATTTATTGTCTCTTTTCGAGACGATTAGAAGCAGATAAGCCACTAAATGCCTGGCCACCCCCATTTTGTTTTTAAGAAAAAGGAGTGTCCTCAACGAATGACAATTATCACGCTGAGTAAGAACCAAGTGGTATAATGGATCCAGCTAATATATTTTAGATGAGCCGAGAGCTAGGCACGGCAAAGAACATCCAAGTCCAAGACTTAATTTCAAACAAATGAAAGGGTCTTGATAGTTTCATGATACTCAAACAGGCATACCCTTTGGAAAACCAAAGGGTGCAAGGTGCGTTCAAAGATTCGATGATTCACTGAATTCTGCAATTCACATTACTTATCGCATTTC
+
IIIIIIIIIIIIIIIIIIIIIIIIIIIIGIIIIIIIIIIIIIIHIIIIIIHHHIIIIIIIIIIIIIIIHIIIIIIIIIHIGIIIFHHHGHHIIIIIIIIIIIIIGIIIFHIIHIIHHIIIHHIIIIIIGIIHIIIIHHIIHHIIIIIIIIGIIIIIIIIIIHIIIIIIIIIIIHHIIIHHHHIHIIIHHHHHHIGIIHIIIIHHHIIIIIIIIHIEHHIIIIHIIHCHDHGIIHIIHIIIHIHHEHEHIHIHHIHHIIHIIIIHHHEHHHIIIHHHIIIHIIIIIIGIIIIHHIIHHHHIIHIIIGIIIHIIIIIHHIIIHGIFIIIHIIIIHIHIIIHIIHIIIIIIIHIIIIHIIIIHHIIIIIIIIIIIIIIIIIIIHIHHHIHGGIIIIIII
@HISEQ:711:H5NNWBCX2:2:1101:7919:11346:ATCTCGTA
TTAAGTACAGCGGGTATCCCTACCTGATCCGAGGTCAACCTGAAAAAAATTGGGGGTTGATGGCAAGCACACGACCGGACCTCCAGAGCGAGAAGAATTACTACGCTCGGAGCCGGACGGCACCGCCACTGACTTTAGGGCCCGCCGGGGCGGCGGGGCCCAACACCAAGCTGAGCTTGAGGGTTGTAATGACGCTCGGACAGGCATGCCCCCCGGAATACCAGGGGGCGCAATGTGCGTTCAAAGATTCGATGATTCACTGAATTCTGCAATTCACATTACTTATCGCATTTC
+
HHHG?11<C@HDD/EHHIIIIEHHFHGHEE?HHDEHIEHIHGHIHHHIG?@@?FCHE<EEHCHGEEGHFHHHHDIHHHIHHIIGHHIIIHHHHIIIIGHHHHIHHHHIGCHHEHHHEDFHCHGIHFFHH?IHHIHHHIIHGHHHIIIHHIIIIIIIHHDIIHIIIHIIIHHHHHIIIIIIIHIIIIHGHIHHHHHDIHIIIIIIIIIIIIIIIIIIIIIIIIIIHHIIIIHIIHHHIIIHEIIIIIIIIIIIIIIIIHHIHIIHIIIIIIIHIIIIIIIIIIIIIIIIIIIIII
@HISEQ:711:H5NNWBCX2:2:1101:9519:11480:ATCTCGTA
TTAAGTTCAGCGGGTATCCCTACCTGATCCGAGGTCAACCTTAGAAATGGGGTTGTTTTACGGCGTAGCCTCCCGAACACCCTTTAGCGAATAGTTTCCACAACGCTTAGGGGACAGAAGACCCAGCCGGTCGATTTGAGGCACGCGGCGGACCGCGATGCCCAATACCAAGCGAGGCTTGAGTGGTGAAATGACGCTCGAACAGGCATGCCCCCCGGAATACCAGGGGGCGCAATGTGCGTTCAAAGATTCGATGATTCACTGAATTCTGCAATTCACATTACTTATCGCATTTC
+
IIIIIIIIIIIIIIIIHHHIIIIIIIIHIIIHIIIIHIIIIIHIIIIIIHHGIIIIIIIIIGHIIIIIHHHIIHIIIIIIIIIIIIIIIIIIIIIIIIIIIIIIIIIIIIIIGHIIIIIIIIIIIIIIIIIIIIIIIIIIIIIIIIIIIIHIIIIIIIIIIIIIIIIIIIIIIIHHIIHHIIIIHIIHIIIIIIIIIIIHIIIIIIIIIIIIIIIIIHIIIIIIIIHHIIIIIIIHHIIIHIIIIHIGIIHIIIIIIIIIIIIIIIIIIIIIIIIIIIIIIIIIHHHHIIIIIIII
@HISEQ:711:H5NNWBCX2:2:1101:15503:11357:ATCTCGTA
TTAAGTTCAGCGGGTATCCCTACCTGATCCGAGGTCAACCTGACAAAGATTGAGGGGGGTCGCCGGCGGGCGCCGGCCGGGCCTACGGAGCGGGTGACGAAGCCCCATACGCTCGAGGACCGGACGCGGTGCCGCCGCTGCCTTTCGGGCCCGCCCCCCGGAGCCGGGGGGCGGGGCCCAACACACAAGCCGTGCTTGAGGGCAGCAATGACGCTCGGACAGGCATGCCCCCCGGAATACCAAGGGGCGCAATGTGCGTTCAAAGATTCGATGATTCACTGAATTCTGCAATTCACATTACTTATCGCATTTC
+
EG?EGCFHEHGDGI??GCH?CHHE1CHHEHGHCD@HHFCHH?GCE@1DG?1<<<CCCECCHHIFH<?<DC<HHGD/EHHDCEDHGH@GCCD/<</<1D0ED@FDGH@@1>DGDGDG=D<D@?<FC><@DC=DD>DHEHHHFHCFEHHHHDHHHDHHH<ABEECHHHHEDHE<HHBADE?EHGB@GIHHHIHIIIHIIIHIHIIIIGIHIIIIIIHIHIIIIIIGIIHDGIGIHHHGIIHGHHHHHIIIIHIHHGIIIIIIIIHIIHIIHIIIIHIIHHIIIIHHHHHIIHIGIIHIIIIHIGHHGHIIIIIII
@HISEQ:711:H5NNWBCX2:2:1101:17302:11288:ATCTCGTA
TTAAGTTCAGCGGGTATCCCTACCTGATCCGAGGTCAACCTGAAAAAAATTGGGGGTTGCTGGCGAGCACACGACCGGACCTCCAGAGCGAGAAGAATTACTACGCTCGGAGCCGGACGGCACCGCCACTGACTTTAGGGCCCGCCGGGTCGGCGGGGCCCAATACCAAGCTGAGCTTGAGGGTTGTAATGACGCTCGGACAGGCATGCCCCCCGGAATACCAGGGGGCGCAATGTGCGTTCAAAGATTCGATGATTCACTGAATTCTGCAATTCACATTACTTATCGCATTTC
+
IIIIIHIIIIIIIIIIIIIIIIIIIIGIIIIHIIHHHIIIFHHIIIIIIGHHIHIIIIIHIHHHIIIIHIIIHHIIIHIHIHIIIIHIHIHHIIHHIIIIIIIIIIHHHIHIIIIIIIIHIHIIIIIIIIIIIIIIIIIIIIIIIIIIIIIIIHIHIIHHIIIIIIIHHIIIIIIIIIIIIIIIIIGHIHIIIIIHIIIIIIIIIIIIIIIIIIIIIIIIGIIIIHIIIIHHHDHFIIIIIIIIIIIIIHIIIHIIIIIIIIIIIIIIIHIIIIIIIIIIIIIIIHIIIIIIII
@HISEQ:711:H5NNWBCX2:2:1101:20057:11468:ATCTCGTA
TTAAGTTCAGCGGGTATCCCTACCTGATCCGAGGTCAAAAGTGAAAAAAGGCTTCATGGATGCCACGATTCAAGGACTAAGACGCAAAATGTGCTGCGCTTACTACCAAAAACACTGGCTGCCAATGACTTTAAGGCGAGTCTAATACAAGACAAGACGCCCAACACCAAGCAAAGCTTGAGGGTACAAATGACGCTCGAACAGGCATGCCCCATGGAATACCAAGGGGCGCAATGTGCGTTCAAAGATTCGATGATTCACTGAATTCTGCAATTCACACTACTTATCGCATTTC
+
@<<1<CCGHIIDD<CCFHHFHHHF?GC1D<10</<C<<EHH1DEEHHH<001<CG<GH?1<C?1DFCC1<F@G1111D@DHEEC@?@CHCHECDC?ECAEHHHHIIIIHHDCG?GHHCGDGHIHIIHHGHHEHHED?HG@FCCCGHGDCDCDIHHHIIHHIHHHIHHF@@HHGHAHF?HHHFHFAFHGGHHHHEHHHIIHHHHHHHHHHGHEHHIHHHIGIHHHGHDHHHIHHGCCCECHHHHGHHE?HHHCG@C?HGHHFHHGFCHHGEHEHCEIHHHGCDFEHEEGEHFIHHC
@HISEQ:711:H5NNWBCX2:2:1101:21080:11253:ATCTCGTA
TTAAGTTCAGCGGGTATCCCTACCTGATCCGAGGTCAACCATAGAAAATTTGGGTTTTGGCAGAAGCACGCCGAGAACCTGTAACGAGAGATATTACTACGTTCAGGACCCAGCGGCGCCGCCACTGATTTTAGAGCCTGCCATTGCTGACATGGACTCAATACCAAGCTGAGCTTGAGGGTTGAAATGACGCTCGAACAGGCATGCCCCCCGGAATACCAAGGGGCGCAATGTGCGTTCAAAGATTCGATGATTCACTGAATTCTGCAATTCACATTACTTATCGCATTTC
+
IGHIIHFHIIIIIIIHIHIIIIIIIIHIIIIIIIHHHGIIIHIIIIIIHGHHIIIIHIIIIHIIIIIIHIIIIIIIIIHIHIIIHIIIIIIHIGIIIGHHHHHIIIIIHIIIIHIIHIIHIHHHHIHIHIIIIIIIHIIHHHIIIIIHIIIIHHHIIHIHHHIIHHIIIIIIIIHIIHIIIIIIIIIIIIHIGIIIIIIIHIHIIIIIHIHIIIIIIIIIIHHFHIGIGHIIHHIIIIIHIIIHIHIIGIIIHIIIIIIIGIIIIIIIIIIIIIIIIIIIIIIIIIIIIIII
@HISEQ:711:H5NNWBCX2:2:1101:5033:11529:ATCTCGTA
TTAAGTTCAGCGGGTATCCCTACCTGATCCGAGGTCAAAGACGGTAATGTTGCTTCGTGGACGCGGGCCACGCCCCCCCGCAGACGCAATTGTGCTGCGCGAGAGGAGGCAAGGACCGCTGCCAATGAATTTGGGGCGAGTCCGCGCGCGAAGGCGGGACAGACGCCCAACACCAAGCAGAGCTTGAGGGTGTAGATGACGCTCGAACAGGCATGCCCCATGGAATACCAAGGGGCGCAATGTGCGTTCAAAGATTCGATGATTCACTGAATTCTGCAATTCACACTACTTATCGCATTTC
+
IIIIIIIIIIIIIIIIIIIIIIIIIIIIIIIIIHIIIIIIIIIIHIIIIIIHIIIIIIIIIIIIIHIIFHIIHIIIIIIIIIIIIIIIIIIIIIIIIIIIIIIIIIIIIIIIIHIIIIIIIIIIHIIIIIIIIHHIHHIIGIIIIIIIIIIIIIIIIIIIIIIIIIIIIIIIIIIIIIIIIIIIIIIIIIIIIIIIIIIIHIIIIIIIIIIIIIIIIIIIIIIIIIIIIIHHIIIIIHIIIHHIIIIIHIIIIIIIIIIIIIIIIIIIIIIIIIIIIIIIIIIIHIIIIIIHIIIIIIIII
@HISEQ:711:H5NNWBCX2:2:1101:5907:11679:ATCTCGTA
TTAAGTTCAGCGGGTATCCCTACCTGATCCGAGGTCAACCTTAAGAAAGTATGGGGGTTTTGGCAAGTGGACCACCCGGACCTCCAGAGCGAGAAGTATTACTACGCTTGAAGCCAGATGGCACCGCCACTGATTTTAAGGCGCACCAGTACGATGGCACCCAATACCAAGCTGGGCTTGAGGGTTGAAATGACGCTCGAACAGGCATGCCCAGCGGAATACCACTGGGCGCAATGTGCGTTCAAAGATTCGATGATTCACTGAATTCTGCAATTCACATTACTTATCGCATTTC
+
IIIIIFHIHHGIIIIIHIIIIIIIIIIIIHIIIIIIIIHIHIIGHHHIH<DGEHIHIIIIHIIIIIIIIHIIIIIIHIHHIIIIIIIIGHIIIIIIHHIIIIIIIHHIIIIIIIIIIIIHIHIIIIIIIIIIIIIIHIIIIIHIIIHFIIIIIIHHIHIIIIIHIIIIIIIIIIIGIIIIIIIIIIIIIIIIIIIIHHIIIIHIIIIIIIIIIIIIIIIIIHHHGIHIIIIHIHIHIIIIIHIIIIIIIIIGIIIIIIIIIIIIIIHIIIIIIIHIIIIHIIHIIIIIIIIIIII
@HISEQ:711:H5NNWBCX2:2:1101:6497:11742:ATCTCGTA
TTAAGTTCAGCGGGTATCCCTACCTGATCCGAGGTCAAAGACGGTAATGTTGCTTCGTGGACGCGGGCCACGCCCCCCCGCAGACGCAATTGTGCTGCGCGAGAGGAGGCAAGGACCGCTGCCAATGAATTTGGGGCGAGTCCGCGCGCGAAGGCGGGACAGACGCCCAACACCAAGCAGAGCTTGAGGGTGTAGATGACGCTCGAACAGGCATGCCCCATGGAATACCAAGGGGCGCAATGTGCGTTCAAAGATTCGATGATTCACTGAATTCTGCAATTCACACTACTTATCGCATTTC
+
IIHIIIIIIIIIIIIIIIIIIIGIIIIHIIIIIIHHIIIIHIHDEHIIIIIIHIIIIIIIIIHIHEDHHHIIHIIIIIIIHIIIHIHIIIIIIIIIFGHCHHHHIIFHIIIIIHIIIIHFHHIHIIIIHIIIIIHHHIIIHHIIHIHHHIHIIIHIIIHFHHHHIHHHIHHIIIFHIIHHIIHIIIIIHIGIHFIIIIIHIHHIIHIGHHHIIFHHGIHIIHHIIIIIIIIHHIIIHIIHHHHIGIIIIIHIIHFHHHGHIIIIHHHIIIIIIHHIGIIIIIIHHHHGHFIIHHIHHHHII
@HISEQ:711:H5NNWBCX2:2:1101:11382:11533:ATCTCGTA
TTAAGTTCAGCGGGTAGTCTTACCTGATTTGAGGTCAAATTGATCAAAGCTGTCCCCGACTCGGGACGGTTATGAGCAGGTTTCATTGATGCATCACCCAGCGGCGTAGATAATTATCACACCAATAGATGAGGGGCACAAACCCACTAATGCATTTCAGAGGAGCAGACCACCACACAAGGCGGCGGACCTGCAAGCCCCCACATCCAAGCCTTGCCACTTGAAACAACAGGTGTAAGGTTGAGAATTTAATGACACTCAAACAGGCATGCTCCTCGGAATACCAAGGAGCGCAAGGTGCGTTCAAAGATTCGATGATTCACTGAATTCTGCAATTCACATTACTTATCGCATTTC
+
IIHIIFHHHIHIIHHIHHHIIGHIIIHIFHHIEHHGHHGHEHGIIIIHIIIHIGGHIGHHHHCHHHIIHHIIHIIIIIHIHHIIGHIHHIIIIIIIGIFHHIHGIIIGIIHHIIIIIGIHHHIIEHGCHGIGIIGHHDEHIHEGHHIIHHHFFHHHHHHHIHEGHIIIIIIIIHHHIIHHHFHHHIIIIIIIHIIHHIICGIIIIHHHHHIIIIIIIHHHHHHCGHIHIIIIHIHIIIHHIIHIHHHHIHIIHFHHHHHHEHHGIIIIIIIIIIIIIIIHIHIIHFIHGIIIIIHHGIHIIIIIHGIIHHIIHIIIIIHHEHIHIH?HIIIIIIIIHIHHIIHHHFIIIIIHGIIIH
@HISEQ:711:H5NNWBCX2:2:1101:14096:11625:ATCTCGTA
TTAAGTTCAGCGGGTAGTCTTACCTGATTTGAGGTCAAATTGATCAAAGCTGTCCCCGACTCGGGGACGGTTATGAGCAGGTTTCATTGATGCATCACCCAGCGGCGTAGATAATTATCACACCAATAGATGAGGGGCACAAACCCACTAATGCATTTCAGAGGAGCAGACCACCACACAAGGCGGCGGACCTGCAAGCCCCCACATCCAAGCCTTGCCACTTGAAACAACAGGTGTAAAGGTTGAGAATTTAATGACACTCAAACAGGCATGCTCCTCGGAATACCAAGGAGCGCAAGGTGCGTTCAAAGATTCGATGATTCACTGAATTCTGCAATTCACATTACGTATCGCATTTC
+
CFHHIFEE@FHHCCC/EHHIHIIIEE@FEHHIG?CF<FHC@HFHIHIGF@GEHHH@FCCDHHE0<CC<</<0DEGCHFEHE<<DEGH@1DGCH?CGHEHGGHHH/ED<CEEHHFHHHGIEHIHIHHHIHEH@@G0DCCH=E??GEHHHHGEHIHGEHHGHGAHG@DHHFHHG8HHFIHGHHECHG>DHFHHHIIICH?CGHHHHGHEHAIHHHHHHIEHGHHCIIHIIIHHIHHIHIHHHGHIIIIHHHHIIIIIIIHHHCIIIHIHGCHHHIIIHIHHHHIHGIIHIHHIHHIIGHD<HHDHHIHFHFIHIHIIIIIHIIIIIIIIHIIIIIH?IIHHIIHHHHGEDIGIIIIIHIIH
@HISEQ:711:H5NNWBCX2:2:1101:15707:11567:ATCTCGTA
TTAAGTTCAGCGGGTATCCCTACCTGATCCGAGGTCAACCTGAAAAAAATTGGGGGTTGCTGGCGAGCACACGACCGGACCTCCAGAGCGAGAAGAATTACTACGCTCGGAGCCGGACGGCACCGCCACTGACTTTAGGGCCCGCCGGGTCGGCGGGGCCCAATACCAAGCTGAGCTTGAGGGTTGTAATGACGCTCGGACAGGCATGCCCCCCGGAATACCAGGGGGCGCAATGTGCGTTCAAAGATTCGATGATTCACTGAATTCTGCAATTCACATTACTTATCGCATTTC
+
IIIIIIHIHIIIHIIIIIIIIIIIHIIIIIIIIHIIIIIIIHIHIIIHIIHHHIIHIGIIIHHHIIIIGIHIIIIIIIIIIIIIIIIIIIHHHHHHHHIIIIIIIIIIIIIGIHHIIIHIIIIIIIIIIIIIHIHHGHHIGIIIIIIHIIIIHGHIHIHHIHHHGIHHIHIIIIGIHHIIIIIIIIIIHIIIIIIIIIIHIIIIHIIIIIIHHIHIIIHHHHHCCCIIHHGHIHHEIIHIHIIHIIIIIIIIHHHGIIHHIIIIHIIIGIIIIGIIIIHHIIHIIIIHIIIIIH
@HISEQ:711:H5NNWBCX2:2:1101:17942:11744:ATCTCGTA
TTAAGTTCAGCGGGTATTCCTACCTGATCCGAGGTCAACCTTGGTGCCGCCGGGGCGGGCTTGTAGGGGGTTTAGAGGCAGGACGCCGAGGACTCCCGATGCGAGGCTGATGCTACTGCGCAAAGGAGAGGGCCCTTCGGGTCCGCCACTGGTTTTAGGGGCCTGCCGTGGCAGATCCCCAACGCCGGGCCACGGGGGCTCGAGGGTTGAAACGACGCTCGGACAGGCATGCCTCCCAGGATACTGGAAGGCGCCATGTGCGTTCAAAGATTCGATGATTCACTGAATTCTGCAATTCACATTACATATCGCGTTTC
+
IIFIIIIIHHHIIIHHIIIIIGHIIIEHHIIIIIIIIGIGIIIHGHHHHIHIHHIHHIIIHHIHIGIICDHHHHIFH?EHIIFGHIIIHIHGIIIHIGCHIHIHHHGHIIIIIIIIIIIHIHCHHHHHHIIIGHHHIIIHHHIIHIHHIIIIIHHH@CHHDDHIHHHHIIIIIHIIHHHGHIIHIIHFIIIIIIIIIHHIHIHHHIHHEIIHIIIIIIIIHHHHHIHHEIHIIIIIHHFHIIIIHHEHEHHIHHFHC<CHGIGIIHIIIIIGHIIIIIHGIIIIHHIIIIIGIHIIIIIIIIGIHIIIIHIHIHHGI
@HISEQ:711:H5NNWBCX2:2:1101:5159:11920:ATCTCGTA
TTAAGTTCAGCGGGTATTCCTACCTGATCCGAGGTCAACCTTGGTGCCGCCGGAGCGGACTTGTGGGGGGTTTAGAGGCAGGACGCCGAGGGATCCCAATGCGAGGCTGATGCTACTGCGCAAAGGAGAGGGCCTTCGGGTCCGCCACTGGTTTTAGGGGCCTGCCGTGGCAGATCCCCAACGCCGGGCCACAGGGGCTCGAGGGTTGAAACGACGCTCGGACAGGCATGCCTCCCAGGATACTGGAAGGCGCCATGTGCGTTCAAAGATTCGATGATTCACTGAATTCTGCAATTCACATTACATATCGCGTTTC
+
IIIIHHIIHIIIIIIIIIIIIIIIIIIIIIIIIIIIIIIIIIIIIIIIIIIIIIIIIIIIHIIHIIIIHHIIHIHHIIHHEHIIIIIIIIIIIIIIIHIIIIHFIIIIIIGIIIHHIIIIHIIIIIIIIIIIIIIHIHHIHIHHIIIIIHIIIGGGHHEIHIHIIIHHIIHIIHIIFHHIIIIIIIIIIHIIHHEHHIIHIIIIIIIIIIHIIIIHIHIIIIIIIIIIHHCH?IIIIIIIIIIHHHEGIIGIHHIIHHIIIIIIIIIIHIIIIIHIIIIIIIIIIGIIIIIHIIHHIIIIIHIHIHIIIIIIIIII
@HISEQ:711:H5NNWBCX2:2:1101:7710:11917:ATCTCGTA
TTAAGTTCAGCGGGTAGTCTTACTTGATTTGAGATCGAGTTGAACAACACATAAAGTGTCGTAAAATCCTGCATCAGTCAGCAAAGAGGACAATTATCCTTTATGTTAGCTGCAGCAAAAGTAATAATCCTGTTTGACGAGGACTAAATAGATATGCTTTTAGCTCAGATAAAAGTCCAGCTGCACCTGCATTTCAAGCCGCCCGCCTACCGGTGAAGGTCGTTGGGATAGCTCAAGTCCACCCTCTCTTTTTTTGTCAAAAAGAGAGGTTGAGGTGTTTACTGATACTCAAACAAGCATGCTCTTCGGAATACCAAAGAGCGCAATATGCGTTCAAAGATTCGATGATTCACTGAATTCTGCAATTCACATTACGTATCGCATTTC
+
?GH@EFCGHHHH</FCHIFEFHHIIHGHEHHHHCHHF0CCEHHIGHGEHH?G?1DHCGHIHEGHH1FHHHFHHHEHHGFHI1FHEHIICCHIIIIIEHHIIHHIHHIHIICCFF@GHHH?FFEEHIIHHH?GCFECHHIEHDHCGH@EHHHHIHGH?HG@G?<FEEH@@GHEHHHHHHHFHIHEEE6EHHEHHHHIDHHHHCEHGHHIIICEEFCIHCIHHEG??HHH;.G@?FEFH?GFHHED.F@HCC<@EEHCHHHFHHIHHHHGIGHIHGCCGIHIIHHHF?C?GFIHEIIIFHFEIHHCEIHFECG?EECEHECHHE?CHHHHHEDFIHHHGD<1G?EEG?EHFHHHHG@CFG<HC@H?HHFHF@EHCCHHHHDHHED<E?D
@HISEQ:711:H5NNWBCX2:2:1101:12089:11958:ATCTCGTA
TTAAGTTCAGCGGGTATCCCTACCTGATCCGAGGTCAACCTGAAAAAAATTGGGGGTTGCTGGCGAGCACACGACCGGACCTCCAGAGCGAGAAGAATTACTACGCTCGGAGCCGGACGGCACCGCCACTGACTTTAGGGCCCGCCGGGTCGGCGGGGCCCAATACCAAGCTGAGCTTGAGGGTTGTAATGACGCTCGGACAGGCATGCCCCCCGGAATACCAGGGGGCGCAATGTGCGTTCAAAGATTCGATGATTCACTGAATTCTGCAATTCACATTACTTATCGCATTTC
+
IIIIIHIIHIIIHIIIIIIIIIIIIHHIIIIIHIIIIIIIIHHIIIIHGIIIIIIIIIIIIIIHIHIIEHIIIIIIIIHIIIIIIIIIIIIIIIIIIIIIIIIIIIIIIIIIIIIIIIIIIIIHHIIGIIIHIIIIIIIIIIIIIIIHIFHIIIIHHHIIIIIIIIIIIIIIIIIIIIIIIHIIIIHHIHHIIIHHIIIHHIIIIIIIIIIIIIIIIIIIIIIHHHIIIIIIHECCIHIIHIIIIIIIIIIIIIIIIIIIIIIIHHHIIIIIIIHIIIIIIIIIIIIIIIIIII
@HISEQ:711:H5NNWBCX2:2:1101:12416:11906:ATCTCGTA
TTAAGTTCAGCGGGTATTCCTACCTGATCCGAGGTCAACCTGTAAAAGTTTTGGGGGTTTTACGGCAAGAGTCCCTCCGGATCCCAGTGCGAGACGTTAAGTTACTACGCAAAGGAGGCTCCGGGAGGGTCCGCCACTACCTTTAAGGGCCTACGTCGACCGTAGGGCCCCAACACCAAGCTGGGCTTGAGGGTTGAAATGACGCTCGAACTGGCATGCCCGCCAGAATGCTGGCGGGCGCAATGTGCGTTCAAAGATTCGATGATTCACTGAATTCTGCAATTCACATTACTTATCGCATTTC
+
IIIIIIIIIIIIIIIIIIIIIIIIIIIIIIIHIIIIIIIIIIIIIIIIGHIIHGHHIHHHIIHIIIIIHIIIIIIIIIIIIIIIIIIIIIIIIIIIIIIHIIIIIIIHIIIIIGHHIIHIIIIIIHIHIDHHIHIGHIIIIIIIIIIIIIIIIIIIIIIIIHIIIHGEHIIIIHHHIIIIIIIIIHHIIIIIIIIHIHGFHIIHHHIIIIIIIIIIIIHIIIIIIIHIGIHIIHHEIHHEHIIHHHIGIIIIIIIIGIIIHIIHIIIIIIIHIIIIIIIIIIIIIIIIIIIIIIIIHIIIIIII
@HISEQ:711:H5NNWBCX2:2:1101:12938:11938:ATCTCGTA
TTAAGTTCAGCGGGTAATCCTGCCTGATCTGAGGTCTAAATCTTAGAATTTAATGTGATTAGAAGCTTTCTAAATATTTACAAGTTCAGCTTATAGAAGTTCTATAATCCTCAGCGAATAATCTATTACGCCGAGTCAATCTGATCTCGAAATGGGAAGGCTAATGTATTACGAATAAGTTTCGAGGATTACTCCTCCAACAATATTCAAAAACCAAATCAAACTTAATTCATAAAAAAATAAATTAAGGATTTGAAGAGTTCACGACACTCAAACAGACATGCTCGCCGGAATACCAGCGAGCGCAAGATGCGTTCAAAGATTCGATGATTCACTGAATTCTGCAATTCACATTACTTATCACATTTC
+
IIIIIIIIIIIIIIIIIHHHIIIIIIIIIIHIIGIIHGHHIHHHHIHIIIIIIIIII?HHIIIHIIHIDHIIIIGHIHIGIIIIIIGIIIIIHIIIIIGIIIFFHIIIIHIHIIHIIIHHHIIIGCHHHCEHHDHHHIIIIHIHICHIIHIIIIIHHIIIIHIHHHHHIHIHHIIHIFHHHHIHHGIIHIHHEHHHHIHIHHHHIIIHHHHHHHHHIIHHHIHGEHHHCCEEEIIIHIIIHIIHIHIFIHIHHHEHIHHEHHIHIHIIIIIIHIHIIIIIIIIIIIIIIHHIIIIHIIGIHIIIIIHHIIHHGIHHIIHIHIIIHIIIIIIIIIIIIIIIIIIIIIIHIIIIIHIIHIIIIIIIIHHHI
@HISEQ:711:H5NNWBCX2:2:1101:18533:12101:ATCTCGTA
TTAAGTTCAGCGGGTATCCCTACCTGATCCGAGGTCAACCTGAAAAAATTAGGGGTTGCTGGCTAGTCACCCACCGGACCCAATCGCGAGGAGTATTACTACGCGTAGAGCCGACAGGCACCGCCACTAGCTTTAGGGGCCGCGAGACCGCGAACCCCAAGACCACGCGAGAGCGTGAGTGGTTATAATGACGCTCGAACAGGCATGCCCCCCGGAATACCAGAGGGCGCAATGTGCGTTCAAAGATTCGATGATTCACTGAATTCTGCAATTCACATTACTTATCGCATTTC
+
IIIIIIIIIIHIIIIIIIIIIGIGIICHIIIIIHIIIIIIIIHIIGIIIIGIIIIHIHIHIIIIIIIIFHHIIIIIHIHIIIIIIIHGIIIIIIIIHIIIIIIIIIIHIIIIIIIIIIIIIIGHHIIIIIIIIGIIHIIHIIIIIIIIIIIIIIIIIIIIIIIIIIIIHGHGHIIIIIIIIIIIIIHIHIIIIHIIIIIIIIIIIIIIHIIIIIIIIIIIIGHHEIIIGIIIIIIHIIIIIIIIIIIIIIIIIIIIIIIIIIIIIIIGIIIIIIIHIIIHIIIIIIIIIIHII
@HISEQ:711:H5NNWBCX2:2:1101:19942:12018:ATCTCGTA
TTAAGTTCAGCGGGTATCCCTACCTGATCCGAGGTCAAGAGTGTAAAAATGTACTTTTGGACGTCGTCGTTATGAGTGCAAAGCGCGAGATGTACTGCGCTCCGAAATCAATACGCCGGCTGCCAATTGTTTTAAGGCGAGTCTACACGCAGAGGCGAGACAAACACCCAACACCAAGCAGAGCTTGAAGGTACAAATGACGCTCGAACAGGCATGCCCCATGGAATACCAAGGGGCGCAATGTGCGTTCAAAGATTCGATGATTCACTGAATTCTGCAATTCACACTACTTATCGCATTTC
+
IIIIHHHIIIGIIIIIIIIIIIIIHHHHIIIHHIIIIIIIIHHHIIIIEHIIIIIIIIIIIIIIIIIIEEHHIIIIIIIIIIHIIHIIIIIIIIIIHIIHIIIIIIIIIGIIIIIIIIIIIHIIIIIIIIHIIIIIIIIIHIIHHIIIIIHIIIHHIHHIHIIIIIIIIIIIIIIIIIIIIIHIIIIIIIHHIIIIHIIIIIIHIHIIIIIIIIIIIIIIIHHGIIIIIIIIIHIIIIIIHHHHIIIIHHIIIIIIHIIIHIFIIIIIIIIIIIHIIIIHIHIHIHHHFGHHFGIIIHIIII
@HISEQ:711:H5NNWBCX2:2:1101:20081:12129:ATCTCGTA
TTAAGTTCAGCGGGTATTCCTATCTGATCCGAGGTCAACCTTGGTGCCGCCGGGGCGGGCTTGTAGGGGGGTTAGAGGCAGGACGCCGAGGACTCCCGATGCGAGGCTGATGCTACTGCGCAAAGGAGAGGGCCCTTCGGGTCCGCCACTGGTTTTAGGGGCCTGCCGTGGCAGATCCCCAACGCCGGGCCACGGGGGCTCGAGGGTTGAAACGACGCTCGGACAGGCATGCCTCCCAGGATACTGGAAGGCGCCATGTGCGTTCAAAGATTCGATGATTCACTGAATTCTGCAATTCACATTACATATCGCGTTTC
+
11<C1<CC11<</C<<11<C@C1<<11111FC?/<D<1D<@11<1<<C/CCC//<<<CDC/</D111C<//<<@11<DE0@?01D///<<E<D<1<1<D<00<0CHCIHHG@FHE>1D=G?EHHHE@H?HFHH>C>,CECHDHDEHHGH@HIIHHGEIHGIHDHHHHHIIIIIIHHHIIHIHIIHIIHIIIIHIIIIIHIHIHIIIIIIIIIIIIIIIIIIIIIIIIIIIIIHIIIIIIIIIIIIIIIHIIHHHFFCCCIIIHHIIIIIIIGIIIHIIHIIIIIIIIIIIIIHIIIIIIIIIIIIIIIIIIIIIIII
@HISEQ:711:H5NNWBCX2:2:1101:1450:12438:ATCTCGTA
TTAAGTTCAGCGGGTAATCCTGCCTGATCTGAGGTCTAATCTAAAGTTGACTAAAGTAGTTGGAAGCTTCTACTGAGATCTCATTCGGCCACACTACAAAGAGCGTGTCCTCAGCGAATAGTCTATTACACTGAGTCAATCCGAGTTCGAATTAGAGATGCTAATATATTACGAATGAGCTGATTCAACTAGGAATAGCAACACTCAAAATCCAAACACCAATCCAATTTACAAGGAACTGGTGGGTTGAAGAGTTCATGACACTCAAACAGACATGCTCCGCGGAATACCACGGAGCGCAAGGTGCGTTCAAAGATTCGATGATTCACTGAATTCTGCAATTCACATTACTTATCACATTTC
+
IIIIIIIIIIIIIHIHIIIIIHIIIHIGIIHEHIHIIIIHIIIIIIIIIIIIIHIIIIIIIIHIIIIHGHIIIIHIIIIIIIIIII<DFHIIIIIIIGIIHHIIHIHIIIIHIHHHCCHH@DHHIIHHHHIIIIIHHHFHIICHHEHHIGHHIIIIIHHHHIHIIIHIIIIIIHIIIHHHHFHHHIIIIHHHIIIIHHIHIHHIHIIIIHHHHIHIID@GHEFHHIHGEGFC/GC/HIIGIIHHHEHHGHHHIIIIIHIIIHHHIIHHIHIHHIIIIIIGIIHHIHHIIGIHHHGHIIIGHHHGIIIHIIIGIIHHHIHIHIHIIHGIIIHIIIHFHIIIIIIIIHHHHHHIIIIHHIIIIII
@HISEQ:711:H5NNWBCX2:2:1101:4878:12257:ATCTCGTA
TTAAGTTCAGCGGGTAGTCTTACTTGATTTGAGATCGAGTTTAACAAGAATCGTTGCCGACCCTTGTGAAATCCTGCATCAGTCAGCCAATACGGTCAAACTCCCTTTATGTTAGCTGCAGCAAAAGTAATAATCCGTTTGACGGGACTAAATGAATATGCTTTTAGCTCAGGAGAATGTCCAGCTGCACCTGCATTTCAAGCAACCCGCCACCGATCTCAAAAAGATTGGTGTTGGGATTGCTCAAGTCCAAAGCTTTTCGATTAAAAAATCCAAAAGCTTTGAGGTGTTTACTGATACTCAAACAAGCATGCTCTTCGGAATACCAAAGAGCGCAATATGCGTTCAAAGATTCGATGATTCACTGAATTCTGCAATTCACATTACGTATCGCATTTC
+
IIIHIIIIHHGHHIHHIIIIHHIIHIHIEHEEGHIHIIIHIGIIIIIIIIIIIIIIHIIHHGIHEHEHGHEHFFHIIGHFGEGHFHHIIGIGIICCEHEHHHIHHIGHHHIHHH@HIIGEHHIIHIHHIIIIIGHCEGHICHFHH<ECHEFEGHCGHHHGHHHHIIIGGIH.8BHEE.BGEGHGHIHH@HGHAHGCHHHICGHIIHGHH?HFIHHCHB-IIHHIHEHEHFHGIHHIIHIHGIIIHIIIHHHHHGCIHHECD/IIHHIHF@?CHIIHHGHHHHIIIIIIHHHGIIGIIIHGGIIIHIIIGIIIIIIIIHHHGHGHHHIIHHEHEHIGHIHIHHHIHHIIHIIIIHIIIHHEIIHHIIIIIIHHHFHGHIIIIIHGEGEDFIHIIIHHIII
@HISEQ:711:H5NNWBCX2:2:1101:8733:12498:ATCTCGTA
TTAAGTTCAGCGGGTATCCCTACCTGATCCGAGGTCAAAAGTGAAAAAAGGCTTCATGGATGCCACGATTCAAGGACTAAGACGCAAAATGTGCTGCGCTTACTACCAAAAACACTGGCTGCCAATGACTTTAAGGCGAGTCTAATACAAGACAAGACGCCCAACACCAAGCAAAGCTTGAGGGTACAAATGACGCTCGAACAGGCATGCCCCATGGAATACCAAGGGGCGCAATGTGCGTTCAAAGATTCGATGATTCACTGAATTCTGCAATTCACACTACTTATCGCATTTC
+
IIIIIIIIIIGIIIIHIIIIHHHHGIHIIGHGHHHIIIIIIIIIIIIIDHIHIIIIIIIIIIIHIIHHHHIIIIIIIHIIIIIIHIIHHHIIIIIIIIHIIIIHIIIIIIIHIIIIIIHIIIIIIIIIIHIIIIIIHIIIEHHIIIIIIIIIIIIIIIIIIIIIIIIIIIIIIHIIHIIIHIIIIIIIIIIIIIIIIIIIIIIIHIIIIIIIIIIIIIIIIIIHGIHIIGIIIIHEFHHHGIIIIHHIIHIIHIIIIIIIIIGIIIHIIIIIIIHIIIIHHFHFEIHHHIIIIII
@HISEQ:711:H5NNWBCX2:2:1101:13835:12461:ATCTCGTA
TTAAGTTCAGCGGGTAATCTTATCTGATTTGAGATAGTTTTTCAAGGAAGCTATTACACTCCTTATTTGATTACATTCAGTCAAGAGTTACCTTACGGATGTCTCCTAAAGAATGTAGTACTAGTTTTAAGGGAATACAGGTTAAATGTAATTCCCCAATTCCATATTTGCCACTTGTATTCACAATAGGCAAAAGTGATATAGTTACAATACTCAAACAGATATACTGTCCGGGATTCCAGACAGTGCAATGTGCGTTCAAAGATTCGATGATTCACGGCCTGCAATTCACACTACGTTTCGCAGTTT
+
IIIIIHHHIIIIIGHIIIIIIIIIIIHHG@GHIFHHHHHIIIHIIIIIIIHIIIIIIIHIIIHHI?HHGGHIIHIIIIHIIIIIIIIEHHIIIIIIIFHIIHHIIIIIIIIHIIIIIIIIIIHIIIIIIHFHIIIIIIIIIIIHIIIIIIIIIIIIHIIIIIIIIHIIIIHIIIIIIIIIIIIIIIIIIIHHIIIIIHIIIIIIIIIIIIIIIIHHHHHHIIGIIIIHIIHIIHIIIIHHHGIIIIHIIIIIIIIIIIIIIIIIIIIIIIIIIIIHFIGHIHGHHIIIIIHHHIIHHIIIIIIIIIIII
@HISEQ:711:H5NNWBCX2:2:1101:16032:12333:ATCTCGTA
TTAAGTTCAGCGGGTAGTCTTACTTGATTTGAGATCGAGTTGAACAACACATAAAGTGTCGTAAAATCCTGCATCAGTCAGCAATGAGGACAATTATCCTTTATGTTAGCTGCAGCAATAGTAATAATCCTGTTTGACGAGGACTAAATAGATATGCTTTTAGCTCAGATAAAAGTCCAGCTGCACCTGCATTTCAAGCCGCCCGCCTACCGGTGAAGGTTGTTGGGATAGCTCAAGTCCACCCTCCTTTTGAAAAATCAAGAGGAGGTTGAGGTGTTTACTGATACTCAAACAAGCATGCTCTTCGGAATACCAAAGAGCGCAATATGCGTTCAAAGATTCGATGATTCACTGAATTCTGCAATTCACATTACGTATCGCATTTC
+
IIIIIIIIIIIIIIIIIIIIIIIIIHFEHIIHHIIIIIIIIIIIIIIIIIIIIIIIIIIIIIIIIIIIHHIGIIIIIIIIIIIIIHIIIIIIHIIIIIIIIIHHIIIIIIIIIIIHIHIIIHFHIIIIIIHGHFHIGHHIIIIIIIIIIIGIIIHIIIHIIHHHHIIIIHIIIIIHIIIHIHIIIIIIIIHIIIIIIHIIIIHDHIIIHHIHIIHIIHHHHDIIIHHIIIHHFIIHIIHGIIIIIIIIIHIGGHIHHHIHIIFIIIIIIIIIIIGIIIIIIIIIIIIIIIIIIGIIIIIIIIIHFHIIIIIIIIIIHHIIIIHHIHIHIIIHHHIHIIIHIIIIIIIIHIIGIIIIIHIIIIIHGIIIIIIIIIIHHIIIIIIIII
@HISEQ:711:H5NNWBCX2:2:1101:18106:12253:ATCTCGTA
TTAAGTTCAGCGGGTATTCCTACCTGATCCGAGGTCAACCTGTAAAAGTTTTGGGGGTTTTACGGCAAGAGTCCCTCCGGATCCCAGTGCGAGACGTTAAGTTACTACGCAAAGGAGGCTCCGGGAGGGTCCGCCACTACCTTTAAGGGCCTACGTCGACCGTAGGGCCCCAACACCAAGCTGGGCTTGAGGGTTGAAATGACGCTCGAACAGGCATGCCCGCCAGAATGCTGGCGGGCGCAATGTGCGTTCAAAGATTCGATGATTCACTGAATTCTGCAATTCACATTACTTATCGCATTTC
+
IIIIIIIIIIIIIIIIIIIIIIIIIIIIIIIIIIIIIIIIIIIIIIIIHIIIIIIIIIIIIHIIHIIIHIIIIIIIIIIIIIIIIIIIIIIIIIIIIIIIIIIIIIIIHIIIIIHIIIIIIIIIIIIIIIIIIIIIIIIIIIIIIIIIIIIIIIIHIIIIIIIIIIIIIIIIIIIIIIIIIIIIIIIIIIIIIIIIIIIIIIIIIIIGIIIIIIIIIIHIIIIIIHIIIIIIIIIHIIIIIIIHHHIGIIIIIIIIIIIIIIIIIIIIIIIIIIIIIIIIIIIIIIIIIIIIIIIIIIIIIIII
@HISEQ:711:H5NNWBCX2:2:1101:21136:12375:ATCTCGTA
TTAAGTTCAGCGGGTATCCCTACCTGATCCGAGGTCAACCTGTAAAAGATTGGGGGTTGCTGGCCAGTGCCGCCCGGGACCCTGTAGCGAGAAGATTTACTACGCTCAGAGCCCGGCCGTACCGCCACTGATTTTGAGGCCCGCCCAGAGGCGGTGCCCAAGACCCCGCGAGCGGGATTGGTCATAATGACGCTCGAACAGGCATGCCCCGCGGAATACCACGGGGCGCAATGTGCGTTCAAAGATTCGATGATTCACTGAATTCTGCAATTCACATTACTTATCGCATTTC
+
HIIII?GHIIIIIIIIIIIIIIIIIIIIIIIIIHHHIIIHHHHHIIIHCFCGHIHIIIIGCHIIIIHIGHHHIIIIIIIIHIHGIGIIIHIH@HHEFGEHIIIIIHIGHHHIHHHHIHCHHIIIHHHHGHIHFHHIGIHIIHIIIIHHGHHIIICHHHHHHIHIIHHIHHHIHHHHHFGIIHFIHHHCHHIIIIHIIHHHHIHHHGIIIIIIHHIIIIIIHHCHCIIIHHHEHEIIHIGIIIHHCHHIHHIIHFGIIIIHHIIHIHGIIIIHHHFHHIIHHCCHHIHHIHHI
@HISEQ:711:H5NNWBCX2:2:1101:2177:12580:ATCTCGTA
TTAAGTTCAGCGGGTATCCCTACCTGATCCGAGGTCAAAAGTGAAAAAGGCTTGTGGAAGCGGGCGTGTAGCCTTGAATCGCGACTTGTGCTGCGCTTCAAAACCAAACACTGGCTGCCAATTACTTTAAGGCGAGTCCCTCGGGACAAACACCCAACACCAAGCAAAGCTTGAAGGTACAAATGACGCTCGAACAGGCATGCCCCATGGAATACCAAGGGGCGCAATGTGCGTTCAAAGATTCGATGATTCACTGAATTCTGCAATTCACACTACTTATCGCATTTC
+
HEHE1<CGGHFHG<<CFHGHG@<1CG<1C@CGHH011<<CF@DDCH?HIIGIHICCHCHIHD?<EHHHHHHHIIGGCHHFCCFEHGHHHHFHECCEC@EHH@@GHIHIH6GGHGCEFHHC0C@GBEHHGHHIHEDIIIHHFH?ECDHIHDGHFHEHFD@D</<GHHHHIHGHHEIIHGHHFCH@HFHIHCFIHGHEDBEHHHCHHEIHHHEHHFHHHC?ECDH?IIH?HEHIHHEHHHIHGIIHHHHHHEIHHHEHIGHHHIHHHIHHHGGFHHFD0E@CGHIIHDII
@HISEQ:711:H5NNWBCX2:2:1101:4762:12606:ATCTCGTA
TTAAGTTCAGCGGGTATCCCTACCTGATCCGAGGTCAACCTGTAAAAATTGAGGGTTGTTGGCAAGTAGACCTACCGGACTCAATCGCGAGGAGTATTACTACGCGTAGAGCCGACAGGCACCGCCACTGATTTTAGGGGCCGCGAGACCGCGAACCCCAATACCAAGCGAGAGCTTGAGTGGTTATAATGACGCTCGAACAGGCATGCCCCCCGGAATACCAGAGGGCGCAATGTGCGTTCAAAGATTCGATGATTCACTGAATTCTGCAATTCACATTACTTATCGCATTTC
+
IIIIHIIIIHIIIIHIHIIHIHIIHIIIIIIIIDHIIGHIHIIHIHIHEEHHCHHHIIIIIHHIHEHIHHHHIIIIICHIIIIHIIIGHHIDHIHIEHIHHIIIGIDHHHIHHHHEEHHIIIIIIIIIHHHIIIIIIHGIHHIIIIIIIHHHHHHIHHIHHIIIIIIIHIIIHHIHIIIHIHHHHHHIIHIIIIIHIIIIIIIIIIIHHHIIIIIIIHGHHGIHHCHCIIIHHHCIIIHIIIIIHIGIIIIHGHGFGIIIHH@GHGIHGIIIIIIHHIIHHHGHHIHIGIIIII
@HISEQ:711:H5NNWBCX2:2:1101:7303:12602:ATCTCGTA
TTAAGTTCAGCGGGTATTCCTACCTGATCCGAGGTCAACATTCAGAAGTTGGGGTTTTACGGCATGGCCGCGCCGCGTTCCAGTTGCGAGGTGTTAGCTACTACGCAATGGAGGCTGCAGCGAGACCGCCAATGTATTTCGGGGGCGGCACCGCCCAGAAGGGCAGAGCCGATCCCCAACACCAAACCCGGGGGCTTGAGGGTTGAAATGACGCTCGAACAGGCATGCCCGCCGGAATACCAGCGGGCGCAATGTGCGTTCAAAGATTCGATGATTCACTGAATTCTGCAATTCACATTACTTATCGCATTTT
+
IIHHHHEHHCHIHIHHHHIHIIGHIIHHFH?GCHECH@HFHIEHHHIIIHICHIHIHIHIICH<C1<FDEHHHHIIIIIIFHHECEEDDHHHHEFHGEEFHHIHIIEHHHEEHHGIIHCGEHHDHHIGIHIHIIIHHIHEDDFCHHDHD?HHHHHIHIFHHHIGIHIHEFHHIIIIHHFHEHHGIHHIIIIIIHHIGHHHHG9HHHIIIIHHIIHHDCGHCHFIIHHDGIIHHIIIIIIGHIHDFDHFIHHHCIHHHHEGIHHEHHFHEHIHHFHIIIIHGIHHFIIHIIIHGIIIIIIGIHHHHIIIIHHII
@HISEQ:711:H5NNWBCX2:2:1101:11000:12623:ATCTCGTA
TTAAGTTCAGCGGGTAGTCTTACTTGATTTGAGATCGAGTTTAACAAGAATCGTTGCCGACCCTTGTGAAATCCTGCATCAGTCAGCCAATACGGTCAAACTCCCTTTATGTTAGCTGCAGCAAAAGTAATAATCCGTTTGACGGGACTAAATGAATATGCTTTTAGCTCAGGAGAATGTCCAGCTGCACCTGCATTTCAAGCAACCCGCCACCGATCTCAAAAAGATTGGTGTTGGGATTGCTCAAGTCCAAAGCTTTTCGATTAAAAAATCCAAAAGCTTTGAGGTGTTTACTGATACTCAAACAAGCATGCTCTTCGGAATACCAAAGAGCGCAATATGCGTTCAAAGATTCGATGATTCACTGAATTCTGCAATTCACATTACGTATCGCATTTC
+
IGHHIDHHGIIIIIIIIIIIIIIIIGHHHIIGHIIIGHIHHHHIIIHIIGHIIIIIHIIIIIHIHIIIHHFFHIIHIIHIHIHIIIIIIIGIIGHHHHIIIIHIIHHHHIHHHHGGHIHHHHIIIIIIIIIIIII?HDHHIHIHHHHHEHHEHIIIIHIIHIHGHHHIHIHCEHCGHHHHIHHHAHHIHHHHIIFHHHIHIIIIHHFHHIIHIGHHG?CIHHGIIIIIIIHIIGGIIHHIIIGIIIHHCIIHHHHGIGIIIHIIIIIHIIHHHHHHFFHGIIIIIHHFIHHIIHHHHIIIIIHGFIIIIIIIIGIIIIIIIIIIIIIIHHEHHIHIIIIIHHEIIHIIIIIIIGIIIIIIIIIIIIIIIIIIIIIIIIIIIHIIIIIIIIHIIIIIIII
@HISEQ:711:H5NNWBCX2:2:1101:11882:12639:ATCTCGTA
TTAAGTTCAGCGGGTAGTCCTACCTGATTTGAGGTCAGATCACAAAGTGGCAAAGCGCCTTTGACCGCCGCTCCATAGGCAGGTCGAGGAGGGGCCTTCGAGTCGAGCGCCATCCCAGGACGAGGGTGATACAACGCCCGTGGACCGGCACACGATAAGCCCGACCGATTCATTTAAGGGGAGCCGGCGCCGAAGCGTCAGCAAGACCCCCAAGTCCAAGCCCTCCGGCGACGAGCGCCGAGGGGCTTGATGATTTCAAGACACTCAAACAGGCATGCCCCTCGGAATACCAAGGGGCGCAAGGTGCGTTCAAAGATTCGATGATTCACTGAATTCTGCAATTCACATTACTTATCGCATTTC
+
IIEHI@FHHIGIIIIIIIIIIIIIIIIEHHFHIFHHIIIIGHIIIIIIHIIIHHHEHHIGHHGHHIIICHIIIHHIIIIIIIIEHHIHGHHIHIIIHIIHIHHHHIIHIIIIHGEFHGHHHHHIIIIIGHGECGHI<EHHHIHIIHHHHEDHHHHIIHHIIHHEDEHIHIGIHGHFIHEIIHIIIHGIHED<?HIIHHHIHHHHIIIHHIIHEHHHIHIHGHIHIHIIIIGIIIIIIHIIIIIIIIHIHIIIIIIIGIIIIIIIIIIHIHGIIIGHHIHIHIIIIIIIIHGIIIIIIIIIIIIIIIHHIIIIHIIHHIIIHIIIIGIIIIIIIIIIIIIIIIIIIIIIIIIIIIIIIIIIIII
@HISEQ:711:H5NNWBCX2:2:1101:18666:12676:ATCTCGTA
TTAAGTTCAGCGGGTATCCCTACCTGATCCGAGGTCAACCTGAGAAAGATTGAGGGGGGTCGCCGGCGGGCGCCGGCCGGGCCTACGGAGCGGGTGACGAAGCCCCATACGCTCGAGGACCGGACGCGGTGCCGCCGCTGCCTTTCGGGCCCGCCCCCCGGAGCCGGGGGGCGGGGCCCAACACACAAGCCGTGCTTGAGGGCAGCAATGACGCTCGGACAGGCATGCCCCCCGGAATACCAGGGGGCGCAATGTGCGTTCAAAGACTCGATGATTCACTGAATTCTGCAATTCACATTACTTATCGCATTTC
+
IIIGHGHIIHIIIHHHIIIIIIIIIIIIIHII<HG?GHHIGIHIHHIIHHHHIGEHGIIHHHGHIGHHEHIIHIIIIIHCHGHIGHIIIIHHIH?HIIIIIDHFHHHEHIIICHFHHCDHIHHGHHGHIHHHHIHDHHIHBC0GHHFCDCCH<HHHHHIIIHHHHIIHHHIG<DHCEHEHIHHHHHDH<<HHEGGEGGAIHIGDDD0FFHHHHICHHHD@EDCDHHHHCDDHC?HHIHHCEHHECHHGHHIIHHFHCH@@EHHIH@HHGEHG@HECIIIIHHHHHHIIIHHF1EHCIHIIHDHHHEHIHHHII
@HISEQ:711:H5NNWBCX2:2:1101:19728:12607:ATCTCGTA
TTAAACTCAGCGGGTAGTCCCGCCTGACCTGGGGTCGCGGTCGAAGCGTCATCAGAAGACAACGCGTTGGGTCAATAAGCAACCTTTTGATGAGACACGCAACAGATTTCATGGTTTTGTCACCAATAGTCTTGCGCCCGTCAATAGGTGCCTTTATTTTGGCCAACCGCTCGGTAAAAACGGGAGGCCAATATCCGCTCCCGTCCAAAGCATCTCAAAGGAAATGTTGGGGGAGCGACGCGATGCGTGACGCCCAGGCAGACGTGCCCTCAGCCGAATGGCTTCGGGCGCAACTTGCGTTCAAAAACTCGATGATTCACTGAATTCTGCAATTCACATTACTTATCGCATTTC
+
IIHIIIIIHIIIIIIIIIIIIIIIIIHIIHIIIIIIIIIIIIIHIIIIIIIIIIIIIHIIIHIHIHIIHHIIIIIHIIIIIIGGGHIIIIIIHIIHIIIHIIIHIIHIIIIIIGGIHIEHHHGHHIIIIHGHHGHHHIIHIIIIIIIIIIIIIIIGIHIIHEIIIIHIHHHHHIHHIIIIIIIHIIHEHHIIIIIHHHIIIIHHIIIIIIGHFIIIHIIIIHHFHIHIIIIIIIIIIIIIIIGIIIHIIIIIIIIIIIIIIIIIGIIIIIIHIIHIIIIIHIIIIIHIGIHIIIIIGIIFGIHIIIHIHIIIIIIHIHIHEHIIIIIIIIIIIIIIIIIHIIIHIIIIIIIIHI
@HISEQ:711:H5NNWBCX2:2:1101:20057:12611:ATCTCGTA
TTAAGTTCAGCGGGTATCCCTACCTGATCCGAGGTCAACCTGAAAAAATTAGGGGTTGCTGGCTAGTCACCCACCGGACCCAATCGCGAGGAGTATTACTACGCGTAGAGCCGACAGGCACCGCCACTAGCTTTAGGGGCCGCGAGACCGCGAACCCCAAGACCACGCGAGAGCGTGAGTGGTTATAATGACGCTCGAACAGGCATGCCCCCCGGAATACCAGAGGGCGCAATGTGCGTTCAAAGATTCGATGATTCACTGAATTCTGCAATTCACATTACTTATCGCATTTC
+
G@HCEEEHHEH/</CEHEGHECHEG<<<<HHFHHEH@FHH11CCC?<C<C<CE1HHHIIHHEHHCGG?ECC<EEH?E<DEHHEE?G@HCDHHEHE?GE<F@EEHHHHIHEHIHIIC<GHCHDHIHHIIHIHF@FE=F<DEHIIIHHHDHHDHIHDEDHHDFAHHHHGEF?HGHIGHHGHHGGHGHEEHHHHDHHFGHHIHHGFGEBIHGHGIHIIIHGIIIHEHEH<HIIHHCIIIHHHHEHHHHIHHHFHHEIHHHEHHHIHIHHCHIIHGIIHHHEHGHGIHHHHEIHIIG
@HISEQ:711:H5NNWBCX2:2:1101:21071:12573:ATCTCGTA
TTAAGTTCAGCGGGTATCCCTACCTGATCCGAGGTCAACCTGAAAAAATTAGGGGTTGCTGGCTAGTCACCCACCGGACCCAATCGCGAGGAGTATTACTACGCGTAGAGCCGACAGGCACCGCCACTGATTTTAGGGGCCGCGAGACCGCGAACCCCAATACCAAGCGAGAGCTTGAGTGGTTATAATGACGCTCGAACAGGCATGCCCCCCGGAATACCAGAGGGCGCAATGTGCGTTCAAAGATTCGATGATTCACTGAATTCTGCAATTCACATTACTTATCGCATTTC
+
HIHIIIIIIIHIIIIIIIIIIGIIIIHIIIIIIIIHIIIIIIIIIIIIHIIIIIIIIIIIIGIIIIIIHHIIIIIIIIIIIIIIHIIIIIIIIHHIIIHIIIIIIIIGIIIIIIIIHHHIIIIIIIHHHIGGHHIHHHIIIHIHIIHIHIIIIHHGHHHHHHEFHHIIHIHHIIIIIHIIIIIHHHHIIHIIHIHIIIIIIIIIHHIHEIIHIIIIIIIIIIHHEIIIIHIIHIIIIIIIIIHIIHIIIIGIIIIIIIIIIIIIIIIIIIIIIIIIHIIIIIIGIIIIIIIII
@HISEQ:711:H5NNWBCX2:2:1101:1673:12917:ATCTCGTA
TTAAGTTCAGCGGGTATCCCTACCTGATCCGAGGTCAAAGACGGTAATGTTGCTTCGTGGACGCGGGCCACGCCCCCCCGCAGACGCAATTGTGCTGCGCGAGAGGAGGCAAGGACCGCTGCCAATGAATTTGGGGCGAGTCCGCGCGCGAAGGCGGGACAGACGCCCAACACCAAGCAGAGCTTGAGGGTGTAGATGACGCTCGAACAGGCATGCCCCATGGAATACCAAGGGGCGCAATGTGCGTTCAAAGATTCGATGATTCACTGAATTCTGCAATTCACACTACTTATCGCATTTC
+
IIIIIHIIIIIIIHIHIIIIIHIIIIIIIIIHIHIHIIIIIIIIHIIIIIIIHIIIIIGIIIIHHHHICEHIIIIIIHIDIIIGIIIIHIIIIIIIIGIIIIIIIIIIIIIIHIHIIHIIHHHHHHHHIIIIIIHIIIIIIIIIIIIIIIIIIIIIIIIIHIIIIIIIIIIIIIIIIIIIIIIIIIIIIIIIIIIIIIIIIIIIIIIIIIGIIIIIIHIIIIIIIIIIIIIIIIHEHHIIIHHIIIIIIIIIIIIIIIHIIIIIIIIIIIIHHIHHIHHIIIIHHIHFIIIIIIIIIIIII
@HISEQ:711:H5NNWBCX2:2:1101:1566:12923:ATCTCGTA
TTAAGTTCAGCGGGTATTCCTACCTGATCCGAGGTCAACATTTCAGAAGTTGGGTGTTTTACGGACGTGGACGCGCCGCGCTCCCGGTGCGAGTTGTGCAAACTACTGCGCAGGAGAGGCTGCGGCGAGACCGCCACTGTATTTCAGGGCCGGCACCCGGTGAGGGGTCCCGATCCCCAACGCCGATCCCCCGGAGGGGTTCGAGGGTTGAAATGACGCTCGGACAGGCATGCCCGCCAGAATACTGGCGGGCGCAATGTGCGTTCAAAGATTCGATGATTCACTGAATTCTGCAATTCACATTACTTATCGCATTTC
+
IIIIIHHHIIIIIIIIIHIIIIIIIIIIIIIIIIHIIIIIIIIIIIIIIIIHIIIIIIIIIIICHIIIHIHIHIHIIHIIIIIIIIIIIIIIIHIIIIIIIIIIIIIIIIIHIHGHHIIHIGIICHCCDHHIIIHHHHIIIIIHIIIIHHHHIIIIIHIHHIIIHIHHEIHHIIIIIIIHIIHIIHHHIIIIIIIHIIHHGIIIIIIIIIIIIIIIIIGIIIIHIHIHIIIIHIHHCIIIHIIIIIIIHCHHHHEEHECEIIIIIIHIGIHIIIIIIIIHGIIIIIIIIIIIIIIIIIIIIIIIIIHHHIIIIIIIIH
@HISEQ:711:H5NNWBCX2:2:1101:1531:12940:ATCTCGTA
TTAAGTTCAGCGGGTATCCCTACCTGATCCGAGGTCAACCTGTAAAAGATTGGGGGTTGCTGGCCAGTGCCGCCCGGGACCCTGTAGCGAGAAGATTTACTACGCTCAGAGCCCGGCCGTACCGCCACTGATTTTGAGGCCCGCCCAGAGGCGGTGCCCAAGACCCCGCGAGCGGGATTGGTCATAATGACGCTCGAACAGGCATGCCCCGCGGAATACCACGGGGCGCAATGTGCGTTCAAAGATTCGATGATTCACTGAATTCTGCAATTCACATTACTTATCGCATTTC
+
IIIIIHHEEHIHHDHDHHHHIIIIHEFGHHHIHGHIIIII@FHCHCHHCGHGGHIIIIIIIHHIIHIIGHHHHIHHIHHHIIGIIIIIIIIHHIHHIHHIIIIIIIIIHHHEHHHIIIIHDHIHHHIHIIIHHIIHHIIGIHGIHIIIIIIIHHHEEHIIIIIIIGHHHIIIHHFCIIIHIIIIIIIIHHIIIHHIHHHIIGHEHIIIHIIIIIIIIIHHIHHHFHHFIIHEEEIHGIIIIHEEGHIIIIIIIIIIIIIIIIHIIIIIIHIIIHIHIIIIIIIIIIIIGIHI
@HISEQ:711:H5NNWBCX2:2:1101:5956:12995:ATCTCGTA
TTAAGTTCAGCGAGTATCCCTACCTGATCCGAGGTCAACCTTAAGAAAGTATGGGGGTTTTGGCAAGTGGACCACCCGGACCTCCAGAGCGAGAAGTATTACTACGCTTGAAGCCAGATGGCACCGCCACTGATTTTAAGGCGCACCAGTACGATGGCACCCAATACCAAGCTGGGCTTGAGGGTTGAAATGACGCTCGAACAGGCATGCCCAGCGGAATACCACTGGGCGCAATGTGCGTTCAAAGATTCGATGATTCACTGAATTCTGCAATTCACATTACTTATCGCATTTC
+
HHIIIIHHIIIIGIIIIIIIHHHIIIHIHIIHHHHHHIGEHHIIIIHIIFHHHIIIIIHIIIIHIIIIDGHHIIIHIIIHHIIIIHHIHHHHHGFGCHHGIIIHIGGHHIIIHGHHIHIHHHIHHGIIHIHIIIIIIHHHHIIIIIIIIHIHHHIIHIHFFHFEHHHIIIIIIIGGHHHIIIIIIIIIHHIIHGHIHIIHIHHIIIIIIHIIHHHHIIIIHCHHD<IHHDIHGHEC?HHHIIHHHGHHHHFIIHIIIHIIHEHHIIIHGIHGHGHIHHHHIIHHHEHHCIHGIGG
@HISEQ:711:H5NNWBCX2:2:1101:9210:12979:ATCTCGTA
TTAAGTTCAGCGGGTATCCCTACCTGATCCGAGGTCAACCTGAGAAAGATTGAGGGGGTCGCCGGCGGGCGCCGGCCGGGCCTACGGAGCGGGTGACGAAGCCCCATACGCTCGAGGACCGGACGCGGTGCCGCCGCTGCCTTTCGGGCCCGCCCCCCGGAGCCGGGGGGCGGGGCCCAACACACAAGCCGTGCTTGAGGGCAGCAATGACGCTCGGACAGGCATGCCCCCCGGAATACCAGGGGGCGCAATGTGCGTTCAAAGACTCGATGATTCACTGAATTCTGCAATTCACATTACTTATCGCATTTC
+
IIIIIHIIIIIHIIIHIGHIIHHIHIIIHHIIIIIGHGHFHIIIFHHHEHHHIIIIIID@EHI/C/CE<C<<E?FHH/DE?H011DG0<<EHIHIGDEDHEDHHHHH?FCEGE@DGC<GHHE><CHHE<<DHD>DE?<EEHDHGHHHIIGHHDDEHIHIHDIHGIIHHHIHIIHHHHEHGEFFBHDDCHHIHFHIIIIHHFIIHGHHIIHIIIHGIHIIHHEHIGIIIIHHIIIIIIIIIIIHDIIIIHIHDCCHEGHIHIIIIIHHIIIIIIIIIIIIIGIIIIIIIIIIIHIIIHHGGIFHHIIIIIIII
@HISEQ:711:H5NNWBCX2:2:1101:10152:12968:ATCTCGTA
TTAAGTTCAGCGGGTGTTCTTGCCTGAGCTCAGGTCGAGGATATGTGGGTTATGAGGCACATCAATCCTTGTTTAAGGGATCAACGCTTCTCTCTCCTGGGTTTAGTGAAGCATCACATCGAAGTCCTGTAAGGCCAACAACTAGCAAAGAAAGAGGAAAAGCTTTGCAGCTTCTCGCTCACTGCCCAGTTGCGACCCTCCCCTGAATATGCTGCCGATCCAAGTCAACTCAATGACTTGAAACAACCAGTTCCCCTCTAGGTATATACACAATGGTATAGCTAGAGTGAGATAAACCCGACGCTGAGGCAGACATGCTCTCGGCCGAAGCCTCGAGCGCAATATGCGTTCAAAGATTCGATGGTTCACGGAATTCTGCAATTCACACTACGTATCGCATTTC
+
IIIGIFGHHIIICHHHHIIIIIGHIIIIIIIIIIHIIGIIGIIHHHHGGCHHIIIIHIIIIIIHHIIGGHHHGHIIIIHIGHIIIHIIHHHIGHIIIIIHIIIIIIGIIIIIHIIIIIIIHIIIIIIIGIGHIHIIHHIHIIHIIIIHICHIHHHHIHIIIHHHIHHHIIIIIIIIIIIHIIIGIHIHIHHHHHIIIIHHHIIIIHIHIHHGGGHCHEG@-@-.EG6@@CHFHHHFFHHHHH@CFBHHEHB6,-..EHG@??GHHGEAF8B..;EECCHHGHHEHHHEIHEEHDC<DHHE<CIHHFCEIIHFDHEEGIHIHDHIGHFHCHGIHDEIHHHEHGGHGIFH@?HIIIHGIHHIHHHHHFHHIIHHGHCHIIIIHHHGIIIHEIIHHHHIHC@CHFI
@HISEQ:711:H5NNWBCX2:2:1101:13221:12961:ATCTCGTA
TTAAGTTCAGCGGGTATCCCTACCTGATCCGAGGTCAACCTGTAAAAGATTGGGGGTTGCTGGCCAGTACCGCCCGGGACCCTGTAGCGAGAAGATTTACTACGCTCAGAGCCCGGCCGTACCGCCACTGATTTTGAGGCCCGCCCAGAGGCGGTGCCCAAGACCCCGCGAGCGGGATTGGTCATAATGACGCTCGAACAGGCATGCCCCGCGGAATACCACGGGGCGCAATGTGCGTTCAAAGATTCGATGATTCACTGAATTCTGCAATTCACATTACTTATCGCATTTC
+
IIIIIHIIIIIIIIGIIHIIIIIIIICHIIHHHIIIIIIHIIIIIIIG@HHIIIIIIIHHHIIIIIIIHIIIIIIIIIIIIIIIIIIHIHHHIIHIIIIIIIIIIHIIHGIIIIIIIIIIIHIIIIIIIIIIHIHIIIIIIIIHIIIIIIIIIIIGIIIIIIIIIIIHIIIIIIHIIHIIIIIIIHIIIIIIIHIIIIIIIIIIIHIIIHIIIIIIIIIIIIIDIHIIHHHECCIIIIIIIIGIIIIIIIIIIHIHHIIIIIIIIIIHHIIHIIIIIIIIIIIIIIIIIIII
@HISEQ:711:H5NNWBCX2:2:1101:13666:12927:ATCTCGTA
TTAAGTTCAGCGGGTAGTCCTACCTGATTTGAGGCCAGATCATAAAATGGGTTTTAGTAGAGCAAGCTCTATCTAAGAATTAGAAGCGGATCTAAAGACTTTCTTTATCTCGGCCATACTTTCGTATGTCCTCGGCGAAATACTTATCACGTCGAGTGGAACCGATTACAAAAAGGATCTGCTAATTCATTTCAAGCGAGCCGGTTAGTAAAACCAGCAACGCTCAAGTCCAAGCCTTCAGCCTTAATAAAAAAGTTAAAGGTTGAGAGTTTCATGACACTCAAACAGGCATGCTCCTCGGAATACCAAGGAGCGCAAGGTGCGTTCAAAGATTCGATGATTCACTGAATTCTGCAATTCACATTACTTATCGCATTTC
+
IIIIIIIIIIIIIIIIIIIIIIIIIIHIIIIIIIIIIIIIIIIIIIIIIIIIIIIHIIIIIIIIIIIIIGHIIIIIIIHIIIIIIIIIHIIIIIIIIIIIIIIIIIIIIIIIHHIIIIIIIIIIIIIIIIIIIIIGIIIIIIIHIIIIIHIIIIGIIIIHIIIIIIIIIIIIIIIIIIIIIIIIIIIIHIIIHIIIHHIIIIIIIHIHIIIIIIHIHIHDHEEIHIIIIGIIIHFHHHIHIIHIIIIIIIIIHHHIIHIGIIHIIHIIHHHIIIIIIIIIIIIIIIIIIHIIIIIIIHIIIIIHIIIIIIHIIIIIHHIIIIGIIIIIIIIIIIIIIIIIIIIIIIIIIIIIIIIIIIHIIIIHIIHHIIIIIIIIIII
@HISEQ:711:H5NNWBCX2:2:1101:14713:12792:ATCTCGTA
TTAAGTTCAGCGGGTATCCCTACCTGATCCGAGGTCAACCTGAAAAAAATTGGGGGTTGATGGCAAGCACACGACCGGACCTCCAGAGCGAGAAGAATTACTACGCTCGGAGCCGGACGGCACCGCCACTGACTTTAGGGCCCGCCGGGGCGGCGGGGCCCAACACCAAGCTGAGCTTGAGGGTTGTAATGACGCTCGGACAGGCATGCCCCCCGGAATACCAGGGGGCGCAATGTGCGTTCAAAGATTCGATGATTCACTGAATTCTGCAATTCACATTACTTATCGCATTTC
+
HIHIICGHHHIIIIIDHIGIIIIIIIHHIFHHGHHHHHHIIIIHIHGHCFGHEHIIIIIGHIHIHFHHFGHHIIIIIIIIGIIIHHHHIIHHHHHHIIHGHGHIIIHHHIHIHIHHGIIIHGHHIIIIHIIIIHIHHHHHIHHIIIHIHHHIIIIIIIIHHHIHFHHEHHHIHHHHHIIIHHIHGIIIHIIIIIHHIIHHHGHHIIIIGHIEHIIHIHHHECDIHDFIIIIIHHIHIIIIIIIIIHIHHHHGIIIHHHEHIIIIHHIIHIIIIIIIIIIHHHHEHIIIHHHIII
@HISEQ:711:H5NNWBCX2:2:1101:15444:12869:ATCTCGTA
TTAAGTTCAGCGGGTATCCCTACCTGATCCGAGGTCAAAGACGGTAATGTTGCTTCGTGGACGCGGGCCACGCCCCCCCGCAGACGCAATTGTGCTGCGCGAGAGGAGGCAAGGACCGCTGCCAATGAATTTGGGGCGAGTCCGCGCGCGAAGGCGGGACAGACGCCCAACACCAAGCAGAGCTTGAGGGTGTAGATGACGCTCGAACAGGCATGCCCCATGGAATACCAAGGGGCGCAATGTGCGTTCAAAGATTCGATGATTCACTGAATTCTGCAATTCACACTACTTATCGCATTTC
+
IIIIGIIIIIIIIIHGHIIIIHIIIIIIIIIIIIIHIIIIHIHHHIIIIIIIIIIIGIIIIIGIHCHCEEHHHIIIIIIIIIHIIIIIHIIIIIIIGIHIIHHHIIIIHHHIIHIIIIIIIIIIIHHIIIIHHIIIIIHIHGHHIIHIIIHHIHIIIIIIIIIIIIIIIIIIHIIHHGHHHIHHIGIIHIFHIIIIHIHIHHHHIHIIIIIIIHIIHIIHIIIIIFIHHHHHDIIIIHHHHFCHIGIIHIGIHIIIIHHIGGIIIIIIHIIHGHHHIIHGIIHHHHGCIHIHGHIIIHGII
@HISEQ:711:H5NNWBCX2:2:1101:16809:12795:ATCTCGTA
TTAAGTTCAGCGGGTATCCCTACCTGATCCGAGGTCAACCTGAAAAAATTAGGGGTTGCTGGCTAGTCACCCACCGGACTCAATCGCGAGGAGTATTACTACGCGTAGAGCCGACAGGCACCGCCACTAGCTTTAGGGGCCGCGAGACCGCGAACCCCAAGACCACGCGAGAGCGTGAGTGATTATAATGACGCTCGAACAGGCATGCCCCCCGGAATACCAGAGGGCGCAATGTGCGTTCAAAGATTCGATGATTCACTGAATTCTGCAATTCACACTACGTATCGCATTTC
+
IIIIIIGIIIIIIHIIIIIIIIIIIIIIIIIIIGIIIGIIIIIIIHIIIIIIIIIIIIIIIIIIIIIIGHHHIIIIIIIIIHIIIIIIIIIIIHHIIIIIHIIIIIIHDHHIIHHIHHHIIIIIIIIIIIIIIHHHIIHIIIHIIIIIIIIIIIIHIIIIIHIIIIIIIIIIIIIIIIIHIIIIIIIIHIIIIIIIIIIIIIIIIIIIIIIIIIIIIIIHIHIHHIIIIIHIIIIIIIHIIIIHIIIIIIIIIIIIIIIIIIIIIIIIIIIIIIIIIIHGIIIIIIIIHHIII
@HISEQ:711:H5NNWBCX2:2:1101:20714:12850:ATCTCGTA
TTAAGTTCAGCGGGTATCCCTACCTGATCCGAGGTCAACCTTAGAAATGGGGTTGTTTTACGGCGTAGCCTCCCGAACACCCTTTAGCGAATAGTTTCCACAACGCTTAGGGGACAGAAGACCCAGCCGGTCGATTTGAGGCACGCGGCGGACCGCGTTGCCCAATACCAAGCGAGGCTTGAGTGGTGAAATGACGCTCGAACAGGCATGCCCCCCGGAATACCAGGGGGCGCAATGTGCGTTCAAAGATTCGATGATTCACTGAATTCTGCAATTCACATTACTTATCGCATTTC
+
IIIIHHIIHEHIIIIIIIIIIIIIIGIIIIIIIGHHIGHIHGHIIGIIIGIIIIIIIIGHIHIIIIIIEHIIHIHHDIIIHIIIIIHIIIIIIIIIIIIIHHIIHHHHIHHIIIIHIIIHIIIIIIHIIHIHIHGHHHIHHHIIIIIIIIIIIIIIIHIIIIIIIIIIIIIIIIIIIIIIIIIIIHIIIHIHIHIHIIIIHIIHHHIIIHDHIIHIIIIHHHGIIIHIIIFIIIIHHEIIIIHHIHIIIHHHIIIIIIIIIIIIIIIIIHGIIHIIIIIHIIHIIIIIIIIIIIII
@HISEQ:711:H5NNWBCX2:2:1101:2793:13234:ATCTCGTA
TTAAGTTCAGCGGGTATTCCTACCTGATCCGAGGTCAACCTTGGTGCCGCCGGAGCGGGCTTGAGGGGGGTTTAGAGGCCGGATAGCCCGGGGGCTCCCGATGCGAGGCAGATGTTACTACGCAAAGGAAGGGCCCGTCGGGTCCGCCACTGGTTTTCGGGGACTGCCTGGGCAGGTCCCCAACGCCGGGCCACGGGGGCTCGAGGGTTGAAACGACGCTCGGACAGGCATGCCTCCCAGGATACTGGAAGGCGCCATGTGCGTTCAAAGATTCGATGATTCACTGAATTCTGCAATTCACATTACATATCGCGTTTC
+
IIIIIHECCGHIIGHHIHGGHHHIHGHFHHIHIHGHCHHIHHHHHIHEHEDHGHDDHHIHHHI<DCHCED<DEEHHIFGHIIIIHIIHHHHHHGIHFIIHHHIIHHDDHHHHFHDGHIIIGHDH?EHHHHH<DEEHDDHHCEDDFHHHGAFABFFDGCDGEFHHFHIFHHHHIIHHGCHHHFHCHHDHEHGHHEHHFHHDDHC?EHIIHHHFHHGHGIHEHHHG@FEIGHHHHGFHHFCGHHFHHHECCIIIIHFHHGIHHHHGGCHHEHIIIIHHHGG?HHHHCIIHEEIHHHHIHIIIIIIIIIIIIHDCHDHIIH
@HISEQ:711:H5NNWBCX2:2:1101:7070:13234:ATCTCGTA
TTAAGTTCAGCGGGTATCCCTACCTGATCCGAGGTCAACCTGTAAAAATTGGGGGTTGCTGGCAAGTAGACCTACCGGACCCAGACGCGAGGAGTATTACTACGCGTAGAGCCGACAGGCACCGCCACTGATTTTAGGAGCCGCGAAACCGCGAACCCCAATACCAAGCGAGAGCTTGAGTGGTTATAATGACGCTCGAACAGGCATGCCCTCCGGAATACCAGAGGGCGCAATGTGCGTTCAAAGATTCGATGATTCACTGAATTCTGCAATTCACATTACTTATCGCATTTC
+
IIIIHIIIIIIIIIIIIIIIIHGIIIIIIIIIIIIIIIIIIIIIIIIIIIIIIIIIIIIIIHIIIIIIHIIIEGHIIHIIIIIIIIIIIHIIIIHHIIIHIIHIIIIIIIIIIHGIIGHHIIIIIIIIIIIIIIIIIIIIIIIIIIIIIIIIIIIIIIIIIIIIIIHIIIIIIIIIHIIIIHHIIIHHIIIIIIIIIIIIIIIGIIIIIIIIGIHIIIIIIIIIIHIIIIHHHHCFIIIHIIIIIHIIIIIIIGIIHIIIIIIIIIIIIIIIIIIIIIIHIIIIIIIIIIIIII
@HISEQ:711:H5NNWBCX2:2:1101:8700:13220:ATCTCGTA
TTAAGTTCAGCGGGTATCCCTACCTGATCCGAGGTCAACCTTAAGAAAGTATGGGGGTTTTGGCAAGTGGACCACCCGGACCTCCAGAGCGAGAAGTATTACTACGCTTGAAGCCAGATGGCACCGCCACTGATTTTAAGGCGCACCAGTACGATGGCACCCAATACCAAGCTGGGCTTGAGGGTTGAAATGACGCTCGAACAGGCATGCCCAGCGGAATACCACTGGGCGCAATGTGCGTTCAAAGATTCGATGATTCACTGAATTCTGCAATTCACATTACTTATCGCATTTC
+
IIIIIFHHGHHIGIIIIIIIIIIIIIGHIEHHIIIIIIIIHIIHGDECF<CGHHGEHHHIIIIIIHIHHCEHHIIIIIHIHIIIIIIIIHIFHIIIHHIHHIIIIGHHIHHIIIHIGIIIHIIIIHHIHHIHIIIIIIIIIIIIIIIIIIIIIIHHHIHIIHIHIIIIIIIIHIHIIHIHIIIHIIHIIIIHIGIHHIIIIIIIIIIHIHHIIIIHIIIIIIIIHHEHIIGHIHHHHIHFHFIIIIIHGEIIIIIIIIIIIIIIIIHIIGIIIIIIIIIHHHIHHGEHHFHIHHI
@HISEQ:711:H5NNWBCX2:2:1101:9167:13133:ATCTCGTA
TTAAGTTCAGCGGGTATCCCTACCTGATCCGAGGTCAAAGACGGTAATGTTGCTTCGTGGACGCGGGCCACGCCCCCCCGCAGACGCAATTGTGCTGCGCGAGAGGAGGCAAGGACCGCTGCCAATGAATTTGGGGCGAGTCCGCGCGCGAAGGCGGGACAGACGCCCAACACCAAGCAGAGCTTGAGGGTGTAGATGAAGCTCGAACAGGCATGCCCCATGGAATAACAAGGGGCGCAATGTGCGTTCAAAGACTCGATGATTCACTGAATTCTGCAATTCACATTACTTATCGCATTTC
+
IGIIIIIIHIHIIIIIIIIIIIIIIIHIIIIIIIIHIIGHIIIIHIIIHIIIIIIIIHIIIIIHIIDHHIIIGIIIHIIIHIIIIIIIIIIIIIIIIIIGHHIIIIFIIIHEHHIIIIIHHIIIIIIIHHIIIIIIIHIIIIIIHIIHGICHIIHHIICHIHEHIIIHHHCFHIIC@G?EBCHHHECEHH<<:19F?GH/EGHH?EAFDHHE@?GHHEG<1@G<<1<1G<GCCE<0D<1D<<<<<<1F1?IIHHIIIIIIIIIIIIIIIIIIIIIIIIIIIIIIIIIIIIIIIIIIIIIII
@HISEQ:711:H5NNWBCX2:2:1101:14039:13034:ATCTCGTA
TTAAGTTCAGCGGGTATCCCTACCTGATCCGAGGTCAAAGACGGTAATGTTGCTTCGTGGACGCGGGCCACGCCCCCCCGCAGACGCAATTGTGCTGCGCGAGAGGAGGCAAGGACCGCTGCCAATGAATTTGGGGCGAGTCCGCGCGCGAAGGCGGGACAGACGCCCAACACCAAGCAGAGCTTGAGGGTGTAGATGACGCTCGAACAGGCATGCCCCATGGAATACCAAGGGGCGCAATGTGCGTTCAAAGATTCGATGATTCACTGAATTCTGCAATTCACACTACTTATCGCATTTC
+
IIIIIIIIIIIIIIIIIIIIIIIIIHIIIHIIIIIIIIIIIIIIIIIIIIIIIIIIIIIIIIIIIGIDHGHIIIIIIIIHIIIIIIIIIIHIIIIHIIIIIHIIIIIIIIIIHIIIIIIIIIHIIIHIIIHHIIIIIIIIIIIIIIIIIIIIIIIIIIIIIIHHIIHIIIIIIIIIIIIIIIIIIIIIHIIIIIIIIHIIIIHIIIIIIIIIIHIIHHIHH?IIIIIIIHHHHIIGIGIIHDEIHIIIIIIIIIIHIIIIIIIIIIIIIIIIIIIIIIIIIIIHHIHHIIIHIHHHHIIGH
@HISEQ:711:H5NNWBCX2:2:1101:20261:13077:ATCTCGTA
TTAAGTTCAGCGGGTATCCCTACCTGATCCGAGGTCAAAAGTTGAAAAAAAGGCTTAATGGATGCTAGACCTTTGCTGATAGAGAGTGCGACTTGTGCTGCGCTCCGAAACCAGTAGGCCGGCTGCCAATTACTTTAAGGCGAGTCTCCAGCAAAGCTAGAGACAAGACGCCCAACACCAAGCAAAGCTTGAGGGTACAAATGACGCTCGAACAGGCATGCCCTTTGGAATACCAAAGGGCGCAAGGTGCGTTCAAAGATTCGATGATTCACTGAATTCTGCAATTCACATTACTTATCGCATTTC
+
IIIIIIIIIIIIIHIIIIIIIIIIIIIIIIIIIIIIIIIIIIIIHIIIIIIIIIGIIIIIIIIIIIHGHIIIIHIIHIIIHIIIHIIIIIIHHHHIIIHHIIIIIIIHHHIIIIIIIIIIIIIGIIIIIIIIIIIIIIIIIIIHGHHIIIIIIIIIIIIIIIIIIIIIIHGIIIIIIIIIIIIIIIIHIIIIIHIIHHHIIIIIIIIHIHIHHIIIIIIIIIIIIIIHIIIIHIHIHHIIIHHIIIIIIIIIIIIIIIIIHIHHHIIIIIIIHIIIIIIIIIIIGHIIIIIIIIIIIIIIIIIIII
@HISEQ:711:H5NNWBCX2:2:1101:20889:13063:ATCTCGTA
TTAAGTTCAGCGGGTATCCCTACCTGATCCGAGGTCAACCTTAAGAAAGTATGGGGGTTTTGGCAAGTGGACCACCCGGACCTCCAGAGCGAGAAGTATTACTACGCTTGAAGCCAGATGGCACCGCCACTGATTTTAAGGCGCACCAGTACGATGGCACCCAATACCAAGCTGGGCTTGAGGGTTGAAATGACGCTCGAACAGGCATGCCCAGCGGAATACCACTGGGCGCAATGTGCGTTCAAAGATTCGATGATTCACTGAATTCTGCAATTCACATTACTTATCGCATTTC
+
IIIIIHHHIHIIIIIIIIIIIIIIIICEHIHIHGHIHHIIEGHIHIIII1FHHIIIIIIIIHIIIIIIHIIHIIIIIIHIHIHHIIIIIIIIIIHIIIIIIIIIIIIGIIIIIHHIIIIIGHIIIIIIIHHIHHIGIIHGHHIIGIHHIGIIIIIIIHHIFHIIHHHHIIIIIIIIIHFHHIHIHIIIGIIIIIIIHHHHHIIIIHIIIHHHHIIHIIIHIHHHIIHIHIIIIIHHHIIIHIIHHGIIIIIIGIHEHIIIIIIIIIIIIIHHIIIIIIGIIIIIIIIIIHIIIHI
@HISEQ:711:H5NNWBCX2:2:1101:3409:13487:ATCTCGTA
TTAAGTTCAGCGGGTATCCCTACCTGATCCGAGGTCAACCTGAAAAAAATTGGGGGTTGCTGGCGAGCACACGACCGGACCTCCAGAGCGAGAAGAATTACTACGCTCGGAGCCGGACGGCACCGCCACTGACTTTAGGGCCCGCCGGGTCGGCGGGGCCCAATACCAAGCTGAGCTTGAGGGTTGTAATGACGCTCGGACAGGCATGCCCCCCGGAATACCAGGGGGCGCAATGTGCGTTCAAAGATTCGATGATTCACTGAATTCTGCAATTCACATTACTTATCGCATTTC
+
IIIIIHHIIIIIIIIHIIIIIHIIIIIIIIIIIIIIIIIIIIHIIIIHIIIIIHIHIIIIIIIGIIIIHIIIIIIIIIHIIIIIIHIIIIIIHIHIIIIIIIIIIIIIIGIIIIIIIIIIIIIIIIIIIIIIIIIIIIIIIIIIIIIIIIIIIIIIIHHGHHIIIIIIIIIIIGIIIIIIIIIIIHIIIIIIIHHIHIIHIIHIIIIIIIIIIIIIIIIIIIIHIHIIIIIIIHECHIIIHIHIIIIIIIIIIIHIIIIIIIIIIIIIHIIIIIIIIIIIIHHIIIIIIIIIII
@HISEQ:711:H5NNWBCX2:2:1101:4527:13488:ATCTCGTA
TTAAACTCAGCGGGTAGTCCCGCCTGACCTGGGGTCGCGGTCGAAGCGTCATCAGAAGACAACGCGTTGGGTCAATAAGCAACCTTTTGATGAGACACGCAACAGATTTCATGGTTTTGTCACCAATAGTCTTGCGCCCGTCAATAGGTGCCTTTATTTTGGCCAACCGCTCGGTAAAAACGGGAGGCCAATATCCGCTCCCGTCCAAAGCATCTCAAAGGAAATGTTGGGGGAGCGACGCGATGCGTGACGCCCAGGCAGACGTGCCCTCAGCCGAATGGCTTCGGGCGCAACTTGCGTTCAAAAACTCGATGGTTCACGGGATTCTGCAATTCACACCAAGTATCGCATTTT
+
CC@GGHIHHI@CDDCFDHHIHHHHHHEHIIIIG?FEECHH?CHDEHGIIIIHH?EGHGHIIHIDH?DC/FCHHEGHCEEGHIGHHIIHIGHHHHCEHHHHEHHHHC1CFGHHCCHGEECGHFGH?GEHEHGIHGHHHHDHDEHHIIIIGHHHHFFHHGEH@?HHGHGHDCEH-EEFEGHHEEFEFHDG@@B:GFEHEHIHIIHGIHHFHIHGFHEHHFHHEEFHHFHDDGIIHIIIHHHHHHDGHHHHCIIHHEHIHHHHFIIHHEHIIHGIHHCHHHIIHDHE/<0HCGHGHIHIIHFIHDHF1C<IHHHFIHIIIHHHDC@HHHGHEHFIHHD?HHHHHGHIHHEIHHHIII
@HISEQ:711:H5NNWBCX2:2:1101:9513:13333:ATCTCGTA
TTAAGTTCAGCGGGTAATCCTGCCTGATCTGAGGTCTAATCTAAAGTTGACTAAAGTAGTTGGAAGCTTCTACTGAGATCTCATTCGGCCACACTAACGAGAGCGTGTCCTCAGCGAATAGTCTATTACACTGAGTCAATCCGAGTTCGAATTAGAGATGCTAATATATTACGAATGAGCTCGATCTAAAAGACCAGCAACACTCAAAATCCAAACACCTATCAATTCACAAGAAATTGGAGGGTTGAAGAGTTCATGACACTCAAACAGACATGCTCCGCGGAATACCACGGAGCGCAAGGTGCGTTCAAAGATTCGATGATTCACTGAATTCTGCAATTCACATTACTTATCACATTTC
+
IIIIHIIHIHGIGHIIIIIIIIIIIIIHIIIIIIFHFHHHIHIIIHIIIGHIIIIHIIIIIIIGIIHGHHIIIGIHIIIIIIIIIHDFHHIIIIHIIIIFH@DHHHIIIIIIIIIIHHIIIHHHHHHIHIIIIFHIHHIIGHIGHEHGHHHIIHICHIEHGIIIHIFIIHIIIIIHIHHEDHGHIHHIHHIIHIIIGHHHHIHHHIIIIIIIIHIIGHFIIHHCIGIIIIHFIIIHHHHIH@GIIIGIHIHHHIIIHGIIHGIHHGIIIGIHEIHIHDIIGHIIIIHCIHHEIIHIHFHF?HHHIGIIIIIIIHHIIIIHIHIIHHIIHIHHIIIIIIHHIIIIIIHHHHHHFHHHHIIII
@HISEQ:711:H5NNWBCX2:2:1101:9875:13275:ATCTCGTA
TTAAGTTCAGCGGGTAGTCTTACTTGATTTGAGATCGAGTTTAACAAGAATCGTTGCCGACCCTTGTGAAATCCTGCATCAGTCAGCCAATACGGTCAAACTCCCTTTATGTTAGCTGCAGCAAAAGTAATAATCCGTTTGACGGGACTAAATGAATATGCTTTTAGCTCAGGAGAATGTCCAGCTGCACCTGCATTTCAAGCAACCCGCCACCGATCTCAAAAAGATTGGTGTTGGGATTGCTCAAGTCCAAAGCTTTTCGATTAAAAAATCCAAAAGCTTTGAGGTGTTTACTGATACTCAAACAAGCATGCTCTTCGGAATACCAAAGAGCGCAATATGCGTTCAAAGATTCGATGATTCACTGAATTCTGCAATTCACATTACGTATCGCATTTC
+
IIIFHHHIIIIIIIIHGHHHIGIIHIGHIIIIGIIIIIIIIIHIIIIHIHIHHIIIIIIHIII1FHHHEHIIIIIIHIIIIIIGIHHGIGIIIECDDHEHHHHIIGHIIIIIIIGIHHHIGHIHIFHEGHIIIGIIIEHHHIHECHHHHHIIHICHIIIIIIIIIIGIHHEFFGDEHHHIIEHHGHHIIIIIIIIIIIIIIIIIHIHHHDIHIIIII-HCIIIGIIIIIHHHHCEHHHIHIHGIHGIIIHIHIIIGIHIIHIIGIIIIGIIHHHHHGIHIIIHHHEHGHEHEIIIIIIIIIIIHGIIIIIIIIIIIIIHIIIHIIIGHHIHIIIIIIHHDHHEHHIIIHIIIIIIIHIHHIIIIIIIIIIIIHHIIIIIIIHIHHHHCIIIHIIIIIII
@HISEQ:711:H5NNWBCX2:2:1101:9919:13475:ATCTCGTA
TTAAGTTCAGCGGGTATCCCTACCTGATCCGAGGTCAACCTGAAAAAATTAGGGGTTGCTGGCTAGTCACCCACCGGACCCAATCGCGAGGAGTATTACTACGCGTAGAGCCGACAGGCACCGCCACTAGCTTTAGGGGCCGCGAGACCGCGAACCCCAAGACCACGCGAGAGCGTGAGTGGTTATAATGACGCTCGAACAGGCATGCCCCCCGGAATACCAGAGGGCGCAATGTGCGTTCAAAGATTCGATGATTCACTGAATTCTGCAATTCACATTACTTATCGCATTTC
+
IIIIIHHIIIIIIIIHIIIIIIIIIIIIIIIIGIIIIIHHHHIIIIHIIIIIIIIIIHHHIHHIIHIIHHIIIIIIIIIIIIIIIHIIIIIIIHHHIIIIIIIIIIIIIIIIHIHIIGIIIIIIIIIHHHHIIIIIIIIIIIIIIIIIIIIIHHIIIIHHHHHIIIIIIHHIIIIIIIIIHIIIHHHHIHIIIIIIIHIIIIIHIIHHIHHHIIIHIIIHIIHIHIIIIIIHIIIIIIIIIIIIIIIIIIIIIIIIIIIIIIIIIIHIIIIIIIIHIIHHIIIIIIIIGIIII
@HISEQ:711:H5NNWBCX2:2:1101:15157:13422:ATCTCGTA
TTAAGTTCAGCGGGTATCCCTACCTGATCCGAGGTCAACCTGTAAAAGATTGGGGGTTGCTGGCCAGTGCCGCCCGGGACCCTGTAGCGAGAAGATTTACTACGCTCAGAGCCCGGCCGTACCGCCACTGATTTTGAGGCCCGCCCAGAGGCGGTGCCCAAGACCCCGCGAGCGGGATTGGTCATAATGACGCTCGAACAGGCATGCCCCGCGGAATACCACGGGGCGCAATGTGCGTTCAAAGATTCGATGATTCACTGAATTCTGCAATTCACATTACTTATCGCATTTC
+
HIIIHIEHIIIIICHHIIIIIIIHGIIIHIHDCHEHHEFCHHHHHEHHEFHIIIC<EHDHIIECGHIIHHIIHHHH?HHIHHHGHHHIIGH@CHG<FHHHHIHHEHIHEHGHIIIHFBCHCGIIHIIIIIHIIIHHHDDHHHHGHGIIHIHHHHIHIIIIIIHIIIIIHHIHHIHIHIIIIIHIHHHIHIIIHHIHIIIHIHIHIHHHEDHHIIIIIHHHGEFCDHIEHHGEFCHIHIHHIIHHHIIIIIIHIIIHHIIIIIIIIIHHHIIIIIHIIIIHGEIHHHGIIIII
@HISEQ:711:H5NNWBCX2:2:1101:19526:13280:ATCTCGTA
TTAAGTTCAGCGGGTATCCCTACCTGATCCGAGGTCAACCTGTAAAAATTGAGGGTTGTTGGCAAGTAGACCTACCGGACTCAATCGCGAGGAGTATTACTACGCGTAGAGCCGACAGGCACCGCCACTGATTTTAGGGGCCGCGAGACCGCGAACCCCAATACCAAGCGAGAGCTTGAGTGGTTATAATGACGCTCGAACAGGCATGCCCCCCGGAATACCAGAGGGCGCAATGTGCGTTCAAAGATTCGATGATTCACTGAATTCTGCAATTCACATTACTTATCGCATTTC
+
HIIIIHIIIIIIIIHIIIIIIIIIIIIIIIIIIIIIFFHIIIIGFIIIIIIIIGHIIIIIIHIIIIIIHIIIIIIIIIIIIIIHIHGIIIIIIIGEHHIIHIHIIIIIIHIIIIHIIIGHIHIIIHIIHHHGHIIIHHIIIIIIIIIIIIIHIIIIHHIIHHIIHIIIIIIIIIIIHHIIIIIIIIHIIIIIIIIIIIIIIIIGIIIHHHIIIIIHIIIIIHFHHHDCHIHIIHHGIIGIIHGHIHIIGIIIIIIIIHIIIIIIHIHIIIIIIIHIIIIIIIIIHHIIIIIIII
@HISEQ:711:H5NNWBCX2:2:1101:7830:13620:ATCTCGTA
TTAAGTTCAGCGGGTATCCCTACCTGATCCGAGGTCAACCTTAAAAGAGTTGGGGTTATGGCAAGTCACCATCAAGACGCTATAGCGAGAAAATTACTACGCTTAGAGCTTGACAGCACCGCCACTGATTTTAAGGGAGGCTAGCTAGCCATCCCCAAGACCACCATTACGGTGAGTTGGTCATTATGACGCTCGAACAGGCATGCCCTCCGGAATACCAGAGGGCGCAATGTGCGTTCAAAGATTCGATGATTCACTGAATTCTGCAATTCACATTACTTATCGCATTTC
+
IIIIHHIIGHIIIIIIIIIIIIIHIIIIIIIFHHIIIIIIIHHIIHIIIHHFHIIIIIIIIIIICHHIHIIIHIIIIIIIIIIIIIIIIIIIIHIHHIIIGIIIIIHIIIIIIIIIIIIIIHIIIIHIIIIIIIIHIIIIIIIIIIHHHIIIIIIIIIIIIIIIIIIHIIIIIHIIIIIIHHIIIIIIIHIHIIHIIIIIIIIIHHFIHIIIIIIIIHIHHHDIIHHFHHFCEIHIIHIIIIIIIIIIIIHGIIHIIIHHIIIIHIIHIIIIIIIIIIIIIIIIIIIIIIG
@HISEQ:711:H5NNWBCX2:2:1101:8194:13505:ATCTCGTA
TTAAGTTCAGCGGGTATCCCTATCTGATCCGAGGTCAACCTGAAAAAAATTGGGGGTTGATGGCAAGCACACGACCGGACCTCCAGAGCGAGAAGAATTACTACGCTCGGAGCCGGACGGCACCGCCACTGACTTTAGGGCCCGCCGGGGCGGCGGGGCCCAACACCAAGCTGAGCTTGAGGGTTGTAATGACGCTCGGACAGGCATGCCCCCCGGAATACCAGGGGGCGCAATGTGCGTTCAAAGATTCGATGATTCACTGAATTCTGCAATTCACATTACTTATCGCATTTC
+
HIIIIHHGEHIIIGHHIHHIFH<FHHFGHI?CEHHIIIHIIIGIIHHHIIIIIFDHIIIIIIIIHHHIGEHHIGHHIEHHHHHIIIIHHHIIIHHIIIIIIHEHHGDHHHCDEHHHIIIIHHIIIIIIIIIIIHHIHEIIHIIIIIIIIIIIGHIIHHIIIIIIHIHHIGIHHGIGHHIIIHIIIIIIIHHIIHGIHIIHIIIIIIIHHIIIIIHHEIHHHGHDHHFIIIGIIHHEGHHIHHHIIIIIHIIIHIIIHIIIIHIIIHIHHHHHIIIIIIIIIIIIHHHFHEHDII
@HISEQ:711:H5NNWBCX2:2:1101:15103:13565:ATCTCGTA
TTAAGTTCAGCGGGTATCCCTACCTGATCCGAGGTCAAAGACGGTAATGTTGCTTCGTGGACGCGGGCCACGCCCCCCCGCAGACGCAATTGTGCTGCGCGAGAGGAGGCAAGGACCGCTGCCAATGAATTTGGGGCGAGTCCGCGCGCGAAGGCGGGACAGACGCCCAACACCAAGCAGAGCTTGAGGGTGTAGATGACGCTCGAACAGGCATGCCCCATGGAATACCAAGGGGCGCAATGTGCGTTCAAAGATTCGATGATTCACTGAATTCTGCAATTCACACTACTTATCGCATTTC
+
CHCG?<CG?FCHD?EHCHECGHIIHH?GHHHHIIEC1DEHHCGHHHHIHIHIGIIHIHIHIIIDD<HHC<GCHHHDIHIIIGHHGCFHHHFGEHHHHHIGHHHHHHHHIIHII?CHIIGIC/FHFDHGHGFHIHHHHG?E<GIHIHHHHHFIIHFHHHIHHHECGHIIHIHGHFEHEFBGEEEHHEHHIIIIIIIIIHHGIIIIHFGHHIIHHHHIIHHHEHGIHHHF1HGFCEHHIHIIIHHIGIIHHHEHGCEHHHIIHIHGHHIHGCEIIIHHE@FFIIIHHCIIHHFIHIIHHHHEC
@HISEQ:711:H5NNWBCX2:2:1101:15379:13699:ATCTCGTA
TTAAGTTCAGCGGGTAGTCCTACCTGATCCGAGGTCAACCTGAAAAAATTTGGGGGTTTAACGGCAAGAGTCCCTCCGGATCCCAGTGCGAGACGTTAGTTACTACGCAAAGGAGGCTCCGGGAGGGTCCGCCACTACCTTTAAGGGCCCACGTCGGCCGTGGGGCCCCAAAACCAAGCGGTGCTTGAGGGTTGAAATGACGCTCGAACAGGCATGCTCGCCAGAATGCTGGCGAGCGCAATGTGCGTTCAAAGATTCGATGATTCACTGAATTCTGCAATTCACATTACTTATCGCATTTC
+
IIIIIGHHHIIIIIIHHIIIIIIIHIIIIIIIIGHHIIIIIIIIIIIIIIIIHIIIHHIIIIIHIIIIHHHIIIIIIIIIIIIIIIIIIIIIIIIHCHHIIIIIIIIIIIIIIIIIIIIIIIIIIHIIIIHHIIIIIIIIHIHIIIHIIIIIIIIIIIIIIIHIIIHHIIIIHIHHHIIIIIIHIIIHIIIIIIIIIIIHIIIIIIHIIIHIIIIIIIIIGIIIIIIIHIHHEDHGIHHIIHHHIIIIIIIIIIIHHIIGIHIIIIIIIIIIIIIIIIIIIIIIIIIIIIIIHGHEIIIIII
@HISEQ:711:H5NNWBCX2:2:1101:3469:13915:ATCTCGTA
TTAAGTTCAGCGGGTAGTCTTACTTGATTTGAGATCGAGTTTACAAGTTCTTGCGAACGAGTTTTCCTGCAATCAGCGATTGTGGCGCATTCGACCTTTATGTTAGCTGAAGCAAAAGTAATAATCCGTTTGACGGGACTAAATAGATATGCTTTTAGCTCAGAAGAATGTCCTGCTGCACCTGCATTTCAAGCGACCCTCCTCTTTCGTGAGAAAGAGTCGGGATCGCTCAAGTCCAATCCTCCCGACGCAAGCGCCTTGAGGGTTGAGATGTTTACAGATACTCAAACAAGCATACTCTCCGGAATACCAGAGAGTGCAATGTGCGTTCAAAGATTCGATGATTCACTGAATTCTGCAATTCACATTACGTATCGCATTTC
+
IIIIIGHIIIIIIIIIIHHIIIIIIIHIIIIHIIGIHHIEHHIIIHHHHIHIIFHIIIIHIIIIIHIIHIIHHHHIIIIIIIIIIIIIIIIHIIHIIIIIIIIIIIIIIHIIIIIIIIIIFHHHHIEHIHHGHHIIDHHHHIIIIIEHIIIIIIIIHIIIEHIIIGIIGEHIHHIHHIIIIIIIIIIIIIIHHIIIGHHHIHHIIIIIIIIIIIIIHIIIIHIIHDIGIIIIIIIIIIHEHECIIIIHIIIIHIIIIIHHIHHEIHIIHIIHHHHHIIIIIHIIHIHHGHIIIIIIHHCIGIIHGIIIIHIIHIHIIIIIIIHHHHFHHIHHHGHIHHHEIIIIIIIIIIIIHGHIIIIHHFFIIIIIIIHIHIIIHIIIIII
@HISEQ:711:H5NNWBCX2:2:1101:5097:13899:ATCTCGTA
TTAAGTTCAGCGGGTAGTCTTGCCTGATTTGAGACCATAATTGATCAGCATACCAAAGTACACTGAACGGGGTCTCTCATCCGAAGAGTCGAGTTCGATTCGCCCAAGTCTAAAGATTTCGGCCAGCGGTAATATGCCAGAGCATACTAATATCGCTTTAGAAACTTAAAGTCTCGTTCGTTATCTCTTTAAGGCCTACTGCTCTTGCGAGAGTCAGGCCCAAGTCCACTTAAGCCCAGAGGCTAGAGTGAGAGTTTATATCGATTCTCAAACAGGCATACTTCTCGGGATACCAAGAAGTGCAATGTGCGTTCAAAGATTCGATGATTCACGAAATTCTGCAATTCACACTACTTATCGCAATTC
+
HHFHIFHHEHHHIIIIIIIIIIIIIIIIIIHIIIIIIIIIIGHHHIIHHIIIIHHIHIIIIIIIIICHFHIIHIIIIIIIIIIIEHIIIIIHIIIHIIIIIIIIIIHHHHIIIIIIIIIIIIIIIHIIIHGIIIIGIIGHIGIIIIIIIHHHHHHHIHHIHHIEHHIIHIIIIIIHHIIIIHIIIIHIIHFHHIIIIIIIIIIIIGHHHHHIIIIIHFFF@FHHEHHHHIHHIIIIHHIHGGIIIIIIHIIHHIIHHHHFGIIIHHIIIIIHIHGEHIIHIIIIIIIHIIHHHHGH?FIIIIHHIIHIIIHHFFIHHHGHHHFHEF<<<IIIIIIIHIIIHHFHHIIIIIIHEIIHIHIIGIIIHI
@HISEQ:711:H5NNWBCX2:2:1101:13874:13789:ATCTCGTA
TTAAGTTCAGCGGGTATCCCTACCTGATCCGAGGTCAAAAGTTGAAAAAAAGGCTTAATGGATGCTAGACCTTTGCTGATAGAGAGTGCGACTTGTGCTGCGCTCCGAAACCAGTAGGCCGGCTGCCAATTACTTTAAGGCGAGTCTCCAGCAAAGCTAGAGACAAGACGCCCAACACCAAGCAAAGCTTGAGGGTACAAATGACGCTCGAACAGGCATGCCCTTTGAAATACCAAAGGGCGCAATGTGCGTTCAAAGATTCGATGATTCACTGAATTCTGCAACTCACACTACTTATCGCATTTC
+
IIIIIIHIIHIIIIIIIIIIIIIIIIIIIIIIIIHHIIIIIIIIIIHIIIIIIIIIIIIIIIIIIIIIIIIIIIIIIIIIIIIIIIHIIHIHIIIIIIIIIIIIIIIIIIIIIIIIIIIIIIIIIHIIIIIIIIIIIIIHIIIIHHIIIIIIIIIIIIIIIIIIIIIIIIIIIIIIIIIIIIIIHIIIIIIIIIIIIIIIIIIIIIIIHIIIIIHHIIIIHIIIHGIHHHIHIIIIHEIIIHHHIHCEIGIIHIIHIIHIIIIHIIIHIIIIIIHIIIIHIIHIHIIHIIIIHHHIHHHIIIIHII
@HISEQ:711:H5NNWBCX2:2:1101:14466:13863:ATCTCGTA
TTAAGTTCAGCGGGTATTCCTACCTGATCCGAGGTCAACCTGTAAAAGTTTTGGGGGTTTTACGGCAAGAGTCCCTCCGGATCCCAGTGCGAGACGTTAAGTTACTACGCAAAGGAGGCTCCGGGAGGGTCCGCCACTACCTTTAAGGGCCTACGTCGACCGTAGGGCCCCAACACCAAGCTGGGCTTGAGGGTTGAAATGACGCTCGAACAGGCATGCCCGCCAGAATGCTGGCGGGCGCAATGTGCGTTCAAAGATTCGATGATTCACTGAATTCTGCAATTCACATTACTTATCGCATTTC
+
IIIIIGHIIIIIHGHHIHIIIIIIHIIGIIHIIIHHIHHIIIIIIIIIFGFHHGHIIIIIIIHHHHIIGHIIIHIIIIIHIDHHIIHIIIIHHIHIHIHIIHHFHDHIIIIIIHHHHGIHIIIIIHIHIIHIIIIIIIIIIHIIHIIIIIIHIIIIIIIIIIIHIIIIIIIIIIIIIIHIIIIIIIIIIIIHIHIHIIIIIIIIIHIIIIIIIIHIIIHHIIIIHIIIIIIIHHFHHHIIGHHFCCIIIIIHIGIIHIIIIIIIIIIIIIIIIHIIHIIIIIIIIIIIIIIIHIHHIIIIIIII
@HISEQ:711:H5NNWBCX2:2:1101:19981:13834:ATCTCGTA
TTAAGTTCAGCGGGTATCCCTACCTGATCCGAGGTCAAAGACGGTAATGTTGCTTCGTGGACGCGGGCCACGCCCCCCCGCAGACGCAATTGTGCTGCGCGAGAGGAGGCAAGGACCGCTGCCAATGAATTTGGGGCGAGTCCGCGCGCGAAGGCGGGACAGACGCCCAACACCAAGCAGAGCTTGAGGGTGTAGATGACGCTCGAACAGGCATGCCCCATGGAATACCAAGGGGCGCAATGTGCGTTCAAAGATTCGATGATTCACTGAATTCTGCAATTCACACTACTTATCGCATTTC
+
IIHHIIIIIIIIIIIIIIIIIEHHHIHIIGHHIIHIIIIIIIHHGHHIIIIIIIIIIIIIIIIIHIIIFGHIIIIIIIIIIHHHHHIIIHIIIIHIIHIIIIHHHIHHHHHIIIGHGHGIIHIIIIHIHIHIHIGHIIHIHHIIIIIIIIHIIIHHHDGEIIHHHHHIIIHIIHHHIIIIHIIHIIIIIIIHIIIHIIIIIIIIIHIIIIIIIIIIHIIIIIIIIHIHECHECGIIIHIHHHEIIIIIIIIIIHIHIIIHEGHIIHIIIIIIIIIIIHIIIIIHFDHGHIIIHIIIIIIII
@HISEQ:711:H5NNWBCX2:2:1101:7787:14186:ATCTCGTA
TTAAGTTCAGCGGGTATCCCTACCTGATCCGAGGTCAAAGACGGTAATGTTGCTTCGTGGACGCGGGCCACGCCCCCCCGCAGACGCAATTGTGCTGCGCGAGAGGAGGCAAGGACCGCTGCCAATGAATTTGGGGCGAGTCCGCGCGCGAAGGCGGGACAGACGCCCAACACCAAGCAGAGCTTGAGGGTGTAGATGACGCTCGAACAGGCATGCCCCATGGAATACCAAGGGGCGCAATGTGCGTTCAAAGATTCGATGATTCACTGAATTCTGCAATTCACACTACTTATCGCATTTC
+
HHGHHHHIHIIIIHDHIHHIIIIIIHIIIHIIIGHCHEHHIHIHGHHHIHHHIIIIGIIIHCHHHDDH/GHIHIIHIIIIIHIIIHIDHEHHIIIHIGHIIHIHIIIGGHIHIIGFEHIHIHHHEHHHHGHHDFHHIIIHEEFHHHDDIHHHIHGIIIIIIHIIIHIGIHHHHIIHIHHHFFHHIIIIGHHHIIIHIIIIIIHHHFIHGGIIIIIIHEIIHGHIGHHHEGGECDDIHFGHHFECIIIIIHHEFHHHIHGIHEHIIHIHHHHGIHHCHGIIHHHFGHECF0CHGIHHHHHID
@HISEQ:711:H5NNWBCX2:2:1101:10134:14190:ATCTCGTA
TTAAGTTCAGCGGGTATCCCTACCTGATCCGAGGTCAACCTGAGAAAGATTGAGGGGGGTCGCCGGCGGGCGCCGGCCGGGCCTACGGAGCGGGTGACGAAGCCCCATACGCTCGAGGACCGGACGCGGTGCCGCCGCTGCCTTTCGGGCCCGCCCCCCGGAGCCGGGGGGCGGGGCCCAACACACAAGCCGTGCTTGAGGGCAGCAATGACGCTCGGACAGGCATGCCCCCCGGAATACCAGGGGGCGCAATGTGCGTTCAAAGACTCGATGATTCACTGAATTCTGCAATTCACATTACTTATCGCATTTC
+
IIIIIGHIIIIIIIIIIIIIIIIIIIIHHIIIGIHFHHHIHHHIIIIIHHHHIHIIIHHHHIIIDDHHEHIIIIHHIIIIIIIIIIIHHIIIIIHHIIHIIIIIIIIGIIIIIIIHHHHIHIIIIHIIIIIHHHIIIIIIIIEDEHHHDGHHEHHHIIHIG?DHHIIHIHHHHIIHCHHHHHHIGEEEHGHIIIIIIHFIGIIIIHIIIHHHHHHGHHHIHIIHHHDHHHHIIIIIIIIIIHHHCHHHHHIHDHHIHHHIGHGIHIIHEHIIIIIIIHGIIGIIIIIHGHIHIIIIIIIIIIHHHHFGIIHIH
@HISEQ:711:H5NNWBCX2:2:1101:10751:14215:ATCTCGTA
TTAAGTTCAGCGGGTATTCCTACCTGATCCGAGGTCAACATTCAGAAGTTGGGGTTTAACGGCGTGGCCGCGACGATTACCAGTAACGAGGTGTATGATTACTACGCTATGGAAGCTCGACGTGACCGCCAATCGATTTGGGGAACGCGGGTTACCGCGAGTCCCAACACCAAGCTGAGCTTGAGGGTTGAAATGACGCTCGAACAGGCATGCCCGCCAGAATACTGGCGGGCGCAATGTGCGTTCAAAGATTCGATGATTCACTGAATTCTGCAATTCACATTACTTATCGCATTTT
+
HIIIIIIIIIGIIHIHIIIIIIIIIIIIIIIIIHIIIIIIIIIIHIII@FHHIIIIIIIIIIIIHIIIHIIIIIIIIIHIIIIHIIIIIIIHHHIIIIIIIIIIIIIIIIIIIHIIIIIIIIIHIIIIIIIIIIHIIIIIHIIIIIIHHIHIIIIIIIIHHIIIIIIIIIIIGIIIIIIIIHIIIHHEHIHHIIIIIIIIIIIIIIIHIIIIIIIIIIIIIIHIHIIHHHIIIHHIIHHDIIIIIIIIIHIIIIIIIIIIIIIIIIIIIIIHHCIIIIIHIHHIIHIIIIIIIIIIII
@HISEQ:711:H5NNWBCX2:2:1101:11138:14066:ATCTCGTA
TTAAGTTCAGCGGGTATCCCTACCTGATCCGAGGTCAACCTGAAAAAAATTGGGGGTTGCTGGCGAGCACACGACCGGACCTCCAGAGCGAGAAGAATTACTACGCTCGGAGCCGGACGGCACCGCCACTGACTTTAGGGCCCGCCGGGTCGGCGGGGCCCAATACCAAGCTGAGCTTGAGGGTTGTAATGACGCTCGGACAGGTATGCCCCCCGGAATACCAGGGGGCGCAATGTGCGTTCAAAGATTCGATGATTCACTGAATTCTGCAATTCACATTACTTATCGCATTTC
+
IIIIIIIIIIIIIIIIIIIIIIIIIIIIIIIIIIIIIIIIIIIIIIIIIIIIIIIIIIIIIHGIIIIIHIIIIIIIIIIIIIIGIIHIIIIIIIIIIIIIIIIIIIIIIIHIIIIIIIIIIIHIIGHIIIIIIIIIIHHIIIIIIIIIIIIIIHIIHHIIIIHHIIIIHIIIIHIIIIHIIIIIIIIIIIIIIIIIHIIIIIIIIIIIIIHIIIIIHIIIIIIIIIIIIIHIIIIIHHIIIIIIHHIIIIIIIIIIIIHIHIIIIIIIIGIIIIIIIIHIIIIHHIIGIIIIII
@HISEQ:711:H5NNWBCX2:2:1101:11378:14183:ATCTCGTA
TTAAGTTCAGCGGGTAATCCTGCCTGATCTGAGGTCTAATCTAAAGTTGACTAAAGTAGTTGGAAGCTTCTACTGAGATCTCATTCGGCCACACTACAAAGAGCGTGTCCTCAGCGAATAGTCTATTACACTGAGTCAATCCGAGTTCGAATTAGAGATGCTAATATATTACGAATGAGCTGATTCAACTAGGAATAGCAACACTCAAAATCCAAACACCAATCCAATTTACAAGAAACTGGTGGGTTGAAGAGTTCATGACACTCAAACAGACATGCTCCGCGGAATACCACGGAGCGCAAGGTGCGTTCAAAGATTCGATGATTCACTGAATTCTGCAATTCACATTACTTATCACATTTC
+
IIIIGHHHHIIIHHHIIIIHHHHHIHFHIIIIGHHIEHHFCHHIHHIIGIIIHIIIIIHIIHFIIIIIIHHHHHHIFHIIIIIHIIEDHHHHIIIIIIIIIIHGIIHIIIIIHIICFCHHIIGIIHFHHGIIIHHHHIHIIIGDHHIHHHIIIHIGIIIHEHGHIIIIIIIIIIIHIHHHIHIIIIIIIHIIIIIHIHIHIHIIIHIIIIHHHHIHIHHHIHGHHIHFHIIHHDEEGDHGIIIIIIIIIHHHIIIIHHGIHEGHIIIHGIHHFHGHIIIIHIHIIIIIIIHEHHHHHGIIIHIIIIHIIIHIHHDHIHIHHIIIHHHHIIIIIIIIIIHIIIIHIIIHHDIIIIHHHIHHIHH
@HISEQ:711:H5NNWBCX2:2:1101:17903:14216:ATCTCGTA
TTAAGTTCAGCGGGTAGTCTTACTTGATTTGAGATCGAGTTTAACAAGAATCGTTGCCGACCCTTGTGAAATCCTGCATCAGTCAGCCAATATGGTCAAACTCCCTTTATGTTAGCTGCAGCAAAAGTAATAATCCGTTTGACGGGACTAAATGAATATGCTTTTAGCTCAGGAGAATGTCCAGCTGCACCTGCATTTCAAGCAACCCGCCACCGATCTCAAAAAGATTGGTGTTGGGATTGCTCAAGTCCAAAGCTTTTCGATTAAAAAATCCAAAAGCTTTGAGGTGTTTACTGATACTCAAACAAGCATGCTCTTCGGAATACCAAAGAGCGCAATATGCGTTCAAAGATTCGATGATTCACTGAATTCTGCAATTCACATTACGTATCGCATTTC
+
IHHIHHIIHHIIIIIIIIIIIIIIIIHIIIIIIIIHIHIGHIIHIIIHIIIIIIIHIHDHHGHIIFHHEHHHHHIHHHIIHIIIIIIIIIIIIHGGHIHIGIIGHIGIIIHIIIHIIHIIIIIHHHHIIIFHHHIGGHIIHHIHGIIIHHHEFHHHIIIIIIHIIIIHIHHIIHHGEHIIIHHIIIIIIHIIIIIIIIHIIIIIHGIIIHIIIGIDH@CCIHHIHHFEIHIIIIHGIGIIIIHHHHFHIIIHHHHHIHIIHHHEIIIIIIIIHEIHFHEIHFIIGIIIIIIHGEIIIIIIIIIIIIHIIGIIIIIHEIHHIIIIIGIIHHEIHIGIIHHIHIHHIIIGIIGIIHIIIIIIGIIIIIHIIIIIIHGIIIIIIIIIHGIIIHIIIIHHIHI
@HISEQ:711:H5NNWBCX2:2:1101:20377:14124:ATCTCGTA
TTAAGTTCAGCGGGTATTCCTACCTGATCCGAGGTCAACCTTGGTGCCGCCGGAGCGGACTTGTGGGGGGTTTAGAGGCAGGACGCCGAGGGATCCCAATGCGAGGCTGATGCTACTGCGCAAAGGAGAGGGCCTTCGGGTCCGCCACTGGTTTTAGGGGCCTGCCGTGGCAGATCCCCAACGCCGGGCCACAGGGGCTCGAGGGTTGAAACGACGCTCGGACAGGCATGCCTCCCAGGATACTGGAAGGCGCCATGTGCGTTCAAAGATTCGATGATTCACTGAATTCTGCAATTCACATTACATATCGCGTTTC
+
IIIIIIGIHIIIIIIIIIIIIIIIIIHIIIIHIIIIHIHHIHIHHHGHIIIIHIIHIHIIIIIIIGIIHHHIIIIGHIHH@DHGHIIIGHCHHHHIIIHIIIIIIGIIIIHIIIHIHIGIIHIIIIIHIHHIHIGHIIIGIIIIIIIIIIIHHIIIIHIHGIIIIIIIIIIIIHHHIIIIIIFHIHGHHHHIHHHHGHHIHIHIIIHIIIHIIIIIIIIIIIIIIIIIHGIIIIIHIGIGIIIIHHHEGIIIHIIIIHIIHGIIIIHIHIIIIIIHIIIIIIIIIIIIIHHGHHHHIIHIIHIIIIIHGHIIHIIH
@HISEQ:711:H5NNWBCX2:2:1101:2709:14492:ATCTCGTA
TTAAGTTCAGCGGGTATCCCTACCTGATCCGAGGTCAAGAGTGTAAAAAGTACTTTTTGGACGTCGTCGTTATGAGTGCAAAGCGCGAGATGTACTGCGCTCCGAAATCAATACGCCGGCTGCCAATTGTTTTAAGGCGAGTCTACACGCAAAGGCGAGACAAACACCCAACACCAAGCAGAGCTTGAAGGTACAAATGACGCTCGAACAGGCATGCCCCATGGAATACCAAGGGGCGCAATGTGCGTTCAAAGATTCGATGATTCACTGAATTCTGCAATTCACACTACTTATCGCATTTC
+
GIIIHHIIIIGIGHHIIIHIHGHHIFGHIIIIIIHIIIGHGCFHHIIIIHIGHIIGHIIHIIIIIHIICCHHEHIHIIHHHIHIIIIHHHHIIIIIHHIHIIHIGDHEHHEHIIHIGHIHIHHHIHGFHCHHEHHHEFHHHFFHHIIIHIIEEHIHIIIHEHHIIHIHIIIHIIHHEHHGEHIHHIHHHHHCGHFEEEHFHHIIIIHHHIIHIIIHHHHIIHHEHEF<HEIHHHIIHEHHHDEEFHHGGIHHHGEHIHHHEEHIHIIIIIIIHHHIIIHGHIHHHCHGHHHHHEIHHHDHCI
@HISEQ:711:H5NNWBCX2:2:1101:4779:14489:ATCTCGTA
TTAAGTTCAGCGGGTATCCCTACTTGATCCGAGGTCAACCTTAAAAAATTGGGGGTTTTATAGCGGGACACATAGAACTAGGCTACGAATTATACCTATCCCCGAGCGGGCTCTATAGCGAGGAGAAATTACTACGCTTAGGACCCACAGGTGGCGCTACGGGACTCAAGGGCTGCAAAGATTCGCAACCCCAACACCAAGACAGGCTTGAGTGGTTATAATGACGCTCGAACAGGCATACCCGGCGGAATACCACCGGGTGCAATGTGCGTTCAAAGATTCGATGATTCACTGAATTCTGCAATTCACATTACTTATCGCATTTC
+
IIIIIHIIIIIIIIIIIIIIIIIIIIHIIIIIIIIIIIHHIIIIIIIIIIHIHIIHHHHHHHHIIIHDCHHIEHIIGHGGHGH@GHHIIHEHEFH1CHHHHIHDEC<EHFHCHCIIIHHHHIIIHHIHHHHHCHHHHHEHIHIIHIIIIIIIHHHEHHHIIHIIIIIIHHHIIHGIIHHIHHHIIIIIHHIHIIIIIHHHGFHHFHHHIIHIIIIHHHIIIHHEIHIHIIIIIIIIIIHIIIIIIIIIIIHHHF?IHGIIIHIIIIHHHHIIIIIIIIHIIIIGIIIIIIIIIIIIIIIIIIIIIIIIHHIIIIIIIIHIIIIIHI
@HISEQ:711:H5NNWBCX2:2:1101:14275:14291:ATCTCGTA
TTAAGTTCAGCGGGTAATCCTGCCTGATCTGAGGTCTAATCTAAAGTTGACTAAAGTAGTTGGAAGCTTCTACTGAGATCTCATTCGGCCACACTACGAGAGCGTGTCCTCAGCGAATAGTCTATTACACTGAGTCAATCCGAGTTCGAATTAGAGATGCTAATGTATTACGAACGAGCTGCATCCGAAGACGAGCAACGCTCAAAATCCAAACACCAATCAGTCTACAAGAAACTGGTGGGTTGAAGAGTTCATGACACTCAAACAGACATGCTCCGCGGAATACCACGGAGCGCAAGGTGCGTTCAAAGATTCGATGATTCACTGAATTCTGCAATTCACATTACTTATCACATTTC
+
IIIIIHIHIIIIIGIIGIIIIHIGIIHIIHEHIIFHIHGHHIIIIHHIIHIIIIIHIIIIIIIIIIIIHHIHIHIIIHHIIIIIIHGHIIIIGIIIIIIIIIIIIIIIGIIIIHIIIIIIHHHIHGHIIIIIIIIIHIIHHIIIHIIGIIIIIIIIIIIIIIIIIHHHIIIIIIIHHHHIIIIIIIIIHIIIIIIHIIHHIIIIIIIIIIHCHIIIHFEHHIHHIHIHHHD<CFIIIHGIIIIIIIIHHIIIIIIIIHFHHHGHIHIHEIIIHH<EHHHHIHHIIIIIIHIHIIGIIIHIIHCIIIIIIIIIIIHFHGIIIHHFIIHHIIIIHFIHIIIIIIIIHHHHHHIHEIIIIII
@HISEQ:711:H5NNWBCX2:2:1101:14429:14483:ATCTCGTA
TTAAGTTCAGCGGGTATCCCTACCTGATCCGAGGTCAACCTGAAAAAATTAGGGGTTGCTGGCTAGTCACCCACCGGACTCAATCGCGAGGAGTATTACTACGCGTAGAGCCGACAGGCACCGCCACTAGCTTTAGGGGCCGCGAGACCGCGAACCCCAAGACCACGCGAGAGCGTGAGTGATTATAATGACGCTCGAACAGGCATGCCCCCCGGAATACCAGAGGGCGCAATGTGCGTTCAAAGATTCGATGATTCACTGAATTCTGCAATTCACATTACTTATCGCATTTC
+
IIIIIHIIIIIIIGIHIIIIIIIIIIIHIIIIIHHHIIIHIIIIIIIIIIHIIHIIIIIIIHHIIIIIHIIIIIIIIIIIHHIIHIIIEHIIIHHIIIIIIIIIIIIHHIIIIIHIHIIIIIIIIIIIIIIIIIIIIIIIIIIIIIIIHIIIIIIIIIIIIHIHIIIIIIIIIIIIIIIIIIIHIIIIIIHHIIIHIIIIIHIIIIHIIIIIIIIIIIIHHHHEEHCHIIHHGGHHHIIIGIIHIIIIIIIIIIIIHIIHGIIIIIIIIIIIHIIIIIIIHHIIHIIHIIIII
@HISEQ:711:H5NNWBCX2:2:1101:17044:14348:ATCTCGTA
TTAAGTTCAGCGGGTAGTCTTGCCTGAGCTCAGGTCGAAATGAAGAGTTTCGGTGTCGGGGGGTGCCCAAGCATCCGAATTCCTGCTAGGTCTCCAGCAAAGTCCCCTCGGGCAACGGCAGGATGCGTAGGGAATGCCTACCTACCAAGCCATTACCCTGCGAACGGGGTCCATGCTCATACCTCTGAGCTTCAACCGACCCGGCGCCAATCACGAGTGACCGGCGGAACCGGGAAGGTCAGATCCGCCTTCCCAATCAAAGGAGATGGGGAGGCGAGGGGGTGAGCCGACGCTGAGGCAGACATGCCTTTGGCCGAAGCCTCAGGCGCAACTTGCGTTCAAAAACTCGATGGTTCACGGGATTCTGCAATTCACACCAAGTATCGCATTTT
+
IIIIIIIIIIIIIIIIIIIIIIIIIIIIIIIIIIIIIIIIIIIIIIIIIIIIIIIIIIIIIIIIIIIIHIIIIIIIIIIIIIIIIIIIIIIIIIIIIIIIIIIIIIIIIHIHIIIIIIIIIIIIIIIIIIIHHIIIIIIIIIIIIIIIHIHIIIIIIIIIIIIHIIIIIHGHHIIIIHIEHIGIHIHIIIIIIIIIIIGIIHHIIIIIHIIIIIIHIHHHHDIIIIHHIIIHIIHIIIHHHHHCIIIHIHFHEGHIHIHCEHGIIHIIIIIHIIIHIIIIIIIHIGHIIIIIIIIIIHIIGIIHIIIIIIIIIIIIIIIIIFHGHIGHIIIIIHHHIIHIIHHGEIIIIIIIIIIIHIIIIIIIIIIIIIIIIIHIIHIIIIIIIIIIIIII
@HISEQ:711:H5NNWBCX2:2:1101:20115:14284:ATCTCGTA
TTAAGTTCAGCGGGTAGTCCTACCTGATTTGAGGCCAGATCATAAAAAAATTGCCCAAGGGCGATTAGAAGCTGACAACTATGCCTTTCTTATCCCGGCCAGCCGCATTGCTGCAACTGTCCTCAACGAAATACTTATCACGTTGAGTGGAACCGATTACGAAAAGGGTCTGCTAATGCATTTCGAGCGAGCCGCAATAAAGCAGCAGCGCTCACGTCCACGCCGCTAACCACTATTAAGAAAGCTAGAGGGTGAGAGTTTCATGACACTCAAACAGGCATGCTCCTCGGAATACCAAGGAGCGCAAGGTGCGTTCAAAGATTCGATGATTCACTGAATTCTGCAATTCACATTACTTATCGCATTTC
+
IIHHIIIIIIHIIGHHIIHIIIIGIIHHHIIIIIIIIHHIIHIIHEHHHIIIIHIHIIGIGCHIIHHIIIIIIIIIIIIHIIIHIIHIIIIIIEGHHHIIIIIIIIHFIIIIHIIIIIIIIIIIIHHIIIIIIIIIIIIIIHHIHHIHEGEHHIIIIIIHHHHIEHEFHHIIHIHHHIIHIIIIHHIIIIIHIIIIIHIIIIHGHIIIIIIIIIHHIHEDHHIIIIIIIIIHHEHIIIIHHGIIIHHHHHHHEFHIIIIHIIIIIHIHHEIHFFIIIGIIIGHIGIHGIHHGIIHIIIHHGIHGIIIIHIHHHIIHIHHIIIIHIIHIIIGIIGIHHGIGIIIHIIIIIIIIIHHHHHFHGIIIIHHG
@HISEQ:711:H5NNWBCX2:2:1101:11564:14522:ATCTCGTA
TTAAGTTCAGCGGGTATCCCTACCTGATCCGAGGTCAAGAGTGTAAAAATGTACTTTTTGGACGTCGTCGTTATGGTTGCAAAGCGCGAGATGTACTGCGCTCCGAAATCAATACGCCGGCTGCCAATCGTTTTGAGGCGAGTCTGCGCGCAGAGGCGAGACAAACACCCAACACCAAGCAGAGCTTGAAGGTACAAATGACGCTCGAACAGGCATGCCCCATGGAATACCAAGGGGCGCAATGTGCGTTCAAAGATTCGATGATTCACTGAATTCTGCAATTCACACTACTTATCGCATTTC
+
IIIIIFEHIIIIIIIHIIIIIIIHHHHHIIGIIIIIIIIIIFHIHHHI?HHIIIIIIIIIIIHHHHHIGHE@CHIFHIIHGIIGIIIIIGIIIIHHGCHDHEIHHIIHIIIIIHIEHIHHCFIIIIHIIIIIIIHHIHHHHHIIHIHHHIIIIIIHHIIIIIIIIHGHHHIIHEHEGHHEIIIIIIHHIHECFIHIIHHHHIHHHHIIIHHIIIIIHECIIIIIIIIIHFHIIHEGIFHEIHHHHHIIIIIIIIGIHHGGHIIIIHIHHHHHIIIIIGIIIIIIIIIIIHHIIHGHIHHIIII
@HISEQ:711:H5NNWBCX2:2:1101:20950:14744:ATCTCGTA
TTAAGTTCAGCGGGTAATCCTGCCTGATCTGAGGTCTAATCTAAAGTTGACTAAAGTAGTTGGAAGCTTCTACTGAGATCTCATTCGGCCACACTACAAAGAGCGTGTCCTCAGCGAATAGTCTATTACACTGAGTCAATCCGAGTTCGAATTAGAGATGCTAATATATTACGAATGAGCTGATTCAACTAGGAATAGCAACACTCAAAATCCAAACACCAATCCAATTTACAAGAAACTGGTGGGTTGAAGAGTTCATGACACTCAAACAGACATGCTCCGCGGAATACCACGGAGCGCAAGGTGCGTTCAAAGATTCGATGATTCACTGAATTCTGCAATTCACATTACTTATCACATTTC
+
IIIIIHIIIIIIIIIIIIIIIIIIIIIIIIIIIGHHIIIIIHIIIIIIIIIIIIIIIHIIIHHIIIIIIIHHIGIIIIIIIIHIIIHEHIIIIIIIIIIIIIHIIIIIIIIIIIIICEHHIHHHHHIHIIIIIII0FHHIIIIIIIIIIIHIIIHIIGHIIHHIIIIIIIIIIIIIIIGIIHIGIIIIHGHIGIIIIIIIIIHEFHHHIHHHIHHHHHHHGCEFIIIHHHHFCECFHGIIIIGIHIIIIIIHGIIIIIHHHFHIHFIHEHIIIIIIIIDIHIIIIIIIIIIHIHHIIIIIGGIHIIGIIIIIIGIHIIIIIHHHIIHGIIIHHIIIIIIHHIIIIIIIHHIIIHHHGIIIIII
@HISEQ:711:H5NNWBCX2:2:1101:2566:14785:ATCTCGTA
TTAAGTTCAGCGGGTATCCCTACCTGATCCGAGGTCAACCTGTAAAAGATTGGGGGTTGCTGGCCAGTGCCGCCCGGGACCCTGTAGCGAGAAGATTTACTACGCTCAGAGCCCGGCCGTACCGCCACTGATTTTGAGGCCCGCCCAGAGGCGGTGCCCAAGACCCCGCGAGTGGGATTGGTCATAATGACGCTCGAACAGGCATGCCCCGCGGAATACCACGGGGCGCAATGTGCGTTCAAAGATTCGATGATTCACTGAATTCTGCAATTCACATTACTTATCGCATTTC
+
FHCHHDEFHEHDDHHIIIHIIIIGIICCCGHFDFECG@FHGHFHHHHIIF?FHHHGIH?EGECEGHIIFHHCDHDHIHCEHIHHHGGHH@EFEHHCGCHIGHHHCH@HHHHHHHHHIHHICHHIHIIHHIGHFGDEHEHGHCDHEHHEHIGIHHHIHHHHIHHFBHHIIIIHHHHIHIIIHHFHHHIHIIIHHHGIIHIIIIHIIHIHIHHECDDHEGCCCDHHIHEHCHIHDHIHIIIIIIHIHCIHIIIIIHHGIHIHEHHHIIHHHIIIIIIHGHHIIHGIHH?IIIII
@HISEQ:711:H5NNWBCX2:2:1101:2805:14905:ATCTCGTA
TTAAACTCAGCGGGTAGTCCCGCCTGACCTGGGGTCGCGGTCGAAGCGTCATCAGAAGACAACGCGTTGGGTCAATAAGCAACCTTTTGATGAGACACGCAACAGATTTCATGGTTTTGTCACCAATAGTCTTGCGCCCGTCAATAGGTGCCTTTATTTTGGCCAACCGCTCGGTAAAAACGGGAGGCCAATATCCGCTCCCGTCCAAAGCATCTCAAAGGAAATGTTGGGGGAGCGACGCGATGCGTGACGCCCAGGCAGACGTGCCCTCAGCCGAATGGCTTCGGGCGCAACTTGCGTTCAAAAACTCGATGGTTCACGGGATTCTGCAATTCACACCAAGTATCGCATTTT
+
IIIIIIIIIIIIIIIIIIIHIIIIIIHIIIIIIIEHIIIIHIIIIIIIIIIIIIIIIIIIIIIIIIIIHIIIIIIIIIIIIHIHIIIIIIIIIIIIIIIIIIIIIHHHIIIIHIIIIIIIIIHIIIIIIIIIHHIIIIIIIIIIIHIIIIIIIIIIIIIIIHHIIHGHHIIIIIIHIIIIIHIIIIIIIIIIIIIHHHHIIIIIIIIHIIIIIHIIIIIIIIIIHIIIIHIIIIGIIIIIIIIIIHIHIIIIIIIIIIIIHIIIIIIIIIIIHIIIIHIIIIHIHHIIHIGIIIDHIIIIIIIIIHHIIIIIIIIIIIIIIIIIIIIHGHIIIIIIIIIIIIIIIIIIIIIIII
@HISEQ:711:H5NNWBCX2:2:1101:5972:14848:ATCTCGTA
TTAAGTTCAGCGGGTAGTCTTACTTGATTTGAGATCGAGTTTAACAAGAATCGTTGCCGACCCTTGTGAAATCCTGCATCAGTCAGCCAATACGGTCAAACTCCCTTTATGTTAGCTGCAGCAAAAGTAATAATCCGTTTGACGGGACTAAATGAATATGCTTTTAGCTCAGGAGAATGTCCAGCTGCACCTGCATTTCAAGCAACCCGCCACCGATCTCAAAAAGATTGGTGTTGGGATTGCTCAAGTCCAAAGCTTTTCGATTAAAAAATCCAAAGGCTTTGAGGTGTTTACTGATACTCAAACAAGCATGCTCTTCGGAATACCAAAGAGCGCAATATGCGTTCAAAGATTCGATGATTCACTGAATTCTGCAATTCACATTACGTATCGCATTTC
+
IHIIIHIIIHHIIIHIIIIIIHHHIIIHGIIIIIGHIIIGHIHHHFHICHIHHHHHIIIGHIIIHHHIIIIIIIIIIHHIIIIHIIGHFHIIIIIIIFHHIIIIIGHIFIIIIHIIHHHHIHGHHIIIIHHIHIHHHHIIIHHHIGHIHDHHHIIHIEHIHHIIIIIIIHHHIEHIIHIHICHHHHHHHEHIIIHIHHHCHIHHEHIIHHIHHHHHHG=HHGHEHHHEE=HEHEEH@EHFIIIHHHCHIHFHFC/EDGCFEHIIHHIHHHHHHDEEGEIIHHHIIIIIIIHIIIIIHGIHEIIHHIIIIIIIIIIHHDIIIIHHHG?IHHHIGDHIIHGHHIHHE@IIIIIHHHIIIIIIIIIHIHIIIIIHIHGGIIGIIIIIIIIIIIGIIHHHIII
@HISEQ:711:H5NNWBCX2:2:1101:9668:14807:ATCTCGTA
TTAAGTTCAGCGGGTGGTCTTGTCTGATCTCAGGTCAAAAGGGTGTGTGCGGGGCGGGCCCTTTCGAGCCGGTGCCCCGCAGGTTTCCTGCTTGGCCGCGCTGGACCGGCCTCTTTCACTGCCCAGACGGTCGGTGCGACAGCGGCATGCAGCTTACAAAGCCACCTACCAAGCTGGCGCCCCGTGCTGAGAGAGGGGGTGACCGGCAGCAAGCCCTGTGCTTCAGCCGACCCGGCACTGTGTTTCAAGTGCCGAGACGGCCACGTCCGTCCCAGGGCCCGGTCCGCCGAGGCGGGTCGGGGTGGGGCGAGGGGTGAGCTGACGCTGAGACAGGCATACTCTTGGCCGAGGCCTCGAGTGCAATATGCGTTCAAAGATTCGATGATTCACTGAATTCTGCAATTCACATTACTTATCGCATTTC
+
IIIIIHIIIIIIIIIIIIIIIIIIIIIIIIIHIHHIIIHIIIIHHIIIIIHIIHIHIIHIIGHHIHIIHHIIIIIIHIIIIIHDEHIHIIIIHIIGIIIIIIHIHHIHIIIDHHIIIIHIIIIIIIIIIIHHHIIIGIGHIIIHCHIDHIIIIIHHIGHHHHHHIIIGIIIIIIIIIHHHEDHHIHHHEGGHHIFHIHHIIHIIIDHHFCHHHGGEH-@EGIHIHIIHHHGHHIIIHHIIHHGGGHHHCD@8G?CHHHIHCIIHHHHCHHHEHEHHECEHHIGHHHHEIIIIIHHIHIIIHGIHIIHIHHHHEIIIIIIGHIIIIGIIIHIIIIIIIHIIIIIIIIIIIIIIHHECHEHHIIIIIIIIIHIIIIIIIIIIIIIIIIIIIIHIIHHHIIHHHIHIIIIIIIIIIIIIIIIIIIII
@HISEQ:711:H5NNWBCX2:2:1101:10310:14771:ATCTCGTA
TTAAGTTCAGCGGGTATCCCTACCTGATCCGAGGTCAAAGACGGTAATGTTGCTTCGTGGACGCGGGCCACGCCCCCCCGCAGACGCAATTGTGCTGCGCGAGAGGAGGCAAGGACCGCTGCCAATGAATTTGGGGCGAGTCCGCGCGCGAAGGCGGGACAGACGCCCAACACCAAGCAGAGCTTGAGGGTGTAGATGACGCTCGAACAGGCATGCCCCATGGAATACCAAGGGGCGCAATGTGCGTTCAAAGATTCGATGATTCACTGAATTCTGCAATTCACACTACTTATCGCATTTC
+
IIIIIIIIIIIIIIIIIIIIIIIIIIIIIIIIIIIIIIIIIIIIHIIIIIIIIIIIIIIIIIIIIIIIHIIIIIIIIIIIIIIIIIIIIIIIIIIIIIIIIIIIIIIIIIIIIIIHIIIIIIIIIIIIIIIIIIIIIIIHHIIIIIIIIIIIIIIIHIIIIIIIIIIIIIIIIIHHIIIIIIIIIIIIIIIIIHIIIIIIIIIIIIIIIIIIIIIHIIIHIIIHIIIIIIIHFHIHHCIIIIIIHHIIIIIIIIHHIIIIIIIIIIIIIIIIIIIIIIIIIIIIIIIHIIIIHHIIIIIII
@HISEQ:711:H5NNWBCX2:2:1101:12023:14981:ATCTCGTA
TTAAGTTCAGCGGGTATCCCTACCTGATCCGAGGTCAACCTGAAAAAATTAGGGGTTGCTGGCTAGTCACCCACCGGACCCAATCGCGAGGAGTATTACTACGCGTAGAGCCGACAGGCACCGCCACTAGCTTTAGGGGCCGCGAGACCGCGAACCCCAAGACCACGCGAGAGCGTGAGTGGTTATAATGACGCTCGAACAGGCATGCCCCCCGGAATACCAGAGGGCGCAATGTGCGTTCAAAGATTCGATGATTCACTGAATTCTGCAATTCACATTACTTATCGCATTTC
+
IGHHHFHIIHGIIHHHHIIIIIIIHIIIIIIGIIIIIHIIIIIIIHIIIIIFHIIIIIHIIHHIIIHI@GHEEHHIHHIIIIIIIIIGHDHDHECFHHHHIIHIIHIIIIIHIGHIHFHHIHIHIIIHIIIEHGH?GEHHHIHHIIIIIIIHIIIHHHHIHHHEHIIHHIIIIHHHHHFHHIHHFHHHHHIIIIHIIIIIIIIIIIHIIIHIIIIIIIIHHH?HEGHEGHIHHIIIIHHHIHIIHHIIIIHGHIIIIIHHEIIIIIHHFHFIIHIIIHHIHIIFHIHHHHDII
@HISEQ:711:H5NNWBCX2:2:1101:14448:14890:ATCTCGTA
TTAAGTTCAGCGGGTATCCCTACCTGATCCGAGGTCAACCTGTAAAAATTGGGGGTTGCTGGCAAGTAGACCTACCGGACTCAATCGCGAGGAGTATTACTACGCGTAGAGCCGACAGGCACCGCCACTGATTTTAGGGGCCGCGAGACCGCGAACCCCAATACCAAGCTGAGCTTGAGGGGTGATAATGACGCTCGAACAGGCATGCCCCCCGGAATACCAAGGGGCGCAATGTGCGTTCAAAGATTCGATGATTCACTGAATTCTGCAATTCACATTACTTATCGCATTTC
+
IHIIIHHIIIIIIHIIIIIIIIIIIIIIIHIIHHHIIIIIIIHIHIEHHHIIIIIIIIIIIEHHHHGHHIHIIIIIIIIIHIIIIIIIIIIIIIHHGHIIIIIHIIIIIIIIIIIIIIHHHIIIIIIIIIIIIIIIIIIIIIIIIIIIIIIIIIIIHHHIIIIIHHIIIIHIIIIIIIIIHIHIIHHIIIIIIIIIIIIIIIIHIIIIGIIIHHIIIIIIIIIIHIIIIIHHHECIHIIIHEFIHGIIIIIIIIIIIIIIHIIIIGIHGIIIIIIIIIIHHCIIIIIHIIHII
@HISEQ:711:H5NNWBCX2:2:1101:5883:15157:ATCTCGTA
TTAAGTTCAGCGGGTATCCCTACCTGATCCGAGGTCAACCTGAAAAAAATTGGGGGTTGCTGGCGAGCACACGACCGGACCTCCAGAGCGAGAAGAATTACTACGCTCGGAGCCGGACGGCACCGCCACTGACTTTAGGGCCCGCCGGGTCGGCGGGGCCCAATACCAAGCTGAGCTTGAGGGTTGTAATGACGCTCGGACAGGCATGCCCCCCGGAATACCAGGGGGCGCAATGTGCGTTCAAAGATTCGATGATTCACTGAATTCTGCAATTCACATTACTTATCGCATTTC
+
HHHIIHHIIIGIIIIIIIIIIIIIHHHIIIIIIHFHHIIIIIIIIIIHGCHHHIIIIIIIIIIIDGCHCHIIIHIIIHIHIIIIIIIHIIIIIIIIIIIIIIIIIIIIIIIIIIIIHHIHHGIIIHIHIIIIIHHIHIIIIIIIHIIIHIHHIIIIIIHHIIIIEHHHHHIIIGHFHIIIIIIIIIHHIIIIHHCHIHHHIGIGGHIIIIIHIHIHHHFHIIIHHGHIIIHIHHHHIIIIIIHIHGIHHIHIIIIIIIHHIGHIHHIIIIIIHHIHHIIIHHHEEDHIIHGIII
@HISEQ:711:H5NNWBCX2:2:1101:6683:15176:ATCTCGTA
TTAAGTTCAGCGGGTCTTCCTACCTGATTTGAGACCTTGGTTCAGATCACTGGCTAGGCCAGAGTCTATAAGGTATGAACTCTACCCAGCAATAAACTACCCACCCATTACCTACCACCTAAAGAAACTTGCGTCTCATTCATAGCTTTCAGTAACATAGCAGGGTCAAACATCTACTGCCAGTCAAGTAATATATTTAGCGTTAGTCAGAGCAAAAGCTAGACACAGTGCAAATCTCCTAGGTAAACTACCCAGAAATGAATACTATAGATTCTCAAACAGGCATACTCTGCGTACACAGAGTGCAATGTGCGTTCAAAGATTTGATGATTCACGGAATTATGCAATTCACATTACATATCGCGTTTC
+
HH?HCHHCFHIIIIDHHIHHH<FHECCGHHHD11<@FHH?GHIH?GHHHIHHII?FCG@EHHHCGEEHCHFHHHHCHHHIIIII?G??GHHHEHIHHIHHIHFHDHFHIHHHIIFHEEHHGICCHHECEFC@<<EEHIIIHFEHHHH?/DC<FFHEHGHCEA<CDHICE6@FHGFCHHHHEHCGEEGBBFGEHHC.B@E<AHEHEGAFHF?BHFHHF</IHHECF@</@<</C@<C<0GC<0C<<0FFHF1HHFHC1D@IHEHHHHD1HF<11CHHF@D111FGCD<C/HHHCHFD1G?HHHH?HHHGHHIHHIIIHHHIHHGD?IIHGHHHHHHEHIHHHFIGIIGHIIIHIGHHG?FIHHGHDIIII
@HISEQ:711:H5NNWBCX2:2:1101:15187:15114:ATCTCGTA
TTAAGTTCAGCGGGTATCCCTACCTGATCCGAGGTCAAAGACGGTAATGTTGCTTCGTGGACGCGGGCCACGCCCCCCCGCAGACGCAATTGTGCTGCGCGAGAGGAGGCAAGGACCGCTGCCAATGAATTTGGGGCGAGTCCGCGCGCGAAGGCGGGACAGACGCCCAACACCAAGCAGAGCTTGAGGGTGTAGATGACGCTCGAACAGGCATGCCCCATGGAATACCAAGGGGCGCAATGTGCGTTCAAAGATTCGATGATTCACTGAATTCTGCAATTCACACTACTTATCGCATTTC
+
IIHIHHGHEHGIHHHHHHIHIIIIHHIHIFHIIIHHHCHHIIIIHHEHIHIIFIFGHHHHIIIIHDHHEHIHHIIIIIIIIIIIIHIHHHHIIIHIIGIIIIIIIIIIIIIIIIIHIIIHIIIIHHHIIHHIIHIIIIHHHHHIIIIIIIIIHIHHIIIIIHIIIHHHIHIIIIIIIIIIIHHIIIIIHIIIHIHGHHIHIHCHHIIHGIIIIIIIIHHIIIIIIIIIHHIHEHIIHHIIIHHIIIIIIIIIFIIIIIHIIHIHGIIIIIIIIHIIIIIIIIIHHHFGHHGHIIIIHGIHI
@HISEQ:711:H5NNWBCX2:2:1101:15142:15230:ATCTCGTA
TTAAGTTCAGCGGGTATTCCTACCTGATCCGAGGTCAACATTCAGAAGTTGGGGTTTTACGGCATGGCCGCGCCGCGTTCCAGTTGCGAGGTGTTAGCTACTACGCAATGGAGGCTGCAGCGAGACCGCCAATGTATTTCGGGGGCGGCACCGCCAGAAGGCAGAGCCGATCCCCAACACCAAACCCGAGGGCTTGAGGGTTGAAATGACGCTCGAACAGGCATGCCCGCCGGAATACCAGCGGGCGCAATGTGCGTTCAAAGATTCGATGATTCACTGAATTCTGCAATTCACATTACTTATCGCATTTT
+
IIIIIIIIIIIIIIIIIIIIIIIIIIHIIIHIIIHIGIIIIIIIIIIIHIIIIHHHHIIIIIHIIIHIHIIHIIHIIIIIIIIIIIIIHIIHIIIHIIIIIIIIHHHIIIIIIIIIIIIIIIIIIIIIIIIIIGIIIIIIIGIIIIIIIHIIGIIIIIIIIIIIIIIIIIIIIIIIIIIIIIIIIIIIHHIIHHIIIIIIIIIIIIIIIIIIIIIHIIIIIIIIIIIIIIIIIIIIIIHIIHHHIIIHIIIIIIGIIIIHHIIHIIIIIIHIIIIHIIIIIIIIIIHIIIIIIIIIIIIIIIIIIIIIIII
@HISEQ:711:H5NNWBCX2:2:1101:16081:15008:ATCTCGTA
TTAAGTTCAGCGGGTATTCCTACCTGATCCGAGGTCAACCTGATAAGTTAAAAAAGGGTAGACCGGTGGCGCGGGTCCCAATCGGTGCGTGCTCGAAAGCTCGTTGCATCAAGAGGGTCCCACGACACCGCCATTATCTTTGAGGTCCATCGCCCGCAAGGAAACGATGTGACCCAACAACACACCACGGGGGTGAGAGAGAGGATAATGACGCTCGAACAGGCATGCCCACCGGAATACCAGTGGGCGCAATGTGCGTTCAAAGATTCGATGACTCACGGAAATTCTGCGATTCGCATTACTTATCGCATTTC
+
IIHIIIIIIIHIIIIIIIIIIIIIIIIIIIIGIHIIIIIHIIIIIIIHIIIIIHHIIIHHIIIIIHIIHIHIIIIIIIIIIIIIIIHIIIIIIIHIIIIIIIIIIIIIIIIIIHIIIIIIIIHIIIIIIIIIIIHIIIIIIIHIHIIIIIIIIHHHIIIHIHHIIHIHHIIIIIIIIIIIIHIIIHIIIIIIIIIIIIIIIIIIIIHIIIIIIIIIIIIIIIIIIIIIIIIIIIHIIIIHFHIHIIIIIIIIIIIIIIIIIIIIIIIIIHGHHIIIIHIIIIHIIIIIHIIIIIIIIIHIIIIIHHIIIIIIIG
@HISEQ:711:H5NNWBCX2:2:1101:4377:15414:ATCTCGTA
TTAAGTTCAGCGGGTATCCTTGTCTGATCTGAGGTCAAACCTTAGAAGTGGGTAGGTTTTGTTCAGGCCGTACCGTTCAGCTTCACCCTAACAAGTAGTGTTTTTACTATGTTCTGGTTGGGCGGAGCGGCCAGCAGAGCTTACAACTTTAAAACCGGCTCGGAGTTACCCGTTCAGGTTCATAACCAGCGGTTAGCTGAGGGTTGTAATGACGCTCAAACAGACATGCCCAAAGGAATACCAATGGGCGCAATGTGCGTTCAAAGACTCGATGATTCACTGAATTCTGCAATTCACATTAACTATCGCGTTTC
+
HIIIHDD@@GHGICCFGHHIGCHG@G@@HHHHHEHHHHCFEHCFHCHH<DCHIHIIF@HHIIHGHHEH<CFDHHHE0D@HHEEHHHFEHHGFHIIIEEEGDCHHIHCEIHEHHCGHHIHHEHHIIEHHIIHIHGHHF?HHHHIICGHEHHGHHCHHIHIDGIHHHHEEHGHFE@@FBHGEFFEHCHGHFEHH@HHHHHIIIIIIIIHGEFHHHIIHFCCEHIHHHHIHHHFC<CE@HHIHGGHHEEDHEF1HHHIIHEGCHHIIHGDEFG?HHHCHHEFHHHIIHHFHGCEGHHEHHEGFGHEECHHHFHHDCH
@HISEQ:711:H5NNWBCX2:2:1101:5894:15256:ATCTCGTA
TTAAGTTCAGCGGGTATCCCTACCTGATCCGAGGTCAAAGACGGTAATGTTGCTTCGTGGACGCGGGCCACGCCCCCCCGCAGACGCAATTGTGCTGCGCGAGAGGAGGCAAGGACCGCTGCCAATGAATTTGGGGCGAGTCCGCGCGCGAAGGCGGGACAGACGCCCAACACCAAGCAGAGCTTGAGGGTGTAGATGACGCTCGAACAGGCATGCCCCATGGAATACCAAGGGGCGCAATGTGCGTTCAAAGATTCGATGATTCACTGAATTCTGCAATTCACACTACTTATCGCATTTC
+
11<FF<C<1D1<CHIHEC@@GHHHIF@C1FH=C/01<<CE1<DC0<<@GIEHCFHHHHICH1?<FCHDCHECHHCHH/ECDHH/1C<C/0<GHHIIIGICEDD6FHH@<=B==HG><8<FH@0D@@@FH8<DHHIDHHDD?D<DDHHE6B:DEEEHDH;E/BGHHH?HEA</GC<8ECCEFB/0?HHHGHCFDBG?=CHCIHHHEHEIHH@HEHHCEIIHFHFD1HHC1<HDCHHGHC?IIHEGEEHHGC<?HF?HHHD<D1HHEG@EE?ED1EIHF@CEFHHHFCC<F=IHCIIHH?<HH
@HISEQ:711:H5NNWBCX2:2:1101:9751:15388:ATCTCGTA
TTAAACTCAGCGGGTAGCCCCGCCTGACCTGGGGTCGCAACGGTTTTGATGCCCCAATGGGCAAACAAACTTAGGGTCCTGCGAGTCCTCAAAAGCTAAAAAGTGCACGACTCCGATGTATCCTAGGCTAGGCCTTGTATCTCACCTATGCCGCGGCACTTCATAACCGGGGGCTCCGTATTTAGGCCATCCACACCCGGTGAGGCATGGGAGGCCATCATCCTCCGCCCCTCCCACTGAAGGTGGGTGGGGGGAGACGCGATGCGTGACGCCCAGGCAGGCGTGCCCTCGACCTAAAGGCTTCGGGCGCAACTTGCGTTCAAAGACTCGATGGTTCACGGGATTCTGCAATTCACACCAAGTATCGCATTTC
+
GIHFCHCGHHIIHHCD0CG?CCHHIHHIHIHFHCCE<<EHIIHDE@GGHHFH@CHCGHIHGIIIHIIHCGGHHD??HHGHIIIIIHIGEHIIHFCEHEHGGGD@?GHIHHHIHFGIFHEHGHHHFC@@@<CDEHGHH@DGHEEHHH?D@@HHHHHCHDC?EGHGGHEHHC<E:>8EEHHHC.BHEGHEBFHFHFFIHEHHIHIHIIHIIHHGIIGIHIHGAIHCHIHHGIIIIIHEIHIIIIIIIIHHHHHHHHGIHGHIHHHGIHGHHHIHCIHEIIHIHHIIHIIIIHIIIIIIIIIIIHGIHHHHIGIIHIHGIHGHHHHGGHHHHEGIHIIGHIIIHIIIHIHGHIHIIHHC<HHHIIIIHGGHIHHHH
@HISEQ:711:H5NNWBCX2:2:1101:10698:15291:ATCTCGTA
TTAAGTTCAGCGGGTATCCCTACCTGATCCGAGGTCAAGAGTGTAAAAATGTACTTTTGGATCGTCGTCGTTATGAGTGCAAAGCGCGAGATGTACTGCGCTCCGAAATCAATACGCCGGCTGCCAATTGTTTTGAGGCGAGTCTACACGCAGAGGCGAGACAAACACCCAACACCAAGCAAAGCTTGAAGGTACAAATGACGCTCGAACAGGCATGCCCCATGGAATACCAAGGGGCGCAATGTGCGTTCAAAGATTCGATGATTCACTGAATTCTGCAATTCACACTACTTATCGCATTTC
+
IIHIIHIIIIIIIIIIIHHHIIIIIIIHIHIIIHIIIIIIIIIHIIIIIIIIIIIIIIHHHIHIIIIHHHHIIIIIIIIIIIIIHIIIIIEIIIIIIHHIIIIIIIIIIIIIIIIIHIIIIIIIHIHFIHIHIIIHIIIIIIIIIIIIIIHIIIIHHIIIIIIIIIIIIIIIIIIHHHIHHIIIIIIIIIIIIHIIIIHIIIIHIIIIIIIIIIIIHHHHGIIHIIGIIIIIIHHHIIIHIIHEEIHGHHIHIHIIIIIIIHIIHEIIIIIHIIIIIIIIIIIIHIIIHFIIIIHIIIIIIII
@HISEQ:711:H5NNWBCX2:2:1101:18343:15344:ATCTCGTA
TTAAGTTCAGCGGGTGTTCTTGCCTGAGCTCAGGTCGAGGATATGTGGGTTATGAGGCACATCAATCCTTGTTTAAGGGATCAACGCGTCTCTCTCCTGGGTTTAGTGAAGCATCACATCGAAGTCCTGTAAGGCCAACAACTAGCAAAGAAAGAGGAAAAGCTTTGCAGCTTCTCGCTCACTGCCCAGTTGCGACCCTCCCCTGAATAGCCTGGTTCTTCACTCTGTTCTTCAGCCGATCCAAGTCAACTCAATGACTTGGAACAACCAGTTCCACTCTAGGTATATACACAATGCTATAGTTAGAGTGAGATAACCCCGACGCTGAGGCAGACATGCTCTCGGCCGAAGCCTCGAGCGCAATATGCGTTCAAAGATTCGATGGTTCACGGAATTCTGCAATTCACACTACGTATCGCATTTC
+
HHHHIIGCHHECCCCHHHFHG@HEHEEGEG1CEGHHDHHHGH@@@FGH0/CGHHHH@<<C1GGGFEHCCGEGHHHHIECEFHHIFHGIHCHIIGH?GEH1CDEHFEHEHE@CHHHIHHHHIIHCHIIHHHH?HH?ED?GHHGGFEHHEHFHHIHI?HH/D/.ADB@HCHCACHHHHHGHEEHHIICHHHIIIH<<EHHIGHHGFEH.8A@--88B@H######################################@A@BAB6669.HA?CHG6FGB6.B.HEEBEHEF:B:;;.....B.?FC.HD?@D.F/:/C</<<DIHCEC<IHHHHEHHHHHHE/IIHIHCIEFG</=GIHIHGHHF<00/C?F1HHHGD0<11G1HIIHHEHHFCEHHIIHGIHGGGHFEHHF<EGC0HIHGHFHHHH
@HISEQ:711:H5NNWBCX2:2:1101:4329:15745:ATCTCGTA
TTAAGTTCAGCGGGTCTTCCTACCTGATTTGAGACCATGGTTCAAGCATAGCTTTTCCTAAGAATTGCTACACTTTAAAGTTATGAACCCCGAGTCACCAGCATCTAAACACTTACTCTGCATATTTGGCATACGAGAAACCACAGTTCCATTCAAATACTTTTCTGCAGAGCATAATTAGCGTCGTCAAACGATACTACTAAGCTAAGGGCTATCTATTTAGAAGTACTCAACTAAGAGAAACCTCATCTCTTTTCCTTACAGTTCTTTCAAACCATAAGGGAAAATTAATACTATAGATTCTCAAACAGGCATACTCCAAAGGAGTGCAAAGTGCGTTCAAAGATTCGATGATTCACGGAAAGCAATTCACATTACGTATCGCATTTC
+
HIIIIDEHHIFCDDEHIHIIHIHIIIHIHIEHIIIFHHHE<@GHHHHHHHHIIHIHHIIHICHHGIIHHCHHHHIIIHHIIGHEHHHHIHIIHHHIIIIIIGHHHIIIEHHIIHIIHHGHGIIIHHHCHFHIEHHGDEHHHCHHHHCH@@/GFEHHHHIGEGHHHHIICHCEHIHGHHHHHGDEHIIIHHHHIHHIIHHHHH@EHHEHHHEHIIIIHCCC?GCE?EFHCHEHHHFIIHEHIHHFG@?EFCGHHCIIHHHIHGHGIHHHHHHHCHIIIHFHCEHHHHGCHGHEGFEHIIGHGHHFHHHHEG?HIHHHIHIIIHIGIIIHIHIHIIIHHIGIIIGIIIIIIIIIIIIHIIIIHFIIHIHGGHIIIIIGIHGIHHIGIIHHII
@HISEQ:711:H5NNWBCX2:2:1101:17590:15571:ATCTCGTA
TTAAGTTCAGCGGGTAGTCTTACTTGATTTGAGATCGAGTTTCACAGAAAGCGTCTCAAAGAGACGTTCACTGCTAATTCCTGCATCAGTCAGCATGGCGGATCTACTTTCCTTTACGTTAGCTGCAGCAAAAAATAATAATCCGTTTGACGGGACTAAATAGATATGCTTATAGCTCAGAAGAGTAGTTCCAGCTGCACCTGCATTTCAAGCGACCCGCCAAAGTTTTACGTTTGTTGGGATAGCTCAAGTCCAATTCCCTTTCTTTTTCAAGATTTAGGGGATTGAGGTGTTTACTGATACTCAAACAAGCATGCTCTCCAGAATACTAGAGAGCGCAATGTGCGTTCAAAGATTCGATGATTCACTGAATTCTGCAATTCACATTACTTATCGCATTTC
+
IIIIHHHIHIGHIIIIIIIIIIIIIICHEHIIIIIIIHIIIIIIIIIIIHIIIIIIIIIHIIIGIIIIHHIIIIIIIIIIIIIIIIIIGHHIIIHIIIIIGIIHIIIIIIIIIIEHIDHIHHHIIIIGHIIIHIHIIGHIEHIHHHHHEHHIGGHHFEHEGH@EHHHHIHFEHHHIHIIGHIIIIIIHIHHHHHHIG.@@EGHHHHIGIIHGHHGIHHGG..GH?GHHF6@CHHHEHHHHHFHIHHGHHFC@@CFF@?HHHFHEHEHHE@HHGFFCIHECHEHEG@HE=EIGHHIHIEHGHGIHHHHHHEIHIHHHIIHIGIHIIHEFIHHGCEHGIFIIHHHHIIIHHHHHEIIIHEHEHF<EHHHFCHG@HEIIHEIHHGIHHHEIHHHHHHHEIHHHHI
@HISEQ:711:H5NNWBCX2:2:1101:19323:15615:ATCTCGTA
TTAAGTTCAGCGGGTAATCCTGCCTGATCTGAGGTCTAATCTAAAGTTGACTAAAGTAGTTGGAAGCTTCTACTGAGATCTCATTCGGCCACACTACAAAGAGCGTGTCCTCAGCGAATAGTCTATTACACTGAGTCAATCCGAGTTCGAATTAGAGATGCTAATATATTACGAATGAGCTGATTCAACTAGGAATAGCAACACTCAAAATCCAAACACCAATCCAATTTACAAGAAACTGGTGGGTTGAAGAGTTCATGACACTCAAACAGACATGCTCCGCGGAATACCACGGAGCGCAAGGTGCGTTCAAAGATTCGATGATTCACTGAATTCTGCAATTCACATTACTTATCACATTTC
+
IIIIIIIHGIIIGIIIIHIIIIIIIIHIIHHHHIHHIIIIIIIIIIIIIIIIIIIIIIIIIHIHIIIHEHIIIHIIIIIIIIIIIIGHHIIIIIIIIIIHHFHHIIIHIIIIIIIIFHHIGHIIFHIIIHIIIHHHIIIIIIIHIHIIIIIIIIIIIHIIIIIHIHIIHIIIIIHIIIIHIIIIIHHIHIHH@HIIIIIIIIHHHEIIIHHIGIIHHIIGIIHCIIHHHIIIIIIHHGHHGIIHIIHHIIIHIIIIIHIIHHEHGIIIIIIIIIIIIIHIIIIHGIIIIIIIIIIHIIIIIIIIIHHIIIIHIIHIIHIIIIHIIIIHIIIIIIIIIIIIIGIIIIIIIHHHHHIIHIIIIII
@HISEQ:711:H5NNWBCX2:2:1101:19689:15515:ATCTCGTA
TTAAGTTCAGCGGGTAGTCCTACCTGATTTGAGGCCAGATCATAAAAAAATTGCCCAAGGGCGATTAGAAGCTGACAACTATGCCTTTCTTATCCCGGCCAGCCGCATTGCTGCAACTGTCCTCAACGAAATACTTATCACGTTGAGTGGAACCGATTACGAAAAGGGTCTGCTAATGCATTTCGAGCGAGCCGCAATAAAGCAGCAGCGCTCACGTCCACGCCGCTAACCACTATTAAGAAAGCTAGAGGGTGAGAGTTTCATGACACTCAAACAGGCATGCTCCTCGGAATACCAAGGAGCGCAAGGTGCGTTCAAAGATTCGATGATTCACTGAATTCTGCAATTCACATTACTTATCGCATTTC
+
IIHIIIIIIIIIGDHHHHIIIFHIIIHIHIIIIHHIIIHIIIIIIIIIHHIIIIIIIIIIIIIIIIIIIHIIHHHHHHIIHIIHIIIIIIIHIHICDCHIHIIGIIIIIIIHHHHHIIIIIIIIHIIIHHIIIIIIHIIHIIHHIHCHIII/FHHHIHIIIIHHHHHHHHIGIHIHHIHIFHIIIIIHIHHIIIIIHHIIIIIIHIHHIHIIIIIHGHHIIIIHGIIIIIIIIIIGIHIIHHIIIIIIIIIIIIIIIHHHIIIHIIHHHGIIHIIIIIIIIIIHHHEHHHIIIIIIIHIIIDHIIIIIHIIHIIIIHIHHGIIIIIIIIHIHHHIIIIIIIIIIIIHHIIIIIIHIIIGIIIIIIIII
@HISEQ:711:H5NNWBCX2:2:1101:2037:15851:ATCTCGTA
TTAAGTTCAGCGGGTATCCCTACCTGATCCGAGGTCAAAGACGGTAATGTTGCTTCGTGGACGCGGGCCACGCCCCCCCGCAGACGCAATTGTGCTGCGCGAGAGGAGGCAAGGACCGCTGCCAATGAATTTGGGGCGAGTCCGCGCGCGAAGGCGGGACAGACGCCCAACACCAAGCAGAGCTTGAGGGTGTAGATGACGCTCGAACAGGCATGCCCCATGGAATACCAAGGGGCGCAATGTGCGTTCAAAGATTCGATGATTCACTGAATTCTGCAATTCACACTACTTATCGCATTTC
+
HGHIHHCEHHIHIGHHIIIHIHIHHHCHHHGI<FE@HHHEHEEH@FGHCHHGEHHHHEHH=FHHH?CECEHIIHHIIIIDDCHDEIHIHIIIHIHHIIHIHFIIIHIHHHIHHHHHHHHHHHF?HIIIHIIIIIHDHH?CDFHHFHHHHIHIIHIHHIIHHHHHHIGIIIIIHHHHIHHIHIIHHIHIIIIIGIIIIIIIIIHIIIIIIHECHHEHHHHIIIIIIIIHEIHHEHECG@IIHIHIHIIIHIIIIHFHGHIIIIGIIIIIIHFHGEIHHHHIIIIHIIIIHIIIHHHGIGHHH
@HISEQ:711:H5NNWBCX2:2:1101:3899:15754:ATCTCGTA
TTAAGTTCAGCGGGTATCCCTACCTGATCCGAGGTCAACCTTAAGAAAGTATGGGGGTTTTGGCAAGTGGACCACCCGGACCTCCAGAGCGAGAAGTATTACTACGCTTGAAGCCAGATGGCACCGCCACTGATTTTAAGGCGCACCAGTACGATGGCACCCAATACCAAGCTGGGCTTGAGGGTTGAAATGACGCTCGAACAGGCATGCCCAGCGGAATACCACTGGGCGCAATGTGCGTTCAAAGATTCGATGATTCACTGAATTCTGCAATTCACATTACTTATCGCATTTC
+
IIIIIIIIIIIHIHIDHIIIIIIIIIIIIHIIIHIIHGHHHIIIIIIIIIIIIHIIIIIIIIHIIIIIIIIIIIIIIIIHIIIIIIIIIIIIIIIIIIIIIIIIIIIIIIIIIIIIIIIHHHIIHHIIHHIIIIIIIEHIIIIIIIIIIIIIIIIIHIIIIIIHIIIIHIIIIIIIIHIIIIHHHIIGIIIIIHIIIIHIIIIIIHIIIIIIIIIIIIIIHHGIIHEIIIIHIIIIIIIIIIHIIIIIIIIIIHIIIIIIIIIIIIIIIIGHIIIIIIIHIIIIIIIIIIIIIII
@HISEQ:711:H5NNWBCX2:2:1101:6336:15864:ATCTCGTA
TTAAGTTCAGCGGGTATCCCTACCTGATCCGAGGTCAACCTTAAAAGAGTTGGGGTTATGGCAAGTCACCATCAAGACGCTATAGCGAGAAAATTACTACGCTTAGAGCTTGACAGCACCGCCACTGATTTTAAGGGAGGCTAGCTAGCCATCCCCAAGACCACCATTACGGTGAGTTGGTCATTATGACGCTCGAACAGGCATGCCCTCCGGAATACCAGAGGGCGCAATGTGCGTTCAAAGATTCGATGATTCACTGAATTCTGCAATTCACATTACTTATCGCATTTC
+
IIIIHIIGGHIIIIIIIIIIIGHHHHIIIFHHHHHGHHHHGHHHHHIIIEDGCHHHHEHHGIHIIIIIIHIIIIHHHHHIIIIIHIIHHHHEHHIIHIIIIIIHGEHHIGIIIIHGHIIIHIIIIGHHGHEEHHHIIIIIHIIIIIIIIIHGHHHHIIIHHIIIIIHHHIIIIIHHIIHIIIIIIIHHHIIHGIIIIHIHHHIIHHIHHHHIGHHHIIHHFIHGGIIIHHHHEGHEHIIHIHHHEIIIIIHIGIIIHGGHHHHCHHIIIHHHIGHIIIHIIIIIHFHDGII
@HISEQ:711:H5NNWBCX2:2:1101:9471:15982:ATCTCGTA
TTAAGTTCAGCGGGTAATCTTGTCTAATTTGAGATCTTTAAATGTACTCGTGAAGGCGGGTAACACAAGGTCGTTTGTATGCAGGGCTATCACCGAGTCAAAAGTCGTAACCATGACTGATGTATGCCACTGCCGACCAAGGCAGAGCCACAATCACTAAATGAGTGCTCTAGGGGCTATCAACTCCCGTTAAAGCGAGCACTCTCTACGAATCCATTTCAAGCAGCACTCTGCCAAGCCGACAATGACGCCGGTCGAGGACTAACCAAGTGACTGCTCAAGTCCACACTCGAAAGCATGATAATGGGGTACAGATACTCAAACAGACATACTGCCTCGAGGACAGTGCAATGTGCGCTCAAAGATTTGATGATTCACGAATTATGCAATTCACATTACATTTCGCAATTC
+
IIIIIHGIHIIIIIIIIIIIIHHHGIHHIIIHHHIIHGHEHIIIHIIIHHIIIHIIGICH?CHHHIIGE1DGHHCHIIHHIIIIGHIIIGIIIIIIIEHHHIIHHIIIHIHIIIGHIIHIIGHII?EHIHGEHHHIIIHIIGHIGGIIIIIIHIFIIIHGIIHHIHFEHIGHHFHHDHHHIHEHHIEHHFHHGHFHHHIIIGIIIIIIIIHHIIIIIHGHIHHIIIHHCE-GIIIIIHGGIIIGIHDC???CHDGDHEHC<EHHHHHD/HHHHHHH?GIHFHIHIIHIHHHIIHIGIIHIIIHIHECCEIIIIGHIIIIHHC@EFHEHIIIIIIHIHIIHFCFIIIIGIIIIHE<IIHIHIHHHIIIIIIIIGIIIHIHIIIIHGFHHHIGHIIIIHGHHHHEECCHHHHH
@HISEQ:711:H5NNWBCX2:2:1101:9700:15847:ATCTCGTA
TTAAGTTCAGCGGGTAGTCTTACTTGATTTGAGATCGAGTTTACAAGTTCTTGCGAACGAGTTTTCCTGCAATCAGCGATTGTGGCGCATTCGACCTTTATGTTAGCTGAAGCAAAAGTAATAATCCGTTTGACGGGACTAAATAGATATGCTTTTAGCTCAGAAGAATGTCCTGCTGCACCTGCATTTCAAGCGACCCTCCTCTTTCGTGAGAAAGAGTCGGGATCGCTCAAGTCCAATCCTCCCGACGCAAGCGCCTTGAGGGTTGAGATGTTTACAGATACTCAAACAAGCATACTCTCCGGAATACCAGAGAGTGCAATGTGCGTTCAAAGATTCGATGATTCACTGAATTCTGCAATTCACATTACGTATCGCATTTC
+
IIIIIIIIIGIIHHIIHIIIIIIIIIIIIIHIIHIIIHIIIIIHIIIIIIIHIIHHIIIIIHIIIIIIHIIIIIHIIIIIIIIIIIIIIIIHIIIIIIIHIIIIIHHIIHHIIHIIIIHIIIIHIIIHHHHIGIIIIHIIIHIIIIIIIHHGEHHIHHFHIIIIHIHIIIIHIIIIIIIIIIIIIIIIIIIHIIHHIIIIIIHIIIHIIIIIIIIIHIIHIIHHIIGIIIHIIIIIIHIHIHCCIHHHHIIIIIHHFIIIHIHIIIIIIIIIIIHGHIIIIIIIIIIIIIIIIIIIIIHIIHIIIIIIIIIIIIIIIIIIIIHECIIIIIIIIIHHIIIHIIIHIIIIHIIIIIIIIIIIIIIIIHEIHIIIIIIIIHHHIII
@HISEQ:711:H5NNWBCX2:2:1101:10063:15875:ATCTCGTA
TTAAGTTCAGCGGGTATCCCTACCTGATCCGAGGTCAAAGACGGTAATGTTGCTTCGTGGACGCGGGCCACGCCCCCCCGCAGACGCAATTGTGCTGCGCGAGAGGAGGCAAGGACCGCTGCCAATGAATTTGGGGCGAGTCCGCGCGCGAAGGCGGGACAGACGCCCAACACCAAGCAGAGCTTGAGGGTGTAGATGACGCTCGAACAGGCATGCCCCATGGAATACCAAGGGGCGCAATGTGCGTTCAAAGATTCGATGATTCACTGAATTCTGCAATTCACACTACTTATCGCATTTC
+
HIIIIHEHIIIIIHIIIIIIIGIIIIHIIIIIIIIIIIHIIIGIHHIGHHIIIIIIIIIGIIIIIHHGHHHHIIIIIIIIIIIIIIHIHHEHHHHEHIHGHHIGIIIIHIHFHHHHHIGEHHHIIIIIIIIHHHIIHHIIHEIHHIIIGIIHHIHIHIHIIIIIIIIIIIIHHIIIHIIIIIIHIIIIHIIIHHIIIIIIIIIHHHIIIHGIIIIIIHIIIIIIIIIIIIIIIHIIIHIIHHEIGIIIIIIIIIIIHIIIIIIIHHIIGIIIIIIIHHHGIHIHHHGDIIHHHHIIHHGII
@HISEQ:711:H5NNWBCX2:2:1101:2300:16130:ATCTCGTA
TTAAGTTCAGCGGGTATTCCTACCTGATCCGAGGTCAACCTGTAAAAGTTTTGGGGGTTTTACGGCAAGAGTCCCTCCGGATCCCAGTGCGAGACGTTAAGTTACTACGCAAAGGAGGCTCCGGGAGGGTCCGCCACTACCTTTAAGGGCCTACGTCGACCGTAGGGCCCCAACACCAAGCTGGGCTTGAGGGTTGAAATGACGCTCGAACAGGCATGCCCGCCAGAATGCTGGCGGGCGCAATGTGCGTTCAAAGATTCGATGATTCACTGAATTCTGCAATTCACACTACTTATCGCATTTC
+
EHFHHHIIIHIIIHHHIIIIIIIIIIGHHHHHIIHIIHIHIIIIHHIIHHIIIHIGHHEHIHI=GHHDHHHIGFHIIIIHIHHIIIGHHIIGGIIG@CHHHHHHIIIIIIIIHGGIIIHIIIHIGDCDFHHIIIIIIIIIIIIIHIHGHHIIIIIIHIIIIIIIIIIIIHIIIHEIIIIHIIHIIIHIIHIIIHIIIIIHIIIIIIIIHIIIHHHIIHDIIHHIHGIIIIHIHHCEIIIIHHHFFCIIHEGHIIIIIIIIHHIIIIIGIHIHIHIIIIIGHIIIHHHIIIHHFHHGHHIIIIHI
@HISEQ:711:H5NNWBCX2:2:1101:5953:16174:ATCTCGTA
TTAAGTTCAGCGGGTATTCCTACCTGATCCGAGGTCAACATTTCAGAAGTTGGGTGTTTTACGGACGTGGACGCGCCGCGCTCCCGGTGCGAGTTGTGCAAACTACTGCGCAGGAGAGGCTGCGGCGAGACCGCCACTGTATTTCAGGGCCGGCACCCGGTGAGGGGTCCCGATCCCCAACGCCGATCCCCCGGAGGGGTTCGAGGGTTGAAATGACGCTCGGACAGGCATGCCCGCCAGAATACTGGCGGGCGCAATGTGCGTTCAAAGATTCGATGATTCACTGAATTCTGCAATTCACATTACTTATCGCATTTC
+
FHF?GFHIIIGIHCDEHEEHHHHIHH1@EHIHDH@C@EEHIHEH?GHFHHIIHHHGC@HICCCEHIHIHIC@CDHHHHHIIEEHHGHHDGIGDHHIIIIIIIIGEHEHGHGGHGDD@HGHHCHEGCHIIHICCH<FHHHHHGHGIHDCHHDHGDCHEHHIIHEHHIEDDCGECHHIHHIHHHDHHDHHHEC?DHEHHHHHDHHHIICC5FG@HCHHIHH<HHECHIIHHGDDGIGIIHHGGIIH<IGIHFEIHGIIHDHFCHGIIIIHIGIIHGIIHEHHHHGHHGIHH@IFFHCFFIIHFG@FFHHHHIHHEHDHDD
@HISEQ:711:H5NNWBCX2:2:1101:11797:16047:ATCTCGTA
TTAAGTTCAGCGGGTATCCCTACCTGATCCGAGGTCAACCTGAGAAAGATTGAGGGGGGTCGCCGGCGGGCGCCGGCCGGGCCTACGGAGCGGGTGACGAAGCCCCATACGCTCGAGGACCGGACGCGGTGCCGCCGCTGCCTTTCGGGCCCGCCCCCCGGAGCCGGGGGGCGGGGCCCAACACACAAGCCGTGCTTGAGGGCAGCAATGACGCTCGGACAGGCATGCCCCCCGGAATACCAGGGGGCGCAATGTGCGTTCAAAGACTCGATGATTCACTGAATTCTGCAATTCACATTACTTATCGCATTTC
+
IIIIIIIIIIIIHIIIIIIIIIIIIIIIIIIIIIHHIIIIIIIIGIHHHHIHIIIIIIIIIIHIGIHIIIIIIIIIIIIHIIIHIIIIIIIIIIHHIIIIIIHIIIIIHIIGHIIIIIIIHIIHIIHIIIHIIIHIHHDHHIIIIHHHHIIHHIHHIIID8-8EHIIIIHH?HIIHE?HHIIHHFHHCGIHGHEHIIIIIIHIGHG@IHHIIIIIIIIIIIIHIIIHIIIHIIIIIIGIIHIIHEIHHIHIIHECIGIIIIIIHHDIHHIIIHGIHHHHHIIIIIIIIHHHIIIIIIIIIIHIGIIIIIIIHH
@HISEQ:711:H5NNWBCX2:2:1101:15116:16158:ATCTCGTA
TTAAGTTCAGCGGGTAGTCCTACCTGATTTGAGGCCAGATCATAAAAAAATTGCCCAAGGGCGATTAGAAGCTGACAACTATGCCTTTCTTATCCCGGCCAGCCGCATTGCTGCAACTGTCCTCAACGAAATACTTATCACGTTGAGTGGAACCGATTACGAAAAGGGTCTGCTAATGCATTTCGAGCGAGCCGCAATAAAGCAGCAGCGCTCACGTCCACGCCGCTAACCACTATTAAGAAAGCTAGAGGGTGAGAGTTTCATGACACTCAAACAGGCATGCTCCTCGGAATACCAAGGAGCGCAAGGTGCGTTCAAAGATTCGATGATTCACTGAATTCTGCAATTCACATTACTTATCGCATTTC
+
IIIIHIIIIIHIIIHIIIIIIIHIFIHIIHIGHHHIIHHIIIIIIIIIIIIIHHHIIGIIIIIIIIIGGHHGHIHIIIHIIIIIIIIIIIIIHHHHGHHDIHIIIGIGGHGIHHIIHIHFGHIIIIHIIHIHHHCFHHGIIIIHHHIHIIIIHHIIHIIFEHIIIIIIIIIIIIGIIIHHHIHEBHHIHHHCHIHIHHIHIHHHIHIHHHIIIIIIIIIIIIIIIHHHHHGHGHHHHHHHGGEHIIIHIHEHIIIIIIHEIHIIHHHCHGHHHEIIHHHHHEIHIHGIHEIIIIHIHHDGIHHIIIIGHIIHHIIHGIIIIIGIIHHFHHIIIHIIIIIIHIHIIHIIGIIIIIIGIIHHHHIHIIII
@HISEQ:711:H5NNWBCX2:2:1101:16709:16237:ATCTCGTA
TTAAGTTCAGCGGGTATCCCTACCTGATCCGAGGTCAACCTTAAGAAAGTATGGGGGTTTTGGCAAGTGGACCACCCGGACCTCCAGAGCGAGAAGTATTACTACGCTTGAAGCCAGATGGCACCGCCACTGATTTTAAGGCGCACCAGTACGATGGCACCCAATACCAAGCTGGGCTTGAGGGTTGAAATGACGCTCGAACAGGCATGCCCAGCGGAATACCACTGGGCGCAATGTGCGTTCAAAGATTCGATGATTCACTGAATTCTGCAATTCACATTACTTATCGCATTTC
+
IIIIIIIIIIIIIIIHIIIIIIIIIIIIIHIIIIIIIIIIIIIIHGHHHHHHHIIIIIIIHHIHHDGHGHIIHIIIIIIIIIIIIIIIIHHIIIIIIIIIIIIIIIIIIIIHIHIIIIIIIIIIIIIIIIIIIIHIHIIIIIHHIIIIIIIIIIIIHIIIIIIIIIIIIIIIIIHHIIIIIIHIIIIIIIIIIIIIIHIIIIIIHHHIIIIIIIHIIIIIIIIIIIHHIHIHIIHFCIGIIIHHIIIIGIIIIIIHIIIIHIIIIIHIIIIIIIIIIIIIIIIIIHIGIIIIIII
@HISEQ:711:H5NNWBCX2:2:1101:18821:16041:ATCTCGTA
TTAAGTTCAGCGGGTATCCCTACCTGATCCGAGGTCAATCATTAAAAATATGGGGGGTTCTGGCAGGACACCACCGGGACTCTGTCGCGAGAAGTATTACTACGCGTAGAGCCAGATGGCACCGCCACTGCTTTTAAGGGCTGCCCTGTGACGGGCAGGCCCCAACACCAAGCTGAGCTTGAGGGGTGATAATGACGCTCGAACAGGCATGCCCCCCGGAATACCAAGGGGCGCAATGTGCGTTCAAAGATTCGATGATTCACTGAATTCTGCAATTCACATTACTTATCGCATTTC
+
IIIIIFHIIIIGHIIIIIIIHIIHHEGHIIGHHIIIHHIIII<FHHIHIIIIIIIIIIIIIIHIHHHGEHHIHIIHHIIIIIIIIIIIIIIHIIHIIIIIIHIHIIIIIIIHHIIIIIGIIIIHIIIHIIIIIIIHIIIIIIHHIIIHIIHIIIHIIIIIIHIIHHHHIIHIHHHHIIIIIIIIIIIHIIHHIHHHHIHIIIIIHHGIIIIIIIIIIIIIHGIIHHHHEIIIGHIIHHHIGIIHIIIIIIHGIHIHHIIHIIIIIIIIHHFGIIIIHIIIIHHHIIHHIIHHIIIIG
@HISEQ:711:H5NNWBCX2:2:1101:21202:16158:ATCTCGTA
TTAAGTTCAGCGGGTATCCCTACCTGATCCGAGGTCAACCTGAAAAAAATTGGGGGTTGCTGGCGAGCACACGACCGGACCTCCAGAGCGAGAAGAATTACTACGCTCGGAGCCGGACGGCACCGCCACTGACTTTAGGGCCCGCCGGGTCGGCGGGGCCCAATACCAAGCTGAGCTTGAGGGTTGTAATGACGCTCGGACAGGCATGCCCCCCGGAATACCAGGGGGCGCAATGTGCGTTCAAAGATTCGATGATTCACTGAATTCTGCAATTCACATTACTTATCGCATTTC
+
HGHHHFHHIIHHDEHHHHHEHHIIIIIIIIIIHIFHHIIHIEHGHGIIGCCG1</FE/CF1F@HHGDHEFEHFHIHHCEDHGHHIGHIIDHHHIHIIH?EFFHGHI?EHIIIGHHIIHDDHCHID?DHH@EGGCFHIIFHIGHHDHD?D/?CEEFHHIHHGAE@BHHIFEFFBAGC/;EFIIIHGD:89:BGFHIIHHHEHEEE@HHHEDHDGHHHC1CG??DHFCEEFHHD@?CDHHFCG@ED1=1HG1EGC?CGC<<CCFFFHEEHHF?HHF<<GFHHHFD0@@DG@@IGHI
@HISEQ:711:H5NNWBCX2:2:1101:2043:16313:ATCTCGTA
TTAAGTTCAGCGGGTATCCCTACCTGATCCGAGGTCAAAGACGGTAATGTTGCTTCGTGGACGCGGGCCACGCCCCCCCGCAGACGCAATTGTGCTGCGCGAGAGGAGGCAAGGACCGCTGCCAATGAATTTGGGGCGAGTCCGCGCGCGAAGGCGGGACAGACGCCCAACACCAAGCAGAGCTTGAGGGTGTAGATGACGCTCGAACAGGCATGCCCCATGGAATACCAAGGGGCACAATGTGCGTTCAAAGATTCGATGATTCACTGAATTCTGCAATTCACACTACTTATCGCATTTC
+
EHHIIHHHIIIGHDHHIIHIIGHIFH?HHFIEEDHHIHHHHFIH<GHIHIIGIHFHIIFHHIIGCHHHCHHGHHHIHHIHHIHHHGIIHIIIHIIIHHIICHIIHHIFHIIHHHHIIDGEHHGHHEHHGGEIIHHDDGEEHHHHHHHIHHGDHIEHIHHGHIHHGHHDIHIHIIIHHGHHHGAHHHIHIIIIHIHGHGEDHFIHIIHHIHHHCDEEC?EHGIIIHHHECIHHHHHEG@HIIGHHEHH@EIHEHEHIHIHFHHHECHIHGIIHFHIHHGHF1?HHHHGCIIIHHHCHHHCHI
@HISEQ:711:H5NNWBCX2:2:1101:7343:16368:ATCTCGTA
TTAAGTTCAGCGGGTATCCCTACCTGATCCGAGGTCAAGAGTGTAAAAATGTACTTTTGGACGTCGTCGTTATGAGTGCAAAGCGCGAGATGTACTGCGCTCCGAAATCAATACGCCGGCTGCCAATTGTTTTAAGGCGAGTCTACACGCAGAGGCGAGACAAACACCCAACACCAAGCAGAGCTTGAAGGTACAAATGACGCTCGAACAGGCATGCCCCATGGAATACCAAGGGGCGCAATGTGCGTTCAAAGATTCGATGATTCACTGAATTCTGCAATTCACACTACTTATCGCATTTC
+
IIIIIHHIIIIIHIIIIIIIIIHIHIHGIHIIIIIIIHIFFGHEHIIIEHIIIIIIIIHHIIIIHIHHCCGHIIIIIIIIFHHIIHHIHIHIIIIIHHIHIIIHIIIIGIIIHHHIIIIIIIIIIIIIIIIGHIHFIHIIIIHIIHIIIIHCHEHHIHHIIIIIIIHIIIIIIIHIIIIIIIIIHHIIIIIIHIIIIHIHHHHHIIIIIIIGIIIHIIIIIIIHHIIIIIIHHDIIGHFHHEEHGIIIIIHFEH@GIIIHIHGHIIIIHFIHHHIHGGIIIIIHHHHHFHHHHEHEHEHFHH
@HISEQ:711:H5NNWBCX2:2:1101:16417:16251:ATCTCGTA
TTAAGTTCAGCGGGTATCCCTACCTGATCCGAGGTCAATCATGAAAAAATTTGGGGTTCTGGCAGGACACCACCGGGACTCTGTCGCGAGGAGTATTACTACGCGTAGAGCCAGATGGCACCGCCACTGCTTTTAAGGGCTGCCCTGTGACGGGCAGGCCCCAACACCAAGCTGAGCTTGAGGGGTGATAATGACGCTCGAACAGGCATGCCCCCCGGAATACCAAGGGGCGCAATGTGCGTTCAAAGATTCGATGATTCACTGAATTCTGCAATTCACATTACTTATCGCATTTC
+
IIHHHHIIIIIIIIIIIIIHIIHHIHIIIIIIIIIIIIIIIIIHHHIIIIIIIIHHIIIIIIIIIGHIFHHHIGIIHHIIIIIIIHIIIIIHHIHIIIIIIIIIIIIIIIIIIIIIIHHIIIIIIIIIIIIIIIIIHIIIIIIIIIIIIIIIHIIIIIIIIIIIIIIIIIIIIIIIIIIIIHIIIHIHHIIIIIIIHIIIHIIIIIIIIHHIIIIIIIIIIIHIIHHHGIIIHHIIIGHHEHHEIIHHIIIHGIHHIFHHHHIIHHIIIIHHHHIHGIIIIIIHIHGHHHIIHIII
@HISEQ:711:H5NNWBCX2:2:1101:2324:16730:ATCTCGTA
TTAAGTTCAGCGGGTATCCCTACCTGATCCGAGGTCAAAGACGGTAATGTTGCTTCGTGGACGCGGGCCACGCCCCCCCGCAGACGCAATTGTGCTGCGCGAGAGGAGGCAAGGACCGCTGCCAATGAATTTGGGGCGAGTCCGCGCGCGAAGGCGGGACAGACGCCCAACACCAAGCAGAGCTTGAGGGTGTAGATGACGCTCGAACAGGCATGCCCCATGGAATACCAAGGGGCGCAATGTGCGTTCAAAGATTCGATGATTCACTGAATTCTGCAATTCACACTACTTATCGCATTTC
+
IIIIIGIIHIIIIIIIIIIIIIIIIIIIIIIHIIHIHHIIIIHIHHIHHIIIIIIIIIIIIIIIIHIIEGHIIIIIIIIIIIIHHIIIHIIIIHHIIIIIIIIIIIIIHIIHIHIIHHHHIIIIIHIIIHIIIIIIIIIIHHIIIIIIIIIIIIHIIIIIIHHIIIHHIIIHIIGHIHIIIIIIIIHHIIIIIIIIIIIIIIIIIIIIIIIIIIIIHHIGIIIIIIIIIIHHEIIIHHIIIHIIIIHHHIIIIIIIIIIIIIIIHIIIGIIIIIIIIIIIIIIHIIIHIIIHIIIIIIIII
@HISEQ:711:H5NNWBCX2:2:1101:3355:16586:ATCTCGTA
TTAAGTTCAGCGGGTATCCCTACCTGATCCGAGGTCAAAGACGGTAATGTTGCTTCGTGGACGCGGGCCACGCCCCCCCGCAGACGCAATTGTGCTGCGCGAGAGGAGGCAAGGACCGCTGCCAATGAATTTGGGGCGAGTCCGCGCGCGAAGGCGGGACAGACGCCCAACACCAAGCAGAGCTTGAGGGTGTAGATGACGCTCGAACAGGCATGCCCCATGGAATACCAAGGGGCGCAATGTGCGTTCAAAGATTCGATGATTCACTGAATTCTGCAATTCACACTACTTATCGCATTTC
+
IIIIIHHHIIIIIIIIIIIIIIIIIIIIIGIHIHHHIIIIIIIIFIIIIIIHIIIIIIIIIGIHIHIICGHIIIIIIIIGIHIIIIIIIIGIIIIHHIIIIHIIIIIIHIIIIIIIIIIIIIIHIHIIIIIHIHIIIIIIHIIIIIIHIIIIIIIIIHIIIIIIIIIIIIIIIHHIIIHIIIIHHIIIIIIIIIIIIIIIIIIIIIIIIIHIIIIHIIIIIHIIIIIIIHIIIIIIIHIIIHHHIIIIIIIIIIIIIIIIIHIIIIIIIIIIIIIGIIIIHIIIIIIIIIIIIIIGIIIII
@HISEQ:711:H5NNWBCX2:2:1101:4794:16596:ATCTCGTA
TTAAGTTCAGCGGGTATCCCTACCTGATCCGAGGTCAACCATAGAAAATTGGGGGTTGTTGGCCAGCATCCACCGGGACTCTATAGCGAGAAGAATTACTACGCTCAGAGCCCGACGGCACCGCCACTGTTTTTAGAGCCCGCCGGGTTAGCGGCGAGGCCCAACACCAAGCAGTGCTTGAGGGTTGTAATGACGCTCGAACAGGCATGCCCCTCGGAATACCAAGGGGCGCAATGTGCGTTCAAAGATTCGATGATTCACTGAATTCTGCAATTCACATTACTTATCGCATTTC
+
IIIIIIGHIIIIIHIIHIIIIIIIIIIIIIIIIIIIIIIIIIHIIIIIIHIIIIIIIIIIIIIIIIIIHIIIIIIIIIIHHIIIIIIHIIIIIIIIIHIIIIIIIIIIIIIIIIIIIIIIIIIHIIIIIHHHIIIHIIIIIIIIIIHHIIIIIIIIIIIHIIIIIIIIIIIIIIGHIHIIIIIIIIIIIIIHHHIIIIIIIIIIIIIIIIIIIIIIIIIIIIIIIIIIIIIIHHE?HIHIIIIIIIIIIIIIIIIIIIIIIIIIIIIIIIIIIIIIIIIIIIIIIIIIIIIIGII
@HISEQ:711:H5NNWBCX2:2:1101:5042:16625:ATCTCGTA
TTAAGTTCAGCGGGTAGTCTTACTTGATTTGAGATCGAGTTTACAAGTTCTTGCGAACGAGTTTTCCTGCAATCAGCGATTGTGGCGCATTCGACCTTTATGTTAGCTGAAGCAAAAGTAATAATCCGTTTGACGGGACTAAATAGATATGCTTTTAGCTCAGAAGAATGTCCTGCTGCACCTGCATTTCAAGCGACCCTCCTCTTTCGTGAGAAAGAGTCGGGATCGCTCAAGTCCAATCCTCCCGACGCAAGCGCCTTGAGGGTTGAGATGTTTACAGATACTCAAACAAGCATACTCTCCGGAATACCAGAGAGTGCAATGTGCGTTCAAAGATTCGATGATTCACTGAATTCTGCAATTCACATTACGTATCGCATTTC
+
IIIIIIIIIIIIIHIIIHIIHHIIIIHHIIIIIIIHIHIHIIHHIIIHHIIIIIIIHIIIIGIIIIIIHHIIIIIHIIIIIIIIGGIIHIIIIIIIIIIIIIIIIGIHHHIIIIIIHIIIIIIIIIIIHHHGHHHIIIIGHIIIIHHIIIGIIIIIIHHHHFHIIIHIHIIIIIIHIHIIIHIGIIIIIIIHHIGHIHIIIGIIIIIIEGHIHHIIICDCHIHHIHDHHFHHHG?IHHHDDECHHEECGIHIIIIIHEGIIHHIHHIIIIIHIIIHHIIIHIIHHHIHHHEIIHHGHHDIIIHIIIIIIIIIHCDIIIIGIIHCHIIIHIIIIHIIHIIIIIIIHIIIIIIIIIIIIHIHIIIIIIIIIIIIIIIIIIIIIII
@HISEQ:711:H5NNWBCX2:2:1101:5671:16534:ATCTCGTA
TTAAGTTCAGCGGGTATCCCTACCTGATCCGAGGTCAAAGACGGTAATGTTGCTTCGTGGACGCGGGCCACGCCCCCCCGCAGACGCAATTGTGCTGCGCGAGAGGAGGCAAGGACCGCTGCCAATGAATTTGGGGCGAGTCCGCGCGCGAAGGCGGGACAGACGCCCAACACCAAGCAGAGCTTGAGGGTGTAGATGACGCTCGAACAGGCATGCCCCATGGAATACCAAGGGGCGCAATGTGCGTTCAAAGATTCGATGATTCACTGAATTCTGCAATTCACACTACTTATCGCATTTC
+
IIIIIIIIIIIIIIIIIIIIIIIIIIIIIIIIIIIIIHIIIIIIHIIIIIIIIIIIIIIHIIIIHIIHCGHIIIHIIIIIIIIIIIIIIHIIIIIIIIIIIIIIIIIIIIIIIIIIIIGHIIIIIIIIHHIIIIIIIIIIHIIIIIIIHIIIIIIIIIHHIIIIIIHIIIIIIHIIIIIIHIHGIIIIIIIIIIIIHIIIIHIIIIIIIIIIIIIIHIIIIIIIIIIIHIIHEIIHHHIIHHHIIIIIIIIIIIIIIIIGIIIIHHIIIIIIIIIIIHIIIIIIIIIIIIIIIIIIIIIII
@HISEQ:711:H5NNWBCX2:2:1101:6574:16676:ATCTCGTA
TTAAGTTCAGCGGGTATCCCTACCTGATCCGAGGTCAAAAGTGAAAAAGTAGCTATATGGATGCCGCTATTTAAGGACTAAGACGCAAAATGTGCTGCGCTTACTACCAAAAACACTGGCTGCCAATGACTTTAAGGCGAGTCTAATCAGAAGAGAAAAGACAAAACGCCCAACACCAAGCAAAGCTTGAAGGTACAAATGACGCTCGAACAGGCATGCCCCATGGAATACCAAGGGGCGCAATGTGCGTTCAAAGATTCGATGATTCACTGAATTCTGCAATTCACACTACTTATCGCATTTC
+
IHFEHHHIEHIHHIIHIIIIIIIHIIHIHIIH?HHIIIHHIIIIIIIIIHIIIIGHIIIHHHHHEIII?EHIIEHIEHHIIIGHIIIIIIIIIIIIHHHIHIGIIHHEHIHIIIIIIIIIIIIIGHIIIIIIIHIIIIHHHHHHIIIHIIHIIIIHIIGIIIIIIIIGIIIHHHIIHHFHHIIIIIIIIHHHHGFGHHEHIGIIHGHIIIIHIHIIHIIHIHIIIIHFIIIIIHDHHHHHHHHDCHIIIHGIIHHGFIIIHIIIIIIIIIIIHGIIIIHHHIIHIIIHHEFGIIIHHGHHIIII
@HISEQ:711:H5NNWBCX2:2:1101:10927:16622:ATCTCGTA
TTAAGTTCAGCGGGTATCCCTACCTGATCCGAGGTCAACCGAATGAATTTGTATAGGCAAGCAGCCAATGCACTTGAAAAGCGGTATTGATACTACTACGCTCCAAGTCTACACTGGGCACCGCCAATGACTTTGAGATGAACATCTCCAAGGAGATGTTTAATCCATATCCAAGCGTAGCTTGAAGGTTGTAATGACGCTCGAACAGGCATGCCCCCCGGAATACCAGAGGGCGCAATGTGCGTTCAAAGATTCGATGGTTCACTAAAAATTGCAATTCACATTACGTATCGCATTTC
+
IEHIIFGHIIIGIHDHICHHIIIIIHGHHHIIIIIIHHHHHIIIIIIHHHIIHIGIHIIHIIIIHHGICGHIHIIHIHHIHIIIIIIHIIIHIIIIIIIIIHHHIIIHIIIIIIIHEIHHIIIIIIIIIHIGFIIIIIHIIIIHHHIHHIIIIIIIHIHHHHHIHIHIHIHHHIIHIIIIIIIIGHIHGHIIIIIIIIIHGIIHIIIIIIHIHIHIHHIIIIIIIIIHIHCGIIIIIIHHFCCGIIIIIIIIGIIIIIIIIIIIIIIIIIIHIIHHGIHIIIIIHHHHIHHIIHIHIII
@HISEQ:711:H5NNWBCX2:2:1101:12818:16574:ATCTCGTA
TTAAGTTCAGCGGGTATCCCTACCTGATCCGAGGTCAACCTGAAAAAAATTGGGGGTTGATGGCAAGCACACGACCGGACCTCCAGAGCGAGAAGAATTACTACGCTCGGAGCCGGACGGCACCGCCACTGACTTTAGGGCCCGCCGGGGCGGCGGGGCCCAACACCAAGCTGAGCTTGAGGGTTGTAATGACGCTCGGACAGGCATGCCCCCCGGAATACCAGGGGGCGCAATGTGCGTTCAAAGATTCGATGATTCACTGAATTCTGCAATTCACATTACTTATCGCATTTC
+
IGIIIHHIIIIIIIIIIIIIIIIIIIIIIIIIIIIIHIIHIIIIIIIIIIIIIIIIIIIIIIIIIIIIHHIIIIIIIIHIDHIIIIIIIIIIHHIIIIHIIHIIIIIIIIIIIIHIIIIIHHHHIIIIIIIIIIIIIEHHIIIIIIIIIIIIIIIIIIHIIIIHHIIIHHIIIIIIIIIIIIIGIIIHIHHIIIIHIIIIIIIIIIIIIIIIIIIIIHIIIIIHHCIIIIIIIIIIIHIHIIIIIIIIIIIIIIHIIIIIIIIIIIHIIIIIIIIIIIIIIEIIIIIIIIIGII
@HISEQ:711:H5NNWBCX2:2:1101:13217:16714:ATCTCGTA
TTAAGTTCAGCGGGTAGTCTTACTTGATTTGAGATCGAGTTTACAAGTTCTTGCGAACGAGTTTTCCTGCAATCAGCGATTGTGGCGCATTCGACCTTTATGTTAGCTGAAGCAAAAGTAATAATCCGTTTGACGGGACTAAATAGATATGCTTTTAGCTCAGAAGAATGTCCTGCTGCACCTGCATTTCAAGCGACCCTCCTCTTTCGTGAGAAAGAGTCGGGATCGCTCAAGTCCAATCCTCCCGACGCAAGCGCCTTGAGGGTTGAGATGTTTACAGATACTCAAACAAGCATACTCTCCGGAATACCAGAGAGTGCAATGTGCGTTCAAAGATTCGATGATTCACTGAATTCTGCAATTCACATTACGTATCGCATTTC
+
GHHHIGHEHIHGIIIIIHIIIIIIIIEEHHHIHHHIHIIHHIIIGHIGHHHIIGHIIHIIIEHFHGHIHHHHIHIGHHCHHHHIIIIIIIHFIIHHHIIIIIIIHIIHIEHIIHHHFHHHHHHHIIIIHHHIEHIHGEHHIGHIHHIIIIHIFHIGHEHIHIIFHEHIIHHHHHHGHHIIIIIIFHIGIIIHIHIHHHIHHGFHHFHHIIHHIHHIH=C=HEHEHHHEH@CHF.HHIHFFIIIIHIHHIHE=GHHHHCGIIGHEIIHFIIHIIHGHHIHHFGIHIHEIHIHGHIIIHGIIIIHHHHIIIHFIGIHHIFHHHECHHIIIHHGIHG=HFIHHHHEHIIIIGHHGIIHFHFEGIIGIIIHHHHIIGHGIIIHHHII
@HISEQ:711:H5NNWBCX2:2:1101:13251:16557:ATCTCGTA
TTAAGTTCAGCGGGTATCCCTACCTGATCCGAGGTCAACCTTAAGAAAGTATGGGGGTTTTGGCAAGTGGACCACCCGGACCTCCAGAGCGAGAAGTATTACTACGCTTGAAGCCAGATGGCACCGCCACTGATTTTAAGGCGCACCAGTACGATGGCACCCAATACCAAGCTGGGCTTGAGGGTTGAAATGACGCTCGAACAGGCATGCCCAGCGGAATACCACTGGGCGCAATGTGCGTTCAAAGATTCGATGATTCACTGAATTCTGCAATTCACATTACTTATCGCATTTC
+
IIIIIIIIIIIIIIIIIIIGIIIIIIGIIIIIHIIIIHIIHHIIIIIIIHHIHHHHIIIIIHHIIHCHHHIIIIIIIIIIIIIIIIIIIIIIIIIIIIIHIIIGIIIIIIIHIIIIIIIIIIIIIIIIIIIIIIIIIIIIIIHGIIIIIIIIIIGIIIIHIIIIIIIIIIIIIIIIIIIIIIIIIIHIIIIIIIIIIHHIIIIIIIIIIIIIIIHIIIIIIIIHHHHIIHHHFIHHEGHIIHIIIIHGIIIIIIIIIIIIIIIIIHHIIIHHHIHIIIIHHHHIIGIIIIIIIII
@HISEQ:711:H5NNWBCX2:2:1101:14873:16501:ATCTCGTA
TTAAGTTCAGCGGGTAGTCTTACCTGATTTGAGGTCAAATTGATCAAAGCTGTCCCCGACTCGGGGACGGTTATGAGCAGGTTTCATTGATGTATCACCCAGCGGCGTAGATAATTATCACACCAATAGATGAGGGGCACAAACCCACTAATGCATTTCAGAGGAGCAGACCACCACACAAGGCGGCGGACCTGCAAGCCCCCACATCCAAGCCTTGCCACTTGAAACAACAGGTGTAAAGGTTGAGAATTTAATGACACTCAAACAGGCATGCTCCTCGGAATACCAAGGAGCGCAAGGTGCGTTCAAAGATTCGATGATTCACTGAATTCTGCAATTCACATTACTTATCGCATTTC
+
HHIIGCEHHIIIIIIIIIIIIIIIICHHHIIHHHGHIIIIGFHIIHIICFEHHIGHIIIIIHIIIGII<EDGHHIIIIHIIFEHEHHHGIIIIIIIHIIIIHHHHHHHHIIIIHGHEHHHHHIIIIIIGHIHIIGHIIIIGHIHGHHHIGIIHIHGHIIIIIEHHEHHIIIIHIIIHIIIIHHEEDDEEHH<FFHIHIEHIIIIIIIIIHHFIIHGHEIIHGEIHHHFHHHIHIIIIHHHIHHIIIIIIIIHIIIIIHHHGIIIHIIIGIIIHIGIIIIIIIIHHIIIIHHIGIIHIIIIIIGHIIHHHHIHHEIHIHIIIIIHIIIHIIIIIIGHIHIIIIIIIHIGIIIIIIIIIII
@HISEQ:711:H5NNWBCX2:2:1101:15959:16644:ATCTCGTA
TTAAGTTCAGCGGGTATCCCTACCTGATCCGAGGTCAACCTGAGAAAGATTGAGGGGGGTCGCCGGCGGGCGCCGGCCGGGCCTACGGAGCGGGTGACGAAGCCCCATACGCTCGAGGACCGGACGCGGTGCCGCCGCTGCCTTTCGGGCCCGCCCCCCGGAGCCGGGGGGCGGGGCCCAACACACAAGCCGTGCTTGAGGGCAGCAATGACGCTCGGACAGGCATGCCCCCCGGAATACCAGGGGGCGCAATGTGCGTTCAAAGACTCGATGATTCACTGAATTCTGCAATTCACATTACTTATCGCATTTC
+
IIIIIEHHIIIIIIHIIIIIIIIIIIIHIFHIDHHIEHHHIHIIIIIIIIHIIIHIIIIIIIIIIIHGHHIHIIIIIIIIIIIHIIFHIIHIIIEHIIIIIIIIIIIIIIIIIIIIIGIIIIIHIHIIHHIIIIIIIIIIIIIIHIIHHFDHIIIIIIIHHDHHHIIIIIHCIIIIHHHHHHHHHHIHIHIIIHHIHHGIHIHIHHHIIHHIIIIIIIIHGHHIIIIHIIIHHIHIIIHGIIIHFIIIHHIIIHEHEFIIIIIIHHIIIIIIHGIIIIIIIIIIIIIIIHHIIHIIGIIIIHIIIIIIIIIII
@HISEQ:711:H5NNWBCX2:2:1101:19308:16640:ATCTCGTA
TTAAGTTCAGCGGGTATCCCTACCTGATCCGAGGTCAACCTGTAAAAATTGAGGGTTGTTGGCAAGTAGACCTACCGGACTCAATCGCGAGGAGTATTACTACGCGTAGAGCCGACAGGCACCGCCACTGATTTTAGGGGCCGCGAGACCGCGAACCCCAATACCAAGCGAGGGCTTGAGTGGTTATAATGACGCTCGAACAGGCATGCCCCCCGGAATACCAGAGGGCGCAATGTGCGTTCAAAGATTCGATGATTCACTGAATTCTGCAATTCACATTACTTATCGCATTTC
+
HIIIIIGHHHIIIIHIIIIIIIIIIIIIIIIIIHIIIIIIIIIIIIIIIIIIIHIIIIIIIIIHIHIIIIIIIIIIIIHIDHHIHIIIIIIIIIIIIIIIIIIIHIIIIIIIIIIIIHGIIIIIIHIIIHHIGIHIIHIIIIIIIIIIIIIIIIIIIIIIHIIIIIIIHHIHIIIIIIIIIIIIIHIIIIIIIIIIIIIIIIIIIIIIIIIIIIIIIIIIIIIHHEIIIIIIIIIIIHIIIIIIIGIIIIIIIHIIIIIIIIIHIIIIIIIIIHIIIIIIIIIIIIIHHIIIII
@HISEQ:711:H5NNWBCX2:2:1101:2465:16951:ATCTCGTA
TTAAGTTCAGCGGGTATCCCTACCTGATCCGAGGTCAACCTGAAAAAAATTGGGGGTTGCTGGCGAGCACACGGCCGGACCTCCAGAGCGAGAAGAATTACTACGCTCGGAGCCGGACGGCACCGCCACTGACTTTAGGGCCCGCCGGGTCGGCGGGGCCCAATACCAAGCTGAGCTTGAGGGTTGTAATGACGCTCGGACAGGCATGCCCCCCGGAATACCAGGGGGCGCAATGTGCGTTCAAAGATTCGATGATTCACTGAATTCTGCAATTCACATTACTTATCGCATTTC
+
IIHIIHIIHIIIIIIIIIIGIIIIIIIGIIIIIIIIIIIIIHHIHIHIIIIHEHDIIIIIHHIIIIIHEHIIHIHHHHHIIIIIIIHIIIIIIIIIIIIHHIIHIIIHHIIIIIHHIIHGIIIIIHIHIIIIIIIIIIHIIIIIHHHHIIIHIHIIIIIIIIHIHHHFHHHHIIIIIIIIIHIIGIIHHIHHHIIHIIIIIIIIIIIIIIIIIIIHIIIIGFIIIHIIIIIIIIHHHIIIIIIIGHIIHIIHIIIHHHHIIIIIIIHIHHIIIHIIIIIGIIHEHIIIHIIGII
@HISEQ:711:H5NNWBCX2:2:1101:5165:16964:ATCTCGTA
TTAAGTTCAGCGGGTAGTCTTGCCTGAGCTCAGGTCGAATGTAAGAGTTCGGGGCGTGAGCCACCGATTCCTGCCGGCTTCACAGCACAGGTTCCTGGGGGTGACAGCGGCATGCAGCGTGAGCTACCTACCAAGCTGGCGCCCTTTCAGCGGGACCATGCTCAAGCCTCTGTTCTTCAGCCGACCCTGTTCTCTCGAGGAGCACAGAGACGGCCAGATCCGTCTTGCCTCTTCCACAAGGGAAGTGGTTAACGAGGGGGTGGGCCGACGCTGAGCCAGACATGCTCTTGACCGAGGTCTCGAGCGCAATATGCGTTCAAAGATTCGATGATTCACGGAATTCTGCAATTCACACTACGTATCGCATTTC
+
IIIIIIIIIIIIIIIIIIIIIIIIIIHIIIIIIIIIIIIIIIIIIIIIIIIIHIIIIIIIIIIIIIIIGHHHIIIIIIIIIIIIIIIIIIIIIIIIIIIHIIIIIIIIIIIIIIIIIIIIIIIIIIIGIIIIHHHIIIIIHIIIIIHIIIIIIIIIHHIIIIIIEHHIHIEHIIIIIIEGHHHHIIIIIHIIHHIIIHIIIIIIIIIIHIIIIIIIHGEHIIGHIIIIHIIHECIIIIIIIIHIIGIIHHIIIHDIIIIIIIIIIIIHIIIIIIIIIIIIIIIIIGHIHIIIIIIIIIIHHGIIHIHIIIIIIIIIIIIIIIIIIIIIIIIIHHHIIIIIIIIIIIHIIIIIIHHIHIIIIIIIIIIIII
@HISEQ:711:H5NNWBCX2:2:1101:6285:16981:ATCTCGTA
TTAAGTTCAGCGGGTAGTCCTACCTGATTTGAGGCCAGATCATAAAAAAATTGCCCAAGGGCGATTAGAAGCTGACAACTATGCCTTTCTTATCCCGGCCAGCCGCATTGCTGCAACTGTCCTCAACGAAATACTTATCACGTTGAGTGGAACCGATTACGAAAAGGGTCTGCTAATGCATTTCGAGCGAGCCGCAATAAAGCAGCAGCGCTCACGTCCACGCCGCTAACCACTATTAAGAAAGCTAGAGGGTGAGAGTTTCATGACACTCAAACAGGCATGCTCCTCGGAATACCAAGGAGCGCAAGGTGCGTTCAAAGATTCGATGATTCACTGAATTCTGCAATTCACATTACTTATCGCATTTC
+
HIHIIIIIIIIIIIIIHIIIIIIIIIHIIIIHIIIIGIIIIIIIIIIIHHIHGIIGHIHIHIIHHHHIGHHIIIIIIHHIIIIHIIIIIIIIIIIIEEEHIHHIGDHHHIIIIGIIIIIIIHHIIIIIIIHIIHHFHHHHHIHIFHIIGHHIIIHHHHIIHHHHIHGHHHIIIIIIIIIIIIIHFIIIIIHIIIIIHIIHIIHIIHHIIIIIIIIII<HHHHHCHHHIHFHHGHGHHHFGHGIHHHIIHIGIIHIIIIGIIHIIIHHHIHIIHHIIIIIIIIIIIIIIIIIIIIHGIHHEIHGGIIIHHIIGGHIIIIIHIIIIIIIIIHIIIGHHGIHIIIIIIIIGIIIIIIIIIIHIIIIIIIII
@HISEQ:711:H5NNWBCX2:2:1101:7888:16850:ATCTCGTA
TTAAGTTCAGCGGGTATCCCTACCTGATCCGAGGTCAACCTGAGAAAGATTGAGGGGGGTCGCCGGCGGGCGCCGGCCGGGCCTACAGAGCGGGTGACGAAGCCCCATACGCTCGAGGACCGGACGCGGTGCCGCCGCTGCCTTTCGGGCCCGCCCCCCGGAGCCGGGGGGCGGGGCCCAACACACAAGCCGTGCTTGAGGGCAGCAATGACGCTCGGACAGGCATGCCCCCCGGAATACCAGGGGGCGCAATGTGCGTTCAAAGACTCGATGATTCACTGAATTCTGCAATTCACATTACTTATCGCATTTC
+
HIII@<CHHHIIHHEHIHFIIIIHHGHE1GHIIIIEGHHFGCHI1<@@CG1<<11C?DCHD?FH<DDC//<EHHCDDHIHH?HDG@G1DFFDCCHDHHD?DHHIHHEEFHHIIHDC0FHHEHCDHDEH>FHDCDEEDDEDIEDEHH@C<ECH?DCEHHGEHHEDEEDHHHEIHDED?E?HHF8AAHHIIHEHIIHB@CHHEHEHF;FFGHHHDHHHEGEEHHHGIHHDC??DHHEIIIHGGIGHCEFHHHIHHHHHHEC1CGCF1HEC?IHHIHHHHFEIIG1IHFIIIIHF1HHFHHHHEGCCEEF@FDHC<
@HISEQ:711:H5NNWBCX2:2:1101:10502:16973:ATCTCGTA
TTAAGTTCAGCGGGTAGTCTTACCTGATTTGAGGTCAAATTGATCAAAGCTGTCCCTGACTCGGGGACGGTTATGAGCAGGTTTCATTGATGCATCACCCAGCGGCGTAGATAATTATCACACCAATAGATGAGGGGCACAAACCCACTAATGCATTTCAGAGGAGCAGACCACCACACAAGGCGGCGGACCTGCAAGCCCCCACATCCAAGCCTTGCCACTTGAAACAACAGGTGTAAAGGTTGAGAATTTAATGACACTCAAACAGGCATGCTCCTCGGAATACCAAGGAGCGCAAGGTGCGTTCAAAGATTCGATGATTCACTGAATTCTGCAATTCACATTACTTATCGCATTTC
+
CFFGHGCG?C@H<D/C=GGH?<FHHH1?D@CGEEGEHGGHH11<<CGC1FG?<CG?CGEHGEHHGH<CCDCCCCEF?@FEC@F@1DC@C111<1<CGFF??11C<?E?C<HHHIIGHHF@GGHDHIFHGCFHHHED?/CEGEF?HHHHHEEGHHHGFFHHGHHHHFHDEHGIIIHGHHGGHHDD@DEHIHF?EIIHHEHHEGIHHHHHFIIHHHHFH??HHGCGIIIIIHIHHIIIIIIIIIIHIIIHIIIIHIIHHHHFIHGEFHHIIIIIIHGIIHIIIIIIIIIIIIIIIHGHGHGIIHIIHHIIIIHIIIIIIIIHIIIHIIIFHHEIIH?GHIIIIIIIIIHIIHHHHIIIIHI
@HISEQ:711:H5NNWBCX2:2:1101:11542:16864:ATCTCGTA
TTAAACTCAGCGGGTAGTCCCGCCTGACCTGGGGTCGCGGTCGAAGCGTCATCAGAAGACAACGCGTTGGGTCAATAAGCAACCTTTTGATGAGACACGCAACAGATTTCATGGTTTTGTCACCAATAGTCTTGCGCCCGTCAATAGGTGCCTTTATTTTGGCCAACCGCTCGGTAAAAACGGGAGGCCAATATCCGCTCCCGTCCAAAGCATCTCAAAGGAAATGTTGGGGGAGCGACGCGATGCGTGACGCCCAGGCAGACGTGCCCTCAGCCGAATGGCTTCGGGCGCAACTTGCGTTCAAAAACTCGATGGTTCACGGGATTCTGCAATTCACACCAAGTATCGCATTTT
+
HHIIIIIIIIIIIIIHHHHHIIIIIHHIGEHHIIIHIIIIIIIHIIIIIIHIIIIFIHIIIIIHHHHGHCHIIIIIIHIIIIIIHHIHHFHIIGIIIIHHHIIIIIIGHHHIIIIIHIGHHIIGHHHIFHHHIHIHIIHIFHHHIHIHIFHHHIIIIHIIFHHIIIIIGHDHHIIHIHHIIIHFHHHIHHAHHHIIHHEHHIIIIHIIHHIIIHGHHFGHHHIHIIIIIIIIIHIIIIIIIHFIIIIIIIIIIIHIIIHIIIHHHIHHIIHHHGGIHIIHHIIHHFHIIIHIIIGHE?IIIIIHIHGIIHHGIIIIIIIIIHIIIIIIHIHHGIIHHHHFFCIIIIIIIGIIII
@HISEQ:711:H5NNWBCX2:2:1101:11880:16767:ATCTCGTA
TTAAGTTCAGCGGGTAGTCTTACTTGATTTGAGATCGAGTTGAACAACACATAAAGTGTCGTAAAATCCTGCATCAGTCAGCAATGAGGACAATTATCCTTTATGTTAGCTGCAGCAATAGTAATAATCCTGTTTGACGAGGACTAAATAGATATGCTTTTAGCTCAGATAAAAGTCCAGCTGCACCTGCATTTCAAGCCGCCCGCCTACCGGTGAAGGTTGTTGGGATAGCTCAAGTCCACCCTCCTTTTGAAAAATCAAGAGGAGGTTGAGGTGTTTACTGATACTCAAACAAGCATGCTCTTCGGAATACCAAAGAGCGCAATATGCGTTCAAAGATTCGATGATTCACTGAATTCTGCAATTCACATTACGTATCGCATTTC
+
IIIIIIIIIIIIIIIIIIIIIIIIHIHHHIIIIHIIIIHHIIIIIIIIIIIIIGHIIHHIHIIIIIIHGHHIIIIIIIIIIIIIIHIHIIIIIIIIIIIHIIIIIIIIIIGHHHIIIIIIIIIHHIIIIIGIIIIIGIIIIIIIGIIIIIIFHIIIHIHHIIIIIIIHHIHIHIIHGIIIHGIHHIHIIHIIIHHHHHHHHHHHHHIHIIIHIIIIHFHGHHFHEGIIIIIGIIGHHEIIIIHHIHIIIHIIIIIGIIIIIIIIGIIIHIIIHIHHHHIIIIGIIHIHHIHIIIIIIHIGIIIIIIIIIIIHHIIIHGIHIIIIIH@HHIIIHIHHHIIIIIIIIIIIIIIIIIIIIIIIIIIIIIIIIIHIIIIIIIIIHHIIII
@HISEQ:711:H5NNWBCX2:2:1101:13784:16919:ATCTCGTA
TTAAGTTCAGCGGGTATCCCTACCTGATCCGAGGTCAAAGACGGTAATGTTGCTTCGTGGACGCGGGCCACGCCCCCCCGCAGACGCAATTGTGCTGCGCGAGAGGAGGCAAGGACCGCTGCCAATGAATTTGGGGCGAGTCCGCGCGCGAAGGCGGGACAGACGCCCAACACCAAGCAGAGCTTGAGGGTGTAGATGACGCTCGAACAGGCATGCCCCATGGAATACCAAGGGGCGCAATGTGCGTTCAAAGATTCGATGATTCACTGAATTCTGCAATTCACACTACTTATCGCATTTC
+
IIIIIIIIIIIIIGIIIIIIIIIIIIIIIIIHIIIIIIIIGHIIHIIIGIIIIIIIIIIIIIIIIIIIEHHIIIIIIIHIHIHHIIIIIHIIIIIIIIHIICHHIIHIIIIIIIHIHIIIIIGIIIHIIIHIHHIHHHHIHIIIHIIIIHIIIIIIHHIHHIIIIIIIIIIIIHHIIIIIGIIHIIHIIIHIHIIHIIGIIIIIIIIIIIIIIIIIIIIHIIHEGHHIIIHHEEIIHEIIHHHIIIIIHIHIIIIIHHIIGIIIHHIIHIHIHIHIIIIIIIIIIHG?IIIIHIIIIIHII
@HISEQ:711:H5NNWBCX2:2:1101:4689:17163:ATCTCGTA
TTAAGTTCAGCGGGTAGTCTTACTTGATTTGAGATCGAGTTTTACAAGAATCGTTGCCGACCCTTGTGAAATCCTGCATCAGTCAGCCAATAAGGTCAAACTCCCTTTATGTAAGCTGCAGCAAAAGTAATAATCCGTTTGACGGGACTAAATAAATATGCTTTTAGCTCAGGAGAATGTCCAGCTGCACCTGCATTTCAAGCAACCCGCCGCCGATCTGAAATAGAAAGGCGTTGGGTTTGCTCAAGTCCAAGGCTTTCCAAAAAAATGAAAAGCTTTGAGGTGTTTACTGATACTCAAACAAGCATGCTCTTCGGAATACCAAAGAGCGCAATATGCGTTCAAAGATTCGATGATTCACTGAATTCTGCAATTCACATTACGTATCGCATTTC
+
IIIIHFHHIIIIIGIIIIIIIIHIIHHIIIIIIGIGHHIIIIIIIIIIIIHIIHHHIIIIIIIHICHHEHHIIIIIIHIIIIIHIIIIIIHIIIIIIIIIIIIHIIIHHHIIIIIIICHHHHIIIIGHGHIGIIIGGEGGEEGEHHIHHHGIIHIIIIIIHHEHHIHEHIIIIIIFEHEHHHIIIIHHHHIHIIHGHIHIHHHECHGHHIIIHHHHCHGIIIHFGIIIIHIIIIHGGIHIHHGIIIIIHIIHIHIIIIHH?IIHGHEGHHHHHGIIHIIIIHHIIHHIIIIIIIIIIIIHEIIIGIIIIIIIIIHHGIIIHGHHIHHIIHIIIIIIIHHIIIHIHHIHIHIHHHHGIIIHIHIIGIIIHHGIHIIIHIHIIIIHGIIIIIHHHII
@HISEQ:711:H5NNWBCX2:2:1101:7615:17133:ATCTCGTA
TTAAGTTCAGCGGGTAGTCTTACTTGATTTGAGATCGAGTTTAACAAGAATCGTTGCCGACCCTTGTGAAATCCTGCATCAGTCAGCCAATACGGTCAAACTCCCTTTATGTTAGCTGCAGCAAAAGTAATAATCCGTTTGACGGGACTAAATGAATATGCTTTTAGCTCAGGAGAATGTCCAGCTGCACCTGCATTTCAAGCAACCCGCCACCGATCTCAAAAAGATTGGTGTTGGGATTGCTCAAGTCCAAAGCTTTTCGATTAAAAAATCCAAAAGCTTTGAGGTGTTTACTGATACTCAAACAAGCATGCTCTTCGGAATACCAAAGAGCGCAATATGCGTTCAAAGATTCGATGATTCACTGAATTCTGCAATTCACATTACGTATCGCATTTC
+
HIIHIHFHHHIIHIIIIIIIIHIIIHIHHIIIGIIIIIIHHHIHIIIIH?HIIIIHIIHGHDHGIIIGHHHHHIIIIHHHHIIIIIIIIIIIIHIFHIIIIHIIIIHIIIIIIGIIIIHIIIIGHFHHIIIIHIIIHIIHGIGHHIIIGHIIIIHIHIGEHEHFIIGHFHHGHIHHCE?GEHIIHIHHHIIIHHHHHIHIHHHIIIGHHHHHIIIIIIIIIIHHHIHE@HHHHHHCGIHGIIHHEGHIGIIHHHCHCHGG?GHGIIIHIHHHHIHF?IHIIIHHHFFHIIIIIIIIIIIIHF@EHIHHIIHIIHIIIHHIIIIIIHHHHECHGHFHHHHGIHHIHHIIIIGIIIIHIIIIHHHHHHFHIIIHIIIHHHIIIIIHHIIIIHHHHIHHIHI
@HISEQ:711:H5NNWBCX2:2:1101:8037:17132:ATCTCGTA
TTAAGTTCAGCGGGTATCCCTACCTGATCCGAGGTCAAAAGTGAAAAAAGGCTTACTGGACGCTAGTGTTCTAGGCTAGAGGCGCAAAATGTGCTGCGCTCCAATACCAAAACACTGGCTGCCAATGACTTTAAGGCGAGTCCACGATAGTAGACAAACACCCAACACCAAGCAGAGCTTGAGGGTACAAATGACGCTCGAACAGGCATGCCCCATGGAATACCAAGGGGCGCAATGTGCGTTCAAAGATTCGATGATTCACTGAATTCTGCAATTCACACTACTTATCGCATTTC
+
IIIIHHHIIIHIHIIHIIHHIIHHHIIIIHHIIGHHIIIIIIHIIIIIIIGIIIIIIIIHHIIHIGIHHHHEHHHIIHIIIHHIHIHHHIIIHIIHHIIIIIIIIIIHIHIIIIIIIIIIIIIIIIIIIIIIIHIIIIIIIIIIIIIIIIIIIIIIIIIIHIIIIIIIIIIIIIIIIIIIIIIIHIHIIHIIIIIIIIIIIIIIIIIIIHHHIHIIIIIIIIIIIIHFHHIIIIIHEHGIIIHIIHIIIHHIIIIIIIIIIIIIIIIIIIIIIIIIIIHIIIHIIHHEHIIIHGII
@HISEQ:711:H5NNWBCX2:2:1101:14039:17114:ATCTCGTA
TTAAGTTCAGCGGGTATCCCTACCTGATCCGAGGTCAAGAGTGTAAAAATGTACTTTTGGACGTCGTCGTTCTGAGTGCAAAGCGCGAGATGTACTGCGCTCCGAAATCAATACGCCGGCTGCCAATTGTTTTGAGGCGAGTCTACGCGCAGAGGCGAGACAAACACCCAACACCAAGCAAGGCTTGAAGGTACAAATGACGCTCGAACAGGCATGCCCCATGGAATACCAAGGGGCGCAATGTGCGTTCAAAGATTCGATGATTCACTGAATTCTGCAATTCACACTACTTATCGCATTTC
+
IHIIIHHIIIIIIIIIIHIIIIIEHIHII?HHHIIHIIIIICGHHIHHIIHIIIIHHICHHHHHIIHIHHHIIGIIIIIHIIIGIHIIIGHIIHIIHIIIIHHIIHHHIIIIIGHIIIGIHIIHHIIIIIIIHIIIGHIIIHHIIIIGIHIIIHHHIIHIHHIIIIHHHHHIIIHIIIIHHIIIFHHHIIHIIIIIGIIIIIIIIGIIIGIIIIIIIIIIHHGIIIIIHIHHCCHHIHGCHDCCFHHHIIIIHDFHIHHHHEHHIIIIGHIIIIIHHIHHHIHIIIIHHHIIHHHIIIIIHD
@HISEQ:711:H5NNWBCX2:2:1101:16440:17145:ATCTCGTA
TTAAGTTCAGCGGGTATCCCTACCTGATCCGAGGTCAACCTGAGAAAGATTGAGGGGGGTCGCCGGCGGGCGCCGGCCGGGCCTACGGAGCGGGTGACGAAGCCCCATACGCTCGAGGACCGGACGCGGTGCCGCCGCTGCCTTTCGGGCCCGCCCCCCGGAGCCGGGGGGCGGGGCCCAACACACAAGCCGTGCTTGAGGGCAGCAATGACGCTCGGACAGGCATGCCCCCCGGAATACCAGGGGGCGCAATGTGCGTTCAAAGACTCGATGATTCACTGAATTCTGCAATTCACATTACTTATCGCATTTC
+
IIIIIIIIIIIIIHIIIHIIIIIIIIIIIIIIIIIIIIIIIIIIIIIIIIIIIIHHIIDHIIIIIIGIIIGIIIIIIIIIIIIIIIHIIIIIIIIIIIIIHIIIIIIIIIIIIIIIIIIIIIGHIIIIIIIIIIIGIHHIIIHIIIIHHHIIIIIIIIIHGDIIHIIIIIIIHHIIIHIIIIIIHIIHHIIIIIIIIIIIIIIIIIIIHIIIIIIIIIIIIIGIIIHHHCHDHIIIIIIIHIHHHIIIHHIIHDHIHHIIIIIIIIIHIIIIIIIIIIIHIIIIIIIIIIIIIIIIIIIIIIIIIIIIIIIII
@HISEQ:711:H5NNWBCX2:2:1101:16583:17241:ATCTCGTA
TTAAGTTCAGCGGGTATCCCTACCTGATCCGAGGTCAACCTGAAAAAAATTGGGGGTTGCTGGCGAGCACACGACCGGACCTCCAGAGCGAGAAGAATTACTACGCTCGGAGCCGGACGGCACCGCCACTGACTTTAGGGCCCGCCGGGTCGGCGGGGCCCAATACCAAGCTGAGCTTGAGGGTTGTAATGACGCTCGGACAGGCATGCCCCCCGGAATACCAGGGGGCGCAATGTGCGTTCAAAGATTCGATGATTCACTGAATTCTGCAATTCACATTACTTATCGCATTTC
+
IIIIIIIIIIIIIIIIIIIIIIIIIGHIIIIHIIIIIIIIIIHIIIIIIIHHIHIIIIIIIIIIHHIIHHIHIIIIIIIIIIIIIIIIIIIIIIIHIIIHIIIIIIHIIHHIIIIIHIHIIIIIIIIIIIIIIIIIIIIIIIIIIIIIIIIIIIIHIIIIIIIIIIIIIIIIIHIIIIIIIIIIIIIIIIIIIIHIIHIIIIIIIIIIIIIIIIHIIIIIIIIIIIIIIIHIIHHHIIIIHIIHGIIIIIIIIIIIHIIIIHIIIIIIIIIIIHIIIIIIIIIIIIIHIIIIII
@HISEQ:711:H5NNWBCX2:2:1101:6232:17371:ATCTCGTA
TTAAGTTCAGCGGGTATCCCTACCTGATCCGAGGTCAACCTGTAAAAATTGGGGGTTGCTGGCAAGTAGACCTACCGGACCCAGACGCGAGGAGTATTACTACGCGTAGAGCCGACAGGCACCGCCACTGATTTTAGGAGCCGCGAAACCGCGAACCCCAATACCAAGCGAGAGCTTGAGTGGTTATAATGACGCTCGAACAGGCATGCCCTCCGGAATACCAGAGGGCGCAATGTGCGTTCAAAGATTCGATGATTCACTGAATTCTGCAATTCACATTACTTATCGCATTTC
+
IIIIIHIIIIIIIIIIIIIIIIIIIHIIIIIIIIIIIIIIIHIIIIIIIIIIIIIIHHIIIIIIIIIIIIHIIIIHHGHIIIIIIIIIIIIIHIHHHIIIIIIIIIHHIHIIHIHIHHHHIIIIIIIIIIIIIIIIIIIIIIIIIIIIIIGIIIIIIIIIIIIIIIIIIIIIIIIIIIIIHIIIIIIIIHIIIIIIIIIIIIIIIIIHIHIIIIIHIIIIIIIIHEHIIGIIHF?FHIIIHIIIIIIIHIIIIIIHIIIIIIIIIIIIHIIIIIIIIHGIIIIIHEIHIIIIII
@HISEQ:711:H5NNWBCX2:2:1101:6578:17489:ATCTCGTA
TTAAGTTCAGCGGGTATCCCTACCTGATCCGAGGTCAACCTGTAAAAATTGAGGGTTGTTGGCAAGTAGACCTACCGGACTCAATCGCGAGGAGTATTACTACGCGTAGAGCCGACAGGCACCGCCACTGATTTTAGGGGCCGCGAGACCGCGAACCCCAATACCAAGCGAGAGCTTGAATGGTTATAATGACGCTCGAACAGGCATGCCCCCCGGAATACCAGAGGGCGCAATGTGCGTTCAAAGATTCGATGATTCACTGAATTCTGCAATTCACATTACTTATCGCATTTC
+
IIIIIIIIIIIIIIIIIIIIIIIIIIIIIIIIIIIIIIIIIIIHHHIIIIHIHIIIHIIIHIHIIIIIIIIHIIIIIIIIIIIIIIHIIIIIIIIHIIIIIIIHIIHIIIIIIIIIHIHIIIIIIIIIIIIIIIIIIIHIIIIIIIIIIIIIIIIIHIIIIHIIIIIIIIIIIIIHIIHIIIIIIIIIIIIIIIIIIIIIIIIHIIIHIIIIIIIIIIIIIIHHHEHIIIHHIIIIIIIIIIIIHIIIIHIIIIGHIIIIIIIIIIIIIIIIIIIIIIIIIIIIIHIIIIIIII
@HISEQ:711:H5NNWBCX2:2:1101:7052:17470:ATCTCGTA
TTAAGTTCAGCGGGTATTCCTACCTGATCCGAGGTCAACCTTAGAAATTGGTTAAAAAAGACCGGGTCAAAAGGTTTTACTAAAATGCGTGCTAGTGAAAGCTCGTTGCATCTAGGGTCCAATTGACGCCGTCATTATCTTTGGGGCCTGTCTTTTACCGACAAGAGGTCCAACAGCAAGCCGGGCTTGATTAGTGATAATGACGCTCGAACAGGCATGCCCTTCAGAATACTAAAGGGCGCAATGTGCGTTCAAAGATTCGATGACTCACTGAATTCTGCAATTCGCATTACTTATCGCATTTC
+
IIIIIIIIIIIIIIIIIIIIIIIIIIIIIIIIGHIIIIIHHIIIIIIIIIIIIIIIIIIIIIIHHIHIFHIIIIHHIIIIIIIHIHIIIIIHIIIIHHIIHIIIIIIIIIGIIIIIIIIIHHIIIIIHHIIEHIIHIIIIIIIIIIIIIIIIIIIIIIIIIIIIIIIIIIHIIIIIIIIIIIIHIIIIIIIIIIIIIIIIIIIIIIIIIIIIIIIIIIHHHIIIHIIIIIIIHHFECHIIHHIIHDHIIIIIIHIGIHHIIIIIIHIIIIIHIIHIIIIIIIIIIIIIIHHHIIIHHIHIIIIII
@HISEQ:711:H5NNWBCX2:2:1101:9961:17424:ATCTCGTA
TTAAGTTCAGCGGGTATCCCTACCTGATCCGAGGTCAAAGACGGTAATGTTGCTTCGTGGACGCGGGCCACGCCCCCCCGCAGACGCAATTGTGCTGCGCGAGAGGAGGCAAGGACCGCTGCCAATGAATTTGGGGCGAGTCCGCGCGCGAAGGCGGGACAGACGCCCAACACCAAGCAGAGCTTGAGGGTGTAGATGACGCTCGAACAGGCATGCCCCATGGAATACCAAGGGGCGCAATGTGCGTTCAAAGATTCGATGATTCACTGAATTCTGCAATTCACACTACTTATCGCATTTC
+
IIIIIIIGFHEHHIHIIHIGH@HHHIIEHFHDCCHHICHIFIIHHHHIIIIHIIGHDHHHCGHIICCHHEEHHIGHDHHHIIHIIHIHHEHIHIIHIEHHHIIHHHGIIHIHHHHHHHHHHHIIIHEDHGFHHFCEHIHIHIIIIIIIIIIIHIHHHHHHIIHIIGIHIIIIHHHHHHEIHHHIIHGEHIIHIIHHIHHIIIHGHGIHHIIHGIGIHIIIIHIHHHHHHIGIIIIHEHIHECHIIHHFHHHHGHHIIIIIHIIIHIGIIIIIIIIIIIIIIHHEHHIIIHHGHHHHHHHHI
@HISEQ:711:H5NNWBCX2:2:1101:10708:17447:ATCTCGTA
TTAAGTTCAGCGGGTATCCCTACCTGATCCGAGGTCAACCGAGGGGGTGGGCTTCTGAGAGCCGCCACTTAGGTGCCGGGCGCGAATGTGCTGCGCTCGAAGCCAGGGTGACGGCTGCCAATGTTTTTGAGGCGAGTCCGCGCCGGGTAGGCGGGACAAACGCCCAACACCAAGCAGAGCTTGAGGAGGTTGAATGACGCTCGAACAGGCATGCCCTGCGGAATACCACAGGGCGCAATGTGCGTTAAAAGATTCGATGATTCACTGAATTCTGCAATTCACACTACTTATCGCATTTC
+
GIHIIIHIIIIIIIIIIIIIIIIIIIIIIIIIIIHIIIIIIIHHIIHHIIIIIIIIIIHIIIHIIIIIHHIIHIIIIIHIIHHHHIIIGHHIHHIIIIIIIIIHIIIIIIIIIIIHIIIIHIIHHIHIHIIHIIHH?HHHIIIIIIIIIIIIIIIIIIIIIIIIIIIIIHIIIIHHIIIIIHIIIIIIIIHIIHHIHIHIIIIIIIIIIIIIIIIIIIIIIIIIHIIIHHDIIIIHIIIHEIIIIIIIHIIIIIIHIIIIIIIHIIHIIIIIIIIIIIIIIIIHIHIIIIIIIIIIIII
@HISEQ:711:H5NNWBCX2:2:1101:12495:17254:ATCTCGTA
TTAAGTTCAGCGGGTATCCCTACCTGATCCGAGGTCAAAGACGGTAATGTTGCTTCGTGGACGCGGGCCACGCCCCCCCGCAGACGCAATTGTGCTGCGCGAGAGGAGGCAAGGACCGCTGCCAATGAATTTGGGGCGAGTCCGCGCGCGAAGGCGGGACAGACGCCCAACACCAAGCAGAGCTTGAGGGTGTAGATGACGCTCGAACAGGCATGCCCCATGGAATACCAAGGGGCGCAATGTGCGTTCAAAGATTCGATGATTCACTGAATTCTGCAATTCACACTACTTATCGCATTTC
+
IIIIIIIIIIIIIIIIIIIIIIIIIIIIIIIIIIIIIIIIIIIIHIIIIHIIIIIIIIIIIIIIHHIIHHIGIIIIIIIIIHIIIIIIIIIIIIIIIIIIHIIIIIIIIIIIIIIIIIIIIIHIIIIIIIFIIIHHHHGIDIIIIIIIIIIIIIIIIIIIIIIIIIIIIIIIIIIHHIIIIIIIHIIIIIIIIIIIIIIIIIIIIIIIIIIIIIIIIGIIIIIIIIIIIIIHFHGIHGIHHHHIHIIIHIIIIIIIIIIIIIIIIIIIIHIIIIIIGIIIIIIIHHIHHIIFIIIIIIIII
@HISEQ:711:H5NNWBCX2:2:1101:14641:17436:ATCTCGTA
TTAAGTTCAGCGGGTATTCCTACCTGATCCGAGGTCAACCTTTCAGAAGTGGGGGGTTTAACGGCGTGGCCACGCTGTTTTCCAGTGCGAGGTGTGCTACTACGCAGAGGAAGCTACAGCGAGACCGCCACTATATTTGGGAGCCGGCGCGCCCCGGGGGGCACGCCGATCTCCAACACCAAGCCCGGGGGCTTGAGGGTTGAAATGACGCTCGAACAGGCATGCCCGCCAGAATACTGGCGGGCGCAATGTGCGTTCAAAGATTCGATGATTCACTGAATTCTGCAATTCACATTACTTATCGCATTTC
+
IIIIIIHIHIIIIIIIIHIIIHIIIIIIIIIIGIHIIIHIIIIGHIHHHEHHHIHIIIIHHIHDHIIIIHHGHIIIIGHIHIIIIHHHIHIGGGGHHIIIIIIIIHIIIIIIIIIIIIIIIHIHIHHGHGGHHHHIIIIHHIIGFHGHIIIIIIIIHHHHHIIIIHHIIIHHHIIIIIIIIIIHHIHIGHHIHIHIHHHIHIIIIIIIIIIIHIHIIIIHIIIIIDHIHIIIIHIIIIIIHEFIHHFHHCCCIGIIHIHIIIIIIIHIIIGHIHIIHHIIIHIIHIIIHIIIHHIIIIIHHIIIIIIIHI
@HISEQ:711:H5NNWBCX2:2:1101:15912:17328:ATCTCGTA
TTAAGTTCAGCGGGTATCCCTACCTGATCCGAGGTCAAAGACGGTAATGTTGCTTCGTGGACGCGGGCCACGCCCCCCCGCAGACGCAATTGTGCTGCGCGAGAGGAGGCAAGGACCGCTGCCAATGAATTTGGGGCGAGTCCGCGCGCGAAGGCGGGACAGACGCCCAACACCAAGCAGAGCTTGAGGGTGTAGATGACGCTCGAACAGGTATGCCCCATGGAATACCAAGGGGCGCAATGTGCGTTCAAAGATTCGATGATTCACTGAATTCTGCAATTCACACTACTTATCGCATTTC
+
CHEHHGHHHGHIIGHHE@GIICEEHI<F?<GHHDEF1GHGIIGH=FCFHFCCHH?HHH?0<FE<?H<</CC<HHHGH/EEH??EC/@F?GFCHHF<DDD<<DCD?HEEDGHEHI@DHHEEDGIIHIIHHFFG<H?FHACD?HEGHHH@DBDED<HHHHEEHECHHDFCG@GCHDHHG/<FEGIHHHIIIIHIHEIIHIHHCIGHIHIIHGCEEDGGHHHHGHEHFHIHGHHECFGHIHIIGIIIHIHIHIIHGIHHEIHCHHEHGCHHF1@G?HHHGFCF?HHHHFG?HHHCCHHEEHDHH
@HISEQ:711:H5NNWBCX2:2:1101:19431:17398:ATCTCGTA
TTAAGTTCAGCGGGTATCCCTACCTGATCCGAGGTCAACCTTAGAAATGGGGTTGTTTTACGGCGTAGCCTCCCGAACACCCTTTAGCGAATAGTTTCCACAACGCTTAGGGGACAGAAGACCCAGCCGGTCGATTTGAGGCACGCGGCGGACCGCGTTGCCCAATACCAAGCGAGGCTTGAGTGGTGAAATGACGCTCGAACAGGCATGCCCCCCGGAATACCAGGGGGCGCAATGTGCGTTCAAAGATTCGATGATTCACTGAATTCTGCAATTCACACTACTTATCGCATTTC
+
IIIIIIIIIIIIIIIIIIIIIHIIIIIIIIIHIIIIIIIIIIIIIIIIIHIIIIIIIIIIIIIIHIHIHIIIIIIIIIIIIIIIIIHIIIIIIIIIIIIIIIIIIIIIIIIIIHIIIIIIIIIIIIIIIIIIIHHHHHHIIIIIIIIIIIIIIIIIIIIIIIIIIIHHIIIIIIIIHIIIIIIIIIIIGIIHIIIIIIIIIIIIIIIIIIIIIIHIHIIIIIGIIHHHIIIIHHIIHHIIIHHIHIIIIIIIIIIIIIIIHIIHGIIIIIHIIHIHIIIIIHHHIIIIHHIIIIII
@HISEQ:711:H5NNWBCX2:2:1101:20948:17328:ATCTCGTA
TTAAGTTCAGCGGGTATCCCTACCTGATCCGAGGTCAACCTGGATAAAAATTTGGGTTGATCGGCAAGCGCCGGCCGGGCCTACAGAGCGGGTGACAAAGCCCCATACGCTCGAGGACCGGACGCGGTGCCGCCGCTGCCTTTCGGGCCCGTCCCCCGGAATCGGAGGACGGGGCCCAACACACAAGCCGTGCTTGAGGGCAGCAATGACGCTCGGACAGGCATGCCCCCCGGAATACCAGGGGGCGCAATGTGCGTTCAAAGACTCGATGATTCACTGAATTTGCAATTCACATTACGTATCGCATTTC
+
IIIIIHHIIIIIHHHHIIIIIIIIIIIIIHIIHHHHIIHIHGHHIIIIIIIIIHIIIIIIGIHHIIIIFHIIIIIIIIIIHIHHHIIIIIHIIIIIIIIIIIHIHIHIIIHGHIIIIIIHIGHIHIHIIIIIIHHHHHIIHCHHHHHIIIIEIHIIIIIIIHHHIFHHGHHDGHIHGHIIIGHHHHHHIHIIIIIHHIIIIHIIIIIIHIIIHFHIHIIHHIIIHIIHIIIIIIIIHHIHHEIIIGIIIIHHHIIIIIHHCIHFIHIIGIHIIHIIIIIIIIIIIIIIIHIHIIIIIIIIGIIIHHHIHI
@HISEQ:711:H5NNWBCX2:2:1101:1530:17510:ATCTCGTA
TTAAGTTCAGCGGGTATTCCTACCTGATCCGAGGTCAACATTTCAGAAGTTGGGTGTTTTACGGACGTGGACGCGCCGCGCTCCCGGTGCGAGTTGTGCAAACTACTGCGCAGGAGAGGCTGCGGCGAGACCGCCACTGTATTTCAGGGCCGGCACCCGGTGAGGGGTCCCGATCCCCAACGCCGATCCCCCGGAGGGGTTCGAGGGTTGAAATGACGCTCGGACAGGCATGCCCGCCAGAATACTGGCGGGCGCAATGTGCGTTCAAAGATTCGATGATTCACTGAATTCTGCAATTCACATTACTTATCGCATTTC
+
IIIHIIIIIIIIIIIIIIIHIIIIIIIIIIIIIIIIIIIIIIIIIIHIIIIIIHHHIIHIIIIIIIHHEEHEHIHHIHHHIHIIIIIIIIIIIHIIHHIIGIIIIIIIIIIIIIIIHICHIHIIIHHIIHIIIHIHHHIHIHIIHIHIIIIIHHFHHIIIHHGHHIIIHIIIIIIGHIIIIIIIIIIIIIIIIFEIIHIIIIIIIIIIIIIIIIIIIIIHIIIHIGIHHHIHGIHH@HIIIIIIIIIIHDHGIIHHGCCCIIIIIHIHEIGIIIGIIIIIIHHIIHHIIIIIIIIIIIIIIHHIIIIIIIIIIIIIII
@HISEQ:711:H5NNWBCX2:2:1101:4958:17724:ATCTCGTA
TTAAGTTCAGCGGGTAATCTTGCCTGAGCTCAGGTCGAGGAAATAAGTAATGAGTTTCCTTGTTGAGGGCTCATCCGGGTCCCAGACCAACAGCTAATCGTATTAGCATCACTGCCTAACCAGCTGCGGCCCTTGACGGGTCCTTGAATAAGCCTCTGCACTTCAGCCAACCCAGCTCTTAATGAAAAGAACTGAGACGGCCAGGTCCGTCCCTCGTACATTCCACAATGAAGGGAATGTATGGGGCGAGTATTAACCCGACGCTGAGGCAGACATGCCCTTGGCCGAAGCCGCGGGCGCAATATGCGTTCAAAGATTCGATGGTTCACGGTTTTCTGCAATTCACACTACGTATCGCATTTC
+
HIGHIIIIIHIIIIIIIIGIIHIIHIIHIIIIIIIIHIHGFHEHIIIIHHIHHHIIIIIIGIHHHHHGHGIIEHIIGHIHIIIIIIIHIHIIIIIIIHIHHHIIIHIIIIHIIIIH?GHIIIIIHCHDEEH<HEGHHIEDC/GHE@HHHIGIHIIIIGHDHHHIGHCEEIIIIHHHHHEHHFBFHIH?FCHIHFFHHHHIGEGGEHIHHHCDHHIEEH@..BIHHHHF.@IIHHF?IHFGFCHHIHHIHHGHGFHEHHIGIIHEHEIHHHGEHHEHECFHHGIHHHIIHHHHEC<HHHIIIIHHDHIIIIHHIHHEEGHEEHHIHGEFHEHIGIHHHHHHHHHC?HHHGDE?HHFIIHHHIGI
@HISEQ:711:H5NNWBCX2:2:1101:5636:17565:ATCTCGTA
TTAAGTTCAGCGGGTATCCCTACCTGATCCGAGGTCAAGAGTGTAAAATGTACTTGTGGACGCCGTCGTTATGAAGGCAGAGTGCGAGATGTACTGCGCTCCGAAATCAATACGCCGGCTGCCAATTGTTTTAAGGCGAGTCTGCGCGCAAAGGCGAGACAAACACCCAACACCAAGCAGAGCTTGAAGGTACAAATGACGCTCGAACAGGCATGCCCCATGGAATACCAAGGGGCGCAATGTGCGTTCAAAGATTCGATGATTCACTGAATTCTGCAATTCACACTACTTATCGCATTTC
+
IIIIIIHIIIIIGIIIHIIIIIIIIIIIIIIIIICHHIIIHGHHHIHIHHIIHIIIIIIGIIIHIIIIIHHIHHHGIIIIIIFHIIIIIHIIIIHIIIIHHIIIGIIIIIIIIIHIIIHIIIHHIIIIFHHFHIIIIIIIIIIIIIIIIIHIIGIIIIIIHHHIIHIIIIIHHIIIIHHIIGFHIIIIIIIHIHIHIHIIIIIHHIIIHHHHIIHHECHIIGIIIHGEIIHDHIIIIIIIIHHGGIIIIIIHHIIHIIIIHHEIHHGHIIIIHHHHGFGHHHEHHHFDFCGHIIHCGIIGH
@HISEQ:711:H5NNWBCX2:2:1101:8632:17504:ATCTCGTA
TTAAGTTCAGCGGGTATCCCTACCTGATCCGAGGTCAACCTGAGAAAGATTGAGGGGGGTCGCCGGCGGGCGCCGGCCGGGCCTACGGAGCGGGTGACGAAGCCCCATACGCTCGAGGACCGGACGCGGTGCCGCCGCTGCCTTTCGGGCCCGCCCCCCGGAGCCGGGGGGCGGGGCCCAACACACAAGCCGTGCTTGAGGGCAGCAATGACGCTCGGACAGGCATGCCCCCCGGAATACCAGGGGGCGCAATGTGCGTTCAAAGACTCGATGATTCACTGAATTCTGCAATTCACATTACCTATCGCATTTC
+
IHHHIIIIIIIIIIIIIIIIIHHIIHIIIIIHIIHIIIIIIIIIHIIIGHIIIIIIIIGIIIIIIIIIFHGIIIIIIIIIIIIIIIIIHIIIIIHIIIIIIIIIIHIHIIIIIIIIIHIIIDHIIIIIHIIIIIIIIIIIIIIIHIHDHHHHCDHIIIIIIIIIIIIIIIHHDHGHHIIHHHHHFHIHIIIIIHIHIIIHIIIIHHIIIIIIIIIIIIIIIIIIIIIIIIIIHHIIIIIGIIIIIHIIIIIIIHIIIIIHIIIIIHIHIIIIIIIIIIIIIIHIIIIIIIIIIIIIIIHFHHIHHIHIIIIII
@HISEQ:711:H5NNWBCX2:2:1101:8539:17734:ATCTCGTA
TTAAGTTCAGCGGGTATCCCTACCTGATCCGAGGTCAAAAGTTGAAAAAAAGGCTTAATGGATGCTAGACCTTTGCTGATAGAGAGTGCGACTTGTGCTGCGCTCCGAAACCAGTAGGCCGGCTGCCAATTACTTTAAGGCGAGTCTCCAGCAAAGCTAGAGACAAGACGCCCAACACCAAGCAAAGCTTGAGGGTACAAATGACGCTCGAACAGGCATGCCCTTTGGAATACCAAAGGGCGCAATGTGCGTTCAAAGATTCGATGATTCACTGAATTCTGCAATTCACACTACTTATCGCATTTC
+
IIIIIIIIIIIIIIIIIIIIIIIIIIIIIHIIIIIIIIIIIIIIIIIIIIHIGIIIIIIIIIIIHHIIHIIIHIHIIIHHIIIIIIHIIIIIIIIIIHHIIIIIIIIIIIIIIIIIIIIIIIIIHIIIHIIHIIIIIIIIIIHIIGHIIIIIIIIIIIIIIIHHIHIIIIIIIIIIIIHIIIIIIIIIIHIIIIIIIIIIIHHHHHHHIHIIHIIIIIIIIIHIIHFHIIIIIIIIHEHIIIIIHGHHIHIIHIIIIHHHEHIHIIIIIIIIIIIIIIIGIIIIHIIIIIIIIIIHHHIIIIIIII
@HISEQ:711:H5NNWBCX2:2:1101:12740:17683:ATCTCGTA
TTAAGTTCAGCGGGTATCCCTACCTGATCCGAGGTCAACCTTAAGAAAGTATGGGGGTTTTGGCAAGTGGACCACCCGGACCTCCAGAGCGAGAAGTATTACTACGCTTGAAGCCAGATGGCACCGCCACTGATTTTAAGGCGCACCAGTACGATGGCACCCAATACCAAGCTGGGCTTGAGGGTTGAAATGACGCTCGAACAGGCATGCCCAGCGGAATACCACTGGGCGCAATGTGCGTTCAAAGATTCGATGATTCACTGAATTCTGCAATTCACATTACTTATCGCATTTC
+
IIIIIIIIIIIIIIIIIIIIIIIIIIIIIHIIIHIHIIHIHFGHHHIIHHHIIIIGIHIHHHHHIIIIIHGHHHIIIIHGHGHHIIIIIIIIHHHHHHIHHIHGIIIGIIIHIIIIIIIHHHHHIIIIIIHIIIIIIIIIIHHHIHIIIHIIIHIHHIIHHIIIIIIIIIIIHHHIIIIIIIHHHHGHIIIHHHHHIIIIIIIIIIHIHHIHIIHIIIIHHHCGHE<IIHHHIHHGHIIIIHIIHHHIIIIIIIHIIIHHHGHHHIIGIIIIIIIIIHGIHIIIIHHHIGIIIII
@HISEQ:711:H5NNWBCX2:2:1101:17313:17551:ATCTCGTA
TTAAGTTCAGCGGGTATCCCTACCTGATCCGAGGTCAACCTGAGAAAGATTGAGGGGGGTCGCCGGCGGGCGCCGGCCGGGCCTACAGAGCGGGTGACGAAGCCCCATACGCTCGAGGACCGGACGCGGTGCCGCCGCTGCCTTTCGGGCCCGCCCCCCGGAGCCGGGGGGCGGGGCCCAACACACAAGCCGTGCTTGAGGGCAGCAATGACGCTCGGACAGGCATGCCCCCCGGAATACCAGGGGGCGCAATGTGCGTTCAAAGACTCGATGATTCACTGAATTCTGCAATTCACATTACTTATCGCATTTC
+
IIIIGIIIIIIIIIIIIIIIIIHIIIIIIIIFHIEHIIIIIIIIIIIIHHHGHIHIGIHIIHIIHHHHHHHHIIIIIIIIIIIGHHIGHIIIGGDHEHHHIIHIIIHIIIIIIIIHIIIIIIHGHIHIG<EEHHHIHGDHIIEHHHHHHHHHEHHHIIIHGEHDEIIIHHIHIIIIIHHGHHHHFHDFIHIIHIHHIHHIIIHHHHIIIIHIIIHIIHHIIIIIIHHHIGIHHIIIHIIIGIIIHIHHIIIIHIHIGIIHGIHHHFIGIHHIIHHIIIIIIHHIIIIIHHIIHIIHHIIIIIIIIIIGIIHII
@HISEQ:711:H5NNWBCX2:2:1101:17422:17737:ATCTCGTA
TTAAGTTCAGCGGGTATTCCTACCTGATCCGAGGTCAACCTTTCAGAAGTGGGGGGTTTAACGGCGTGGCCGCGCTGCTTTCCAGTGCGAGGTGTGCTACTACGCAGAGGAAGCTACAGCGAGACCGCCACTAGATTTCGGGGACGGCGCGCCGCGAGGGCACGCCGATCCCCAACACCAAGCCCGGGGGCTTGAGGGTTGAAATGACGCTCGAACAGGCATGCCCGCCAGAATACTGGCGGGCGCAATGTGCGTTCAAAGATTCGATGATTCACTGAATTCTGCAATTCACATTACTTATCGCATTTC
+
IIIIIIHIIHIIIIIHIIIIIIHIIIIIIHIIIIIHIIIIIIIIIIIIIHIIIIIIHHIIIIIIIIHHHIIIIIIIIIIIIIIIIHIIIIHIGHHHGIIIIIIHIIIIIIIIIIIHIIIGGHIIIHIIIIIIHIIIIIIIHIIHHGIGIIIIIIIIEHIIHHIIIHIHDHIIIHIIIIIIIHHIIIIHIHGHIHIIHIIIHIHHIIIIIIIIIIIIIIIIIHHDGGHHIIIIIHIIIIIIHIHHGHIHHHHIIIIIHGHGIIIIIGIIIIIIIHIIGHIIIIIIIIHIIIIIIIHIHIIIHIIIIIIII
@HISEQ:711:H5NNWBCX2:2:1101:18428:17662:ATCTCGTA
TTAAGTTCAGCGGGTATTCCTACCTGATCCGAGGTCAACCTTGGTGCCGCCGGAGCGGACTTGTGGGGGGGTTTAGAGGCAGGACGCCGAGGGATCCCAATGCGAGGCTGATGCTACTGCGCAAAGGAGAGGGCCTTCGGGTCCGCCACTGGTTTTAGGGGCCTGCCGTGGCAGATCCCCAACGCCGGGCCACAGGGGCTCGAGGGTTGAAACGACGCTCGGACAGGCATGCCTCCCAGGATACTGGAAGGCGCCATGTGCGTTCAAAGATTCGATGATTCACTGAATTCTGCAATTCACATTACATATCGCGTTTC
+
C1F<<<1DCHEC?<CHHHGHIHHH@G?<DGEGC<0D1C@C@E@1CGFHCCE?///</</CHHCHHC=<C/D/D@<D@11DD0DE1DD?DCEHC0<E1DFHCGIHEHHIGHGHIHEHHC@GG<<FDGEDH@EC<EH7FFHCDDE0EF@FHGEEBB:DEIHHHEC@E?DEBEHGHHEHGHHHHGIHHHC8;::A@@DE<E=HIIHIIIIIIHHHIHHHHDHGD1@HIHHF1HE/1E@1<HHHHEHHEIHHIIHEHCCGDHHDHFHCEHF?HIHHGIIIIGHH@HHHIHIIHHEHHGFEIHGGGIHIHHHDHHDEIHE?G
@HISEQ:711:H5NNWBCX2:2:1101:18604:17543:ATCTCGTA
TTAAGTTCAGCGGGTAGTCCTACCTGATTTGAGGCCAGATCATAAAAAAATTGCCCAAGGGCGATTAGAAGCTGACAACTATGCCTTTCTTATCCCGGCCAGCCGCATTGCTGCAACTGTCCTCAACGAAATACTTATCACGTTGAGTGGAACCGATTACGAAAAGGGTCTGCTAATGCATTTCGAGCGAGCCGCAATAAAGCAGCAGCGCTCACGTCCACGCCGCTAACCACTATTAAGAAAGCTAGAGGGTGAGAGTTTCATGACACTCAAACAGGCATGCTCCTCGGAATACCAAGGAGCGCAAGGTGCGTTCAAAGATTCGATGATTCACTGAATTCTGCAATTCACATTACTTATCGCATTTC
+
IIIIIIIIHIIIIIIIIIIIIIIIIIIIIIIIIIIIIIIIIIIIIIIIIIIIIIIIIIIIIIIHIHIIIIIIIIIIIIIIIIIIIIIIIIIIIIHIHDHIIHIIIIIIIIIIIIIIIIHIIIIIIIIIIIIIIIHHHIIIIIHIHHIIIIIIIIIIIIGIIIIIIHIIIIIIIHHHIIIIIIIIIIIIIIIGIIIIIIHIIIIIIIIIIHIIIIIIIIIHGIHHIHIIHGIIIHIIIIIIIHHGIIIIIIHIIIIIHIIIIIIIIHHGIIIIIIIIIIIIIIIIIIHIIIIIIIIIIIIIIIIIIIIIIIIHIIIIHIIIIIIIIIIHIIIIIIIIIIIIIIIIIIIIIIHIIIIIHIIIIIIIIIII
@HISEQ:711:H5NNWBCX2:2:1101:21118:17688:ATCTCGTA
TTAAGTTCAGCGGGTATCCCTACCTGATCCGAGGTCAACCTTAAGAAAGTATGGGGGTTTTGGCAAGTGGACCACCCGGACCTCCAGAGCGAGAAGTATTACTACGCTTGAAGCCAGATGGCACCGCCACTGATTTTAAGGCGCACCAGTACGATGGCACCCAATACCAAGCTGGGCTTGAGGGTTGAAATGACGCTCGAACAGGCATGCCCAGCGGAATACCACTGGGCGCAATGTGCGTTCAAAGATTCGATGATTCACTGAATTCTGCAATTCACATTACTTATCGCATTTC
+
HIIIIHHIIIIIIIHHHIIIIIIIIIIIIIIIIIIIIIIIIHIIIIIII?FHHIIHIIIIIIIIIIIIHIIIIIIIIIIIIIGHIHIIIIIIIIIHHIHIIIIEHHIHHIIHHIIIIIIIIIIIIIIIIIGIHIIIIIIIIIIIGHIGHIIIIIIIHHIIHHHHIIIIIIIIIIIIIIIHIIIIIIIIIIIIIIIIIIIHHGIHHHGIIHIIIIIHIIHHHIHHHGCIIIIHHIHHDHIIIIIIIIGHIIHIHHHFIIIHIHIHIIIHHHHFIIIGHIHIIIIHIHIIIIIIIII
@HISEQ:711:H5NNWBCX2:2:1101:3239:17899:ATCTCGTA
TTAAGTTCAGCGGGTATCCCTACCTGATCCGAGGTCAAAGACGGTAATGTTGCTTCGTGGACGCGGGCCACGCCCCCCCGCAGACGCAATTGTGCTGCGCGAGAGGAGGCAAGGACCGCTGCCAATGAATTTGGGGCGAGTCCGCGCGCGAAGGCGGGACAGACGCCCAACACCAAGCAGAGCTTGAGGGTGTAGATGACGCTCGAACAGGCATGCCCCATGGAATACCAAGGGGCGCAATGTGCGTTCAAAGATTCGATGATTCACTGAATTCTGCAATTCACACTACTTATCGCATTTC
+
IIIIIIHIIIIIIIIIIIIIIHIIIIHHIIIIIIIHHIIIHHHIHHHIHIIIIIIIIIIIIIIIIIHIHHIIIIIHIIIIIIIIIIIGIIIIIIIIIIHIIIIIIIHHIIIIIIIIIIIIIIIIIHHEHHIIIIIIIIIIHHIIIIIIIIIIIIHIIHIIHHHIIGIIIIIIIIIIIIIIHIIIIIIIIIIGGHHIIHIIIHHIIIIIIIIIIIIIIIIIIIIIHIIIHIIHHGIIHFHHECEGIIIHIHHIIHIIIFIHGIHIIHHIHGIIIIIIIIIIHIIIIIHGGFIHHIIHIIIII
@HISEQ:711:H5NNWBCX2:2:1101:7180:17755:ATCTCGTA
TTAAGTTCAGCGGGTATTCCTACCTGATCCGAGGTCAACCTTAAAAAATTGGGGGTTTTACGGCTAGAATCCCTCCGAATCCCAGTGCGAGACGTTAGTTACTACGCAAAGGAGGCTCCGAGAGGGTCCGCCACTACCTTTAAGGGCCTACGTTTAACCGTAGGGCCCCAACACCAAGCAGAGCTTGAGGGTTGAAATGACGCTCGAACAGGCATGCCCGCCAGAATGCTGGCGGGCGCAATGTGCGTTCAAAGATTCGATGATTCACTGAATTCTGCAATTCACATTACTTATCGCATTTC
+
IIIIIGHHIIIIIIIIIIIIIGIIIHIHIHIIIIIIIIIIIIIIIHIIHHIIIIIHHIHIIIIIIIHIHHIIGIIIIHHIIIIIIHIHIIGIIIHIHHGHIHHIIGIIHIIHHHIHHIIIIGIIHIHHIHIIIHHIIIIIFHIIHIHHHIIIIHIHHIHHHIIIIIIIIIIIIIHHHHHHIIIIIIIIHHIHBGHHIIHHHIIIIIIHIIIHIIGIIIIHIGIIIIIHHHHIGHHGIHHFHHDEIIIIHGIHHIHHGHEFHHHIIHIIIIIHIIIIIIIIIIIIHIIGIHHHIHIIIIIIII
@HISEQ:711:H5NNWBCX2:2:1101:9760:17928:ATCTCGTA
TTAAGTTCAGCGGGTATCCCTACCTGATCCGAGGTCAAAGACGGTAATGTTGCTTCGTGGACGCGGGCCACGCCCCCCCGCAGACGCAATTGTGCTGCGCGAGAGGAGGCAAGGACCGCTGCCAATGAATTTGGGGCGAGTCCGCGCGCGAAGGCGGGACAGACGCCCAACACCAAGCAGAGCTTGAGGGTGTAGATGACGCTCGAACAGGCATGCCCCATGGAATACCAAGGGGCGCAATGTGCGTTCAAAGATTCGATGATTCACTGAATTCTGCAATTCACACTACTTATCGCATTTC
+
IHHGHHHHHIIIDHIIIIGIHHHHIIIHIIIIHHCHIHHHIFHIIIIIIIIIIIHIGIIHHHHHHHIGFHHHIIIIIIIIIIIIIIIIIIIIIIIIHHIIHIHIIIIIIIIIIHIIHIIIIIIHIIIHIIIIIIHIIIIIIIIIIIHIIIIIIIIIIHHIIIIIIHIIIIIIHIHIIIIIIIIIIIIIIHIIIIIIIIIHHIHIIIIIIIIHIIIIIHIIIIIIIIIHIIIIIIIIIHIHFCCIHIIIIIIIIIIIIGIIGIIIIIIIIIIIIIIIIIIIIIIIIIIHIIIHGIIIIHHII
@HISEQ:711:H5NNWBCX2:2:1101:10646:17941:ATCTCGTA
TTAAGTTCAGCGGGTATCCCTACCTGATCCGAGGTCAACCTTAAGAAAGTATGGGGGTTTTGGCAAGTGGACCACCCGGACCTCCAGAGCGAGAAGTATTACTACGCTTGAAGCCAGATGGCACCGCCACTGATTTTAAGGCGCACCAGTACGATGGCACCCAATACCAAGCTGGGCTTGAGGGTTGAAATGACGCTCGAACAGGCATGCCCAGCGGAATACCACTGGGCGCAATGTGCGTTCAAAGATTCGATGATTCACTGAATTCTGCAATTCACATTACTTATCGCATTTC
+
ICFGHCHGHHHIIIIHIIGHGHHFHIHHIHHIHGI?HHH?1FCHHHHHHD@?HHFHHIHGHGDHHHIIEFHIIGIHHHHHHHHIIHHHHGECHIIHEFEHHHIHGHGHHHHBHHCHFHFHHHHHHGDFIHHIIEEHHIIIIIHIIHDHIHIHIIHDHHHGIIIHIIHHIIIIIHHHHIIIHHIIHHGGCIGIIIIGHIIHHHIIIHIHHHIIIHHIIEIIHHGFEECHHIIHIIIIHEFIIIHFHHIIIIHIIIIHIHHHGGIHIIHGIIIIIIIIIIIHIIHHHH=IIHIHIII
@HISEQ:711:H5NNWBCX2:2:1101:16751:17919:ATCTCGTA
TTAAGTTCAGCGGGTAATCTTATCTGATTTGAGATAGTTTTTCAAGGAAGCTATTACACTCCTTATTTGATTACATTCAGTCAAGAGTTACCTTACGGATGTCTCCTAAAGAATGTAGTACTAGTTTTAAGGGAATACAGGTTAAAAGTAATTCCCCAATTCCATATTTGCCACTTGTTTTCACAATAGGCAAAAGTGATATAGTTACAATACTCAAACAGATATACTATCCGGGATTCCAGACAGTGCAATGTGCGTTCAAAGATTCGATGATTCACGGCCTGCAATTCACACTACGTTTCGCAGTTT
+
IIIHIIHIEIIIIHIIIHIIIIHIFHIHIFHIHIHIIHFHIHIIIIIIIIIIIIIHIIIGIIHHIIHHGHHIHIIIHHIIHIHIHIGHHIIIIIIIIHHHHHIIHHIIIIIIHHIIIIIIIIIIEEHHIIHIIHIIIHHIGHHHHIIIHHHHIHIHIIEHIIIIIIIIGIGIHHGHIIIHIIIHIGIHHHHIIIIHHHIIIIHHIIIHIIIIIIIIHHIIHIIIHIIHHF?CIHFIIIIHFGIIIHHEFCIIIHHHHHGFGHHFHHEIIHIIIIHHEHIIIIIIIHIHIHHHHIIGIHHIIHIIIIIIH
@HISEQ:711:H5NNWBCX2:2:1101:20553:17936:ATCTCGTA
TTAAGTTCAGCGGGTGTTCTTGCCTGAACTCAGGTCGAAAGGGGTGTGTCACACGGCTTCTCGGAGAGCAACCGACGATTCCTGCGGGCTTACAACGAGGTCCCGGGCCGACGGCGGCATGCGATCCCTGGCGGGTCACCTACCAGACTGTCGTCCCGATTGGGTCCTCGTTCGAGCCTCTGTTCTTCGGCAGACCCGGTTAAATTAACCGGGATGGCCAGGTCCACGCCTCTTGAGAGAGGGTGAGGGTAAAGCCGACGCTGAGGCAGACATACTCTCGGCCGGAGCCTCGAGTGCAATTTGCGTTCAAAGATTCGATGATTCACATTATCTGCAATTCACACTACGTATCGCATTTC
+
IIIIIIIIIIIIIIIIHIIIIIIIIIIIIIIIIIIIIIIIIIIIIIIIIIIIIIIHIIIHIIIIIIIIDGHIIIIIIHIIIHIIIIIIIIIIIIIIIIIHIHIIIIIHIIIIIHIIHIIIGIIIIIIIIIHGIIHIHIIIIGIHIHHIHIHIHIIIIHHHHHIGHHIIHHHEEHEHIIIIIEGHIIIGFHHHGHIIIIHHFHHHHHHIIIIHIHHIIIHHHFG??.GIIIHHFIIIIHHHIIIIHIIIIGHHHIHIIHEHIIIIIIHIIHHIIHIIIIGHIIGIIIIHHHGIGIIHIIIIHHIFHIIIIIIHHIIIIIHIGIGIIIIIIIIGIIIIIIIIIIHIIIIIIHIHHHIIIII
@HISEQ:711:H5NNWBCX2:2:1101:12720:18054:ATCTCGTA
TTAAGTTCAGCGGGTATCCCTACCTGATCCGAGGTCAACCTGAAAAAATTAGGGGTTGCTGGCTAGTCACCCACCGGACTCAATCGCGAGGAGTATTACTACGCGTAGAGCCGACAGGCACCGCCACTAGCTTTAGGGGCCGCGAGACCGCGAACCCCAAGACCACGCGAGAGCGTGAGTGATTATAATGACGCTCGAACAGGCATGCCCCCCGGAATACCAGAGGGCGCAATGTGCGTTCAAAGATTCGATGGTTCACGGAATTCTGCAATTCACACTACGTATCGCATTTC
+
IIIIIIIIIIIIIIIIIIIIIIIIIIIIIIIIIIIIIIIIIIIIIIIHIIIIIIIIIIIIHIIIIIIIIIIHIIIIIIIIIIIIIIIIIIIIIHHHIIIIIIIIIIIIIIIIIIIIHIIIIHIIIIIHIIIIIHIIHIIIIIIIIIIIIIHIHIIIIIIIIHIIIIHHIIIIIIIIIIIIIIIIIIIIIIIIIIIIIIIIIIIIIIIIIIIIIIIIIIIGIIIHHIIIIIIIIHIIHIIIIIIIGIIIIIIIIIIIIIIIIIIIIIIIIIHIIIIIIIIIIIIIIIIIHIIII
@HISEQ:711:H5NNWBCX2:2:1101:15323:18199:ATCTCGTA
TTAAGTTCAGCGGGTATCCCTACCTGATCCGAGGTCAACCTGAAAAAATTAGGGGTTGCTGGCTAGTCACCCACCGGACCCAATCGCGAGGAGTATTACTACGCGTAGAGCCGACAGGCACCGCCACTAGCTTTAGGGGCCGCGAGACCGCGAACCCCAAGACCACGCGAGAGCGTGAGTGGTTATAATGACGCTCGAACAGGCATGCCCCCCGGAATACCAGAGGGCGCAATGTGCGTTCAAAGATTCGATGATTCACTGAATTCTGCAATTCACATTACTTATCGCATTTT
+
IIHIIIIIHIHIIIIIIIIIIIIIIIHGIIIGHHIHIIIIIIIIIIIIIIIIIIGIIHHIIEHIIIIIHHIIIIIIIGIIIHIHIHIIHIIIIIIIIHIHGIHHIIHIIHHIIIIIIIIII0IHHIIIIIIIIIHIHIIHIIIHHIIHHIIIHIIIIIGGIIIIIIIIIHHIIIIHIIIHHGIIHHIIIIIIIIIIIIIIIIIIHHIIIIIIIHIHGGIIIIHHCDDHCIIIHHDIHIHGHIIIIIIIIHIIIIHHGHIHHHHGIHHIHHHIHGIIIIIHHIHIIIHIIHIGI
@HISEQ:711:H5NNWBCX2:2:1101:15707:18027:ATCTCGTA
TTAAGTTCAGCGGGTATCCCTACCTGATCCGAGGTCAACCTGAAAAAATTAGGGGTTGCTGGCTAGTCACCCACCGGACTCAATCGCGAGGAGTATTACTACGCGTAGAGCCGACAGGCACCGCCACTAGCTTTAGGGGCCGCGAGACCGCGAACCCCAAGACCACGCGAGAGCGTGAGTGATTATAATGACGCTCGAACAGGCATGCCCCCCGGAATACCAGAGGGCGCAATGTGCGTTCAAAGATTCGATGATTCACTGAATTCTGCAATTCACATTACTTATCGCATTTC
+
IIIIIIIIIIIIIIIIIIIIIIIIIIIIIIIGHHHIIIIIHIIIIIIIIIIIIIIIIIIIHHIGGHHIHIIIIIIIHIIIIIIIIIIIIIIIIIHIIIIIHIHHIIIIIIIIIIIHHHHIIIIIIIIIIIIIIIHHHIGIIIIIHHIIIIIIIIIIIIHHIFIHGIHIIHIIHIIHIIIIHHHIIIHIIIIHIIIIIIIIIIGHIIIIIIIIIIIIIIIIIIHHHIIIIIHHDIHIIIIHIIHFGIIIHHHHFHHIHIHHHHHEIIIIIIHHIIIIIIIIIIIIIIIIIIIII
@HISEQ:711:H5NNWBCX2:2:1101:16769:18046:ATCTCGTA
TTAAGTTCAGCGGGTATCCCTACCTGATCCGAGGTCAAAGACGGTAATGTTGCTTCGTGGACGCGGGCCACGCCCCCCCGCAGACGCAATTGTGCTGCGCGAGAGGAGGCAAGGACCGCTGCCAATGAATTTGGGGCGAGTCCGCGCGCGAAGGCGGGACAGACGCCCAACACCAAGCAGAGCTTGAGGGTGTAGATGACGCTCGAACAGGCATGCCCCATGGAATACCAAGGGGCGCAATGTGCGTTCAAAGATTCGATGATTCACTGAATTCTGCAATTCACACTACTTATCGCATTTC
+
HIIIHIIIHHIIGHIHIIIIIHIIIIIIIHIHHHHHHIIIIIIIHHHIIIIIIIHHHIIHIHHICEHHFHIHHIIIIIIIIHIGHHHCHFHHGHHHHIHIIIIIIHGHIIHIHIIHHHIIIIGHHHHHHFHHHIIIHIGHEHHIIHHIHHCHHEHHIIHHHHGHIIIIHIHHIHIHIIIIGIHIHIIIHIIIIIIIHHIIIHHGCEHHHHIIIIIIIEHHIGIIIIHGGHIHHHIIHFGHHCHIIIHHHHIHIHHIHGHIHHIIGIIIIHIIIIIHGHHHHHHHDHGDHHHFGGIIIIIGI
@HISEQ:711:H5NNWBCX2:2:1101:16911:18125:ATCTCGTA
TTAAGTTCAGCGGGTAGTCTTGCCTGAGCTCAGGTCGAAATGAAGAGTTTCGGTGTCGGGGGGTGCCCAAGCATCCGAATTCCTGCTAGGTCTCCAGCAAAGTCCCCTCGGGCAACGGCAGGATGCGTAGGGAATGCCTACCTACCAAGCCATTACCCTGCGAACGGGGTCCATGCTCATACCTCTGAGCTTCAACCGACCCGGCGCCAATCACGAGTGACCGGCGGAACCGGGAAGGTCAGATCCGCCTTCCCAATCAAAGGAGATGGGGAGGCGAGGGGGTGAGCCGACGCTGAGGCAGACATGCCTTTGGCCGAAGCCTCAGGCGCAAGTTGCGTTCAAAGATTCGATGGTTCACGGAATTCTGCAATTCACACTACGTATCGCATTTC
+
HIIIHHHHGHIDHDHDHDHFHIIIIFEEHHHHHIHHIIHHIIHIHHHGFHHCCCHHIFHHHGHHHIIIIIIHHHIHHE=EHHHIIIIHEHHHHIIIIEHIHHHHIIGIIHGHIIIIHHHIIIIGEHHIHHHHHHIIIIIHHIIIIIGHIIIIIGHIIHIIIIIIHII/EEGHHIEHEHHHHIC;GHHGHHHHHHHBFDCHCHHIHHIIGFEHHHFF?876<CIIGIHH?C=HHHHIHEHFE??,HIHGBA.E@B.H?A8?CG@:HCIIHHG.HHDG<E<HF@HHHHDHHEHHGHHIIHHCGHHHCHHEIHDHHHDHF1GGEIIIIIIHHHCCIIHCIIIHGHGHGGDIHHGHHHECCEGGHHGHHHHGCHGHEGHEHHHIHFHHHFHCHIII
@HISEQ:711:H5NNWBCX2:2:1101:17342:18090:ATCTCGTA
TTAAGTTCAGCGGGTAATCCTGCCTGATCTGAGGTCTAATCTAAAGTTGACTAAAGTAGTTGGAAGCTTCTACTGAGATCTCATTCGGCCACACTACGAGAGCGTGTCCTCAGCGAATAGTCTATTACACTGAGTCAATCCGAGTTCGAATTAGAGATGCTAATGTATTACGAACGAGCTGCATCCGAAGACGAGCAACGCTCAAAATCCAAACACCAATCAGTCTACAAGAAACTGGTGGGTTGAAGAGTTCATGACACTCAAACAGACATGCTCCGCGGAATACCACGGAGCGCAAGGTGCGTTCAAAGATTCGATGATTCACTGAATTCTGCAATTCACATTACTTATCACATTTC
+
HIHIIIIIIIIIIGIIIIIIIIIIIHGHHIEHIIIHIHIIIIIIIIIGHHIIIIIIIIIIHIIIIHHHIHHIIIGIIIIIIIIIIIGEHHHIIIGHIIGIICHHHHIIIIIIHIIIGIIE@GHHCCGFHIHIHIHHHFHIIHEIHEFHHHIIIIIIGIIHHIIIIHIIHIIIHIIIIIIIIIIGEHIHHHIIIIIIIIIIIIIHHHCGHIIIEHIIIIIIHEHF?HGHEHHHHFHHEGIIIIIIIHEHGIHHEHIIIIHHIIIHIIHIHIIIIHIIGIIIIIIHIIIIHIHDEHIHHGIIIIIIIHIIIIIHIIIIIIHGIIIHIIIIIIIHIIIHIIIIIIIIIHIHHHHHHIIIIGH
@HISEQ:711:H5NNWBCX2:2:1101:3040:18393:ATCTCGTA
TTAAGTTCAGCGGGTAGTCTTGTCTGATTTGAGATCAAAGTCTTGGTTAAAGAACCGTGTTTATATTAGTTGGAATCTTCAAGTTATGCTGTAAAATTAACTAAACCCATTATCAGCAGTCAAAAGGTCAAGAATTGCTTCTTTGCCATTGGTCATGCCTTCTAGGTGTTAAGCGCTAAAATTTAGCAAAGTCTAAAGGTCAAATTTAGATTAAAGGTCTTTTTTTGAATTGCTTCAAAAAAGAGTCCCAAGTCCACTCTTGCATTTTTAATAAAAAAAATACAGAGTGAGAGGTTAAACTGATTCTCAAACAGACATGCTCTCGGGAGTACCCGGGAGCGCAATGTGCGTTCAAAGATTTAATGATTCACGGAATTCTGCAATTCACATTACTTATCGCATTTC
+
EHIIIIIIIIGHHHIIIIIIIHGHHCEFHGGEEHHHIIIH<GDGHHHHIIEHEHH?HHHGHHIIHFC1DGEHIHHHCCGHIIIIHIIIIIIIIIIIHHIHIIGGHHEEEHHHIIGIGIGHHHCHFCGHHIIEHHIIIIIHIIIIH?CHHHHCHHIGIIEHIHIGHHCFCHHIIIIDCHE?CHHGHEH@FHHHGHHIFIHHIE8;BGCFHIHHHGHHG-BC,GAHGGEH@CHH?GGGHAEAEG?GGBAB.B?HHAF:?HHHH?HD.F.HHEG@E??/HGCC//DGHEHFCGEEGD<?G0GEG@GD1HEHGC<CHIHFCIHDHHE<<1CFF/EHIHHHCHHCHFHEDHH=G1FF?GHEFHHHHFD<1CC<D<IIHHH@@EGC?H?IIFEHFD1CFHGECHHGC<HC?
@HISEQ:711:H5NNWBCX2:2:1101:4340:18441:ATCTCGTA
TTAAGTTCAGCGGGTATCCCTACCTGATCCGAGGTCAACCACATGAGTTTGGGGTTCTGGCAGGCCACCGCCGGGTCCTAGAGCGAGAGATGTACTACGCTTAGGGCCGAGCGGCGCCGCCACTGTCTTTGGGGCCGGCCGCGGGGGCAGGGCCCAACACCAAGCGGAGCTTGAGGGTTGAAATGACGCTCGAACAGGCATGCCCTGCGGAATACCACAGGGCGCAATGTGCGTTCAAAGATTCGATGACTCACTGAATTCTGCAATTCGCATTACTTATCGCATTTC
+
IIIIIIIIIIIIIIIIIIIIIIIIHHHIIIIIIIIIIIIIIIIHIIIHHHHHHIIIIIGHIHHHHHIIHGIIDIHHIIIHIIIIIIHHIHIIIIIIHIIIIGHIHIHIIHHHIIIIIIIIIIIHIHHIIHIIHIIIIIIIIHIIIIIHHHGIIIHIHIIIHIIIIIIIIIIIIIHHIHIIIHHIIIIIIIIIHHIIIHIIIHIIIIIIIIIIIHHHHHHDIIHIHIIHHHIIHHHHIIHIHHGIIIIIIIIIIIIIIIHHIIIHIIIIIIIGIIIIIHHEIIIIIIII
@HISEQ:711:H5NNWBCX2:2:1101:5637:18440:ATCTCGTA
TTAAGTTCAGCGGGTATCCCTACCTGATCCGAGGTCAACCTTAGAAATGGGGTTGTTTTACGGCGTAGCCTCCCGAACACCCTTTAGCGAATAGTTTCCACAACGCTTAGGGGACAGAAGACCCAGCCGGTCGATTTGAGGCACGCGGCGGACCGCGTTGCCCAATACCAAGCGAGGCTTGAGTGGTGAAATGACGCTCGAACAGGCATGCCCCCCGGAATACCAGGGGGCGCAATGTGCGTTCAAAGATTCGATGATTCACTGAATTCTGCAATTCACATTACTTATCGCATTTC
+
IIIIIHIIIHIHIHIIIIIIIIIIIIIIIIIHIIIHIIIIIIIIIIIIIHIIHHIIIIIIIIIGIIIHHHIIIIIIHIIIIIIIIIIIIIIIIIIIIIIIIIIIIIHIIIHHHHHIIIIIHIIIIIIIIHIIIIHIIIIIIIIIIIIIIIIIIIIIIHIHHIIIIIIIIIHHHIFHGHIIIGHIIIIIIIHHIIIIIHHHHIIIIIIHHHIIIIIIIIIGIIIIIIHHIIIHHIIIHHGIGIIIIHIIIIIIHGIIIHIIHIIHGIIIIIIIHIIIIIIHIIHEIIHHIIIIIIII
@HISEQ:711:H5NNWBCX2:2:1101:7240:18317:ATCTCGTA
TTAAGTTCAGCGGGTAGTCTTACTTGATTTGAGATCGAGTTGAACAACACATAAAGTGTCGTAAAATCCTGCATCAGTCAGCAATGAGGACAATTATCCTTTATGTTAGCTGCAGCAATAGTAATAATCCTGTTTGACGAGGACTAAATAGATATGCTTTTAGCTCAGATAAAAGTCCAGCTGCACCTGCATTTCAAGCCGCCCGCCTACCGGTGAAGGTTGTTGGGATAGCTCAAGTCCACCCTCCTTTTGAAAAATCAAGAGGAGGTTGAGGTGTTTACTGATACTCAAACAAGCATGCTCTTCGGAATACCAAAGAGCGCAATATGCGTTCAAAGATTCGATGATTCACTGAATTCTGCAATTCACATTACGTATCGCATTTC
+
HHHHIHHIIHHIIHIIIIIIIIHHIGGHIIIHIIHCHHHCHHHHIIIIIHIIGHIIEFGEEGHHFFHHEF@?HHEHHIG?HHHII@FHHHHCHHHGHGIIIIHHHHIHHHEHIIIIIIIIIIIIIIIIIEHEHFHIEEG?C/CGIHHHCHIIFHHHEHHHEHG/C/CHHHHHHHHHHHHHFHHEF@GFHH@GAEHHHHEHIIHDDHHGEHIHHHHHGGB:@E?HC8EHHHHFFEHECEECECGE?GFC</FCHHEHG@HHEHFEHIHFFIIIHHIHHEIHEGHHGFHHHEHEIIHFHFHEEIIIIIIHHIIIIGIIHHHFCHIIIIHHHHHHCHHHGFHEHHHHHHIIIHHIIIIGGIIIHIIIIHEHF1HHHGIHHEIIHHHIII
@HISEQ:711:H5NNWBCX2:2:1101:12610:18375:ATCTCGTA
TTAAGTTCAGCGGGTAGTCTTACTTGATTTGAGATCGAGTTTAACAAGAATCGTTGCCGACCCTTGTGAAATCCTGCATCAGTCAGCCAATACGGTCAAACTCCCTTTATGTTAGCTGCAGCAAAAGTAATAATCCGTTTGACGGGACTAAATGAATATGCTTTTAGCTCAGGAGAATGTCCAGCTGCACCTGCATTTCAAGCAACCCGCCACCGATCTCAAAAAGATTGGTGTTGGGATTGCTCAAGTCCAAAGCTTTTCGATTAAAAAATCCAAAGGCTTTGAGGTGTTTACTGATACTCAAACAAGCATGCTCTTCGGAATACCAAAGAGCGCAATATGCGTTCAAAGATTCGATGATTCACTGAATTCTGCAATTCACATTACGTATCGCATTTC
+
IIIHHHHHHIIIIIIIGHIIHHHIHIHIGIIIIIIIFHHHGGEEFHHIHIIIHIIIHIIHHHIIIHIIICHHHIIIIHIGIIIGHIIIIGIHIII?EEFHIIIIIIHIIIIIIHIIIFHIIIIIIIGHHHHFIIEHHHHIGIIIIHHIHHIIHIIIIIIHHIHHHHHHHHHHGEHEHIHHI?GHIHHHHEHGHHHIHHHHHCEEIHHHGHIIHIIHHEIIHHHIIHHEHCHGIHHHHHHHIIIHHIIHHIHHHE/HDIIHFIHIIIIIHHIHG<0IHIGIIHHGIIHHHGHIIIIIIHHHHIHEFHIHHHIHIGHDIIIIHHIIIHHGFHDGIGHIIHGHHIIIHEIHHHIHEEGIIIHHIIIHHIIIIHGHIGGIIIIHHIHHG<EGIIHIHIIGIIH
@HISEQ:711:H5NNWBCX2:2:1101:14954:18416:ATCTCGTA
TTAAGTTCAGCGGGTATTCCTACCTGATCCGAGGTCAACATTCAGAAGTTGGGGTTTAACGGCGTGGCCGCGACGATTACCAGTAACGAGGGTTTTACTACTACGCTATGGAAGCTCGACGTGACCGCCAATCAATTTGAGGAACGCGAATTAACGCGAGTCCCAACACCAAGCTGTGCTTGAGGGTTGAAATGACGCTCGAACAGGCATGCCCGCCAGAATACTGGCGGGCGCAATGTGCGTTCAAAGATTCGATGATTCACTGAATTCTGCAATTCACATTACTTATCGCATTTT
+
IIIIHHIIIIIHIIHGIIIIIIIIIIIIIIIIIIIIIIIIIIIIIIIIIIIIIIHDHIIIIIIIIIGIGHDIIHIHHHHHHHIIIIIIIIIIHHIIIIIIIIIIIIHIIHIIIHHIIFHIHIIIIIIIIIIIIIIIIIIHIIIIIIIIIIIIIIIIIHHIHIIIIIIIIIIHHHIIIIIIHIIHIIIIIIHHHIIIIIIIIIIIIIGHHIIIIIIIIIFGGIIIIHHHCHHHCHHIHHHIGIIHHHHHDHGIIIIIIIIIIHIIIIIIIIIHHIHHHIIHHHIIHEHEHHIHIHIII
@HISEQ:711:H5NNWBCX2:2:1101:20970:18374:ATCTCGTA
TTAAGTTCAGCGGGTATTCCTACCTGATCCGAGGTCAACATTTCAGAAGTTGGGTGTTTTACGGACGTGGACGCGCCGCGCTCCCGGTGCGAGTTGTGCAAACTACTGCGCAGGAGAGGCTGCGGCGGGACCGCCACTGTATTTCAGGGCCGGCACCCGGTGAGGGGTCCCGATCCCCAACGCCGATCCCCCGGAGGGGTTCGAGGGTTGAAATGACGCTCGGACAGGCATGCCCGCCAGAATACTGGCGGGCGCAATGTGCGTTCAAAGATTCGATGATTCACTGAATTCTGCAATTCACATTACTTATCGCATTTC
+
IIIIIHHHHIIIIIIHHHHIIIIIIIIIIIIIIIIIIIIIIIIHHIIIIHIIIIHHHIIIHHIIHIIIHIIIIIIIIIIIIHIIIIIIHHIHHCDGHHIGHIHHIIGHIIHIIIHIHIIHIHHGIHIHIHIHHC?HCHHIIIIHHIIIIIIIIDHHEHHHHEEHGIHDCEHHEGHHHHHIEHDHHHHDHHFIHIIIIHHHHHIIIIIIIHIIHHIIHIHIIHHFHHHIHHHGIGIHHIIIIIIHIHIIHHIIIHHHF<<CIIIIIIIHHFIIIIHHHHHHIIIIIHEGIIIIIHHIIIHHHHHIIIHHHGIIIIHIII
@HISEQ:711:H5NNWBCX2:2:1101:2738:18633:ATCTCGTA
TTAAGTTCAGCGGGTATCCCTACCTGATCCGAGGTCAACCTGAGAAAGATTGAGGGGGGTCGCCGGCGGGCGCCGGCCGGGCCTACGGAGCGGGTGACGAAGCCCCATACGCTCGAGGACCGGACGCGGTGCCGCCGCTGCCTTTCGGGCCCGCCCCCCGGAGCCGGGGGGCGGGGCCCAACACACAAGCCGTGCTTGAGGGCAGCAATGACGCTCGGACAGGCATGCCCCCCGGAATACCAGGGGGCGCAATGTGCGTTCAAAGACTCGATGATTCACTGAATTCTGCAATTCACATTACTTATCGCATTTC
+
GIIIIIIHIIIIIHIIIIIIIHIIIICHHIIHIGGHIHHIIIIIFHHHHIHI@FHHIIGIIIIIHDHIIIIHIIHGHHIGIIIIIIIHIIIIIIDIIIIHHHIIIIIHGHHIIIIHHHHHIHDHIIGII<HCHHIIIGIDHIIIIHHEHHHHHCHIHIIHIHHHHIHHHHIHIIIIIIIHIHGFHHIIIIHIIIIIHIIIHIIIIHHHHIIHGIGIIHHIIGIIIIIIIIIHHHGIIIIIHIIHEHIIIIHIIIHIIIIHIIHIHHIIIGIIHGIIIHHGHIHIIIIIIHHGIIIIGIIHHHIIHHIHEIGHI
@HISEQ:711:H5NNWBCX2:2:1101:6023:18562:ATCTCGTA
TTAAGTTCAGCGGGTATCCCTACCTGATCCGAGGTCAAAAGTGATAAATAAACTTGATGGTTGCTAATATTGCTGGACTAAATCGCAAAATGTGCTGCGCTTTATACCAAAATACTGGCTGCCAATTACTTTAAGGCGAGTCCTGACTAGAAAAGACTGGACAATCACCCAACACCAAGCATAGCTTGAGGGTACAAATGACGCTCGAACAGGCATGCCCCATGGAATACCAAGGGGCGCAATGTGCGTTCAAAGATTCGATGATTCACTGAATTCTGCAATTCACACTACTTATCGCATTTC
+
IIIIIHIIIIIIIIIIIIIIIIIIIIIIIIIHIIHHIIIIIIHIII1FHIIIIIIIIIIIIIIIIIIIHIIIIIIIIIIIIIIHIHIIIIIIIIIIIIIIIIIIIIIIIIIIIIIIIIIIIIIIHIIIIIIIIIIIIIIIHIIIIIIIIIIIHHIIIIIIIIIIIIIIIIIIHIIHHHIHIIIIIIIIIIIIIIIIIHIIHIIIIIIIHIIIIIIIIIIIIIIIIIIIIIIIHHCIIIIIIIHHHIIIHHIIIIHIIHIIIIHIIIIHHIIIIIIIIIIIIIIIHHHHIHHIIHHIIIIIHII
@HISEQ:711:H5NNWBCX2:2:1101:6869:18606:ATCTCGTA
TTAAGTTCAGCGGGTATCCCTACCTGATCCGAGGTCAAGCGTAAAGGTATAGGCTTGTGGACGCCGCCGCACCCAGCGGAGAGCGCAAAATGTGCTGCGCTCCCACGCGGGACGGCTGGCTGCCAATGCATTTGAGGCGAGTTCACGCGTGTAGCGGAACAAAACGCCCAACACCCAGCAGGGCTGGAGGGTACAAATGACGCTCGAACAGGCATGCCCCATGGAATACCAAGGGGCGCAATGTGCGTTCAAAGATTCGATGATTCACTGAATTCTGCAATTCACATTACTTATCGCATTTC
+
IIIIIIIIHIIIIIIIHIIIIIIIIIIIIHIIIIIIHHIIIHIIIIIIIIHIIIIIIIIHIHHHIGHIHIIIIIIIIIIIIHIIIIHHHIIIIIIIIIIIIIIIIIIIIHIIHHGIHIIHIHIIIIIIIIHIIIIIIIIIIHIIIIIIIIIIIIIIIHHHHIIIIIIHHHIIIIIIIIHHIIIIIHHHIIIHGHIHHHIHHIHIIIIIIIIHEHHHIIHHIIIIHIHHHEHIHFFHGHEIIIIHIIIHEIIIIHIHHHHHGIIIIIIIIIIIIIIHIIIIIIIIIIIIIHIIIHHIHIIIII
@HISEQ:711:H5NNWBCX2:2:1101:17195:18610:ATCTCGTA
TTAAGTTCAGCGGGTAGTCTTACTTGATTTGAGATCGAGTTTTACAAGAATCGTTGCCGACCCTTGTGAAATCCTGCATCAGTCAGCCAATAAGGTCAAACTCCCTTTATGTAAGCTGCAGCAAAAGTAATAATCCGTTTGACGGGACTAAATAAATATGCTTTTAGCTCAGGAGAATGTCCAGCTGCACCTGCATTTCAAGCAACCCGCCGCCGATCTGAAATAGAAAGGCGTTGGGTTTGCTCAAGTCCAAGGCTTTCCAAAAAAATGAAAAGCTTTGAGGTGTTTACTGATACTCAAACAAGCATGCTCTTCGGAATACCAAAGAGCGCAATATGCGTTCAAAGATTCGATGATTCACTGAATTCTGCAATTCACATTACGTATCGCATTTC
+
IIIIIIIIIIIIIIIIIIIIIIIIIIHIIIHHHIIIIGIHHIIHIHIHHIIIIHHHHIIIHIIIIIIIHHHHIHIIIIHIIIIHIIIIIIIIIHIIIIIHIHHIHHIIIIIIIIHIIHIIIHHIIIIIHIIHHHIHIIHIHHIEHHHIIHIIHIIHIIIIGHIIHGECHHHHIGH?EFHHEIHIHHIHIIGIIIIIIIHHGGHIEHHCHIGDHHDEHF.GHFIHHHHGF<DEG@EDFIHHF?IHIFIHHEHHHGEECCGC-CDFGHHHF?HIHIGIHHHIIIHIIIIIIIIIHIHIHIIHDGIIHIIIIHFIHHHHHIHHIHFHHHHIIIHHHIHHDIHHHHHIHHEEHIIGIIHIHIHHHHIIIHIIHHEHHEHHHHHHEHECIIHHEIHHHHI
@HISEQ:711:H5NNWBCX2:2:1101:17869:18600:ATCTCGTA
TTAAGTTCAGCGGGTATCCCTACCTGATCCGAGGTCAACCTGAAAAAATTAGGGGTTGCTGGCTAGTCACCCACCGGACCCAATCGCGAGGAGTATTACTACGCGTAGAGCCGACAGGCACCGCCACTAGCTTTAGGGGCCGCGAGACCGCGAACCCCAAGACCACGCGAGAGCGTGAGTGGTTATAATGACGCTCGAACAGGCATGCCCCCCGGAATACCAGAGGGCGCAATGTGCGTTCAAAGATTCGATGATTCACTGAATTCTGCAATTCACATTACTTATCGCATTTC
+
IIIIIHHIIIIIIHIIIIIIIIIIIGHIIIIIICHHIIIIIIHHIIIIIIIIIIIIIIIIHIIIIHIIHHIIIIIHHHHIIIIIIIIIIIGIIHEHHIIIGIIIIIIIIIHGIIIIIGIIIIIIIIIIHIIIHHHIIIIIIIIIHIIIIIIIIIIIIIIIHIIIIIIIIIIIHIIHIIIIIIIIIIHIIIIIIIIIIIIIIIIIIGIIIIIIIIIIIIIIIIHIHIIIIGHIIHIIIIIIIIIHHIIHIIIIIHHIIHIIIIIIIIIIIIIIHIIIIHHIHIIIIIHIIIHII
@HISEQ:711:H5NNWBCX2:2:1101:18507:18502:ATCTCGTA
TTAAGTTCAGCGGGTAGTCCTACCTGATTTGAGGCCAGATCATAAAAAAATTGCCCAAGGGCGATTAGAAGCTGACAACTATGCCTTTCTTATCCCGGCCAGCCGCATTGCTGCAACTGTCCTCAACGAAATACTTATCACGTTGAGTGGAACCGATTACGAAAAGGGTCTGCTAATGCATTTCGAGCGAGCCGCAATAAAGCAGCAGCGCTCACGTCCACGCCGCTAACCACTATTAAGAAAGCTAGAGGGTGAGAGTTTCATGACACTCAAACAGGCATGCTCCTCGGAATACCAAGGAGCGCAAGGTGCGTTCAAAGATTCGATGATTCACTGAATTCTGCAATTCACATTACTTATCGCATTTC
+
IIIIIHIHIIIGIIIIIIIIIIIIIIIIIIIIIIIIIIIIIIHIIIIIIIIIHHIIIIHIIHIHHIGHHIIIIIIIIIIHIIIIIIIIIIIHIIIIGFHIIHIIHIIIIIIIIIIIIIIHIIIIIHIIIIIIIIIIIIIIIIIIIIGHHHIIIIIIIGHIIIHIIIIIIIIIIIIIIIIIIIIIHHIIGIIIIIIIIIIIIIIHHIHIIIIIIIIHHIIHHHDDIHGHHEFIIIIIIIHIIIHIGIIIHHGIHIHIHIIIIIIIIIHGHFHIIIIIIIIIIIIHIIGIIIIIIIGIIIIHIIIIIIIIIIIGHIIIIIIIIIIIGIIGIHIIIIIIIIIIIIIIIHIIIIIIIIIHGFIIIIIIIIII
@HISEQ:711:H5NNWBCX2:2:1101:2236:18842:ATCTCGTA
TTAAGTTCAGCGGGTATCCCTACCTGATCCGAGGTCAACCTGAAAAAAATTGGGGGTTGCTGGCGAGCACACGACCGGACCTCCAGAGCGAGAAGAATTACTACGCTCGGAGCCGGACGGCACCGCCACTGACTTTAGGGCCCGCCGGGTCGGCGGGGCCCAATACCAAGCTGAGCTTGAGGGTTGTAATGACGCTCGGACAGGCATGCCCCCCGGAATACCAGGGGGCGCAATGTGCGTTCAAAGATTCGATGATTCACTGAATTCTGCAATTCACATTACTTATCGCATTTC
+
IIIIIIIHIIIIIIIIIIIIIIIIIIIIIIIIIIIIIIIIIIIIIIIIIIIIHGHIIIIIIIIIIIIIHIIIIIIIIHIIIIIIIIIIHIIIHIIIIIIIIIIIIIIIIIIIIIIIIIIIIIIIIIIIIIIIIIIIIIIHHHIIIIIIHIIIIIIIIIIIIHHIIIIIIIIIIIIIIIIIIIIHGIIIIIIIIIIIIIIHIIIHIIIIIIIIIIIHIIIIIHIHIIHHHHIIIIIIIIIIIIIIIIIIIIIHIIIHIHHHHHIHGIIIIIIIIIIIIHHHHIIIIIIIHGHGII
@HISEQ:711:H5NNWBCX2:2:1101:6808:18912:ATCTCGTA
TTAAGTTCAGCGGGTATCCCTACCTGATCCGAGGTCAACCTTAGAAATGGGGTTGTTTTACGGCGTAGCCTCCCGAACACCCTTTAGCGAATAGTTTCCACAACGCTTAGGGGACAGAAGACCCAGCCGGTCGATTTGAGGCACGCGGCGGACCGCGTTGCCCAATACCAAGCGAGGCTTGAGTGGTGAAATGACGCTCGAACAGGCATGCCCCCCGGAATACCAGGGGGCGCAATGTGCGTTCAAAGATTCGATGATTCACTGAATTCTGCAATTCACATTACTTATCGCATTTC
+
IIHIIHIIIGIHIIIIIIIIIIIIIHIIIIIIIIIIHHHHIIIIIIIIIIIHHHIIIIIIIHHHIIGIEHHIIIIIIIIIGHIIIIIIIIHIHIHIIIIIIIIIIIIHIIHIIIIIIHIIIIIIIIIIIIHIIIIIIIIIIHHIIIHIIIIIIIIIIIHIGHIIIIIIIIIIIIIIIHIIIIIIIIIIHIIIIIIIIIHIIIIIIIIIHIIIIIIIIIIIIIIIIHEHIIHHEIIHHEHIIIIIIIIIHIIIIIIIHHIIIIIHIIIHIIIIIIIIIIIIIIIIIIIIIIIIIIII
@HISEQ:711:H5NNWBCX2:2:1101:7219:18988:ATCTCGTA
TTAAGTTCAGCGGGTATCCCTACCTGATCCGAGGTCAACCTGAAAAAAATTGGGGGTTGCTGGCGAGCACACGACCGGACCTCCAGAGCGAGAAGAATTACTACGCTCGGAGCCGGACGGCACCGCCACTGACTTTAGGGCCCGCCGGGTCGGCGGGGCCCAATACCAAGCTGAGCTTGAGGGTTGTAATGACGCTCGGACAGGCATGCCCCCCGGAATACCAGGGGGCGCAATGTGCGTTCAAAGATTCGATGATTCACTGAATTCTGCAATTCACATTACTTATCGCATTTC
+
IHIIIHIIIIIIIIIIIIIIIHHIIGIHIIIGHIIIIIIIIIIIIIIIHIIIHIIIIIIIIIIIIIIIEHIIHIIIIIIIIIIIIIII1FFHIIIHIHIHIIIIIIIIIIIIIIIIIIIHIIIIIIIIIIIIIIIIHIIIIIIIIIIIIIIIIIIIIIIIIIIIIIIIIIIIIIIIIIIIIHIHIIIIIIIIIIIIIIIIIIIIIIIIIIIIIIIIIIIHIIHFIIIIIIIIIIHHIHIIIIIIHIIIIIIIIIIIIIIHIIIIHIIIIIIIIIIIIIIIIIIIGIIIHIIIII
@HISEQ:711:H5NNWBCX2:2:1101:8165:18876:ATCTCGTA
TTAAGTTCAGCGGGTATCCCTACCTGATCCGAGGTCAAAGACGGTAATGTTGCTTCGTGGACGCGGGCCACGCCCCCCCGCAGACGCAATTGTGCTGCGCGAGAGGAGGCAAGGACCGCTGCCAATGAATTTGGGGCGAGTCCGCGCGCGAAGGCGGGACAGACGCCCAACACCAAGCAGAGCTTGAGGGTGTAGATGACGCTCGAACAGGCATGCCCCATGGAATACCAAGGGGCGCAATGTGCGTTCAAAGATTCGATGATTCACTGAATTCTGCAATTCACACTACTTATCGCATTTC
+
IIIIIIHIHIIIIIIIIIIIIIIIIIIHIIIIIIIHIIIIIIIIHIIGIIHHIIIHIIIIIIIIIHIICGIIIIIIIIIIHIIIIIIHIHIHIIGHIIIIIIHIIIIIIIIIIGIIIIIIIIHHIHHHHHIIHIIIIIIIHHIIIIIIIIIIIIIIIIIIIIIIIIIIIIHIHGHHIIIIIIIIIIIIIIHGIIIHIIIIIHHIIIIIIIIIIIIIIIGIHHFHHIIIGHCHHIIIHHIIIHHHGIIIIIIIIIIIIIIIIIIIHIIIIIIIIIIIHHIIIIIHHHHGIIGGIIHIIIIII
@HISEQ:711:H5NNWBCX2:2:1101:11178:18792:ATCTCGTA
TTAAGTTCAGCGGGTATTCCTACCTGATCCGAGGTCAACATTCAGAAGTTGGGGTTTTACGGCATGGCCGCGCCGCGTTCCAGTTGCGAGGTGTTAGCTACTACGCAATGGAGGCTGCAGCGAGACCGCCAATGTATTTCGGGGGCGGCACCGCCCAGAAGGGCAGAGCCGATCCCCAACACCAAACCCGGGGGCTTGAGGGTTGAAATGACGCTCGAACAGGCATGCCCGCCGGAATACCAGCGGGCGCAATGTGCGTTCAAAGATTCGATGATTCACTGAATTCTGCAATTCACATTACTTATCGCATTTC
+
IIHIIFHIIHIIIGHIIIIIIIIIIIIIIHIIIHIIIIIIIIIHIIIIIIIHIIIIHIIIGIIIIIHIHIIIIHIIHIIIIIIIIIIIIIIHIHHHIIIIIIIIIIIIHIIIIIIIIIIIIIIIIIIHIIIIIIIIIIIHIHHHIIIIHHHIIIHIIIIIIIIIIIIIIIIIHIIIIHIIIIIIHIHIIIIIIIIIHIIIIIHHHIHHIIIIIHHIIIIIIIIIIIHIIIIIIIIIIIIIIIHHCHHHHGHHIIIHHHEGIIIIGIHIIIIIIIIIIIIIIIIIIIIIIIIIIIHIIIIIIIIHHIIHIIIII
@HISEQ:711:H5NNWBCX2:2:1101:15520:18998:ATCTCGTA
TTAAGTTCAGCGGGTATCCCTACCTGATCCGAGGTCAACCTGAAAAAAATTGGGGGTTGATGGCAAGCACACGACCGGACCTCCAGAGCGAGAAGAATTACTACGCTCGGAGCCGGACGGCACCGCCACTGACTTTAGGGCCCGCCGGGGCGGCGGGGCCCAACACCAAGCTGAGCTTGAGGGTTGTAATGACGCTCGGACAGGCATGCCCCCCGGAATACCAGGGGGCGCAATGTGCGTTCAAAGATTCGATGATTCACTGAATTCTGCAATTCACATTACTTATCGCATTTC
+
HIGHIHHIIIHHIHIHIIIIHIIIIHIFIIIHIIDFGHIIIHIGHIIDHGHEHHIIIIIIIIIIIHHIFHHIIIIIIIGIIIIIHIIIIHHH?HIIIIHHHHIIHIEHHHHIIIIIIIHGHHIIIGHIHIIHIHIIFHHHIGIIIGHDDHGIIIIHIHIIHIHHHHH?HHHHGFHHHHIHIIIHGHEHHHHHIHIHIIHIHHHHIIHIICHHIIHHIHGHHCEHHDEHHHGHEHDCCFIHGIHHHEHHHEEGHHEFG@HIHG@@HHHHEHEIHEH@EG@HGHEGCFIHIHHIHD
@HISEQ:711:H5NNWBCX2:2:1101:16454:18780:ATCTCGTA
TTAAGTTCAGCGGGTAATCCTGCCTGATCTGAGGTCTAATCTAAAGTTGACTAAAGTAGTTGGAAGCTTCTACTGAGATCTCATTCGGCCACACTACAAAGAGCGTGTCCTCAGCGAATAGTCTATTACACTGAGTCAATCCGAGTTCGAATTAGAGATGCTAATATATTACGAATGAGCTGATTCACTAGGAATAGCAACACTCAAAATCCAAACACCAATCCAATTTACAAGAAACTGGTGGGTTGAAGAGTTCATGACACTCAAACAGACATGCTCCGCGGAATACCACGGAGCGCAAGGTGCGTTCAAAGATTCGATGATTCACTGAATTCTGCAATTCACATTACTTATCACATTTC
+
IIIHIIIIHIIIGHHIIHHHHHHIIIIHHHIHIIIIHIHHHIIIIIIIIIIIIHIIIIIIHIIIIIIIGHHIIIIIIIIIIHIIICCGHIIIIIIIIIIEHIIIIIIIHIIIIIIIDCHHIHIIIIIHIIIIIGHHIHIIGEHHIIIIHHIIIIIHHHHIIIHHIIIIIIIIHHHIIHHIIHIHIHHHHIGIHIIIIIIIHHHHIHHIIGHIIIIIIEEHHHHHHHFDHIHHIHHCHHHIIIIHIHIIIHIHGHEHIIHIIIHEIIHHIIIIIIIHIHIIIHIIIIHIHIHIHHIIHHIHHHCGIHFIIHHHHHIIIIIIIHIIHHHHHIIIIIHHHHHIHFIIIIHHIIHHIIIIIIIIII
@HISEQ:711:H5NNWBCX2:2:1101:17213:18999:ATCTCGTA
TTAAGTTCAGCGGGTAATCCTGCCTGATCTGAGGTCTAATCTAAAGTTGACTAAAGTAGTTGGAAGCTTCTACTGAGATCTCATTCGGCCACACTACAAAGAGCGTGTCCTCAGCGAATAGTCTATTACACTGAGTCAATCCGAGTTCGAATTAGAGATGCTAATATATTACGAATGAGCTGATTCAACTAGGAATAGCAACACTCAAAATCCAAACACCCATCCAATTTACAAGAAACTGGTGGGTTGAAGAGTTCATGACACTCAAACAGACATGCTCCGCGGAATACCACGGAGCGCAAGGTGCGTTCAAAGATTCGATGATTCACTGAATTCTGCAATTCACATTACTTATCACATTTC
+
CEHFHIHIHHIHGIIIIGHIICHEHIECHHIGHHEHHIIIIFHEFHHIIIEHFEHHHIIIIIHIHIIIGEFCGH?EHIHIIIIHHE?1EHDEHEHIEHHHCEHHIIHIHHHIIIEHHHGHHHGGEHHIHHIFFHIHIIEFFEHHCCG@EC@HGHHFGHHICHHGHCHGHIIIFEEEHFHHIHGEHIEHIIIIIIHHHIHHHFHIHHHHGHH?HHHIICHE/D//D/GEFC</@D</</?GC/EGHGHHCEG?IIHHHGCFFHHIHIHHCGC<@HHFC</HCECEGFHGIIIHD<GHGIIIHHHHHHIHEIIGIHIHHFHHIHHHHHHHGHEGHFIIHHGIHFHIIIIHFIHFIHHHHEHEHIH
@HISEQ:711:H5NNWBCX2:2:1101:19019:18992:ATCTCGTA
TTAAGTTCAGCGGGTATCCCTACCTGATCCGAGGTCAATCGTGATAAAATTTGGGGTTCTGGCAGGACACCACCGGGACTCCGTCGCGAGAAGTATTACTACGCGTAGAGCCAGATGGCACCGCCACTGCTTTTAGGAGCTGCCCTGTGACGGGCAGGCCCCAACACCAAGCTGAGCTTGAGGGGTGATAATGACGCTCGAACAGGCATGCCCCCCGGAATACCAAGGGGCGCAATGTGCGTTCAAAGATTCGATGATTCACTGAATTCTGCAATTCACATTACTTATCGCATTTC
+
IIIIIIIIIIIIIIIIIIIIIIIIIIHIIIIIIIIIIIIIIHIIIIIIIIIIIHIIIIIIIHIIIIIIHHHHIIIIIIIIIIIIIIIIIIIIIIHIIIHIIIIIIIHIIIIIIIIIIIIIIIIIIIIIIIIGIIIIIIIIIIIIIIIIIIIIIIIIIIIIIIIIIIIIIIIIIIIIHIIIIIHIIIIIIIIIIIIIIIIIIIIIIIIIIIIIIIIIIIIIIIHGHHHCHIHIIIIIIHIIIIIIIIIIIHIIIIHIIIIIIIHIIIIIIIIIIIIIIIIIIIIHHIHHIIIIIIII
@HISEQ:711:H5NNWBCX2:2:1101:1215:19043:ATCTCGTA
TTAAGTTCAGCGGGTAGTCTTACCTGATTNGAGGTCAAATTGATCAAAGCTGNCCCCGACTCGGGACGGTTATGAGCAGGTTTCANTGATGCATCACCCAGCGGCGTAGANAATTATCACACCAATAGATGAGGGGCACAAACCCACTAATGCATTTCAGAGGAGCAGACCACCACACAAGGCGGCGGACCTGCAAGCCCCCACATCCAAGCCTTGCCACTTGAAACAACAGGTGTAAGGTTGAGAATTTAATGACACTCAAACAGGCATGCTCCTCGGAATACCAAGGAGCGCAAGGTGCGTTCAAAGATTCGATGATTCACTGAATTCTGCAATTCACATTACTTATCGCATTTC
+
HHIIIIIIIIIGIIEHHHHHIIIHIIHII#<<DEGHHHIHHHIIIIIIHHHC#<<EHHHIICHHIHIIIIIHHHIHIIIIGHGHH#<1CHHIIIIIIIIIIIIIIIIHHC#<<EHHIIIIHIGHIIIEHHGHH0E?DEHHIIIIIIHGHHHHHIHHHGHGHHHHGHGGHHHGHCHHHIIG?HDEHIIIIIHFHIHHIHCHHFHHEGHHHHHHIHIHGHEF/?HCHHHHDHCGIIIHHHIIIIIIIIIHHIHHIIHGDHIHHHDHG?EHIHHHGIIHHHHIIIIIHGHHCIHIIIIIHHDIIIHHHFHHECIIIHIIIHIHHGHHFHHIHIHIIIIIHHHEGHHCHIHHHHGIGIIHI
@HISEQ:711:H5NNWBCX2:2:1101:2267:19125:ATCTCGTA
TTAAGTTCAGCGGGTAGTCTTACTTGATTTGAGATCGAGTTTAACAAGAATCGTTGCCGACCCTTGTGAAATCCTGCATCAGTCAGCCAATACGGTCAAACTCCCTTTATGTTAGCTGCAGCAAAAGTAATAATCCGTTTGACGGGACTAAATGAATATGCTTTTAGCTCAGGAGAATGTCCAGCTGCACCTGCATTTCAAGCAACCCGCCACCGATCTCAAAAAGATTGGTGTTGGGATTGCTCAAGTCCAAAGCTTTTCGATTAAAAAATCCAAAAGCTTTGAGGTGTTTACTGATACTCAAACAAGCATGCTCTTCGGAATACCAAAGAGCGCAATATGCGTTCAAAGATTCGATGATTCACTGAATTCTGCAATTCACATTACGTATCGCATTTC
+
IIIIIHIIIIGIHIIHHIIIIIIHHHHHIHIIIIIIIIIHIHHEHIHHIHIHGIIHIIIHIHIIHIIIHHIIIIHIIGIIGIIHIIIIIIIIGHHEHEHHHIIIIIIIIIIIHFHHICHHHHGHHHIIIIIIIIIFCDHHIHHHHIHHHFGHHHIHIIIHHIHIIIHHHHEHIGIIHHHHEHHIIIIGIIGIIIHIIIIIIIIHIIHHHIHIIIHHHG=HHIHHIGHHIHHHHFHHIIIHHGHIHHFHHFIHHIHHIHEIIHHIIIIHIIHIIHHHHGIIIHHHIIIIIIIIIIHIIIIIIIIIIIIIHIHIIIIIIIHGEIIIIGHIIHHIIIHIIIGIHHHIIIIIHIIIIIIIIIIIGIHIIIIIIIIIIGIIIIIIIIIIIIIIIIHHHHIIIII
@HISEQ:711:H5NNWBCX2:2:1101:5617:19053:ATCTCGTA
TTAAGTTCAGCGGGTGTTCTTGCCTGGTTCAGGTCGAGATGTGAGTTTCGTTAGAAACGAGCGTTCACGAATGAACGTCCTTGTTTGAGAGCACCCCGGTCGACCAAGCTAACATCACAAGTATGGAGCTTAGAAAGCAACCTACCCGAATGCAGCCCTTTTCTCGTTTCAACAGCGTCCCTAAACATGTTTAGGGTCATAGTTGAAACAAGAGGTGAATCTACAGAACGACGATAGCTACATAATTATGTCGAGGAAAGAGCATGAGAGGTACATCGTCGCTGCAGCAGACATGCTCTCGGCCGAAGCCTCTAGCGCAATGTGCGTTCAAGGATTTGATGATTCACGGAATTCTGCAATTCACATTACGTATCGCAGTTC
+
HHIIHIHHIIIIIIHH?0GH@EHHHHHHCEHECCFDCEHHIHFGHCCHHEHH1<1<FHHCEHHDHHEHDECE@HHHGHEHHEFGCEHFHHIG@HCG?EHHHIGEHH?FH11FHHIIIIICGEGGC0FCHF?CEGFHIEEEFHFEFHHEE/DDGIFHCHHEEFHCED@/AHEHHCEH-8B?EA;A?AGEHH@@AA7B9FG@AGGHCC7FBA8-FEHHH##################################################D</@D/<0/<//?EC@F0E?@0ED0D1?E</C<0/</<<<<1<1</<?01<<1/</0CD1<1C<1<11111111<1<1<<11?D11<1<1GCCC1DD<11GE<E@<<@<1///C
@HISEQ:711:H5NNWBCX2:2:1101:6938:19111:ATCTCGTA
TTAAGTTCAGCGGGTAGTCTTACCTGATTTGAGGTCAAATTGATCAAAGCTGTCCCCGACTCGGGACGGTTATGAGCAGGTTTCATTGATGCATCACCCAGCGGCGTAGATAATTATCACACCAATAGATGAGGGGCACAAACCCACTAATGCATTTCAGAGGAGCAGACCACCACACAAGGCGGCGGACCTGCAATCCCCCACATCCAAGCCTTGCCACTTGAAACAACAGGTGTAAGGTTGAGAATTTAATGACACTCAAACAGGCATGCTCCTCGGAATACCAAGGAGCGCAAGGTGCGTTCAAAGATTCGATGATTCACTGAATTCTGCAATTCACATTACTTATCGCATTTC
+
IIIIIEHIIHIHIGHIIIIIIIIIIHIIIHIIIIHHIGIIIIIIIIIIIIIHIIHIIHHIIIIHHEHICEHIIHHIIEHIIIIIIHIIIIIIIIIIIIIIHIIHIIIIIGHIFHHIIIIIIIIIHGHGGHHIIHIIIGIIIIIIIHIIIIIIIIIIIIHIIIHHIIIIIIHHIIIHGIIIIHEHIHHGHHIIIIIHHIIIHIHIHHHHHIIIIHHHHIHGEGHHHIHHEIHIHHGIIIIHHHGIIIIIIHIHIIIIHIIIIIHIIIGIIIIIIIIIIIIIIIIIIHIIHIIGIIIIIIIIHIIHIIIHGIIIIIIIIIIIIIIIGIIIIIIIIHIIIIIIIIGIIIHHDIIIIIIII
@HISEQ:711:H5NNWBCX2:2:1101:10428:19196:ATCTCGTA
TTAAGTTCAGCGGGTATCCCTACCTGATCCGAGGTCAACCTGAAAAAAATTGGGGGTTGCTGGCGAGCACACGACCGGACCTCCAGAGCGAGAAGAATTACTACGCTCGGAGCCGGACGGCACCGCCACTGACTTTAGGGCCCGCCGGGTCGGCGGGGCCCAATACCAAGCTGAGCTTGAGGGTTGTAATGACGCTCGGACAGGCATGCCCCCCGGAATACCAGGGGGCGCAATGTGCGTTCAAAGATTCGATGATTCACTGAATTCTGCAATTCACATTACTTATCGCATTTC
+
HHIHIIFHIHIIHHHHIIIIHEIIIIIIIHIIHDHIICGHIGFEHIIII<FCCEHHIIIHIIFHHCEHFHIIHIGHDHDHIHHIGEEEEHHHHIIIIIIIIIIFIHCHIIIGHIHHEHHHHIIIIIIIHIIIHIIHIHIIHIIHHIIIHHIHHIHHIHEGFHIIHHHCEIIIHHIIHHIIIHIIIIIIIIIHIIIHHIIIHIIIHIHHHHIIIIIIIIIIIIHIHHHHDIHHIIIHIIIIHHHHHIIIIIGIIHHHIIIIIIHHGIIHIIIIHIIIIIIIIIHIIIIIIHHHII
@HISEQ:711:H5NNWBCX2:2:1101:13833:19109:ATCTCGTA
TTAAGTTCAGCGGGTATTCCTACCTGATCCGAGGTCAACCTTGGTGCCGCCGGAGCGGGCTTGTGGGGGGTTTAGAGGCAGGACGCCGAGGGCTCCCGATGCGAGGCTGATGCTACTACGCAAAGGAGAGGGCCCAACGGGTCCGCCACTGGTTTTAGGGGCCTGCCGTGGCAGATCCCCAACGCCGGGCCACAGGGGCTCGAGGGTTGAAACGACGCTCGGACAGGCATGCCTCCCAGGATACTGGAAGGCGCCATGTGCGTTCAAAGATTCGATGATTCACTGAATTCTGCAATTCACATTACATATCGCGTTTC
+
IIIIIIIIIIIIIIIIIIIIIIIIIIIIIIIHIIIIIIIIHIIIIHIIIIIIIIIIIIIIIIIIIIGIHI<EHHIGFHHHHIIIIHIGIHIHDCHHIGEHHDHGHIIIIHIFHIHIIIDHHHIIHHHHIIIHHIIHIHEEHHHIHIIIIIIIGHIIGIHIHHHHIHIIIHIIIHHIIIHIHIIIIIHEHIHHHHIIHIIIIIIGIIIHIHHHIIIIIIDHHHHIIIHHHHGIIHIIHHIIHHIHIIIHGHIIIHHHDFFIIIIIIGIIIHIHIIIIIIIIHIIIIIHIIIIIIIIHIIHIHHGIIIGHHIHIIIIII
@HISEQ:711:H5NNWBCX2:2:1101:15647:19031:ATCTCGTA
TTAAGTTCAGCGGGTATCCCTACCTGATCCGAGGTCAATGCAAAGGTATAGGCTTCATGGACGCCAACAACCTTAGCCAGCATCGCAAAATGTGCTGCGCTACAGGCTAATGTGCCGGCTGCCAATTGCTTTCAGGCAAGTCCATACGCAGAGGCAGGACAAACACCCAACACCAAGCAGAGCTTGAGGGTACAAATGACGCTCGAACAGGCATGCCCCATGGAATACCAAGGGGCGCAATGTGCGTTCAAAGATTCGATGATTCACTGAATTCTGCAATTCACACTACTTATCGCATTTC
+
IIIIIGHIHIIIIIIIIIIIIIIIIIIIIIGHHHEHHIIIFHHIHIGGHHIHHHHIIHHHHIIHIIHIHIIIIHHHHIIIIIIGIIIIHHHHHIIIIGDHIIIIIIIIIHIHHIIHIHHIIIIIHHHIIHHIIIIIIIIHGHIIHIIIIIIIIIIIIIIIHHIIIHGHHIHIIIIIIIHHHHHHIIIIIHHHHIHHHHHIIIHHHIIIIIHIIIIHG?IIIHIIHIHEIIHFHHIIHHIHFEHHHHGCIHHEHHHHIIIHHFGIHCGIHIIIIIIHIIHHEHHFHIIHIIIHHHHHIIIHI
@HISEQ:711:H5NNWBCX2:2:1101:15575:19101:ATCTCGTA
TTAAGTTCAGCGGGTATCCCTACCTGATCCGAGGTCAATCATGAAAAAATTTGGGGTTCTGGCAGGACACCACCGGGACTCTGTCGCGAGGAGTATTACTACGCGTAGAGCCAGATGGCACCGCCACTGCTTTTAAGGGCTGCCCTGTGACGGGCAGGCCCCAACACCAAGCTGAGCTTGAGGGGTGATAATGACGCTCGAACAGGCATGCCCCCCGGAATACCAAGGGGCGCAATGTGCGTTCAAAGATTCGATGATTCACTGAATTCTGCAATTCACATTACTTATCGCATTTC
+
IIIIIGHIIIIIIIIIIIIIIIIIHIIIIIIIIIHHIHHHIIIHGIIIHIHIHIIIIIIIIEHIIIIIFHIIIIIIEHHHIIHIIIHIHIHIGHHHHIIIIIIIIIIGHIIIHHIIIIIIIIHHGHIIIIIHIIIIIIIIIIIHIIIHIIIIIHIIIIHHIIIIIHIIHIIIIHIIIHIIIIIIIIIIIIIIHHIIIIIIIIIIIHHIIIIIIIIIIIGHIIIIIHHCHGIIHIIIIHGHGIHHIIIIIIIIIIIHIIIIIIIIIIIIHHIIIHIIIIIIIGIHHIIHHHIIHIII
@HISEQ:711:H5NNWBCX2:2:1101:9147:19473:ATCTCGTA
TTAAGTTCAGCGGGTATTCCTACCTGATCCGAGGTCAACATTTCAGAAAGTTGGGTGTTTTACGGCAATGGACGCGCCGCGCTCCCGATGCGAGTGTGCAAACTACTGCGCAGGAGAGGCTGCGGCGAGACCGCCACTGTATTTCGGGGCCGGCCCCGTAAAGGGCCGATCCCCAACGCCGACCCCCCGGAGGGGTTCGAGGGTTGAAATGACGCTCGGACAGGCATGCCCGCCAGAATACTGGCGGGCGCAATGTGCGTTCAAAGATTCGATGATTCACTGAATTCTGCAATTCACATTACTTATCGCATTTC
+
IIIIIHHIIIIIIIHHHIIIIIIIIIIIIIIIGIIIIIIIIIIIIIIIIIIIIIIHIIIIIIHIIIIIFHIIIIIIIIIIIIIIIIIIIIIIIIEHIIIIIIIHHIIIIIIHIIIIIIIIIIIIHIIIIIIIIIIIIIIIIIIIIHHHIIIIIIHIGIIHIHGHHHIIIIIIHIIIIIHIIIIIHIIIIIHIIIIEIHIIHIIHIHEIHHHHIIHHHHHHGIHFHHCE<<DHEGGIIIHIIIIHHFHHECCHIHHEIHIIIIHHHFHGIIIIIIIIIIIIIHHIHIIIIGIIIHIIHHHHHGHHHIIIHIHIHI
@HISEQ:711:H5NNWBCX2:2:1101:10631:19359:ATCTCGTA
TTAAGTTCAGCGGGTATCCCTACCTGATCCGAGGTCAAGTCATGAAATTGCTTGCTGGACGCTGATCCGCCGGGGCTCCGAGAAGCGCAAATGTGCTGCGCGAGAAGCCGACGAGACCGCTGCCAATGACTTTGAGGCGAGTCCGCGCACGGAGGCGGGACAGACGCCCAACACCAAGCATAGCTTGAGGGTGTAAATGACGCTCGAACAGGCATGCCCCACGGAATACCGAGGGGCGCAATGTGCGTTCAAAGATTCGATGATTCACTGAATTCTGCAATTCACACTACTTATCGCATTTC
+
HHIHIHHIIIIIIHIIIIIIHIIIIIIIIHIHIIIIGEHHIHIIIIIIIIIIIIIIIIIGIIIIIIIHFHID?HHIIIHIIIIHIHIIIIIIIIIIIIIIIIIIHIIIIIIIIIIIIIHIIIIIIIIIIIIIIIIIIHHHIIIIHIIHIIIIHIIIIIHIIIIIIIIIIIIIIIIIIIIIHIIHIIIIIIIIIIHIIHHIIIHIIHIIIIIHIIIIIGIHIIHHIIIHIIHFIHIIHIHIHHFDIIHHHIHIGIHHIIIIIIIIIIIIIIIIIIIIIHHIIHIIIIHHHHHIIHIIIHIIII
@HISEQ:711:H5NNWBCX2:2:1101:11606:19295:ATCTCGTA
TTAAGTTCAGCGGGTAGTCTTACTTGATTTGAGATCGAGTTGAACAACACATAAAGTGTCGTAAAATCCTGCATCAGTCAGCAAAGAGGACAATTATCCTTTATGTTAGCTGCAGCAAAAGTAATAATCCTGTTTGACGAGGACTAAATAGATATGCTTTTAGCTCAGATAAAAGTCCAGCTGCACCTGCATTTCAAGCCGCCCGCCTACCGGTGAAGGTCGTTGGGATAGCTCAAGTCCACCCTCCCTTTTTTTGTCAAAAAGAGAGGTTGAGGTGTTTACTGATACTCAAACAAGCATGCTCTTCGGAATACCAAAGAGCGCAATATGCGTTCAAAGATTCGATGATTCACTGAATTCTGCAATTCACATTACGTATCGCATTTC
+
IIIIIIGHHHGIHIHIIIIIIIHHIIFHHIHIGGEHIHHEHIIIIHIIIIEHFFHHHHHFHEHIHHHHHHIHIIHIIIHCHHIIIHGHHIGH?HHIIHIIHIIIIIIIHIIHHHIGHHFFHHHHHIIIHHIIHHHHCFHHCHDHHIIFHIEHGHHGHHGHIHHEHDGHHHIHGFHHIHIIHGHGHIHIGGHEHEGHIHHHHHHIIIHGHHHHEIHHHH?6=IHEF@HIHHIIIHIFHHHEDEDIIHHIIHIIIHIIIHHG?HIIIIIIIIIHIHIHGHIIHIIIIHHHEHIHHGIHGHHHHCHHIHGIIIIIIHIHHGHHIHHEIIHHHIIIHIIHGIIIHHHGEHGIIIIIIIHHIGIIIIHIIIIIIIGHIIIIIIIIIIHIIII
@HISEQ:711:H5NNWBCX2:2:1101:15268:19267:ATCTCGTA
TTAAGTTCAGCGGGTAGTCTTGCCTGAGCTCAGGTCGAAATGAAGAGTTTCGGTGTCGGGGGGTGCCCAAGCATCCGAATTCCTGCTAGGTCTCCAGCAAAGTCCCCTCGGGCAACGGCAGGATGCGTAGGGAATGCCTACCTACCAAGCCATTACCCTGCGAACGGGGTCCATGCTCATACCTCTGAGCTTCAACCGACCCGGCGCCAATCACGAGTGACCGGCGGAACCGGGAAGGTCAGATCCGCCTTCCCAATCAAAGGAGATGGGGAGGCGAGGGGGTGAGCCGACGCTGAGGCAGACATGCCTTTGGCCGAAGCCTCAGGCGCAAGTTGCGTTCAAAGATTCGATGGTTCACGGAATTCTGCAATTCACACTACGTATCGCATTTC
+
IIIIIIHIIIIIIIGDHHHHIHIIIIIGIIHHGHHGHIIIGIIIIIIIIIIIIIIIIIIIGIGIIHIHGHIIIIIIIIIIIIIIIIIIICEHHIGHIHIIIIIIIIIIIIIIIHIIIHGHIIGIIGHHHHIGHGHHIIIHHGHIIIIIGIIIIIEHDGHHIIHIIHIIIHHGFFIIHIHHHIIIGHIIIIHFHICHIHHHIHHEDHHIII?GHHFGHEHD,,HIHCEDHHCHHFGHHHGEHHE<GHHGHECHG.HIIHHIIIIIIHIIIIHEEHEHIIIHEIHHIIIIHHHHFHGHHIHHCIIIIIHIIHGIHIIHIIIHHH?GHHGHEHFIHIIIHG@DHFHIIIIHHHIIIIHIIIIIIGIIIHHHIHHHEHHHHHHHCHIIIHHHEIIH
@HISEQ:711:H5NNWBCX2:2:1101:15880:19404:ATCTCGTA
TTAAGTTCAGCGGGTATCCCTACCTGATCCGAGGTCAACCGAATGAATTTGTATAGGCAAGCAGCCAATGCACTTGAAAAGCGGTATTGATACTACTACGCTCCAAGTCTACACTGGGCACCGCCAATGACTTTGAGATGAACATCTCCAAGGAGATGTTTAATCCATATCCAAGCGTAGCTTGAAGGTTGTAATGACGCTCGAACAGGCATGCCCCCCGGAATACCAGAGGGCGCAATGTGCGTTCAAAGATTCGATGGTTCACTAAAAATTGCAATTCACATTACGTATCGCATTTC
+
IIIIIGHIIIIIIIIIIIIIIIIIIIIIIIIIIIIIIIIHIDHIIIHIHHIIIIHHIIIIIIIDHHIIHIIIIIIIIIHIIIIIIIIIHIIIIHIIIIIIIIIIIIIIIIIIIIIIHIHHIHHIIIHIIIIIIIIIIIHIHIIHIIIIIIGIHIHIIIIIIHHHIIIIIIIHIIGIIHIIIIIIIIIIIHIIIIHIIIIHHHIIIIIIIIIHIIIIIHGIIIIIIIIIIHCHHIIHHIIIIIIIHHIHHHIIIIGIIIHIIIHIIIHIIIIIIIIHGIIHHIIHHIIIHIIIIHIGIII
@HISEQ:711:H5NNWBCX2:2:1101:18618:19297:ATCTCGTA
TTAAGTTCAGCGGGTATCCCTACCTGATCCGAGGTCAACCTGAGAAAGATTGAGGGGGGTCGCCGGCGGGCGCCGGCCGGGCCTACGGAGCGGGTGACGAAGCCCCATACGCTCGAGGACCGGACGCGGTGCCGCCGCTGCCTTTCGGGCCCGCCCCCCGGAGCCGGGGGGCGGGGCCCAACACACAAGCCGTGCTTGAGGGCAGCAATGACGCTCGGACAGGCATGCCCCCCGGAATACCAGGGGGCGCAATGTGCGTTCAAAGACTCGATGATTCACTGAATTCTGCAATTCACATTACTTATCGCATTTC
+
HIIIIHHHGIIIIIIIIIHIIIIIIIGHIIIIIIHIIIIIIHHIHHHHIIIIHIIIIIIIIIIIHHHEEDHHIIIHIIIHIIIIIIGIIIIHIIHHHHIHIIIIIIHIIIIIHIIIHIHHIIIIHIIIIDHIIIIIIIIIIIHIIIHHHHHIHHIIIIIHEEHIHIIIHIE-HEHA<HHDHHAHFHIHIIHIIIIHGIIIIIHHHHIIHIIIIHHIIHFHIGIHIIIHIIIIHIIIHGHHGHHHEIIIIHIIIHHIIIIIIHHHCEIIHHIIIGIIIHIIIIIHHIHIIIIIIHIIIIIIHGEHHHGHHGIII
@HISEQ:711:H5NNWBCX2:2:1101:2307:19533:ATCTCGTA
TTAAGTTCAGCGGGTATCCCTACCTGATCCGAGGTCAACCTTAGAAATGGGGTTGTTTTACGGCGTAGCCTCCCGAACACCCTTTAGCGAATAGTTTCCACAACGCTTAGGGGACAGAAGACCCAGCCGGTCGATTTGAGGCACGCGGCGGACCGCGATGCCCAATACCAAGCGAGGCTTGAGTGGTGAAATGACGCTCGAACAGGCATGCCCCCCGGAATACCAGGGGGCGCAATGTGCGTTCAAAGATTCGATGATTCACTGAATTCTGCAATTCACATTACTTATCGCATTTC
+
IIIIIIHIIIIIIIIIIIIIIIIIIHHIIHHGHIHIIIGIGIHHHIHIIGIHIIIHHIIHIGGIIIIIHIIIIHHIIIIIHIIHHIIIIIIIHHHHIIIIIIIIIIIIIIIIIIIIIIIIIIIIIIIIIHHIIHIIHIIIIIIIIIIIIIIIGIIIIIIIIIIIIIIIIIHHIIIIIIIHIIIIIIIIIIHIIHIIIIIIIIIIIIIIIHHIIIIHIHIIIHGIIIIIIHGIHIHHHHHIIIIIIIIIIHIIIIIIIIIIIIIIIIIGIIIIIIIIIHIIIHIIIIIIIHIIIIGI
@HISEQ:711:H5NNWBCX2:2:1101:4076:19626:ATCTCGTA
TTAAGTTCAGCGGGTATCCCTACCTGATCCGAGGTCAACCTGAAAAAAATTGGGGGTTGCTGGCGAGCACACGACCGGACCTCCAGAGCGAGAAGAATTACTACGCTCGGAGCCGGACGGCACCGCCACTGACTTTAGGGCCCGCCGGGTCGGCGGGGCCCAATACCAAGCTGAGCTTGAGGGTTGTAATGACGCTCGGACAGGCATGCCCCCCGGAATACCAGGGGGCGCAATGTGCGTTCAAAGATTCGATGATTCACTGAATTCTGCAATTCACATTACTTATCGCATTTC
+
IIIHHIIIIIHIIIIIIIIIIIIIIIIIIHHIHDEHHIIGGHHHHHIIIHEHHIIIIHIIIIIIHIHIEHHIGDHGIHIHIGHIIGHIIIHIIIIIHIIIIIIIHHHIHIIIHIIIIIHHHHIIIIIIIHHIIHHEIIIHIHHIIHHIIIIHHIIIHIIIIHHHFIHHHHHHHHHHIIHIIIIIIIIIIIIIIIIIIIHIIIIIIIIIIIIHIIIIIIIIGIIIHHIIIIGIIIHIHIIIIHHIIHIIIGIIIHIIHHIIHIGIIIIIIIHGIIIIIIHIIIHIIIIIIHDDII
@HISEQ:711:H5NNWBCX2:2:1101:6369:19506:ATCTCGTA
TTAAGTTCAGCGGGTATCCCTACCTGATCCGAGGTCAACCTGTAAAAGATTGGGGGTTGCTGGCCAGTGCCGCCCGGGACCCTGTAGCGAGAAGATTTACTACGCTCAGAGCCCGGCCGTACCGCCACTGATTTTGAGGCCCGCCCAGAGGCGGTGCCCAAGACCCCGCGAGCGGGATTGGTCATAATGACGCTCGAACAGGCATGCCCCGCGGAATACCACGGGGCGCAATGTGCGTTCAAAGATTCGATGATTCACTGAATTCTGCAATTCACATTACTTATCGCATTTC
+
IIHHIIIIIIIIGIIHHIIIIHIIIGHIIIIHIGHIIHHHHHIIIIHIGHHHIIHIIIHHHHDHHHGIHIGHIIIIGHIIIIIHIIIIIIIHIHIIIIHHHIIHIHIIIIHHIIIIIHHIIHHIIIHHIIIIIHEIIIHHHIGIGHIGIIIIHIIHHHIIHHIIHIIHIIIIIIIIHHHHEHIIIIHIIIIIIIIIHIHHHHHIIIHIHIIIIIHHGIHIIHHEIIHHHIIHHFIIIHHIIHIHHHGIIHIHIIIIHIHIIHHIIGHIHIIIIIIIIHIHHFHIHHHIIIII
@HISEQ:711:H5NNWBCX2:2:1101:10418:19520:ATCTCGTA
TTAAGTTCAGCGGGTATCCCTACCTGATCCGAGGTCAACCTGAGAAAGATTGAGGGGGGTCGCCGGCGGGCGCCGGCCGGGCCTACGGAGCGGGTGACGAAGCCCCATACGCTCGAGGACCGGACGCGGTGCCGCCGCTGCCTTTCGGGCCCGCCCCCCGGAGCCGGGGGGCGGGGCCCAACACACAAGCCGTGCTTGAGGGCAGCAATGACGCTCGGACAGGCATGCCCCCCGGAATACCAGGGGGCGCAATGTGCGTTCAAAGACTCGATGATTCACTGAATTCTGCAATTCACATTACTTATCGCATTTC
+
HIHIIHIHIIIIIIIIIIIIIIIIIHIIIHIIHIIIIIIHHHIIIIIIHHHIHHIHIIIIHIIIIIHDEHIIGHHHIHIHIHIHIIIIIIIIIGEHIIIIGHHIHHEGHHGDHHHHHHIIHHHCHICHDHHHHIIIIHIIIIEHIHHCHDHHIIIIHEHHHHHIHIIHEHIIHIHIHIHIIHHHH?ECHIHIIIIIIIIIIHHIHHIIIHHHIIIHIHIGIHIIIIHIHHHIFIIIIIIIIIHHC@DHHHIIHIGIHIIIIIIIGIIIIIGHIIIHHHHIIHIIIIHIIIIHIIIIIHHHHHEIIIIIIIIII
@HISEQ:711:H5NNWBCX2:2:1101:11085:19651:ATCTCGTA
TTAAGTTCAGCGGGTATCCCTACCTGATCCGAGGTCAAAGACGGTAATGTTGCTTCGTGGACGCGGGCCACGCCCCCCCGCAGACGCAATTGTGCTGCGCGAGAGGAGGCAAGGACCGCTGCCAATGAATTTGGGGCGAGTCCGCGCGCGAAGGCGGGACAGACGCCCAACACCAAGCAGAGCTTGAGGGTGTAGATGACGCTCGAACAGGCATGCCCCATGGAATACCAAGGGGCGCAATGTGCGTTCAAAGATTCGATGATTCACTGAATTCTGCAATTCACACTACTTATCGCATTTC
+
IIIIIHIIIIIIIIIHIIIIIIIIIIIIIIIIIIIIIIIIIIIIHIIIHHIIHIHIIIIIIHIHHIIIEHIIIIIIIIIIIIIIIIIIHHHIIIIIIIIIIIIIIIIIIIIIIIIIIIIGIIIHIIIIIIIIIIHIIIHIHIIIIIIIIIIIIIIIIIIIIIIIIIHHIIIIIIIIIIIIIIIIIIIIIIIIIHIIIIIIIIIIIIIIIIIIIHIIIIGIIIIIIIIIIIIHHHIIIHIIIIIIIHIIHIIIIIIIIIIIIIIIIIIIIIIIIIIIIIIIHIIHHHIHIIIIIIIIIIIII
@HISEQ:711:H5NNWBCX2:2:1101:13531:19516:ATCTCGTA
TTAAGTTCAGCGGGTATCCCTACCTGATCCGAGGTCAACCTTAGAAATGGGGTTGTTTTACGGCGTAGCCTCCCGAACACCCTTTAGCGAATAGTTTCCACAACGCTTAGGGGACAGAAGACCCAGCCGGTCGATTTGAGGCACGCGGCGGACCGCGATGCCCAATACCAAGCGAGGCTTGAGTGGTGAAATGACGCTCGAACAGGCATGCCCCCCGGAATACCAGGGGGCGCAATGTGCGTTCAAAGATTCGATGATTCACTGAATTCTGCAATTCACATTACTTATCGCATTTC
+
IIGIIIIIIHIIIIIIIIIIIHIIHIGHHIIHHIIIIHHIIIIIIIIIIIIGIIIHHHIIHHFHHIIHIIIIHIHHIIGIIIIIIIIIIIIHHIIHIIIIIHIIIIIHIIHHIE<HHIHIIIHHHIHIIIIIIIIIIIIIHFHHIIHGIIIIHIHIHIIHIIIIIIIIHHHIIIIHHHHHIIIIHHHHGIHHHHHHHFIIIIIHHHHHHHIIIIIIIIIHEHEHHHHFIIHHIHIHHHGHHHGHHFIIIIHHIIGHHIIIIIHHIIHEIIIIIIHIIIIIIHHHFHGDHFIIIGHI
@HISEQ:711:H5NNWBCX2:2:1101:13918:19600:ATCTCGTA
TTAAGTTCAGCGGGTAGTCTTACCTGATTTGAGGTCAAATTGATCAAAGCTGTCCCCGACTCGGGGACGGTTATGAGCAGGTTTCATTGATGCATCACCCAGCGGCGTAGATAATTATCACACCAATAGATGAGGGGCACAAACCCACTAATGCATTTCAGAGGAGCAGACCACCACACAAGGCGGCGGACCTGCAAGCCCCCACATCCAAGCCTTGCCACTTGAAACAACAGGTGTAAAGGTTGAGAATTTAATGACACTCAAACAGGCATGCTCCTCGGAATACCAAGGAGCGCAAGGTGCGTTCAAAGATTCGATGATTCACTGAATTCTGCAATTCACATTACTTATCGCATTTC
+
HHCCCDCHGHCEHDCHIHHIIIFHG11DF@GFCEGEEEFGHIIHHHCCDCCGFC@FHHHDDHHI<C/<<CDHHGGHHIIIGE@G1EFEHHH?@<GF11DHEHHHDHCEH?E1GHGC@HGGEHH=DGHIHEG0F@0<<DEE==FGIHFFIIHGHIIIGIGHF?FCHHHCAGHHAFBGHHEEHBHGEHHCHEEEHHFHIIHHGB@HIHIIIIHGIIHIGHE@IFHHCG<HEHHG?HHHHHCEEEEGF1@?HHHIHF11GF@GEFHGCFEFFHIIHIHDHHHCHHHHD<<1CC@<//GHC1E/<GE@IGIFFHEHHG@@HF@?IHGCGHGIIIHH?HF@HGCGEHHG1<H@EIIHHIHHDHH
@HISEQ:711:H5NNWBCX2:2:1101:15984:19529:ATCTCGTA
TTAAGTTCAGCGGGTATCCCTACCTGATCCGAGGTCAAAGACGGTAATGTTGCTTCGTGGACGCGGGCCACGCCCCCCCGCAGACGCAATTGTGCTGCGCGAGAGGAGGCAAGGACCGCTGCCAATGAATTTGGGGCGAGTCCGCGCGCGAAGGCGGGACAGACGCCCAACACCAAGCAGAGCTTGAGGGTGTAGATGACGCTCGAACAGGCATGCCCCATGGAATACCAAGGGGCGCAATGTGCGTTCAAAGATTCGATGATTCACTGAATTCTGCAATTCACACTACTTATCGCATTTC
+
IIIIIIIIIIIIIIIIIIIIIIIIIIIIIIIIIIIIIIIIIIIIGHIIIIIIHIIIIIIIIIIIIHIIIIHIIHIIIIIIIIIIIIIIHIIIIIIIIIIIIHIIIIIIIIIIIIHIIIHIIIIIIIIIIIIIHIIHIIHIDGIIIIIIIIIIIIIIHIIIIIIIIIIIIIIGIIIIIIIHIIIIHIHHIIHIIHIIIIIIIGIIIIIIIIIIIIIIIIHIIIHIIIIIIHHGHIIHHHHIHHHHIIHIHIHIIIIIIIIIIIIIHHIIIIIIHIIIIIIIIIIHHHGIIIIHHIIIIIIII
@HISEQ:711:H5NNWBCX2:2:1101:16878:19706:ATCTCGTA
TTAAGTTCAGCGGGTATTCCTACCTGATCCGAGGTCAACCATTAAAAAAGTGCCCCCCGAGAGGGTGCGGTTTATGGCTGTCGTCTGGCCGGCTTGCAGAAGCGAGATAAAAAATTACTACGCTCAGAGCACGAACAGACTCCGCCACTGGTTTTGAGGAGCTGCGTATTAGGCAGTCTCCCAACACTAAGCTAGGCTTAAGGGTTGAAATGACGCTCGAACAGGCATGCCCACTAGAATACTAATGGGCGCAATGTGCGTTCAAAGATTCGATGATTCACTGAATTCTGCAATTCACATTACTTATCGCATTTC
+
HIIIHHIIIIIIHHHHHHIHIIIHIIIIIIIIIIHHIIIIIIIIIIIIIHHHHIIIIIHIIGHHHCEECHHIHIIIHIHIIIIHHIIIIIIHIIGHHHIHIIHIIIIIHHHIHIHHIIIIIIHIIIIIHIIIIHHGHIIHHHHHGHIIIHIIIIHIHHHFIHIIIIHIHHIHIHIIIIIIIIIHHHIIIIHHIIIHFHHHHIIIIGIIHGHHHIIIHHHIIIIGIIIHEGEGHHIIHHGIHIIIIHHHHCC1EIIIHIIIIIIIIIIHIIIIHIHHIIIIIIIIIHGIIIIGIIIIIHHIIIIIGIHIIHIIHHH
@HISEQ:711:H5NNWBCX2:2:1101:17521:19532:ATCTCGTA
TTAAGTTCAGCGGGTATCCCTACCTGATCCGAGGTCAACCTTAAAAAATTGGGGGTTTTACGGCTAGAATCCCTCCGAATCCCAGTGCGAGACGTTAGTTACTACGCAAAGGAGGCTCCGAGAGGGTCCGCCACTACCTTTAAGGGCCTACGTTTAACCGTAGGGCCCCAACACCAAGCAGAGCTTGAGGGTTGAAATGACGCTCGAACAGGCATGCCCGCCAGAATGCTGGCGGGCGCAATGTGCGTTCAAAGATTCGATGATTCACTGAATTCTGCAATTCACATTACTTATCGCATTTC
+
IIIIIIIIIIIIIIIIIIIIIIIIIIIIIIIIIIIIIIIIIIHIIIIIIHIIGIHHIHIHIIGHIIIIHIIIIIIIIGIIIIIIG<GHIHHHHIIIIHIIIIIHIIIIIIIIIIIIIHIIIIIIHIIIIIIIIIIIIIIIIIHIIIIIIIIIIIIIIIHHIIIHIIIIIIIIHIIIIIIIIIIIIIIIIIIHHIIIIIIIIIIIIIIIIIIIIIIIHGIIIIIIIIIGIIHE/EHIIGIHHHHHIIIIIIIIIIIIHIIIIIIHIHIHIIIIIIIIIIHIGHHIIIHHIHIHHIIIIIIIII
@HISEQ:711:H5NNWBCX2:2:1101:17763:19591:ATCTCGTA
TTAAGTTCAGCGGGTAGTCTTACTTGATTTGAGATCGAGTTGAACAACACATAAAGTGTCGTAAAATCCTGCATCAGTCAGCAATGAGGACAATTATCCTTTATGTTAGCTGCAGCAATAGTAATAATCCTGTTTGACGAGGACTAAATAGATATGCTTTTAGCTCAGATAAAAGTCCAGCTGCACCTGCATTTCAAGCCGCCCGCCTACCGGTAAAGGTTGTTGGGATAGCTCAAGTCCACCCTCCTTTTGAAAAATCAAGAGGAGGTTGAGGTGTTTACTGATACTCAAACAAGCATGCTCTTCGGAATACCAAAGAGCGCAATATGCGTTCAAAGATTCGATGATTCACTGAATTCTGCAATTCACATTACGTATCGCATTTC
+
IIIIHHHIGIIIIIIHIIIGIHGHIHHHHGGHHGHHHIIIHIHIIIIIIIHIHHIGHHHIHIIIIHIIHHGIIIIHIIIIIIIIIIIHIHHHHIIHIHIIIIIIIIIIFHIGIIIIIIHGIIGHIIIIGHIIIIIIIIGHIDEHEHIHHHIIIIIIIIIIIIHHIIIIGIIGGHIHIIIIIIIIIIHIIIHIHIIIHHHHDHHDHIHHIHHIIIIHHCCHHGIHGIFIFIHIIHIIIIHHIHIIHIIHIHHHGG?HHHIIHGHHGHHEFHHCHEIIHHIIIIIIHIIIIHEDHHHIIIIIIHHCIIHGIIHIIIIHIIHIHIIGHFHDHHHHHHIIIIIIIIIIIIIIIIIHGFHIHIIHIHHHIIIIIIIIHHIIIHIHIIIIII
@HISEQ:711:H5NNWBCX2:2:1101:20202:19727:ATCTCGTA
TTAAGTTCAGCGGGTAGTCTTACTTGATTTGAGATCGAGTTTAACAAGAATCGTTGCCGACCCTTGTGAAATCCTGCATCAGTCAGCCAATACGGTCAAACTCCCTTTATGTTAGCTGCAGCAAAAGTAATAATCCGTTTGACGGGACTAAATGAATATGCTTTTAGCTCAGGAGAATGTCCAGCTGCACCTGCATTTCAAGCAACCCGCCACCGATCTCAAAAAGATTGGTGTTGGGATTGCTCAAGTCCAAAGCTTTTCGATTAAAAAATCCAAAGGCTTTGAGGTGTTTACTGATACTCAAACAAGCATGCTCTTCGGAATACCAAAGAGCGCAATATGCGTTCAAAGATTCGATGATTCACTGAATTCTGCAATTCACATTACGTATCGCATTTC
+
IIIIIIIIIIIIIGIIIIHIIIIIIIHHIIIIIIIIIIIHHIIIIIIHIIIIIHIFHIIIIHIIHIIIFHIIHIIIIHHIHIIIIHGIGIIIIEGHIIIFHHIIIIIIIIIIHHHHIIIIIGIIIIIIIIIIIIHIHEGHHHHHHHIIHHIEHHIGHIIHHHHHHEHHGIHHHIIIIIIIIHGHHIHIIIIIIIIIIHIIIIHIIIIIHHEGIIHHI@=HHHIHHGHGHCIGHGEHHHIIHHEGIIIIIGHHGIHIHHHHGIIIIIIGIIIIIIHHH@EIIIIIIIIIIIIIIIHIIHIHEIIIHIIIIIIIGIIIHIIIIIHIHGIIHHIIHIIIHIHIIIHGHIHIIIIIHFHHHHHGIIIIHIIIIIIIIIIIIIIIIIIIIHIIIIIIIIIIIII
@HISEQ:711:H5NNWBCX2:2:1101:21096:19514:ATCTCGTA
TTAAGTTCAGCGGGTATCCCTACCTGATCCGAGGTCAAAGACGGTAATGTTGCTTCGTGGACGCGGGCCACGCCCCCCCGCAGACGCAATTGTGCTGCGCGAGAGGAGGCAAGGACCGCTGCCAATGAATTTGGGGCGAGTCCGCGCGCGAAGGCGGGACAGACGCCCAACACCAAGCAGAGCTTGAGGGTGTAGATGACGCTCGAACAGGCATGCCCCATGGAATACCAAGGGGCGCAATGTGCGTTCAAAGATTCGATGATTCACTGAATTCTGCAATTCACACTACTTATCGCATTTC
+
IIGHIHIHHIIIIIDHIIIIIIIIIIICHHHIHIEHHHHIIIIHCGHHGHHIHGIIIIHIIHIIIHIIHIIIIIIIIIHIHHIIIIIIE@@HHHHIIIHIIIIIIIHIIIIFHHIIIIIHIIIHHHIIGIGHIIIIIIDHEIHHHIIIIHGHHHIIIIIIHHHHHHIIIHHIIHEHHHIHEIIIHHHIHIIIIIIIIIHHHIIIIIIIHIIIIHIIHHCIIIIIIIHIIIHHHHIIIIHHDHHIIIIIIIIIIIGIHHHHHIIIHHIIIIHIIIIIIHIIIIIIHHIHHHIHHIHIIIIII
@HISEQ:711:H5NNWBCX2:2:1101:3323:19836:ATCTCGTA
TTAAGTTCAGCGGGTATCCCTACCTGATCCGAGGTCAACCTTAAAAAAATTAGGGGTTGCTGGCAAGTAGACCTACCGGACTCAATCGCGAGGAGTATTACTACGCGTAGAGCCGACAGGCACCGCCACTGATTTTAGGGGCCGCGAAACCGCGAACCCCAATACCAAGCGAGAGCTTGAGTGGTTATAATGACGCTCGAACAGGCATGCCCCCCGGAATACCAGAGGGCGCAATGTGCGTTCAAAGATTCGATGATTCACTGAATTCTGCAATTCACATTACTTATCGCATTTC
+
IIIIIIIIIIHHHIIIIIIHIIIIIIIIIIIDHEHIIIHIIIIHIIHIHIIIIIIHIHHHIIGHIIIIHHIIHIIIIIHIIHHIIIHIHHIHHHIHHIIIIIIIIIIIIIIHHHHIIIHIHIIIIIIIHHIIIIHIIIIHIHIHHIIIIIIIIIIIIIIIIIIIIIIIIIIHIHIHIHHIIIHHHGIIHIIIIIIIIIIIIIIIIIIIIGIIHIIIIIIIIIIHHEHHDIIHHIIIHGIIIIIIIHIIIIIIIIIIIIHIIHIHGIHIIGHIIIIIIIIIHIIIIIIIIIIIIII
@HISEQ:711:H5NNWBCX2:2:1101:4736:19970:ATCTCGTA
TTAAGTTCAGCGGGTAGTCTTACTTGATTTGAGATCGAGTTTAACAAGAATCGTTGCCGACCCTTGTGAAATCCTGCATCAGTCAGCCAATACGGTCAAACTCCCTTTATGTTAGCTGCAGCAAAAGTAATAATCCGTTTGACGGGACTAAATGAATATGCTTTTAGCTCAGGAGAATGTCCAGCTGCACCTGCATTTCAAGCAACCCGCCACCGATCTCAAAAAGATTGGTGTTGGGATTGCTCAAGTCCAAAGCTTTTCGATTAAAAAATCCAAAGGCTTTGAGGTGTTTACTGATACTCAAACAAGCATGCTCTTCGGAATACCAAAGAGCGCAATATGCGTTCAAAGATTCGATGATTCACTGAATTCTGCAATTCACATTACGTATCGCATTTC
+
IGHHHHHHHHHIHCHHHHHHHIIIGHFGHH?GCH@GEEH1EHIIHIIHIIIHGHIHIHD?ECH?@FHIHEHIIHIFHFHHEH1CEGHHHI11CCCDGCHEHEHEEFHFHHHHHIGFHEHIH?C0<FHGHIIIGHEHIIF0<FF=D<HHHI?EECFHIIIHEEEHE?CEGEHHFEEF.B?...GEHHH@@HHHHEHHEHIHEGE=>8FG.@?GGFHEH@HDEGHHHHGIIHGIIHHFF?C;HIHHHEHHCGIIIIIIHGEFHHHFHDHHHHFH@HHIIHFHEHIIHHHFHHFIIHHHH?CEHHIHHIIHHIIIIIHIIIHGHHHHHCHHHHGHIIIIIIIIIHIIIGIIIHHHHIIIIIIIHHHHHEC?IIGGIGIHIIIIIHIHIHIIIIIHHIHIIII
@HISEQ:711:H5NNWBCX2:2:1101:6436:19779:ATCTCGTA
TTAAGTTCAGCGGGTATCCCTACCTGATCCGAGGTCAACCTGTAAAAGATTGGGGGTTGCTGGCCAGTGCCGCCCGGGACCCTGTAGCGAGAAGATTTACTACGCTCAGAGCCCGGCCGTACCGCCACTGATTTTGAGGCCCGCCCAGAGGCGGTGCCCAAGACCCCGCGAGCGGGATTGGTCATAATGACGCTCGAACAGGCATGCCCCGCGGAATACCACGGGGCGCAATGTGCGTTCAAAGATTCGATGATTCACTGAATTCTGCAATTCACATTACTTATCGCATTTC
+
IIIIIIIIIIIIIIIIIIIIIIIIIIIIIIIIIIIIIIIIIIIIIIIIIIIIIHIIIIIIIIIIIIIIIIIIHIIHIIIIIIIIIIIIIIGIIIIIIIIIIIIIIIIIIIIIIIIIIIIIIIIIIIIIIIIHIIIIIIIIIIIIIIHIIIIIIIIIIIHIHHHHIIIIIIIIIIIIIIIIIIHIIIIHIIIIIIIIIIIIIIIIIIIIIIIIIIIIIHDHHIHHHIGHFIIIHHIHIIIIIIIHHIIIIIIIIHIIIIIIIIIIIIIIIIHHIIIIIIIIIIIIIIIIIIII
@HISEQ:711:H5NNWBCX2:2:1101:9986:19791:ATCTCGTA
TTAAGTTCAGCGGGTATCCCTACCTGATCCGAGGTCAAAGACGGTAATGTTGCTTCGTGGACGCGGGCCACGCCCCCCCGCAGACGCAATTGTGCTGCGCGAGAGGAGGCAAGGACCGCTGCCAATGAATTTGGGGCGAGTCCGCGCGCGAAGGCGGGACAGACGCCCAACACCAAGCAGAGCTTGAGGGTGTAGATGACGCTCGAACAGGCATGCCCCATGGAATACCAAGGGGCGCAATGTGCGTTCAAAGATTCGATGATTCACTGAATTCTGCAATTCACACTACTTATCGCATTTC
+
IIIIIHHIIIIIIIIIIIIIIIIIIIIIIHIIIGHHIIIIIIIIHIIIIIIIIIIIIIIIIIIIHIHIEHIIIHIIIIIIIIIIIIIIIIIIIIIIIIIIIIIIIIIIIIIIIIIIIIIIIIIIIIIIIHIIIIHIIHIIIIIIIIIIIIEHIIIIIIIIIIIIIIHIHHIIIIIIIIIIIIIIIIIIIIIIIHHIIIIHIIIIIIIIIIHIIHHIIIIIHIIIIIIIIHHIIIIIIHIIHEHHIIIIIHFHHGHIIIIIIIIIIHIIHHHHIIHGIIIIIIIHHHHGIHHHHIIIIIHII
@HISEQ:711:H5NNWBCX2:2:1101:12841:19918:ATCTCGTA
TTAAGTTCAGCGGGTAGTCCCACCTGATTCGAGGTCAGATTTGAAAAGTGGTTAATCCAATTAAGAATTAAAGCCAAGTTAGAAGCAGTCCATTGAATTTACTATGGCCATTCCTCGTGAAAGGAATGTCCTCAACGATCAGATAATTATCACGTTGAGTAGAACCAATTCGTTCTAGTACCAGCTAATGCTTTTAAAACCAGCCGTTGTAACACGGCAAAGTTCAAATCCAAAACAACAATCAGGTTTTAAGCCAATTGCGTTTTGAGAGCTTCATAACACTCGAACAGGCGTACTCCTCGGAATACCAAGGAGTGCAAGGTGCGTTCAAAGATTCGATGATTCACTGAATTCTGCAATTCACATTACTTATCGCATTTC
+
HHIIIIIHHHGIIHHHGHGEHIHIIIEHHHHHHIIIHIHHIIIIIIIIIIIIHEGHIIIGIIIIIGIHFHIIIIHGIIHIIIIIHHIHIIIIGHFGHHIIIIHHIDGHIIIIIHIIIIIIIIIIIIIHHFHIIIEIIHIHHFHHIHHHIIIIIIIHHIICEEHHIIHHHIIIIIGGFHHHHIHIIHHIHHFHIHIIIIIIIH?FHHHHHHGHEHHHEIIHHHEIHG?IHIHIHEHIHHHHHHHEDHFGHFHEHIIIHHHDHIHEHGIIIIHHHGIIIHHHIIIHIHEHHHHIIIIIIIIIIHIIIIIIHIHIIIIGIHHGIIHHGHHGIIIHIHGIIIIIIIIIHHIIGIIHHHIIHIIIIIHIIIHIIIIHHIHIHHHHI
@HISEQ:711:H5NNWBCX2:2:1101:13521:19837:ATCTCGTA
TTAAGTTCAGCGGGTATCCCTACCTGATCCGAGGTCAAAGACGGTAATGTTGCTTCGTGGACGCGGGCCACGCCCCCCCGCAGACGCAATTGTGCTGCGCGAGAGGAGGCAAGGACCGCTGCCAATGAATTTGGGGCGAGTCCGCGCGCGAAGGCGGGACAGACGCCCAACACCAAGCAGAGCTTGAGGGTGTAGATGACGCTCGAACAGGCATGCCCCATGGAATACCAAGGGGCGCAATGTGCGTTCAAAGATTCGATGATTCACTGAATTCTGCAATTCACACTACTTATCGCATTTC
+
IIHIIIIIIIIIIIIIIIIIHHIIHHHIIHIFHHIIIHIIIIIHIHIIHHHIHHHHIIIIIIIIIIIIFHIIGIIIIIIIIHIEHIIHHIHIIIIIIIIHIIHHIIHGIIHIIIHIIIIIHIIIHIIHIHHFDHGHHIIIHHIIIIHHHIIIIHGHIGIHIHHHHIHIIIIIIIIHIIIHIIHHIIIIHIIIGIIIIIIIIIIIIIIIIIIIIIIIIHIIIIIIIHIIIIHIHHIIIHHHECCIIIIIIIIIIIIIIIIHHIIHIIIIIIIHIIIIIIIIHHIHHGHHGIIHHIHIIIIII
@HISEQ:711:H5NNWBCX2:2:1101:13762:19877:ATCTCGTA
TTAAGTTCAGCGGGTATCCCTACCTGATCCGAGGTCAACCTTAGAAATGGGGTTGTTTTACGGCGTAGCCTCCCGAACACCCTTTAGCGAATAGTTTCCACAACGCTTAGGGGACAGAAGACCCAGCCGGTCGATTTGAGGCACGCGGCGGACCGCGTTGCCCAATACCAAGCGAGGCTTGAGTGGTGAAATGACGCTCGAACAGGCATGCCCCCCGGAATACCAGGGGGCGCAATGTGCGTTCAAAGATTCGATGATTCACTGAATTCTGCAATTCACATTACTTATCGCATTTC
+
IIIIIIIIIIIIIGIIIHHGHHIIIIIIIIIIIIIIIIIIIIIIIIIHHIIIIHHHIIIHIIIIIIIIIIIIIIIIIIIIIIIIIIIIIHIIIIIIIIIIIIIIIIIIIIIIIIIIIIIIIIIIIIIHIIHIIIIIIIIIIIIIIIIIIIIHIHIHIIIIIIIIIIIIIIIIIIIIIIIIIIIIIIIIIIIIIIIIIIIIIHIIIIIHIIIIIIIHIHHIIIIIIIIHIIHHGHHHFHIIIIIIIIIIIIIIIIIIIIIIIIIIHIIIIIIIIIIIIIIIIIIIIIIIIHIIIIII
@HISEQ:711:H5NNWBCX2:2:1101:17500:19892:ATCTCGTA
TTAAGTTCAGCGGGTAATCCTGCCTGATTTGAGGTCTAATCTTAAAAAGTTTTTAATGACTAGAGGGGTTGGAAGCTCTTCGTTATTTCTTATCTCGGCCACTCCATCCCAAAAGAGAGAAGAGTGTCCTCAGCGAATAGTCTATTACGCCAAGTCAATCCGATTACGAAAGTTGAAATGCTAATGTCTTACGAGCCAGCTACGGTAAAGTAGCAAAAGCTCAGAAGCCAAACACCGACACATGATCATAAAGAAAAGGGCGGGTTGAAGAGTTCATGACACTCAAACAGACATGCTCTCCGGAATACCAGAGAGCGCAAGGTGCGTTCAAAGATTCGATGATTCACTGAATTCTGCAATTCACATTACTTATCACATTTC
+
<1CCG<@1@H@CH/<CFE1DGCHEEH1<CGHHH@1FCCCGEFG1DHHHHFHHEHCFGH1CCC1<<<<EGHHGHCEEHHHEH1<DCGCEHEHFEHHEF1@E?EEEEHCEH?1<GHHCC?GECHHGHIIHFFEGHGH<C?GHHEGFHEHHICHHHHIHFEHH/BGEE=EFEH@D8FHHGHAFGGG?GHHEEGCC6EG<H@FEHFHIHGHGFGHCBGEFEC.:.?D;.:.=CC./=HE/C/D<</?F?FG?FF<<</</C<HE.E<D11HD<D@HD<@GCCCC<11<1EHHHF<1F<1<DC0?FCGF<1<1G<HGDCC/HHF1/H<E1<<11<C1D1?IGC?H@<<FD1FC1EEG@F1<1CF1D<1GHEHG<<1<1EGIHDHHH
@HISEQ:711:H5NNWBCX2:2:1101:18797:19777:ATCTCGTA
TTAAGTTCAGCGGGTATCCCTACCTGATCCGAGGTCAACCTTAGAAATGGGGTTGTTTTACGGCGTAGCCTCCCGAACACCCTTTAGCGAATAGTTTCCACAACGCTTAGGGGACAGAAGACCCAGCCGGTCGATTTGAGGCACGCGGCGGACCGCGTTGCCCAATACCAAGCGAGGCTTGAGTGGTGAAATGACGCTCGAACAGGCATGCCCCCCGGAATACCAGGGGGCGCAATGTGCGTTCAAAGATTCGATGATTCACTGAATTCTGCAATTCACATTACTTATCGCATTTC
+
IIIIGHIIIIIIIIIIHGHIIIIIIIIIIIIIIIIIIIIIHIIIIIIIIIIGIIHIIIIIIIHIIIIIHIIIIIIHIIIIHIIIIIIIIIHIIIIIIIIIIIIIHIHIIIHIIIIIIIIIIIIIIIIIIIHHIIIIIIHIIIIIIHIIIIIIIIIIIHIIIIIIIIIIIIIIIIIHIIIIIIIIIIIIHIIHIIHIIIIIIIIIIIIIIIIIIIIIIIIIIIIIIIHIIIIIIHHHHHIGIIIIIIIIIIIIIIIHIHIIIIIIHHIIIIHHIIIIIIIIIIIIIIIIIIIIIIII
@HISEQ:711:H5NNWBCX2:2:1101:20802:19854:ATCTCGTA
TTAAGTTCAGCGGGTATTCCTACCTGATCCGAGGTCAACCTTGGTGCCGCCGGAGCGGACTTGTGGGGGGTTTAGAGGCAGGACGCCGAGGGATCCCAATGCGAGGCTGATGCTACTGCGCAAAGGAGAGGGCCTTCGGGTCCGCCACTGGTTTTAGGGGCCTGCCGTGGCAGATCCCCAACGCCGGGCCACAGGGGCTCGAGGGTTGAAACGACGCTCGGACAGGCATGCCTCCCAGGATACTGGAAGGCGCCATGTGCGTTCAAAGATTCGATGATTCACTGAATTCTGCAATTCACATTACATATCGCGTTTC
+
IIIHIIIIIIIIIIIIIGIIIIIIHIHIIIIIIIIIIIIIIIIIIIHHIIIIIHIIIIHIHIIIHIIIHDDCHIIIIIIIIGIIIIIHIIIIIIIIIIIIIIIIHIHHIIGIIHIIIIIIHHHIIIIIIIIHHHIIIHHHFIIIIH@HIHGHFHHHHHIIHHHIHHI=HHIIIEHIHIIIIIIHHDHIIIIIIHECHIIHEHIIIHHHEHHHHHHHIHIHHHHHHIHFHHIIIHCFEHGHFHGHG1EHHHDFEGHHDEHHHHH?H@?FHEGHHCHIHHHEHHHHGFIHEHHHHHGIHIHFHCHGCHHDHDHIGIIH
@HISEQ:711:H5NNWBCX2:2:1101:2251:20013:ATCTCGTA
TTAAGTTCAGCGGGTATCCCTACCTGATCCGAGGTCAACCTGAAAAAAATTGGGGGTTGCTGGCGAGCACACGACCGGACCTCCAGAGCGAGAAGAATTACTACGCTCGGAGCCGGACGGCACCGCCACTGACTTTAGGGCCCGCCGGGTCGGCGGGGCCCAATACCAAGCTGAGCTTGAGGGTTGTAATGACGCTCGGACAGGCATGCCCCCCGGAATACCAGGGGGCGCAATGTGCGTTCAAAGATTCGATGATTCACTGAATTCTGCAATTCACATTACTTATCGCATTTC
+
IIIIIIIIIIIIHIIIIIIIIIIIIIHHIIIIHIIIIHIIIIIIHIIHIHIIIIIIIIHIIIHHHIIIEHHIHIIIIHIIIIIIIIIHIIIIIHIHIHIIIIIIIIHIIIHIIHIIIIHIIIIIIIIGHHIIIHIIHIHHIIIIIIIIIIIIIIIIIIIIIIIIIIIIIIIIIIIIIIIIIIIIGIHHIIIIIHHEHIIHIIGIIIIIIHIIIIIIIIHIIIIIIHGIIHHIIIHHIIIHHFHIHIIHIIIIIIIHGIIIIIIIIHIIIIIIHIIIHIIIIIIHEFHIIHIGGI
@HISEQ:711:H5NNWBCX2:2:1101:5012:20058:ATCTCGTA
TTAAGTTCAGCGGGTATCCCTACCTGATCCGAGGTCAAAGACGGTAATGTTGCTTCGTGGACGCGGGCCACGCCCCCCCGCAGACGCAATTGTGCTGCGCGAGAGGAGGCAAGGACCGCTGCCAATGAATTTGGGGCGAGTCCGCGCGCGAAGGCGGGACAGACGCCCAACACCAAGCAGAGCTTGAGGGTGTAGATGACGCTCGAACAGGCATGCCCCATGGAATACCAAGGGGCGCAATGTGCGTTCAAAGATTCGATGATTCACTGAATTCTGCAATTCACACTACTTATCGCATTTC
+
IIIIIHIIIIIIIHHHIIIIIIIIIIIIIIIIIIIIIIIIIIIIIIHHIIIIIIIIIIIIIIIIIIDICHHIIIIIIIIIIIIIIIIFDHHHIIIIIGIIIHIIIHHIIIIIIHIIIIIDHGIHHHIHHIGIIIHIIHHHHEHHHHIHIIIIIIIHIHIHIIIIIIHIIHIIIIGHIIIIIHIHIIIIIIIIIIIIIIIIIIIIIIIIIHHHIHIHHHIIIIIIIIIIIHHHEHHHHHHIHHHIIHIHFHHHIIIIIHHHIIIIIIIIHIIIIIIIIIIIIHIIHHHHHIIIHIIIIIIII
@HISEQ:711:H5NNWBCX2:2:1101:6714:20134:ATCTCGTA
TTAAGTTCTGCGGGTAGCCCTACCTGATTTGAGGCCAGATCATGAATATGTGGGGTTATCAGCCACCCAGAAGGATGAAACGTATTACATCCAAGGTGCTTATGTCTTTAAGGCGAGCCTTTAGCAAGGCAACACCCAATACACCACCGCTCAGGCAAAAACCCAAGTGGGGTGAGGTTTCATGACACTCAAACAGGCATGCCCTTCGGAATACCAAAGGGCGCAAGGTGCGTTCAAAGATTCGATGATTCACTGAATTCTGCAATTCACATTACTTATCGCATTTC
+
IIIIIIIIIIIIIIIIHHIHIHIHIIIH?GHIIIIIHIIIIIHEHHHHIIIIHHIHHIIIHCHHIIHHDHHHIIGHHIIIIHIIIIIIIIIIIIHHHIIIIIIIIIHIIIIICHIIIIIIHIIIIHHHIIIIHHHIIIIIHIHIGHHHIIIIIHEHHHGFDEIIIIHIHHHIHHIIIHIHHIHIHIIIIIIIHIIIIHHHIHIHHIIHIIIIIIIIIHHIIHIIHIHE/EHIHIIIIIIIIIIIIGHHHHIIIIIIGIHIHIIIHHIIIIIIHHHIIIHIIIHHHII
@HISEQ:711:H5NNWBCX2:2:1101:11178:20067:ATCTCGTA
TTAAGTTCAGCGGGTATCCCTACCTGATCCGAGGTCAACCTTAAGAAAGTATGGGGGTTTTGGCAAGTGGACCACCCGGACCTCCAGAGCGAGAAGTATTACTACGCTTGAAGCCAGATGGCACCGCCACTGATTTTAAGGCGCACCAGTACGATGGCACCCAATACCAAGCTGGGCTTGAGGGTTGAAATGACGCTCGAACAGGCATGCCCAGCGGAATACCACTGGGCGCAATGTGCGTTCAAAGATTCGATGATTCACTGAATTCTGCAATTCACATTACTTATCGCATTTC
+
IIIHIGHHIIEHDCHHHIIIIIIIIHIIIIIIGHGHHIIIHIIIIIGHIHHHHCHHIIHHHHIGH@EHHIIIIIIIIIIHIHIIIIIHEHIIIHIHHIIIIHIIIIIIGIHIHIFEHIIIHIHHHHHEHHHGIIHIIHHHIIIIIIIIIHIIHIIHHIIIIHGHHHIHIGHIIIFIIIIHHHHIGHIHIEHHHIIHHHIHHIIIHHHIIHIHHIHFIIHEHIFHHEHHDEHFIHIHHHEIIIIIIIIIIGIHIIIHIHHCHHIHGIIIHHHEIIHIIHHIIHIIIHEDHFHHHII
@HISEQ:711:H5NNWBCX2:2:1101:12683:20226:ATCTCGTA
TTAAGTTCAGCGGGTATCCCTACCTGATCCGAGGTCAATGCAAAGGTATAGGCTTCATGGACGCCAACAACCTTAGCCAGCATCGCAAAATGTGCTGCGCTACAGGCTAATGTGCCGGCTGCCAATTGCTTTCAGGCAAGTCCATACGCAGAGGCAGGACAAACACCCAACACCAAGCAGAGCTTGAGGGTACAAATGACGCTCGAACAGGCATGCCCCATGGAATACCAAGGGGCGCAATGTGCGTTCAAAGATTCGATGATTCACTGAATTCTGCAATTCACACTACTTATCGCATTTC
+
IIIIIIGIIIIIIIIIIIIIIHIIIIIIIIIIHIIIIIIIIIIIHIHIIIIIIIIIGIIIIIIIIIIIHHIIIIIIIIIIIIIIHIIIIIIIIIIIIIGIIIIIIIIIIIIIIIHIIIIIIIIIIIHIIIIIIIIIIIIIIIIIIIIIIIIHIIIIIIIIIIIIIIIIHIIIIIIIIHIIIIIIHHIIIIIIIIIIIIIIIIIIIIIIIIIIIIIIIHIIIIIIIIIHIIIIHIIIIIIIHHEIIIIIIIIIIIIIIIIIIIIIIIIIIHIIGHIIIIIIIIIIIIIIIIIHHIIIIIIII
@HISEQ:711:H5NNWBCX2:2:1101:14857:20123:ATCTCGTA
TTAAGTTCAGCGGGTATCCCTACCTGATCCGAGGTCAACCTGAGAAAGATTGAGGGGGGTCGCCGGCGGGCGCCGGCCGGGCCTACGGAGCGGGTGACGAAGCCCCATACGCTCGAGGACCGGACGCGGTGCCGCCGCTGCCTTTCGGGCCCGCCCCCCGGAGCCGGGGGGCGGGGCCCAACACACAAGCCGTGCTTGAGGGCAGCAATGACGCTCGGACAGGCATGCCCCCCGGAATACTAGGGGGCGCAATGTGCGTTCAAAGACTCGATGATTCACTGAATTCTGCAATTCACATTACTTATCGCATTTC
+
IIIIIEHIIIIHIHHIIHIHIIIHIIIIIHIIIGEHHHHGHHEHIGIIHIIIHHIIIIIHHDHHGHHHHIHHIIIIIIIIGGIIIIGFDDHHHIHIIIHGEHHIIIGIHICHHHHHHHIHIIH<HHHIICHHHIIHIIIICDHHIIHECHHH?DHHHHHHG?EHHIIIIIIHHHIHHHHHIIHHHHHCHGGIIIIIIIIIIIHHHIHIHIHHIIDHIHFIIIHFHHEHGHIHIHIIIHIIGHH?EHIHIHHEHIIIHGGIHIIIHHIIIHIIIIIIHIIIIIGIIIIIIIIIIIIIIGIHHIHFIGIIIIHII
@HISEQ:711:H5NNWBCX2:2:1101:15509:20236:ATCTCGTA
TTAAGTTCAGCGGGTAATCCTATCTGATCTGAGGTCTAATCTTAGAATTTGACTAGTTTGTCGGGCTTTATAAGCTTCCAGCAATAATATCGAAGGTCAGCCATGCATGAAACATGTCCTCAGCGAATAGTCTATTACGCCGAGTCAATCTGATCTCGATGAGAAGGATGCTAATGTATTACGAGCGAGCTTCAATCACAAAGGATCCAGCAAAGCGCTCAGAAACCAATCCACACCACATTTCATAATAAAATATGGGGGTTGAAGAGTTCACGACACTCAAACAGACATGCTCGCCGGAATACCAGCGAGCGCAAGATGCGTTCAAAGATTCGATGATTCACTGAATTCTGCAATTCACATTACTTATCACATTTC
+
IIIHIGHIIIIIICHHIIHHIIIIIIIIIIIIIHHHHCHHHIIIIIIHHHIIIIHIIIIIIIIHHIIIGHHHIIIIIIIIIIIHIIIIIIHIIHIIIIIIIIIIIIIIIHHHHIIIIHIIIIIIIHHHIIIHIIHHIIIGHIIIHIIHIIIIGIIGIIIHIIIIIIIIIIIIIIIIIIHIHIHIHIIHIIHHIIIIIHHIIIIIHIIIIIHIIIIHHHHHIIHHIGIIIIIIHHGHHHHEGHHIGIHHCHHHIIIIIIIIHIIIIIIIIIIIIIIIHHGIIIHEHHHHHIIIIIIIHIIIIIIIHHHHHEIIIIIIHIIIIIIIIIIIIIHIIIIIHEFIIIIIHIIIIIIIIIIIIIIIIIIIHHIIIIHIIIGHHI
@HISEQ:711:H5NNWBCX2:2:1101:1768:20460:ATCTCGTA
TTAAGTTCAGCGGGTATCCCTACCGGATCCGAGGTCAACCTTAAGAAAGTATGGGGGTTTTGGCAAGTGGACCACCCGGACCTCCAGAGCGAGAAGTATTACTACGCTTGAAGCCAGATGGCACCGCCACTGATTTTAAGGCGCACCAGTACGATGGCACCCAATACCAAGCTGGGCTTGAGGGTTGAAATGACGCTCGAACAGGCATGCCCAGCGGAATACCACTGGGCGCAATGTGCGTTCAAAGATTCGATGATTCACTGAATTCTGCAATTCACATTACTTATCGCATTTC
+
IIIIIHGIHHIIIIIIIHIIIIIIIHHGIIIIIIIIIIIIGEHFHIIIIHIIHHHIIIIIIIIIIIIIHIIIIIIIIIIIIIIIIIIIIIIIIIIIIIIIHIHIIIIHHIIIHIHIIIIIIIIIIIIIHIIIIIIIIIIIIIIIIIIHIHIIIIIIIIHIIIIIIIIIIIIIIIIIIIHIIIIIIIIIIIIIIIIIIIIIIIIIIIIIIIIIIIIIIIIGIIHHIIHIHIIHHHIHHIIIIIIIIIIIIHIIIIIIIIIIIIIIIIIIIIIIIIIIIIIIIIIIIIIIIIIIIGI
@HISEQ:711:H5NNWBCX2:2:1101:9337:20497:ATCTCGTA
TTAAGTTCAGCGGGTATCCCTACCTGATCCGAGGTCAACCTTAAGAAAGTATGGGGGTTTTGGCAAGTGGACCACCCGGACCTCCAGAGCGAGAAGTATTACTACGCTTGAAGCCAGATGGCACCGCCACTGATTTTAAGGCGCACCAGTACGATGGCACCCAATACCAAGCTGGGCTTGAGGGTTGAAATGACGCTCGAACAGGCATGCCCAGCGGAATACCACTGGGCGCAATGTGCGTTCAAAGATTCGATGATTCACTGAATTCTGCAATTCACATTACTTATCGCATTTT
+
IIIIHGHHHIIIIIIIIIIIIHIIIIIIIIIIIIIGIIIIHIHGHHIIIFHIIIIIIIGIIIHIIFHHHHIIIIIIIIHGDHIIIIIIHIIIIIIHIHIIIIIIIIIIHIHHIIIIIIIIHIIIIHHIIIIIIIIIIIIIIIIIIHIHHHIIIHHIIIIIGIHIHIIIIIIIIHIIIIIIIIIIHIIIIIIIIIIIIHIIIIIIIIIIIGIIIIHHIIHEIHHHHHIIIIIGIIIIHHIIIHIHIIIIIIIIIIIIIHIHIHIIIIIIIIHHIIIIIIIIHIIIIIIIIIIHIII
@HISEQ:711:H5NNWBCX2:2:1101:9974:20325:ATCTCGTA
TTAAGTTCAGCGGGTAGTCTTACTTGATTTGAGATCGAGTTTAACAAGAGGTTTTGAAGACTCTTGTGAAAATCCTGCATCAGTCAGCCAAAATGGTCAAACTCCCTTTATATTAGCTGCAGCAAAAGTAATAATCCGTTTGACGGGACTAAATGAATATGCTTTTAGCTCAGGAGAATGTCCAGCTGCACCTGCATTTCAAGCAACCCGCCCCCTCTCTTTAAAAGATTGGTGTTGGGATTGCTCAAGTCCAAAGCCTTTCTTCAAAAAAGAAAAAAGGCTTTGAGGTGTTTACTGATACTCAAACAAGCATGCTCTTCGGAATACCAAAGAGCGCAATATGCGTTCAAAGATTCGATGATTCACTGAATTCTGCAATTCACATTACGTATCGCATTTC
+
IIIIIHHGHIIIHIHHCEHIIIIIIIGHHHIIIICHHIIFHHHHIHIIIIGFHHIEHIHHIIIIHHIGHHIIHIIHIIIIIIIIIIIIIIIICHCEGHIFHIIGHHEHIHHIIIIIHIIGIIIIHEHHGEHIIIHHIIIGGIHIIHIIHHIHIHEHEHHIHIIIHIHIHHHIIHFHHHHIIIIHHGHIIGHIIIIHHGIIHHGGHIHHHIHDHHHHG.B.CEABCHHA?G8EHHEHEIHHHE?HGIIGHHHHHHEHGIHHCIIHGIIIGEHEIHIIHF?HHHHIGIHGIHFIHGCCHHIHGHIHHGHHIHHIIIIHIIIIHHIIIHHHHHHEIIGIHHHEHHHEHFHIIIIIIHHFIIHGIIIIIIIHIIIHHEHIIIIIIIIIHHHIIIGIIHHIIIII
@HISEQ:711:H5NNWBCX2:2:1101:11651:20410:ATCTCGTA
TTAAGTTCAGCGGGTATCCCTACCTGATCCGAGGTCAACCTGATAAAAAATTGGGGGTTACTGGCAAGTAACTACCGAGACCCTATAGCGAGAAGAATTACTACGCTCAGAGCTCAATAGCACCGCCACTGAGTTTAGAGGCTGCGGAGAACCGCAGGCCCCAAGTCCAAACCGAAGCTTGATGGGTTGAAATGACGCTCGAACAGGCATGCCCCGCGGAATACCACGGGGCGCAATGTGCGTTCAAAGATTCGATGATTCACTGAATTCTGCAATTCACATTACTTATCGCATTTC
+
IIIIIIIIIIIIIHIIIIIIHHHGHIIIIIIIIIIHIIIIIIIHIIIIFHHIHHIHDHHHHHHFHHIIHHHIHIIIHDHHIEHHIHIHIIIIIIIHIIIHIIHHHHGHHHIHIHHIIGIIHHIIIH?HHHIIIIIHHIHHIHIHIHHHHHHIHHHIIHHEIIHIHHIHHIIHHHEGHHHHHHHIIIHHHHHHHHIIIHIIIIHHHHGHGHHHGHGHHGHHIHIHHHIHEHIHHEHHCCCHHGIHIIIGIIHGHHFIIIIIIIIHGHIIIIIIIIIIHHIHHGIHHDHEEIIGIIHII
@HISEQ:711:H5NNWBCX2:2:1101:18097:20475:ATCTCGTA
TTAAGTTCAGCGGGTATCCCTACCTGATCCGAGGTCAACCTTAGAAATGGGGTTGTTTTACGGCGTAGCCTCCCGAACACCCTTTAGCGAATAGTTTCCACAACGCTTAGGGGACAGAAGACCCAGCCGGTCGATTTGAGGCACGCGGCGGACCGCGTTGCCCAATACCAAGCGAGGCTTGAGTGGTGAAATGACGCTCGAACAGGCATGCCCCCCGGAATACCAGGGGGCGCAATGTGCGTTCAAAGATTCGATGATTCACTGAATTCTGCAATTCACATTACTTATCGCATTTC
+
IIIIIIIIHIIIHGIHIIIIIIIIHIHIIIIIIIIIIGIIHIIIIGIIHHIIIIIIIIIIIIIIIIIIGHIIIIIIIIIIHIIIIIIIIHHIHIIIHIIIIIIIIIHHHIIIIIIIIHHIHIIIIIIIIIIIIHIIIIIIIIIIIIIIIIIIIIIIIIIIIIIIIIIIIIIIIHIIIIIIIIIIIIIIIIIIIIIIIIIIIIIIIHIIIIIIIIIIIIIIGIIIIIIHIIIIIIIIIHIIIIHHIIIIIIIIIIIIIIIIIIIIIIIIIIHIIIIGIIIIIIIIIIIIIIIIIIII
@HISEQ:711:H5NNWBCX2:2:1101:20983:20330:ATCTCGTA
TTAAGTTCAGCGGGTATCCCTACCTGATCCGAGGTCAAAGACGGTAATGTTGCTTCGTGGACGCGGGCCACGCCCCCCCGCAGACGCAATTGTGCTGCGCGAGAGGAGGCAAGGACCGCTGCCAATGAATTTGGGGCGAGTCCGCGCGCGAAGGCGGGACAGACGCCCAACACCAAGCAGAGCTTGAGGGTGTAGATGACGCTCGAACAGGCATGCCCCATGGAATACCAAGGGGCGCAATGTGCGTTCAAAGATTCGATGATTCACTGAATTCTGCAATTCACACTACTTATCGCATTTC
+
IIIIIHIIIGHHCHHHIIIIHIIH@@HHIIII<FDGHICHEG=HCEHHHEFHHHFFHHICHDCFFH<E<@HDHGIIHHG<?FD/<CDCDHEHHHHDHHHHFHD@HHGE@=D@DH@DEHH<?HHIIIHHHHCHIEHHGHHHHIIGIHHHHHHHHHGHHGIHHHHHHIHHHHHIECEF/BD/HHHH?IIHIIHHHEHHHHHHHHHGEDHHG@HHIHHHFGIHHHHIHHIHGFE<CGIHEHHGC<CECGEHHIIIIHIIIGIIGHHEG<CC<<@GIHFCHCCHIIHGHHHHIHGCCHHHGHDHE
@HISEQ:711:H5NNWBCX2:2:1101:1414:20582:ATCTCGTA
TTAAGTTCAGCGGGTATCCCTACCTGATCCGAGGTCAACCTGTAAAAATTGAGGGTTGTTGGCAAGTAGACCTACCGGACTCAATCGCGAGGAGTATTACTACGCGTAGAGCCGACAGGCACCGCCACTGATTTTAGGGGCCGCGAGACCGCGAACCCCAATACCAAGCGAGAGCTTGAGTGGTTATAATGACGCTCGAACAGGCATGCCCCCCGGAATACCAGAGGGCGCAATGTGCGTTCAAAGATTCGATGATTCACTGAATTCTGCAATTCACATTACTTATCGCATTTC
+
HHHHIHIIIIIIIGHIIIIIIIIIIHHGHHHHIGIHIIHHHHIIIIIIHHHIIIHIIIIIIIIIIIIIHHIIIGHIHHIIHHHIIIIIIIIIHHHHHIGIIIHIIIIIIIIIIHIIHIHIIIIIIHIIIIIIIHHFHHHIIIIIIIIIIIIIIHIIIIIIHIIIIIIIIIIIHIHIIIIIIIIIIIIIHIIIIIIIIIIIIHIIIIIIIIIHHIHHHHHIIIIIHHIGIIIIIIHHHHIIIIIGIIIIIIIIHIIIIIIIIGIIIIIIIIIIIIIIGIIIIHHFHHIIIIIIII
@HISEQ:711:H5NNWBCX2:2:1101:3717:20557:ATCTCGTA
TTAAGTTCAGCGGGTAGTCCTACCTGATTTGAGGCCAGATCATAAAATGGGTTTTAGTAGAGCAAGCTCTATCTAAGAATTAGAAGTGGATCTAAAGACTTTCTTTATCTCGGCCATACTTTCGTATGTCCTCGGCGAAATACTTATCACGTCGAGTGGAACCGATTACAAAAAGGATCTGCTAATTCATTTCAAGCGAGCCGGTTAGTAAAACCAGCAACGCTCAAGTCCAAGCCTTCAGCCTTAATAAAAAAGTTAAAGGTTGAGAGTTTCATGACACTCAAACAGGCATGCTCCTCGGAATACCAAGGAGCGCAAGGTGCGTTCAAAGATTCGATGATTCACTGAATTCTGCAATTCACATTACTTATCACATTTC
+
EEHHFHEGH11EDHIHIIIHHEEHH@GHHHGE1<?@FHHCDFE11FHHGGCFGHIE@GHEGHGHHIGHGH?1FHHHHEFHHEHIEHCCGEH??@FC<GHHIIHHIHIIIECF10DH@HEC@FD0D1GHHIIGF0@@?/EHECCC/<C/CFHIGHH<GHH?DHG/@:HGHGHGHIGFF6AGE?GGEFGCHHHGB@ECHGCC-?@HEHHHIIGIHGHEHC@C-CHHHF/H?EH@?GGCCF?C/HFHGFEHHFHGIIIHGECHGIHGGHFHIHEIHHHCCHHEHHHECIHGIIHIIIIIHEEFG?HIIHEFHEEC<DIHHGCHIIIIHHGHIHGHGHIHHEEHEHFDEHGHHEHFHGHEHHIHHHGHIIIIIIIIIH@HHII
@HISEQ:711:H5NNWBCX2:2:1101:7012:20673:ATCTCGTA
TTAAGTTCAGCGGGTATTCCTACCTGATCCGAGGTCAACATTCAGAAGTTGGGGTTTAACGGCGTGGCCGCGACGATTACCAGTAACGAGGGTTTTACTACTACGCTATGGAAGCTCGACGTGACCGCCAATCAATTTGAGGAACGCGAATTAACGCGAGTCCCAACACCAAGCTGTGCTTGAGGGTTGAAATGACGCTCGAACAGGCATGCCCGCCAGAATACTGGCGGGCGCAATGTGCGTTCAAAGATTCGATGATTCACTGAATTCTGCAATTCACATTACTTATCGCATTTT
+
IIIIIIIIHHIIIIIIIIIIIHIIIIIIIIIIIIIIIIIIIIIIIIIIHHIIIIIIIIIIIHIIIIIIFHIIIIIIIIIIIIIIIIIIGIIIIIIIIIIIIIIHIIIIIIIIIIIIIIIIIIIIIHIIIIIIIHIIIIIIHIIIIIIIIIHHIIIIIIIIIIIIIIIIIIIIIIIIIIIIIIIIHIIIHIIIIIIIIIIIIIIIIIIIIIIIIIIIIIIIIIIIIIIIHIIIIHIIIHHIIIIHIIIIIIIIIIIIIIIIIIIHIHIIIIIIIIIIIIIIIIIIIIHGHHIIIIIII
@HISEQ:711:H5NNWBCX2:2:1101:13354:20562:ATCTCGTA
TTAAGTTCAGCGGGTATTCCTACCTGATCCGAGGTCAACATTCAGAAGTTGGGGTTTTACGGCATGGCCGCGCCGCGTTCCAGTTGCGAGGTGTTAGCTACTACGCAATGGAGGCTGCAGCGAGACCGCCAATGTATTTCGGGGGGCACCGCCAGAAGGCAGAGCCGATCCCCAACACCAAACCCGGGGGCTTGAGGGTTGAAATGACGCTCGAACAGGCATGCCCGCCGGAATACCAGCGGGCGCAATGTGCGTTCAAAGATTCGATGATTCACTGAATTCTGCAATTCACATTACTTATCGCATTTT
+
IIGHIIIIIIIIIIIHHIIIHHHIIH@HHIIHHIIHIIIIIIIIIIIIIIIIIIHHIIIIIGIHIIIIIIIHIIIIIIIIIIIIIIIIHDHGHEFHHHHHHIIHHIIIIIHHIHIHHIIIIIIIHIIIIHDHHIIHIIIHIHIHHIIIIIIIIIHHHIHHIIIHIIIHIIIIIIIIIHHIHHHHHHHHHIIIIIIIIIIIIIIIIHHIHHIIIIIHGIHHIIHIIIIHHHHIIHIIHHGHFGHIIIIIIIIHIIIIIIIIIIHIIIIIIIIIIIIIIIIIIIHIIIIIIIIIIIHIIIIIIIIIIIHII
@HISEQ:711:H5NNWBCX2:2:1101:20891:20605:ATCTCGTA
TTAAGTTCAGCGGGTATCCCTACCTGATCCGAGGTCAATCGTGATAAAATTTGGGGTTCTGGCAGGACACCACCGGGACTCCGTCGCGAGAAGTATTACTACGCGTAGAGCCAGATGGCACCGCCACTGCTTTTAGGAGCTGCCCTGTGACGGGCAGGCCCCAACACCAAGCTGAGCTTGAGGGGTGATAATGACGCTCGAACAGGCATGCCCCCCGGAATACCAAGGGGCGCAATGTGCGTTCAAAGATTCGATGATTCACTGAATTCTGCAATTCACATTACTTATCGCATTTC
+
IIIIIIIIIIIIIHIIIIIIIGIIIIIIIIIIIIHHIGHHIFHIHIIHIHIIIIIIIIIIIIIIHHIIHHIHIHHHHHHHHHIIIHIIIIHIIFHHIIIGHHIIIIIIIIIIIIHHIIHIIIHHIHHHHIIIHGIGHHIIHIIHIIIIIIIHHIIIIHH@HHIIIHHIIIHH@HAGHHHHIIIIIIIIHFHHHHIIIHIHIHHIIIIIHIIIHHCIIIIHHHIIIHHHHHEHHCHHHHIIIIIIIIHDIIIIIIIHHHIIIIHIHGIIIIIIIIIIIHHFHIIHHCHHIIGHHIHH
@HISEQ:711:H5NNWBCX2:2:1101:21016:20589:ATCTCGTA
TTAAGTTCAGCGGGTATCCCTACCTGATCCGAGGTCAACCTGAAAAAAATTGGGGGTTGCTGGCGAGCACACGACCGGACCTCCAGAGCGAGAAGAATTACTACGCTCGGAGCCGGACGGCACCGCCACTGACTTTAGGGCCCGCCGGGTCGGCGGGGCCCAATACCAAGCTGAGCTTGAGGGTTGTAATGACGCTCGGACAGGCATGCCCCCCGGAATACCAGGGGGCGCAATGTGCGTTCAAAGATTCGATGATTCACTGAATTCTGCAATTCACATTACTTATCGCATTTC
+
IHHIIHHIHIIIIIHHHIIIIIIIHIIHIIIIIIFHIHHIHHHIIHIIHIIIIIIHIGIIEHIIIHIHFGFHHHIIIGHHHIIHHHIHFHHEHHHHHFE@GHHGHHHCHHHIIGIGHDHGHCHHHHGHH@FEHIHHFHIIHHHIIHIGIIIIHCIIHIIHHBGG@HHHHIIHIFIIIIHHIIIHIIIHEIHHIIIIIIIHIIHHHHHIIIIHIIIIIHIIHHIHHHIIIIIHHHHHIHHEHHHIIHIIIIGIHIIIIHIIGIHIIIIIIIIIIIIIIIIIIHIIHIIIIIIIII
@HISEQ:711:H5NNWBCX2:2:1101:6277:20976:ATCTCGTA
TTAAGTTCAGCGGGTATCCCTACCTGATCCGAGGTCAACCTGAAAAAATTAGGGGTTGCTGGCTAGTCACCCACCGGACCCAATCGCGAGGAGTATTACTACGCGTAGAGCCGACAGGCACCGCCACTAGCTTTAGGGGCCGCGAGACCGCGAACCCCAAGACCACGCGAGAGCGTGAGTGGTTATAATGACGCTCGAACAGGCATGCCCCACGGAATACCGAGGGGCGCAATGTGCGTTCAAAGATTCGATGATTCACTGAATTCTGCAATTCACACTACTTATCGCATTTC
+
IIIIIHIHIIIIHGHHIGIIIIIIIIIIIGHIIIIIIHIGHIIIIIIIHHIIIIIIIIIIIIIIIHHHGHHIIIIIHIHIIIIIIIIHIHHHHCHHIIIIIIIIIIIGIIHIIIIIHGIIIIHIHIIIIIIHHHHHHIIIIIIIHHIIHIIIIIIIIIIHIHHIHIIIIIHHIIIIIIIHHIIIIHHHGGIIIIIIIIIIIIIIIIIIIIIIIIIIIIIIIIIIIHGIIHHIHEHHGHHIIIIIIHIIIIIHIIHHIIIIIHIGIHIHIIIIIIIIIHHEIIIHIIIIIIIII
@HISEQ:711:H5NNWBCX2:2:1101:7751:20769:ATCTCGTA
TTAAGTTCAGCGGGTATCCCTACCTGATCCGAGGTCAAAGACGGTAATGTTGCTTCGTGGACGCGGGCCACGCCCCCCCGCAGACGCAATTGTGCTGCGCGAGAGGAGGCAAGGACCGCTGCCAATGAATTTGGGGCGAGTCCGCGCGCGAAGGCGGGACAGACGCCCAACACCAAGCAGAGCTTGAGGGTGTAGATGACGCTCGAACAGGCATGCCCCATGGAATACCAAGGGGCGCAATGTGCGTTCAAAGATTCGATGATTCACTGAATTCTGCAATTCACACTACTTATCGCATTTC
+
HIIIIHIIIIHIHIHHIIIIIIIIHIIHIIGIIDHHHIIIIHHIHIIIIIIGHHHIIIIIHHIIIIIICHIIIIIIIIIIIIGDIIIIIIIIIHIIDEHIIIHIIHIIHIIIHCIHIHIDFHIHIHHHGIHIHHIIIIHHHHIIIIHIHIIIIIIIHIIIIIIHHHHIIIIIIHIIIIIIIHHHIIIIHHHIHIIIIIIIIIIIIIIIIIIIHIIHHHGIIHHHFHIHHHHHHHIHH@IIHEHIIIIHIIHHHGIIHIFIIIHHHIHHG?HIIHIHHHHHGIHHHIHGIIHGEIIIIHHIH
@HISEQ:711:H5NNWBCX2:2:1101:9729:20848:ATCTCGTA
TTAAGTTCAGCGGGTATCCCTACCTGATCCGAGGTCAACCTGTAAAAGATTGGGGGTTGCTGGCCAGTGCCGCCCGGGACCCTGTAGCGAGAAGATTTACTACGCTCAGAGCCCGGCCGTACCGCCACTGATTTTGAGGCCCGCCCAGAGGCGGTGCCCAAGACCCCGCGAGCGGGATTGGTCATAATGACGCTCGAACAGGCATGCCCCGCGGAATACCACGGGGCGCAATGTGCGTTCAAAGATTCGATGATTCACTGAATTCTGCAATTCACATTACTTATCGCATTTC
+
IHIGIHIIIIIIHHIIIIIIIIIIIIIIIIIIIHIIIEHIHIIHIGIHHEHIGIIIIIGHHIIIIIIIHHIIIIIIIIIIIIIIIIIIIIIIIIHIIIHHIIIIIHHHHIIHIIIIIIIIIIIIIHIIIIIIHIIIIIFHIIIIIIIIHIIIIIHHIHIHIGFHHHIIIIIIHIIIIIIIIGIHIIIIIIIIIIIHHIIIIIHIIIIHIIIIIIIIIIIIIIHHIGHIIIHHEDIHIIIHIIIIIIIIHIHIIIIIHIIIIIIHIHIIIIIIIIGIIIIIIIHIIIIIIIII
@HISEQ:711:H5NNWBCX2:2:1101:12247:20754:ATCTCGTA
TTAAGTTCAGCGGGTATCCCTACCTGATCCGAGGTCAAACGTTTGAATAAGGCTTCATGGACGCCGACGTAGAAGGGAGAGACGCAAATTGTGCTGCGCTCTACCACCAGTACGTTGGCCGCCATTCGCTTTCAGGCGAGTCCTTTGCAGGACAAACGCCCAACACCAAGCAGTGCTTGAGGGTACAAAATGACGCTCGAACAGGCATGCCCCATGGAATACCAAGGGGCGCAATGTGCGTTCAAAGATTCGATGATTCACTGAATTCTGCAATTCACACTACTTATCGCATTTC
+
IIIIIHIIIIIIIIIIIIIIIIIIIIIHIGIGHIHHIHIIIIIIIHIIIIIHIIIIIIHIIIHIIIIIHIIHIIIIGGHIIHIIIIGHIIIIIIIIIIIIGIIIHIIIIHIIIIIIHIHIIHHH0HIIIHIIIIIIHIIIHHHIIIIIIIHIIHIHIIIHIIIIIIHHIIIIIIIHHIIIHGHIIIIIHIIIIIIIIGIIHHIHHGIIIIIIIHIIHIIIIIIIHHCHIIIIIHEDEIIIIIIIIIIIIIIIIHIIIIIHHEIHIIIHIIIGIIIIHHGHFGHFHHCIIIIIIII
@HISEQ:711:H5NNWBCX2:2:1101:17264:20945:ATCTCGTA
TTAAGTTCAGCGGGTATCCCTACCTGATCCGAGGTCAAAGACGGTAATGTTGCTTCGTGGACGCGGGCCACGCCCCCCCGCAGACGCAATTGTGCTGCGCGAGAGGAGGCAAGGACCGCTGCCAATGAATTTGGGGCGAGTCCGCGCGCGAAGGCGGGACAGACGCCCAACACCAAGCAGAGCTTGAGGGTGTAGATGACGCTCGAACAGGCATGCCCCATGGAATACCAAGGGGCGCAATGTGCGTTCAAAGATTCGATGATTCACTGAATTCTGCAATTCACACTACTTATCGCATTTC
+
IGGHIHIIHIIIIGIIIIIIIHIIHIIHIIHIIIHIIIIIIIIIIIHIHHIIIIIGIIIIIIIIHHIHHIHHIIIIIIIGIHHIIIIIIHHIIIIIIIIIIHIHIIHIIIIIIIIHIIHHIIIHHEHIHHHIIHIGHIIHGHFHIHIIIIIIIIIIIIHGGIHIIIIHHHIIIIHEIIIIHHHHIIIIHIFIHGHEIIIHIHIIIIIIIIIIHHHCFIHIIHIIHEGFHGHHDHEEHHHIGIIIHGIIIHIIHHHGIIIGIIIIIIIIIHHIIHIIHGIIGHHHGG@<HHHGHHIIHHIII
@HISEQ:711:H5NNWBCX2:2:1101:18908:20842:ATCTCGTA
TTAAGTTCAGCGGGTATCCCTACCTGATCCGAGGTCAAGTCATGAAATTGCTTGCTGGACGCTGATCCGCCGGGGCTCCAAGAAGCGCAAATGTGCTGCGCGAGAAGCCGACGAGACCGCTGCCAATGACTTTGAGGCGAGTCCGCGCACGGAGGCGGGACAGACGCCCAACACCAAGCAGAGCTTGAGGGTGTAAATGACGCTCGAACAGGCATGCCCCACGGAATACCGAGGGGCGCAATGTGCGTTCAAAGATTCGATGATTCACTGAATTCTGCAATTCACACTACTTATCGCATTTC
+
IHIIIIIEHHGHHIIIIIGIIIHIIIIIIIIHIIIHIIHHIIIIIIIIIHHIIHIHHFFHHIIHIIIIIHHDHFEHDHHHHIIIIHHHIIIIIIHIHIIIIIHHDHIIEHEHHDHGHHHHIHIIIHIIIIHHHIHHHIIIIIIHIHIIIIIHIIIDHHIHIHHIHHHEHIIHIHCHHHHHIHIIIHIIIHIHIIHEHHIIIHHHHHHIIIHHGHHII<HHG?IIIHGIHIHGHHIIIIIIHDFIHIIHEIIIIEHH?IIIIHHEIIIHIIHIIIHIIIHHIIIIIHHIIIHHIIIIIIHDGI
@HISEQ:711:H5NNWBCX2:2:1101:20177:20904:ATCTCGTA
TTAAGTTCAGCGGGTAGTCCTACCTGATTTGAGGCCAGATCATAAAAAAATTGCCCAAGGGCGATTAGAAGCTGACAACTATGCCTTTCTTATCCCGGCCAGCCGCATTGCTGCAACTGTCCTCAACGAAATACTTATCACGTTGAGTGGAACCGATTACGAAAAGGGTCTGCTAATGCATTTCGAGCGAGCCGCAATAAAGCAGCAGCGCTCACGTCCACGCCGCTAACCACTATTAAGAAAGCTAGAGGGTGAGAGTTTCATGACACTCAAACAGGCATGCTCCTCGGAATACCAAGGAGCGCAAGGTGCGTTCAAAGATTCGATGATTCACTGAATTCTGCAATTCACATTACTTATCGCATTTC
+
IIIHHIIIIIIIIIIIIIIIIFIIIIHIIIIIIIIIIHIGHHIIIHHHHHIIIHIIIIIIHGIGIIIIIIIIIIIHIHHIIIIIIIIIIIIIIEDEEEHIDIIHIGHHIIIIIIGIIIIIIIIIIIIIIIHIIIHHIIIIHIIIIIIIIIIIIIIIGHIIIIIIHHFHHHHIIIHIIHIIIIIGIGHIIIIIIIIIIIIIHIIIIIIIIHHIGIIHIIIIIIIHGIIIIIIHFIHHFIHIIHHGIIIIIIIIIHIIIHIIIIIGHIIHEIIIIIIIIIIIIIIHIIIIIIIIIIIIIIHHCIIHIHIIIIIIHIIIIIHIIIIIGIIIIHIHHGIIHIIHIGIIIIIHHIIIIIIIGHIIHHGIHIII
@HISEQ:711:H5NNWBCX2:2:1101:3078:21039:ATCTCGTA
TTAAGTTCAGCGGGTATCCCTACCTGATCCGAGGTCAACCTTAAAAAAATTAGGGGTTGCTGGCAAGTAGACCTACCGGACTCAATCGCGAGGAGTATTACTACGCGTAGAGCCGACAGGCACCGCCACTGATTTTAGGGGCCGCGAAACCGCGAACCCCAATACCAAGCGAGAGCTTGAGTGGTTATAATGACGCTCGAACAGGCATGCCCCCCGGAATACCAGAGGGCGCAATGTGCGTTCAAAGATTCGATGATTCACTGAATTCTGCAATTCACATTACTTATCGCATTTC
+
HIIIIIIIIIIIIHIIIIIIIIIIIIFIIIIGHHHIIIIIIIHHHHHHIIIGHIHGIIIIIIIIIIIIHIIIIIIIIIIHHIIIIIIIGIIHIIIIIIIIIIIIIIIIIIIHIHHIIIIIHIIIIIHIIIIIHIIIHIIIIIIIIIIIIIIIHIHIIIIIIIHHIIIFHIIIIIIIIIIIIHIIIHIIIIHIHIHHIHIIIIIIIIIIIIIIIIIIIIIIIIIIHDHGHIHIIIIIIIHIIHIHHIGIIIIIHIIHIHHGHIHIIHIIIIIIIHHIIIIHHIHIHIHIIIIHIII
@HISEQ:711:H5NNWBCX2:2:1101:4842:21097:ATCTCGTA
TTAAGTTCAGCGGGTATCCCTACCTGATCCGAGGTCAACCTGATAAAAATTGGGGGTTGTTGGCAAGTCACCACCGAGACTCTATAGCGAGAGAAATTACTACGCTCAGAGCTCAATAGCACCGCCACTGCGTTTAGAGGCTGCGAAACCGCAGGCCCCAAGACCAAGCCGAAGCTTGATGGGTTGAAATGACGCTCGAACAGGCATGCCCGCCAGAATGCTGGCGGGCGCAATGTGCGTTCAAAGATTCGATGATTCACTGAATTCTGCAATTCACATTACTTATCGCATTTC
+
HHHHGC?CHHIDDCEHHIGFHIGHHIHHGEHHDHHIGHHHCHHFFHHHIIFEHGICCHHIIIIIH@HDFHHIIGIGIIHCGHEHIGHIHHHHIFEEHHHHHFIHHFIIIIHIHEHHHHHHHHIIHHIHHEHHHEGIIHHIIHIIIIIHHIIIIHHIHIIIIIIHIIIIIIIHIIHIGIHGHIIHEIIIHIIHIIIIIIIIIIIIIIIIHGIIIHIIIIIIIIIIIEIIHHIIIHEHIIIIIHIIIHIHGIIIIHHIIIIHIIIIIIIIIIIHHFIIHEHIIGHIIHHIIIIIIH
@HISEQ:711:H5NNWBCX2:2:1101:6299:21066:ATCTCGTA
TTAAGTTCAGCGGGTATCCCTACCTGATCCGAGGTCAACCTGAAAAAAATTAGGGGTTGCTGGCTAGTCACCCACCGGACCCAATCGCGAGGAGTATTACTACGCGTAGAGCCGACAGGCACCGCCACTAGCTTTAGGGGCCGTGAGACCGCGAACCCCAAGACCACGCGAGAGCGTGAGTGGTTATAATGACGCTCGAACAGGCATGCCCCCCGGAATACCAGAGGGCGCAATGTGCGTTCAAAGATTCGATGATTCACTGAATTCTGCAATTCACATTACTTATCGCATTTC
+
IIIIIHHHIIIIIHIIIIIIIHIIIIIIIIIIIIIIIIIIIIIIIIIIHGHIIIHIIIHIIHHIIEHIHIIIIIIIIIIIIIIIIIIHIIIIIIHHIIIIIIIIIIIIIIIIIIIHHFHIIIIIIIIIIIHHIIHIIHIIIIIIHIHIIIHIIDHHEIIIHIIHHHIHIHHHHHHHIHIIHHIIIHHIIIIIIIIIIIIIIIIIIIIIIIIHIIIIIIIIIIIHIHIIIIHIIIIIIIIIGIIIIIIIIIIIHIIHIHHIIIIIIIIIIIIIIIIIIIIIIIIIIHIIHIIIII
@HISEQ:711:H5NNWBCX2:2:1101:7356:21208:ATCTCGTA
TTAAGTTCAGCGGGTAGTCTTACTTGATTTGAGATCGAGTTTTACAAGAATCGTTGCCGACCCTTGTGAAATCCTGCATCAGTCAGCCAATAAGGTCAAACTCCCTTTATGTAAGCTGCAGCAAAAGTAATAATCCGTTTGACGGGACTAAATAAATATGCTTTTAGCTCAGGAGAATGTCCAGCTGCACCTGCATTTCAAGCAACCCGCCGCCGATCTGAAATAGAAAGGCGTTGGGTTTGCTCAAGTCCAAGGCTTTCCAAAAAAATGAAAAGCTTTGAGGTGTTTACTGATACTCAAACAAGCATGCTCATCGGAATACCAAAGAGCGCAATATGCGTTCAAAGATTCGATGATTCACTGAATTCTGCAATTCACATTACGTATCGCATTTC
+
IIIIIE?GHIIIGIIIIIIIIIIHHHIHHHHIHHIIIIIIIIIIIIIIIIIIGIIIGGHHIIHIIIIIHHHIIIHIIIIHIIIIIHIHIHIIHHIIIIIIIIIIIIHIIIIIIIIGIHHHIIIIHIIIIIIIIIIIHHIIIIIHIGIHHICHIIHIIIIIIHHIIIHGIIIIHHHIIIIHHIHEHHHHHIIIIIIIHHIIIHHHIHHDHIHIDHIGE?HIHHHIHHGHG>HDHHHG?IHHHIIHIIIGHEIHHHHHHEHIIIIIGHIIIIIIIHGEHHHHHHHIIHIGIIHGIIIIIIIHGIIIIIIIIIIIIGIIIIHGIIIHIIHIIIIIHIIIIIIHHHIHIHIHIIHHGIHHHHHGIIHIIIIHHGFHHHIIIHIIIIIIIIIHFIHHHEI
@HISEQ:711:H5NNWBCX2:2:1101:8420:21079:ATCTCGTA
TTAAGTTCAGCGGGTATCCCTACCTGATCCGAGGTCAAAGACGGTAATGTTGCTTCGTGGACGCGGGCCACGCCCCCCCGCAGACGCAATTGTGCTGCGCGAGAGGAGGCAAGGACCGCTGCCAATGAATTTGGGGCGAGTCCGCGCGCGAAGGCGGGACAGACGCCCAACACCAAGCAGAGCTTGAGGGTGTAGATGACGCTCGAACAGGCATGCCCCATGGAATACCAAGGGGCGCAATGTGCGTTCAAAGATTCGATGATTCACTGAATTCTGCAATTCACACTACTTATCGCATTTC
+
IIIIIHHIIHIIIHIIIIHIIIIIIIIIIIIGHIIIIIIHHIGHHHIIHHHIIIIIHIIIIIGHCEGHEHIIDHGHIIHHIIHDHIHIIIIIIHIIIIIIIIIHIIIIIIHIIHHIIIIIIIHIHIHIHHIIIIIIHHIIHIIIIIIIIIGIIIIHHHIIIIIIIIIHIIHHIIIIIIIIIIIIIIIIIIHIIHIHIIIHIIIIIIIIIIIIIHIHIIIGHIIIIIIIHIIIHIIIIIIIIHIHIIHGHIIIIIIIIIIIIHIIIHIIIHHIHIIIIIIIIIIIHHHHHHIIIIIIIIIII
@HISEQ:711:H5NNWBCX2:2:1101:14381:21156:ATCTCGTA
TTAAGTTCAGCGGGTATTCCTACCTGATCCGAGGTCAACATTTCAGAAGTTGGGTGTTTTACGGACGTGGACGCGCCGCGCTCCCGGTGCGAGTTGTGCAAACTACTGCGCAGGAGAGGCTGCGGCGAGACCGCCACTGTATTTCAGGGCCGGCACCCGGTGAGGGGTCCCGATCCCCAACGCCGATCCCCCGGAGGGGTTCGAGGGTTGAAATGACGCTCGGACAGGCATGCCCGCCAGAATACTGGCGGGCGCAATGTGCGTTCAAAGATTCGATGATTCACTGAATTCTGCAATTCACATTACTTATCGCATTTC
+
IIIIIGHHIIHIHGIIIIIIIIIHIHCHIGFHHIGIIIIIHHHIIIIIIIHIIIIIIIIIIIIIIIIIHHIIIIHHIIIIIIIIIIIHIIIIICHHHIIIHIIIIIHIIIIGIIIIHIHHHHIHIIIIIIHHIIHHHHIIIIIIIIHHHIHDHIIIIIIIEDHHHHIHIIIIGIIIIIIHHIGHHHHHIHIIIIHIHHFHIHGIIIIHIIHHGHHIIIHHIHHEIGHHHEHCIIHHCIHIHHHC?DIIIHIGIHIHHECCIIIHEHIHIGHHGIHIIGIIHIIIIHIIIIIIIHHIHIIIIIHHHIIIIHHGIIIIHH
@HISEQ:711:H5NNWBCX2:2:1101:3717:21484:ATCTCGTA
TTAAGTTCAGCGGGTATCCCTACCTGATCCGAGGTCAACCTGAGAAAGATTGAGGGGGGTCGCCGGCGGGCGCCGGCCGGGCCTACGGAGCGGGTGACGAAGCCCCATACGCTCGAGGACCGGACGCGGTGCCGCCGCTGCCTTTCGGGCCCGCCCCCCGGAGCCGGGGGGCGGGGCCCAACACACAAGCCGTGCTTGAGGGCAGCAATGACGCTCGGACAGGCATGCCCCCCGGAATACCAGGGGGCGCAATGTGCGTTCAAAGACTCGATGATTCACTGAATTCTGCAATTCACATTACTTATCGCATTTC
+
IIIIIIIIIIIIIIIIIIIIIIIIIIHIIIIIIIIHIIIIIHHHIIIHGHIHGHIIIIIIIIIIIIIIHIIIIIIIIIIIIIIIIIIIIIIIIHHIIIIIIIIIIIIIIIIIIIIIIGHIIIIIIIGIIHIGIIHIIIIIHIGIIIIIHIHIIIIIIIIIIGHHIIIIIIIIIIHIHIIGHHIIIIIHIHHIIIIHIHIIHIIIIIHGIIIHIIIIIIIIIIIHGIHHEHHHHIIIIIIIIHIIHIIIIHIIHHHIIIIIIIHGHEIIIIIIIIIHHIIIIIIIIIIIIIIHIIIIIIIIIIIHH=IIIIIII
@HISEQ:711:H5NNWBCX2:2:1101:6741:21335:ATCTCGTA
TTAAGTTCAGCGGGTATCCCTACCTGATCCGAGGTCAATCATTAAAAATATGGGGGGTTCTGGCAGGACACCACCGGGACTCTGTCGCGAGAAGTATTACTACGCGTAGAGCCAGATGGCACCGCCACTGCTTTTAAGGGCTGCCCTGTGACGGGCAGGCCCCAACACCAAGCTGAGCTTGAGGGGTGATAATGACGCTCGAACAGGCATGCCCCATGGAATACCAAGGGGCGCAATGTGCGTTCAAAGATTCGATGATTCACTGAATTCTGCAATTCACACTACTTATCGCATTTC
+
IIIIIIHIGIIIIIIIIIIIIIIIIIGIIHIIIIIID<FGHIIIIIIIIIIIIHIIIIIHHHHIIIIIDCHIIIIIIIIIIIIIIIIIIIIIIIIIIIIIIIIIIHIIIIIIIIIIIIIIIIIIIIIIIIIIIIIIIIIIHIIIIIIIIIIIIIIIIIIIIIIIHIHIIHIHHIIIIIHHIIIIIIIIIIIIIIGIIIIIIIIIIIHIHIIIHHHIIIIIIIHIIIHIHIIIHHHIHHHHGIIIIIIHHIIIIIIIHHHIHIIIIIIIHHHHIIIIIIIIIIHFHIIIIHHIIIIII
@HISEQ:711:H5NNWBCX2:2:1101:7221:21365:ATCTCGTA
TTAAGTTCAGCGGGTATCCCTACCTGATCCGAGGTCAACCTGTAAAAATTGGGGGTTGCTGGCAAGTAGACCTACCGGACCCAGACGCGAGGAGTATTACTACGCGTAGAGCCGACAGGCACCGCCACTGATTTTAGGAGCCGCGAAACCGCGAACCCCAATACCAAGCGAGAGCTTGAGTGGTTATAATGACGCTCGAACAGGCATGCCCTCCGGAATACCAGAGGGCGCAATGTGCGTTCAAAGATTCGATGATTCACTGAATTCTGCAATTCACATTACTTATCGCATTTC
+
IIIHHIIIGIIIIIIIIIIIIIIIIIIIIIHIIIIIIEHHIIIIIIIIIIIIHIIIIIIIIIIIIHHHD<FHHIGHIHIIIIIIIHIIIIIIIIHIIIIIIIIIIIHHIIIIIIIIIIIIIIIIHIIIHIIHHIIIIGHIIIIIIIIIIIIIHHEHIIIIIIIIIIIIIIIIIIIIIIHIHIHHIIIHIHGHIHIIHIIIIIIIIIIIIIIHHIIHIIIIHIIHEHGIIIIHIGHHHHHIHHFFEHECHHHHIIIIIIHHIIHIIIIIHIIIHHIIHIHHIHIIIIIIIIIIHI
@HISEQ:711:H5NNWBCX2:2:1101:7079:21389:ATCTCGTA
TTAAGTTCAGCGGGTATCCCTACCTGATCCGAGGTCAACCTTAAGAAAGTATGGGGGTTTTGGCAAGTGGACCACCCGGACCTCCAGAGCGAGAAGTATTACTACGCTTGAAGCCAGATGGCACCGCCACTGATTTTAAGGCGCACCAGTACGATGGCACCCAATACCAAGCTGGGCTTGAGGGTTGAAATGACGCTCGAACAGGCATGCCCAGCGGAATACCACTGGGCGCAATGTGCGTTCAAAGATTCGATGATTCACTGAATTCTGCAATTCACATTACTTATCGCATTTC
+
IIIIIGHIIIIIIIIIIIIHIHIIIIIIIIIIHHHIIIIIIIIIIHIIIFHHHHIIIIIIIHHHIEFHHHIIIHIIIIHIIIIIIIHHIHIGGHGHGHHHHIIIIIHHIIIIHIIIIIIHIHHIHIIIHHIIIIIFHIIIIIIIIIIIIIIIIIIHIIIHIHIIIIHIHHIIHIIHIIIIIIIIIIIIIIIIIIIIIIIIIIIIHIIIIIIIIIHHIIIIIHIIIHEHHHGIIHHCDIIHHHEIIIHGIHHHIIHHIIHIIIIHIIIHIHHHIIIHIHGIIIIIIIIHHIIIIII
@HISEQ:711:H5NNWBCX2:2:1101:8950:21300:ATCTCGTA
TTAAGTTCAGCGGGTATCCCTACCTGATCCGAGGTCAACCTTGATAAAAAAAGATTCTCCCTGAGGGGAGGCAGACCGTGTCCCGTAAACCCATGTAGTCCGATACGTGTCCCGTGAAGAACTCAGTGTACCGGGGGTCCAACGAGGCCGCCGTCATTGTCTTTGGGAGGGGTAGAAGCCCGCAAAGGGGGTCTCCACCAAACCGTCCAACACCAAGCCGAGGGCTTGAGGGGTGATAATGACGCTCGAACAGGCATGCCCTTCGGAATACCAAAGGGCGCAATGTGCGTTCAAAGATTCGATGACTCACTGGAATTCTGCAATTCGCATTACTTATCGCATTTC
+
HIIIGFHHFHGHHICEECCHHIHIIHCH@HHHGC@GHH?CCC<DGHEHHI<E@CGHHHCHIICE@HHD?CCEEHHHIHCHH?1FHIGCHH<GHHHIEHIIH=HHHICEHCE<FHHHIIFHEEHC@CCCDFHGG?GCHFHFHHHHICHIHHIHIIIGIHFHHHHHFHC/AH??EGIHCHEHDEHIHIIHHHIFEFHGHGHHEEIGIIIIIIIIEIIIIIHHHEDIIIHHHHEIHHEIHEHHIHIIIHHEIIIHHEEHHHGCHGIHGIIHEHH@HEIHGGHEGHIIIHIGHHIFHHEIIIIHHEHHGFIIHEHHHHIIIIIIHIIHHIGHDEHHHHGECEIIHCDHG
@HISEQ:711:H5NNWBCX2:2:1101:12444:21379:ATCTCGTA
TTAAGTTCAGCGGGTATCCCTACCTGATCCGAGGTCAAGTCATGAAATTGCTTGCTGGACGCTGATCCGCCGGGGCTCCAAGAAGCGCAAATGTGCTGCGCGAGAAGCCGACGAGACCGCTGCCAATGACTTTGAGGCGAGTCCGCGCACGGAGGCGGGACAGACGCCCAACACCAAGCAGAGCTTGAGGGTGTAAATGACGCTCGAACAGGCATGCCCCACGGAATACCGAGGGGCGCAATGTGCGTTCAAAGATTCGATGATTCACTGAATTCTGCAATTCACACTACTTATCGCATTTC
+
IIIIIIIIIIIIIIIIIIIIIIIIIIIIIIIIIHIIIIIIIIIIIIIIIIIIIIIIHHHIIIIIIIIHFHIIIIIIIIIIIIIIIIIIIIIIIIIIIIIIIIIIIIIIIIIIIIIIIIIIIIIIIIIIIIIIIIIHHHIIIIIIIIIIIIIIHIIIIIIIIGIIIIIIIIIIIIIIHIHIIHIIIIIIIIIHIIHHHHHHHIHHHIHIIIHGIIIIHHGHHHHHHIIHGHIIHHIHGHFHEEC<DHHHHIIIIHFHHIHHGIIIIIHHIIIHIIIIHHIIIHHHHGHHHIIHIIIFHHIIII
@HISEQ:711:H5NNWBCX2:2:1101:14979:21461:ATCTCGTA
TTAAGTTCAGCGGGTATCCCTACCTGATCCGAGGTCAACCTGAAAAAAATTGGGGGTTGCTGGCGAGCACACGACCGGACCTCCAGAGCGAGAAGAATTACTACGCTCGGAGCCGGACGGCACCGCCACTGACTTTAGGGCCCGCCGGGTCGGCGGGGCCCAATACCAAGCTGAGCTTGAGGGTTGTAATGACGCTCGGACAGGCATGCCCCCGGAATACCAGGGGGCGCAATGTGCGTTCAAAGATTCGATGATTCACTGAATTCTGCAATTCACATTACTTATCGCATTTC
+
IIIIIIIIHIIIIIIIIIHIHHHIIIHIGIIIIIIIIIHIIHHIIIGIHIIIIIIIIIIIIIIIIHIIFHHIIIIIIHIIIIHIHIHIIHIIHHIIIIIIIIIIIIIHIIIIIIIIIIIIIIIHHIIIIIIIHIIIIIIIIIHIIIHIIIHHIIIIHIIIHIIIIIIIHIIIIIHIHIIIIIIHHHHIIIHIIIIIIIIIIIIIIIIIIIIIHHIIIIIIIHHHEHIHHIHHFCDIHIIGIIIHFIHIHEIIGIIIIIIIIHIIIIIIIHIIHIIIHHHHIIHIIIIIIIIHI
@HISEQ:711:H5NNWBCX2:2:1101:15456:21287:ATCTCGTA
TTAAGTTCAGCGGGTAATCTTGCCTGAGCTCAGGTCGAGGAAATAAGTAATGAGTTTCCTTGTTGAGGGCTCATCCGGGTCCCAGACCAACAGCTAATCGTATCAGCATCACTGCCTAACCAGCTGCGGCCCTTGACGGGTCCTTGAATAAGCCTCTGCACTTCAGCCAACCCAGCTTAAGTAAATAAGCTGAGACAGCCAGATCCGTCCCTTATACATTCACAGGGAATGTATGGGGCGAGTATTAACCCGACGCTGAGGCAGACATGCCCTTGGCCGAAGCCGCGGGCGCAATATGCGTTCAAAGATTCGATGGTTCACGGTTTTCTGCAATTCACACTACGTATCGCATTTC
+
IIIIIIHIIHIIIIIIIIIIIHIIIIIHHHIIICGHIIIIIIIIIIIIIIIFFHHIIIIIIHHIHHIIGHGHIIIIIIIIIIIIIGHIIIIIIIIIIIIIIIIIIGGIIIIIIIIIIHIIIHIIIIHIIIIIIIIIIIIIHHIIIIIIIIIGHHIGHIIIIIIIHIIHEHIIIIIHHIIIIIIGIHHHHIIIIHIIIIIIIIHHHIIIIHHIIIIHHHCIIHIIIIIIHHEIIIHCHEHCFHIHHHEHHIIIHHHIIIIIHIHIHIIIIHEHIIIIIIIIIIIIIHHIHGHHIIIIIIIIIIIIIHGIIIIIIHHHIIIHHHGHIIIIIHIIIIHIIIIIIHHDHIIIIHHFIII
@HISEQ:711:H5NNWBCX2:2:1101:18131:21304:ATCTCGTA
TTAAGTTCAGCGGGTATCCCTACCTGATCCGAGGTCAACCTTAGAAATGGGGTTGTTTTACGGCGTAGCCTCCCGAACACCCTTTAGCGAATAGTTTCCACAACGCTTAGGGGACAGAAGACCCAGCCGGTCGATTTGAGGCACGCGGCGGACCGCGTTGCCCAATACCAAGCGAGGCTTGAGTGGTGAAATGACGCTCGAACAGGCATGCCCCCCGGAATACCAGGGGGCGCAATGTGCGTTCAAAGATTCGATGATTCACTGAATTCTGCAATTCACATTACTTATCGCATTTC
+
GIGIIHIIHIIGIIIIIGHIHIHHIIIIIIHHHIIIHIHGIHEEHFFIC@FHHHIIIIICGEHHDHCDDFHIIIIHICHHHIIHHHCHHHIIHIGHIHHHHHHHHIIIIIIHIHIGIIIIHHIIIHHHHDHIIIHIHIHHGHIIIIHIIIIIHIIHHHHHGHHIIIIHIHIIIIHIIIHIIIIIIHIHHHHHHIIIIIIIHHGIIHHHIHIHIIIIIEIIIHEFIIHEIIIHG?HEEHHIIIIHHHIIHHHIHIIIIIIIIHFIIIIHIIIHHHIIIHHIGHIHHHHHHIIIIIII
@HISEQ:711:H5NNWBCX2:2:1101:8272:21622:ATCTCGTA
TTAAGTTCAGCGGGTATCCCTACCTGATCCGAGGTCAACCTGAAAAAAATTGGGGGTTGCTGGCGAGCACACGACCGGACCTCCAGAGCGAGAAGAATTACTACGCTCGGAGCCGGACGGCACCGCCACTGACTTTAGGGCCCGCCGGGTCGGCGGGGCCCAATACCAAGCTGAGCTTGAGGGTTGTAATGACGCTCGGACAGGCATGCCCCCCGGAATACCAGGGGGCGCAATGTGCGTTCAAAGATTCGATGATTCACTGAATTCTGCAATTCACATTACTTATCGCATTTC
+
IIIIIHIIIIIIIIIIIIIIIIIIIHIIIIIIIIIIIIIIIIHIIIIIIIIIIIHIIIIIIIIIIIIIFHIIHIHIIIIIIIIIIHIIIIHIIIIIIIIIIIIIIIIIIIHIIIIIHIIIIIIHIIIIIIIHIHHIHIHIIHIIIIIIIIIIIIIIIIHIIIGGIIIIIIIIIIIHHIIIIIIIIIIHGHGHIIIIIIIHIIHHHHIHIIIIHIIIIIIIIHIIHHIIIIHIIHHHIIIIIIIIIHIGIIHGIIIHIIIIIIHIIIIIIIIHIIHIIIIIIIHIIIIIIIIIII
@HISEQ:711:H5NNWBCX2:2:1101:15650:21585:ATCTCGTA
TTAAGTTCAGCGGGTATCCTTGTCTGATTTGAGGTCAAACTTCAGTCGCGGTTTAGACGACATCAATTTTAACGCCACAAACTATCGTTCGGCAGCTGGAATATTATAAATACCACTCCATTAACCTAGCATTAGCTTGCGGTCGTGCAGCAAGTTTAAGGTGAGAGCGGTGACTGAACACCATTCCTCTACACCCATAACCAGCATTACAATAAAGTACTACTGAGAGGTTTTTGCTGACGCTCAAACAGGCATGCCTACCGGAATACCAGCAGGCGCAATGTGCGTTCAAAGATTCGATGATTCACGGAATTCTGCAATTCACATTACCTATCGCGTTTC
+
HHIEE<CHH@HHDHHHIIHHIFFEHICGEHFHGHEHHEHHIHHFHFHEHCHIIHIHEFHC?HHI@EH@DG@11E<C@HCGHIHFEHI@FHHHI<DHII?HHEHHC1@DDGHHHHIIFHHEEHIII@FCEHHEHHCHEECFHCHGHCGEEHHGA/?HGHFEHHHHE@HFHHFHHHHIGHIGIHHHIHC@HHEHHHIGAGEE7GFFDHH<BHHFGE@EHFCCFDC?CHIHHHD0@CGF0HHHHIIHG@@1?EFF<1F<10?ECHFCFEFHG@C11GG/=ECFHHGHHGF1GCIHHHF?F@HFEHHHEEHIHHFGEHEEEHHHEEGD@FEHHE@=ECDHEE?E<D
@HISEQ:711:H5NNWBCX2:2:1101:19403:21587:ATCTCGTA
TTAAGTTCAGCGGGTATCCCTACCTGATCCGAGGTCAACCTTAGAAATGGGGTTGTTTTACGGCGTAGCCTCCCGAACACCCTTTAGCGAATAGTTTCCACAACGCTTAGGGGACAGAAGACCCAGCCGGTCGATTTGAGGCACGCGGCGGACCGCGATGCCCAATACCAAGCGAGGCTTGAGTGGTGAAATGACGCTCGAACAGGCATGCCCCCCGGAATACCAGGGGGCGCAATGTGCGTTCAAAGATTCGATGATTCACTGAATTCTGCAATTCACATTACTTATCGCATTTC
+
IIGHIIIIIHIIIIIIIIIIIIHIIIFHIIIDHIIIIIIIIIIIIIIIIHEHIIIIIIIGIIIIIIGIEHIIIIGGIIIIIIIIIIIIIIHIHIHIIIIHIIHIIHHIIIIIHHHHIIIIIHHHHHIHHIHHHIHIIIIIIIIIIHIIIIGHIIHHHHIHIIIIIIIIIIIIGIHIHHHIIIIHIIIIHIIIHIIIHIIIIIIIIIIHHIIIIIIIIIIIHHE?IIIHIIIIGIIIIIIGIIHIIIIIIIIGIIIIIIIIIIIIGIIIIIIIIIIIIIIIIIGIIIIIIIIIIIII
@HISEQ:711:H5NNWBCX2:2:1101:20688:21716:ATCTCGTA
TTAAGTTCAGCGGGTATCCCTACCTGATCCGAGGTCAACCTGATAAAAAATTGGGGGTTACTGGCAAGTAACTACCGAGACCCTATAGCGAGAAGAATTACTACGCTCAGAGCTCAATAGCACCGCCACTGAGTTTAGAGGCTGCGGAGAACCGCAGGCCCCAAGTCCAAACCGAAGCTTGATGGGTTGAAATGACGCTCGAACAGGCATGCCCCGCGGAATACCACGGGGCGCAATGTGCGTTCAAAGATTCGATGATTCACTGAATTCTGCAATTCACATTACTTATCGCATTTC
+
IIIIIHIIIIIIII?FHHHIIIIIIIIHHIGHHGGHGHECHDHHIGIIIHIIIHIHIIIIIIHIIIIIIIIHIIIIIIIIFHGIIHIIEHIIIIIIIIIIIHHHHHHIIIIIIHHHIIGHHIHIHHIIIIIHIHHIHIIIHIIIIHIIIHIIIHIIIIHHGHGIIHIIHHHIHIHIIIHHIGIIIIHIIIHIHIIIIIIIIIIIIIIIIIIHIIHIHGIIIHHIIHIHEIIIIHHHHHEIGIIHIIIIIIIIIIIIIIIHHDIIIHIHIIIIIIIIIIIIIIIIIHIIIIIIIIIII
@HISEQ:711:H5NNWBCX2:2:1101:21065:21520:ATCTCGTA
TTAAGTTCAGCGGGTATCCCTACCTGATCCGAGGTCAACCTTAAGAAAGTATGGGGGTTTTGGTAAGTGGACCACCCGGACCTCCAGAGCGAGAAGTATTACTACGCTTGAAGCCAGATGGCACCGCCACTGATTTTAAGGCGCACCAGTACGATGGCACCCAATACCAAGCTGGGCTTGAGGGTTGAAATGACGCTCGAACAGGCATGCCCAGCGGAATACCACTGGGCGCAATGTGCGTTCAAAGATTCGATGATTCACTGAATTCTGCAATTCACACTACTTATCGCATTTC
+
HIIHIHHIHHHIIIHIIIIIIIIIIIIIIIIHIIHHIIHIHHIIIIIIIIIHIIIIICDHHIIIIIIIGHHIIIIIIIIIHIFIIIIHIIHHIIIIIIGHGHGIIIIHIIIIIIFHIIIIIHIIIHHFEIGHIIHHHIIIIIGIIHHHIEHHHIIIIIHHHHIIIHIHHIIGIIIIIIIHIIIIHHIIIIHGGHIIHDIHHHHIIIIIIIIIIIIGIIGIIHIIIHCHHGHHHHHHHIIIIIIIHHHHHIHIHIHIIGIHIIHEIIIIHIIIIHIIIHIIHGHIIHIIHIIIIII
@HISEQ:711:H5NNWBCX2:2:1101:1278:21912:ATCTCGTA
TTAAGTTCAGCGGGTATCCCTACCTGATCCGAGGTCAACCTTAGAAATGGGGTTGTTTTACGGCGTAGCCTCCCGAACACCCTTTAGCGAATAGTTTCCACAACGCTTAGGGGACAGAAGACCCAGCCGGTCGATTTGAGGCACGCGGCGGACCGCGATGCCCAATACCAAGCGAGGCTTGAGTGGTGAAATGACGCTCGAACAGGCATGCCCCCCGGAATACCAGGGGGCGCAATGTGCGTTCAAAGATTCGATGATTCACTGAATTCTGCAATTCACATTACTTATCGCATTTC
+
IIHIH1FHHIHH<CCCCHGH@CHHGIE?HHIHDH<FGHII@@<1<F1C<@1EHIIHHII@F00CHHHD<D@CGHHEHHGI@GHHIIHHHIHHIHFHIIFHIIGEEHHHFFEHCCFHFHHG@FGHH<@HDDHHECHIHGHHIHHHEHD/E<HDECEEEGEHHFGHHHIIIHGHHHHE<HHFHHIHGGD:D0BDEHHD?EGHIHHD@?EGDDBHHGHFHHHGD<?IHHDDIHEGEG1C/C=IHHHEHHIHEGHHHEH?G?GEEHEFD1IIIIHFHHHHEIHIIIIHDHGFHHIHHIHE
@HISEQ:711:H5NNWBCX2:2:1101:12071:21901:ATCTCGTA
TTAAGTTCAGCGGGTATTCCTACCTGATCCGAGGTCAACCTTTCAGAAGTGGGGGGTTTAACGGCGTGGCCACGCTGTTTCCCAGTGCGAGGTGTGCTACTACGCAGAGGAAGCTACAGCGAGACCGCCACTATATTTGGGAGCCGGCGCGCCCCGGAGGGCACGCCGATCTCCAACACCAAGCCCGGGGGCTTGAGGGTTGAAATGACGCTCGAACAGGCATGCCCGCCAGAATACTGGCGGGCGCAATGTGCGTTCAAAGATTCGATGATTCACTGAATTCTGCAATTCACATTACTTATCGCATTTC
+
HIHIIIIIIIIIIIIIIIIGHIHGIIEHHIIGHHHHHIIIIIIHIIIGIHIIIDHHHIIHIIIGIIIIIIHIIGIIIIHHHHIHHDGHHHIIIIIIIIHGHHIIIGIHIIIGIIIIIIIGIIIGHIHIIIIHIIIIIIIHIIIHIIHIIHHHIGHIIHIIHHHIIIIIIDHHIIIIIIIIHHIHHIHIIIIIIHIIHIHIHIHHHHIIIHIIIIIIIIIIIIIIHCHIIHIIIHIIHIHE<CHHIHHHHDFFIGIIIHIGIIGIGIIIIIIIGIIIIHIIIHIIIIIIIIIIIIHHIIHHIIIIIIIIII
@HISEQ:711:H5NNWBCX2:2:1101:12540:21941:ATCTCGTA
TTAAGTTCAGCGGGTATCCCTACCTGATCCGAGGTCAACCTGTAAAAGATTGGGGGTTGCTGGCCAGTGCCGCCCGGGACCCTGTAGCGAGAAGATTTACTACGCTCAGAGCCCGGCCGTACCGCCACTGATTTTGAGGCCCGCCCAGAGGCGGTGCCCAAGACCCCGCGAGCGGGATTGGTCATAATGACGCTCGAACAGGCATGCCCCGCGGAATACCACGGGGCGCAATGTGCGTTCAAAGATTCGATGATTCACTGAATTCTGCAATTCACATTACTTATCGCATTTC
+
IIIIIHIIIIIIIIIIIIIIIIIIIIIIIIIIIIIIIIIIHHIIIIIIIIIIIIIIIIIIIIIIIIIIHHIEHIIIHHIIIIIIIIIIIIIIIIIIIIHIIIIIIIIIIHIIIIIIIIHIIIIIIIIIIIIIIIIIIIIIIIIIIIIHIIIIIIIIIIIIIIIIIIIIIIIIHIHHIIIIIIIIIIIIIHIIIIIIHHIIIIIIIIIIIIIIIIIIIIIIIHHFIIIIHIHEEEIHIHGIIIIIIIIIIIIIIHIIIIIIHIIIIHIIIIIIIIIIIIHHIIIHIIIGIIII
@HISEQ:711:H5NNWBCX2:2:1101:13711:21998:ATCTCGTA
TTAAGTTCAGCGGGTAGTCTTACTTGATTTGAGATCGAGTTTAACAAGAATCGTTGCCGACCCTTGTGAAATCCTGCATCAGTCAGCCAATACGGTCAAACTCCCTTTATGTTAGCTGCAGCAAAAGTAATAATCCGTTTGACGGGACTAAATGAATATGCTTTTAGCTCAGGAGAATGTCCAGCTGCACCTGCATTTCAAGCAACCCGCCACCGATCTCAAAAAGATTGGTGTTGGGATTGCTCAAGTCCAAAGCTTTTCGATTAAAAAATCCAAAAGCTTTGAGGTGTTTACTGATACTCAAACAAGCATGCTCTTCGGAATACCAAAGAGCGCAATATGCGTTCAAAGATTCGATGATTCACTGAATTCTGCAATTCACATTACGTATCGCATTTC
+
1<1C@EF1<CCECDDHC@GGHIEHEH1<F@@11111FG1FED1@CF1<1<<CCF<@0<CC/C<1<<@E?F1DFHG11DGG?FDH1D<1DEHHGEF<@G@EHIE?FEHFHCHHH1<1@HEHFHE?GFHGGEE0CC0@0DEGHHH0<EHHDCH/;=@=F:GG/CGH@/DCG?EG.@GAF@.G..B@@@GFH?EEE@@AHIHIHHH@5,,C?@8E@.GHCHGHHHGHHEHHE=HHEHHCH?HEED.EHFHGC?HHECGEHFEHEHEG?CED/IIIHC0FC?HHHHGD10E<F1HGGCIHFHHHHC?FHHHHHCHHHIGHHHHHHHGEHHFFHE<</C1E@HIHHCC@C1FIIHCGIIHECHEHEHFCD<<@@HHIHFEFHIHIIIIHHDC/DGDECHHEC<C
@HISEQ:711:H5NNWBCX2:2:1101:14799:21813:ATCTCGTA
TTAAGTTCAGCGGGTATCCCTACCTGATCCGAGGTCAACCTGAAAAAAATTGGGGGTTGCTGGCGAGCTCACGACCGGACCTCCAGAGCGAGAAGAATTACTACGCTCGGAGCCGGACGGCACCGCCACTGACTTTAGGGCCCGCCGGGTCGGCGGGGCCCAATACCAAGCTGAGCTTGAGGGTTGTAATGACGCTCGGACAGGCATGCCCCCCGGAATACCAGGGGGCGCAATGTGCGTTCAAAGATTCGATGATTCACTGAATTCTGCAATTCACATTACTTATCGCATTTC
+
IIIIIHIIIIIIHHIIIIIIIHHHIIHIIIIIIHHIIIHIIIIIIIIIIHHHHHHDHIIIIIGHHIII/DGHHHIIHIIIIHIIIIIIIIIIIIIIIIHIIIIIIIIIIIIIIIIIIIIIIHIHIIIIIIIIIIIIIIIIIIIIIIIIIIIIIIIIIHHIIHIIIIIIIIHIIIIHIIIIIIIIIIIIIIHIIIHIIIIIIIIIIIIIIIIIHIIIIIIIIHIIHEIIIHHIIHFHIIIIIIIIIIIIIIHIIIIIIIHIIHHIIIIIHIIIIIIIIIIIIHIIIHIHHIIIII
@HISEQ:711:H5NNWBCX2:2:1101:17849:21977:ATCTCGTA
TTAAGTTCAGCGGGTATCCCTACCTGATCCGAGGTCAACCGAATGAATTTGTATAGGCAAGCAGCCAATGCACTTGAAAAGCGGTATTGATACTACTACGCTCCAAGTCTACACTGGGCACCGCCAATGACTTTGAGATGAACATCTCCAAGGAGATGTTTAATCCATATCCAAGCGTAGCTTGAAGGTTGTAATGACGCTCGAACAGGCATGCCCCCCGGAATACCAGAGGGCGCAATGTGCGTTCAAAGATTCGATGGTTCACTAAAAATTGCAATTCACATTACGTATCGCATTTC
+
IIIIGHHHIGIIIGIIIIIIIIHIIIIIIIIIIIIIIHIIIIIGIIIIIIIIIIIIIIIIIIIFIIIHHHIHIIIIGIIIHEHIHIIIIHIHIHHIIIHIIIIIIIHIIIIIIIIIHHIIIIHIIIIIIIIIIIIIIIIIIIIIIIIIIIIIHHIHHIIIIIIIHIHHFIIHHHHIIIIIIIIIIIIIIIIIHIIIHHIIIIIIIIIGIIIIIIIIIIHHIIIHFGIIIIIIHIHIHIIIIIIIIIIIIIFIIIIIHIIIIHHFIHIIIIHIHHHHIHEHIHIIIIHIIIIIIIHHHII
@HISEQ:711:H5NNWBCX2:2:1101:20069:21888:ATCTCGTA
TTAAGTTCAGCGGGTATCCCTACCTGATCCGAGGTCAACCTTAGAAATGGGGTTGTTTTACGGCGTAGCCTCCCGAACACCCTTTAGCGAATAGTTTCCACAACGCTTAGGGGACAGAAGACCCAGCCGGTCGATTTGAGGCACGCGGCGGACCGCGATGCCCAATACCAAGCGAGGCTTGAGTGGTGAAATGACGCTCGAACAGGCATGCCCCCCGGAATACCAGGGGGCGCAATGTGCGTTCAAAGATTCGATGATTCACTGAATTCTGCAATTCACATTACTTATCGCATTTC
+
IHIIIIIIIIIIHGIIIIIIIIIIIIHHIHIIIHIHIIIIIIHIIIIIHHHIIIHIIIIIIICDHIIIIIHIHIIIIHIIGIIIIIIIIIIIIIHHIHIIHIIIIIIHIIIHIIIHHHIHIIIIIIIIIIIIIIIIIIIIIIIIIIIIIIIIIIIIIIIIIIIIIIHHIIIIIIIIIIIHIIHIHHIIIIIHIIIIHIIIIIIIIIIIIIIIHIIHHIIIIIIIIIIIIIIIIIIHIHIIIIHIHIIIHIIIIIIIIIIIIIIIIIIHIIIGHHGHIHIIIIIIGIIIIIIHHIII
@HISEQ:711:H5NNWBCX2:2:1101:20762:21910:ATCTCGTA
TTAAGTTCAGCGGGTATCCCTACCTGATCCGAGGTCAACCTTAAGAAAGTATGGGGGTTTTGGCAAGTGGACCACCCGGACCTCCAGAGCGAGAAGTATTACTACGCTTGAAGCCAGATGGCACCGCCACTGATTTTAAGGCGCACCAGTACGATGGCACCCAATACCAAGCTGGGCTTGAGGGTTGAAATGACGCTCGAACAGGCATGCCCAGCGGAATACCACTGGGCGCAATGTGCGTTCAAAGATTCGATGATTCACTGAATTCTGCAATTCACATTACTTATCGCATTTC
+
IIIIIIIIIIIIIIIIIIIIIIIIIIIIIIIIIIIIIIIIIIIIIHIIIHIIIIIIIIIIIIHIIIIIIIIIIIIIIIIIIIIIIIIIIIIIIHIIHIIIIIIIIIIHIIIIIIHHHIIIIIIIIIHIIIHIIIHIIIIIIIIIIIIIIHHIIIIIIIIIIIIHIIIIIIIIIIIIIIHIIIIIIIIIIIIIIIHIIIIIIIIIIIIIIIIIIIIIIIIIIIIHHHFIIIGIIHHHHIIIIHIIIIIIIIIIIIIHIIIIIIIIIIIIIIGHIIIIIIIIIIIIIIIIIIIIIII
@HISEQ:711:H5NNWBCX2:2:1101:9085:22159:ATCTCGTA
TTAAGTTCAGCGGGTATCCCTACCTGATCCGAGGTCAACCTGTAAAAGATTGGGGGTTGCTGGCCAGTGCCGCCCGGGACCCTGTAGCGAGAAGATTTACTACGCTCAGAGCCCGGCCGTACCGCCACTGATTTTGAGGCCCGCCCAGAGGCGGTGCCCAAGACCCCGCGAGCGGGATTGGTCATAATGACGCTCGAACAGGCATGCCCCGCGGAATACCACGGGGCGCAATGTGCGTTCAAAGATTCGATGATTCACTGAATTCTGCAATTCACATTACTTATCGCATTTC
+
IHIEHF?FHHGIHCDHHHIIIIHHHCFHIGIG?/CFHHHHHHIHHHHH1<FHF1F/<<EGHH1EHHH?CHHDHCDFCCFDCHFCHHEIHHHEHIIHFD@FGHIIDHGFHHIHGCCCEHIHIIHEGHHEEIHCFFHCEDCCHHICEHIHHGIIIHEBC/HEHEHHHFIHHH?EHHIIDCBGHGGGEFGHHEHEEHEHHFHHHGGHHHEFHHHHEHHCHHIGIHCF=IHHHEG<EEEHGEF?IHFG@EHHHGCF?IHHFIHHEHFD<CHHHIIIIIHHHIIHDGFHIIHHIHCC
@HISEQ:711:H5NNWBCX2:2:1101:12365:22157:ATCTCGTA
TTAAGTTCAGCGGGTATCCCTACCTGATCCGAGGTCAACCTTAAAAAAATTAGGGGTTGCTGGCAAGTAGACCTACCGGACTCAATCGCGAGGAGTATTACTACGCGTAGAGCCGACAGGCACCGCCACTGATTTTAGGGGCCGCGAAACCGCGAACCCCAATACCAAGCGAGAGCTTGAGTGGTTATAATGACGCTCGAACAGGCATGCCCCCCGGAATACCAGAGGGCGCAATGTGCGTTCAAAGATTCGATGATTCACTGAATTCTGCAATTCACATTACTTATCGCATTTC
+
IIIIIIIIIIIIIIIIIIIIIII?GHHIIIHIIIIIIIIIIIIIIIHHIIIIIIFHIIGIIHHIHIIIIIIIHIHIIHIIIIIIIIIIIHHHHHHFIIIIHIIIIIIIIIIIHHHIIIIIHIIIIIIIIIHIHIIIIIIIIIIIHIIHHHIIIIIIIIIIIIIIIHIIIIIIIIIIIIIIIIIIIIHHIIIIIIIIIIIIHIIIIIIIHIIIIIIIIIIGIIIHHHCHIIIIIIIIIIIIIIIIHIIIIIIIIIIIIIIHIIIIIIIHHIGHIIIIHIHIIIIIIIIIIIIIIII
@HISEQ:711:H5NNWBCX2:2:1101:12519:22089:ATCTCGTA
TTAAGTTCAGCGGGTATCCCTACCTGATCCGAGGTCAACCTTAGAAATGGGGTTGTTTTACGGCGTAGCCTCCCGAACACCCTTTAGCGAATAGTTTCCACAACGCTTAGGGGACAGAAGACCCAGCCGGTCGATTTGAGGCACGCGGCGGACCGCGTTGCCCAATACCAAGCGAGGCTTGAGTGGTGAAATGACGCTCGAACAGGCATGCCCCCCGGAATACCAGGGGGCGCAATGTGCGTTCAAAGATTCGATGATTCACTGAATTCTGCAATTCACATTACTTATCGCATTTC
+
IIIIHHHIHHIIIIIIIIIIIIIIIIIIIIIIIIIHIIIIIIIIHIHIHHIIIIIIIIIIIIIIIIIIHIHIIIIIIIIIIIIIIIHIIIIIIIIIIIIIIIIGHHFHIIIIHIIIIIHHIIIIIIHIIIIIIIIIIIIIIIIIIIIIIIIHIIIIIIIIIIIIIIIIIIIIIIIIIIIIIIIIIIIIIIIIIIIIIIIIIIIIIIHIIIIIIIIIIIIIIHGHIIHHHIIHEIIHHHHHIHIHIHHGHIIIIIIIIIIIIIIIHIGIIIIIIIIIIHIIHIIIIIHHHIGIIIII
@HISEQ:711:H5NNWBCX2:2:1101:20405:22134:ATCTCGTA
TTAAGTTCAGCGGGTATCCCTACCTGATCCGAGGTCAACCTGTAAAAAATTTGGGGGTTGTTGGCAAGCAACCTACCGGACCCAGACGCGAGGAGTATTACTACGCGTAGAGCCGACAGGCACCGCCACTGACTTTAGAGGCCGCGGAACCGCGCACCCCAATACCAAGCGAGAGCTTGAGTGGTTATAATGACGCTCGAACAGGCATGCCCTTCGGAATACCAAAGGGCGCAATGTGCGTTCAAAGATTCGATGATTCACTGAATTCTGCAATTCACATTACTTATCGCATTTC
+
IIIIIIIIIIHIIHIIIIIIIIIIIHIIIIIIIIIHIIIIIIIIIIIIIIIIIIIIIIIIIHHHIIHHFHHIIIHIIHIIGIIIIIIIIIIIIIIHHHIHIIIIHIIIIIIIIIIIIIHHIIIIIIHHHIHIIIFIIGIHIHIIIIIHFHHEHIGHIHHII@HHIIIFHHIHHHFHHFGHIBGHHHIHHHIIHFHHIIGIIHIHGGHHHEGHHEHCCCG1F<111FC@HEHEC1CDFD1C1HFEEG=F1@<CFHD11D1CCF<@D1GFC@<<11?@CHF<E@@<0?HECGF?<EC
@HISEQ:711:H5NNWBCX2:2:1101:3060:22474:ATCTCGTA
TTAAGTTCAGCGGGTAGTCTTACTTGATTTGAGATCGAGTTGAACAACACATAAAGTGTCGTAAAATCCTGCATCAGTCAGCAATGAGGACAATTATCCTTTATGTTAGCTGCAGCAATAGTAATAATCCTGTTTGACGAGGACTAAATAGATATGCTTTTAGCTCAGATAAAAGTCCAGCTGCACCTGCATTTCAAGCCGCCCGCCTACCGGTGAAGGTTGTTGGGATAGCTCAAGTCCACCCTCCTTTTGAAAAATCAAGAGGAGGTTGAGGTGTTTACTGATACTCAAACAAGCATGCTCTTCGGAATACCAAAGAGCGCAATATGCGTTCAAAGATTCGATGATTCACTGAATTCTGCAATTCACATTACGTATCGCATTTC
+
IIHIIIIIIIIIIIIIIIIIHHHHIIGHIIIIIIIIHEHHIIIIIIIIIIIIIIIIIIIIIIIIIIIIIHHIIIIIIIIIIIIIIHIIIIIIIIIIIHHIIEHIIIIIIIIIIIIIIIIGIIIIIHIIIIIIIIHHIIIHIIHFHIIHIIIIIIIIIIIIIHHHIIIIIHIIIHIIHIIHIIHHHIHIIIIIIIIIHIIIIHHIHIIIIIIIIHIHIHIHIHHHEEHIIIHHFD.GIIIHIGIIIIIIIIIIIIHHIIIIIIIIIIIIIHIIIHHIIHIIIIIIIHHHIIIHIIIIIIIIIIIIIIIIIIIIHIIIHHHHIHIIIIIIIIIIHIIIIIIIIIIIIIIHHIIIIIIIIIIIIIIIIHIHHIIIIIHIIIIIIIIIII
@HISEQ:711:H5NNWBCX2:2:1101:3382:22281:ATCTCGTA
TTAAGTTCAGCGGGTATTCCTACCTGATCCGAGGTCAACCTTAGAAATTGGTTAAAAAAGACCGGGTCAAAAGGTTTTACTAAAATGCGTGCTAGTGAAAGCTCGTTGCATCTAGGGTCCAATTGACGCCGTCATTATCTTTGGGGCCTGTCTTTTACCGACAAGAGGTCCAACAGCAAGCCGGGCTTGATTAGTGATAATGACGCTCGAACAGGCATGCCCTTCAGAATACTAAAGGGCGCAATGTGCGTTCAAAGATTCGATGACTCACTGAATTCTGCAATTCGCATTACTTATCGCATTTC
+
IIIIIIIIIIIIIIIIHIIIIHIIIGIIIIGIIHIIIIIIIIIIIIIIIIIIHIIHHIHIIIIIGIIIGGHHHHHHIHIIIIHHHIIIIIIIIIIIIIIIIIIIIIIIIIHIIIIIIHIIIIIIIHIIIIIIIIIHHHHHIHIHIIIIIIIIIIIIIIIIIIIIIIIIIHHIIIHIHHHHHFIIIIIIIIIIIIIIIIIIIIIIIHIIIIIIHIIHIIHIHIIHIIIIIIIHIHHC<IIHFHGGHHHIIIIHGIIIIIIIIIIIIIIIIIIIIIIIIIIIIIIIIIIIIGIIIIIGIIIHIIIII
@HISEQ:711:H5NNWBCX2:2:1101:4597:22252:ATCTCGTA
TTAAGTTCAGCGGGTATCCCTACCTGATCCGAGGTCAACCTTAAGAGTTGGGGTTATGGCAAGTCACCATCAAGACCCTATAGCGAGAAAATTACTACGCTTAGAGCTTGACAGCACCGCCACTGATTTTAAGGGAGGCTAGTCAGCCATCCCCAAGACCACCATTACGGTGAGTTGGTCATTATGACGCTCGAACAGGCATGCCCTCCGGAATACCAGAGGGCGCAATGTGCGTTCAAAGATTCGATGATTCACTGAATTCTGCAATTCACATTACTTATCGCATTTC
+
IIIIIIIIIIIIIIIIIIIIIIIIIIIIIIIIIIIIIIIIIIIIIIIHIIIIIIIIIIHIIIIIIIIICHHIIIHIIIIIIIIIIIIIIIIIIIIIIIIIIIIIIIIIIIIIIIIIIIIIIIIIIIIIIIIIIIIIIIIIIIIIIIIIIIIIIIIIIIIIIIIIIIIIIIIIIIHIIIIIIIIHIIIIIIIIIIIIIIIIIIIIIIIIIIIIIIIIIIIHFHIIHIIIIHHIIIIIIIIIIIIIIGIIIIIIIIIIIIIIIIIIIIIIIIIIIIIIIIIIIIIIIIIII
@HISEQ:711:H5NNWBCX2:2:1101:8566:22266:ATCTCGTA
TTAAGTTCAGCGGGTATCCCTACCTGATCCGAGGTCAACCTGTAAAAATTAGGGGTTGCTGGCTAGTCACCCACCGGACTCAATCGCGAGGAGTATTACTACGCGTAGAGCCGACAGGCACCGCCACTAGCTTTAGGGGCCGCGAGACCGCGAACCCCAAGACCACGCGAGAGCGTGAGTGATTATAATGACGCTCGAACAGGCATGCCCCCCGGAATACCAGAGGGCGCAATGTGCGTTCAAAGATTCGATGATTCACTGAATTCTGCAATTCACATTACTTATCGCATTTC
+
IIIIHHHIHIIIIIIIHIIIHHIIIIIIHCHHHHHCHHHIEHHFHFHHIIHIEGECCEHHHEEFEHHHEECHEH@EE/CCHHIHIIIHDHGHHFHHHIEHIIICEDHHIHHHHIIIIHHHHHFHIHIGIIIEGHGHFGHGHHHIHIHDEDHIHHHHDHIFFHIHGHHGGIICHFHHHEIGHGFIHIHHHHHHHFEHIHHEHHIHHIHIIHHHEH?HIHIHHHHCHHHE?EIHHDGIIIIEHHCHGHFCG@ED1HEIIIHIIHHHIHH@CHHHF?CGGIIIHEH?IFHHHHDHH
@HISEQ:711:H5NNWBCX2:2:1101:9085:22465:ATCTCGTA
TTAAGTTCAGCGGGTATCCCTACCTGATCCGAGGTCAACCTGAAAAAATTTGGGGGTTGCTGGCAAGTCACCGCCCGGACTCAATCGCGAGGAGTATTACTACGCGTAGAGCCGACCGGCACCGCCACTAGCTTTAGGGGCCGCGAGACCGCGAACCCCAATACCACGCGAAGGCGTGAGTGGTTGTAATGACGCTCGAACAGGCATGCCCCCCGGAATACCAGAGGGCGCAATGTGCGTTCAAAGATTCGATGATTCACTGAATTCTGCAATTCACATTACTTATCGCATTTC
+
IIIIIHFHIIIIIGIIIIIIIIIIIIIIIIIIIIIIIIIIHHHHIIIIIIIIIIIIIIHIIIIGIIIIFHHIIIIIIIIIIIIIIIIIIIHIHIIHIIIIHIHIIIIIIIGIIIIIIIIGIHHHIIHIHHIGIIIIIIIIIIIIIIIHIIIHIIIIIIIIHHHIIHIIIIIHIIIIIIHIIIIIIIHHHHHHIIIIIIIIIHHIIIIIIIIIIIIIIIIIHIIIHDIIIIIIIIIIIIHHIHIIIIIIIIIIIIIHIIIIIHIIIIIHHHIIHGIIIIIHIIIIHIIIIIIIII
@HISEQ:711:H5NNWBCX2:2:1101:9505:22270:ATCTCGTA
TTAAGTTCAGCGGGTAATCCCGCCTGATTTCAGATCAAATTTAAGAAAGTTTTATTTGGGAGGCCCCAGAGATAGTCTTAATACTAGAGCATTCCTTTATATTAAAAAAATGTTCAGGCAGAAAGAACAATAGTTCAGGCCTAATAGGTTTAAAGAATTCAAACAAGTCGAAATTCTCAATTCCATTCACAATAAAATTATGAATGTGGGGTGTTTTTGATACTGAAACAGGCGTGCTCAATGGAATACCATTGAGCGCAAGTTGCGTTCAAAGACTCGATGATTCACTGAATATGCAATTCACACTAGTTATCGCACTTT
+
IIGIIHIFIIHIIIIIIHHHHFIIIIHHIIHIHHIGCHIIIHIIIIIIIHIIIIHIIIIHGHGIHIIIEHHIIIIHIIIIFHIIHIHIIHIIIIHIIIIIIIIHHIIIIHHIIHIIHHIIIIIGIIHHIIIHIHHIIIIIIIIIIIIIIHHFHHHHIHHHHIIIIIICHIHIIIIHHIIIIIIIIIIIIIIIIIHIIIIIHIIIIIIIIIIIIIIIIIGIIIIIIIIGIIIIHIHIIIHHIHIIIIIIHIIHHIIIHIHIIIIIIGIIHIIIIIIIIIIIIIIIIIIIIHIIIIIIIIIIGIIIIIIIIIIIIIIIIIIII
@HISEQ:711:H5NNWBCX2:2:1101:12879:22336:ATCTCGTA
TTAAGTTCAGCGGGTATCCCTACCTGATCCGAGGTCAACCTGAAAAAAATTGGGGGTTGCTGGCGAGCACACGACCGGACCTCCAGAGCGAGAAGAATTACTACGCTCGGAGCCGGACGGCACCGCCACTGACTTTAGGGCCCGCCGGGTCGGCGGGGCCCAATACCAAGCTGAGCTTGAGGGTTGTAATGACGCTCGGACAGGCATGCCCCCCGGAATACCAGGGGGCGCAATGTGCGTTCAAAGATTCGATGATTCACTGAATTCTGCAATTCACATTACTTATCGCATTTC
+
IIIHFHIIIIIIIIIIIIHIIIIIIIIIIIIIGIIIIHIIIGHIIIIIIIIIGHIIIIIIIIGIIIIIIHHIIHHIIIIIIHIIIIIIIIHIIIHIIHHIIIIIHIIIIHIIIIIIIIHIIIIHIIIIIIIIIIHHIIIIIIIIIIIIIIIIIIIIIIIIHGIIIIIIIIIIIGIIIIIIIIIIIIIIIIIHIIHIIIHHHIIHHIIIIIGIIIIIIIIIIIIIHHIIIIHIIIHHIIIIIIIIIIIIIIIIIIIIIIHIIHIIHIIHIIIIIIGIIIIIIIHIHHIIIIIIII
@HISEQ:711:H5NNWBCX2:2:1101:15448:22322:ATCTCGTA
TTAAGTTCAGCGGGTATCCCTACCTGATCCGAGGTCAAAGACGGTAATGTTGCTTCGTGGACGCGGGCCACGCCCCCCCGCAGACGCAATTGTGCTGCGCGAGAGGAGGCAAGGACCGCTGCCAATGAATTTGGGGCGAGTCCGCGCGCGAAGGCGGGACAGACGCCCAACACCAAGCAGAGCTTGAGGGTGTAGATGACGCTCGAACAGGCATGCCCCATGGAATACCAAGGGGCGCAATGTGCGTTCAAAGATTCGATGATTCACTGAATTCTGCAATTCACACTACTTATCGCATTTC
+
IIHIIHIIIIIIIGIIIHIIIIIIIIIIIIIIIHIIIIIIIIIIGCHHHIIIHHHIIIIIIIIIDHIIHHHIGIHIIIIIIIIIIIIGHGHHIIIIIIIIIHHIIGEGHIHIHIIIIIIHIIIHIGHFHGIIIIHHGIHHEIHIHHDHHIHIIIHHHHIHIIIIIIIIHIIIIIGHIIIIIHIHGHIIIIHHGIHHHIHIIHIIIIIIIIHIIHHHIHHHEFIIIIIIIIIHHIIIHCIHHHEIIIHIHIIIIIIIHIIIIHGHIHIIIHIIIHHHHGIIIHIIGIHFIHGECIIIIIIHI
@HISEQ:711:H5NNWBCX2:2:1101:16386:22483:ATCTCGTA
TTAAGTTCAGCGGGTAGTCTTACTTGATTTGAGATCGAGTTTAACAAGAATCGTTGCCGACCCTTGTGAAATCCTGCATCAGTCAGCCAATACGGTCAAACTCCCTTTATGTTAGCTGCAGCAAAAGTAATAATCCGTTTGACGGGACTAAATGAATATGCTTTTAGCTCAGGAGAATGTCCAGCTGCACCTGCATTTCAAGCAACCCGCCACCGATCTCAAAAAGATTGGTGTTGGGATTGCTCAAGTCCAAAGCTTTTCGATTAAAAAATCCAAAGGCTTTGAGGTGTTTACTGATACTCAAACAAGCATGCTCTTCGGAATACCAAAGAGCGCAATATGCGTTCAAAGATTCGATGATTCACTGAATTCTGCAATTCACATTACGTATCGCATTTC
+
IIIIIHFIIIIIIIIIIIIIIIIIIIIIIIIIIIIIIIIIIIIIIIIIHIIIHHIHHHHIIHIIIIIIIIIIHIHIIGIHIIIIIHIIIIIIIGCHHIHIIIIIIIIIIIIIIIHHIGIGIIIIIIIIIHIIIIHGHIIIIHHHDHIHHFHHIHGHIHIHHIIIIIHGIGHIIIIIIHIIIHIHHHHIHIIIHHIHHIIIIHHHHHIGIIIIIHIGC@8,FIIIIGIHHIIHHGHHHHHHHHHGIIGIIIIIIIHIIHIIGIIHIHIIIIIIHHHCHHGIIIIIIIIIHIGIIIIIIIIIIIIIHIIIGIIIIIIIIIIIIIIIIIIHHHHF<FIIHFFHDHIHHHIHHHIIIIIIIHIIIIIIIIIIIIIIIIHIIIGIIIIIIIIIHHHCIIIIIII
@HISEQ:711:H5NNWBCX2:2:1101:18069:22377:ATCTCGTA
TTAAGTTCAGCGGGTATTCCTACCTGATCCGAGGTCAACCTTAAAAAATTGGGGGTTTCACGGCGTGGTCGTTCCGCTCTCCGGTGCGAGGTTGTGCTACTACGCAGGGGAGGCTGCGGCGCGACCGCCACTGTATTTGAGGGACGGGGGCCGCGAGGGCCGCCGATCCCCAGCACCAGGCCCGCTCCCCCGGAAGGGTGGGCCTGAGGGTTGAAATGACGCTCGGACAGGCATGCCCGCCGGAGTGCCGGCGGGCGCAATGTGCGTTCAAAGATTCGATGATTCACTGAATTCTGCAATTCACATTACTTATCGCATTTC
+
IIHIHIIIIHHIIIIIIHIIHIIIIHIIIIIIGHIIIHIIIHIIHIIIIIIEHHIIIIIHIIGH?HHIHDCHHIIIIIDHHIDDDHIIIHDHHHGEHGHIHIIGHIHCEHIHHCHHHDHIHHHIHIEIIHHHHHHIIGEHHIGHHHHDHHHHHIIHHHHHHIHHDHHHIIHFHGHHIIHHHGHIHHHIIIIHHFEHHHHIHEHFFGHHHHHGHH@IIIHIIIIIIHHIIIHIHHHC<HHHHGIIIIHIHIHHCHGIHCIHC<FHHGIIHHHEHEIIIHECHIIIHHIIIHHIHHIHCIHIIIIHGHHIIHIIIHHIIHIHH
@HISEQ:711:H5NNWBCX2:2:1101:20763:22451:ATCTCGTA
TTAAGTTCAGCGGGTATTCCTACCTGATCCGAGGTCAACCTTTAAGAATTTGGGTGGTTTCACGGCGTGGACGCGCCGCGCTCCGGTGCGAGTGTGCAAACTACTGCGCAGAGGAGGCTGCGGCGAGACCGCCACTGTATTTCGGGGGCGGCGGTAAGGACGCCGGCCCCCAACACCGATCGCCCCGGGGGGGATCGAGGGTTGAAATGACGCTCGGACAGGCATGCCCGCCAGAATACTGGCGGGCGCAATGTGCGTTCAAAGATTCGATGATTCACTGAATTCTGCAATTCACATTACTTATCGCATTTC
+
FHIHHHHGIIHIIIIHIHIIIIIIHHHIIIIHIHHIHHIIHIIHHHHHHIHIIIIHHHHIHIIGIIIIHHHHHGHHIIGIHDHHHHIHIIIIGHDHHHIIFHHHHGHHIIIIIIIIGHIHHIIIIHGHHHIFHHHHIHHIIIIIIIIICHHGHHDECHHHIHHHHDHHHHHIIHIHIGIHIIHIGIIIIIHHH?G?HHDHHFHHIIIIIHHHFHCHEDEHFIIHDHHDIHHIIHH?HGIIIHECEHHHEHEFCEGHHIIGHIIGHHHHIIIHIIIIHHHHEHIIIIIIIHIHHEHGIIIIHIFIIGHHIIII
@HISEQ:711:H5NNWBCX2:2:1101:7309:22533:ATCTCGTA
TTAAACTCAGCGGGTAGTCCCGCCTGACCTGGGGTCGCGGTCGAAGCGTCATCAGAAGACAACGCGTTGGGTCAATAAGCAACCTTTTGATGAGACACGCAACAGATTTCATGGTTTTGTCACCAATAGTCTTGCGCCCGTCAATAGGTGCCTTTATTTTGGCCAACCGCTCGGTAAAAACGGGAGGCCAATATCCGCTCCCGTCCAAAGCATCTCAAAGGAAATGTTGGGGGAGCGACGCGATGCGTGACGCCCAGGCAGACGTGCCCTCAGCCGAATGGCTTCGGGCGCAACTTGCGTTCAAAAACTCGATGGTTCACGGGATTCTGCAATTCACACCAAGTATCGCATTTT
+
IHHIIIIIIIIIIIIEHIIIIIIIIIIIIIIIIIIIIIIIIIIIIIIIIGHIIIIIIIIIIIHIHIIIHHIIIIIIIIIIIIIIIIHHIIIIGIIIIIIIIIIIIIHHIIIIHIIHIIIIIIIHIIIIHHIIIIIIIIIIIIGIHIHHHGHIIIIHIHHIIIIHHHIHIIIIIIIIIIEHIIIIIIIGIHHIIIIHIIHDHHIIIIIIIHIIHIIIIHIHIIIIGIIHHIIIIIIIIIIHIIIIIIIIIIIIIIIIIIIHHFIIIIHIIHIHIIHHGIIIIIHHECIIIIIIIIIIGHIIIIIHHGHIIIIIIIIIIIIIIHHIIIIHHIIIIHHHHEIIIGIIIIIIIIIIII
@HISEQ:711:H5NNWBCX2:2:1101:8702:22614:ATCTCGTA
TTAAGTTCAGCGGGTATCCCTACCTGATCCGAGGTCAACCTGAGAAAGATTGAGGGGGGTCGCCGGCGGGCGCCGGCCGGGCCTACGGAGCGGGTGACGAAGCCCCATACGCTCGAGGACCGGACGCGGTGCCGCCGCTGCCTTTCGGGCCCGCCCCCCGGAGCCGGGGGGCGGGGCCCAACACACAAGCCGTGCTTGAGGGCAGCAATGACGCTCGGACAGGCATGCCCCCCGGAATACCAGGGGGCGCAATGTGCGTTCAAAGACTCGATGATTCACTGAATTCTGCAATTCACATTACTTATCGCATTTC
+
[truncated: 39,785,187 more chars]
