# Supplementary material for: The fungal community in non-rhizosphere soil of Panax ginseng are driven by different cultivation modes and increased cultivation periods
Source: PeerJ. 2020 Oct 15;8:e9930. doi: 10.7717/peerj.9930 (PMC7568858; doi:10.7717/peerj.9930)
Supplement: Supplemental Information 5 [file peerj-08-9930-s005.gz › shan35-1.fq]

@HISEQ:711:H5NNWBCX2:2:1101:1690:2178:ATCTCGTA
TTAAGTTCAGCGGGTATCCCTACCTGATCCGAGGTCAACCATAGAAAAATTGGGGGTTGCTGGCCAGCATCCACCGGGTCTCTGTAGCGGGTAAGTTACTACGCTTAGAGCCAGATGGCGCCGCCACTGATTTTAAGGGCCGCCGGTGACAGCGGGCCCCAACACCAAGCTGAGCTTGAGGGTTATAATGACGCTCGAACAGGCATGCCCCTCGGAATACCAAGGGGCGCAATGTGCGTTCAAAGATTCGATGATTCACTGAATTCTGCAATTCACATTACTTATCGCATTTC
+
HHHC?FHIIHHHCHHHHHHIIIIHE?EHHHGCF<GHIGHHHEGHHIIIIGI@E1E<CECGHHEEGGHHHEHIIHHH/<EEHIH@GHHIDDHEHHIFGHHHGHHHHHHGDHGHIGHCHCECHHIHIHHGGHIG@HFIIHHHHIIIHEHEIIHHEDCDCEIHHHEIIIHIIIGIHH@HHIIIIIIGIIIIHGCDHEHIIHHHIIIIIIHGIHIIIIIIIIIIIHHFEHHEIHDHCCCHIIHHHHHIHFGIIIIIIIIIIHGIHHIFIIGIIIIIIIIIIIIIIIIIIIIIIHIHI
@HISEQ:711:H5NNWBCX2:2:1101:5466:2216:ATCTCGTA
TTAAGTTCAGCGGGTATCCCTACCTGATCCGAGGTCAAAGTAAAAAAGAGGCTTAATGGGAGGAGGTCTGCTAGGCGTGACGCAATGTGCTGCGCACGAAACCAACATACCGGCTGCCAATGAATTTAAGGCGAGTCCACACACTAAGGCGGAACAAACACCCAACACCAAGCAAAGCTTGAAGGTTTAAATGACGCTCGAACAGGCATGCCCAACGGAATACCGAAGGGCGCAATGTGCGTTCAAAGATTCGATGATTCACTGAATTCTGCAATTCACACTACTTATCGCATTTC
+
IIIIIIIIIIIIIIIIIIHIIIIIIIIIIIIIIIHIGIIIIEHIIIIIIIIIHIIIIIIIIIIIIIIIIIIIIIHIIHHIGIIIIIIIIIIIIIIIGIIIIIIIIIIIIIIIIIIIIIIIIHIIIIIIIIHHHIIIHIIIIIIIIIIIHGIHIIIHIHIIIIIIIIIIIIIIIIHIIIHIIIIIHGHIIIHIIHIIIIIIIIIIIIIIIIHIIIIIIIIIIIIIIIHEHIHGIIIHHHIIIIIIIIIIIIHIIIIIIIIIIIIIHIIHIIIIIIIIIIHIIIIIIIHHIIIIIIII
@HISEQ:711:H5NNWBCX2:2:1101:13535:2120:ATCTCGTA
TTAAGTTCAGCGGGTAGTCCTACCTGATCCGAGGTCAAGCGCAAGAAAGTCGTCCGAAGACCGTTTAAGAAGCTTGTCATCCCTCCCTTAAGTTTCGTGATCGTTCGGCGCAGATGAAGTTATCACACCAAAAGAGACCAGGAAAGAGGATTCCCAAGCTAATGCTTTTGGGATGAGCCGAATGAAATCCCACAAAAGGGGAAAAAACCCAGCAGCATCCAATTCCAAAGCCCCAGCCTGAAAAAAGCTGGAGTTTGAGAGATTTCATGACGCTCGAACAGGCATGCTCCTCGGAATACCAAGGAGCGCAAGGTGCGTTCAAAGATTCGATGATTCACTGAATTCTGCAATTCACATTACTTATCGCATTTC
+
IIIIIIIEFGHIIIIIIIIHIIGIIIIHEFHHIIHIHIIGHHIIIHCFHIHHHIIIHCHHIIGHHDHHHIIIIGIHIIIIIIIIIIIIGEHIHEHEHEHHIHHHIHIIIIIICHIHHIIIIHEHHIIIHI?F?HGHFHHIHHGHIIIHIIIHIGIHIIGIHHIIIHIHHHEHHHHHIIIIIHIIICHHHIHIIIIHIHHHHHHHIIIIIIIIIIIIIIIIHHFEHHHHHGIHIIGIHGIIIIIIIIHIIIIHEFIHIIIIHIIHFHIIIIIIIHIIIIIHGIIIIIHCHHHIHIIIIIIIIIIIIIIHGHHIIIIFHFHHFIIIIIIIIIIIIIHHHIIIIHIHGHHIIHIHIIIIIIIHIIIIIIIIGIII
@HISEQ:711:H5NNWBCX2:2:1101:18057:2128:ATCTCGTA
TTAAGTTCAGCGGGTATCCCTACTTGATCCGAGGTCAAAAGTGTTAAATTGTTTGATGGAGGCTAATGATTACCAGCTTAAATCGCAAATTGTGCTGCGCTTCAAACCAATACATTGGCTGCCAATAACTTTGAGGCGAGTCCAAACGCGAGGAAAGGACAAACACCCAACACCAAGCAAAGCTTGAGAGTACAAATGACGCTCGAACAAGCATGCCCCATGGAATACCAAGGGGCGCAATGTGCGTTCAAAGATTCGATGATTCACTGAATTCTGCAATTCACACTACTTATCGCATTTC
+
HIIHI@EHCHHCEHHHHHEHIHHHIIEHIGG=EHGCGCHHIHICHHHEHHFCCCGHI@@CGHIHCFHHIHHHIIHHHIHGHHHGHIIHHHHHIHGHHHHIIIIII@IIIHHHHFHEHHGEHHIIIIIIIIIHHGHHIIIIFHHHHHEDHGFHIIIHHHIHIHHHHHHIIHHHHHHGIHHHIHHIHHHHHHFHHIIGHBCHHHHHHIHHHFHHIHIHIIIHHHHH@@HHEHIIHIIHHEIHHHHHHG@1CGHIHEHHIHHCHHFIHIHHHGHFIHIHFIHGHHGGFFEHHIHEEHIHFGGHI
@HISEQ:711:H5NNWBCX2:2:1101:7820:2429:ATCTCGTA
TTAAGTTCAGCGGGTAGTCCTACCTGATTTGAGGTCAAGTGTGTCAAGGTTTTTGTCCCAACCAAGGGACTGCTGTGAGCAAAAACAAACAAGCACCCTCCCCCTAACCAATAACAGTCCGGCAAAAATGATTATCAGTGCCGACTTGAGAAAGGCTCACGGAACTTTTCATTTCCGGAAGCAGGCGCTTTTTTGGTTTTGCTAATGCTTTTCAGAGGAGCTGGAAACTAGGCAAAGTCCAGCACACTCCAAAATCCAAGCCTGAAAAGAAGGAAGTTCAGGGTTGAGAATTGAATGACACTCAAACAGGCATGCCCCCCGGAATACCAAGGGGCGCAAGGTGCGTTCAAAGATTCGATGATTCACGGAATTCTGCAATTCACATTACGTATCGCATTTC
+
IHIIIHHGIHIIIIIIIIIIIIIHIIIHIIIIIGGHHHFIIIIIHIHIIHHIIIIIIHIIIIIGHHHGGHHHIIIIGHHHHIIHIIIIIIIIIIIHIIIIIIIIIHHIIHHIIIGIIHHIIIHHH?GHGHIIHIIIIIIFIIIHHIHHIIIEEHFHEHIIIIIIIIIIIHIHFGHHGHHIIHHHIIHHHHIIGHHIHHHHHHHHIIIHIIIIIIIIHEH@HHGHE?@HHIHHHHIIHHGIIHHIHHHCGIIHHEEDIIIIHHEECGHHHHEHIIIIIGHHH?EHIIHFH@IIIIIIHIHHIIIIHEIHGIHGIIIIIHIIIIIIIHHHHIHHIIIIHIIIIHIHHIHHHHHHIIIIIIIGHHHCHIIIIIIIIIIIIIIGIIHHIIIIIHGGHHHGFHHI
@HISEQ:711:H5NNWBCX2:2:1101:17834:2265:ATCTCGTA
TTAAGTTCAGCGGGTATCCCTACCTGATCCGAGGTCAAGAGCAAAATTGTAGATTTACTGGGGGCCAACACAAGCTAGCAAGGGGCGCAAGATGTGCTGCGCTCCAGGCTAACATGCCGGCTGCCAATTGATTTAAGGCGAGTCTGCGCAAACGCGCGGGACAAACACCCAACACCAAGCAGAGCTTGAAGGTACAAATGACGCTCGAACAGGCATGCCCCATGGAATACCAAGGGGCGCAATGTGCGTTCAAAGATTCGATGATTCACTGAATTCTGCAATTCACACTACTTATCGCATTTC
+
IIIIIIIIIIHIIGIIIIIIHHFHIEHIIIIIIIIIIIIIIIIIIIHIIIIHHIFHIIIIIGIIGEEHIIIIHIHIIIIIIIIGHIIIIIIIHHIIIIIIIIIIIIIIIIIIIIIHIIIHIIIIIIIIIIIHIIIIIIIIIIIIIIIIIHIIIIIIIIIIIIHIIIIIIIIHHGIHIIIIIIIIIIHIIIIIHIIHHHHIIIIIIIIIIIIIIHHIIGIIIIIIIIIIIIIIHIIIIHGIIIIIIIIHIIIGIIIIIIIIIIIIIIIIIIIIIIIIGIIIIIIIIIIHHFIIIIIIIIIIIII
@HISEQ:711:H5NNWBCX2:2:1101:2462:2506:ATCTCGTA
TTAAGTTCAGCGGGTATCCCTACCTGATCCGAGGTCAACCATAGAAAAATTGGGGGTTGCTGGCCAGCATCCACCGGGTCTCTGTAGCGGGTAAGTTACTACGCTTAGAGCCAGATGGCGCCGCCACTGATTTTAAGGGCCGCCGGTGACAGCGGGCCCCAACACCAAGCTGAGCTTGAGGGTTATAATGACGCTCGAACAGGCATGCCCCTCGGAATACCAAGGGGCGCAATGTGCGTTCAAAGATTCGATGATTCACTGAATTCTGCAATTCACATTACTTATCGCATTTC
+
IIIFHIHIIIGIIGIGIFIHHEGHIIHIIGIHHHIICHE?HHHHCGHEI1GCHHHCDHIC@1CCEEHG?GEHIHIHDHHHH1GHHECEHHHHHHH@DEFCGDHHHHHHHEEEHIIGIHHCHHC?DHEHIIIIG?HGEHHEHIIIIHEHGHIHHD?:CHHHHHIHIIIHGGAHHHIIIIHHFDHGHIIIHHCIIIIHIEHIIIIIIIIIIGIHGIIIIIHIHGHF<HIIIIIIIIIIHHHIHHHHCHHFHFIHIGIIHIHEGIHHGIIIIIIIIIIHHHEIIIHIHHFIHHHCH
@HISEQ:711:H5NNWBCX2:2:1101:2662:2645:ATCTCGTA
TTAAGTTCAGCGGGTATCCCTACCTGATCCGAGGTCAACCATAGAAAAATTGGGGGTTGCTGGCCAGCATCCACCGGGTCTCTGTAGCGGGTAAGTTACTACGCTTAGAGCCAGATGGCGCCGCCACTGATTTTAAGGGCCGCCGGTGACAGCGGCCCCCAACACCAAGCTGAGCTTGAGGGTTATAATGACGCTCGAACAGGCATGCCCCTCGGAATACCAAGGGGCGCAATGTGCGTTCAAAGATTCGATGATTCACTGAATTCTGCAATTCACATTACTTATCGCATTTC
+
IIIIIIIIIIHIIIIIIIIIIHIHIIIIGIIII?GHIIIIIIIHHHIIIIIIHHHIIIIIIHHHIHIHHIIIIIIHGIIIIIIIIIIIIIIIIIIHIIIIIIIIIIIHIIIIIHIIIHHIIIIIIIIIIIIIHIIIIIIIIIIIIHIHHIIIIHIHIIIHIIIHIIIIIIIIIIIIIIIIHIHHIIHGIIHIIIHIIIIIIHIGIIIIIIIIHIIIIHIIIHHHCIIIIIIIHDEHGIIIIIIIIHIIIHIIHIIIIIIIIHIIGIHIIIIIIIIIIIIIIIHIIIIIIIIII
@HISEQ:711:H5NNWBCX2:2:1101:8183:2650:ATCTCGTA
TTAAGTTCAGCGGGTATCCCTACCTGATCCGAGGTCAACCTTAAAAAATTTGGGGTTGTTGGCAAGCATCCACAAGACTTCCATAGCGAGAGATGTACTACGCTTAGAGCCAGATGGCACCGCCACTGATTTTAGAGCACACCAGAACTGGTGACGCCCAATACCAAGCAGAGCTTGAGGGTTGTAATGACGCTCGAACAGGCATGCCCTCCGGAATACCAGAGGGCGCAATGTGCGTTCAAAGATTCGATGATTCACTGAATTCTGCAATTCACATTACTTATCGCATTTC
+
IIIIHIIIHIIIIGIIIIIIIIIIIIIIIIIHIHHIIIIIIIIHIHIIHIHHHHIDHIIHIIIIIHIIIIIIIIIIIIIIIIIHHIIHDHHHHIIIIGIIIIIIHIIGIIIHIIIGIIHIIIIIHIIIIIIIIIHIIIIIIHIIIIIIIIIIIIIIIIIIIIIIHIIIIIIIIIIIIIIIIIIHIIIIIIIIIIHIIIIIIIIIIIIIIIIIIIIIIIIIIHHEHIIHHHHHHHIIIHHHIIGIIIIIIIIIIHIIIIIIHIIHHIIIHIIGIIIIIIIIIIIIIGIIIIII
@HISEQ:711:H5NNWBCX2:2:1101:15891:2657:ATCTCGTA
TTAAGTTCAGCGGGTATCCCTACCTGATCCGAGGTCAACCATAGAAAATTGGGGGTTCTGGCCAGTGTCCACCAGGTCTCTGTAGCGGAAGTATTACTACGCTTAGAGCCAGACGGCACCGCCACTGATTTTAGGGGCCGCCGGTAGCAGCGGGCCCCAACACCAAGCAAGGCTTGAGGGTTATAATGACGCTCGAACAGGCATGCCCCCCGGAATACCAAGGGGCGCAATGTGCGTTCAAAGATTCGATGATTCACTGAATTCTGCAATTCACATTACTTATCGCATTTC
+
IIIIIIIIIIIIIIIHIIIIIGIIIHIIG@HHHIIHHEHEHIIIHHIIHHHIIIIIHIIICHIIIIIIHIIHIIECHIIIGIIIIIIIIIIIHHIHIIIIHGHEEFHCHHEHHHHFDHHIIIIHHHIIIIEHHFHHGHHIHIIIIHIHIIIIHIHIIIIHIIHIIIHIIHIIHHFIHHHFIHHHHHFIHIIIIIIIIIIIHGHHIHHIIIIIIIHEG1IHEHHHHFFHHIHIHIIIHHIHGEIHIIIIHIIIIIIIIIIGIIHIIHHFGIGIHHHIIIIHIIIIHIHIIII
@HISEQ:711:H5NNWBCX2:2:1101:1463:2786:ATCTCGTA
TTAAGTTCAGCGGGTAGTCTTACTTGATTTGAGATCGAGTTGAACAACACATAAAGTGTCGTAAAATCCTGCATCAGTCAGCAAAGAGGACAATTATCCTTTATGTTAGCTGCAGCAAAAGTAATAATCCTGTTTGACGAGGACTAAATAGATATGCTTTTAGCTCAGATAAAAGTCCAGCTGCACCTGCATTTCAAGCCGCCCGCCTACCGGTGAAGGTCGTTGGGATAGCTCAAGTCCACCCTCCCTTTTTTTTATCAAAAAAGAGAGGTTGAGGTGTTTACTGATACTCAAACAAGCATGCTCTTCGGAATACCAAAGAGCGCAATATGCGTTCAAAGATTCGATGATTCACTGAATTCTGCAATTCACATTACGTATCGCATTTC
+
HIIIIGHHIHIIIIHDHHHIIIIIIIHIHHIHIIIIIIIIIIIHIIIFHIIHIGIHGHHIHHHHIHHIIIIIIIIHHHIIIHIIIHIIIHGIIIIIIIIIHIIIIIIIIIIIIIIIIIIIIIHHIIIIIIIIIIIIHHHEHHHHEHIIIHHIIIIIIIIIIIIHHHIIIIIIIIIIHHIIIIHEHGIIHHGIIIIIIIHIHIIIIHIIIHIIHIHHDGIHFHHIIIIHFGIHEHGIHHHHHIHEEIIHHDHHIHIHHHIHEIIHHHHGIIIIIIHHHEIIIIIIIIIIHIIIIHGHIIIIIIIIIIIIHHIIIIIHFIHIHIIHFIHHHGIIIIIIIIGIHHEHHIIIIIIIIIHIIIIIIIIHIHGIIHHHHIHHIIIIHIIIIIIII
@HISEQ:711:H5NNWBCX2:2:1101:5960:2865:ATCTCGTA
TTAAGTTCAGCGGGTATCCCTACCTGATCCGAGGTCAACCATAGAAAAATTGGGGGTTGCTGGCCAGCATCCACCGGGTCTCTGTAGCGGGTAAGTTACTACGCTTAGAGCCAGATGGCGCCGCCACTGATTTTAAGGGCCGCCGGTGACAGCGGGCCCCAACACCAAGCTGAGCTTGAGGGTTATAATGACGCTCGAACAGGCATGCCCCTCGGAATACCAAGGGGCGCAATGTGCGTTCAAAGATTCGATGATTCACTGAATTCTGCAATTCACATTACTTATCGCATTTC
+
IIIIIHIIIIIIIIIIIHIIIHIIIIIIIHIHIIHHHIIIIIIHHIIHIHIHIIIIIIIHHHIIHHHIIHHIIIIIIIHHIIIIIIIIIHIDHIIIIIHHIIHHIGIIIIIIIIGIHHGIHIIIHIIIIIIHHHIHHHHIIIHHIIHIHHGHHIIIIIIHHHIIIIIIIIIIHIIIIIIIHIIHHIHIIHHIIIIIIIIIIIIIIHIHIIIIIIIIIHIIIIIIIIIIIIIHHHHIIIIIIIHIIIHIIIIIIIIIIHIIIIIIIIIIIIIIIIIIIIIIIIIIHIIIIIIII
@HISEQ:711:H5NNWBCX2:2:1101:7473:2924:ATCTCGTA
TTAAGTTCAGCGGGTAGTCTTACTTGATTTGAGATCGAGTTTTACAAGAATCGTTGCCGACCCTTGTGAAATCCTGCATCAGTCAGCCAATACGGTCAAACTCCCTTTATGTTAGCTGCAGCAAAAGTAATAATCCGTTTGACGGGACTAAATAAATATGCTTTTAGCTCAGGAGAATGTCCAGCTGCACCTGCATTTCAAGCAACCCTCCACCGATCGTAAAGACTTGTTTTGGGATTGCTCAAGTCCAAAGCCATTCAAAACAAATTGAAGTCTTTGAGGTGTTTACTGATACTCAAACAAGCATGCTCTTCGGAATACCAAAGAGCGCAATATGCGTTCAAAGATTCGATGATTCACTGAATTCTGCAATTCACATTACGTATCGCATTTC
+
IIIIIIIIHIIIIIIIIIIIIIIIIIIIIIIIIIIIIIIIIIIIIIIIIIHIIIIIIIIIIIIIIEHHIIIIIIIIIIIIIIIIIIIIIIHIHIEHIIIIIIIIIHIIIIIIIHIHIHIIHIIIIIIIIHIIHIIIIIGHHEHHGHHIIIIIIIHHIIIGHIIIHIHHHHIHIHGHIIIIIHIIGIIIIHHHGHHIIHIIIHIHIHIIIIIIII######@GC7....D8.7D.IIIIIIIIIIIIHEFHIHIHIIIIHIIHIIIIIIIIIIIIIHHHIIIIHHIIIIHIIIGHIHIIHEHHHIIHIIIGIIHIIIIIIIIIIIHHIIIIIIIIIIIHIIIIIIIIIIIIIIIHIIHHHIIIIIIIIIIIIIIIIHHIHIIHIIIIIIHIIIII
@HISEQ:711:H5NNWBCX2:2:1101:12358:2967:ATCTCGTA
TTAAGTTCAGCGGGTATTCCTACCTGATCCGAGGTCAACCTTGGTGCCGCCGGAGCGGACTTGTGGGGGGTTTAGAGGCAGAACGCCGAGGGATCCCAATGCGAGGCTGATGCTACTGCGCAAAGGAGAGGGCCTTCGGGTCCGCCACTGGTTTTAGGGGCCTGCCGTGGCAGATCCCCAACGCCGGGCCACAGGGGCTCGAGGGTTGAAACGACGCTCGGACAGGCATGCCTCCCAGGATACTGGAAGGCGCCATGTGCGTTCAAAGATTCGATGATTCACTGAATTCTGCAATTCACATTACATATCGCGTTTC
+
IIIIHCHHIIICHGHIIHHIIIHIHHHIIIIIIHEHIHHIGIIIIIHIIGIIIIIIIIIHHIHHHDEHGHHHHIHCHHIIIIIHHHHHIIIIIIIHHIHIHIIIIHIIIIIIIIIIHIGIIHHIIEEHHIGHHHHHIHHHHHIIIIHHIHHFHHIHHGECHHHHIHIIIIIHIGIIHIIFHIIHIHHIHIHIIIIIIHDIIIIIHHIIIIIIIIIHIGIIIHIIIIGIIIHHGHIHIIIIIIHHIIHIIHHEHFHDHHGIIHEHE?HHH?CEHIHHFCHHHEIIIHIHGHIIIIIIHIIIHHFG?HDIGHHHF<<E
@HISEQ:711:H5NNWBCX2:2:1101:12834:2774:ATCTCGTA
TTAAGTTCAGCGGGTGGTCCTACCTGATTTGAGGTCAAGTCAAATAAAGTTCAATCCAGCAAACGTAAAACGACCCCTCGGATGCAGATAATGTTATCACACCCAACAAAAGAGGCCTTTTATTTCGCTCATGTATTTCAGGGGAGCAGGCTGACCGAGTCGGAGCCTGCAATCATCCCCCCAAGTCCAAGCCATACCGCTTTCGCGCATGGTTGAGATATTAATGACACTCAAACAGGCATGCTCCTCGGAATACCAAGGAGCGCAAGATGCGTTCAAAGATTCGATGATTCACTGAATTCTGCAATTCACATTACTTATCGCATTTC
+
IIHIIIIHHIIIIIIIIIIIIHIIIHIIIIIIIIFHHIIHHIIIIIIIIIIHIIIHIIIHIHGIIGHIIIHIHIDHIHIIGIIIIIIIIIIIIIIIIIIIIIHIIIIIHHIHIHIGIIIIHGHHHHHIIIIHHIIIIIIHFGHGHHIHGHGIIHFIIIIIIIIIIHIIHIHHIIIHHHHHEIIHIIIIHIHHIIIIIHIHHHIIIIIIIIIHFIIHIIIIIHHIIIIIIIHHHIHIHIIIHHHIHGIHIIHHIIIHIIIIIIIHIIHIIIIGIIIIIHHGIHIIIIHHIIIHHIIIIIGIHEHGIHIIIIIIIHIIHHIHHGIIIHHII
@HISEQ:711:H5NNWBCX2:2:1101:18484:2910:ATCTCGTA
TTAAGTTCAGCGGGTATCCCTACCTGATCCGAGGTCAACCATAGAAAAATTGGGGGTTGCTGGCCAGCATCCACCGGGTCTCTGTAGCGGGTAAGTTACTACGCTTAGAGCCAGATGGCGCCGCCACTGATTTTAAGGGCCGCCGGTGACAGCGGGCCCCAACACCAAGCTGAGCTTGAGGGTTATAATGACGCTCGAACAGGCATGCCCCTCGGAATACCAAGGGGCGCAATGTGCGTTCAAAGATTCGATGATTCACTGAATTCTGCAATTCACATTACTTATCGCATTTC
+
IIIIIIIIHHIIIIIIIHIIIHIIIIHHHIHHHCHHIHIHIHHIIHIIIIHIIIIIHHIIIEIIHCFHIHHHIIIIGHIIHIIIIEHIHHHIIIHIEHIIIIGIIFEHHHHHHHEHIIHIIHIDDHIIIIGHHIIIHHH0HHHIIIIIHIIHIIIG<EFHHIIIHHIIIIHHHHHHHIHIIHHEIHHHHIGHIIIHIHHIIGHHHIIIHHIIIHIIIIIFHIHHEEHECFHEHIHIIHHHIIIHHHHIIHIIIIIHFIHFCG<HEIHIHGIHHIHGIHHIHHIIHIHHHECHI
@HISEQ:711:H5NNWBCX2:2:1101:4623:3184:ATCTCGTA
TTAAGTTCAGCGGGTGATCCCACCCGATTTGAGGTCAAATTGTCAAAATGTAGGGGGGTTTAGCATGTGCTTTCGCCAGACAACCTCGACAGAGCGAGCCCGATGAAGTTTAACAATCGGTTTATCGTCACGACGGACACACGCTGATGCATTTCGGATCAGTCACAACTGCGACAGGATCCAAGTCCAATCACACAACATAAAGTCATGGGATTGAGATTACAATGACACTCAAACGGGCGTACCCTTCGGAATACCAAAGGGTGCAAGGTGCGTTCAAAGATTCGATGATTCACTGAATTCTGCAATTCACATTACTTATCGCATTTC
+
IIIIIIIIGIHIIIIIIIIIIIIIIIIIIIIHIIIIIIIIIIHIIHIHIHHIIIHHIIIIHIIIIGHIIIIIIIIIIIIHIIIIIIIIIIIGIIIIIIIHIIIIIIIIIIIIIHIIIIIIEHHHIIIHHHIIIIIIHIIHIHIIHFHIIIIIIHHIIIIIIIHGIHHIIIIIIHIHIIIIIHIHHGIIIHIIIIHEHIIHHIIIHIIHIIIIIIIIIHIHIHIIIIIIIIHEIIHHIIIIIIIIIHIIGIIIIIIHIIIIHEIIIIIHHIIIIIHIIIIIIIIIIIIIIIIIIIIIHIIIIHHHHIHHHIHHIIIHGHFIIIIGIIIIIH
@HISEQ:711:H5NNWBCX2:2:1101:11555:3244:ATCTCGTA
TTAAGTTCAGCGGGTAGTCCTACCTGATTTGAGGTCAAGTGTGTCAAGGTTTTTGTCCCAACCAAGGGGACTGCTGTGAGCAAAAACAAACAAGCACCCTCCCCCTAACCAATAACAGTCCGGCAAAAATGATTATCAGTGCCGACTTGAGAAAGGCTCACGGAACTTTTCATTTCCGGAAGCAGGCGCTTTTTTGGTTTTGCTAATGCTTTTCAGAGGAGCTGGAAACTAGGCAAAGTCCAGCACACTCCAAAATCCAAGCCTGAAAAGAAGGAAGTTCAGGGTTGAGAATTGAATGACACTCAAACAGGCATGCCCCCCGGAATACCAAGGGGCGCAAGGTGCGTTCAAAGATTCGATGATTCACGGAATTCTGCAATTCACATTACGTATCGCATTTC
+
C@GH@<<C<GHDDHHHD<CFCHHE@EHEGH@1<FFGHGEECFHGGGECGFHHHIIGHHEHH=EEC@@DE/CEG@HHEEHIIHI?EEEHIIIHIIHFCHEHIHFHH?EFH?FH@H?@G@CHH@?<HHFIH0=@FCEEHH@<F?H<DEC/=FHHE?@FHHAFH./DG-;A.:FH@;.:.GHCHD@EHC?DCCH?;BHDEB?FHFFHEF?@E8FGF@@8@6B8--@8-8-@@8@-HHHHGBEHFAA;B-;.6,886--?DDCHE?F.@B.H@HG8EFBEHFHHG=GF;@?AIHHHGFEG:<<0=GD==<=?@GEFDC<//?//FHIHHEC?GECC<EHCD1@GC<EHC?@FFHHHHEHEGHHH?HE<?HHGD<HFHCGCEG@FCCCHGC?HGIIHH@F<?DHHH
@HISEQ:711:H5NNWBCX2:2:1101:12960:3218:ATCTCGTA
TTAAGTTCAGCGGGTATCCCTACCTGATCCGAGGTCAACCATAGAAAAATTGGGGGTTGATGGCAAGCATCCACCAGGACTCCATAGCGAGAAGAATTACTACGCTTAGAGCCAGATGGCGCCGCCACTGATTTTAAGGGCTGCCAGTGCAGCAGGCCCCAACACCAAGCTGAGCTTGAGGGGTTATAATGACGCTCGAACAGGCATGCCCCTCGGAATACCAAGGGGCGCAATGTGCGTTCAAAGATTCGATGATTCACTGAATTCTGCAATTCACATTACTTATCGCATTTC
+
IIIIIIIHIIHIDHIIIIHIIIIIIIIIIIIIIIIHIHIIIIGIIIIIIIIIIIIIIIIIIIIIIGHIHHIHHIIGIHIHHIIIIIHIIHIHIIIIHIIIIGIIIGHHHIIIIHHIIIIIIGIIIIHHIHIHIIIIIHIIIIIIIHIIIIIIGIHIIGHIIIIIIIHIIHHIHIIGIIIIIIIIHHIIIIHIIIIIIIHIIIIIIIIIIIIIIIGIIIIIIIIHHHIIIHIIHHHHIIIIHHIIIIIIIIIGIHIHIIIIIIIIHHIHHHHHIIIIIIIIIIIIIIIIIIIIII
@HISEQ:711:H5NNWBCX2:2:1101:18108:3050:ATCTCGTA
TTAAGTTCAGCGGGTATTCCTACCTGATCCGAGGTCAACCTTTGTAAATAAAAGAAGGAGACCGGCCCGGAAGGTCCTTGAAACTCGACGCGTGCTCGTTTAAAAGCTCGTTGCACCGAGGGTCCCACGGACGCCGTCATTGTCTTTGAGACCAGTTGTTCACACAACTTGGGTCCAACACCAAACCCGAGGTTTGAGGGAGGATAATGACGCTCGAACAGGCATGCCCACCGGAATACCAGTGGGCGCAATGTGCGTTCAAAGATTCGATGACTCACGGAAATTCTGCAATTCGCATTACTTATCGCATTTC
+
HIIIIFHFHIIIIIHHHIIIIHIIIIHIHGIIHIHHIIIIHHHHIIHHHCCHII@EGGCEFHHCEEHHEDDHHHGHHIIIIHHHHIHHHHHIEEEEEGEHHFHIICFGHHIIIIEHGDHHHCHEHEHHGHHHHHHCDDEHIIIIHHGGAHIHGGGE@DFFHHEEHIEG@GHHIHHIIIIIIIHEHHHEFHIIHEGHHHIIIHHHHHHIIHIIIIEHECDHHCEHHE?EGHHIHCHHHH?EHHGC0HHC<EFHHCHIIHHHIHHGHGCIHHHFCE@GIIIHFHEHIIIIHFHHCEHIHHGIIGIGIHH?HHHDH
@HISEQ:711:H5NNWBCX2:2:1101:19350:3018:ATCTCGTA
TTAAGTTCAGCGGGTATTCCTACCTGATCCGAGGTCAAACTTTCAGAAGTGGGGGGTTTAACGGCGTGGCCGCGCTGCGATCCAGTGCGAGTGTTGCTACTACGCAGAGGAAGCTACAGCGAGACCGCCACTAGATTTAGGGGACGGCGCGCCGCGAGGGCACGCCGATCCCCAACACCAAGCCCGGGGGCTTGAGGGTTGAAATGACGCTCGAACAGGCATGCCCGCCAGAATACTGGCGGGCGCAATGTGCGTTCAAAGATTCGATGATTCACTGAATTCTGCAATTCACATTACTTATCGCATTTC
+
IIIIIIIIIIIIIIIIIIHIIIIIIIIIIIIIIIIIIIHIHIHIIIIIIHHGHIIIIIIIHIIIIFHIIIIGIDGHIIIHIIIIIHIIIIIIIIIIIHIIHIIIIIIIIHHIHIIIIIIIIIHIIHIICHGHHIIIIIIHHHHDHIIHHIICHIIHEIHIIIIIHIIHHIIIIIIIHIIGHHIIIIIIIGIIHIIIIIIHHIIIIIIIIIIIIIIIIIHIIGIIHGIIIIIIIIIIHIIHEHIIHFHHCCCIIIIHIIIHDHIHIIIIIIIHGHHIIHIIIIIIHIIIIIIIIIIIHIIIIIIIHIIIH
@HISEQ:711:H5NNWBCX2:2:1101:19802:3135:ATCTCGTA
TTAAGTTCAGCGGGTAGTCCTACCTGATTTGAGATCAGATCATAAAGTAAAATTTGTCTAAGTTAATAGACTATTAGAAGCGGTTCATCTGCATTTCCTGGCCACTTTTTACAGTGTCCTCAGCGAGTGATACTTATCACGCCGAGTGGAACCAAGCATATACTGAGATCCAGCTAATAAATTTAAGAGGAGCAAATGGTGAAATCTGCAAGACCTCCAAGTCCAAAGCAAACCAGTTAAATTAACAAAAGATTTACTTTGAGAATTTCATGATACTCAAACAGGCATGCTCCAAGGAATACCAAGGAGCGCAAGGTGCGTTCAAAGATTCGATGATTCACTGAATTCTGCAATTCACATTACTTATCGCATTTC
+
IIIHIHHHCHHHG<EHHIIGIIHHGHIIIHIIIIIIHIHHHHHIGHIIFHHIHIHIIIIGHGHHEECEHIHIFHHGHHIIHIHIGIIIIIHIIIIIHEHHGCECHHEGHEHHIIIHIIIIH?GEHIHHIIIIIIIIIHIHFEHHIHCHHCHHHHHHIIIAGHEHICHHHFGHHCHHIHIHFGHHGHHHGFHGHIHFFHFHIIIIIIHHHHHHHDGCC@HHEGC?GGHEHCGC?FEDC<EHCCEHHIHHHEHHHEHFEEHE?HGHFHF?HHGHHEGHEIIHIIGIGIIHHIGIIHIIIIIIHHFIIHHHHHGIHHHHHIIHF<HHIHHHIHHHIIIHHCGCHHFHIIHIHEHGFGHIHIIHHHGGHGHIHIIHHHI
@HISEQ:711:H5NNWBCX2:2:1101:5133:3412:ATCTCGTA
TTAAGTTCAGCGGGTATCCCTACCTGATCCGAGGTCAACCATAGAAAAATTGGGGGTTGCTGGCCAGCATCCACCGGGTCTCTGTAGCGGGTAAGTTACTACGCTTAGAGCCAGATGGCGCCGCCACTGATTTTAAGGGCCGCCGGTGACAGCGGGCCCCAACACCAAGCTGAGCTTGAGGGTTATAATGACGCTCGAACAGGCATGCCCCTCGGAATACCAAGGGGCGCAATGTGCGTTCAAAGATTCGATGATTCACTGAATTCTGCAATTCACATTACTTATCGCATTTC
+
IIIIIIIHIIIIIIIGHHHIIHIIHIIIIHIIIIHIIIIIIHIIIGHIIIIIHHIHIIHIHHEGIGHIHIIIHIIIHIIHIIIIIIIIIIHHIHIIIIIIIIIIHHIHIIIIIIHHIHHHHHHIIHIHIHHIIIIIIHHIIIIIIHIHGHHHHIIHHHIIIIIIHIIIIIHHHIIIIIIIIIIIIIIIHHIIIHEIIIIIIHHHIHHIHIIIIIIHIIIHIIIHEHIIHIIIIIIIHIIIHIIIIIIHHIIIIIIIHIIHIIIIIHIHFIIIIIIIGIHHHGHGIIIIIIIII
@HISEQ:711:H5NNWBCX2:2:1101:9868:3409:ATCTCGTA
TTAAGTTCAGCGGGTAGTCCTACCTGATTTGAGATCAGATCATAAAGTAAAATTTGTCTAAGTTAATAGACTATTAGAAGCGGTTCATCTGCATTTCCTGGCCACTTTTTACAGTGTCCTCAGCGAGTGATACTTATCACGCCGAGTGGAACCAAGCATATACTGAGATCCAGCTAATAAATTTAAGAGGAGCAAATGGTGAAATCTGCAAGACCTCCAAGTCCAAAGCAAACCAGTTGAATTAACAAAAGATTTACTTTGAGAATTTCATGATACTCAAACAGGCATGCTCCAAGGAATACCTAGGAGCGCAAGGTGCGTTCAAAGATTCGATGATTCACTGAATTCTGCAATTCACATTACTTATCGCATTTC
+
IIHIHGHIIIIIIIIHIIIIIIIIIIIIIIIIIGIIIIIIIIIIIIIIIHIIHIIIIIIIIIIIIIHHHIIHIIIIHGIGHIIHIHHIIIIIIIIIIIHGHIIHIIHIEHHIGIIIIIIIIIIIICHHIIIIHIIHIIIIDHGHGIEHIIIIIIEHIIIIIIHIHIIIIHIIIIIIIIIIIIIIIIIGIHIIIIIIIHIHIIHHHIIHIIIHIIHGHIIIIIIHIIIGIIIIIIIHGIIIIIIIIHIIIIHIIIIIIIGIIIIIIIIHIIIIIIIIIIIIIHIIIIIIIIIIIIIIIIIIHIHIHIIIIHIIIIIIIIIIIHHIIHIIIIIIIIIIIIIIIIHIIIIIIHIIIIIIIIIIIIIIIIIIIIIIIHI
@HISEQ:711:H5NNWBCX2:2:1101:10379:3277:ATCTCGTA
TTAAGTTCAGCGGGTAATCCTACCTGATTTGAGGTCAAATCACTTAAGTGTCCACGAGTGGGAAACAAAGCGGCTTTTCAAAGTCCGTTACACCCAGCGAGTGATGCTTATCACACCGAGTTCACGGACCAGCAGGCCAGCAAATGCGTTTCGGATGAGCTGGTCTCACAACAAGTCCAGCAAACACATCCAAGTCCAAACCAACACCACCTCAACAAGGTAGGCTGGCTTGAGAGCTTCAAGACACTCAAACAGGCATGCCCCTTGGATGTCCAAAGGGCACAAGGTGCGTTCAAAGATTCGATGATTCACTGAATTCTGCAATTCACATTACTTATCACATTTC
+
HHHHHHIHIEHHHDHHHIIIIHIHHI?HEFHIGHHHHCGHHIIHHHHHGHIIIIIHCHIHIEEHHHIHHIHHIHCHHHHHHEFFHIGEHEHHIHHIIGCHHCHHIIIHGHFHHIIIIGHI@HFHIIIIHIIIIIIHIHIHHGHHHHGEHHHHHHIHHHHGHHHIIHIIIIHIIIHHHHIHIIHHHIED@HHEGGBGGHIIIHHHIGIHIHHFHEGF<HCC@FEC?HGCEHHHH?G@1CE?HHGDEHEFIHHHHFHHHIHDE0EHEHGDGHHEEHHHEEGHEIIIIIIIHEEHHIIIHHG?CHGHGHG@EHHIHHFHFHGIHHHGCEIIHGHFIHGIIHIHHFHCHH
@HISEQ:711:H5NNWBCX2:2:1101:11371:3485:ATCTCGTA
TTAAGTTCAGCGGGTATCCCTACCTGATTCGAGGTCAAACTTGGGGGGTTCTTGATGGATGCAAGCTCACCAAAATCTTAAAGCGCAATGTGCTGCGCAAGAAGCTGGCGATGCCGCTGCCAATACATTTAGAGCGAGTCTTTGCACAAGGCAAGGACAGATGCCCAACACCAAGCAGAGCTTGAGGGTGTAAATGACGCTCGAACAGGCATGCCCAATGGAATACCAAGGGGCGCAATGTGCGTTCAAAGATTCGATGATTCACTAAAGTCTGCAATTCACACTACTTATCGCATTTC
+
IIIIIIIIIIIIIIIIIIIIIIIIIHIIIIIIIIIIIIIIHIIHIIIIHIIHIIHIIIIIIIIIHDGHIIIIIIIIIIIIIIIIIIIIIIIIIIIIIIIIHIIHIIIIIIIIIHIIIIIIIIIIIIIIIIIHIIIIIIIIIIIHIHIIIIHIIIIIIIIIIIIIIIIIIIIIIHIIIIIIIIHIIIIIIHIIIIIIIHIIIIHIIIIIIIIIIIHIIIIIHIIIIHIIIHHIIIIIIHHFHIIIHIIIIIIIIIIIIIIIIIIIIIIIIIIGIIIHIIIHHHHIHHIIIHIIHIIIIII
@HISEQ:711:H5NNWBCX2:2:1101:12067:3426:ATCTCGTA
TTAAGTTCAGCGGGTATCCCTACCTGATCCGAGGTCAACCTCTATGAATTAGATGAACGGGGGGTCCAGTGGCACAGATTTCAACCCGTAACCCGACTAGTTTAGCATTGTATAATACTCTGTGAGTCTGTTGCCATGGTTTGCTTCTCTGGCCTATACATTTCGACTGAGTGGGACAAGCACCGCAAGTGCCTTCCACATCAGTCAATACCACATTAGATGTGAAGTGGTTGTTAGTGACGCTCGAACAGGCATGCCCTGAGGAATGCCAAAGGGCGCAATGTGCGTTCAAAGATTCGATGATTCACTGAATTCTGCAATTCACATTACTTATCGCATTTC
+
IIHIIIIHIIIIIIIIIIIIIIIIICHHIHHIIIIIIHIIGIIHIHHHHHIHIIIIIIIIGIGGHDGHIIIIIIIIIHHHIHIIIIIIIHIIGIIIIHHIHIEHIHIIHHHIGGHHHHHIIIIIIIIIIIIIGHIIIIIIHHFHIHIHIIIHHIHIIIIHIIHGHEHHHHIHHIIHHHHHHIIIHHIIHHIIIIIHHHIIIIIHHHHIHFHIIIFIIFHHGIIIIIIIIIIIIIHGHIIHIIGIIIIHIIIIIIIIIIIIIHIIIIIHFHIHHDGIIIHIIIIHHIIIIIFIIGIIHIIIIHEIHHFIIIHIIHIIIIIHHIIGIIHGHIIIHHHIIIIIII
@HISEQ:711:H5NNWBCX2:2:1101:19111:3392:ATCTCGTA
TTAAGTTCAGCGGGTAGTCCTACCTGATTTGAGATCAGATCATAAAGTATGTTTGTCCAATTTAATAGACTATTAGAAGCGGTTCATCCGCAATCCCGGCCACCTTTTTACGGGTGTCCTCAGCGAGTGATACTTATCACGCCGAGTGGAACCGAGGTCACTGAGATCCAGCTAATATTTTTAAGAGGAGCAGACGTGAATCCGCAAGACCTCCAAGTCCAAAACAACACCAATCGAATGAACAAAAGTTGTGTTTTGATAATTTCATGATACTCAAACAGGCATGCTCCAAGGAATACCAAGGAGCGCAAGGTGCGTTCAAAGATTCGATGATTCACTGAATTCTGCAATTCACATTACTTATCGCATTTC
+
HIIIIIGHFCH<EHH<HHHCCEHHIIIIIEGHGIHIIFE@@@GHEHHGHIHHHHGHHHHHHGHEHDFEECHIHHHIIIIGHHEHHHHFCEHHIHHH@HHIIIIIIEEEEHEHHHECHHHGHHHFHHI<GEHHHEGF@GHHHEHDH<DG?HCECD<HDHE?G?FHFGG?BHIHCHIHEEHAG@GFHCHF?GBBEGFB9GCEHHHFHIHIIHCFGFHHF@<FC</HEHHGGFD<D/C0CHGD<0@@D0?HHHHGD1<C@CGH@HC<<C11HHCCG?HEFH@HEC?ECCHF1HG@@1CF<<1EHF<0C/E<1GC//<IHGD<1?HHHF<?HG@@G@<1?ED@@C1HGIGIHGF1FHG<<<<<CHCEEG@1EHECE
@HISEQ:711:H5NNWBCX2:2:1101:4645:3663:ATCTCGTA
TTAAACTCAGCGGGTGATCCCGCCTGACCTGGGTTCGCGGTCGGAGGCCACTGCTCTCAATGGGGTCGGTCGAGGGGGCCCCGGGGGCCGTCACGGCTCCTCAATGAATGAAACAAGCATGTCCAACCACCTCAAGCCGTGACGTCCCTTGTCCGGGGGCTCGCATTTGGGCCAGCCGCACCGCGAGGGAACGGGAGGCCAGCATCCGCCGCCCCGCTGCCAGCCAGCGTCCCGGAGGACGGGGAGGAGGGGGCGGCGACGAGATGCGTGACGCCCAGGCAGACGTGCCCTCGGCCGGATGGCTTCGGGCGCAACTTGCGTTCAAAAACTCGATGATTCACGGGATTCTGCAATTCACACCAAGTATCGCATTTT
+
IIHHHIIHHHI<FDDHIHHHIDHH0<G?HGF?GHIHIIIIHHH?F<CHE1GGEHEHFHIIEHHFHCCEE?ED/CCH<CHCHIIDHIDDC<DEEDHHHHEHFHE1DFFHEH@HHHCH@HHEHIEEHHIIHHIEHHCEGE<<//;/:DGHIEDHEHCDDDCCDAEFF:8HCHHDGE?EH;?-HHD>EEHGF?AHHHG9HHEHHGHABDHHDHHEDHCDHGECEEHH=HH??---HHG=IIIIHHFHGIHDDHHDHHECHHG??IHG<IIHEDHHG?HHIIHH@CHHEIIIIHIHHCIHFHEHIHCCHECIIIIHHIHHHGGIHCDIIIIHH?IIIHHHHFHHIIHEIHHIIHGFHHHHEHHH@HEIIHIHCHIIHIH
@HISEQ:711:H5NNWBCX2:2:1101:7119:3556:ATCTCGTA
TTAAGTTCAGCGGGTATCCCTACTTGATCCGAGGTCAAAAGTGTTAAATTGTTTGATGGAGGCTAATGATTACCAGCTTAAATCGCAAATTGTGCTGCGCTTCAAACCAATACATTGGCTGCCAATAACTTTGAGGCGAGTCCAAACGCGAGGAAAGGACAAACACCCAACACCAAGCAAAGCTTGAGAGTACAAATGACGCTCGAACAAGCATGCCCCATGGAATACCAAGGGGCGCAATGTGCGTTCAAAGATTCGATGATTCACTGAATTCTGCAATTCACACTACTTATCGCATTTC
+
IIIIIIIIIIIIIIIIIIIIIIIIIIIIIIHHIIIIHIHIIIIIIIIIIIIHHIIIIIIIIIIIIIIIIIIIIIIIIHIIIIIIIIIIIIIIIIIIIIIIIIIIHIIIIIIIIIIIIIHHIIIIIIIIIIIIIHIIIIIIIIIIIIIIIIIIIIIIIIIIIIIIIIIIIIIIIIIIIHIIIIIIIIIIIIIIIIIIIIIIIIHIIIIIIHIHIIIIIHIIIIIIIIIIIIIIIIIIIHIIIIIIHIIIIIIIIIIIIIIIIIIIIHIIIIIIHIIIIIIIIIIIIIIHIIIIIIIIIIIII
@HISEQ:711:H5NNWBCX2:2:1101:7244:3804:ATCTCGTA
TTAAGTTCAGCGGGTATCCTTACCTGATCCGAGGTCAAATCTTTTTCAAGGTTTAATCGACGAAAATGCCGGCTGGGCCACTAAAGCATGTGACAGGCTCCATATGCTCAGGCACCAGGACTCGGCATCGCCACTACATTTTAAGCCTGTCCATCAACAGGACAATTGGCTCAACAACCAAGCCGTGCTTGAAGGTAGTAATGACGCTCGGACAGGCATGCCCTCCGGAATACCAGAGGGCGCAATATGCGTTCAAAGATTCGATGATTCACGGAATTCTGCAATTCACATTACTTATCGCATTTC
+
IIHIIIIIHIGIIIIIIIIIHIIIIHHIIIIIIIGIIIIIIHIIIIIHIIIIIIIIIHHHHHIHIIHHHIIIIIIIIHIIGHIIIHHIIIIHIIIHHHIIIIIIHIIHIHHIIIIIIIIIIIIHIIIHIIHIIIIIIHIHHGIHIHIHHIIIIHIIIIIIHHIIHHGHIIIIIIIIIIIIIIIIHIIIIHIIIIIIIHHIIIIIIIIHHIIIIIIIHEHIIIHIHIIIIIHHGHHCIIHIIIHHGIIHHIIIIIIGIIIIIIIIIIIHHGHIHHGIIHHIIIIIHGIIIIHIIIIIGIIHIIIIII
@HISEQ:711:H5NNWBCX2:2:1101:10496:3787:ATCTCGTA
TTAAGTTCAGCGGGTAGTCTTACTTGATTTGAGATCGAGTTTACAAAGGCCAGCCGAAGCTGTCTCTGTGAATCCTGCATCAGTCAGCACAAGAACTAATCTCCTTTATGTTAGCTGCAGCAAAGGTAATAATCTGTTTTTTAGGCAGACTAAATAGATATGCTTATAGCTCAGAGAAAAGTCCAGCTGCACCTGCATTTCAAGTAACCCGCCGCTTTTCGGTGAGAAAAGCGTTGGGATCACTCAAGTCCAGCTCCCATTTCAAAAAAGAAGGGGGAGTTGAGGTGTTTACTGATACTCAAACAAGCATGCTCTCCGGAATACCAGAGAGCGCAATATGCGTTCAAAGATTCGATGATTCACTGAATTCTGCAATTCACATTACGTATCGCATTTC
+
<FHHHHHHCHCHIHHHHFHIHIHE?C1DFHI?GEHE?<D@1CFHIFHHHHHIIHIDDH?EHHIIHIHIIIIHIHHHHIHHEHIIIHFHHIIICHH?FHHHCEHHHHFGHIHGEH?FHICEHEHEFH0FH?EEEHIHHHHHIICH/FFHHHHHECHIHIIIHH?:DHHGHIIFHIIIHIIHIHHHHHE?FAHHIIIIIGHIHHHHIHHIFH<HCH@,>,,E.HEGACHHHEECH?CGHHHIIHF?HHHHGHE?ECFC/C//DG<ECCIHHHG?ED0@@HHEHHHHHHGCCHHFHGHGEHCF@@1HHEHIHHHEHHHHHH?IHHHEHHHG=IIHGIIHHHDG?HIHHGHE=FHFHHHEIHEIHHHIIHIHHHD1GFGGEHHHIHHIHHHHG=IGHHHGH
@HISEQ:711:H5NNWBCX2:2:1101:15492:3958:ATCTCGTA
TTAAGTTCAGCGGGTAGTCTTACTTGATTTGAGATCGAGTTTACAAGTTCTTGCGAACGAGTTTTCCTGCAATCAGCGATTGTGGCGCATTCGACCTTTATGTTAGCTGAAGCAAAAGTAATAATCCGTTTGACGGGACTAAATAGATATGCTTTTAGCTCAGAAGAATGTCCTGCTGCACCTGCATTTCAAGCGACCCTCCTCTTTCGTGAGAAAGAGTCGGGATCGCTCAAGTCCAATCCTCCCGACGCAAGCGCCTTGAGGGTTGAGATGTTTACAGATACTCAAACAAGCATACTCTCCGGAATACCAGAGAGTGCAATGTGCGTTCAAAGATTCGATGATTCACTGAATTCTGCAATTCACATTACGTATCGCATTTC
+
IIIIGIIIIIIIIIIIHHIHIIIIIIIIIIIHIIIIIIIIIIHIIIHHIIHIIIIIHHHHIEHHIIIIIIIIIIHEHHIGGIIIIIIIHHIHIIIIIHIIIIIIIIIHIHHIIIHIIHHIIIIHIIHIIIHHHIIIIIGHIIIIIIIIIIIIIIIIIFEHIHHIIIIIIHHIHIIIIIHHIIIIIHHHHHHIIIIIIIHIIIHHHHIIIIIIIIHIIIIIHIIIIIIHIIHE@HHIHHHGIIGIIIHEHIIGIHIHIIIIIIIIHHIHIIIIIIIIIIIIIIIIIIIIHIIIIIIHIIIIHIIGIHIIHIIIHHIIIIIIIIHHHIIIIIIIIIIIIIIIIIHIIIIIIIIIIIIIIIIIIIGIIIIIHHIIIIIIIHFFHII
@HISEQ:711:H5NNWBCX2:2:1101:18702:3852:ATCTCGTA
TTAAGTTCAGCGGGTATCCCTACCTGATCCGAGGTCAACCTTAAGAAAATTAGGTTATGGCAAGTAACCGTCAGACTCTGTAGCGAGAAGAATTACTACGCTGAGAGCCAGACGGCACCGCCACTGTGTTTAGAGGCCGCTGGGAAGCGAACCCCAATACCAAGCCAGGCTTGATTGGTTAAATGACGCTCGAACAGGCATGCCCCTCGGAATACCAAGGGGCGCAATGTGCGTTCAAAGATTCGATGATTCACTGAATTCTGCAATTCACATTACTTATCGCATTTC
+
HIIHIHIIIGHHIIIIHHGIIIIHIIIIIIIIIHHIIIIIIIIIIIIIIIIIIIIIFHHGGHIIIHHHHIIIIIGIHIIHIIGHDHHIHIHIHHHIIIIHIIIHIIHIHIIIIIIIIIIIIIIIIIHIIIIIIIIIHIIIIIIIIIIIIIHIIHIIIHIIIIIIIIGIIIHGIIHIHIIIIIIIIIHIIHIIIIIIIIIIIIIHIIHIIIIIHIIIIHHEHIIIIIIHHIIIIIIIIIHIIHGIIHIIIIIIIIIIIIIIIIIIIIGIIIIIHFIIIHIIIHIIIIHI
@HISEQ:711:H5NNWBCX2:2:1101:1629:4071:ATCTCGTA
TTAAGTTCAGCGGGTATCCCTACTTGATCCGAGGTCAAAAGTGTTAAATTGTTTGATGGAGGCTAATGATTACCAGCTTAAATCGCAAATTGTGCTGCGCTTCAAACCAATACATTGGCTGCCAATAACTTTGAGGCGAGTCCAAACGCGAGGAAAGGACAAACACCCAACACCAAGCAAAGCTTGAGAGTACAAATGACGCTCGAACAAGCATGCCCCATGGAATACCAAGGGGCGCAATGTGCGTTCAAAGATTCGATGATTCACTGAATTCTGCAATTCACACTACTTATCGCATTTC
+
IIIIIIGGIHIIIHHHHHIIIIGHIIIIIIIIGHIIHIIIHGHHIIGIIIIIIIIIHIIIIIIIIHHHIHIIIIIIIIIHIIIIIIIIIIIIIIIIIIIIIIIIIIIIIIIIIIHIIIIIIIIIIIIIIIIIIIIHIIHHHIIIIIIIIIIIIIIIIIIIIIHIIIIIIIIHIIIIIIIIIIIIIIIIIIIIIIIIIIIIIIIIIIIIIIIIIIIIIIIIIIIIIIIIIIIIHIIIIIIIHHHIGIHIIIIIIIIIIIIIIIIIIIIIIHHHHIIIIIIIIIIIIIIIIIHIIIIIIIIII
@HISEQ:711:H5NNWBCX2:2:1101:7213:4006:ATCTCGTA
TTAAGTTCAGCGGGTATCCCTACCTGATCCGAGGTCAACCATAGAAAAATTGGGGGTTGCTGGCCAGCATCCACCGGGTCTCTGTAGCGGGTAAGTTACTACGCTTAGAGCCAGATGGCGCCGCCACTGATTTTAAGGGCCGCCGGTGACAGCGGGCCCCAACACCAAGCTGAGCTTGAGGGTTATAATGACGCTCGAACAGGCATGCCCCTCGGAATACCAAGGGGCGCAATGTGCGTTCAAAGATTCGATGATTCACTGAATTCTGCAATTCACATTACTTATCGCATTTC
+
IIIIIIIIIIIIIIIHIIIIIIIIIIIIIHHHHIIHIIHIIIIIHIIIIIIHIIIIHIHIIIGHIFHHIHIIIIIIIIIIIIIIIIHIIIIIIIIIIIIIIIIIIHHIIIIIHHIIIIIIHIHIIIIIIIIIIHIHIIIHIIIIIIIIIIIIIIHIHHIIIIIIIIIIHIIIIIIHIIIIIIHHHIIIIHIIIHIIHIIIIIIIIIIIHIIIIIIIIIIIIIIHEHIIIHIIHHDIIIIIIIIIIIIIIIIIIHIIIHIIIIIIIIIIIIIIIIIIIIIIIIIGIIIIIHIII
@HISEQ:711:H5NNWBCX2:2:1101:7553:4207:ATCTCGTA
TTAAGTTCAGCGGGTAGTCTTACTTGATTTGAGATCGAGTTTAACAAGAATCGTTGCCGACCCTTGTAAAATCCTGCATCAGTCAGCCAATACGGTCAAACTCCCTTTATGTTAGCTGCAGCAAAAGTAATAATCCGTTTGACGGGACTAAATGAATATGCTTTTAGCTCAGGAGAAAGTCCAGCTGCACCTGCATTTCAAGCAACCCGCCGCCGATCTGAAAAAGATTGGCGTTGGGATTGCTCAAGTCCAAAGCTTTCAAAAAAAATCCAAAAGCTTTGAGGTGTTTACTGATACTCAAACAAGCTTGCTCTTCGGAATACCAAAGAGCGCAATATGCGTTCAAAGATTCGATGATTCACTGAATTCTGCAATTCACATTACGTATCGCATTTC
+
HIIHHHHEFGHIIIDHFCG1FHHIEHCC@E?GCFEFGCDFD?H@<GHHFECEHHHHHFH<</EE<<FHHHHHE?EEHIDFH?@FH?GHHI1<@10DDD1CGHHIH?@EF?GFHH?HE?FHIFH??GHGHHIHIEHGEGHH=EHH/::CEHIGHHFHHIEFC./FF@8BFC?@@FEHE?8HGHEHHIHHG@HHBIIIIIIIGHIHIIHIIHHHHHIIHHHG@FIIIIHHHGHIIHIIHIIIHFHHEGCHHGIIHIIIIIIHGHHHHGFIHHFEE?HGIIIHHIIIHHHDEHIIIHGHIHIIHHIHECHCHHHHIIHHHFHHHIIIHHIHIIHIIIIGIIIIHFIIIHIHIIIIIIIIHEIIHIIIHGHIIHGIIHGIIHGIIHGIIIHGHHGIIIHI
@HISEQ:711:H5NNWBCX2:2:1101:11170:4162:ATCTCGTA
TTAAGTTCAGCGGGTAGTCCTACCTGATTTGAGATCAGATCATAAAGTAAAATTTGTCTAAGTTAATAGACTATTAGAAGCGGTTCATCTGCATTTCCTGGCCACTTTTTACAGTGTCCTCAGCGAGTGATACTTATCACGCCGAGTGGAACCAAGCATATACTGAGATCCAGCTAATAAATTTAAGAGGAGCAAATGGTGAAATCTGCAAGACCTCCAAGTCCAAAGCAAACCAGTTAAATTAACAAAAGATTTACTTTGAGAATTTCATGATACTCAAACAGGCATGCTCCAAGGAATACCAAGGAGCGCAAGGTGCGTTCAAAGATTCGATGATTCACTGAATTCTGCAATTCACATTACTTATCGCATTTC
+
EHEGHEEHEEHIGHIIIIGHIGIHIHHGHIHIHHHHHIIIIGH1CECGEHCEHEHHHIEHIIFHHE@HHIIIHHIIGHIHECHEHEHHFFHHHGIHEHIHFHHFHIHH?CFHHGHHHEC1DCHHDIH?EHHIIHII?EGH@EHGCC?@GCHHH?CHEHHFHIIHHHHHCIIIHHIHIIIHHIHIIIIIHIHEIIHIHGIIHIIIHHHGIIHIHIIIIHIIIIIIIIIIIHHGHFHEHHIIIIIHHHIIHIIIIIIIIGIIIIIIIIHIIIIIIIIIHIIHIIIIIIIIIHGIIIIIIIIIIIIIIHGIIIIIIIIIIIIIIHIIIIIIIGIIIIIIHHIIIIIIIIIIIIIIIIIIIIIIIIIIIIIIIIIIIII
@HISEQ:711:H5NNWBCX2:2:1101:12972:4099:ATCTCGTA
TTAAGTTCAGCGGGTAATCCTACCTGATTTGAGGTCAAATCACTTAAGTGTCCACGAGTGGGAAACAAAGCGGCTTTTCAAAGTCCGTTACACCCAGCGAGTGATGCTTATCACACCGAGTTCACGGACCAGCAGGCCAGCAAATGCGTTTCGGATGAGCTGGTCTCACAACAAGTCCAGCAAACACATCCAAGTCCAAACCAACACCACCTCAACAAGGTAGGCTGGCTTGAGAGCTTCAAGACACTCAAACAGGCATGCCCCTTGGATGTCCAAAGGGCACAAGGTGCGTTCAAAGATTCGATGATTCACTGAATTCTGCAATTCACATTACTTATCACATTTC
+
IIIIHIIIGHHIIIIIIIIHHIIHIHIIIIIIIIIIIIHIIIIHIGHIHIHHHHIIHHIHIGHHHHHIHGGHHHHIIHIHFHHIIIIIHHHHIHIHHIHIIIIIHIIIGIIIIIGIHHIHHHHIIHHIDHGGHHHEIIHHHIIIHHHHHIHHGHHHHIHGIHHGHEHHIHHIIIIIIIIIIGHHHIGICHHGIHCGHIGIIHIHHIIHIIIHIIHGHEEIHIIIIIIIIIHHIGHHEGHIIHIIIIIIIHHHIIIIIIHGIHHHIIHGIHHIIHIIHHHIIIIIIIIIHGIHFEIIIIHHIIGIIIIHHHGHGIIIIIHIHHHHIHIHIIIIIIIGHHIHHIHIII
@HISEQ:711:H5NNWBCX2:2:1101:16919:4129:ATCTCGTA
TTAAGTTCAGCGGGTATACCTACCTGATCCGAGGTCAACCTGAGAAAATAAGGGGTCTAGGCGGGCGCCGATAGCCCGTGCGGTGCGTGCTCGTGGAGCTCGTTGCACCGAGGACTGAATCGACACCGCCATTGTCTTTGGGACGCGGTCTCAACGACCGACGTCCAAACACCAAGCCAGGCTTGACGGTCGTTAATGACGCTCGAACAGGCATGCCCCTCGGAATACCAAGGGGCGCAATGTGCGTTCAAAGATTCGATGATTCACTGAATTCTGCAATTCACATTACTTATCGCATTTC
+
IIHHHHIIIIIHHIHHHIIIIIHIIIHIIHGGDHIIIIIIHIIIIIICGHIIGIIIHIHFEHDHDCDHIIIIHIIIIIHHIIH@HHHIIIHIIIGGHIIIHHHHEHHHIIIIIIIIIIIIIIIIIIHHIHIIIIIIIIIIIIIIIIIIIIIHHHIIIIIIIIIIIIIIHIHIHIHIIIIIHHIIIIIIIIHIHHHHIIIIIIIIIHIIIIIIIIHIHDHIIIIIIIIIIIIHDIIIIHIIIHIIIIIIIIIIIIIIIIIIIHHHIIIIIIIIIIIIIHIIIIIIIIIIIIHHGIIIHIIII
@HISEQ:711:H5NNWBCX2:2:1101:19137:4172:ATCTCGTA
TTAAGTTCAGCGGGTATCCCTACCTGATCCGAGGTCAACCTGAAAAAATATGGGGGTTTTGGCAGGACGCTCGCCCGGACTCCAAAGCGAGAAGTATTACTACGCTTGAAGCCAGACGGCACCGCCACTGATTTTAAGGCGCACCCGGGGGTGACACCCAATACCAAGCAGAGCTTGAGGGTTGTAATGACGCTCGAACAGGCATGCCCCCCGGAATACCAGGGGGCGCAATGTGCGTTCAAAGATTCGATGATTCACTGAATTCTGCAATTCACATTACTTATCGCATTTC
+
IIHIHHIIIIIIIIIIIIIIIHIIIIIIIIIIIIIIGIIHIIHIIHCHHIIIIIIIIIIIIIIHGCHIIIIIIIIIIIHIIIHHHHHHHIIIIIIIIIIIIIIIIIIIHIIIIIIIIIIIIIIIIIIIIIHHHIHIIIIIHIIHIIIIIIIIIIIIHHIIIIIIIHIIIIIIIIIIIIIIIIIIHIIIIIIIIIIIIIIIIIIIIIIIIIIIIIIIIIIIIHHHIIIHGIIIHHIIIIIIIIIIHIIIIIIIIGIIIIIIIIIIIIIIIIIIIIIIIIIIIGIHIIIIIIGI
@HISEQ:711:H5NNWBCX2:2:1101:11692:4324:ATCTCGTA
TTAAGTTCAGCGGGTAGTCCTACCTGATTTGAGATCAGATCATAAAGTAAAATTTGTCTAAGTTAATAGACTATTAGAAGCGGTTCATCTGCATTTCCTGGCCACTTTTTACAGTGTCCTCAGCGAGTGATACTTATCACGCCGAGTGGAACCAAGCATATACTGAGATCCAGCTAATAAATTTAAGAGGAGCAAATGGTGAAATCTGCAAGACCTCCAAGTCCAAAGCAAACCAGTTAAATTAACAAAAGATTTACTTTGAGAATTTCATGATACTCAAACAGGCATGCTCCAAGGAATACCAAGGAGCGCAAGGTGCGTTCAAAGATTCGATGATTCACTGAATTCTGCAATTCACATTACTTATCGCATTTC
+
HIIHIIIIIIG<DHIIIIIIHIGIIHIHIHHIIHIIHHHI?GHHHIIIIIHIIIIIIIIIIIIGHFHHEHHHIIIIIHIGIHHIIIIIGIIIIIHHIIGEEEHIIIIIIIIIIHIHIIHIHIEHHHHDEGHIHIIIIHIHIGHIIIHHHIGHHHIHIHHIIIIIIIHHIIIIIIIGHHIIIIHFGIHIIHHHIFHHHHHHHIHIIEHIHHHHHGIHEHHHHC@GHGHIHHHGCIHGHHHHHEHIIIIIHIIHFHHIHHIIIIHGIIIIIHIGIHHGIIIIIIIIIIIIIGIIIIHIIIIIIFHHHHEIIIIHHIGGIIIIIIIGHHHFIIIIIHIIIIIIIIHHIIGIIIIIIIIHIIIIHHGIHGHIGGHIIII
@HISEQ:711:H5NNWBCX2:2:1101:12270:4309:ATCTCGTA
TTAAACTCAGCGGGTGATCCCGCCTGACCTGGGGTCGCGGTCGGAGGCCACTGCTCTCAATGGGGTCGGTCGAGGGGGCCCCGGGGGCCGTCACGGCTCCTCAATGAATGAAACAAGCATGTCCAACCACCTCAAGCCGTGACGTCCCTTGTCCGGGGGCTCGCATTTGGGCCAGCCGCACCGCGAGGGAACGGGAGGCCAGCATCCGCCGCCCCGCTGCCAGCCAGCGTCCCGGAGGACGGGGAGGAGGGGGCGGCGACGAGATGCGTGACGCCCAGGCAGACGTGCCCTCGGCCGGATGGCTTCGGGCGCAACTTGCGTTCAAAAACTCGATGATTCACGGGATTCTGCAATTCACACCAAGTATCGCATTTT
+
IIIIIIIHIHIIIIIIIIIIIIIIIIHIIIIIIIIIIIIIIIIGIIIIHIHIIIHIIIIIGHHHGEHIIHIHHIIIIIIIIIIGHHHHIIHHIIIIHIIIIIIIIIIIIIHIIIIIIIIHHIIIIIIIIIIIIIIIIIIIIIIIIIIIIIIIIIHIIIIIHHHIGHHHHIHIHIEHHHHHIIHHIHHHHHGIIHIHIIHHGGHHIIIIIHIHIIDIH?HIIIIHCIHIHECGHIIIIIIIIIIIIIIHIIIIHIIHIHGHHGIIGHIIIIIHIFFHIIIIIIIIIIIIIIIIIIIIIIIIIIIIHIHIIIIIHIIHIIIIIIIIIIHFIIIHGIIIIHIIIIIIIIIIIIIIIIIIHGGIIHHIIIIIIIIIIII
@HISEQ:711:H5NNWBCX2:2:1101:20636:4380:ATCTCGTA
TTAAGTTCAGCGGGTATCCCTACCTGATCCGAGGTCAAGAGTGTAAAAATGTACTTTTGGACGTCGTCGTTATGAGTGCAAAGCGCGAGATGTACTGCGCTCCGAAATCAATACGCCGGCTGCCAATTGTTTTGAGGCGAGTCTACACGCAGAGGCGAGACAAACACCCAACACCAAGCAGAGCTTGAAGGTACAAATGACGCTCGAACAGGCATGCCCCATGGAATACCAAGGGGCGCAATGTGCGTTCAAAGATTCGATGATTCACTGAATTCTGCAATTCACACTACTTATCGCATTTC
+
IIIIIIIIHIIHIIIIHHHIIIIIIIIIHHHIIIHIIIIIIEGHGHHIIIHIIIIIIIIIIIIIIEHHHHIIIIHIIIIIGIIIIIIIIIIHIIIIIIIIIHIIIIIIIIIIIIIIIIIIIIIIIHIIIHHHHIIIIIIIIIIIIIIIIIIHHHIIIIIIIIIIHIIIIIIIIIIIIIIIIIIIIHHGIHIHHHHIHIIHIIIIIHIHHIFHIIIIIIIGIIIIIHIIIIHIHHGHHIHIIHHHIIIIIHIIIIIIIIIIIIIIIIIIIIHHIIIHIIIIIIIIHHIHHIIIHHIIIIIIII
@HISEQ:711:H5NNWBCX2:2:1101:20909:4473:ATCTCGTA
TTAAGTTCAGCGGGTATTCCTACCTGATCCGAGGTCAACCTTGTGGTAATGGGTGTCCCCGCGGGGGGGACGGCGACCGGGTCTGGACTTCTAGCCGTGTACGTGCCCGAAAGCTCAGTGTACAGGAGTCGTCGCAGACGCCGTCATTATCTTTGGGAGGAGCGGGATAAGCGCTGCATCCAACAACAAGCCGGGCTTGAGGGGTGATAATGACGCTCGAACAGGCATGCCCTCCGGAATACCAGAGGGCGCAATGTGCGTTCAAAGATTCGATGACTCACGGATTCTGCAATTCGCATTACTTATCGCATTTC
+
IIIIGIHIHIIIIIIIHHIIIFIHH@GHIIIIIIIHGHGHHHHHHIIIHHFHGIIIIHGIHHHHIDDHIDCHDHHHHHIGIDDHHHHHHHIIGIIIIHIIIHHCHHHIIGGDHHFEHHDGGHIIIG@HD@CHHCHEDCHEDHECFEHHHHHEHHHHEDEEGHHIIHHEHIHIIHGIIIIIHHHEHFEACHHIGIIHHHIIHIHIIIIIIIHHHHHEHIIIIIHIHHEIIIIIIHHIIIIHHHHHHIIIHIIIIHHFEHHIIIHIHHGEHIIHHIHGHHHHIIIIIHIIIIHIIIIIIIIIIIHE@IIIIIIIGI
@HISEQ:711:H5NNWBCX2:2:1101:2967:4729:ATCTCGTA
TTAAGTTCAGCGGGTAGTCCTACCTGATTTGAGATCAGATCATAAAGTAAAATTTGTCTAAGTTAATAGACTATTAGAAGCGGTTCATCTGCATTTCCTGGCCACTTTTTACAGTGTCCTCAGCGAGTGATACTTATCACGCCGAGTGGAACCAAGCATATACTGAGATCCAGCTAATAAATTTAAGAGGAGCAAATGGTGAAATCTGCAAGACCTCCAAGTCCAAAGCAAACCAGTTAAATTAACAAAAGATTTACTTTGAGAATTTCATGATACTCAAACAGGCATGCTCCAAGGAATACCAAGGAGCGCAAGGTGCGTTCAAAGATTCGATGATTCACTGAATTCTGCAATTCACATTACTTATCGCATTTC
+
IIIIGHHHFIIIIIIIDHHHIHHHHHGIGEEHHHHIIIGGHIIIIIGIHHGIIIIIIIIGIIHIIHHHIIHIHHIIHIIIIIIIIIIIGHIIIHIHIIHHIIIGHIHHIIIGFHIFHIIIIIIHIHIIIIIHIIHGFFHFHGIIIIHHIHIGHGHGHIHIIGFHHGFH@HHHHGHHIIGIIIGHIHIHHHIGIHIIHGHGHHIIIHHHIHHHHH@HIHIHIIIHIHHEIHHFIIIHGFIHGDEGIIIIIIIIHHG@HHHHIHIHGD1FHGEIIHHIHIIHGIHHG@GHHHHFIIHHGHIHIIHHHHHIIGIIGHCIIIHIIHIIIHIHIHIIIIIGHHHHHHCEHHFIIIIIHIIIIHIHHHG=IIIIIHIIIII
@HISEQ:711:H5NNWBCX2:2:1101:13774:4524:ATCTCGTA
TTAAGTTCAGCGGGTATTCCTACCCGATCCGAGGTCAACTTGTTTGATTGGGGTTAACGGCGTGGCCGCCCGTCTGCCCAGCGAGATTGTACAACGCTTGAGAGATCGGGGTCGTCCAGCCGGCGAAATCGGGGCGCGGGGAATCCCCGACGCCCAATACCAAGCCAGGCTTGATGGGTGTTAATGACGCTCGAACGGGCATGCCCCCCGGAATGCCAGAGGGCGCAATGTGCGTTCAAAGATTCGATGATTCACTGAATTCTGCAATTCACATTACTTATCGCATTTC
+
IGIIIIIIIHHGHIIIIIHHIIIGIIIIIIGHIGIHIIIHHHHHHHFIHHIIIHHIIIIIIIIIIFHHHIIHHIFHHIIIHIIHIIIIHHHHIHHHIIIIIHIHHHHIIIIHHIIIIIHIHIIIIIHHGHHIHHHIIIIGIIHHHHHIIIIIIIIIIIIIIIIHHIIHHIIIIHIIIIHIIIIIIHIIIHIHIIIIIIIIIIIIIIIHIHIIHIIIIIHFCHIIHHFHGIIIGIIIHEHIHHHIIIIHIIIIIIIIIIHHIIIIIIHIHIHIIIIIIHHEIIIHGHHII
@HISEQ:711:H5NNWBCX2:2:1101:3860:4827:ATCTCGTA
TTAAGTTCAGCGGGTAGTCTTACTTGATTTGAGATCGAGTTTTACAAGAATCGTTGCCGACCCTTGTGAAATCCTGCATCAGTCAGCCAATACGGTCAAACTCCCTTTATGTTAGCTGCAGCAAAAGTAATAATCCGTTTGACGGGACTAAATAAATATGCTTTTAGCTCAGGAGAATGTCCAGCTGCACCTGCATTTCAAGCAACCCTCCACCGATCGTAAAGACTGGTGTTGGGATTGCTCAAGTCCAAAGCCATTCAAAACAAATTGAAGTCTTTGAGGTGTTTACTGATACTCAAACAAGCATGCTCTTCGGAATACCAAAGAGCGCAATATGCGTTCAAAGATTCGATGATTCACTGAATTCTGCAATTCACATTACGTATCGCATTTC
+
IIIIIHIIIIIHIIHHIHIIHIIIIIHIHHIIIIIIIGIIIHIIIEHHIIIIIIIHHIIIIHIIIHIIIHIIIIIIHHIIHIIIIHHHHIIIIHHGHIIIIIIIIHHIIGHIIIEHIIIFHIIIIHIIIIIIIIEHHIEHHHIIGHIIIIIIIIHHHIHHHIIHIHIHHIHIIIHIHIHHHHIHIHIIIIIHHHIIHHIIHHHHFIHIHIIGFHGIIIHIHIHHIHC.HIHGFEIIHHIIIGIIHHHFIIIIHGHIIHHHIIIIIHIGIHEHIIIGIIIIIHIIIIIIHIIIIIIIIHHHIIIIHGIHIIIIIIHIIHIIGHFHEEHHIIIIIIIIHIIHIHIIIIIIHIIIIIHIIHHIHIIIIHGIIIHIIIIIIIIHGIIIHIHHIIHIII
@HISEQ:711:H5NNWBCX2:2:1101:9632:4809:ATCTCGTA
TTAAGTTCAGCGGGTAGTCTTACTTGATTTGAGATCGAGTTTAACAAGAATCGTTGCCGACCCTTGTAAAATCCTGCATCAGTCAGCCAATACGGTCAAACTCCCTTTATGTTAGCTGCAGCAAAAGTAATAATCCGTTTGACGGGACTAAATGAATATGCTTTTAGCTCAGGAGAAAGTCCAGCTGCACCTGCATTTCAAGCAACCCGCCGCCGATCTGAAAAAGATTGGCGTTGGGATTGCTCAAGTCCAAAGCTTTCAAAAAAAATCCAAAAGCTTTGAGGTGTTTACTGATACTCAAACAAGCATGCTCTTCGGAATACCAAAGAGCGCAATATGCGTTCAAAGATTCGATGATTCACTGAATTCTGCAATTCACATTACGTATCGCATTTC
+
IIIHIHIHHHHIHIIIIIIIIIIIIIGHHIIIIHIIIIIGEHIIIIGHIHIIHHIHHGIIIIIHIHHIIIIIIIHIIEHIIIIIIHIIIHHIHCDHHIIIIHHIIHIIIIIIIHEHHIIIIHHIIIIIIIIIIIG0GHHIIIIIIGGCHHHIIIIIIIHHGHIIHHGEF@ACGHHIHIHIHHHHHHHHHGIIHIIHHIHHHHIIHIHHIIIHHIGIIGHGGHGEHGIHG<IHIIHHEIIIIIIIHGGHIIIHHEIIFHHGIIIIHHHGHHGCHG?IHHIIIIHHHIIHIIIIIIIIIIIIIHIIHIIIIIIHIHHHGIIHHHIHIHGDIHIIIIIIHIHHGIIIHHIGGIIIIIIIIIIHHIIHIIIIIIIHIIHGIIHIIIHIIHIIIIIIIIHH
@HISEQ:711:H5NNWBCX2:2:1101:13948:4760:ATCTCGTA
TTAAGTTCAGCGGGTAGTCCTACCTGATTTGAGGTCAAATTCATCAATATTCTTTGGTTAGAAGCAGCGCAGCATACAAAATGGGCATAAGTAAATTTATCACACCCATAGTAGTAAAAAGCACAGATACCACTAATGCATTTCAGGGGAGCTGACCTCCTTTGAAGCCTGCAAAAATTAATACCCCCATGTCCAAGCCACATTAAGTGGATTGAGATAGTTAAATGACACTCAAACAGGCATGCTCCTCGGAATACCAAGGAGCGCAAGATGCGTTCAAAGATTCGATGATTCACTGAATTCTGCAATTCACATTACTTATCGCATTTC
+
IHHIIHHHHIIHHI/CCDGHHHHHIHHHEHHEH@HHEEGEHFHHHIHHIIIIE11<FGHHHIHIGDHHHHHIIIIIIIHIHIFFHIIFHHEFGCE@CGGHIIGGHIIG11C<CIHGHGHHHIHHGAHFH@FHHGIIHHFHHFEC?FHHEHHHHHFBGGHGDHHHIIHCFBGHHHHHHIIIHHIHGCEGHHHHFDIIIIIIHHHFGIIIIIHHIHIIIHHHHIIHHEGHECHEHHGGIHHIIIHHEHHHHHGIIHHIHEIHHHIIIIIHHDIHHEHHCIHIIHIIHHFHFFCHHHHIIIHIIIHCEHGIHIIHHIHGIHGHHGIIHHHIII
@HISEQ:711:H5NNWBCX2:2:1101:14737:4864:ATCTCGTA
TTAAGTTCAGCGGGTATCCCTACCTGATCCGAGGTCAACCATAGAAAAATTGGGGGTTGCTGGCCAGCATCCACCGGGTCTCTGTAGCGGGTAAGTTACTACGCTTAGAGCCAGATGGCGCCGCCACTGATTTTAAGGGCCGCCGGTGACAGCGGGCCCCAACACCAAGCTGAGCTTGAGGGTTATAATGACGCTCGAACAGGCATGCCCCTCGGAATACCAAGGGGCGCAATGTGCGTTCAAAGATTCGATGATTCACTGAATTCTGCAATTCACATTACTTATCGCATTTC
+
HGHIIIIIIIIIIIIHIIIIIIIIIIIIHIIIIHHHIHIIIIIIIIIIIHIIIIIIIIIIIHIIIHFHHIHIIIIIHGHIHIIIIIIGIIHIHHHHIHIHIIIIHHIIIIIIIHHIHIIIHIIIIIIIIIIIIIIIHHHHHIIIIIIIIHIIIIHIHIIIIIIIIIIIIIHIIIIIIIHIIIIIIIHIHHHIIIIIIIIIIIIIIGIIHHIIIIIIIHIIIIHDIIIIIHHIHDHIIIHHGIIGIIIHIIIIIIIIIHIIHHIIIIIIIHIIIIIIIIHIIIIIIIIIIIIII
@HISEQ:711:H5NNWBCX2:2:1101:16600:4869:ATCTCGTA
TTAAGTTCAGCGGGTATCCCTACCTGATCCGAGGTCAAAGTAAAAAAAGAGCTTATGGAAGGGAGTTTGTTGAAATCGCTTGCAATGTGCTGCGCACGAAGCCAACATACCGGCTGCCAATGAATTTAAGGCGAGTCCACGCGCTGAGGCGGAACAAACACCCAACACCAAGCAGAGCTTGAAGGTTTAAATGACGCTCGAACAGGCATGCCCAACGGAATACCGAAGGGCGCAATGTGCGTTCAAAGATTCGATGATTCACTGAATTCTGCAATTCACACTACTTATCGCATTTC
+
IIIIIIIIIIIIIIIIHIIIIIIIIIIIIIIIIIIIIIIIGHIIIIIIHIIIIIIIIIIIIIIIIGHIIHIIHIIIIIIIIIIIIIIIIIIIIIIIIGIIIIIIIIIIIIIIIIIIIIIHIIIIIIIIHHIIIHHEHHIIIIIIIHIIIIIHIIIIIIIIIIIIIIIIIIHIIIIIIIIIIIIIIIHHIIIIIIIHIIIIIIIIHIIIIIIIIIIIGIIIIIIIIIHFGIIIIIIHHHIIHIHIIIIIIIIIHIIHIIIIIIIIIIIIIIIIIIIHHIIHHHHHIIIIIIIIIIII
@HISEQ:711:H5NNWBCX2:2:1101:16867:4932:ATCTCGTA
TTAAGTTCAGCGGGTATCCCTACCTGATCCGAGGTCAACCATAGAAAAATTGGGGGTTGCTGGCCAGCATCCACCGGGTCTCTGTAGCGGGTAAGTTACTACGCTTAGAGCCAGATGGCGCCGCCACTGATTTTAAGGGCCGCCGGTGACAGCGGGCCCCAACACCAAGCTGAGCTTGAGGGTTATAATGACGCTCGAACAGGCATGCCCCTCGGAATACCAAGGGGCGCAATGTGCGTTCAAAGATTCGATGATTCACTGAATTCTGCAATTCACATTACTTATCGCATTTC
+
HIIIIIIIIIIIIIHIIIIIIIIIIHIIIIIIHIIIIIIHIIIIIIHIIIIHHHGIHHGIIIGHIGEHIHIIIIIIHHHHIIIIIIIIGHIHHHIIGIIIIIIIGIIIIHHIIIHIIIIIHIIIHHIHHIEHIIIIIIIIIIIIIIIIIIIIIIHIIHHHHHIIIIIHIIIHGHIHHIIIIIIHIIHIIHIIIIIIIIIIHIIIIIIHHIIIIIHHHIIIIHIHDIIIIHIIIIIIIHEIIIHIIIIIIIIIIIHIHHIIIIIIIIIIIIIIIIIIIIIIIHIIIIIIIIIHI
@HISEQ:711:H5NNWBCX2:2:1101:18663:4804:ATCTCGTA
TTAAGTTCAGCGGGTATCCCTACCTGATCCGAGGTCCAACTTGATTATTTTATTAGCAAAAACCTACAGCAGCCCTCCAAGCGCAAGTCAGTCTGCTACGCTAGAGTCCATTGAGGCATCGCCATTTCTTTTTAGGCACGTCTCGACTAGCTGTAATGGCAGGAGACGAAAGCCCAATTCCAAGCTAGGCTTGAGATTTGATCATGACGCTCGAACAGGCATGCCCCTCGGAATACCAAGGGGCGCAATGTGCGTTCAAAGATTCGATGATTCACTGAATTCTGCAATTCACATTACTTATCGCATTTC
+
IIIIIIIIIIIIIIIIIIIIIHIIIIIIIIIIIIIIHIHHIHH@HHFHIIHCHHHHHHHIIHHFE<FHGC@HHI=1F0F@DEHHHHEHHIIEEEIIIIHHCGHHHHHHHIHHHHHFHIIHHHHIIIIIIIIIIHEGHHIIIHIIHFIIHIHHHGIIIIIIIIHHHHIIIIIIIIIIHIHHGGHIIFHGIIIIIIIIHIHIIIHGIIHIIGGHIIIIIIIIIIIIHHIIIIIIIIIIIIIHDIGIIHHIIIIIIIIIIIIIHIIIIIIIIIIGIIIIIIIIHIIIIIIIIIIIIIHHHHHIIIIHHHIII
@HISEQ:711:H5NNWBCX2:2:1101:20500:4849:ATCTCGTA
TTAAGTTCAGCGGGTATCCCTACCTGATCCGAGGTCAACCATAGAAAATTGGGGGTTTTGGCCAGTGTCCACCAGGTCTCTGTAGCGGAAGTATTACTACGCTTAGAGCCAGACGGCACCGCCACTGATTTTAGGGGCCGCCGGTAGCAGCGGGCCCCAACACCAAGCTAGGCTTGAGGGTTATAATGACGCTCGAACAGGCATGCCCCCCGGAATACCAAGGGGCGCAATGTGCGTTCAAAGATTCGATGATTCACTGAATTCTGCAATTCACATTACTTATCGCATTTC
+
IIIIIIHIHIIIIIIIIIIIIIHIIIHIIIIIIIIIIIIHFIIIIIIIIHIGIIIIIIIIIIIIIHHIIIIHIIGHIHHHIIIIHIIIIIIGHIIIIIIIIIIIIIIIHIIIIIIIIIIIIIIIIHIIIIHIIIIIIIIIIHHIIIIIIIIIIIIHHIIHIIIIIIIIIIIIIIIIIIIIIHHHIIIIIIIIIIIIIIIIIIIIIIIIIIIIIIIIIIIIIIIIIIIIIIHECIIIHGIIIIIIIIIIIIIIIIIIIHIIIIIIIIIIIHIIIIIIHIIIIIHGIIIIIII
@HISEQ:711:H5NNWBCX2:2:1101:7080:5161:ATCTCGTA
TTAAGTTCAGCGGGTATCCCTACCTGATCCGAGGTCAACCATTAAAAAATTGGGGGTTGTTGGCAAACGTTCACCGGGACCCTATAGCGAGAGAAATTACTACGCTTAGAGCCAGATGGCGCCGCCACTGATTTTAAGAGCTGCCAGTAGGCAGGCTCCAACACCAAGCTGAGCTTGAGGGGTTATAATGACGCTCGAACAGGCATGCCCCCCGGAATACCAAGGGGCGCAATGTGCGTTCAAAGATTCGATGATTCACTGAATTCTGCAATTCACATTACTTATCGCATTTC
+
IIIIIIIIIIIIIIIIIIIIIIIIIIIIIIIIIIIIIIIIIIIIIIIHIIIIIIIIIHIIIIIIIGHHDHIIHIIHIIIIIIIIIIIIIIIIIIIHHIHHIIIIIIIIIIIIIIIHIHIIIIIIIIIIIIIIIIIIHIIIIIIIIHIIIIHIIIIIIIIIIIIIIIIIIIIIIIIIIIIIIIIIIIHIHIIIIIIIIIIIIIIIIIHIIIHHHIIIIIHHIHHHCHHIIHIIHHHIHIIIIIIIIIIIIIIIIIIIIIIIIIHIHIIIIIIIIIIIIIIIHIIIHIIIIIIII
@HISEQ:711:H5NNWBCX2:2:1101:8299:5109:ATCTCGTA
TTAAGTTCAGCGGGTAGTCCTACCTGATTTGAGGTGATTTGTCAAAGTTACACGATTCAAAAGCAAACGCCAAAGTCCCTCCCAGACGCAGACAAGACTTATCAACGTCAGAGCAAAGAGGATCAAAGCTTTTGCTGATTCATTTCAGAGGAGCTGACCTCTCAAAAAGGAGGCCAGCACTCTCCACTTCCAAAGATTTGATTTGTAAAAACAAATCAAAGTTGATGATTTAAATGACACTCAAACAGGCATGCCCTTCGGAATACCAAAGGGCGCAAGGTGCGTTCAAAGATTCAATGATTCACGGAATTCTGCAATTCACATTACGTATCGCATTTC
+
IIHFH?GHHGIIIIIIIIIIIIHICHHHIIFHEIHIIHHIIIGHHIIHHHIIIIDHIEHHHHGHIHHIIIGHHIIHHIIIIIIIIHIIIIIIHIIGIIIIIIIIHHIHIIHGHIIIIIHIHHHHIHHIHHHEHHIIGIHIHIIIIHIIIIHGHHHIHHHIIHIIHIHHHIIIIHHIHGIIIIIIIIIHHIHEIIHGIHHHHIGIIIIHIIIIIIHHHFIIIIIIIIIIIIHHGIGIIIHHHGIIHGIIIIHHEGCHIIIIIIIIIIHHIHCHIIIIHHF<DEFHGCHIIHGEIIIIIHHIHIHIHIIHIIIIIGIIIIIIIIIGHIHIIIGHHGGCHHI
@HISEQ:711:H5NNWBCX2:2:1101:9320:5250:ATCTCGTA
TTAAGTTCAGCGGGTAATCCTACCTGATTTGAGGTCAAATCACTTAAGTGTCCACGAGTGGGAAACAAAGCGGCTTTTCAAAGTCCGTTACACCCAGCGAGTGATGCTTATCACACCGAGTTCACGGACCAGCAGGCCAGCAAATGCGTTTCGGATGAGCTGGTCTCACAACAAGTCCAGCAAACACATCCAAGTCCAAACCAACACCACCTCAACAAGGTAGGCTGGCTTGAGAGCTTCAAGACACTCAAACAGGCATGCCCCTTGGATGTCCAAAGGGCACAAGGTGCGTTCAAAGATTCGATGATTCACTGAATTCTGCAATTCACATTACTTATCACATTTC
+
@GGHH@FHIIHHHIHHHIHCGHHHEHIHHHHIEHIGHEHHHHIGHIIIIIHIHGHICHHEGEHIHGEEHIIIIIGHHHIHHIECFCEHEECG@EGHHHCH<HC@HEH?H1C<0CGCCCDHIHFEHIEHIIGEECHHGHIGIHIIEHGDH@HHHHHEDHIHIHEGHHHFE@EGEHC@FHHHHHGFHHHCGHGFFEBGEHFDHEFGHIGHHIH<<0<CG?@D?IIIHHHHCHEIHIHIHFGIHHIHHGHHHHHHHIIIHHHIIHHHE?IHIHGEHIHIHHHIHHF@HCHIIFHEE?IHHH@FCHEHHEHHHHHHEHIIIIIHHHIIHHHEGCHIHGD?FFGGHFIIHI
@HISEQ:711:H5NNWBCX2:2:1101:13003:5155:ATCTCGTA
TTAAGTTCAGCGGGTCTTCCTACCTGATTTGAGACCATGGTTCAAGTTTAATATTGCTACCAAACTTTAATAGGTGAGTGCATAGCCCCATAGAAACTAAATCACTAAACTGAGCTCGGCATTAGAGAAACAAAAGTTTCAAGCACATACTTTGCTGCAGTATATAGAGACGTCAAACATTTCTACAGTCTACACATCGATAGTTTTAAAGGCACGCAGGGTTAGTGCGAAGCCTCAAATCTCTTGATATTCAAAATAAACATCAAGAATGAATACTATAGATTCTCAAACAGGCATACTCTACCGAAATAGAGTGCAATATGCGTTCAAAGATTCGATGATTCACGAGATTCTGCAATTCACATTACGTATCGCATTTC
+
IIGIGHII?1EHHH?HEHIGEFEHHHHHFHGGHFHEHGHIHHIIHHCGHHHHHIIIIFHCFHCHIIIIIIIIIIEFHHHHHHHIIIIGIIIIHHIGHIIIIIIIIHIHHI<CFHHHHHGFC<0GGHEHIHHCEEHEGHIFHHCHFHIFIIHECHIHHHHGHHHIIHHGHHHHHIIHIIIIHHHIIIIHHHHIGFHHHIIHHIIIGHIHIHHIHHCEHG?HHHIIIIHHHHFEEHEGHHHHIGIHEHCHHGHGIIIIIHIHHHFHHHHIIIIIIIIIIHGIGIIIHHHIIHHIIHIIHHIIHHGGIHEHECHFHIHHHHIIIHGIIIHGIIIIIHIIIIHHHHHIIIHHHCIHFHGHHHIIIIIIIIIIHHIHHFHIIIII
@HISEQ:711:H5NNWBCX2:2:1101:16639:5133:ATCTCGTA
TTAAGTTCAGCGGGTATCCCTACTTGATCCGAGGTCAAAAGTGTTAAATTGTTTGATGGAGGCTAATGATTACCAGCTTAAATCGCAAATTGTGCTGCGCTTCAAACCAATACATTGGCTGCCAATAACTTTGAGGCGAGTCCAAACGCGAGGAAAGGACAAACACCCAACACCAAGCAAAGCTTGAGAGTACAAATGACGCTCGAACAAGCATGCCCCATGGAATACCAAGGGGCGCAATGTGCGTTCAAAGATTCGATGATTCACTGAATTCTGCAATTCACACTACTTATCGCATTTC
+
IIIIIIIIIIHIIIIIIHIIIHIIIIHIIHIIIIIIHHHIIIIIIIIIIIIHIIIHIIIIIIIIHGHHIIIIIIHIIHIIIHHIIIIIIIIHHHHIIIIIIIIIIHIIIIHHIIIIIIIIIHIHIIHIIIIIIHIIIHHIHHIIIIIIIIIIIIIIIIIIIIIIIHHHIIIIIIIIIIIIIIIIHIIIIIIIIIIHHIIHHHIIHIIIIIIIIIGIIIIIIIIIIIIIIIIHFIIIIIIIIIIIIHHIIIIIIIIIIIIIIHIIIIIIIIIIIIIIIIIIIIHIHHHHHHIIIIIIIIIII
@HISEQ:711:H5NNWBCX2:2:1101:21220:5220:ATCTCGTA
TTAAGTTCAGCGGGTAATCCTACCTGATTTGAGGTCATTTCATGAAAGATTATGGGCGCGAAACCATGATCATGGTCACGCCTAATAAACATCCGATACTCATCAAGCGCGTGATAAGAGATCTTAAATACGCTTAATTCATACCAAAAATGATCAATTTTAAGCCTCTTGAACCTGAAGGTTTAAGATGACCCAATTCCGACATGTTACCAGAGTAACAAATCGATTTTTTATTTGATGACCCTCAAACAGGCATACTCTCCGGAATACCAGAGAGTGCAATTTGCGTTCAAAAATTCGATGATCCACGGAATTCTGCAATTCACACTACTTATCGCACTTT
+
HIIIIIHIIIIIIIIIIIIIIIIIHIIIIIIIIIHHIHIHIIIHIIIIIIIIIIIIIIIHIHHIIGHIIHHHGIIIIIHIIIIIIIIIIIIIIIIHIIIHHIIIIIIGHIIHIIIIIHHHHHHHHIIIEHIIIIIIIHHHHIIGHHHIIIEHHHHIHEHHIFHHHIIHHHHGEGHGHEECHCEEHI@CHFHHIEHHHGIHHEHHEHEHHHGHH@CFE@FHEIHHHCGIHEHHEHHIIHIHHIIIHHGHFHIIHHCFHIIIGIHIHIIHIIHIHHGIIIHHEIHGGIIIIHHHEHHGHHHHHHHGHGIHHGHHHIIIIIIIGHHIHHFHHFIHH?IHHIHIIII
@HISEQ:711:H5NNWBCX2:2:1101:4231:5345:ATCTCGTA
TTAAGTTCAGCGGGTATCCCTACCTGATCCGAGGTCAACCATAGAAAAATTGGGGGTTGCTGGCCAGCATCCACCGGGTCTCTGTAGCGGGTAAGTTACTACGCTTAGAGCCAGATGGCGCCGCCACTGATTTTAAGGGCCGCCGGTGACAGCGGGCCCCAACACCAAGCTGAGCTTGAGGGTTATAATGACGCTCGAACAGGCATGCCCCTCGGAATACCAAGGGGCGCAATGTGCGTTCAAAGATTCGATGATTCACTGAATTCTGCAATTCACATTACTTATCGCATTTC
+
IIIIHHIGIIIIIIIHIIIIHHIIIIIIIIIIIHIIIIIIIIIIIIIIIIIHIIIIIIIIIHIIHHIIIIIIIHIIHHIIGIIIIGIHIIIHHIIIIIIIHGHIHHHIIIIIGHIIIHIIIIIIIIHIIIHHIHIIIIIIIHIIIIIIIIIIIIHHIIIIIIIHIIIIIIIIHIIHIIIHHIHHIHHIGIIIIIIIIIIIIIIIIIIIIIIHIIIIIIIIIIIIHIIIIIIIIHIIGIIHIIIIIIIHIIHIIIIHIHIIIIIIIIIHIIIIIIIHIIIIIIHHHHIIIIIII
@HISEQ:711:H5NNWBCX2:2:1101:7112:5492:ATCTCGTA
TTAAGTTCAGCGGGTATCCTTACCTGATCCGAGGTTAAATCTTAGGTTTTTAGGCCCAAATAAACAATCGACAGAATGCCGGCTGAGCCACTAAAGCGTGTGACAGAGCTCCATACGCTCGGGCATCAAGACTCGACATCGTCACTGCATTTCAAGCCTGTCCATTAAAAGAACAATTGGCTCAACAACCAAGCTGCGCTTGAAGGTGGTAATGACGCTCGGACAGGCATGCCCTCCGGAATACCAGAGGGCGCAATATGCGTTCAAAGATTCGATGATTCACGGAATTCTGCAATTCACATTACTTATCGCATTTC
+
IIIIHIIHIIIIGHHHHHHHHIHIIIIIIIIGIIGFGHHIEHHIHFHIIIIIIIIIIIHHIGIIIHHIIIIIIIIIIIIHHHHDHCHHIHHIIIIHIHHEHIHHHIHIIHIIIHHIIHHHIIIHHGHHIIIIHIIIIFHHIIHHIHIIIHHHIHHHIIIIEHHIIIIIHIIIIIIIHIIHHHIHFHIIIEGHIIIIIHGIHHEFHIIIIIIIIIHIIHHIHHHHHHIGIHGIHIHGIIHH@HHHHHHIIIIHH?IIIIIIHHHF1IIHHGHIHIIIIHHEIHHHHIHHIIIIIHIIHIIGIIHIIHHGIIGHIHIII
@HISEQ:711:H5NNWBCX2:2:1101:7431:5457:ATCTCGTA
TTAAGTTCAGCGGGTATCCCTACCTGATCCGAGGTCAACCATAGAAAATTGGGGGTTTTGGCCAGTGTCCACCAGGTCTCTGTAGCGGAAGTATTACTACGCTTAGAGCCAGACGGCACCGCCACTGATTTTAGGGGCCGCCGGTAGCAGCGGGCCCCAACACCAAGCTACGCTTGAGGGTTATAATGACGCTCGAACAGGCATGCCCCCCGGAATACCAAGGGGCGCAATGTGCGTTCAAAGATTCGATGATTCACTGAATTCTGCAATTCACATTACTTATCGCATTTC
+
IIIIIIIHIIIIIIIIIIIIIHIIIIIIIIHIIHIIHHIIIIIIIIIIIGIIIIGIIIIGHHIHIHHIIIIIIIHHIIIIIIIIHIIIIIIIIIIIIIIIIIIIIIIIIIIHIIIIIIIIIIIHIIIIIIIIIHHIHIIIIIIIIIIIIIIIIIIIIIHIIIIIIHIIIIIIIIIIIHIIIIIIHIIIHIIIHIIIIIIIIIHIIIIHIHIIIIIIHIIHHEIIHFIGIIGIIIIIIIIIIIIIHIIIIIIIGHHIIIIIIIIIIIIIIIIIIIIHIIHIIIIIIIIIIII
@HISEQ:711:H5NNWBCX2:2:1101:15869:5276:ATCTCGTA
TTAAGTTCAGCGGGTAGTCTTACTTGATTTGAGATCGAGTTTAACAAGAATCGTTGCCGACCCTTGTGAAATCCTGCATCAGTCAGCCAATACGGTCAAACTCCCTTTATGTTAGCTGCAGCAAAAGTAATAATCCGTTTGACGGGACTAAATGAATATGCTTTTAGCTCAGGAGAATGTCCAGCTGCACCTGCATTTCAAGCAACCCGCCACCGATCTCAAAAAGATTGGTGTTGGGATTGCTCAAGTCCAAAGCTTTTCGATTAAAAAATCCAAAGGCTTTGAGGTGTTTACTGATACTCAAACAAGCATGCTCTTCGGAATACCAAAGAGCGCAATATGCGTTCAAAGATTCGATGATTCACTGAATTCTGCAATTCACATTACGTATCGCATTTC
+
IIIIIIHIIIIIIIHHHFFHHIIIIIHHGHIIIIHIIGHIIIIIIGHIIIIIIIGIIHIHHHIIIHHHIIIIIIIIIIGHIHIIIIIHIHIIIC<FCHHIIHIIIIIIHEHHIHGGIIIHHGHHGHFGEHHIHHHIIGHHGHI=C<GHIHIIIH@HIIIIIIHHIE??HHGHFCHHIIIHEHHIIGHIIIIHHHHIIGHGIHHIDHHIHHH@-ECHHACDHHEHIHHHIHIHHIHHGHHHHFHEHIHHEGIIIIHHHHHF?HHHHIIIGHGIGHIIHIHIIHIIIHHFIHIGIHGIIIIHIIIIIIIIIIIIHHHIIIIIHIIIIHHGIHGIIIHIHIIIIHGIIIHIIIIIIIHIIIIIIIIIIIIIIIIIHIIIIIHIIHIIIIIIIIIIIIIIIII
@HISEQ:711:H5NNWBCX2:2:1101:2430:5565:ATCTCGTA
TTAAGTTCAGCGGGTATCCCTACCTGATCCGAGGTCAACCTTTAAAAAATTGGGGGTTACTGGCAAGACACCACCGAGACCCTATAGCGAGAAGAATTACTACGCTCAGAGCTCGAGGGCACCGCCACTGGGTTTAGAGGCTGCGGAATCGCAGGCCCCAAGACCAAGCCGAAGCTTGATGGGTTGAAATGACGCTCGAACAGGCATGCCCCGCGGAATACCACGGGGCGCAATGTGCGTTCAAAGATTCGATGATTCACTGAATTCTGCAATTCACATTACTTATCGCATTTC
+
IIIIIIIIIHIIHHIHIIGHHHIIIIIIHIIIIIIIIIIIHIIIIHIIIIIHIIIGIHIIIIIIIIHIIIIIIIIIIIIIIIIIIIIIIIIIHIIIIIIIIIIIIIIIIIIHIIIIIIIIIIIIIIIIIIIIIIIIIIIIIIIIIIIHIIIIIIIIIIIIIIIIIIHHGCFHIIHIIIIIIIHIIIIIIIIIIHIIIIHIIHHHIIIHIGHHIIHGIIIIIIIIIIIIIIIIHFCCHHGIIHIIIIIIHIIIIIIIIIIGIIHIHGIIIIHIIHIIIIIIIIIIHHHIIIIIII
@HISEQ:711:H5NNWBCX2:2:1101:3545:5522:ATCTCGTA
TTAAGTTCAGCGGGTATCCCTACCTGATTCGAGGTCAAACTTGGGGGGTTCTTGATGGATGCAAGCTCACCAAAATCTTAGAGCGCAATGTGCTGCGCAAGAAGCTGGCGATGCCGCTGCCAATACATTTAGAGCGAGTCTTTGCACAAGGCAAGGACAGACGCCCAACACCAAGCAGAGCTTGAGGGTGTAAATGACGCTCGAACAGGCATGCCCAATGGAATACCAAGGGGCGCAATGTGCGTTCAAAGATTCGATGATTCACTAAAGTCTGCAATTCACACTACTTATCGCATTTC
+
GEEHEFHHHHHHHIDHIIIIIIIHHFHHHEHHIHHHHGGE<@C1DCEHIHFHEE@FEG@GHGHHH=FGFFCFCFHHFHII@FHHHHHHICHHEHIIIGIHHHHIIHGHHHHHEEHHIIIGHHHGIHHFHEEFHHHIIIHHHIHHFEHHHHHIIGIFHHHHEHIGIIFFGHEHH?HHHH?GHHGEEGD<DBEIHFHHHHFIIIHHHHHHCHHHIEF11IHFCHHHC@CGC/CCHGEFGF?FFGGEIHFFHHHHIHHHGC?GF?HHIIIIHCIIHHIHHHG@FD1HHGGHHEHE?HIHDHH
@HISEQ:711:H5NNWBCX2:2:1101:18728:5548:ATCTCGTA
TTAAGTTCAGCGGGTATTCCTACCTGATCCGAGGTCAACTTTCAGAAGTGGGTTGTTTTACGGCATGGCCGCGCCGCGTTCCAGTGCGAGTGTTAGCTACTGCGCAGAGGAGGACTACAGCGAGACCGCCACTAGTTTTCGGGGCCGGCAGCCCCGTGAGGGGCCGCGCCGATCCCCAACGCCAGGCTGGGCCTGAGGGTTGAAATGACGCTCGAACAGGCATGCCCGCTAGAATACTAGCGGGCGCAATGTGCGTTCAAAGATTCGATGATTCACTGAATTCTGCAATTCACATTACTTATCGCATTTC
+
IIIIEHIIIIIIIIIIHIIIIIIIIIHIIIHIIIIIIHHHIIIIIIIIIIIIIIIIIIIIGIHIICG?HHIIIIIIIIHIIIHHHIIHEE<EHHIIHIIIIIIHIGIHIIIIIHHIIIIIIIIIIIIIHHIIH@HHHIIIHHEHIIIHHIIIHIIIIHGHHIIHHHHIIIIHIIIIIIIIIHIHHHHIIIHIIHHHIHIIHHHHHCIHHIIHIIIIHIIHIIIHIIHEGIIIIIHIHHHDDFIIIIHIIIIHHEIHIIIIIIIIGIIHGIIIIIIHIIIIIIIIHFIGIIIIIIIIIIHIIHIIHIIIII
@HISEQ:711:H5NNWBCX2:2:1101:20417:5628:ATCTCGTA
TTAAGTTCAGCGGGTAGTCCTACCTGATTTGAGATCAGATCATAAAGTAAAATTTGTCTAAGTTAATAGACTATTAGAAGCGGTTCATCTGCATTTCCTGGCCACTTTTTACAGTGTCCTCAGCGAGTGATACTTATCACGCCGAGTGGAACCAAGCATATACTGAGATCCAGCTAATAAATTTAAGAGGAGCAAATGGTGAAATCTGCAAGACCTCCAAGTCCAAAGCAAACCAGTTAAATTAACAAAAGATTTACCTTGAGAATTTCATGATACTCAAACAGGCATGCTCCAAGGAATACCAAGGAGCGCAAGGTGCGTTCAAAGATTCGATGATTCACTGAATTCTGCAATTCACATTACTTATCGCATTTC
+
IIIIIIHHIIIDHHCHHHIIIIHIIIHIIIIIIHIIIIIIIIIIHIIIIIIIIIIHHHGHHIHHHHHIIIIIIIIIGIIHIIIHHFIIIIIIIIIHIHIHIHHIGIHIIIIIIIFHHIIIIIIIIIHHIIGEHHHIHIIHHHHHIHEHIIEEHHIIIIIHHIIIGIGFHGHHFHIHHHHIIHHHHHHIIHIIHIHHHIIHHFHIHIHHIIHHHHHCIIHFIHGHHIHHHHFDEHHHHIHIHHHIHIHIIHIHHHHEIIHIIIIIIIH?IHIIIIHIIIIIIIHIHFHIIHEIHIIIIIIGIIIIIHHIIIHIIIIIIGIIIHIIIIIGIIIIIIIIIIIIHIIIIIIIIIIIIIIIIIHHHHHIIIIIGIIIIII
@HISEQ:711:H5NNWBCX2:2:1101:7192:5888:ATCTCGTA
TTAAGTTCAGCGGGTATTCCTACCTGATCCGAGGTCAACCATTCAGAAGAAGGGTGTTTAACGGCAAGAAGCAGTGGTAACTCGCAAGCTAGAAAATAATTACTAAGCTCAGAGGATATCACAACTCCGCCGCTGTCTTTAAGGAACTACAGGCCGGCCACACAGGTGTGGCCTCTTCAGTAGGTTCCCAACACTAAGCTGGGCTTAAGTGGACTTAATGACGCTCGAACAGGCATGCCCACTAGAATACTAATGGGCGCAATGTGCGTTCAAAGATTCGATGATTCACTGAATTCTGCAATTCACATTACTTATCGCATTTC
+
IIIIIIIHHIHIIIIIIIIIIIIIIIIIIHIIIIIIIIIIIIIIIIIHHIIIIHHIIIIIIIIGIHHIIHHIIIHIIIIIIIHIIHIIIIIIIHHIIIIIIHIIHIIIIIIIIIIIIHIIIIIIIIIIIIIIIIIIIIIIIIIIIIIIIIIIIIIIHIIIIIIIHIIIIIHIHIIIIIIIIIIIIIIHHIIIIIIIHIIIIIIIIHIIIIIIIIIIIIIIHIIIIIIIIIIIIIIIIIIIIIIIIIIIIIIIIHHIIIIHIIHHIIIHIHHIIIIHHIIIIIIIIIHIIIIIIIIIIIIIHIIIIIIIIIIIHIHIIIIIIII
@HISEQ:711:H5NNWBCX2:2:1101:17071:5990:ATCTCGTA
TTAAGTTCAGCGGGTAGTCTTACTTGATTTGAGATCGAGTTTAACAAGAATCGTTGCCGACCCTTGTAAAATCCTGCATCAGTCAGCCAATGCGGTCAAACTCCCTTTATGTTAGCTGCAGCAAAAGTAATAATCCGTTTGACGGGACTAAATGAATATGCTTTTAGCTCAGGAGAATGTCCAGCTGCACCTGCATTTCAAGCAACCCGCCACCGATCTGAAAAAGATTGGTGTTGGGATTGCTCAAGTCCAAAACTTTCAAAAAAAATCCAAAAGCTTTGAGGTGTTTACTGATACTCAAACAAGCATGCTCTTCGGAATACCAAAGAGCGCAATATGCGTTCAAAGATTCGATGATTCACTGAATTCTGCAATTCACATTACGTATCGCATTTC
+
HHIIIFGHIHHDHDHHGHHIIHIIIIIIIHIIIIIIIHHIHIIIHHGHIIHIHIIIIGIHDIIHHHGHHIIHIIIH?EHHEHHHIGHHIHHHIHHDEHHIIIIIIIIIIIIIIIGHHIIFHIIHIIIHHHHIGIIIGGHHHIIEHIHIIHHHIHIHHHEGHIHIHEHCGCHIIIIHCHEEHHHHFHCHIIIHFGIIIHIIHHIIHGHIIIHIIHHHE??EHEIIHGF?IIIIIIHB.HHCHIGHHIIGIIHFHHGHHFFIIIIHEIIIHIIIIHFGHIIIIIGIIHIIHHHIHGIIIHIIIHIHHGHIIIIIIHGIIIIIIIIIHHHHIIIHHHIIIIIIHHGIHEIHIHEIIIIIIIIIHHIIIIIHIHFIIIIIIIIIIIIIIIIHIIIIIIII
@HISEQ:711:H5NNWBCX2:2:1101:1275:6177:ATCTCGTA
TTAAGTTCAGCGGGTCTTCCTACCTGATCCGAGGTCAACCTTGGGTAAAATAAGGCTTTTAACGGCCGGAACCCGCAGCACGCCCTGAGCGAGATGTAAACTACTACGCTCGGAGTGACAGCGAGCCCGCCACTGGTTTTCAGGGCCTGCGGCAGCCGCAGGTCCCCAACACAAGCCTGGGGCTTGATGGTTGAAATGACGCTCGAACAGGCATGCCCGCCAGAATACTGGCGGGCGCAATGTGCGTTCAAAGATTCGATGATTCACTGAATTCTGCAATTCACATTACTTATCGCATTTC
+
IIIIIIIIIIIIIIIIIIIIIIIGIHIIIHIIIIIIIIIIHIIIIIIIIIIIHIIIIIIIIIIIIHHIIIIIIIIIGHIIIIIIIIIHHIHHIIIIIIIIIIIHIIIIIIIIIHIIIIIIIIIIIIIIIIIIIIIIIHHIIIIIIIIIIIIIIIIIIIIIHIIIIIIIIIIIIGIIHIIIIIIIIIIIIIIHIIIHIIHIIIIIIIIIIIIIIIIIGIIIIIIIIIHIIHIIHIIIIIIIIIIIIIIIIIIIIHIIIIIIIIHHGDIIIHIIIIIIIIIIIIIIIIIIIIIHIIIIIIIII
@HISEQ:711:H5NNWBCX2:2:1101:13588:6033:ATCTCGTA
TTAAGTTCAGCGGGTATCCCTACTTGATCCGAGGTCAAAAGTGTTAAATTGTTTGATGGAGGCTAATGATTACCAGCTTAAATCGCAAATTGTGCTGCGCTTCAAACCAATACATTGGCTGCCAATAACTTTGAGGCGAGTCCAAACGCGAGGAAAGGACAAACACCCAACACCAAGCAAAGCTTGAGAGTACAAATGACGCTCGAACAAGCATGCCCCATGGAATACCAAGGGGCGCAATGTGCGTTCAAAGATTCGATGATTCACTGAATTCTGCAATTCACACTACTTATCGCATTTC
+
IIIIIIIIHIIIIIIIIHIIIEHIIIIIIIIIIIIIIIIIIIIIIIIHHIIIIIIIIIIIIGHH@FHIIIIIIIIIIIIIIHIIIIIIHHHIIIIHHIIIIIHIIGIIIIIIIIIIIHIIIIIIIIIIIIIIIIIHIIIIIIIIIIIIIIIIIIIIIIIIIIIIIIIHIHIIHIIIIIIIIIIIIIIIIIIIIIIIHIIIIIHHIIIIIIIIIIIGIIIIIIIIIIIIIIIIHIIIIIIIIIIGIIIIIIIIHIIIIIIIIIIIIIIIIHIIIIIIIIIIIIIIIIIIIIIIIIIIIIIII
@HISEQ:711:H5NNWBCX2:2:1101:5057:6461:ATCTCGTA
TTAAACTCAGCGGGTGATCCCGCCTGACCTGGGGTCGCGGTCGGAGGCCACTGCTCTCAATGGGGTCGATCGAGGGGGCCCCGGGGGCCGTCACGGCTCCTCAATGAATGAAACAAGCATGTCCAACCACCTCAAGCCGTGACGTCCCTTGTCCGGGGGCTCGCATTTGGGCCAGCCGCACCGCGAGGGAACGGGAGGCCAGCATCCGCCGCCCCGCTGCCAGCCAGCGTCCCGGAGGACGGGGAGGAGGGGGCGGCGACGAGATGCGTGACGCCCAGGCAGACGTGCCCTCGGCCGGATGGCTTCGGGCGCAACTTGCGTTCAAAAACTCGATGATTCACGGGATTCTGCAATTCACACCAAGTATCGCATTTT
+
HHGHIEHIIIGHC?FCHHFHIHIIEECGHEHEHHHIIHHHHDHHIIHIEHHIIIIFHHHHIHGEHIHHDGHDGHIIIIHHIHHIHHHDGHHHHHG=CDGHHHHIHIIIHHHEHCEGHIEHGHHHIIIIIIIHIIHGGHDHD/DEHEGHHIICEHDCHHIIHGHH<EHHIGIIE.8BA8?HHHHHFHHHHEG.E@GHHHEEHGCD?DEHHEIIDHHCE995A?HDCHH?CDDHEGIIHHGCHHIHHHEEEDHHHDHHEEG@HFHHCHHHIGIIIIGIIIHHCEGIIIIIHCIHHDEEHHIHHIHEDCCIHHHHIIIIIIIIIHHIHHGDHHHFHIIHHIIIHHHHIIIGGIIIIIHHIHHIIIHIIIHIIHEGHIH
@HISEQ:711:H5NNWBCX2:2:1101:7507:6477:ATCTCGTA
TTAAGTTCAGCGGGTAATCCTGCCTGATCTGAGGTCTAAATTAAAGTTGACTACAATAGTTGGAAGCTTCTACTGGTTCTAGTACGGCCACTAATAAAAGTGTCCTCAGCGAATAGTCTATTACACTGAGTCAATCCGAATTCGAATTAGAGATGCTAATGTATTACGAACGAGCTAGTCAGACTAGCAACGCTCAAGATCCAAACACCAACGCAGTCTACTAGAAACTGGTGGGTTGAAGAGTTCATGACACTCAAACAGGCATGCTCCCCGGAATACCAGGGAGCGCAAGGTGCGTTCAAAGATTCGATGATTCACTGAATTCTGCAATTCACATTACTTATCACATTTC
+
IIIIIIIIIIIIIIIIIHHHIHIIIIIIIIIIIIIIIIIIIIIIIIIIIHIIIIHHIIIIIIIIIDHIIIIIIIIIIIIIHIIIIHHIIIIIIIIIHHIIIIIIIIIIIIIIIIIIIIIIIIIIIIIIHIHHIIIIIHHIIIIIIIIIIIHIIIHIIIIIIIIIIIIIIIIIIIIIIIIIIIIIIIIIIIIIIHHIIIIIIIIIIHIIIIIIIIHIIHHIIIIIIHFIIHGIIIIIIIIIIIIIIHIIIIIIIIIIIHHIIHIIIIIIIIIIHIIIIIIIIIHHIIIIIIIIIIIIIIIIIIIIIIHIHIIIIIIIIIIIIIIIIIIIIIIIHIIIIIIIIIIIIIIIIIHI
@HISEQ:711:H5NNWBCX2:2:1101:5341:6596:ATCTCGTA
TTAAGTTCAGCGGGTATCCCTACCTGATCCGAGGTCAACCTGTAAAAATAAAGGTTTCAGTCGGCAGAGTTCCTCTCCTTTGACAGACGTTCGAATAAATTCTACTACGCCTAAAGCCGGGGAGGCCTCGCCGAGGTCTTTAAGGCGCGCCCAACTAAGGACGACACCCAATACCAAGCATAGCTTGAGTGGTGTAATGACGCTCGAACAGGCATGCCCCTCGGAATACCAAGGGGCGCAATGTGCGTTCAAAGATTCGATGATTCACTGAATTCTGCAATTCACATTACTTATCGCATTTC
+
IIIIIIIHIIIIHIIIIIIIIHHIIIIIIIIIIIIHIGHIHIIIGIIIIIHIHIHIIIHHIIGIIHIIHIIIIIIIIIIGIIIIIIIIIIIIIIIIIIIIIIIIIIIIIIIHIIIIIIIIIIIIIIIIIIIIIHIIIIIIIIIIIIIIHIIIIIIIIIIIIIHIIIIHIIIIIIIIHIIIHHIIIIIIIIIIHIIIIIIIIIIIIIIIIIIIIIIIIIIIIIIIIIIIIIIIHEIIIIIIIIHIIIHIIIIIIIIIHIIIIIIIIIIIIIIIIIIIIIIIIIIIIHIHIIIHIIIIIIIIII
@HISEQ:711:H5NNWBCX2:2:1101:13690:6501:ATCTCGTA
TTAAGTTCAGCGGGTATCCCTACCTGATCCGAGGTCAACCATAGAAAAATTGGGGGTTGCTGGCCAGCATCCACCGGGTCTCTGTAGCGGGTAAGTTACTACGCTTAGAGCCAGATGGCGCCGCCACTGATTTTAAGGGCCGCCGGTGACAGCGGGCCCCAACACCAAGCTGAGCTTGAGGGTTATAATGACGCTCGAACAGGCATGCCCCTCGGAATACCAAGGGGCGCAATGTGCGTTCAAAGATTCGATGATTCACTGAATTCTGCAATTCACATTACTTATCGCATTTC
+
IIIFHIIIIHIHHIHHIIIIHHHIHIIIIIIHHHIIIIIIIIIIIIIGIIIHEHDIIIIIIIIIIEHIIIHIHIIHIIIIIFHHHHHIIIIIIHHHIIIIIIIHHHIHHIIIHIIIIIIIIIIHIGHHIIHHHIHHHHIIIIIIIIHIIIIIIIIIIHIIIIIIIIGIIIIHHHHHHIIHHIHHHHHHGIIIIHHIHIIIIHHIHIIHIIIIHIIIIIHIIHGDEECIIHIIHHHIIIIIIIIIHIIIIHIIIIIIIIIIIIHIIIIHIIIIIHIIIIIHIIIIHIIIIIIHI
@HISEQ:711:H5NNWBCX2:2:1101:16093:6664:ATCTCGTA
TTAAACTCAGCGGGTGATCCCGCCTGACCTGGGGTCGCGGTCGGAGGCCACTGCTCTCAATGGGGTCGGTCGAGGGGGCCCCGGGGGCCGTCACAGCTCCTCAATGAATGAAACAAGCATGTCCAACCACCTCAAGCCGTGACGTCCCTTGTCCGGGGGCTCGCATTTGGGCCAGCCGCACCGCGAGGGTACGGGAGGCCAGCATCCGCCGCCCCGCTGCCAGCCAGCGTCCCGGAGGACGGGGAGGAGGGGGCGGCGACGAGATGCGTGACGCCCAGGCAGACGTGCCCTCGGCCGGATGGCTTCGGGCGCAACTTGCGTTCAAAAACTCGATGATTCACGGGATTCTGCAATTCACACCAAGTATCGCATTTT
+
HHIIGHIHHHGH?EHIIIEHIHC<EEHGE<D?GHHHDHGIE?DCHIHGHFEEFHEHHHHCHEHHIHHHHFGC/FHHHGHD<HHHHCHHIHE?DDHHIGGHHGHFHHHHIIGH?ECHGHIHCGHEHECGH?EGHIHHHHHI<HHHEHGEHHIEHHG<EDEHHHIHI=A@FHIEEHGHHHH?ECHDH@GG?<BBHHCEFHG.GGHC@EHHIHIGIH?EACIG@CHCHHDCCHCDGIIHHHFHIIHGIHGGIIHIHHE?<GHHHEED/HCE=IHHHHIIIIHHEEHIHCFHDCECCCCEHHEHHDDCCDFHHHEEHIIHCIHHHIIIHGECHCHGIHHHIHIIHHHIIHIHEHHHGFFIHHHIHIHHEG@GIHHHIHC
@HISEQ:711:H5NNWBCX2:2:1101:17251:6627:ATCTCGTA
TTAAGTTCAGCGGGTATCCCTACCTAATCCGAGGTCAATCATTAAAAAATGGGGGGGTTCTGGCGAGTGGCCACCAGGTGTCTATAGCGATGAATTTACTACGCTTAGAGCCTGACAGCACTGCCACTGATTTTAGAGACTGCCTTGACAGCAGGTCTCAACACCAAGCTAGGCTTGAGGGGTGATAATGACGCTCGAATAGGCATGCCCCTCGGAATACCAAGGGGCGCAATGTGCGTTCAAAGATTCGATGATTCACTGAATTCTGCAATTCACATTACTTATCGCATTTC
+
IHIIHHHFHHIIIHIHIHEGHEFHIIGHHHGHHIHIICEHIIHGIFHEECHHIHIHHIIIGHHHHHHHE1DGFEFGHHGHHIHHHHIHIIHIEEHEGHHFHHIIIHIIGIIIHHIIIIIIIIIHHIIIIHHHGIHGFEEIHHHIIHIHHIHIIIIIIIIIIIIIIHIHHEHIIIIHHHHIIIHHHHHHGHHHIIHHIIIHIHIIIIIIIIHIIIIIHIHGIIIHEIHHHFIHCIHHHHIHIIIIIIHIIIIIIIFIIHIIIIIHIIIIHHIIHHIIIIIHHGIIHIIIHIIII
@HISEQ:711:H5NNWBCX2:2:1101:20185:6720:ATCTCGTA
TTAAGTTCAGCGGGTATCCCTACCTGATCCGAGGTCAACCTTAGAAATGGGGTTGTTTTACGGCGTAGCCTCCCGAACACCCTTTAGCGAATAGTTTCCACAACGCTTAGGGGACAGAAGACCCAGCCGGTCGATTTGAGGCACGCGGCGGACCGCGTTGCCCAATACCAAGCGAGGCTTGAGTGGTGAAATGACGCTCGAACAGGCATGCCCCCCGGAATACCAGGGGGCGCAATGTGCGTTCAAAGATTCGATGATTCACTGAATTCTGCAATTCACATTACTTATCGCATTTC
+
IIIIGIIIIIIIIIIIIIHIIIIIIIHIIIHGIIIHIIIIIIIIIIIIIIIIIIIIIIIIIIIIIHIHIIIIIIIIIIIIIIIIIHHIIIIIIIHGIIIIIIHIHIHHIIIIIIIFHIIHIHHFHHHHIIIHIHIIIIIIIIIIGIIHIHIIHHIIIHIIIIHIIIIIHIIIIIHHHIIIIIIIIIIIIIIIIIIIIHHIIHIIHIHIIHIIIIIIIIIIIIIIIIHHIIIIIIHHIHIHIIHIIHHIIIHHIIIIIIIIIIIIIIIIHIIIHIIIIIIIIHIIHIHHIHIIHIII
@HISEQ:711:H5NNWBCX2:2:1101:3412:6972:ATCTCGTA
TTAAGTTCAGCGGGTATCCCTACCTGATCCGAGGTCAACCTTGTAAAAAGAAAAGTGTCCCTGTGAGGGGACGGTGACCGGGTCTGGACTTCTAGCCTAGTACGTGCCCGAAAGCTCAGTGTACAGGAGTCCTCACAGACGCCGTCATTATCTTTGGGAAAAGCGGGGGGGCGAGCCTCCCGCTGCGACCAACAACAAGCCGGGCTTGAGGGGTGATAATGACGCTCGAACAGGCATGCCCTCCGGAATACCAGAGGGCGCAATGTGCGTTCAAAGATTCGATGACTCACGGATTCTGCAATTCGCATTACTTATCGCATTTC
+
IHIFHHHHIIEHHGIIHHHHHHIHIHHIIHIIIIEHHHIIHIIII@GHIIHCEFGHHIHCFHH1FGGH=C?EH?GHHHIIIDHHIIEEHHHIIIIIIIIIGHHEHHIIHIHEHHHCHHGIHHHHGHHEHI?HEEHHHEHIIHICHH@GFHIIIIHEHHGHIHIIIHHEHHHIIHHIDH7GHHHHHIDHHHCHHGDHHEHGHHHIHHHHHHHHIHEHHEIIIHIIGGIHGHHEHEGCHGHHHCIH@1HHGHCIHHHHHCIIHIIIHIGIIIHHGDCHG?IHHIHGIHHIIIIIHHFIHHFDCIIIIHHHHFIIHHHHGIIIHDH
@HISEQ:711:H5NNWBCX2:2:1101:14195:6843:ATCTCGTA
TTAAGTTCAGCGGGTAATCCTACCTGATTTGAGGTTAAATTGGTCATGAGGATTGGGGGGGAAACCCTCCAATCAATTTGTGAGCGAGCGAAACTTTCCACAGCTGCACAACACGCTCAAGCATGAAAAGACTATCAATGCCAGAGAAGCGTGGTGCCATGCGGATGTCACATCGCTAATGTATTTCAGGGGAGCTGGGCTTTTCTAAACAAAAAGGCCAGCACACCCCAATTCCAAAAGAGAAAATCTGTTAAGATTCTTCTTTTGAGGATTCAATCACACTCAAACAGGCATGCCCCTCGGAATACCAAGAGGCGCAAGGTGCGTTCAAAGATTCGATGATTCACGGAATTCTGCAATTCACATTACGTATCGCATTTC
+
IGIIIHIHGHIIIIHHIIHIIIIIIIIIIIIEHIIHGHHHHGIFHHHHHHIIIIHIIIHHHHHFIHIIHHIIIHIIIGHIIGCEHHIIGIIIIIIIIHIIIIEHHHEHIIIIHHEHHHHHHHIHIIIIIIFHHHHHIIIIGHIHIEHIIGH@GD@CHHIIHHIIGIIFFGABHEEHHHIHHIIIIGHIHHHHEFFHIIIGGHHIHHHHHHIHHHGFGA?IGHHDIHFCHFHIIHHGCHEF?EIIIHIHHHIIHFHIIIIIIIIIIIIGIIHGIIIHHIHECIIHGC<IIHHIIIIIIIIHHGFHIIIIIIIHGIIHHIHHHIIHIIIIHHIIIIHHHFHIIIHHHHHHFHHIIIIIGIIIGIIHIIHHIIIIIIIIIIIII
@HISEQ:711:H5NNWBCX2:2:1101:16654:6837:ATCTCGTA
TTAAGTTCAGCGGGTAGTCCTACCTGATTTGAGATCAGATCATAAAGTAAAATTTGTCTAAGTTAATAGACTATTAGAAGCGGTTCATCTGCATTTCCTGGCCACTTTTTACAGTGTCCTCAGCGAGTGATACTTATCACGCCGAGTGGAACCAAGCATATACTGAGATCCAGCTAATAAATTTAAGAGGAGCAAATGGTGAAATCTGCAAGACCTCCAAGTCCAAAGCAAACCAGTTAAATTAACAAAAGATTTACTTTGAGAATTTCATGATACTCAAACAGGCATGCTCCAAGGAATACCAAGGAGCGCAAGGTGCGTTCAAAGATTCGATGATTCACTGAATTCTGCAATTCACATTACTTATCGCATTTC
+
IIGIIIIGIIIIIIHIIIIIIIIIIIEHCHIIIHGIGIIIHIIIIIHHHIHHIIIIIIIIIIHHIIHIIIIIIIIIIHHHIDHIIIIHIIHHHIIIIII@HHHIIIHIIIIIIHHHIIHHIIGHHIHHHIHHIGIHIIIIHGIIIIIIIHHIIGHIIIIIHHIHHHIIIGHHHHFFHIIGIIIIIIIHHHEHHHHHHHHFHHHFHFIIIHHGEGG?HHGHHEHIIHIIHHIIIIHHEHIGG@HIIIIIIIIIIIIIIHIIHIHGHHIHIIIIIHHIIHHIHIIHIIHHHHHGIIIHHIIIHGIIIHHIIIIIIIIIIIIIIIIIIIHIIIIIIHIIHIHIIIIIIIHIIIHGIIIIIIIIIHHGHHEIIIIHHII
@HISEQ:711:H5NNWBCX2:2:1101:4336:7160:ATCTCGTA
TTAAGTTCAGCGGGTATCCCTACTTGATCCGAGGTCAAAAGTGTTAAATTGTTTGATGGAGGCTAATGATTACCAGCTTAAATCGCAAATTGTGCTGCGCTTCAAACCAATACATTGGCTGCCAATAACTTTGAGGCGAGTCCAAACGCGAGGAAAGGACAAACACCCAACACCAAGCAAAGCTTGAGAGTACAAATGACGCTCGAACAAGCATGCCCCATGGAATACCAAGGGGCGCAATGTGCGTTCAAAGATTCGATGATTCACTGAATTCTGCAATTCACACTACTTATCGCATTTC
+
IIIIHHIGIIIIGHICHHIIIIIIIIGIIIHIIIHIHHIIIIIIIIIIHHHHHHIIIIFHEHIHHHHHIIIGIIGIIIIHHHIIIIIIGIIIIIIIIHIIGHHHHHIHIIIIIIIHIIIHHIIIIIIHIIIIIIIIHIIIGHHHIIIIHIIIHIIHIIIIIIHGIHIHGHIIIIHIIIHFIIHGIIIIIIIHIHIIIIIIIHIIIHHHIIHIHHHHHIIIIIIIIIIIIIIIHIIIIHIIHIHIGIHGHIIIIIIIIGIIIIGIIIIIIIIHIGIIIIIHHIIHIIHIIIHHIIIIIIHHI
@HISEQ:711:H5NNWBCX2:2:1101:8712:7120:ATCTCGTA
TTAAGTTCAGCGGGTATTCCTACCTGATCCGAGGTCAACCTTAAAAAATTGGGGGTTTTACGGCTAGAATCCCTCCGAATCCCAGTGCGAGACGTTAGTTACTACGCAAAGGAGGCTCCGAGAGGGTCCGCCACTACCTTTAAGGGCCTACGTTAACCGTAGGGCCCCAACACCAAGCAGAGCTTGAGGGTTGAAATGACGCTCGAACAGGCATGCCCGCCAGAATGCTGGCGGGCGCAATGTGCGTTCAAAGATTCGATGATTCACTGAATTCTGCAATTCACATTACTTATCGCATTTC
+
IIIIIIIHIIIIIIIIIIIIIIGHIIIIIIIIIIIIIIIIIIIIIGIIIIIIIIIIIIIIIIIIIIIIIIIIIIGIIIIIIHIIIIIIIIIHIIIIIIHHIIIIIIIHIGGIIIIHIIIIIIIIIIIIIIIIIIIIIIIIIIGHIIIIIIIIIGIIIIIIIIIIIIIIIIIIHIIIIIHHHHIIIIIIIIIIIIHIIIIHIIIIIIIIIIIIIIIIIIIIIIIIIIIIIIIHCIIIIIHGCEEIIIHGIIIIIIIHIIIIIHGHIHIIIIIIIIIHIIIIIIIIIIIIIIIHGHIIIIIII
@HISEQ:711:H5NNWBCX2:2:1101:11242:7064:ATCTCGTA
TTAAACTCAGCGGGTGATCCCGCCTGACCTGGGGTCGCGGTCGGAGGCCACTGCTCTCAATGGGGTCGGTCGAGGGGGCCCCGGGGGCCGTCACGGCTCCTCAATGAATGAAACAAGCATGTCCAACCACCTCAAGCCGTGACGTCCCTTGTCCGGGGGCTCGCATTTGGGCCAGCCGCACCGCGAGGGAACGGGAGGCCAGCATCCGCCGCCCCGCTGCCAGCCAGCGTCCCGGAGGACGGGGAGGAGGGGGCGGCGACGAGATGCGTGACGCCCAGGCAGACGTGCCCTCGGCCGGATGGCTTCGGGCGCAACTTGCGTTCAAAAACTCGATGATTCACGGGATTCTGCAATTCACACCAAGTATCGCATTTT
+
FHHIHHHFHHHDHHHFHIIGHIGIHHHGEEHHHD<<EECHD<EDHDHHHIHHIEHIIIHGIIGIHHHHIIHHCHHIIIIGHIIHGHHIIGIHIIIHIHGIHIIGHHHIIIIIGEHFHHIGIEFHHIIHIGHHHEHIGHHHIHHHEEHIIIIIHIIGIGIIIHHHIIIHGHHHGHIHIGICCHDHDDFGDDGCHHEFEHHEHGHHEHHHGHIHII?HAADDEHE?HHDC?-??9IIIHG=HIIHHEIHDIHHHHHHHDHGEHCIGHHHHHHHIIHEHHIIIIHHFIIHIHHH<DDHCHFHIIHDDDCCGIIHIIIHHDEEIIHEHHHHEHIHHIHHFFFHHHHGHHHEGHFGHH?EHEHEIHHGHHHHGIHHHHHI
@HISEQ:711:H5NNWBCX2:2:1101:11211:7152:ATCTCGTA
TTAAGTTCAGCGGGTAGTCCTACCTGATTTGAGATCAGATCATAAAGTAAAATTTGTCTAAGTTAATAGACTATTAGAAGCGGTTCATCTGCATTTCCTGGCCACTTTTTACAGTGTCCTCAGCGAGTGATACTTATCACGCCGAGTGGAACCAAGCATATACTGAGATCCAGCTAATAAATTTAAGAGGAGCAAATGGTGAAATCTGCAAGACCTCCAAGTCCAAAGCAAACCAGTTAAATTAACAAAAGATTTACTTTGAGAATTTCATGATACTCAAACAGGCATGCTCCAAGGAATACCAAGGAGCGCAAGGTGCGTTCAAAGATTCGATGATTCACTGAATTCTGCAATTCACATTACTTATCGCATTTC
+
IIGEGHHGHFHHHDFC<CGGHC@DCEHHHIGHHCFHHE?1GCGHHGHGHCFHHHHHH1GFEEHHFGHCGHIIHIHHHIE?@HHHHFIIIHIHHHFHCEGGHII@GHHDFF@GCHGHEFFFFH@GD/CDHIHIF0CF@EHE=EHH<EHGHHG@EHF?ECHHHEDHHIEEABBEAHGHEHHAFF6FHHHGGHHIIHIHCG?HIIIIHHCFHH?G@H@F//F<<</G@G///<C<@<EF0GGCHF0EF<?HEHIGF1<11D<@IIHHCD<1<<1DHGD@<CHGDCCGCC<@D111HEF?IHHHHHFEHHGHC/HEHE/EDHFCC?IHHHHGC<HHF1GHHFCHF@HHFF@EFHHCHFGHFG?HGCC@GD0EG@FHIHI
@HISEQ:711:H5NNWBCX2:2:1101:8634:7484:ATCTCGTA
TTAAGTTCAGCGGGTATCCCTACCTGATCCGAGGTCAACCATTAAAAAATTAGGGGTTGCTGGCCAGCATCCACCGGGTCTCTGTAGCGGGTAAGTTACTACGCTTAGAGCCAGATGGCGCCGCCACTGATTTTAAGGGCCGCCGGTGACAGCGGGCCCCAACACCAAGCTAGGCTTGAGGGTTATAATGACGCTCGAACAGGCATGCCCCCCGGAATACCAGGGGGCGCAATGTGCGTTCAAAGATTCGATGATTCACTGAATTCTGCAATTCACATTACTTATCGCATTTC
+
HHFEHHIHCFHIHGDDFHCCGHIHHHCG@HHIICHC@CEHIEHEHF?HCDFCHIHHHIGHGHFHIHE@EHIIIIIGHIHFHIIIHHIIHIIGCHHHHHHFHIHGHHHHEHIHHIHHIIIHIHHHHDHHHEFDHHGEHIFIIIIHICHHIIHIIHDHIHIIIIIIIIIGFHHHHIHHHDB@FHFHHHHFHHIHHIHHHIHHIHHIHFCGIHHHIHHIIHIIHEHHEEEG@IHHIIIHIIHIHHHHHFFHIIIIHHGHIIHHFHHEIIHEHHFCHIHFH@EHHEHHHHEIIHHII
@HISEQ:711:H5NNWBCX2:2:1101:19303:7424:ATCTCGTA
TTAAGTTCAGCGGGTATCCCTACCTGATCCGAGGTCAACCATAGAAAAATTGGGGGTTGCTGGCCAGCATCCACCGGGTCTCTGTAGCGGGTAAGTTACTACGCTTAGAGCCAGATGGCGCCGCCACTGATTTTAAGGGCCGCCGGTGACAGCGGGCCCCAACACCAAGCTGAGCTTGAGGGTTATAATGACGCTCGAACAGGCATGCCCCTCGGAATACCAAGGGGCGCAATGTGCGTTCAAAGATTCGATGATTCTCTGTATTCTGCAATTCACATTACTTATCGCATTTC
+
GICEF@H1FHHHCD/CHEE@CC?E@GHI?GC</<C1FECHI?FFGHFED@CH1@HHHIIIH??=<<D1DEHHCF@ED<CEHHEHHF=C@FHEG@GHEHEGEGH/?CEH?EBDFGGHEEHHCDCDDHFHHEHGFHHAD@D<E7:EHHDF9@FEDECHCHHDD<D@C:BFHHI@8HGH@EHHHIEEIHHDAEEFHFCEHHG?IHDHHHCH8AEHGC1<11<11C1</0HE?HHHDCC=<@EGFGC1G<1HCIIIHHDDGE@<11HHGCCD1GC1D1@CHD1<GEEHCG@GGCC/?
@HISEQ:711:H5NNWBCX2:2:1101:1641:7547:ATCTCGTA
TTAAGTTCAGCGGGTATTCCTACCTGATCCGAGGTCAACCGTTCGGTGTGCCCGATAGGGCGATTTAGCGGCCAGCGCCGCCGCGTTCCAGTGCGAAAGACTTACTACGCAAGGAGCCGCAGGCGACGTCGCCGGTGGTTTTAGGGGGCTACCGGCTGTAGGCCCCCAACGCCGAGCAGTGCTCGAGGGTTGAAATGACGCTCGGACAGGCATGCCCGCCAGAGTACTGGCGGGCGCAATGTGCGTTCAAAGATTCGATGATTCACTGGATTCTGCAATTCACATTACTTATCGCATTTC
+
@FEFHF1<CHFHDECCGGHCHEHGF<<<<GC=CHH@D1DFD<<<0<<0<0<FE0<CCG1<1//<1<D1<FHCD<1</CF/CHCCE</=@HC<GGF@HFCHHG6=FHHIHIGGEHHC<DFH/BD6<<HHDDFHHHHHHHFCAEDFHHHGH?@HIHHIGDHEGHEGHHH?G?B?HHEEDGGHDC..F?HIHIHEHHFCHECECA@C?DGFE<00C<<C<FC<FCF<CGHDC?CCCHHHGC1?CCEGFHHGFGC=HC<1@G?G@HFF<@HGHG?D1HEHEFFFG<1GHED1C=IIHF<HHHHE
@HISEQ:711:H5NNWBCX2:2:1101:13261:7588:ATCTCGTA
TTAAACTCAGCGGGTGATCCCGCCTGACCTGGGGTCGCGGTCGGAGGCCACTGCTCTCAATGGGGTCGGTCGAGGGGGCCCCGGGGGCCGTCACGGCTCCTCAATGAATGAAACAAGCATGTCCAACCACCTCAAGCCGTGACGTCCCTTGTCCGGGGGCTCGCATTTGGGCCAGCCGCACCGCGAGGGAACGGGAGGCCAGCATCCGCCGCCCCGCTGCCAGCCAGCGTCCCGGAGGACGGGGAGGAGGGGGCGGCGACGAGATGCGTGACGCCCAGGCAGACGTGCCCTCGGCCGGATGGCTTCGGGCGCAACTTGCGTTCAAAAACTCGATGATTCACGGGATTCTGCAATTCACACCAAGTATCGCATTTT
+
IIIGIIIHIIIIIIIIIIIIIIHIIIIIIIIIIIHIIIIIIIIIIIIIIIIIIIIIIIIIIIIIIHHIIIIIIIIIIIIHIIIIIIIHIIIIIIIIHGIIHHHCHIIIIIIIFEHIIIIIIIIIIHIIIIIHICHHHIIIIIHIHHIIIIHIIIIGIGIHHGIIHIIHGHHHIHIIIHI?DHCHHHHHHGFEIHHEHIHHHHHHIIIIHHIIIIIHHGIIHEHHFIIHHHHHHIIIHHHDHGIIHHHIIHIIIIIIHIIHHIIIIIIIHIIIIHIIIIHIIIIIIIIIIIIIIIIHIHIHHHCCDDEIIIIGIIIIIIIHEHHIHIIHIIIIIIIIIGIIIIIIIIHIHIHIIIIIHIIHIIIIIIIIIIIIIII
@HISEQ:711:H5NNWBCX2:2:1101:15037:7665:ATCTCGTA
TTAAGTTCAGCGGGTAGTCTTACTTGATTTGAGATCGAGTTGAACGACACATATGTGTCGTAAAATCCTGCATCAGTCAGCAAAGAGGACGATTATCCTTTATGTTAGCTGCAGCAAAAGTAATAATCCTGTTTGACGAGGACTAAATAGATATGCTTTTAGCTCAGATAAAAGTCCAGCTGCACCTGCATTTCAAGCCGCCCGCCTACCAATGAAGGTTGTTGGGATAGCTCAAGTCCACTCTCCTTTTTTTTTTAAAAAAAAAGAGAAAAGTGAGGTGTTTACTGATACTCAAACAAGCATGCTCTTCGGAATACCAAAGAGCGCAATATGCGTTCAAAGATTCGATGATTCACTGAATTCTGCAATTCACATTACGTATCGCATTTC
+
IIIHHHIIIIIIIIIIIIIIIIIIIHHHIIIIIIIIIHIHHIHIIIIIIIIIHGH<DGHHIIIIIFHHHHIIIIHIIHIIIIIHIHIIHIIHIIIIGIIIIIIIIIIHGHIIIHIIEEHHHGIIIIIIIIIIIIHII=GHHHIHHIIIIIIIIIIIHHHIHHGHIIGIIIFIIIIIFHHHEGFHHHHHGHHIIIIHIHIIIHDHHEHFHHHIGHFHDEHHIIHFGHGFHHFIHGBHIHHIHF66CGHHHHDHGC?IIIIIIIIIIHH?HHIGIIIHIIIIIHIIIIIIIHHHIIIIIIIIHIIGIHIIIIIGIIHIIIIIHEGHIGIIIHGHHIHFHGIHGHGIIHIIIHIHIHHIIIIIIIHIHHHHIIIIIIIIIIHGIIGIHIIIIH
@HISEQ:711:H5NNWBCX2:2:1101:1986:7904:ATCTCGTA
TTAAGTTCAGCGGGTAGTCCTACCTGATTTGAGGTCAAGTGTGTCAAGGTTTTTGTCCCAACCAAGGGACTGCTGTGAGCAAAAACAAACAAGCACCCTCCCCCTAACCAATAACAGTCCGGCAAAAATGATTATCAGTGCCGACTTGAGAAAGGCTCACGGAACTTTTCATTTCCGGAAGCAGGCGCTTTTTTGGTTTTGCTAATGCTTTTCAGAGGAGCTGGAAACTAGGCAAAGTCCAGCACACTCCAAAATCCAAGCCTGAAAAGAAGGAAGTTCAGGGTTGAGAATTGAATGACACTCAAACAGGCATGCCCCCCGGAATACCAAGGGGCGCAAGGTGCGTTCAAAGATTCGATGATTCACGGAATTCTGCAATTCACATTACGTATCGCATTTC
+
HIIIIIIHHIIIIIIHIIIHIIIIIIIIIIIIIHIIHIIIIIIHHHHIGHIIIIIIIIIIIIIIICHIIIIGHIIIIIIIIIIHIIHIIIIHHHIIIHIIIIIIIIGIHIIIIIIIHIHEHHHIGIIIHCEHFHHHIIIIIIIIIIIGIIIIIHHIIIHIIHHGIIIIHHHIIIFGHHGHHHAHHHCHHIHHIIIHFHHGHHHIHIIHHEHEHHIHHCHHG?EFFHF8HGGEIIIHHCIHHHIIHFB-HHHIHHGFIIHHIHGIIIIIIIIHIHHGBIIGHEHGGIIIIIHIIIIIIIHGHHIIIHIIIIIIIIIGIIIIHIIIIIIIIIIIIIIHHIHIIIIGIIIIIIIIIIIIIIIIHIIIIIIIIIIIIHIIIIIIIIIIHGIIHIIIIIIIIIII
@HISEQ:711:H5NNWBCX2:2:1101:9632:7817:ATCTCGTA
TTAAGTTCAGCGGGTATCCCCACCTGATCCGAGGCCAACCTTGTGAGTTTGAATCCGGTCGGCCGCCGACCGGGGTCCCGAGCGAGGGGTTTGCTACGCTCAGGGCCGGCCGTCGGCGCCCACATGTTTCGGGGCCGCCCTCGGGCGGTCCCCATCACCAAGCGAAGCTTGAGGGTTGAAATGGCGCTCGGACAGGTGTGCCCCCCGGAATACCAGGGGGCGCAATGTGCGTTCAAAGATTCGATGATTCACTGAATTCTGCAATTCACATTACTTATCGCATTTC
+
HEHHF<D11<FCHHHEH1<G?1/<CG@FHHGHICCGE11<1<D<DEFCD<1F1FHHI</</FDEC<F/CEHIIDD?C<GHGH5@FDHD/@<E@D@GHBHGIIGHHHGD/</D6/D<?HHHG8<D0E<EDIIHE?<DFH?D/DCD?::/=B@CHF:;;FAF8GIHFEFECGIIIIHEFHGG0D@DCHF<EGFGHIHG@HHECFAHHIIFHGF<1<IHHFGHEECHF<DHHHGCCHIIHHHEHHEHEECCHGCIH@?FIHFEF@HHF@?CG?FFF@=CCIHIHHCDGH
@HISEQ:711:H5NNWBCX2:2:1101:9599:7988:ATCTCGTA
TTAAGTTCAGCGGGTAGTCCTACCTGATTTGAGATCAGATCATAAAGTAAAATTTGTCTAAGTTAATAGACTATTAGAAGCGGTTCATCTGCATTTCCTGGCCACTTTTTACAGTGTCCTCAGCGAGTGATACTTATCACGCCGAGTGGAACCAAGCATATACTGAGATCCAGCTAATAAATTTAAGAGGAGCAAATGGTGAAATCTGCAAGACCTCCAAGTCCAAAGCAAACCAGTTAAATTAACAAAAGATTTACTTTGAGAATTTCATGATACTCAAACAGGCATGCTCCAAGGAATACCAAGGAGCGCAAGGTGCGTTCAAAGATTCGATGATTCACTGAATTCTGCAATTCACATTACTTATCGCATTTC
+
HIIIIHIIIIIIIIIIIIHIIIIIIHGHIIIHIGIIHIIIIIIIIIIIIIIIIIIHHHHIIIIIHGFHIIIHIIIIIIIIIIHIIHGIIIIIIIIIIIIHGHHIIIHIIHHIIIIHHIIIHIHIIDHEHHGHIIIIIHIIHHHIGIHHHIIIIIGHHHIEHHHIIIIHFFHHEHIIIIIIHHIIHHIHHHIIIIHIHIIIIIIHEHHIIIGIIIIIIHEHHEHIIIIIHHHGEHEHEHIIHIIIIIHHIIIHIIIIIIHHIIIHHIHIIHIIIIHHHIIIIIIIIIIIIIIIIIIIIIIIIIHHIHEIIIIIIIIHHGIIHFIIIIIIIIIIIIHFIIIIHIIIIIIIHIHHIIHIIIIIIIIHFIHIIIIHIII
@HISEQ:711:H5NNWBCX2:2:1101:12975:7771:ATCTCGTA
TTAAGTTCAGCGGGTAGTCCTACCTGATTTGAGGTCAAGTGTGTCAAGGTTTTTGTCCCAACCAAGGGACTGCTGTGAGCAAAAACAAACAAGCACCCTCCCCCTAACCAATAACAGTCCGGCAAAAATGATTATCAGTGCCGACTTGAGAAAGGCTCACGGAACTTTTCATTTCCGGAAGCAGGCGCTTTTTTGGTTTTGCTAATGCTTTTCAGAGGAGCTGGAAACTAGGCAAAGTCCAGCACACTCCAAAATCCAAGCCTGAAAAGAAGGAAGTTCAGGGTTGAGAATTGAATGACACTCAAACAGGCATGCCCCCCGGAATACCAAGGGGCGCAAGGTGCGTTCAAAGATTCGATGATTCACGGAATTCTGCAATTCACATTACGTATCGCATTTC
+
IIIIHIIIIIIIIIIIIIIIIIIIIIIIIIIIIIIIIIIIIIIIIIIIIIIIHIHHIIIHIIIIIHIIIHIIIIIIIIIIIIIIIIIIIIIIIIIIIIIIIIIIIIIIIIIIIIIIHIIIIIHHHHIIIIHIIIIIIIIIIIIIIIIICHHIGHCHHIHIIIIIIIIIIIFIIIIIHHIIIIIIIIIGIIIIIIIHHHHIHIIIIIIHHIIIEHHHFGG?CEHHIHHG?HEIIIIIIHHIIHHIHG?HHHHIIIHGIIIHEHIIIIIIIIIIIIIIHIIIIIIIIIIIIIIIHIIIIIIHIHHIIIIIIIIIIIIIHHDIIIHIIHHIHHHDIIIIIIIIIIIIIIIIIIIIIIIIIIIIIIIIIIIIIIIIIIIIIIIIIIIIIIIIIIIHIIIIIIII
@HISEQ:711:H5NNWBCX2:2:1101:18332:7991:ATCTCGTA
TTAAGTTCAGCGGGTATCCTTACCTGATCCGAGGTTAAATCTTAGGTTTTTAGGCCCAAATAAACAATCGACAGAATGCCGGCTGAGCCACTAAAGCGTGTGACAGAGCTCCATACGCTCGGGCATCAAGACTCGACATCGTCACTGCATTTCAAGCCTGTCCATTAAAAGAACAATTGGCTCAACAACCAAGCTGCGCTTGAAGGTGGTAATGACGCTCGGACAGGCATGCCCTCCGGAATACCAGAGGGCGCAATATGCGTTCAAAGATTCGATGATTCACGGAATTCTGCAATTCACATTACTTATCGCATTTC
+
HIHIIHIIIIIIIHIIIIGIHHIIIIHHHHIHIIIIHIIIG1C@HIIHIHIIIIIIIHFHHHIIIGHIIIIIDHEHHIIIIGGHHHHGHHHHHIHHIHIIIHHIHHHIGIHIIHIIHHHIHHHHIHHIIIIIHIIHHHIIIIGIIHIIHHIHIIIHIIIHHHHHGHHHIIIHHIHHGHHGHHHIIIHHHHEIGIHGHHIHIHIHHIGHHIIHHHHIHIIHFEHEHFHHIIIIHGHGIHIIIIIIHIIHHIIIIGHHDIIGHIHIIIIHHFIGIIHGIIHIIIIIIHIIIIIIIGIIIIIHHIHFHDHEEIGIHDDCI
@HISEQ:711:H5NNWBCX2:2:1101:3612:8170:ATCTCGTA
TTAAGTTCAGCGGGTATCCCTACCTGATCCGAGGTCAAGAGCGTTAAATAAGGCTTCTTGGATGCTGATGTACGTTGATCTAGAGTGCAAAATGTGCTGCGCTCCGAAACAAGTACGCCGGCTGCCAATTGTTTTAAGGCGAGTTCACACGCAAAGGCGGAACAAACACCCAACACCAAGCAGAGCTTGAGGGTACAAATGACGCTCGAACAGGCATACCTCCCGGAATACCGAGAGGTGCAATGTGCGTTCAAAGATTCGATGATTCACTGAATTCTGCAATTCACACTACTTATCGCATTTC
+
IIIIIIIHIIIIIGIIIIIIIIIIIIIHIIHHHIIIIIIIIIHEHHIIIIIIIIIIIIIIGHIHHHHIIGHHIIIGEHHHIIIIIHIIIHHIIHIIIIIIHHHIIIIIIIIIIIIHHIHHGIHIIIIIIHIIHIHGIIIIIIIHHIIHHHIIIIHIIIHHEIIIIIHIIHHIIIHHHHHIIIIIIHEHHIIGIHHHIIIIHIIIIHIIIIIIIIIGIIIIHGIIIIIIIIHIIIHGEIIHIIHHCHIIIIIIHIIGIHIIHIIIIIIHIIIIIIIIIIIIIHIHIIHIIIHIHIIIIIIIIIII
@HISEQ:711:H5NNWBCX2:2:1101:5535:8168:ATCTCGTA
TTAAGTTCAGCGGGTATCCCTACCTAATCCGAGGTCAATCATTAAAAAATGGGGGGGTTCTGGCGAGTGTCCACCAGGTATCTATAGCGATGAATTTTACTACGCTTAGAGCCTGACAGCACTGCCACTGATTTTAGAGGCTGCCTTGACAGCAGGCCTCAACACCAAGCTAGGCTTGAGGGGTGATAATGACGCTCGAATAGGCATGCCCCTCGGAATACCAAGGGGCGCAATGTGCGTTCAAAGATTCGATGATTCACTGAATTCTGCAATTCACATTACTTATCGCATTTC
+
IIIIIIIHIIIIIIIIIIGIIIIIIIIIIIIHHIHHHIIHHIHIIIIHIIIIIIIIIIIHHHHIIDHDEHIHIHHIIIIIHIIIIIIIIIIIIIIIIIIIIIIIIIIIIIIIIIIIIIIIIIIIIIIIIIIIIIIIIIIHHIIIIIIIIIIIIIIIIIIIIIIIIIIIIHIIIIIHIIIHIIIIIIHIIIHIIIIIIIIIIIIIIIIIIIIIIIIIIHIIIIIHIIIIIIIIIIIIIIIIHIIIIIIIIIIIIIHIIIHIIIHIIIIIIIIIIHIIIIIIIHHIIHIIIIIIII
@HISEQ:711:H5NNWBCX2:2:1101:5762:8065:ATCTCGTA
TTAAGTTCAGCGGGTATCCCTACCTGATCCGAGGTCAAGAGCAAATGTAAAGGCTTACTGGATACCAACATTCATGCTAGAAGCGCAAAATGTGCTGCGCTCCGAGACAATATGCCGGCTGCCAATTGCTTTAAGGCGAGTCCACGCGCAAAGCGGGACAAACACCCAACACCAAGCAGAGCTTGAGGGTACAAATGACGCTCGAACAGGCATGCCCCATGGAATACCAAGGGGCGCAATGTGCGTTCAAAGATTCGATGATTCACTGAATTCTGCAATTCACACTACTTATCGCATTTC
+
IIHIIIIIIIIIIIIIHIIIIHIIIIIIIIIHIIIIIIIHIIIIIIIIHHEHIIIIIIIHIIIHIGHIHIIIIIIIIIIIIIHHIIIIIIHIIIIIIIIIIIIIIIIIIIIGIHIIIIIIIIIIIIGIIIIHIIIIIIIIIIIIIHIIIIIIIIIHIIIIHIIIIIIIHHHIIIIIIIIIIIHHIIIHHHHIIIGHHHIIIHIIIIIIIIIIIIIIIIIIIIIIIIIIIHIHIIHHHIHHHHIIIIHIIIIIIHHHIIHIIIIHFIIIIIIIIIIIIIIIIHHHIIHHHHHGIIIIIHII
@HISEQ:711:H5NNWBCX2:2:1101:6558:8155:ATCTCGTA
TTAAGTTCAGCGGGTAGTCCTACCTGATTTGAGATCAGATCATAAAGTAAAATTTGTCTAAGTTAATAGACTATTAGAAGCGGTTCATCTGCATTTCCTGGCCACTTTTTACAGTGTCCTCAGCGAGTGATACTTATCACGCCGAGTGGAACCAAGCATATACTGAGATCCAGCTAATAAATTTAAGAGGAGCAAATGGTGAAATCTGCAAGACCTCCAAGTCCAAAGCAAACCAGTTAAATTAACAAAAGATTTACTTTGAGAATTTCATGATACTCAAACAGGCATGCTCCAAGGAATACCAAGGAGCGCAAGGTGCGTTCAAAGATTCGATGATTCACTGAATTCTGCAATTCACATTACTTATCGCATTTC
+
IIIIIIIIHIIIIIIHIIIIIIIIIIIIIIIIIHHIIIIIIHIIIIIIIGIIIIIIIIIIIIIIIHHIHIIIIIIIIIIGIIIHHIIIIIIIIIHIIIIIIIIIIIIIIIIIIHIIIIHIIIIIIIIIIHIIIIHIIIIIGIIIIIHHHIIIIHHIIIIIIIIHIIIIFHIIIGHIIIIIIIIIIIIIIHFHIHIIIGIIIIIIIHIIIIIIIHHHEIHGHFIHHHHEIIIHHIGIHEHHGGEIIIIIIIGIIIIIHHIIIIIIGIHIIHIIHIHHFIIHHIIIIIIIIIGIIIIHIIIIIIIIIIHIIIIIIIIIIIGIIIIIIIIIIIIIIIIIIIIIIIIIIIIIIIIIIIIIIIIIIIIIIHHIIIIIIII
@HISEQ:711:H5NNWBCX2:2:1101:7823:8145:ATCTCGTA
TTAAGTTCAGCGGGTATCCCTACCTGATCCGAGGTCAACCATAGAAAAATTGGGGGTTGCTGGCCAGCATCCACCGGGTCTCTGTAGCGGGTAAGTTACTACGCTTAGAGCCAGATGGCGCCGCCACTGATTTTAAGGGCCGCCGGTGACAGCGGGCCCCAACACCAAGCTGAGCTTGAGGGTTATAATGACGCTCGAACAGGCATGCCCCTCGGAATACCAAGGGGCGCAATGTGCGTTCAAAGATTCGATGATTCACTGAATTCTGCAATTCACATTACTTATCGCATTTC
+
IHIIIIIHIIGIIIHHHGHHIEHHEHHIIHIHIIHHIHGHHEHEHHGHEDHHHIICHHHHIHGIIHEHHHIIIHHIEHHHIIIFHHHHIIIIHHHEHHIIIIIIHFHFHHIIHHGHHHIHIHIIEDH?GGHCDFHGIHIHHHHIIIIIHIIIIIIHHEGIIIIIIIIHIHHHFIIIIIIIIIHHIHIIHIGIIIHIIIHIIIIIIIIHHHIHHIIIHGHIIHHIIHIHIIIIHHHIIHHIHIIIIHHHHHIHHHFHHDHIIGIIIIIIHIIIHIIGIIIHIHHGHHGIHIHGI
@HISEQ:711:H5NNWBCX2:2:1101:16990:8071:ATCTCGTA
TTAAACTCAGCGGGTGATCCCGCCTGACCTGGGGTCGCGGTCGGAGGCCACTGCTCTCAATGGGGTCGGTCGAGGGGGCCCCGGGGGCCGTCACGGCTCCTCAATGAATGAAACAAGATGTCCAACCACCTCAAGCCGTGACGTCCCTTGTCCGGGGGCTCGCATTTGGGCCAGCCGCGCCGCGAGGGAACGGGAGGCCAGCATCCGCCGCCCCGCTGCCAGCCAGCGTCCCGGAGGACGGGGAGGAGGGGGCGGCGACGAGATGCGTGACGCCCAGGCAGACGTGCCCTCGGCCGGATGGCTTCGGGCGCAACTTGCGTTCAAAAACTCGATGATTCACGGGATTCTGCAATTCACACCAAGTATCGCATTTT
+
IIIIIIIIHHIIIIIIIHIIHIIIIIIIICHHHIIIIIIIHHIHIHHHIHHHIIIIHIIIHFHHHIGHHCEHHIIIIIIIIIIIIIIIHHIICHHCDCHHCGC?GHHFGHDGHIIIIIHHHGHIHIIIIIIIHIIIH/<EHHGEHHGEHIHIIIIIIGGIHHI?:GHHHHHHCIIIIIIHIIIHHIIIHEHEHHHHHHHEEGHDIHIHIIIIIHHHHG@HEHEHHHDEHDHGIIIIIHHHHHHEHGEHHHHHHHHGGHIIIHHHHIIHIIIIGIIIHEHHHHHIIIIIGIHHDC=IHIIIIHE?HEIIIHIHIIDHHEIIIHHFF<CEGHIIIIHHHHHIIIIIIIIIIIHIIHGGIHHGCFIIIIIIHHIIII
@HISEQ:711:H5NNWBCX2:2:1101:17337:8112:ATCTCGTA
TTAAGTTCAGCGGGTATCCCTACCTGATCCGAGGTCAAGAGTGTAAAAAATGTACTTTTTGGACGTCGTCGTTTTGTTGTCAAAGCGCGAGATGTACTGCGCTCCGAAATCAATACGCCGGCTGCCAATCGTTTTGAGGCGAGTCTGCGCGCAGAGGCGAGACAAACACCCAACACCAAGCAGAGCTTGAAGGTACAAATGACGCTCGAACAGGCATGCCCCATGGAATACCAAGGGGCGCAATGTGCGTTCAAAGATTCGATGATTCACTGAATTCTGCAATTCACACTACTTATCGCATTTC
+
IIIIIHHHHGHHHIIIIIHIIIIIIHHIIIIIHHIIIIIIIGHHHIIIHIIHIIIHIHIIIHHHHHHHDHHFHIIIIGHIIIIIIIHIIIIIIIIIHHHIHIIIIHHIIIIHIIIIFHHIHIIIHIIIIHIIIIIIIIIIIHHDIGIHIIIIIHIIIIIIIIIIIIIIIIIIIIHIIHHHHIIIHGIIIIIIIHHIIIIIIIIHIIIIHIIHIIIIIHIHHGHHIIIIIIIIIIIHIIIIIIHDHHIIIIHGIIIIIIIIIIIIHHHGIIIHEIIIGIIIIIIIIHHFHGGHFIHIIHIHIHII
@HISEQ:711:H5NNWBCX2:2:1101:20006:8239:ATCTCGTA
TTAAGTTCAGCGGGTATCCCTACCTGATCCGAGGTCAAGCGTAAAAATGTAGACTTGTGGATGCCACCGTCAGCCGTGGAGAGCGCAAAATGTGCTGCGCTCCCACACGGGACGGCGGGCTGCCAATGCATTTGAGGCGAGTTCACGCGCGCAGCGGAACAAACGCCCAACACCCAGCAGGGCTGGAGGGTACAAATGACGCTCGAACAGGCATGCCCCATGGAATACCAAGGGGCGCAATGTGCGTTCAAAGATTCGATGATTCACTGAATTCTGCAATTCACACTACTTATCGCATTTC
+
IIFHHHIHHIHHIHHIIIIIIGIIIIICGHHGHIHIIIIIIHHHEHH?HHFECHHHHIHIIIIHG1FHHIIIDIIHHIIIHHIIIIIIIIIIIIIIIHHIHIIIIIHGIIIIIIIIHHIIHIHHIIIIIGIHHIHHIIIIHIHIHIIIHHHEHHEHEIIIIIHHHHHIIIIIIHHHIIIIIIIIIIIHHICHIHHHIIIIIHHIIIIIIHGIIIIIIHIIIIIIIIIIIIIHHIIIIHHGCHHIHIIIHIIIHIIIIIIIIIIIIIIIIIIIIIIIIIHIIIIIHFIIHHIHHIIIIHIII
@HISEQ:711:H5NNWBCX2:2:1101:10650:8257:ATCTCGTA
TTAAGTTCAGCGGGTAGTCTTACTTGATTTGAGATCGAGTTTTACAAGAATCGTTGCCGACCCTTGTGAAATCCTGCATCAGTCAGCCAATACGGTCAAACTCCCTTTATGTTAGCTGCAGCAAAAGTAATAATCCGTTTGACGGGACTAAATAAATATGCTTTTAGCTCAGGAGAATGTCCAGCTGCACCTGCATTTCAAGCAACCCTCCACCGATCGTAAAGACTGGTGTTGGGATTGCTCAAGTCCAAAGCCATTCAAAACAAATTGAAGTCTTTGAGGTGTTTACTGATACTCAAACAAGCATGCTCTTCGGAATACCAAAGAGCGCAATATGCGTTCAAAGATTCGATGATTCACTGAATTCTGCAATTCACATTACGTATCGCATTTC
+
HIIIIIIHIIIIIIIHIIGIHIIIGHHHHGHHIHIIIHIHHIHHHHHIIIHIIIIIHHHIGHHHHFHHIHHHHHIIIGIHIIIIIIHHIIFHHHGHHIIIIIHHIIIIIIIIIHIIGHHIIGIHGHGHHHHGHHHEHIHI<GHHHIEDHIGIIIIIIHIIGHIIIIHFHIIIGIHGHHIHHHHHIHIIIIIIIIHHIIIHGHHHGEEIIIHHIIHIHGIIIHGIIIHCIIHGIGHHIIHHIHHIGIGHHIIHHCHGHHHHCHHEIGIHHGIHHIIIHIIGHHHHHHIIIIIHIIIHIHHIIIHIIIGIIGIHHIIIIIIHG?EHHHIHIIHIIIIHHGIIIIIHIIIIIIIIIIIIGHHIIHHHEHIIIIIHIIIIIIGIIHIIHHHIIHHIGH
@HISEQ:711:H5NNWBCX2:2:1101:20716:8264:ATCTCGTA
TTAAGTTCAGCGGGTAGTCCTACCTGATTTGAGGTCAAATGTTCAGAAGTTGTCTACATAGAGACGATTGGAAGCTGAACTGACAAAACACAGTCTTCGTCTATGGCGTAGATAATTATCACACCGGCGACGGACCGTGAATGGTTCTGCTAATGCATTTCAGGAGAGCTGACCATAGGCCTGCAAGACCCCCAACTATCCAACACACAAGCCAGTCACAAAACTGGATATGGTTGAGAATTTAATGACACTCAAACAGGCATGCTCCTCGGAATACCAAGGAGCGCAAGGTGCGTTCAAAGATTCGATGATTCACTGAATTCTGCAATTCACATTACTTATCGCATTTC
+
IIIIIIIIGIIIHIIIIIIIIIIIIIIIIHIIIIIIHIHIIIIIIIIIIIIIIHIIIIIIIHIHIGHHIIIGIIIIIHIIIIIIIIIIIHIIHHIHIIHIIHHIIIIIIIIIIIIHIIIIIIIHIHHHIIIIIIIIIHHIIIIIIIIIIIHHHIHIIIIIIIIHHIIIGIIIIIIGIEHFHI?GHHIIHIIIIHHHFFFHHHHHHIHIIHIGIIHHIIIIIHGHHGHIIIIIIIHIIIIIIIHIIIIIHFE?IIIIIHIIIIIIGIIIIIIHIIIIIIIHHEIIIIHIIIIIIIIIIGIIIIIIIIIIIIIIIIIIIIIIIIIIIIIIIIIIHIIIIHGIIIIIIIIIII
@HISEQ:711:H5NNWBCX2:2:1101:21238:8340:ATCTCGTA
TTAAACTCAGCGGGTAGTCCCGCCTGACCTGGGGTCGCGGTCGGAGCGCACGTCGAGGACGGCGCAACAGGGTCATGAGAGCTTTTGCTGGCGACGGGTCACCGCACGACATGAGAAGAGGGCTTTTTACAACCACCACTTGTCGTGACGTCCATCGCCAAGGACTCGCATTTGGGCCAACCGCGCGGTGAGACACGGGAGGCCATTATCCGCCCCTCCGCCTCAACTCCCGCAAGGGAGTGATGGGTTGGGGGGCGACGCGATGCGTGACGCCCAGGCAGACGTGCCCTCGGCCTAATGGCTTCGGGCGCAACTTGCGTTCAAAGACTCGATGGTTCACGGGATTCTGCAATTCACACCAAGTATCGCATTTC
+
IIHIIIIIIIIIIIEHIIHIIIIIIIIIIIIIIIIIIIII?EHIIIIIIIIIIIIIIIIIIIIIHCHHHIIHHHHIIIIIIGEGHIIIIIIHIIHHIIDDHHIIHIHIIIHHHHIGHHHHIHDEEF<FGEHIIIHIIIHHIIIHIIIHHIEGHEHHIIGHIIIHHIHHHHAHHIIIHIIIHIIIIHHH@H?GEEGHGHHEHGHGG?ABFIHEHHHD<HHFHHGHFBDHHHDIHCHEHHGHHHHCHFHECDHHHHHHHEIIHIHHIIIIIIIIIIHEGIIHGIIHHFIIIIHHHIIIHIIHDHHDECIIIIIHIIIIIIIIIIIIIHHIIIHIIIIIIHFIHIIIIHIIIIHIIIIHGDIHEFIIIIIHIHHHII
@HISEQ:711:H5NNWBCX2:2:1101:1281:8528:ATCTCGTA
TTAAGTTCAGCGGGTAGTCTTACTTGATTTGAGATCGAGTTGAACGACACATATGTGTCGTAAAATCCTGCATCAGTCAGCAAAGAGGACGATTATCCTTTATGTTAGCTGCAGCAAAAGTAATAATCCTGTTTGACGAGGACTAAATAGATATGCTTTTAGCTCAGATAAAAGTCCAGCTGCACCTGCATTTCAAGCCGCCCGCCTACCAATGAAGGTTGTTGGGATAGCTCAAGTCCACTCTCCTTTTTTTTTAAAAAAAAAGAGAAAAGTGAGGTGTTTACTGATACTCAAACAAGCATGCTCTTCGGAATACCAAAGAGCGCAATATGCGTTCAAAGATTCGATGATTCACTGAATTCTGCAATTCACATTACGTATCGCATTTC
+
HIHGFDHHHIIIHIIIFHHHIGHIIHIGHFFHEHHIIIIHHHHHIHGFHDGD@HHD1FG=GDCFEHHHHCGHHIGFFHHGHIHICHGHHHIIHIIHHIFGHIHIIIICFHFDGDGHHHI?DFHHHIHGHCEEHHHHICCE/CF@FCG@HHH?FHEHGEHHIHFHEHEHII.FHHCHHIHGIIHHHHHHFG@FHHH?HCDC>?HB?HFFHHFGHHCACIIHIHHHHG?G@FHHHIIIHHGHIHHHB.ECEDGEEFHIIIIIIHGGHFHHIHHIIHIIIHIHHEH?HIIIIHHHIIIIHHHHHIHHIHHIIIIIIIHHFEF@DHIGIIIIIHFIIIHIIIHFIIIHHIIIIIIHIHHIHHGIIHIHHHIIHIIIIHIHHIIHGHIHHHIHI
@HISEQ:711:H5NNWBCX2:2:1101:5173:8536:ATCTCGTA
TTAAGTTCAGCGGGTATCCCTACCTGATCCGAGGTCAACCATAGAAAATTGGGGGTTTTGGCCAGTGTCCACCAGGTCTCTGTAGCGGAAGTATTACTACGCTTAGAGCCAGACGGCACCGCCACTGATTTTAGGGGCCGCCGGTAGCAGCGGGCCCCAACACCAAGCTAGGCTTGAGGGTTATAATGACGCTCGAACAGGCATGCCCCCCGGAATACCAAGGGGCGCAATGTGCGTTCAAAGATTCGATGATTCACTGAATTCTGCAATTCACATTACTTATCGCATTTC
+
IIIIIIIIIIIIIHIIIIIIIHIIIIIIIIIIIIIIIIIIHIIIIIIIIIIIHHHIIIIIHIIIIGHIIIGIIFHHIIIIIIIIIIHIIIIHHHIIIIIIIHIIIHIIIIIHIIIHIIIIIIIIIIIIHHIIIIIIIIIIHIHIHHIIIIIIIIIIIIIIIIIIIIIIHGIHHHHIIIIHHFIIIIIIIIIIIIIHIIHHHIHIIIIIIIIIIHIIHHGIHFCIHIIIIIIHHHHIHGIIIIIHIIIHIIGHIIIHIIIIIIIIIIIIIIHIIIIIIIIIIIHIGIIIIII
@HISEQ:711:H5NNWBCX2:2:1101:5961:8599:ATCTCGTA
TTAAGTTCAGCGGGTATCCCTACCTGATCCGGGGTCAACCATAGAAAAATTGGGGGTTGCTGGCCAGCATCCACCGGGTCTCTGTAGCGGGTAAGTTACTACGCTTAGAGCCAGATGGCGCCGCCACTGATTTTAAGGGCCGCCGGTGACAGCGGGCCCCAACACCAAGCTGAGCTTGAGGGTTATAATGACGCTCGAACAGGCATGCCCCTCGGAATACCAAGGGGCGCAATGTGCGTTCAAAGATTCGATGATTCACTGAATTCTGCAATTCACATTACTTATCGCATTTC
+
@DGH@1<1CGE?EH<CFCHE@FH?FFHEHH1//CE<CC@1DCCFH1<11<GCGHHCE<?GHEHG1CF@??11<<CFHH<?CFFFHHDCFDH/F8CDFGFEHHHGGEHFGFDG@HHFDHHHHHEIHGG@GHFEHFHB<?HHIHHIIH?HHHHD?DDFHHHHHHHHEG?HHGGFFEGEHIIIIHF@HF@@=HHE@CHHHGFGIHGIIHF?BDF=IHGHHHHED1CECDHE1@FGECHIHH@?GIHDC1FCFHEHHHHHEHE@HGHFHGEEGCEC<EHHC1CD@@<C@HIHHHHGI
@HISEQ:711:H5NNWBCX2:2:1101:17160:8650:ATCTCGTA
TTAAGTTCAGCGGGTAGTCCTACCTGATTTGAGATCAGATCATAAAGTAAAATTTGTCTAAGTTAATAGACTATTAGAAGCGGTTCATCTGCATTTCCTGGCCACTTTTTACAGTGTCCTCAGCGAGTGATACTTATCACGCCGAGTGGAACCAAGCATATACTGAGATCCAGCTAATAAATTTAAGAGGAGCAAATGGTGAAATCTGCAAGACCTCCAAGTCCAAAGCAAACCAGTTAAATTAACAAAAGATTTACTTTGAGAATTTCATGATACTCAAACAGGCATGCTCCAAGGAATACCAAGGAGCGCAAGGTGCGTTCAAAGATTCGATGATTCACTGAATTCTGCAATTCACATTACTTATCGCATTTC
+
IIIIIIIIIIIIIIIIIIHHIIIHIIHIIIIIIIIIIIIIIIIIIGIIIIIIIIIIIHIIIIIIIHHGIIIIIIIIIIIIIIIIIIGIHIIIIIIIIII?FHIIIIIIIHIHIHHIHHHIHIHGGIHHHHIHIHIIIIIIIGIICHFHHHIIIIEHIIHIIIIIIHIHHIIIIIIIIIIIIIIIIIHIIIIHHHIIHIIIIIHHHHHIIHIIIHIIIIIIIHHHIIIIIHHHIHIIHHIIHHHIIIIIIIIIIIHHIIIHHHIIIIIIIIIIIIIIIIHHHIIHEIIIIIIIIIIIIIIIIIIIHIHIIIIIIIIIIIIHIIIIHIIIGIIIIIIHIIIIHHIIIIIIGHIIIIIIIIIIIIIIIIHIIIIIIII
@HISEQ:711:H5NNWBCX2:2:1101:18261:8509:ATCTCGTA
TTAAGTTCAGCGGGTATCCCTACCTGATCCGAGGTCAACCATTAAAAAATTGGGGGTTGTTGGCAAACATCCACCGGGACCCTATAGCGAGAGAAATTACTACGCTTAGAGCCAGATGGCGCCGCCACTGATTTTAAGGGCTGCCAGTAGGCAGGCCCCAACACCAAGCTGAGCTTGAGGGGTTATAATGACGCTCGAACAGGCATGCCCCCCGGAATACCAAGGGGCGCAATGTGCGTTCAAAGATTCGATGATTCACTGAATTCTGCAATTCACATTACTTATCGCATTTC
+
HIIIIIIIIIIIICEHFIHIIEHIIIIIHHE0CHIIGIIHIIHIIHGGHIIHGIIHHHHHII?HGHHIIIHIIIIGHHIIIIIIIHHIIIIIIIHIIIHHIIIIHHHIIIHHHFHHIHIHIIHHGIIIIIIIIIIIHHHIIHHHIHIHIHHHIIIHGIIIIIIIIIHIHHHIIIIIHHHHHHHHHIIHIIIIIIIIIIHIIIIIIIIIIHHIIFHIIHGIIIHHFIIIHFHEECCHIIHIHIIIIHGIIIIIGIHIHHIHEIIIIIHHHHIIHIIIIIIHGIHHGHIIIIIIG
@HISEQ:711:H5NNWBCX2:2:1101:2616:8916:ATCTCGTA
TTAAGTTCAGCGGGTATCCCTACCTGATCCGAGGTCAACCATGGAGAGTTGGGGTTGCTGGCCAGCGTTCCTCCGGCGCCTGTAACGAGAGATGTACTACGTTCAGGGCCATCGGGCGCCGCCACTCGCTTTAGGGCCTGCCGTCGCCGGCAGGGCCCAACACCACGCGGAGCGTGAGGGTTGAAATGACGCTCGAACAGGCATGCCCCCCGGAATACCAAGGGGCGCAATGTGCGTTCAAAGATTCGATGATTCACTGAATTCTGCAATTCACATTACTTATCGCATTTC
+
IIIIIIIIIIIIIIIIIIIIIIIIIIHIIIIIIIIIIIIIIIIIHICHGHIHIIIIIIIHHHHIIEHIIIIIIIIIIIIIIIIIIIIIIIIIIIIIIIIIIHIIIIIIIIIIIIIIIIIIIIIIIIIIIIIIHHHIIIIIIIIIIIIIIIIIIIIIIIIIIHIIIIIIIHIIIIHIIIIIIIIHIIIHIIIIIIIIIIIIIIIIIIHIIIIIIIIIIIIIHHIIIIIIIIIHIIIIIHIIIIIIIIIIIIIIIIIIIIIIIIIIIIIIIIIIIIIIIIIIIIIIIIIIIII
@HISEQ:711:H5NNWBCX2:2:1101:3677:8891:ATCTCGTA
TTAAGTTCAGCGGGTATTCCTACCTGATCCGAGGTCAACCATTAAAATTGGGGGGTTTAGCGGCTGAGAGCTGCAACACCTACCAAAGCGAGAAAAAAATTACTACGCTCAGAGGATATTACAGATCCGCCGTTATATTTCAGGAACTACAATACAGTAGATTCCCAACACTAAGCTAGGCTTAAGGGTTGAAATGACGCTCGAACAGGCATGCCCACTAGAATACTAATGGGCGCAATGTGCGTTCAAAGATTCGATGATTCACTGAATTCTGCAATTCACATTACTTATCGCATTTC
+
IIIIIIIIIIIHIIIIIIIIIIIIIIIIIIHHIIHIIIIIHIIIIIIIIIIIIIIIIIIIHHIIIEHIGIIIIIIIIIIIIIIIIIIIIIIIIIHIHIIIIHIHIIIHIIIHIIIIIIHHIIIIII0HHIIIIIIIIIIIIIHIIIIIIIIIGIIIIIIIIIIGIIIIIIIIIIIHHHIIIIIIIIIIHHHHHHIIIIIIGIIIIIIIIIIIIIIIIIIHIIIIIIIIHHDIIIHIIIHHHIIIHIHIHIIIIHHIIIIIIIIHIIHHHIIIIIIIIHHIIIIIIIIHIHHIIIIIHII
@HISEQ:711:H5NNWBCX2:2:1101:10641:8887:ATCTCGTA
TTAAGTTCAGCGGGTATCCCTACCTGATCCGAGGTCAACCATAGAAAAATTGGGGGTTGCTGGCCAGCATCCACCGGGTCTCTGTAGCGGGTAAGTTACTACGCTTAGAGCCAGATGGCGCCGCCACTGATTTTAAGGGCCGCCGGTGACAGCGGGCCCCAACACCAAGCTGAGCTTGAGGGTTATAATGACGCTCGAACAGGCATGCCCCTCGGAATACCAAGGGGCGCAATGTGCGTTCAAAGATTCAATGATTCACTGAATTCTGCAATTCACATTACTTATCGCATTTC
+
IIFHHHIIIIIIGIIIIIIIIHHIIGIIIIIIIHIIIHIIIHFHIIHIIHIHIIHIIIIIIHIHH@GHEHHFHIHIHIIIIIHIIIIIIHIHIHHIIGHIHIIHHHIIIIHIIIHIHIIIIIIIIIIIHHHIIGIHIIIIIIIIIHIIGHIIIIIIGGHHIIIIHIHIHHHIIHHIHHIIIIHEGHIIIIHIIIIIIIIIIHIHIIIIHEHHIIIIIIIHIHIHHIIHHGEHHHHHIIIHIIIIIHIHIHHHHHGIIIIHHIIIIIIIIIIHIIIIHIIHIIIIHIIIIHHII
@HISEQ:711:H5NNWBCX2:2:1101:11936:8969:ATCTCGTA
TTAAGTTCAGCGGGTAGTCTTACTTGATTTGAGATCGAGTTTTACAAGAGTCGTTTCCAACCCCTGTGAAATCCTGCATCAGTCAGCCAATACGGTCAGACTCCCTTTATGTTAGCTGCAGCAAAAGTAATAATCCGTTTGACGGGACTAAATAGATATGCTTATAGCTCAGGAGAATGTCCAGCTGCACCTGCATTTCAAGCAACCCTCCGCCGATCGTAAACGACTGGTGTTGGGATTGCTCAAGTCCAAAGTCATTCCAGAAATAAATCAGAAATGTCTTTGAGGTGTTTACTGATACTCAAACAAGCATGCTCTTCGGAATACCAAAGAGCGCAATATGCGTTCAAAGATTCGATGATTCACTGAATTCTGCAATTCACATTACGTATCGCATTTC
+
IIFIIDGGHHHIIIHHIHIIIIIIIIGHIIIHIIIIIIIHHHII1FHHHHIHHHHHIIIIIIIIIHHIIIIIIIIIIIIIHIHIIIIIHIIIGIIHIIIIGHHIGIHIHHHHHIIIIHHIIIHIIIIIHHIIII@HHIIIIIIIDDIHHHIIIHHIHIIGHHHIIHFCHHICAHIGAFAHEHHHHIIIIHHHIIIIHHIIIIIHIHGEHIIIIIHIIHGEEDHIIHIIIHHHHFHHIHIIHHIHEIIIFFHHHIHGHIIIHHHGHIHGGIIHIHIIHIIIHHHGIIIIIIIHG?IIIIIIIIIIIHIIHHHHIHHIHIEEHHIIIIIHIHHEHHCIHHHIIIHIIIIIIIIIIIIIIIIIIIIIIHIHHGIIHHGHGEIIIIIHIIIIIHIIIIIIHGIH
@HISEQ:711:H5NNWBCX2:2:1101:14905:8792:ATCTCGTA
TTAAGTTCAGCGGGTATCCCTACCTGATCCGAGGTCAACCATAGAAAAATTGGGGGTTGCTGGCCAGCATCCACCGGGTCTCTGTAGCGGGTAAGTTACTACGCTTAGAGCCAGATGGCGCCGCCACTGATTTTAAGGGCCGCCGGTGACAGCGGGCCCCAACACCAAGCTGAGCTTGAGGGTTATAATGACGCTCGAACAGGCATGCCCCTCGGAATACCAAGGGGCGCAATGTGCGTTCAAAGATTCGATGATTCACTGAATTCTGCAATTCACATTACTTATCGCATTTC
+
IIIIIHIIIIIDHHIGIEHIIHIIIGIGIHIHIIIIIHHIIHICHH?GHHIIIGCGHHCHIIIHHHHHIHHHHIIIHIHHGHIIIHIHIIIHIHIIIIIIIHHIHHIHIIIIIIIIIIIIIIIIHIIIIIF@HHIHHFHIHHIIHHHHHHHHIIIHEHHIIHIHIHHHHHIIHHHHEIHHHGFFGHHHHHIIHHGHHHBFGIGHIHIIIIHHIIHHEFIHIHEFCCIHHEHHDHHHIGHEGHHHHGHIHGIIHHHHHHHHG@IIHIHEHHHHHGHHIHIIHHHHGIGGHHHIH
@HISEQ:711:H5NNWBCX2:2:1101:19175:8785:ATCTCGTA
TTAAGTTCAGCGGGTATCCCTACCTGATCCGAGGTCAACCATAGAAAATTGGGGGTTCTGGCCAGTGTCCACCAGGTCTCTGTAGCGGAAGTATTACTACGCTTAGAGCCAGACGGCACCGCCACTGATTTTAGGGGCCGCCGGTAGCAGCGGGCCCCAACACCAAGCAAGGCTTGAGGGTTATAATGACGCTCGAACAGGCATGCCCCCCGGAATACCAAGGGGCGCAATGTGCGTTCAAAGATTCGATGATTCACTGAATTCTGCAATTCACATTACTTATCGCATTTC
+
HIIIHHHIHIIIIIIIIIIIIFIIIIIIIIIHIIIIIIIIIIIIIHHHEHHIIIIIIIIHIIIIIFHIIIHHIIHHIHIIIHIIIIIIIIIIIIIIHIIIIIHIIIHIIIIIIIIHIIIIHIIIIIIHIIIHIIIIIIIHIIIHHIIIIIIIIIIIIIIIIIIIIIIIIIIIIIIIHHHIFHIIIIIIIIIIIIIIIIIIIIIIIIIIIIIIIIIIIIHIHECIIIIIIIIHHIIIIIIIIIIIIIIIIIIIIIIIIIIIIIIIIIIIIIIIIIGIIIIIIIIIIIIIIII
@HISEQ:711:H5NNWBCX2:2:1101:1976:9086:ATCTCGTA
TTAAGTTCAGCGGGTATCCTTACCTGATCCGAGGTTAAATCTTAGGTTTTTAGGCCCAAATAAACAATCGACAGAATGCCGGCTGAGCCACTAAAGCGTGTGACAGAGCTCCATACGCTCGGGCATCAAGACTCGACATCGTCACTGCATTTCAAGCCTGTCCATTAAAAGAACAATTGGCTCAACAACCAAGCTGCGCTTGAAGGTGGTAATGACGCTCGGACAGGCATGCCCTCCGGAATACCAGAGGGCGCAATATGCGTTCAAAGATTCGATGATTCACGGAATTCTGCAATTCACATTACTTATCGCATTTC
+
IIIIIHHHIHIHHHIIIIIIIIIHEEHIIIIIIIIIHHIIIIIIIHHHHHH@GHIHHIHIHHHIIGHHIIGIIHHEHIIHIHDIHIIHIIGIIIIIIIHHHIIIIIHIHIIHHHHIHIGIIIHIIIIIHIHIEHHIIIIHIIIIIIIHGIHIIIHIIIIIIIIIIIIIHHHHIIIIIHIHHIIGIIIGGHIIIIIIIHIHIHIIHHIHIIIHIHHIHIHGE@EIIIHIHHIIIIIHHGIIIHIIHIIIHIHHHHIIIIHIGIIIHGECDIIIIHIIGIHHHEHIHGIIIIIIHEEGCHHHIHIIIHHHIIIHHIIII
@HISEQ:711:H5NNWBCX2:2:1101:2254:9216:ATCTCGTA
TTAAGTTCAGCGGGTATCCCTACCTGATCCGAGGTCAACCATAGAAAAATTGGGGGTTGCTGGCCAGCATCCACCGGGTCTCTGTAGCGGGTAAGTTACTACGCTTAGAGCCAGATGGCGCCGCCACTGATTTTAAGGGCCGCCGGTGACAGCGGGCCCCAACACCAAGCTGAGCTTGAGGGTTATAATGACGCTCGAACAGGCATGCCCCTCGGAATACCAAGGGGCGCAATGTGCGTTCAAAGATTCGATGATTCACTGAATTCTGCAATTCACATTACTTATCGCATTTC
+
IIIIIIIIIIIIIIIIIIIIIIIIIIIIIIIIIGIIIIIIIIIIIHHIIIIIIGIIIIIHIIGIIHHHIIIIIIIHIIIIIIIIIIIIIIIHIIIHIIIIIHIIHHIIIHIIIIHIIIIIIIIIIIIIIIIIIIIIIIIIIIIIIHIIIIIIIIIIIIIIIIHIIIIIIIIIIIIIHIIIIIIHHIIIIIHIIIIHIIIIIIIIIIIIIIIHIIIIIIIIIIIHHIHIGHIIHEHHIIIIIIIIGHIIIIIIIIIIIIIIIIIIGIIIIIIHHIHIIIIIIIIIIIIIIIIHI
@HISEQ:711:H5NNWBCX2:2:1101:3331:9151:ATCTCGTA
TTAAACTCAGCGGGTGATCCCGCCTGACCTGGGGTCGCGGTCGGAGGCCACTGCTCTCAATGGGGTCGGTCGAGGGGGCCCCGGGGGCCGTCACGGCTCCTCAATGAATGAAACAAGCATGTCCAACCACCTCAAGCCGTGACGTCCCTTGTCCGGGGGCTCGCATTTGGGCCAGCCGCACCGCGAGGGAACGGGAGGCCAGCATCCGCCGCCCCGCTGCCAGCCAGCGTCCCGGAGGACGGGGAGGAGGGGGCGGCGACGAGATGCGTGACGCCCAGGCAGACGTGCCCTCGGCCGGATGGCTTCGGGCGCAACTTGCGTTCAAAAACTCGATGATTCACGGGATTCTGCAATTCACACCAAGTATCGCATTTT
+
HIHGIIIIIIIIIIIIIIIHIIIIIIGHHIIIIIEHIHIIIIIIIIIIIIIIIIIIIIIIIIIHIIHIIIIEEHDIIIIIIIIIIIIIIGHIHHIHHCEHIIIHIIIGIHHHIIIIG?GHHIIIIIIF0GHHHIIGIIHHHIIHEHDHDGHIIIHEHHIDHIIIGHHHHIIIGHHIIIH-HHHHH?HGHEFHHHIHIIHHIIIECEGEHHHHDHDGHFHHHIIHGEHHHE?<HIIIHEEHIIHHGIHCIIIHHIHIIIIIIHIHGIIIIIIHIHHHHHIIIIIIHHIGIHIIIIHGIHGIIHIHE<<0IIIIIHHIHHIHHHIHIIHEIIIIIIHIIIIIIIIIIIIIIIGIIHHHHHHIIIHIIIIIIIIIIII
@HISEQ:711:H5NNWBCX2:2:1101:7378:9106:ATCTCGTA
TTAAGTTCAGCGGGTATCCCTACCTGATCCGAGGTCAAAGTAAAAAAAGTCTTAATGGAAGGAGGTATACTAGACTCGCTTGCAATGTGCTGCGCACGAAGCCAACATACCGGCTGCCAATGAATTTAAGGCGAGTCCATGCACAGAGGCAGAACAAACACCCAACACCAAGCAGAGCTTGAAGGTTTAAATGACGCTCGAACAGGCATGCCCAACGGAATACCGAAGGGCGCAATGTGCGTTCAAAGATTCGATGATTCACTGAATTCTGCAATTCACACTACTTATCGCATTTC
+
IIIIIHIIIIIFDHIGIIIIIIIIIIIIIIHHIGHHIIIIHHIHHIIIIHIIIIIIIIIHHHIIIHHIHIIIHIIIIHIIHIIIIIIIIIIIIIHIIIHIIIHHIIIHIIHHHHIGIIIIIHHIHEHIIHIHHIIIIHIHHIIIIIIHHHIHHHIIHIIIIIIIIIIIIIIIIIIGIIIIIIHIIHGHHIIIIIIIIIIIIIIIIIHIIIIIHIHHHFIIHIIIIIHFIHIHFIIHHHIIIIIIIIIIIIHIHHIIIIIHHGIIIIIIIIIIHIIIGIHHHC<HHFGIIHIIHIII
@HISEQ:711:H5NNWBCX2:2:1101:13374:9169:ATCTCGTA
TTAAGTTCAGCGGGTATCCCTACCTGATCCGAGGTCAACCATAGAAAAATTGGGGGTTGCTGGCCAGCATCCACCGGGTCTCTGTAGCGGGTAAGTTACTACGCTTAGAGCCAGATGGCGCCGCCACTGATTTTAAGGGCCGCCGGTGACAGCGGGCCCCAACACCAAGCTGAGCTTGAGGGTTATAATGACGCTCGAACAGGCATGCCCCTCGGAATACCAAGGGGCGCAATGTGCGTTCAAAGATTCGATGATTCACTGAATTCTGCAATTCACATTACTTATCGCATTTC
+
IIIGGIIIIIIHGIIIIIIIIIIIHHIIIHIIHIIIIIIIIIIIIIHIIIIIHHIIIIGIHIHIIHIHHIIIIIIIHIIIIIIIIHIIIIIIIIIIIIIIIIIIIIIHHIIIIIIIHIIIIIIIIIIHIIIHIIIIHHIIHHIHIHHHHIIIIIHHHIIIIHIIIIIIIIIIIHIIGIHIHIHIIIIIHHIIHIIIIIIIIIIIIIIGHHIGIIIIIIHEHIHHHIHIIHIIIIHIIIIIIIIIHIIIIIIIIIIIIIIIIIIIIIIIIIIIIIIIIHIIIIIHGIHIIIIII
@HISEQ:711:H5NNWBCX2:2:1101:13409:9237:ATCTCGTA
TTAAGTTCAGCGGGTAGTCCTACCTGATTTGAGATCAGATCATAAAGTAAAATTTGTCTAAGTTAATAGACTATTAGAAGCGGTTCATCTGCATTTCCTGGCCACTTTTTACAGTGTCCTCAGCGAGTGATACTTATCACGCCGAGTGGAACCAAGCATATACTGAGATCCAGCTAATAAATTTAAGAGGAGCAAATGGTGAAATCTGCAAGACCTCCAAGTCCAAAGCAAACCAGTTAAATTAACAAAAGATTTACTTTGAGAATTTCATGATACTCAAACAGGCATGCTCCAAGGAATACCAAGGAGCGCAAGGTGCGTTCAAAGATTCGATGATTCACTGAATTCTGCAATTCACATTACTTATCGCATTTC
+
IHHGIGHIIIIIHIHDHHIIIGIIIGHIHIIIIGIIGIIIEHIIIIIIIIIIHIGGHHIFHIIIHHIIHHIIIIIHIIIFHHIHHHIIIIIIIIIIIIHIEHHHIIGHIIIGHFHHHIHIIHHIIHHHHHIIIIIHHIGIHIIIHIHHHEHIH?EHHHIIHHHHHHHHHHFHGHHHIIIHHHIIIHGGGHIIIHGHEEFHHHIHHGHHIHIHGCG?CHHECHG?HEF?HHF@HHHHGIIHIIHIHHHHHEHFEEHHIGHHIIIHIIHIIIHFHHIIHIHHEIIIIIIIHFHEHGHHHIIIIHHHHHHHGIGIIIIHIHFIIIHHIHGIIIHIIIIHGHHIIIHGIHIIIIHIIIIIIIHHIIIHGE=HIIHHHGH
@HISEQ:711:H5NNWBCX2:2:1101:13669:9091:ATCTCGTA
TTAAGTTCAGCGGGTATCCCCACCTGATCCGAGGCCAAGAATGTTGTACTGGCGGTCTCGTTGCCAGAGAGAGACACATTTCACTGCGCTTTCTCCGCAAGGACGCTGGTTCGTTTCAACGCGCCCTGGCGGGCTGCGTCAACGCAAGGCAAGGCCTTAGATTTGAACCGGCGCTCGAACAGGTGTGCCCTCCGGAATACCAGAGGGCGCAATGTGCGTTCAAAGATTCGATGATTCACTAAATTCTGCAATTCACATTACTTATCGCATTTC
+
IIIIHHHHIHIIIIIIIIIIIIIIIHIIIIIIIIIIIIIIIIIIIIIIIIHIIIIIIIIIIIIIIIIIIIIIIIIIIIIIIHIIIIIIIIIIIIIIIIIIIIIIIIIHIIIIIHIIIIIIIIIIIIIIIIIIIIIIIIIIIIIIIHIIIIIIIIIIIIIIIIIIIIIIIIIIIIIIIIIIIIIIIIIIIIIIIIIIIIIIIIIHHIIIIIIIIIIIIIIIIIIHIIIIIIIIIIIIIIIIIIIIIIIIIIIIIIIIIIIIIIIIIIHIIIIII
@HISEQ:711:H5NNWBCX2:2:1101:17958:9051:ATCTCGTA
TTAAGTTCAGCGGGTATCCCTACCTGATCCGAGGTCAACCATAGAAAAATTGGGGGTTGCTGGCCAGCATCCACCGGGTCTCTGTAGCGGGTAAGTTACTACGCTTAGAGCCAGATGGCGCCGCCACTGATTTTAAGGGCCGCCGGTGACAGCGGGCCCCAACACCAAGCTGAGCTTGAGGGTTATAATGACGCTCGAACAGGCATGCCCCTCGGAATACCAAGGGGCGCAATGTGCGTTCAAAGATTCGATGATTCACTGAATTCTGCAATTCACATTACTTATCGCATTTC
+
IHHHIIIIIHIIHIIIHHIIIIIIIHIIIIIIHIHIIIIIIIIIIIIHHIIHIIIIIHHIIHIIIHIIIIIIIHIHIHFGGHIIHIHHIIHHIHHIIIHIIIGIHHIIIIHIIIGHHGEHHHIEEHHIIIHIHIIHHGIIIIIIIHHIHIHHIHHIIHIIIIIHIIHIHIIHHIIHHIIIHIHFHIIIIIHIIIIIHHHIIIIIIIIIHGIIIIIIHFIGIIIHCIIIIIIIHIHIIIIIIIIIHIIIIIIHGIIIIIIIIIIIIIGIIIIIGIIIIIIIIHIHHIGIIIHII
@HISEQ:711:H5NNWBCX2:2:1101:20340:9050:ATCTCGTA
TTAAGTTCAGCGGGTAGTCCTACCTGATTTGAGATCAGATCATAAAGTATGTTTGTCCAATTTAATAGACTATTAGAAGCGGTTCATCCGCAATCCCGGCCACCTTTTTACGGGTGTCCTCAGCGAGTGATACTTATCACGCCGAGTGGAACCGAGGTCACTGAGATCCAGCTAATATTTTTAAGAGGAGCAGACGTGAATCCGCAAGACCTCCAAGTCCAAAACAACACCAATCGAATGAACAAAAGTTGTGTTTTGATAATTTCATGATACTCAAACAGGCATGCTCCAAGGAATACCAAGGAGCGCAAGGTGCGTTCAAAGATTCGATGATTCACTGAATTCTGCAATTCACATTACTTATCGCATTTC
+
IIIIIIIIIIHHIIIIIIIIIIIIIIHIIIIIIIIIIIIIIIIIIIHHIIIIIIIHIIIHIIIIIFHHHIHIIIHHHIIHIIIHGEHIHHIIIIHIIIIIIIHHHIIIIIIIIGHIIIIIIIHIHGIIHIIIIIIHIGIIGFHIHIIIIIIEEHIIIIHHHIHIIHIHHHIIIIIIHHGEHHHHIIHHHEHHIIIHHHHIIHGHIIIGIHHIIHC/GHECIHGHHGHHFIIIHHGIHFFIIHEGIHGHHGIIIIIHIIIIIHFIIIIHIIIIIIIIHIIIIIIIIIIIIIIIGIIIIIHIIIHGHHHGHIHHGIIHIHHHGD1IIIIIIIIIIIHIHHIIIIIIHIIIIIIIIIIIIIIIIIIHHGIIIHII
@HISEQ:711:H5NNWBCX2:2:1101:5229:9671:ATCTCGTA
TTAAGTTCAGCGGGTATTCCTACCTGATCCGAGGTCAACCATTAAAAATTGGGGGTTTAGCGGCAAGAGTTATAGCACCACAAAAGCGAGATAAAAATTTACTACGCTCAGAGGATACTATAAATCCGCCGTTTGATTTCAGGAACTACAGGGTAGCTACAGGGTAGCTCCGCTAGAGTAGATTCCCAACACTAAGCTAGGCTTAAGGGTTGAAATGACGCTCGAACAGGCATGCCCACTAGAATACTAATGGGCGCAATGTGCGTTCAAAGATTCGATGATTCACTGAATTCTGCAATTCACATTACTTATCGCATTTC
+
IIIIIIIIIIIIIIIIIIIIIIIIIIIIIIHIIIIIIIIIIIIIIIIIIFIGIIIIIIIIIIIIIFHHIFHHIHHIIIIHHIIGIIIIIIIIIIIIIIIHIIHIIHIIHHHIIIIIIIHIIIIIIIEHHHIIIIIIIIHIIIIIIIIIIIIIIIIIHIIIIIIIIIIIIIIIIIIIIIIIIIIGIIIIIIIIIHIIIIIIHGHIIIIIIIIIIIIGIIIHIIIIIIIGHIIIIHIIHIIIIIIIIIIIIIHFIIGIIIIHFHIIHIGIIIIIIIIIIIIIIIIIIIIIIIIIIIIIIIIIIIIIIIIIIIIIIIHIIIHI
@HISEQ:711:H5NNWBCX2:2:1101:11732:9565:ATCTCGTA
TTAAGTTCAGCGGGTTTTCTTGCTCGATTTCAGACCAAGTTTTCAAAGCCATCCGCAAAACGATGCAGCTGGCCTTGTAGTTTGCATTCTGGCTACCAGAATTCAAGGAGTCTTGTTTGCAATACCGCAAAGTGGTCAATTTCTGTTGCACTGAGAGGCCGTTGTGAAACGTGATCAATTGCGCGCAAGCCCTGTCTTTGAATTTAAGGCGATGAGGATGGCTAAGATCCTCAAACGCCCAAGTCCACAAGTGCCCTTTCAACATTGCTGAAAGAGTTTTGTGAGTTTTTTAATGATTCTGAAACGAGCATGCTCCGCGGAATACCACGAAGCGCAATGTGCGTTCAAAGATTCGATGATTCACTGAATTCTGCAATTCACACTACTTATCGCATTTC
+
IHIIGDGHHIIGHIEHIIHHIGIIHCHGHHH1DGHIIGIIIHIHHIIIIIIGHHIEHHIHHHIIHEGHIIFHIHHIIHHIIIIIHIIIIIIEHIIIGFHHHHIHHHCGHHHCEHHIHIHIHGHIIIIIICHFHIEDFHHHHIHHIHHEHHIIECHHGIIIIIHIHHIIIIIHIEHHIIIIHIIHHHHHEBEFIIHHIFHIHIIHIHHHHEHCIIIHHFE?HFCEHGHF@BGEDH?GHEHHFHEIIHIHHHIIHHGHIHHIHGHEIIIHIHEHFHGIIIHIIIIIIIIHEEIHCHHHIHEHGHCHIIHIHEHIHHDIIIIGIIIHGIIIIHIIHHHIIHIIIIIHHIIIIIHIIIIIIIIIHIHIIIIIIHHHIIIIHIIHHHHIHGHEEHIIHHIIII
@HISEQ:711:H5NNWBCX2:2:1101:15559:9690:ATCTCGTA
TTAAGTTCAGCGGGTAATCTTGCCTGATTTGAGATCGTAAATGATTAAAAATATTAAATAGTTGTAAATAGAACTCTGCAACGAGGCAATAATGTGAGATCGGGACGACTGTCTCGCTAGCACACATTGAGCATCATTGGGAAGCTCATCAACTAAATACATTCAAACCAAATACGCGATACCGCATATAAGGTCAATACCAACTCTTAACTAGAATTGATCGTGTTTGCGATTCTCAAACAGACATACTGCTACTTACGTAACAGTGCCATTCGCGTTCAAAGATTAGATGACTCACAGATTCGTGCAAATCGCATCACATTTCGCACTTT
+
HIHIGHGIIHIIIIIHIIIIIIIHIIIIIIIIIIIIIIIIIHIHIIIIHHIIIIHIIIIIHIIIICGHHIHIIIIIIIIIIIIIIIIHFHHIIGIIIIIIIHIIIIIIIIIHIIIIIIIIIHIIIIIHIIIHIIIIIHIIIIIIIIIIIIIIIIHHIIIIIIIHHHIIIIIIIIIIHIIIIIIIIIIIIIIIGIIHIIIIHHEGHIIIIHIIIHGHEHIHHE@GHCHIHIIIHIGIIHIHIIIIIIIIHHIIHIHIIIIIIIHHIIGIGIIIHHIHHHHIIIIHEIGIGIIIIIIGIIHHIIHHIIIIIHGHHIIHIGIIIIIIHHIIIIII
@HISEQ:711:H5NNWBCX2:2:1101:16308:9533:ATCTCGTA
TTAAGTTCAGCGGGTGGTCCTACCTGATTTGAGGTCAAGTCAAATAAAGTTCAATCCAGCAAACGTAAAACGACCCCTCGGATGCAGATAATGTTATCACACCCAACAAAAGAGGCCTTTTATTTCCGCTCATGTATTTCAGGGGAGCAGGCTGACCGAGTCGGAGCCTGCAATCATCCCCCCAAGTCCAAGCCATACCGCTTTCGCGCATGGTTGAGATATTAATGACACTCAAACAGGCATGCTCCTCGGAATACCAAGGAGCGCAAGATGCGTTCAAAGATTCGATGATTCACTGAATTCTGCAATTCACATTACTTATCGCATTTC
+
IIIIIIIIIIGIIIIIIIIIHHIIIIHIIIIIIHHIIHHHGHIIIIIIIIIHIIIHIIIGIIHIIFHIIIIIIIIIIIIIIIIIIIIIIIIIIHIIIHIIIIIII?HIIIIIIIIIIIIIIIIHIIIIIIIHIIIIIHIIIIIHIIIIIIIHIIIIIIIIHIIHHHHIIIIIHIIIIIIIIIIIIHIIIIIIHIIIIIIIHHHHIIIIIIIIIIGIIIIHIIIIIIIIIIIGHGHCIIIIIIIIIIIIHHIIIIHIIIIIHGIIIIIHIIIHIIIIIHIIIIIIIIIIIIIIIIIIIIIIIIIIIIHIIIIIIIIIIIIIIIIIIIIIII
@HISEQ:711:H5NNWBCX2:2:1101:16841:9608:ATCTCGTA
TTAAGTTCAGCGGGTAGTCCTACCTGATTTGAGATCAAACTTAAGGGGTCAATTGTCTAACTTAATAGACCGTTAGAAGCGGTTCAATCAGTATTTTCCTGGCCACCTTTTTAACAGTGTCCTCAGCGAGTGATACTTATCACGCCGAGTGGAACCAAGCATAATTACTGAGATCCAGCTAATGCATTTAAGAGGAGCAGACTGTGAAATCTGCAAGACCTCCAAGTCCAAAGCAAAACCAATTAAGGAATTGACTTTGAGATTTGCTCATGATACTCAAACAGGCATGCTCCAAGGAATACCAAGGAGCGCAAGATGCGTTCAAAGATTCGATGATTCACTGAATTCTGCAATTCACATTACTTATCGCATTTC
+
IIIGIHHIIIIIIIHIIIIIIIIIIIIIIIHIIIIIIHHHHHHHHIIIGHHIIIIIIIHHHIIIIFHHIIIIIIIIIIIHIHE<HHIIIIIIIHIIIIIIHIHIIIIIIFGHHIIIHHIIIIIIIIHIIHIGEHHGHHIIIIIGIIIGHHEHHHI/DHHIHHHIHEIIIHHHHIIIGIIIIIIIIIIIHGIIIIHHHGHIIIIIIIHGHIHEEHHHHEIHHHIGGIIIHHGEHHGEDHDDEIIIIIIGHGIIIHHHEIHIIIIIIIIHIIIHIIIIIIIIIIHHHHIHHHE@IHIIIIIHHIIIHDHIIHFIIIHHIIIIIHHGHHHEIGIIIHIIHGIIIIIIIIIIIIIIIIIIIIIHHHIIHGDGHIHIIII
@HISEQ:711:H5NNWBCX2:2:1101:17204:9697:ATCTCGTA
TTAAGTTCAGCGGGTATCCCTACCTGATCCGAGGTCAACCATAGAAAATTGGGGGTTCTGGCCAGTGTCCACCAGGTCTCTGTAGCGGAAGTATTACTACGCTTAGAGCCAGACGGCACCGCCACTGATTTTAGGGGCCGCCGGTAGCAGCGGGCCCCAACACCAAGCAAGGCTTGAGGGTTATAATGACGCTCGAACAGGCATGCCCCCCGGAATACCAAGGGGCGCAATGTGCGTTCAAAGATTCGATGATTCACTGAATTCTGCAATTCACATTACTTATCGCATTTC
+
IIIHIHHIHIIIIIIIIFHIIIIIIIHIGIIIIIIIIIIGHIIIHIIHHIIIIGHIHIIIHHIIIIGIIIIIIIHFIHHIIIIIIIIIIIIHHIIIIIIIIIHHIHHIIIIIIIIIIIHHIIHIHHHIIHIIIIGIIIHIIIIIIIIHIHHIIHIIHIIIIIIIIIIIHIIHHEIIIHIIHFFGHIIHIIIHIIIHIIIIIIHHHHHIIIIHIHIHHHIHIIHIIHFIHHCIHHHEIIGIIIIIIIIIIIIIIHIIIHGHIIIIIIIIIIIIIIIIIHHHHHHIGIIIIII
@HISEQ:711:H5NNWBCX2:2:1101:4220:9927:ATCTCGTA
TTAAGTTCAGCGGGTATCCCTACCTGATCCGAGGTCAACCATAGAAAAATTGGGGGTTGCTGGCCAGCATCCACCGGGTCTCTGTAGCGGGTAAGTTACTACGCTTAGAGCCAGATGGCGCCGCCACTGATTTTAAGGGCCGCCGGTGACAGCGGGCCCCAACACCAAGCTGAGCTTGAGGGTTATAATGACGCTCGAACAGGCATGCCCCTCGGAATACCAAGGGGCGCAATGTGCGTTCAAAGATTCGATGATTCACTGAATTCTGCAATTCACATTACTTATCGCATTTC
+
IIIIIIIIIIIIIIIIIIIIIIIIIIIIIIIHIIIIIIIIIIIIIIIIIIIIIIHIIIHIHIIIIHIHIIIIIIIIHHIIIIIIIIIIIIIIIIIIIIIIIIIIIIGEEHIIHIIIIGIHIIHIIIIHFHHFHIIIFHIIIIIIHIIIIIIIIIIIIIIIIIIHIIIIIIIIIIIIHHIIHIECGIHIIIHHHIHHHIIIHIIIIHIIIIIIIIHIHGIGIIHHCHH=HCHEHCIIIGHHIIHIHHIHHHIHHFIHGHHIIIIIIIIIIIIIIIHHIHFHIIIHIIIHHIIGI
@HISEQ:711:H5NNWBCX2:2:1101:5370:9937:ATCTCGTA
TTAAGTTCAGCGGGTATCCTTGTCTGATCTGAGGTCAAAACTTCGATCTCCGTGAGGAGACTTATGGGTTTAACGCCACCAAGCGGTTATCCAGCAGGCTTTTTGGAAGATTGTAACACCACTCCATTGACCTGGCTAGAAGGGGCTTGCGGTCGTGCAGCAAGTTTAGGGAGGGCGCAGGTGGTGATAAATCGGCCACCGGCATCCGCTGCCCAAGACCAGCATCGAATAAATAAATACTCAAGCTGAGGGTGTTTGCTGACGCTCAAACAGACATGCCTACCGGAATACCAGAAGGCGCAATGTGCGTTCAAAGATTCGATGATTCACGGAATTCTGCAATTCACATTACCTATCGCGTTTC
+
IIIIIHIIIHIHIIIIIIHIHHIIIHHIIHIIIIHHHGHHIHIHHIIIIIIIHHHFHEHHIIIIIHIIIHIIIIGIIIIIIIIIIIIHHHHHIIIHIHIIIIIIIIIIIHIIIIIIIIHIGHHHHIIIHGHIIIHIIGICHIIIGHHHIIIIIIHHHIHIIIIIHIIIIHIIIIIIIIIHIHIHIIIIIIIIHHIIIIIHHIHIIIIIIIIIIIIIIHIIIIHHHGGIIIIHHHIHIIIHHHHHIIIIIHIHHIIIIIIIIIGIHHIIIIIIIIIIIIIIIIHIIIIIIIIIHHIIIIIIIIIIIHHIIIHIHIIGIIIHIIIIIIHIIIIIIIIIIIIIIHHGIIIIIIIIIHIIHIIHHHII
@HISEQ:711:H5NNWBCX2:2:1101:6430:9792:ATCTCGTA
TTAAGTTCAGCGGGTAATCCTGCCTGATCTGAGGTCTAAATTAAAGTTGACTACAATAGTTGGAAGCTTCTACTGGTTCTAGTACGGCCACTAATAAAAGTGTCCTCAGCGAATAGTCTATTACACTGAGTCAATCCGAATTCGAATTAGAGATGCTAATGTATTACGAACGAGCTAGTCAGACTAGCAACGCTCAAGATCCAAACACCAACGCAGTCTACTAGAAACTGGTGGGTTGAAGAGTTCATGACACTCAAACAGGCATGCTCCCCGGAATACCAGGGAGCGCAAGGTGCGTTCAAAGATTCGATGATTCACTGAATTCTGCAATTCACATTACTTATCACATTTC
+
IIIIIIIIIIIIHIIIIIIIGHIIHIIIIIIIIIHIIIHIIHIIIIHIIIIIIIIIHIIHIGIGIGHHHFHIIIIIHIIIIGHII<EHHIIHIIIIIHIIIIIIIIIIIIIGIHIIFGHIHIIIIIIIHIIIIIHIIIIIIIIIHIIIIIIIIIIIIIIIHIIIIIIIIIIIIIIHIIIIIIIIIIIIIIIIHIIIIHGIIIIGIIIIIHIIIIHHIIIHGIIIIIHIHEIIIIIIIIIIIGHHHIIIIHIIIFIHFIIIIIIIHIIIIIIIIIHHIIGHIHHIIHIIIIIIIIIIIHIIIIIIIIIIIIIIIIIIIIIIIIIIIIIIIIIIIIIIIIIIIHIHIIIIIIII
@HISEQ:711:H5NNWBCX2:2:1101:7004:9965:ATCTCGTA
TTAAGTTCAGCGGGTATCCCTACCTGATCCGAGGTCAACCATTAAAAAATTGGGGGTTGTTGGCAAACGTTCACCGGGACCCTATAGCGAGAGAAATTACTACGCTTAGAGCCAGATGGCGCCGCCACTGATTTTAAGAGCTGCCAGTAGGCAGGCTCCAACACCAAGCTGAGCTTGAGGGGTTATAATGACGCTCGAACAGGCATGCCCCCCGGAATACCAAGGGGCGCAATGTGCGTTCAAAGATTCGATGATTCACTGAATTCTGCAATTCACATTACTTATCGCATTTC
+
IIIIIIIIIIIIIIIIIIIIIIIIIHIHIIIIIIIIIIIIIIIIIIHIHIIIHIIIIIIIIIHIIHHIIIIGIIIIHIIIIIIIIIIIIHIIIIIGIIHIIIIHIIIHIIIIIIHIIIIIIIIIIIHIIIIIIIIIHIIIIIIIIIIIIIHIIIIIHIIIIIIIIIIIIIIIIIIIIIIIIHIIIIIHIIIIIIIIIHHIIIIIIIIIIIIIIIIIIHIIIIHIIIHIHHIIIHHHIIIIIIIIIIIIIIIIIIIIIIIIIIIIIIIIIIIIIIIIIIIIIIIIIIIIHIIHI
@HISEQ:711:H5NNWBCX2:2:1101:7826:9825:ATCTCGTA
TTAAGTTCAGCGGGTATCCCTACCTGATCCGAGGTCAAAATAAAAAGTAAGCTTATGGATGCCATCTCCCACTGCTAGAGGACGCAAATCTGCTGCGCTCAAAGCCGCTGGAGTGGCTGCCAATCCTTTTGAGGCGAGTCCCTAAGGACAGACGCCCAACACCAAGCTGTGCTTGAAGGTGAAAATGACGCTCGAACAGGCATGCCCTAAGGAATACCAAAGGGCGCAATGTGCGTTCAAAGATTCGATGATTCACTGAATTCTGCAATTCACATTACGTATCGCATTTC
+
IIIIIIIIGHIHHGGHHIHIIIIIH?HEFHGHGHIGIIGIIIIIIIIIIHHIIIIIHIIIHIIIIDHHIIIIIIHIIIHHHIIIIHHHIIIIIIIIIIIIIIIIIIIHIHIIIIIIIIIHIIIIIIIHIIIIIIIIIIHIIIIIIIIIIIHIIIIIIIIIIIIIHHIIIIIIIIIIIIIIIIIHIIIIIIIIIIIIIIIIIIIIIIIIIIIGIIIIIIIHHHIIIIIIIHHHIGIIIIIIIIHIIHIIIHIHHHHIIIIIIIIIIIGIIIIIIIIIIIIIIIIIIIHHEI
@HISEQ:711:H5NNWBCX2:2:1101:16416:9911:ATCTCGTA
TTAAGTTCAGCGGGTATCCCTACCTGATCCGAGGTCAACCATAGAAAATTGGGGGTTCTGGCCAGTGTCCACCAGGTCTCTGTAGCGGAAGTATTACTACGCTTAGAGCCAGACGGCACCGCCACTGATTTTAGGGGCCGCCGGTAGCAGCGGGCCCCAACACCAAGCAAGGCTTGAGGGTTATAATGACGCTCGAACAGGCATGCCCCCCGGAATACCAAGGGGCGCAATGTGCGTTCAAAGATTCGATGATTCACTGAATTCTGCAATTCACATTACTTATCGCATTTC
+
IIIIGHIIIIIIIIIIIIIIIIIIIIIIHIIIIHIIIIIIIIIIIIIHIIIHIIIIIIHHHIIIIHHHIIHIIIHHIIIIIIHHHHIIHIIIIIIIIIIIIIIIIHIIIIIIIIIHHIIIIHIIIIIHHIIIIIIEIIIIIIIIIIHIIHIIIHIIIIIIIIIIIIIIIHIIIIIIIIIIIIIIIIIIIIIIIIIIIIIIIIIIIIIIHHIIIIIIIGIIIHHIIGIIIIHHHGIIIIIIIIIHIIIHIIHIHHHHIIHIIIIIIIIHHIIIIIIIIIIIIIIHIIIIIII
@HISEQ:711:H5NNWBCX2:2:1101:20220:9970:ATCTCGTA
TTAAGTTCAGCGGGTATTCCTACCTGATCCGAGGTCAACCTTAAAAAATTGGGGGTTTTACGGCTAGAATCCCTCCGAATCCCAGTGCGAGACGTTAGTTACTACGCAAAGGAGGCTCCGAGAGGGTCCGCCACTACCTTTAAGGGCCTACGTTAACCGTAGGGCCCCAACACCAAGCAGAGCTTGAGGGTTGAAATGACGCTCGAACAGGCATGCCCGCCAGAATGCTGGCGGGCGCAATGTGCGTTCAAAGATTCGATGATTCACTGAATTCTGCAATTCACATTACTTATCGCATTTC
+
IIHHHHGIIIIIII<CGHHIIIIIIIEFFHHIIICHFHHIIHIEHHIHHHG?GHIHHHIHHFHIIHEHIHIHIIIIIGIIIHIGEFHHIIIHHHHHHHIHIIIIIHHHHIIIHHHHIIIHHHIIHHHEHHIIIHGEIHIIIIIGGFHHIIHHFHBDGHHHHGH?HIHIHHHIHHHHEGHHEHHE@IHIIIIIHHIGFGHIIIHIIHIHIHHIIIGIHDH@EGHEIHGIHGHECGIHHD@F<CEHHIIHHIIIHGIHIHHHCHG?HHIIHIHHEGCCIHIHHIHIHEHHHGED@HCFHCCII
@HISEQ:711:H5NNWBCX2:2:1101:21065:9810:ATCTCGTA
TTAAGTTCAGCGGGTATCCCTACCTGATCCGAGGTCAAGAGCAAAATTGTAGATTTACTGGGGGCCAACACAAGCTAGCAAGGGGCGCAAGATGTGCTGCGCTCCAGGCTAACATGCCGGCTGCCAATTGATTTAAGGCGAGTCTGCGCAAACGCGCGGGACAAACACCCAACACCAAGCAGAGCTTGAAGGTACAAATGACGCTCGAACAGACATGCCCCATGGAATACCAAGGGGCGCAATGTGCGTTCAAAGATTCGATGATTCACTGAATTCTGCAATTCACACTACTTATCGCATTTC
+
IGHHHGHHIIHIIIHEHIIHHIIHHHHHIIIIHIDHHIIHIIHIG@GGHHIHIHEFHHEEEHHHHCDHHHIHIHIGHIIIIHIHIHHIIIIIHEHHHHEGHHEHEIHHHHGHIIIHIHIIIHHGHEFHGHIBEEF@HHIHHFDDDHIIHIHHHH/CDDHHHEHHHHHIHIIHHIHGEGH@HHHHCEHHHGHHIHHHFG?DGHHIIIIIHHHCHHCEC=H?IIHCGIIIHGIIIHCIHCHCEF?HFFHHGF1IHHIIHHHHEHHHHCF1IHFF@IHCHIIHIIIIHEEHHHHEEIIIHHEHHCI
@HISEQ:711:H5NNWBCX2:2:1101:3974:10136:ATCTCGTA
TTAAGTTCAGCGGGTAATCCTACCTGATTTGAGGTCAAATCACTTAAGTGTCCACGAGTGGGAAACAAAGCGGCTTTTCAAAGTCCGTTACACCCAGCGAGTGATGCTTATCACACCGAGTTCACGGACCAGCAGGCCAGCAAATGCGTTTCGGATGAGCTGGTCTCACAACAAGTCCAGCAAACACATCCAAGTCCAAACCAACACCACCTCAACAAGGTAGGCTGGCTTGAGAGCTTCAAGACACTCAAACAGGCATGCCCCTTGGATGTCCAAAGGGCACAAGGTGCGTTCAAAGATTCGATGATTCACTGAATTCTGCAATTCACATTACTTATCACATTTC
+
IIIIHHIIIIIIIGIHIHHHIIIIIIIHHGHHHHHHHIIIIIIIIIHHIIIIIGIIHGHIIHIHHCHHGEHHHHDDHIHIIIEHIIIIIIIIIIIHHIIIIIIIIIIEHHHIHIIIHIDHEHIIIIIIIIIHIHHHIIIIIIHIHHHIIIIIIIIIHIHHHIIIIIIIIIIIIIIIIIIIIIIIIIIIHIIIIHIHHIHHHIIIHGEHHHHHIHHHHFHHIHIIIIIIIHIIIIIIIIIIIIIIIIIIIIIIIIIIIIIIHHIHIIHHIIIHHHIIHHIIIIIIIIIIIIIIIIIIIIIIIIIIIIIIIIIIIIIIIIIIGIIIIIIIIIIIIIIIIIIIIIIIII
@HISEQ:711:H5NNWBCX2:2:1101:8587:10003:ATCTCGTA
TTAAGTTCAGCGGGTAGTCCTACCTGATTTGAGATCAGATCATAAAGTAAAATTTGTCTAAGTTAATAGACTATTAGAAGCGGTTCATCTGCATTTCCTGGCCACTTTTTACAGTGTCCTCAGCGAGTGATACTTATCACGCCGAGTGGAACCAAGCATATACTGAGATCCAGCTAATAAATTTAAGAGGAGCAAATGGTGAAATCTGCAAGACCTCCAAGTCCAAAGCAAACCAGTTAAATTAACAAAAGATTTACTTTGAGAATTTCATGATACTCAAACAGGCATGCTCCAAGGAATACCAAGGAGCGCAAGGTGCGTTCAAAGATTCGATGATTCACTGAATTCTGCAATTCACATTACTTATCGCATTTC
+
IIIIHHIIIIIIIGIIHIIIGGFIIIHHHHHHIIIIIIIIIHIIIIGHH?HCHHHHHIIIIHIHEGHHIIIIHHIIIIIIHHIIHHGHHIIIIHIIHHIHIHIIIIEHIGEIIIIIIIIIHIIIIIIIHIHHEHHIIHIIIIIHDHGECHHIFIIHHIIHIFDHGCECCHHHIEHIIIGIIIHHHHHGFHHDFEHFEHHCFFHGHHHHHIIIHED//H@EEHHCHHF?HGD/F?F<@HHF0GCCHHHCH?EHG@F@G@HGEC1<<<111EHHECD1@DFD1FIIHHIIGHEHHGFFCHHEH@GIHHEHH?GCEG/HHHFHF1@GD<CHCHHEHIHFG@?HHHEIHECEG?IHFEIHIHIIIIIHFGHEEEHCDHE
@HISEQ:711:H5NNWBCX2:2:1101:9340:10015:ATCTCGTA
TTAAGTTCAGCGGGTATCCCTACCTGATCCGAGGTCCACCTGTAAAAAATTGGGGGTTGCTGGCAAGTAGACCTACCGGACCCAGACGCGAGGAGTATTACTACGCGTAGAGCCGACAGGCACCGCCACTGATTTTAGGGGACGCGGAACCGCGAACCCCAATACCAAGCGTAAGCTTGAGTGGTTATAATGACGCTCGAACAGGCATGCCCCCCGGAATACCAGAGGGCGCAATGTGCGTTCAAAGATTCGATGATTCACTGAATTCTGCAATTCACATTACTTATCGCATTTC
+
H@EG?FEFEHCCECHIHEH?11CFHH?F?EF0<CEC1<1@11C1CCFH<EEH?CC<C/EHHCEH111<1<1CGC@1@EECHFEECCEHDC/@?@F<@FHGCE@7@CEDCE8=DE<HHCG>77DIHHGIHIIIHEIIIIHHHIIIIIIIIHDIIIIIIIIIIIIIGIIIIIIIIIIIIIIIIIHIHGIIIIIHHHIIIIIIIIIIIIIIHIHIIIIIIHIIIIGIIHCIIIIIIIIIIIIIIIIHIIIIIIIIIIGIIIIIIIIHIIHIIIGIHIIIIIIIIIIIIGIIIIIIHII
@HISEQ:711:H5NNWBCX2:2:1101:9408:10176:ATCTCGTA
TTAAGTTCAGCGGGTAGTCCTACCTGATTTGAGGCCAAAGTGTTAAGTAAGTTGTCCACAAGGGACGATTAGAAGCTGCACATATAGAACAGGCCTAAGGCGACGGCGCAGATAATTATCACACCATGCCGAGCACTGTAAAAAGCACAAGCTAATGCATTTCAGGATGAGCCAATTACGGCACAATCCAAATCCACCACAATATGATTGTAACATCGTAAGGGTGAGGGTTTACGTGACTCTCAAACAGGCATGCTCCATGGAATACCAAGGAGCGCAAGTTGCGTTCAAAGATTCGATGATTCACTGAATTCTGCAATTCACATTACGTATCGCATTTC
+
HIHHIHIHFHHHHHIDHHIHIIHI1?GH?GHGHHEHCHEF1DCHE@FHEDFHGEHEC?EHHI?GG<ECHEH1CGHIHIGHIEHEHHHIHEHGHHHGHHHC?E<E<DHHIDHH?HCHEECHICHGHEEHIHHHHDHIHHHHFHHHIHFFHHHHHGH?HEHHHHHHIHIHEHHHEGHHHFH?HHH<FGGHGHHEHHGGHIHHHHGHIIHHIGHHIHHIHH?HFHHHFGHHCCCIIHHHEGCEIIIIIHHEEHEHHECHHC?IIHEEIIHHHHHF0DHCIHEF<GIHHHHCGIIIFHCIHCHHHIHFHFH?HHHGIHF?HHGIHHHGEHEFH<IEHHHC<<DHD
@HISEQ:711:H5NNWBCX2:2:1101:9863:10222:ATCTCGTA
TTAAGTTCAGCGGGTATCCCTACCTGATCCGAGGTCAACCTTAAGAAGTTGGGGTTATGGCAAGTAACCGTCAAGACCCTGTAGCGAGAATAATTACTACGCTGAGAGCCTAACGGCACCGCCACTGAGTTTAGAGGCCGCCGTGAAGCGGACCCCAATACCAAGCCAGGCTTGATTGGTGATATGACGCTCGAACAGGCATGCCCCTCGGAATACCAAGGGGCGCAATGTGCGTTCAAAGATTCGATGATTCACTAAATTCTGCAATTCACATTACTTATCGCATTTC
+
IGHIIIIIIIIIIIIIIIIIIIIIIIIIIIIIIIIIGIIIHGIHIIHGHFHHIIIIIIIFHHIIIGHHIIIIGHHIIIIHIIIHIIHIIIIIIIIIIIHIIIIIIIIIIIIIIIHIIIIIIIIIIHIIIIIIIIIIIIIIIIIHIHHIGIIIIIIIIIHHIIIIIIIIIIIIHIIIIIIHIIIIIHHIIIIIIHHHIIIIIIIIIIIIIIIIIIIIIIHIIIIIGIIIIHHIIIIIIHIHIIHIIIHHHHHHIIIIIHHIIIHIHIHHIIHHFIIHIFIIIIHIIIIII
@HISEQ:711:H5NNWBCX2:2:1101:11564:10091:ATCTCGTA
TTAAGTTCAGCGGGTCTTCCTACCTGATTTGAGACCATGGTTCAAGTTTAATATTGCTACCAAACTTTAATAGGTGAGTGCATAGCCCCATAGAAACTAAATCACTAAACTGAGCTCGGCATTAGAGAAACAAAAGTTTCAAGCACATACTTTGCTGCAGTATATAGAGACGTCAAACATTTCTACAGTCTACACATCGATAGTTTTAAAGGCACGCAGGGTTAGTGCGAAGCCTCAAATCTCTTGATATTCAAAATAAACATCAAGAATGAATACTATAGATTCTCAAACAGGCATACTCTACCGAAATAGAGTGCAATATGCGTTCAAAGATTCGATGATTCACGAGATTCTGCAATTCACATTACGTATCGCATTTC
+
IHIIIHHGHIIHHHIIHIIIIIIIIIIIIIHIIIIIHIIIHHIIIGFEHIIIIIIII1FHHEHIHIIIHHIIIHIIIIIHIIIIHIIIIIIIHIIIIIIIIIIIIIIIIHEHIIIHHHHGIIIIIIIIIIIHIIIICG@HHIHHHHIIIIIHIIHHHHIGHHIIIIFGHIHIIHIIHHHHIIIIIIIIHHIIIIIIIHFHHHHIIIIIHIIIHIGIHIIGIIIIIHIGIIIHEHIIHGFHIIHHIHIIHHIHIHIIHIIHHHHHHIIIIIIIIIIIIIIIIIIIHIHIIIIIIIHHIHGIIIHIIIIIIIIHIIIIIIIIIIIHHEIGHIIIIIIIIIIIIIIHIIIIHIIIIIIHIIIIIIHIIIIIIIIIIIIIHIHI
@HISEQ:711:H5NNWBCX2:2:1101:14085:10112:ATCTCGTA
TTAAGTTCAGCGGGTATCCCTACCTGATCCGAGGTCAAGCGTAAAAGTATAGGCTTGTGGACGCCGCCGCACCCAGCGGAGAGCGCAAAATGTGCTGCGCTCCCACGCGGGACGGCTGGCTGCCAATGCATTTGAGGCGAGTTCACGCGTGTAGCGGAACAAAACGCCCAACACCCAGCAGGGCTGGAGGGAACAAATGACGCTCGAACAGGCATGCCCCATGAAATACCAAGGGGCGAAATGTGCGTTCAAAGATTCGATGATTCACTGAATTCTGCAATTCACACTACTTATCGCATTTC
+
IIIIIIHIIIIIIHIHIIIIIIIHIIHIIIIHHDHIIIIIIIIIHHGHIIIIIIIHIIHHHIIIGEHHHIIIIIHHIIHIIGIIHIIIHIGIFHHIIE?DDHHHIHIIIIIIIIIHIIHHIIGIIIIFFIIIIIIHHHIIIEHIGHIIHDHHIF/:FDCHCHIIIIHHIIIIHIIGIIIHHHGI?EHHIHI1DFFHH0FHHIHHHHFHHHI1@H/0E<<11<<1C<1C11<1?<GC111G?HE<<11<11DD<01FD<1?F<1@<1<C1<1<F@?<<1<1C1CFC<1<<1EC1G@<11HC/E
@HISEQ:711:H5NNWBCX2:2:1101:2654:10370:ATCTCGTA
TTAAGTTCAGCGGGTATTCCTACCTGATCCGAGGTCAACCTTAGAAAATTGGGGGTTTTACGGCTAGAATCCCTCCGAATCCCAGTGCGAGACGTTAGTTACTACGCAAAGGAGGCTCCGAGAGGGTCCGCCACTACCTTTAAGGGCCTACGTTTAACCGTAGGGCCCCAACACCAAGCAGAGCTTGAGGGTTGAAATGACGCTCGAACAGGCATGCCCGCCAGAATGCTGGCGGGCGCAATGTGCGTTCAAAGATTCGATGATTCACTGAATTCTGCAATTCACATTACTTATCGCATTTC
+
IHIIIIIIIIIIIIIHIIIIIIIHIHIIIIHIIIHHIIHHHGIIIIHHIIIIIIGIIIIGHHHHIHIIHIIIIIIIIIHGHHIIHIIIIIHIIIHIHHHHIHIIIIIIIIIIIIIIIIIIIHIIIIHIHIIHIIIIIIIIIIIHIHIIHIIHGHIHIHHHHHHIIIIIIHIHHIIIIIFFGIHHGIIIIIIHIHHIIIIHIIIIIIIHIIIHIIHIIIIIIHHEIIIIIIIIIHHIHHHCH?EHIIIIHIIIHGHEFIIIIIIHHIHHHHGIIIHGIIHHIHIHHHIHIIIIIIIIIIIGII
@HISEQ:711:H5NNWBCX2:2:1101:8249:10429:ATCTCGTA
TTAAGTTCAGCGGGTAGTCTTACTTGATTTGAGATCGAGTTTTACAAGAATCGTTGCCGACCCTTGTGAAATCCTGCATCAGTCAGCCAATACGGTCAAACTCCCTTTATGTTAGCTGCAGCAAAAGTAATAATCCGTTTGACGGGACTAAATAAATATGCTTTTAGCTCAGGAGAATGTCCAGCTGCACCTGCATTTCAAGCAACCCTCCACCGATCGTAAAGACTGGTGTTGGGATTGCTCAAGTCCAAAGCCATTCAAAACAAATTGAAGTCTTTGAGGTGTTTACTGATACTCAAACAAGCATGCTCTTCGGAATACCAAAGAGCGCAATATGCGTTCAAAGATTCGATGATTCACTGAATTCTGCAATTCACATTACGTATCGCATTTC
+
IIIIIIIIIIHIIIIGIIIIHIIIHIHGHIIHIIIIIIHIIIIIIIIIIHHIIIIHHIIGDHIIIHHIIIIIHIIIIIGHHHHEGHHGFHIIIHHFEHGHIIIIIIHIIIIIIIIIIIGHHIIIIHIHIIIIIIHHHIIIHHHCHHHIHHIHHHEHIGIIGFHHIHHHIHHIIIGHIIIIHEEHIIIIHHIIIIIIIIIHHIIGHGGHHGB@HHCFEHFHEHG@?D.HHHHEF?HFHHHF?HHF<</?CGIIHHHC?GHHIHHIHHHIHHGEHGIIIHIHHHHIIHHFHEHHIIIIIIIIIHHHIIHGCHIHEHHHHIHHHHFIIIIGHCHCHGHDHHIGHIIIIIHIHHFHEEHHH@HHHHFIHHHEHHHHHIHHHGCEHHHGHEIIIHHHII
@HISEQ:711:H5NNWBCX2:2:1101:8436:10383:ATCTCGTA
TTAAGTTCAGCGGGTATCCCCACCTGATCCGAGGTCAACATTGTAAAAAAGAAGAGGAGTGGGGGGGGTGCCCCCTCTCCAAGTTCTGCGGCGGACGTGGCCCGTCTCGGAAAACGCTGGAAAGTTATCTCGCTGCGCTCGAGGACGGACGGCGACGCCGAGGGGTTTGAGGCGGGCCTCGGAAGGCCTCGCCCAACACCAAGCAGGGCTTGATTTGTGTAATGACGCTCGAACAGGTGTGCCCTCCGGAATGCCAGAGGGCGCAATGTGCGTTCAAAGATTCGATGATTCACTGAATTCTGCAATTCACATTACTTATCGCATTTC
+
IIIIIIIIIIIIIIIIIIIIIIIIIIIIIIIIIIHHIIIIHIIIIIEHEDHIIIIIIHIIIIIHIHHHHIHIIIIIIGIIIIHIIIIIHIIHIIIIIHIIHHHIHHHIHGIIIIIIIIIHIIIHGHIHHIHIIIIIIIHIIIIHEHIIGHHHIIIIIGHIIHHHIIHHIIHIIIIIHDIHHEIIIHHFEHIIGHHGIIIIIIIIIHGHIHHIHIIIHIIIIHDHHIGIHHIIIIIIIIIIHIIIIHHIIIIIIHHHHHFHIIIIHIIIGIIHIIIIIIHIIIIIIIIIIIIIIIIIIIIIHHEIIIIIIIIIIHIIIIIIIIIIIII
@HISEQ:711:H5NNWBCX2:2:1101:12497:10494:ATCTCGTA
TTAAGTTCAGCGGGTATCCCTACCTGATCCGAGGTCAACCTTGTGAAAGATTTAACGGCCGCGGCCACCCGCACTCCGAAGCGATTAATGAAATCACAACGCTTGGAGACGGACAGCTCAGCCGGAGACTTTGAGGCGCGCGGAACACCGCGGCGCCCAATACCAAGCCAGGCTTGAGTGGTGAAATGACGCTCGAACAGGCATGCCCTCCGGAATACCAGAGGGCGCAATGTGCGTTCAAAGATTCGATGATTCACTGAATTCTGCAATTCACATTACTTATCGCATTTC
+
IIIIIIIIIIIIIIIIIIIIIIIGIIIIIIIHIIIIIIIHHHIIEHIIIHIHHIHIIIGHHIIIIHHIIIIIDHIIIIIIIIIIIIIIIIIIIIIHHIIIIIIIIIIIIIHIIIIIIIIIIIIIIIIIIHIIIIIIIIIIIIIHIHIHIIIIIIIIIIIIHIGIHIIGIIIIIIIIIIIIIIIIIIIIIHIIIIIIIIIHIIIIIIIHIIIIIIIGIIIIHHEIIGIHIIIHHIHIIIIIIHIIIIIIIIIIIIIHIIHIIIIHIHIIIIIIIIIIIIIIIIIIIIIIIII
@HISEQ:711:H5NNWBCX2:2:1101:16924:10449:ATCTCGTA
TTAAACTCAGCGGGTGATCCCGCCTGACCTGGGGTCGCGGTCGGAGGCCACTGCTCTCAATGGGGTCGGTCGAGGGGGCCCCGGGGGCCGTCACGGCTCCTCAATGAATGAAACAAGCATGTCCAACCACCTCAAGCCGTGACGTCCCTTGTCCGGGGGTTCGCATTTGGGCCAGCCGCACCGCGAGGGAACGGGAGGCCAGCATCCGCCGCCCCGCTGCCAGCCAGCGTCCCGGAGGACGGGAAGGAGGGGGCGGCGACGAGATGCGTGACGCCCAGGCAGACGTGCCCTCGGCCGGATGGCTTCGGGCGCAACTTGCGTTCAAAAACTCGATGATTCACGGGATTCTGCAATTCACACCAAGTATCGCATTTT
+
IIHIIIIIIIIIIIIIIIIIIIIIIHHHIHHIIIHHHIIIIIIIHIIIIIIIIIHIHIIIIIIIIIIIIHHIHIIIHIIHIIIIHIIIIIIIIIHHIDGHHHIIIIIHHIIIIIIIIIIHHIIIHIGIIIIEGHIHIHEDDHHHEHHIHHIIIIHIIIIHHHIHIHIHEIIIIIIIIIIHIGHIIHIIIHGIIHICIHHHHHHHFIIIIIIIHIGHHHIIHIHHHHIIHHHDIIHHIIIIIIIIHIHHIIIIIIIIHIIIIHIHHIHIIIIIIIIIIIIIIIIIIIIIIIHIIHIHIIIIIIIHHHHHIIIIIIIIIIIIHIIIIHHHIIIIIIIHIIGHIIIIIIIIIIIIIIIIIIIIIHIIIIIIIIHHIII
@HISEQ:711:H5NNWBCX2:2:1101:19049:10479:ATCTCGTA
TTAAGTTCAGCGGGTATCCCTACCTGATCCGAGGTCAACCTTTGATAAAATTTTGGGTTATGGCAGGCACGCAACCGGTCATCCAAAGCGAGAAAAATTACTACGCTTGAAGCCGAATGGCACCGCCACTGATTTTAGAGCCCGCCTTTTCAGGTGAAGCTTAATACCAAGCAGAGCTTGAGGGTTGTAATGACGCTCGAACAGGCATGCCCCCCGGAATACCAGAGGGCGCAATGTGCGTTCAAAGATTCGATGATTCACTGAATTCTGCAATTCACATTACTTATCGCATTTC
+
IIIIIIIGIIIIIIIIIIIIIIIIIIHIHIHIIIIIIIIIIIIIIIIEHFIIIHIIIIGHIIIIIGHHIHIIHHHIIGHHIIIIIIIIIIIHIIHIIIIIIIIGHIIHHHHIIIIIIHHIIIIIIIIIIIIHIHIIIIIIIIIIIIHIIIIIIIIHIIIIHIIIIIHIIIIIIIIIIIIIIIIIIIIIIHIIIIIIIIIIIIIIIIIIIHIIIIIIIIIIIHIHHHHIIIHIIIHHHIIIHFIHHIIIIHIIIIHHIIIIIHIIIHIIIIIIIIIIIIIIIHIIHHHIIIIHIII
@HISEQ:711:H5NNWBCX2:2:1101:19254:10292:ATCTCGTA
TTAAGTTCAGCGGGTATCCCTACCTGATCCGAGGTCAACCATAGAAAAATTGGGGGTTGCTGGCCAGCATCCACCGGGTCTCTGTAGCGGGTAAGTTACTACGCTTAGAGCCAGATGGCGCCGCCACTGATTTTAAGGGCCGCCGGTGACAGCGGGCCCCAACACCAAGCTGAGCTTGAGGGTTATAATGACGCTCGAACAGGCATGCCCCTCGGAATACCAAGGGGCGCAATGTGCGTTCAAAGATTCGATGATTCACTGAATTCTGCAATTCACATTACTTATCGCATTTC
+
IIIIGIIIIIIIIIIIIIIIIIIHIIIIFHHHIIIIIHIIIIIIIIIIGIIIIHIIIIIIIIIIIHHIIIIIHIIIHIIIIIIIIIIIIIHHIIIIIIIIHIIIIHIIHHIIIIGIIIIIIHIGHIIIIIIIIHHIIHHHHIIIIIIIIIIIIIHHIHHHIIIIIIHIIIIIIHGIIHIIIIIHIIIIIIIIIIIIIIHHIIIIIIIIIIIIIIIIIHIIIIIHIIHDHIIHHIIIIHIIIIIHIIIIIIHHIIIHHIIIIIIIHIIIHIIIIIHHHFIIIHIIIIIIIIIII
@HISEQ:711:H5NNWBCX2:2:1101:2889:10634:ATCTCGTA
TTAAGTTCAGCGGGTAGTCCTACCTGATTTGAGGTCAAGTGTGTCAAGGTTTTTGTCCCAACCAAGGGGACTGCTGTGAGCAAAAACAAACAAGCACCCTCCCCCTAACCAATAACAGTCCGGCAAAAATGATTATCAGTGCCGACTTGAGAAAGGCTCACGGAACTTTTCATTTCCGGAAGCAGGCGCTTTTTTGGTTTTGCTAATGCTTTTCAGAGGAGCTGGAAACTAGGCAAAGTCCAGCACACTCCAAAATCCAAGCCTGAAAAGAAGGAAGTTCAGGGTTGAGAATTGAATGACACTCAAACAGGCATGCCCCCCGGAATACCAAGGGGCGCAAGGTGCGTTCAAAGATTCGATGATTCACGGAATTCTGCAATTCACATTACGTATCGCATTTC
+
IHIIIIIIIIIIIHHIIIIIIIIIIIHIIIIIIIIIIIIIIHIIHHIIHHHIIIIIIIIIIIHIHCHHIHIIIIIIIIHIHHIIFIHHHHIHIIIIIIIIHIIIIICHHHHHIHIIIHIIFHHIIHIIIGIHHIIIHIHIIIIIDHIIIIHHHIHHIGIIIIIIIHIIGIIHHHICEHC.?DHFHHHHIIIIIHHHHIIIIIIIIHHHHHHIIIIIIIIGHF-HHHFIHHIHCHHHFFHIHH@AHHHIIHCHHHGGCHHFGHHIIIHIIIIIIIHIHHIIIIIIIIIIIHIIIIIIIHIHHIIIIIIIIIHIIIIHIIIHHHIIIHIIIIIIIIIHIIIIHIIIIIIGIIIIIIH@IHIIIIIIIIIIIIIIIHIIIIIIIIIIIIIIIIIIIIIIIIIII
@HISEQ:711:H5NNWBCX2:2:1101:15922:10530:ATCTCGTA
TTAAGTTCAGCGGGTATTCCTACCTGATCCGAGGTCAACCGAGAATAAAATACATGGAGGTTGGTTTGGCCAAAGCACCATCCAGCCGCCCAAGGCGAAGACAGATTTACTACGCTTGAAGCTGGAGAAGCATTGCCACTGATTTTCAGGCCTGCCCGTCTAGCGGACAGAGGCCCAACACCAAGCTAGGCTTGAGGGTTGTAATGACGCTCGAACAGGCATGCCCTCCGGGATGCCAGAGGGCGCAATGTGCGTTCAAAGATTCGATGATTCACTGAATTCTGCAATTCACATTACTTATCGCATTTC
+
IIIIIIIIIIIIIHIHHIIHIIIIIIIIIIIGHIIIIIIIIHIIIIIIIIHIIIIIIIIIHIIIIEHHHIHIGHIIHIIIIIHIIIIIIIIIIGHIIHIIIIIIIIHHIIIIIIIIIHHIIIIIIIIIIIIIIIIIHIIIHHHIIIIHHHIIHIHIIHIIIHIIIIIIIIHIIIHIIIIHIIIIIIHHIIIIIIHIIIIIHIHIIIIIIHIIIHIIIIIIGIIIHIIHIHHHHFHHGIIHHIIIGIIIIIIIIIIHIIIIIIIIIIIIIIHIIIIIIIIIIIHIIHHIIIIIIIIIIIIIHIIIIIIII
@HISEQ:711:H5NNWBCX2:2:1101:18884:10694:ATCTCGTA
TTAAGTTCAGCGGGTAGTCCTACCTGATTTGAGGTCAAGTGTGTCAAGGTTTTTGTCCCAACCAAGGGGACTGCTGTGAGCAAAAACAAACAAGCACCCTCCCCCTAACCAATAACAGTCCGGCAAAAATGATTATCAGTGCCGACTTGAGAAAGGCTCACGGAACTTTTCATTTCCGGAAGCAGGCGCTTTTTTGGTTTTGCTAATGCTTTTCAGAGGAGCTGGAAACTAGGCAAAGTCCAGCACACTCCAAAATCCAAGCCTGAAAAGAAGGAAGTTCAGGGTTGAGAATTGAATGACACTCAAACAGGCATGCCCCCCGGAATACCAAGGGGCGCAAGGTGCGTTCAAAGATTCGATGATTCACGGAATTCTGCAATTCACATTACGTATCGCATTTC
+
F1GHIIHHEHGHGIHCEHCFFHIHHIIIHHE1EHEHHIIHICCCC@CGEFHHHIIHFCGC?GGHH<EHDHIIIHCCCGHHCHE@HFHII1CGHEHEHHHIHHIEEHHHHIHHHIIIHHHHCGHHCHGI@CFGHEHIFH?G?/@EHIHCC./=D/=FE/F.DAC?DHHIIH?A@GAG.8EH-?.BGHHHCCEHHHDCDGHGG-GFFHEGHEIGG@-G@@@B8-8--8GF@8-----BB5-C@?G?B-ACGGHFHF@EB89...H?HFG@FHHG?EFIIHHECHIHCIHHHHHCHHHHEHGDEEGHFEHHHHDEEHDDIHCFHIIHIHF1?IGHEEIHGHHG<<HIHEHEHIIIIHIIIIHHHHHIHHHHHHGIIIHH?HCCHHIIIHEIHIHHHHCIHHIIH
@HISEQ:711:H5NNWBCX2:2:1101:4135:10895:ATCTCGTA
TTAAGTTCAGCGGGTATCCCTACCTGATCCGAGGTCAAGAGCGTTAAATAAGGCTTCTTGGATGCTGATGTACGTTGATCTAGAGTGCAAAATGTGCTGCGCTCCGAAACAAGTACGCCGGCTGCCAATTGTTTTAAGGCGAGTTCACACGCAAAGGCGGAACAAACACCCAACACCAAGCAGAGCTTGAGGGTACAAATGACGCTCGAACAGGCATACCTCCCGGAATACCGAGAGGTGCAATGTGCGTTCAAAGATTCGATGATTCACTGAATTCTGCAATTCACACTACTTATCGCATTTC
+
IIIIIHHIGHIIGIIIIGIIIIIIIIIIIIIGIGIIHIIHIIIIIIIIIIIIGIIIIIIIIIIIIDEHIIIIIIHIIHIIIIIIIHIHHHHIIHIIHIIHIIIIIIIIIIIIIIIIHHHHHHIIIIHIIHIHIIIIIIGIHIIIIIIIIIIIIIHHEHHIIIIIIIIIIIIIHHIHHIHHIHIIIIGIIIIIHHHHIIIIIIIIIIIIIIIIIIIIHIHDHIHIHHIIIIIIIIIHIIIIIIIIIIIIIIIHIIIHIHGHHIIIIIIIIIIIIIIIIIIIIIIIIIIIIHHHIIIIIIIIIIGH
@HISEQ:711:H5NNWBCX2:2:1101:20665:10923:ATCTCGTA
TTAAGCTCAGCGGGTGGCCCCGCCTGACCTGGGATCGTGTTCCGAGCCGTGCTCGGCGTGGGTTCCTTTGCATGCGCCGCTGGGGCCGGGGTCCGGAGGCGGCGTAAAGCGCCGTACGTGTCCGTCCACCACTCGCCGCGTCCGTCCCGGCCGGCGGCCCGCACTTCGGCCCGCCGCGCCGCGCGGCACGGGGGGCCAATCTCCGCGTCCGCGCCCGCCGCCTCCCCGGGGCCGGGGGGCAGGGCGCGCGGAGCGACGCGAGGCGTGATGCCCAGGCAGGCGTGCCCTCGGCCGGATAGCCTCGGGCGCAACTTGCGTTCAAAGACTCGATGGTTCACGGGATTCTGCAATTCACACCAAGTATCGCATTTC
+
IIIIIIIIIIIIIIIHIIIIIIIIIHIIIIIIIIIIIIIIIIHIIIHIIIHIHHIHHIDHHIIHICGFHHHIIHIIIIHHICHFGEECDHDCHEHHIHGEHHHHDHHIIHIDHIHIIIGHHHFHHHHIII?HEHGDEEH?EDE//DEHD?CD/:E:DDDHDC/E/BE8@EHIDHI-?-?CDE@-@5?-?HC?EEH5E.89F-BG>E><?,C?-??-DC?E??,<CC?IHHC:-IHEHF..DE?-?:-.ECB.CCC:DDCHHHHH?EIIHFEHHIIHGHIIHHGGIIHIIHEDHIIIIIHIHECEIIHIIIHIIGIIIIIIHIIIIIGIIIIIGIIIHHIIIIIIHIIIIIIIIIHHIHHDIIIIIIIIIIII
@HISEQ:711:H5NNWBCX2:2:1101:9300:11182:ATCTCGTA
TTAAGTTCAGCGGGTATTCCTACCTGATCCGAGGTCAACCTTGTAAAATTGGGGGTTTACCGGCCGGCATGCGCCCGCGCCCGGAACGAGAAGTAACTACTGCGTTCGGTCGTGGGACGCACCCGCCGCTGTCTTTCGGGGCCTGCAGCGCAGGACCCCAACGCCAGGCGTGGCCTGAGGGTTGTAATGACGCTCGAACAGGCATGCCCGCCGGGATACCGGCGGGCGCAATGTGCGTTCAAAGATTCGATGATTCACTGAATTCTGCAATTCACATTACTTATCGCATTTC
+
IIIIIIIIIIIIIIIIIIIIIIIIIHIIHIIIHIIIIIIIIIIIIIHIHIGIIIIIIIIHIIIIIIHIIIIIIIIIIIIIIIIIIIIIHIIIIIIIIIIIIHIIIIIIIHIIHHHIIIIHIIIIIIIIIIIIIIIIIHHHIHIIIIIIIIIIIIIIIIIIIIIIIIIIIHHIIIIIIIIIHIHIHIIIIIIIIIIIIIIIIIIIHIIIIIIIIIHIIIGIIHHFIIIIHIIIIIIIIIIIIIIIIIIIIIIIIIIIIIIGIIIIIIIIIIIIIIIIIIIIIIHFIIIIHIII
@HISEQ:711:H5NNWBCX2:2:1101:12086:11247:ATCTCGTA
TTAAGTTCAGCGGGTATCCCTACCTGATCCGAGGTCAACCATAGAAAATTGGGGGTTCTGGCCAGTGTCCACCAGGTCTCTGTAGCGGAAGTATTACTACGCTTAGAGCCAGACGGCACCGCCACTGATTTTAGGGGCCGCCGGTAGCAGCGGGCCCCAGCACCAAGCAAGGCTTGAGGGTTATAATGACGCTCGAACAGGCATGCCCCCCGGAATACCAAGGGGCGCAATGTGCGTTCAAAGATTCGATGATTCACTGAATTCTGCAATTCACATTACTTATCGCATTTC
+
IIIIIIHIIIIGHHHHIIHHIIIIIIGHIHHHHHHIIIIIIIGHHIIGHIIIICHHIHIIIIIIIHIIHIHEHIIIHIIIIIHIIHIIGHGCEHHIIIIHIHEHIIHIGHIIIHHHGHHEHHHIIIHGHHIHHHHGIIIHHIIIIHIHIIIIHHIGHHIIIHIIHIHHIHHHHAHFIIHHFGHHIHHIIIIIIIHHIHHHHGHIIIIIIIIHHHHHHIIHHDDHDHFIHGIHHIIIHIIHHHIIIIHEIIIHHIIIIIIHEEHHFH?HHHHHHFHHGHHHDEHIIHIHHDD
@HISEQ:711:H5NNWBCX2:2:1101:17222:11097:ATCTCGTA
TTAAGTTCAGCGGGTATCCCTACCTGATCCGAGGTCAAAGTAAAAAAAGTCTTAATGGAAGGAGGTATACTAGACTCGCTTGCAATGTGCTGCGCACGAAGCCAACATACCGGCTGCCAATGAATTTAAGGCGAGTCCATGCACAGAGGCAGAACAAACACCCAACACCAAGCAGAGCTTGAAGGTTTAAATGACGCTCGAACAGGCATGCCCAACGGAATACCGAAGGGCGCAATGTGCGTTCAAAGATTCGATGATTCACTGAATTCTGCAATTCACACTACTTATCGCATTTC
+
IIIIIIIIHIIIIHIHIHIIIIIIIIIIIGIHHIGHIIIIIIIIIIIIIEHGHHHHIHHIIHIIHIHHIIIIIIIIHHIHIIIIIIIIIIIIHIIHHHGHIIIIIIIIIHIIHHHGHIIHIIIIIIIIHIIIHIIFHHHHIIIIHIHFHHIIIIIIHHHIIHHIHIIIIIIIIIIHHHHHHIIIIHGHHIIHHHHHIHIIHIIIIIIIIIIIIIIIHIIIIIIIIIHEIIIHHHHGHHIIIIHHHIIIIIIIIIIIIIIIIIHIIIIIIIIIIHHIIIHHHHFFHGHFIIIIIIII
@HISEQ:711:H5NNWBCX2:2:1101:18614:11042:ATCTCGTA
TTAAACTCAGCGGGTGATCCCGCCTGACCTGGGGTCGCGGTCGGAGGCCACTGCTCTCAATGGGGTCGATCGAGGGGGCCCCGGGGGCCGTCACGGCTCCTCAATGAATGAAACAAGCATGTCCAACCACCTCAAGCCGTGACGTCCCTTGTCCGGGGGCTCGCATTTGGGCCAGCCGCACCGCGAGGGAACGGGAGGCCAGCATCCGCCGCCCCGCTGCCAGCCAGCGTCACGGAGGACGGGGAGGAGGGGGCGGCGACGAGATGCGTGACGCCCAGGCAGACGTGCCCTCGGCCGGATGGCTTCGGGCGCAACTTGCGTTCAAAAACTCGATGATTCACGGGATTCTGCAATTCACACCAAGTATCGCATTTT
+
IIIHIHIIHHGHCHHDFHIHHDEHIHEHHHHHEGHHHDDHHGHGIIGHIIHIIIHHIIIGG@HCEHIIHHIDHIHIIIH?/FEHCCH<DCDFCHE@<<DG?HCGHHHIIIHEHIIHHH0<DG@<@G?EHEH?D0<FE?C</:@ED=@G?GHHHGHDH<CHHHCD/:.:/AEEEDHGIH???EEHB?EHGG8BEHIGHCHCHFH.8BE8@D>D77?9..B5CEA,GA8--.7..@F.E@ECG@?GFAB:E?-E-::-:.;.C?HG?C/HGCHHHG@HEHCGDC<=G@<</<</<E?HGHHEG<EEC</0C/?CFCC<<CIHG=CHFHHHIHHH?CHHHD<1CGHHH?HHFHHHGF<HEE?FG@DC<HDGIHCCGGI
@HISEQ:711:H5NNWBCX2:2:1101:8877:11362:ATCTCGTA
TTAAGTTCAGCGGGTATCCCTACCTGATCCGAGGTCAACCATAGAAAAATTGGGGGTTGCTGGCCAGCATCCACCGGGTCTCTGTAGCGGGTAAGTTACTACGCTTAGAGCCAGATGGCGCCGCCACTGATTTTAAGGGCCGCCGGTGACAGCGGGCCCCAACACCAAGCTGAGCTTGAGGGTTATAATGACGCTCGAACAGGCATGCCCCTCGGAATACCAAGGGGCGCAATGTGCGTTCAAAGATTCGATGATTCACTGAATTCTGCAATTCACATTACTTATCGCATTTC
+
IIIIIIIIIIIIIIIIIIIIIIIIIIIIIIIIIIIIIIIIIHIIIIIIIHIIHHHIIIIIHIGIIGHIIIIIIIIIIIIIIIIIIIIIIIIIIIIIIIIIIIHIIIIIIIIIIIHIIIIIIIIIIIIIIIIHIIIIIIIIIIIIIIIIIIIIIHIIIIIIIIIIIIIIIIIIHIIIIIHIHIHHIIIIIIIIIHHIIIIIIIIIIIIIIIIIHIIIIIIIIIIIHIIHHEGHIIIIHHIHIIIIHIIIIIHIIIIIIIIIIIIIIIIIIIIIIIIIIIIIIIIIHIIIIIIII
@HISEQ:711:H5NNWBCX2:2:1101:10134:11354:ATCTCGTA
TTAAGTTCAGCGGGTAGTCCTACCTGATTTGAGATCAGATCATAAAGTAAAATTTGTCTAAGTTAATAGACTATTAGAAGCGGTTCATCTGCATTTCCTGGCCACTTTTTACAGTGTCCTCAGCGAGTGATACTTATCACGCCGAGTGGAACCAAGCATATACTGAGATCCAGCTAATAAATTTAAGAGGAGCAAATGGTGAAATCTGCAAGACCTCCAAGTCCAAAGCAAACCAGTTAAATTAACAAAAGATTTACTTTGAGAATTTCATGATACTCAAACAGGCATGCTCCAAGGAATACCAAGGAGCGCAAGGTGCGTTCAAAGATTCGATGATTCACTGAATTCTGCAATTCACATTACTTATCGCATTTC
+
IHHIHHIIIIIIIIHHIIIIIIIIIIIIIIGIIIIIHHIIIIHIIIIIIIIIIHIIIHIHHIHHHHHIFIIIIIIIIHIIIHGIGHIIIIHIHHGHHHICHHHHHIIIIIIIIIHIHHHHIHHICHIHGIIIIIIIIIIEGIHH<E/CGEHICEHHHIIIIIIIIIHHHIHHIHIIIIIIIIIIIIIHHHIHIHIHHHHIIIIIIFHHIIHIHHHIHHHHHHCIIIIHEHIHGHHIHHIHHEEHIIHHIHGHHIHIHIIIIIIIGIIIHIIIGIIIIIIHHHIIHIIIIIIIIIIHIIIGHFHHIIHIIHHHFHGIIGIIIIIIIIHIIIIIHHIIIIIHIIIHIIIIIIIIIIIIIIHIHHIIIHHIIIIIIII
@HISEQ:711:H5NNWBCX2:2:1101:12835:11397:ATCTCGTA
TTAAGTTCAGCGGGTTTTCTTGCTCGATTTCAGACCAAGTTTCAAAGCATAGGCGTATGCCATACGTTTTGTGTTGGAGTAGAGTTACACGCGCCAGCCTTCCGCAGCAGCCAAAAATGAACATGTTAAAAACATTGTCGCACTGTTGGCAGCCCGCCAAAGGCAAGGGTTGCGTACATAATCATTTTAAAGCGATGCTGACTGTAGCCAAAAACGCTCACATCCACGCATCTAATAGCCTGTCACAGTGTGTGAGCAAACCAAAGAGCGTGAGTTTTTAATGATTCTGAAACGAGCATGCTCCCCGGAATACCAGGAAGCGCAATGTGCGTTCAAAGATTCGATGATTCACTGAATTCTGCAATTCACACTACTTATCGCATTTC
+
IIIIIHHIGHEHHHIIGIHHIIIIIIIIIIFHHGHIHGICECFHIIIIIIHHIHIIHHCHHHHFHFHIHHIFHGHHIHIHIGHIHIIIIIGHDHGHHHIFHIHIHIIIHEHIHIFHIIHHFHIIHHIIHIHIIHHHHIIFIIIHHHHDDGHHGHHDHIDH/ECDGHHIHIHH@HHHIHIIGIHHHEHIIIIHHEHHIIHHIHIGHIIIIIHEEHHIGHHHIHHCIIHHHHCHCHGIIIIHGIIHHHIHGIHHGEHHEIHHIHIHIHHEIHHHHIHGHIHHIIHFIIIIIIIIIIHHIIIIIIIIIIIHIIIIIIIIIHIIIIIHIIIIHIIIIIHHHIIIIIIIIHIIIHIIIIIIIHHHHHHHIHIHIIIHHHHIIIIIIHIIII
@HISEQ:711:H5NNWBCX2:2:1101:14700:11308:ATCTCGTA
TTAAGTTCAGCGGGTAGTCCTACCTGATTTGAGATCAGATCATAAAGTAAAATTTGTCTAAGTTAATAGACTATTAGAAGCGGTTCATCTGCATTTCCTGGCCACTTTTTACAGTGTCCTCAGCGAGTGATACTTATCACGCCGAGTGGAACCAAGCATATACTGAGATCCAGCTAATAAATTTAAGAGGAGCAAATGGTGAAATCTGCAAGACCTCCAAGTCCAAAGCAAACCAGTTAAATTAACAAAAGATTTACTTTGAGAATTTCATGATACTCAAACAGGCATGCTCCAAGGAATACCAAGGAGCGCAAGGTGCGTTCAAAGATTCGATGATTCACTGAATTCTGCAATTCACATTACTTATCGCATTTC
+
IIIIIHEEHHIIHHICEHHFIHHFHIIIIIIIIFGHHIHIIIHHHIIIHHCHHFIIIHIIIIIHEHGFHCHHHIHIIIIIIHHHHIIIIIIIIHHIGHHHHIIIIIGHHHIFHIIIHHHEEHHIHIIHIIIHIHHIHIGIIIGHHIHHGIIIIIGGEHHGEHHHIIIHHGCHHHHHIGHHIIHHHIHHHHIHHHHGHIHIIIHIIIGIHIIHHIIHHHHHHGE@HHHEGHHIIIIHHHHHGCDHIGHIIHIHHHHIHIHHIIIIHHC@IIIGIIHE?IIIHHIIHIIIIIIIIIIIHIIIIHIIHGHGIIHIHG<GIHFHIHIIHHHGHIHIIIIIIIHIGIIHIIIIIIIIHIHIIIIHIHHHIIHIIIIIHII
@HISEQ:711:H5NNWBCX2:2:1101:15537:11442:ATCTCGTA
TTAAGTTCAGCGGGTATCCCTACCTGATCCGAGGTCAAGAGCGTTAAATAAGGCTTCTTGGATGCTGATGTACGTTGATCTAGAGTGCAAAATGTGCTGCGCTCCGAAACAAGTACGCCGGCTGCCAATTGTTTTAAGGCGAGTTCACACGCAAAGGCGGAACAAACACCCAACACCAAGCAGAGCTTGAGGGTACAAATGACGCTCGAACAGGCATACCTCCCGGAATACCGAGAGGTGCAATGTGCGTTCAAAGATTCGATGATTCACTGAATTCTGCAATTCACACTACTTATCGCATTTC
+
IIIIIIIIIIIIIIIIIIIIIIIIIIIIIIIIHIIIIIIIIIIIIIIIHHIIIIIIIIIHHIIIIHIIIIIIIIIIIIIIIIIIIIIHIIIIIIIIIGIIIIIIIIIIIIIIIIIIIIIIIIIIIIIIIIIIIIIIIIIIIIIIHHIIIIIIIIIIIIIIIIIIIIIIIIIIIIIIIIIIIIIIIIIIHIIIIIHIIIIIHHIGIIHIIIHHIIIIIIIIIIIHIHIIIIIIIIHGIIIIGIIHIIIHIIIIIIIIIIIIHIIIIIIHHIIIIIIIIIHIIIIIIIIIIIIIIIIIIIHIIIII
@HISEQ:711:H5NNWBCX2:2:1101:17649:11273:ATCTCGTA
TTAAGTTCAGCGGGTATCCCTACCTGATCCGAGGTCAACCATAGAAAAATTGGGGGTTGCTGGCCAGCATCCACCGGGTCTCTGTAGCGGGTAAGTTACTACGCTTAGAGCCAGATGGCGCCGCCACTGATTTTAAGGGCCGCCGGTGACAGCGGGCCCCAACACCAAGCTGAGCTTGAGGGTTATAATGACGCTCGAACAGGCATGCCCCTCGGAATACCAAGGGGCGCAATGTGCGTTCAAAGATTCGATGATTCACTGAATTCTGCAATTCACATTACTTATCGCATTTC
+
IE1<D<1DG1FC//CC?GGHHHEGHFHIHICGH/<C1GCCEH?11<1<CFC<1D//<<EHH1<EH@<C1FHGHHIDHH@F=HHECGHHDH?HHHC<?GC<1DHG<CGFEHIECBG0CEHD6<EDC<GEGFF<DHHEDDE?EDHEHIHIBFHFE:/D<HCGHEHEHHHGHHHI@FCHHIBBBHHHFFHHEGDFHHGEEEFGHGIHHEHHHH?CGC<<FDCEHHFE<0HHH@DC/H?@HEFHF<<<0HG?G1GC<11GC<G?G@<ECHEHGC?HHE1GHIHHHHEHHEHG@ECHH
@HISEQ:711:H5NNWBCX2:2:1101:9627:11673:ATCTCGTA
TTAAACTCAGCGGGTGATCCCGCCTGACCTGGGGTCGCGGTCGGAGGCCACTGCTCTCAATGGGGTCGGTCGAGGGGGCCCCGGGGGCCGTCACGGCTCCTCAATGAATGAAACAAGCATGTCCAACCACCTCAAGCCGTGACGTCCCTTGTCCGGGGGCTCGCATTTGGGCCAGCCGCACCGCGAGGGTACGGGAGGCCAGCATCCGCCGCCCCGCTGCCAGCCAGCGTCCCGGAGGACGGGGAGGAGGGGGCGGCGACGAGATGCGTGACGCCCAGGCAGACGTGCCCTCGGCCGGATGGCTTCGGGCGCAACTTGCGTTCAAAAACTCGATGATTCACGGGATTCTGCAATTCACACCAAGTATCGCATTTT
+
HHHHFHHHEHHHHIHHHHHHIIGIHHHFGEFEHIIIIIIIH?CDIDHHHHHHIIIHHICGEHEG=EHEIHIGHDHHDDHDHDIIIIDHHIIIIIIH<?EHIHIEHIIIIICHIEFHHH0DGEHHHHHHHHEHH0<FHHIIHHHEHHEHHIHHIHGDHHHHGIIHHEHEFHHC>AHHEDHHIIIIIHE@HCGAGHHCHHDE@@57AEHEDHDHHHHHHHHFGGC?GIHHH?DGIIIIHHIIIGHHG@E?EDHHIHIIHDHECEDGCEGC@HIHHEGEGCHEHHHHIHHHECHDIHIIIGIHHCDHHCHHHIGHIIIHHHIHHGHHIHG@HIIHIHHHHCGGEHEIIIIIHHIIHHIHIIIHHHIIIIHHFHHEIII
@HISEQ:711:H5NNWBCX2:2:1101:11095:11582:ATCTCGTA
TTAAGTTCAGCGGGTAGTCCTACCTGATTTGAGGTCAAATGTTCAGAAGTTGTCTACATAGAGACGATTGGAAGCTGAACTGACAAAACACAGTCTTCGTCTATGGCGTAGATAATTATCACACCGGCGACGGACCGTGAATGGTTCTGCTAATGCATTTCAGGAGAGCTGACCATAGGCCTGCAAGACCCCCAACTATCCAACACACAAGCCAGTCACAAAACTGGATATGGTTGAGAATTTAATGACACTCAAACAGGCATGCTCCTCGGAATACCAAGGAGCGCAAGGTGCGTTCAAAGATTCGATGATTCACTGAATTCTGCAATTCACATTACTTATCGCATTTC
+
H1FHEHHHIIHIIIIHIHHIHIHIIIHHHIIGHIIIHIIIHIHFHHHIIIHHHIHIGHHFHHHHIEHIIIIGGIIHFHIIIHIHHHGHIIIIHHIGIIHHHIIIIFHIII<HIGCHHIIIGIHHIHGCEHEHHHIIIHHHHHFHHHIIHIGHHHEHFIIHHHIHIHGHHHFEEHHHIHHHHIGHHGFHIHHHHHGHHIIIHHIHEIHHEHHIHGHHHHIIHHHHHCHIIHHIGIIHHGHHIIGHHEF<IHHFIHHHHE?EIIHIIGIHHHEHIIIIIIIIIIIGIIHFHGIHHHIIGIHIIHIIIHIIIIHHGIIIIHIIHIHIGIIIIHGIGIIHHHGHHIIHIIGHIH
@HISEQ:711:H5NNWBCX2:2:1101:13873:11638:ATCTCGTA
TTAAGTTCAGCGGGTATCCCTACCTGATCCGAGGTCAACCATAGAAAAATTGGGGGTTGCTGGCCAGCATCCACCGGGTCTCTGTAGCGGGTAAGTTACTACGCTTAGAGCCAGATGGCGCCGCCACTGATTTTAAGGGCCGCCGGTGACAGCGGGCCCCAACACCAAGCTGAGCTTGAGGGTTATAATGACGCTCGAACAGGCATGCCCCTCGGAATACCAAGGGGCGCAATGTGCGTTCAAAGATTCGATGATTCACTGAATTCTGCAATTCACATTACTTATCGCATTTC
+
IIHIIIIIIHIHIIIHIIIIIIIHHHHIIEHHIIIHIIIIIIIIIHIHGGIIIHHHIIIIHIEHHHHIHHIIIHIIIIHHIIIHIHIIIIIIIIIIIHIIIIIIHIIHIIHFHIIIIHIIIIIIHHHIHHHHHHIHHIIHIIIHIHHIHIIIIIIIIIIIIHIHIIIIHIIIHIIHIIIIIIIIIHIHHIIHGIIHIIIIIIHHHIIIIIIIIIIIHGHHGHGHIIIIIHIIHHHHIIIIIIIIIIHHIIIIHHHGIHHIIHHHHHHIIIHGIIIIIIIIIIIHIIIIHIIIH
@HISEQ:711:H5NNWBCX2:2:1101:20334:11617:ATCTCGTA
TTAAGTTCAGCGGGTAGTCTTACTTGATTTGAGATCGAGTTTTACAAGAATCGTTGCCGACCCTTGTGAAATCCTGCATCAGTCAGCCAATACGGTCAGACTCCCTTTATGTTAGCTGCAGCAAAAGTAATAATCCGTTTGACGGGACTAAATAAATATGCTTTTAGCTCAGGAGAATGTCCAGCTGCACCTGCATCTCAAGCAACCCTCCACCGATCGTAAAGACTGGTGTTGGGATTGCTCAAGTCCAAAGCCATTCAAAACAAATTGAAGTCTTTGAGGTGTTTACTGATACTCAAACAAGCATGCTCTTCGGAATACCAAAGAGCGCAATATGCGTTCAAAGATTCGATGATTCACTGAATTCTGCAATTCACATTACGTATCGCATTTC
+
H@CG<<<D<@FHDDHGH<CEHHIEE1D<CHIGHIHHI@1@EGHHIEEHIIIECFHEEHDHIGHGH@GHHHHIEEHCHCEEHHGHHEEHE<GHHHDHFHHEH1FCC11<CF0GGHHHI<GHICH0DH0<FHCHHC0G=HIFEEHD/C=HCE::D/DF?DHC/B/FH....:A:FE.B?A..AAGHHE8GCHHHG?FG.G@AGCEHHICGHHHHFH?GB-?HF6B67.CE:...C7./D/GD@EHHG<@@H@GFC</CD/D/F@HHGCHHGGC0<0<<<HHHHHHECHFIIEFF?FHGFEHHIFH@CHHCC</G=HIHIIHGEHFF?GC/HIHIHEHIHIGIGHG?CHHHHCIIIH?HHGCECHHEGGIHEEGHEGHGIHFCEE?HHCHHHHDIHH
@HISEQ:711:H5NNWBCX2:2:1101:20466:11715:ATCTCGTA
TTAAACTCAGCGGGTGATCCCGCCTGACCTGGGGTCGCGGTCGGAGGCCACTGCTTTCAATGGGGTCGGTCGAGGGGGCCCCGGGGGCCGTCACGGCTCCTCAATGAATGAAACAAGCATGTCCAACCACCTCAAGCCGCGACGTCCCTTGTCCGGGGGCTCGCATTTGGGCCAGCCGCACCGCGAGGGAACGGGAGGCCAGCATCCGCCGCCCCGCTGCCAGCCAGCGTCCCGGAGGACGGGGAGGAGGGGGCGGCGACGAGATGCGTGACGCCCAGGCAGACGTGCCCTCGGCCGGATGGCTTCGGGCGCAACTTGCGTTCAAAAACTCGATGATTCACGGGATTCTGCAATTCACACCAAGTATCGCATTTT
+
HIHHH1CHIFHHHHC/CHHHGHIHDHIF@EH?EHHI?H??DDH<EHHHE1D1D1C1DD@@GE1GH<C/C<<FHI?CHHICC/CC<C//<FDE@G00DDHH1<DD1DDGD1DGHD0FHH00@<0D00DGE0DGHIH0FH//<E?EFEHEE/:FD/=/D?EDC.:/D@AB/;@FHHAHFCCHHHDHG?8FEBA.8B=GEE89EF-G-HFDFHC88E?@=B@5G?@CHEC??7--9.EHHGB-CHHHFB.DDDDDEEBEEFHEC.DGIIIHHHHHHHD<FHGC?HHE@HHECCE<CECCG@EHHHH?E/?HIIIHIIHHDHFCCD<HCEGDHHCHHHF1IIHEHGIHEHHHHHEHG@HGDD?HEFC?=G@@HFIIHHH
@HISEQ:711:H5NNWBCX2:2:1101:6379:11972:ATCTCGTA
TTAAGTTCAGCGGGTATCCCTACCTGATCCGAGGTCAACCTTGTGAAAGATTTAACGGCCGCGGCCGCCCGCACTCCGAAGCGATTAATGAAATCACAACGCTTGGAGACGGACAGCTCAGCCGGAGACTTTGAGGCGCGCGGAACACCGCGGCGCCCAATACCAAGCCAGGCTTGAGTGGTGAAATGACGCTCGAACAGGCATGCCCTCCGGAATACCAGAGGGCGCAATGTGCGTTCAAAGATTCGATGATTCACTGAATTCTGCAATTCACATTACTTATCGCATTTC
+
IGIIHHIIHIICHIIIHHHIIIIIGIIIIIIIIIIIIIIIIIHIHGHHEDHFHIIIIIIHCHDDHHHIHHHIIIIIIIHIHIIHGHIHIIGHIIIHHHIIIHHIIIIIIIHHHIIIIIIIIIIIIHIIIIHHIIIHIIIIIIGIIHIIHIHIIIHGHHIHIHHIIIIIHIIIIIIIIHHIHHHFEHGHIIIHIIIGIIIIIIIIIIIHIIIIIIIHIHHIHEEHIIIHHIHHFIIHIHHGHIIIIIIIIIIIIHHHIGIIIIHIIIIIIIIIIHIGIIIHIIIIIIIIIII
@HISEQ:711:H5NNWBCX2:2:1101:8192:11908:ATCTCGTA
TTAAGTTCAGCGGGTATCCCTACTTGATCCGAGGTCAAAAGTGTTAAATTGTTTGATGGAGGCTAATGATTACCAGCTTAAATCGCAAATTGTGCTGCGCTTCAAACCAATACATTGGCTGCCAATAACTTTGAGGCGAGTCCAAACGCGAGGAAAGGACAAACACCCAACACCAAGCAAAGCTTGAGAGTACAAATGACGCTCGAACAAGCATGCCCCATGGAATACCAAGGGGCGCAATGTGCGTTCAAAGATTCGATGATTCACTGAATTCTGCAATTCACACTACTTATCGCATTTC
+
IHIHIHIGHIIIIIIIIIIIHHIIIIIIIIIGHGIIIHIIIHIIIHIIIIIIII?GHIIHIIHHHHHIIHIIHIHIIHIIIIIHIIIHHIHIIIIIHHHHHIIIHHIIIIIIIIIHHIIIIIIIIIIIHIHHIHIIIIIHHHIIIIHIIIIIIIIIIIIHIIIIIIIIIHHIIIHHIIIHIIIIIIIIIIIIIIIIIIIIIGIIHIIHIIIIIIIGIGIIIIIIIIIIFEEIHIIIIGIIHHHHHIIIIIIIIIIIIIHIIIIIHHIIHHGIIIIIIIIIIGIIIIHHHIIHIHHIIIIII
@HISEQ:711:H5NNWBCX2:2:1101:8796:11751:ATCTCGTA
TTAAACTCAGCGGGTGATCCCGCCTGACCTGGGGTCGCGGTCGGAGGCCACTGCTCTCAATGGGGTCGGTCGAGGGGGCCCCGGGGGCCGTCACGGCTCCTCAATGAATGAAACAAGCATGTCCAACCACCTCAAGCCGTGACGTCCCTTGTCCGGGGGCTCGCATTTGGGCCAGCCGCACCGCGAGGGAACGGGAGGCCAGCATCCGCCGCCCCGCTGCCAGCCAGCGGCCCGGAGGACGGGGGGGAGGGGGCGGCGACGAGATGCGTGACGCCCAGGCAGACGTGCCCTCGGCCGGATGGCTTCGGGCGCAACTTGCGTTCAAAAACTCGATGATTCACGGGATTCTGCAATTCACACCAAGTATCGCATTTT
+
EHHIIIIHIIIIHHIIIIHHHHIIIIIIIIIHII/EEHIIIIHHCHIIHIHHHHHHHIGFHHHHI?EHGFHHHIIIHIIHDHII?EHGIIHHIHHIICHHHHIIIIHIIHHHHHEFDGD?GHIHIIIIHEHFHHIHHGIIGEHIIIIIICHIHHHIIIIIIIIIIHHGGGEEHHGFEHHHH??DHHGHC.FEHGDEHIDCHHHHGFCEHH=CHH7.7..-;.-,E7,,,-7DHAB.?:.:<?HGFIIIIHIIIHHHIIIHHEHG<IIIIIIIIHHIIIIHEIIIIIIHIHHDHDCIIIHCFCHDDDCEIIHGIHDCCHHHHDHIGIIIHHIIIIIIIIIHHFHHIIIGIHIHIIIIIHIIHHHFGEIIIGIHIIH
@HISEQ:711:H5NNWBCX2:2:1101:13607:11909:ATCTCGTA
TTAAGTTCAGCGGGTATCCCTACCTGATCCGAGGTCAACCATAGAAAAATTGGGGGTTGCTGGCCAGCATCCACCGGGTCTCTGTAGCGGGTAAGTTACTACGCTTAGAGCCAGATGGCGCCGCCACTGATTTTAAGGGCCGCCGGTGACAGCGGGCCCCAACACCAAGCTGAGCTTGAGGGTTATAATGACGCTCGAACAGGCATGCCCCTCGGAATACCAAGGGGCGCAATGTGCGTTCAAAGATTCGATGATTCACTGAATTCTGCAATTCACATTACTTATCGCATTTC
+
IIIIIIHHIIHIIIIHHG1GHHIIIGEHFEHHIGIIIIHHHIIIIIIIHHHHIEHIIHHEHHIIIHHHHHHIIIIGHHIIIIIIIIIHHHHHIIFHIIGHIIIIIGHIIIIHIHHHGGEHHDHHIHIHIIIHHIIIIIIIHIIIIIIIHHIIGIIFHDHHHIIHGIIIIIHHIHIIHIIIIIIIHHFHIIIIIIIIHIIIHHGIIIIHHHIIIIHIGIHHIIGHHIIHH?HHFEEEEHEDHHIIIHIIIIHIIIIIIIIIIIHFIHIIHHHHHHIIIIIIIIGIIIHHIHIHH
@HISEQ:711:H5NNWBCX2:2:1101:15855:11959:ATCTCGTA
TTAAGTTCAGCGGGTATCCCTACTTGATCCGAGGTCAAAAGTGTTAAATTGTTTGATGGAGGCTAATGATTACCAGCTTAAATCGCAAATTGTGCTGCGCTTCAAACCAATACATTGGCTGCCAATAACTTTGAGGCGAGTCCAAACGCGAGGAAAGGACAAACACCCAACACCAAGCAAAGCTTGAGAGTACAAATGACGCTCGAACAAGCATGCCCCATGGAATACCAAGGGGCGCAATGTGCGTTCAAAGATTCGATGATTCACTGAATTCTGCAATTCACACTACTTATCGCATTTC
+
@FHHEGHIE?FCCCCCGHFHEEHI@1<DC@<DEDGHHFHI@<DCCC?FGDFG?CFHHIC1CEGCGFCHIIHICFHCHHGGHH??FHHFEEH@GHHHIICIDEHIHIIGHHHHIGFHHHGHIIIHIHHCFFCGEEEHHIIIFEFHHIHH<EHDHHFGIGGEHGH=DBCIHHEHIHGC?EGHHFGHGGGIHHFDHEHIHHHIIHGC@FGHHGGHEEEHE?HFHEIHCHH@H@HCCCHCCFCC?HDGEGHEIHHF0E@EHCHHIHHECCHGCF<1HHC1?IIIHHEE@HFD1GE?HCF?HCHHI
@HISEQ:711:H5NNWBCX2:2:1101:5543:12060:ATCTCGTA
TTAAGTTCAGCGGGTATCCCTACCTGATCCGAGGTCCAACTTGATTATTTTATTAGCAAAAACCTACAGCAGCCCTCCAAGCGCAAGTCAGTCTGCTACGCTAGAGTCCATCGAGGCATCGCCATTTCTTTTTAGGCACGTCTCGACTAGCTGTAATGGCAGGAGACGAAAGCCCAATTCCAAGCTAGGCTTGAGATTTGATCATGACGCTCGAACAGGCATGCCCCTCGGAATACCAAGGGGCGCAATGTGCGTTCAAAGATTCGATGATTCACTGAATTCTGCAATTCACATTACTTATCGCATTTC
+
IIIIIIIIIIIIIIIIIIIIIIIIIIIIIIIIIIHIIIIIIIIIIIHHIIIIIIIIIIIHHHIHIFHIHIIIIIIIHIIIIIIHIHIHIIIIIIIIIIIIIIIIIIIIIIIEHHIIIIIIIIIHIIIIIIIIIIIIIHIIIIIIIIIIIIIIIHHIIIIIIIIIIIIIIIIIIIIIIIIIIHHIHIIIIIIIIIIIIIIIIIIIIIIIIIIIIIIIIIGIIIIIIIIIIIIIIIIIIIHEIIIIIIIIHIHIIIIIIIIIIIIIIIIIHEIIIIIIIIIHHIIIIIIIIIIIIIIIIIHHHIIIIHIII
@HISEQ:711:H5NNWBCX2:2:1101:9319:12089:ATCTCGTA
TTAAGTTCAGCGGGTATCCCTACCTGATCCGAGGTCAAGAGTGTAAAAATGTACTTTTGGACGTCGTCGTTATGAGTGCAAAGCGCGAGATGTACTGCGCTCCGAAATCAATACGCCGGCTGCCAATTGTTTTGAGGCGAGTCTACACGCAGAGGCGAGACAAACACCCAACACCAAGCAGAGCTTGAAGGTACAAATGACGCTCGAACAGGCATGCCCCATGGAATACCAAGGGGCGCAATGTGCGTTCAAAGATTCGATGATTCACTGAATTCTGCAATTCACACTACTTATCGCATTTC
+
IIIIIIIIIIIIIIIIIIIIIIIIIIIIIIIIIIIIIIIIIHHIHIHIIIIIIIIIIIIIIIIIIIIIIIIIIIIIIIIIIIIIIIIGIIIIIIIIIIIIIIIIIIIIIIIIIIIIIIIIIIIIIIIIIIIIIIIIIIIIIIHIIIIIIIIIHIIIIIIIIIIIIIIIIIHIIIIIIIIIIIIIIIIIIIIHHIIIIIIIIIIIIIIIIIIIIIIIIIIIIIIIIIIIIIIIHHIIIIHIHEHHIIIIIIIIIIIIIIIIIIIIIIIIIIIIIHIIIIIIIIIIIIIIHIIIIIIIIIIIII
@HISEQ:711:H5NNWBCX2:2:1101:13886:12049:ATCTCGTA
TTAAACTCAGCGGGTGATCCCGCCTGACCTGGGGTCGCGGTCGGAGGCCACTGCTCTCAATGGGGTCGGTCGAGGGGGCCCCGGGGGCCGTCACGGCTCCTCAATGAATGAAACAAGCATGTCCAACCACCTCAAGCCGTGACGTCCCTTGTCCGGGGGCTCGCATTTGGGCCAGCCGCACCGCGAGGGAACGGGAGGCCAGCATCCGCCGCCCCGCTGCCAGCCAGCGTCCCGGAGGACGGGGAGGAGGGGGCGGCGACGAGATGCGTGATGCCCAGGCAGACGTGCCCTCGGCCGGATGGCTTCGGGCGCAACTTGCGTTCAAAAACTCGATGATTCACGGGATTCTGCAATTCACACCAAGTATCGCATTTT
+
GIIIIIIIIIIIIIIIIIIIIIIIIIIIIIIIIIHIIIIIIIIIIIIIIIIIIIIIIIIIIIIIIHIIIIIIIIIIIIIIIIIIIIIIIIIIIIIHHIIIIIIIIIIIIIIIHHIIIIIIIIIIIIIIIIIEHIIIIIHHIHIIHIHHEHHIIIIIIIDHHHIGHIGHHHIIIFIIHHIIIIHDHHHIIIHHHHHHIIIIIIIGIIHIIIHHIIDGA.IGIIGIIHHCDHGHGIHHHHHHHIHHGGE<IIHHGGIIHHHIIHIIHGIIHIHHIHHHIIHIHIHHDIHGIIIIIIIIIIIIIIIIIHHIIGHHIIIGIGIHIGIIIIHFIIIHIIIGIIGIIIHGIIIIIGHHHIIIHHIIHIIIIIIIGHIIIHH
@HISEQ:711:H5NNWBCX2:2:1101:18833:12220:ATCTCGTA
TTAAGTTCAGCGGGTATTCCTACCTGATCCGAGGTCAACCATTCAGAAGAAGGGTGTTTAACGGCAGAAGCAGTAGCATCTCGAAAGCTAGAAAAAATTACTAAGCTCAGAGGGTACTACAACTCCGCCGCTGTCTTTAAGGAACTACAGGGTAGCTACAGGGTAGCTTCTGTAGGTTCCCAACACTAAGCAGGGCTTAAGTGGACTTAATGACGCTCGAACAGGCATGCCCACTAGAATACTAATGGGCGCAATGTGCGTTCAAAGATTCGATGATTCACTGAATTCTGCAATTCACATTACTTATCGCATTTC
+
IIIIIIIIHIIIIIIHHIIGIIIIIIIIIIHIIIIIIIIIIIFHIIIIIIIIIIHEHIIHHIIIIHHIIIIIHIIHIIIIIIIIIIIIIIIIHHFHIIIIIIIHIIIIIIIIIIIHIIIHIIGHIHIHIIIIIHIIIIIIFIHHIIIIIHIHIIIIIIIHHIHHIIGIIIIIIIIIIIIHIIHIHHEGCHHHHIIIIIHIIIHIIIIIIHHIHIIIIIIHHHIFHIIGIIHIIHIIIIIIIIIHHHHIIIIHIHEHEHFHIHHIHIHIHEIIIIIIIIIHHGHIIHHIHIIHH?HGIIHIHIHIIHGHGHHIIII
@HISEQ:711:H5NNWBCX2:2:1101:19834:12082:ATCTCGTA
TTAAGTTCAGCGGGTATCCCTACCTGATCCGAGGTCAACCTGTAAAAATAAAGGTTTCAGTCGGCAGAGTTCCTCTCCTTTGACAGACGTTCGAATAAATTCTACTACGCCTAAAGCCGGGGAGGCCTCGCCGAGGTCTTTAAGGCGCGCCCAACTAAGGACGACACCCAATACCAAGCATAGCTTGAGTGGTGTAATGACGCTCGAACAGGCATGCCCCTCGGAATACCAAGGGGCGCAATGTGCGTTCAAAGATTCGATGATTCACTGAATTCTGCAATTCACATTACTTATCGCATTTC
+
IIIIHIIIHIIIIIIIIIIIIIIIIIIIIIIIIIIIIIIIHIIIIIIIIIIIIIHHIIIIIIGIIEHGIIHIIIIIIIIIIIIIIIIIIIIHIIIIHIIIIIIIIIIHIHHIIIIIIIIIIIIIIIIIIIIIIIIIIIIIIIIIIIIHIIHHIHHHIIIHHHIIIIHIIIIIIIHHHHHIIIIIIIHIIIIIHEHIHGIIIIHHHIHIIIIHIIIIIIIHIHHEIHEIIIIIIHIIHIHIIIIIIIIIHIIGHHIIGIIIIIIIIIHHIIIIIIIIIHHHIIHIIIIGIIIIIHIIIIIHII
@HISEQ:711:H5NNWBCX2:2:1101:1604:12315:ATCTCGTA
TTAAGTTCAGCGGGTAGTCCTACCTGATTTGAGGTCAAGCTTAAAGTGTATGCCTCATAAGAGACAGTCCTAAGACCATTAGAAGCTGAACAGATTAAAGGTCTACAGTAATGGCATAGATATATTATCAAACCAATAAGCTGAGTCCTTGAAGTTCTGCTAATGCATTTAAGAGGAGCTGACATTAGACATGCCTGCAATAACCTCCAAAGTCCAAGCTTCAAAAGAATAAATCTTTGAAGTTGAGAATTAAATGACACTCAAACAGGCATACCCTTCGGAATACCAAAGGGTGCAAGGTGCGTTCAAAGATTCGATGATTCACTGAATTCTGCAATTCACATTACATATCGCAATTC
+
IHIH1GCHCFCHHHIDH<DCHHII1DEHHEEHHHHIHHHHIHHIHHF@FGCGHHFHHHHHHIHIGDEHHEFHIHIIIIICC<CGFE@EHHIHHGIHHHHHCD<CFHCCDFF1<<FCFEFHHEEGHHEHHHIIIHIIEHHDGHHHCIHHHIIIIIHHIFHIIHHHHFFHIIIIIIIHIIHIHHGHIHIIHHHHHGAHHHHIHIIHIIGIIIIHHHHHIIIHHIIIGIIHIIIHIHIIHHIHHHHHHIHIIHIHIIIIIIIIIIIIIIIIHIIIIIIIIIHHIIIIIIIIIHHFIGIIIHGIIIIIIIIIIIIIIIIIIIIIIIIIIGIIIIHGIIIIIIIIIIIIIIIIIIIHIIIHIII
@HISEQ:711:H5NNWBCX2:2:1101:1840:12376:ATCTCGTA
TTAAGTTCAGCGGGTATCCCTACCTGATCCGAGGTCAACCTTTGATAAAATTTTGGGTTATGGCAGGCACGCAACCGGTCATCCAAAGCGAGAAAAATTACTACGCTTGAAGCCGAATGGCACCGCCACTGATTTTAGAGCCCGCCTTTTCAGGTGAAGCTTAATACCAAGCAGAGCTTGAGGGTTGTAATGACGCTCGAACAGGCATGCCCCCCGGAATACCAGAGGGCGCAATGTGCGTTCAAAGATTCGATGATTCACTGAATTCTGCAATTCACATTACTTATCGCATTTC
+
IIIIEHIIIIIIHHIHHHIIIIIIHHIHIIIIIIIIHHHIHHHIIIIHHIIIIIHHIIHIIIFHHHIHIIIIIIIIIGEHHIIIIIIHHHHGIIHHHGHIIIIIGHHHIIIIIIIIIIIIHIIHIIIIIIIIHIIIIIIIIIIIIIIIHIIIGIIIIHHIIIIIIIIHIHHIHIEHIIIIIIIHHHIIHHHHHIIHHHHIIIIIIIIIIIHHHIIIIIIHHGIHHHEIIHIIHIIHHIHIHIHIIIIHIGIIIIIIIIIIIIIIIIIGIIIIIIIIIHIIIIIIIHGIIIIIIII
@HISEQ:711:H5NNWBCX2:2:1101:15754:12331:ATCTCGTA
TTAAGTTCAGCGGGTATCCCTACCTGATCCGAGGTCAACCTTAAGAAGATTCTCCCTGAGGGGAGGCAGACCGTGGCCCGTAAACCCATGTTGTCCGATACGTGTCCCGTGAAGAACTCAGTGTACCGGGGGTCCAACGAGGCCGCCGTCATTGTCTTTGGGAGGGGTGGGAAGCCCACGGGGGGTCTCCACCAAACCGTCCAACACCAAGCCGGGGGCTTGAGGGGTGATAATGACGCTCGAACAGGCATGCCCTTCGGAATACCAAAGGGCGCAATGTGCGTTCAAAGATTCGATGACTCACTGGAATTCTGCAATTCGCATTACTTATCGCATTTC
+
IIIIIIIIIIIGIIIIHIIIIIIIIIIIIIHIIIIIIIIIHIIIIIFHIIIIIHHIIIIIIIIHIHHIIIIIEHIIIIIIIHIIEHIIIIIGHFHIIHIIIIIHIIIIIHGFIIIFHHIIIIIIHGHHGHHHHHIHIIHIIIHHIHHIHIHIIIIHHIIIGHGHIIHEHIIHIHEHHIHIIIHIIIIHIIIIIIHIIIIIHHFIHHHIIHIHIIIGIIIIHIIIHHIIHHHIIIHHIHCCHHIHIIIHIIHHHHEIIIHIIIIIIIIHHHHHIHHIHHHHIIIIIIIIIGIGIIGIIIIIIHHIIHIHIIGIIIIIIIIIHIIIHGIIIIIIIIIIIIH
@HISEQ:711:H5NNWBCX2:2:1101:5989:12537:ATCTCGTA
TTAAGTTCAGCGGGTATCCCTACCTGATCCGAGGTCAACCTTAGAAAGATTCTCCCTGAGGGGAGGCAGACCGTGTCCCGTAAACCCATGTGTCCGATACGTGTCCCGTGAAGAACTCAGTGTACCGGGGGTCCAACGAGGCCGCCGTCATTGTCTTTGGGAGGGGCAGGAGCCCCCGAGGGGACCTCCACCAAACCGTCCAACACCAAGCCAGGGGCTTGAGGGGTGATAATGACGCTCGAACAGGCATGCCCTTCGGAATACCAAAGGGCGCAATGTGCGTTCAAAGATTCGATGACTCACTGGAATTCTGCAATTCGCATTACTTATCGCATTTC
+
IIIHHHIIIIIGIIIGIHIIIIIHIEHIIGEHIIHHHHHIGHHIGHIIIHIIHHHHIIGEHHIIHEHHIHHHHIIIHHIII<GHIIHEGHHIIHIGIIIIIHHHHHGHHIHIHIIIHIIIIHIIIIIIHHIEFGHHHHEHD?DHHIGDHHGHHIIIHHHHHHHHIHIIHH=GE<BEEHIIIGHCHHHHGIHEHHHIHHHHHIHIHFG?GHHIHH?HEG@HGE?HHFGHHEHHC0DDHHG@CF@@?CIHHCGEDDHG1FC@GFHHHIIHHDHHGDHHDDHGHIH?IHIIGIHHGIHHEHEGHHFEEFCHGCHFGCEIIIIHHHIHHHCCHHGFEIIHIH
@HISEQ:711:H5NNWBCX2:2:1101:7208:12564:ATCTCGTA
TTAAGTTCAGCGGGTATCCCTACCTGATCCGAGGTCAACCATAGAAAAATTGGGGGTTGCTGGCCAGCATCCACCGGGTCTCTGTAGCGGGTAAGTTACTACGCTTAGAGCCAGATGGCGCCGCCACTGATTTTAAGGGCCGCCGGTGACAGCGGGCCCCAACACCAAGCTGAGCTTGAGGGTTATAATGACGCTCGAACAGGCATGCCCCTCGGAATACCAAGGGGCGCAATGTGCGTTCAAAGATTCGATGATTCACTGAATTCTGCAATTCACATTACTTATCGCATTTC
+
IIIIIIHHIIIHGHHIIIIIHIIIIHIIIIIIHHIIIIIIIIIIIIIIHIIFHHHIIIIIIIHIIFHIIIIHIIIIHGHHGHIIIIIIIHIIIIIIIIIIIIIIHIIIIHIHHIIGIIIIIIGIIIHHDHEHIHIHIIHHIIHHHHHDHHIHEHIHHHIIIIIIHIIHIIIFIIIIIIIIIIIIIIIIIIIIIIIIIIHIIIIHIIIIIHIGIIIIIIIIIHHHDIIIIHIIHHEHIHIIHIIIIIIIIHIIHHIHIHIIHIIIIIIIIHIIIHIIIHIIIHIHCIIIIIIII
@HISEQ:711:H5NNWBCX2:2:1101:10444:12684:ATCTCGTA
TTAAACTCAGCGGGTGATCCCGCCTGGCCTGGGGTCGCGGTCGGAGGCCACTGCTCTCAATGGGGTCGGTCGAGGGGGCCCCGGGGGCCGTCACGGCTCCTCAATGAATGAAACAAGCATGTCCAACCACCTCAAGCCGTGACGTCCCTTGTCCGGGGGCTCGCATTTGGGCCAGCCGCACCGCGAGGGAACGGGAGGCCAGCATCCGCCGCCCCGCTGCCAGCCAGCGTCCCGGAGGACGGGGAGGAGGGGGCGGCGACGAGATGCGTGACGCCCAGGCAGACGTGCCCTCGGCCGGATGGCTTCGGGCGCAACTTGCGTTCAAAAACTCGATGATTCACGGGATTCTGCAATTCACACCAAGTATCGCATTTT
+
IGHIIIIIFIII?FHIIIIIHIIIIIIIIIIIIIIIIIHIHIHIIIIGIIIIHIHHIIHFHIIIHIHHIHHIDHIHIIIIIIIIIIGIGIDHIIIIIIIIIIIIIIIIHHHIIIIHGIIHHHHHIHHIIIIGIHIHIGDE/EHEHGHHHIIHHIIGIGHHHIIH?HHHHHIEHFHIHIHHHDHIHCHGHGHHIIIGHHIHHIH=@GHHHHHHHDDHIIIIHEIIHGHIHCH<IIIIIHEDIIIHEH=DIHGHGHHGHGHIIHIIHIHIHHIIIHEIGIIHIIHIIIIIGIIIIIIIIIIIIIIIHECHIIIIHIIHHHIIIIHHGHEDHHIIHIIIIIIIHGHIIIIHHIHIHIIIHHHHIIHIIIHIIIHHGGI
@HISEQ:711:H5NNWBCX2:2:1101:16682:12606:ATCTCGTA
TTAAGTTCAGCGGGTATTCCTACCTGATCCGAGGTCAAATTTTCAGAAGTTGGGGGTTTTACGGCAGGGCCGCGCCAGTACAGTCCAAAGCGAGGGTTTTACTACTGCGCTCGGAGTCCTGGCGAGCTCGCCACTAAATTTCAGGGCTTACCCTCCTGTAACGAATTACAGTTCAGGTAATGCCCCAACACCAAGCAGGGCTTGAGGGTTGAAATGACGCTCGAACAGGCATGCCCTCTGGAATACCAGAGGGCGCAATGTGCGTTCAAAGATTCGATGATTCACTGAATTCTGCAATTCACATTACTTATCGCATTTC
+
1DHHH1C@1FEDD<CHHIH<@1<1DHHHE1<EEDE@<GGHF1<1CHHHHGHEFCD<EHHIHIHHICCCD@E<CH/<CF<<F1D1111<1D@CFE</0=<11<=1FFHCD</<<</DDH@<=0FH<</DDGHHHH?FBFFH08B;DB6/D@D@EHF@?EGFGAEGDGEGHHHD8;FECH@D<@D<A@<EH@@/AG?C7<0FEFHIGGEE<<<@FH@C?<=F1IIHHEHHHHG<=C1HC?GC1EC1<11@D<<DC<1FIHCHC@<C<1HIHGHF1HIHHHHHGCGHCHEGHHFCEHFHFD?HHIHFFHHHHIHHIHFCDGI
@HISEQ:711:H5NNWBCX2:2:1101:17179:12539:ATCTCGTA
TTAAGTTCAGCGGGTATCCCTACCTGATCCGAGGTCAACCTGTAAAAAATTGGGGGTTGCTGGCAAGTAGACCTACCGGACCCAGACGCGAGGAGTATTACTACGCGTAGAGCCGACAGGCACCGCCACTGATTTTAGGGGACGCGGAACCGCGAACCCCAATACCAAGCGTAAGCTTGAGTGGTTATAATGACGCTCGAACAGGCATGCCCCCCGGAATACCAGAGGGCGCAATGTGCGTTCAAAGATTCGATGATTCACTGAATTCTGCAATTCACATTACTTATCGCATTTC
+
IIIHHHIHHIIIIGHHIIIIIIIIIF@GHHHCHCGHHGHHHHHHHIHEHHIHHIIIIIIIIHIIIFEHHIIIII?HHH<HHGHIIIIICHCHHIIIIIIIIIIIIIIIDDEHHHEHHHIHHIIHHHDHIIIHHHIIIHHHHCHIIIIIHHHHIHDIHIHIIIIIHHIHHGIIIIIIHIIIHHHHIIIIIIIIIIIIHIIIIIIIIHIIIIIIHIIHIIIIHIIIHHHIIIIHHHIIIIIIHHIIIHIIIIIIIIIIIIIHIIHIIIIIIIIIIIIIIIIIIIIHIIHIIIIIIII
@HISEQ:711:H5NNWBCX2:2:1101:3209:12936:ATCTCGTA
TTAAACTCAGCGGGTGATCCCGCCTGACCTGGGGTCGCGGTCGGAGGCCACTGCTCTCAATGGGGTCGGTCGAGGGGGCCCCGGGGGCCGTCACGGCTCCTCAATGAATGAAACAATCGTGTCCAACCACCTCAAGCCGTGACGTCCCTTGTCCGGGGGCTCGCATTTGGGCCAGCCGCGCCGCGAGGGAACGGGAGGCCAGCATCCGCCGCCCCGCTGCCAGCCAGCGTCCCGGGGAGGACGGGGAGGAGGGGGTGGCGACGAGATGCGTGACGCCCAGGCAGACGTGCCCTTGGCCGGATGGCTTCGGGCGCAACTTGCGTTCAAAAACTCGATGATTCACGGGATTCTGCAATTCACACCAAGTATCGCATTTT
+
IIIIIIIIIIIIIIHIIIIIIIIIIIIHIIIHIIIIHIIIHHIHIIIIIHIIIIIIIIIIIIIIIIHIHHIIIHIIIHHHHIIIIIIIIIIHIIIIGDHHIIIIIIHHIIIHHIIIIIIIIHHIG?EEGHHHHIEHIIIIHHHHHHHGHIIIIHIIIIIIIHIIHHIGHIHIIIIEHIIHIHIIIHHHHEIIIHHIHIGHEHHHHHIIIIIIHGHIHEHIIIIHIIIHIHDHIHHHIIIHHIIHIIIIIHHHHIIIIHIHGIIHGIIIIIHIIHIIIIIIGIIIIHIIIIGHIIIIGIIIIHGIIIIHEIIIHIIIIIIIIHIIIIIIIIIIHIIIIGIIIIIIHIIIIIIIIHIIIIIIIIIIIIIIHIIIIIIII
@HISEQ:711:H5NNWBCX2:2:1101:6578:12861:ATCTCGTA
TTAAGTTCAGCGGGTATCCCTACCTAATCCGAGGTCAATCATTAAAAAATGGGGGGGTTCTGGCGAGTGGCCACCAGGTGTCTATAGCGATGAATTTACTACGCTTAGAGCCTGACAGCACTGCCACTGATTTTAGAGACTGCCTTGACAGCAGGTCTCAACACCAAGCTAGGCTTGAGGGGTGATAATGACGCTCGAATAGGCATGCCCCTCGGAATACCAAGGGGCGCAATGTGCGTTCAAAGATTCGATGATTCACTGAATTCTGCAATTCACATTACTTATCGCATTTC
+
IIIIIGIIIIHIIIIIIIIIIIIIIIIIIIIIIIGIIIIIIIIIIIIHIIIHIIIIGIIHIIIIIIIIGEHGIIIIIIIHHIIIIIHIIIIIIIIIIIIIIIIIIIIIIIIIIIIIIIIHIIIIIIIIIIIIIIIIIHIIIIIIIIIIIIIIHHIIIIIIIIIIIIIIIIIIHIHIIIIIIIIIIIIIIIIIIIHIIIIIIIIIIIIIIIIIIIIIIIIIIIHIHIIIHHIIIIIIIIIIIIIIIIIIIIIIIIIIIIIIIIIIIIIIIIIIIIIIIIIHIIHHHIIIIIIII
@HISEQ:711:H5NNWBCX2:2:1101:10584:12879:ATCTCGTA
TTAAGTTCAGCGGGTATCCCTACTTGATCCGAGGTCAAAAGTGTTAAATTGTTTGATGGAGGCTAATGATTACCAGCTTAAATCGCAAATTGTGCTGCGCTTCAAACCAATACATTGGCTGCCAATAACTTTGAGGCGAGTCCAAACGCGAGGAAAGGACAAACACCCAACACCAAGCAAAGCTTGAGAGTACAAATGACGCTCGAACAAGCATGCCCCATGGAATACCAAGGGGCGCAATGTGCGTTCAAAGATTCGATGATTCACTGAATTCTGCAATTCACACTACTTATCGCATTTC
+
IHHHIHHHHIIIIIIIIGHIGHHIIIHHHHIHIHIIHIIIHHHIIIHFHIIIIIEHHIIIIIIIGHHIIHHIIIIIHIIIHHHHHIIHHHHHIHIHIHIHIIIIIIIIHHHHHIIIIHIIIIIIIHHHHIHIHHIGHHIHIIIIHIIIIIIIIIHHHHIIIHIIHEHIHHHHIIHIHHIIIHHEGIHHGHGIHIIIHHHHIIIIIIIHIIHIHHIIHIIHHHHIIIIIIHEIIIIIIHIIHIDIHIHHHHHEIIIIIIHIIIHIIIIIIIIIIIIIIIHHIIHHFHHHHIHIHHFIGHIHG
@HISEQ:711:H5NNWBCX2:2:1101:11958:12931:ATCTCGTA
TTAAGTTCAGCGGGTAGTCTTACTTGATTTGAGATCGAGTTTTACAAGAATCGTTGCCGACCCTTGTGAAATCCTGCATCAGTCAGCCAATACGGTCAAACTCCCTTTATGTTAGCTGCAGCAAAAGTAATAATCCGTTTGACGGGACTAAATAAATATGCTTTTAGCTCAGGAGAATGTCCAGCTGCACCTGCATTTCAAGCAACCCTCCACCGATCGTAAAGACTGGTGTTGGGATTGCTCAAGTCCAAAGCCATTCAAAACAAATTGAAGTCTTTGAGGTGTTTACTGATACTCAAACAAGCATGCTCTTCGGAATACCAAAGAGCGCAATATGCGTTCAAAGATTCGATGATTCACTGAATTCTGCAATTCACATTACGTATCGCATTTC
+
CEHHGHFGIHHHIIDHIHIHIFHIIIEFHHHHHHHIIHHHHIHEHHIGIIFHIIIIIIIHDDIIHDHHIHHIHIIGGHHHIHHHHHIIHIHIIHHDEHHHHIIIIEHHIIIHHIGIIHIIGHIEHEEHHIIIIIIIIIIIHHHHGHHIHHIIIHHHHIIHI?FHHIIIIIHHHHHIHIIIHHHHEFGHHIHHIHHHIIIIIIHIIIIIIIIHIIHHIIHIIIIGIIHIIIIIHIIHIHIIFIIIIHIIHHHIHIIIIIIHIHGIIIIIIGHIIGHCIIIIIIIHIHIIIIIHIIIIIIIIIIIIIIIIIGHIHIHIHIIIIGIGIHHHGGIIHHHHGIHIHIIIIIHIIIIIHHIHIIIIHIIIIHFHHHHIIIIIIIIHHHHIHIIIIIIIII
@HISEQ:711:H5NNWBCX2:2:1101:18736:12932:ATCTCGTA
TTAAGTTCAGCGGGTAGTCCTACCTGATTTGAGATCAGATCATAAAGTAAAATTTGTCTAAGTTAATAGACTATTAGAAGCGGTTCATCTGCATTTCCTGGCCACTTTTTACAGTGTCCTCAGCGAGTGATACTTATCACGCCGAGTGGAACCAAGCATATACTGAGATCCAGCTAATAAATTTAAGAGGAGCAAATGGTGAAATCTGCAAGACCTCCAAGTCCAAAGCAAACCAGTTAAATTAACAAAAGATTTACTTTGAGAATTTCATGATACTCAAACAGGCATGCTCCAAGGAATACCAAGGAGCGCAAGGTGCGTTCAAAGATTCGATGATTCACTGAATTCTGCAATTCACATTACTTATCGCATTTC
+
IIIIIIIIIIIIIIIIIIIIIIHHIHIIIIIHIIIIIIIIIIIIIIHHIIIIIHIHIIIIGIIIIHHIHIIIIIIIGIIIIHIGIIIIIIIIIIIIIIIGHHIIIIIIIIHHIHIHIIIIIIIIIGHIIHHIIIIHIHHIHHIIIGHGIIIHHGIIIIIHIIGIHEHIIIHHIHIIIIIIHHIIIIIIIHHHIIIHHHHFHIIIIIIHIIIIIIIHFIHIIIIHIIIHFIHIIHIHHHIHHHIIIIIIIIIIIIIIIIIIIIIIIIIHGIIIIIHHIIIIIIIIIGGHIIIIIIIIIIIGIIIIIIHHIIIIIIIIIIIIIIIIIIIIIIIIIIIIIIIIIIIIIIIHIIIIIIIIIIHIIIIIIIIIIIIIIII
@HISEQ:711:H5NNWBCX2:2:1101:10621:13059:ATCTCGTA
TTAAGTTCAGCGGGTATCCCTACCTGATCCGAGGTCAACCATAGAAAAATTGGGGGTTGCTGGCCAGCATCCACCGGGTCTCTGTAGCGGGTAAGTTACTACGCTTAGAGCCAGATGGCGCCGCCACTGATTTTAAGGGCCGCCGGTGACAGCGGGCCCCAACACCAAGCTGAGCTTGAGGGTTATAATGACGCTCGAACAGGCATGCCCCTCGGAATACCAAGGGGCGCAATGTGCGTTCAAAGATTCGATGATTCACTGAATTCTGCAATTCACATTACTTATCGCATTTC
+
IIIIIIIHIIHIIIIIHHIIHHHIIIIIIIIIIIIHIIIHIIIIIIIIIIIIIIIIIIIIIIHIIHIHHIIIIIIIIHIIIIIIIIGIIIIHIIIHHIIIIIIIIIIIHIIIIHIIHHIIIIIIIIIIIHHIHHHIIIHIIHIIIIIIIIIIIIIHIIIIIIIIIIIIIIIHHIIIHIIIIIIIIIHHGIHIIHIIIIIIIIIIIIIIHIIIIIIIIIIIHIIHEIIIIHHIHHHIIIIGHIIIHIHGHIIIIIIIIIIIIIIIIIIIIIIIHIIIIIIHIIIIIIIIIIIII
@HISEQ:711:H5NNWBCX2:2:1101:2506:13260:ATCTCGTA
TTAAGTTCAGCGGGTAGTCCTACCTGATTTGAGATCAGATCATAAAGTAAAATTTGTCTAAGTTAATAGACTATTAGAAGCGGTTCATCTGCATTTCCTGGCCACTTTTTACAGTGTCCTCAGCGAGTGATACTTATCACGCCGAGTGGAACCAAGCATATACTGAGATCCAGCTAATAAATTTAAGAGGAGCAAATGGTGAAATCTGCAAGACCTCCAAGTCCAAAGCAAACCAGTTGAATTAACAAAAGATTTACTTTGAGAATTTCATGATACTCAAACAGGCATGCTCCAAGGAATACCAAGGAGCGCAAGGTGCGTTCAAAGATTCGATGATTCACTGAATTCTGCAATTCACATTACTTATCGCATTTC
+
HIIIIEHIIIIIIIIIIIFHIIIIIIHIIIIIGHEHIIHIGIHIIHHHHCHHIIIIIHIIIIIIIHHIIIIIGHHHHHIIIGHIIHHHHHIIIIIIIHHHFHHIIIIIIHIHIIIIIHEHHIIGIDHHHIHHIIIFIHIIIIII<HHIIIIIIHHEHIIIHHHHHHGGHIHHEHHHIHHIEHHHIIIIIHIIIHHHFHHIHIIIIIIIHGHHGGIIIHHHHEEHHIIGHE?EH?HGHHFIIIIIIIIHGIHIIHHHHGCHIIIIFHHHIHGIHIIIIIIHHHGIIIIIIIIIIIIIIIIIHHHHHHHIHDIIIIIHIIIIHHHHHIIIGIIIIIHHEIIHGIGHIIIIIIIIIIIIIIIIHIIHHHIIIIIIIHI
@HISEQ:711:H5NNWBCX2:2:1101:3032:13256:ATCTCGTA
TTAAGTTCAGCGGGTAGTCCTACCTGATTTGAGGTCAAGTGTGTCAAGGTTTTTGTCCCAACCAAGGGACTGCTGTGAGCAAAAACAAACAAGCACCCTCCCCCTAACCAATAACAGTCCGGCAAAAATGATTATCAGTGCCGACTTGAGAAAGGCTCACGGAACTTTTCATTTCCGGAAGCAGGCGCTTTTTTGGTTTTGCTAATGCTTTTCAGAGGAGCTGGAAACTAGGCAAAGTCCAGCACACTCCAAAATCCAAGCCTGAAAAGAAGGAAGTTCAGGGTTGAGAATTGAATGACACTCAAACAGGCATGCCCCCCGGAATACCAAGGGGCGCAAGGTGCGTTCAAAGATTCGATGATTCACGGAATTCTGCAATTCACATTACGTATCGCATTTC
+
IIIIHHIHIHIIIIIIIIGHHIIIGIIIIIIHIIHIHHHIH<FHHHIIGCGHGIIHIIHHIHHIIHHIIIIGIIIIIIIIIIIHIHIIIHIHIIIIIIIHIIIIICHHIHIIIIIIIII?GFHIIIIIIIIIHIIIHHIIHIIIIIIIHHHIIHIIIIIHHIIIIGHHIIIIIHGFEHHHHHGHFDFDHGHHHHIHGHIHHHHIHIHHIIHIHIIHHEIHFE@IHHGHGHCHGIIHACHHIIGIHHGGHHHEHHCIIIIIIIFHHFHIIIIIIHHHFEIHIIGHIIIIIHHIHIIHHHHGH?IIHHIIHIIIIIIHHIIIIIIIIIIIHIIIIHHHIIIIHIHHIIHIHIIIIIHHIIIHIIIIIIIIIIIIIIIIIHIIIIIIIIIIIIIHIHIIIIHI
@HISEQ:711:H5NNWBCX2:2:1101:4393:13339:ATCTCGTA
TTAAACTCAGCGGGTAGTCCCGCCTGACCTGAGGTCACAATCGAAGCACACACAGGTTATGGCGCCTAAGGGTCCTTGAGCTAACTAAGGTTACGAGCATATTCACGCGACAAGACAAAAAGGTCTTCTTACAACCACCGATGTCGCTATGTCCATCACCAATGACTCATTTTTGCGCCAGCCGCACGACAAGGCACGGAAGGCCAATATCCGCCCTCGAACCGGCACATCCAAAAGAAATGTGTGGTCGGGGGCAAAACGATGCGTGACACCCAGGCAGACGTGCCCTCAACCTAAAGGCTTCGGGCGCAACTTGCGTTCAAAGACTCGATGGTTCACGGGATTCTGCAATTCACACCAAGTATCGCATTTC
+
IIIIHIIIIIGIGIIIHHIIIHHEHHHIIIIHIHHHIIIIIIIIIIIIIIIIIIHIIIIHHIIIIEHIIHIIIIIIIIIIIIIIIIIIIHHHIIIIIHIHIIIIHHHIIIIIIIHIIIIIIIGEIIIIIHHHEHEHEHHHIIIIIIIGIIIHIIIIIHFHHHGHHHHH@HFHHHIGHHHHHIIHHIIHHGHHIIIGCHIHHHHIGHIIIHHIIIHIHIIHDHEEGHIHHHHEHHFHHEGIHIIHIIIHDHIHHHIIIHEHHIIHGGIIIIHIIHIHEFHHHFIHIIIIHHFIIIIHFIIIIHHHHIIIIIIIIIHIIHIIIIIHGIIIHIIIIIIIIIIHIIIIHHHIIHHHHIIIHHGEIIIIIIIIIIIII
@HISEQ:711:H5NNWBCX2:2:1101:4826:13353:ATCTCGTA
TTAAGTTCAGCGGGTATCCCCACCTGATCCGAGGCCAACCATTGATAAAAATTGGGGTCCGGGGCGGCCTCCGACCGGTCATCCACAAGCGAGGGTTTTGCTACGCTTGGAGTCCGGCTGGGGGCGCCCACGAGTTTCGGGCCCGCCACGCGGGCGGGGCCCATCACCAAGCAAGGCTTGAGGTTTGTAATGGCGCTCGAACAGGTGTGCCCCCCGGAATACCAGGGGGCGCAATGTGCGTTCAAAGATTCGATGATTCACTGAATTCTGCAATTCACATTACTTATCGCATTTC
+
EEHHECEH?FIHDHHDHF1CHHIDE<CHEH@E<C/CE<CHEG1DG<1FH1CH@FEIII=H??/</<FCCHHHHHHG</C?=EEHHHIHGHHIIH@EF=GGHHHEHHH8DHHHIIIGCDGHHHHH>?HHHHIHFHHIHIH<DEEHHHEIHDHDHHIIHGIHIIHEIIHHEHHAHFIHHC@IHHHFGHFEFCBED/IHHHGHIHGHG?HF</IIIHIIIIIIIHHHCHCIHIHEIIIHIIHIIIIIHHHHIIIIHHGGHHFFGIHHFEDEEE?FIIIHHFHEIIHIIIIHHHGHGII
@HISEQ:711:H5NNWBCX2:2:1101:15030:13397:ATCTCGTA
TTAAGTTCAGCGGGTATCCCTACCTGATCCGAGGTCAACCATTAAAAAATTGGGGGTTGCTGGCCAGCGTCCACCGGGACCCTATAGCGAGAGAAATTACTACGCTTAGAGCCAGATGGCGCCGCCACTGATTTTAAGGGCTGCCAGTAGGCAGGCCCCAACACCAAGCTGAGCTTGAGGGGTTATAATGACGCTCGAACAGGCATGCCCCCCGGAATACCAAGGGGCGCAATGTGCGTTCAAAGATTCGATGATTCACTGAATTCTGCAATTCACATTACTTATCGCATTTC
+
IIIIIIIIHIIHIIIHHIHIIHIIIIIIIHGGHGIIHIIIIGHHHIIHHIIHHIIGHIIGIIGIIEHHHCHHIIIHHHHIIIIIIIHIHGHHHHIIHIIIHIIHHGHHIIIIIIIHIHHIIIGIHIHIHHIIHHHHHHHIIIIIHIIIHHIIHHHIIIIHHIIIFHHHHIIIGHHIIIIIIIIHHIHHHHHHIIIIIHIIIIIIHIIIHIHIHHIIHIIIHHIIHHIIIHIIHHEIGIIIIIIIIHHGHIIHHFHHCHIHGIHHIIIIIHHIHIIIHHHHIHHIIIIIIIIII
@HISEQ:711:H5NNWBCX2:2:1101:18110:13364:ATCTCGTA
TTAAGTTCAGCGGGTATTCCTACCTGATCCGAGGTCAACCATTAAATATTACCGAAGTAAAAGGTTTTACGGCGGGGGTTATGATGGCCCAAAAGCTTTGAAAAATTACTAAGCTCAGAGATATCACAACTCCGCCGATGTCTTTAAGGAACTACAGGGTAGCTACAGGGTAGCTCCCGGGTAGGTTCCCAATACTAAGCAGAGCTTAAGTGGACTTAATGACGCTCGAACAGGCATGCCCACTAGAATACTAATGGGCGCAATGTGCGTTCAAAGATTCGATGATTCACTGAATTCTGCAATTCACATTACTTATCGCATTTC
+
IIIIIGIHIHHHIGIHIIIIHHIIIHHIIIIIIIIGIIIIIHIIIIIIIIHHIIIGHIIIGIIHHHHHHIIIIIHHIH/<CH?F@HEEHIHIIH?DDFHHHHIII?EHIHHHIIIIGIHIHGIIIIIHHHGIHIIIEEDGHIHIHIHIIIIIIIIHHHIIIHHHHIHHHIHGIHHIIIIHHIHHIIIIGIIHHHIIHIIIIIGIIIIIHHGIIIIIFGHHGIIIIIIIIIIIIIIIIIHIHHIIGIIIHIIIGHHEHIHGIIHHHHIIIHIIIHIIIIIIIIIHHIIHIIIIIIIIIIIHHIIIIIHIHIIIHIGIIGIIIIGI
@HISEQ:711:H5NNWBCX2:2:1101:2273:13589:ATCTCGTA
TTAAGTTCAGCGGGTAGTCCTACCTGATTTGAGATCAGATCATAAAGTAAAATTTGTCTAAGTTAATAGACTATTAGAAGCGGTTCATCTGCATTTCCTGGCCACTTTTTACAGTGTCCTCAGCGAGTGATACTTATCACGCCGAGTGGAACCAAGCATATACTGAGATCCAGCTAATAAATTTAAGAGGAGCAAATGGTGAAATCTGCAAGACCTCCAAGTCCAAAGCAAACCAGTTAAATTAACAAAAGATTTACTTTGAGAATTTCATGATACTCAAACAGGCATGCTCCAAGGAATACCAAGGAGCGCAAGGTGCGTTCAAAGATTCGATGATTCACTGAATTCTGCAATTCACATTACTTATCGCATTTC
+
IIIHIHHIIIIIIIIIIIIIIIIHIIIHIIIIIIIIIIIHIIIIIIIIHIIIIIIIIIIIHIHHHHHHIIIIIIIIIGIIIIIIIIIIIIIIIHIIIIIHGIHIIIIIIIIIIIHHIIIIIIIIIIIIGGHIIIIIIIIIIIIIIIEHHHHIHIIHGIIIIIIIIIIIHHIIIHHHIIIHHHIIIIIHHIIIIIIIHHHHHIIHIIIHHHHHIHEEIHIIHHHHHIIIGIHHIIIHHIIIIIIIIIHIIHCGHHIIIIIIIHHIHEHIIIIIIHIIIIIHHIIIIIIIHHEGIIIGIIHHIIIIIHIIIHIHIIIIIIIIIIHIIHHIIIIIHIGIIIHGIGIHIHGHHIIIIIIIIHIIIHHHHFHIHIIIIII
@HISEQ:711:H5NNWBCX2:2:1101:4267:13614:ATCTCGTA
TTAAGTTCAGCGGGTAGTCCTACCTGATTTGAGGTCAAGCTTAAAAAGTGTATGCCTCAATAGAGACAGTCCAAAGACCATTAGAAGCAGAACATACAAAGGTCAACAGCAACAGCATAGATAGAAGATTTACCAAACTGGAGCCAGTCCTTCAAACAATAAAGGTTCTGCTAATGCATTTAAGAGGAGCTGACATCAATGATGCCGGCAAGCCTCCACAGTCCAAAGCTTTAGAAACAAAACAAAAAATGTTTCAAAGTTGAGAATTTAATGACACTCAAACAGGCATGCCCTTCGGAATACCAAAGGGCGCAAGGTGCGTTCAAAGATTCGATGATTCACTGAATTCTGCAATTCACATTACATATCGCAATTC
+
IIIIIIIIIIIHIIIHIIIHI?GHIIIIIIIIHIIIIIHIHIIIIIHHIIIIIIHHIIIIIIIIIHHIIHHIIIIHIIIIIHIIIIHHIIIIIIHHIIIIIIHHHIIIHIIHIIIIIIIEHIHHHIIIIIHHIHHHGHHCHHIIIIHIIIHIIIIHIIHIIHHIIIIIIIIIIIIIIIIIHIIHHIHIHHIIIIHIIHIIIHIHHHDHHIIHHHHHHIIIIGIIIIIHGG@IIHHHIHHIHEIIIHHHIIIIIIIIIIIHIIIIIIIHIHGGIHGIHHIHHHIHIIIIIIHHGIIIIIIIIIHIIHHHIIIHEIHHIIHIIIHHGIIIIIIIIIIIHHHHHIHIIIIIIIIHHHIIIIIIIIIIIIIIIIIIIHGI
@HISEQ:711:H5NNWBCX2:2:1101:11110:13699:ATCTCGTA
TTAAGTTCAGCGGGTAGTCCTACCTGATTTGAGATCAGATCATAAAGTAAAATTTGTCTAAGTTAATAGACTATTAGAAGCGGTTCATCTGCATTTCCTGGCCACTTTTTACAGTGTCCTCAGCGAGTGATACTTATCACGCCGAGTGGAACCAAGCATATACTGAGATCCAGCTAATAAATTTAAGAGGAGCAAATGGTGAAATCTGCAAGACCTCCAAGTCCAAAGCAAACCAGTTAAATTAACAAAAGATTTACTTTGAGAATTTCATGATACTCAAACAGGCATGCTCCAAGGAATACCAAGGAGCGCAAGGTGCGTTCAAAGATTCGATGATTCACTGAATTCTGCAATTCACATTACTTATCGCATTTC
+
IIIHIGHIIIIIGIIHHHIIIHHHIIHHIHHIHHHHIIIGHHIIIIIIIIIIIIIIIIHHHHIIIHHHIIIIIIIIIIIIIIIIIIIIHIIIIIIHHIIFHHIHIIIGHIIIHIIIIHHIIIHHIHIHHHIIIIIIIIIHIIHGGHHHIHHIIIEHHGHGIIIIIHHIIHIIHIIIIIGHHIIIHHHIIHIHHGHFGHGIHHIIIIIIHHIIIIIIIIIIIHHIHHGIHGHHIHHIIHHIIIIIIIHHHHIIIIHHIIIIIIIIIIIIIIIIIIIIHHCFEIIIIHIIHIIIIIHGHHFHHIIIIHGIIIIIIIIIIIIIIFHCHCIIIIIHIIIIIHIIIIIIIIIIIIHHIIHIIIIIIIIHHE@HIIIIIII
@HISEQ:711:H5NNWBCX2:2:1101:12114:13632:ATCTCGTA
TTAAGTTCAGCGGGTATCCCTACCTAATTCGAGGTCGACCTAAATATGTGGTGGTGCCCACGAGTGGGCTTGACGGCGGGCTTCAAGGCCCCCCAGAGCACTGGGCCCGCCGATGAATTCAAGGGCTGCCGCCTTCGCAGGGGCAGGCCCCAACACCAAGCTTGCGCTTGAGAGAGAGGGACGACGCTCGAATAGGCATGCCCCGAGGAATACCAAGGGGCGCAATGTGCGTTCAAAGACTCGATGATTCACTGAAATCTGCAATTCACACTAGCTATCGCATTTC
+
@EHEEG@GEEFDDHCHIHGIHEHEEHFHHIGHH<GH<CCEHFHHIIHHHIHGHHHIHGHHH/EDHCCGHHIHIIIIIICHD<GHHCHIIIGHHI<G@GHHG?DGHHHIGHHHHDEHHEHGEHEFC@EHEFDHH?GHHIHHGFHHHHIIIIHEHHFHCD/CEHHIIHHHIH?HGHIHHGHFHH@HIHHIIIIIHIHHIIIIIHIIIHEHHHIIHCIHHHHHHG?HGCDCEHFHIHHHHGCEHHIHHHHC?HCIHIHIH??GEIIIHCIIHHEEEHHDHFIIGIIIII
@HISEQ:711:H5NNWBCX2:2:1101:13637:13694:ATCTCGTA
TTAAGTTCAGCGGGTAGTCCTACCTGATTTGAGATCAGATCATAAAGTAAAATTTGTCTAAGTTAATAGACTATTAGAAGCGGTTCATCTGCATTTCCTGGCCACTTTTTACAGTGTCCTCAGCGAGTGATACTTATCACGCCGAGTGGAACCAAGCATATACTGAGATCCAGCTAATAAATTTAAGAGGAGCAAATGGTGAAATCTGCAAGACCTCCAAGTCCAAAGCAAACCAGTTAAATTAACAAAAGATTTACTTTGAGAATTTCATGATACTCAAACAGGCATGCTCCAAGGAATACCAAGGAGCGCAAGGTGCGTTCAAAGATTCGATGATTCACTGAATTCTGCAATTCACATTACTTATCGCATTTC
+
IIIIIHIHIIIIIIIHIIIIIIIHIIHGIIHIIIIHHHHIIHIHHHHIIHIIHIIIIIIIIGHHHHHIIIIIIIIGIIIIGIIIIIIIIIIIHIIIHIIEHHHIIIIGIHIHIHIHHHIHIIIIHCHIIGIIIGIHIGIHIIIIIGEHHHIIHIHHHHHHIIHHHIIIHHIIIIIIIGHGHIIIIHHGIIHHHHHHHHIIIHIHIIIIIIHGIIIIIIIIIHEHIIHGIIHHIIGIIHIIIIIIIIIIIIIIIIGIIIIIIHHHHIIIHGIIIIIIHHHHDHIGIIIIIIIHIIIHIIHIHIHIIHHGHIIHIIHHIHIIIIIIIIIIIIHIIIIIIIIIIIIIIHIIIIIIIIIIIIIHHHHIIIIHIIHGIHI
@HISEQ:711:H5NNWBCX2:2:1101:16631:13648:ATCTCGTA
TTAAGTTCAGCGGGTATCCCTACCTGATCCGAGGTCAAGCGTAAAAATGTAGACTTGTGGATGCCACCGTCAGCCGTGGAGAGCGCAAAATGTGCTGCGCTCCCACACGGGACGGCGGGCTGCCAATGCATTTGAGGCGAGTTCACGCGCGCAGCGGAACAAACGCCCAACACCCAGCAGGGCTGGAGGGTACAAATGACGCTCGAACAGGCATGCTCCATGGAATACCAAGGGGCGCAATGTGCGTTCAAAGATTCGATGATTCACTGAATTCTGCAATTCACACTACTTATCGCATTTC
+
HIIIIIIIIIIGIIIIIIIIIIIIHHIIIIIIIIIIIIIIIEHHIIIIIIIIHIHHHIIIIIHIHHHIIIIIGIIIIIHHIIIIIIIHIIIIIIIIIIIIIIIIHIIIIIIIIIIIIIIIIIIIIIHIIHIIIIIIIIIIIHHIIIIHIIIIIIHIIIIIIIIIIIIIIIIHIIIIIIIIIHIHIHIIIIIHIIIIIIIIIIIIIIIIIIHIHIIIIIIIIIIIIIIGIIIHEIIHIHIIHHDIHIHGIIIHIIIIIIIIIHIIIHIIIIIIIIIIIIIHIIIIHIHFIIIFHIHIHIIII
@HISEQ:711:H5NNWBCX2:2:1101:19883:13698:ATCTCGTA
TTAAGTTCAGCGGGTATCCCTACCTGATCCGAGGTCAACCATAGAAAAATTGGGGGTTGCTGGCCAGCATCCACCGGGTCTCTGTAGCGGGTAAGTTACTACGCTTAGAGCCAGATGGCGCCGCCACTGATTTTAAGGGCCGCCGGTGACAGCGGGCCCCAACACCAAGCTGAGCTTGAGGGTTATAATGACGCTCGAACAGGCATGCCCCTCGGAATACCAAGGGGCGCAATGTGCGTTCAAAGATTCGATGATTCACTGAATTCTGCAATTCACATTACTTATCGCATTTC
+
IIIIIIIIHIIIIIIIGHHHIIIIGHHIIIIHIIIIIHIHIIHIIGIIIHIFGHIIIIIIHIGGHGHIGHIIIIIDDHHHIHHIIIIHIIIHGIIIIIGIIIIGHHHHIHIIHIHHHIIIIIIIHIIIIIIIIIIIIHIIIIGHIHHHHHIIIIIIIIIIIIIIHIIIIIIIHIIHIIHIIICGHHHHIIIIIHHIIGIIIIHHIIIHIIIIIIIIIIIHHIIHEHIIIHHHDHHIIIIGIIIIIIIIIIIIIIIIIIIIIIHIIIIIHIHIHIIIHIHHIIIIHHGIIGIHI
@HISEQ:711:H5NNWBCX2:2:1101:6302:13784:ATCTCGTA
TTAAGTTCAGCGGGTAGTCCTACCTGATTTGAGGTCAAGTGTGTCAAGGTTTTTGTCCCAACCAAGGGGACTGCTGTGAGCAAAAACAAACAAGCACCCTCCCCCTAACCAATAACAGTCCGGCAAAAATGATTATCAGTGCCGACTTGAGAAAGGCTCACGGAACTTTTCATTTCCGGAAGCAGGCGCTTTTTTGGTTTTGCTAATGCTTTTCAGAGGAGCTGGAAACTAGGCAAAGTCCAGCACACTCCAAAATCCAAGCCTGAAAAGAAGGAAGTTCAGGGTTGAGAATTGAATGACACTCAAACAGGCATGCCCCCCGGAATACCAAGGGGCGCAAGGTGCGTTCAAAGATTCGATGATTCACGGAATTCTGCAATTCACATTACGTATCGCATTTC
+
IIIIIHHHHHGDHIDHGHHHHIIIHHIHIHIHIIHIHIHHIHHHHIIIIIHIIIIIHIHIIIIHGCGHCHIIGIGHIGIGHIIHIHIIIHHIIIHIIGGGHIIIHIIIIIGHHHHIHHHHIHIHIIIGHHHIIIIIIHHHHHHHHHIHIIIIIHHH?FHIIIIIIIIIIIIIIHIIIIHCHHIIIDHHDHHHHHIIHIIHHIIIIIIHGIHIHHBF?IIHHCHCHHF@?HIIHFIIIHIHHHEHHHIHH<HIIIGHEDHEHEGIIIIHIIIHIIIHIIGIIIIIIHIIHHIGIIHIIHEIIHHHE@FHIIHHHIIIIIIIIGIIIHIHHFHHHIIHIIIIIIIIGIIIIIIIIIIIIIIIIHIIIIIIIIIIIIIIHIIIHIIIIIIIIIIHIIHIIIIII
@HISEQ:711:H5NNWBCX2:2:1101:10299:13854:ATCTCGTA
TTAAGTTCAGCGGGTATCCCTACTTGATCCGAGGTCAAAAGTGTTAAATTGTTTGATGGAGGCTAATGATTACCAGCTTAAATCGCAAATTGTGCTGCGCTTCAAACCAATACATTGGCTGCCAATAACTTTGAGGCGAGTCCAAACGCGAGGAAAGGACAAACACCCAACACCAAGCAAAGCTTGAGAGTACAAATGACGCTCGAACAAGCATGCCCCATGGAATACCAAGGGGCGCAATGTGCGTTCAAAGATTCGATGATTCACTGAATTCTGCAATTCACACTACTTATCGCATTTC
+
HIIICCFGHIIIGICHHHIIIIIIIHHIIIHIIGIICGHIIHHEEGHHHHIHGEHHHIHIIIHIHFEHEHIIIHHHIIIHHHHHIIHHIHHIHIIIIIIIIIHHHIIIGIIIIIIHHHHIHHIIHIHIIHIIHIHHIIIIEHHIHHHIIHHHHIIHHIIHHHIHHHHHHIIIGFIHIIIIIIHIHIHIIGHHHHHHHHIIHGHHGIIIHIIIIIIIHGGIIHHF@GIIHHEHFIHHEFIGIIHFIHEHHHHIIIIIIHIIHIHHIIIIIIIIIIGIIIIIIIIIIHGHIIHIIIIHIHIII
@HISEQ:711:H5NNWBCX2:2:1101:19978:13850:ATCTCGTA
TTAAGTTCAGCGGGTAGTCCTACCTGATCCGAGGTCAAGCGCAAGAAAGTCGTCCGAAGACCGTTTAAGAAGCTTGTCATCCCCTCCCTTAAGTTTCGTGATCGTTCGGCGCAGATGAAGTTATCACACCAAAAGAGACCAGGAAAGAGGATTCCCCAAGCTAATGCTTTTGGGATGAGCCGAATGAAATCCCACAAAAGGGGAAAAAACCCAGCAGCATCCAATTCCAAAGCCCCAGGCCTGAAAAAAGCTGGAGTTTGAGAGATTTCATGACGCTCGAACAGGCATGCTCCTCGGAATACCAAGGAGCGCAAGGTGCGTTCAAAGATTCGATGATTCACTGAATTCTGCAATTCACATTACTTATCGCATTTC
+
HHHFCFHGCGHGIH<CEHEHIIHHHH1<1FGEDCCGGHE1DCHHIHHICEGFEH=HEHDHIEEEH<DHHGICHIHEFHIHEHEHII=1FGHHIH?1FHHHIECHFGHIIIIIHHHHHI?D0<CG0F0<=DG?EHHIIIHIGFH?HEHHEEGHH/@FHGECG?@HI?.AA/BFCHHCHHHH8@HHHHHE@HHHGBBECFHHEEDHHHA@E=GHHFA.A9..F96:..C.@FDE<HCHF/HHC?FDFHH@D/<</CHH?GEIHHGHHIHCGIIIIIIIIHHIIIIIIIIHHHDHC0IHIIHEIHIHHHHHIHHHHF?IHHGFHGHHIHIIIHHIIHHIIIHHIIHIIIIIIIHFHFIIHHHEHHECHIIIHHIHIII
@HISEQ:711:H5NNWBCX2:2:1101:2033:14038:ATCTCGTA
TTAAGTTCAGCGGGTATCCCTACCTGATCCGAGGTCAAGAGTGTAAAAATGTACTTTTGGACGTCGTCGTTATGAGTGCAAAGCGCGAGATGTACTGCGCTCCGAAATCAATACGCCGGCTGCCAATTGTTTTGAGGCGAGTCTACACGCAGAGGCGAGACAAACACCCAACACCAAGCAGAGCTTGAAGGTACAAATGACGCTCGAACAGGCATGCCCCATGGAATACCAAGGGGCGCAATGTGCGTTCAAAGATTCGATGATTCACTGAATTCTGCAATTCACACTACTTATCGCATTTC
+
IIIIIIIIIIIIIIIIIIIIIIIIIIIIIIIIIIIIIIIHHHIIIIIIIIIIIIIIIIIIIIGIIEHHIIIIIIIIIIIIIIIIIIIHIIIIIIIIIIIIHIHIIIIIIIIIIIIIIIIIIIIIIIIIIIIIIIIIIIIIIIIIIHIIIIIIIIIIIIIIIIIIIIIIIHIIIIIHIIIIIIIIIIIIIIIIIIIIIIIIIIIHIIIIIIIIIIIIIIHIIIIIIIIIIIIIHHIHGIHIIHHHIIIIIIIIIIIIIIIIIIIIIIIIIIIIIHHIIIIIIIHIIIIHIIIIIIIIHIIIII
@HISEQ:711:H5NNWBCX2:2:1101:13969:14140:ATCTCGTA
TTAAGTTCAGCGGGTATCCCTACCTGATCCGAGGTCCAACTTGATTATTTTATTAGCAAAAACCTACAGCAGCCCTCCAAGCGCAAGTCAGTCTGCTACGCTAGAGTCCATTGAGGCATCGCCATTTCTTTTTAGGCACGTCTCGACTAGCTGTAATGGCAGGAGACGAAAGCCCAATTCCAAGCTAGGCTTGAGATTTGATCATGACGCTCGAACAGGCATGCCCCTCGGAATACCAAGGGGCGCAATGTGCGTTCAAAGATTCGATGATTCACTGAATTCTGCAATTCACATTACTTATCGCATTTC
+
IIIIEHHHHHHHIIHIIHIIHHIIHIIIHIFHHIIIFGHGHHIIHHIIGIIHHIHHIIIGHHIIHHIHEFHH?GFHIGIIHHHIHHHHHIIIIIIGFIHHHIIIEGHGHHHIIIIHIIIIIIHHHIIHIIGHHHHIIIIIIIIIHHIIIIIHIHIIIIHHICHEIIIHHHHIIIHIIIIIHHHIIIIIHHHIIIIHIIIIHIHIIICIIHHGIIIIHHHGIIIIHIHFH?FIIIIHHHEHHGHIIIIIIHEIHGIGGIIIIHIIIIIIIIIIIIIIIIIIIIIIHIIIIIIHIGIIHHHEEFHHIIHGI
@HISEQ:711:H5NNWBCX2:2:1101:14269:14020:ATCTCGTA
TTAAGTTCAGCGGGTATCCCTACCTGATCCGAGGTCAACCTGGATAAAAATTTGGTTGATCGGCAAGCGCCGGCCGGGCCTACAGAGCGGGTGACAAAGCCCCATACGCTCGAGGACCGGACGCGGTGCCGCCGCTGCCTTTCGGGCCCGTCCCCCGGGATCGGGGGACGGAGCCCAACACACAAGCCGTGCTTGAGGGCAGCAATGACGCTCGGACAGGCATGCCCTCCGGAATACCAGAGGGCGCAATGTGCGTTCAAAGACTCGATGATTCACTGAATTCTGCAATTCACATTACGTATCGCATTTC
+
HIIH?HH?C<GCD<EHHIIGIIEGHFEHIHICCHHHHIGIHHEHHECHHHHC?1@GHIIIIIH/CEHH@F<CEDHIDHHHHIIGIGEHDDF<?GHFGHFHGEHEGCD@HHGHIHHIIIHDHCDCD<EC<DDCEHDHHGHHFHHEEHIIHHHDEG/EHHHEHEHFEED??HEBE<DEHHH:?GHDEHIIGHHHHGHHCFGHGHIIIIHIHHGHEHHHHHD1HEHHHCDGIG@HF?HFHHECC<HHHFEGD</CHHHHIFIHGD1E@EFIHGIHHHGHEIIHHHEIHHHHGCIIIIIIIHECHHHFIHHHHH
@HISEQ:711:H5NNWBCX2:2:1101:14980:14128:ATCTCGTA
TTAAGTTCAGCGGGTATCCCTACCTGATCCGAGGTCAACCTTAAGAAGTTGGGGTTATGGCAAGTAACCGTCAAGACCCTGTAGCGAGAATAATTACTACGCTGAGAGCCTAACGGCACCGCCACTGAGTTTAGAGGCCGCCGTGAAGCGGACCCCAATACCAAGCCAGGCTTGATTGGTGATATGACGCTCGAACAGGCATGCCCCTCGGAATACCAAGGGGCGCAATGTGCGTTCAAAGATTCGATGATTCACTAAATTCTGCAATTCACATTACTTATCGCATTTC
+
IIIHHIIIIIIIIIIIIIIIIHIIIIIIIIIHIIIIHIIIHHIIHIHIHHHIIIHIIIHHIHIHIHIIIIIIIHIIIIIIHIIIIIIIHIIIIIIIGIIIIIIIIHIIIIIIIIHHIIIIIIIIIIIIIIIIIHIIIIIIIIIHIIIIIIIIIIIIIIHHIIIIIHIIIIIIIIHGIIIIIIIIIHHHFIIIIHIIHIIHIIHHEHIHHHHIIIIGIIIIHIIIHGIHDECIGIIIIIIIIIIIIIIIIIIHIIIIIIIIIIIIIIIIIHIIIIIIIIIHEHHIIIIII
@HISEQ:711:H5NNWBCX2:2:1101:17586:14074:ATCTCGTA
TTAAGTTCAGCGGGTAGTCCTACCTGATTTGAGGTCAAGCTTAAAGTGTATGCCTCATAAGAGACAGTCCTAAGACCATTAGAAGCTGAACAGATTAAAGGTCTACAGTAATGGCATAGATATATTATCAAACCAATAAGCTGAGTCCTTGAAGTTCTGCTAATGCATTTAAGAGGAGCTGACATTAGACATGCCTGCAATAACCTCCAAAGTCCAAGCTTCAAAAGAATAAATCTTTGAAGTTGAGAATTAAATGACACTCAAACAGGCATACCCTTCGGAATACCAAAGGGTGCAAGGTGCGTTCAAAGATTCGATGATTCACTGAATTCTGCAATTCACATTACATATCGCAATTC
+
IGHIIIIIIIIIIIIIIIIIIIIIIIIHIIIGEHHHIIIIIHIIGHIIIIHHIIHHHIHGHIIIHFHGHIIIHHIHHHHIHIIHIGIIHHEHHIIEHHHIIHIIIIIIIHEHIGIIIIIGIIHIGIIIIIHIIIGHGHGCHHIHHIIIIIIHIHIIIIHIIIIIGHIIIIIIHIIIHHHHIHHIIIIHIIIIIIHIIHEHHIIIIGIIIIHIHIHHEIHHEFIIIIHIIIIHHFHCIHIIIHHGEGIIIIHIHHIIHGFHHIHIIIIIIIIIIIIHIHHIIIIIIIIIIIHIIHHIIIHIIHIIIHIIIIHIIHIIIIIIIIIIIIIIIIIIGHIHHIIIIIIIIIIIGIIIGIIIIII
@HISEQ:711:H5NNWBCX2:2:1101:18942:14029:ATCTCGTA
TTAAGTTCAGCGGGTAATCCTGCCTGATCTGAGGTCTAAATCAAAAATGACTAGATGGGTTGGAAGCTTCTAGCTTTTCATTCTCGGCCACTAGCGAACTAGTGTCCTCAGCGAATAGTCTATTACGCTGAGTCAATCCGATTACGAAATTGAGATGCTAATGTATTACGAGCGAGCTTAGTGAAAAGCAGCGCTCAAAATCCAAACACCAGTCGGTCCAACAAGGAACCGGTGGGTTGAAGAGTTCATGACACTCAAACAGGCATGCTCTCCGGAATACCAGAGAGCGCAAGGTGCGTTCAAAGATTCGATGATTCACTGAATTCTGCAATTCACATTACTTATCACATTTC
+
HIIIIIIIIIIIIIIIIIIIIIIIIIEHHHHIIIIIHIIIIHIIHIHIHHIIIIHHIIIIIIHIIFHIHIIIIIIGHHIIHIIIIDEHHIIIHIIIDHIHHIHIHHHIHHIIIHIIHH@GHIIIIIGHIIFH0FHHIIIIHHIIIIHHIHHEHIIIIIIIIIIIIHIIIHHHIIIIHIEHHHIIHIIIIIIHIIHHIHIIGHIHIIIIIIIIHHHIIIIHIHFGIIIIIIIIHHHIIIIIIIIIIIIIIIIIHIIIIIIIIIIIIIIHIIIIIIIIIIIIIIIHHIHIIHIIIIIHHIIHIIIIIIIIIIIIIIIIIIIHIIIIGIIIIIIIIIIIHIIIIIIIIHGFHIIII
@HISEQ:711:H5NNWBCX2:2:1101:19705:14080:ATCTCGTA
TTAAGTTCAGCGGGTATCCCTACCTGATCCGAGGTCAACCTGTAAAAAATTGGGGGTTGCTGGCAAGTAGACCTACCGGACCCAGACGCGAGGAGTATTACTACGCGTAGAGCCGACAGGCACCGCCACTGATTTTAGGGGACGCGGAACCGCGAACCCCAATACCAAGCGTAAGCTTGAGTGGTTATAATGACGCTCGAACAGGCATGCCCCCCGGAATACCAGAGGGCGCAATGTGCGTTCAAAGATTCGATGATTCACTGAATTCTGCAATTCACATTACTTATCGCATTTC
+
IIIIIIIIIIIIIIIIIIIIIIIIIIGIIIIIIHIIIIIIIIIIIIIIIIIIIIIIIIIHIIIIIHIIIIIIHIHIIIIIIIIIIIIIIIHIIIIGHHIIIIIGIIIIIIIIIGIIIIIIIIIIIIHHIIIIHHIIIIIIIIIIIIIIIIHHGIHIIIIIHIIIIIIHIIIIIIHHHIHIIIIIHIIIIIHIIIIIHIIIIIIIIIIIIIHIIIIIIIIIIIIIIIHIIIIIIIIIIIIIIIIIIIIIHHIIIIIIIIIIIIIIIIIIIHIIIIGIIIIIIIIIIIIIIIIIIII
@HISEQ:711:H5NNWBCX2:2:1101:3409:14471:ATCTCGTA
TTAAGTTCAGCGGGTAGTCCTACCTGATTTGAGATCAGATCATAAAGTATGTTTGTCCAATTTAATAGACTATTAGAAGCGGTTCATCCGCAATCCCGGCCACCTTTTTACGGGTGTCCTCAGCGAGTGATACTTATCACGCCGAGTGGAACCGAGGTCACTGAGATCCAGCTAATATTTTTAAGAGGAGCAGACGTGAATCCGCAAGACCTCCAAGTCCAAAACAACACCAATCGAATGAACAAAAGTTGTGTTTTGATAATTTCATGATACTCAAACAGGCATGCTCCAAGGAATACCAAGGAGCGCAAGGTGCGTTCAAAGATTCGATGATTCACTGAATTCTGCAATTCACATTACTTATCGCATTTC
+
IIIIHHHHHHIHIHIIIIIIIIIIIHHHIIIIIIIGIIEEHHIIIIHHIIIIIIIIHIIIIIIIHFHHHHIHIHIIIIIIHHGHIIIIIIIIIIIIIIHHHIIIHIIIGHHIHHDHIIHIIIHIIIIIIHFHHIIHHIHIGHHHHDHFHHHIIIHFFHIIHHHHHIHIHHHIIHIIGIFHHFHFIIHIIIIIHHHD7GHHIHHHHHHHHHIIIIIIHGIHHGCHEHHHHHHHIHIIIHHIIHHHIHIIHHHHHHCEHIIFHHECGIIIIIHHGFHHHFHHGHIIIIIIIHCIIIIHGHIHIIIHIHIGIHIHHIHIIHIIIIIGHHHIIIIIIHHFDHGGIIIHIIIIHHIIIIHIIHIIIIIHHHIIHHII
@HISEQ:711:H5NNWBCX2:2:1101:9031:14335:ATCTCGTA
TTAAGTTCAGCGGGTAGTCCTACCTGATTTGAGATCAGATCATAAAGTAAAATTTGTCTAAGTTAATAGACTATTAGAAGCGGTTCATCTGCATTTCCTGGCCACTTTTTACAGTGTCCTCAGCGAGTGATACTTATCACGCCGAGTGGAACCAAGCATATACTGAGATCCAGCTAATAAATTTAAGAGGAGCAAATGGTGAAATCTGCAAGACCTCCAAGTCCAAAGCAAACCAGTTGAATTAACAAAAGATTTACTTTGAGAATTTCATGATACTCAAACAGGCATGCTCCAAGGAATACCAAGGAGCGCAAGGTGCGTTCAAAGATTCGATGATTCACTGAATTCTGCAATTCACATTACTTATCGCATTTC
+
EHCFHFHH?C?CHC<E=GCHHEEFHE?GEEEGHIC1CGEHHCCG?@<DCG1GC@HFCGFH?1CFF@FHIECHHDDHGC@C1E<0<<FGHHEHIHGIIGICE@HCHHHHHII?HII?G<GHIE@EEEC/0<C0<<CCHGFC=FEEDDHHHHC/=FC:G@IHHHCEEGFHI.A?EHHCFFA?FHHHII?GF.7CGCC@FCEHGHEIHHC/<//D/=G?IHCF?HCG@D/<</HHGEHF<<0EGCECC0<<D<1HEC<1@CCC1D1<<GC11FHE@CEHEHCHGEFHFHEFHHH?HHF<@GD<<11CFHEDF<@?HHE?<GHHH@G1HHIHGGFEFCEFGEHFHIHCCHF<1<1CEHHCCF<F1<D<C1<<111ECEC
@HISEQ:711:H5NNWBCX2:2:1101:13854:14341:ATCTCGTA
TTAAGTTCAGCGGGTATCCCTACCTGATCCGAGGTCAACCATTAAAAAATTGGGGGTTGCTGGCCAGCGTCCACCGGGACCCTATAGCGAGAGAAATTACTACGCTTAGAGCCAGATGGCGCCGCCACTGATTTTAAGGGCTGCCAGTAGGCAGGCCCCAACACCAAGCTGAGCTTGAGGGGTTATAATGACGCTCGAACAGGCATGCCCCCCGGAATACCAAGGGGCGCAATGTGCGTTCAAAGATTCGATGATTCACTGAATTCTGCAATTCACATTACTTATCGCATTTC
+
IGHHHIIHIIIIIHIIIIIIIIIIIHIHHHIHIIIIIHIIIIIIIHEHIHIHIIIHIIIHIIHHHHIIHHIIIIIHDHHHHIIIIHIHICEHHHIIIIIIIHIEHHHFHIIGIIIIHHIIIIIIIHHIHHIIIIHHIIIIIIIHIIIHHHHHHIIIIIIHHHHIIIIIIIIIIIIIIIIIIIIIHIHIIIIIIIIIIHHIIIIIHIIIIIHHIIIHGHHIIHIHFGHHIIIIHHIIIIIIHHIHDIIIIIIIIIHIHIIFHHGIHIIIIHIIIIIIIIHIHIIIHIHIIGIHI
@HISEQ:711:H5NNWBCX2:2:1101:15013:14387:ATCTCGTA
TTAAGTTCAGCGGGTATCCCTACTTGATCCGAGGTCAAAAGTGTTAAATTGTTTGATGGAGGCTAATGATTACCAGCTTAAATCGCAAATTGTGCTGCGCTTCAAACCAATACATTGGCTGCCAATAACTTTGAGGCGAGTCCAAACGCGAGGAAAGGACAAACACCCAACACCAAGCAAAGCTTGAGAGTACAAATGACGCTCGAACAAGCATGCCCCATGGAATACCAAGGGGCGCAATGTGCGTTCAAAGATTCGATGATTCACTGAATTCTGCAATTCACACTACTTATCGCATTTC
+
HHHHEFFCCHHHHDHC1<1DCHHHHHH?FFEHEH<@GCC1F<<DFCHEH11DEHIHHEC1CEDHH1DEEEGHFHC?GF1<11<F0DEHHHHFCFHC1FCEEHHIHIIHF?FGGHEH<6FHIGHHGECEHHHIIEEHGCHHDHHHHEHIHDCDHGHIEGHHHHCHGE/B/;CFHDDFCCBCFHHH@IHHHCHEHHGGE@<EHHEC<?HD<1BEHCHEC?@D1D1HCHHEC1GC/DECHH@HDHDHCCHCC1FCCEHFHCF@F1GEHHEEGCHHH?C1@CGFEEFC@EHEEFHEE0G?HDHHD
@HISEQ:711:H5NNWBCX2:2:1101:18386:14304:ATCTCGTA
TTAAGTTCAGCGGGTATCCCTACCTGATCCGAGGTCAACCATAGAAAATTGGGGGTTCTGGCCAGTGTCCACCAGGTCTCTGTAGCGGAAGTATTACTACGCTTAGAGCCAGACGGCACCGCCACTGATTTTAGGGGCCGCCGGTAGCAGCGGGCCCCAACACCAAGCAAGGCTTGAGGGTTATAATGACGCTCGAACAGGCATGCCCCCCGGAATACCAAGGGGCGCAATGTGCGTTCAAAGATTCGATGATTCACTGAATTCTGCAATTCACATTACTTATCGCATTTC
+
IIGIIIIIIHIHIHIGHIGIIIIIIHIIHIIHIHIIIIIIIIHIHIIIIIHHIIIIIHHHHIIIIIFGHIHHHHHIHHIIIIIIIIIIIIIHIHIIIIIIIHHIHHHIIIHIIIGIIHHHGHIHHIHIHGHIHIIHIHIIIIIIIIIIIIIHIIIIIIIIIIIIIIHIHIIIHEIIIIHIIIIIIIIIIIIIHIIIIHIHGHIHIIIIIIIIIIIGIIIIIHEHIIIIIIIHHHIIHIIHIIIIIIIIIIHHHGHCHHIHIIIIIIIGIIIIIIIIIIHEHIIGIIIIIHI
@HISEQ:711:H5NNWBCX2:2:1101:3908:14730:ATCTCGTA
TTAAGTTCAGCGGGTATCCCTACCTGATCCGAGGTCAACCATTAAAAAATTGGGGGTTGTTGGCAAACATCCACCGGGACCCTATAGCGAGAGAAATTACTACGCTTAGAGCCAGATGGCGCCGCCACTGATTTTAAGGGCTGCCAGTAGGCAGGCCCCAACACCAAGCTGAGCTTGAGGGGTTATAATGACGCTCGAACAGGCATGCCCCCCGGAATACCAAGGGGCGCAATGTGCGTTCAAAGATTCGATGATTCACTGAATTCTGCAATTCACATTACTTATCGCATTTC
+
IIHIIIIIIIHIIIHIHHIIIIIIIHIIIIEHHIHIIIIIIIIIIIIGIIIIIGIIIIHIIIHIIHHHIIEHHHHIIIIIIHHHIIIIIIIIIIIIFDHHIHIIIIIIHIHHHHHIHIIIIIHHHIIIHHIIHHIHIIGIIIIIIHHIIIIIIIIIIHIHIHHIHHIIIIIIHHCIHIHIHIIIHIHHIIIHIHIIIIIIIIIIIIIIHIHIIHIIIHIHEIHHHIIHHHHGHDHHEHHHIIIIIIIIIIIIIGIIIHIGIIIIIIIIHIIIGIIIIIIIIIIHIIIIIIIII
@HISEQ:711:H5NNWBCX2:2:1101:10668:14673:ATCTCGTA
TTAAGTTCAGCGGGTATCCCTACCTGATCCGAGGTCAACCATAGAAAAATTGGGGGTTGCTGGCCAGCATCCACCGGGTCTCTGTAGCGGGTAAGTTACTACGCTTAGAGCCAGATGGCGCCGCCACTGATTTTAAGGGCCGCCGGTGACAGCGGGCCCCAACACCAAGCTGAGCTTGAGGGTTATAATGACGCTCGAACAGGCATGCCCCTCGGAATACCAAGGGGCGCAATGTGCGTTCAAAGATTCGATGATTCACTGAATTCTGCAATTCACATTACTTATCGCATTTC
+
IIIIIIIIIIIIIIIIIIIIIHIIIIIIIIIIIIIIIIIIIIIIIIIIIHIIIIIIIIIIIIIIIIIIIIIIIIIIIIHIIIIIIIIIIIIIIIIHHIIIIIIIIIIIHIHIIIIIIIIIIIIIIIIIIIIIHIIHHIIIIIIIIIIIIIIIIIIIIIHIIIIIIIIIIIIIIIIIHIIIIIIIIIIIIIHIIIIIIIIIIIIIIIIIIIIIIIIIIIIIIIIHHIIIGIIIIIHIHIIHIIIIGIIIIIIIIIIIIIIIIIIIIIIIIIIIIIIIIIIIIIHIHIHIIIIII
@HISEQ:711:H5NNWBCX2:2:1101:14231:14623:ATCTCGTA
TTAAGTTCAGCGGGTATCCTTATCTGATTTGAGGTCAAACTTCAGTCCACGAATGGACATCAGGTTTAACGCCGCTCCCCAACACTAGATTATGAAAAAATGTAAACACCAACTTCATAAAACCTAGCAATAGCTTACGGTCGTTCAGCAAGTTTAAAGCGGAGGCGGGCCATAAGCCCATGCCTTACGCCCAGTACCAACATAAATTAAATGCTGAGAGGTTTTTGCTGACGCTCAAACAGATATGCCTACCGGAATACCAGAAGGCGCAATGTGCGTTCAAAGATTCGATGATTCACGGAATTCTGCAATTCACATTACCTATCGCGTTTC
+
IIIIIIIIIIGIIHFHIIIIIHIIHIGGHG?GIIIIHGHIIIIHIIHHHIIHHFHEFFHIIHHIIFHHHIIHIDHIIHICEGEHHHCHHHIIIIIFHHHIIHHHFHEHICEHHIHIIIIGHGHHIHIGHHHEGHIIHIIIHHHIIGIHHHHIHHHGHHGEHEGCD>GHHHHHHIHIIIIIHF:EGHHIGIGIIHHGHIIHHCHGEHIIIGIIIIHIIIHGIHIIIIIIHFHHGIHIIIHHIGIGIIIIHHIHHHHHHFIFIHHHEHIHHIIHGIHHIIHIHHHHFGIIIIIIIIIIHIIHHHIHFIGHIIIHIIIHIIIIHIHDHIIIIIHII
@HISEQ:711:H5NNWBCX2:2:1101:16347:14655:ATCTCGTA
TTAAGTTCAGCGGGTAGTCTTACTTGATTTGAGATCGAGTTTTACAAGAGTCGTTGCCGACCCTTGTGAAATCCTGCATCAGTCAGCCAATACGGTCAAACTCCCTTTATGTTAGCTGCAGCAAAAGTAATAATCCGTTTGACGGGACTAAATAAATATGCTTTTAGCTCAGGAGAATGTCCAGCTGCACCTGCATTTCAAGCAACCCTCCACCGATCGTAAAGACTGGTGTTGGGATTGCTCAAGTCCAAAGCCATTCAAAACAAATTGAAGTCTTTGAGGTGTTTACTGATACTCAAACAAGCATGCTCTTCGGAATACCAAAGAGCGCAATATGCGTTCAAAGATTCGATGATTCACTGAATTCTGCAATTCACATTACGTATCGCATTTC
+
IIIIGHHFHIIIIIHGIIHHIIIIIGHIHIIIGHIGHIIIHIHIIHIIIIHHHIIIHIIGGDDHIDHHIIIIHIIIGIIIIIIHIIFHHHHIIHIHIHHIGIIIIIIIIIIIIIIIIIHIIHIIHIFHHIIIIIIHHIHHHIIIGGEHHHIIIIIIIHH?HHHHHHIIGHIIIHIIIIIIIIHHIIIGIIIIIHHHIIIIHIHIIIIHHIIIHIHG-E.?IIIHIIHHHHEHGC?HF?IIIGHIHHEHHEHF/HHHF=CGIIIIHHDCHGFHIIHIHHEHHHEEHHEEHGIIHIHHIIIIIHIIHIIHHHHIIIIHIHGIIHHIHEIIIGIIIIIIHFIHIIIIIIHHIIIIIIHIIHEIHIIIIIIIIIIIIHIIHHIIHIIGIIIIIIIIHI
@HISEQ:711:H5NNWBCX2:2:1101:17271:14622:ATCTCGTA
TTAAGTTCAGCGGGTATTCCTACCTGATCCGAGGTCAACCATTCAGAAGAAGGGTGTTTAACGGCAAGAAGTAGTGGTAACTCGCAAGCTAGAAAATAATTACTAAGCTCAGAGGATATCACAACTCCGCCGCTGTCTTTAAGGAACTACAGGCCAGCTACACAGGGCAGCTTCTTCAGTAGGTTCCCAACACTAAGCAGGGCTTAAGTGGACTTAATGACGCTCGAACAGGCATGCCCACTAGAATACTAATGGGCGCAATGTGCGTTCAAAGATTCGATGATTCACTGAATTCTGCAATTCACATTACTTATCGCATTTC
+
IIIIIIIHIIIIIHIIIIGIIIIIIHIIIIIIIIIIIIIIIIHIIIIIIHHHIIGHIIIIIIHHIHHIIIIIIIHIIIIIIIIIIIIIIIIIIIIIIIIIIHIIIIIHIIIIIIIIIIIIIIIIIIIIIIIHIIIHHHIIIIIIIIIIIIIIIIIIIIIIIIHHIIIIIIIIIIIIIIIIIIIIIIIIIIIIIIIGIIIIIIIIIIIIIIIIIIIIIIHHIIIIHIIIIIIHIIIIHHIIIGIIIIIIIIIIHFIIIIIIIHFEIIIIIIIIIIIIHIIIIIHEHIHIIIIIIIIIIIIIIIIIIIIIIIIHIIIIHIIIII
@HISEQ:711:H5NNWBCX2:2:1101:4916:14810:ATCTCGTA
TTAAGTTCAGCGGGTATCCTTACCTGATCCGAGGTCAAATCTTTTTCAAGGTTTAATCGACGAAAATGCCGGCTGGGCCACTAAAGCACGTGACAGGCTCCATATGCTCAGGCACCAGGACTCAGCATCGCCACTACATTTTAAGCCTGTCCATCAACAGGACAATTGGCTCAACAACCAAGCCGTGCTTGAAGGTAGTAATGACGCTCGGACAGGCATGCCCTCCGGAATACCAGAGGGCGCAATATGCGTTCAAAGATTCGATGATTCACGGAATTCTGCAATTCACATTACTTATCGCATTTC
+
HHGHHHIHIIIGGIIIIGHHIIIIIIHIIGIIIIIIIIIIIIIIIIHIIIIIIHHIIIIHHHIHIHIIIIIIIIIIIIIIIIHHHHIIIIIIIIIIHIIIIIIIIIIGIHIIIIIIIIIIIIIIHIIIIIIIIIHIIIIIIHIIIIIIIIIIIIIGIIHHIIIIHHIIIIIIIHGIIHHIHIHIIIIIIIIIIIIIIIIIIIHIIIIHHHHIIIGIHIIIHIIIIIIIIIIIIIIIHEIIIGIIIIIHHIHIGIIIHIIIIIIGIIIIIIIIIIIIIIIHGIHHIIIIIIIIIIIIIIIIIHIHII
@HISEQ:711:H5NNWBCX2:2:1101:8657:14779:ATCTCGTA
TTAAGTTCAGCGGGTATCCCTACCTGATCCGAGGTCAAAAGTTGAAAAAAAGGCTTAATGGATGCTAGACCTTTGCTGATAGAGAGTGCGACTTGTGCTGCGCTCCGAAACCAGTAGGCCGGCTGCCAATTACTTTAAGGCGAGTCTCCAGCAAAGCTAGAGACAAGACGCCCAACACCAAGCAAAGCTTGAGGGTACAAATGACGCTCGAACAGGCATGCCCTTTGGAATACCAAAGGGCGCAATGTGCGTTCAAAGATTCGATGATTCACTGAATTCTGCAATTCACACTACTTATCGCATTTC
+
HIHIIIICHHHIIIIHIHIIIIIHIIHHIIIHIIHHHIHIHHHHIIIIIHHHIIIIIGHIHIIIICHIIHHIIIIGIIIIIHEHHIIIIIIIHIIIGGIIHHIIIIGFIHIIIIHFHIIIIIHIIIIHHIIHIIIIIIHIEHIIIHIIIIHIIHHHIHGHHHHIIFGIHHIIHHGHIHIIIHHHHEHIIIIHIHIHHIIHHHHHHIIIIHHIHIHEIHEGHHIIHGCDHGIIIIHHECCHHHHGHHDEDDCHHHHIHHIHFFCHEEIIIHIIIHHIHIIIIIIIIHIIIIIHGGGHHGIHHHCIIH
@HISEQ:711:H5NNWBCX2:2:1101:11279:14982:ATCTCGTA
TTAAGTTCAGCGGGTATCCCTACCTGATCCGAGGTCAAAAGTGAAAAAAGGCTTGTGGAAGCGGGCGTGTAGCCTTGAATCGCGACTTGTGCTGCGCTTCAAAACCAAACACTGGCTGCCAATTACTTTAAGGCGAGTCCCTCAGGACAAACACCCAACACCAAGCAAAGCTTGAAGGTACAAATGACGCTCGAACAGGCATGCCCCATGGAATACCAAGGGGCGCAATGTGCGTTCAAAGATTCGATGATTCACTGAATTCTGCAATTCACACTACTTATCGCATTTC
+
IIIIIIGHIIIIHIIIIIIIIHIIIIGIIIIIGIIGIIIHIIGIIIIIIIIHHIHIIIIIIHIIIHHIIIIIIIIIIIIIIIHHIIGIIIIIIIIIIIIIIIIIIIIIIIIIIIIIIIIIIIIIIIIIIIIIIIIHIHIHIIIIIHIIIIIIIIIIIHIIIIIIIIIIIIIIIIIIIIIHHHIIIIIIIHIIIIIIIIIIIIIIIHIIIIIIIHIIIIIHFIIHHEHHDHHIIIIIIIIIHIHIIIIIIIIIIIIIIIIIHIIIIIIIIIHIIIIIIIIIHIIIIIIII
@HISEQ:711:H5NNWBCX2:2:1101:11558:14921:ATCTCGTA
TTAAACTCAGCGGGTGATCCCGCCTGACCTGGGGTCGCGGTCGGAGGCCACTGCTCTCAATGGGGTCGGTCGAGGGGGCCCCGGGGGCCGTCACGGCTCCTCAATGAATGAAACAAGCATGTCCAACCACCTCAAGCCGTGACGTCCCTTGTCCGGGGGCTCGCATTTGGGCCAGCCGCACCGCGAGGGAACGGGAGGCCAGCATCCGCCGCCCCGCTGCCAGCCAGCGTCCCGGAGGACGGGGAGGAGGGGGCGGCGACGAGATGCGTGACGCCCAGGCAGACGTGCCCTCGGCCGGATGGCTTCGGGCGCAACTTGCGTTCAAAAACTCGATGATTCACGGGATTCTGCAATTCACACCAAGTATCGCATTTT
+
IIIGIHHHHHHCHIECCHHHIHIHGHHIIIIHEHHHHIIGIIIIHHHHHIIHIIIIIIIIIIIHI<DHIHGHGHGHIHHHIGHHHHHHHHIIGIH=EDHIHIIHIHEHEHHHGIIIHHIIHHIIIIGIHHHIIIIHIIC@EEHGIIIHHCHHIIIHGGIHIHHGDHHHHIHIICHIIHIIIIHGHHHIHEHIIIIIHIIHEHIICFHHHIIIHIDH@.HHIHHHHIHHIHD?HHHHIIHGIIIIIIIHIIGHGIIHIIHHHHIHHIIIIHIHHHIIIIIIIIIIIHHHDIIIHHCHIIIIIHDHH?CHHIIGIIIIIIGIIIIIIIHHHIIIGIHIIIIIGIIIIIIIIIHHIIIIIIIGIIHIIIHIIIIIIHI
@HISEQ:711:H5NNWBCX2:2:1101:14685:14834:ATCTCGTA
TTAAGTTCAGCGGGTATTCCTACCTGATCCGAGGTCAACCTTAAAAAATTGGGGGTTTTACGGCTAGAATCCCTCCGAATCCCAGTGCGAGACGTTAGTTACTACGCAAAGGAGGCTCCGAGAGGGTCCGCCACTACCTTTAAGGGCCTACGTTAACCGTAGGGCCCCAACACCAAGCAGAGCTTGAGGGTTGAAATGACGCTCGAACAGGCATGCCCGCCAGAATGCTGGCGGGCGCAATGTGCGTTCAAAGATTCGATGATTCACTGAATTCTGCAATTCACATTACTTATCGCATTTC
+
IIIIHHIIIIIIIIHIIIIIIIIIIIIIIIIIIIHIIIIIIIIIIIIIIIIIIIIIIIIHIGHIIHIIIIIIIIIIIIIIIIIIIIIGIIHHHIHIIIHIIIIIIIIIIIIIIIIIIIIHIIIIIIIIIIIIIIIIIIIIIIIIIHIIIIIIIIIIIIIIIIIIIIIIHHIFIIIIIIIIIIIIGIIIIIIIIIIIIIIIIIHIIIHIIIIIIIHIIIIIIIIHHHIIIIHHFIIHIIIHHHEIGIIIIIIIIIHIIIIIIIIIIIIIIIIIIIIIIIIIIIIIIIIIHIIHIIHIIIIII
@HISEQ:711:H5NNWBCX2:2:1101:15513:14886:ATCTCGTA
TTAAGTTCAGCGGGTATCCCTACCTGATCCGAGGTCAAAGTAAAAAAGAGGCTTAATGGGAGGAGGTCTGCTAGGCGTGACGCAATGTGCTGCGCACGAAACCAACATACCGGCTGCCAATGAATTTAAGGCGAGTCCACACACTAAGGCGGAACAAACACCCAACACCAAGCAAAGCTTGAAGGTTTAAATGACGCTCGAACAGGCATGCCCAACGGAATACCGAAGGGCGCAATGTGCGTTCAAAGATTCGATGATTCACTGAATTCTGCAATTCACACTACTTATCGCATTTC
+
IGIE1<FEHH@ECCHDFFHHHIHCHHFHH?D0CDGHHEHEFHHHIGHEGEHH11CE?CGEC1<CE=EHHFHIIGFHGEDIIIIHEEHHHGHHHHCHHHFHIIIGHDHFHHIHGIIHEHHFGHHEGIIHHIIIIIGHHGD?HHBEHCHHIHIIIIIHHDIIIHIIHIHGHIIIIHHHHIHIIIIIIHHHHHIIHIIIIIIIIIIIHIIIIIIIIIIIIIIIIIIHIIHEIIIGIHIIHHIIIIIHEIIIIIIIHGGIIIIIIIIIIIIIIIIIIHIIIIIIIHEIIHHEIIIIIIII
@HISEQ:711:H5NNWBCX2:2:1101:16334:14761:ATCTCGTA
TTAAGTTCAGCGGGTAGTCTTACTTGATTTGAGATCGAGTTTTACAAGAATCGTTGCCGACCCTTGTGAAATCCTGCATCAGTCAGCCAATACGGTCAAACTCCCTTTATGTTAGCTGCAGCAAAAGTAATAATCCGTTTGACGGGACTAAATAAATATGCTTTTAGCTCAGGAGAATGTCCAGCTGCACCTGCATTTCAAGCAACCCTCCACCGATCGTAAAGACTGGTGTTGGGATTGCTCAAGTCCAAAGCCATTCAAAACAAATTGAAGTCTTTGAGGTGTTTACTGATACTCAAACAAGCATGCTCTTCGGAATACCAAAGAGCGCAATATGCGTTCAAAGATTCGATGATTCACTGAATTCTGCAATTCACATTACGTATCGCATTTC
+
IIIIIIIIIIGIIIHHHHIIIIIIIIHIIIHIIGHIIIIIHIHIHHIIIHIIIIIIIIIGIHIIIDHIHIIIIIIIIIIIIIIIIHIIIIIIIIIIEHFHIIIIIHHHIIIIIHGGIIIIIIHHGIIIIIIIIIIIIIHIIIIIGHIHIHHHHGIIIIIIIIFHHIHIIIIIGIIHIIIIHIIIGIIIIIIIIIHIIIIIIIHIIIIHGHGIIIIIIGIIIIHIIIHGHEHIIIHHHGIHHGHIHHEF@HFIHHHHCIIIIIIIHIIHIIIIIIIIHHGHIIIHFIIIIIIIIIHIIIHHHHIIIHIIHGIIHIIIIIIIHIIIIIIIIIIIIIIHIIHHIIHHHHIIIIIIHIIIIIHHIHIIHIIIIIIHHIIIIIIIIHHHHHIHIIHIII
@HISEQ:711:H5NNWBCX2:2:1101:19518:14900:ATCTCGTA
TTAAGTTCAGCGGGTATCCCTACCTGATCCGAGGTCAACCTTAAGAAAATTAGGTTATGGCAAGTAACCGTCAGACTCTGTAGCGAGAAGAATTACTACGCTGAGAGCCAGACGGCACCGCCACTGTGTTTAGAGGCCGCTGGGAAGCGAACCCCAATACCAAGCCAGGCTTGATTGGTTAAATGACGCTCGAACAGGCATGCCCCTCGGAATACCAAGGGGCGCAATGTGCGTTCAAAGATTCGATGATTCACTGAATTCTGCAATTCACATTACTTATCGCATTTC
+
IIIIIIIIIIIIIIIIIIIIIGIIHEHICHHIIIIIIIIIHHIIIIIIIIIEHIHHIIHHHHIIIGHIIHHIIIIIIHIIHHIIIIIIIIIIIIIHIIIIHIGHIIIIIIIIIIIIIIIIIIIIIIHHHIIIIIIIIIIIIIIIIHIIIIIIIIIIIIIIIIIIHIIIIIIIIIIIHIIIHHIIIIIIIIIIHIIIIIIIIIIIIIIIIIIHIIIIIHHEHIIIIIIIIIHIIIIIIIIIHIIIIIIIIIIIIIIIIIIIIIIIIIIIIIIIIIIIIIIHIIIIIIII
@HISEQ:711:H5NNWBCX2:2:1101:2135:15194:ATCTCGTA
TTAAGTTCAGCGGGTATCCCTACCTGATCCGAGGTCAACCATAGAAAAATTGGGGGTTGCTGGCCAGCATCCACCGGGTCTCTGTAGCGGGTAAGTTACTACGCTTAGAGCCAGATGGCGCCGCCACTGATTTTAAGGGCCGCCGGTGACAGCGGGCCCCAACACCAAGCTGAGCTTGAGGGTTATAATGACGCTCGAACAGGCATGCCCCTCGGAATACCAAGGGGCGCAATGTGCGTTCAAAGATTCGATGATTCACTGAATTCTGCAATTCACATTACTTATCGCATTTC
+
IIIIIIIIIIIIIIIIIIIIIIIIIHHIIIIIIGIIIIIIHIGIIIIIIIIHHHIIIIIIIIHIIHIIIIIIIIIIIHIIIHHIIHIIIIIIIIIIIIIIIIIIHIIIIGIIIIIIHHGHIIHIIIIGHHIIIIIIHIIIIIHIIHHHIIHIIIIIIHIIIGHIIIHHHIHIHIIHIIIIIIIIHHHIHIIIIIIIIIIIIIHIIIIIHIIIIIIIIIIH@IIIIIIIIIIIIIIIIIGIIIIIIIIIIHIIIIIHIIIIIHIHHGIIIIIIIIIIIIIIIIIIIIIIIIIII
@HISEQ:711:H5NNWBCX2:2:1101:3098:15077:ATCTCGTA
TTAAGTTCAGCGGGTAGTCTTACTTGATTTGAGATCGAGTTTTACAAAAATCGTTTTACCGACCCTTGTGAAATCCTGCATCAGTCAGCCAAAACGGTCAAACTCCCTTTATGTTAGCTGCAGCAAAAGTAATAATCCGTTTGACGGGACTAAATAGATATGCTTTTAGCTCAGGAGAATGTCCAGCTGCACCTGCATTTCAAGCAACCCTCCGCCAATCCGTGAAGATTGGTGTTGGGATTGCTCAAGTCCAAAATCATTTCAAAAAATGAAATTCTTTTGAGGTGTTTACTGATACTCAAACAAGCATGCTCTTCGGAATACCAAAGAGCGCAATATGCGTTCAAAGATTCGATGATTCACTGAATTCTGCAATTCACATTACGTATCGCATTTC
+
IIGIIHIIHHIIIIHHIIIIIIIIHHHHHHIFHIIIFEHHHCHHEHIIIGGHIIIIIHIFDEEHIHEHIIHIIHIIIIIIHIHIIIIIIHEEHIIHHGHHIHHIHHHEHHEHIIIIIIIIIIHHI?HEHHHIIIIHIIFHII/GHICHEHHGHHHIHIIIIIIIEHHHE?GHHGHGHEHIHIHIIFHIHIGHFHIIIIIHIHHBHHHGEDEHHHIIIIHHIGIIHIIIHHHIIHFHFHEIIHGIHGIIFHHHHGIHGHHCCFIIHGIIIIGHHIHEHGEDEEEHIHHECIIIHIHGHFHIIIIIIIHIIIIIIHIIHGIIIIIIIIIHHHIIIIIIHHDFFEHEIIHGIIHHIHHHHIIIIHIIHIIIIIHFIHGHCIIIHIIHHHGIIIIHIIIII
@HISEQ:711:H5NNWBCX2:2:1101:3559:15237:ATCTCGTA
TTAAGTTCAGCGGGTATCCCTACCTGATCCGAGGTCAACCATAGAAAAATTGGGGGTTGCTGGCCAGCATCCACCGGGTCTCTGTAGCGGGTAAGTTACTACGCTTAGAGCCAGATGGCGCCGCCACTGATTTTAAGGGCCGCCGGTGACAGCGGGCCCCAACACCAAGCTGAGCTTGAGGGTTATAATGACGCTCGAACAGGCATGCCCCTCGGAATACCAAGGGGCGCAATGTGCGTTCAAAGATTCGATGATTCACTGAATTCTGCAATTCACATTACTTATCGCATTTC
+
IHIHFHIEHIIIDHIIIIIIIHIIIIHIHCH@HC<GHEHHEHGFHHIHHEHII?CHDHHEHHGIIHIE1DHHGHHICDEHHIHHHGHFIIICEGHHIIIGIHIHHHHIHEHHGIIHHIHIIIIGHGGCHH?D@HECFHHHHIHHEIIIIHHHHHEHEHFCHFHHHIFHEIIHHIHFGHHIHGFFIHHEGHEHHEHGHHHIHHGHIIHEHHIHIIIHIHIHHF@GHIHIGHHIHHHIHGHHHHIGIHIIIEIIIHIIHFIHHHHHEHEGEEHHIHIHHHIIIIIIHGHGIIIII
@HISEQ:711:H5NNWBCX2:2:1101:4508:15055:ATCTCGTA
TTAAGTTCAGCGGGTATCCCCACCTGATCCGAGGCCAACCTTGTGAGTTTGAATCCGGGCGGCCGCCGACCGGGGTCCCGAGCGAGGGTTTTGCTACGCTCAGGGCCGGCCGTCGGCGCCCACATGTTTCGGGGCCGCCCTCGGGCGGTCCCCATCACCAAGCGAAGCTTGAGGGTTGAAATGGCGCTCGGACAGGTGTGCCCCCCGGAATACCAGGGGGCGCAATGTGCGTTCAAAGATTCGATGATTCACTGAATTCTGCAATTCACATTACTTATCGCATTTC
+
IIHIIHHIIIIIIIIIIIIIIIIIIIHIHIIIIIIIIIIIIIIHIIIIIIIIIIIIIHIIHDHIIFHIHIIHHIIIIIIIIIIIIIIIHHIHIIIIIIIIIIHIIIHHIHIIIIIIIIIIIIIIIIIIHHIIIIIIIIHIIIIIIIIIIIIIHHHIHIIIIIIIIHIIIIIIIIIHIIIIIIIIIIIIIIIIIIIIIIIHIIIIIIHIIIIIIIIIIHIIIIIIIIIIIIIIIIHIIIIIIIIIIIIIIIIIIIHHIHIIIHHHIIIIIIIIIIIIIIIHIIIIHI
@HISEQ:711:H5NNWBCX2:2:1101:9274:15073:ATCTCGTA
TTAAGTTCAGCGGGTATTCCTACCTGATCCGAGGTCAACCTTGGTGCCGCCGGAGCGGACTTGTGGGGGGTTTAGAGGCAGGACGCCGAGGGATCCCAATGCGAGGCTGATGCTACTGCGCAAAGGAGAGGGCCTTCGGGTCCGCCACTGGTTTTAGGGGCCTGCCGTGGCAGATCCCCAACGCCGGGCCACAGGGGCTCGAGGGTTGAAACGACGCTCGGACAGGCATGCCTCCCAGGATACTGGAAGGCGCCATGTGCGTTCAAAGATTCGATGATTCACTGAATTCTGCAATTCACATTACATATCGCGTTTC
+
IGHIGEHIHIIIIIIIIIIIIIIIIIIIIIIIGIHIIIIIIHIIIIGIIIIIIIIGIIIIIIIGHEHHIIHHHIIIIIIIIIIIHIIHDHHIIIIIIIHIIGIIIIIIIHIIIIFHHHIIIHHHHHHIIIIIHIIIIIDHIIIHIIIIHHIHHHIHHIHIIEHHHIIIIIIIHIHHIHHIHIIIIIHIIHIGHHIIHIHIHIIIIIIHIIHHIIIHIIIIIIIIHIIIIHH@1IIIIIIIGIIHIGHHIIIIHHGDIIIIIHHHHIIIIHHHIHIHHGIIIIIIIHIIIIHIIHFIIHIIIGIIIGIIIHIIIHII
@HISEQ:711:H5NNWBCX2:2:1101:12811:15124:ATCTCGTA
TTAAGTTCAGCGGGTATCCCTACTTGATCCGAGGTCAAAAGTGTTAAATTGTTTGATGGAGGCTAATGATTACCAGCTTAAATCGCAAATTGTGCTGCGCTTCAAACCAATACATTGGCTGCCAATAACTTTGAGGCGAGTCCAAACGCGAGGAAAGGACAAACACCCAACACCAAGCAAAGCTTGAGAGTACAAATGACGCTCGAACAAGCATGCCCCATGGAATACCAAGGGGCGCAATGTGCGTTCAAAGATTCGATGATTCACTGAATTCTGCAATTCACACTACTTATCGCATTTC
+
IIIIIIHHIIIHHIIHIHIIIHIHHEHHHHHIIHIIHGHIHHIHHIIIHIIIIGHHHHIHHIIIHHIHGIHHIIIIIIIHIIIIIIIIHHIIIHHHHIEHIGIIIGGHIIIIIIIIHHIIIIHIIIIIIHIIGIIIIIIIHIIIIIIIIIIIIIIIIHHHHIIIHHHIIIIIIIIIIGIGIHHHIIIIIIIIHGHIHIIIIIHGIIIIIIIIIHIIIIIIIHIIIHHHGIIHFIIHGDGHIIIIIIIIIIHEHIHIHGIIIIIHIHHHHGIIIIIIIIIIIHHGIIIHIIHHEHEIIIIHI
@HISEQ:711:H5NNWBCX2:2:1101:13445:15190:ATCTCGTA
TTAAACTCAGCGGGTGATCCCGCCTGACCTGGGGTCGCGGTCGGAGGCCACTGCTCTCAATGGGGTCGGTCGAGGGGGCCCCGGGGGCCGTCACGGCTCCTCAATGAATGAAACAAGATGTCCAACCACCTCAAGCCGTGACGTCCCTTGTCCGGGGGCTCGCATTTGGGCCAGCCGCGCCGCGAGGGAACGGGAGGCCAGCATCCGCCGCCCCGCTGCCAGCCAGCGTCCCGGAGGACGGGGAGGAGGGGGCGGCGACGAGATGCGTGACGCCCAGGCAGACGTGCCCTCGGCCGGATGGCTTCGGGCGTAACTTGCGTTCAAAAACTCGATGATTCACGGGATTCTGCAATTCACACCAAGTATCGCATTTT
+
IHHHHHIHGIIIIIHHIGHHIIIIIIHIIIIIIIIIIIIGHIIIIIIIIIIIIIIIGHIHIIHIGHIIGDHIHIIEHIIHIIHHEHHHHIHIIIGHICHHHHHHIIFHIHIIGIGIIIHHIHFHIHIIIHHIFIGIHH0<DGHHHCEGEFHHHIDDHHHDFDHFHEHHHHIHHIIIIIHHHHHIHIHHGEEGIIEHIGEIHHHEHHIDHHHHHHG@?IHEBIIIHHDHCCDHIIIIIHIIHIIIIHHIHE?<DHGIIHIIHIIIIIIHHIIH?GIIHHHHGIIIIIIIIIHHHCHHIIHIIIHHDFGIIHIIIIHHIIIH=HHIHHHIIIIHIIIHHGHIIIIIGIIHHIIHHHHHHHIHEHDIHIIIIIIIHI
@HISEQ:711:H5NNWBCX2:2:1101:19043:15019:ATCTCGTA
TTAAGTTCAGCGGGTATCCCTACCTGATCCGAGGTCAACCATAGAAAATTGGGGGTTTTGGCCAGTGTCCACCAGGTCTCTGTAGCGGAAGTATTACTACGCTTAGAGCCAGACGGCACCGCCACTGATTTTAGGGGCCGCCGGTAGCAGCGGGCCCCAACACCAAGCTACGCTTGAGGGTTATAATGACGCTCGAACAGGCATGCCCCCCGGAATACCAAGGGGCGCAATGTGCGTTCAAAGATTCGATGATTCACTGAATTCTGCAATTCACATTACTTATCGCATTTC
+
IIIIIIIIIIIIIIIIIIIIHIIIIIIIIIIIIIIIIIIIIIHIIIIIIIIIIIIIIIIHHHIIIGHIIIIIIIIGIIIIIIIIIIIIIIIIHIIIIIIIIIIIHHIIIIHIHIIHIIIIIIIIIIHIIIIIIIIHIIIIIGIIIIIIIIIIIIDIIIIIIIIIIIIIIIIIIIIIIGIIHHHHIHIIIIIIIIIIIIIIIIIIIHIIIIIHIIIIIHIIIHHIIIIGIIHHHIIIIIIIIIIIIIIIIIIIIIIIIIIIIIIIIIIIIIIIIIIIIIIIIIIIIIIIIII
@HISEQ:711:H5NNWBCX2:2:1101:20162:15195:ATCTCGTA
TTAAGTTCAGCGGGTAATCCTACCTGATTTGAGGTCAAATCACTTAAGTGTCCACGAGTGGGAAACAAAGCGGCTTTTCAAAGTCCGTTACACCCAGCGAGTGATGCTTATCACACCGAGTTCACGGACCAGCAGGCCAGCAAATGCGTTTCGGATGAGCTGGTCTCACAACAAGTCCAGCAAACACATCCAAGTCCAAACCAACACCACCTCAACAAGGTAGGCTGGCTTGAGAGCTTCAAGACACTCAAACAGGCATGCCCCTTGGATGTCCAAAGGGCACAAGGTGCGTTCAAAGATTCGATGATTCACTGAATTCTGCAATTCACATTACTTATCACATTTC
+
HIIIIIIHIIIIIIIIIIIIHHIIICHHHHIGHHHHIGIIHHIIIIIIHIIIIIGIHIIIHIIHIHIIIIIHHIHIIIIIIIIIIIIIHIIIIIIIIIIIIIIHIIII?HHIIIIIIIIIHHHHGIIGHHFHHHEHHIIIHHHIIIHIHIHIHIGIIHHHIHIHHHGIHHHHHHFHHHIHHIIHIIIHGIHHHFFHIIHIIIIHIGIIIIHHIIHF?FFHHHGIIHHHHHEHIIIIHIIHHIHIIHHHEFHHHFHHIIIGHIGIHIHHIIHHHIHHE@HIIIIIIIIHHGIIIIHEGHGIIHHIHHHHHHHIIIIHGIIIHIIHIIIIHHFHHHGGIIIIIIIIII
@HISEQ:711:H5NNWBCX2:2:1101:21184:15219:ATCTCGTA
TTAAGTTCAGCGGGTATCCCTACCTGATCCGAGGTCAACCATAGAAAAATTGGGGGTTGCTGGCCAGCATCCACCGGGTCTCTGTAGCGGGTAAGTTACTACGCTTAGAGCCAGATGGCGCCGCCACTGATTTTAAGGGCCGCCGGTGACAGCGGGCCCCAACACCAAGCTGAGCTTGAGGGTTATAATGACGCTCGAACAGGCATGCCCCTCGGAATACCAAGGGGCGCAATGTGCGTTCAAAGATTCGATGATTCACTGAATTCTGCAATTCACATTACTTATCGCATTTC
+
IIIIIHIIIIIIIIHHHHIIIIIIGHIIHIIIIIHFIHIIIIHIHHGHIIIIIIIIIHIIHHIIHHHIIIIIIIIIHGGHIIH?HHIHHIHCCHHEHHIHIHIHFGHHHHHHIFHHHHIIHIIIIIIHEGEHHFHHHGHHHHIIHHHIIHIIHHHHGHEIIHGHIHIHGIHHHIHGIIIHIHFIIHHHHHEIHIIIIHHIHGBIIIHIIIHIIIIIIIHIIIIHEHIHHIIIDHHIHIIIIIIIIHHHHIHHGIIIHHIIIHIIIIGIIIIIIIIHFIIIHIIHGIIIIHHII
@HISEQ:711:H5NNWBCX2:2:1101:7476:15285:ATCTCGTA
TTAAGTTCAGCGGGTAGTCCTACCTGATTTGAGATCAGATCATAAAGTAAAATTTGTCTAAGTTAATAGACTATTAGAAGCGGTTCATCTGCATTTCCTGGCCACTTTTTACAGTGTCCTCAGCGAGTGATACTTATCACGCCGAGTGGAACCAAGCATATACTGAGATCCAGCTAATAAATTTAAGAGGAGCAAATGGTGAAATCTGCAAGACCTCCAAGTCCAAAGCAAACCAGTTAAATTAACAAAAGATTTACTTTGAGAATTTCATGATACTCAAACAGGCATGCTCCAAGGAATACCAAGGAGCGCAAGGTGCGTTCAAAGATTCGATGATTCACTGAATTCTGCAATTCACATTACTTATCGCATTTC
+
IIIIIIIHIIIIHIHIIIIIIIGIIGHHIIIIIIIIIIIIIIIECHHHHHIFFFHHHGHIHHHIIIHHIIIIIGHEFHIIIIIIIHHIIIIIIIFIHIIGHIIIIHEHH1C@GFFEHGHHHHHFHHIHHIIIIIIIIIIIIHHIIHHIHHGGHHIIGCHIHHIIHHEFHHHIIIIHHIHHIHHHIHEHHHIHIIHHHHEIFIHIFHIHHIHIHHHHIGIIIIHHHHFEEHHIHHHHHFHHHGHHIIHHHIIIIIHHIHHHIIHHHECHHIIIHHIHEIIHIIIHGIH@CHHHIIIIHIIGHEHHHHHIIIIGIIHIHFGHIIIIIIGIFHIIGIIIHIHHEHHIHIHGHFHIHHEHHHHIIIHDHHHEEHHHHII
@HISEQ:711:H5NNWBCX2:2:1101:7507:15442:ATCTCGTA
TTAAGTTCAGCGGGTATCCCTACCTGATCCGAGGTCAACCATAGAAAAATTGGGGGTTGCTGGCCAGCATCCACCGGGTCTCTGTAGCGGGTAAGTTACTACGCTTAGAGCCAGATGGCGCCGCCACTGATTTTAAGGGCCGCCGGTGACAGCGGGCCCCAACACCAAGCTGAGCTTGAGGGTTATAATGACGCTCGAACAGGCATGCCCCTCGGAATACCAAGGGGCGCAATGTGCGTTCAAAGATTCGATGATTCACTGAATTCTGCAATTCACATTACTTATCGCATTTC
+
IIIIIIIHHIIIIIIIHIIIIHIIIIIIIIHIIIIIIIIIIIIIIIIGIIIIGHIHIIIIHIIIIEHIIIIIIIIIIIHIIIIIIIIIHIIIIIIIIIIIIIIIHIHIIIIIIIIIIIIIIIIIIIIIIIIIIIIIIIIIIIIIIIIIIIIIIIIIHIIIIIIIIIIHIIHIIIIIIIIIIHHHHIHIIIIIIIIIIIIIIIIIIIIIIIIIIIIIIIIIIIIHEIIIIHIIIHHIIIIIIIIIIIIIIIIIIIIIIIIIIIIIIIIIIIIIIIIIIIIIIIIIIIIHIIIII
@HISEQ:711:H5NNWBCX2:2:1101:8124:15340:ATCTCGTA
TTAAGTTCAGCGGGTATCCCTACCTGATCCGAGGTCAAGAGCAAAATGTTTGACTTGATGGACGTCGACATTCAAGGCAAGAAACGCAAAATGTGCTGCGCTCCCAGGCCAGTATGCCGGCTGCCAATTGCTTTAAGGCGAGTCCACGCGTAAAAGCGGGACAAACACCCAACACCAAGCAGAGCTTGAGGGTACAAATGACGCTCGAACAGGCATGCCCCATGGAATACCAAGGGGCGCAATGTGCGTTCAAAGATTCGATGATTCACTGAATTCTGCAATTCACACTACTTTTCGCATTTC
+
IIIIIHIIIHIHIIIIIIIIIIIIIIIIIIIGHIHHIIIIIIGHIHHGIIIIIIIIIIIHHHIIHHIIIIIIIIIHIIIIHHHIHHIIIIIIIIHIIIHIIIIIIIIIIIIHIIIHGIIIIIIHIHIIHHIIIIIIIIHHHIGIHIIIIHHHHIHHHIIIHHHIIIIIHIIHHHIIIHIIIIHIIIIIHIHIHHHIHIFHIIIIIIIIIIIIIIIHIHHIIIIIIIHIIIIHIIHHIIHGHH<EHIHHHGHHHIIHIHHIIIIIIIIIIIIIIIIIIIIIIIIHIIIIIHHHHHHHEIIIIIH
@HISEQ:711:H5NNWBCX2:2:1101:16701:15261:ATCTCGTA
TTAAGTTCAGCGGGTATCCCTACCTGATCCGAGGTCAAATCTTAGTTTAACGGTCAAGGCTAACGCCAGCTGGGCCACAAAAGTGTGTGACAAAGCCCCATACACTCGGGCACCAAACATGGCATCGCCGCTGCATTTCAAGCCTGTTTCGGGAAAAAACAATTGGGCTCAACAACCAAGCTGTGCTTGAAGATCGTAATGACGCTCGGACAGGCATGCCCTCCGGAATGCCAGAGGGCGCAATATGCGTTCAAAGATTCGATGATTCACGGAATTCTGCAATTCACATTACTTATCGCATTTC
+
IIIHHIIHHIIIIIIIIIIIIIIHIHIHHIIHHGIHIIIFCEHHEHHIHHIHGHHEHHFFGHHHHEDHHGHIIGIIIHHGHIIHHIIIIIIIIIIIIIIHIIIIIIIIIIIIIIIIIIIIIHHHIIIIIIHHIHHIHHHIHIIIIIHHHIHHHHIIIIHHIIIIIIIHIIIIIHGIHIHIHIIIIIIIHIIIIIIHHHIIIHIIHIHHHIIIHIIIIIIIIIIIIIIIIHGIIHHFHIIIIIIIHHIIIIIIIIIIIIIIIIIIIIIIIIIHIIIIIIIIIIIIIIIIIIHIIIIIIIIIIIHI
@HISEQ:711:H5NNWBCX2:2:1101:20793:15328:ATCTCGTA
TTAAGTTCAGCGGGTATTCCTACCTGATCCGAGGTCAACTTTCAGAAGTGGGGTGTTTTACGGCATGGCCACCGCCGAGCTCCAATGCGAGTTGTGCTACTACGCAGAGGGGGACTACAGCGAGACCGCCACTGAATTTCGGGGCCGGCAGGCATTGGCTCGGGCTCCGGAGAGCCGTTCGCCGCCCACGCCGATCCCCAACGCCAGGCACTGGGGGCCTGAGGGTTGAAATGACGCTCGAACAGGCATGCCCGCCAGAATACTGGCGGGCGCAATGTGCGTTCAAAGATTCGATGATTCACTGAATTCTGCAATTCACATTACTTATCGCATTTC
+
IIIIIIHIGIIIIIHGIHHIHHHIIIIIIIIIIIHIIIIIIIFHIHIIHIIIICEHIGHFHHIIHCHIIIIIIIIIIGHHIIIHHHIIIEEEHHIIIIHIIIIIIIHGIHIIIHHIIIHFHHIHIIIHIHIHIIIHIIGIHHHDHHGGIHIHHHHIIIIDHIHHH?HH@E@ECBAEHHIIIIIIIHHIIHHHHHGIIHIIIIGHIHFGIHHIIHHIHHGHIIIIIIIIIIIIIHHEIIIHGIHHHFIIIHIIIIIIIIIIHHIIIHHHIIIGIIIHDEIIIIIIIIIHHIIIIIIHHHHHFHHHIIHIIIHIIIIIIIIIIIIIIHGIIIIIIIII
@HISEQ:711:H5NNWBCX2:2:1101:4363:15617:ATCTCGTA
TTAAGTTCAGCGGGTAGTCCCACCTGATTTGAGGTCACAATAGTCATTATAGCCCTAGAGCGGACTAGTCCCTTGCGAGACAGTTAGAAGCAGAGAAATTCTACGGCCAATACAAGCAACGACTAAGTCAACGGCGTAGATAATTATCACACCAGGAGACCTTCAAGCATCGAAGCACTTGAACCATGTACTATTCCCCAGCTAATGTATTTAAAGGGAGCCGACCGCCGTGAAGCAGCCCGCAACCCTCACATCCAAGCCAGACAAGCCTCCGAAAAAGCTGAATGGTTGAGAATTTAATGACACTCAAACAGGTGTACCTTCCGGAATACCAGAAGGTGCAAGGTGCGTTCAAAGATTCGATGATTCACTGAAATCTGCAATTCACATTACTTATCGCATTTC
+
IIIIIIHHHIIIHHIIIIIIHIIIIIHIIIGGHIIIIIIIIIIIIGIIIIHHIIGIIIHIGIIII<<DGHFHIFFIHEHIHHIIHIIFHIGIIIHHIHIIHIIIICEH<HHHHCHHIIIIHGDHHIHHH0DGHGIIIHHHIIIHIIIGIIHHIIFHHIIEHHFFDF.?:FGHIIIHGHHIIG.;?GHEEGHIIHHEHHHHHHHHBFGIIIIIIIEEEEHHCHD>HHH@HHHHHHHGHHHCHGIIIGIHFGHIIHIHHIIIIIIHHIHGHIHIIIIIIIIIIIIIIGHHHIIHEHCHIIIIIIHIIIIIIHHIIIIHIHIHIHIHIIIIIIIIIIIHFIIIHHHHGIIIIIIHIIIIGIHHIIIIIIIHIIIGIIIIHIIIIIIIHIGIIIHHEDHFGHIIIIIII
@HISEQ:711:H5NNWBCX2:2:1101:4343:15743:ATCTCGTA
TTAAGTTCAGCGGGTAGTCCTACCTGATTTGAGATCAGATCATAAAGTAAAATTTGTCTAAGTTAATAGACTATTAGAAGCGGTTCATCTGCATTTCCTGGCCACTTTTTACAGTGTCCTCAGCGAGTGATACTTATCACGCCGAGTGGAACCAAGCATATACTGAGATCCAGCTAATAAATTTAAGAGGAGCAAATGGTGAAATCTGCAAGACCTCCAAGTCCAAAGCAAACCAGTTAAATTAACAAAAGATTTACTTTGAGAATTTCATGATACTCAAACAGGCATGCTCCAAGGAATACCAAGGAGCGCAAGGTGCGTTCAAAGATTCGATGATTCACTGAATTCTGCAATTCACATTACTTATCGCATTTC
+
IHEHHEEHHHHIIHI<@GHIGH@GHEHH<<FEHHIHII?GHHHEHCGE1CH@HHEGHIIIG@HHH?C@HICGDGHHIHFFHHHHHHCGGHEHHGHIGHF<<@HHEH1C@HHH1CCCHHGIH?EHGHCC<CEH@0GHFGEC=EHC?C<<EGEEE??@H/CHHHHADHFHIGIHGFHECEHGHIHEHHGHEGE@H@:AGGFAF:FAFFHHHHC@HFCG?D/@GCIHHGE@IHGDDC0IHIHEC00C<0C@<11HIHIHC<1<1D1HIHHHHGCDCIHHIHHHHIHHF?D@IHHEIHEHHEHHHG?IHIHC?C?F<?E?C@HCCC1HHHHHC1EC?FIHHCD<D<1<1F@HHIIHIGIIIIIHHHECHIGIHHEHHDI
@HISEQ:711:H5NNWBCX2:2:1101:4788:15529:ATCTCGTA
TTAAGTTCAGCGGGTATTCCTACCTGATCCGAGGTCAACCTTGTAAATAAGAGGTTTTTACGGCAGGCCGCCGCCTGGACCCGTTGCGAGGTGAGTTACTACGCAGGGGAGCTACAGCGGGACCGCCAATGTATTTGGGCGGCTACAGCACCGATAGCAGTAGGCCGCCAACGCCAAGCAGTGCTTGAGGGTTGAAATGACGCTCGAACAGGCATGCCCGTCAGAATACTAACGGGCGCAATGTGCGTTCAAAGATTCGATGATTCACTGAACTCTGCAATTCACATTACTTATCGCATTTC
+
IIHIIIIIIIIIIIIIIIIIIIIIIIIIHIIGIIIHIIIIIIIIIIIIIIHIHIIIIIIIIIIIIIIHHIIIIHIIIGIIIIIIIIIIIIIIHIIGHHIIIIHHHIIIIGHI0FEHIIIIIHIHIHIGGHHIIIIIIIIIIIIIIIHIIIIIIHIHHHIIIIIIIIIIHIIIIHHHIIHIIIIHHIHHIHIHIIHIHHIIIIIIIIIIIIHGIIHIIIHIIIIIIIIIIHIIHFIIIGHIIIIHFHIHHHHHHIIHGIIIIIIGIIIIIHIIIIIHGIIIIIIIIHIIIIIIHIIGIIHGGI
@HISEQ:711:H5NNWBCX2:2:1101:6120:15578:ATCTCGTA
TTAAGTTCAGCGGGTAGTCCTACCTGATTTGAGGTCATGTTTGTCAACCATGCAATATTATTGGAAGCAGCATAATACACACCACAAAGACATAGATAAATTATCATGCCTGAGGTGCTCAGATACTGCTAATGCTTTTCAGGAGAGCCAGGCCTTTGTTTCAAGCCTGCCAACTCCCAAATCCAAGCCACACCAGAAGAACCAATGTGGTTGAGAACTTTATGACACTCAAACAGGCATGCTCCTCGGAATACCAAGGAGCGCAAGATGCGTTCAAAGATTCGATGATTCACTGAATTCTGCAATTCACATTACTTATCGCATTTC
+
IIIIIHIHIIGIIIIIIIIIHIIIIIHHIIIGIIIIIIIIIHIIIHHIHDHHIHHIIIIIHIIIHHHIIIIHIF<FHHHIIHIIIIIIIHGGHIHIIIHIIIIIIIIIIHIIHIIIIIHIIIIIIIIIIIIEHHHHHIIIHIIIIHHIHIIHIIIHHIIHIHHHHIHHIIIIIIIIIIIIIIIIIIHHIHIIIIHIIIIHHIHIIIIIHHIIIHGIIIIIHHIGIIIIIIHIIIIHHHIHHIIIHIHHHIIIIIIHHHEHCIIGIIIHGHHIIIIIHHDIIIIIHHIIHIIIIIIIIHFIIIEHIIHIIIIIHGHHGIGHGIHHIII
@HISEQ:711:H5NNWBCX2:2:1101:7380:15661:ATCTCGTA
TTAAGTTCAGCGGGTAGTCTTACTTGATTTGAGATCGAGTTAAACAAGAATCGTTGCCGACCCTTGTGAAATCCTGCATCAGTCAGCCAATGCGGTCAAACTCCCTTTATGTTAGCTGCAGCAAAAGTAATAATCCGTTTGACGGGACTAAATGAATATGCTTTTAGCTCAGGAGAAAGTCCAGCTGCACCTGCATTTCAAGCAACCCGCCGCCGATCTGAAAAAGATTGTGGTTGTGATTGCTCAAGTCCAAAGCTTTCAAAAAAAAAAATCCAAAAGCTTTGAGGTGTTTACTGATACTCAAACAAGCATGCTCTTCGGAATACCAAAGAGCGCAATATGCGTTCAAAGATTCGATGATTCACTGAATTCTGCAATTCACATTTCGTATCGCATTTC
+
HIIHIIIIHHGDHHHIGHHHHIIIIHEHHHHIHGIIIIIHIIHIHIIIIHIIEHH@CHHHHIHHIEGIIHIEHGHDGHI?GFFHHGIEHHCHH0CC?0<FGHIIIEHIHH0DGHFEE0?<GCCHHGHIHIIEHHH?GEFHDECHHCDEGEGHHFDDGHHGEGHHHE?CHIEH@FCHGEHH.BH.:EHIHEHEE?GGEHHHEFEHG-B-7ED,>E########AB.8@?B8--BGB.6@.A7..HACB6.C..87.8.A.CEC-D<CEHF<<0.00C0C0C0C011E1HGCHEE?E?EGCHHHD<1EHE@1<D?IHHEEHHGHGCHHHHC1CEC0EFHGE0HHFC?C1?HHHEHFHHH?FHHF@<FHECHEH@<11C?HFFCGFC<1IIIHHGFF1E/<H
@HISEQ:711:H5NNWBCX2:2:1101:10312:15590:ATCTCGTA
TTAAGTTCAGCGGGTAGTCTTACTTGATTTGAGATCGAGTTTTACAAGAATCGTTGCCGACCCTTGTGAAATCCTGCATCAGTCAGCCAATACGGTCAAACTCCCTTTATGTTAGCTGCAGCAAAAGTAATAATCCGTTTGACGGGACTAAATAAATATGCTTTTAGCTCAGGAGAATGTCCAGCTGCACCTGCATTTCAAGCAACCCTCCACCGATCGTAAAGACTGGTGTTGGGATTGCTCAAGTCCAAAGCCATTCAAAACAAATTGAAGTCTTTGAGGTGTTTACTGATACTCAAACAAGCATGCTCTTCGGAATACCAAAGAGCGCAATATGCGTTCAAAGATTCGATGATTCACTGAATTCTGCAATTCACATTACGTATCGCATTTC
+
GGHFHDF?C?1CC<F<EHFHH?FC@GHHG?HHGEEC@EHHEFGHCEHHHIHIIIHE=EC/C?DFHHCEEE1<C?@HE?GHGHC?HEFH@H?F@CE@EGEEG1CGHFEG?1C<FGCCH0@0<CG?CC?FC0<EEC?@GE@EGCCG//C?/DHFHIHHHGHH/C?@G.@@FEHCGE.AAHGB??HHIGHIIHIHHHHIHHIIHFHGA7EEGDCHIHHHIHIIHIHHHHCCIIHFEHFHFHGGH?HHIHGCHHHGGIIHFIIIIIIIHIIIIHEGHFIHHIIIHHHHIIHHIGHHIHHIHIHHIHIIIIIIIIIIIHHHHHGHGIIHHHDDHE1FGCHIIIIIIHIIHIIIIIIIIIIHHHEHHHEHHHIHHHFIIGIIIIHGCEHHHEIGIIIIII
@HISEQ:711:H5NNWBCX2:2:1101:12864:15696:ATCTCGTA
TTAAGTTCAGCGGGTAGTCCTACCTGATTTGAGATCAGATCATAAAGTAAAATTTGTCTAAGTTAATAGACTATTAGAAGCGGTTCATCTGCATTTCCTGGCCACTTTTTACAGTGTCCTCAGCGAGTGATACTTATCACGCCGAGTGGAACCAAGCATATACTGAGATCCAGCTAATAAATTTAAGAGGAGCAAATGGTGAAATCTGCAAGACCTCCAAGTCCAAAGCAAACCAGTTAAATTAACAAAAGATTTACTTTGAGAATTTCATGATACTCAAACAGGCATGCTCCAAGGAATACCAAGGAGCGCAAGGTGCGTTCAAAGATTCGATGATTCACTGAATTCTGCAATTCACATTACTTATCGCATTTC
+
HIIIIIHIIIIIIIHIIIIIIIIIIIIIIIIIHIIGHIGIIIIHIHIIIIIIIIIHIHIIIHIIIIHHIIIIHIIIIIHIIIIIIIHIGIIIIIIIHIIHHIIHIIHIIIIIIIIGHHHIIIIIIIIIIIHHIIIHIEHCGFHIIGHHGHIGHHIGIIIIIHIIIIGHGIIHIIHHHHIIIIHHIIHHIIGIHHHHHGIIHIIHGHIHHIHHIFIHHEHHHE@?IIIEHHHHHGIIIIIHHHIIIIIIIHGIIHHIIIIHIIIIHIIIIIIIIIIIIIIHHIIIHHIIIIIIIIIIIIIIIHHHHHGIIIIIIIIIHIHIIIIHIIIIIIIIIIHIIIIIIIIIIIIIIIIIIIIHIIIIIHHIIIIIIIGIIII
@HISEQ:711:H5NNWBCX2:2:1101:17094:15672:ATCTCGTA
TTAAGTTCAGCGGGTATCCCTACCTGATCCGAGGTCAACCATAGAAAAATTGGGGGTTGCTGGCCAGCATCCACCGGGTCTCTGTAGCGGGTAAGTTACTACGCTTAGAGCCAGATGGCGCCGCCACTGATTTTAAGGGCCGCCGGTGACAGCGGGCCCCAACACCAAGCTGAGCTTGAGGGTTATAATGACGCTCGAACAGGCATGCCCCTCGGAATACCAAGGGGCGCAATGTGCGTTCAAAGATTCGATGATTCACTGAATTCTGCAATTCACATTACTTATCGCATTTC
+
IIHIHIIGIHIIIIHGIHHIIIIIIIHIIIIHHIIIIIIIIIHIIHIIGHIIEHIGIIGIHIIIIIIIIIGEHHIIHHHHIGHIHHIIIIIHGHIIIIHIIIIHIHIIIHIIIHGHIHHIIHIHIHIIIIIIIIIIIIHIIIIIIHHHIIIIHIIIHHIHHIIIIIIIIIIIHHIHHIIIIIHHHHIHIIIIIHIIIHHIIIIIIHIHIHIIIIIIIIIHIHHHIIGIIHHHHIIIIHIHGIIIIIIHIIIIHHHIHHIIIIIIIIIIIHIHIIHGHEIHIHGIHIIIIIIII
@HISEQ:711:H5NNWBCX2:2:1101:5088:15761:ATCTCGTA
TTAAGTTCAGCGGGTATCCCTACCTGATCCGAGGTCAAATCTTAGTTTAACGGTCAAGGCTAACGCCAGCTGGGCCACAAAAGTGTGTGACAAAGCCCCATACACTCGGGCACCAAACATGGCATCACCGCTGCATTTCAAGCCTGTTTCGGGAAAAAACAATTGGGCTCAACAACCAAGCTGTGCTTGAAGATCGTAATGACGCTCGGACAGGCATGCCCTCCGGAATGCCAGAGGGCGCAATATGCGTTCAAAGATTCGATGATTCACGGAATTCTGCAATTCACATTACTTATCGCATTTC
+
IIIIIHIIIIIIIIIIHHIIIIIIHIIHIIIIIIHIHIIIIIIIIHHIIHHIIIIIIIHHIHIIIDHHIIIIIIIIIHIIIIIIIIIHIIIIIHIIHIHIIIIIIIIHIHHHIIIIIIIIHHHIIIIIIIIIHIGIIIIIHFHIIIGHHHHIHIIIIIIGIIIIIHIIGIHHGC/IIHHIHIIGHIHIIIIIHHHIIIIIIIIIIIHIHIIIIIIIHIIIIHIGIIIIHHGIIHHIIIIIHIHHIIIIIHEHIIIIIGIIIHHGIIIIIIHIIIIIIIIIIIHHIHHHIIIIHIHIIIIIHIII
@HISEQ:711:H5NNWBCX2:2:1101:9513:15833:ATCTCGTA
TTAAGTTCAGCGGGTAGTCCTACCTGATTTGAGGTGATTTGTCAAAGTTACACGATTCAAAAGCAAACGCCAAAGTCCCTCCCAGACGCAGACAAGACTTATCAACGTCAGAGCAAAGAGGATCAAAGCTTTTGCTGATTCATTTCAGAGGAGCTGACCTCTCAAAAAGGAGGCCAGCACTCTCCACTTCCAAAGATTTGATTTGTAAAAACAAATCAAAGTTGATGATTTAAATGACACTCAAACAGGCATGCCCTTCGGAATACCAAAGGGCGCAAGGTGCGTTCAAAGATTCAATGATTCACGGAATTCTGCAATTCACATTACGTATCGCATTTC
+
IIIIIIIIIIIHHIIIIIIIIIIIIIIIIIIIIIHIIIHHIHHIIIIIIIIIIIIIIIIGEHHHIHGHHHHIDFHGHIHHIIIHHHIIGIIIIHIIIHIHIHHIIIIHHIIIIIIIIHIIIIIIIIIHHHHHIIIHHHIIIIIHIIIIIIIHIHHIIIIIHIIIIIIIIIIIHIIIIHIIHHIHHGHFEHIHHIIIHHIHHIIHIIIIIHHIHIIHIIIHIIIIIIHFHHHGIIHIIIIIIIIHCIHIIIIIIIIHIHHIIIIIHEHHGHCEIIIHIHIIIIHHIHIIIIIIIIIIIIHIHIIIIIIIIIIIIIHIIIIIIIIIHIIIIIIIHIHIHII
@HISEQ:711:H5NNWBCX2:2:1101:9849:15752:ATCTCGTA
TTAAGTTCAGCGGGTAGTCCTACCTGATTTGAGGTCAAGTGTGTCAAGGTTTTTGTCCCAACCAAGGGACTGCTGTGAGCAAAAACAAACAAGCACCCTCCCCCTAACCAATAACAGTCCGGCAAAAATGATTATCAGTGCCGACTTGAGAAAGGCTCACGGAACTTTTCATTTCCGGAAGCAGGCGCTTTTTTGGTTTTGCTAATGCTTTTCAGAGGAGCTGGAAACTAGGCAAAGTCCAGCACACTCCAAAATCCAAGCCTGAAAAGAAGGAAGTTCAGGGTTGAGAATTGAATGACACTCAAACAGGCATGCCCCCCGGAATACCAAGGGGCGCAAGGTGCGTTCAAAGATTCGATGATTCACGGAATTCTGCAATTCACATTACGTATCGCATTTC
+
FHHIGGHHHIGIIIHHHIIIIIIIIIHHHIIIHGHIHIHHIHEHIHIIIHIIGHHIIIIIHIIGHGHIIIHIIIIIIIIHIIIIICGHHHHIIIHIFHGIGIIIDHHHIIIIIIHIGHHIIHIIIHHHCEHHIIIHIGHIIIHHIIHIIIIIIFHHIIHHHIIIIHIIHIIHIIIIIGIHHHHHH?HHHIHHHIIHHHHHIHHIIHGHHFHHGHHHHIIHCHIHIIIIIHHHHHHIHHHHHHIIHHHHHHHHFIHHHHHHCIHIHHHGIIIIIIIIIIIHHHIHIIIIHIHIIHHIHHHHIIIIIIIIIHIIIHDGIIIIIIIIIIIIIIHFIIIGIIIIIIIIIHGEIHIIIIIIIIIIHIIIIIIHIIIIIIIHIIIIIIHIIIIIIIHIIIIIIIII
@HISEQ:711:H5NNWBCX2:2:1101:14632:15768:ATCTCGTA
TTAAGTTCAGCGGGTAGTCTTACTTGATTTGAGATCGAGTTTTACAAGAATCGTTGCCGACCCTTGTGAAATCCTGCATCAGTCAGCCAATACGGTCAAACTCCCTTTATGTTAGCTGCAGCAAAAGTAATAATCCGTTTGACGGGACTAAATAAATATGCTTTTAGCTCAGGAGAATGTCCAGCTGCACCTGCATTTCAAGCAACCCTCCACCGATCGTAAAGACTGGTGTTGGGATTGCTCAAGTCCAAAGCCATTCAAAACAAATTGAAGTCTTTGAGGTGTTTACTGATACTCAAACAAGCATGCTCTTCGGAATACCAAAGAGCGCAATATGCGTTCAAAGATTCGATGATTCACTGAATTCTGCAATTCACATTACGTATCGCATTTC
+
IIIIIIIIIHHIIIIIIIIIIIIHIHHHHIIHHIIIIIIIIIHHHIIIIIIIIIIIIIIIIHIHIHIIIIIHIIIIIIIHIIIIIIIIIGIIIIIHHIIIIIIIIGHIIHIHIIIIHHIIIIIIIIIIIIHIIIGHIHHIHHIFHHHIIIHIIIIIIIHGHIIIHIHHHHIIGHIHIIHIIHIIHHIHHIIGHIIHIIIIIIIIHIGIEIIHIIIIHHHIIHIIIIIIHIIIHHEHIIHIIIHIIIHEHFIHGHIIHIHIIHHIGIIIIGIIIIIIIIIIIIIIIIIIIIIHGHHHIIIHHHHHIIIIIIIGIIIIIGHIGHIIHHIIHIHIIIIIIIIIIHIHIIIIIIIIIIIIIIIHIIIIHIIIIHIIHIIIIIIIIIHIIIIIHHHIII
@HISEQ:711:H5NNWBCX2:2:1101:1391:16050:ATCTCGTA
TTAAGTTCAGCGGGTATTCCTACCTGATCCGAGGTCAACCTTAAAAAATTGGGGGTTTAACGGCAAAAACTACAGAACCTTCCAAAGCGAGAAAAAATTACTACGCTCAGAGGCCACTGCGGCTCCGCCACTAGATTTAAGGAACTACAAACGTAGATTCCCAACACTAAGCCAGGCTTAAGTGGTCAAAATGACGCTCGAACAGGCATGCCCAATAGAATACTAATGGGCGCAATGTGCGTTCAAAGATTCGATGATTCACTGAATTCTGCAATTCACATTACTTATCGCATTTC
+
IIHIIIIIIIIIIIIIHIIIIIIIIIIIIIGHIIHIIIIIIIIIIIIIIIIIIIGHHIIIIIIIIIGHHIIIIIIIGIIHHIHHIIIIIHHIIIIIIIIIIIIIICEIHIIIIIIIIIIIIIIGIIIIHIIHIIHHHIIIHIIIIIIIHHHHHIHIIIHIIIIEEHHIGHIIIHHHHIIIIIIIIIIIIHIIIIIIIIIIIHHIIHHIIHIIFHIIIHHIHHIHHCHHHHFIHIIHHHIIIIIIIIIIIHHIIIHHHIIIIIIIIHIIIIGIIIIHHHGEHIIHIIHHIIIIIHII
@HISEQ:711:H5NNWBCX2:2:1101:3342:16047:ATCTCGTA
TTAAACTCAGCGGGTAGTCCCGCCTGACCTGGGGTCGCGGTCGGAGCGCACGTCGAGGACGGCGCAACAGGGTCATGAGAGCTTTTGCTGGCGACGGGTCACCGCACGACATGAGAAGAGGGCTTTTTACAACCACCACTTGTCGTGACGTCCATCGCCAAGGACTCGCATTTGGGCCAACCGCGCGGTGAGACACGGGAGGCCATTATCCGCCCCTCCGCCTCAACTCCCGCAAGGGAGTGATGGGTTGGGGGGCGACGCGATGCGTGACGCCCAGGCAGACGTGCCCTCGGCCTAATGGCTTCGGGCGCAACTTGCGTTCAAAGACTCGATGGTTCACGGGATTCTGCAATTCACACCAAGTATCGCATTTC
+
IIHHIIIGGIIIIIIIIIIHHIGHHHIIIIIIIIIIIIIICHIGDHIIIIIIIIIGIIIIIIIIHHHIIIIIIHIIIIIHIGIIIIIIHIHHHIIIHIHHHIIIIIIIIIIIIHHGIHIIIIGHIIHIHHIHIHIHIEHIIIIIIIIIIIIHIIHIIHHHGHIIIHEECDHHIIIHHHIHHHIDHIHHEEIHHIIIIIIHIIIGGHIHHHIIIHH?<HIIHHFHEGHHHIDHFHIHIIIHHIIIIIHHCIIIIIIIHEIHHIHIHIIIIHHHHDHIIIIIIIIIIIIHIIHGIHGIHIGIIGIHHFIIHIIIIIIIIIIIIIIIIHFHHIIIIIIIIIIIIIIIIIIIIHGHHGD1IHIIIIIIIHIGIIIIII
@HISEQ:711:H5NNWBCX2:2:1101:6862:16131:ATCTCGTA
TTAAGTTCAGCGGGTATCCCTACCTGATCCGAGATCAACCATAGAAAAATTGGGGGTTGCTGGCCAGCATCCACCGGGTCTCTGTAGCGGGTAAGTTACTACGCTTAGAGCCAGATGGCGCCGCCACTGATTTTAAGGGCCGCCGGTGACAGCGGGCCCCAACACCAAGCTGAGCTTGAGGGTTTTAATGACGCTCGAACAGGCATGCCCCTCGGAATACCAAGGGGCGCAATGTGCGTTCAAAGATTCGATGATTCACTGAATTCTGCAATTCACATTACTTATCGCATTTC
+
IIIIHIIIGIIHIIIIIIIIIIIIIIIIIIIIIIIIIIIIIIIIIGIIHIHGGHHHIIIIIIHHIHIIIIIIGIHHIIIIIIIIIIIIIIIIIIIIHIIIIIIIIIIIIIIHIIIIIHIIIIIIIIIIIIIHIIIIIIIIIIIHIIIIIIIIIIIIIIIIIIHHIIIIIIHIHIIIIIIIIIIIIHIIIIHIIIIIIIIIIIIIIHIIIIIIIIIIIHIIIIIIIIIGHIIHHHIIIIIIHIIHHIIIIIIIIIIIIIIIIIIHHIIIIIIIIIIGIHHIIIIHIIIIIIIIH
@HISEQ:711:H5NNWBCX2:2:1101:10171:16246:ATCTCGTA
TTAAGTTCAGCGGGTATCCCTACCTGATCCGAGGTCAACCATAGAAAAATTGGGGGTTGCTGGCCAGCATCCACCGGGTCTCTGTAGCGGGTAAGTTACTACGCTTAGAGCCAGATGGCGCCGCCACTGATTTTAAGGGCCGCCGGTGACAGCGGGCCCCAACACCAAGCTGAGCTTGAGGGTTATAATGACGCTCGAACAGGCATGCCCCTCGGAATACCAAGGGGCGCAATGTGCGTTCAAAGATTCGATGATTCACTGAATTCTGCAATTCACATTACTTATCGCATTTC
+
IIIIIIIIIIIIHIIIIIIIIHIIIIIIIIIIIIIIIIIIIIIIIIIIIIIIHIIIIIIIIIHIIHHHHIIIIIIIIIIIIIIIIIIIIIIIIIIIIIIIIIIIIIIIIIIIIIIIIIIIIIIIIIIIIIIIIIIIIIIHIHIIIIIIIIIIIIIIIIHIHIIIIIIIIIIIIIIIIIIIHIIIIIIHIIIIIIIIIIIIIIIIIIIIIIIIIIIIIIIGIHHIHIIIIHIIHHHIIIIIIIIIIIIIIIIIIIIIIIIIIIIIIIGIIIHIIIIIIIIIIIIIIIIIIIIII
@HISEQ:711:H5NNWBCX2:2:1101:15691:16024:ATCTCGTA
TTAAGTTCAGCGGGTAGTCCTACCTGATTTGAGATCAGATCATAAAGTAAAATTTGTCTAAGTTAATAGACTATTAGAAGCGGTTCATCTGCATTTCCTGGCCACTTTTTACAGTGTCCTCAGCGAGTGATACTTATCACGCCGAGTGGAACCAAGCATATACTGAGATCCAGCTAATAAATTTAAGAGGAGCAAATGGTGAAATCTGCAAGACCTCCAAGTCCAAAGCAAACCAGTTAAATTAACAAAAGATTTACTTTGAGAATTTCATGATACTCAAACAGGCATGCTCCAAGGAATACCAAGGAGCGCAAGGTGCGTTCAAAGATTCGATGATTCACTGAATTCTGCAATTCACATTACTTATCGCATTTC
+
IIIIIHIIGEHHHDIIIIIHHHHIHIFHHIHHIFHGHIGGEHHIEHHHIIIIHIIHHHHIIIIII?HIIIIIHIIIIHHIIIHIIHHIHIIIIIIHHIIIGIIIIIIHHHIIIHIHHGFCEHIIHCEHIIIGHIIIIIIIHIGHHDEHHHHHFHHHIIHIIIGIIIIIHIGIIIGIIIIIIHGIHIIHEHHHHHHHGHHIIEIIHHHHHIIHIIIHGIIHIHEHHIHIIIIIIIIHHHIIIIHIIIIIIIIIIIIIGIHIHIIHEHGCHGIIIIIIGIFHIIIIIIIIIHIIIIIGIIIIHIHIIIHIIHGIIIIIIIHHIIIIIHHGIIHGIIIIHIHHIHIIIHHIIGIGIIHHIIHHIIIGIIIIIHHIHCI
@HISEQ:711:H5NNWBCX2:2:1101:1827:16291:ATCTCGTA
TTAAGTTCAGCGGGTATCCCTACCCGATCCGAGGTCAACCTGTGATTGAGGTTTAACGGCGCGTCCGGTCATCCTCGCCAGCGAATTGATGAAACCACAACGCTGAGATTCAAACCGTCCAGCCGATCACTTCGAGGCGCGGCAGACTGCCGTCGCCCAATACCAAGCCAGGCTTGAGGGGTGTAATGACGCTCGAACGGGCATGCCCTTAGGAATGCCAAAGGGCGCAATGTGCGTTCAAAGATTCGATGATTCACTGAATTCTGCAATTCACATTACTTATCGCATTTC
+
GIIIIIIIIIHIIIIIIIIIIIIIIHGHIIIIIIIIIIIIIIIIIIIIIIHIIIIIIHIIIIIIIHIIIIIIIIIIIIIIIIIIIIIIIIIIIIIIIIIIIIIIIIIIIIIIHIIIGIIIIHHIIIIIIIHIIIIIIIIIIIIHIIIIIIIIEIHHHIHHHHII@FIHIHIIHHHIIIIIIIIHIIIIIIIIIIIIIIIIIIIIIIIIIIIIIIIIIHGIIHHIIIIIIIIIIIIIIHIIIIIIIIIIIIIIIIIIIIIIIIIIIIIIIIIIIIIIIIIIHIIIIIIIIII
@HISEQ:711:H5NNWBCX2:2:1101:11069:16301:ATCTCGTA
TTAAGTTCAGCGGGTATCCCTACCTGATCCGAGGTCCAACTTGATTATTTTATTAGCAAAAACCTACAGCAGCCCTCCAAGCGCAAGTCAGTCTGCTACGCTAGAGTCCATTGAGGCATCGCCATTTCTTTTTAGGCACGTCTCGACTAGCTGTAATGGCAGGAGACGAAAGCCCAATTCCAAGCTAGGCTTGAGATTTGATCATGACGCTCGAACAGGCATGCCCCTCGGAATACCAAGGGGCGCAATGTGCGTTCAAAGATTCGATGATTCACTGAATTCTGCAATTCACATTACTTATCGCATTTC
+
HIHFIHIIIHIIIIIIIIIIIGIIIIIIIIIIHHHHHHIIIIHHIIIIIIIIIIHHIHIIIIIIIIHHHHIHHIIIIIIIIIIIIIIIIIIHIIIIIIIIIIIIHIIIIIIIHHIIIIIIIHIIIIIIIIHIHIHHHHHIIIIIIIHIIHIIIIIIIIHIIIIGIIIIIIIHIIIHIIIHHHIIIIIHIIIHIIIIIIIIIIIHIIIIIIIIIIIIIIIIIIGHIHIIIIIIIIIIIIHHHHIHIHHIIIIHHIIHIIIIIIIHIIIIIIIIIIIIIIIIIIIGHIIIHIIIIHIIHIIIFIIIIIIII
@HISEQ:711:H5NNWBCX2:2:1101:14058:16381:ATCTCGTA
TTAAGTTCAGCGGGTATCCCTACCTGATCCGAGGTCAAGAGCGTTAAATAAGGCTTCTTGGATGCTGATGTACGTTGATCTAGAGTGCAAAATGTGCTGCGCTCCGAAACAAGTACGCCGGCTGCCAATTGTTTTAAGGCGAGTTCACACGCAAAGGCGGAACAAACACCCAACACCAAGCAGAGCTTGAGGGTACAAATGACGCTCGAACAGGCATACCTCCCGGAATACCGAGAGGTGCAATGTGCGTTCAAAGATTCGATGATTCACTGAATTCTGCAATTCACACTACTTATCGCATTTC
+
CGHIE<C1<CHCCCHDH@FEH@FC1DGH@HHECHIE@@G@F1C<C0<1<<1D1<DH?@DCDHFGFGGHD<CCGFCGHI?@?<FGH@C@FE?EGHGHHHHH?/HHHHHGDHEHECFGHIIDIIHIHHHHHEBCDHB=FHHDHHHH?IIIHHGIHHHHHHIIHHGIIIHG<IHGFECHED<HEIIGIIIHIIHHG?HHHHEECFHHHGGIHEHHEIIHHE<EDHGHHHHHHHEEEHFIGIHHGGHDCHD1HHHHHIIHGHGGHFCCEEIHGEEEHIIHFIHFHHIHHHEHHIHGCEC@CHEHIGHH
@HISEQ:711:H5NNWBCX2:2:1101:15169:16432:ATCTCGTA
TTAAGTTCAGCGGGTAGTCCTACCTGATTTGAGGTCAAGTGTGTCAAGGTTTTTGTCCCAACCAAGGGGACTGCTGTGAGCAAAAACAAACAAGCACCCCCCCCCTAACCAATAACAGTCCGGCAAAAATGATTATCAGTGCCGACTTGAGAAAGGCTCACGGAACTTTTCATTTCCGGAAGCAGGCGCTTTTTTGGTTTTGCTAATGCTTTTCAGAGGAGCTGGAAACTAGGCAAAGTCCAGCACACTCCAAAATCCAAGCCTGAAAAGAAGGAAGTTCAGGGTTGAGAATTGAATGACACTCAAACAGGCATGCCCCCCGGAATACCAAGGGGCGCAAGGTGCGTTCAAAGATTCGATGATTCACGGAATTCTGCAATTCACATTACGTATCGCATTTC
+
IIIIIEHIIIIIIIHHIIIIIIIIIIIIHIGIIHIIIIIIIHIIIIIIHFHEHIIIIIIIIIIIIFEHHHIIHIHIIIIIIIIIIIHHHHIIIHIIIIIIHIIIIIIHHIIHHHIGHHIIHHIIIIIIIGHHHHIHHIIIIIIIIIHIIGHIHIIGEGCFHHIIHHIIIHIIIIHIIIG=DCHGHIIIGIIIIIIHIIIIIHHHIIHIIIIIIIHHHIHHGIHHHHGIIIHGHHIIIHHEHHIIIHIIHGIIHGHFIIIIHGHHGGHHHHIIIIIHIHIIIIHIHIIHIIHIGIIIIHIHHIIHIHIIIIIIHIIIIHDGIHIIIIIIIIIHHIIIIIIIIIIIHHIIIIIIIIIIIIIHIHIIIIHIIIIIHHIHHIIIIIIIIIIIIIIIIIIIIHIII
@HISEQ:711:H5NNWBCX2:2:1101:19147:16284:ATCTCGTA
TTAAGTTCAGCGGGTAGTCCTACCTGATTTGAGGTCAAATGTTCAGAAGTTGTCTACATAGAGACGATTGGAAGCTGAACTGACAAAACACAGTCTTCGTCTATGGCGTAGATAATTATCACACCGGCGACGGACCGTGAATGGTTCTGCTAATGCATTTCAGGAGAGCTGACCATAGGCCTGCAAGACCCCCAACTATCCAACACACAAGCCAGTCACAAAACTGGATATGGTTGAGAATTTAATGACACTCAAACAGGCATGCTCCTCGGAATACCAAGGAGCGCAAGGTGCGTTCAAAGATTCGATGATTCACTGAATTCTGCAATTCACATTACTTATCGCATTTC
+
GHCHIHHHHGIIIIIHHIIIIIIIEEHHHHHFHGFHIIHIIIGHHIEHHIHHIIHIHHHIHHHHHHHHIGG??CHEHGHHHHIHHHIIIIIIHHHHHIGHIHHHH?EHHHHIIHIGHHHHHIIIIGDHHIIIIIIHHIIIIIHIIHIIHHHIHHEEHHFHIHIIIHIHGGFFFEHHHBEHHIIGEHHCHHHHHHHHHEHIIIIIIHHHH/HHEHIIHIIHHHFEHHHHIIIIIIIIIHIIIIIIIIIIHFHCHHHHHHHHIIIIIGIIHHEHHHIIIIIHHIIIIIIIHHGGIIHHHEIIIHIIIHIIIIHGHGFGIIIIHIIIHHFHIHIIIIIIIHGIHIIIIIHIII
@HISEQ:711:H5NNWBCX2:2:1101:2643:16651:ATCTCGTA
TTAAGTTCAGCGGGTATCCCTACCTGATCCGAGGTCAAGCGTAAAAGTATAGGCTTGTGGACGCCGCCGCACCCAGCGGAGAGCGCAAAATGTGCTGCGCTCCCACGCGGGACGGCTGGCTGCCAATGCATTTGAGGCGAGTTCACGCGTGTAGCGGAACAAAACGCCCAACACCCAGCAGGGCTGGAGGGTACAAATGACGCTCGAACAGGCATGCCCCATGGAATACCAAGGGGCGCAATGTGCGTTCAAAGATTCGATGATTCACTGAATTCTGCAATTCACACTACTTATCGCATTTC
+
HIIIIIHHHHFHHIIHHIIIHHHIIHHIIIIIIIHIIIHHHHHHIIHIHHIHIIHHIIGIHIIIICHDHIIIGIIIHIIDIHHIIIIHIHHIIIHHHIHHHHCHIIIIHHHHIIIHGHHHHIHHIIHIHIIHIIIHIIHHIHIHHHGHIIIHGGHHHHHEHEHHHHHEIIIHIH@CGHHHHIHGHIIIIIHHIIHHGHHDHHFGEEGGHHIHIIIGIIHHHHH@HCHIIIHHD?GHHDEHFHECEIHF@HIHFEIHFIIIHHFGCHIIIIIIHECHFHHHHEFGHGE?GIIHIHIIIHIHHH
@HISEQ:711:H5NNWBCX2:2:1101:3607:16635:ATCTCGTA
TTAAGTTCAGCGGGTATCCCTACCTGATCCGAGGTCAACCTTATAATAGTTGGGGTTGCTGGCAAGCACCATCAAGACCCTGTCGCGAGAAAAATTACTACGCGTAGAGCTTAAGAGCACCGCCACTGGTTTTAAGAGAGGCCAGTTAGGCCAGCTCCAAGTCCACCACGAGGGTGAGTTGGTCATTATGACGCTCGAACAGGCATGCCCTCCGGAATACCAGAGGGCGCAATGTGCGTTCAAAGATTCGATGATTCACTGAATTCTGCAATTCACATTACTTATCGCATTTC
+
IIIIIIGHHHHIIIDHHHIHHIIHIIEHHHIHHIHIIHHIDGH?HGHHHHHIHHIHG<HFHHHIIHEEHHHHHIIIIHHHIHHHIIIIHHHIHHGIIIHIHHHIIFIHHGHIIIGHIIIGIHHHIIIIHIIIHHHHHHIHHHHIHHGHHIIIIIIHHIIIIHIIHHHFIIHIIIIIIIIIHIIIIIIIIIIIIIIHFIHIIIIIIIIIIIIIHHIGIIHIIIIIHIHGIIIIHEHIGIIIIIIIIIIIIIIIIIIIIIIHIIIIIIIIHIIIIIIIIIIIIIIIHHGIIIIII
@HISEQ:711:H5NNWBCX2:2:1101:5404:16716:ATCTCGTA
TTAAGTTCAGCGGGTATCCCTACCTGATCCGAGGTCAAAAGTGATAAAAAAGGCTTGATGGATGCCGTCGTATCATGACAGAGATCGCAAAATGTGCTGCGCTCCCAGGCCAATACGCCGGCTGCCAATTGCTTTGAGGCGAGTCCAATGCAAAGAGAGGACAAACACCCAACACCAAGCAGAGCTTGAGGGTACAAATGACGCTCGAACAGGCATGCCCCATGGAATACCAAGGGGCGCAATGTGCGTTCAAAGATTCGATGATTCACTGAATTCTGCAATTCACACTACTTATCGCATTTC
+
IIIIIIIIIIIIIIIIIIIHIHIIIIIIIIIHIIHIIIIIIIIIIIIGGEHHHIIIIIHHEHIIHHIIIIIIIIIIIIIIHIIIIIIIIIIIIIIIIIIIIIIIIIIIIIIIIIIIIIIIIIIIIIIIIIIIIIIIIIIIIIIIIHIIIIIIIIIIIIIIIIIIIIIIIIIIIHIIIIIIIIIIIIIIIIIIIHIIIHIIIIIIIIIIIIIIIIIIIIIIIIIIIIIIIIIIIHFHIIIHIIIHIIIIIIIIIIIIIIIIIIIIIIIIIIIIIIIIIIIIIIIIIIIIIHIIIHIIGIIIIII
@HISEQ:711:H5NNWBCX2:2:1101:7678:16722:ATCTCGTA
TTAAGTTCAGCGGGTATCCCTACCTGATCCGAGGTCAACCTGAAAAAAATTGGGGGTTGATGGCAAGCACGCGACCGGGCCTCCAAAGCGAGAAAAATTACTACGCTCGGAGCCGGACGGCACCGCCACTGACTTTAGGGCCCGCCGGGGCGGCGGGGCCCAACACCAAGCAGAGCTTGAGGGTTGTAATGACGCTCGAACAGGCATGCTCCCCGGAATACCAGGGAGCGCAATGTGCGTTCAAAGATTCGATGATTCACTGAATTCTGCAATTCACATTACTTATCGCATTTC
+
IIHIIIIIIIHHIIIIGGIIIIIIIIHIHHIGIGHFHIHIIIHHIIIHIGIIIIIIIIIIIIIIIGHHIIIIIIIIGHIIHIIIHIIIHIIIHIIHHHHHHHIHHIEHHHIIHIIIHIIHIIIHIIHIIIIHIHIIIIEHHGHHHIIIIGHIHIIIIIIIIIHHHHHIHIHIIHHHIIIHIIIHIIHHHHHIIHIIIIHIIIHGIIIIIIIIIIIIIIIIIIHIIHIIIIIIIIIHIIIIIIIIIIHHGIIIIHIIIIIIIIIHIIIIIIHIIIHIIIIIIIHHHHIIIIIIII
@HISEQ:711:H5NNWBCX2:2:1101:20333:16651:ATCTCGTA
TTAAGTTCAGCGGGTATCCCTACCTGATCCGAGGTCAACCATAGAAAAATTGGGGGTTGCTGGCCAGCATCCACCGGGTCTCTGTAGCGGGTAAGTTACTACGCTTAGAGCCAGATGGCGCCGCCACTGATTTTAAGGGCCGCCGGTGACAGCGGGCCCCAACACCAAGCTGAGCTTGAGGGTTATAATGACGCTCGAACAGGCATGCCCCTCGGAATACCAAGGGGCGCAATGTGCGTTCAAAGATTCGATGATTCACTGAATTCTGCAATTCACATTACTTATCGCATTTC
+
HHECEHHHE@GCDHHIIHHHIIIIIIHIIIGHIIHHFHHIHFHHIE?GHIH?DGHHHHIIIICHHFFGHGIIIHH<?FGDHHIIICDHHHHHHIIHIIIHHHHIHIIIHIIIIIFHIFIIIHHHHDIEHFEHG@HG7DHEHHIHHHHHHHHIHHIIHGHIIHHIIIHIHIIHIIIIGIIIIHGGGHHHIHHHHIIIIIIHHHIHHHFFC@CEHIIHIHHCHHHHEHDGGEH@CCEHEHIIIHIIHFFHHEHHIIIHHGHHGCDHIIIGHFEGC1HD1IEF<G@CEGGHEHCDE
@HISEQ:711:H5NNWBCX2:2:1101:7159:16774:ATCTCGTA
TTAAGTTCAGCGGGTAGTCCTACCTGATTTGAGGTCAAGTGTGTCAAGGTTTTTGTCCCAACCAAGGGACTGCTGTGAGCAAAAACAAACAAGCACCCTCCCCCTAACCAATAACAGTCCGGCAAAAATGATTATCAGTGCCGACTTGAGAAAGGCTCACGGAACTTTTCATTTCCGGAAGCAGGCGCTTTTTTGGTTTTGCTAATGCTTTTCAGAGGAGCTGGAAACTAGGCAAAGTCCAGCACACTCCAAAATCCAAGCCTGAAAAGAAGGAAGTTCAGGGTTGAGAATTGAATGACACTCAAACAGGCATGCCCCCCGGAATACCAAGGGGCGCAAGGTGCGTTCAAAGATTCGATGATTCACGGAATTCTGCAATTCACATTACGTATCGCATTTC
+
IIIIH<GHHIIIIIIIIIIIIIIIIIIHIIIIIIIIIIHIIIIIIIIIIIIIIIIIIHIIIIIIIHHIIIIIIGIIIIIIIHIIIHIIIIIIIIIIHIIIIIIIIIIIIIIIIIIIHIIIIIIIHIIIGHIIIIHHHHIIIIIGIHIIIIHIIIIHHIIIIIIGIHIHIIIIIHHEHHHHHIIHHHIHHIIIGHHIIHHIIIIIIIHHIIGHHIHIHIIIGHFGIHGCHHHIHIHHGEIIIIHHEFEHDHHHHIIFIIIHHEHHIIIIIHIIIIIIIIIIIIIIIIIIIIIIIIHIHHIIIHHIHGIIIIIHIIIIIIIIIIIIIIIIIIIHIIGIIIIIIIHIIIIIIIIHHIIIIIIIIIIIIIIHIIIIIIIIIIIIIIIIIIIIIIIIIIHHHHHI
@HISEQ:711:H5NNWBCX2:2:1101:14808:16894:ATCTCGTA
TTAAGTTCAGCGGGTATCCCTACCTGATCCGAGGTCAAGAGCGTTAAATAAGGCTTCTTGGATGCTGATGTACGTTGATCTAGAGTGCAAAATGTGCTGCGCTCCGAAACAAGTACGCCGGCTGCCAATTGTTTTAAGGCGAGTTCACACGCAAAGGCGGAACAAACACCCAACACCAAGCAGAGCTTGAGGGTACAAATGACGCTCGAACAGGCATACCTCCCGGAATACCGAGAGGTGCAATGTGCGTTCAAAGATTCGATGATTCACTGAATTCTGCAATTCACACTACTTATCGCATTTC
+
IIHHIIIIHHIFHIIIIIIHHHHHIIIIIHGCDHIIIHIIIIGDHHHFHHIHHHEHFHIEFGIIIF@GHHHIIIIIEHGHGFHHIIHIHIHIIIIHIIIIIIHIIIIHHHFHIIIIIIIGHHIIHHHHHHHHHHIGIHDHHFG@HHHIHHFDHHIHGEHHHIIIHHGEHIHHHIHEHHIIFHGIIHGFIIHIIIIIHHHHIHIIIHHIHIIIIHHIHHDHIGHHHFIIHIIHIHHHHHHIHHIIHHHHIIIIHIIHIHEIIHGIIIHHHHGHGIIIIIIIIIIIIIHHHHGIHHEIHIIIHGIH
@HISEQ:711:H5NNWBCX2:2:1101:17696:16778:ATCTCGTA
TTAAGTTCAGCGGGTAGTCCTACCTGATTTGAGGTCAAACAAGTCATTAAGAGTCCTTTACGGACGGTTAGAGAGCAGACACCTTGGAGACATAAGCCCTTTGACGACGATACTATCACGCCAAAAAGTGAATGAATCCTGCAAGCGGTTTCCACTAATGCATTTAAGGAGAGCCGACCTCTTGCGAAGCCCGCAACCCCCACATCCAAGCCAAAGAAAAACAAGTTCAATGGTTGAGAATATAATGACACTCAAACAGGCATACCCTTCGGAATACCAAAGGGTGCAAGGTGCGTTCAAAGATTCGATGATTCACTGAATTCTGCAATTCACATTACTTATCGCATTTC
+
IIIIIIIIIIIIIIHIIIIIIIIIGIHIIHIHHIHHHIIIIIIIIIIIIIHHIFHEHIIIIIIHHFHGHHHIIIIIIIIIIIIIHIGIIHHIIIIIIIIIIIHHIIIIIDHGHHHIIIIHIIIIICGHHIIIIIIIIIIIIIIIIIHIIIHIHIIIIHHHIIIIIGHHHHIIHHHHIIIIIIIIHIHIIIIIIIIIIIHIIIIHFHIIHGHIIIGIIIHIHHIIIIIIGHGIIHIIIIIIIIIIIIIIIIIIIIHIHIIIIIIIIIIIIHIIIIIIHIIIIHIIIIIIIIIIHEIIIIIIIIIIIIIIIIIIIIIIIIIIIIIIIIHIIIIIIIIIIIIIHHIHIIIIII
@HISEQ:711:H5NNWBCX2:2:1101:18185:16796:ATCTCGTA
TTAAGTTCAGCGGGTAGTCCTACCTGATTTGAGATCAGATCATAAAGTAAAATTTGTCTAAGTTAATAGACTATTAGAAGCGGTTCATCTGCATTTCCTGGCCACTTTTTACAGTGTCCTCAGCGAGTGATACTTATCACGCCGAGTGGAACCAAGCATATACTGAGATCCAGCTAATAAATTTAAGAGGAGCAAATGGTGAAATCTGCAAGACCTCCAAGTCCAAAGCAAACCAGTTGAATTAACAAAAGATTTACTTTGAGAATTTCATGATACTCAAACAGGCATGCTCCAAGGAATACCAAGGAGCGCAAGGTGCGTTCAAAGATTCGATGATTCACTGAATTCTGCAATTCACATTACTTATCGCATTTC
+
IIIIIHIIHIIIIHIIIIIIIIIIIIIIHIHIIIIIHIHIIHIIHHHHFHHIIIIHIIIIIHIIHHIHHIIIIIIIHHHHGIHHHHHIIIIIHIIHHIIEHFHHIIIIIIIIIIIHIIIHIHIIHIIIIHGHHFHIIHHFEHHIIIGGHHIIIFHIIFGCHHIHGEHHHHIHIHIIIHIHHHIIHIHHIHIHEGHHHIIIIHIIHHHHHHIIHHHFCCHHGD/HHIHHCEHFCHIIHIIIIIHGHIHHIHGIHHHHIHEHIIIHHHGCIHHIIIHHFHGGCHIIIGGIIIIGIIHIHIIIIGHIIHIIHIIHIIIGIHIIIIIIIHIHIIIGIIGIIIIIIIHIIIIIIHIIIIIIIIHHHIIIIIIIIHHIHIH
@HISEQ:711:H5NNWBCX2:2:1101:5314:17081:ATCTCGTA
TTAAGTTCAGCGGGTATTCCTACCTGATCCGAGGTCAACCTTGTAAAATTGGGGGTTTAACGGCAAGCATGCGCCCGCGCCCGGAACGAGAAGTAACTACTGCGTTCGGTCGTGGGACGCACCCGCCGCTGTCTTTAGAGGCCTGCAGCGCAGGGCCCCAACGCCAGGCGTGGCCTGAGGGTTGTAATGACGCTCGAACAGGCATGCCCGCCGGGATACCGGCGGGCGCAATGTGCGTTCAAAGATTCGATGATTCACTGAATTCTGCAATTCACATTACTTATCGCATTTC
+
GHIIGHHIIIIIIIIIIIIIIIIIIIIIIIIIIIIIIIIIIIHHHHFHIIGHHIGIIIHHIIIIIEEHIIHHHIGIIIIIIIIIHDHIIIHHIIIIIHIIIIIIHIHIIIIIHHGIHIIHHHHIIIIIIHHHIGIHIIHIHHHHIIIIIIIIIIIHHHIIIIIIIHIIIHGIIHEHIIIIHFIIHHHHHHHIHIIIIIIIIIIIIIIIIIIHIIIIIIIIIIHDIIGHGIIHIIIIIHIHHGEIIIHIIIIIIIIIIHHGIIIHIIIIIIHHIIIIIIIIIIIIIHIIIIII
@HISEQ:711:H5NNWBCX2:2:1101:7204:17241:ATCTCGTA
TTAAGTTCAGCGGGTAGTCCTACCTGATTTGAGGTCATGTTTGTCAACCATGCAATATTATTGGAAGCAGCATAATACACACCACAAAGACATAGATAAATTATCATGCCTGAGGTGCTCAGATACTGCTAATGCTTTTCAGGAGAGCCAGGCCTTTGTTTCAAGCCTGCCAACTCCCAAATCCAAGCCACACCAGAAGAACCAATGTGGTTGAGAACTTTATGACACTCAAACAGGCATGCTCCTCGGAATACCAAGGAGCGCAAGATGCGTTCAAAGATTCGATGATTCACTGAATTCTGCAATTCACATTACTTATCGCATTTC
+
IHIIGHIIIIIDDHIHHIIIHIIGHEHIIIGHIIIIHIIIIHGHIGGHHHIIIHIHGIIGIHGHIHECHEHCCGEDHHIIII=HHHFHHHCHHIIIGIGHIIIHIHGHHIIHHHFGHHHIIIHIIIHHHFHFHHHHIHIGHHEHHHIGIHGFHIHIIIHGCHHIHHHIIHHIIIGHHHHHHGH@HIHIHIIIHHHHIHHIIHGIIIHGHHHHIIHHIIHIHFHG?HEHIHHHEGIIIIIIGHIIHGHIIIIIIHIHGIIIIIHHHIIHHIHHHIIHGHHIHHIHHIIHHIIIIHHIIIIIIIIIIIIIIHIIHHIIIIIIHIIIIII
@HISEQ:711:H5NNWBCX2:2:1101:10882:17173:ATCTCGTA
TTAAGTTCAGCGGGTAGTCCTACCTGATTTGAGGTCAAGTGTGTCAAGGTTTTTGTCCCAACCAAGGGACTGCTGTGAGCAAAAACAAACAAGCACCCTCCCCCTAACCAATAACAGTCCGGCAAAAATGATTATCAGTGCCGACTTGAGAAAGGCTCACGGAACTTTTCATTTCCGGAAGCAGGCGCTTTTTTGGTTTTGCTAATGCTTTTCAGAGGAGCTGGAAACTAGGCAAAGTCCAGCACACTCCAAAATCCAAGCCTGAAAAGAAGGAAGTTCAGGGTTGAGAATTGAATGACACTCAAACAGGCATGCCCCCCGGAATACCAAGGGGCGCAAGGTGCGTTCAAAGATTCGATGATTCACGGAATTCTGCAATTCACATTACGTATCGCATTTC
+
IIIIIIIIIIIIIIIIIIIIHIIHHIIIIIIFHHHIIIIIIIIIIIIGHHHHHIHIHGHHHIIIH<EEHCHIHCHIIIIIIIIHIIIHHHHHHHIIIHHIIHIIIIHHHIIIIIIIHHIHIGHIIIHHIIIIEHIHHFHHIIIDHIIIIHIIIGHGIHHI@GHIIIIIIIHHHIIHC?HH?EFFHHDDHHHIHFHHHIHHHHHHHEGIIHIFGHHECHHCH?EGIHIIIHHEIIIIHGHHHFGHHHHHHFB-HHHCHHFEHHIHHIHHGHIHFIGIIIIIIHIIIHIHIIHIGIHHGHGIIHHHGDHHGIGHHHGIIIIGIIIHIIIIHHHHGIIIIIHIHHHIIIHGIIIIIIIIIIIIIIIIIHHHIIHHHIGIHHHHHHIHIHHHIHHHHHIHIGHH
@HISEQ:711:H5NNWBCX2:2:1101:15832:17050:ATCTCGTA
TTAAGTTCAGCGGGTAGTCCTACCTGATTTGAGATCAGATCATAAAGTAAAATTTGTCTAAGATAATAGACTATTAGAAGCGGTTCATCTGCATTTCCTGGCCACTTTTTACAGTGTCCTCAGCGAGTGATACTTATCACGCCGAGTGGAACCAAGCATATACTGAGATCCAGCTAATAAATTTAAGAGGAGCAAATGGTGAAATCTGCAAGACCTCCAAGTCCAAAGCAAACCAGTTAAATTAACAAAAGATTTACTTTGAGAATTTCATGATACTCAAACAGGCATGCTCCAAGGAATACCAAGGAGCGCAAGGTGCGTTCAAAGATTCGATGATTCACTGAATTCTGCAATTCACATTACTTATCGCATTTC
+
C1GH@1C@@1</</<F@<<D1<F?FDF@CG<<CD<C<<C1<F@C@G11<1<1<1C1D@GCH11<1<C<F@D@@GCE1CG<DE/0<<@EC?DC<C?@11C<111<<<1C1<C@G?F@H<C11000/<//0<0<C@F@DEE?CE///C/=/8:=///:CDHIGHHEEHEHHFFBEBHEHHEEHEGFFHIHHEEFEHHHGHGEG?@C?HHEGC/F<</HFEH@C/?HHG@?HHGGIIHIIIIIIHIIIHCIIGIIIIIIIHHHIIHHIIIFIIIIIHHFHIIHHIHHHIHIHHHEHIHHGHHHG?FIIHHIIIIIIIHGIGIHGHHHHFIIIIIIHHHHGHHHIHHHFHEHEHEHIHIIHIHHHEHHHFHHHEHHIHI
@HISEQ:711:H5NNWBCX2:2:1101:1803:17448:ATCTCGTA
TTAAGTTCAGCGGGTAGTCCTACCTGATTTGAGATCAGATCATAAAGTAAAATTTGTCTAAGTTAATAGACTATTAGAAGCGGTTCATCTGCATTTCCTGGCCACTTTTTACAGTGTCCTCAGCGAGTGATACTTATCACGCCGAGTGGAACCAAGCATATACTGAGATCCAGCTAATAAATTTAAGAGGAGCAAATGGTGAAATCTGCAAGACCTCCAAGTCCAAAGCAAACCAGTTAAATTAACAAAAGATTTACTTTGAGAATTTCATGATACTCAAACAGGCATGCTCCAAGGAATACCAAGGAGCGCAAGGTGCGTTCAAAGATTCGATGATTCACTGAATTCTGCAATTCACATTACTTATCGCATTTC
+
IIIHIIIIIHIIGIIHIIIIIIIIIIIIIIGIIIIHIHIIIHIIIIIIIHEHHIIIIHIIIGGHHGHHHHHIIIIIIHIHIGHHHHHIIIIIIGIIHHIFCHHIIHHIIIIHIEHHHFHIIIHIIIGHIHIIIIIIIIIIIIIHICGH?FGHIIIIIIIIIIIIIHHIEHHIIIIGHHHIIIIIIHHIHGIHHHHIHHIHHIIIHHIHIIHHHHGIHHIIIHHIIIIGIIHFIIIIIIIHHGIIIIIHIIHIHIHHHIIIIIHHIIIHEHHHHHHHIHGCEIIIIHHIIIIIIIHIIIIIIHGIHHGHHIHIIHGHIGIHIIIHHHIIIIIHIIIIIIIIIHIGIIHHIIIIIIIIIHIIIHIIIIIIGHIIIII
@HISEQ:711:H5NNWBCX2:2:1101:4842:17402:ATCTCGTA
TTAAGTTCAGCGGGTATCCCTACCTGATCCGAGGTCAACCATAGAAAAATTGGGGGTTGCTGGCCAGCATCCACCGGGTCTCTGTAGCGGGTAAGTTACTACGCTTAGAGCCAGATGGCGCCGCCACTGATTTTAAGGGCCGCCGGTGACAGCGGGCCCCAACACCAAGCTGAGCTTGAGGGTTATAATGACGCTCGAACAGGCATGCCCCTCGGAATACCAAGGGGCGCAATGTGCGTTCAAAGATTCGATGATTCACTGAATTCTGCAATTCACATTACTTATCGCATTTC
+
HHGIIIIEHFHDC?EDHHFHIH?CHGEE1FCH<?EFH1CCEGHHH?G?GHHIE</C<CE?CD1G@CC<1FFCHFH/@@GHIHEHHH?C??/F@CEHEFFHHG@HHHG@GF?C?CGHHHH/@HHHEHHFGFGHHHIII?<0DDDHHHHDH?HHED/??EEHHGHFGH?HFHGHC@HE@:FDB/?HGIIIHEHEHHIHHDHCHHGGAHHEHECBEHFHFC<11FCE<D/EHCFC<<C<11<1<<<?GEHHEIHHG@EGD<<C<1<D<111<<D11<CCEIGHHHHCE0GC@IHCC
@HISEQ:711:H5NNWBCX2:2:1101:7594:17323:ATCTCGTA
TTAAGTTCAGCGGGTATCCCTACCTGATCCGAGGTCAACCATTGAAAAATTGGGGGTTGTTGGCAAACGTCCACCGGGACCCTATAGCGAGAGAAATTACTACGCTTAGAGCCAGATGGCGCCGCCACTGATTTTAAGGGCTGCCAGTAGGCAGGCCCCAACACCAAGCTGAGCTTGAGGGGTTATAATGACGCTCGAACAGGCATGCCCCCCGGAATACCAAGGGGCGCAATGTGCGTTCAAAGATTCGATGATTCACTGAATTCTGCAATTCACATTACTTATCGCATTTC
+
IIIIIHFHIHIIIIIIIIIIIIIIHIIIIIIIIIIHHIIIIIIHIHHIHIHHHIIIHHIIIIIHIHIIIIIIIIIIIIIIIIIIIHIIIHHHIIHIIIIIHIIIIHHIIIHIIHIIIHIIIIIIIIIIIIIHIIIIIIIIIIIIIIIIIIIIIIIIHIIIHIHGIIIIIIIIIIIHIHIIHIIHHIHIIIHIIIIIIIIIIIIIIIIIIIHHIIHIHIIIIIIHHIIIHHHIIIIIHIHIIIIIIIIIIIIIIIIIHHIIIGIIIIIIHIIIHIIIIIIIHIIIIHGIIIIII
@HISEQ:711:H5NNWBCX2:2:1101:9802:17484:ATCTCGTA
TTAAGTTCAGCGGGTATCCCTACCTGATCCGAGGTCAACCATAGAAAAATTGGGGGTTGCTGGCCAGCATCCACCGGGTCTCTGTAGCGGGTAAGTTACTACGCTTAGAGCCAGATGGCGCCGCCACTGATTTTAAGGGCCGCCGGTGACAGCGGGCCCCAACACCAAGCTGAGCTTGAGGGTTATAATGACGCTCGAACAGGCATGCCCCTCGGAATACCAAGGGGCGCAATGTGCGTTCAAAGATTCGATGATTCACTGAATTCTGCAATTCACATTACTTATCGCATTTC
+
HIHH<D@F@<<EHHECF?HHG@HHIIIICG10EE@GCHHGHIIF?DHE?CC<<1?ECCHHDH1EHC<@<C?11CECHIIGHE@DGHCE?C<DHGFHIFHG@G@H<<DHEHIH?CG00DHHI?<CD/GC@HHCHHGHHFCHEHHDGDD?EHHHECEC<E??HE@CHIHFC//@EHHE@FEGFGFHCHHHHEHAEDGHIHHHHHGGGHC<?@HEBEGCG?HF?H1?HEHD<11HF</<1H@@CG@HG@CEHEHC@F1C1D1@F1HD<C@GFC@HFC<1H?GEHHGGE@D11C</?
@HISEQ:711:H5NNWBCX2:2:1101:11720:17344:ATCTCGTA
TTAAGTTCAGCGGGTAGTCCTACCTGATTTGAGATCAGATCATAAAGTAAAATTTGTCTAAGTTAATAGACTATTAGAAGCGGTTCATCTGCATTTCCTGGCCACTTTTTACAGTGTCCTCAGCGAGTGATACTTATCACGCCGAGTGGAACCAAGCATATACTGAGATCCAGCTAATAAATTTAAGAGGAGCAAATGGTGAAATCTGCAAGACCTCCAAGTCCAAAGCAAACCAGTTAAATTAACAAAAGATTTACTTTGAGAATTTCATGATACTCAAACAGGCATGCTCCAAGGAATACCAAGGAGCGCAAGGTGCGTTCAAAGATTCGATGATTCACTGAATTCTGCAATTCACATTACTTATCGCATTTC
+
GHIICHIHHHIHHIDHHHHHI?HHIHHHHIIIIIIGHCHHHHIHIIHIIIHIIIIHIIHIIFGHECGE@HHFHIIGHHHHHHGHIIIIIIIIIGHHIIHH?EHHIHGIHIIIIIFEGFHGHHHH<EICGCEHHHHEHHIIHIIIHIGEHEHGHIICGHFHHHIIIHHHIIIHIHIIIIHGGHEIHIIHIIIIIHHHFHIHIGGIIHIIHHHHGHHEHGH?CGHHHIIHHHHCEEIIHEHHHHHHIIHHHFGIGHHHHIHEHHHHIIHIHHHHIIIIIHFIIIHGIHCHHCCGF1GIHIIHIIIIFHGHHDHGIHHFHHIIGIIHHIIIHEHFEIIIIGIIIGIIGIIIHIIHGIHEEHEHHHHDHHIIIHHIIHH
@HISEQ:711:H5NNWBCX2:2:1101:11763:17305:ATCTCGTA
TTAAGTTCAGCGGGTATCCCTACCTGATCCGAGGTCAACCTTGTGAAAGATTTAACGGCCGCGGCCACCCGCACTCCGAAGCGATTAATGAAATCACAACGCTTGGAGACGGACAGCTCAGCCGGAGACTTTGAGGCGCGCGGAACACCGCGGCGCCCAATACCAAGCCAGGCTTGAGTGGTGAAATGACGCTCGAACAGGCATGCCCTCCGGAATACCAGAGGGCGCAATGTGCGTTCAAAGATTCGATGATTCACTGAATTCTGCAATTCACATTACTTATCGCATTTC
+
IIIIIIIHHIIHIIIIIIIIIIIIIIIIIIIIIGIIIHHGGGHHHIHIHHIIHHHIIHIIIIIIIFHIIIIICHIIIIHIIHHIEHHIHHIIIIIHHIIIHIIIIIIIIIIIIIIIHIHIIIIIIIIIIHHIIIIIIIIIIIIIIHHIIIIIHIIIHIIHIHHIGIIIIIIIIIIIIIIIIIIIIIIIIIHIIIIHIIIIIIIIIIIIIIIIIIIIIIIIIIHIIIHFIIHHHIIIIIHIHHIIHIIIIIIIGIIIIIIIIIIIIIIIIIIIIIIIIIIIIIIIIIIIIII
@HISEQ:711:H5NNWBCX2:2:1101:12136:17463:ATCTCGTA
TTAAGTTCAGCGGGTATCCCTACCTGATCCGAGGTCAACCATTGAAATTGGGGGTTAATGGCAAGCATCCACCGGGACTCTATAGCGAGAAGAATTACTACGCTTAGAGCCAGATGGCACCGCCACTGATTTTAAGGGCTGCCCGTGCGGCAGGCCCCAACACCAAGCCGAGCTTGAGGGGTTATAATGACGCTCGAACAGGCATGCCCCTCGGAATACCAAGGGGCGCAATGTGCGTTCAAAGATTCGATGATTCACTGAATTCTGCAATTCACATTACTTATCGCATTTC
+
IIIIIHHHIIIIIIIIIHIHIIIIHIHIIIIHIGIIIIIIGIIIHGIIIIIIIIIGGHIGHHICHDFHIHIIIIIIIIIIIIIIIHHIIHHIIIIHHIIIIIIGHHHIIHIIHHHHHHIIIIIIIIGHIHHEGHIIIIIIHIIIIIIIIIHHIIIIIIIHHHHIIHIHIIIIIHIIIIIHHEFGHIHHIIIIIIIIIIIIIIIIIIIIIIIIIIIIHIIHHIHHGIIIIIIIIIIIIIIIIIIIIIIIIIIIHIIIIIIIHHIIIIIGIIIIIIIIIIIIIIIIIIIIIHII
@HISEQ:711:H5NNWBCX2:2:1101:2623:17576:ATCTCGTA
TTAAGTTCAGCGGGTATCCCTACCTGATCCGAGGTCAACCATAGAAAAATTGGGGGTTGCTGGCCAGCATCCACCGGGTCTCTGTAGCGGGTAAGTTACTACGCTTAGAGCCAGATGGCGCCGCCACTGATTTTAAGGGCCGCCGGTGACAGCGGGCCCCAACACCAAGCTGAGCTTGAGGGTTATAATGACGCTCGAACAGGCATGCCCCTCGGAATACCAAGGGGCGCAATGTGCGTTCAAAGATTCGATGATTCACTGAATTCTGCAATTCACATTACTTATCGCATTTC
+
IIIIIIIIIIIIIIIIIIIIIIIIIIIIGIIIIDIIIIIGHHIIHIHIHIIIIIIIIIIIIHGIIHIIIIIIIIIIIIIIIIIIIIIIIIIIIIIIIIIIIIIIIIHHHIIIIIIIIIHIIIIIIIIIIIIIIIIIIIIIIIIIIIHGIIIIIIIIIIIIIHHIIIHIIIIIHIIHIIIIIIHHHHHIIIIIIIHIHIIIIIIIIIIIHIIIIIIIIIIIIHIHEIIIIIIIHDIIIIIIIIIIIIIIIIIIIIIIIIIIIHIIIIIIIIIIHIIIIIIIIIIIIIIIIIIII
@HISEQ:711:H5NNWBCX2:2:1101:5813:17724:ATCTCGTA
TTAAGTTCAGCGGGTATTCCTACCTGATCCGAGGTCAACCTGTAAAAGTTTTGGGGGTTTTACGGCAAGAGTCCCTCCGAATCCCAGTGCGAGACGTTAAGTTACTACGCAAAGGAGGCTCCGGGAGGGTCCGCCACTACCTTTAAGGGCCTACGTCAAACGTAGGGCCCCAACACCAAGCCGGGCTTGAGGGTTGAAATGACGCTCGAACAGGCATGCCCGCCAGAATGCTGGCGGGCGCAATGTGCGTTCAAAGATTCGATGATTCACTGAATTCTGCAATTCACATTACTTATCGCATTTC
+
HH1CCCCEHHCHD<C<CG?HHHH@GHHF@<CHHICH@C<CCG<C<<CC1<<CFHHCH?C0DCFHEEHC?F@CF?@FCHHIHHHIE@GGE?FCE<F@<EHHEHEECFC@0FE6EHEGHH>0DC@HHHIIIID<?EHFGDDHAFFFHHHIIFHHDHHHHDEFFHHHEEHF?:EBGA?BH.CDHHCFIHCFIHGHC<CGG9EGIHHECGHFGGDFEEIHHCCIIHHCHHCHIHHECC<CCIHHEIIHDEHF1CHHHHHCHIHHCIHHFHHFCCEGHIHIIIIHHGCCHFECCEHHG<1<0CFHCHHH
@HISEQ:711:H5NNWBCX2:2:1101:7343:17656:ATCTCGTA
TTAAGTTCAGCGGGTAGTCCTACCTGATTTGAGATCGAACGTTCAAAAGGCTGTCTTCACTGAGGAGAGACATTTGTGAGCTCCAGCAAACCCCCATTGCGGAAGGTTACCTGGCAGACAGTCACGAGCGTAGATAGTTATCACACCCATGGCGCCACCAAACACTGGAAAGCTGATTCATTTGAGAGGAGCCAACCACAGGCCAGCAAAACCCCCAACATCCAAGCTCACCACGGCAAACCGTGAGAGTTGAGGTGTTCATGATACTCAAACAGGCATGCCCCTCGGAATAGCCAAGGGGCGCAAGGTGCGTTCAAAGATTCGATGATTCACTGAATTCTGCAATTCACATTACTTATCGCATTTC
+
IIGIIIIIIIIIIIIIIIIIIIHIIIIIIIIIIIIIIIIIIHIIIIIIHHHIIIHIHIIIIHIGHHIHIIIIIIIIIEHIIIIIIIIHHEHIHIIIHIGIIIIIIIHIHIIIHGIIIIIIIIIHIIIIHIIIIIIIIGHHIHIIIIHIIIHHHIIIIIIGFHHHGHIGIIIIIHHIHIIIIIIIIIIIIIIIIIHIIIIIIIIIIIHIHIIIHHHEFBHHHHHIHHGGIIIIIHGIHIHHIIIHEIGIIIIIIHHIIIIHIIIIIHHGIIIHHIIIIIIIIIIHIHIHIIIIHHIIIIIIIIIIIHHDIHIIIIIIIIIIIIIIIHIIIIHIIIIHHIGIIIIIIIIIIIIHIHHGIGIIIIIIIII
@HISEQ:711:H5NNWBCX2:2:1101:19899:17709:ATCTCGTA
TTAAGTTCAGCGGGTATCCCTACCTGATCCGAGGTCAAGCGTAAAAATGTAGACTTGTGGATGCCACCGTCAGCCGTGGAGAGCGCAAAATGTGCTGCGCTCCCACACGGGACGGCGGGCTGCCAATGCATTTGAGGCGAGTTCACGCGCGCAGCGGAACAAACGCCCAACACCCAGCAGGGCTGGAGGGTACAAATGACGCTCGAACAGGCATGCCCCATGGAATACCAAGGGGCGCAATGTGCGTTCAAAGATTCGATGATTCACTGAATTCTGCAATTCACACTACTTATCGCATTTC
+
H?HHE<<CEGHD/?</<<1FHE1<1<GE1F@<CEH@HII1C<CGH?@GHH@CHHCFGHHHGHEFGCFG?HHGCHCFHD<<DHEEHIHG@DHIIIEGECEDHHCHHCCHHHHHHG<CDEHHEF@FCHIHHHHHGIHDHG?FIHGGIIIHDIHHEEHGCHHHHHHFECHCE/EDCHHHHEFHGHGCGIHHHGFHEH@FHHHHGCGGHHGHHHEHFHEFCIHEHHHFHIIHIIHFCHHHHEIHC<HIHHFCGIIIIHIHHGHHHHIHFIHHCHG1HHHHHHGC<HIHHFFHHG=GCHIHHIIII
@HISEQ:711:H5NNWBCX2:2:1101:4184:17933:ATCTCGTA
TTAAGTTCAGCGGGTATTCCTACCTGATCCGAGGTCAACCATTCAGAAGAAGGGTGTTTAACGGCAAGAAGCAGTGGTAACTCGCAAGCTAGAAAATAATTACTAAGCTCAGAGGATATCACAACTCCGCCGCTGTCTTTAAGGAACTACAGGCCGGCCACACAGGTGTGGCCTCTTCAGTAGGTTCCCAACACTAAGCTGGGCTTAAGTGGACTTAATGACGCTCGAACAGGCATGCCCACTAGAATACTAATGGGCGCAATGTGCGTTCAAAGATTCGATGATTCACTGAATTCTGCAATTCACATTACTTATCGCATTTC
+
IIIIIIIIIIHHHIIIIIIIIHIIIIIIHIIIIIIIIEHHIIIIIIHFHGHIIIHHIHIIIIHHHHIIIIHIIIHIHIHIIHIIIIIIIIHIIIIIIIIIIHHIIIIIIIIHIFHIIHIIIIHHIIIIIHIHIIIIIHHIIIIIHHIIIHHIIHHIIIIIHHIIIIIIHHHIIHIIIIIHIHIHIIIHFGIHIHIGHIIIIHHGIIIIIIIIIIHIIIIIIIIIIIGHHIIIGIIGIIIIIIIHIIIIIIIIIHFIIIIHIIHHHIIIIIIHIIIIIIIIIIIIIGIIIIIIHIIIIIIIIIIGIIIIIIIIIIIIHIIIIII
@HISEQ:711:H5NNWBCX2:2:1101:4773:17868:ATCTCGTA
TTAAACTCAGCGGGTGATCCCGCCTGACCTCGGGTCGCGGTCGGAGGCCACTGCTCTCAATGGGGTCGGTCGAGGGGGCCCCGGGGGCCGTCACGGCTCCTCAATGAATGAAACAATCGTGTCCAACCACCTCAAGCCGTGACGTCCCTTGTCCGGGGGCTCGCATTTGGGCCAGCCGCGCCGCGAGGGAACGGGAGGCCAGCATCCGCCGCCCCGCTGCCAGCCAGCGTCCCGGGGAGGACGGGGAGGAGGGGGTGGCGACGAGATGCGTGACGCCCAGGCAGACGTGCCCTTGGCCGGATGGCTTCGGGCGCAACTTGCGTTCAAAAACTCGATGATTCACGGGATTCTGCAATTCACACCAAGTATCGCATTTT
+
IIIIIIIIIIIIIIIIIIIIIHIIIIIIIHIIHIHIIIIIIIIIIIIIIIIIIHIIIIIGIIIIIIIIIIIIIIIIIIIIIIIIIHIIHIIHIIGIIHIIIIHHIHIIIIIIIIIIIIIHHIIIIIIIHHIHIIIIIH?<DHHHHIIIGIIHIIIIIHIHIIHIHIIIIHHIIHHHIIIHGHIIHEHFHGFHIIIIIIHIIIHGIIIIIIIIHIIHIIIIIIIIIIIHHEDIIIIIIIIIIIIIIIIIHHIIIIIIIIIIIIIHIIHHIIIIIIIIHHIIIIIIIIIIIIIIIIIIIIIIIIIIIIIIHIIIIIIIIIHIIIIIHIIIHHIIIIIIIIHIIHIIIIIIIIIIIIIIIIIIIIIIIIIIIIIIIIIII
@HISEQ:711:H5NNWBCX2:2:1101:6351:17924:ATCTCGTA
TTAAGTTCAGCGGGTATCCCTACCTGATCCGAGGTCAACCATAGAAAATTGGGGGTTTTGGCCAGTGTCCACCAGGTCTCTGTAGCGGAAGTATTACTACGCTTAGAGCCAGACGGCACCGCCACTGATTTTAGGGGCCGCCGGTAGCAGCGGGCCCCAACACCAAGCTAGGCTTGAGGGTTATAATGACGCTCGAACAGGCATGCCCCCCGGAATACCAAGGGGCGCAATGTGCGTTCAAAGATTCGATGATTCACCGAATTCTGCAATTCACATTACTTATCGCATTTC
+
IIIIIHHIIIIGIIHIIIIIIHIIIIHIIIIIIIIIIIIHIIIIGIIIIIIIIHGIIIIHHGHIIHHIIIIIIIHHIIHIIIIIIIHIIIIHHHHIHHIIHHIIIIIIHIIIIHHHHIIIIIIIIHIIHIHHIHIHHHIIIIIIIHIIIIIIIIHHHIIIIIIIIIIIHHIIHIIHHIIIHHHIHIIIIIIIIIIIIIIIIIHFIIIIHHIHIIIIIHIIIHEIHIIHIHIHHHIIHIIIIIGIHGIIIHIIIIHEGGHGHIHHHHEFHHIIHHGHIHIHCHHIIIIIIII
@HISEQ:711:H5NNWBCX2:2:1101:6539:17750:ATCTCGTA
TTAAGTTCAGCGGGTATTCCTACCTGATCCGAGGTCAACCTTGGGAGAAATAAAGGGGTCATAACCAGGCCGTATTGACCACTACATGCGTGCTGTTATAAGCTCGTTGCATATAGAGTCTTTATGACACCGGTCATTATCTTTTGGACCTGTCACCAGGTGACAGAGCCCAACGACAAGCCAAGCTTGATACTTTGATAATGACGCTCGAACAGGCATGCCCTTCGGAATACCAAAGGGCGCAATATGCGTTCAAAGATTCGATGACTCACTGAATTCTGCAATTCGCATTACTTATCGCATTTC
+
IIIHIHIIIIIGIIHIIIIIIHIHIIIIIHHHHHHHIIIIIIIIIHIGHHHHHHIIGHHIHHHHHEHHGGIIIIHIIIIIIIIIIIIIHHIIIIIIIIIIIIIHIIIIIIIIIIIHIHHHIHHIIHIIIIIHIHIHIIIIHHHIIIHFHHIIIIIIIHFHHGHHHIIIHHIIIIIIIIIIIIIIIIHIIHHIIIIIIIIIIIIHHHHIIIIHHHHHHIIIIIIIIIHIIIIIIIIHHEHIIIHHIHIIHEIIIIHIIHIIIIIIHIIIIIHGIIIIIHIIIIIIIIIIIIIIIHIIHHIGGIIIII
@HISEQ:711:H5NNWBCX2:2:1101:8385:17938:ATCTCGTA
TTAAGTTCAGCGGGTATCCCTACCTGATCCGAGGTCAACCATGGAGAGTTGGGGTTGCTGGCCAGCGTTCCTCCGGCGCCTGTAACGAGAGATGTACTACGTTCAGGGCCATCGGGCGCCGCCACTCGCTTTAGGGCCTGCCGTCGCCGGCAGGGCCCAACACCACGCGGAGCGTGAGGGTTGAAATGACGCTCGAACAGGCATGCCCCCCGGAATACCAAGGGGCGCAATGTGCGTTCAAAGATTCGATGATTCACTGAATTCTGCAATTCACATTACTTATCGCATTTC
+
IHHIHIIHIIIIIIIGHIGIIIIHIIIIHIIIIIIIIHHIIHIHIIHHGHIIIIIIIIIEHIIIIICHIIIIIIIIIIIICIIHIIIIIHIIHIIIIIIIIIIIIIIIIIIIIIIIIIIIIIIIIIIIIHIIIIIIIIIIIIIIIIIIIIIIIIIHIIHIIIIIHHIIIIIIIHGIIIIIIIIIIIIIIIIIIIIIIHIIIIIIIIIIIIIGIIIIIIIIGHHHIIIIIIIIHIIIIIIIIIIHIIIIIIIIGIIIIIHIIIIIIIIIIIIIIIIIIIIIIIIIIIIIIII
@HISEQ:711:H5NNWBCX2:2:1101:10982:17876:ATCTCGTA
TTAAGTTCAGCGGGTAGTCTTACTTGATTTGAGATCGAGTTTTACAAGAATCGTTGCCGACCCTTGTGAAATCCTGCATCAGTCAGCCAATACGGTCAGACTCCCTTTATGTTAGCTGCAGCAAAAGTAATAATCCGTTTGACGGGACTAAATAAATATGCTTTTAGCTCAGGAGAATGTCCAGCTGCACCTGCATTTCAAGCAACCCTCCACCGATCGTAAAGACTGGTGTTGGGATTGCTCAAGTCCAAAGCCATTCAAAACAAATTGAAGTCTTTGAGGTGTTTACTGATACTCAAACAAGCATGCTCTTCGGAATACCAAAGAGCGCAATATGCGTTCAAAGATTCGATGATTCACTGAATTCTGCAATTCACATTACGTATCGCATTTC
+
IIIIIIIIIIIIIICHHHIIIIHIIIIIIIIHIHIIIIIIHIGGCGHHIIIIIIIIHHIHDDHHIDHHHIIIHHIIIIIGHHIIFHIIIIIIIIIHHHIIHHIIIHHIIIIHIIIIHFIHIIIGIHIHHIHIIIHHHIHIHEHHIHIHIHIIIIIIIIIHGIIIHHHHIIIIFHIHEHHIFGCGHHIHEHHIIIIIIIIHIIHHHIIIGHHIIIHIGHEHHHHHHIHHHIIGIHGIIHGCIIIHIIHHIIGIIIIIHHIHHEEHHHH@F@HHIHHIHIIIGIIIHIHIHIIIIIIIIIHHHHEIIIIIIIIIIIIIIIIIIIIHHGHIIIIIIIIHIIIIIIIIIIIIIIIIIIIIIIHIIHIIIIIGIIHIHGIIHIIHHIIIIIIIIHHHII
@HISEQ:711:H5NNWBCX2:2:1101:13388:17775:ATCTCGTA
TTAAACTCAGCGGGTGATCCCGCCTGACCTGGGGTCGCAGTCGGAGGCCACTGCTCTCAATGGGGTCGGTCGAGGGGGCCCCGGGGGCCGTCACGGCTCCTCAATGAATGAAACAAGATGTCCAACCACCTCAAGCCGTGACGTCCCTTGTCCGGGGGCTCGCATTTGGGCCAGCCGCGCCGCGAGGGAACGGGAGGCCAGCATCCGCCGCCCCGCTGCCAGCCAGCGTCCCGGAGGACGGGGAGGAGGGGGCGGCGACGAGATGCGTGACGCCCAGGCAGACGTGCCCTCGGCCGGATGGCTTCGGGCGCAACTTGCGTTCAAAAACTCGATGATTCACGGGATTCTGCAATTCACACCAAGTATCGCATTTT
+
HIIGHIGIHIHHHHHHIIIIIIIIIHIIIIIHIIHHIIGHHIIIIHHHIHHGHIGHHIGGHIIEHEGHHIIHHDGEHIIIDGIC<DCHHIHHIICEDDEHCHIHIHHIIHIIIGFHHIHIIIIIIGIIIHIIICHIIIIIIIIHHIIIHHIIHID<FDHHIIGHIGHGCHHHHHIIIHIIIHHHHIHHHHHHIHHHIHHHHHIIIIIIIIIHHHHHFCCIHHDIIIHH?CHHHHIIHHIIIIIHHH<IIIIIIIIGIIIIIIIIHHIHHIHIHIIIIIIIIIIIGIIIIHIIIGHIIIGIIIIHHHIIIIHIIIHIIIIIIIIIIHGIHHIIIIIIIIIIIIIIIIIIIIIIIIIIIIIIIHIIIHHIIIIIII
@HISEQ:711:H5NNWBCX2:2:1101:8311:18135:ATCTCGTA
TTAAGTTCAGCGGGTATCCCTACCTGATCCGAGGTCAAACCTTGATATAAAATGGGGGGTTCTCGGGCGGGTCGAACCTAGAGAAACTCCAGAGCGATGTAAAAAATGACTACGCTGAGAAGCTAGGAACAACTGCCTATGAGTTTCAGGCACGTCCTCTTCGAAAAGTGGACGAAGCCCAACACCAAGCGTAAGCTTGAGGGTTTGAAATGACGCTCGAACAGGCATGCCCTTCGGAATACCAAAGGGCGCAATGTGCGTTCAAAGATTCGATGATTCACTGAATTCTGCAATTCACATTACTTATCGCATTTC
+
IHHHIIIIIIIHHIIHIIHIIIIIIIIIIIIIIIHIIIIIIGHEHHIIIGHHHHIIGEGCEHIIIHGIIIIHIHFHIHHHFIIIIIIGFHHIIHIIGHHHIIIIHIIHIIIIIIIIIIIIIIIIIHIIHIIIIIIIIIHHHIIIIIIIIIHIIIIIIIIHIIIIHIIIHHIIIIIIIIIIIIIIIIHIHIIIIIHHHIGIIIIHIIIIIIIIIIIIGIIIIIIHIIIIIIIIIIIIIIIIIIIIIIHIIHGIIIIIIIHIIHHIIHHIGIIIIIIGIIHGHIHIHIHIHIIIIHHIIIIIIIIHIHIIHIIHGHI
@HISEQ:711:H5NNWBCX2:2:1101:8735:18148:ATCTCGTA
TTAAGTTCAGCGGGTATCCCTACCTGATCCGAGGTCAAAGTAATAGAAGGTCTTGATGGGAGGAGGCACGCTGGAGTCGCGACGCAATGTGCTGCGCACGAAGCCAACTTACCGGCTGCCAATGAATTTGAGGCGAGTCCCCGCAGAGGCGGAGACAAACGCCCAACACCAAGCAGAGCTTGAAGGGTTAAATGACGCTCGAACAGGCATGCCCAACGGAATACCGAAGGGCGCAATGTGCGTTCAAAGATTCGATGATTCACTAAATTCTGCAATTCACACTACTTATCGCATTTC
+
HGIIIIIHHHGIIIIHIIIIIIIIHIHIIIIGHHEEHHHHHHIHIIFGHIHICHHHHHHHHHHEHCEHHHIGIHIIHHFDHHIIIGIIIIIHIIIIIIIIIIIHIIHIIIIHIIIHHHIHHHHHIIHHIIIHHGHIIHHHHIIIIIIHHIIHIHIIIHIHIIIIIIIIIIHIHIIIHIIHIIHIIIHHHIHIIIIIIIHIIIIIIHHHIIIIHIIIIHIIHIHIIHEECIHIHIIIIIIHIIHHHHIIHIHIIIIIIHFHHIIIIIHIIIHHIIHHHIHHFCD<CIHHEHGHIIIII
@HISEQ:711:H5NNWBCX2:2:1101:8819:18084:ATCTCGTA
TTAAGTTCAGCGGGTATTCCTACCTGATCCGAGGTCAACCTTAAAAAATTGGGGGTTTTACGGCTAGAATCCCTCCGAATCCCAGTGCGAGACGTTAGTTACTACGCAAAGGAGGCTCCGAGAGGGTCCGCCACTACCTTTAAGGGCCTACGTTTAACCGTAGGGCCCCAACACCAAGCAGAGCTTGAGGGTTGAAATGACGCTCGAACAGGCATGCCCGCCAGAATGCTGGCGGGCGCAATGTGCGTTCAAAGATTCGATGATTCACTGAATTCTGCAATTCACATTACTTATCGCATTTC
+
IIIIIIIIIIIIIIIIHIHHHIIIIIIIIIIIIIIIIIHIIIIIIIHHHIIHIIIIIIIHIIIIHHIIIIHHIIIIIIIIIIIIIIIIIHIIIIHIIIHIIIIHIIIIIIIIIIIIIIIIIIIIIIIHIIIHIIIIIIIIIIHIIIIIIIIIIIHIIIIIIIIIIIIIIIIIIIIIIHIIIIIIIHIIIIIIIIIIIGIIIIIHIIIIIIIHIIIIIIIIIHHIIIIIIIIHHEIIIIIHHHHEIHIIIIHIHHHIIIIIIIIIHIIHIIIIIIIIIHIIIIIIIIIIIIIIHHIIIIIIHI
@HISEQ:711:H5NNWBCX2:2:1101:11778:18040:ATCTCGTA
TTAAGTTCAGCGGGTATCCCTACCTGATCCGAGGTCAACCTGAAAAAAATTGGGGGTTGATGGCAAGCACACGACCGGGCCTCCAAAGCGAGAAAAATTACTACGCTCGGAGCCGGACGGCACCGCCACTGACTTTAGGGCCCGCCGGGGCGGCGGGGCCCAACACCAAGCAGAGCTTGAGGGTTGTAATGACGCTCGAACAGGCATGCTCCCCGGAATACCAGGGAGCGCAATGTGCGTTCAAAGATTCGATGATTCACTGAATTCTGCAATTCACATTACTTATCGCATTTC
+
FHHIIIIIGIIIHIIHIIIIIHIII?GEEHHHHHHHH?HHFHHCGHICEHCHIGIGH/CFEEHHHFGHGHIIHDHHDEHHHIIIGHHHFHHHIIIIIIIIIIIHIHHIEHHIHGHHHHIIIIHIIIIIHEIHIIHIIHGEHHHIIHIHHIIHIIIHHHHHIIIHIIIIIIIHHHIIIIIIIHHHHIIIIHIIIIHHIHIIIIIHHIIHIFHHIIIIIIIHIIIIIHIIIIHHHHCEIIIIIIIIIIIIIHEHIIIIIIIIIIIHGIIIIIIIIIIIIIIIIIIIIHIIIIIIII
@HISEQ:711:H5NNWBCX2:2:1101:16047:18094:ATCTCGTA
TTAAGTTCAGCGGGTAGTCCTACCTGATTTGAGATCAGATCATAAAGTAAAATTTGTCTAAGTTAATAGACTATTAGAAGCGGTTCATCTGCATTTCCTGGCCACTTTTTACAGTGTCCTCAGCGAGTGATACTTATCACGCCGAGTGGAACCAAGCATATACTGAGATCCAGCTAATAAATTTAAGAGGAGCAAATGGTGAAATCTGCAAGACCTCCAAGTCCAAAGCAAACCAGTTAAATTAACAAAAGATTTACTTTGAGAATTTCATGATACTCAAACAGGCATGCTCCAAGGAATACCAAGGAGCGCAAGGTGCGTTCAAAGATTCGATGATTCACTGAATTCTGCAATTCACATTACTTATCGCATTTC
+
IIIIIIIIIHIIIIIHIIIIIHIGHIIHFHIHHHIHIIIIIIIIIIIIIIIIHHHHIIIHIIHHFGHIIIIHIIHIGIIHIIHIHIHIIIIIIIIIHIIHHHHIIIGHHIIIIIIGIIIIIIIIHHIIIHHEHIIIFEHIIHIIHHHIIHIIIGIIHIIIIIIIIHHIIIIHHHHHIIIGIIIIIHIIHHIHIHIIIIIIHHIGHIIIHIHIIIHIIIIIIHHGGHGHIHHGHGIIHHIHGHIHIIIIIIHIHHIHHHIIIIIIIIHHHHIIIIIIIIHHGIIHIIIHIIIIIIIIIIIGIHHIHHHIIIHIIHE<IHEHHHHGIHHIIIIIIHIIHGIHIIIIIGIIHIGIIIIIIIIHIIHHHHHIHIIHIIH
@HISEQ:711:H5NNWBCX2:2:1101:4217:18351:ATCTCGTA
TTAAGTTCAGCGGGTATCCCTACCTGATCCGAGGTCAACCTGTAAAAATTGGGGGTTGCTGGCAAGTAGACCTGCCGGACTCAATCGCGAGGAGTATTACTACGCGTAGAGCCGACAGGCACCGCCACTGATTTTAGGGGCCGCGGAACCGCGAACCCCAATACCAAGCGAGAGCTTGAGTGGTTATAATGACGCTCGAACAGGCATGCCCCCCGGAATACCAGAGGGCGCAATGTGCGTTCAAAGATTCGATGATTCACTGAATTCTGCAATTCACATTACTTATCGCATTTC
+
IIIHIIIIIIIIHHHIHIIIIIIIIIHIIIIIIIIHHFHIIIIIIHIIHIHIIDHIECFHHHIHFGHIIIIIIGEHHHHIHIIGHHIIIIHIIHDHHEHIIIHHDIHIIIEHHIGIIIHGHIHIIHIIIIHHHHGIIIHIIIIIIHIIHIIIIHIIIIIIIIHGIIHIGHHHEEHHIHHHHHIHHHHGIIHHIIIIHIHHGCHHGHHIHHHHHIIIHGIHIHHHDEEIGIIIIIIHGIIIHIIIH=IIIHHIHIIHIIIIHEIHIIIIIIIIIHIHIIIHGHHCHHIIHHHHHH
@HISEQ:711:H5NNWBCX2:2:1101:4211:18485:ATCTCGTA
TTAAGTTCAGCGGGTAGTCTTACTTGATTTGAGATCGAGTTTAACAAGAATCGTTGCCGACCCTTGTAAAATCCTGCATCAGTCAGCCAATACGGTCAAACTCCCTTTATGTTAGCTGCAGCAAAAGTAATAATCCGTTTGACGGGACTAAATGAATATGCTTTTAGCTCAGGAGAAAGTCCAGCTGCACCTGCATTTCAAGCAACCCGCCGCCGATCTGAAAAAGATTGGCGTTGGGATTGCTCAAGTCCAAAGCTTTCAAAAAAAATCCAAAAGCTTTGAGGTGTTTACTGATACTCAAACAAGCATGCTCTTCGGAATACCAAAGAGCGCAATATGCGTTCAAAGATTCGATGATTCACTGAATTCTGCAATTCACATTACGTATCGCATTTC
+
IIIIIIIIIIIIIIIIIIIIIGHIIIIIIIIIHIHHHHIGEHGHIIIIHIIIIIIIIHHIIIHHIIIIHIIIIIIIIIIIIIIIIIIIIIIIHHFHIIIIHIIHIEHIIIIIHHHHIIHIHHIIIIGIIHIHIHIIIIHH@FHIIGHIIIIIIHHIHIIIEHHIIIGHIHIIIIGHIIIIIIHHGIHIHHHHIIHIIIHIIIIHHEHHIIIIIIEHH?GHHHIIIIIHEIHHGIHFGIIHIIHEIIIHHGIIHIHHHHGIIIIHHHGHHGHHEHEHGCHHEIIIHHHHIIIFIIGIIIIHHCIIIIIIGIIHIIIIIIIIIIIIHIHHIIIGGIIHCIIHIIIIIHIIIHIIIIIHFHIHHIIIHHIHGIHIIIIIIHIIIIHIIIIGIIIGIIII
@HISEQ:711:H5NNWBCX2:2:1101:9295:18297:ATCTCGTA
TTAAGTTCAGCGGGTATTCCTACCTGATCCGAGGTCAACCTTGTAAATAAGAGGTTTTTACGGCAGGCCGCCGCCTGGACCCGTTGCGAGGTGAGTTACTACGCAGGGGAGCCACAGCGGGACCGCCAATGTATTTGGGCGGCTACAGCACCGATAGCAGTAGGCCGCCAACGCCAAGCAGTGCTTGAGGGTTGAAATGACGCTCGAACAGGCATGCCCGTCAGAATACTAACGGGCGCAATGTGCGTTCAAAGATTCGATGATTCACTGAACTCTGCAATTCACATTACTTATCGCATTTC
+
HIIIIIIHIIIIIHIHHIHIIIIIIIIIIIIIIHIIIIIIIIIIIIIIIIIHHIGIIIIIIIIIIHHIHIIIIIIIIIIIIIIIIIIIIHIHIHIIIIIIIIIIIIIHIIIIIIIIIIIIIHIIIHIIIIIIIIIIIHHIIIIIIIIIIIIIIIIIIIHIIIIIHIIIIIIIIIIIIIIIIIIIIIIIIGIIIIIIIHIIIIIIIIIIIIHIIIIIIIIIIIIIIIHIIIHHHFHIIHHHIIIIIIIHIIIIIIIIHIIIIIIHIHIHHHHHIIIIGHIIIIIHIIIHIIIIIIIIIGHIII
@HISEQ:711:H5NNWBCX2:2:1101:15814:18264:ATCTCGTA
TTAAGTTCAGCGGGTATCCCTACTTGATCCGAGGTCAAAAGTGTTAAATTGTTTGATGGAGGCTAATGATTACCAGCTTAAATCGCAAATTGTGCTGCGCTTCAAACCAATACATTGGCTGCCAATAACTTTGAGGCGAGTCCAAACGCGAGGAAAGGACAAACACCCAACACCAAGCAAAGCTTGAGAGTACAAATGACGCTCGAACAAGCATGCCCCATGGAATACCAAGGGGCGCAATGTGCGTTCAAAGATTCGATGATTCACTGAATTCTGCAATTCACACTACTTATCGCATTTC
+
IIHIIIIIIIIIHIIHHIIHHFIIHIIIIIHIHIIHHIHIHHIIIIIIIIHHHHIIIIIIIIHIHHHIIIIHIIIHIIHHHHHIEHIIIIIIIHIIIIIIHIIIIIIIIIHHICHHHIIIHIIHIIIIIIIIHEHHIIIGHHIIIIIHHIIIIHIHHIIHIHHGIIIIHHIIIHIIHIIIHIHIIHIIIIHHIIIIIHIIIIIIIIIIIIIIIHHCHIHHIHIIIHHHHGHHCIHIIHIIIIIIIIIHIHIIIIIIHIIIIIIIIIIIIHIIIIIGHIIIIIHHHHFDEHEDHIIIIIIIH
@HISEQ:711:H5NNWBCX2:2:1101:17281:18315:ATCTCGTA
TTAAGTTCAGCGGGTATTCCTACCTGATCCGAGGTCAACCATTCAGAAGAAGGGTGTTTAACGGCAAGAAGTAGTGGTAACTCGCAAGCTAGAAAATAATTACTAAGCTCAGAGGATATCACAACTCCGCCGCTGTCTTTAAGGAACTACAGGCCAGCTACACAGGGCAGCTTCTTCAGTAGGTTCCCAACACTAAGCAGGGCTTAAGTGGACTTAATGACGCTCGAACAGGCATGCCCACTAGAATACTAATGGGCGCAATGTGCGTTCAAAGATTCGATGATTCACTGAATTCTGCAATTCACATTACTTATCGCATTTC
+
IIIIIGIHIGIIIIIIIIIIIIIIIIHIIIIIIGHIIIIIIIIIIIIIHHHHHIFGHIHIIIHIICHHEHHHEHHIIIHIIIHIIIIIIHIIIHGHIIIHIHIIIIHHHHHIIIHIIIIIIIIIIIIGIHIHIIIIIIIIIIIIIIIIIIIHIHIIIIIIIIIIIHIIIIIIIIIIIIIIIIIIIIIIIIIIIHHHIIIIHIIIIIIIHHHIIIIHHGIIIIGIIIIHIIIGIIIIIIIIIIGIIIHIIIIIHIIIIIHHHECFIIIIIIIIGIIIIIIIIIIIIIIIIIIIIIIIIIIIIIIIIIIIIIIIIIIIIIIIII
@HISEQ:711:H5NNWBCX2:2:1101:17472:18435:ATCTCGTA
TTAAGTTCAGCGGGTATCCCTACCTGATCCGAGGTCAACCATTAAAAAATTGGGGGTTGCTGGCCAGCGTCCACCGGGACCCTATAGCGAGAGAAATTACTACGCTTAGAGCCAGATGGCGCCGCCACTGATTTTAAGGGCTGCCAGTAGGCAGGCTCCAACACCAAGCTGAGCTTGAGGGGTTATAATGACGCTCGAACAGGCATGCCCCCCGGAATACCAAGGGGCGCAATGTGCGTTCAAAGATTCGATGATTCACTGAATTCTGCAATTCACATTACTTATCGCATTTC
+
IIIIIIIIIIIIIIIIIIIIIHHIIHIIIIIIIGIIIIIIHIIIEHIHGIIHGIIIIIIIIIIGIHIHIIIICHIIHIIIIIIIIIIIIIIHIIIIIIIIIHIIIHIIGIIIIIIIIIHIIIIIIHIIIHHHIHIIIIIIIIIIIIIIIIIIIIHI8IIIIIIIIHIIIIIIIIIIIIIIIHHHHIIIIIIIIIIIIIHHHHIIIIIIIIIIIIIIIIIHIIHHCIIIIIHHGHIIGIIIIIHHHHIIIIIIIIIIIIIIIIIIIIIIIIIIIIIIIIIIIIIIIIIIIGIII
@HISEQ:711:H5NNWBCX2:2:1101:2136:18684:ATCTCGTA
TTAAGTTCAGCGGGTAGTCCTACCTGATTTGAGGTCAAATGTTCAGAAGTTGTCTACATAGAGACGATTGGAAGCTGAACTGACAAAACACAGTCTTCGTCTATGGCGTAGATAATTATCACACCGGCGACGGACCGTGAATGGTTCTGCTAATGCATTTCAGGAGAGCTGACCATAGGCCTGCAAGACCCCCAACTATCCAACACACAAGCCAGTCACAAAACTGGATATGGTTGAGAATTTAATGACACTCAAACAGGCATGCTCCTCGGAATACCAAGGAGCGCAAGGTGCGTTCAAAGATTCGATGATTCACTGAATTCTGCAATTCACATTACTTATCGCATTTC
+
HHIHFHIIHHGHIIHIIIIIIIIIHIIHIIIHIIIIIIIIIIIIIHGHIHIHHIIHHHHHHHHHIEHHHHIFHIIIIIIHIIIIIIIIIIHHHHEHIIIIIHIIIIIHHIIIIIHHHIIE?GHGHDHIHHHHHGIIIGHIIHHIIIHIIIIIIHHHHHIGHGHHEGHHEHHIIIIHEHHICHIGIHHIIHG?HHHIHHIHHHHIIIHIIHIIIHHCHIHFEECHHGHH?HHEC?CHEHIIIHECEEHFF<GEGD<1HHH@GIIHFHHC=HF<HFG1HEIHEECHHHFHHEE/EGHHEFHHFIHC<E@HEEG@HG@HEHHFHH?HIHHFEFHIHEHHHHHEH=HIIHDHGI
@HISEQ:711:H5NNWBCX2:2:1101:2314:18598:ATCTCGTA
TTAAGTTCAGCGGGTAGTCCTACCTGATTTGAGGTCAAGTGTGTCAAGGTTTTTGTCCCAACCAAGGGGACTGCTGTGAGCAAAAACAAACAAGCACCCTCCCCCTAACCAATAACAGTCCGGCAAAAATGATTATCAGTGCCGACTTGAGAAAGGCTCACGGAACTTTTCATTTCCGGAAGCAGGCGCTTTTTTGGTTTTGCTAATGCTTTTCAGAGGAGCTGGAAACTAGGCAAAGTCCAGCACACTCCAAAATCCAAGCCTGAAAAGAAGGAAGTTCAGGGTTGAGAATTGAATGACACTCAAACAGGCATGCCCCCCGGAATACCAAGGGGCGCAAGGTGCGTTCAAAGATTCGATGATTCACGGAATTCTGCAATTCACATTACGTATCGCATTTC
+
IIIIHIHIGHIIGGCDHHIHIHHHEHIIIIIHIIHGFHHIIHIHEHCCHGHHGHHIIIHGIHEEGEHIIIHGHIIIHHHIHHIIHFHH?HHIHHIIIIIIIIIHHDHHIHIIIIHHIIIIIIIIHICHHHHIIIIHIIIIIHHIIIHHIHGGHHHFHGHIIIGIIDHIIHIIIII?GGHHDDFHHHGHIDBHHIIIIHGHHFHHGHHHHIHEHGHHHHEH@EBFGBEHHFHIIIHHIIIIIHIIIIIH@<HHIIHEGIIIIHCHIIIIHHHHHHEHIHGIIIHHHGIIHIIHHHFFGHHHDHHHHHFHHHHFGHHDIHGIIIIIIIIGGIIIIIIIIGIIHCHHHHHHHHH@CHHIIIIIGIHIIIIIIHIGIIIIIIHHEIIIHIIIIIIHHFHD<EHHI
@HISEQ:711:H5NNWBCX2:2:1101:3821:18731:ATCTCGTA
TTAAGTTCAGCGGGTATCCTTATCTGATTTGAGGTCAAACTTCAGTCCACGAATGGACATCAGGTTTAACGCCGCTCCCCAACACTAGATTATGAAAAAATGTAAACACCAACTTCATAAAACCTAGCAATAGCTTACGGTCGTTCAGCAAGTTTAAAGCGGAGGCGGGCCATAAGCCCATGCCTTACGCCCAGTACCAACATAAATTAAATGCTGAGAGGTTTTTGCTGACGCTCAAACAGATATGCCTACCGGAATACCAGAAGGCGCAATGTGCGTTCAAAGATTCGATGATTCACGGAATTCTGCAATTCACATTACCTATCGCGTTTC
+
EHHIHHHGHHHDCHCDHIHHIIIGHHHGIHGHIHGHHHEHHHIIIHHIIIEHIGIHHHIFHEFHHGGHHHHHHIGHHHIHIIIIIFHHHHHHIHEHEHIIIHHFHHIHIHHHHIIIIIG@HGHHIIHHIHHHEFHIIIHHHHIIIHHIIIIIGHHHIIIHHHHHHHIHIIIHHGFIIIIIIIIIIHIIHHHHIIIIIHHHHIHIHHIIIIIIIIIIGIIHHIIIIHHHHGGIIIIIIIHIIIIIHHIHIHHIIIIIIIIHGIIHHIIHIIHIIHIIIHHCHHHEIHHFIIIIHHIIHIIIIIIIIIIIHHHIHHHHHHHHIHIHIIHIIIHIH
@HISEQ:711:H5NNWBCX2:2:1101:4820:18631:ATCTCGTA
TTAAGTTCAGCGGGTATCCCTACCTGATCCGAGGTCAACCATAGAAAATTGGGGGTTGCTGGCCAGCGTCCACCGAGACCCAGACGCGAGATAGAATTACTACGCGTAGAGCTCGACGGCACCGCCACTAGTTTTAAGGCCAGCCGTTGCCGGCACGGCCCAAGACCAAGCCGAAGCTTGAGGGTTGAAATGACGCTCGAACAGGCATGCCCCCCGGAATACCAAGGGGCGCAATGTGCGTTCAAAGATTCGATGATTCACTGAATTCTGCAATTCACATTACTTATCGCATTTC
+
IIIIIIHIIIIIIIIIIIIIIIIIIIIIIIIIIIIIIIIGHIIIIIIIIIIIHIIIIIIIIHIIIGGHIHIIIHIHIIIIIIIIIIIIHHGHHIIIIIHIIIIIIIIHIIHIIIIIIIHIIIIIIIIIIHIHHIIIIIHIIIIHIIIIIIIIIIIIIIHIIIIIIIIIIIIIIIIIIIIIIIIIHIIIIHHIIIIIIIIHIIIHIIIIIIIIHHIIIIIIIIHIHGHIIIIIIIIIIIIIIIIIHHIIIIIIIHIIIHIIIIIIIIIIIIIIIIIHIIIIIIIIIIHIIIIIIII
@HISEQ:711:H5NNWBCX2:2:1101:12946:18721:ATCTCGTA
TTAAGTTCAGCGGGTATCCCTACCTGATCCGAGGTCCAACTTGATTATTTTATTAGCAAAAACCTACAGCAGCCCTCCAAGCGCAAGTCAGTCTGCTACGCTAGAGTCCATTGAGGCATCGCCATTTCTTTTTAGGCACGTCTCGACTAGCTGTAATGGCAGGAGACGAAAGCCCAATTCCAAGCTAGGCTTGAGATTTGATCATGACGCTCGAACAGGCATGCCCCTCGGAATACCAAGGGGCGCAATGTGCGTTCAAAGATTCGATGATTCACTGAATTCTGCAATTCACATTACTTATCGCATTTC
+
GIIIIIIGHIIIIIIIIIIIIIHIIHHIHIHHIIHIHFHGIIHIHIIIIIIHIIHFHIIGEHIIIHIIGIIIIIIIIGIIHIIIIIIIIIIIIIIIIIIIIIIIHIHIIIIIIIIIIIIGHIHIIHIIIHIIIIHIIIIIHHIIIIIIIHHHHHIIIIIIIIHIIIIIIIIIIHHIHHHIIIIIIIIIIIHHHHIIIHIIIIHIIIIIIIHIHIIIIIIIIIIIIHIIHGIIIGIIIIIIIHHIIIIIIIIIIIHIIIIHIIIHIHIIIHIIHIIIIIIHHIIIIIHIHIIIIIIHHHHIHIGIIHIII
@HISEQ:711:H5NNWBCX2:2:1101:15850:18675:ATCTCGTA
TTAAGTTCAGCGGGTAGTCTTACTTGATTTGAGATCGAGTTGAACAACACATAAAGTGTCGTAAAATCCTGCATCAGTCAGCAAAGAGGACAATTATCCTTTATGTTAGCTGCAGCAAAAGTAATAATCCTGTTTGACGAGGACTAAATAGATATGCTTTTAGCTCAGATAAAAGTCCAGCTGCACCTGCATTTCAAGCCGCCCGCCTACCGGTGAAGGTCGTTGGGATAGCTCAAGTCCACCCTCCCTTTTTTTTATCAAAAAAGAGAGGTTGAGGTGTTTACTGATACTCAAACAAGCATGCTCTTCGGAATACCAAAGAGCGCAATATGCGTTCAAAGATTCGATGATTCACTGAATTCTGCAATTCACATTACGTATCGCATTTC
+
HIIIIGIIHIIGHHIGIHIIIIIIGHHHHIIHIHGIHIIIIIHIIIIIIIHIIIIIHHHIHHHIIHIIIIGIEHHFHHHHHIIIIIHIIIGIIHIIIIIIIIIIHIIIGHIIIIHHIIHIFHHIIIIIIIIIIIIIIHIFHIIIIIIIIIIIHHIHIIIIIIGEHIHCEHIIIHHIHIHHHIIIIIHIHIIIIIIIHIGIHGHIHHHHHHHGIIIIIIIIIIHHHHHIIIIIIIIIHGIHEGIIHHHHDIIIHHHGCCHHGHHHIIIHGIIIIIIIHFIIHHIIHGFHHHIIIIHHFGIIIIHHEDHCG1IIIGIIIHIHEIIIIHHHHIHIIGIHIIHIIIIIIIIHIHIIIIIIIHEHHIIIIHIHIIIHFIHIIIIIIGIIIIIII
@HISEQ:711:H5NNWBCX2:2:1101:20100:18589:ATCTCGTA
TTAAGTTCAGCGGGTATCCCTACCTGATCCGAGGTCAACCATAGAAAAATTGGGGGTTGCTGGCCAGCATCCACCGGGTCTCTGTAGCGGGTAAGTTACTACGCTTAGAGCCAGATGGCGCCGCCACTGATTTTAAGGGCCGCCGGTGACAGCGGGCCCCAACACCAAGCTGAGCTTGAGGGTTATAATGACGCTCGAACAGGCATGCCCCTCGGAATACCAAGGGGCGCAATGTGCGTTCAAAGATTCGATGATTCACTGAATTCTGCAATTCACATTACTTATCGCATTTC
+
IIIIIIIHIIIIIIIIHIIIIIIIIIIIIIIIIIIIIIIHIIIIIIIIIHIHIHIIIIIIIIGIHHIIIHHIGIIHHHIIIIIIIIIIIIIHIIIHHIIIIIIIIHIIIIIIIIIHHIIIIIIIIIIIIIIHGIIHIIIIIIIIHIIHHIIIIIIIIIIIIIIIIIIIIIIIHIIHIIIIIIEGHIIIIIIIIIIIIIIIIIIIIIIIIIIIIIIIIIIIIIIHEIIIHIIIHHHIIIIHIIIIIIIIIIIIHHIIIIIIIIIIIIIIIIIIIIIIIIIIIIIIIIHIIIIII
@HISEQ:711:H5NNWBCX2:2:1101:2420:18959:ATCTCGTA
TTAAGTTCAGCGGGTAGTCTTACTTGATTTGAGATCGAGTTTAACAAGAATCGTTGCCGACCCTTGTAAAATCCTGCATCAGTCAGCCAATGCGGTCAAACTCCCTTTATGTTAGCTGCAGCAAAAGTAATAATCCGTTTGACGGGACTAAATGAATATGCTTTTAGCTCAGGAGAATGTCCAGCTGCACCTGCATTTCAAGCAACCCGCCACCGATCTGAAAAAGATTGGTGTTGGGATTGCTCAAGTCCAAAACTTTCAAAAAAAATCCAAAAGCTTTGAGGTGTTTACTGATACTCAAACAAGCATGCTCTTCGGAATACCAAAGAGCGCAATATGCGTTCAAAGATTCGATGATTCACTGAATTCTGCAATTCACATTACGTATCGCATTTC
+
HHEHHHIHHIHIIIIIIIHIIHIIIIIIIIHHHIHGIIIIIIIIIIIIIIIIIIIIHIIIIIDFHEGFHIHIIIIHIHHHIFHIIIIIIIIIHIIHHGIIHHIIIIIIIIHHHH?HHHIHHHIGHIIIIIHHHHIFHHHHGHIDDHH?HHEHIHHIIIIHGHHIHE.EEHHHIIHEEFHIIIIHIHHHEHFFHIIIHIIHIHIHHHHHHIIDHIHIHEHIIIHIIHHFHGIIIHHIIHIIIIHFIHHHHHGHHHHIIIHIHIHHEIIGIIHIIHHIIIIIIIIIIHIHHIIIIGIIIHIHCDHIHGIIHIIIIIIHIIIIIIIIHIGHIIIHGIIIIIIHHIIHHHIIHHHIHIIHHFIIIHIIIIIHIIIIIIIHIIHIHHFHIHHEGHIHHHHH
@HISEQ:711:H5NNWBCX2:2:1101:3576:18781:ATCTCGTA
TTAAGTTCAGCGGGTATCCCTACCTGATCCGAGGTCAACCATAGAAAAATTGGGGGTTGCTAGCCAGCATCCACCGGGTCTCTGTAGCGGGTAAGTTACTACGCTTAGAGCCAGATGGCGCCGCCACTGATTTTAAGGGCCGCCGGTGACAGCGGGCCCCAACACCAAGCTGAGCTTGAGGGTTATAATGACGCTCGAACAGGCATGCCCCTCGGAATACCAAGGGGCGCAATGTGCGTTCAAAGATTCGATGATTCACTGAATTCTGCAATTCACATTACTTATCGCATTTC
+
CGEHIF1<@<1<</</<FFHEHHHGD1<FHEHHDH?1<<<G@HECDCEGHHHGHHCCF<C1111D<11DHHHHFHHC/0<CHHCCG@<EDH<FHHFCHCH@DGEF@8<BCG?HHBF@=C<@E@HFDGCHEHB0=;GHGHE=EHEHHHEEFGHHHHED/CHGC/GDFHIHEDC<B</;EHIIIGHIIHHHGCHFHCGDCHECGEEHH?<C//EHCHHHHHEHEGHDHHHHEHH?HC=HHIFIHIHEHIIHFG<HHHGC<CH@G?IHGHGHFCD1CCHHHIIHHHIIHIHGC?HH
@HISEQ:711:H5NNWBCX2:2:1101:4213:18974:ATCTCGTA
TTAAGTTCAGCGGGTATCCCTACCTGATCCGAGGTCAACCTTGTGAAAGATTTAACGGCCGCGGCCACCCGCACTCCGAAGCGATTAATGAAATCACAACGCTTGGAGACGGACAGCTCAGCCGGAGACTTTGAGGCGCGCGGAACACCGCGGCGCCCAATACCAAGCCAGGCTTGAGTGGTGAAATGACGCTCGAACAGGCATGCCCTCCGGAATACCAGAGGGCGCAATGTGCGTTCAAAGATTCGATGATTCACTGAATTCTGCAATTCACATTACTTATCGCATTTC
+
IIIIGHIIIHHHDHIIHIIHIHHHIEHIIIIIHGHIIIIH?HHIIIHIIHHHHGGHGHIIGHIGH<<EHHHIIIIHIIHIHIIIIIIIIIIIIFHIIIIHIHHHHHHHHHIIIIIGIEHHHHHIIHHHIIHIIIHHGIIIIIHGHIHEHHHHHHHHHHIHIHHHIIIIIIHIIHHIIIIHHHHIIIIIHIIIIIGIIHHHHIIHGIIIHIIHFHFHIGIIHHEHHHHEHIIHHHHEFHHHIIHGIHIHIHHFEHIIHHIHHHGIIIIIIIFHIIHHHIIIIIIGHHHHIII
@HISEQ:711:H5NNWBCX2:2:1101:4463:18998:ATCTCGTA
TTAAGTTCAGCGGGTAATCCTGCCTGATCTGAGGTCTAAATCAAAAATGACTAGAAGGGTTGGAAGCTTCTAACTTTTTCATTCTCGGCCACTAACAAGTAGTGTCCTCAGCGAATAGTCTATTACGCTGAGTCAATCCGATTACGAAATTGAGATGCTAATGTATTACGAGCGAGCTTAATGAAAAGCAGACGCTCAAGATCCAAACACCAACTCGGTTCAACAAGGAACCGGTGGGTTGAAGAGTTCATGACACTCAAACAGGCATGCTCTCCGGAATACCAGAGAGCGCAAGGTGCGTTCAAAGATTCGATGATTCACTGAATTCTGCAATTCACATTACTTATCACATTTC
+
IIIIIIIIIEEHHHIIEHHIHCEHHEHHHEHHIEHHHHIIIIIHIIHHEHHH?1CGHIIIHHHIIEHHHIIIIII?GHHHHHIIII0@GDHHIICFHECGGHHIIHIIHHEHIIIII?HHIG0@FHHHIIHCCFHIHGGHIIIIIHGHIIIHIIHHHGIIIIIIIHHIEHHHHAFHHDECHEIHHHIEIIIIEHIDHHIHHIHHEGHHHHIIIIDDCHHHHFHIHHHECCIDHHDHCIHIIIHHCGHGHHHHHIHIIHHHGHHHHIHHIGHIIIIGIIIIHG?IIHEHE<HGCF<DGHHHE@GIIGIHIHCHEFEIIHIHIHIIIIIIHHHIIIHIIIIIHH@CHHHHGFIHHDI
@HISEQ:711:H5NNWBCX2:2:1101:6641:18836:ATCTCGTA
TTAAGTTCAGCGGGTATTCCTACCTGATCCGAGGTCAACCTTGGTGCCGCCGGAGCGGACTTGTGGGGGGTTTAGAGGCAGGACGCCGAGGGATCCCAATGCGAGGCTGATGCTACTGCGCAAAGGAGAGGGCCTTCGGGTCCGCCACTGGTTTTAGGGGCCTGCCGTGGCAGATCCCCAACGCCGGGCCACAGGGGCTCGAGGGTTGAAACGACGCTCGGACAGGCATGCCTCCCAGGATACTGGAAGGCGCCATGTGCGTTCAAAGATTCGATGATTCACTGAATTCTGCAATTCACATTACATATCGCGTTTC
+
CCEHE<1<<1<E/E<<<<1<<11<<<@FHHFCFCHI1<CF1DHCD@?GHHIDIH?DD//</D?<<<<CH/<EGFDG1<DEE<<E?<?DCHDHD<DD1<D@@1<0DECF66HGE<<<<>5<<DDEFHHEGDE0D<DGEHEDHH>EDGHCHG?CCE?HG@GEHHHHD?AF:AF;GGFGHIHCD?<??E?CECHHHHHEEC@CHFEDFBCFEHDHGHHHE?EEHHGC1?C<0@CG@HEHGD<HEHF1H@C<C0IHHCHHHDCGHHEHEECHEH?HHCE<1H?F1@?IHHEDCFHFHHGEHHHF<1<DC=EC?FHHHCDH
@HISEQ:711:H5NNWBCX2:2:1101:6501:18914:ATCTCGTA
TTAAACTCAGCGGGTGATCCCGCCTGACCTGGGGTCGCGGTCGGAGGCCACTGCTCTCAATGGGGTCGGTCGAGGGGGCCCCGGGGGCCGTCACGGCTCCTCAATGAATGAAACAAGCATGTCCAACCACCTCAAGCCGTGACGTCCCTTGTCCGGGGGCTCGCATTTGGGCCAGCCGCACCGCGAGGGAACGGGAGGCCAGCATCCGCCGCCCCGCTGCCAGCCAGCGTCCCGGAGGACGGGGAGGAGGGGGCGGCGACGAGATGCGTGACGCCCAGGCAGACGTGCCCTCGGCCGGATGGCTTCGGGCGCAACTTGCGTTCAAAAACTCGATGATTCACGGGATTCTGCAATTCACACCAAGTATCGCATTTT
+
IGIIIIIIIIIIIIIIIIIIIIIIIIIIIGHIIIHHIIIIIIIIIIIIIHIIGIIIIIFIIIIIHHIIIHHIEHIHIIIIIIHIIIIIIIHIIIIIIDIIIIGIIIIIIIIIIHIIIIIIIIGIIIIIIIIIIIIIGIIIHIIIIIIIGIGHIHHGHEHIIEHHHFDHHGHHEHIIIIIHEHDHGEHHHHHIHIIHHIFHHIIICHHHHDIHHIDFG?HECHHHCHHCIHEC=IHHIH=IIHHHHHH?DHGIIIIIHIIHHDHHDCGIGIIHHIHIIHHIIIIHIIHGHHIGHHHGIIIHIHHDDHEIIIHHIIIHIIIIIIIIIHHHIIIIIIIIIIIHHIIIIIIIIIHHHIIIHHEFHIGIIIIHIIHIIII
@HISEQ:711:H5NNWBCX2:2:1101:10683:18756:ATCTCGTA
TTAAGTTCAGCGGGTAGTCCTACCTGATTTGAGATCAGATCATAAAGTAAAATTTGTCTAAGTTAATAGACTATTAGAAGCGGTTCATCTGCATTTCCTGGCCACTTTTTACAGTGTCCTCAGCGAGTGATACTTATCACGCCGAGTGGAACCAAGCATATACTGAGATCCAGCTAATAAATTTAAGAGGAGCAAATGGTGAAATCTGCAAGACCTCCAAGTCCAAAGCAAACCAGTTAAATTAACAAAAGATTTACTTTGAGAATTTCATGATACTCAAACAGGCATGCTCCAAGGAATACCAAGGAGCGCAAGGTGCGTTCAAAGATTCGATGATTCACTGAATTCTGCAATTCACATTACTTATCGCATTTC
+
HIIIIIIIIIIGIGIHHIIIGHHCHFFHHHIIIGHIHIIHHHGHGHHIIIIIIIIIIHIHHHHHIEHIFIIIIIIHGIIIIIIHGHIIHIIIHIHHHIHGHIHIHIFHIHHHIIHHHEHIIHIGHIIDHIIIIIIGIHIICFHHHCHHHIIHHIGHGIHEHHIIHIHIIIHIGHHIIHHHGHHIIIIIIFFHHFHGCHHHHIIFHHCEGGFHECHHGIHECC</HHFFHIIHHFCHHHHHFDHHHEEHEEGIHCHHG@GGIIIHEFHEHHHEHGGIIIHHGHGCFHFHHG?HHIIGIIHIHHHHFIHIIGIHFHHIHEIIIIHIHIIHHCIIIHGHHGHHHIHIIIGIIHHEFD?EIIHGIHHDHHHIIHFHICI
@HISEQ:711:H5NNWBCX2:2:1101:12783:18894:ATCTCGTA
TTAAACTCAGCGGGTAATCCCGCCTGACCTGGGGTCGCGATGCGTGCGCTGTTGACAACGCTTCAGGGTCGGTGAGCCTTGTTGTACCGACGACGTACGCGCGACGGGAGCTCGAGGTTTGTTTGACCACCGAACGTCACGACGTCCGCCGTCGACGACTCGTATTTAGGCCAACCGCGAGCCCTTCGGCGCACGGGAGGCCAATATCCGCCCACGGCCCAAGTCCCCTCGTCTCCCTCTTTCGAGGAGGGGAGGGGTTTGGGGGAGGGGGCAACGATGCGTGACACCCAGGCAGGCGTGCCCTCGGCCTAACGGCTTGGGGCGCAACTTGCGTTCAAAGACTCGATGGTTCACGGGATTCTGCAATTCACACCAAGTATCGCATTTC
+
IIHIIIIIIIIIIIIIIIIIHIIIIIIIHIIIIIIIIIIGIHIIIIIIIIIIHIIIIIHIIIIIIFHIIIIIIIIIIIHIHIIIIIIIIHIIIIIHHIIIHIIIIIIIIIIHIIIHHHHHHIHHHHHHIIIIIIIIHIIIIIIIIHIIIIIHHIIIHHHFHHIIGIIHIGEHHHHHGIIIGICEHIIGHHIHIHIHIIIHIGHHIGIHIIIHHEHGHCGHFE>,,E??CBB.HEE@EHHHHDHHAEHHIIIIHIIIIHHHIIIGIHIIIIIHIHIIHCIGIIIIHIIIIIIIHIIIIHFHIIIIIIIIHIIHIIIHCIHCIIHIHIIIIIIIIIIIIIHHIIGIIIIIIIIIIHHIIIIIIIIGIHIHHHHHIIIHHGIGIIIIIIIH
@HISEQ:711:H5NNWBCX2:2:1101:16029:18985:ATCTCGTA
TTAAGTTCAGCGGGTAGTCCTACCTGATTTGAGGTCAAATGTTCAGAAGTTGTCTACATAGAGACGATTGGAAGCTGAACTGACAAAACACAGTCTTCGTCTATGGCGTAGATAATTATCACACCGGCGACGGACCGTGAATGGTTCTGCTAATGCATTTCAGGAGAGCTGACCATAGGCCTGCAAGACCCCCAACTATCCAACACACAAGCCAGTCACAAAACTGGATATGGTTGAGAATTTAATGACACTCAAACAGGCATGCTCCTCGGAATACCAAGGAGCGCAAGGTGCGTTCAAAGATTCGATGATTCACTGAATTCTGCAATTCACATTACTTATCGCATTTC
+
IIIIIHGIGHGIIIIIGIIIIIIIIIIHFHHIIIHHIIIIIGIHIHHCHHHHIHIIIIIIIIHHIGHHHHIIIHHIHIHIIIIIIIHIIIHHIFEHHHIHIIHIIIIHHIHCHHIIIHHEHHIGIIGHHIIIIIIIHHHHHIIIIIIHGHHIIIIHHEHIHHFHHHGHIIIIIHHHHHIIGHHGHHGIIIHHHHHIIGHIIHHHHIEHHHHHHIHHGD?FIHHIIHHG0HEGGIHHEHFC1?G?DCHHHHHEHECHHHGHHIGHIHDC<CEGGCCHCHEHIHIIIIHCHHIHHHHCEHHCF=?E?FHEGDC1CHHGGHFHHCHHHIIHHHCHGCFHDF=EEGHFHHHHHI
@HISEQ:711:H5NNWBCX2:2:1101:16301:18921:ATCTCGTA
TTAAGTTCAGCGGGTATCCTTGTCTGATCTGAGGTCAAAACTTCGATCTCCGTGAGGAGACTTATGGGTTTAACGCCACCAAGCGGTTATCCAGCAGGCTTTTTGGAAGATTGTAACACCACTCCATTGACCTGGCTAGAAGGGGCTTGCGGTCGTGCAGCAAGTTTAGGGAGGGCGCAGGTGGTGATAAATCGGCCACCGGCATCCGCTGCCCAAGACCAGCATCGAATAAATAAATACTCAAGCTGAGGGTGTTTGCTGACGCTCAAACAGACATGCCTACCGGAATACCAGAAGGCGCAATGTGCGTTCAAAGATTCGATGATTCACGGAATTCTGCAATTCACATTACCTATCGCGTTTC
+
IIIHIHIHGHHIIIIIIIIHIIIHHHIIIIIIIIIIIHIHIIIIIIIIHIHHHHHIIGG?HHHHH<GHIIIIIIIHHIIIGIIIIIHIHIIGIIIIIHIHHIHHHHHHFHHHIIIIHHIHHHHIIIHIIIIIIIIIIGGCHIIDHHIIIIIIIIIIIIHIHHHIIGIIHIIHIHHIIIIIIHGHFHHIHHFIIIHIHHHEHIIIIIIIHHHIHIIIIIH@HIIIIIIIIHIIIIHIHGIIIIIIIHIIHIIIHIIIIIIIIIIGIIIHHIIIIIIIIIIIIIHIIHIIIHIIIHGEIHIHIHIHHHIIIIGIIIIIIIHIIIHHIIHHIIIIIIIIIHIIIIIIIIIIIIIHHGIIIIIIIIHG
@HISEQ:711:H5NNWBCX2:2:1101:17305:18802:ATCTCGTA
TTAAGTTCAGCGGGTAGTCCTACCTGATTTGAGGTCAAATGTTCAGAAGTTGTCTACATAGAGACGATTGGAAGCTGAACTGACAAAACACAGTCTTCGTCTATGGCGTAGATAATTATCACACCGGCGACGGACCGTGAATGGTTCTGCTAATGCATTTCAGGAGAGCTGACCATAGGCCTGCAAGACCCCCAACTATCCAACACACAAGCCAGTCACAAAACTGGATATGGTTGAGAATTTAATGACACTCAAACAGGCATGCTCCTCGGAATACCAAGGAGCGCAAGGTGCGTTCAAAGATTCGATGATTCACTGAATTCTGCAATTCACATTACTTATCGCATTTC
+
IHHIHIIEHHHIIIHHIICHHHEHFCED<1C@CHHHFD<FHHIIIIFHHCEHHIHGHFH?HI?HHEHEGHIGGHIG?<CHGH1CHCFCCHGCHHHIHHICHFC1CGHH0CEHH?ECEG?FCH<DGHGDHHIIH@DEH<D@<=FDD@DDH8DEDDHGHE?FH@H@BBHHCGCE8BEFGG:EBFHBBGHHFH.EECDE/FAGHEFCAC<-<8<BGGE@<//0<00EHGC0G@GHH@?HHD1C1D<<11<<11HF<1<<EEHHF<1C0F/CG1FHHF1H?<1HEDCECGGEHC/CCCC1HHEHHHHG<1C<FF1HEF<GCC1@G@@??C1HF1D1<<1@<<@D1<0<11CCDC
@HISEQ:711:H5NNWBCX2:2:1101:18122:18979:ATCTCGTA
TTAAGTTCAGCGGGTATTCCTACCTGATCCGAGGTCAACCTTGTAAAATTGGGGGTTTAACGGCAAGCATGCGCCCGCGCCCGGAACGAGAAGTAACTACTGCGTTCGGTCGTGGGACGCACCCGCCGCTGTCTTTAGAGGCCTGCAGCGCAGGGCCCCAACGCCAGGCGTGGCCTGAGGGTTGTAATGACGCTCGAACAGGCATGCCCGCCGGGATACCGGCGGGCGCAATGTGCGTTCAAGATTCGATGATTCACTGAATTCTGCAATTCACATTACTTATCGCATTTC
+
IIIIIIHIIHHHIHIHIIIIIIIIIIIIIHHHGHIIEHHHIIIFHHHIIIHFHHHHHHIIIIGHIHHHIHIIIIIHHIHIIHHHCEHIHIEHHIHHIIIIIIIIHHHEHHHG?HHHIIIHCHHIIIIHIIIIHIIHIHIIHIHIHIIHIIIIIIHIIIIHIIIIIIHIIHHIHIIIIIIIIIIIIIIIIIIIHIHIIIIIIIIIIIIIIIIIIIIIIIIIIIHIIIHIIIIIIHHIHIIIIIHIHIIIIIIIIIIIIIIIIIIIIIIHIHIHIIIIIIIIIIIIIIIIIHI
@HISEQ:711:H5NNWBCX2:2:1101:18836:18983:ATCTCGTA
TTAAGTTCAGCGGGTATTCCTACCTGATCCGAGGTCAACCTTAAAAAAATGGGGGGTTTCACGGCAGGAGCCGCCGGGTCCCGGTGCGAGGTGTTAGGTACTACGCAGAGAGAATTCCGGGCGATCCGCCACTGTATTTCAGGGCCTGCGGAGAACCGCAGGGCCCCAACACCAAGCAGTGCTTGAGGGTTGAAATGACGCTCGAACAGGCATGCCCGCCAGAATACTAGCGGGCGCAATGTGCGTTCAAAGATTCGATGATTCACTGAATTCTGCAATTCACATTACTTATCGCATTTC
+
HEHHEHEHII?DCHCDHHI@FGC?1<<<<<F@EHH1<CC1D@GHH?@/<<<@<GH<C<@H1D<0<DE/DEG@D/DH?CE?GHHIHH@50D@<1D<FDHEE1DIHIIIHEDEDEG<>DCB@EH5FHE<DDG@EEAFEFDH?IHHEEHGE@@HDEEECDEHGEDHE=FAFHB:@HHGEFHHGG;@HGCEGFIHIIHHDIHHHHC=HFBHIHH@F<EHHHGCCG@GEHHHCHCCCCH=EHCC/HC0HHEG1FC@EDC1CFEF<1CHFCHHHEHHGC<EHIIHFEHIHFDFCCHIHEHEHC?<C
@HISEQ:711:H5NNWBCX2:2:1101:3200:19144:ATCTCGTA
TTAAGTTCAGCGGGTAGTCCTACCTGATTTGAGGTGATTTGTCAAAGTTACACGATTCAAAAGCAAACGCCAAAGTCCCTCCCAGACGCAGACAAGACTTATCAACGTCAGAGCAAAGAGGATCAAAGCTTTTGCTGATTCATTTCAGAGGAGCTGACCTCTCAAAAAGGAGGCCAGCACTCTCCACTTCCAAAGATTTGATTTGTAAAAACAAATCAAAGTTGATGATTTAAATGACACTCAAACAGGCATGCCCTTCGGAATACCAAAGGGCGCAAGGTGCGTTCAAAGATTCAATGATTCACGGAATTCTGCAATTCACATTACGTATCGCATTTC
+
IIIIIIIIIIIIGIGHHIIIIIIIIIIHIIIIIIHIIIHHHHIIIIIEHHHIIIHIIIHIIIIIIGHIHHHHIIIIIGIIIIIIIIIIIIHIIIIIIIIIIIIGIIHEHHDHHHIHHIHIIICHIHIHIIIHHIIHIIIIIHIIHIIHHHHIIIGHHGIHIIIHHIIHHIHIHHIHIIIIIIIIHIIHHHHFHHIIIIHIIHIHHIIIIHIIHGIIIIIIFIIIHGDCEHH?IGIIHGIIHIIHGHIIHHIHIIIIIHEEHIIIIHHIIHDHIIIIIIGIIIHIIHHHIIIIIHIIHIIIGIIIIIHHIIIIIIIIIIIIIIHHIIIIIIIHHEEDIII
@HISEQ:711:H5NNWBCX2:2:1101:4292:19248:ATCTCGTA
TTAAGTTCAGCGGGTATCCCTACCTGATCCGAGGTCAAGAGTGTAAAAATGTACTTTTGGACGTCGTCGTTATGAGTGCAAAGCGCGAGATGTACTGCGCTCCGAAATCAATACGCCGGCTGCCAATTGTTTTGAGGCGAGTCTACACGCAGAGGCGAGACAAACACCCAACACCAAGCAGAGCTTGAAGGTACAAATGACGCTCGAACAGGCATGCCCCATGGAATATCAAGGGGCGCAATGTGCGTTCAAAGATTCGATGATTCACTGAATTCTGCAATTCACACTACTTATCGCATTTC
+
IIIIIIHFHIIEHIIIIHIIIIIIIIGHHGHCEDEEFHHHF<CC@EGHGHIIIIHIIIHCEHHIIHHHIHHHHIIIHIHIIIFHIIIIIIIIHHHHHIHIIHHIIIHIHIIIIHIHHIIIIIIIHAHHHHHIIIIIHIIIIIHHIIIIIIIIIIIIIIIIIIIIIIHIIIIIHIIIIIIIIHHEHIIIHGIIIIIIIIIIIIIIIHIIIHIIIIHHGIFIIIIIIHIIIIIHHFIIIIIIIHGHIHIIHIIIIIIIGIIIIIIIIIIIHIIHIIIIIIIHHEIIHHHHGHHGIHIGIIIIII
@HISEQ:711:H5NNWBCX2:2:1101:10143:19201:ATCTCGTA
TTAAGTTCAGCGGGTATCCCTACCTGATCCGAGGTCAACCATGGAGAGTTGGGGTTGCTGGCCAGCGTTCCTCCGGCGCCTGTAACGAGAGATGTACTACGTTCAGGGCCATCGGGCGCCGCCACTTGCTTTAGGGCCTGCCGTCGCCGGCAGGGCCCAACACCACGCGGAGCGTGAGGGTTGAAATGACGCTCGAACAGGCATGCCCCCCGGAATACCAAGGGGCGCAATGTGCGTTCAAAGATTCGATGATTCACTGAATTCTGCAATTCACATTACTTATCGCATTTC
+
FHHEE1DHHHICDHDGHIIIIIHIGHHCEHHDHIGHEEHGHEGHIH?EGHFCEHD/CEHHGHHHH<C0CGEHHIG<<CD@CCGHHHGCEEF<FHGHHFGHHGCHHIGFEEGF0DEHFHHIHEHHFBGFHFHHEHHHIGIIIIHHHIGHIIGHGAD@FH=HHHHE@CBCHEEHHI@BEHGG:EDBIHGD/HEHFHIIFEHEHEHDHHEHHIHIHHGHIIHHHHF<CEGDEHHHDCEHEFHHHEGHHHFGHIEEEIHEHEIHFHHEEIIIIHCHCHHHEFE@HHHIIHEIDGI
@HISEQ:711:H5NNWBCX2:2:1101:13157:19120:ATCTCGTA
TTAAGTTCAGCGGGTATCCTTACCTGATCCGAGGTCAAATCTTTTTCAAGGTTTAATCGACGAAAATGCCGGCTGGGCCACTAAAGCACGTGACAGGCTCCATATGCTCAGGCACCAGGACTCAGCATCGCCACTACATTTTAAGCCTGTCCATCAACAGGACAATTGGCTCAACAACCAAGCCGTGCTTGAAGGTAGTAATGACGCTCGGACAGGCATGCCCTCCGGAATACCAGAGGGCGCAATATGCGTTCAAAGATTCGATGATTCACGGAATTCTGCAATTCACATTACTTATCGCATTTC
+
IHIIIIIHHHHHHHIHHHHHHHIIHIIHIII<EHEHGHIIIIIIIIHGIIHHIIHIIIEHHIICICEHHFHIIIIIIIIHHHHIGIIIIIIIIIHIIHHHHHHHIIIIHIIIIIIHIIIHIHHIIHHIIIIIHIHEHHIIIIIIIHIIIIIIHHHIIIIIIHIIIIIIIIHHIIIIIIHHIIHHHHIFHGHHHHHHIIHIIIIIIHFHIIIIHICHHIHGIHHFHHHEIHHHFGHHDCIHHIHIIIHCCECCHEHHGIIIIHFHFIHGHEFHHFIHHHIHGIHIHHIIHGIIHHHGHGHIHHDCHI
@HISEQ:711:H5NNWBCX2:2:1101:13539:19015:ATCTCGTA
TTAAGTTCAGCGGGTATCCCTACCTGATCCGAGGTCAACCATAGAAAATTGGGGGTTCTGGCCAGTGTCCACCAGGTCTCTGTAGCGGAAGTATTACTACGCTTAGAGCCAGACGGCACCGCCACTGATTTTAGGGGCCGCCGGTAGCAGCGGGCCCCAACACCAAGCAAGGCTTGAGGGTTATAATGACGCTCGAACAGGCATGCCCCCCGGAATACCAAGGGGCGCAATGTGCGTTCAAAGATTCGATGATTCACTGAATTCTGCAATTCACATTACTTATCGCATTTC
+
IIIIIIIIHIIIIIIIIHIIIGHHIHIIHHIHIIIIIIIHIHHHGHHIIHIIIIIIIEHIEHHGIHHIIIIIIIIHIHHIIIIHHHHIHHIIIIIIIIIIIIIIIIIIIIIIIIIIIIIIIIIIHIIIIIIIIIIIIIIIIIIIIIIIIIIIIIIHHIHHIIIIIIIIIIIIIIHHIIIIHHIIIGIIIIIIGIIIIIIIIIIIIIIIIIIIIIIIIIIIIHFHHHHHIIIIHIIIIIGIIIIIIIIIIIIIHIIIIHHIIIIIGIIIIIGIIIIIHHHHHHHHIIIIIII
@HISEQ:711:H5NNWBCX2:2:1101:14464:19184:ATCTCGTA
TTAAGTTCAGCGGGTAGTCCTACCTGATTTGAGGTCAAGTGTGTCAAGGTTTTTGTCCCAACCAAGGGACTGCTGTGAGCAAAAACAAACAAGCACCCTCCCCCTAACCAATAACAGTCCGGCAAAAATGATTATCAGTGCCGACTTGAGAAAGGCTCACGGAACTTTTCATTTCCGGAAGCAGGCGCTTTTTTGGTTTTGCTAATGCTTTTCAGAGGAGCTGGAAACTAGGCAAAGTCCAGCACACTCCAAAATCCAAGCCTGAAAAGAAGGAAGTTCAGGGTTGAGAATTGAATGACACTCAAACAGGCATGCCCCCCGGAATACCAAGGGGCGCAAGGTGCGTTCAAAGATTCGATGATTCACGGAATTCTGCAATTCACATTACGTATCGCATTTC
+
HHIIIHIIHIIIIIIHHIHIIIIIIIIIIIGHHHHIHHHHIHIHHIHIIHIIHHHIIHIIIIIIIHGHIIIIIIIIIIIIIIIIIIIIIIIIIIIIIIIHHIIIIIIIIIIIIIIIHHHHIIIIIIIIHHIHIIIIIIGIHHHIHIEHIIHIHHGHHIHIIHIIIIEHIIIIIIIIIIIGHHIIHHIIHHIIIIHHHGHHHHHIIHHGHHHIIHHHFHG@-BBGFCFEIHEIGHHHCHGHIIHIIIHH<IHHFEEIHHHA.GIHEGHGIHGHHIHIHHFHIIIHIIIIHHFIIIIGIIHGEIIHIHHIIIIIIHIIIHEIIIIIIIIIIHHCIIIIHIIIIIIIIHEIIIIIIIHHHIIIIIIIIIIHIIIIIIIIIIIIIIIIIIIIIIIIIIHIIIII
@HISEQ:711:H5NNWBCX2:2:1101:19537:19147:ATCTCGTA
TTAAGTTCAGCGGGTAGTCCTACCTGATTTGAGGTCAAGTGTGTCAAGGTTTTTGTCCCAACCAAGGGGACTGCTGTGAGCAAAAACAAACAAGCACCCTCCCCCTAACCAATAACAGTCCGGCAAAAATGATTATCAGTGCCGACTTGAGAAAGGCTCACGGAACTTTTCATTTCCGGAAGCAGGCGCTTTTTTGGTTTTGCTAATGCTTTTCAGAGGAGCTGGAAACTAGGCAAAGTCCAGCACACTCCAAAATCCAAGCCTGAAAAGAAGGAAGTTCAGGGTTGAGAATTGAATGACACTCAAACAGGCATGCCCCCCGGAATACCAAGGGGCGCAAGGTGCGTTCAAAGATTCGATGATTCACGGAATTCTGCAATTCACATTACGTATCGCATTTC
+
IIIIIIIIIIIIIIIIIIIIIIIIIIIIIIIIIIIIIIIIIIIIIIIIIHHIIIIIIIIIIIIIIHHIIIIIIIIIIIIIIIIIIIIIIIIIIIIIIIIIIIIIIIHHHHIIIIIIIHIIHIIIHHIIIIIIIIIIIHHHIIIIIIIIIIIIIIIIHHIIIIHIIHIIIIIIIHIHIIHGHIIIIIIIIIIIIIIICGGHHHEHHHHEHFHHIHIIHFCB-HEG@HIIIHHHCHFHEHEEHHF.IIIIGHIIIIIHHDHIIIHFIIIIIIIIIIIIIIIIIIIIHHHIHIHIHIIGIIIHGHIIIIIIIIIHIIIIIGIIIHHIIIIIIIHIHIIIIIIIIIGIIIIHIIIIIIIIIIIIIIIIIIIIHIIIIIIIIIIIIIIIIIIIIIIIIIIIIIIII
@HISEQ:711:H5NNWBCX2:2:1101:19764:19057:ATCTCGTA
TTAAGTTCAGCGGGTATCCCTACCTGATCCGAGGTCAACCATAGAAAAATTGGGGGTTGCTGGCCAGCATCCACCGGGTCTCTGTAGCGGGTAAGTTACTACGCTTAGAGCCAGATGGCGCCGCCACTGATTTTAAGGGCCGCCGGTGACAGCGGGCCCCAACACCAAGCTGAGCTTGAGGGTTATAATGACGCTCGAACAGGCATGCCCCTCGGAATACCAAGGGGCGCAATGTGCGTTCAAAGATTCGATGATTCACTGAATTCTGCAATTCACATTACTTATCGCATTTC
+
IIIIIIIIHIIIIIIIIIIIIIIIIIIIIIIIIIIIIIII<GHIIIIIIIIHHIIIIIIIIIIIIHHIIIIIHIIHHIIIIIIIIHIIIIIHIIIIIIIIIIIIIIIIIHHIIIIIIIIIIIIHIIIIIIIIIIIIIHIIIIIIIIIIIIIIIIIIIIIIIIIIIIIIIIIIIIIIIIIHIIIIIHIIIIIIIIIIIIIIIIIIIIIIIIIIIIIIIIIIIIIIHIIIHHIIHIHIIIIIIIIHIIIIIIIIIIIIIIIIIIIIIIIIIIIIIIIIIIIIIIIIIIIIIIIII
@HISEQ:711:H5NNWBCX2:2:1101:2120:19479:ATCTCGTA
TTAAGTTCAGCGGGTATTCCTACCTGATCCGAGGTCAACCTTAAAAAATTGGGGGTTTTACGGCTAGAATCCCTCCGAATCCCAGTGCGAGACGTTAGTTACTACGCAAAGGAGGCTCCGAGAGGGTCCGCCACTACCTTTAAGGGCCTACGTTTAACCGTAGGGCCCCAACACCAAGCAGAGCTTGAGGGTTGAAATGACGCTCGAACAGGCATGCCCGCCAGAATGCTGGCGGGCGCAATGTGCGTTCAAAGATTCGATGATTCACTGAATTCTGCAATTCACATTACTTATCGCATTTC
+
IIIIIHHIIIIIIIIIIIIIIIIIIIIIIIIIIHIIIIIIIHHIIIIIHIIIGIHHHIIIIHGIHHHIHIIHIIIIIGHIIIIIIIIIIIIHIIHIIHHIIIIIIIIIIIIIIIIIIIIIHHHHIIHIIHIIHIIIIHIIIIHHHHIIIIHHIIIIIIIHIHHHIHIIIIIIHIIHIIIIIIIIGIHIIIIIIIIIHGIIIHIHHIHIIIIIIIIIHHIIIIIIIIIIHIHHHHIIIIIIHDCEIIIIGHIIIHIIIIIIIIIIIIIIIIHHIHIIIIIIIIIIIIIIIHIIHHIIIIIIII
@HISEQ:711:H5NNWBCX2:2:1101:7125:19399:ATCTCGTA
TTAAGTTCAGCGGGTATCCCTACCTGATCCGAGGTCAACCAGTAAAAAATTGGGGGTTGCTGGCCAGCGTCCACCTGGACCCTATAGCGAGAGAAATTACTACGCTTAGAGCCAGATGGCGCCGCCACTGATTTTAAGGGCTGCTAGTAGGCAGGCCCCAACACCAAGCTGAGCTTGAGGGGTTATAATGACGCTCGAACAGGCATGCCCCCCGGAATACCAAGGGGCGCAATGTGCGTTCAAAGATTCGATGATTCACTGAATTCTGCAATTCACATTACTTATCGCATTTC
+
IIIIIIHIIIIIGIIIIIIIIIIIIIIIIIIIIIIIHGHIIIIHHHHIIIIIIHIIIIIIIIIIIHIHHIIIIIIIIIIIIIIIIIHHIHIHIIIIIIIIIIIIIHHHHIIHIIIIIIIIIIIIIIHHHIIIHHIIHIIIHHHIIIIIIIIIHHIIIIIIIIIHIIIIIIIIIIHIIHIIIIIIHIHIIIIIIIIIIIIIIIIIIIIIIIIIIIIIIIIIIIIHEIIIIIHIIHHIHIIIIIIIIIIIIIIIIIIIIIIIIIIIIIIIIIIIIIIIIIHIIIIIIIIIIIIII
@HISEQ:711:H5NNWBCX2:2:1101:8657:19471:ATCTCGTA
TTAAGTTCAGCGGGTAGTCCTACCTGATTTGAGATCAGATCATAAAGTAAAATTTTGTCTAAGTTAATAGACTATTAGAAGCGGTTCATCTGCATTTCCTGGCCACTTTTTTACAGTGTCCTCAGCGAGTGATACTTATCACGCCGAGTGGAACCAAGCATATACTGAGATCCAGCTAATAAATTTAAGAGGAGCAAATGGTGAAATCTGCAAGACCTCCAAGTCCAAAGCAAACCAGTTGAATTAACAAAAAGATTTACTTTGAGAATTTCATGATACTCAAACAGGCATGCTCCAAGGAATACCAAGGAGCGCAAGGTGCGTTCAAAGATTCGATGATTCACTGAATTCTGCAATTCACATTACTTATCGCATTTC
+
HIIHIIIGIIHIIIIHGIHIHIHIIIGHIIIIIHIIHIEHHHHIIIIIIHGHIIHIIGHIIIHIIFHHIIIIHHIIIIIHIIHGIHHHIHHIGIHHIFHIHIIIIIIIIIIIIIHIIIIEHHIIHIIIHIIIIIIIIIIHIIHHIIDHHHHIGEHHGHHHHHIIGIIEHHIIIIHIIIIHIHHICHHGHIHHHHIHHHHHHHHIHHHEHHHIIIHGIHGIHFFFHIIHFGHGIIHHGG@@FGHIHIIIIIIHIHHH?HHHIHHHH?HEIGIIIHHIHIHGIIHIIHHHIIHIHEIIIIHHHHGIIHHHIIIIHHIIHHHHHHHHFIIHHIIIIIHIHIIHIIHGHHHHHIHHHHHHHHIHGIHGHGH@E<IIIIIHII
@HISEQ:711:H5NNWBCX2:2:1101:6284:19692:ATCTCGTA
TTAAGTTCAGCGGGTAGCCCTACCTGATTTGAGGCCAGATCATGAATATGTGGGGTTATCAGCCACCCAGAAGGATGAAACGTATTACATCCAAGGTGCTTATGTCTTTAAGGCGAGCCTTTAGCAAGGCAACACCCAATACACCACCGCTCAGGCAAAAACCCAAGTGGGGTGAGGTTTCATGACACTCAAACAGGCATGCCCTTCGGAATACCAAAGGGCGCAAGGTGCGTTCAAAGATTCGATGATTCACTGAATTCTGCAATTCACATTACTTATCGCATTTC
+
IGEHCGHHIIIIIIIIIHIIIFHHHIIIIIIIIIIIIIHIIIHIIIIIIIIIIGIIIIIIIIIIIHIIIIHIIIIIIIIIIIIIIIIIIIHIIIIIIIIIIIIIIIIIIIIIHIIHHHIHIIIIHIIIHHIIIIIIHIIIIHIIHIIIIIIIIHIIIIHIHHIHHIIHIIIIIIIIIIIIHIIIHIIHIIIIIIIIHIIIIIHIIGIHIIIIIIIIIHEHIGIIIIHIIIHHIHIIIGHIIIIIIIIIIIIIIIIIIIIIIIHIIIIIIIIIIHIIIIHIHIHIHHI
@HISEQ:711:H5NNWBCX2:2:1101:8270:19601:ATCTCGTA
TTAAGTTCAGCGGGTATCCCTACCTGATCCGAGGTCAACCATAGAAAATTGGGGGTTTTGGCCAGTGTCCACCAGGTCTCTGTAGCGGAAGTATTACTACGCTTAGAGCCAGACGGCACCGCCACTGATTTTAGGAGCCGCCGGTAGCAGCGGGCCCCAACACCAAGCTAGGCTTGAGGGTTATAATGACGCTCGAACAGGCATGCCCCCCGGAATACCAAGGGGCGCAATGTGCGTTCAAAGATTCGATGATTCACTGAATTCTGCAATTCACATTACTTATCGCATTTC
+
HIIHCHHEHHHDDDHHIH1<F@GHHHFHIIG=FIEEHIHHHHCHHHGHIHFHEHHIGIHGEEHEHHCGHIHHHIFHHHHIHIIIGHDHDD<GHHHHIIIIIIEHEHCGEHHHHHDEHHHIHHIHIHGHHFGHHIHHIIIIHHHIHHHFHIHHIIHDHIHHHHIIIIIHHHHEHHIIHHHHIIIIIIHHHHHFHHHIIIIIIIHDHHIGHIGIGGIIIHEHG?HHHHHHIHHHHGIIIIIIIIHIHGIHIIIIHGGCIHGIHHHIIIIIGIIHIHEHGIIIHHIIIIIIIIH
@HISEQ:711:H5NNWBCX2:2:1101:17882:19650:ATCTCGTA
TTAAGTTCAGCGGGTCTTCCTACCTGATTTGAGACCATGGTTCAGAGAAAAGTCAATTACTCAACTTTCCTCTTAAATGGTTAAGGACCTATCCTAATTTTCACTTTAACGATTTACCAAACTGCCATCAATTTACTAGGAAATATTTCTTGATTACTCAAAAAATCAATCTTTTGATTAATGACTGCCCAATAGATCAAGCAAAGACCGGAACAGGCATTTAGATTAGAAAGACTCTTTAAAAGAGATCTCCCAGATCACTTGATTCAATAAAGACTCAAGTAAGAATACTAAAGATTCTCAAACAGGCATACTCTACCGAAATAGAGTGCAAAGTGCGTTCAAAGATTCGATGATTCACGGAATTCTGCAATTCACATTACGTATCGCATTTC
+
IIIIIHIGHIIIIIIIIIIIIIIIGIHIIIIGIIIIIIIIIIIIIIIIIIGHIIIIHIIIHIIIIGHIHHIIIIEHHIIIIIIIHHIIIIIIGIIHIIIHHIHHIIIGIHIIIIIIIGHIIIIIIIIIIIGHCHHFHHHHHHHHHIIIHIHGGHHIHHHHIEHHHIHIHHEHHHGFEHIIHIIHHHHHHHGHIIIIIHHG?HHHHIIIHEHHIH@F.HHHFIIIIIIHHIHGHHHGHHEHGHHEIGIIIHHCCFHIHHHHEHHEHHIIIIIIHF<HHHIIHIHIHHIIIIIIIIIIIIIIIIIIIIHHHIIIIIIIIIIHGIGIIHGGIIIHIIHHHIHIIIIIIIIIIIIHIIIIIIIIIIIIIIIIIIIIHIIIIIIIIIIIIIIIIHHHIHI
@HISEQ:711:H5NNWBCX2:2:1101:20505:19730:ATCTCGTA
TTAAGTTCAGCGGGTATCCCTACCTGATCCGAGGTCAACCATAGAAAAATTGGGGGTTGCTGGCCAGCATCCACCGGGTCTCTGTAGCGGGTAAGTTACTACGCTTAGAGCCAGATGGCGCCGCCACTGATTTTAAGGGCCGCCGGTGACAGCGGGCCCCAACACCAAGCTGAGCTTGAGGGTTATAATGACGCTCGAACAGGCATGCCCCTCGGAATACCAAGGGGCGCAATGTGCGTTCAAAGATTCGATGATTCACTGAATTCTGCAATTCACATTACTTATCGCATTTC
+
IIIIIIIIIIIHHIIIHHIIIIIIIIHIHIIIIGIIGIIIIIIIIIIIIIGFHIIIIIIGIIIIIHGHIIIIIIIIHIIIIIIHHHIHHIIGHIIHHIIIIIIIIHHHIIIIIIHIIIIIIIIIIHHHIIHIIIIIIIIIIIIIIIIHHIHIIIIIIHIIHHIIIIHIHIIIIIIHIIGHHIIHHHHIHIIIIIIHIIIIHIIIIIIIIHIHIHIIHIIIHIIHDGIIHIHGHHHIGHIHIIIIGIHIIIIIIHGIIIIIIIHIIIIIIIIIIIIIIIIIIIHIIIIIIHIHI
@HISEQ:711:H5NNWBCX2:2:1101:1227:19873:ATCTCGTA
TTAAGTTCAGCGGGTATCCCTACCTGATCCGAGGTCAAGCGTAAAATGGTAGACTTGTGGATGCCACCGTCAGCAGCGGAGAGCGCAAAATGTGCTGCGCTCCCACACGGGACGGCGGGCTGCCAATGCATTTGAGGCGAGTTCACGCGTGCAGCGGAACAAAACGCCCAACACCCAGCAGGGCTGGAGGGTACAAATGACGCTCGAACAGGCATGCCCCATGGAATACCAAGGGGCGCAATGTGCGTTCAAAGATTCGATGATTCACTGAATTCTGCAATTCACACTACTTATCGCATTTC
+
IIIIHHIIIIIIIIHIIGIIIIHIIIIHHIHHHHHIIHIIIHHIIIIIGFHIIIFHIHIIIIIIIHIIHIIICHIIIIIIHIIIIIIIIIIIIIIGHIIHHHHIIIIIIIHHHHIIIIIIIIIHHIIIIIHHIIIIIIIIIIIIIIIIIIIIIIIIIIIIIIIIIIIIIIIIIIHHIIIHHIHIIHGIIHHHG?GHIIIIIIIIIIIHIIIIIIIHIIHEIIIIIIIIIIIIHEHGIIHHIHHHIHIIHIIHIHIIIIHIIIIIIIHGIIHIIIIIIIHIIHIIHIHGDHHHGHHGIGIIHI
@HISEQ:711:H5NNWBCX2:2:1101:2815:19789:ATCTCGTA
TTAAGTTCAGCGGGTATCCCTACCTGATCCGAGGTCAACCATAGAAAAATTGGGGGTTGCTGGCCAGCATCCACCGGGTCTCTGTAGCGGGTAAGTTACTACGCTTAGAGCCAGATGGCGCCGCCACTGATTTTAAGGGCCGCCGGTGACAGCGGGCCCCAACACCAAGCTGAGCTTGAGGGTTATAATGACGCTCGAACAGGCATGCCCCTCGGAATACCAAGGGGCGCAATGTGCGTTCAAAGATTCGATGATTCACTGAATTCTGCAATTCACATTACTTATCGCATTTC
+
IHIIIIIIIIIIIIIIIIIIIIHIIHIIIIIIHIIIHHHIIIIIIIGHIHHHIIIHIIIIIIFHHFHHIIIIIIIIDHHHIIIIIHIIIIIHHHIHIHIIIIIHHHIIHIHIIHIHHHIDHIIIHIIHHIIIIIIIIGGIIHHIIIHHHIIIHIIIIIHIIIHIIIIIIIGIIIHIHHHHHHFIHIIIIIFHHIHIIIHIIIIIIIIIHIIHIIIHGHHEHHHEHHIHHHIHFECIIHIHIHIHIHHHIIIIIIIIIIIHIIHIIHHGIHHIIIIIIIHIIIIIIIIIIIIHI
@HISEQ:711:H5NNWBCX2:2:1101:3818:19994:ATCTCGTA
TTAAGTTCAGCGGGTATACCTACCTGATCCGAGGTCAACCTGAGAAAATAAGGGGTCTAGGCGGGCGCCGATAGCCCGTGCGGTGCGTGCTCGTGGAGCTCGTTGCACCGAGGACTGAATCGACACCGCCATTGTCTTTGGGACGCGGTCTCAACGACCGACGTCCAAACACCAAGCCAGGCTTGACGGTCGTTAATGACGCTCGAACAGGCATGCCCTTCGGAATACCAAAGGGCGCAATATGCGTTCAAAGATTCGATGATTCACTAAATTCTGCAATTCACATTACTTATCGCATTTC
+
IIIIIIIIIIIIIIIIIIIIIIIIIIIIIIIIIIHIIIIIIIHHIIIIIIIHIIIIIHHHHHIIICEHIIIIIIIIIIIIIIIIIIIIIIIIIIIIHIIIIIIIIIIIIIIIIIHHIIIIIIIIIIIHIIIIIIIIIIHHIIIIIIIIIIIIIIIHIIGIHIIHIIIIIIIIIIIIIIIIIIIIIIIIIHHIIIIIIIIIIIIIIIIIIIIIIIIHDIIIIIIIIHIIIIIHHIGHH?IIIIIIIIIIHIIHIIIIIIIIIHHIIIIIIIIIIIIIIIIIIIIIIIIIIIIIIIIIIIIII
@HISEQ:711:H5NNWBCX2:2:1101:4213:19894:ATCTCGTA
TTAAGTTCAGCGGGTATCCCTACCTGATCCGAGGTCAACCATAGAAAATTTGGGGTTGTTGGCAAGAGCACCACGGACACTATAGCGAGGAGTATTACTACGCTTAGAGCCAGAGGGCACCGCCACTGATTTTAAGAGCTGCCAGACGGCAGGCTCCAACACCAAGCTGAGCTTGAGGGTTTATATGACGCTCGAACAGGCATGCCCCCCGGAATACCAAGGGGCGCAATGTGCGTTCAAAGATTCGATGATTCACTGAATTCTGCAATTCACATTACTTATCGCATTTC
+
IEHHHIGHEHGIIIC<CHEHFHIHH?GFECH=C/EEHH?F=HHHHE?EHFCGGHHHICGH?<C111<<FCEHHHDHHEHHHHGHFHHCG@@EHFCHEGHIEDHHCGEFE??GH1BEHEGHECEHH@HHDF=FIHIHAHHHHGHIHGCF?EHIIHHFHHHHC?CDFEHCHHHHHIIIHGHGHFF0ECHFHFHHHEHDHG@HIIIIHHDCIIHHHGGHHCFHECIHGHFFGIIIIHHHHHHIGIIHHHIFHIHHEGIHGCF@E?IIHH?HFGHHHIHIHHHHFHIIEHHIIH
@HISEQ:711:H5NNWBCX2:2:1101:10430:19773:ATCTCGTA
TTAAGTTCAGCGGGTATCCCTACCTGATCCGAGGTCAACCTGTAAAAAATTGGGGGTTGCTGGCAAGTAGACCTACCGGACCCAGACGCGAGGAGTATTACTACGCGTAGAGCCGACAGGCACCGCCACTGATTTTAGGGGACGCGGAACCGCGAACCCCAATACCAAGCGTAAGCTTGAGTGGTTATAATGACGCTCGAACAGGCATGCCCCCCGGAATACCAGAGGGCGCAATGTGCGTTCAAAGATTCGATGATTCACTGAATTCTGCAATTCACATTACTTATCGCATTTC
+
IIIHIIIHHHHIIIIIIIHIICHHHIIIIIIGIIHIIIIIIHIIIIHGIIHHIGHIIIIIHHIIIFHIIIHIIIIIIIIIIIIIIIIIGIIIIIIIEEHIIIIIIGIIIIIHIIIGIIIIIIIIIIHHIHHGHHGGHHIIIIIHIHIIHIIIGIIIHDHIIIIHHHHIIIHHHHGHFHHHEGHHGHHFHGHIHHHHHHHIIHHIIIHHHHHHCHECHHFFCEHEEE<HHDIGIIHHDIHFHHGIHHHIHIIIHHEIIHIIIHHCIHIFIHFIHIIHHEHFHIIHGGIIFEIIIHI
@HISEQ:711:H5NNWBCX2:2:1101:16197:19897:ATCTCGTA
TTAAGTTCAGCGGGTAGTCTTACTTGATTTGAGATCGAGTTGAACAACACATAAAGTGTCGTAAAATCCTGCATCAGTCAGCAAAGAGGACAATTATCCTTTATGTTAGCTGCAGCAAAAGTAATAATCCTGTTTGACGAGGACTAAATAGATATGCTTTTAGCTCAGATAAAAGTCCAGCTGCACCTGCATTTCAAGCCGCCCGCCTACCAGTGAAGGTCGTTGGGATAGCTCAAGTCCACCCTCCCTTTTTTTGTCAAAAAGAGAGGTTGAGGTGTTTACTGATACTCAAACAAGCATGCTCTTCGGAATACCAAAGAGCGCAATATGCGTTCAAAGATTCGATGATTCACTGAATTCTGCAATTCACATTACGTATCGCATTTC
+
IIIHIIIIIIHIIIIIHHIIIGIIIIHIGIIIIHHIIIIHIIIIIIIIIHIIHIIGHIIIIIHIGGHHIHIIHIIIIIIIIHHIIIIHIHIIIIHIIIIIIIIGIIHIIHHHIIIIIHIIIIIIIIIIIIIGHHHHIIIIIGHIFHGHGIGIGHHHIIIIIHHECHIHIIIIIIIIIIGIIIHIGHHIIGIGHIHIIGIIIIHHIHHIHIIIIIHHIIIIIHIIHHIHHIIIIIIIIHHD.DHHHHHIHDHGHGHE=GIHHEIIIIIHIIIIIIIIIHIIIIIIIIIIIIIIIIIIIIIIIIIIHEIGIIIIIHIIIHHHIIIIHHDHHIIIIGIIIIHHHIIIIIHIHIIHIIHIIIIIHHGIIIIIIIIIIIIIGIIIIIIHIIH
@HISEQ:711:H5NNWBCX2:2:1101:3582:20220:ATCTCGTA
TTAAGTTCAGCGGGTAGTCCTACCTGATTTGAGGTCATGTTTGTCAACCATGCAATATTATTGGAAGCAGCATAATACACACCACAAAGACATAGATAAATTATCATGCCTGAGGTGCTCAGATACTGCTAATGCTTTTCAGGAGAGCCAGGCCTTTGTTTCAAGCCTGCCAACTCCCAAATCCAAGCCACACCAGAAGAACCAATGTGGTTGAGAACTTTATGACACTCAAACAGGCATGCTCCTCGGAATACCAAGGAGCGCAAGATGCGTTCAAAGATTCGATGATTCACTGAATTCTGCAATTCACATTACTTATCGCATTTC
+
IHIIIIIHIIIIIIIIIIIIIHHHHIIHIIIIIIIIIIIIIIIIIIHIIGIIIIIIIIIIIIIHIHIIIIIHHHECHHIIIIIHIIIIIC<DGHHIIIIIIIIIHIIIIIIIIIIIIIIIIIIIIIIHHHHIIIIHIIIHHIIIIHIHFEHIIIIIIIIIIIIHHIHHHIIIIHIIIIIHIIIIIIHIHIIHHIIIIHHHIIIIIIIIHIIIIIIHIIIIIIIIIIIIIIIHGIIIIIIIIIIIIHIIIIIIIIHGGHGHIIHIIIIIIIHHIIIIIIIIIIIIIIGIIIIIIIIIIIIIIIIIIIIIIIIIIIIIIHIIIIIIIII
@HISEQ:711:H5NNWBCX2:2:1101:8990:20022:ATCTCGTA
TTAAGTTCAGCGGGTATCCCTACCTGATCCGAGGTCAACCATAGAAAAATTGGGGGTTGCTGGCCAGCATCCACCGGGTCTCTGTAGCGGGTAAGTTACTACGCTTAGAGCCAGATGGCGCCGCCACTGATTTTAAGGGCCGCCGGTGACAGCGGGCCCCAACACCAAGCTGAGCTTGAGGGTTATAATGACGCTCGAACAGGCATGCCCCTCGGAATACCAAGGGGCGCAATGTGCGTTCAAAGATTCGATGATTCACTGAATTCTGCAATTCACATTACTTATCGCATTTC
+
IIIHGIIIIHHIIIIIIIIIIIIIIIIIIIIIIIIIIIHHGIIGIIHGIIIHIIIIGHHIIIIHGHIIHIIIIIIHIIHHIIIIIIIIIIIHHIIHHHIIIIIIIHIIHIHIIIIHHIHIIHIIIIIIIIIHIIIIHIHIIHIHHIIIHIIIIIIIHIIIIIIIIIIIIIIIIIIIIIIIIIIHHIIIIIIIIIIIIIIIIHHIIIIIIIIIIIIIIIIIIIIIHFIHIHIIHIIIIIGIIIIIIIIIIHHIIIHIIIIIIIIIIHIIIIIIIIIIIIIIIIIIHIIIIIIII
@HISEQ:711:H5NNWBCX2:2:1101:9120:20183:ATCTCGTA
TTAAGTTCAGCGGGTAGTCTTACTTGATTTGAGATCGAGTTTTACAAGAATCGTTGCCGACCCTTGTGAAATCCTGCATCAGTCAGCCAATACGGTCAAACTCCCTTTATGTTAGCTGCAGCAAAAGTAATAATCCGTTTGACGGGACTAAATAAATATGCTTTTAGCTCAGGAGAATGTCCAGCTGCACCTGCATTTCAAGCAACCCTCCACCGATCGTAAAGACTGGTGTTGGGATTGCTCAAGTCCAAAGCCATTCAAAACAAATTGAAGTCTTTGAGGTGTTTACTGATACTCAAACAAGCATGCTCTTCGGAATACCAAAGAGCGCAATATGCGTTCAAAGATTCGATGATTCACTGAATTCTGCAATTCACATTACGTATCGCATTTC
+
IIIIIHIIIGIIIGIIIIHIIGIIHIIIIIHHHIIIIIHHIIHIIHIIHHHIEHIIIIIIGHIHIHIIIIIHIIIIIIIIGHHIHIIIIHHIIHHHHHHIHHIHIHIIHHHHHIIIIGIIIIIIIIIHHIIHHEHHEHHIHHICHHHIHIIHIIIIHIG8GFGHIHIIIIIIHIHIFIHIIIIIIIIIIHHIIIHIIIIHIIIIIGIIGIHCHHFB@E.IIHIHIIHEEGIIHG.IIIIIHFHHCHEG?HEHHIIIGIHIIHHIHHHHEHFGIHIIIIIIIHGIHIIHIHIIIIIIIIIIIHFIIIGIGIIIIIIIIHIIHIHIIHGHGIIIIIIIIGIIIIIIIIIIIIIIIHHHGF<IHGHHGIIIIGIIIIIIIHIIIIIIIIIIIIIHII
@HISEQ:711:H5NNWBCX2:2:1101:10411:20021:ATCTCGTA
TTAAACTCAGCGGGTGATCCCGCCTGACCTGGGGTCGCGGTCGGAGGCCACTGCTCTCAATGGGGTCGGTCGAGGGGGCCCCGGGGGCCGTCACGGCTCCTCAATGAATGAAACAAGCATGTCCAACCACCTCAAGCCGTGACGTCCCTTGTCCGGGGGCTCGCATTTGGGCCAGCCGCACCGCGAGGGAACGGGAGGCCAGCATCCGCCGCCCCGCTGCCAGCCAGCGTCCCGGAGGACGGGGAGGAGGGGGCGGCGACGAGATGCGTGACGCCCAGGCAGACGTGCCCTCGGCCGGATGGCTTCGGGCGCAACTTGCGTTCAAAAACTCGATGATTCACGGGATTCTGCAATTCACACCAAGTATCGCATTTT
+
IHIIIIIIHIHHIGHIIIHHIIIIIIIIIIIHIIHIHHIIIIIIIIIIIIIIHIHIIHIIIIIIGIHIHIIIHIHGIIIHIIHGGIHIIIIHHHHHIGIHIIIGGGDGHIIHGHIIIGIHGHHHHIIIIIHHHIIHIIIHHIHHHHIIIIGIHIHCHHIIIIIIIIIIHHIIIHIIIIHIIIIGIHHFH@GHIIIIIHHHFHIHIHHFHIHCHHIHHHHHEHHDCHGHDC?<EHHEDHHIIIIHHHIHHGIIIHHHDHIIIHIIHHHHHHIIHGIHIIIHIHHIHGDHDHHHIHDDIIIIIHHHHE<EHIIHIIIHIIHIHEHHIHHCHIIIIIIIIIIIIIHIIIGHIIIIIIHIIIIIHHEIIHHHIIIIIII
@HISEQ:711:H5NNWBCX2:2:1101:14448:20090:ATCTCGTA
TTAAGTTCAGCGGGTATTCCTACCTGATCCGAGGTCAACCATTCAGAAGAAGGGTGTTTAACGGCAAGAAGCAGTGGTAACTCGCAAGCTAGAAAATAATTACTAAGCTCAGAGGATATCACAACTCCGCCGCTGTCTTTAAGGAACTACAGGCCGGCCACACAGGTGTGGCCTCTTCAGTAGGTTCCCAACACTAAGCTGGGCTTAAGTGGACTTAATGACGCTCGAACAGGCATGCCCACTAGAATACTAATGGGCGCAATGTGCGTTCAAAGATTCGATGATTCACTGAATTCTGCAATTCACATTACTTATCGCATTTC
+
HHHHHIIIHIIHHHIIHIIIIIIIIHIHHIIIHIIIIIGIIIIIIHIIHGEHEHGGEHHHIIHHI?EGHHIIIICGFGHHHIIIIHIIHIHIIHIIGHIIIGHIIHHIFHIIHIIIIHHIIHHHHIIIIIIHIIIIHHGHIIHHIIIIIIIIIGIIIIHIIHHIHHGIIIHHHHHHIIIIIIIIIIIIIIHHHIIIIIIIIIIHHHIHIIIIIIIIIHHE?DHHIIGHGEEHIIIIIIIHHIHGHCIHHIIHHHIHGIIIHHHECHIIIIIIIIHGIIIIIHHHHHIIIIHIIIIHIHHGHHIGIIIIHIIIIHIHIIIIIII
@HISEQ:711:H5NNWBCX2:2:1101:15433:20005:ATCTCGTA
TTAAGTTCAGCGGGTAGTCCTACCTGATTTGAGATCAGATCATAAAGTAAAATTTGTCTAAGTTAATAGACTATTAGAAGCGGTTCATCTGCATTTCCTGGCCACTTTTTACAGTGTCCTCAGCGAGTGATACTTATCACGCCGAGTGGAACCAAGCATATACTGAGATCCAGCTAATAAATTTAAGAGGAGCAAATGGTGAAATCTGCAAGACCTCCAAGTCCAAAGCAAACCAGTTAAATTAACAAAAGATTTACTTTGAGAATTTCATGATACTCAAACAGGCATGCTCCAAGGAATACCAAGGAGCGCAAGGTGCGTTCAAAGATTCGATGATTCACTGAATTCTGCAATTCACATTACTTATCGCATTTC
+
IIIIIIHIEHHIIHIIIIIIIIIII?EHIIIIIIIIIIIIIIIIIIIIIIGIIHIIIIIIIHHHHHIIIIIIHIHIIIIIIIIIIIIIIIHIIIIIIIIHHIIHIIIIHIIIIIIHHFFHHIIIHHHHGHIHHHHIIIIIIIIIIIHHIIIIIIIIIIIIIHIIIIIIGIIIHIIIIIHHIHIIIIIIIIHIIIHHHHGHIIIIIIIHIIHGIIHEHIHHG@EHHHHGHGIIHHIHGHHHHHIHIIHIIIHIHIIIIHIGIIIIIHHGHHIIHHHHEIHHIIIHIIIIIIIIIIIIIHIIIIIIHHHHIHGIIIIIIIIIIGIIIGIIIIIIIIIIGIIIIIHIHIIGIIGIHIIIIIIIIHHIIGIIIHIIIII
@HISEQ:711:H5NNWBCX2:2:1101:15557:20158:ATCTCGTA
TTAAGTTCAGCGGGTATCCCTACCTGATCCGAGGTCAACCATAGAAAATTGGGGGTTTTGGCCAGTGTCCACCAGGTCTCTGTAGCGGAAGTATTACTACGCTTAGAGCCAGACGGCACCGCCACTGATTTTAGGGGCCGCCGGTAGCAGCGGGCCCCAACACCAAGCTAGGCTTGAGGGTTATAATGACGCTCGAACAGGCATGCCCCCCGGAATACCAAGGGGCGCAATGTGCGTTCAAAGATTCGATGATTCACTGAATTCTGCAATTCACATTACTTATCGCATTTC
+
HIIIHHHHIEHDHIICHHGHIIIIHEEHIIHHHHIHIIIIGHIHGHHHE@HHHIHHHHIIDHHIIHFHHIHHHHHHIIIIHIIIIHIIGHIHIIIIIIIIGIIIIHIHHHIIHIIGIIIHHIIIHHIIIIIFIHHHEEHIHIHEHHHHIHHHHHHHICHHHGHIIHIIIHIHHHHGFHHIIIIIIIHHHIIGFHIIHHIIHIFHHGHIHHFEHHHHIIHHG<CHHHFGGHHCCHHIHGGHHIIHIIIIHHHHGIIHFHIIHHIHHEIIIHEIHHIGIHHIHGGHIIIIIII
@HISEQ:711:H5NNWBCX2:2:1101:16924:20104:ATCTCGTA
TTAAGTTCAGCGGGTATCCCTACCTGATCCGAGGTCAAACCATAGAAGTAGTTTGGGTTGTCCGGCGGGCGGCGCCCACGCTCCGAAGCGGATAGAATTGACTACGCTGGGAGGTTGACACCACTGCCTACGGGTTTCGGACACGTCCGTGTGGACGAGGTCCAATACCAAGCAGAAGCTTGAGGTTTGAAATGACGCTCGAACAGGCATGCCCCTCGGAATACCAAGGGGCGCAATGTGCGTTCAAAGATTCGATGATTCACTGAATTCTGCAATTCACATTACTTATCGCATTTC
+
IIIIIIHIHIIIIIIIIIIIIIIIIGHIIIIIIIIIIIGIIIIHHIIIDFHHHHIHIIIGIIIIHCFHIIIIHHIIIIIIIHIIIIHIIIIIIIIIHIIIIIIIIIIHIGHHIHHHIIIIIIHIIIIIIIIIIIHIIIIIIIIIIIHIIIIHIIIIIIIIHIIIIIIIIIIIIIIIIIIIIIIIIIIIIIIIIIIIIIIIIIIIIIIHIIIIIIIHHIIIIIIGIHIHHHIIHHIIIIIIGIIHIIIIIIIIHIHIIIIIIIIIIIIIIIIIIIIIIIIIGIHIIIIIIIIIIHIII
@HISEQ:711:H5NNWBCX2:2:1101:17271:20067:ATCTCGTA
TTAAGTTCAGCGGGTATCCCTACCTGATCCGAGGTCAACCATAGAAAAATTGGGGGTTGCTGGCCAGCATCCACCGGGTCTCTGTAGCGGGTAAGTTACTACGCTTAGAGCCAGATGGCGCCGCCACTGATTTTAAGGGCCGCCGGTGACAGCGGGCCCCAACACCAAGCTGAGCTTGAGGGTTATAATGACGCTCGAACAGGCATGCCCCTCGGAATACCAAGGGGCGCAATGTGCGTTCAAAGATTCGATGATTCACTGAATTCTGCAATTCACATTACTTATCGCATTTC
+
IIEHH@GHHHIHIHHHIGHHCFHFHIIIIIIIIIHHIC@FHIGHHEIIGHHEHEHHIHIIIIIFHCGG@EHIFIHCHHEHHIIIHIIIIIICHHHHHHIIHHIIEIHHCHEGHHHHHHHIHHHHGHIIHGHHHHFDHIHHHHHIIIIIHGHHHHHIIIHHIHIHIIIIIIHHIIHHIIHHIGHFIHIHEEHHEFCIIHIIGIHHEHHHCIHEIIHIHIHIHHHHEDIIHHHHEHHGIHEIIIHGHHGHIHEHHEEG1IHGIIIIIIIIHIIIIHHFCHHHFG@?HIIHHDHHI
@HISEQ:711:H5NNWBCX2:2:1101:17274:20112:ATCTCGTA
TTAAGTTCAGCGGGTATCCCTACCTGATCCGAGGTCAACCTTGTGAAAGATTTAACGGCCGCGGCCGCCCGCACTCCGAAGCGATTTATTAAAAACACAACGCTTAGAGACGGACAGCTCAGCCGGAGACTTTGAGGCGCGCGGAAAACCGCGGCGCCCAATACCAAGCCAGGCTTGAGTGGTGAAATGACGCTCGAACAGGCATGCCCTCCGGAATACCAGAGGGCGCAATGTGCGTTCAAAGATTCGATGATTCACTGAATTCTGCAATTCACATTACTTATCGCATTTC
+
IIHIIIIIIIIIIIIIIIIIIIIIIIIIIIIIIIIIIHIIGHIIIHHHHHHHIIIIIIHIIIHHIEHIIIIIHIIIIIIIIIIIIHIHHIHIIHIIIHHIIIIIIIHIIHIIIIIIIIFIHHIIIIIHHIHHIIIIIHIIIIIHIIIIIIIIIIIIIIIIIIHIIHIHIIHIIIIHIIIIIIIIIIIIIIIIIIIIIIIIIIIHHHIIIIIIIIHGGIIIHIHFHHIIIIIHHIIIIIIIIIIIHIIIIIIIIIIHIIIIIIIIIIIIIIIIIIIIIHIIIIHIIIIIIIII
@HISEQ:711:H5NNWBCX2:2:1101:6817:20423:ATCTCGTA
TTAAGTTCAGCGGGTATCCCTACCTGATCCGAGGTCAAAGTAAAAAAAGTCTTAATGGAAGGAGGTATACTAGACTCGCTTGCAATGTGCTGCGCACGAAGCCAACATACCGGCTGCCAATGAATTTAAGGCGAGTCCATGCACAGAGGCAGAACAAACACCCAACACCAAGCAGAGCTTGAAGGTTTAAATGACGCTCGAACAGGCATGCCCAACGGAATACCGAAGGGCGCAATGTGCGTTCAAAGATTCGATGATTCACTGAATTCTGCAATTCACACTACTTATCGCATTTC
+
IIIIIHIIIIIIIIIIIIHIIHIIIIIIIIIIIIIIIIIIHIIIIIIIIIIIIIIIIGIIIIIIIIHIIIIIIIIIIIHIIIIIIIIIIIIIIIIIIIIIIIIIIIHIIIIIIIIIIIIIIIIIIIIIIIIIIIIIIIIIIIIIIHHIIIIIIIIIIIIIIIIIHIIIIIIIIIIIIIIIIIIIHHHIIIIIIIIIIIIIIIIIIIIIIHHIIIIIIIIIIIIIIHIHIGIIIIIIIIIIIIIIIIIHIIHIIIIIIIIIIIIIHIIIIIIHIIIIIIIIIIHIIIHIIIIIIIII
@HISEQ:711:H5NNWBCX2:2:1101:10008:20381:ATCTCGTA
TTAAGTTCAGCGGGTATCCTTACCTGATCCGAGGTTAAATCTTAGGTTTTTAGGCCCAAATAAACAATCGACAGAATGCCGGCTGAGCCACTAAAGCGTGTGACAGAGCTCCATACGCTCGGGCATCAAGACTCGACATCGTCACTGCATTTCAAGCCTGTCCATTAAAAGAACAATTGGCTCAACAACCAAGCTGCGCTTGAAGGTGGTAATGACGCTCGGACAGGCATGCCCTCCGGAATACCAGAGGGCGCAATATGCGTTCAAAGATTCGATGATTCACGGAATTCTGCAATTCACATTACTTATCGCATTTC
+
HIIGHIGIIIIIHIHHIIIIIIIIIIIIGHIIIHHIIIHIIIIIIIFHEHIIGHHHHGIIHIIIIFHHIIHIIIGHIICHHIGIIIGIHIIIEIHHGGEHHIIIIHFHIIIIIIIHIIIIHHHIIIIIIIIGIIIIIIHIIIIIIHIIIIIIIIIHIIIIIIIIHIIIIIIIIHIIIHIHIHIIIIIGIIIIIIIIIIIIGIIIIIIHIIGIIHDIIHDIIIIIIIIIIIHHIHHIHIIIIIIIIIIHHIGIIIIIIHHIHIIHIIIHIIIIIIIIIIIIIIIHGIIIIIIIIIIIHIIIIIIHIIHIHIIIIIIII
@HISEQ:711:H5NNWBCX2:2:1101:15109:20397:ATCTCGTA
TTAAGTTCAGCGGGTATCCCTACCTGATCCGAGGTCAACCTTTAATGGGGTGTTTAACGGCGCGAGACCTCTCGTACTCAGAAGCGGAAACATAAAGTGCCACAACGCTTAGAGACGAAAGACTCAGCCGGATACATTGAGGCGCGCGCCGAAGCGCGGCGCCCAATACCAAGCGAGGCTTGAGTGGTGTAATGACGCTCGAACAGGCATGCCCCTCGGAATACCAAGGGGCGCAATGTGCGTTCAAAGATTCGATGATTCACTGAATTCTGCAATTCACATTACTTATCGCATTTC
+
IIIIIHIHIIIIIIIIIIIIIIIIIIIIHIHHIHHIIIHHIHIHGHIIHIIIIIHHHIIHHHIIHHHHHHIIIIIIIIIIIIIIIIHIIIIIIIIIIHHGHIIGIIIHHHHIIIIIIIHIIGIIIIIIIIIIHIIIIIIIIIHHHHIIIIIIIIIIIIIIIHEHIIIIHHIIIIIHIIIHIIIIIIIHIIHHHIHIHIIIIIIIHIHIIHHHIIHHGIIIIIGHEHHIIIIIIHHIHIHHHIHHIIIIGIIIHIHHFIHIIHIIIHIIIIHHGHIHIIIIHGIIIIHGIIIIHIIHI
@HISEQ:711:H5NNWBCX2:2:1101:16590:20389:ATCTCGTA
TTAAGTTCAGCGGGTAGTCCTACCTGATTTGAGATCAAACTTAAGGGTCAATTGTCTAACTTAATAGACCGTTAGAAGCGGTTCGATCAGTAATTTCCTGGCCACCTTTTTAACAGTGTCCTCAGCGAGTGATACTTATCACGCCGAGTGGAACCAAGCATAATTACTGAGATCCAGCTAATGCATTTAAGAGGAGCAGACTGTGAAATCTGCAAGACCTCCAAGTCCAAAGCAAAACCAATTAAGGAATTGACTTTGAGATTTGCTCATGATACTCAAACAGGCATGCTCCAAGGAATACCAAGGAGCGCAAGATGCGTTCAAAGATTCGATGATTCACTGAATTCTGCAATTCACATTACTTATCGCATTTC
+
IIIIIIIIIIIIIIIIIIIIIIIIIIHIIIIIIIIIIIIIIIIHIIIIIIIHIIIIIIIIIIIIIHIIIIIIIIIIIIHIIIIIHHHIIIIGIIIIIHIIHIIHIIIIIIIIGIIIIGIIHIIIIIIIIIIIIIIIIIIIIGIIIIHIIIIIHIIIIIHIIIIIIIIHIIHIHHIIIIIIIIIIIIIIIIHHHHIIHIIIIHIGIIIIIIIIIIHIHIIIGIIIIHIGIHIIIIIIIHHGHFGGHHIIHIIHIHHHIIHHGHIIIHIHIIIIHHHFIIHIIIHHHIIIIHIGIHIIIIIIIIIHIHIIIIIIIIIGIIIIIIIIIIIIIIIIIIIIIHIIIIIIIIIIIIIIIIGIIIIIHHIIHIIIIIIIII
@HISEQ:711:H5NNWBCX2:2:1101:19993:20295:ATCTCGTA
TTAAGTTCAGCGGGTAGTCCTACCTGATTTGAGATCAGATCATAAAGTAAAATTTGTCTAAGTTAATAGACTATTAGAAGCGGTTCATCTGCATTTCCTGGCCACTTTTTACAGTGTCCTCAGCGAGTGATACTTATCACGCCGAGTGGAACCAAGCATATACTGAGATCCAGCTAATAAATTTAAGAGGAGCAAATGGTGAAATCTGCAAGACCTCCAAGTCCAAAGCAAACCAGTTAAATTAACAAAAGATTTACTTTGAGAATTTCATGATACTCAAACAGGCATGCTCCAAGGAATACCAAGGAGCGCAAGGTGCGTTCAAAGATTCGATGATTCACTGAATTCTGCAATTCACATTACTTATCGCATTTC
+
IIHIIIIHIHHIIIIHIIIIHGHHIGIIIHIHIIIHIHCHEHHIIIIIHHIIHHIGHGHGHHIIHIHHHIHHHIGHFHHHHHIIHHHIGHIIIHIIE@FGHCHIIIHIIHGFHIIIHHHIICFHHHHIIIIIIIHFHGGHIHFHIIEHH?HIHEHHFHGIIIHIIGHIIIIHFHHHHHHIIIIIHHHCHHHCHHHHHHIIGHHHHEHHIIHHHHG?HHHFEHHHIIHEIIIHHHHGCFGHGGGIIIIIIHHHHGHHD?IHFHG@FEEHIHHHHHHHCIHGGHIIIIIIHHHIIIHHGIIIHIHIHHHIIIIIIHIIHHHHHHHHIIHIIIIIIIIIIHIHHIHHIIHIIIHHHHHHIHHHIIHHIIHHHHIIHII
@HISEQ:711:H5NNWBCX2:2:1101:21068:20250:ATCTCGTA
TTAAGTTCAGCGGGTATTCCTACCTGATCCGAGGTCAAACTTTCAGAAGTGGGGGGTTTAACGGCGTGGCCGCGCTGCGATCCAGTGCGAGTGTTGCTACTACGCAGAGGAAGCTACAGCGAGACCGCCACTAGATTTAGGGGACGGCGCGCCGCGAGGGCACGCCGATCCCCAACACCAAGCCCGGGGGCTTGAGGGTTGAAATGACGCTCGAACAGGCATGCCCGCCAGAATACTGGCGGGCGCAATGTGCGTTCAAAGATTCGATGATTCACTGAATTCTGCAATTCACATTACTTATCGCATTTC
+
IIIIIHHIHIIIIICHHIIIIHIIHIGIIIHIIHGHGHIIHHIIGHHIIHIIIIIIEHIIIIIIDEHHIHIIHIHIIHIIHHHIIDHHIII<GHGIIHIIGHIIHIIHIIHHG?FEHIHHIIIHGHIHEHEGGHHHCHHHHHIHDHHGHDHGDHHHHHHIHIIIHHHHEIIHHHHHHHIHEHHGHIIHIHIIFIHIIIIIHIIIIHDIHIIIIHHIHGIIHHHIHIIIIIIIIIIIIIHHHIIIIHHGCCCIIIIIIIIIIIIHIIIIIIIIIIIIIIIIIIIIIIIIIIIIIIIIIIIIIIIIIIHII
@HISEQ:711:H5NNWBCX2:2:1101:5782:20651:ATCTCGTA
TTAAGTTCAGCGGGTATCCCTACCTGATCCGAGGTCAACCTGTAAAAAATTGGGGGTTGCTGGCAAGTAGACCTACCGGACCCAGACGCGAGGAGTATTACTACGCGTAGAGCCGACAGGCACCGCCACTGATTTTAGGGGACGCGGAACCGCGAACCCCAATACCAAGCGTAAGCTTGAGTGGTTATAATGACGCTCGAACAGGCATGCCCCCCGGAATACCAGAGGGCGCAATGTGCGTTCAAAGATTCGATGATTCACTGAATTCTGCAATTCACATTACTTATCGCATTTC
+
IIIIIIIIIIIIIIIIIIIIIIIIIIIIIIIIIIIIIIIIIHIIIHIIHIIIIIIIIIIIIIIIIGHIIIIIIIIIIIIIIHHHHIIIIIIIIIIIIHIIIIIIIIIIIIIIIIIIIIIIIIIIIIIIIHIIIIIIHIIIIIIIIIIIIIIHIIIIIIIIIIHIIHIIIIIIIIIIIIIIHIIIIHHIHHIIIIIIIIHIIIIIIIIIIIIIIIIIIIIIIIIIIHHIIIIIHIIIIIIIIIIIIIIIIIIIIIIIIIIIIIIIIIIIIIIIIIIIIIIIIIIIIIIIHIIIIII
@HISEQ:711:H5NNWBCX2:2:1101:8027:20723:ATCTCGTA
TTAAGTTCAGCGGGTATCCCTACCTGATCCGAGGTCAAAGTAAAAAAGAAGCTTAATGGAAGGAGGTATACTAGGCTCGATTGCAATGTGCTGCGCACGAAGCCAACATACCGGCTGCCAATGAATTTAAGGCGAGTCCACGCACAAAGGCGGAACAAACACCCAACACCAAGCAGAGCTTGAAGGTTTAAATGACGCTCGAACAGGCATGCCCAACGGAATACCGAAGGGCGCAATGTGCGTTCAAAGATTCGATGATTCACTGAATTCTGCAATTCACACTACTTATCGCATTTC
+
IIHIIIIIIIIIIIIIIHIIIIIIIIIIHIIIIIIIIIIIHIIIIGIIHHHIIIIIIIIIIIHIHEHHIIIHIHIIIIIIIIHIIIIIIIIIIIIIHIHIIIIIIIIIIIIIIIIIIIIIIIIIIIIIIIIIIIIHHIIIIIIIIIHIHHHIIIIIIIHIIIIIHIIHHIIHIIIIIIIIIIIIIIIIHIIIIIHHHIIIIHIIIIIIIIIIIIHHHIIIIIHIIIIHHHIIIIIIIIIIIGIIIIIIIIIIIHIIIIIIIIIIIIIIIIIIIIIIIIIIHHIHHHHHGHHHHIIII
@HISEQ:711:H5NNWBCX2:2:1101:10757:20614:ATCTCGTA
TTAAGTTCAGCGGGTATCCCTACCTGATCCGAGGTCAACCATAGAAAAATTGGGGGTTGCTGGCCAGCATCCACCGGGTCTCTGTAGCGGGTAAGTTACTACGCTTAGAGCCAGATGGCGCCGCCACTGATTTTAAGGGCCGCCGGTGACAGCGGGCCCCAACACCAAGCTGAGCTTGAGGGTTATAATGACGCTCGAACAGGCATGCCCCTCGGAATACCAAGGGGCGCAATGTGCGTTCAAAGATTCGATGATTCACTGAATTCTGCAATTCACATTACTTATCGCATTTC
+
GIIIHHHIIHHICCEHHIGHIIIHIIIIIIHIHIIIIHIIIHIGIIHIIHIEHHIDDHHIIIIHIHIHIIIIIIHHHIIIIIIHIHIIIHHHHHHEIHIIIIIIIIHIIIIIIIIIGHIIIIIIHHIIHHIIHHHHIHIHHIIIIIHHIHIIIIDEHIIHHHHIIIIIHIIIIIIIGIIIIIIHHHIIIIIIIHIIIIIIIIIIIIIIIIIIIIIIIIIIIHHHIIIIIHIIIIHGIIIHIIIHHIIIIIIIIIHIIHIIIIIIHIIIIIIIIIIIIIIIIIHIHGIIIIIII
@HISEQ:711:H5NNWBCX2:2:1101:3355:20827:ATCTCGTA
TTAAGTTCAGCGGGTAGTCCTACCTGATTTGAGATCAGATCATAAAGTAAAATTTGTCTAAGTTAATAGACTATTAGAAGCGGTTCATCTGCATTTCCTGGCCACTTTTTACAGTGTCCTCAGCGAGTGATACTTATCACGCCGAGTGGAACCAAGCATATACTGAGATCCAGCTAATAAATTTAAGAGGAGCAAATGGTGAAATCTGCAAGACCTCCAAGTCCAAAGCAAACCAGTTAAATTAACAAAAGATTTACTTTGAGAATTTCATGATACTCAAACAGGCATGCTCCAAGGAATACCAAGGAGCGCAAGGTGCGTTCAAAGATTCGATGATTCACTGAATTCTGCAATTCACATTACTTATCGCATTTC
+
IIHIIICHIIFHEHDDHIHIIIIIIIGGIIHHICHHHHEHHHIIIIIIIHHHGHIFGHIGCHIHIHHHGGHHHFEHIHIGIIIHDEHHIIIIHIHHHHGE1GHFIIGEFCGHIEGHHEHCHCGHIIIDHFHG@GHIIGICHGECDD<EEEHHH:C//FHEFFHGGF?GHB8FGH?HHHHH.EFHHHHEAHHHCHHF?F@GGFFEEF.?HGGHHHEC<H@HGC@<</@</CC<?FHHHEHF0?CFC0FF01F<<@F<1<11<D1GECHHEH?HHD1@D1HHFGCCHIHFHHCF?HH@?EIIHGD<C<CIHHHG?GHHC0C<F?HF<?HEHFHF@<F<?HEHHFEG@H?HHHCCC<1C<D@@HF@CC1CEF<?C/<C
@HISEQ:711:H5NNWBCX2:2:1101:13565:20778:ATCTCGTA
TTAAGTTCAGCGGGTATTCCTACCTGATCCGAGGTCAACACTGAGATATAAATAATCGTTTTTACGGCAGGAGACCGGCTAGATATCCCTTGACGCTGTAATAGTTACTTCGCCCGGGTCCCCAGCGGTCCCGCCACTGATTTTAAGGGCATACGACGGTAAAGTCATAGGGCCCCAACGCCAAGCAGAGCTTGAGTGTTGTAGTGACGCTCGAACAGGCATGCCCTCCAGGATACTGGAGGGCGCAATGTGCGTTCAAAGATTCGATGACTCACTGAAATCTGCAATTCGCATTACTTATCGCATTTC
+
IIIIHIIHHIIHIIIIIIHHIIIIHHEHHIIHHIIHHHIGIIIIIIIIIHGHHHHIIIIIIIIIGEHIIIHIIHIIIIIIIIFHIHGHIIIGIIIIIIHEHHHHIIIHIIHHIIHIIHHIIHHGIIIIIIIIIIIIGIIHHIHIIIIIIIIIIIIGIIIIIHIIIHHHIIIIIIIIIIIIIIIIHIHIIIHHIIIIIHHHHHHIHIIIIIIIIIHHIHHEIIIHHHFIHIGIIHIIIIHHEHIIHHHIIIHIIIHIIIIIIHIIHHIIIIIIIIHIIHIHHHFIIHIHHIIIHIHHIIIIIHIGIHHII
@HISEQ:711:H5NNWBCX2:2:1101:17032:20959:ATCTCGTA
TTAAGTTCAGCGGGTATCCTTATCTAATCCGAGGTCAACCTTGAGAAGTCCGCGCGGGGGCGGCTCGCGACGACGCCGGACGGGGCTGCAAATCTGCTGCGCTCCGACCGAGATGGCACGACGTGAGTTGCGTTTGGGAGGGGCCCCGCGGCAGCGGGACGCCCTCCAGGACCAAGCCGGGCTTGAGAGTTGCAACGACGCTCGGATAGACATGCTCCCTGGAAAACCAAGGAGCGCAATGTGCGTTCAAAGACTCGATGATTCACGTAAATCTGCAATTCACACTAGTTATCGCATTTC
+
IIIIIHIHIIIIIIIIHIIIIIIIIIIIIHIHIIGHIIIIIIIIIIIIIIIIIIIIIGIHHHHIIHHHHHGGHHHIIIIHHIHIIGHEHHHGIHHIIIHEHHHHHIIHHHHIIHHIIHHHHHHHHFHHHHHIHHHIHHEIIIIIHHIHIIIHHGIHIIIHIHHIHHIIIIIGIIIHHIHIIIIIIIIIIIIIIIIIHHHHIGHIIIHIIHIIIIIIGIIIIHHHIIIIIIIHIIIIIIIHIHGIIIIIIIIIIIHIHIIIIIHIIIIIIIIHIIIIIIIHHHGDHIIIIIIIIIIIIIII
@HISEQ:711:H5NNWBCX2:2:1101:19687:20826:ATCTCGTA
TTAAGTTCAGCGGGTATCCCTACCTGATCCGAGGTCAAAAGTGAAAAAGGCTTGTGGAAGCGGGCGTATAGCTTTGAATCGCGACTTGTGCTGCGCTTCAAAACCAAACACTGGCTGCCAATTACTTTAAGGCGAGTCCCTCAGGACAAACACCCAACACCAAGCAAAGCTTGAAGGTACAAATGACGCTCGAACAGGCATGCCCCATGGAATACCAAGGGGCGCAATGTGCGTTCAAAGATTCGATGATTCACTGAATTCTGCAATTCACACTACTTATCGCATTTC
+
IIIIIIIIIIIIGGIIIIIIIHHIIIIIIIIIIIIIIIHIIIHIIIHHIIIGHHIIIIIGIIIIIFHHHIIIIIIIIIIIIIIIIIIIIIIHHIIIHIIIIIIIIIIIIHIIHIIIIIIIIIIIIIIHIIIIIIGIIIIHIIIIHGEHIHHIIIIIHIIIHHIIIIHHIIIIIIIHIIIIIIIIIIIIIHHIIIIIIIIIIIIIIIIIIIIIIIIIIHHHIGIIIHIHHDHHFHEIIHHHIIIIHIIIHFHEGF?GHIIIIIIIIIIIIHHIIHGIIIIIIIIIIIII
@HISEQ:711:H5NNWBCX2:2:1101:2874:21183:ATCTCGTA
TTAAGTCCAGCGGGTTGTCGTAACGGGCCGAGCCGAGATTTTCGCGATAAACCCTGAAATTTCAGGGTTTATCGGCTAATTATGCAGTTTTGAACTGAGCCGGCAAAAAATCGCGCCACTAAGTGATCGCGGCTAAATTTCGGCTCAGAAAAAAAAATTTTGATTTAGCCGCGCTTAATAAAAATCGCGGCTAAACAATCGCGACTGAATTTAATCAGCCGAAAAAAAATCGCCCGGTCTCGACCCGTTACAGCCGGCTAAATTAGCCTGCCGTAATTACATTCAAAATTTCAATGATTCACGGGATGCTGCAACTCACATTAGTTATCGCATTTT
+
IIIIIIHHHIIIIIIIIIHIIIIIIIHIIIIHHIHHIIIHHHHHIIHHHIIIHIIHIGIHIIGGIFHGHIIIHIIIIIIIIIIHIIHHHIIIIIIIGHHIHIIHIIHHIIIIIIIGHHHHIHIIGIIIHHHHHIIIHHHIHIIIHHGIIIIIIIHIIEHGHIIIIHHHHHHIIIHHIHHIIIIIIIIIHHIIIHHIIIHHIHHHF??IHGIHIIGIIIIIGIIIHIIHECHHIIIIIIIIIHIHIIHHHIIIIIIIIHHIIIIIHHCCIIIIIIIIIHIHIIIIIIIIIIIIIIIIIFGHGIIIIIIIIIIIIIIIIIHIIIIIIIIIIIIIGIII
@HISEQ:711:H5NNWBCX2:2:1101:3752:21003:ATCTCGTA
TTAAGTTCAGCGGGTATTCCTACCTGATCCGAGGTCAAACTCATAGAGTCGGGGGTTTTACGGCGTGGTCAAGCCGCGTTCCAATGCGAGGTGTGCTACTACGCAAGGGAAGCTGCAGCGAGACCGCCACTAAATTTGGGGGGCAGCACCGCCCCGGGGGGCAGTCTGGTCCCCAACACCGCAGCCCAGATGGGCGCGAGGGTTGAAATGACGCTCGAACAGGCATGCCCGCCAGAATGCTGGCGGGCGCAATGTGCGTTCAAAGATTCGATGATTCACTGAATTCTGCAATTCACATTACTTATCGCATTTC
+
IIIIGHHHIIIHHIIIIHIIGHIIIHIIHIEHHHCHHGHIHHHFEHCH@F<DDDHGHIHHIGEHC<E<<DEHHHHHHICHHHHEGGHHEHIEHHHIIIHHIIHHHGIIHHIIIIIFHFFEEEHGIIIIHHIHIHHHIHIIHIIIIHIHHHIIHIIIHIHFHHIHIIIIIIHIIIHIHGHIIIIIIHIIIEEHHIFIIIHGIHHHHHEGHHIIIIIGIHGIGIHCGIIIIHIIHHIIHIIIIIHFCIIIIHIIIHIIHHIIIIIIIHIIIIIHIIIIIIIIHIIIIIIIHHHHIIIIIIIIIIIIIIIGIIIHG
@HISEQ:711:H5NNWBCX2:2:1101:7095:21006:ATCTCGTA
TTAAGTTCAGCGGGTAGTCCTACCTGATTTGAGATCAGATCATAAAGTAAAATTTGTCTAAGTTAATAGACTATTAGAAGCGGTTCATCTGCATTTCCTGGCCACTTTTTACAGTGTCCTCAGCGAGTGATACTTATCACGCCGAGTGGAACCAAGCATATACTGAGATCCAGCTAATAAATTTAAGAGGAGCAAATGGTGAAATCTGCAAGACCTCCAAGTCCAAAGCAAACCAGTTGAATTAACAAAAGATTTACTTTGAGAATTTCATGATACTCAAACAGGCATGCTCCAAGGAATACCAAGGAGCGCAAGGTGCGTTCAAAGATTCGATGATTCACTGAATTCTGCAATTCACATTACTTATCGCATTTC
+
EFHGHIIIHHHHHGF?HHIHH@HHHHGIGEHHIGHIGHEHHEHIIHIIIFHFHIIIIHHHHIEHCGHHIFHIIFEHIHHIIHIHHEHHEHHHHHHHFHIHHHHIHHDGHHHGHHIIIHIFHIIIIGIIIIFIIIHIHHHHHHIIIIIIIIIHHIIIHEHFHHHIIIIHH.GHHGFHCHHHIHHGIFGHIIIIIHHGFHHIHIIIHIHHHHHIIIEHFGF@C//EHHEHGHG/GDC0C00E@F0F<0<<0EHFC@FGE?@?HHCFFD<H@HCG<<<11?C<11@HGC1CF11D1?HIHGD?C<<GFC<DIIHHHHHHCH@C1CGD<1G1<CHG?EF1CIH@G?HCD1?H@?@@HC@<<<C1CHHCHG=CG@HE/HC
@HISEQ:711:H5NNWBCX2:2:1101:8671:21089:ATCTCGTA
TTAAGTTCAGCGGGTATCCCTACCTGATCCGAGGTCAACCATAGAAAAATTGGGGGTTGCTGGCCAGCATCCACCGGGTCTCTGTAGCGGGTAAGTTACTACGCTTAGAGCCAGATGGCGCCGCCACTGATTTTAAGGGCCGCCGGTGACAGCGGGCCCCAACACCAAGCTGAGCTTGAGGGTTATAATGACGCTCGAACAGGCATGCCCCTCGGAATACCAAGGGGCGCAATGTGCGTTCAAAGATTCGATGATTCACTGAATTCTGCAATTCACATTACTTATCGCATTTC
+
IIIIIIIHHIGIIIIIIIIIHIIIIIIIIIIIHIIIIIIIIIIIIIHHIHIIHIHIIIIHIIIIIHIIIIIIIIIIIIIIIIIIHHIIHIIIIIIIIIIIIIHIIIIIIIHHIIIIIIHIDHIHIIIIIGHIIIIIIGIIHHIIIIIIIIIIIIIIIIIIIIIIIHIIIIIIHIHHIHIHIIFHGIIHHIIIIIHHIIHHHHIIIIIIIIIHIIIIIIIIIIIIIIHIIIIIIHHIIIIHIIIIHHGHIIIIIHGIIIIHGIIIIIHHIGIIHIIIIIIIIIIIHIIIIIIII
@HISEQ:711:H5NNWBCX2:2:1101:11378:21120:ATCTCGTA
TTAAGTTCAGCGGGTAGTCTTACTTGATTTGAGATCGAGTTTTACAAGAATCGTTGCCGACCCTTGTGAAATCCTGCATCAGTCAGCCAATACGGTCAAACTCCCTTTATGTTAGCTGCAGCAAAAGTAATAATCCGTTTGACGGGACTAAATAAATATGCTTTTAGCTCAGGAGAATGTCCAGCTGCACCTGCATTTCAAGCAACCCTCCACCGATCGTAAAGACTGGTGTTGGGATTGCTCAAGTCCAAAGCCATTCAAAACAAATTGAAGTCTTTGAGGTGTTTACTGATACTCAAACAAGCATGCTCTTCGGAATACCAAAGAGCGCAATATGCGTTCAAAGATTCGATGATTCACTGAATTCTGCAATTCACATTACGTATCGCATTTC
+
IHIIIGHIIIIIIIHHIIIIHIIHIHHFFHHIIIIIIIGIIIHEHHIIGHIHIIIHHIIIIGIIGGHIIGHHIIIIHIIHIIIGEFHICHHHIHHHHHIIIIHIHHIIIHGHIIHIIII0D@0FHHIIIHHIIHHHHGGHHHEHDHEHHIHIIIIIIHHIHGIIICHHIEH?GHCFGHHHHFGHEGHHHHIHHIHIGIIIIIIHHHHIIIHIIIHHEHHHEG?FC..DIIHIHHF@D/@IHHEHHHHHHHGIGHGIHFHHIIIIIIIGIHHFIHHEIIIIHIIHEIIIIIIIIIHHEGFDHHHIIIIIIIIIIIIIIIIIIHHHHGHIIIHHIIHIIGIIGIIIIIIIHIIIIGIIHHHHHHHGIIHHCHIIIIHIIHHGFIHIIIIIIIIIII
@HISEQ:711:H5NNWBCX2:2:1101:17181:21250:ATCTCGTA
TTAAGTTCAGCGGGTAGTCCTACCTGATTTGAGGTCAAATGTTCAGAAGTTGTCTACATAGAGACGATTGGAAGCTGAACTGACAAAACACAGTCTTCGTCTATGGCGTAGATAATTATCACACCGGCGACGGACCGTGAATGGTTCTGCTAATGCATTTCAGGAGAGCTGACCATAGGCCTGCAAGACCCCCAACTATCCAACACACAAGCCAGTCACAAAACTGGATATGGTTGAGAATTTAATGACACTCAAACAGGCATGCTCCTCGGAATACCAAGGAGCGCAAGGTGCGTTCAAAGATTCGATGATTCACTGAATTCTGCAATTCACATTACTTATCGCATTTC
+
IIIHIIIIHGIIIIIHIIIHIHHIIIIIGIIIIIIIIIHIIEHIIHIEHHIIIIIGHHIGIIIHI<CGFHHHIHIIIHHHHIIIIIGHIIIHHIIIHIIHHIIIEHIIIHIIIHHIIIIIIHIIIHIIHDHHIIGIIHHIHIHHHIIIIHIIHHIIHHHHHHHIIIGHHIIIIHIHHHGHIIIIHFFFHHHHEHHHHHHHIIHIHHIIIHIHIIIIIIIIIHHIHHGIIHIIIIHHIHIIIIHIIIIHHFHHHFCCHHHFHIIIIIIIIIIIIIIHHIIIIHIIIIHGIIIIIIIHFIIHIIIHHIIHHHIHHFGGIIIIIIIIIIIHHIIIIIIIIIIIIHIHIIIIIH
@HISEQ:711:H5NNWBCX2:2:1101:6251:21366:ATCTCGTA
TTAAGTTCAGCGGGTATACCTACCTGATCCGAGGTCAACCTGAGAAAATAAGGGGTCTAGGCGGGCGCCGATAGCCCGTGCGGTGCGTGCTCGTGGAGCTCGTTGCACCGAGGACTGAATCGACACCGCCATTGTCTTTGGGACGCGGTCTCAACGACCGACGTCCAAACACCAAGCCAGGCTTGACGGTCGTTAATGACGCTCGAACAGGCATGCCCTTCGGAATACCAAAGGGCGCAATATGCGTTCAAAGATTCGATGATTCACTAAATTCTGCAATTCACATTACTTATCGCATTTC
+
IIIIIIIIIIIIIIIIIIIIIIIIIIIIIIIIIIIIHIIIIIFHHIIIGHIIIIGIIIIIIIHHHCEHIIIIHHIIIIEHHIIHIIHIIHIIIIIIHIHIHIIIIHHIIIHHIIHIIIHHHIHIIIIHHHIIIHIIHIIIIHIIIIIIHHIIIIHIIIIIIIIHHIIIIIHIIHHIIIHIIIHIIIIIIIIIHIIIIHHIIIIIIHIIIIIHIIIIHIIIIIIIIIIIIIHHEIIIIHIIIIIIIIIIIIIIIIIIIHIIIHHHIIIIHIIIIIIIIIIIHHIIIIIIIIIHIIHIIIIII
@HISEQ:711:H5NNWBCX2:2:1101:12144:21266:ATCTCGTA
TTAAGTTCAGCGGGTAGTCCTACCTGATTTGAGGTCAAATGTTCAGAAGTTGTCTACATAGAGACGATTGGAAGCTGAACTGACAAAACACAGTCTTCGTCTATGGCGTAGATAATTATCACACCGGCGACGGACCGTGAATGGTTCTGCTAATGCATTTCAGGAGAGCTGACCATAGGCCTGCAAGACCCCCAACTATCCAACACACAAGCCAGTCACAAAACTGGATATGGTTGAGAATTTAATGACACTCAAACAGGCATGCTCCTCGGAATACCAAGGAGCGCAAGGTGCGTTCAAAGATTCGATGATTCACTGAATTCTGCAATTCACATTACTTATCGCATTTC
+
EEHHHHHHHGEHII<DHIHIIGHHHHHHE@HFHCH?11@GHHHHHH1@@HCEE<FGH@GHEGFHIEHCHHH@?HHHHHHHIG1FEHCHE11FFFH?F@CCCEHHCCHD<CCEEE@@D0<FH?FC<CCHHCHHDHHHHFCG@HG@H?CHHHHHHHGFHHGEHIHHIIIHCHHEHCGGHG=?FEH.IFHHEFE.CCGHEHC?FC<C<CCHHEGCHEHEHFHHGD<ECEDFEHHHHHIIHFHCIIIIHHIHHEHHHEDEHIIIIHIIHIGHHIHHHIIIHIIHEEIIHIHHHHDIIIIIIIIHHHHHIHHHIIHG?G?GHHIIIIIIIIIHFHHGIHHHHHGIIHHHEHHDII
@HISEQ:711:H5NNWBCX2:2:1101:12999:21418:ATCTCGTA
TTAAGTTCAGCGGGTATCCCCACCTGATCCGAGGTCAACCTTGATAGAAAAAAAAGGTGTGTTCTGCGGCAAACGTGGCCCGTCTCGAAAACGCTGGAAAGTTATCTCGCTGCGCTCGAGGACGGACGGCGACGCCGAGGGGTTTGAGGCGGGCCCCAAAGGGCTTCACCCAACACCAAGCAGGGCTTGATTTGTGTAATGACGCTCGAACAGGTGTGCCCTCCGGAATACCAGAGGGCGCAATGTGCGTTCAAAGATTCGATGATTCACTGAATTCTGCAATTCACATTACTTATCGCATTTC
+
IIIIIIIIIIIIIIIIIHIIIHIIIIIIIIIIIIIIHIIGHHHHIIIIIIIIIHIIIIIIIIIHIHIIIIIIIIIIIIIIIIIIIIIIIIHIIIHHIHHIIIHIIIIIHIIHHHHHIIIIIIIIIIIIIIHIIIHIIIIIIIIIIIIIIIIIIHHHHHHHIIIIIIIIHIIIIHIHIIIIIIHIIIIIIIHHIIIHHIIIIIIIIIIIIIIIHIIIIIHGIIIIIIIIIIGIIHHIIIIIIIIIIIGIIIIIIIIIIIIIIIIIIIIIIIIIIIIIIIIHIIIIIIIIIIIIIIIIIGIIHIII
@HISEQ:711:H5NNWBCX2:2:1101:16394:21474:ATCTCGTA
TTAAGTTCAGCGGGTATCTCTACCTGATCCGAGGTCAACCTTTAAAAAATTGGGGGTTACTGGCAAGACACCACCGAGACCCTATAGCGAGAAGAATTACTACGCTCAGAGCTCGAGGGCACCGCCACTGGGTTTAGGGGCTGCGGAATCGCAGGCCCCAAGACCAAGCCGAAGCTTGATGGGTTGAAATGACGCTCGAACAGGCATGCCCCGCGGAATACCACGGGGCGCAATGTGCGTTCAAAGATTCGATGATTCACTGAATTCTGCAATTCACATTACTTATCGCATTTC
+
HHCHHEF?GC1C/<E/<<1<CGEEHHHHH@@HHDHC?@11<DH@CF11/<FD?EDDCHH@CGCHIHF1FGHECGHH<ED/EHHHHIGHIIGHHHCGHHGEH@GHCEHHHEFCCCGCGHDHH7EGHIIGB0FHEHHGBH@DBEHHHFGC?/A9D/?DHCHFHFB/:DHHHHEGHHCFHEHE=HHFHHIIHHEHF@HFCHFHEGFHEG@DCC/DHHCFHHHF/CEHCCHIH?GEFE/F<11HHHIHGCIIHHHF1F??HGHEHEHHHEHHHEHFG<HFEG?FG?HIHEGIIHHDDG
@HISEQ:711:H5NNWBCX2:2:1101:17591:21278:ATCTCGTA
TTAAACTCAGCGGGTGATCCCGCCTGACCTGGGGTCGCGGTCGGAGGCCACTGCTCTCAATGGGGTCGGTCGAGGGGGCCCCGGGGGCCGTCACGGCTCCTCAATGAATGAAACAATCGTGTCCAACCACCTCAAGCCGTGACGTCCCTTGTCCGGGGGCTCGCATTTGGGCCAGCCGCGCCGCGAGGGAACGGGAGGCCAGCATCCGCCGCCCCGCTGCCAGCCAGCGTCCCGGGGAGGACGGGGAGGAGGGGGTGGCGACGAGATGCGTGACGCCCAGGCAGACGTGCCCTTGGCCGGATGGCTTCGGGCGCAACTTGCGTTCAAAAACTCGATGATTCACGGGATTCTGCAATTCACACCAAGTATCGCATTTT
+
GIIIIIIIIIIIIHIGFHIGIIIIGHHEIGHHIIHHIIIIHIIHIIHIIHIIIHHHHGIIIHIHHDHCC?GH?HHIIIIIHGIHHHDHGIHIIFHIHGGHHIIIIIHIHHIIIIIFHHHHIIHHIHIHIHIHIFHHIIIHHGHHHHHHHFGHHIIH<HIHHHIICEHHIHEEHHHGHHHHEHCHHHCHFEHGIHHFEHGIHHHIHHHIGIHDIHCHHFHHIHHDE=DHCHECHIHGHGC@GIHHFGHHHHIIIIHHIIIIIIGIHH<HIIGIIHIIIIIIHHIIIIIHHHHHHHHIHIIIIHHHHHIIIIIIIIIIHHIIIIHIHHHIIHIHIIIIIIHHIIIIIIIIIIIIIIHIHIIHHIIIIHIIIIIIIIIII
@HISEQ:711:H5NNWBCX2:2:1101:18659:21374:ATCTCGTA
TTAAGTTCAGCGGGTATCCCTACCTGATCCGAGGTCAACCTTAGAAATGGGGTTGTTTTACGGCGTAGCCTCCCGAACACCCTTTAGCGAATAGTTTCCACAACGCTTAGGGGACAGAAGACCCAGCCGGTCGATTTGAGGCACGCGGCGGACCGCGTTGCCCAATACCAAGCGAGGCTTGAGTGGTGAAATGACGCTCGAACAGGCATGCCCCCCGGAATACCAGGGGGCGCAATGTGCGTTCAAAGATTCGATGATTCACTGAATTCTGCAATTCACATTACTTATCGCATTTC
+
IIIIIIIIIIIIIIIIIIIIIIIIIIIIIIIIIIIIIIIIIIIIIIIIIIIIIIIIIIIIIIHIIHIIIIIIIIIHIIIIIIIIIIHIIIIIIIIIIIIIIIIIIHIIHIIIIIIIIIIIIIHHIIIIHIIIIIIIIIIHIIHIIIIIHIIIIIIIIIIIIIIIIIIIIIIIIIIIIIHIIIIIIIIIIIIIIIIIIIIIIIIIIIIIIIHIIIIIIIIIIIIIIHFIIIIHHIIIIHIIIIIIIIIIIIIIIIIIIIIIIIIIIIIHIIIIIIIIIIHIIIIIIIIIIIIIIIII
@HISEQ:711:H5NNWBCX2:2:1101:9013:21674:ATCTCGTA
TTAAGTTCAGCGGGTAATCCTACCTGATTTGAGGTCAAATCACTTAAGTGTCCACGAGTGGGAAACAAAGCGGCTTTTCAAAGTCCGTTACACCCAGCGAGTGATGCTTATCACACCGAGTTCACGGACCAGCAGGCCAGCAAATGCGTTTCGGATGAGCTGGTCTCACAACAAGTCCAGCAAACACATCCAAGTCCAAACCAACACCACCTCAACAAGGTAGGCTGGCTTGAGAGCTTCAAGACACTCAAACAGGCATGCCCCTTGGATGTCCAAAGGGCACAAGGTGCGTTCAAAGATTCGATGATTCACTGAATTCTGCAATTCACATTACTTATCACATTTC
+
IIGIHIIHGHIGIHIGHIGHIHHIIHHIGHIIIHHGIIHHFIGHIIIIHIGGHHIIHIIIIGHHIGHGHHIIGIDHIIIIIIHIIHHHIIIIIIIHHIIIHHIHIIIIHIHHIIIIIIHHEEFIHIIIIIIHIGHHHIIIHIHHHHGHHHHGHIHIHHHGHEEGGHHGHHHGHHFFEHHIHHIIHHIIEHIHHHHIIHGGFHHIHIIIHEDBEIHHHGHHHHIIIHGHHCHIHHHCGGHEHFHHGIHEHGCFHHIHEFIHCIIHGIHEHHHHHHHGHHGIIHIHHGHCHIIIIIIIIIIIIHIIHFHHIHIGIIIIIHIHIIHG?HIHHHFIHIIIIHHFGHDHII
@HISEQ:711:H5NNWBCX2:2:1101:15905:21520:ATCTCGTA
TTAAGTTCAGCGGGTAGCCCTACCTGATTTGAGGTCAAGAGTCAATAAAGTGTTTGCAAGCAAACAGTCCGAGTTAACAGACGGTTAGAAGCTGTGACACAAACTGGAAGCTGAACCAAAGCGTAGATAATTATCACACCAAGGAACGGCTAACCAAGTCACCGCTAATACTTTTAAGAGGAGCTGACTTCTTTGCAGATGCTGGCAACCCCCAAGGCCAAGCCTAAACACCAGTCGTGAAACCAAGTTTAGGTTGAGAATTTAATGACACTCAAACAGGCATGCTCTTCGGAATACCAAAGAGCGCAAGGTGCGTTCAAAGATTCGATGATTCACTGAATTCTGCAATTCACATTACTTATCGCATTTC
+
HIIGHHIIIHIIGCHHIIIIHIHIIHGIIIIIIGIIIIIIHEHFEHIHIIIIGHHHIIIIGHIIIHGIHIIIIIIHHHHHGHIIGHIIIIIIIIIIGHHIIIIIHIIIIIHIGIIHHHHIHHHHIHHIHHHGIIIIHHIIIIIHIIIHIIIIIIIHIEHIIIIIIHHHHIIIIHHHIIIIHHHHIHGHIEHIIHHIHHIHIH.??EIIIIIIII:../</<//D/HFIHHIIHDEHGHIIHHHHCIIHHHHHCGIIHIHIHHGFGHGFHEEFHHIHHIIHIHIIIHHIIIIIIIIIIIIHIHIGHHIIHHHCHHHIIIIIHIIHIIIIIIIIIHHIIHIHIHIHIIIIIIIHIIIIIIIIIIHIIIIIII
@HISEQ:711:H5NNWBCX2:2:1101:1242:21780:ATCTCGTA
TTAAGTTCAGCGGGTAATCCTACCTGATTTGAGGTCAAATCACTTAAGTGTCCACGAGTGGGAAACAAAGCGGCTTTTCAAAGTCCGTTACACCCAGCGAGTGATGCTTATCACACCGAGTTCACGGACCAGCAGGCCAGCAAATGCGTTTCGGATGAGCTGGTCTCACAACAAGTCCAGCAAACACATCCAAGTCCAAACCAACACCACCTCAACAAGGTAGGCTGGCTTGAGAGCTTCAAGACACTCAAACAGGCATGCCCCTTGGATGTCCAAAGGGCACAAGGTGCGTTCAAAGATTCGATGATTCACTGAATTCTGCAATTCACATTACTTATCACATTTC
+
IIHICFHHIIIHIIIHHIHHHHHHHFEE<<@GHHHGHIIIIIHDFHHFC1FCHIICH/D<EHHHHGHIHHIHHHHDHHGHHHCCHHHHEEHIIIIIFEFH<HHIHIHG?GFFHIIIHFHCDGHHHHHHHIIIIHHHHHHCHHIIIIIIHHHIHHHICEHIHIEHGHIHHHGCEHGEHIIIHHIIIIIGHFHIHIHFHHIHHHHIIIIIHIHBHI?GCFGHFHIIIIIIIIIIIIHIHIIIIHIIHHIHFHECHHHIHHGHGIIIIIIIIIHIHHHEGDIIIIIIIHIHIHIIIGIIIIHHIIIHIHHIHEHIIHGGHIGIIIIIHGIIIIIIIHHIIIIHIHIIII
@HISEQ:711:H5NNWBCX2:2:1101:17494:21829:ATCTCGTA
TTAAGTTCAGCGGGTATCCCTACCTGATCCGAGGTCAACCATAGAAAAATTGGGGGTTGCTGGCCAGCATCCACCGGGTCTCTGTAGCGGGTAAGTTACTACGCTTAGAGCCAGATGGCGCCGCCACTGATTTTAAGGGCCGCCGGTGACAGCGGGCCCCAACACCAAGCTGAGCTTGAGGGTTATAATGACGCTCGAACAGGCATGCCCCTCGGAATACCAAGGGGCGCAATGTGCGTTCAAAGATTCGATGATTCACTGAATTCTGCAATTCACATTACTTATCGCATTTC
+
IHIIHIIIIIIHIIIIIIIIIIIIIIGIIIIIIIIIHHIHHHIIIGIIIHIHHHIIIIHIHHIIIIIIIIIHIIIHIHIIIIIIIIIIIIIHIGIHHIIIIIHHHHIIIIHIIIIIIIIIIIIIIIIHIHIIIIIHIIIHIIIIIIHHHIIHIIIIIIIIIIIIIIIIIIIIIIIIIIIIIIHHHHIIIIIIIIIIIIIIIHIIIIIIIIIIIIHIIHIHIIIHHIIIHCHHEEHIIIHEGIIIIIIIIIIHIIIIIIIIIIIIIIIIIIIIIIIIIIHHIIIIIHGIIHHII
@HISEQ:711:H5NNWBCX2:2:1101:2270:22056:ATCTCGTA
TTAAGTTCAGCGGGTATTCCTACCTGATCCGAGGTCAACCTTGGTGCCGCCGGAGCGGACTTGTGGGGGGTTTAGAGGCAGGACGCCGAGGGATCCCAATGCGAGGCTGATGCTACTGCGCAAAGGAGAGGGCCTTCGGGTCCGCCACTGGTTTTAGGGGCCTGCCGTGGCAGATCCCCAACGCCGGGCCACAGGGGCTCGAGGGTTGAAACGACGCTCGGACAGGCATGCCTCCCAGGATACTGGAAGGCGCCATGTGCGTTCAAAGATTCGATGATTCACTGAATTCTGCAATTCACATTACATATCGCGTTTC
+
IIIIIIIIIIIIIIIIIHHIIIIIIIIIIIIIIIIIHIIIIIIHIIIIIIIIIDHHIIGIHHIGHEHHIIIIIIHIIIIIIHIIIHIHFHIHCGHIIIIIIIIHIIIGHHHIIIHIIIIIIIHIIIIIIIIIIIIIIIIIIIIIIIIIIIHIIIHIIIHHIHIIIIIIIIIIHIIIIIIIHIIIIIHIIIIIIIIIIIIHIIIIIIIIIHIIIIIIIIIIIIIHEIIIIIGIGIIIIIIIIIHIGIHHIIIHIIIHHHIIIIIIIIIIIIHIIIIHGIIIHHIIGIIHIIHIHIIIIIIIIHHIIIIHHIIIIIII
@HISEQ:711:H5NNWBCX2:2:1101:15965:22002:ATCTCGTA
TTAAGTTCAGCGGGTAGTCTTACTTGATTTGAGATCGAGTTTTACAAGAATCGTTGCCGACCCTTGTGAAATCCTGCATCAGTCAGCCAATACGGTCAAACTCCCTTTATGTTAGCTGCAGCAAAAGTAATAATCCGTTTGACGGGACTAAATAAATATGCTTTTAGCTCAGGAGAATGTCCAGCTGCACCTGCATTTCAAGCAACCCTCCACCGATCGTAAAGACTGGTGTTGGGATTGCTCAAGTCCAAAGCCATTCAAAACAAATTGAAGTCTTTGAGGTGTTTACTGATACTCAAACAAGCATGCTCTTCGGAATACCAAAGAGCGCAATATGCGTTCAAAGATTCGATGATTCACTGAATTCTGCAATTCACATTACGTATCGCATTTC
+
IIIIIIIHHIHIHHIIIIIIHIIIIIIIHIIIHIIIIIIIIHIIIIIIIHIIIIIHIIIIHIIIIGHHIIIIHIIIIIIIIIIIIIHHIIIIIIIHHIHIIHIIIIIIIIHIIIIIIIIIHIIIIIHHIIIIIIIIIIIIIIIGDHIHIIIIIIIIHIIHHIEHHHHIHGIIHHIIIIIIHIIHIIIIIIIIGHIIIIHIIIIIIHHIIHHIIIIIIIIHIIIIHHGIIIIHIIHGHFIIGIHGIHHHHG?HGHHHEIIHIIHGIIHHH?IHGIIHFGIHIIIIIIIIIIHIIIIIHFHEHGHGIIHIIHIIIIIHIIIIIIIIHHIIIGIIHIHHHFGIIIIIIIIIIIIIIIIIHHHIIIHHIIIIIHIIHIIIHIIHHIHIIIIIIIIIII
@HISEQ:711:H5NNWBCX2:2:1101:3476:22423:ATCTCGTA
TTAAGTTCAGCGGGTATCCCCACCTGATCCGAGGCCAACCTTGTGAGTTTGAATCCGGGCGGCCGCCGACCGGGGTCCCGAGCGAGGGTTTTGCTACGCTCAGGGTCGGCCGTCGGCGCCCACATGTTTCGGGGCCGCCCTCGGGCGGTCCCCATCACCAAGCGAAGCTTGAGGGTTGAAATGGCGCTCGGACAGGTGTGCCCCCCGGAATACCAGGGGGCGCAATGTGCGTTCAAAGATTCGATGATTCACTGAATTCTGCAATTCACATTACTTATCGCATTTC
+
IIIIIIIIIIIHIIIIIIIIIIIIIIHIIIIIIIIIIIIIIIIIHHIIHIIIIIIIIIIIIIIIICEHIIIIIHIIIIIIIIIIHIIHGFHHIIIIIHIIIIIIIHIIHIIIIIIHIIIIIHIIIIIIHIIHHHHIIIIIIIIIIIIIIIIIIIHHGIIIHHIIHHIHIIIIIIIIIIIIHGIHIIIIIIIIIIIHIIIHIIIIIIIIIIIIIHIIHDIIIIIIHIIIIIIIIIIIIIIIIIIIIIIHIIHHIIIHIIIIIIIIIHIHIIIHIHHIIHHIIIHIII
@HISEQ:711:H5NNWBCX2:2:1101:6908:22485:ATCTCGTA
TTAAGTTCAGCGGGTCTTCCTACCTGATTTGAGACCATGGTTCAAGTTTAATATTGCTACCAAACTTTAATAGGTGAGTGCATAGCCCCATAGAAACTAAATCACTAAACTGAGCTCGGCATTAGAGAAACAAAAGTTTCAAGCACATACTTTGCTGCAGTATATAGAGACGTCAAACATTTCTACAGTCTACACATCGATAGTTTTAAAGGCACGCAGGGTTAGTGCGAAGCCTCAAATCTCTTGATATTCAAAATAAACATCAAGAATGAATACTATAGATTCTCAAACAGGCATACTCTACCGAAATAGAGTGCAATATGCGTTCAAAGATTCGATGATTCACGAGATTCTGCAATTCACATTACGTATCGCATTTC
+
HIIIIIHFFH@HIIIHHHFH?DEGHHHIIIIICCCHHFF?<CHHG1GHIGHIIHEEHIGEGFHHCHFEHHFHI?HCHHHHIIFE1GGHHHIIHEEHE@HIIIHHHHEFHHE@GHHGEHCCEEHI0<0GHHHHGHIHC<0GEEHHHEHHI?F//CEHHHIHFHCGGG@C@?GEHHC=FEHGHHHHIFAHF@EH87B76BHHFHHIIIIGI?...7HFHGC?EHHC,@=<HFD/<//00<<00<0<?EG?C<011<<D<1<<11G?HCFC<C@D<<1<1<<G<G<11<1@1C<11E1?GC<<0<<E?G1G<1DC?<F1HIHHHCD1<<1@EEHGCF1CEHHEHEEFECF11HHFHCC<1C<CF<<CGGG<EHE00HF?HEDC
@HISEQ:711:H5NNWBCX2:2:1101:16930:22487:ATCTCGTA
TTAAACTCAGCGGGTGATCCCGCCTGACCTGGGGTCGCGGTCGGAGGCCACTGCTCTCAATGGGGTCGGTCGAGGGGGCCCCGGGGGCCGTCACGGCTCCTCAATGAATGAAACAAGCATGTCCAACCACCTCAAGCCGTGACGTCCCTTGTCCGGGGGCTCGCATTTGGGCCAGCCGCACCGCGAGGGAACGGGAGGCCAGCATCCGCCGCCCCGCTGCCAGCCAGCGTCCCGGAGGACGGGGAGGAGGGGGCGGCGACGAGATGCGTGACGCCCAGGCAGACGTGCCCTCGGCCGGATGGCTTCGGGCGCAACTTGCGTTCAAAAACTCGATGATTCACGGGATTCTGCAATTCACACCAAGTATCGCATTTT
+
IIIIIIIIIIIIIIIIIIIIIIIIIIIIIHHIIIHHIIHIHIIIIIIIIIIHIIIIIIIIIIIIIIGHIIIIIIIIIIIIIIIIIIHHIIIIIIIIIGHIHIIIIIIIIIIIIIIIIIIHHHIIIIHIIIIEHEHHHIIHHHHIHHHHGHEHHIICHIIIIIIIIFCHHHIGHHIIIGHGIIHHHHHHHHFHIHIHHIIGGHDCHEHHHHHHHICIIHHH@FHHGEHHHHE?GIIHHHEHIIIIHHGCIIIIIIIIIHHIIHHIHHHIHIIIIIIHIIIIHHIIIHIIIHIHIHHGIIIIIIHIHHHIIIIIIIIIIIIIIIIIIIIHIIIIIHIIIIIHHIIIIIIIIIIIIIIIIIIIIIIIIIIIIIHIIII
@HISEQ:711:H5NNWBCX2:2:1101:19207:22482:ATCTCGTA
TTAAGTTCAGCGGGTATCCCTACCTGATCCGAGGTCAAAATAAAAAGTATGCTTATGGATGCCCCCCCCTCGCCGCAAGAGACGCAATTCTGCTGCGCTCAAAGCCGCTGGAGTGGCTGCCAATAGTTTCGAGGCGAGTCCGCGGGGGACAGACGCCCAACACCAAGCTGCGCTTGAAGGTGAAAATGACGCTCGAACAGGCATGCCCTAAGGAATACCAAAGGGCGCAATGTGCGTTCAAAGATTCGATGATTCACTGAATTCTGCAATTCACACTACTTATCGCATTTT
+
HIHIHIIHIIIGHIHIIIIIIIIHHHHIIIIIIIHIIIIIIIIIIIIHIIIIIIIIIHIIIIIIIIHHIIIIIIIIIHIIIIIIIIIIIIIIIIIIIIIIIHIIIIHIHHIIIIIIIIIIIIIIIIIHIIIIIIIIIIIIIIIIIHIIIIIIIIIIIIIHIIIHHIHIIIHIIIHIIIIIIIIIIIIIHIHIIIIHHIIIIIIIIIIIIIIHIIHIIIIIHFHIIIIIIIHIHIIIIIIIIIIIHIIIIIIIIIIIIIIIIIIHGIIIIIIIIIIHHHIIIIIIHIIIIII
@HISEQ:711:H5NNWBCX2:2:1101:5720:22683:ATCTCGTA
TTAAGTTCAGCGGGTATCCCTACCTGATCCGAGGTCAACCTGTAAAAAATTGGGGGTTGCTGGCAAGTAGACCTACCGGACCCAGACGCGAGGAGTATTACTACGCGTAGAGCCGACAGGCACCGCCACTGATTTTAGGGGACGCGGAACCGCGAACCCCAATACCAAGCGTAAGCTTGAGTGGTTATAATGACGCTCGAACAGGCATGCCCCCCGGAATACCAGAGGGCGCAATGTGCGTTCAAAGATTCGATGATTCACTGAATTCTGCAATTCACATTACTTATCGCATTTC
+
IIIHIHHIHHIIIHIGIHIIIIIIIIIIHIIIHGHIIIIIIIIIIIICHIIIIIIIIIHHHIEHHDGHIIIHIIHIIIIHIIHIHIIIHEHHHIIIHIIFHHIIIIGHIHHIIIIHHHIHHIIIIIHIIIIHHHHIIIIIIIIIHIEEIHIIIIHIIIHHFHHIHIIHHIGIIIIIHIIIIIHHHHHIHEHHHIIHIIIIIHHIHIIIIIIIIIIGIIHHGHHCHC<EGHHIIIHGHIIIHHHIIIIIIIIIIHHIHHHHIIIIGIHGIIIIIIIIIIHIIIIHIIIIGIHIIGI
@HISEQ:711:H5NNWBCX2:2:1101:13744:22715:ATCTCGTA
TTAAGTTCAGCGGGTATCCCTACCTGATCCGAGGTCAACCTTTAAAAATTTGGGGTTCGATGGCAAGTAATCAACCGAAGCTCCAGAGCGAGAGAATTTACTACGCTTAGAGTCAGATGACACCGCCACTGATTTTGAGACCCGCCGGGAAGGCGAAGGTCCAATACCAAGCAGAGCTTGAGGGTTGTAATGACGCTCGAACAGGCATGCCCCCCGGAATACCAGAGGGCGCAATGTGCGTTCAAAGATTCGATGATTCACTGAATTCTGCAATTCACATTACTTATCGCATTTC
+
IIIIIGIGHHGHGIHCHHEHHIIIIIHIHHIHIIIHHHHHEHIEEEGHIIHGIHHHHGIHHHIHIHHEHHIHIIHIIIHHGIHIHIIIGIHIHHIIHHHIIIIIIIGHHIHIIHIIIHIIIIIGIIIIIIIIIIIIGIIIIIIHIIIIIIIHIHIIIIIIIIIIIIIIIIIIIIIIIHHHHIIIIGIIIIHIIIIIHIIHHIIHIHHHIIGIIHGIHIIIHHIHHDCIHHIHIHDHHIIIHFIIIHHHHHGIIIIHHGIIHIIIIIIIIHFIHHGIIIIHHHHHIIGIGIHIHGH
@HISEQ:711:H5NNWBCX2:2:1101:13594:22733:ATCTCGTA
TTAAGTTCAGCGGGTATCCCTACCTGATCCGAGGTCAACCATAGAAAATTGGGGGTTCTGGCCAGTGTCCACCAGGTCTCTGTAGCGGAAGTATTACTACGCTTAGAGCCAGACGGCACCGCCACTGATTTTAGGGGCCGCCGGTAGCAGCGGGCCCCAACACCAAGCAAGGCTTGAGGGTTATAATGACGCTCGAACAGGCATGCCCCCCGGAATACCAAGGGGCGCAATGTGCATTCAAAGATTCGATGATTCACTGAATTCTGCAATTCACATTACTTATCGCATTTC
+
IIIIIIIIIIHIIGIIIHIIIIIIIIIIIHIHIIIIIIIIIIIIIIHIIIIIIIIIIIIHHHIIIIIIIIIHIHHHIIHIHHIHHIIIIIIIIHIIIIIIIIIIHHIIIIIIIIIIIIIIIIIIIIHIIGIIIIIIIIIIIIIIIIIIIIIIIIIIIIIIIIIIIIIIIIIIIHIIIIIIIHIIIIIIIIIIIIIIIIIIIIIIIIHIIIIIIIIIIIIIIHFIIGIIIIIHHIHIIIIIIHIIIIIIIIIIIIIIIIIIIIIIIIIIIIIIIIIIIIIIIIHIIIIIIII
@HISEQ:711:H5NNWBCX2:2:1101:14097:22660:ATCTCGTA
TTAAGTTCAGCGGGTATCCCTACCTGATCCGAGGTCAACCTTGTAAAAAGAAAAGTGTCCCTGTGAGGGGACGGTGACCGGGTCTGGACTTCTAGCCTAGTACGTGCCCGAAAGCTCAGTGTACAGGAGTCCTCACAGACGCCGTCATTATCTTTGGGAAAAGCGGGGGGGCGAGCCTCCCGCTGCGACCAACAACAAGCCGGGCTTGAGGGGTGATAATGACGCTCGAACAGGCATGCCCTCCGGAATACCAGAGGGCGCAATGTGCGTTCAAAGATTCGATGACTCACGGATTCTGCAATTCGCATTACTTATCGCATTTC
+
IIIIHIHIIIIHHHIHHHHIIIIIIFHHHIIIIGHFIIHEHIHIIIHIIIIIIIIIIHIIIIIIIIHIIGHHIHIIIHHIEHIIHIEHGHIGIIHHIIIIIFHHIIHHIIGHIHHHIIIHEIHEHFGHHHHHIIIIIHIIHHHHHIIIIHHHIHHIHH@GHHIHIIHHEHIIHEIIIIIIIHIIHIIHIIIIIHHHHHHIIIIIHIHIIIHHIIIIIHIIIIIIHHIIIIHIHIIHIIIHIHIIHIIIIIIIHHDHIIIIIIHEFDIIIIHGHHIIIIIIIIIIHIIIIIIIIIIHHHHIIIHIIIIIHHIIHIIIIIIIIIH
@HISEQ:711:H5NNWBCX2:2:1101:3518:22876:ATCTCGTA
TTAAGTTCAGCGGGTATCCCTACCTGATCCGAGGTCAACCTGAAAGTTTTGTGGGGTTTAATGGGCAGGACATCCACAGCCACCGAGGGCGAGTGTGTGGTACATACGACGCTCAAGGCGGCACATGGTAATCCGCCATTCAGTTTCAGAGGAGAGAACTTGTGACTGTGCTCATCCACCACAACCAAGATGAGAAACTTGAACATTTTGTTTATGACGCTCGAACAGGCATGCCTCGCAGAAAACTGCAAGGCGCAATGTGCGTTCAAAGATTCGATGATTCACTGAATTCTGCAATTCACAATACTTTTCGCATTTC
+
IIIIIIIIIIIIIIIGHIIIIIIIIIHIHHIHIIIIHIIHHHHIIIGHHIGGHIIIHHHIIHIIIFHHIIIIIGIIIIIIIHIIHIHIIIIHI<DDHHHIGHIIIHIHIIIIIIIHIHHIHIIIIIIIIIIIIIIHIIIIIIIIIIIIIIIIIIIIHIIIIIIIIIHIIIIIIIIIIHIIIIHIIIIIHIIHHHIHIIIHHHIGHHHGHIIIIIIIIIIIHIGIHIIIHHHHIIIHIGHIIIIIIIHIIHEGHHHEFHGHHIIIIHIIIIIIIIIHIIIIIHHHIHIHEIIIIIIHHHHIIIIIHEIHHDIIHIHGIHI
@HISEQ:711:H5NNWBCX2:2:1101:7548:22804:ATCTCGTA
TTAAGTTCAGCGGGTATTCCTACCTGATCCGAGGTCAACCGAGAATAAAATACATGGAGGTTGGTTTGGCCAAAGCACCATCCAGCCGCCCAAGGCGAAGACAGATTTACTACGCTTGAAGCTGGAGAAGCATTGCCACTGATTTTCAGGCCTGCCCGTCTAGCGGACAGAGGCCCAACACCAAGCTAGGCTTGAGGGTTGTAATGACGCTCGAACAGGCATGCCCTCCGGAATGCCAGAGGGCGCAATGTGCGTTCAAAGATTCGATGATTCACTGAATTCTGCAATTCACATTACTTATCGCATTTC
+
IIIIHIHIIIHHHGDHIIIIHHIHHEHIGIIIIHIGHIIIHHIIIGHEFHFFHHIHIHHHIIIHHEGGEHGHIGHHIGIIIIGHCHHHIIHIIIHHHIIHIHHHIIHHHHHHIHIHHIIIHHHHHFEHHGHHHGHHHHIHIHHHHHHIIIIHIHHHHIIIHGIIIIHIIIHHIHHIHHIIHHHEGHIHIIHHIIIIIIIIIHHHIHHIIHHIIIIIIIIIHHHIIIIIIHHHHHIHHHHECFHHHIIIIHE=EIHHHIHHEHGHIHIIHHEIIIIIHHIIIIIIHHIIHHHHGIIIIIIGIIIIIIIII
@HISEQ:711:H5NNWBCX2:2:1101:7876:22974:ATCTCGTA
TTAAGTTCAGCGGGTATCCCTACCTAATCGGAGGCCAACCAAAAAAAAATTGGGGGTTGCTGGCCACCATCAACCGGGTCTCTGTAGCGGGTAAGTTACTACGCTTAGAGCCAGATGGCGCCGCCACTGATTTTAAGGGCCGCCGGTGACAGCGGGCCCCAACACCAAGCTGAGCTTGAGGGTTATAATGACGCTCGAACAGGCATGCCCCTCGGAATACCAAGGGGCGCAATGTGCGTTCAAAGATTCGATGATTCACTGAATTCTGCAATTCACATTACTTATCGCATTTC
+
H@HIIGHIICH/C<//1<F@11<1<11<<1<0H/011<<<0111<CC</DCEG?D<C//11<<<<111<1D1<D1<@G@<@F@;<CHGG?F/D1<@61=@=@GDE@DBDFFCEFE0HDC<CDECDHF@EGDHFFFEHFDDHHHFHHFBBIHHDCEC--?HEGE<CCEIHHHGHIHIIHIHHHIHHHHEHIHHHH?IIIIHHFIIIH?HHHHHH?IHHGCF<C@<<@HHG?IHCHHIEHFHEFIHHEIHGHHEHHHHIHHHHHHHHHHIIHGHFEIIHHEHHHGIIIHIHGHIH
@HISEQ:711:H5NNWBCX2:2:1101:2275:23106:ATCTCGTA
TTAAGTTCAGCGGGTATCCTTACCTGATCCGAGGTCAAATCTTTTTCAAGGTTTAATCGACAAAAATGCCGGCTGGGCCACTAAAGCACGTGACAGGCTCCATATGCTCAGGCACCAGGACTCAGCATCGCCACTACATTTTAAGCCTGTCCATCAACAGGACAATTGGCTCAACAACCAAGCCGTGCTTGAAGGTAGTAATGACGCTCGGACAGGCATGCCCTCCGGAATACCAGAGGGCGCAATATGCGTTCAAAGATTCGATGATTCACGGAATTCTGCAATTCACATTACTTATCGCATTTC
+
IIIIHHIIIIHDHIHDGHGIIIIGIIIIGIHIGHHHHHHIHIIIHGHHHIIHIHIHIIIHIIIHIFHHHHHHHHHHHIIIGIIHIHGHHHIHGHHHHIIGHHHIIIIIIIFGHH@GHHHHHGHHHIIIIIIGHIIIIGIIIIIIIIIIIIIIHIIHHHHIHHHIIHHHHIHIIIIIGHGHIEIHHFHHIIIIIIIIGIHEHFHIIIGHHHIIIIIIIIIIHHHHIIIHHIHIIHGIHHICHGHIHHHCIIIHIIHGIHGIIIIIIIIIIIIIHGIIHIHHGIHIIGIIIIHHHHIIIIIGIIIGII
@HISEQ:711:H5NNWBCX2:2:1101:4242:23152:ATCTCGTA
TTAAGTTCAGCGGGTAGTCCTACCTGATTTGAGGTCAAGTGTGTCAAGGTTTTTGTCCCAACCAAGGGGACTGCTGTGAGCAAAAACAAACAAGCACCCTCCCCCTAACCAATAACAGTCCGGCAAAAATGATTATCAGTGCCGACTTGAGAAAGGCTCACGGAACTTTTCATTTCCGGAAGCAGGCGCTTTTTTGGTTTTGCTAATGCTTTTCAGAGGAGCTGGAAACTAGGCAAAGTCCAGCACACTCCAAAATCCAAGCCTGAAAAGAAGGAAGTTCAGGGTTGAGAATTGAATGACACTCAAACAGGCATGCCCCCCGGAATACCAAGGGGCGCAAGGTGCGTTCAAAGATTCGATGATTCACGGAATTCTGCAATTCACATTACGTATCGCATTTC
+
IIGIIGHHGIIHHIIIHHIHIIIHIHHHICHIIIIHHIIIIHHIIIIIIHGHHEEHHHIIHHIIGHHGHHIHHHIIIII?HHHIIGHIHHHIGFEGHHHEHEHHHDIFHIIIIEEHEHEHEHDHHIHIIFHHIIIF@GCC0=DDDDCCHFHF@G==@GHHE.DHHHCHHAFHH.AGH:-::?GE..8?EDGHEFFIHHCHEHFEFEE@CGGEHE88-8----HHEHGB-@?E?CEHEG?@8.7.GBHHHCFGBCHHE?.?A;.CGHGIIIIIIHHCHIIHHCHEBHHEHHEHGIHHIIIIHHGIH?HFHHF@?HCDHEIHHE<?HHG<1HHHFGHDIHIIIIIIIHIIIIIHIIHHIIIHCCHIIHIHGHHIIIIHGHHHHIIIHIIHFHFIIIIHEFIII
@HISEQ:711:H5NNWBCX2:2:1101:9412:23007:ATCTCGTA
TTAAGTTCAGCGGGTATCCCTACCTGATCCGAGGTCAACCATAGAAAAATTGGGGGTTGCTGGCCAGCATCCACCGGGTCTCTGTAGCGGGTAAGTTACTACGCTTAGAGCCAGATGGCGCCGCCACTGATTTTAAGGGCCGCCGGTGACAGCGGGCCCCAACACCAAGCTGAGCTTGAGGGTTATAATGACGCTCGAACAGGCATGCCCCTCGGAATACCAAGGGGCGCAATGTGCGTTCAAAGATTCGATGATTCACTGAATTCTGCAATTCACATTACTTATCGCATTTC
+
HIIIIIIIIHHIIHHIHIIHHGIIFFHHHIIIGDHIII?GEFEHEEHHHGHHEHHIC<CHHHHIEFGHHHHHIHHCGFEHIIIIIIHIIIIHIHHHHHHIIIIIIHHIIHCHHFHEHHIIIHHHHGHIIIIIIIIIIHHIIHIIHIIHIIHIIGIHHDIIHHHEHIIIIIIIHHHIHIIIIHIHHIIHHIIHIHHIIIHIIHHEHHIIGHIIIHHIIHECCEHHCHIIIIIIHHHIIIIHIIIIIIIIIIIIIIHGHHIIHHHHIHFHHIIIIIIIIIHIHIIIIIIIIIIII
@HISEQ:711:H5NNWBCX2:2:1101:12795:23219:ATCTCGTA
TTAAGTTCAGCGGGTAATCCTGCCTGATCTGAGGTCTAAATCAAAAATGACTAGATGGGTTGGAAGCTTCTAGCTTTTCATTCTCGGCCACTAGCGAACTAGTGTCCTCAGCGAATAGTCTATTACGCTGAGTCAATCCGATTACGAAATTGAGATGCTAATGTATTACGAGCGAGCTTAGTGAAAAGCAGCGCTCAAAATCCAAACACCAGTCGGTCCAACAAGGAACCGGTGGGTTGAAGAGTTCATGACACTCAAACAGGCATGCTCTCCGGAATACCAGAGAGCGCAAGGTGCGTTCAAAGATTCGATGATTCACTGAATTCTGCAATTCACATTACTTATCACATTTC
+
HIHG@HHHHHHIGGHCGHGHIHIHHHCEHHHHIGHHHFIHHHIIIIIIGEGEHHHHIIIIIIIIGE?GCHCEEHHGGHIIIIHHHC<EHHHIIIIICHHGHGIGIHHIIHIIG?EDHGHHFHFHEHHIIIHE@G?FHCGHHHHIHHHHHIHIIHGHGHHIHFHEHHIIHHGHIGIDCHIIIIIHHHHHIHHCHHIHHHGBH@HHHIHIFHHD@F?CFCHIHCDFGHECGIHHHIIHHIIIHHHHIIHGIIHHEHIHHGFHHHIIIIIIGIHGIHGHHIIIIIIFHIIIHHHHIHIIIIHHIIIHHHIIHIHHFHHHGGIIHEHHHHHCGIHIHHHIIIHIIIHEEHHHHIIIH
@HISEQ:711:H5NNWBCX2:2:1101:18201:23037:ATCTCGTA
TTAAGTTCAGCGGGTATCCCTACCTGATCCGAGGTCAACCATAGAAAATTTGGGGTTGTTGGCAAGAGCACCACGGACACTATAGCGAGGAGTATTACTACGCTTAGAGCCAGAGGGCACCGCCACTGATTTTAAGAGCTGCCAGACGGCAGGCTCCAACACCAAGCTGAGCTTGAGGGTTTATATGACGCTCGAACAGGCATGCCCCCCGGAATACCAAGGGGCGCAATGTGCGTTCAAAGATTCGATGATTCACTGAATTCTGCAATTCACATTACTTATCGCATTTC
+
IIIIIIIGHIIIIIIIIIIIIIIIIIIIIIIIIIIIIIIIIIIIGIHIIIIIIIIIIIIIIFHIIHHIIIIHHIHHHHHIIIIIIIHIIIIIIIIIIIIIIIIHIHIIIIIIIIIHIIIIIIIIIIIHIIIIIIIIIIIIIIIIIIIHIIIIIIIIIIIIIIIHIIIIHGIGIIIIIIIIIHHHIIHIIIIIIIIIIIIIIHIHIIIIIIIIIIIIHIGIHEIIIIIIIIIIIHIIHIIIIIIIIIIIIIIIIIIIIIIHIIIIIIHHIIIIIIIGIIHHIIIIIIIIII
@HISEQ:711:H5NNWBCX2:2:1101:18817:23069:ATCTCGTA
TTAAGTTCAGCGGGTATCCCTACCTGATCCGAGGTCAACCTTTAAAAAATTGGGGGTTACTGGCAAGACACCACCGAGACCCTATAGCGAGAAGAATTACTACGCTCAGAGCTCGAGGGCACCGCCACTGGGTTTAGGGGCTGCGGAATCGCAGGCCCCAAGACCAAGCCGAAGCTTGATGGGTTGAAATGACGCTCGAACAGGCATGCCCCGCGGAATACCACGGGGCGCAATGTGCGTTCAAAGATTCGATGATTCACTGAATTCTGCAATTCACATTACTTATCGCATTTC
+
HIIIHHIIIIIIHIIHIHHIIIIIIHHIIIIGIIIIIHHIIHIHIEIHIIIIFHHIIFHHHIFIIFHIIIIIIIHHIHGHIHIIIIHIIHHHHIHIIIIIIIIHIIIIIIGHIHHHIHHHIIIIIIIIIIIIIHIIIIIIIIIHIIIIIIHHIIIIIIIIIIHIHIIIIIHHIIIIIIIIIIIIIIIIIIIIHIIIHIIIIIIIIIIIIIIIIHIIIIIIIIIIIHIIHHHIH?FEIHHHGHIIHIHIIIIIIIIIIIIIIIIIIIIIIIHIHIIIIIIIIIIIIIIHIIIIII
@HISEQ:711:H5NNWBCX2:2:1101:20849:23174:ATCTCGTA
TTAAGTTCAGCGGGTAGTCCTACCTGATTTGAGGTCAAGTGTGTCAAGGTTTTTGTCCCAACCAAGGGACTGCTGTGAGCAAAAACAAACAAGCACCCTCCCCCTAACCAATAACAGTCCGGCAAAAATGATTATCAGTGCCGACTTGAGAAAGGCTCACGGAACTTTTCATTTCCGGAAGCAGGCGCTTTTTTGGTTTTGCTAATGCTTTTCAGAGGAGCTGGAAACTAGGCAAAGTCCAGCACACTCCAAAATCCAAGCCTGAAAAGAAGGAAGTTCAGGGTTGAGAATTGAATGACACTCAAACAGGCATGCCCCCCGGAATACCAAGGGGCGCAAGGTGCGTTCAAAGATTCGATGATTCACGGAATTCTGCAATTCACATTACGTATCGCATTTC
+
IHHHI<DFHHHHIHDHIIIIIEHHF@EIHEHIHIIHIIGHIHIHGCCGFHHFHHCHIFHHIDH=1<CEEEHHHHCHFHIIIHIHHHEEHHHH1CCHHHGHHHIIIGHIIHIEHEHFCFHHHCHCHGH?FEHFGGFFEEHHHEHHHC@/F?DFGH?HH@AH?.EEH?BGEHH..:FEHCDH?AGEF?D<CHHEF@7HAGGHGHH@EF?AF?FB@EHEHEGE@-HEE@@FHEHFGF@?@@F-.FF@-BEHGHEH?HHIGHHE?GFB8..IEHGIHGCHIIHEBBHIHHEHIHHHHFEHEHD<?GHHCHHHHHHIIIHDHHIHGHHFHCIHIHHFIHHFIIIHHGHHIIHHHHHEIIHIHHHEHEGHEIIHHIHHCHIHGFHFEHIIIIHIIHIIIHHFDHHI
@HISEQ:711:H5NNWBCX2:2:1101:7951:23374:ATCTCGTA
TTAAGTTCAGCGGGTAGTCCTACCTGATTTGAGATCAAACTTAAGGGGTCAATTGTCTAACTTAATAGACCGTTAGAAGCGGTTCAATCAGTATTTTCCTGGCCACCTTTTTAACAGTGTCCTCAGCGAGTGATACTTATCACGCCGAGTGGAACCAAGCATAATTACTGAGATCCAGCTAATGCATTTAAGAGGAGCAGACTGTGAAATCTGCAAGACCTCCAAGTCCAAAGCAAAACCAATTAAGGAATTGACTTTGAGATTTGCTCATGATACTCAAACAGGCATGCTCCAAGGAATACCAAGGAGCGCAAGATGCGTTCAAAGATTCGATGATTCACTGAATTCTGCAATTCACATTACTTATCGCATTTC
+
IIIHIEHIIGIIIDHDHHFHIIIIIIIIIHHIIIIIIHHHGHHHIIHHEEHGHFHIIHFHHIHCFDGHEHHHHIIHIIIHCHGDHIIHIIIHIFHCEHIIIHIIGHIIIIIGGHGFHHHIHI0F??GDHHHHIIIICGHIHHHFHHHCCHHIIIIHEGEHHHHHGGHHHHHHFHHHIIHHHHHIHAECHHEIHIHIIIHIIIHHHHIIHHEHHIHEHHHEIGHIIIHHHHHHIIIHHGD0EGHHEHHHHEHHIIIIHHHEH?CFHHIIIHHGIIHIIIIIHHHHHEHFFHHEIIHHIIHFIHHHEFEHHHHFIIIHGIIIIHIHIHIIIHIIIIIIHIIIIIIHIHIIIIIIIHIIHHIIHIHIHHHHHHIHIII
@HISEQ:711:H5NNWBCX2:2:1101:12305:23410:ATCTCGTA
TTAAGTTCAGCGGGTATTCCTACCTGATCCGAGGTCAAACTCATAGAGTCGGGGGTTTTACGGCGTGGTCAAGCCGCGTTCCAATGCGAGGTGTGCTACTACGCAAGGGAAGCTGCAGCGAGACCGCCACTAAATTTGGGGGGCAGCACCGCCCCGGGGGGCAGTCTGGTCCCCAACACCGCAGCCCAGATGGGCGCGAGGGTTGAAATGACGCTCGAACAGGCATGCCCGCCAGAATGCTGGCGGGCGCAATGTGCGTTCAAAGATTCGATGATTCACTGAATTCTGCAATTCACATTACTTATCGCATTTC
+
IIGHIHHIGIIHIIIHIIIIIIGHFCHIHHFHEDHHIIIIHGHGHIGHHHHIIIGIHHIIIIII<</EGEHHHIHHIIHIEHH?HHHHIIHIIICEHHIIIIIHIICHHHFHHGHFHGEHHHHHHGDHGDHEEHICFGHEEHEIGHCC>,DD??EDHHGIIIIIHCBCIIHDCGHHHBCHHHHGIHFHFHDDHHHHCC.HHHHIHIIIIHHGGHGHGHHIIIIIIHHCHIIIIHHHHHIHDIHHHHHGIHIIHIHIIIGIIIIGHEHHHHIHGIIIIIIHHFIGIIIHHHHHHIHHIIIIIHHIIHIIIIIIH
@HISEQ:711:H5NNWBCX2:2:1101:13767:23463:ATCTCGTA
TTAAGTTCAGCGGGTAGTCCTACCTGATTTGAGATCAGATCATAAAGTAAAATTTGTCTAAGTTAATAGACTATTAGAAGCGGTTCATCTGCATTTCCTGGCCACTTTTTACAGTGTCCTCAGCGAGTGATACTTATCACGCCGAGTGGAACCAAGCATATACTGAGATCCAGCTAATAAATTTAAGAGGAGCAAATGGTGAAATCTGCAAGACCTCCAAGTCCAAAGCAAACCAGTTAAATTAACAAAAGATTTACTTTGAGAATTTCATGATACTCAAACAGGCATGCTCCAAGGAATACCAAGGAGCGCAAGGTGCGTTCAAAGATTCGATGATTCACTGAATTCTGCAATTCACATTACTTATCGCATTTC
+
IIIHIHIIIIGIHHIIGIHIEHIHIHHHHHEHIGHGHIIIIIIIIIIIIIIIHGHGHIHIHIHHGFHIHHIIIIIIIHIHHHIIIIIIHIHGIIIIHIIFHIIIHIIIHHIEHGHHHFHEHIGGICHIIIIHHIICEHHIHFHHIIHHIEHEHCEGEHHHHHHHHIIEHIIIIGGIIHI?HHIIIIIIGHIIHFHHHIIHHIGHIHHHHECF?CC/IHHCIHGIIIHHHHHFHCIIHHIHHHHHHEEHFEEIIIIIHHHHHIHHHHECHHGIIHIIIIIIIIGIHIIIIIIIIIIIIIHFIHIIIHIIHGGFEIGHHHIIIHFHHEGHIHIHIIIIIIIHHIGHEIIIHHIHHHIIIHIIIHHHFEEE?GIIIII
@HISEQ:711:H5NNWBCX2:2:1101:14724:23341:ATCTCGTA
TTAAGTTCAGCGGGTAGTCCTACCTGATTTGAGATCAGATCATAAAGTAAAATTTGTCTAAGTTAATAGACTATTAGAAGCGGTTCATCTGCATTTCCTGGCCACTTTTTACAGTGTCCTCAGCGAGTGATACTTATCACGCCGAGTGGAACCAAGCATATACTGAGATCCAGCTAATAAATTTAAGAGGAGCAAATGGTGAAATCTGCAAGACCTCCAAGTCCAAAGCAAACCAGTTAAATTAACAAAAGATTTACTTTGAGAATTTCATGATACTCAAACAGGCATGCTCCAAGGAATACCAAGGAGCGCAAGGTGCGTTCAAAGATTCGATGATTCACTGAATTCTGCAATTCACATTACTTATCGCATTTC
+
HIIIIHHIIHIIIHIHHHHHHHGHIIEHIIFHHHIIIIGHIHEHHHEHGHIIIHIHFHHHHIIHHHEFEHHHHGHIIIHIIHIIHIIIIHGHIIIIIGHHHHHHHIIIIIHHIHIIIGHIGIHIIIIHHGGIIHHIIIHHIGIIIHEHIHIIIIHGIHIIIIIIHIIHIIIGIIIIHIHIIHIHIIIIHIIIHIIIHIIIIIHIHIHHHIIIIIECIIIIGIHHIHIHIIIIHHHGH@HIIIIIHHHHGHIIIIHHHHGIGIIIIIIHIIIIIIHIFIHHIIIHIIIIIHIIIHHGIIIIHIHIIHHIHGIIIIIHHIIIIIIHHEGIIIIIIIHHGIIHHIHDIIIIIGIHIIIIIIIGHIIIIGIIIHIIIII
@HISEQ:711:H5NNWBCX2:2:1101:5499:23795:ATCTCGTA
TTAAGTTCAGCGGGTATCCCTACCTGATCCGAGGTCAAAAGTTGAAAAAAAGGCTTAATGGATGCTAGACCTTTGCTGATAGAGAGTGCGACTTGTGCTGCGCTCCGAAACCAGTAGGCCGGCTGCCAATTACTTTAAGGCGAGTCTCCAGCAAAGCTAGAGACGAGACGCCCAACACCAAGCAAAGCTTGAGGGTACAAATGACGCTCGAACAGGCATGCCCTTTGGAATACCAAAGGGCGCAATGTGCGTTCAAAGATTCGATGATTCACTGAATTCTGCAATTCACACTACTTATCGCATTTC
+
IIIIIIIIIIIIIIIIIIIIIHIIIHIIIIIIIGHIHHHIHHHIIIIHHHIHIHHIIHIIIIIIIDDGHIIIHHHIIIIIIFHHIIIIIIIIIIGHIIIIIIIIDIIHIIIIIIIIIIHIHHHGHIIIHIIIIIIIHIHIIIIHHHHHIIIHHHIIIIIIIHII/IIIIIIIIID<BEHHHIIIIHHIHHIIHHHHHIIIHHIHIIHGHIHIHIGIIIIIHIIIIHHIIIIHIIHIHEIIHIHIIHCDIHEFIIIIIIIIHIGIIIIIHIIIIIIIIIIIIIIIHIIIHIIHHIIIHIIIIIIIII
@HISEQ:711:H5NNWBCX2:2:1101:5409:23987:ATCTCGTA
TTAAGTTCAGCGGGTATCCCTACCTGATCCGAGGTCAACCATAGAAAATTGGGGGTTCTGGCCAGTGTCCACCAGGTCTCTGTAGCGGAAGTATTACTACGCTTAGAGCCAGACGGCACCGCCACTGATTTTAGGGGCCGCCGGTAGCAGCGGGCCCCAACACCAAGCAAGGCTTGAGGGTTATAATGACGCTCGAACAGGCATGCCCCCCGGAATACCAAGGGGCGCAATGTGCGTTCAAAGATTCGATGATTCACTGAATTCTGCAATTCACATTACTTATCGCATTTC
+
IIHIIHHHIIIIIIIIIIIIIIIIIIIIIIIIIIIIIHHIIIIIGIIIIIIIIIIIIIHGHHIIIHHIIIIIIIGHIIIIIIIIIIIIIIIIIIIIIIIIIIIIIIIIIIIIIIIIIIIIIIIIIIIIIIIIIIIIHHIIIIIIIIIIIIIIIIIIIHIIIIIIIHIIIIIIIIIIIHIIIIIIIIIIIIIIIIIIIIIIIIIIIIIIIHIIHIIIIIIIIHIIIHIHIIIHHIIIIIHIIIIIIIIIIIIHIHIHIIIIIIIIIIIIIIIIIIIIIIIIIIIIIIHIIII
@HISEQ:711:H5NNWBCX2:2:1101:5615:23825:ATCTCGTA
TTAAGTTCAGCGGGTATCCCTACCTGATCCGAGGTCAAAGTAAAAAAGAGGCTTAATGGGAGGAGGTCTGCTAGGCGTGACGCAATGTGCTGCGCACGAAACCAACATACCGGCTGCCAATGAATTTAAGGCGAGTCCACACACTAAGGCGGAACAAACACCCAACACCAAGCAAAGCTTGAAGGTTTAAATGACGCTCGAACAGGCATGCCCAACGGAATACCGAAGGGCGCAATGTGCGTTCAAAGATTCGATGATTCACTGAATTCTGCAATTCACACTACTTATCGCATTTC
+
IIIIIIHIIIIIIIIIIIIIIIIIIIIIIIIIIIHIIIIIGHHIIIIHIIIIIHIIIIIIIIIIIGHIIHGIIIHIIHHIIIIIIIIIIIHIIIIIIIIIIHIIIIIHIIIIIIIIIIIIHHIIIIIIIIIHIIIIIIIIIIIIIIIHIHIIIIHIIIIIIIIIIIIIIIIIIIIIIIHIIIIIIIIIIIIIHIIIIIIIIIIIIHIIIIIHIIHIIHIHIHIHHHHFIIIIIIIIHHIIIIIIIIIIIIIIIIIIIIIIIIIIIHIIIIIIIIIIHHHHIHHIIHHIIIIIIIII
@HISEQ:711:H5NNWBCX2:2:1101:10099:23787:ATCTCGTA
TTAAGTTCAGCGGGTATCCCTACCTGATCCGAGGTCAACCATTAAAAAATTGGGGGTTGCTGGCCAGCGTCCACCGGGACCCTATAGCGAGAGAAATTACTACGCTTAGAGCCAGATGGCGCCGCCACTGATTTTAAGGGCTGCCAGTAGGCAGGCCCCAACACCAAGCTGAGCTTGAGGGGTTATAATGACGCTCGAACAGGCATGCCCCCCGGAATACCAAGGGGCGCAATGTGCGTTCAAAGATTCGATGATTCACTGAATTCTGCAATTCACATTACTTATCGCATTTC
+
GFHCFCGHHHIHICHHIC1<C11DF<<CFFHHD<DHHCE?E11CCGE@/FHE@HC?HHDHHI1<CDFCECG?EEHIHHIGIHHIHIHDGDDCDHFHECFGHFIHHH?IIGIIHHIHHHHHICHHHIDHEIIHGHHHHHIIHHIFHIIHHHHHDHDDEEIIIHIHGHHHEIHEIHHHIHHIHHHIHHGHHHIHHIGHIIIHHHIHFIIHHHHIIIIIHHHIIIHHCIHIHIIHECHIIIIHIIIHIIIIIIHHGIIFHIHHFHEHHGIGIIHHE?HCFHIHIHIHGIGIIIIII
@HISEQ:711:H5NNWBCX2:2:1101:13793:23895:ATCTCGTA
TTAAGTTCAGCGGGTATCCCTACCTGATCCGAGGTCAACCTGAAAAAAATTGGGGGTTGATGGCAAGCACACGGCCGGACCTCCAGAGCGAGAAGAATTACTACGCTCGGAGCCGGACGGCACCGCCACTGACTTTAGGGCCCGCCGGGGCGGCGGGGCCCAACACCAAGCTGAGCTTGAGGGTTGTAATGACGCTCGGACAGGCATGCCCCCCGGAATACCAGGGGGCGCAATGTGCGTTCAAAGATTCGATGATTCACTGAATTCTGCAATTCACATTACTTATCGCATTTC
+
IIIIIIIIIIIHIIIIIIIIIIIIIHGIIIIIIIIIIIIIIHIIIIIIIIIIIHIIIIIIIIIIIHIIIIIIIIIIIIIIIIIIIIIIIIIIIIIIIIHIIHIHIIIIIIIIHIIIIIIIIIIIIIHIIIIIIHHIIIIIIIHHIIIIIIIIIIIIIIIHIIIIHIIIIIIIHHIIIIHHIIIHIIIIIHHIIIIIIHHIIIIIIIIHIIHIHIIIIIIIIIIIHEIIHIIIIIHHIHIIIIIHHHIIIIIIIIIHIIIIIIHHIIIIIIIIIIIIIIIIIIIIHHHIIIIIII
@HISEQ:711:H5NNWBCX2:2:1101:21056:23848:ATCTCGTA
TTAAGTTCAGCGGGTATCCCTACCTGATCCGAGGTCAACCTTATAATAGTTGGGGTTGTTGGCAAGTACAATCGAGACCCTGTCGCGAGAAAATTACTACGCGTAGAGCTTAAGAGCACCGCCACTGATTTTAAGAGGGGCCAGTTAGGCCAGCTCCAAGTCCACCACGGGGGTGAGTTGGTCATTATGACGCTCGAACAGGCATGCCCTCCGGAATACCAGAGGGCGCAATGTGCGTTCAAAGATTCGATGATTCACTGAATTCTGCAATTCACATTACTTATCGCATTTC
+
GIIIIHHIIIIIIIIGIIIIIIIIIIIIIIIIHIIIHHIIIIHIIHIIIIIIHIIIHIIIIIIIIHH@GHIIIIIIIIGHIIIIIIIIIIHIHHIIIIHHIIIHIIIIHIIIIHIIIIIIHIIHIHHIHIHHIHIHHIIIHHIHFEHHHIIIIHHIHHIHHHHHHIIIHIHIIIHEIHIIIIIIIIIIIIIIIIIIHIHFIIIIGIIIIIIIIIIHHFGIIHHFIIIIIHHEEEIGIIIIIIIHIIIHIIIHHIIIIIHIHHIIGHIHIIIIIIIIIIIIIIIIIIHGIIII
@HISEQ:711:H5NNWBCX2:2:1101:3558:24085:ATCTCGTA
TTAAGTTCAGCGGGTATCCCTACCTGATCCGAGGTCAACCATAGAAAAATTGGGGGTTGCTGGCCAGCATCCACCGGGTCTCTGTAGCGGGTAAGTTACTACGCTTAGAGCCAGATGGCGCCGCCACTGATTTTAAGGGCCGCCGGTGACAGCGGGCCCCAACACCAAGCTGAGCTTGAGGGTTATAATGACGCTCGAACAGGCATGCCCCTCGGAATACCAAGGGGCGCAATGTGCGTTCAAAGATTCGATGATTCACTGAATTCTGCAATTCACATTACTTATCGCATTTC
+
IIIIIIIIIEGIIIIIIIIIIHHHIIHIHIEHIIIIIIIIIIIIIIIHIIIIIIIIIIIIHHIIIGHIIIIIIHIIIHHIIIIIIIGIIIHHHIIIIIIIIIHIIIHIHIIIIIIIIIIIIIIIIIHHHHIHGIIIIIHHIIIHHIIIIIIIHHIIIHHIIIIIHIHIIIHIIHIIIIIIIIIIHIIIIIIIHIIIIIIIIIIIIIIHHIIIHGIIIIIIHIHHEHHIIFIIHHEH?IIIIIIIIIIIHHHHIIIIIHIHIIIIHIIHGIIIIIIIHIIHIIIIIIIIHIIII
@HISEQ:711:H5NNWBCX2:2:1101:7373:24126:ATCTCGTA
TTAAGTTCAGCGGGTATCCCTACCTGATCCGAGGTCAACCTCTATGAATTAGATGAACGGGGGGTCCAGTGGCACAGATTTCAACCCGTAACCCGACTAGTTTAGCATTGTATAATACTCTGTGAGTCTGTTGCCATGGTTTGCTTCTCTGGCCTATACATTTCGACTGAGTGGGACAAGCACCGCAAGTGCCTTCCACATCAGTCAATACCACATTAGATGTGAAGTGGTTGTTAGTGACGCTCGAACAGGCATGCCCTGAGGAATGCCAAAGGGCGCAATGTGCGTTCAAAGATTCGATGATTCACTGAATTCTGCAATTCACATTACTTATCGCATTTC
+
HHGIHHEHHHIIIGHHIIGGHIIHIHHHIIIIIHIIIIHICHHHIFHFIIIIIIGHHCFGFHIID=DHHHHIHFHIHF@DHIIIHIHIIIIIHEHHIHGIIIIIIIHFHIHIIIIGF@FHIF<0DIHHHIHFGEHEHHEFHFEHGEHHFGHCIHIIHIIIIIIGHIIHHEBG@EGIHIICIHHIIIGHHHHIIHGHEGHIHHIHEHEHGHHHIHHHHGCHEEECCIIIHIF?GCEHEE@IHHHHD<FHGFCEFFCCF?IHCECHHHHF@?HGC/0/HCGIIIIIGIHHIHIIHIHEGG1HGH?HGHIHIIHEHHHEHCGF1HCHEHHFFEFHIIHHGIHHGG
@HISEQ:711:H5NNWBCX2:2:1101:17097:24085:ATCTCGTA
TTAAGTTCAGCGGGTAGTCCTACCTGATTTGAGATCAGATCATAAAGTATGTTTGTCCAATTTAATAGACTATTAGAAGCGGTTCATCCGCAATCCCGGCCACCTTTTTACGGGTGTCCTCAGCGAGTGATACTTATCACGCCGAGTGGAACCGAGGTCACTGAGATCCAGCTAATGTTTTTAAGAGGAGCAGACGTGAATCCGCAAGACCTCCAAGTCCAAAACAACACCAATCGAATGAACAAAAGTTGTGTTTTGATAATTTCATGATACTCAAACAGGCATGCTCCAAGGAATACCAAGGAGCGCAAGGTGCGTTCAAAGATTCGATGATTCACTGAATTCTGCAATTCACATTACTTATCGCATTTC
+
HHIIIIHFEFCHIII<HHHIHIHEHHHIGFHHIFHHHIIIIIHFHEGHIIIHHCCFHHIIEHFE?1<FHFEHHICHHEGEHHDHHHHCHHICHHFHHCCC?/<FHCGHIHHIF/FHIHCGHIHIICHC@FFHHHIHIIIHGIIIIHHEEHHHDDHIEHHFEHHHHIHFHHHHHIIHIHHI?EH@HCFFIHIIIIHHHIEHHHHFGEHDHHEHHEFHE?HIHHHGHHHHDCEHF/HHHHHHFIIHFHEIIIHG<<11IIHHHHIGIIIIIIHIIHIIHEHHHIIHIHHHHGCIHHHHHHHHFFHEIIHGHHFC/FDF@HEECHC@HGGHHF1IHIHEHIIIIHFECIIHIHEHIIIHHHHHEHIHIIHHHHHH
@HISEQ:711:H5NNWBCX2:2:1101:18876:24053:ATCTCGTA
TTAAGTTCAGCGGGTAATCCTGCCTGATCTGAGGTCTAATCTAAAGTTGACTAAAGTAGTTGGAAGCTTCTACTGAGATCTCATTCGGCCACACTACAAAGAGCGTGTCCTCAGCGAATAGTCTATTACACTGAGTCAATCCGAGTTCGAATTAGAGATGCTAATATATTACGAATGAGCTGATTCAACTAGGAATAGCAACACTCAAAATCCAAACACCAATCCAATTTACAAGAAACTGGTGGGTTGAAGAGTTCATGACACTCAAACAGACATGCTCCGCGGAATACCATGGAGCGCAAGGTGCGTTCAAAGATTCGATGATTCACTGAATTCTGCAATTCACATTACTTATCACATTTC
+
GHHHHC1CG1<ECHH<C@FHHHGHHE1<FHHHGI1DGGG?<CFH1<DH1<?FD@HHH?1CEGHECCGGGCGHHHEG?CGGHE?@EF1FHE/<@0CG?1CCH?CCCHDCH1GECHHHH<EGHE0CGHEF?G?EH?00F00CD///<EHGHHHIHHIHIIGEHHHEHHHHHHIIGHHIIHEEHHGHIIIIHHHIHIHIHIHEHHHHEHHGEHFIHH@HGIIHHHHHGIIHFCHIIIHHG@HCCIIHGIIHIIIIIHIIIIIIIHFHEIIHHIIIIIGIIHGIHDIHIHHGIGIIGIIIIIIHIIIIIIGHIIIIIHHIHHIIIIIHGHGHGIIIIIIIIIIIIIIIIIIIIHIHIHHHHIHHHGI
@HISEQ:711:H5NNWBCX2:2:1101:2071:24380:ATCTCGTA
TTAAGTTCAGCGGGTATTCCTACCTGATCCGAGGTCAACCTGTAAAAGTTTTGGGGGTTTTACGGCAAGAGTCCCTCCGAATCCCAGTGCGAGACGTTAAGTTACTACGCAAAGGAGGCTCCGGGAGGGTCCGCCACTACCTTTAAGGGCCTACGTCAAACGTAGGGCCCCAACACCAAGCCGGGCTTGAGGGTTGAAATGACGCTCGAACAGGCATGCCCGCCAGAATGCTGGCGGGCGCAATGTGCGTTCAAAGATTCGATGATTCACTGAATTCTGCAATTCACATTACTTATCGCATTTC
+
IIHIHIIIIHIGCHIIIHIIIIIIIHIIIIIIIIIHIIIIIIIIIIIHIIIIIHHIIIIIIIIEHEHHHHCGHHIIIIIHHIIIIICGHHIIIIIIIHIIHIIIHHIIHHHHHIGHIHHHIIIIIIIHHHHIHHIIIIIIIIIIIIHIHHIIIIIIHIIHHHHHIHIIIIIIIIHIIHHIIIIIHHIIIIIIIIIIIIHHIHHIIIIIIIIIIIIIIIIIIIIIIIIIIIIIIIIHIIIIHIHHHHHIIIIIIIHIIIIIIIIIIIIIIIIIIIIHIIIIIHIGIIIIIIIIHIIIIIIIIIHI
@HISEQ:711:H5NNWBCX2:2:1101:8058:24320:ATCTCGTA
TTAAGTTCAGCGGGTAGTCCTACCTGATTTGAGGTCAAGCTTAAAAAGTGTATGCCTCAATAGAGACAGTCCAAAGACCATTAGAAGCAGAACATACAAAGGTCAACAGCAACAGCATAGATAGAAGATTTACCAAACTGGAGCCAGTCCTTCAAACAATAAAGGTTCTGCTAATGCATTTAAGAGGAGCTGACATCAATGATGCCGGCAAGCCTCCACAGTCCAAAGCTTTAGAAACAAAACAAAAAATGTTTCAAAGTTGAGAATTTAATGACACTCAAACAGGCATGCCCTTCGGAATACCAAAGGGCGCAAGGTGCGTTCAAAGATTCGATGATTCACTGAATTCTGCAATTCACATTACATATCGCAATTC
+
IIHHIIIEHIHIHIIIIIIIHHHIIIIIIIIHIIIHHIHIIIIIIHHHHHIIIIHIGIIHIGIIIHIHIIIIIIIIIIIIIIIIIGIIIIIIIIIIHIIIGIFHHIIIIGIIIIIIIIIIIIIIIIIIHHHIIHHHIIHHGHGHIHIHCGHIIHHHHIIIIIGIHHHHHHHIIFHIIHIIHHIHHIIIHIIIIIHHHIIIHIIIIHHHHHHHHH?HIIHFHEEHHHHGEHHHHHIIIHIIIHIIHIIHIIIIIHIIIIHHIIHIIIIHIHHHIIIIIIIIHIIHFHIIGIIGIIIIIIIIIIIIIHDHHIIIHIIIHIIHHIIIIHIHIIHIIIIHIIIIHHIHIIIIIIIHIIIIIIIIIIIIIHHCIIIIIIII
@HISEQ:711:H5NNWBCX2:2:1101:9758:24287:ATCTCGTA
TTAAGTTCAGCGGGTAGTCCTACCTGATTTGAGGTCAAGTGTGTCAAGGTTTTTGTCCCAACCAAGGGACTGCTGTGAGCAAAAACAAACAAGCACCCTCCCCCTAACCAATAACAGTCCGGCAAAAATGATTATCAGTGCCGACTTGAGAAAGGCTCACGGAACTTTTCATTTCCGGAAGCAGGCGCTTTTTTGGTTTTGCTAATGCTTTTCAGAGGAGCTGGAAACTAGGCAAAGTCCAGCACACTCCAAAATCCAAGCCTGAAAAGAAGGAAGTTCAGGGTTGAGAATTGAATGACACTCAAACAGGCATGCCCCCCGGAATACCAAGGGGCGCAAGGTGCGTTCAAAGATTCGATGATTCACGGAATTCTGCAATTCACATTACGTATCGCATTTC
+
HHIGHHHHIIHIIIHIFHHIIIHHIIIIHIIIIIIHIIIIIHGHHIIIIHIHIIIIHHIHHHHIHGHGHIIIFHHIIHIIIHIGHIHHHHIIHHHIGHIIGHHIIHIIIIGHIIHHGHIIIGIIIHEHHIHHHFIIIIIIIIIIIIIIHIHIIIHGIIEHHHIHIHIIHIIIIIIG=?ACHHIIFIHHHIIIIIHIHGHHHIHHIIIIHHHIIHHIIHHHIHHHHHHGIIHHIHHHHHGHIGIIHHHFIHHEIHIIIIHB.HHIIHHHHHG?IHHF?GHHHIHHHIIHIGIIIIHIIIIIIIIIHHIIIIIIIIGHHHHHHIIIHHHHIHDHIIHIIIIIIIIHHIGIIIHIIIIGIIIHHHHHIIIIIIIIIIIIHIIIHIIIIIIIIIIIIIHHHIIH
@HISEQ:711:H5NNWBCX2:2:1101:10665:24293:ATCTCGTA
TTAAGTTCAGCGGGTAGTCCTACCTGATTTGAGGTCATGTTTGTCAACCATGCAATATTATTGGAAGCAGCATAATACACACCACAAAGACATAGATAAATTATCATGCCTGAGGTGCTCAGATACTGCTAATGCTTTTCAGGAGAGCCAGGCCTTTGTTTCAAGCCTGCCAACTCCCAAATCCAAGCCACACCAGAAGAACCAATGTGGTTGAGAACTTTATGACACTCAAACAGGCATGCTCCTCGGAATACCAAGGAGCGCAAGATGCGTTCAAAGATTCGATGATTCACTGAATTCTGCAATTCACATTACTTATCGCATTTC
+
IIHIIHHIHIIIIIDHIIIIIIIIIHIIIIHIIIHIHIIHIIIHHEHIHHFHIFHIEEFHHHIGIGIIIIIIIIHHIIIIIGHH?EHIIIEHEHHIIIECHIIIIIIIHHHIIIIIIIIIIIIIHIIHHHHHHHIIHIIIIIIIHIIIIIIIIIIIIIHIIIIHIIHHHIIIHHHHHIHHHHHFHHHIHIIHHEHIHIIIIIHIIHIIIIIIIIHHHIIHIHIHIIIIIIIIIIIHIHHFHHHHDEHFEIIHIHHEHDHIIIIIIIIHHIIIIIIIIIIIIIIHHHHIHHIIIHHIIIGIIIIIIIIIIIIIHIHDHIGIIIHHHII
@HISEQ:711:H5NNWBCX2:2:1101:11526:24428:ATCTCGTA
TTAAGTTCAGCGGGTATCCCTACCTGATCCGAGGTCAACCATAGAAAAATTGGGGGTTGCTGGCCAGCATCCACCGGGTCTCTGTAGCGGGTAAGTTACTACGCTTAGAGCCAGATGGCGCCGCCACTGATTTTAAGGGCCGCCGGTGACAGCGGGCCCCAACACCAAGCTGAGCTTGAGGGTTATAATGACGCTCGAACAGGCATGCCCCTCGGAATACCAAGGGGCGCAATGTGCGTTCAAAGATTCGATGATTCACTGAATTCTGCAATTCACATTACTTATCGCATTTC
+
HIIIIHIIIIIDHHDCHHIHIIHIIIHIIIHIIHGHHIGEHGEHHIIIIIIHI?DHHIIHIIIIIHFHIIIHIIIHCHGHIIIGIHHHIHHGCHHHHIHIHHHIIHHIHHHHHHHIIHIDHIIIHIHHHHHIIIIIHIIHHHHIIIIIHIIIIIIIIGHIHHHHIIIHGIIIHIIG?IIIIIIHIHHHIFHHGIIIIHHIHHHHHHIIHIIIIIIIIIIHIIIHHIIHIHHIHHEIHIIIIIIIIIIIIGIIIIIIIHIHIHHIIIIIIIIIIIIIHHIIIGHHIIIIIIIII
@HISEQ:711:H5NNWBCX2:2:1101:4609:24674:ATCTCGTA
TTAAGTTCAGCGGGTATCCCTACCTGATCCGAGGTCAAGAGCAAATATATAGTCTTGATGGGGGCCAACAATAGCTAACAAGGTGCGCAAAATGTGCTGCGCTCCAGGCTAACATGCCGGCTGCCAATTGATTTAAGGCGAGTCTACACGAATGCATAGACAAACACCCAACACCAAGCAAAGCTTGAGGGTACAAATGACGCTCGAACAGGCATGCCCCATGAAATACCAAGGGGCGAAATGTGCGTTCAAAGATTCGATGATTCACTGAATTCTGCAATTCACACTACTTATCGCATTTC
+
IHIIIIIIGGHHIIIIIHIIIIIHHGHIGIHIIIIIIIIIIIIIIIIIIIIIIIHIIIHHEEHHHEHIHIIIIIIIIHIIIHHIHIIIIIIIIIIIIIIIIIIIIHIHIIIIIIIGIIHIIIIGIHIIIIIIIIIIHHHIHIIIIIIIIIGHIIIHHGHHIHIIHHHIIIGIIIIIIIIHIIIHIHIIIIIGHHHHEHIIGHFHHIIIHHHIII<0HF<11<<1D<1<<1<1EDEC<11C1C<C<11<11HGC<1<1D<1D11E?F<<11<1G<<<11D1C1<<11C<11GD10@<<1E<//
@HISEQ:711:H5NNWBCX2:2:1101:6382:24655:ATCTCGTA
TTAAGTTCAGCGGGTAGTCCTACCTGATTTGAGGTCATGTTTGTCAACCATGCAATATTATTGGAAGCAGCATAATACACACCACAAAGACATAGATAAATTATCATGCCTGAGGTGCTCAGATACTGCTAATGCTTTTCAGGAGAGCCAGGCCTTTGTTTCAAGCCTGCCAACTCCCAAATCCAAGCCACACCAGAAGAACCAATGTGGTTGAGAACTTTATGACACTCAAACAGGCATGCTCCTCGGAATACCAAGGAGCGCAAGATGCGTTCAAAGATTCGATGATTCACTGAATTCTGCAATTCACATTACTTATCGCATTTC
+
IIIIIIIIIIIIIIIIGIIIIIIIIIIIIIIIIGIIIIIIHHIIEHIIIIIIIIIIIIIIIIIFHGGHIIIIIGFHHHIIIIHIIGIHIHIIIIIIIIIIIIHIIIIHIHIIIIHIIIIIIIIIHIIEIHIIIIHIIIIIIIIIIIIHHHIIIIIIHIIIIIHIIIIIGIIIIHIIHIIIIHGHHIIGIIIIIIIIIIIIIIIIIIIIIIIIIIIHIIHIHIIIIIIHIIIHCIIIHIIIIHDIHHHHIIIIIIIIIHGIGIGIIIIHIIIIHIIIIIIIIHIIIIIHIIIIIIIIIIIIIIIIIIIIIIIIIIIIIIIIIIIHIII
@HISEQ:711:H5NNWBCX2:2:1101:14300:24734:ATCTCGTA
TTAAGTTCAGCGGGTAGTCCTACCTGATTTGAGATCAGATCATAAAGTAAAATTTGTCTAAGTTAATAGACTATTAGAAGCGGTTCATCTGCATTTCCTGGCCACTTTTTACAGTGTCCTCAGCGAGTGATACTTATCACGCCGAGTGGAACCAAGCATATACTGAGATCCAGCTAATAAATTTAAGAGGAGCAAATGGTGAAATCTGCAAGACCTCCAAGTCCAAAGCAAACCAGTTAAATTAACAAAAGATTTACTTTGAGAATTTCATGATACTCAAACAGGCATGCTCCAAGGAATACCAAGGAGCGCAAGGTGCGTTCAAAGATTCGATGATTCACTGAATTCTGCAATTCACATTACTTATCGCATTTC
+
IIIIIHHIIIHGIIIHIIIIIHIIIIIHIIHIIIIIIHHIIGIIIIIIIIIIIIIHIIIHIHHIHGHHGIIIIIIIIHIIIIIIIHIIHIIIIIIHIIIHHHIIIIIIIIIIIIIIIFHHHHIIIHIHHGHHIIIGIIIHHHIIGIHIIIIIIIIIIIIIIIIIHHHGIIIIIIIIIIIHIHIIIIIIHHHIIHIIIIHHIIGHHHHHHIIHGHEEIHHHHHGIIHHHFHHGEIIHGHIIHGGIIIIIIIIIIIIIIIHHIHIFHIIHIHIIIHHHHIGHIIIIHIIIIIHIIIIIIIIHIIHIIHGHIIHIIIIGIGIIIIIIIIIIIIIIIIIIIIIHIGIHIIIIIIIIIIIIIIIIIIIIHHIIHIHIIHI
@HISEQ:711:H5NNWBCX2:2:1101:17115:24701:ATCTCGTA
TTAAGTTCAGCGGGTAGTCCTACCTGATTTGAGATCAGATCATAAAGTAAAATTTGTCTAAGTTAATAGACTATTAGAAGCGGTTCATCTGCATTTCCTGGCCACTTTTTACAGTGTCCTCAGCGAGTGATACTTATCACGCCGAGTGGAACCAAGCATATACTGAGATCCAGCTAATAAATTTAAGAGGAGCAAATGGTGAAATCTGCAAGACCTCCAAGTCCAAAGCAAACCAGTTAAATTAACAAAAGATTTACTTTGAGAATTTCATGATACTCAAACAGGCATGCTCCAAGGAATACCAAGGAGCGCAAGGTGCGTTCAAAGATTCGATGATTCACTGAATTCTGCAATTCACATTACTTATCGCATTTC
+
IIIIIHIG?HIIIIIIIHIIIIIHIHHIHHIHGHHHHHIHIIGHIGIIIIIIIIIHIIIHEHIHGCGHIIIIIIHIIIIIHIHIIIHIIIIIIIIIIHG@GIHIIIIHIIHIHIIIHFHIIEHHIIIICHHFHIIGHFIIHIIICDGHHGIFHIIIIIIIIHIIIGHEHHIHHIIIIHHIHHHHHIHHGGIIIIIIHHIIHHHHHFHHIIHHHH?GIIHFG?FHHHHCHHHGGIHGCFHGC?IIIIHHHF?IGIGIIIIHHHEIIHIHIIHHCEEIHIHGFIIIIIIIIIGIIIIIHHHEIIIIHIIIIDGIHIHDDIGHIHHHIIHFEEGIIIHHFHHHHFHGHHGIIHCHHIGIIIIHGIHHGIHHHHIHGHH
@HISEQ:711:H5NNWBCX2:2:1101:8451:24869:ATCTCGTA
TTAAACTCAGCGGGTGATCCCGCCTGACCTGGGGTCGCGGTCGGAGGCCACTGCTCTCAATGGGGTCGGTCGAGGGGGCCCCGGGGGCCGTCACGGCTCCTCAATGAATGAAACAAGCATGTCCAACCACCTCAAGCCGTGACGTCCCTTGTCCGGGGGCTCGCATTTGGGCCAGCCGCACCGCGAGGGAACGGGAGGCCAGCATCCGCCGCCCCGCTGCCAGCCAGCGTCCCGGAGGACGGGGAGGAGGGGGCGGCGACGAGATGCGTGACGCCCAGGCAGACGTGCCCTCGGCCGGATGGCTTCGGGCGCAACTTGCGTTCAAAAACTCGATGATTCACGGGATTCTGCAATTCACACCAAGTATCGCATTTT
+
IIIHIIIIIIIIIIIIIIIIIIIIIIIIIIIIIIIIIHIIIIIIIIIIIHIIIIIIIIIIIIIIIIIIIIIIIIIIIIIIIIIIIHIIIIIIIIIIIIIIIIIGIIHIHHIIIIIIIHIIIIIIIIIIIHIIIHIIIIIHIIIIIIIIIIIIIIICHHIHHHHHHIIIIIHHHHHIIIICIIHHHHHIHHHHIIHHHIIIHGEHHIIIIIHIIIHHIGIIIIIIIIHIIHHGIIIIHIIIIHHIIIIIIIIIHIGIIIHIIIIIIIIIIIIIIIIIIIIIIIIIIIGIIIIIIIIIIIIIIIIIHHFIIIIIIIIIIIIIIIIIIHHGIIIIHIHIIIIIIIIGIIIIIIIIIIIIIIIHIIIIIIIIHIIIIII
@HISEQ:711:H5NNWBCX2:2:1101:8755:24909:ATCTCGTA
TTAAGTTCAGCGGGTATTCCTACCTGATCCGAGGTCAACCTTGTAAAATTGGGGGTTTAACGGCAAGCATGCGCCCGCGCCCGGAACGAGAAGTAACTACTGCGTTTGGTCGTGGGACGCACCCGCCGCTGTCTTTAGAGGCCTGCAGCGCAGGGCCCCAACGCCAGGCGTGGCCTGAGGGTTGTAATGACGCTCGAACAGGCATGCCCGCCGGGATACCGGCGGGCGCAATGTGCGTTCAAAGATTCGATGATTCACTGAATTCTGCAATTCACATTACTTATCGCATTTC
+
IHIIIIIIIIIIIIHIIIHIIIHIIIIHIIIIIIIIIHHIHIEHHCGHIHHIIIIIDHIIIIHHHHHIHHIIIIIIIIIIIHHHIIIHHIHIIIGHHHHIIIIIIIHHHHIHIIIGGIHIHIIIIIIIIIIHHHIIIIIIIIIIHIIIIHIIIIIHHGDHHIIIIIIIIIIIIIIIIIHHHHIIIHHIIIIIIIIIIIHIIIIIIIIIIIIIIHIHIIIIIIHCEIHHIHHHDHEHHIIHHIHHIIIIIIIIIIIIIIHHHIHIIHHIIIIIIIIIIIIIIIIIIIIIHHHI
@HISEQ:711:H5NNWBCX2:2:1101:10396:24860:ATCTCGTA
TTAAGTTCAGCGGGTGGTCCTACCTGATTTGAGGTCAAGTCAAATAAAGTTCAATCCAGCAAACGTAAAACGACCCCTCGGATGCAGATAATGTTATCACACCCAACAAAAGAGGCCTTTTATTTCCGCTCATGTATTTCAGGGGAGCAGGCTGACCGAGTCGGAGCCTGCAATCATCCCCCCAAGTCCAAGCCATACCGCTTTCGCGCATGGTTGAGATATTAATGACACTCAAACAGGCATGCTCCTCGGAATACCAAGGAGCGCAAGATGCGTTCAAAGATTCGATGATTCACTGAATTCTGCAATTCACATTACTTATCGCATTTC
+
HIIIIHIGHIIIHIIIIIIIIIIIIIIIIIIIIIIHHIIGHGIIIHIIIIIIIIIIIIIIIIIIIGHHHIIIIIIIGIIIIHIIIIIIIIIIIIIIIIIIIHIHIIIIIHIIIIIIIIIIIIIIIIHHHGHIIIIHIIIIIHIHHGIHHHIHIIHIIIHHHIIHHIHIIIIIHIHIHIIIIIIIIIHHIIIIIIHHIIIIIIIIIIIIIIIIIIIIIIIIIIIGIIHIIIHIHHHHGIHFIHIHGIGIIIIIIHIIIHIIHHIIIIIIIIHHIHGIIIIIIIIIIIIIIHIIIHIIHIIIIIIIIIIIIHIIIHIHIHHIHIIIIHHIHH
@HISEQ:711:H5NNWBCX2:2:1101:11312:24870:ATCTCGTA
TTAAGTTCAGCGGGTAGTCTTACTTGATTTGAGATCGAGTTTAACAAGAATCGTTGCCGACCCTTGTAAAATCCTGCATCAGTCAGCCAATACGGTCAAACTCCCTTTATGTTAGCTGCAGCAAAAGTAATAATCCGTTTGACGGGACTAAATGAATATGCTTTTAGCTCAGGAGAAAGTCCAGCTGCACCTGCATTTCAAGCAACCCGCCGCCGATCTGAAAAAGATTGGCGTTGGGATTGCTCAAGTCCAAAGCTTTCAAAAAAAATCCAAAAGCTTTGAGGTGTTTACTGATACTCAAACAAGCATGCTCTTCGGAATACCAAAGAGCGCAATATGCGTTCAAAGATTCGATGATTCACTGAATTCTGCAATTCACATTACGTATCGCATTTC
+
IIIHIIIHGHIIIIHIHIIIEHHHHHIIIIIIHGHHHGHFHIIIIEHHIIIFHHIHHHHIIHDHHDHGFHHHIIIIIIIIIHIIIIIIIIIHIIF<DHHHIHHHIHFIIIGIIHIIIHHIIIIIHHHHH?GHHHEHHIHHHHIEHDHHHFHIIIEHIIHHHIIGGHECHH@EHHCEHHFHIIIHIIIIHHHIIIIIIIIIHHGH?GIHIHIIIIEHHEIHEHHFHHC?HIHHHFHHGHHHHGHIIIIIHHHHHHHEGEHIIIHHIIHE@CHIIHCHHHEHHHFHHIIIIIHIHHIIIIHHIHGHHIHIIIIIIIGIIIIIIIIHHHHHIHIHIIIHIIIHIHHIIIIIIHGIIHIHIHFGIIHGIIIIIIIHIIIIIIIIIIIHIIIIIHIIHIIH
@HISEQ:711:H5NNWBCX2:2:1101:12698:24757:ATCTCGTA
TTAAGTTCAGCGGGTATCCCTACCTGATCCGAGGTCAACCTATAAAAAATAAGGGTTGCTGGCAAGCAACCACCCAAACTCAATAGCGAGAAAGTTTTACTACGCTAGGAGCCAGGTGGCACCGCCACTGATTTTGAAGTGCACCACAAGAGGGTGACACCCAATACCAAGCAGAGCTTGAGGGTTGTAATGACGCTCGAACAGGCATGCCCCCCGGAATACCAGAGGGCGCAATGTGCGTTCAAAGATTCGATGATTCACTGAATTCTGCAATTCACATTACTTATCGCATTTC
+
IIIIIHHHIIIIIIIIHHIIIIIIHFHHHIHHHIIGIHHIGEGHIIIIIIIHGHIIHIIGHHHHHEHIIIHIIIIIGIIIIHHIHIHIHIIHHHHEHIHIIIIIIHIIIIIIIIIIIGHHIIIIIIHIIIHIIIIIIIHIIIIIIIIHHHHHHIIIIHHHIIIIIHIHIIIIIIIGIIIIIIIIIHIIHIIHIIIIIIIIIIIIIHIIIIIIIIIIIIIIIIIIIIHIIIIIIIIHHIGIIIIIIIIIIIIHIHIIIIHHIHIIHHHIHIIIIIIIIIIIIIIIIIIIIIIIIII
@HISEQ:711:H5NNWBCX2:2:1101:15159:24971:ATCTCGTA
TTAAGTTCAGCGGGTATCCCTACCTGATCCGAGGTCAACCATAGAAAAATTGGGGGTTGCTGGCCAGCATCCACCGGGTCTCTGTAGCGGGTAAGTTACTACGCTTAGAGCCAGATGGCGCCGCCACTGATTTTAAGGGCCGCCGGTGACAGCGGGCCCCAACACCAAGCTGAGCTTGAGGGTTATAATGACGCTCGAACAGGCATGCCCCTCGGAATACCAAGGGGCGCAATGTGCGTTCAAAGATTCGATGATTCACTGAATTCTGCAATTCACATTACTTATCGCATTTC
+
IIIHIHIIHHHHIIIIIIHHIIHIIHIFIIIIIGHHIIGHIGEHHIHIHIHIEHHHDHIIHHHHEDHHIFEHIIHH?CDHHIIIIIGEHHIHIIGIGHHEHHHIDHIIHIIIIIHHIGIHIIIIHHHHHHEHHIIIHHHHHHGIIIHIHHIIIIIHHIHHHIIHHIIIIIIHIIIHHIIIIIIIHHFFHHHHIHHGHHIIIIIIIIHHHHHIIIHHIHIHFEGHHHIIHHIHDFHHIHHEIHHHHHIGIIIIIIIIIHHIHEHIHIIIGGIIIIIIIIIIIIIIIIIIHHHHH
@HISEQ:711:H5NNWBCX2:2:1101:15865:24847:ATCTCGTA
TTAAGTTCAGCGGGTAGTCCTACCTGATTTGAGGCCAGATCATGAGGGGTTTTTCTTTACCAGAAGGCAACGAAAGAGTTAGAAGCAGATCTAGAACCAGCTTTATCTCGGCCATCAATAAAGATGTCCTCGACGAAATACTTATCACGTCGAGTGGAACCGATTACAGAAGGGATTCGCTAATATATTTCAGGTGAGCCGATCAATAAAGACCGGCAGACACCCAAGTCCAAGCCGCTGACCGACGATTAAGAAAGTCAGAGGTTGAGGGTTTCATGACACTCAAACAGGCATGCTCCTCGGAATACCAAGGAGCGCAAGGTGCGTTCAAAGATTCGATGATTCACTGAATTCTGCAATTCACATTACTTATCGCATTTC
+
IIIIIIGIIIGIIIIIIIIIHIIHIIHHIIIGIHIIIIIIIIHHIIIIH<<GHHHIIIIIIIIGIHIIIIIIIIIIIIHIIIIIIIIIIHHIIIIIIIHGFHHHIGIIIHHIHHHIIIHIHIHIIIHEHHHIIIHHIGIIIIIIHIIHHEHIHIHHEFCHHGHIIIIIIIIIHIIIIIIIIIIIHHHHHHHHEHHHIIIIIIHHIIIIHIHIIHHHHHECGHHHGIIIIIIIHIIIIIIIHIIGHIIIHIIIIIIIIIIIIIIIIIIIIIIHIIIIIHIIHHIIIHIGIIIIIIIGIIIIIIIIIIIHIIGIIIIIIHIIHIIHGIIIIHIIIIIIIIIIIHIIIIIIIIIIIIIIHIHIIIIIIIIIIIIHHHHIGIIII
@HISEQ:711:H5NNWBCX2:2:1101:18713:24993:ATCTCGTA
TTAAGTTCAGCGGGTATCCCTACCTGATCCGAGGTCAACCATAGAAAAATTGGGGGTTGCTGGCCAGCATCCACCGGGTCTCTGTAGCGGGTAAGTTACTACGCTTAGAGCCAGATGGCGCCGCCACTGATTTTAAGGGCCGCCGGTGACAGCGGGCCCCAACACCAAGCTGAGCTTGAGGGTTATAATGACGCTCGAACAGGCATGCCCCTCGGAATACCAAGGGGCGCAATGTGCGTTCAAAGATTCGATGATTCACTGAATTCTGCAATTCACATTACTTATCGCATTTC
+
IIHHIIHHHHIIIIIIIIIIHIHIIHHIIIIIIHIIIIIIIGIIHHHIIIIIIIGIIIIIIIGII@HHIIIIHIIIHIIHIIIIIHIIIIIHIIIHIHIHIIHGHHIHIIIIIIIIIHIIIIIIIIHIHHIIIIIIIIIIIIIIIHHIHIIIIIIIIIIIIHHHIIIIIIIIHIIHIIIIIIIGHIIHIIIIIHIIIHHHIIIHEIIIIIIHIIIIHIIIIIHHEHIHHIIIHIIIIIIIIIIIIIIIIIIIIIIIHHHIIIIIHIHHHIHGIIIIIIIIHFIHHHHFIIIIH
@HISEQ:711:H5NNWBCX2:2:1101:20196:24948:ATCTCGTA
TTAAGTTCAGCGGGTAATCCTACCTGATTTCAGATCAAATTTGAAAAAGTTTTTTTTCCCACTGCCTGGAAAGACAGCAGAACATAGATCAAACCTATCAGCGCGAAAAATTCGGTGAAAGATGGATTGACTCCAACTATGACACCTTTTGATTTTGCCTCTAGGCGTTCCACGATTGAATTTCAGGCAAGCACACAAAAAAAATTGATATGCAAGATGCCCAGATCCGACCCGTAAAGGTCGAGGTTGATTTCATGATGCTGAAACAGGCATACCCTCCGGAATACCAGAGGGTGCAATATGCGTTCAAAGACTCGATGATTCACTTAATTCTGCAATTCACATTACGTATCGCATTTC
+
HIIIIIIIEHIIIIIHHIIIIIIIIIIIIIIIICGGHGHHIIIHIIIIIIIIHIIIIIFGHIGEHFHHIIHIIIHIIIIIIIIIIIIHIICHHIHHIIIIIHIHIDHHIIIHHHIHHIFHIH?G@GHHHGHHHHHIIIIIIIIIIHHHHHHHFHHIHHHHHIFHGHFHHHGIHHIIIIHHIIHHHEGIIIHIIHHIIEHHIHEGHHHIIIHIIIIIIIHHHHHIIIIIHIHHHIHIIHGIIIIHIHHIIIGIHIHHHHIIIIHHEIIIHGIIIIHGIIIIIHIIHIHIHIIIIIIIIIHEHGHGIIHIIIIHGGIIIIIIIIIIIIIIIIHHIHHIIHFHHHIHHHHHIHIIHFHHHIII
@HISEQ:711:H5NNWBCX2:2:1101:6445:25214:ATCTCGTA
TTAAGTTCAGCGGGTATCCCTACCTGATCCGAGGTCAACCTTTGATAAAATTTGGGTTATGGCAGGCACGCAACCGGTCATCCAAAGCGAGAAAAATTACTACGCTTGAAGCCGAATGGCACCGCCACTGATTTTAGAGCCCGCCTTTTCAGGTGAAGCTTAATACCAAGCAGAGCTTGAGGGTTGTAATGACGCTCGAACAGGCATGCCCCCCGGAATACCAGAGGGCGCAATGTGCGTTCAAAGATTCGATGATTCACTGAATTCTGCAATTCACATTACTTATCGCATTTC
+
IIIIIIIIIIIIIIIIIIIIIIIIIHEHIIIIIIHIHHIGGHHGIHCEFGHHIIIIIIHIHHIIIHIIIIHIIIIIIIHIIIIIIIIIIIIHHHHHHIIIIIIIHHIIIIHIIIHHIIHIIHEHIHHIIIHHHIIIGIIIIIIIIIIHHIIIIIIIIIHIIIIIHIIGIIIHGHHHIIIIIIICIIIIIIIIIHHIHIIIIIHHGEIHGIHIHIIIIIIHHHHHDFHIGIIIGHIHGIIIIIIIIIHHIIIHIIIIIIIIHHIIIHHIIIHHHHHIHHHIIIIHHHIHIIIIII
@HISEQ:711:H5NNWBCX2:2:1101:9980:25068:ATCTCGTA
TTAAGTTCAGCGGGTATCCCTACCTGATCCGAGGTCAACCATAGAAAATTGGGGGTTTTGGCCAGTGTCCACCAGGTCTCTGTAGCGGAAGTATTACTACGCTTAGAGCCAGACGGCACCGCCACTGATTTTAGGGGCCGCCGGTAGCAGCGGGCCCCAACACCAAGCTAGGCTTGAGGGTTATAATGACGCTCGAACAGGCATGCCCCCCGGAATACCAAGGGGCGCAATGTGCGTTCAAAGATTCGATGATTCACTGAATTCTGCAATTCACATTACTTATCGCATTTC
+
IIIIIIIHIIIIIIIIHHHHIIGIHFHIIHIIIIHIIIHHIIIIIIIIH?HIIHIIIIHFFHHIIHHHHHHIHIEHIHIIIIIIIIHIIIIHHIIHIHHHFHCGHIHHIIHIIIIIIIIIHIIHIHIHHIIIIIIIIIIIIIIIIIIIIIIHIIHHHHHIGIIIIIIIIHHGIIIHHGHHIIIHHHHHHIIIIIIHHHIIHHHIIIIIIIIIIIGIIIIIIHEHHIIIHHDEHIHIIHHIIIIIIIHIIIIIHHHHIIIIIIIIIIIIHIIIIIIIIIHIIHIIIGHHIIH
@HISEQ:711:H5NNWBCX2:2:1101:17140:25097:ATCTCGTA
TTAAGTTCAGCGGGTAACCCTACCTGATCCGAGGTCAACCATAGAAAATTGGGGGTTCTGGCCAGTGTCCACCAGGTCTCTGTAGCGGAAGTATTACTACGCTTAGAGCCAGACGGCACCGCCACTGATTTTAGGGGCCGCCGGTAGCAGCGGGCCCCAACACCAAGCAAGGCTTGAGGGTTATAATGACGCTCGAACAGGCATGCCCCCCGGAATACCAAGGGGCGCAATGTGCGTTCAAAGATTCGATGATTCACTGAATTCTGCAATTCACATTACTTATCGCATTTC
+
IIIHHHIIHIIIIGHIIIIHHHIIIIIIIIIIIIIIIGIIHIGHGHIEHHIIIIIIIHHHGHIHHHHIIIIHIIHGEHHHIIIHHIHIHHHHIGIIIIIIGHIHIIHIIHHIIIIIIIIIIIIIIIIIIIHHIHHHIIIHHHHIIIIIIIIIIHIIHIIIIHIIIHIIHIHIIIIIIIIIIHHHIIIIIIIHHIIHIIIIIIIHIIIIIIHIIIIIIHIIIIHIIIHIIIIHIIIIHEIIIIIIIIIIIIIIIHIIIIIIIIIIIIIIIIHIIIIIIIIIIIIHHIIIIII
@HISEQ:711:H5NNWBCX2:2:1101:18806:25088:ATCTCGTA
TTAAGTTCAGCGGGTAGTCCTACCTGATTTGAGGTCAAGCTTAAAAAGTGTATGCCTCAATAGAGACAGTCCAAAGACCATTAGAAGCAGAACATACAAAGGTCAACAGCAACAGCATAGATAGAAGATTTACCAAACTGGAGCCAGTCCTTCAAACAATAAAGGTTCTGCTAATGCATTTAAGAGGAGCTGACATCAATGATGCCGGCAAGCCTCCAACAGTCCAAAGCTTTAGAAACAAAAAAAATGTTTCAAAGTTGAGAATTTAATGACACTCAAACAGGCATGCCCTTCGGAATACCAAAGGGCGCAAGGTGCGTTCAAAGATTCGATGATTCACTGAATTCTGCAATTCACATTACATATCGCAATTC
+
IIIIHHEHHHIIHIHHIIIIIIIIIGIIIIIGIIGHIIIIIIIHIIIIIGHHHIIIIIHIIIIFIGHHHHHHHHHIIIIIIIIIIHHGEHHHIIHHIIIHIIIIIIHIGIIIIHHGIIEHHIIGIGIHHHIHIIIEFHHIIHHHHHHIIHIIE?ECHHIIHHIIHIHIIIGIIEHIIIIHHIIIHFHHHHIIHHHHAHGHHEHHDFHIDHHIG@.F.HHHC.?HHHEG??HFGHEHHH?DIIIIIIIIIIIGIIHHIIIIIIIIHIIIIIIIHIIIIIIIIHHIIHHIHHHHGIHIIIIIIHIIIHIIGIGHHIIHGHHHGHIIIHHHGIIIIIIHIIIHIIHIIIIHIIIIGIIIIIHHIHIHIIIHHIIIII
@HISEQ:711:H5NNWBCX2:2:1101:20630:25099:ATCTCGTA
TTAAGTTCAGCGGGTAGTCCTACCTGATTTGAGGTCAAGTGTGTCAAGGTTTTTGTCCCAACCAAGGGACTGCTGTGAGCAAAAACAAACAAGCACCCTCCCCCTAACCAATAACAGTCCGGCAAAAATGATTATCAGTGCCGACTTGAGAAAGGCTCACGGAACTTTTCATTTCCGGAAGCAGGCGCTTTTTTGGTTTTGCTAATGCTTTTCAGAGGAGCTGGAAACTAGGCAAAGTCCAGCACACTCCAAAATCCAAGCCTGAAAAGAAGGAAGTTCAGGGTTGAGAATTGAATGACACTCAAACAGGCATGCCCCCCCGGAATACCAAGGGGCGCAAGGTGCGTTCAAAGATTCGATGATTCACGGAATTCTGCAATTCACATTACGTATCGCATTTC
+
HIIIIIHIIHIIIHHIGIGHIIIIIEHIIIHHIIIIIHIIIIIIGIIIIIIIHIDHHHIIIIIIHC@HHHHIIH?GHIIHHIIIIIIGIIIIGIIIIIHIIIIIIHIHIIIIIIGGEGHIIHHIIIIIIGIIIIHIIEEHHIHDIHIHHIIIHHGHCCHH@EHDDGHHHIHIIHHHHCH<EHIEHHFFEGEHHIIIIIGHEHHHGIIHHHIIHHHCIGHHG@GFHBEHHHEHEHHGFA?IHHB@EH?HHIHHHEFGHHEECHEHIIHGEHHIIIIIIIIIIIIIIIIIHEIIHIHGHHHIIGIHHHIIIIHHEHHCCGIIIIIIIIIIIIHHEGIIGIIIHIIIHIHEHHHHEIIHHIIIIIHHHIIIIIIIIIIIIIIIIIIIHHHHHHIHIIIHDHHII
@HISEQ:711:H5NNWBCX2:2:1101:2415:25273:ATCTCGTA
TTAAGTTCAGTGGGTATCCCTACCTGATCCGAGGTCAACCATAGAAAAATTGGGGGTTGCTGGCCAGCATCCACCGGGTCTCTGTAGCGGGTAAGTTACTACGCTTAGAGCCAGATGGCGCCGCCACTGATTTTAAGGGCCGCCGGTGACAGCGGGCCCCAACACCAAGCTGAGCTTGAGGGTTATAATGACGCTCGAACAGGCATGCCCCTCGGAATACCAAGGGGCGCAATGTGCGTTCAAAGATTCGATGATTCACTGAATTCTGCAATTCACATTACTTATCGCATTTC
+
IIIIIIIIII1DHIIIIIIIIHIHHIHIIIIHGIIIHHIIIIIIIIIIIGHIEHIHIHHIIIHIIHHIIIHIIIIHGIIIIIIIIIHIIIIIIIIIIIIIIEHHHIIHIIHHHIIHIIIIIIIIIHHHIIHHHHHHHHHHHGIHFHIIIIIIIIIIIIHIIIIIIIHIHIIIIIIIIIHHHHHHHIHIGHIHHHEIHIIIIIHIIIIIIHIIIIHEHEIHHIIHHHIIHGHGHHHHIIHHIIIIHIIIIIIHHF1IHIIHHFIGHIIIIHHIIIIIIHGIIIHHHIIIIIHGI
@HISEQ:711:H5NNWBCX2:2:1101:3319:25383:ATCTCGTA
TTAAACTCAGCGGGTGATCCCGCCTGACCTGGGGTCGCGGTCGGAGGCCACTGCTCTCAATGGGGTCGGTCGAGGGGGCCCCGGGGGCCGTCACGGCTCCTCAATGAATGAAACAAGCATGTCCAACCACCTCAAGCCGTGACGTCCCTTGTCCGGGGGCTCGCATTTGGGCCAGCCGCACCGCGAGGGAACGGGAGGCCAGCATCCGCCGCCCCGCTGCCAGCCAGCGTCCCGGAGGACGGGGAGGAGGGGGCGGCGACGAGATGCGTGACGCCCAGGCAGACGTGCCCTCGGCCGGATGGCTTCGGGCGCAACTTGCGTTCAAAAACTCGATGATTCACGGGATTCTGCAATTCACACCAAGTATCGCATTTT
+
IIIHGGHHIGIHIHHGEHIHIIIIHIIHIGIIIIIIIIIGIIIIGGGIIIHHIHIIHIEECHHHIHHIIIHIHIIIIHHDDHDHHIG<HDHHCHGGHEHFEFHHHIHHIHIGHHHCHHHIIIIHEHIGDHH@FD@HIHIEEEHHHHIIHIHHEHEHGHIIGHEF?@HHGEHHHHHIHHHCHIIIEHGFHAEIHIHHGEHHHHH<<GHHHCHIHHDIHHHFGIHHDHHEC?HHHHHGIIHHHFHHHHGHHCIIIIIGHHHHIHHIIHHHHEHIIHHIIHHHHGHIIIIGHHIHIIHIIIIIGIIIHECIIIIIIIIHHHHHHGDHHHHFHHIIIIIIHIHHIIHGIIIHIIIIIHHIHHHHDCHHIHFIIIHHIIH
@HISEQ:711:H5NNWBCX2:2:1101:3923:25285:ATCTCGTA
TTAAGTTCAGCGGGTATCCCTACCTGATCCGAGGTCCAACTTGATTATTTTATTAGCAAAAACCTACAGCAGCCCTCCAAGCGCAAGTCAGTCTGCTACGCTAGAGTCCATTGAGGCATCGCCATTTCTTTTTAGGCACGTCTCGACTAGCTGTAATGGCAGGAGACGAAAGCCCAATTCCAAGCTAGGCTTGAGATTTGATCATGACGCTCGAACAGGCATGCCCTTCGGAATACCAAGGGGGGAAATTTGCGTTCAAAGATTCGATGATTCACTGAATTCTGCAATTCACATACTTATCGCATTTC
+
IIIIIIIIIHHHGHHHIIIIIIIIIIHHIIIIHHIIGIIHCHFHHHHIIIIHIIIHHHHEHHIFHFHHIIIHHHHIHIIIIIIIIHHHIHHIIICHHIIIHIIGIIDHHIIIHGGHHGIHHDCCGHGHIGHHHHCGHHHIIIHIHIIGHCHHHIIHHHHHHHHFDEHCHDGDHDEGC<BHCG/@G?EHHHHHHHHGHHGIHHIEHEHHFHII1E111<111E@EC<001D1D1<<@1D/CE<1111D1<//011D11F<101D1111<11D<1<11<D1<111<1D1<11<<1HHHHHGIIIIIIIII
@HISEQ:711:H5NNWBCX2:2:1101:8298:25495:ATCTCGTA
TTAAGTTCAGCGGGTATCCCCACCTGATCCGAGGCCAACCTTGTAAAAATTCGTTCCGGGCGGCCGCCGTCCGGGCACCCAAGCGAGGGTTTTGCTACGCTTGGAGCCGAACGACGACGCCCACGAGTTTCGGGCCCGCCCGCAGGCGGGGCCCATCACCAAGCGGGGCTTGAGGGTTGAAATGGCGCTCGAACAGGTGTGCCCCCCGGAATACCAGGGGGCGCAATGTGCGTTCAAAGATTCGATGATTCACTGAATTCTGCAATTCACATTACTTATCGCATTTC
+
IIIIHIIIIIHHCCHHHHCGHIIIIHIIHHHIIIIIIIHGHHHHHIIIIHIIIIIIHHDCHIIHIHHIIIIIGGHIHIIIIHHIIIIIIEH=HIHIIHHIHIGHEHIIHHHHIHHIIIIIHIHIIIHHHHHHCEEHHIGHHHHIIIHDHHHHHHIIIIIHGEHIHIHIHHHIGIIIHEIHIHIIHHIGFHIIIIHIHGIHHHFHGHGIIIIIHIHIIIHIIIIHIIIIIHGIHHHGHHGHIIIHFGHFHGHEIIIIHIGIIIHGHHHIIIIHIIIHIIIIHIIIIIH
@HISEQ:711:H5NNWBCX2:2:1101:9551:25394:ATCTCGTA
TTAAGTTCAGCGGGTATCCCTACCTGATCCGAGGTCAATCATGAAAAAATGGGGGGTTTTGGCAAGACACCACCAGGACCCTATAGCGAGGAGTATTACTACGCTTAGAGCCTGACGGCACCGCCACTGATTTTAGGGGCTGCCTTTTACAGCAGGTCCCAACACCAAGCTGAGCTTGAGGGGTGATAATGACGCTCGAACAGGCATGCCCCCCGGAATACCAAGGGGCGCAATGTGCGTTCAAAGATTCGATGATTCACTGAATTCTGCAATTCACATTACTTATCGCATTTC
+
IIIIIFHIIIIIIIIHIIIIIIIIIHIIIIIIIIHHHIIIIGIIIIIIIIIIHIIGHHIHHIIIIHHHIHHHIHHHIIIIIIHIIIIIIIIIIIIHHIIIIHIIIHIIIIIIIHIIIIIIIIIIIIIHHIIHHIIIIHIIIGIIIGIIIIIIIIIIIIIIIIIIIIIIHHHIHHIIGHIIHIIIGIGIHHIIHIIIIIIIIHIIIIIIIIIIIIIIIIIIGIIIIHIIIHHHIIHDHIIIIHHHIIIHHIIIIIIIIIIHEGIIIHIIIIIIIIIIIIHIIIIIIIIGIIIIHI
@HISEQ:711:H5NNWBCX2:2:1101:12231:25284:ATCTCGTA
TTAAGTTCAGCGGGTATCCCTACCTGATCCGAGGTCCAACTTGATTATTTTATTAGCAAAAACCTACAGCAGCCCTCCAAGCGCAAGTCAGTCTGCTACGCTAGAGTCCATTGAGGCATCGCCATTTCTTTTTAGGCACGTCTCGACTAGCTGTAATGGCAGGAGACGAAAGCCCAATTCCAAGCTAGGCTTGAGATTTGATCATGACGCTCGAACAGGCATGCCCCTCGGAATACCAAGGGGCGCAATGTGCGTTCAAAGATTCGATGATTCACTGAATTCTGCAATTCACATTACTTATCGCATTTC
+
HHIIICHEHIFIHIIHIGHHIHHFHEH@FDGHDHHIHHHHEHHHGIHIIIIIIICCHHIIFHHHIHGCEHIHIIHIHHHHHHHII<CFHIH@CCHIIIIIIHIIIHHHHHHGHIIIHIIIHHGHHCGHIIGHHFHFHCHHHEHIHGEGEHHII?HHHHFHFGHHHGGIIIGHHIHGFIIHHECHIHFIGIIHHHIIHGIIHHIHGIHIHIHHIIIIHIHHHIHDCHHHIHIHIHIIHHHECHGEHFIIIHIIGIIIIIHIGIIIIIIHHIIHGIIGGIIHGEHIIHHEIIIIIIIHHHHHHHHIIHIIH
@HISEQ:711:H5NNWBCX2:2:1101:14024:25438:ATCTCGTA
TTAAACTCAGCGGGTGATCCCGCCTGACCTGGGGTCGCGGTCGGAGGCCACTGCTCTCAATGGGGTCGGTCGAGGGGGCCCCGGGGGCCGTCACGGCTCCTCAATGAATGAAACAAGATGTCCAACCACCTCAAGCCGTGACGTCCCTTGTCCGGGGGCTCGCATTTGGGCCAGCCGCGCCGCGAGGGAACGGGAGGCCAGCATCCGCCGCCCCGCTGCCAGCCAGCGTCCCGGAGGACGGGGAGGAGGGGGCGGCGACGAGATGCGTGACGCCCAGGCAGACGTGCCCTCGGCCGGATGGCTTCGGGCGCAACTTGCGTTCAAAAACTCGATGATTCACGGGATTCTGCAATTCACACCAAGTATCGCATTTT
+
IIIHIHIICEHIHHHCHHHIIIHHHIHCC?GHEDIGDHHIDHDDHHIIHHEHHIHHIIGIHIHHFHGHDCEHHHICEDH<EHIGHEHIH?DHHGHHIHHGHGHIIIHIIHHHI?DGHHHHEGCHFH@HHHHHHIHHHDHIIIIHIII/DHGFHHI<CCHHHH?CH=HFEC?B.GGHIHDEC=?HGIHEFF?EHHCHHG89FHHFHHIIIIDDIIHHCIHIHG?CHHEC?<E97GGIHIIHHHHFEGHHHIIHEEIHIIIIIIIIIHHHCHDE?H@IIIHHGC@@@HH<GGIIIHHHHHHEC<<HDEHD?IIIIIHDHHIIIIIHHFHIIIIIIIIHIHIIIHHIHHHEEFIIIIIIIIIIIIHGIIIHIIIIII
@HISEQ:711:H5NNWBCX2:2:1101:3334:25570:ATCTCGTA
TTAAGTTCAGCGGGTATCCCTACCTGATCCGAGGTCAAACTTAAAAGAAGCTTAATGGGAGGAGGCCTGCCAGAATCGCGACGCAATGTGCTGCGCACGAAGCCAACATACCGGCTGCCAATGAATTTAAGGCGAGTCCACGCGCTGAGGCGGAACAAACACCCAACACCAAGCAGAGCTTGAATGATTAAATGACGCTCGAACAGGCATGCCCAACGGAATACCGAAGGGCGCAATGTGCGTTCAAAGATTCGATGATTCACTGAATTCTGCAATTCACACTACTTATCGCATTTC
+
GHHIHIIHIIIIIIIIIIHIIIIHIIIIIIHHIIIHHIIIHIHHIIIIIIIFHIIIIHIHIIIIIIHIFIIIIIIIIIIIIIIIIIIIIIIIIIIIIIIIIIIIHHIIIIIIIIIIIIIIIIIIIIIIIIIIIHIIIIIIIHIIIIIIIIIIIIIIIIIIHIIIHIIIIIIIIIIHIIIIIHIIHIIIHHIIIIIIIIHIHIIHIIHIIIIIIIIIIIHIIHIIIIHHHHIIIIIIHIHGIIHIHIIHIIIIIIIIIIIIIIIIIIIIHIIIIIHIHIIIIIIHHHIHIHGIIHHHI
@HISEQ:711:H5NNWBCX2:2:1101:7354:25598:ATCTCGTA
TTAAGTTCAGCGGGTAGTCTTACTTGATTTGAGATCGAGTTGAACAACACATAAAGTGTCGTAAAATCCTGCATCAGTCAGCAAAGAGGACAATTATCCTTTATGTTAGCTGCAGCAAAAGTAATAATCCTGTTTGACGAGGACTAAATAGATATGCTTTTAGCTCAGATAAAAGTCCAGCTGCACCTGCATTTCAAGCCGCCCGCCTACCGGTGAAGGTCGTTGGGATAGCTCAAGTCCACCCTCCCTTTTTTTTATCAAAAAAGAGAGGTTGAGGTGTTTACTGATACTCAAACAAGCATGCTCTTCGGAATACCAAAGAGCGCAATATGCGTTCAAAGATTCGATGATTCACTGAATTCTGCAATTCACATTACGTATCGCATTTC
+
IIIIHEGFFEHHIIIIIIIHIHGHIEHIIHIIHFHHEHIIIIIIIIIIHHIIIHIHHHHIIIHHIIIIIIHIIHIIIHIIIGHHHGHHHIIIIHIIIIIIIIIHIHIHEEHHHIHHEHIIHHC<FHHGEHIIIIHHIIIIGHIIHHHIIHGHHIFHHHHHIIHEHHHIIIIIHGHIIGIIHGFHGEHHHHIIIIIIHHHHGHIIIIHGHIIIIHEB=DDHHG?HGIIIIHHH?FBFH?HHEDDHHHCIHIIHEIIHIHDIHIIIIIIHHIHFIIIIIHIHIIHFHIIHHEHHHHIIHIIIIIGHHIHHIHIIIHIIHIIIHIHIIHIIIIHHFHHHHHIHIHHCHHGGHIIIIIHHGEIIHHGHHIIHGHEIIIIIIIIIIIIHHEHEI
@HISEQ:711:H5NNWBCX2:2:1101:7426:25702:ATCTCGTA
TTAAGTTCAGCGGGTAGTCCTACCTGATTTGAGGTCAAGTGTGTCAAGGTTTTTGTCCCAACCAAGGGGACTGCTGTGAGCAAAAACAAACAAGCACCCTCCCCCTAACCAATAACAGTCCGGCAAAAATGATTATCAGTGCCGACTTGAGAAAGGCTCACGGAACTTTTCATTTCCGGAAGCAGGCGCTTTTTTGGTTTTGCTAATGCTTTTCAGAGGAGCTGGAAACTAGGCAAAGTCCAGCACACTCCAAAATCCAAGCCTGAAAAGAAGGAAGTTCAGGGTTGAGAATTGAATGACACTCAAACAGGCATGCCCCCCGGAATACCAAGGGGCGCAAGGTGCGTTCAAAGATTCGATGATTCACGGAATTCTGCAATTCACATTACGTATCGCATTTC
+
IIIGIGHIHHIIIIHIIIGHHIIHHHHIIIIIGEEHHHEHIEHCEHHIIEHGHHCEGHHIGIHFD<GEHHFEHHGHEFHHHHHEHIIGIIIHIGIIIHIEEHIHDEEHIIIIIHG@0DGHHFHDHIIIIIHIIIIHHHIHEGHDHIIGCHCHHIHFHHHHIIDGHDEHHHGHCHHIIHGDHDHHHCHHHHHHHGHHHHHHHGHHIHICHHIGGG6@EHCHEHEGHG?HHIHEHIHGHGB-HG?HHHHHA?HHIIHEGIIIIGHEIIHGGIIIIIHHHHFGHHHIHHHFDHFGEIIIIHIIIIHIEGDHGEGIHIIIHHGIIHIHIGIHIIIHHGHIGHIHHDDGGIIIIHHIIIIIHIHHHIIIHHHHHIIIIHGGHIIIGHGIIIHFIIIIHIIIHHIHI
@HISEQ:711:H5NNWBCX2:2:1101:12129:25699:ATCTCGTA
TTAAGTTCAGCGGGTATCCCTACCTGATCCGAGGTCAAGAGTGTAAAAATGTACTTTTGGACGTCGTCGTTATGAGTGCAAAGCGCGAGATGTACTGCGCTCCGAAATCAATACGCCGGCTGCCAATTGTTTTGAGGCGAGTCTACACGCAGAGGCGAGACAAACACCCAACACCAAGCAGAGCTTGAAGGTACAAATGACGCTCGAACAGGCATGCCCCATGGAATACCAAGGGGCGCAATGTGCGTTCAAAGATTCGATGATTCACTGAATTCTGCAATTCACACTACTTATCGCATTTC
+
IIIFHIIHGIIIGIIIIGIIIIIIIIIIIIIHIIIHIIIIIHIIIIIIIIIIIIIIIIIIIHHHHCHHIDHHGGHIIIGGHHIIIIIHHIIIIIIIIIIHHHHHIIIIIHHHIIHHIIIIIIIHIIHIIIIIIIIHIIIIIEIHIIIIIIIIIIIHHIIIIIIHHIIHGHHIGHHIIIHIHHIIIIIHIHGHHIIIIHIIIIIHHIIHIIIHIIIIIHIIIHIHHHIHIIHHHEHHIIIIIHHHIIHIHIIHIHFIIIHGHHGHHHIIIIIHIIIIIHHIIIIIHHFEGIIIIHIHIIIHHH
@HISEQ:711:H5NNWBCX2:2:1101:12918:25524:ATCTCGTA
TTAAGTTCAGCGGGTAGTCCTACCTGATTTGAGATCAGATCATAAAGTAAAATTTGTCTAAGTTAATAGACTATTAGAAGCGGTTCATCTGCATTTCCTGGCCACTTTTTACAGTGTCCTCAGCGAGTGATACTTATCACGCCGAGTGGAACCAAGCATATACTGAGATCCAGCTAATAAATTTAAGAGGAGCAAATGGTGAAATCTGCAAGACCTCCAAGTCCAAAGCAAACCAGTTAAATTAACAAAAGATTTACTTTGAGAATTTCATGATACTCAAACAGGCATGCTCCAAGGAATACCAAGGAGCGCAAGGTGCGTTCAAAGATTCGATGATTCACTGAATTCTGCAATTCACATTACTTATCGCATTTC
+
GFGHGDCD@EH<E//<E11CH1<CFEE1FEDCHHIH1FHHC1<CHHEHEEHEEEFDFH?HCHF11<FHEFHHIIGI@HH?1CH@D?HEEEEEHHHIIEH1FCCHHHCHIHHHHH?FHIG?FHIGHIHHHCEHIIIHHHCHF?EDHIDHFHFECFHHHIIEHHHEDF@GHHHFFACGAF?FGFEHAHHHHHHHGGGGCGCCHAFHIHIIIHGDG@CCCEDGFH@?HHHHDHHHFC<0EGHHIHHHHHHHEHHHHCEHHECGC?EHHH?HHFGHIHHG@EG@DFC?CHEHHD1?HHF1CEF1H?HGHEHEE/?1<</?HEFC11E?DFHFDED1F??G?HCHEF?@IHHG?HHHFHEIHHFD1CIHHHEHG<1C?/H
@HISEQ:711:H5NNWBCX2:2:1101:8021:25967:ATCTCGTA
TTAAGTTCAGCGGGTATCCCTACCTGATCCGAGGTCAACCATAGAAAAATTGGGGGTTGCTGGCCAGCATCCACCGGGTCTCTGTAGCGGGTAAGTTACTACGCTTAGAGCCAGATGGCGCCGCCACTGATTTTAAGGGCCGCCGGTGACAGCGGGCCCCAACACCAAGCTGAGCTTGAGGGTTATAATGACGCTCGAACAGGCATGCCCCTCGGAATACCAAGGGGCGCAATGTGCGTTCAAAGATTCGATGATTCACTGAATTCTGCAATTCACATTACTTATCGCATTTC
+
IIIIIIIHIIIIIIIIIIIIIIIIIIIIIIIIIIIIIIIIIIIIIIIIIIIIIIIIIIIIIHHIIIHIIIIIIIIIIIIIIIIIIIIIIIIHIIIIIIIIIIIIIIIIIIIIIIIIIIIIIIIIIIIIIIIIIHIIIIIIIIIIIIIIIIIIIIHIIIIIIIIIIIIIIIIIIIIIIIIIIIIIIIIIIIIIIHIIIIIIIIIIIIIIIIIIIIIIIIIIIIIIIIHIIHIHHHHIIIIIIIIIIIHHHIHIIIIIIIIIIIIIIIIIIIHIIIIIIIIIIIIIIIHIIIIII
@HISEQ:711:H5NNWBCX2:2:1101:9179:25891:ATCTCGTA
TTAAGTTCAGCGGGTAGTCCTACCTGATTTGAGGTCAAGCTTAAAAGTGTATGCCTCATAAAGAGACAGTCCGAAGACCATTAGAAGCTGAACACAATAGTCCACAGCGACGGCATAGATAGGATTATCAAACCAAAGCTGGTCCTTGTTAAAGTTCCGCTAATGCATTTAAGAGGAGCTGACAGTGATATGCCGGCAAAGACCTCCAAAGTCCAAGCTTCAAAACAAGCATTTTGAAGTTGAGAATTTAATGACACTCAAACAGGCATGCCCTTCGGAATACCAAAGGGCGCAAGGTGCGTTCAAAGATTCGATGATTCACTGAATTCTGCAATTCACATTACATATCGCAATTC
+
IIIHGHEHEHHGIIHIEHHHIHIHEEHIIIIHHIHGHIIIIIIFHIIIHIIIGHIIIEHIIIIHEHHFIHIIHIHIGHHHHIIIIIIIIHGIIIIHHHHEHHH?CGEHH?EHHHHHIHIIIIIHHHEHHHHHHIIIIIGHEHHHHHHHHHIIIIHFHHEHHIIHHHGHHHIIIFHIIHGHHIIIHHHHIIIIGHCEHHHDHHHGHHHIIIIIHHIHHECEIIIIHHGHHHHE@IIIHHFHHIHHIGHGDDDIIIHHHIHHHGHHHHIIIHECHIIIHIIIIIIIHIHFCHHIHFHE?GIHHHGHHHHHCIIIIHHHHHIIIIIHIIIIHHIIHIFGIHIIIIIHIHHEIIIIHHHH
@HISEQ:711:H5NNWBCX2:2:1101:13081:25851:ATCTCGTA
TTAAGTTCAGCGGGTATTCCTACCTGATCCGAGGTCAACCGAGAATAAAATACATGGAGGTTGGTTTGGCCAAAGCACCATCCAGCCGCCCAAGGCGAAGACAGATTTACTACGCTTGAAGCTGGAGAAGCATTGCCACTGATTTTCAGGCCTGCCCGTCTAGCGGACAGAGGCCCAACACCAAGCTAGGCTTGAGGGTTGTAATGACGCTCGAACAGGCATGCCCTCCGGAATGCCAGAGGGCGCAATGTGCGTTCAAAGATTCGATGATTCACTGAATTCTGCAATTCACATTACTTATCGCATTTC
+
IIIIIIIIHIIIIIIIIHIIHIHHHHHHIIIIICGHIGFHHIIIIIIIHHIIHHIIIIFGHHIHIEHHIIIIIIIIIIIHIGEHIIIIIIDHHIIIIHGDHHGHHIHIHIIIIIHIIEHHIIHIIIHIHIHGEIIHHHIIIHHHHIIFHIIIHIIIIHHHHIIIIIIHIIIIIIIIHIIIHIHIIHHIHIIIHIIIIIHIIIIIHIIIHIHIHIIIIHHGIIIIIIIHIIIIIGIIHIHFCHHDHIIIIHIHGHIHIIIHGHIIHIHIIIIIIIHHHHHHHIIIIIIIIIIIGHIIIIIIHIGIIIIHH
@HISEQ:711:H5NNWBCX2:2:1101:13571:25853:ATCTCGTA
TTAAGTTCAGCGGGTATCCCTACTTGATCCGAGGTCAAAAGTGTTAAATTGTTTGATGGAGGCTAATGATTACCAGCTTAAATCGCAAATTGTGCTGCGCTTCAAACCAATACATTGGCTGCCAATAACTTTGAGGCGAGTCCAAACGCGAGGAAAGGACAAACACCCAACACCAAGCAAAGCTTGAGAGTACAAATGACGCTCGAACAAGCATGCCCCATGGAATACCAAGGGGCGCAATGTGCGTTCAAAGATTCGATGATTCACTGAATTCTGCAATTCACACTACTTATCGCATTTC
+
CEHHCFH?HHHHIHHCH<FHHFHFHFF@E@H0F<GGGHECHFEG@ECFFHCHGCEEHCHHHE0C1DFHHHGHI@GHHHI@FHI@GIHHHHHHHHHD@GHDHHHHI?<EHHGHHHHGBHGB@EHHHHHGHF@CIIIIHHEGB=BHEEFHIIHCHIHHIHHIIIHHHCEEEIIIIHHHHHHHEHEEIIIIIHIIIHHHHIIHHHHIIIHHHIIIHHH@FFHGGHHIIHHHHGCHFCHHHHHHHHIIHIIIHIHGCHHHIIIIIHIIIIHHHHIIIIHIHHG@EHHHHIIHGFHEHGIHHHE<H
@HISEQ:711:H5NNWBCX2:2:1101:13602:25922:ATCTCGTA
TTAAGTTCAGCGGGTATCCCTACCTGATCCGAGGTCAACCATAGAAAATTGGGGGTTTTGGCCAGTGTCCACCAGGTCTCTGTAGCGGAAGTATTACTACGCTTAGAGCCAGACGGCACCGCCACTGATTTTAGGGGCCGCCGGTAGCAGCGGGCCCCAACACCAAGCTAGGCTTGAGGGTTATAATGACGCTCGAACAGGCATGCCCCCCGGAATACCAAGGGGCGCAATGTGCGTTCAAAGATTCGATGATTCACTGAATTCTGCAATTCACATTACTTATCGCATTTC
+
HC1GHGHIIIIIGHHDH?FHHHHIHFEH<CGHIGHFHEHHCCGHEH1FHHEEHCHIHHGEEHHHIHHHF@FGIHDCCCGHHHHFEHGHGDCHGHHHECGHID?GFH?GHHIHFHDIIIIEHCHHHHHHGEHHIIHIHHHHHHHHHHCHHHGHGHEGHIGHIIIIIIIHHHHGHHIHHHHHEEHGHGIIHHHHHHHHHIHHHIHCEHHGIGIIIIIHIGHHHHHHHIIIIIHHHIIHHHIHHCGEHGIHIGIIIIIHIIIHHHHGIGHIHHIGIIIIIIIIIIGHCHIIIII
@HISEQ:711:H5NNWBCX2:2:1101:8040:26171:ATCTCGTA
TTAAGTTCAGCGGGTAGTCCTACCTGATTTGAGGTCAAGTGTGTCAAGGTTTTTGTCCCAACCAAGGGACTGCTGTGAGCAAAAACAAACAAGCACCCTCCCCCTAACCAATAACAGTCCGGCAAAAATGATTATCAGTGCCGACTTGAGAAAGGCTCACGGAACTTTTCATTTCCGGAAGCAGGCGCTTTTTTGGTTTTGCTAATGCTTTTCAGAGGAGCTGGAAACTAGGCAAAGGCCAGCACACTCCAAAATCCAAGCCTGAAAAGAAGGAAGTTCAGGGTTGAGAATTGAATGACACTCAAACAGGCATGCCCCCCGGAATACCAAGGGGCGCAAGGTGCGTTCAAAGATTCGATGATTCACGGAATTCTGCAATTCACATTACGTATCGCATTTC
+
FHIIIHIIIGIIHIHIIIIIHHHIHHIIIIHIIHGHIIIHHHIIGEEHIIHIGHHHHIIHIIIIIHGIGHHHIHHEHGHIHIIIIIIIIIIGHHHHHIEHHHIIIIIIIIIGEHIIFHEHCFHHHIHIIIIIIHHHIIIIIIIIGIIIHGIIHFEGFGHHH=HIIIHHIIIIHIEHHIDHEHHECHHIEFEGHIIIII?GHHFECFBGHHIIIHGB86--6@EBBGG--B8@?HE@8-F?HH@HCGB8?F88--.E-HFB.@G?GA?ECHHIIHHFEGHAGB8/FFGHHEF/EIIIHEGHFHD@=0EHHEGF<//IHC<EHHHIHG?GC@C<0DHGDHHC<?GEGEG?HGD0GEHHIHHIHH@EEHHH@?HHHHHHCHHEIHIIIHHIIHHEECFCCHDG
@HISEQ:711:H5NNWBCX2:2:1101:12548:26184:ATCTCGTA
TTAAGTTCAGCGGGTAGTCCTACCTGATTTGAGGTCAAGTGTGTCAAGGTTTTTGTCCCAACCAAGGGACTGCTGTGAGCAAAAACAAACAAGCACCCTCCCCCTAACCAATAACAGTCCGGCAAAAATGATTATCAGTGCCGACTTGAGAAAGGCTCACGGAACTTTTCATTTCCGGAAGCAGGCGCTTTTTTGGTTTTGCTAATGCTTTTCAGAGGAGCTGGAAACTAGGCAAAGTCCAGCACACTCCAAAATCCAAGCCTGAAAAGAAGGAAGTTCAGGGTTGAGAATTGAATGACACTCAAACAGGCATGCCCCCCGGAATACCAAGGGGCGCAAGGTGCGTTCAAAGATTCGATGATTCACGGAATTCTGCAATTCACATTACGTATCGCATTTC
+
IIIIIIIIIIIHIIIIHEHIHHHIHIIIIIGIIIIIIIHIIHIHHHHGHHHIIIIIHFIIIIIIEGHIIIHIIIIIIIGIIIIIIIIHHIIIIIIIFIIIGHGHIIIIIIIIIIIIIEHIIHIIHHIIIHIIIIHFH@EHHHIIIDHHIGEHHIHIGIHHEHDGHIIHIGHIIGIIGHHHIIIGEDHHHHHIHHIGIIIIHEHHEHHHIIIIHHHIIHG?HEIIIIHHHG@IIHIHHGIIIHIIIIHECFGIIIH@EHIHIIHIIIHHIIHIIIIIHIIIIHGCHIHHGHEGIIIIIIHHGHIIHIIHIIIIIIIIIHHEIIIIIIIIIIHCGIIIIIIIIIIHHHIIHIIIIIIIIIIIIIIIIHIIHHHIIHIIIIIIIIHIIIIHIIIIIIIIIIII
@HISEQ:711:H5NNWBCX2:2:1101:13381:26187:ATCTCGTA
TTAAACTCAGCGGGTGATCCCGCCTGACCTGGGGTCGCGGTCGGAGGCCACTGCTCTCAATGGGGTCGGTCGAGGGGGCCCCGGGGGCCGTCACGGCTCCTCAATGAATGAAACAAGCATGTCCAACCACCTCAAGCCGTGACGTCCCTTGTCCGGGGGCTCGCATTTGGGCCAGCCGCACCGCGAGGGAACGGGAGGCCAGCATCCGCCGCCCCGCTGCCAGCCAGCGTCCCGGAGGACGGGGAGGAGGGGGCGGCGACGAGATGCGTGACGCCCAGGCAGACGTGCCCTCGGCCGGATGGCTTCGGGCGCAACTTGCGTTCAAAAACTCGATGATTCACGGGATTCTGCAATTCACACCAAGTATCGCATTTT
+
HHHGIIIIIIIIHDHDHIIHIIGHHHIHIIHIIIHHHHHGDHHCDHHHEGGGHCHIFHHEHIIGIHHHICHHHHDHDHIHHHDCHHHHIIHHHIIHIDHIIIHHHH?HHHIIIFHHHHIHECE@GHEHHHGGHGIHIIHH?HHHHIIGHHGFDGDCHGHHHHDHDFEEC@EGGHGIHIHDIHDHHGEF@GHHHHI?HD@@IHHIIHDHHIDCHDHE@.HIH?HHHHE,7-DCIHIHDEG?HIHHHHH?H?DHHIIIHGE@HHCDIHIHHHHDFGIIHGIIHGHHE0IIIHIHGIIHFHHHHHDIHECHHHHHGIIIHGIIIHDEIHIIIIHIHHIIIIIHHHIHHIHGHIHIGIHHHHHIHIIHHHCHIIHEIHH
@HISEQ:711:H5NNWBCX2:2:1101:15469:26059:ATCTCGTA
TTAAGTTCAGCGGGTATCCCTACCTGATCCGAGGTCAAGCGTAAAAGTATAGGCTTGTGGACGCCGCCGCACCCAGCGGAGAGCGCAAAATGTGCTGCGCTCCCACGCGGGACGGCTGGCTGCCAATGCATTTGAGGCGAGTTCACGCGTGTAGCGGAACAAAACGCCCAACACCCAGCAGGGCTGGAGGGTACAAATGACGCTCGAACAGGCATGCCCCATGGAATACCAAGGGGCGCAATGTGCGTTCAAAGATTCGATGATTCACTGAATTCTGCAATTCACACTACTTATCGCATTTC
+
IIIIIHIIIHIIIIIIIIIIIIIIIIIIIIIHIIIIIHIIIHIIIIIIIIIIIIIIIIIHHHIIIHHIIIIIIIEHIIHHHEHIIIIIHIIIIHIHIIHHIIHIIIIIIIHIIIIIIIHHHIIIIHIIIIIIIIIIIIIIIIIIIIIIIIIIHIIHIIHHHIHEHIIIIIIHIHIIHIIIIIIHIIIHIIIIIIIIIIIIIIIIIIIIIIIIIIIHIHFIIIIIIIIIHIHIHFHHHIHIIIHHIIIIIIIHIIIIIIIIIGIIIIHIIIHIIIIIIIIIIIIIIIIIIIIIIIIIIIIIII
@HISEQ:711:H5NNWBCX2:2:1101:3527:26363:ATCTCGTA
TTAAGTTCAGCGGGTATCCCTACCTGATCCGAGGTCAACCTTATATGAGTTGGGGTTGTTGGCAAGCACCATCAAGACCCTGTCGCGAGAGAAATTACTACGCGTAGAGCTTAAGAGCACCGCCACTGGTTTTAAGAGAGGCCAGACCGGCCAGCTCCAAGTCCACCACGGGGGTGAGTTGGTCATTATGACGCTCGAACAGGCATGCCCTCCGGAATACCAGAGGGCGCAATGTGCGTTCAAAGATTCGATGATTCACTGAATTCTGCAATTCACATTACTTATCGCATTTC
+
IIIIIIIIIHIIIIIHHHIIHIIIIIHHHIIIIHHIHHEHGEHHHHHHIIIIIIIIIGIII1FEHDHHHIIIIIGIIIHHIIIHIHIHIGHHHFIIHHHIIHHIHHHIHIIIIHHIIHIIIIIIHHHHIFHIIHGIIIHIHHHHHIHIIIIIIIIGHIGHEHHHEHHEHHHHIIGIIIIIIIHHIIIHFHHIIIIIIIIIIHHHGHHIIHHIIIIIIIIGHIHECIIHFEHECIIIIIIHIIIHIIHIIHIHIIIIIHIIHHCIIIHEHGIHHIIIIIIIHHG?IIIHHHHGI
@HISEQ:711:H5NNWBCX2:2:1101:16239:26424:ATCTCGTA
TTAAGTTCAGCGGGTATTCCTACCTGATCTGAGGTCAACCTTGGTAAAGTTGGGTGTTTTACGGCGTGGTCAGGCCGCTCTCCGCCTGCGAGGATTTTACTACTACGCAGAGAAGGCTACAGCGAGACCGCCACTAGATTTCGGGGCCGGCCGCCGCGGTGGACGGCCGATCCCCAACGCCGAGCCCAAAGGGGCTCGAGGGTTGAAATGACGCTCAGACAGGCATGCCCGCCAGAATACTAGCGGGCGCAATGTGCGTTCAAAGATTCGATGATTCACTGAATTCTGCAATTCACATTACTTATCGCATTTC
+
HEHFIHIHFHHDHHIIHIHGECHHE1CEGFFHHHHEHGEHHH?@EEH?F<CFHCEGEGFHHG==DFCHICHHHIIHHICDHHCCEGCCGDHHC?1<11CGH1FCEHHHFHFHIIIIFIIHHIHHIDDHHIIIHHIHHHHHIIHI:DEHCHHHIIIIIIHIHEHIHDHHHEHEHBHEEHHIHHHIIDHEHG@GGIIHGHHEHCG@HFHHHDGHIHHHECIIIHHEFCHHDE?E?GHHHCC<?E<CCEDEC@HHD<?E1EEEIIIIIIHHHIHF<1@GHEIIHHIHIHCF1EHIHHEF1FEHCHE@CHIHF<DHI
@HISEQ:711:H5NNWBCX2:2:1101:5983:26513:ATCTCGTA
TTAAGTTCAGCGGGTATCCCTGCCTGATTCGAGGAGTTCGTAGGGGTCAATGTCGCCCCGCCCGCCGGCGCGGGCCCTGGGGGGCTGGCAGCCTCGCCGCGCGGGAGCGCCGATCGCGTCGTATCACGCTCGGCCACGCGGCAGGCGACCGCCCATGGATTCCAGCTAGGTGGGCAGCCCGTCCGGGGGCCGCCACCGCCGCCATCACCACGCGTGCGCCCGCGTGAGTAGTCGTCCCGGAGACGCTCGAACAGGCATGCCCCCCGGAATCCCGGGGGGCGCAATGTGCGTTCAAAGATTCGATGATTCACTGAATTCTGCAATTCACATTACTTATCGCATTTC
+
II@GHIIIIIIIIIIIHIIHIIIIHIIIIIIIIIIIIHIIIIIIIHHIEHHHHHIHIIIIIIIIH<CHHHIIHIDDHFEGHIIIHDHHGHHGFIIHIHHH<<FHHCD@?DHEEDHHEHHDHHHHHIFE<DHHCHGIHD/EHIEDHEHIIIHHHHHHHGFHIHHEHGFHEHHHHEGHEHGHHHH?HDHHHH<HEHHIHIIHHIHHEHHHG?IHIIGIIIIHDHHHHIIIIIIIIHIGHIIIIIIIHEIIIIHIIIIIHGIIIIHIIIIIIIIHIIIHHIIIIIIIHIIGIIIIIIIIIIIIIIIIIIIIIIIIIIHH?IHHIHIHHIIHFHEHIGIHIIHIIIHIH
@HISEQ:711:H5NNWBCX2:2:1101:7548:26514:ATCTCGTA
TTAAGTTCAGCGGGTAGTCCTACCTGATTTGAGATCAGATCATAAAGTAAAATTTGTCTAAGTTAATAGACTATTAGAAGCGGTTCATCTGCATTTCCTGGCCACTTTTTACAGTGTCCTCAGCGAGTGATACTTATCACGCCGAGTGGAACCAAGCATATACTGAGATCCAGCTAATAAATTTAAGAGGAGCAAATGGTGAAATCTGCAAGACCTCCAAGTCCAAAGCAAACCAGTTAAATTAACAAAAGATTTACTTTGAGAATTTCATGATACTCAAACAGGCATGCTCCAAGGAATACCAAGGAGCGCAAGGTGCGTTCAAAGATTCGATGATTCACTGAATTCTGCAATTCACATTACTTATCGCATTTC
+
IIIIIIIHIHIHGHHIHHIHHIHIIIIIGIIHHGIHIHGHIIIIIIIIIHEEHHHIIIIIHIHIIHGHEHHHIIIHGIIIIGHEHIIIIIHFHHEHIIIGHHHIIHHHHIIEHIHIIIIIIHHIGHIIIIIIIGIHIHIHHIIIIIIIIIIIIIIIIIIIIIIIIIHIIIIIIHIIIIIIHIIIIIIIHIIIIIIIHIIGIIIHHHHHHIIIIHIHGIIGHCIHHHHGIHHHHHGIHIIIHGHHIIIIIHIIIHIHIIHIHIIIIIHIIIIIIHIHGIIIIIIHIIIIIIHHHHIIIHHIHIIHHHHIGIIIIIIIHCGIHIIIIIIIGIHIIHIHHIIIIIIIIIIIIIIIIIIIIHIIHHEIHHHIIIIIIII
@HISEQ:711:H5NNWBCX2:2:1101:8322:26629:ATCTCGTA
TTAAGTTCAGCGGGTATCCCTACCTGATCCGAGGTCAACCATAGAAAAATTGGGGGTTGCTGGCCAGCATCCACCGGGTCTCTGTAGCGGGTAAGTTACTACGCTTAGAGCCAGATGGCGCCGCCACTGATTTTAAGGGCCGCCGGTGACAGCGGGCCCCAACACCAAGCTGAGCTTGAGGGTTATAATGACGCTCGAACAGGCATGCCCCTCGGAATACCAAGGGGCGCAATGTGCGTTCAAAGATTCGATGATTCACTGAATTCTGCAATTCACATTACTTATCGCATTTC
+
IIIIIIIHHHIHIGIIIIIIIIIIIIIIIIIHIIIIGIIIHIIIIHIHHHIIIIIIIIIIGIIIIHHIHIHIIIIIIHGHIIHHIHIIIIGHHHHHHHIIIIHHIIIHIIHIIIHIIIIIIIIIIIIIIHHIIHHIIIHIIIIIIIIHIIIIIIHHIHEIIIIHIIIIIIIIGIIHIHIIIHHIIIIIIIIIIIIIIIIHIHIIIIIIHIIIIIIHGHIIHHIIIGIIGIHIHHEGIIIIIIIIIHHGIIIHIIIIHIIIIIIIGIGIIIIIIIIIHFHHIIIIHHGIIIIII
@HISEQ:711:H5NNWBCX2:2:1101:13893:26655:ATCTCGTA
TTAAACTCAGCGGGTGATCCCGCCTGACCTGGGGTCGCGGTCGGAGGCCACTGCTCTCAATGGGGTCGGTCGAGGGGGCCCCGGGGGCCGTCACGGCTCCTCAATGAATGAAACAAGCATGTCCAACCACCTCAAGCCGTGACGTCCCTTGTCCGGGGGCTCGCATTTGGGCCAGCCGCACCGCGAGGGAACGGGAGGCCAGCATCCGCCGCCCCGCTGCCAGCCAGCGTCCCGGAGGACGGGGAGGAGGGGGCGGCGACGAGATGCGTGATGCCCAGGCAGACGTGCCCTCGGCCGGATGGCTTCGGGCGCAACTTGCGTTCAAAAACTCGATGATTCACGGGATTCTGCAATTCACACCAAGTATCGCATTTT
+
IIIIIIIIGIIIIHIIIIIHIIIIIIIHIFIIIIHIIIIIHHIIIIIIIIIIIIIIIHIEHHGHIIHIIHIIHIIIIIIIHIIHIIHGHIIHHIIIIHIIHIGIIIIIIHHHIIIIIIIFHHHIIIIHIIIHIHIIIIIHHIHHECHGIHHIGHHHIGHHHHIHIEHFH@HGHDHIGIDCHHHHHEHGHCEFHGF=GHDCEEHHHIHIHHHIHIDHB?DDHFIGIHHDE7?HCIHEHHAGIIIIHEHDGIIIHIHIIHEHGHHHCHHHHHFIHHGIIIIIIIHIIHDDIIHIHHHFIIIIIHHIHHFIHHEGIIIIIIIIIIHGIIIHIIIIIIIIIIIIIIHFEHHEIIIIIIIIIIIIHGDGIIIIIIIIIII
@HISEQ:711:H5NNWBCX2:2:1101:16225:26714:ATCTCGTA
TTAAGTTCAGCGGGTGGTCCTACCTGATTTGAGGTCAAGAACAACAACAACAACATATGATCCAGCAGCAACAAGTAGGTCCCCCCCATAGATGCAGATAATTATCACACCTAATGGAGGGGGGGGCTTTGCCACTCATGTATTTCAGGGGAGCAGACCACAAATAAAGGCCTGTAACCCCCACGTCCAAGCCATACCCTCACATGAGTATGGTTGAGATATTAATGACACTCAAACAGGCATGCTCCTCGGAATACCAAGGAGCGCAAGATGCGTTCAAAGATTCGATGATTCACTGAATTCTGCAATTCACATTACTTATCGCATTTC
+
HHHII?EFEHHCCC<//<CGHG@E1DHE?DCHHIIEF?H1DG?HIHCH@@1GHGHHEG?C@ECCED1FEHIGGHHCFG1<11<1<C?HHGCHEEEHFHEIHIHIFHIGI?HCCGGH@FEHDECDHHHF?HGEHFHHHHHIEFHF@DEHI/?DHHB:8DHIIHHFGABHAA;A798?BCB?HEHCC7C<GGEEG?DF<AGEGHIHHFCG6?BHFBD1IIHHGE@D1C1D1DHIHGCCHFIGHHIHH?H?=HECDE<D1GHIHGIHDC1FHHEEHHGEFCGHHHCFCGHC1@EHHHHGCEHHEHCE@?@E?EHCHC1@GC0EGGGIHHHDHH
@HISEQ:711:H5NNWBCX2:2:1101:19480:26623:ATCTCGTA
TTAAGTTCAGCGGGTATCCCTACCTGATCCGAGGTCAAGAGCAAAATGTTTGACTTGATGGACGTCGACATTCAAGGCAAGAAACGCAAAATGTGCTGCGCTCCCAGGCCAGTATGCCGGCTGCCAATTGCTTTAAGGCGAGTCCACGCGTAAAAGCGGGACAAACACCCAACACCAAGCAGAGCTTGAGGGTACAAATGACGCTCGAACAGGCATGCCCCATGGAATACCAAGGGGCGCAATGTGCGTTCAAAGATTCGATGATTCACTGAATTCTGCAATTCACACTACTTTTCGCATTTC
+
IIGHIIHHIHIHIGDHIIIIIGIHIIIIIIGHIIIIHHHHIIGIIHIHIIIHIIHHHHHFHHHIIGH/EHIHHEEHHIIIIIIGHHIIHIIIHHHIIIIIHHIIIIHIIIIIIIHHHIIIHHIIIHIIHHHHHIGEHIIHHGEIHIIIIIIIEHHHIGIIIIIIIIHFHHHGHIIHEEFHHIHHEHIIIIIHHIIHHIIHHHHIIIIIIIIGGCIIIIIHIIIIHGHHD?HHIIHIHHHGIHHHHIIHHHHHIGIIIIIHHHIIIIIIHIIIIIIHIHHIIHIIIIIHHHHCIIHIGIIIHHH
@HISEQ:711:H5NNWBCX2:2:1101:19870:26518:ATCTCGTA
TTAAGTTCAGCGGGTATCCCTACCTGATCCGAGGTCAAAGTAAAAAAAGTCTTAATGGAAGGAGGTATACTAGACTCGCTTGCAATGTGCTGCGCACGAAGCCAACATACCGGCTGCCAATGAATTTAAGGCGAGTCCATGCACAGAGGCAGAACAAACACCCAACACCAAGCAGAGCTTGAAGGTTTAAATGACGCTCGAACAGGCATGCCCAACGGAATACCGAAGGGCGCAATGTGCGTTCAAAGATTCGATGATTCACTGAATTCTGCAATTCACACTACTTATCGCATTTC
+
IIIIIIIGIIIIHIIIIIIIIHIIIIIIIGHHEGGHGHIIHIIIIIHHHHGHIIIHIIIIIHIHIHGHHHFHHHIIIIIIIIIIIIHIIFHHIIIIIIIIIIIIIIIIIIHHIIHHHIHIIIIIIIHHHIIIHHIHIHIHIIIIIIIGHIIIIIIIIIHHIIHHHIIIGIHIIIIIIIIHIIIIIIGHHHIIHIHHIIIIIIIHIIIIIIIIIIIHIIIIIIHHIIHEIIIHHHHHHCIHIIHIHHHGIHIIIIIHHHGIIIIIIIIIIIHGIHHIIIIIHIHHHIIHIIIIIIIH
@HISEQ:711:H5NNWBCX2:2:1101:2998:26837:ATCTCGTA
TTAAGTTCAGCGGGTAGTCCTACCTGATTTGAGATCAGATCATAAAGTAAAATTTGTCTAAGTTAATAGACTATTAGAAGCGGTTCATCTGCATTTCCTGGCCACTTTTTACAGTGTCCTCAGCGAGTGATACTTATCACGCCGAGTGGAACCAAGCATATACTGAGATCCAGCTAATAAATTTAAGAGGAGCAAATGGTGAAATCTGCAAGACCTCCAAGTCCAAAGCAAACCAGTTAAATTAACAAAAGATTTACTTTGAGAATTTCATGATACTCAAACAGGCATGCTCCAAGGAATACCAAGGAGCGCAAGGTGCGTTCAAAGATTCGATGATTCACTGAATTCTGCAATTCACATTACTTATCGCATTTC
+
HIIFIHHIIIIIIIIIIIIIIHIIIGHIIIIIIIIIIIIFEHHIGHHHHEHHHHHHGHIHHIHHHDHHIIIIIGIIIIHIGIHHIHHIIGIIGHIIHIIGHIHHHIGHHHGFGHIIIHHIIIHIHHIIIHHHFHIIIHIIIIIIHIHEHIHIIIIIIGIIIIIIIGFHC@HHIHIIHEHHIGIIIIIHIIIIIHHGHGGHIIIIIHHEHEHGD@HHEHIHGIHGIIIIIHHHGIHIIIIIHHGIIIIHGHIIHIIIIHHIIIIIIHGGHGIIIIIIGIIHHHIIIIIIIIHGIIIIIIIHIIHIIHHIIIIIHHHHIIIIIHIIHIGIIIIGIHHIIIIHHHIHIIHIIGHIHHHHHHHIHIIIGIIIHIHHIIH
@HISEQ:711:H5NNWBCX2:2:1101:2359:27210:ATCTCGTA
TTAAGTTCAGCGGGTATCCCCACCTGATCCGAGGCCAACCTTGTAAAAATTCGTTCCGGGCGGCCGCCGTCCGGGCACCCAAGCGAGGGTTTTGCTACGCTTGGAGCCGAACGACGACGCCCACGAGTTTCGGGCCCGCCCGCAGGCGGGGCCCATCACCAAGCGGGGCTTGAGGGTTGAAATGGCGCTCGAACAGGTGTGCCCCCCGGAATACCAGGGGGCGCAATGTGCGTTCAAAGATTCGATGATTCACTGAATTCTGCAATTCACATTACTTATCGCATTTC
+
IIIHIIIIIIIIIIIIIIIIIHIIIIIIIIIHIIIIIIHIIHHIIIHFHIIIIIIIIIIIIIHIIHIIIIHIIHIIEHHIIIIIIIIIIHHHIIGIIIIIIIIIIIIIIFIIIIIIIIIIIIIIIIIIHIIIIIIIIIIIIIIHIIIIHHIIIIIIIHHHIHGIIIIIIIIIIIIIIHIIIIHIIIIIIIIIIIIIIIIIIIIIIIIIHIIIIIIHHHEGIIIIIIHIIIIHHHIIHIIIIIIIIIIIIIIHHIIIIIIIIIIIIIIIIIIIIIHHGHHHIIIIIHH
@HISEQ:711:H5NNWBCX2:2:1101:3482:27060:ATCTCGTA
TTAAGTTCAGCGGGTATCCCTACCTGATCCGAGGTCAAAAGTGAAAAAAGGCTTGTGGAAGCGGGCGTGTAGCCTTGAATCGCGACTTGTGCTGCGCTTCAAAACCAAACACTGGCTGCCAATTACTTTAAGGCGAGTCCCTCGGGACAAACACCCAACACCAAGCAAAGCTTGAAGGTACAAATGACGCTCGAACAGGCATGCCCCATGGAATACCAAGGGGCGCAATGTGCGTTCAAAGATTCGATGATTCACTGAATTCTGCAATTCACACTACTTATCGCATTTC
+
IIIIIIIIIIIIIIIHIIIIIIIIIIIIIIIIIIIIIIHIIGHIIIIIIIHIIIIIIIIHIIIIDFHIIIIIIIIIIHIIIIIIIIIIIIIIIIIIIIIIIHIIIIIIIIIIIHHIIIIIIIIIIIIIIIIIIHIIHIIIIIIIIIIHIHIIIIIIIIIIIIIIIIIIIIIHIIIIIIIIIIIIHHHIGIIHIIIIIIIIIIIIIIIIIIIIIIIIIIIHEHIHHGIHHHHIIIHIIIIIIIIIIHIIIIIIIIIIIIHIIIIIIHIIIIIIIIIIIIIIIIGIIIIII
@HISEQ:711:H5NNWBCX2:2:1101:7951:27246:ATCTCGTA
TTAAACTCAGCGGGTGATCCCGCCTGACCTGGGGTCGCGGTCGGAGGCCACTGCTCTCAATGGGGTCGGTCGAGGGGGCCCCGGGGGCCGTCACGGCTCCTCAATGAATGAAACAAGCATGTCCAACCACCTCAAGCCGTGACGTCCCTTGTCCGGGGGCTCGCATTTGGGCCAGCCGCACCGCGAGGGAACGGGAGGCCAGCATCCGCCGCCCCGCTGCCAGCCAGCGTCCCGGAGGACGGGGAGGAGGGGGCGGCGACGAGATGCGTGACGCCCAGGCAGACGTGCCCTCGGCCGGATGGCTTCGGGCGCAACTTGCGTTCAAAAACTCGATGATTCACGGGATTCTGCAATTCACACCAAGTATCGCATTTT
+
IIIIIHIIGGIGHHIHIIIIIHIIIIIGI?HHHH/EDHGHHHIDHDHHIIGIIGGHEHGHIHHGIHHDHHHIHHIHIIIIIDHDHHHHHIEHHHIDH?GHHHIIIHGHCHIHHECHHHIHHHHIIIIHHIGFHFHHEHCHGIEHCHEHHHGGEC@EDCHHHGHHI?EGHFHE@EGHIHD>CEHIHGHHGBHHHGFAFIIH@GHHEHHHHHHHHH?E9?CHHEH<CGHDDE<DEIHCIGHCIHHHEHHHHIHHIHIIIIHHHGIIIHGIIIIIHHHHHGHHHIIHHHHDCGHIIHIHIHIIIIHIHECHIHHGHEHHIIGIIIHIHHFIIHIIGIIHIHHIIIIGIHIIIHIIIHHEEHFHHGIIIIIIIIHIIHF
@HISEQ:711:H5NNWBCX2:2:1101:11929:27213:ATCTCGTA
TTAAGTTCAGCGGGTATCCCTACCTGATCCGAGGTCAAGCGTAAAAGTATAGGCTTGTGGACGCCGCCGCACCCAGCGGAGAGCGCAAAATGTGCTGCGCTCCCACGCGGGACGGCTGGCTGCCAATGCATTTGAGGCGAGTTCACGCGTGTAGCGGAACAAAACGCCCAACACCCAGCAGGGCTGGAGGGTACAAATGACGCTCGAACAGGCATGCCCCATGGAATACCAAGGGGCGCAATGTGCGTTCAAAGATTCGATGATTCACTGAATTCTGCAATTCACACTACTTATCGCATTTC
+
IIIIIIHIHHHIHIIIIHIIIHIIIHHHIHIIGHIHIHIIIIIIIIIIIIIHIIIIIIIIHIIIIHEHDGHHIIIIFDDHIHIHIGHHHIHIHGHIIIHGHHIHHIIIIIHGIHHIIIIIHHHIGIHHHIIIIIHHIIIHHIIIIHHHHHHIIIHHDHHHHHHEHHHEEEEHIIIFHIIIHHIHHEIIHHIIHHHIHHIIIIIHIIIIIIIHIHDGDCGHIIHIIHCHGHGHECHF0HGHIHDCHG@CHHGHIHIHIIHIHHIHHIIHIIHIIIHGIIIIHIIIHHIHGHDHGHIIHIHHHI
@HISEQ:711:H5NNWBCX2:2:1101:10311:27358:ATCTCGTA
TTAAGTTCAGCGGGTAGCCCTACCTGATTTGAGGCCAGATCATGAATATGTGGGGTTATCAGCCACCCAGAAGGATGAAACGTATTACATCCAAGGTGCTTATGTCTTTAAGGCGAGCCTTTAGCAAGGCAACACCCAATACACCACCGCTCAGGCAAAAACCCAAGTGGGGTGAGGTTTCATGACACTCAAACAGGCATGCCCTTCGGAATACCAAAGGGCGCAAGGTGCGTTCAAAGATTCGATGATTCACTGAATTCTGCAATTCACATTACTTATCGCATTTC
+
IIIIIIHIIIIIIIHIIIIIIGHHHIIIHHIHIGHIIIIIIIIIHIIGHIIGFHIHHGHHIHIEHHIIIIIIIHIIIHIIIIIIHHIIIIIIIIHIHHIIIIIHIIIIIHIIIIIEGHHHHIIIHIIIIIIIIIIHIIIHIIIIIIIIHHIIIHHIIHHGHHHIHIHIIIIIIHHIIIHHIIIIIIHIHIHHHIIIIIIIIIIIHIIHGIIHIIIIIIIHHEHIIIHEIIIHHIIIIIIIIIHIIIGIIIHHIIHHIGIIIIIHIIIHIIIHIIHGIIIIIIIHIIH
@HISEQ:711:H5NNWBCX2:2:1101:19619:27408:ATCTCGTA
TTAAGTTCAGCGGGTGATCCTGCTTGATTTCAGATGCAAGTAAGTTTGTGTGACTAAGCACTGGCAGCTTACGCTGCACTGCCTCAGCTCTCAATGAGTTCACATTGTGAGCAATGTGACTGCTGCATTGAGTGCGGTCCCGAACAAGTCGGAGCCGCTCGCTGAGCGCAGAGTGCTTTCATGTTTAGCAAGAGAAGGATATCTCTCGCATTATGATATGGGTTAGGAGATAAAGAGACACTGAAACAAGTATGCCGACTGGAGAGCCAGTCGGCGCCAGTTGCGTTCAAAAATCTGATGACTCACGGTTCTGCAATTCGCATTGCTTATCGCACTTC
+
IHIIIIHIIIIIIIIIIIIIIIHIIIGIIIIIIIIIIGIIIIIIIIIIIHIIIIIIIIIIHIHHIHHIIEHIHIIIIEHHIIIIIIHHIHIIIIIHIIIIIIIIIIHIHIIIIIIHIHIIIIIIIGIIHIHIIHHHIIIGIIIIHHIHIIHIHIIIIHIIIIIIGIHHHIIHHHHHIIHIIIIIIHHHHIIHIHIIIIIIHHHHHIIIIHIIIHIIHIHIHHGIHIIIGHGHIIIHHHIIIHIIIIIHFIHIIIIHIIIIIIIIIHHHEC<IIIHGHIIIIHIIIIIIHHGHHGIIIIIHHIIIHHFIIIIIIIIIIHIHIIIIIIIIIGIIIIIIII
@HISEQ:711:H5NNWBCX2:2:1101:3729:27720:ATCTCGTA
TTAAGTTCAGCGGGTATTCCTACCTGATCCGAGGTCAACCTTGTAAAATTGGGGGTTTAACGGCAAGCATGCGCCCGCGCCCGGAACGAGAAGTAACTACTGCGTTCGGTCGTGGGACGCACCCGCCGCTGTCTTTAGAGGCCTGCAGCGCAGGGCCCCAACGCCAGGCGTGGCCTGAGGGTTGTAATGACGCTCGAACAGGCATGCCCGCCGGGATACCGGCGGGCGCAATGTGCGTTCAAAGATTCGATGATTCACTGAATTCTGCAATTCACATTACTTATCGCATTTC
+
HIIFHHHGHIGHIIIIIIIIHCHHIIIIHIIIIIHHIHHHIIHIIIIHIIIIIIIIHIFHIHHHHHHEFGHHIIIIIIIIIIIIHHIIEHDGHHIIIIIIHIHHHHIIIHIIHIIIHIIIIHIHHHHHIIIIIIIHHIIIIHHHHIIIIIIIIIIHHHHIFHHGHHIGIIIIIIIIIIHHHEHHHHEHHHHHHIIHEHHIIIIIHHIHIIHHIIHIHIIIIHHFGHHHFFIIHIHGIHHIIHGIIIIIHHIIIIIHHIIHHIIIIIIIIIIIIIIIHIIIIHHHHIGIIIHI
@HISEQ:711:H5NNWBCX2:2:1101:9064:27576:ATCTCGTA
TTAAGTTCAGCGGGTATCCCTACCTGATCCGAGGTCAACCTTAGAAAGATTCTCCCTGAGGGGAGGCAGACCGTGTCCCGTAAACCCATGTGTCCGATACGTGTCCCGTGAAGAACTCAGTGTACCGGGGGTCCAACGAGGCCGCCGTCATTGTCTTTGGGAGGGGCAGGAGCCCCCGAGGGGACCTCCACCAAACCGTCCAACACCAAGCCAGGGGCTTGAGGGGTGATAATGACGCTCGAACAGGCATGCCCTTCGGAATACCAAAGGGCGCAATGTGCGTTCAAAGATTCGATGACTCACTGGAATTCTGCAATTCGCATTACTTATCGCATTTC
+
HEHIEEHH1DFHHCDCHHHHEF1GH1DGCCGHHIIHFHHE@HHEHIEH1FGHHHHHHHGECECHHE=GHHIHIIDGHFHICDHIEHED?HHCHHHHHGCHCFE11D@FG@EGE1DFGEHIEIHHHHIIHC?<GEGHIFE>HHI?EDHD@BFFGHEEHHHHC/CFE6?@@?C@G=G@?EHF??HHGEEEEHHEE@FHIGG@EHGCG@DGFECCBE/IHF<E@?HEGIHHGG?F0</E@@?H?IIFHEECEEECDDECCGHHIHFIIIHHEDDHD1GIHDC0CEHHHIHCEEGHEE@D?CHHCF1@EHHIIIHHHEGIIIIIHHIHHHCIIIIIHHIHHH
@HISEQ:711:H5NNWBCX2:2:1101:10537:27578:ATCTCGTA
TTAAGTTCAGCGGGTATCCCTACCTGATCCGAGGTCAAACCATAGAAGTAGTTTGGGTTGTCCGGCGGGCGGCGCCCACGCTCCGAAGCGGATAGAATTGACTACGCTGGGAGGTTGACACCACTGCCTACGGGTTTCGGACACGTCCGTGAGGACGAGGTCCAATACCAAGCAGAAGCTTGAGGTTTGAAATGACGCTCGAACAGGCATGCCCCTCGGAATACCAAGGGGCGCAATGTGCGTTCAAAGATTCGATGATTCACTGAATTCTGCAATTCACATTACTTATCGCATTTC
+
IIIIIIHIGIIIIIICHHIIIIIIIEHHGHHHIIIGHIIHIIIHHGHFHFHCEHIIIIIHIIIIIFDFHIIIIIIIIIIGIIIIIIIHIIIIHIIIIIIIIIIIIIIHIIIIHGIIIIIHIIIIIIIIIIHIIHHHHIIIIIIIIIIHIIIIIIIHHGIIIHIIHIHHIIIIIIIIHHIIHIGIIHIIIIIIGIIHIIIIIIIIIIHIIHIIHHIHIIIIIIIHHHHHHEHIIIIHHECGHIIHIIIHHHHHIHGIIIIIIIIIIGIIIIGIIIIIIIIIIIIIIIIIGIIHIIIII
@HISEQ:711:H5NNWBCX2:2:1101:10991:27542:ATCTCGTA
TTAAGTTCAGCGGGTATCCCTACCTGATCCGAGGTCAACCATAGAAAAATTGGGGGTTGCTGGCCAGCATCCACCGGGTCTCTGTAGCGGGTAAGTTACTACGCTTAGAGCCAGATGGCGCCGCCACTGATTTTAAGGGCCGCCGGTGACAGCGGGCCCCAACACCAAGCTGAGCTTGAGGGTTATAATGACGCTCGAACAGGCATGCCCCTCGGAATACCAAGGGGCGCAATGTGCGTTCAAAGATTCGATGATTCACTGAATTCTGCAATTCACATTACTTATCGCATTTC
+
IIIHHIIIIIIIHHIIIIIIIIIHHHIIIIIFIIIGIIIIIIIIIHH?HHHGHIIIIIIIIIIIGHHIIIIIIIGHIIIIIHIIHHHIIIIIIIIIIIIHHHIIGHIIIIIIIIIIIIIIIIIHIIIIIGHHIIIHIIIIIIIIIIIIIHIIIIIIIIIIIIIIIIHIIIIIHIGHIHHHHIGHHIHIIIIIIIIIIIIIIIHIIIIIIIHIHIIIIIIIHHGHEHIIIIIIHHHIHHIIIIIIIIIIIIIIIIIIIIIIIIIIHHIIIHIIIIIIHIHIIHHHGHGIIIIII
@HISEQ:711:H5NNWBCX2:2:1101:12524:27555:ATCTCGTA
TTAAGTTCAGCGGGTATCCCTACCTGATCCGAGGTCAACCATAGAAAAATTGGGGGTTGCTGGCCAGCATCCACCGGGTCTCTGTAGCGGGTAAGTTACTACGCTTAGAGCCAGATGGCGCCGCCACTGATTTTAAGGGCCGCCGGTGACAGCGGGCCCCAACACCAAGCTGAGCTTGAGGGTTATAATGACGCTCGAACAGGCATGCCCCTCGGAATACCAAGGGGCGCAATGTGCGTTCAAAGATTCGATGATTCACTGAATTCTGCAATTCACATTACTTATCGCATTTC
+
HHHIIEHHHFHHIIIHIIIHHHHEHIIHIIIICHHHHHHII?GHEHHIIGHHHEHHHIHHIICHHGHHGGHHHHHGDHIHHHHHHIIIHIIEHIIGFEIIIHII?HGGHHHIHIHHEHIDHHIHIGHGHHHIIIHIDFHHIHIIHHHCHIHHHHHIIHIIIHHHHIIHHHIHHHHHHFHHHHHHHHHHHHIIHIIIIIIHGIHIHHIHIIIHIIEIHHGHHEC?CHH=GIFIIHHHFIHCD?HHIIIIIIIIIIHHFIHHGCHIHFHCHIIIIIHEGHHIIIIHIIGIHDDGH
@HISEQ:711:H5NNWBCX2:2:1101:15021:27623:ATCTCGTA
TTAAACTCAGTGGGTGATCCCGCCTGACCTGGGGTCGCGGTCGGAGGCCACTGCTCTCAATGGGGTCGGTCGAGGGGGCCCCGGGGGCCGTCACGGCTCCTCAATGAATGAAACAAGCATGTCCAACCACCTCAAGCCGTGACGTCCCTTGTCCGGGGGCTCGCATTTGGGCCAGCCGCACCGCGAGGGAACGGGAGGCCAGCATCCGCCGCCCCGCTGCCAGCCAGCGTCCCGGAGGACGGGGAGGAGGGGGCGGCGACGAGATGCGTGACGCCCAGGCAGACGTGCCCTCGGCCGGATGGCTTCGGGCGCAACTTGCGTTCAAAAACTCGATGATTCACGGGATTCTGCAATTCACACCAAGTATCGCATTTT
+
HIIIIIIIIIHHIIIIIIIIIIIIIIIIIIIHIIIIIIIIIIIIIIIIIIIIIHIIIIHIIHIIIIHIIIIIHIIIIIIIIHIIIHIIIIIIIIIIIIIIIIIIIHHIIIIIIHIIHIHHIIIIIIIIIIIIIHIIIIGHHHGEHIHHCHIIIII<HIIIIIIIIGHIHHHIHIIHHGIDIIIHIHIHH@FHHGIIHIIGIHIIIIIHIIHIHHHIHE@-HEHDHHEEE-EHIHIIIHHHIHIIIIIIIIIIHHIHHGIIIIIHIIHHDIIIIHIGIGIIHIHHFHIHIIIIGIHIIIIHGIHIHHCHIIHHHIIIIIGIIIIIIIHHIIIHIIIIHIIIIIIIIIIIIIHIIHIIIIIIIIHHHHIIHHIHIII
@HISEQ:711:H5NNWBCX2:2:1101:12408:27960:ATCTCGTA
TTAAGTTCAGCGGGTATCCCTACCTGATCCGAGGTCAACCATTAAAAAATTGGGGGTTGTTGGCAAACGTTCACCGGGACCCTATAGCGAGAGAAATTACTACGCTTAGAGCCAGATGGCGCCGCCACTGATTTTAAGAGCTGCCAGTAGGCAGGCTCCAACACCAAGCTGAGCTTGAGGGGTTATAATGACGCTCGAACAGGCATGCCCCCCGGAATACCAAGGGGCGCAATGTGCGTTCAAAGATTCGATGATTCACTGAATTCTGCAATTCACATTACTTATCGCATTTC
+
IIIIIIIIIIIIIIIIIGHIIIIIIIHIIIHGHHIIIIIIIIIIIIIIIIIIIHIIIIIIIIGIHGHHIHHHHIIHIIIIIIIIIIIIIIGIIIIIIIHIIIIIHIHIIIIIIIIIIIHIIIIIIIIIIIIIIIIIIHIIIIIIIIIIIHIIIIIIHHIIIIIIIIIIIIIHHIIIIIIIHHIHGHIIIIIIIIIIHIIIHHIIIIIIIIIIIIIIHIIIIIIHHIIIIIIIHHHHIIHCIIIIGIIIIIIIHIIIIIIIIIHIIHIIIIIIIIIIIIIIIIIIIIIIIIIII
@HISEQ:711:H5NNWBCX2:2:1101:15020:27766:ATCTCGTA
TTAAGTTCAGCGGGTATCCCTACCTGATCCGAGGTCAACCTTAGAAATGGGGTTGTTTTACGGCGTAGCCTCCCGAACACCCTTTAGCGAATAGTTTCCACAACGCTTAGGGGACAGAAGACCCAGCCGGTCGATTTGAGGCACGCGGCGGACCGCGTTGCCCAATACCAAGCGAGGCTTGAGTGGTGAAATGACGCTCGAACAGGCATGCCCCCCGGAATACCAGGGGGCGCAATGTGCGTTCAAAGATTCGATGATTCACTGAATTCTGCAATTCACATTACTTATCGCATTTC
+
IHIIHGEHHHFHHHHDHHHIHIIHIHHIHIIIIHIGEHHHIEHHEGHIC@HIIIIIGIGIHHGCEFHHIEHIIGHHHDDEHFGHHIHII<HHIHGFEHHHHIIHHIGHHHHF@E@GHHHHHIHHIGHIIIHHHHHHHIHHHHHCGIHHHHIIIIIIHHGIIHHIHIIIIIHIIIIHIHIIIIIIIIIIIIIIIIIHHIIIIHIHIIIIGHDHHIHHIIIIIIHGHHEEIIIHHIIIHEHIHHHHIHIHIHIIIIHIIIIIIIIIIIIIIIIIHIIHIIIIIIIIIIIIIIIIIIII
@HISEQ:711:H5NNWBCX2:2:1101:18449:27977:ATCTCGTA
TTAAGTTCAGCGGGTATCCCTACCTGATCCGAGGTCAAGAGCAAATATATAGTCTTGATGGGGGCCAACAATAGCTAACAAGGTGCGCAAAATGTGCTGCGCTCCAGGCTAACATGCCGGCTGCCAATTGATTTAAGGCGAGTCTACACGAATGCATAGACAAACACCCAACACCAAGCAAAGCTTGAGGGTACAAATGACGCTCGAACAGGCATGCCCCATGGAATACCAAGGGGCGCAATGTGCGTTCAAAGATTCGATGATTCACTGAATTCTGCAATTCACACTACTTATCGCATTTC
+
IIIIIIIIIIIIIIIIIIIIIIIIIIIIIIIIIIIIIIIIIIIIIIIIIIHIIIIIIIIEHIIIIFHIIIIIIHIIIIIIIIIIIIIIIIIIIIIIIIIIIIIIIIIIIIIIIIIIIIIIIIIIIIIHIIIIIIIIIIIIIIHHIIIIIHHIIIIIIIIIIIIIIHIIIIIIHIIHIHIIIIIIIIIIIIIHIIIIIHHIIIIIIIIIIIIIIIIIIHIIIIIIIIIIHIIIIHIIIIIIIHIIIIIIIIIIIIGIIIIIIIIIIHIIIIIIIIIHIIIIIGHIIIIIIIIIIIIIIIIIGI
@HISEQ:711:H5NNWBCX2:2:1101:19655:27997:ATCTCGTA
TTAAGTTCAGCGGGTAGTCCTACCTGATTTGAGGCCAAAGTGTTAAGTAAGTTGTCCACAAGGGACGATTAGAAGCTGCACATATAGAACAGGCCTAAGGCGACGGCGCAGATAATTATCACACCATGCCGAGCACTGTAAAAAGCACAAGCTAATGCATTTCAGGATGAGCCAATTACGGCACAATCCAAATCCACCACAATATGATTGTAACATCGTAAGGGTGAGGGTTTACGTGACTCTCAAACAGGCATGCTCCATGGAATACCAAGGAGCGCAAGTTGCGTTCAAAGATTCGATGATTCACTGAATTCTGCAATTCACATTACGTATCGCATTTC
+
IIIIIIIIIIIIIIIIIHIIIIIIIIHIIIIIIIIIIIIIHHHHIIIIIHIIIIIIHIIIIIIIIHHHIIIIIIIIIIIIIHIIIIIIIIIHHIHIIIIIIIIIIIIIIGIIIIIIIIIHIIIIIIIIIHIIIIIIIIIHHHHIIIHIIIIIIIIIGIIIIHHIIIIIHIIIIIIIHIIGIGIIIIIHHIIIIIIIHIIIIIHHHIIIIHHHIIIIIHIIIIIIIIHIIIHHIIIHIIIIIIIIIIIIHIHIIIIIIIIIIIIIIIIIIIIIIIIIIHIHIIIIIIIIIIIIIIIIIIIIIIIIIIIIIIIIIIIIIIIIIIIIIIIIIIIIIIIIHHIHI
@HISEQ:711:H5NNWBCX2:2:1101:1950:28150:ATCTCGTA
TTAAGTTCAGCGGGTATCCCTACCTGATCCGAGGTCAACCTGTAAAAATTGGGGGTTGCTGGCAAGTAAACCTACCGGACTCAAACGCGAGGAGTATTACTACGCGTAGAGCCGACAGGCACCGCCACTGATTTTAGAGGCCGCGGAATCGCGAACCCCAAGACCAAGCGTGAGCTTGAGTGGTTGTAATGACGCTCGAACAGGCATGCCCCCCGGAATACCAGAGGGCGCAATGTGCGTTCAAAGATTCGATGATACACTGAATTCTGCAATTCACATTACTTATCGCATTTC
+
IIHHIHIGHIIIIIIIHEHIIIIIIGHIIIIHIGIIIIHGIIIGIIIIIIHIGIIIIIGIIIIGGGHHIIIHIIIIGIIIIIIGIIIIIIHHIIHIIIIIIIIIIIIIHGHIIIIIIIFHIIIIIIIIIHHHIHGIIIIIIIIIIIIIHHIIIIIIIIHIGIIIIIIIIIHIIIIIIIIIHIIIHFIIHHHHIIIIHHHHHIHIHIIIIIIIIIIIIIIIIIHIIHHGIIIHIHHHGIIHHIIIIIIIIIIIIIIHHIIHHFIIIIIIIIIIIIIIIIIIIIIIIIIIIIIIII
@HISEQ:711:H5NNWBCX2:2:1101:6016:28119:ATCTCGTA
TTAAGTTCAGCGGGTAGTCCTACCTGATTTGAGATCAGATCATAAAGTAAAATTTGTCTAAGTTAATAGACTATTAGAAGCGGTTCATCTGCATTTCCTGGCCACTTTTTACAGTGTCCTCAGCGAGTGATACTTATCACGCCGAGTGGAACCAAGCATATACTGAGATCCAGCTAATAAATTTAAGAGGAGCAAATGGTGAAATCTGCAAGACCTCCAAGTCCAAAGCAAACCAGTTAAATTAACAAAAGATTTACTTTGAGAATTTCATGATACTCAAACAGGCATGCTCCAAGGAATACCAAGGAGCGCAAGGTGCGTTCAAAGATTCGATGATTCACTGAATTCTGCAATTCACATTACTTATCGCATTTC
+
IIIIIIIIIIIIIIIIIIIIIIIIIHIIIIIIIIIHHIHIIIIIIIIIIGHIIIIIIIIIIIGHIGHIIIIIIIIIIIHIIIIIIIHIIIIGIIIIIHIIIIIIIIIIIIIIIIIIIIIIIIIIICDDHIIIIIIIIHHIIIIHHIEHHHIHHIIIIIIIIIIIIIIHIHIIIIIIIIIIHIIIIIIIIIIIIIIHFHHHIIIIGIIIIIIHHHEHHHEHHEIHHHHIHHHGIHIGIHIIHHGIIIIIHIIIIIIIIIIHIHHHHIHHIHIIHHEIIIIIIIIIHIHIIIHGIIIIIIIIIIIIHGIIIIIIIIHIIIIIIIIIIIIIIIIIHIIHHIHIIIIIIIIIIIIIIIIIIIIIIHHIIHIHIIIIIII
@HISEQ:711:H5NNWBCX2:2:1101:7815:28247:ATCTCGTA
TTAAGTTCAGCGGGTATTCCTACCTGATCCGAGGTCAACCATTCAGAAGAAGGGTGTTTAACGGCAAGAAGTAGTGGTAACTCGCAAGCTAGAAAATAATTACTAAGCTCAGAGGATATCACAACTCCGCCGCTGTCTTTAAGGAACTACAGGCCAGCTACACAGGGCAGCTTCTTCAGTAGGTTCCCAACACTAAGCAGGGCTTAAGTGGACTTAATGACGCTCGAACAGGCATGCCCACTAGAATACTAATGGGCGCAATGTGCGTTCAAAGATTCGATGATTCACTGAATTCTGCAATTCACATTACTTATCGCATTTC
+
IIIIIIIIGIIIIIIIIIGIHIIIIHIIIIIIIIIIIIIIIHIIIIIIIIIIHIHIIIIIIIIHICHHIIIIIIIIIIIIIIHIIIIIIIIIIIIIIIIIIIIIIIHIIIIIHHIIIIIIIIIIHIIIIIIIIIIHIHIIIIIHIIIIIIIIEGIIIIIIIIIIIIIIIIIIIHIIIIIIGIHIIIIIIIIIIIIHIIIIIIHIIIIIIIIHIIIIIIHHIIHHIIIHIIHEIIIIHIHIIIIIIIIHHIIIHHIHDHCIIIHEHIIIIGHIIIHIIIIGIHHGIIIIIIHHIIIIIIIIIHIIIIIIIIIIIIIIIIIIII
@HISEQ:711:H5NNWBCX2:2:1101:8070:28115:ATCTCGTA
TTAAGTTCAGCGGGTAGTCCTACCTGATTTGAGGTCATGTTTGTCAACCATGCAATATTATTGGAAGCAGCATAATACACACCACAAAGACATAGATAAATTATCATGCCTGAGGTGCTCAGATACTGCTAATGCTTTTCAGGAGAGCCAGGCCTTTGTTTCAAGCCTGCCAACTCCCAAATCCGAGCCACACCAGAAGAACCAATGTGGTTGAGAACTTTATGACACTCAAACAGGCATGCTCCTCGGAATACCAAGGAGCGCAAGATGCGTTCAAAGATTCGATGATTCACTGAATTCTGCAATTCACATTACTTATCGCATTTC
+
IIIIHHHHIIIIIIHHHIFHHFEHE<DHGHHHHCHHHIEHIFEHH?HHIIIHIHHHGHHIIIIIHIHCCEHHHC<<FHHHII=GEHHHEFFGHIIIIIIIIEHHHHIEGHHIHHHIHHGHHIHGHHHHHHIFHGEHHHIIGHIIIHIGGFHHGIIIGIHHHHHHHHFIIHIHHHHHHGIHHEHIHHFDIIIHIHIHHIHHFHHIIHIIIIIIIIIIIIHIIH?GIIIIHIHIIIHHHIHCIHHIHGIIIIIIHEHHEIIIIHIIIIIIIGIIH@IIIIIIHHIIHHIIFGIIIIGHIIIIHEIIIIIIIIHFHEIIIHHHIIIHHII
@HISEQ:711:H5NNWBCX2:2:1101:11014:28147:ATCTCGTA
TTAAGTTCAGCGGGTAGTCTCACCCGATTTGAGGTCAAGGTTCGTGGGTCGAGCAAGCTCGAACAATGTCTTCGATGAGACGGTTAGAAGCGGGTTCCCAAGGAACAGAGCAAATCCCAAGACGTAGAAACATCTTATCACGCCTGGGGATCGGCAAAGGGGACCCCACTAATGCATTCAAGAGGAGCTGGCTTTTCGCAAAGCCAGCAAATGCCTCCAAAGTCCAAAGCCATCTTGATCAAGAAACCAAGAAGGTTTGAGAATTTCACGACACTCAAACGGGTGTGCCCCTCGGAATACCAAGGGGCGCAAGGTGCGTTCAAAGATTCGATGATTCACTGAATTCTGCAATTCACATTACGTATCGCATTTC
+
HHHIIIIHGFHIIGHCHHHIIIIIICHHHHHHHHHIIIHICGHIIIIHIHIGIIIHIIGIHDHIIHGGHHHHHIHHHIIIIDHHIHIHHHHHCDF=HHHHHIIIIIIIIIGHEHHHEHHHGEFHHHHGIFHIHIIIIIFFHHHHIHEEDHHFHIIGIIHHEHIIHHIIIHIIIHHHIHHICHHHIHIIIIHIIIIHHHHIHIHH@IIIIHHHHHHBAHFH?HH?CGEHHIIIIHIIHIHIHIIHGIGHIIHHHHGCIHFHGIIIIIIIIHHHGHGGHE@HHCIHIHHHIHIIHEHIHHHFHGIHHHIIIHIIIGIIHHHIHIIHHIIHHIIHIGIIHIIHHHEHHHIHHHEHHIHHIIHHHHHHEIHHHHIHI
@HISEQ:711:H5NNWBCX2:2:1101:14145:28076:ATCTCGTA
TTAAGTTCAGCGGGTATTCCTACCTGATCCGAGGTCAAACTCATAGAGTCGGGGGTTTTACGGCGTGGTCAAGCCGCGTTCCAATGCGAGGTGTGCTACTACGCAAGGGAAGCTGCAGCGAGACCGCCACTAAATTTGGGGGGCAGCACCGCCCCGGGGGGCAGTCTGGTCCCCAACACCGCAGCCCAGATGGGCGCGAGGGTTGAAATGACGCTCGAACAGGCATGCCCGCCAGAATGCTGGCGGGCGCAATGTGCGTTCAAAGATTCGATGATTCACTGAATTCTGCAATTCACATTACTTATCGCATTTC
+
IHIIIIIIIIIIIIIIIIIHIIIIIIIIHIHIIIHHHIHIGIIIIIHHFHIIGHIIIIIIIIIIIHIIHIHHIIIIIIHIHIIIIIIIIIIIHIIHHIIIIIIIEHIIIIIIIIIIIIIIIHIIIIIIIIIIIIIIIIIIIHIIHHIIIIHIIIIHIHHIIHHHHIIIIHHHIHIIHIIIHIIIIHIIHIIIHHHIHIIIIIIIIIHIIIIIIIIIIHHIIIHIIIIIIHHHIIIHGIIHHHGHIIIHEHIIHIIIHIIIIIIIIIIHIIIIIIIIIIIIIIIIGIIIIIHIIIIIIIIIIIIIHHIIGIIIH
@HISEQ:711:H5NNWBCX2:2:1101:18182:28228:ATCTCGTA
TTAAGTTCAGCGGGTAGTCCTACCTGATTTGAGATCAGATCATAAAGTAAAATTTGTCTAAGTTAATAGACTATTAGAAGCGGTTCATCTGCATTTCCTGGCCACTTTTTACAGTGTCCTCAGCGAGTGATACTTATCACGCCGAGTGGAACCAAGCATATACTGAGATCCAGCTAATAAATTTAAGAGGAGCAAATGGTGAAATCTGCAAGACCTCCAAGTCCAAAGCAAACCAGTTGAATTAACAAAAGATTTACTTTGAGAATTTCATGATACTCAAACAGGCATGCTCCAAGGAATACCAAGGAGCGCAAGGTGCGTTCAAAGATTCGATGATTCACTGAATTCTGCAATTCACATTACTTATCGCATTTC
+
HHIIIHHHIIHIHGHHIHIGIIIIIHGEHEGHIFEHIIIGHEHIIIIHHHHGHHEEGHEHHHHGHHHIIHIIIIHHHHIIIIIDHIIEHHFHIHIFHHHGHEHFHHHHIIIIIHCHGE?EHFGHIDHHIHHGGEFIIIHHHIIIIIEHEHHICHGHGHGHIIIIIIIHEHHIHHIHHIIHHIHIIHIHFHIHEGHIHGHIHIIIIIIHHIIIHFGHEHGGGEHIIIIGIHHHCIIHHHHHF<IIIIHHHHHIIHHHFFHHHHHHHHHEHIIHGIIIIIIHHIHFIIIIIHIIIHHHIIIIHHIHHIHIIIHIIIIIHIHIHHIGHIIHIGHIHIIGIIIIIIIIHHIGHIHIHHCGIIGIIIIHIIHIIIIIGII
@HISEQ:711:H5NNWBCX2:2:1101:2568:28457:ATCTCGTA
TTAAGTTCAGCGGGTATCCCTACCTGATCCGAGGTCAACCATAGAAAAATTGGGGGTTGCTGGCCAGCATCCACCGGGTCTCTGTAGCGGGTAAGTTACTACGCTTAGAGCCAGATGGCGCCGCCACTGATTTTAAGGGCCGCCGGTGACAGCGGGCCCCAACACCAAGCTGAGCTTGAGGGTTATAATGACGCTCGAACAGGCATGCCCCTCGGAATACCAAGGGGCGCAATGTGCGTTCAAAGATTCGATGATTCACTGAATTCTGCAATTCACATTACTTATCGCATTTC
+
IIIIHHIIIIIHHHIIIIIIIHIIIIIIIHHFHIIIIIIIIIIIIIIIIIIGHHIIIIGIIIIIIHIIHIIIIIIGIIIIIIIIIIIIIIIIIIIIIIIIIIIHHIIIIIIIHIIIIIIIIIIIIIIIIIIIIIIIHIIIIIIIHHHIIIIIIIIIIIIHIIIIHIIIIIIIIIIIIIIGIIIIIIIIIIHIIIHIIIIIIIIIIIIIIIIIIIIIIIIIIIHHHIIIIHHIHHHIHIIIIIIIIIIIIIIIIIIIIIIIIIIIHIIIIIIIIIHIIIIIIIIIIIIIIIIII
@HISEQ:711:H5NNWBCX2:2:1101:3595:28269:ATCTCGTA
TTAAGTTCAGCGGGTAGTCCTACCTGATTTGAGGTCAAGAGTCAATAAAGTGTTTGCAAGCAAACAGTCCGAGTTAACAGACGGTTAGAAGCTGTGACACAAACTGGAAGCTGAACCAAAGCGTAGATAATTATCACACCAAGGAACGGCTAACCAAGTCACCGCTAATACTTTTAAGAGGAGCTGACTTCTTTGCAGATGCCGGCAACCCCCAAGTCCAAGCCTAAACACCAGTCGTGAAACCAAGTTTAGGTTGAGAATTTAATGACACTCAAACAGGCATGCTCTTCGGAATACCAAAGAGCGCAAGGTGCGTTCAAAGATTCGATGATTCACTGAATTCTGCAATTCACATTACTTATCGCATTTC
+
IIIIIIIIIIHHDHHGIIGHIIIHHHIIIIIIIIIGHIGIIHHHIIHHICHHIIIIIIIIIIIHIGHHHIIIIIIIIIIHIIHIEHHHGIIIIHHIIIIIHHHEHIIIIHHHHIIIIIIIIIHIIIIHIIIIIHIHHHHIIIGHIIIIHHHIHIIIIHIIHIIIIIIIIIIHHHHHIHIHHIHHIHHIIIIHIIHHHHHHHHHHGIHEHIIIHIFEIIHHHCC?GC<HHGIIHHIHIHGIIIIIHEEHEIHIHIIIIIIGGIHHHHIHIHEHHIHFDGIHIIIIIIIHHEIIIHIIHIIIHHIHIIIIIIHIIIIIIIIHHGIIIIHGIIIIIIHHFHIIIIIHHIIIIIIIIIIHEIHIIHIIIIHIII
@HISEQ:711:H5NNWBCX2:2:1101:4400:28498:ATCTCGTA
TTAAGTTCAGCGGGTATTCCTACCTGATCCGAGGTCAACCTTAAAAAATTGGGGGCTTAACGGCAAAAACTACAGAACCTTCCAAAGCGAGAAAAAATTACTACGCTCAGAGGCCACTGCGGCTCCGCCACTAGATTTAAGGAACTACAAACGTAGATTCCCAACACTAAGCCAGGCTTAAGTGGTCAAAATGACGCTCGAACAGGCATGCCCAATAGAATACTAATGGGCGCAATGTGCGTTCAAAGATTCGATGATTCACTGAATTCTGCAATTCACATTACTTATCGCATTTC
+
IIIHGHIIIIHHIIIIIIIIIIIHIIIIHGHFHIIIIHHHIIIIIIIDHHHHHII/CGHHIIHHIIIHHHIIIIGIHEHHIIIIIIHIIIIIIIIIIIIIIIIIHIIIIIIIIIIHIIIHHIHHHHIIIIHIIIIIIIIIHHHIIIIIIIHIIIIIIHIIIIIHHHIIIHIHIIIIIIIIIIIIIIIIIIIIIIIIIIIIIIIIIHHIIIIIIIIIIIIIIHGHHHEEGIHIHHGCCEIIIIIIIHHHEIHIIHIIIIIIHHIIIIIIIIIIIIIIIIIIIIIIIIIHIIIIIIII
@HISEQ:711:H5NNWBCX2:2:1101:15130:28401:ATCTCGTA
TTAAGTTCAGCGGGTAGTCTTACTTGATTTGAGATCGAGTTTACAAAGGCCAGCCGAAGCTGTCTCTGTGAATCCTGCATCAGTCAGCACAAGAACTAATCTCCTTTATGTTAGCTGCAGCAAAGGTAATAATCTGTTTTTTAGGCAGACTAAATAGATATGCTTATAGCTCAGAGAAAAGTCCAGCTGCACCTGCATTTCAAGTAACCCGCCGCTTTTCGGTGAGAAAAGCGTTGGGATCACTCAAGTCCAGCTCCCATTTCAAAAAAGAAAGGGGAGTTGAGGTGTTTACTGATACTCAAACAAGCATGCTCTCCGGAATACCAGAGAGCGCAATATGCGTTCAAAGATTCGATGATTCACTGAATTCTGCAATTCACATTACGTATCGCATTTC
+
IIIIIIIHIIIHCIHHIIIIIHIIIGIHHIGHHHHH?EEHIIHHIIIIGGHGHIIIIIIIIGHIIIHIIIIIIIGHIIIGHIHIH?HIIIIGHHHHIHHHEHHHIIIIFHHEHHIIIIIIHIIGIHIIIIIGIIHIIIIHIIHHIHHHHCHGHHHIHHHIIFHHIIIIIIIG?FCECHH?EFHHHHEHHIHEHEHHGBHHHHIIIIHCIHDDDGA>,IIHIHHHHHHFIIHDHHHHHHGIIHHHCHHHD.?HHHF?IIIHHCHHHIIIHIGHHEH?HIIIIIHGIHIIIIHIIIGIIIHHHHHIHEIGIIIIIIIIIIHIIIIIIIHIHIIIHFIIIIIIIIIIIHHHHHIGIIHIIHHIHFHHHIIIIHIHHIIGHIIIIHGHIIIIIIIIHHHIH
@HISEQ:711:H5NNWBCX2:2:1101:17998:28347:ATCTCGTA
TTAAGTTCAGCGGGTAGTCCTACCTGATTTGAGATCAGATCATAAAGTAAAATTTGTCTAAGTTAATAGACTATTAGAAGCGGTTCATCTGCATTTCCTGGCCACTTTTTACAGTGTCCTCAGCGAGTGATACTTATCACGCCGAGTGGAACCAAGCATATACTGAGATCCAGCTAATAAATTTAAGAGGAGCAAATGGTGAAATCTGCAAGACCTCCAAGTCCAAAGCAAACCAGTTGAATTAACAAAAGATTTACTTTGAGAATTTCATGATACTCAAACAGGCATGCTCCAAGGAATACCAAGGAGCGCAAGGTGCGTTCAAAGATTCGATGATTCACTGAATTCTGCAATTCACATTACTTATCGCATTTC
+
HIIHIIHFCEECEDC/@GFHHHGHIHIIHIEEHEHFIHHIHHIHHIHIIIIGEHEHHHHEGHHHF<GHGHGEIIHHHFHHFDHHHECDEEHIHHIIIEHEGHE1@GHH@GHFHFHIHGCHHHHIHHHIIIIFHHHHHCGHHIIGHGHIHIHIHHIEF@HHHIGIIEAHHHHGHHIIHGIHHIHHIIIIIHGDIHIFHFGHHHHHGEHHHEGEEH/HGCHECHHHFHEFEEHHHEGCGIHIHHGEHG@EFHHHHHGHH@CGIHEHIHFHHG?IIIIIHHHHIIHHEHGIIIHHFHHGHGHGHE?EHHEIHIIIHHGHDHFHHCHHGHEHHIHHIHHIHIHHHHIIIIHHHFGIHIHGHIIIIIIHFFFFGIIIHII
@HISEQ:711:H5NNWBCX2:2:1101:1563:28539:ATCTCGTA
TTAAGTTCAGCGGGTATCCCTACTTGATCCGAGGTCAAAAGTGTTAAATTGTTTGATGGAGGCTAATGATTACCAGCTTAAATCGCAAATTGTGCTGCGCTTCAAACCAATACATTGGCTGCCAATAACTTTGAGGCGAGTCCAAACGCGAGGAAAGGACAAACACCCAACACCAAGCAAAGCTTGAGAGTACAAATGACGCTCGAACAAGCATGCCCCATGGAATACCAAGGGGCGCAATGTGCGTTCAAAGATTCGATGATTCACTGAATTCTGCAATTCACACTACTTATCGCATTTC
+
IIIIIHIIIHIIIIIIIIIIIHIHIIIIIIIHIIHIHHIIIHHGHIIIIIIHIIIGIIIHIIIIIIHIHIIHHIFHGHHHIIIIIIIIIIIIHIIHIHIIIIIIIIIIIIIIIIIIIIIIIIIIIIIIIIIHIIIIIHIIHIIIIIIIIIIIIIHHIHIIIIIHHIHHIIIIIIIIIHIIIIIIIIIIIIIIHIIIHHIIIIHIIIIIIIIHIIGIIIHIIIHHIIIIIIIHEHIIHIIIIHHIHIIIIIIIIIIIIIIIIIIIIIHIHIIIIIIIIIIIHIHHHIIIIIIGIIHIIIIII
@HISEQ:711:H5NNWBCX2:2:1101:2031:28513:ATCTCGTA
TTAAGTTCAGCGGGTAGTCCTACCTGATTTGAGGTCAAGTGTGTCAAGGTTTTTGTCCCAACCAAGGGACTGCTGTGAGCAAAAACAAACAAGCACCCTCCCCCTAACCAATAACAGTCCGGCAAAAATGATTATCAGTGCCGACTTGAGAAAGGCTCACGGAACTTTTCATTTCCGGAAGCAGGCGCTTTTTTGGTTTTGCTAATGCTTTTCAGAGGAGCTGGAAACTAGGCAAAGTCCAGCACACTCCAAAATCCAAGCCTGAAAAGAAGGAAGTTCAGGGTTGAGAATTGAATGACACTCAAACAGGCATGCCCCCCGGAATACCAAGGGGCGCAAGGTGCGTTCAAAGATTCGATGATTCACGGAATTCTGCAATTCACATTACGTATCGCATTTC
+
HIIIHHIHIIIIIIIIIIIIIIIIIIIIIIIIHIIIIIIIIHHIIIIIIHHIHIIIHIIIIIIIEDHHIIIIIIIIIIIHIIIIIIGIIIIIIIIIIIIIIIIHIEFIIHEHHIIGIIIIIIIIIIIIIIIIIIIIGIIIHHICHIIIHGEHIFHIHIIHGHGIIIHHIIHIIIEHHHH-?HHIHIIHICHHHCFHHHHIHHFGHIIIIIIHHHIIHHHFGEFIHHHHIHGA-FIIIHIHIHEIHHCIIHIIIHHEHIHEHHHHFIIIIIIIHIIIIHIIIIIIIIIIIIIIIHIIHIIIIIIIIIIIIIIIIIHIIIIIIIIIIIHIIIHEIIHHFIIIIIIHIIIIIIIHIIIIIIIIIIIHHIIIIIIHIHHHIIIIIIGIIIIIIIIIIIHIHIHI
@HISEQ:711:H5NNWBCX2:2:1101:2645:28553:ATCTCGTA
TTAAGTTCAGCGGGTATCCCTACCCGATCCTAGGTCAACCTGTGATTGAGGTTTAACGGCGCGCCCGGTCGTCCTCGCCAGCGAGTTGATGAAACCACAACGCTGAGATTCAAACCGTCCAGCCGATCACTTCGAGGCGCGGCAGACTGCCGTCGCCCAATACCAAGCCAGGCTTGAGGGGTGTAATGACGCTCGAACGGGCATGCCCTTCGGAATGCCAAAGGGCGCAATGTGCGTTCAAAGATTCGATGATTCACTGAATTCTGCAATTCACATTACTTATCGCATTTC
+
IIIIIIIHHIIIGIIIHHIIIIIIIIIHIICHIIIIIIIIIIIIGHIIGIIIIIIIIIIIIIIIHECHHIHIIIIIIIIIIIIIIGIIIIIIIIIHIIIIIIIIIIIHHIIIHIIIIIIIIIIIIIIIIIIIIIIIIIIIIHIIIIIIIIIIHIIIIIIIHIIHHIIIIIHGIHHIIIIIIIHIIIHIIIIIIIHIHIGIIHIIIIIIIIIIIIIIIIIIHHFHHIIHIIIIHIIIIIIIIIIIIIIIIIIIIIIHIIIIIIHIIIIHIIIIIIIIIIIIIIIIIIIIHII
@HISEQ:711:H5NNWBCX2:2:1101:5059:28638:ATCTCGTA
TTAAGTTCAGCGGGTAGTCCTACCTGATTTGAGGTCATGTCATGAATCCACCATTAGAAGCAGCATAATACACATCCCACCAAAGACATAGATAAATTATCATGCCTGAGATGCTCAGATACTGCTAATGCTTTTCAGGGGAGCAAAAACAATGAAAGCCTGCAACCCCCCAAATCCAAGCCACACACATTGGTGGTTGAGAAATTTATATGACACTCAAACAGGCATGCTCCTCGGAATACCAAGGAGCGCAAGATGCGTTCAAAGATTCGATGATTCACTGAATTCTGCAATTCACATTACTTATCGCATTTC
+
HHHECDHHHHIHHIIHIIIIIIIIFEHHII?EHHIIHIFHIIHHIHFHHHHIHIHH<DEHIGHIHDHHIIHHGFHIHIIHHIIIH<<D@FGHIIIIHIHHHIIIGIIHIIFHIHIIHGHIHIHHHIIIIGHHHIHHHIEHHIIHHHHIIIIIIIFHIHGIIIHFHIGHEHHII?GFIIHHGHHHIHIIIIIIIHHHHEHHIHHIHHGHHIHHHIIHGHHFHHGIGIIHHHHGDIHIHHEEHEIHGIHHE/HFHHIIIIHHIHIHIIIHIIIHIHIHHEHIHIIHHIIHGIIHIIIIIIIHGHIIIHHIIIIIIIH
@HISEQ:711:H5NNWBCX2:2:1101:7979:28531:ATCTCGTA
TTAAGTTCAGCGGGTATCCCTACCCAATCTCAGGTCAAACTCAAAAATACCAAAAAGGTATATAGATTTTTGGACTTTACAAGTAAACTACATTTGAATGAGGGGATTTTCATCACATTCCAATTATAGCTACCAGAAGACCTATGAATTTCCAAGGAGCAATCCATAATATAAGAACAGCTTCCTCGACATGATCCAAATTGTAGCACAATGCCAAAATTTGATAGTATTCATTAACGCTGAGATGGGCATGCCTCACGGAATACCATGAGGCGCAATGTGCGTTCAAAGACTCGATGATTCACGGAATTCTGCAATTCACATTAATTATCGCATTTC
+
IIHFGHHHI?HDHHIIIHHIIGIIIIIIGIIIIIIIIIIIIIIIIIIIIIHHEEHFHHEHIHIIHGHIIIIIGIIIIIIIIHHHHIHHIIIGHIHGHHEHHIIIHEHIIIIIHIIIIIIGEHHHEGHIHHFGEHGHHHIIIIIHHHIIIHHHHFHHFIIHHIHGIIIHHIIHIIHGGHHGGAEEHHHEHIIHHCFHEIHGCFHHIIIIIIHGHGHHEFG@0EIIHIHHIIIIHGDGDIIHIIIIIIIIIHHHHIIIIIIIIIIIIIIIIHEIHFHHHHDIIIHGHEIIIHCIIIHEIIIIHGIIIIIIIIIIIIIIHHIIIIIIIIIIIIIIIIIIIII
@HISEQ:711:H5NNWBCX2:2:1101:9928:28523:ATCTCGTA
TTAAGTTCAGCGGGTATTCCTACCTGATCCGAGGTCAACCTTGTAAAATTGGGGGTTTAACGGCAAGCATGCGCCCGCGCCCGGAACGAGAAGTAACTACTGCGTTCGGTCGTGGGACGCACCCGCCGCTGTCTTTAGAGGCCTGCAGCGCAGGGCCCCAACGCCAGGCGTGGCCTGAGGGTTGTAATGACGCTCGAACAGGCATGCCCGCCGGGATACCGGCGGGCGCAATGTGCGTTCAAAGATTCGATGATTCACTGAATTCTGCAATTCACATTACTTATCGCATTTC
+
IIIIIHIIIIIIIIIIIHIIIIIIIIIIIIIIIIIHIIIIHHHIIIGHHIIIHIIIIIIIIIIIIFHIIIIIIIHHIIDDHIIIHIGIHIHIIIIIIIIIIIHIIIIIGHIHHHHHHHIIIIIIIIIIIHIHIHIIIHHHHIIIIIHIIIIHIIIHIIIIIIIHIIIIHHEHHHHIIIIHIIIIIHFHIHIIHIIIIIIIIHHIHIHHIIIIHIIIIIIIIHDFHIIIIIIIHHIIIGIHIIIIIIIIIIIIIIIIIIIGIIIIIIIIHIIHIIIIIIIIIIIIIIIIIIII
@HISEQ:711:H5NNWBCX2:2:1101:17106:28581:ATCTCGTA
TTAAGTTCAGCGGGTATCCCTACCTGATCCGAGGTCAACCATAGAAAATTGGGGGTTTTGGCCAGTGTCCACCAGGTCTCTGTAGCGGAAGTATTACTACGCTTAGAGCCAGACGGCACCGCCACTGATTTTAGGGGCCGCCGGTAGCAGCGGGCCCCAACACCAAGCTAGGCTTGAGGGTTATAATGACGCTCGAACAGGCATGCCCCCCGGAATACCAAGGGGCGCAATGTGCGTTCAAAGATTCGATGATTCACTGAATTCTGCAATTCACATTACTTATCGCATTTC
+
IIIIIIIGHHIIGIIIIIIIIIIIIIIIIIIIIIIIIGIIHHIIIIHHIIHIIIIIIIIHHIIHIHHIIIIHHHHGIIIIIIIHIIIHIIIHIHIIIIIIIIIHIIIIIIIGHIIIIIIIIIIIHHIIIIIIIIIIIIIIIIIIIIIHIIHIIIIIIHHIHIHIIIHGHIIIIEGIIIIIDFHIGHIHIIHIIIIIIIIIIIHIIHHIIHIHIIHIIIIHHHCEIGIHIIHHHHFIIIIIHIIHHHIHIIIIIIIIIIIIIIIIIIIGIHHIIHHEGHHGIIGIIIIHHIH
@HISEQ:711:H5NNWBCX2:2:1101:17553:28636:ATCTCGTA
TTAAGTTCAGCGGGTATCCCTACCTGATCCGAGGTCAACCTTTAAAAAATTGGGGGTTACTGGCAAGACACCACCGAGACCCTATAGCGAGAAGAATTACTACGCTCAGAGCTCGAGGGCACCGCCACTGGGTTTAGAGGCTGCGGAACCGCAGGCCCCAAGACCAAGCCGAAGCTTGATGGGTTGAAATGACGCTCGAACAGGCATGCCCCGCGGAATACCACGGGGCGCAATGTGCGTTCAAAGATTCGATGATTCACTGAATTCTGCAATTCACATTACTTATCGCATTTC
+
IIIIIIIIIIIIIIIIIIIIIIIIIIIIIIIIIIIIIIIIIIIIIIIIGHIHIHIIIIIIIIGIIHIIIIIIIIIIIIIIIIIIIIIIIIIIHIHIIIIIIIIIIIIIIIIIIIIIIIIIIIIIIIIIHIIIHIIIIIIIIIIIIIIIIIIIIIHIHIIIIIIIIIIIIIIIIIIIIIHIIIIHHHIIIIIIIIIIIIIIIIIIIIIIIIIIIIIIIIIIHHIIIHIIIGIIHCHHIIIIIHIIIIHHHIIIIIIIIIIIIIIIIIIIIGIIIIIIIIIIIIIIHIIHIIIIII
@HISEQ:711:H5NNWBCX2:2:1101:1322:28791:ATCTCGTA
TTAAGTTCAGCGGGTATCCCTACCTGATCCGAGGTCAACCATAGAAAATTGGGGGTTTTGGCCAGTGTCCACCAGGTCTCTGTAGCGGAAGTATTACTACGCTTAGAGCCAGACGGCACCGCCACTGATTTTAGGGGCCGCCGGTAGCAGCGGGCCCCAACACCAAGCTAGGCTTGAGGGTTATAATGACGCTCGAACAGGCATGCCCCCCGGAATACCAAGGGGCGCAATGTGCGTTCAAAGATTCGATGATTCACTGAATTCTGCAATTCACATTACTTATCGCATTTC
+
IIIHIIIIIIIIIHIIIIIIIIIIIHIHGIIIIIHHIIIIIIIIIIIIIIHHHHGHIIIIGIIIGHIIIIIHIIGHGHHHHIIIIIIHIIIHIIIIIHIIIIIIIHIIIIIIIIHCHHHIHIIIIHHHGHHIIGIHIIIIHIHIIIIIIIIIIIIHIIIIIGIIHIIIIIIIIGIIIHIIHIHHHHHHIIIIIIIIIIHHIHHIIIIIIHIIIIIIIIIHEHHFHIIIIIHHHIIHIIIHIIIIIIHIIIIIIHHHIHEEIIIIIGIIIHGIIIHIIIIIIHIIIHHIIII
@HISEQ:711:H5NNWBCX2:2:1101:2474:28786:ATCTCGTA
TTAAGTTCAGCGGGTAGTCTTACTTGATTTGAGATCGAGTTTTACAAGAATCGTTGCCGACCCTTGTGAAATCCTGCATCAGTCAGCCAATACGGTCAAACTCCCTTTATGTTAGCTGCAGCAAAAGTAATAATCCGTTTGACGGGACTAAATAAATATGCTTTTAGCTCAGGAGAATGTCCAGCTGCACCTGCATTTCAAGCAACCCTCCACCGATCGTAAAGACTGGTGTTGGGATTGCTCAAGTCCAAAGCCATTCAAAACAAATTGAAGTCTTTGAGGTGTTTACTGATACTCAAACAAGCATGCTCTTCGGAATACCAAAGAGCGCAATATGCGTTCAAAGATTCGATGATTCACTGAATTCTGCAATTCACATTACGTATCGCATTTC
+
IIIIHHHHHGIIGIHHIFHHHHFHIIGIIIFEECHIHIIIHIIIIIIIGIGHIIIHHIIIIIICHFEHEHHIIHIIIIGHHIIIHIIHIHIIIFHDHHIIHHIIHEHHIHHHHHGHHIIIIIIGIIGHHHHIHIIIIHHHHHIHHIIHHHHIIHHHHEHHEAGEHC.BFHGGHHIHHHHHEGHIHHGHIIIHHHHIIIIHIGHIIIIIFHHIHIF@BEHGE@.HHIIIIIGHHEHIIIIIHEFHHHHFHF/HIHFHHHEHHEHHIHEIHGFCD0CFCHIHIIHEIHHIIIIHGIIHHGCHHHGIHFHIHGHIIGIIHFIIIHG@HEHIHIIHIIHIHHHIHIIIIIIHIIIIHIIHIHEIIIHHHFHFIHIIGIIHHGIHCHIHIIIIHHEDCI
@HISEQ:711:H5NNWBCX2:2:1101:5002:28821:ATCTCGTA
TTAAACTCAGCGGGTAGTCCTGCCTGACCTGGGGTCGCGGTCGGAGCGCACGTCGAGGACGGCGCAACAGGGTCATGAGAGCTTTTGCTGGCGACGGGTCACCGCACGACATGAGAAGAGGGCTTTTTACAACCACCACTTGTCGTGACGTCCATCGCCAAGGACTCGCATTTGGGCCAACCGCGCGGTGAGACACGGGAGGCCATTATCCGCCCCTCCGCCTCAACTCCCGCAAGGGAGTGATGGGTTGGGGGGCGACGCGATGCGTGACGCCCAGGCAGACGTGCCCTCGGCCTAATGGCTTCGGGCGCAACTTGCGTTCAAAGACTCGATGGTTCACGGGATTCTGCAATTCACACCAAGTATCGCATTTC
+
IIIIHIIIIIIIIIHIIIIIIIHHHHIIIIIIIIIIIIHDEHHHDHHIIHIIIIICHIHCHHIIHCHHGHHIIGHEH1FGHHHEHHFHIIIIIGHID<DCCHECDCHH=HHHHHIFIHHHIGIFCHHIIIIIIHIEH0<GHEEHHFIHIH:DGHIIIGGHGHGEEHIHICEGHIG?GHI/DH?DHGDBEH?HHHHHGHH@?EHHHGHIHHHHHECDHIHEHGHGHHE?HC8FEHFCHCGHHHHHHHGHHHHHFGIHECDIHHECHHHGIIHH?HEHHIIIIHHHGIHHDHHEEHCHF1HHC?/<<<GIIIGIIIIHIGHIGHEEEFHHEEHCHGGIHGDHHEHGGIIHIIHIHCHFEGHIIIH=HDIHHEEHCC
@HISEQ:711:H5NNWBCX2:2:1101:5488:28982:ATCTCGTA
TTAAGTTCAGCGGGTATCCCTACCTGATCCGAGGTCAACCATAGAAAATTGGGGGTTCTGGCCAGTGTCCACCAGGTCTCTGTAGCGGAAGTATTACTACGCTTAGAGCCAGACGGCACCGCCACTGATTTTAGGGGCCGCCGGTAGCAGCGGGCCCCAACACCAAGCAAGGCTTGAGGGTTATAATGACGCTCGAACAGGCATGCCCCCCGGAATACCAAGGGGCGCAATGTGCGTTCAAAGATTCGATGATTCACTGAATTCTGCAATTCACATTACTTATCGCATTTC
+
IIIIHHIIHCHIIIIIIIIIIHIHIIIIHIIIDHHHIIIIIIIIIIGHIGIIIIIIIIIIIIIHIHHIIIIHIHHHIIIIIIIIIIIHIIIHIIIIIIIIIIIIIHIIIIIIIHHIHIIIIIIIIIIIIIIIIGIIGHHIIHIIIIIIIHIHIHIHIIHHIIIHHIHIIIIHIIHIHHEHHIHHHIHHHHHIIIIIIIIGIHIIHHHHIIIIGIIIHEIIIHFHIIHIIIHHHIGIHHIIIIIIIHHIIIIIIIIHHIFHHIIIIIGIIIIIIIIHIIIIHIIIIIHIHHH
@HISEQ:711:H5NNWBCX2:2:1101:5929:28890:ATCTCGTA
TTAAACTCAGCGGGTGATCCCGCCTGACCTGGGGTCGCGGTCGGAGGCCACTGCTCTCAATGGGGTCGGTCGAGGGGGCCCCGGGGGCCGTCACGGCTCCTCAATGAATGAAACAATCGTGTCCAACCACCCCAAGCCGTGACGTCCCTTGTCCGGGGGCTCGCATTTGGGCCAGCCGCGCCGCGAGGGAACGGGAGGCCAGCATCCGCCGCCCCGCTGCCAGCCAGCGTCCCGGGGAGGACGGGGAGGAGGGGGTGGCGACGAGATGCGTGACGCCCAGGCAGACGTGCCCTTGGCCGGATGGCTTCGGGCGCAACTTGCGTTCAAAAACTCGATGATTCACGGGATTCTGCAATTCACACCAAGTATCGCATTTT
+
IIHIIIIHIIHHIIHIHHIIIIIHIIGHIHHIIIDHHIHIHHHIIIIIHHIIIIIIIIHHHIIIIIGHIHGHHHHIIIIIIIIIIHHIIHHIIIIGHGIIIHIHIIHIIIIIGIIHGHIIIIHIHIIIIIIIIICHIIIHIHIIIIIIIIIEHHIIIIIIIHHIHIIHHHIIHIHHIIHHHHIIIHHIHGHIIIIIIIHEIIHFHHIIIIHIDHIHGGIIIHHDHHDIHHDCIIIIIIIIHIIIIIIIIIIIIIIHIIIIHIIIGIIIIIIIIIIIIIIIIIIHIIIIIIIIIIIIHGIIGIIIIIIHFIIIIIIIIIIGHIIHIIHIIHIIIIIIIIIIIIIIIIIIIIIHIIIIHIIHHIHIHIIIIIIIIIIII
@HISEQ:711:H5NNWBCX2:2:1101:17627:28822:ATCTCGTA
TTAAGTTCAGCGGGTATTCCTACCTGATCCGAGGTCAACCTGTAAAAGTTTTGGGGGTTTTACGGCAAGAGTCCCTCCGAATCCCAGTGCGAGACGTTAAGTTACTACGCAAAGGAGGCTCCGGGAGGGTCCGCCACTACCTTTAAGGGCCTACGTCAAACGTAGGGCCCCAACACCAAGCCGGGCTTGAGGGTTGAAATGACGCTCGAACAGGCATGCCCGCCAGAATGCTGGCGGGCGCAATGTGCGTTCAAAGATTCGATGATTCACTGAATTCTGCAATTCACATTACTTATCGCATTTC
+
IIIIIIIIIIIIIIHIIIIIIIIIIIIIIIIIIIIIIIIIIIIIGIIIFHHIIIIIIIIIIIIIIHDHHIIIIIIIIIIIIIIIIIIIIIIIIIIIIIIIIIIIIHIIIIIGIIHIHIIIIHIIGHIHIIIIIIIIIIHIIIIIIIIIIIIIIIIIIIIHIIIIIIIIIIIIIIIIIIHIIIIIIIHIIIIIIIIIHIIHIHIIIIIIIHIIIHIIIHIIIIIIIIIIIIIIIIIHIIIIHIIHHHHGIIIIIHIIIIIIIIIIIIIIIIIIIIIIIIIHIIIIIIIIIIIIIIIIIIIIIIII
@HISEQ:711:H5NNWBCX2:2:1101:2043:29123:ATCTCGTA
TTAAGTTCAGCGGGTATCCCTACCTGATCCGAGGTCAACCTGTAAAAAATTGGGGGTTGCTGGCAAGTAGACCTACCGGACCCAGACGCGAGGAGTATTACTACGCGTAGAGCCGACAGGCACCGCCACTGATTTTAGGGGACGCGGAACCGCGAACCCCAATACCAAGCGTAAGCTTGAGTGGTTATAATGACGCTCGAACAGGCATGCCCCCCGGAATACCAGAGGGCGCAATGTGCGTTCAAAGATTCGATGATTCACTGAATTCTGCAATTCACATTACTTATCGCATTTC
+
IIIIIIIIIIIIHIIHIIIIIIIIIIIHGHFHIIIHIHHHCHIIIGIIIIIGIHIIIHIIIFHIHGHIIHFIIIHIIIIIIHIIIHIHIIGHIIIIIIIIIIEHHIIIGHIIIIIIIIHIIIIGHHIHIHIIGIIIIHGIIIIIHIIIIIIIIIIIIHHIIHHIIIIHIIHIIIHIIIIIIHFIIHHIIIIIIIIIIIHEHHIIIHIIHIIHHGIIIIIIHHEIIHFHHEIHIIIIIIIHIIIIIIIIIIIIIIGIHHIIIIHHIHHHIIIIIIHIIHIIIIHDIIIIHIIIIII
@HISEQ:711:H5NNWBCX2:2:1101:11108:29023:ATCTCGTA
TTAAGTTCAGCGGGTATCCCTACCTGATCCGAGGTCAACCATAGAAAAATTGGGGGTTGCTGGCCAGCATCCACCGGGTCTCTGTAGCGGGTAAGTTACTACGCTTAGAGCCAGATGGCGCCGCCACTGATTTTAAGGGCCGCCGGTGACAGCGGGCCCCAACACCAAGCTGAGCTTGAGGGTTATAATGACGCTCGAACAGGCATGCCCCTCGGAATACCAAGGGGCGCAATGTGCGTTCAAAGATTCGATGATTCACTGAATTCTGCAATTCACATTACTTATCGCATTTC
+
IIIIIIIIIIIIIIIIIIIIIIIIIIIIIIIIIIIIIIIIIIHIIIIGIHIIIIHHIIIIIIIIIHHIIIIIIIIIIIIIIIIIIIIIIIIIIIIIIIIIIIIIIGIIIIIIIIIIIIIIIIIIIIIIIIIIIIIIIFIIIIIIIIIIIIIIIIIIIIIIIIIIIIIIIIIIGIIIIIIIHIIHHIIIIIIIIIIIIIIIIIIIIIIIHIIIIIIIIIIIIIIIHIIIIIIIIHHIIIIHIIIIIIIIHIIIIIIIIIIIIIIIIIIIHIIIIIIIIIIIIIIIIIIIIIIII
@HISEQ:711:H5NNWBCX2:2:1101:14026:29034:ATCTCGTA
TTAAACTCAGCGGGTGATCCCGCCTGACCTGGGGTCGCGGTCGGAGGCCACTGCTCTCAATGGGGTCGGTCGAGGGGGCCCCGGGGGCCGTCACGGCTCCTCAATGAATGAAACAAGCATGTCCAACCACCTCAAGCCGTGACGTCCCTTGTCCGGGGGCTCGCATTTGGGCCAGCCGCACCGCGAGGGAACGGGAGGCCAGCATCCGCCGCCCCGCTGCCAGCCAGCGTCCCGGAGGACGGGGAGGAGGGGGCGGCGACGAGATGCGTGACGCCCAGGCAGACGTGCCCTCGGCCGGATGGCTTCGGGCGCAACTTGCGTTCAAAAACTCGATGATTCACGGGATTCTGCAATTCACACCAAGTATCGCATTTT
+
IIIIIIIHHIIIHIIIIIIIIIIIIIIIIIIIIIHHIIIIIIIHIIIIIGIIIIHIIIIGIHHGHIIIIIIIIIIIHIIIIHIICGIHHIHIIIGHIHIIHHHHIIHIIHIIIIIIIIIIIIIIIIGHIIIHIIGIIHIIIHHIHGHIIHHIIIIDHIIIHIIHIIHHHIIHHIIFHGDCDHIIIIHGIEHHIIIHHIHIIIHHHIHHIIIHIICHH?HHHIIHHHIHHECCHFHIHHHHIIIHFIHHIIHIHIIIHIIHHEIHIHHHGIIIIIIHIIIIIHIHIIIHIDHIIIHIIIIIIIIIIHCHHIHGIIIIIIIIHEHIIIHHIIIIIIIIIIIIIIHIIIIIIIHIIHIIHIIIIIHIIIIIIIIIIII
@HISEQ:711:H5NNWBCX2:2:1101:14720:29202:ATCTCGTA
TTAAGTTCAGCGGGTATCCTTACCTGATCCGAGGTCAAATCTTTTTCAAGGTTTAATCGACGAAAATGCCGGCTGGGCCACTAAAGCACGTGACAGGCTCCATATGCTCAGGCACCAGGACTCAGCATCGCCACTACATTTTAAGCCTGTCCATCAACAGGACAATTGGCTCAACAACCAAGCCGTGCTTGAAGGTAGTAATGACGCTCGGACAGGCATGCCCTCCGGAATACCAGAGGGCGCAATATGCGTTCAAAGATTCGATGATTCACGGAATTCTGCAATTCACATTACTTATCGCATTTC
+
IIIIIIIHIIIIIIIIIIIIIIIIIIIHIIIIIIHIHHIIHIIIIIIIIIIFHHGGHEEHIIIIIHHHIIIIIIIIIIIIIIIIHIIIIIIIIIIGHHGIIIIIHIIIIIIIIIIIIIHIIIIIIIIIIIIIIIIIIHHIIIHHHIIIHIIIIIIIIIIIIIIIIIHIIIHIGIIIHIHHHIHIIHIIIIIIHIIIIIIIIIIIHIIIIIIIIIIIHHIIHGIIHIIIIIIIIIHHHHHIIIIIIIIHGIIIIHIHHIIIIIHIIIIIIIIIIHIIIGIIIIIIIIIIIIIIIIHIHHIIIIIIII
@HISEQ:711:H5NNWBCX2:2:1101:18630:29240:ATCTCGTA
TTAAGTTCAGCGGGTATCCCTACCTGATCCGAGGTCAACCTTAAGAAGTTGGGGTTATGGCAAGTAACCGTCAAGACCCTGTAGCGAGAATAATTACTACGCTGAGAGCCTAACGGCACCGCCACTGAGTTTAGAGGCCGCCGTGAAGCGGACCCCAATACCAAGCCAGGCTTGATTGGTGATATGACGCTCGAACAGGCATGCCCCTCGGAATACCAAGGGGCGCAATGTGCGTTCAAAGATTCGATGATTCACTAAATTCTGCAATTCACATTACTTATCGCATTTC
+
IIIIIIIIHHIIIIIIIIIIIIIIIIIIIIHIIHIIIIIIHHHIIGIHFHHIIIIIHIIIIHIIIHIIIIIIIIIIIIIHIIIIIIIIIIIIIIIIIIIIIIIIIIIIIIIGIIHHHIIIIIIIIIIHIHIIHIHIIHIIIHIHHIHHIIIIIIIIIIIIIIIIIIIIHIIIIIIIIIIIIHIIIIIIIIIIIIIIIIIIIIIIIIIIIIIIIIHHGIIIHIIHIHIIHHHIHIIIIIIIIIIHIIIIIIHIIIIIIIIIIIIIIIIIIHHFHHIIIHGHHIIIIIIII
@HISEQ:711:H5NNWBCX2:2:1101:18929:29022:ATCTCGTA
TTAAGTTCAGCGGGTAGTCTTACTTGATTTGAGATCGAGTTTTACAAGAATCGTTGCCGACCCTTGTGAAATCCTGCATCAGTCAGCCAATACGGTCAAACTCCCTTTATGTTAGCTGCAGCAAAAGTAATAATCCGTTTGACGGGACTAAATAAATATGCTTTTAGCTCAGGAGAATGTCCAGCTGCACCTGCATTTCAAGCAACCCTCCACCGATCGTAAAGACTGGTGTTGGGATTGCTCAAGTCCAAAGCCATTCAAAACAAATTGAAGTCTTTGAGGTGTTTACTGATACTCAAACAAGCATGCTCTTCGGAATACCAAAGAGCGCAATATGCGTTCAAAGATTCGATGATTCACTGAATTCTGCAATTCACATTACGTATCGCATTTC
+
HHGCHHHIIEEHHDHHHIHIIIIIGIIIHIIGHIIIIIHHIIIIHH?GEHHIHIIEHHHGHHIHIHHFGHGHIIIHHHFHHGIGFHHIG?FFH?0DEC?HHHHHE@FHIIIII?@GHGIGEHIEHEHHHCHG?CHHFEHHGHHCECGHHEFHIH?HHIHHHAEHHH@HHFHHGHIHHHGHHHHHIIHIHHHIHHHHIIIHHHHFHE@EHHHHHHHHHGIIIHEAHEIIHIIIHHHEG@HGCHIIIHHHFGHHIGIIEEFHIIHGIHHHHHHG?HG@HHHFIIIIHHHHIIIIHHIGHHHGIIHIIHIIGHIIIHIHHHIIIHHHEEGIHIIIIHHHGHHIIIHIHHHFHIGIIHIIHIHHIIHHIIIIIHHHIIIHEIIHHGECIIIIIIIIHI
@HISEQ:711:H5NNWBCX2:2:1101:3156:29402:ATCTCGTA
TTAAGTTCAGCGGGTATTCCTACCTGATCCGAGGTCAACCTTGGTGCCGCCGGAGCGGACTTGTGGGGGGTTTAGAGGCAGGACGCCGAGGGATCCCAATGCGAGGCTGATGCTACTGCGCAAAGGAGAGGGCCTTCGGGTCCGCCACTGGTTTTAGGGGCCTGCCGTGGCAGATCCCCAACGCCGGGCCACAGGGGCTCGAGGGTTGAAACGACGCTCGGACAGGCATGCCTCCCAGGATACTGGAAGGCGCCATGTGCGTTCAAAGATTCGATGATTCACTGAATTCTGCAATTCACATTACATATCGCGTTTC
+
IIIIIIIIIIIHIIIIIIIIIHIIHHHIIIHIIHIIIIIIIIIHHHIIIIIIIHIIIIHHHGHFFCHHHFCHHIHHHIIIIIIIGIIIHIIIIIIIIIHHHIIIHHIIIIIIIIIIIIIIIIIIIIIIIIHIIIIIIHIIIIIIIIIHHIIHIIHCEHHHHHIIIIIIIHHHHEHIIIIIIIIIIIIIIIIIIIIIIIIIIIIIIHIHIIHIIHIIHHIIHGHFHEGIIIHIIIIHHHIIIIIIHIHHGIIIHHIIIIIIIIIIIIIHIIIIIIIIIIIIIIIIHIIIIIIIIIIIIIIIIIIIIIIHIHIIIIII
@HISEQ:711:H5NNWBCX2:2:1101:5549:29431:ATCTCGTA
TTAAGTTCAGCGGGTAGTCCTACCTGATTTGAGGTCAAGCTTAAAGTGTATGCCTCATAAGAGACAGTCCTAAGACCATTAGAAGCTGAACAGATTAAAGGTCTACAGTAATGGCATAGATATATTATCAAACCAATAAGCTGAGTCCTTGAAGTTCTGCTAATGCATTTAAGAGGAGCTGACATTAGACATGCCTGCAATAACCTCCAAAGTCCAAGCTTCAAAAGAATAAATCTTTGAAGTTGAGAATTAAATGACACTCAAACAGGCATACCCTTCGGAATACCAAAGGGTGCAAGGTGCGTTCAAAGATTCGATGATTCACTGAATTCTGCAATTCACATTACATATCGCAATTC
+
IIIIIGGHIGIGHHHIIFHHHIIHIHIIHHIIHICHHIIIHIIHIIHIIIIHIIHIGIIIIHIHHDHIIIIIIIHIIIIHIIHIIIIIIIIGIIIIHIIHIIIIIIIIIFIIHHGIIIIIIIIIIIIHIIEHIIIIIHIIIIIGIHIIIIIHIIHIIIIIIIIIIIIIIIIIIIIHIIIIIIIIIIIIIIIIIIIIIIIIIIIIIIIIIIIIHIIIIHHECIIIIIIIIIIIIIIIIIIHHHEHIHHGIHIHIIIHHHEIIIIIIIIIIIIIIHHIHIIIIIIIIHIIIHHIIIIIIIGIIIIIIHIIHHIIIHIHIIIIIHIIIIIIIIIIIIIIIIIIIIIIIIHHGIHIIIIIIII
@HISEQ:711:H5NNWBCX2:2:1101:7478:29454:ATCTCGTA
TTAAGTTCAGCGGGTAGTCCTACCTGATTTGAGATCAGATCATAAAGTAAAATTTGTCTAAGTTAATAGACTATTAGAAGCGGTTCATCTGCATTTCCTGGCCACTTTTTACAGTGTCCTCAGCGAGTGATACTTATCACGCCGAGTGGAACCAAGCATATACTGAGATCCAGCTAATAAATTTAAGAGGAGCAAATGGTGAAATCTGCAAGACCTCCAAGTCCAAAGCAAACCAGTTAAATTAACAAAAGATTTACTTTGAGAATTTCATGATACTCAAACAGGCATGCTCCAAGGAATACCAAGGAGCGCAAGGTGCGTTCAAAGATTCGATGATTCACTGAATTCTGCAATTCACATTACTTATCGCATTTC
+
IIIHHIIHHIIGIIIIHIIIHIHIIFHIHIIHIIHHIIIIIIIIIIIIIGEHIIIIIIIIHIIHIHHIIIIIIIIIIIIIIHIIIHIIIIIIIIIIIHIEHIIIGIIIIIIHHIHHHFHIIIIGHIIHIHIIIIIHIHIIIHHIIIIIHGHHHHIIGIIIIHHIIHHHFHIIIIIIGIIHIHHIIIIIHGHIIIHHHIHHHIIHHHHHIIIHIIIHIIHHGIIHIHHIIIHIIIHHCIIHHHHIIIHHHIGIIHIHIHHHIIHGHIHIIIHIIHFIHHHGHHIHHIIHIIIIIIIIGIIGIHHIHIIIIIIHIHHIIIIIIHIHD1GIIHIIIIIIGIIIIIIIIIIIIIGIIIIIIIHGHIHGHGHIIIHIIII
@HISEQ:711:H5NNWBCX2:2:1101:12115:29312:ATCTCGTA
TTAAGTTCAGCGGGTATTCCTACCTGATCCGAGGTCAACCTGTAAAAGTTTTGGGGGTTTTACGGCAAGAGTCCCTCCGAATCCCAGTGCGAGACGTTAAGTTACTACGCAAAGGAGGCTCCGGGAGGGTCCGCCACTACCTTTAAGGGCCTACGTCAAACGTAGGGCCCCAACACCAAGCCGGGCTTGAGGGTTGAAATGACGCTCGAACAGGCATGCCCGCCAGAATGCTGGCGGGCGCAATGTGCGTTCAAAGATTCGATGATTCACTGAATTCTGCAATTCACATTACTTATCGCATTTC
+
HIIG1CHGHIIGHHIGHFIHHGHCGCHEHHGHHHHGHHFHHEHHFFFEGHHHCHHI<EHHIIH==/EHCHHE?GHHHIIHFHDHIHHHEHHEIHHHIHHHGHHHHHHHHFHHIIHIIIHCHIIHIHHHDIIIIHHIHHHGHGHHIHHCHIHHHHIIHEHGECHHGEHHHGHIIHHHECHHDHIHIIIGIIIIIHEHHEHIIIIIHIIIIHIHHHHIIIHDHGDHHHHD1IIIIIHIHHFHGIHHHHGIHHHHIIHEHEHIIIIIHIIHHIHGDGIIIHIIIIIGIIIHIIIIIIIIIHIHHHII
@HISEQ:711:H5NNWBCX2:2:1101:6381:29654:ATCTCGTA
TTAAGTTCAGCGGGTAGTCTTACTTGATTTGAGATCGAGTTTAACAAGAATCGTTGCCGACCCTTGTGAAATCCTGCATCAGTCAGCCAATGCGGTCAAACTCCCTTTATGTTAGCTGCAGCAAAAGTAATAATCCGTTTGACGGGACTAAATGAATATGCTTTTAGCTCAGGAGAAAGTCCAGCTGCACCTGCATTTCAAGCAACCCGCCGCCGATCTGAAAAAGATTGGTGTTGGGATTGCTCAAGTCCAAAGCTTTCAAAAAAAAAAATCCAAAAGCTTTGAGGTGTTTACTGATACTCAAACAAGCATGCTCTTCGGAATACCAAAGAGCGCAATATGCGTTCAAAGATTCGATGATTCACTGAATTCTGCAATTCACATTACGTATCGCATTTC
+
FHFFHCEEEHHHIHIHIIHFHHIIHHHHHIIGIIIIIGC@HHHHHIIHIIHHIIHIIEHHGHHHHGH?HFHHHHIHFIGHHEHEHHFFHHGHI0/CDGHEGHHHGHIIIGIHHIEHF?H?DHHEHICHH?EGCHHHHHGECGHGHCGHCH/GHHGHHIIHHIIIIH.BAF.A?H=HHEHE...@AHB..;BHHHHIIIHHI?HHC?FGCHHDCHGHGEFECHHEB@CGHHE--IIHHHIHEHAA.GHHCF.GHEB.AEE?GHHDHIGIIHG@DEGEHCIGIHGCHHHHHCIIIIIIHEIHHHGIHHIIHHIGIIIIIHHIHIHHHEHEHIHGIHHIIIIIHIIIHHGIHGIGIHIIIIIIHIHFHHHFGIIIIIHIIIIIIIIHHIIIIHGGIHHHIHI
@HISEQ:711:H5NNWBCX2:2:1101:9213:29573:ATCTCGTA
TTAAGTTCAGCGGGTATCCCTACCTGATCCGAGGTCAACCATAGAAAAATTGGGGGTTGCTGGCCAGCATCCACCGGGTCTCTGTAGCGGGTAAGTTACTACGCTTAGAGCCAGATGACGCCGCCACTGATTTTAAAGGCCGCCGGTGACAGCGGGCCCCAACACCAAGCTGAGCTTGAGGGTTATAATGACGCTCGAACAGGCATGCCCCTCGGAATACCAAGGGGCGCAATGTGCGTTCAAAGATTCGATGATTCACTGAATTCTGCAATTCACATTACTTATCGCATTTC
+
IIIIHIIGIIIIIHIHIIIHIIHHHHHIGHHIIIIIIIHHHIIHIHHGHHHHHIIIIIIGHIIIGHHHIIIIIIGHIIIIHIIIIIHHIIHIIHHFHIIHIHHGHHHHIIIGHIIII0IIHIHIIIIHIIIHIIIIIIHIIIIIHIIIIIIIIHIIIIIIIIIIIHIIIIIIIGHHIIIIHIHHHIHHHIHIIIIIIIIIIHGIIIIHHIIHIIIIHHHIIIIHHHIIIHIIIHHIIIIIIIIIIHIHIIIIIIIIIIIIGIIIIIIIGIIIHIIIIIIIIIIHIIIIHIIII
@HISEQ:711:H5NNWBCX2:2:1101:2752:29821:ATCTCGTA
TTAAGTTCAGCGGGTAGTCCTACCTGATTTGAGGTCAGAATATAAAGTGTATTAGAGTGGAGGGTTGCGAGAACTTATTACGCATTCCACTTAGGCATTTAAGGCGAGCCAGACGGCAACACCCAAAGCTCTAGCTACTAGCAAAAGTAGGTAGAGAGGTTTATAAGACACTCAAACAGGCATGCCCTTCGGAATACCAAAGGGCGCAATTTGCGTTCAAAGATTCGATGATTCACTGAATTCTGCAATTCACATTACTTATCGCATTTC
+
IIIIIIIIIIIIIIIIIIIIIIIIIHIHIIIGHIHIIIIIIIIIIHIHHHHHIIIIIIIIIIHIIFHHIIIHIIIIIIIHIIIIGIIIIIIIIIIIHIIIIIIHIIIIIIIIIIIIIIHIIIIIIIHIIIIHIIIIIIIIIIIHIIIIIIIIHIIIIIIIIHHIIIIIIIIIIIIHIIIIIIIIHIHIIIIIIIIIHIIIIHHIIIIIIIIIIIIIIIIIIHIIIIHIIIIIIIIIIIIIIIIIIIIIIIIIIIIIIIIIIIIHIIIIII
@HISEQ:711:H5NNWBCX2:2:1101:8044:29782:ATCTCGTA
TTAAGTTCAGCGGGTAGCCCTACCTGATTTGAGGCCAGATCATGAATATGTGGGGTTATCAGCCACCCAGAAGGATGAAACGTATTACATCCAAGGTGCTTATGTCTTTAAGGCGAGCCTTTAGCAAGGCAACACCCAATACACCACCGCTCAGGCAAAACCCAAGTGGGGTGAGGTTTCATGACACTCAAACAGGCATGCCCTTCGGAATACCAAAGGGCGCAAGGTGCGTTCAAAGATTCGATGATTCACTGAATTCTGCAATTCACATTACTTATCGCATTTC
+
HHHIHHHIIIIHIHIIIIIIIIHIHIHIIIHHIGIIHIHHIEGCH?HHIIHHHIHIHHHIEHHHHHICHHGHHHHHIHIGIIIHHHHIIIFHHIIIIIIIIHHHGGHHIIIIGHIIIIHIIIIIIIIIHHHHIHIHHHIIIIIHIIIHIIHHIIIIIIIIHIIIGIHIIHHIIIIIHIHIIIIIIIIIIHIIIIIHHIIHHIIIIIIIIHIIIIIIHEIIIHIIIIIIIIIIIIIIIIIIIIIIHIIIIIIIIIIHHHIHIIIIIIIIHIIIIIHHGHHGHIIHII
@HISEQ:711:H5NNWBCX2:2:1101:5973:30247:ATCTCGTA
TTAAGTTCAGCGGGTATTCCTACCTGATCTGAGGTCAACCTTGGTAAAGTTGGGTGTTTTACGGCGTGGTCAGGCCGCTCTCCGCCTGCGAGGGTTTTACTACTACGCAGAGAAGGCTACAGCGAGACCGCCACTAGATTTCGGGGCCGGCCGCCGCGGTGGACGGCCGATCCCCAACGCCGAGCCCAAAGGGGCTCGAGGGTTGAAATGACGCTCAGACAGGCATGCCCGCCAGAATACTAGCGGGCGCAATGTGCGTTCAAAGATTCGATGATTCACTGAATTCTGCAATTCACATTACTTATCGCATTTC
+
IIIIIIIHIIIIIIIIIHHHHHIIIHIIIIIGHIIIIGHHIIIIHHHIIHIHIHDHHIIIIIIIIHIIIIIIIIGIIIIIFIIIIIHHHIHIIICGHHIIIIIIIIHHHHHIHIIIHHIIIIIIIIIIIHIIIHGHHHHIIHHEHDIIIIHHIHHIIIIIIIHIIIIIIHHIHHHHHIIIIIHHIIHIIIIIIIIIIHIIIIHFHHHHHIHIIIHHIIIIIIHIIHIIIIIHIIIIIIIIIHHECIIIIIIHHHGIIIIIIIHIIHIIIIIIIHIIIFIIIIIIIIIIIIIIHIIIIIIHHGCIHEIIIIIII
@HISEQ:711:H5NNWBCX2:2:1101:6819:30243:ATCTCGTA
TTAAGTTCAGCGGGTATCCCTACCTGATCCGAGGTCAAGAGCAAATATATAGTCTTGATGGGGGCCAACAATAGCTAACAAGGTGCGCAAAATGTGCTGCGCTCCAGGCTAACATGCCGGCTGCCAATTGATTTAAGGCGAGTCTACACGAATGCATAGACAAACACCCAACACCAAGCAAAGCTTGAGGGTACAAATGACGCTCGAACAGGCATGCCCCATGGAATACCAAGGGGCGCAATGTGCGTTCAAAGATTCGATGATTCACTGAATTCTGCAATTCACACTACTTATCGCATTTC
+
IIHIIHIIIIIIIHIIIHIIIIIIIIIIIIIIIIIIIGIIIIIGIIIIIIIIHHIIIIIHHHIHHEHIIIIIIIGHHIIIIHIIIIIIIIIIIIIIHIIIIIIIIIIIIIIHHHIIIIIHHIIIIIIIHIIIIIHIIIIIHIDHIIHIIIIIIIIIIIIIIIHIIIIIIIHIIIIIIIIIHIHIIIIIIHIHIIIIIIIHIIHHHIHHHFHIIIIIHIIIIHHHIIIIIIIHIHIHEHFIIIHHHIIIHIIIIGIIIIIIIIIIIIIIIIIHIIIIHIIIIIIHIHIIHIIIIIIHHIIIHI
@HISEQ:711:H5NNWBCX2:2:1101:20811:30166:ATCTCGTA
TTAAACTCAGCGGGTAGTCCCGCCTGACCTGGGGTCGCGGTCGGAGCGCACGTCGAGGACGGCGCAACAGGGTCATGAGAGCTTTTGCTGGCGACGGGTCACCGCACGACATGAGAAGAGGGCTTTTTACAACCACCACTTGTCGTGACGTCCATCGCCAAGGACTCGCATTTGGGCCAACCGCGCGGTGAGACACGGGAGGCCATTATCCGCCCCTCCGCCTCAACTCCCGCAAGGGAGTGATGGGTTGGGGGGCGACGCGATGCGTGACGCCCAGGCAGACGTGCCCTCGGCCTAATGGCTTCGGGCGCAACTTGCGTTCAAAGACTCGATGGTTCACGGGATTCTGCAATTCACACCAAGTATCGCATTTC
+
HHIIHIHIIIIIIIHHIIIIIIHIIGHHIIIIIHHHIIIIIIIGHGHIIIIHHIIGHGHIICDIIIHG1GHIHHEHIIHFHIEHIIHIIIIIIGHIGDEHHHIIHCHIHGHHIIIGHHHHIIGGCEHCFHFHHHGIIIIIHHHHIHIIIIHHEHIIGHIEHHHGEHHGD6BGHIEHHIEFHHHIGIHHEEFEIHGHHGHE@HHF@-A?GHHCHIIHDHIIIFHHA-HHHDIHHHGIIHHIHIHHIIHHHHDDFHIHHHIIIECDIHHGIHGGHGIIIGHIGIHHHHDIHHIIIGIIIIIHIIIIHFGIIIIHHHEHIHIHFHEIIHHIIIIIHIIIIIIIIIIIIIHIIIIIHFHFHHGHHHHGIGIIIIGHII
@HISEQ:711:H5NNWBCX2:2:1101:4818:30361:ATCTCGTA
TTAAGTTCAGCGGGTAATCTTGTCCGACCCGAGGCCAACCTGGTGATGGAGCAGCTCCAAGGAGCCACCCGTCGGTTGGGGTTTTACGGCAAGCCACCTCCGGGCTCCGAAACGACAGCTAAATGCTTTTACTGCGCTAGGGAGAGACCCGCGGAGGGACCGCCACTGCATTTGAGAGCCGCGGGGCGCTGAGGGCACCCGCGAGCCCCAACACCAAGCCCGAGGGCTTGAGCGGTGACGCGACGCTCGGTCGGACATGCCCTCCGGAATACCAGAGGGCGCAATGTGCGTTCAAAAACTCGATGATTCGCTGAATTCTGCAATTCATATTATTTATCGCATTTC
+
HIIIIHIIIIIIIIIICHHIIIIIIIIIIIHIIIIIIIIHIIIIGIIIGFHHHHHIIIHIIIHGIIEHIIIHIHIDHHIGIHIIIIHIIIIHIIIIHIIIIIIIIIIIIHHHHIIIDHIHIIHIIHIIIIIIHIIIIIIIIIIHHHGHHIIIIIHHHHHIIIIIHIIIIHIIIIIHIIHIIIHHIIIIHHHIIIIIHHIIIIIIHIIHHGIIHHHHHHHHGIIIIIIIHIIIIIIIIIIIIIIIIIIIIIIHIIHIIIIGHHHIIIHIIIIIHIHHHIGHIGIIIHHGIIHHIIIIHHIIIIIIIIIHIIHIIIHHIIHHIGIIIIIIIIIIIIIHIIIIHIIII
@HISEQ:711:H5NNWBCX2:2:1101:14695:30289:ATCTCGTA
TTAAGTTCAGCGGGTATCCCTACCTGATCCGAGGTCAACCATAGAAAAATTGGGGGTTGCTGGCCAGCATCCACCGGGTCTCTGTAGCGGGTAAGTTACTACGCTTAGAGCCAGATGGCGCCGCCACTGATTTTAAGGGCCGCCGGTGACAGCGGGCCCCAACACCAAGCTGAGCTTGAGGGTTATAATGACGCTCGAACAGGCATGCCCCTCGGAATACCAAGGGGCGCAATGTGCGTTCAAAGATTCGATGATTCACTGAATTCTGCAATTCACATTACTTATCGCATTTC
+
IIIIHIHIIIIIHIIIIIIIIIIIIHHIIIIIIIIIIIIHIIIIIIIIIGHFCHHHIIHEHIIIIHHIIIIIIIIIIIHIIIHIIIIIHIIIIIIIIIIIIIIIIHIIIIHIIIHIIIIIIIIIIIIHGHHIIIIIIIIIIIIIIHHHIIIIIIIIIIIIIIIIIIIIIIIIIIIHIIIIIIIIIIIHIIIIIIIHIIIIIHIIIIIIHIIIIIHIHHIIIHIIHIGIIHIIHHHIGIIIIIIIIHIIIIIIIIHIIHIIIIIIIIIIIIIIIIIIIIIIIIHHEIGIHHIII
@HISEQ:711:H5NNWBCX2:2:1101:17485:30305:ATCTCGTA
TTAAGTTCAGCGGGTATCCCTACCTGATCCGAGGTCAACCATAGAAAAATTGGGGGTTGCTGGCCAGCATCCACCGGGTCTCTGTAGCGGGTAAGTTACTACGCTTAGAGCCAGATGGCGCCGCCACTGATTTTAAGGGCCGCCGGTGACAGCGGGCCCCAACACCAAGCTGAGCTTGAGGGTTATAATGACGCTCGAACAGGCATGCCCCTCGGAATACCAAGGGGCGCAATGTGCGTTCAAAGATTCGATGATTCACTGAATTCTGCAATTCACATTACTTATCGCATTTC
+
IIIIIIIIIIIIIGIIIIIHIIIIIHIIIIIIIIIIIIHIIIIIIHHIHHIHHIIIIIIIIIGHIHIHIIIHIIIHHIHIIIIIIEHHIHIIHIIIIIIIIIIIGIIIHIIIHIHIIIIIIIHIHIHHHIIHHIHHHHHIIIIIIIHHIIIIIIIIIHIIIIIIIIIIIIIIIIHGIIIIIIHHIHHIIIHIIIIIIIIIIIIIIIIIHIIIIIIIIHIIIHHIHIIIGHIHEHHIIIHIIIIIIIHHIIIIHIIHHHIIIIGIIIIGGIHIIIIIIIIIIHIHIIHIIHIHI
@HISEQ:711:H5NNWBCX2:2:1101:19169:30469:ATCTCGTA
TTAAGTTCAGCGGGTATCCCTACCTGATCCGAGGTCAAAAGTGATAAAAAAGGCTTGATGGATGCCGTCGTATCATGACAGAGATCGCAAAATGTGCTGCGCTCCCAGGCCAATACGCCGGCTGCCAATTGCTTTGAGGCGAGTCCAATGCAAAGAGAGGACAAACACCCAACACCAAGCAGAGCTTGAGGGTACAAATGACGCTCGAACAGGCATGCCCCATGGAATACCAAGGGGCGCAATGTGCGTTCAAAGATTCGATGATTCACTGAATTCTGCAATTCACACTACTTATCGCATTTC
+
IIIIIIIGIIIIIIIIIIIIIIIIIIGIIIGHHHIIHIIGH@HHIHHHIIHIIIGHHHHIHHHHIIIIIHHHIIIIIHIIIIIFIHHGHIIHHIIIIIIIIHIIIIHHHHCHHHIIIIIIHIIIHIIIIHHHIIIIIIIIIHHHHIIHIIIIIIIIIHHHIIHDIIHIIHHIIIIIHHIIIHHIIIIIHHIIHHHIIIFHIIGIIHIIIHIIIGIHIHFIIIIIIIIIIIIIIIHIIIIHIHDCCHHIHEHHHHHIHHHIIIIIIIIIIIIIIIIIIIIIIIHIIIIIIIIIHHHIIIIHIII
@HISEQ:711:H5NNWBCX2:2:1101:4839:30737:ATCTCGTA
TTAAGTTCAGCGGGTATTCCTACCTGATCCGAGGTCAACCGAGAATAAAATACATGGAGGTTGGTTTGGCCAAAGCACCATCCAGCCGCCCAAGGCGAAGACAGATTTACTACGCTTGAAGCTGGAGAAGCATTGCCACTGATTTTCAGGCCTGCCTGTCTAGCGGACAGAGGCCCAACACCAAGCTAGGCTTGAGGGTTGTAATGACGCTCGAACAGGCATGCCCTCCGGAATGCCAGAGGGCGCAATGTGCGTTCAAAGATTCGATGATTCACTGAATTCTGCAATTCACATTACTTATCGCATTTC
+
IIIIHIIIHHHD?HHHHHHIIIIHII@HHHIGIHG@EFHHHIIIIIHHHIIIIIIHGHEHHIIIIGHIIIIIGIIIHIHIIIIIIIIIIIIIIIIIIIIIIIGIHIGIIIIIIIIIIIIIIIIII0HGIHIIIIIIIIIIIHIIIIIIIIIIIGIIIIIIIIIIIIIIIIHHIHIIIHHHIIIIIIHIIIIIHIIIIHIIIHHIIIIIIIIIIIIIIIIIIIIGIIIHIHIIIIIIIIIHHIIGHIIHDHEHHHIIIIIHIIIIHIIIIIHGIIIIIIIHHIIGIIIIIIHEG1IHHDHHHHIIIIHII
@HISEQ:711:H5NNWBCX2:2:1101:5691:30648:ATCTCGTA
TTAAGTTCAGCGGGTATCCCTACCTGATCCGAGGTCAACCATAGAAAAATTGGGGGTTGCTGGCCAGCATCCACCGGGTCTCTGTAGCGGGTAAGTTACTACGCTTAGAGCCAGATGGCGCCGCCACTGATTTTAAGGGCCGCCGGTGACAGCGGGCCCCAACACCAAGCTGAGCTTGAGGGTTATAATGACGCTCGAACAGGCATGCCCCTCGGAATACCAAGGGGCGCAATGTGCGTTCAAAGATTCGATGATTCACTGAATTCTGCAATTCACATTACTTATCGCATTTC
+
IIIIIIIIIIIIIIIIIIIIIIIIIIIIIIIIIIIIIIIIIIIIIIIFIHIIHIIIIIIIIIIIIIIHHIIIIIIHIIIHIIIIIIIIHIIHIIIIIIIIIIIIIIIIIIIIIIIIIIIIIIIIIIIIIIHHIIIIIHIIIIIIIIIIIIIIIIIIIIHIIIIIIIIIIIIIHIIHIIIIIHIHHHIIIIIIIIIIIIIIIIIIIIIIHIIIIIIIIIIIIIIHIIHIIIIHHHIIIHHHIIIIIIHIIIIIIIIIIHIIIIIIIIIIIIIIIIIIIIIIIIIIIIHIIIIII
@HISEQ:711:H5NNWBCX2:2:1101:7185:30542:ATCTCGTA
TTAAGTTCAGCGGGTATCCCTACCTGATCCGAGGTCAACCATAGAAAAATTGGGGGTTGCTGGCCAGCATCCACCGGGTCTCTGTAGCGGGTAAGTTACTACGCTTAGAGCCAGATGGCGCCGCCACTGATTTTAAGGGCCGCCGGTGACAGCGGGCCCCAACACCAAGCTGAGCTTGAGGGTTATAATGACGCTCGAACAGGCATGCCCCTCGGAATACCAAGGGGCGCAAGGTGCGTTCAAAGATTCGATGATTCACTGAATTCTGCAATTCACATTACTTATCGCATTTC
+
CEHI1DGHHEHHHHHDHHIIIHIIGHCFHIIGIDHGCHIIIHHEGG<FHHCFHHHGHHHEEH?EFDEGCFHHIIIHCGHFGIHHIIHIIHIIIIHHHHGFGHIDHHHEHHHHHHEHIIHIIIIIHIHGIIHHHIIIIIIHHHIHHHIHIHIIHIHIHHIHHHIIIIIHIHHHFAHEHEHHHHGGHIIIHIHIIIIHIHHGIIIHIEHHHHHFHGIIHIIHHHGHCEIIIHFHHEHHHHHGIIIIIIHHIHHHHHGIIHIIHHHGIIHHHHIIIIHIIIIHHFHEHHIIIIIII
@HISEQ:711:H5NNWBCX2:2:1101:12356:30552:ATCTCGTA
TTAAGTTCAGCGGGTATCCCTACCTGATCCGAGGTCAACCTTTGATAAAATTTGGGTTATGGCAGGCACGCAACCGGTCATCCAAAGCGAGAAAAATTACTACGCTTGAAGCCGAATGGCACCGCCACTGATTTTAGAGCCCGCCTTTTCAGGTGAAGCTTAATACCAAGCAGAGCTTGAGGGTTGTAATGACGCTCGAACAGGCATGCCCCCCGGAATACCAGAGGGCGCAATGTGCGTTCAAAGATTCGATGATTCACTGAATTCTGCAATTCACATTACTTATCGCATTTC
+
HEHIIIIIIIIHIIIIIHIIIIIIIIIIIIIIIHIIIIIIHIIGIHHHHEHHIIHIIIIIIIIHIFHIHIIIIIIHIIIHIIIGFFHHHIIIIIIIIIIIIIIIHIIIIIIIIIIIIHIIIIIIIIIIIIIIIIIIIIIIIHIIIIIIIIIIIIIIIIHIIIIIIIHIIIIIIIIIIIIIIIIIIIIIIIIIIIIIIIIIIIIIIIIIIIIIIIIIIIIIIIHIHFHIIIIIIIIHIIIIIIIIIIIIIIIIIIIIIIIIIIIIIIIIIIIIIIIIIIIIIIIIIIIIIIHIII
@HISEQ:711:H5NNWBCX2:2:1101:4050:30994:ATCTCGTA
TTAAGTTCAGCGGGTATCCCTACCTGATCCGAGGTCAACCTTAAGAAGTTGGGGTTATGGCAAGTAACCGTCAAGACCCTGTAGCGAGAATAATTACTACGCTGAGAGCCTAACGGCACCGCCACTGAGTTTAGAGGCCGCCGTGAAGCGGACCCCAATACCAAGCCAGGCTTGATTGGTGATATGACGCTCGAACAGGCATGCCCCTCGGAATACCAAGGGGCGCAATGTGCGTTCAAAGATTCGATGATTCACTAAATTCTGCAATTCACATTACTTATCGCATTTC
+
IIIIIHHIIHIHIIIIIIIIHHHIIIIIIIIIIHIIIHIIHIIIIIIIHHHHHIIIIIIHIIIIIIIIIIIIIHIHIIIIIIIIIHIIIIIIIIIIIIIIHEIHHIIIIIHEHHHHIIIIIIIIIHHHGGIIIIIIIIIIIIIIIIHIIIIIIIIIIHIIIIIHIIIIIIIHHIIHIIIIHIIIIGIIIIIIIIIIIIIIIIHHIIIIIIIIIIIIIIIIIIIIIIIIHEHIIIHIIIIIIIHEIIIIIIIIIIIIIHHIIIIIIGIIIIIIHIHIIHHIIIIIIIIII
@HISEQ:711:H5NNWBCX2:2:1101:19911:30933:ATCTCGTA
TTAAGTTCAGCGGGTATCCCTACCTGATCCGAGGTCAACCATAGAAAAATTGGGGGTTGCTGGCCAGCATCCACCGGGTCTCTGTAGCGGGTAAGTTACTACGCTTAGAGCCAGATGGCGCCGCCACTGATTTTAAGGGCCGCCGGTGACAGCGGGCCCCAACACCAAGCTGAGCTTGAGGGTTATAATGACGCTCGAACAGGCATGCCCCTCGGAATACCAAGGGGCGCAATGTGCGTTCAAAGATTCGATGATTCACTGAATTCTGCAATTCACATTACTTATCGCATTTC
+
IIIIIIIHHIIHIHIHIHHHHHIIHIHIIIIIIIIIHIIIIIIIIHIHHHIIIFHIIHHHHIHIHGHHHHHHHIHIIIHHIIHIHGHHHIDHHHHHIIHHHHIIIIHIIIIIIIIGIIIIIIIIHHIHIIHHIIIHIIIIIIIIHIIIIIIIHIHHIDHHHHIIGIIIIHIHIHIIIIHIHIHGGHHHHHIIHHHHIIIIHIHIHIIHIIIIIHIIIIIIIIHHEEHHHIHHECCIHHIIIIIHIIHIHHIHIHIIHHIIHIIIIHHHIHHHGIIIIIIIHIHHIIHGHGHHH
@HISEQ:711:H5NNWBCX2:2:1101:16161:31078:ATCTCGTA
TTAAGTTCAGCGGGTATCCCTACTTGATCCGAGGTCAAAAGTGTTAAATTGTTTGATGGAGGCTAATGATTACCAGCTTAAATCGCAAATTGTGCTGCGCTTCAAACCAATACATTGGCTGCCAATAACTTTGAGGCGAGTCCAAACGCGAGGAAAGGGCAAACACCCAACACCAAGCAAAGCTTGAGAGTACAAATGACGCTCGAACAAGCATGCCCCATGGAATACCAAGGGGCGCAATGTGCGTTCAAAGATTCGATGATTCACTGAATTCTGCAATTCACACTACTTATCGCATTTC
+
IIIIIIHIHIIIIHIIHHIIIHIIIIGIIIIIIHIIHHHIIFHHIIIHIIHHIIIHHIIIGHHHHEGHHIIIHGIHIGHHIHHHIIIIIIIHIIHIHGHIIIIIIIIIIHIIIIIIHIGHIIHHIIIIIIIIIIIIIIIIIIIIIIGHHIIHHIHHHIIIIIIIIIIIIHIHIIIIIIIIIIIIIIIIIHIHIIIIIIIIIIIIIIIIIIIIIIIIIIIIIIIIIIIIIHHGHIIIHHIIHHEIIIIHIIHIHIIHIIIIIIIIIIIIIIIIHIHIIIIIIIIIIIIIHHFEEHGIIIIGI
@HISEQ:711:H5NNWBCX2:2:1101:16654:31203:ATCTCGTA
TTAAGTTCAGCGGGTATTCCTACCTGATCCGAGGTCAACCTTGTAAAATTGGGGGTTTAACGGCAAGCATGCGCCCGCGCCCGGAACGAGAAGTAACTACTGCGTTCGGTCGTGGGACGCACCCGCCGCTGTCTTTAGAGGCCTGCAGCGCAGGGCCCCAACGCCAGGCGTGGCCTGAGGGTTGTAATGACGCTCGAACAGGCATGCCCGCCGGGATACCGGCGGGCGCAATGTGCGTTCAAAGATTCGATGATTCACTGAATTCTGCAATTCACATTACTTATCGCATTTC
+
IIHHIIIHIFHIIIIIIIGHIGIIHGHIHIHHCHHHHHIIIIFDGHFHHIGHHIGHHIHHHIGGHHHHIIHHIIIIIGHIHHGH??EHEHIHIIIIIGIIIIIGHIIGDGHIHHGHHIIHIIIHHIIIIIHHH@IHHIIHIHHHIIHHHIIHHHEHEHIEHHIGIHHIIHHHHHIIIHIIIDCHHHHIHHIIIEHIIIIIIHIIHIIIIIIIIIIIHIIIIHEHHHEHEHFHIIIIIHEHIIIHHEIHHECGIHIIIIIIHIIIIIIIHHHHIIIIGIIHHHDIHIHHIHHI
@HISEQ:711:H5NNWBCX2:2:1101:18113:31184:ATCTCGTA
TTAAGTTCAGCGGGTATCCCTACCTGATCCGAGGTCAAACCTTGATATAAAATGGGGGGTTCTCGGGCGGGTCGAACCTAGAGAAACTCCAGAGCGATGTAAAAAATGACTACGCTGAGAAGCTAGGAACAACTGCCTATGAGTTTCAGGCACGTCCTCTTCGAAAAGTGGACGAAGCCCAACACCAAGCGTAAGCTTGAGGGTTTGAAATGACGCTCGAACAGGCATGCCCTTCGGAATACCAAAGGGCGCAATGTGCGTTCAAAGATTCGATGATTCACTGAATTCTGCAATTCACATTACTTATCGCATTTC
+
IHHHIIHIIIIGIIIIIIIIIIIIIIIIIIHHHIGIIIFIIIIIIIIIIIGFHIHHIIHFHHIIIHIIIIIGHIIIIIIIHIIIIIIHGHHEHIIHDHHHHHHHHIIIIIIGIGIIIHIHIIIIHIHIIIIIIIHIIHIIIIIIIHIHIIIIIIHIIIIHIIIIIIIHIIIIIIIIIHHHIIIIIIIIIIIIIIHIHIIIIIIHHIIIIIIIIIIIIIIIIIIIIIIHGHIIIHIIIIHIHGHHHHEIIIIIIIIIIIIIIIIIIIIIIIIHIHIIIIIIIIIIIIIIIIIIHIIIIIIIIIHIHHHIGIIHIII
@HISEQ:711:H5NNWBCX2:2:1101:4717:31453:ATCTCGTA
TTAAGTTCAGCGGGTATCCCTACCTAATCCGAGGTCAATCATTAAAAAATGGGGGGGTTCTGGCGAGTATCCACCAGGTGTCTATAGCGATGAATTTACTACGCTTAGAGCCTGACAGCACTGCCACTGATTTTAGAGGCTGCCTTTACAGCAGGCCTCAACACCAAGCTAGGCTTGAGGGGTGATAATGACGCTCGAATAGGCATGCCCCTCGGAATACCAAGGGGCGCAATGTGCGTTCAAAGATTCGATGATTCACTGAATTCTGCAATTCACATTACTTATCGCATTTC
+
IIIHIIIIIIIIHHIIHHIIIGIIIIIIIHIHIIIIIIIIIIHIIIIIGIIIIIIIHIIIIIIIIHHIIIIIIIIIIIIHIIIIIIIIIIIIIHIIIGHIIIIHIIIIIIIIIIIIIIIIIIIIIIIIIIHIIHHHIIIIIIHIIIIIIHIIHIIIIIIHIIHIIIIHIHHHHIIIIIIIIIIHIIIIIIIIIIIIHIIIIIIIHHIIIIIHIIIIHIIGGIHIHHIGIIIIHHIGIHIHIIIIIIIIIIIHHIHIIHIHHIIHIHFEHHIIIIIIIIIIIIIHIIHIHIHIH
@HISEQ:711:H5NNWBCX2:2:1101:12099:31300:ATCTCGTA
TTAAGTTCAGCGGGTATCCCTACCTGATCCGAGGTCAAAAGTTGAAAAAAAGGCTTAATGGATGCTAGACCTTTGCTGATAGAGAGTGCGACTTGTGCTGCGCTCCGAAACCAGTAGGCCGGCTGCCAATTACTTTAAGGCGAGTCTCCAGCAAAGCTAGAGACAAGACGCCCAACACCAAGCAAAGCTTGAGGGTACAAATGACGCTCGAACAGGCATGCCCTTTGGAATACCAAAGGGCGCAATGTGCGTTCAAAGATTCGATGATTCACTGAATTCTGCAATTCACACTACTTATCGCATTTC
+
IIIIIIIIIIHIIIIIIHHHIIIIIIIIIIIIIGIIIGIIHGHHHHHHIIIIIIIIIIHHHHIIIDGHIHCHHIIIIIIIIIIIHIIIGIIIIHIIIGIIIIIHHIHIIHIIIIHHHHIIIHHGIIIIIIHIIIIIIIIIIHHHHHHIIIIGHIIIHHIHIHIHHHIIIHIIIHHHHHHHHIIHHHHEIGIIHHIIHIHHHHIIIIIIIGIIIIIHIIIIIHIIIIHIIIIIIHHHHHIIIIHIIHEHHHIIIIIIIIIIHIIIIIIIHHIIIIHGIIIIIHIGIIIIIIIHHIIIIIIIIIIIII
@HISEQ:711:H5NNWBCX2:2:1101:13495:31339:ATCTCGTA
TTAAGTTCAGCGGGTATTCCTACCTGATCCGAGGTCAACCATTCAGAAGAAGGGTGTTTAACGGCAAGAAGTAGTGGTAACTCGCAAGCTAGAAAATAATTACTAAGCTCAGAGGATATCACAACTCCGCCGCTGTCTTTAAGGAACTACAGGCCAGCTACACAGAGCAGCTTCTTCAGTAGGTTCCCAACACTAAGCAGGGCTTAAGTGGACTTAATGACGCTCGAACAGGCATGCCCACTAGAATACTAATGGGCGCAATGTGCGTTCAAAGATTCGATGATTCACTGAATTCTGCAATTCACATTACTTATCGCATTTC
+
HIHHIIHHHIIIIIIGHIHHIIIIIIIIIIIIIGIHIIHHIIIIIIIIIIHGFIHIIHIHIIIHIHIIIIIIGHHIIIIIIIIHIIIIIIIIIIIIIIIIHIHIIHGHFIIIIIIIIIIHIIIIIHHIIHIIIIIHHIIIIIIHHIIIIIHIHFIIIIIIIIIIIIIIIIIHIIIIIIIIIIIIIIIIIIIIHIIIIIIIIIHIIIIIIIHIHIHIHHIIIIIIIIIIIIIHIIGIHHHIIHIIIIIIIIHHHHIIIHIIHHDEIIIIIIIIIIIIGIIIIIIIIIIHIIIIHIIIIIIHHEIIHHIIIIIIIIHGIIIIHI
@HISEQ:711:H5NNWBCX2:2:1101:13605:31387:ATCTCGTA
[truncated: 40,074,906 more chars]
