# Supplementary material for: The fungal community in non-rhizosphere soil of Panax ginseng are driven by different cultivation modes and increased cultivation periods
Source: PeerJ. 2020 Oct 15;8:e9930. doi: 10.7717/peerj.9930 (PMC7568858; doi:10.7717/peerj.9930)
Supplement: Supplemental Information 6 [file peerj-08-9930-s006.gz › S2-3.fq]

@HISEQ:711:H5NNWBCX2:2:1101:15478:2244:ATCTCGTA
TTAAGTTCAGCGGGTAGTCCTACCTGATTCGAGGTCAGATTTCAAAGTGCTTTGACCGCCGCTCTCACGGCAGGTCGAGGCGGGTGACGAGGCCCAGTGTCGGACGAGGACAATACAACGCCCGTGGAACGCTCGGAAGCCCCACCGATGCATTTGAGGGGAGCCGCGTCGCCGCGGCAGGCCCCCACGTCCGCCTTCCTCCCGGTCTCGTTACAAAACCGGCAGGGGCGAAGAATTCAAGACACTCGAACAGGCATGCCCCTCGGAATACCAAGGGGCGCAAGGTGCGTTCAAAGATTCGATGATTCACTGAATTCTGCAATTCACATTACTTATCGCATTTC
+
IIIIHHIIIIHIHHIHIIIIIIIIIIIIIIFIIIHHHIHGHIHIIHIIIIIIIEEHHHIIIIIIIIIGHIIIIIIIIIICHHIIIIIGFHHIIIIIIIHHHHHHHHIHIIIIIIIIIHIIHHIGHIIHHHIHIIHIHHHHIIGEHFHGIIIHHHIIIGHIHHIIIIIIHIIIIIHHGIHEGIHHHIIIHIHHHHIIIHHHIIHHIGHHIIIIIIIHHEHIIIIHHGIIIIIHGIIHHIHHEIIHIIIHHFIIIIHIHIHIHHEHGHIIIIHGHHHHIIGIHIIIIIIIIIIIIIIHIIIIIHIHIGIIHIHIIIIIHHGIIIIIIIIIHIHHHGIIIIIIIIII
@HISEQ:711:H5NNWBCX2:2:1101:20645:2214:ATCTCGTA
TTAAGTTCAGCGGGTATTCCTACCTGATCCGAGGTCAACATTCAGAAGTTGGGGGTTTAACGGCTTGGCCGCGCCGCGTTCCAGTTGCGAGGGTTTTACTACTACGCAATGGAGGCTGCAGCGAGACCGCCACTAGATTTCGGGGCCGGCTTGCCGCAAGGGCTCGCCGATCCCCAACACCAAACCCGAGGGCTTGAGGGTTGAAATGACGCTCGAACAGGCATGCCCGCCAGAATACTGGCGGGCGCAATGTGCGTTCAAAGATTCGATGATTCACTGAATTCTGCAATTCACATTACTTATCGCATTTT
+
IIIIIGHIIIIIIIIIIIIHHIIIHIIIIIHIIIIHIHIIGHIIIIIIHIIIIIHHIIIIIIIIIIHEHHIIHHIIIHIIIHHHHIHHIGHIICGHHIIIIIIIHIHHHHIIIIIHIIIIHIIDFHHHIIIIIHIHHIHHHGHIHHHIIHHHIHIHIHGHDIHIIIHHIIIIHHIIIIIIHHHIHHIIHIIIHIIIIIIIIIIIIHIHDIIIIIHIHIIGHHIIHCIHIHIIIIIIIIIIIIHIIIHGHHIHDHHHIIHIIIIIIIIIIIHIIIHIIIHIIIIIIIIHIGIIIIIIIIIHIIHIHIIIIII
@HISEQ:711:H5NNWBCX2:2:1101:20932:2198:ATCTCGTA
TTAAACTCGGCGGGTAGTCTTCCCTGATCAGAGGTCTGCTGCGTGACGTGGGGCCCGCCGCCCCTGGGGGGGGGGGCCCACCTGCTTTTCCTCGGGAACCGGGGCCAATCGCCGACGCACACTTGTCCGAGTCCCATTGGTGGGTCACCCCATCGCGCGCGGCTGATGCCCCATTGATTCGCGTCGGTTTTTTTTTCAGCCAACCCAGGCGGGCCGTGGTGGGGCCCGCCTCGGATGGCCAGTTCCGCTCGAGCCACTTTCTGTTTGAGTGGAGCGGTGGGTGTCGCGGTGACGCTCTGACAGGGATGCCCTCGGTCGAGCCTCGGGCGCAAGTTGCGTTCAAAGACTCGATGATTCGCGGAATTCTGCAATTCACACTAGGTATCGCATTTC
+
IIHIIIIIIIIIIHHHIIIIIIIIGIIIIIHIGIFHHIIHHFIHIIHHHHHDIIIIIHHIIIGIHHIGHHHCHDHC?C<0<=111@FH@@G1<GHCED?DHIHCH<EC111D<D<<///<D0000<D<DCHHEHHEC0DG00E</;/GE/:8/;:///::??E-:;:BGIHG:A//.;B...:--?-7..;;7EHCA9FEGHHHICBC,>D<DHB8-8,-5>><D<?7,?-=AB7CFCF@AE?<E6-AE8?BGFF.EFCGIIIIHHEFHEC?-E-HFEIIH?ECCDHHHHHEIIHGHHEHGHGIIIHHIHDIIIIIIHGIIHHEFHDHHH@HHHGIIHG?FIHGHGHIIIIIIGIIIIIGIIIIIIIIIIIIIIHHHHHIIIIIIIIHHIIHI
@HISEQ:711:H5NNWBCX2:2:1101:5650:2380:ATCTCGTA
TTAAGTTCAGCGGGTATCCCTACCTGATCCGAGGTCAAAAACTTGGAGATGGGGGGGTTACGGCGGAAGCGCGCGCCGGACCACAACGAGATGTTAATACTACGCTTTGGCCCAGGGGCTCTTCGCCATTGGATTTCGCCGGGGATGCCCAATCGCATCCGAGGCACGACCAATCCTCGACAAAGTCTCGGACTGAGGTTTTTGATGACGCTCGAACAGGCATGCCTCCCGGAATACCAGGAGGCGCAATGTGCGTTCAAAGATTCGATGATTCACTGAATTCTGCAATTCACACTACTTATCGCATTTC
+
IIIIIIIIIIIIIIIIIHIIIIIIIIIIIIIIIIIIIIIIIGHIIHHHHCGHIIIIIIIHIIHIIIIHHIIGIIIIIIIIIHIIIIIIIIIIIIHIIIHIIIIIIIIIIIIIIIIIIIIIIIIIIIIIIIIIIIIIIIIIIIIIIIIIIIIIIIIIIHHIIIIIHIIIIIIHHHIIIIIIIIHHIIIIHHHIIIIIIIIIIHIIIIIIIIIIIIIIIIIIIIIIIIIGIIIIIIIIIIIIIHIIIIIIIIHIIIHIHGIIIIIIIIGIIIIIIHIIIIHIIIIIIIIIIIIIIHHHIIIIIIIIIIIIII
@HISEQ:711:H5NNWBCX2:2:1101:5621:2449:ATCTCGTA
TTAAGTTCAGCGGGTATTCCTACCTGATCCGAGGTCAACCTTGATAAATTTTCCCAATGAAGGGAGAAGACCGGGTCCTGGGTTCCCTTGATCCGATACGTGCTCAGTTAAGAAGCTCAATGTACCGGGGGTTCCAACAGGCCGCCGTCATTGTCTTTAGGAGGGGTGATCGCCCGGAGGCCTTCACCAAACCGTCCAACACCAAGCCCGGGGGCTTGAGGGGTGATAATGACGCTCGAACAGGCATGCCCTTCGGAATACCAAAGGGCGCAATGTGCGTTCAAAGATTCGATGACTCACTGGAATTCTGCAATTCGCATTACTTATCGCATTTC
+
IHHIIHHHHIIGIIIIIIIIIIIHIIHIIIHIIIHHIIIIIIIIHHIIIIIIIIIIGIIIHIIIHIIHIHIIDHHIIIIHIIIIIIIIIHIIIIIIIIHIIIIIIIIIIIIIIIIIIIIIIIIIGHIIHHIDHHIGIIIIHHHIIIHHFHIIIIIIIHHIIHIHHIIHEHHIIIIIIIHEGIHIIIIIIIIIIHIIHIHHIIIHHIIIIIGHHHHHHIIIIIIIIIIHHGHCIIIIIIHIIHHIIGIIIIHIHIIIHHIIIIIHHHGIIIIHHCIHIIIIIIIIGIHIHIIHHGHIIIHIHIIHIIIIIIIIIIIIHIIIIIIIHIIIHIIIIII
@HISEQ:711:H5NNWBCX2:2:1101:7519:2469:ATCTCGTA
TTAAGTTCAGCGGGTATCCCCGCCTGATCCGAGGCCAAACTTTGGTTGTGTGTTTCGACGAAGGTGTCACCCCACGTCCAGACGGCCGTCCACCGAGTAAGCCCACAGAGCGATCGACTTGCGTCTTGCTACGCTCGTGGTCCGGCGGCGGCGCCCACGCGTTCCAGACCTGTCCTTTCACAGACAGCGTCCAACATCAAGCCGAGCTTGGGGTGTGTAATGGCGCTCGAACAGGCGTGCCTCCCGGAATACCGAGAGGCGCAATGTGCGTTCAAAGATTCGATGACTCACTGATTCTGCAATTCGCATTACCTTTCGCGTTTC
+
IIIIHHIIIIIIIHHIHGHGHHHIIIIIIIIIIHGHIIIHGIIIIHIIIIIIIIIHHIIIIIIIHIIIIHIHIHHIIIIHHHIHIIIIHIIIIFHGHHIHGHHHIIIHIIGHDHHIIIIGHHHHHEHEHIIIIHEHIHIIIHIHHIHIIIHHEDHHHHEEFHDEHHHGHHHHHHHIIHBHHFIHIIIIIHHHH@CGIHGHHIIIIIHGIIIIIIIIIHIHDHDCHIIHIHHGIHHFIHIIIIHIIIIGIIIIIIIHHIHHIIIIIIIIHHIHCHCHIIIHHHHHEHHEGIIIIIIHIIGIIIIIIIIHIHHHIHHHIHEIIHII
@HISEQ:711:H5NNWBCX2:2:1101:7830:2454:ATCTCGTA
TTAAGTTCAGCGGGTATCCCTACCTGATCCGAGGTCAAAAGATATAGAGTAGCTTAATGGTAGGAGGCAAGCTGGAGCCGCTACGCAATGTGCTGCGCACGAAAGCCAACTGACCGGCTGCCAATATATTTGAGGCGAGTCCACGCGCGGAGGCGGAACAAACACCCAACACCAAGCAGAGCTTGAAGGTTTAAATGACGCTCGAACAGGCATGCCCAACGGAATACCGAAGGGCGCAATGTGCGTTCAAAGATTCGATGATTCACTGAATTCTGCAATTCACACTACTTATCGCATTTC
+
IIIHIHHIHIIIIIIIIIIIIIIIHIHIIIIIIIIIIIHEHIIIHHIIIIIIIHHIIIEHHIHIIIIGDHIIHIIIIIIIIIIIIIHIIIIIIIIGIIHIIIHIIIIIIIIIIIIIIIIHIIIIIIIIIIIIIIIIIIIIIIIIIIIIHHIHHHHIIIHIIIIHHIIIIIHHIIIIIIHHHIIIIIIHIHIGIIIIHIIIIIIIIIIIIIIHIIIIIHIIIIIIIHHIIIIHHIHIIIIIHHIIIIIIIIIHHIHIIIIGIIIHIIIIIIIIIIHIIIIIIIHHHIHIHIHEIIIHIHII
@HISEQ:711:H5NNWBCX2:2:1101:12146:2341:ATCTCGTA
TTAAGTTCAGCGGGTATTCCTACCTGATCCGAGGTCAAACTTTCAGAAGTGGGGGGTTTAACGGCGTGGCCGCGCTGCGATCCAGTGCGAGTGTTGCTACTACGCAGAGGAAGCTACAGCGAGACCGCCACTAGATTTAGGGGACGGCGCGCCGCGAGGGCACGCCGATCCCCAACACCAAGCCCGGGGGGCTTGAGGGTTGAAATGACGCTCGAACAGGCATGCCCGCCAGAATACTGGCGGGCGCAATGTGCGTTCAAAGATTCGATGATTCACTGAATTCTGCAATTCACATTACTTATCGCATTTC
+
HEEHHHHHHFHIIIIIIHIHHHIHIIHIIIHIHIHIHHCFHEHIHHHEHHIIIGHIIIHEHHGCHHIEHIHHGHHIDHIIHIIEGHIHIHHIHHIHIGECHHIGCEHHHIHHIHIIIIHHHHHHHDHHHFHHHIHHHHIIHIHHIIEE<EEDHHHGIHHIIIHEHHGHHHIHIHHIIHHIIIHGHIHIIHFHGEEEHHHHHHHHHHIHIHIIHHHIHIHIHFIIHIIHHGIIIIIIIIIIHCHHIHGGGCHHHEEHIHEHIHIHIHFGIIHIIHHIHIHHIIIHHIHHIIIIIIHHHHEHHIHIIIHGII
@HISEQ:711:H5NNWBCX2:2:1101:17135:2480:ATCTCGTA
TTAAGTTCAGCGGGTAGTCTTACTTGATTTGAGATCGAGTTTAACAAGAATCGTTGCCGACCCTTGTGAAATCCTGCATCAGTCAGCCAATACGGTCAAACTCCCTTTATGTTAGCTGCAGCAAAAGTAATAATCCGTTTGACGGGACTAAATGAATATGCTTTTAGCTCAGGAGAATGTCCAGCTGCACCTGCATTTCAAGCAACCCGCCACCGATCTCAAAAAGATTGGTGTTGGGATTGCTCAAGTCCAAAGCTTTTCGATTAAAAAATCCAAAAGCTTTGAGGTGTTTACTGATACTCAAACAAGCATGCTCTTCGGAATACCAAAGAGCGCAATATGCGTTCAAAGATTCGATGATTCACTGAATTCTGCAATTCACATTACGTATCGCATTTC
+
IHHIIIIIIIIIIIIIIIIHIIIIIIHGHIIIIIIIHHHHIIIIIIIIGIIIIIIHIGIGHHIIIIIIIIIIIIIIIIIIIIIIIIGIIIIIIIIHIIFFHHHFHIHIHIIIHIIIIGIIIIIIIIGIIIGHHIIGDHHIHIIHHIIIHIHHIFHHIIIIIIIGHGEEHEHHEHIGEHIHC.IHHHHIIIGIIIIIIIIIHIIIIIGHHIHIIIIHHIHIIGIIIHIHIIIIIIIIGIIIIIIIHHIIIIIIFIGIIIIHHIHHGIIHGIIIHIIHHIIHHIIHHGGIIIIIIIIIIIIIIIIHHIIHHIIIIIIIIIIIHIIHIIIIHHHIIHIIIIIIIIIIIIIIIGIIIIHIIIIIGIIIIIIIIIIIIIIIHIIIIIIIIIIIIIIIIIIIIII
@HISEQ:711:H5NNWBCX2:2:1101:19483:2369:ATCTCGTA
TTAAGTTCAGCGGGTAGTCTTACTTGATTTGAGATCGAGTTGAACAACACATAAAGTGTCGTAAAATCCTGCATCAGTCAGCAATGAGGACAATTATCCTTTATGTTAGCTGCAGCAATAGTAATAATCCTGTTTGACGAGGACTAAATAGATATGCTTTTAGCTCAGATAAAAGTCCAGCTGCACCTGCATTTCAAGCCGCCCGCCTACCGGTGAAGGTTGTTGGGATAGCTCAAGTCCACCCTCCTTTTGAAAAATCAAGAGGAGGTTGAGGTGTTTACTGATACTCAAACAAGCATGCTCTTCGGAATACCAAAGAGCGCAATATGCGTTCAAAGATTCGATGATTCACTGAATTCTGCAATTCACATTACGTATCGCATTTC
+
IIIIHHFHIIGIIHHIIIIIIIHHEHHHHHFHIHIHHFIIIIIFIIHIHGHIIIHHDHHGHIHIHIIIIIEHHIHFHIIIHIIHIHIIIHIIIGHHIIIIHHIIHHIHHGGHHIIGIIIGHHIIHIIIIHIIHHIIIIIIIIIEHHHIHIHIIIIHIIIIHF@HIHIIHIIHHIHIIIIHIHHIHIIIIIHHEHIIGIIHIGHHHHIIIIIHHHIIFHHHHH@@:.EIHIHEIHIHHEIHEHCHHH@HHGGE/HIIIHECHGC@FHIIIIIIIIHIHHIIEHGHHIHHHEFCEIHHHHHHHCIIHIIHHEHHGGHGCEIHGHFGIFHC0EHHHEIHFHCHEE?HF@HIHHIHHHIIHIHHHGIHHHGGEHEIHEEEHGEHFCEHHI
@HISEQ:711:H5NNWBCX2:2:1101:1285:2669:ATCTCGTA
TTAAGTTCAGCGGGTATTCCTACCTGATTCGAGGTCAACATTCAGAAGTTGGGTGTTTTACGGCATGGCCGCGCCGCTCTCCAGTTGCGAGGTGTTAGCTACTACGCAATGGAAGCTGCGGCGGGACCGCCACTGTATTTGAGGGACGGCGTGTGCCCACAGGGGGCTTCCGCCGATCCCCAACGCCAGGCCCGGGGGCCTGAGGGTTGTAATGACGCTCGAACAGGCATGCCCGCCAGAATACTGGCGGGCGCAATGTGCGTTCAAAGATTCGATGATTCACTGAATTCTGCAATTCACATTACTTATCGCATTTC
+
IIIIIIIIIIIIIIIIIIIIIIIIIIGIIIIIIIIIIIIIIIIIIIIIIIIHIIIIIIIIIIIIIIIIIIIIIIIIIIIIIIIIIIIIIHHIHIIIIIIIIIIIIIIIIIIIIIIIIIIIIIIIHHIIIIIIIHIHIIIHIIIIIHIIIIIHHIIIIIIIIIIIIIIIIIIIIIIIIIIIIIIIIIIIIIIIHIIIIIIHIIIIIIIIIIIIIIIIIIIIHHFIIIIIIIIIIIIIIIIIHIIIIIHHFHHIIIHHCCFIIIIIIIIFHHIIIIIIIIIHIIIIIIIIIIIIIIIIIIIIIIIIIIIHIIIIIIIII
@HISEQ:711:H5NNWBCX2:2:1101:3633:2571:ATCTCGTA
TTAAGTTCAGCGGGTGGTCTTGTCTGATCTCAGGTCCAAGGTTTTGATTGGTTTTCCTGCTGTGGCAACAGGCGGAGCGCCCGGTGATATGGGAGACGACAGCCGATATGTGAGCGTGAGCCACCTACCATGCTGGCGCCCCGATCGAATGGGGTCCCGCCGCGAGCCCTGCGCTTCAGCCGACCCGCTCTTCCGAAAGGTGAGCGAGACGGCCACATCCGTCCAAACCGCTTTCAAAATGAAAGGGTGGGCGAGGGGGTGAGCGGACGCTGAGACAGGCATGCCCTTAGCCGAGGCCGTGGGCGCAATATGCGTTCAAAGATTCGATGATTCACGGAATTCTGCAATTCACACTACGTATCGCATTTC
+
HIIIIIIIIIIIIIIIIIIIIIIIIIIIIIIIIIIIIIIIIIEHIIIGIIIIIIIIIHHHHHHIIIIHHIIIIIIIIIIHDHIIHFHHIIIIIIIIIIIIHIIIIIIIIIIIGIIIIIIHHFIIIIHHGHHHIIIIIIIIIHIHIIIIIHIHIIIHIIIIIIHIIIIHIIIFHHIHHEDIIIIIIHHIHIIHHHGHIHHIIIIIIIIIIIHHHHIHHCGHIIIIHHHIIIIIIHIIIIHHHECHIHIIIIIIIIHHHIIHIIIHGIIHGIIIIIIIIIIIIIIHHGIIIIHIIIIHHCIHFIHIHHGHIIIIIIIHIIIIIIHIIIIIIIIIHHCIHIIIIGIIHIIIIIIHDIIIIIIIIIIIIIIII
@HISEQ:711:H5NNWBCX2:2:1101:10156:2506:ATCTCGTA
TTAAGTTCAGCGGGTATCCCTACCTGATCCGAGGTCAACCTGAAAAAAATTGGGGGTTGCTGGCGAGCACACGACCGGACCTCCAGAGCGAGAAGAATTACTACGCTCGGAGCCGGACGGCACCGCCACTGACTTTAGGGCCCGCCGGGTCGGCGGGGCCCAATACCAAGCTGAGCTTGAGGGTTGTAATGACGCTCGGACAGGCATGCCCCCCGGAATACCAGGGGGCGCAATGTGCGTTCAAAGATTCGATGATTCACTGAATTCTGCAATTCACATTACTTATCGCATTTC
+
IIIIIHIIIIIIIIIIIIIIIIIHIIIIIIIIIIIIIIIIIIIIIIIIIIIIIIIIIIIIIIGIIIIEHIHIHIHIIIIIIIIIIIIIIIIIIIIIIIIIIIIIIIIIIHGIIGIIIIIIIHIHIIHHIIIHIIIHHIIIHHIIIIIIIIIIIIIIIHHIHHIHIIIHIIIIIHIHIIIHIIIIIIIIIIIHIHIHIIIIIIIIHIIIIIIIHIIIIIHIGHIHIHIIGIIHIIHEHGIIIIIIIIHIIIIIIIIHIIHIHIIIIIIIIHGIIIIIIHIIHIIIIIGIIIIHII
@HISEQ:711:H5NNWBCX2:2:1101:11072:2734:ATCTCGTA
TTAAGTTCAGCGGGTAGTCTTACTTGATTTGAGATCGAGTTTAACAGTTTACAAAAATGAAACCGATAAATTCCTGCATCAGTCAGCATTTGAAAGCATTCAACCTTTATATTAGCTGCAGCAAAAAGTAATAATCCATAAAAACTCGAAAGTTCGACAGGACTAAATAAATATGCTTTTAGCTCAGAAGAATGTTCAGCTGCACCTGAATTTCAAGTGACCTGCCAAGAAATTGCTTTCTCGTTAGGATTACTCAAATCCAAACTCCAAAGAAACAAATCTTGGAGTTTGAGGTGTTTACTGATACTCAAACAAGCATGCTCTCCGGAATACCAGAGAGCGCAATATGCGTTCAAAGATTCGATGATTCACTGAATTCTGCAATTCACATTACGTATCGCATTTC
+
IIIIIIIIHHGIIHCDHHIIHIHIIIEHFHIIIHIIIGHHIIHHIIIFHIHHEHHHHIFEHIIIGHIIIHHIHIIIIIIIHIHHEGHIIIIIIIIGIIHIIIGHIIIIIIHHIIHIHHIHIIIHHEICHHHHHIIHIHHHIFHIIGEEHHDHHIIIIICHIIIIHEHHHHHIHFIHHHIHIEHHHHHHIHIIIHIHHHGHIHIEEHFHIIIGHHHHIIHHIIHHIHIHHEGBBHEHECHHG=GHGC9IGHIIIHIIIGIHHHHHHHFIIIHIIHGIHHIIHIIHFGIIHIIIIIIIIIIIGHIIIIIIIIHHIIHIIIIIIIIIIIHHIIHIIIHIHHHHIGHIHIHIIIIHHIHIHIHHIIIHHGIIIIIIHHHGIIIIIIIHHIHHHIIIIHIHIIIIIIIIII
@HISEQ:711:H5NNWBCX2:2:1101:14279:2703:ATCTCGTA
TTAAGTTCAGCGGGTATTCCTACCTGATCCGAGGTCAAACTTTCAGAAGTGGGGGGTTTAACGGCGTGGCCGCGCTGCGATCCAGTGCGAGTGTTGCTACTACGCAGAGGAAGCTACAGCGAGACCGCCACTAGATTTAGGGGACGGCGCGCCGCGAGGGCACGCCGATCCCCAACACCAAGCCCGGGGGCTTGAGGGTTGAAATGACGCTCGAACAGGCATGCCCGCCAGAATACTGGCGGGCGCAATGTGCGTTCAAAGATTCGATGATTCACTGAATTCTGCAATTCACATTACTTATCGCATTTC
+
IIIIIHHHHIIIIIIGIIIIIIIIIIIIIHIIIIIIIIIGHHIIIIHIHHGIHIIHHIIIIIIIHIIHIIIIIHIGIIIIHIIIIIIIHIHIIIIIIIIIHIIIIIIIIIIHIHIHIIIIHHIIIIIGHIIIIIIIIIIIIIIHIIIIIIIIHIIIIIIHHIIIIIHEHIIIIIIIHHIIIIIIIHIIIIIIIIIIIHHIIIHIIIIIIHIIIGIIHIIIHHIIIIIIIIIIIGIIIIHHFIIIIHIHHEHIIIIIHIIIIIIIIIHGIIIIIIIIIIIIIIIIIIIIIIIIIIIIIIIIGIIIIHIIG
@HISEQ:711:H5NNWBCX2:2:1101:15986:2740:ATCTCGTA
TTAAGTTCAGCGGGTATTCCTACCTGATCCGAGGTCAAATTTTGATAATTGCAAAAGGTCGACAGAATGCCGGCTGGGCCACAAAAGCGTGTGACAGAGCTCCATACACTCGGGCACCAAACTCGGCATCGCCACTGCATTTCAAGCCTGTCCTTTTTTTTTTTAAAATATCTGAAAAAGGACAATTTGGCTCAACAACCAAGCTGTGCTTGAGGGGTAGTAATGACGCTCGGACAGGCATGCCCTCCGGAATACCAGAGGGCGCAATATGCGTTCAAAGATTCGATGATTCACGGAATTCTGCAATTCACATTACTTATCGCATTTC
+
IHIIIHHIIIHIIIIIHIIIIIIIIIIIIIIIHIHIHIHIIIIIIIIIIIIIGIIIIIIIIIIIIHHDHHHHHIIIIIIHIIIIIIIIIIIIIIIIIIIIIIIIIIHIIHIHIIIIIIIIGGHIHHHIIIIIIHIHHHHHFHHIHHHIIGHIIHHIIHHIHHIIGGHIIHHGIIIIIIIIHHIHHHIIIHHHHHHHIIIHHEHHIHHIIIIIIIHIIHHIIHIHHHIIIHIHIHIIHHGGHIIIIHIIIHIIIIHHHHCCIIIIHIIIIIIIIIIIIIIIIIHIIIIIIIIIIIIIIIHIIIIIIIIIIIIIIHHIIIIIIIIIIIHI
@HISEQ:711:H5NNWBCX2:2:1101:20084:2593:ATCTCGTA
TTAAGTTCAGCGGGTATTCCTACCTGATCCGAGGTCAAACTTTCAGAAGTGGGGGGTTTAACGGCGTGGCCGCGCTGCGATCCAGTGCGAGTGTTGCTACTACGCAGAGGAAGCTACAGCGAGACCGCCACTAGATTTAGGGGACGGCGCGCCGCGAGGGCACGCCGATCCCCAACACCAAGCCCGGGGGCTTGAGGGTTGAAATGACGCTCGAACAGGCATGCCCGCCAGAATACTGGCGGGCGCAATGTGCGTTCAAAGATTCGATGATTCACTGAATTCTGCAATTCACATTACTTATCGCATTTC
+
HHHHGGHHIIIIIGHDFHGEHFHEHHCEEGHHHIIHIEHEHHEEHCHHIIIHGHHDEHIEEHHIGHIHCGHHIHHHIHIHHHIIH?1FCDEDHIHFHHIEHIHIH@GHHHHEIHHIIIGIGHIIIIIHHHIIHIIFHHHHHH<CHHHHHHHGIIIIHHHHHIIHHCHHEHHIIIHHIIHIFIIIHHIIIIHHGIIIIIHHGHHIIHHIIGIIIIIHIIIIIIIHIIIIHIIHIIIIIIGIHIIIIIIHFFEIIHIIIIIIIIIIIIIIIIIIIIIIIIIIIIHIIIIIIIIHIIIIIIIIIIIIIIIII
@HISEQ:711:H5NNWBCX2:2:1101:9771:2789:ATCTCGTA
TTAAGTTCAGCGGGTAATCCTACCTGATCCGAGGTCAACCTTGTGAGAATTGGGGTTCGCTGGCAAGCTGCCACCCGGAGATCCGAAGCGAGGTTTAGCTACTACGCTTGGAGCCGGATGACGCCGCCACTGATTTTAAGGCCCGCCGGGTGCCGGCGCGGCCCAGTACCAAGCAGGGCTTGAGGGTTGAAATGACGCTCGAACAGGCATGCCCCCCGGAATACCAGAGGGCGCAATGTGCGTTCAAAGATTCGATGATTCACTGAATTCTGCAATTCACATTACTTATCGCATTTC
+
IIIIHFHIIIIHHHIIIIIIIIIIIHIIHIIHIIIIIIIHIGHGHHIIHIHHHIHIIIIIIHGHIIIHHHHHHHIIIHIHIHIHIIIIIIIIIHHIIIIIIHIIIIIIIIIIIIIIIIHIIIIHIIIICHHIIHHHIHIHHHHHIIIIIIHIIHHIIHIHHIIIIIHHHHFEHIIHIIIGIIIIIIIIIIGIIIHHIIIIIIIIIIIHIHHHHHHIIIIIIIIHIHHIFIIHIIIIHIIHHIIIHGIHIGIHIHHIIGIGIHIIIHIHIHIIHIIIIIHIIIHHIIHGIHIHIIIII
@HISEQ:711:H5NNWBCX2:2:1101:13718:2785:ATCTCGTA
TTAAGTTCAGCGGGTATCCCTACCTGATCCGAGGTCAAAATTGTGAAGATAGCTTCTGGGAGCCAGCACGAGGACCTCGAGTTACGCGTTTCTGCTGCGCTCGAGAGCCAATGTACCGGCCGCCAATAATTTTGAGGCGAGTCCGCGGTGAAGCGGACAGTCACCCAACACCAAGCTGAGCTTGAAGGTTTAAATGACGCTCGAACAGGCATGCCCTAAGGAATACCAAAGGGCGCAATGTGCGTTCAAAGATTCGATGATTCACTGAATTCTGCAATTCACACTACTTATCGCATTTC
+
IIIIIIIIIIIIIHIIIIIIIIIIIIIIHIIIIIIIIIIIIIIIIIIIHIIIIIIIIIIHHIIIIIIFHHIIIIIIIIIIIIGIIIIIIIIHIIIIIIIIIIIIIIHIHIIIHIIIIIIIIIHIIIIIIIIIIIIHIIIIHHIIIIIIIIIIIIIIIIIIIIIIIIIIHIIIIIIIIIIIIIIIIIIIHIIIHIIIIIIIIIIIIIIIIIIIIIIIIIIIIIIIIIIIHHEIIIIIIIIHHIIIIIIIHIIIIIIIIIIIIIIIIIIIIHIIIIGIIIHIIHHIIHHGIIIIIIIIIII
@HISEQ:711:H5NNWBCX2:2:1101:15222:2968:ATCTCGTA
TTAAGTTCAGCGGGTATCCCTACCTGATCCGAGGTCAAAAGTTGAAAAAAAGGCTTAATGGATGCTAGACCTTTGCTGATAGAGAGTGCGACTTGTGCTGCGCTCCGAAACCAGTAGGCCGGCTGCCAATTACTTTAAGGCGAGTCTCCAGCAAAGCTAGAGACAAGACGCCCAACACCAAGCAAAGCTTGAGGGTACAAATGACGCTCGAACAGGCATGCCCTTTGGAATACCAAAGGGCGCAATGTGCGTTCAAAGATTCGATGATTCACTGAATTCTGCAATTCACACTACTTATCGCATTTC
+
IIHIIIIIIIIIIHHGIHHIIIIHIIHHHIIHGIHHHHHIIIHHIIIIHIIHIIHIIIIIHIIHIHGHIIIIIIIIIIHGIIHHIGIIIIIIIIHHHHGIIIIIIIIIHHIIIIHIIHHHHIIIHIHIHIIHIIIIIIIIIIHIHHHIIIIIIIIIIIIHIIIIHIIIIHHIIIHHIIIIIIHIIIHIIIIIIIIIHIHIIIHHIIHIHHHGIIIIHGHIGIIIHIIIIIIIIGIHHCHIIHHIHFCCGGIIHIIIIIIIIIIIIHFIIHIIIHIIIIIIIIIHIHIIIIHHGHHEECIIIIHIGI
@HISEQ:711:H5NNWBCX2:2:1101:18878:2991:ATCTCGTA
TTAAGTTCAGCGGGTATTCCTACCTGATCCGAGGTCAACCTTTCAGAAGTGGGGGGTTTAACGGCGTGGCCACGCTGTTTTCCAGTGCGAGGTGTGCTACTACGCAGAGGAAGCTACAGCGAGACCGCCACTATATTTGGGAGCCGGCGCGCCCCGGGGGGCACGCCGATCTCCAACACCAAGCCCGGGGGCTTGAGGGTTGAAATGACGCTCGAACAGGCATGCCCGCCAGAATACTGGCGGGCGCAATGTGCGTTCAAAGATTCGATGATTCACTGAATTCTGCAATTCACATTACTTATCGCATTTC
+
IIIIIHIHIIIIIIHIIIIIHHHHIIIHGGIGDDGEHIIIIGHIGCCGF<FHGHGIFDHHIIHGIIIHIIFHFHGIHEHHHHHIGIIIIIIIHIIIFHGHFHIHHHDHHHGHIIIIIIGHIIIHHHHHHHIHHHEHIIHEEHHIHHHH?EEHHHIDIIIIGHHCDDHHHHGHHEGHHGHHEGHIIIHHHEIIHIIIIIHIHHD@HHIHHHHFFIIHIIIGHIHHHHIIHIHHFHEHIIHHHCIGHHHGHHDCFHHEIGIIIHCGIIIHIIIIIIHHHF<IIHFHHHIHGIIHEGHHHGDFGHGIIIIIII
@HISEQ:711:H5NNWBCX2:2:1101:5430:3151:ATCTCGTA
TTAAGTTCAGCGGGTATTCCTACCTGATCCGAGGTCAAACTTTCAGAAGTGGGGGGTTTAACGGCGTGGCCGCGCTGCGATCCAGTGCGAGTGTTGCTACTACGCAGAGGAAGCTACAGCGAGACCGCCACTAGATTTAGGGGACGGCGCGCCGCGAGGGCACGCCGATCCCCAACACCAAGCCCGGGGGCTTGAGGGTTGAAATGACGCTCGAACAGGCATGCCCGCCAGAATACTGGCGGGCGCAATGTGCGTTCAAAGATTCGATGATTCACTGAATTCTGCAATTCACATTACTTATCGCATTTC
+
IIIIIIIIIIHIIHIHIIIIIIIIHIIIGHIHIIHIIIHIIHIIIIHIHDGHGHIIHIHHIIIHHIHIIIIHHIIIIIIIIHHIIIIIIIHIIIIIHFIIIIIIIGIIIIIIIHIIIIIIHIGHIIHHIIHIHIIHIIIIHIIIHIIIIIIIIIIIHHHIIIIIIIIHHIHIIIHHHIHHIHIHHIIHIIIHIIIIIIIIIIIIHIIIIIIIIIIIIIIHGIIHIHGIIHIIIIIIHIIIHHHIHIHHEEFIIIHHIHIHIIIIIIIIIIIIHIIIIIIIHIIIIIIIIIIHGHHHEHIIHHIHIHDGI
@HISEQ:711:H5NNWBCX2:2:1101:11612:3001:ATCTCGTA
TTAAGTTCAGCGGGTATCCCTACCTGATCCGAGGTCAACCTGAAAAAAATTGGGGGTTGCTGGCGAGCACACGACCGGACCTCCAGAGCGAGAAGAATTACTACGCTCGGAGCCGGACGGCACCGCCACTGACTTTAGGGCCCGCCGGGTCGGCGGGGCCCAATACCAAGCTGAGCTTGAGGGTTGTAATGACGCTCGGACAGGCATGCCCCCCGGAATACCAGGGGGCGCAATGTGCGTTCAAAGATTCGATGATTCACTGAATTCTGCAATTCACATTACTTATCGCATTTC
+
IIIHHHIHIIIIGGIIHIIIIIHHIIIIIHIIIGHIIIGHFGHIHIID?HIIEHHIIIIIIIIIIIICHIIIIIIIDCHHIIIIHHIIIIIIIIIIIIIIIIIHHI1EHHDHHHIIIIHHHIIIHIIIIIIIIHHHIIIGIIIHHIDHHEHHHGHH?IIHHHIIHIIIHHHHIHHGHHHEEHHHGIHHIIIHHEIHGIIIIIIGIHIIIIIIIIIIIHHIHHDHC?@DG<<<FHCCHHIIHIHECHCIIIHHFHFFHHHHFHGFIIIHHGIIIIHHGIIIIIIIHHEHIIIIII
@HISEQ:711:H5NNWBCX2:2:1101:13291:3054:ATCTCGTA
TTAAGTTCAGCGGGTAGTCCTACCTGATTCGAGGTCAACCTTGTAAAAGTCGGGGGTTTTACGGCGTGGGCACGACGGGCTCCGGTGCGAGGTGTTGCTACTACGCACGGGGGGCCGCGACGTGACCGCCACTGCATTTGGGGGACGGCGGGCGGTGGGGCTCCCGGGGGAGCCTCCGCCTTGTGCCGATCCCCAACACCGAGCCCGGGGGCTCGAGGGTTGAAATGACGCTCGAACAGGCATGCCCGCCAGAGTACTGGCGGGCGCAATGTGCGTTCAAAGATTCGATGGTTCACTGAATTCTGCAATTCACATTACTTATCGCATTTC
+
IIIIIIIIIIIIIIIDIIIIIIIIIIHIIIIIIIHIIIIIHIIIHIIHIIIIIIIIIIIIIIIHIIIHIIIIIGHHIHIIIIIGHIIIIHIIIIIIIGIIIIIIIIIIIIIIHHIIIGIDHHDIIIHIIIIIHIIIIIHIIIHDHGIIIHIIIIIIIIIIHIHIIIEHIIHHHHIIHIHHHHIIIIHIIIIFHIIIIIHIIIIIIIIIIIIIFHHHECHHFHIIIIIIIIIIIIIIIIGIIGIIHIIIIIIIIHHDHIIIIHIGIIIIIHHHIIIIIIIIIIHIIIIIIIIIIHHIGIHIIIIIIHIIIIIIIIIIHIIIIIIIIIIIII
@HISEQ:711:H5NNWBCX2:2:1101:19200:3065:ATCTCGTA
TTAAGTTCAGCGGGTAGTCTTACTTGATTTGAGATCGAGTTTAACAAGAATCGTTGCCGACCCTTGTGAAATCCTGCATCAGTCAGCCAATACGGTCAAACTCCCTTTATGTTAGCTGCAGCAAAAGTAATAATCCGTTTGACGGGACTAAATGAATATGCTTTTAGCTCAGGAGAATGTCCAGCTGCACCTGCATTTCAAGCAACCCGCCACCGATCTCAAAAAGATTGGTGTTGGGATTGCTCAAGTCCAAAGCTTTTCGATTAAAAAATCCAAAAGCTTTGAGGTGTTTACTGATACTCAAACAAGCATGCTCTTCGGAATACCAAAGAGCGCAATATGCGTTCAAAGATTCGATGATTCACTGAATTCTGCAATTCACATTACGTATCGCATTTC
+
IIHHHHHHIIIHHHHHHHIIIIHIIIIHHIGIIIHHIHHHIIIIHIIIHIHHIHIHHHHCHHHHIIH<GEHHIEGHIIHCCGHHGHIEHIIIIHIHHHHIIHIIIIHHGIHHIIHIIIIEEHHIHHHEC@GHHIC@GHIIIIHI<CHDHIHIII?CGHIH.GHIGE@HFICCAHHHHHGIHEHFHHIHHHHGGHHHHHEHHFDHHHHHEH=IHIIHFB@<ECIGHCHC?FHFG@?HG@FIFHHCHHFHEFGEIEHECCHEEEIIIIHGCIHHDEHH?HFHGEIHIHGGIIIIIIHIIIIHHHHHIHIIIHIHFIGIIHIIHEHHIGHEIHHHDHHIIIHEHFHHHGHHGIHHHIIHIHGEIIIIIHIIHIHHIIHHIIHIHHHHIIIIIIIIIHIIIII
@HISEQ:711:H5NNWBCX2:2:1101:20864:3140:ATCTCGTA
TTAAGTTCAGCGGGTAACCCTACCTGATCCGAGGTCAAACTATTAGAAAGTTGGGTTTGACGGCTGGTCACCACCGGGTCCCGATGCGAGTTGTAAGACTACTACGCAGGGGGCGCCGCGGCGGGACCGCCACTTCATTTCGGGGCCTACGGACAGGGCACGAGGCCCTGAACCGTAGCGCCCCAACACCGGGCAGCCGCTGGCAAGCCAGCAGCGCTCGAGGGCAGAAATGACGCTCGGACAGGCATGCCCGGCAGATTACTGCCGGGCGCAATGTGCGTTCAAAGATTCGATGGTTCACTGAATTCTGCAATTCACATTACTTATCGCATTTC
+
IIIIGHGHHHIIIIGIIIHIHIIHHIGEHIIIDHHHIHIIHIEHHIIHHH?FHEHEGEHHHHDHHIHEHIIIIIIIIGEHIIIHHIGIII/GHEHHIIGCFHHIIIIIIDHHCCHDECHHIHIDE<HEHIHHHIEHHHIHHHHGHHHHFHIHHHIHHGIHHHHIHHHHGHHHHIIHHIHHIIHHIGGGHGDEHHDHHIIHHHEHEEIHIIIHGIIIIIHIGIIIIIHFHEHHCIHHGIIIGIIHHEHIGIIIIIIIIIHHIIIIIHEIIHIHHGFCEHIIIIIHG?HHIHIIIIIGIIIIIIHHHIIHIIIHEHIIIIIIIIIHHHIIHIIIIII
@HISEQ:711:H5NNWBCX2:2:1101:1239:3253:ATCTCGTA
TTAAGTTCAGCGGGTATTCCTACCTGATCCGAGGTCAAACTTTCAGAAGTGGGGGGTTTAACGGCGTGGCCGCGCTGCGATCCAGTGCGAGTGTTGCTACTACGCAGAGGAAGCTACAGCGAGACCGCCACTAGATTTAGGGGACGGCGCGCCGCGAGGGCACGCCGATCCCCAACACCAAGCCCGGGGGCTTGAGGGTTGAAATGACGCTCGAACAGGCATGCCCGCCAGAATACTGGCGGGCGCAATGTGCGTTCAAAGATTCGATGATTCACTGAATTCTGCAATTCACATTACTTATCGCATTTC
+
IIIHIHHIHIIIIIHHHIIIIIHIHHHIIIIHIIIIHIIIIIIIIHIIIGHIIIIIHHIIIIIIHHHHHIIIIHHIIHIHGIIGHHIIIHHHIIHIIIIIIIIIIIIIIIIIIIIHIIIHHIDHIHHIIHIIIIHIIIHHGHHHIIIIIHHIIHHEHIIIIIIHIIIIIIIIIIIIIIHHIIIIIIHIIIIIIIHIIHIHHIIHHIIIIIHIIIIIIIHGIIIIIIIIHHIIIGIIIIIIHIIIIHHHHFCIHHIHIIIIHIIIIHIIIIIHHHIIIIIIIIIIIIIIIIIIIIIIIIIIHIIIIIIII
@HISEQ:711:H5NNWBCX2:2:1101:7356:3347:ATCTCGTA
TTAAGTTCAGCGGGTGGTCTTGTCTGATCTCAGGTCCAAGGTTTTGATTGGTTTTTCCTGCTGTGGCAGCAGGCGGAGCGCCCGGTGATATGGGAGACGACAGCCAGTATGTGAGCGTGAGCCACCTACCATGCTGGCGCCCCGATCGAATGGGGTCCCGCCGCGAGCCCTGCGCTTCAGCCGACCCGCTCTTCCTCGATTAAAAGGTGAGCGAGACGGCCACATCCGTCCAAACCGCTTTCAACCAGGAAAGGGTGGGCGAGGGGGTGAGCGGACGCTGAGACAGGCATGCCCTTAGCCGAGGCCGTGGGCGCAATATGCGTTCAAAGATTCGATGATTCACGGAATTCTGCAATTCACACTACGTATCGCATTTC
+
GIIIIHIIIHIIIIIIIIIIGIIIIIIIIIIIIGHIIGHII<GHIHIIIIIIIIIIIIIHIIGIIIIHHIIGHIIIHIIIIIIIIIHIIIIIIHIIHIIIIIIIHIIIIGIIIIIIIIIIIIIIIIIHIIIIHHHHHHIIIGIHIIIIIIIIHHHFHIIIIGHHGEGHDHGHIIIIIIIHHHHGIHIIIIIFFIHHIIIFHHHHIHIGGHHHIHHEHHHHFHIIIGDIHHHIHGIGIHEHCHHHIHHIHGHHHHGIIHHDIIIIIHIIIIIIHIIHIHIIIIHIIIHIIIIIHHGIIIHIIIIIIIIHDIIIGHHIIIIIIIIIIIIGIIIIIIIIIIIIIHIIHIIIIIHHH@HIIIIIIIIHIIIIIIIIHIIII
@HISEQ:711:H5NNWBCX2:2:1101:10229:3439:ATCTCGTA
TTAAGTTCAGCGGGTAGTCCTACCTGATTTGAGGTCAAGATTGTCATAACAAGTTGAAAAGCAGGGTTCCATTCAAACATCCAAGGCGTAGACAAATTATCACACCTGTAGACGAGGGCACCCACTAATAAATTTTGGGAGAGCCGACTTCATTTATGAAGCCTGCAAAAGAAATGCTCCCAAATCCAAGCTACACACCAGCCAAAAACATCAGTGTAGTTGAGATTTTAATGACACTCAAACAGGCATGCTCCGAGGAATACCAAGGAGCGCAAGATGCATTCAAAAATTCGATGATTCACTGAATTCTGCAATTCACATTACTTATCGCATTTC
+
IHHHHGHIIIIIGHIHIHIIIHIIIIHHHHIHIHHHHHIHHIIIIIIIHGIGHHHHIHHGIHHIIIHHHGIIIHHIIIEHHHFHIGIDCEDHHIIIIHIIIHHIHHHIFIHHIIHHIIIIIIHIIHIIHIIIIIHHIHFIIHHHIHHGHHIIHHHIIIHHGHHIHIIIIIIHHIIIIIIIIIIIIIHIIHIIHIIHIIIIIIIIHHIIIIIEHHIIHHIGIIIIIIHFHHGCC<F<HHGCFEHEHGHHHDHDCIIHEHHC1C?HEHHEFDHH@IIIHHHHHHHHEHEIIHHHHHFIHHFHHHEEEHIIIIIIIIIHIIIIIIIIIIIIIIIIIGII
@HISEQ:711:H5NNWBCX2:2:1101:11712:3298:ATCTCGTA
TTAAACTCAGCGGGTATTCCTACCTGATCCGAGGTCAAACTTTCAGAAGTGGGGGGTTTAACGGCGTGGCCGCGCTGCGATCCAGTGCGAGTGTTGCTACTACGCAGAGGAAGCTACAGCGAGACCGCCACTAGATTTAGGGGACGGCGCGCCGCGAGGGCACGCCGATCCCCAACACCAAGCCCGGGGGCTTGAGGGTTGAAATGACGCTCGAACAGGCATGCCCGCCAGAATACTGGCGGGCGCAATGTGCGTTCAAAGATTCGATGATTCACTGAATTCTGCAATTCACATTACTTATCGCATTTC
+
IIIIIIIIIHIIIIIHIIIIIIIIIIIIIIIIIIIIIIIIIIIHIIHIIHIIIIIIIIIIIIIIIIIEGIIIIIIHIIHHIIIIIHIIIIIIIIIHIHHIGIIIIIHIIIIIHIIIIIHIHHIIIIIIIIIHHHIIIHIIIIIIIIIHIIIIIIIIIIIIIIIHHIIIIIIIIIIIHIHHIIIIIIIHIIIIIIIIIIIHIIIIIIIIIIIIHIIIHHHIIIHIHIIIIIIIIIHHHIIHFIIIIIIIHFFIHIIIIIIIIIIIIIIIIIIGIIIIIIIIIIHIIIIIIIIHIIIHIIIIIIIIIIIII
@HISEQ:711:H5NNWBCX2:2:1101:12379:3265:ATCTCGTA
TTAAGTTCAGCGGGTATCCCTACCTGATCCGAGGTCAACCTTGAGAAAATTGGGGTTGCTGGCAAGCACGCACCCGGGTCTCCAGAAGCGAGAGTGTTACTACGCTTGAAGCCGGATGGCACCGCCACTGACTTTGAGGCCCGCCGGAACCGGCGAGGCCCAATACCAAGCTGAGCTTGAGGGTTGTAATGACGCTCGAACAGGCATGCCCCCCGGAATACCAGAGGGCGCAATGTGCGTTCAAAGATTCGATGATTCACTGAATTCTGCAATTCACATTACGTATCGCATTTC
+
IIIIIIIIIIIIIIIIHIIIIIIIIIIIIIHIIIIIIIHIIIIIIIIHIIHHHIIIIIIIIIIIIIIHIIIIIHIIIIIIIGIIHIIIIIHIDHHIIIIIIIIIIIIIIGEHIIIHIIIIIIHIIIHIIIIIIHIIHIIHIIIHIIIIHIIIIIIIIHIGIIHHIIHHIIIIIIIIHHHIIHHIIIHIIHIIIIIIIIIIIIHIIIIIIIIIIIIIIIIIIIIHHCIIIIIIIIIHHHIIIIIIIHIHHIIIIIIIIIIIHIIIIIIIIIHIIIIIIIIIIIIIIIIHIHHIII
@HISEQ:711:H5NNWBCX2:2:1101:14435:3383:ATCTCGTA
TTAAGTTCAGCGGGTATTCCTACCTGATCCGAGGTCAAACTTTCAGAAGTGGGGGGTTTAACGGCGTGGCCGCGCTGCGATCCAGTGCGAGTGTTGCTACTACGCAGAGGAAGCTACAGCGAGACCGCCACTAGATTTAGGGGACGGCGCGCCGCGAGGGCACGCCGATCCCCAACACCAAGCCCGGGGGCTTGAGGGTTGAAATGACGCTCGAACAGGCATGCCCGCCAGAATACTGGCGGGCGCAATGTGCGTTCAAAGATTCGATGATTCACTGAATTCTGCAATTCACATTACTTATCGCATTTC
+
IGIIIGHHIIIIHIIIIHIIIIIIIIHIIIHIIIHHIIIIIIIIHIIIIHIIIIIGHHHHIIIIIIIDEHHHIIIIIIIIHIIIIIIIIIIIHHIHIIGHIIIIIIIIIIIIIIIIIIIIHHGHHIIIIIIIIIIIIIHIIIIIHHHIIIIIIIIIHIIIIIIIIIIGGIIIHHIHHHIIIHGHIIIIIIHIIIIIIIHIGIIIIIIIIIIIIHIIIIIIIIHIIIHEHIIIHHIHIIIHEIIIHHHIHHEIGIIIIIIIIIIIIHHIIGIIHHIIIHIIIIIIIIIIIIIIIIIIIHIIIIIIIHIII
@HISEQ:711:H5NNWBCX2:2:1101:16492:3309:ATCTCGTA
TTAAGTTCAGCGGGTATCCCTACCTGATCCGAGGTCAACCGTAAAAAATGGGGGGTTCTGGCAGGTAACCGCCGGGACCCTATAGCGAGAGAATTACTACGCTTAGAGCCAGACGGCACCGCCACTGATTTTAAGGGCCGCGGGACCGCGAACCCCAAGACCAAGCCGAGGCTTGAGTGGTTATAATGACGCTCGAACAGGCATGCCCCTCGGAATACCAAGGGGCGCAATGTGCGTTCAAAGATTCGATGATTCACTGAATTCTGCAATTCACATTACTTATCGCATTTC
+
IIIIIIIIIIIIIHIIIIIIHIIIIIIIIIIIIIIIIIIIHIIIIIIIIIIIIIIIIIIIIIIIIIIHIIIIIIIIIIIIIIIIIIIHIIIHIIIIIIIIIIIIIIIIIIIIIIIIIIIIIIIIIIIGIIIIIIIIIIIIIIIIIIIIIIIIIIIGHHIIIIIIIIIIIIIIIIIIIIIIIIHIIIHIIIIHIIIIIIIIHIHIIIIIIIIIIIIIIIIIHIHIIHIHIHHIHGIIIHIIHHEFHHIHIIIIIHIIIIIIIHIIIIIIIIHHIIIIIIIIIIIIIIIHIII
@HISEQ:711:H5NNWBCX2:2:1101:17585:3408:ATCTCGTA
TTAAGTTCAGCGGGTAGTCTTACTTGATTTGAGATCGAGTTTACAAAGGCCAGCCGAAGCTGTCTCTGTGAATCCTGCATCAGTCAGCACAAGAACTAATCTCCTTTATGTTAGCTGCAGCAAAGGTAATAATCTGTTTTTTAGGCAGACTAAATAGATATGCTTTTAGCTCAGAGAAAAGTCCAGCTGCACCTGCATTTCAAGTAACCCGCCACTTTTCGGTGAGAAAAGCGTTGGGATCACTCAAGTCCAGCTCCCATTTCAAAAAAAGAAAGGGGAGTTGAGGTGTTTACTGATACTCAAACAAGCATGCTCTCCGGAATACCAGAGAGCGCAATATGCGTTCAAAGATTCGATGATTCACTGAATTCTGCAATTCACATTACGTATCGCATTTC
+
IIIIIHIIIIIIIIIHIIIIIIIIIIIIIIIHIHIIIIIIIIIIGHIIIIIIIIIIGHIIIIHIIIIHHIIIIIIIHIIIIIIHIIHIHIIIIIIIIIIIIIIIIIIIIIIIIIIIIIIHIIHIHHHGHIIIIIHIHEHIIIIGHHGIIIIIIIIIIIIHIIHIIIIHIIIIGIHIHIHHIIHHIIEHIIIIIIIIHIIIIHIGIIIIIIIHHHIIDD=HGHHIIIIIIIIHHA?IIHIIIIIIIIIHIIIIIGIIHIIIIIIIIIIIIIIHIIIIIIIIIIIIIIIIIIIIHEIIIIIIIIIIIIIIIIIIIIIIIIIIIIIIIIIIIHIIIIIIIHIIHHIIIIHIIIIIIIIIIIIIIIIIIIIIIIIIIIIIIIIIIIIIIIIIIIIIIIIIII
@HISEQ:711:H5NNWBCX2:2:1101:18964:3462:ATCTCGTA
TTAAGTTCAGCGGGTAGTCTTACTTGATTTGCGATCGAGTTTAACAAGCGTCGTTGCCGACCCCTGTGAAATCCTGCATCAGTCAGCCAATACGGTCACACTCCCTTTATGTTAGCTGCAGCAAAACTAATAATCCGTTTGACGGGACTAAATGAATATGCTTTTAGCTCAGGAGAATGTCCAGCTGCACCTGCATTTCAAGCAACCCGCCTCCAATCTAAAAAAGATTGGTGTTGGGATTGCTCAAGTCCAAAGCTTTCAAAAAAAAATCAAAAGCTTTGAGGTGTTTACTGATACTCAAACAAGCATGCTCTTCGGAATACCAAAGAGCGCAATATGCGTTCAAAGATTCGATGATTCACTGAATTCTGCAATTCACATTACGTATCGCATTTC
+
<C@CG<<<11D</<</<<D1C<<<<G1FG?E1CCEH/<E1DG?FHEEFCHCGDCEHHHHH/CEHHEF1C<C@GC@?G@GG<D1D?1D1GFHHG1<<EHEGGHHHHFHHHHEHEH?EH0000000000<DG0F0<CC0<F000<//:/:D/FGH?DG@DF/FCEC?DFCA.....:.88;EFHFEEEIHF@;8.7HGHGHEHIHHHC7C@=HGFFA8.B?DA?.HGEGFIIHHHB.HGBIHFIHEFHHHEHEGHEEHCD.HIIIIGIHHDC0CHGHEHCGHHIIHIIHHHIIIIIIIHGEFF<HHHGHHHFHGHH=GIIIIHHEIIIHHIHHHHHHEE?HGIHGEHCHHHC1HFHHGEC1IHHEIHIGIIHHIHHFGHIHGHEHHHHGHIIHH?HHI
@HISEQ:711:H5NNWBCX2:2:1101:1768:3740:ATCTCGTA
TTAAGTTCAGCGGGTATCCCTACCTGATCCGAGGTCAACCTGAAAAAAATTGGGGGTTGCTGGCAAGCACACGACCGGACCTCCAGAGCGAGAAGAATTACTACGCTCGGAGCCGGACGGCACCGCCACTGACTTTAGGGCCCGCCGGGGCGGCGGGGCCCAACACCAAGCTGAGCTTGAGGGTTGTAATGACGCTCGGACAGGCATGCCCCCCGGAATACCAGGGGGCGCAATGTGCGTTCAAAGATTCGATGATTCACTGAATTCTGCAATTCACATTACTTATCGCATTTC
+
IIIIIIIIIIIIIIIIIIIIIIIIIIIIIIIIIHIIIIIIIIIIIHIIIHIIIGIIIIIIIIIIIIGDHHIIIIIIDHIIIIIIIIIHHIIIIIIGIIIIIIIIIIHIIIIIIIIHIIHIIIIIIIIIIHHHHHIIIHHHFHHGIIIGIHIHHHHHHHHHHEEHHHIHHFHHIGHHIHHIHHH?HGHIIIIIGIIIIIGHGGEHHIIIHIIIIIHHIIHIIIIHHIIIHGHHIHFFHIIIIIIIGHHIIIIIHHHEIHHIIIIIIIIIIHIIIIIIIIIIIIIIIIIHIIHIII
@HISEQ:711:H5NNWBCX2:2:1101:2010:3676:ATCTCGTA
TTAAGTTCAGCGGGTATCCTTATCTGATTTGAGGTCAAACTTCAGTCCACAAATGGACATCAGGTTTAACGCCGCTCCCCAACACTAGATTATGAAAAAATGTAAACACCAACTTCATAAAACCTAGCAATAGCTTACGGTCATTCAGCAAGTTTAAAGCGGAGGCGGGCCATAAGCCCATGCCTCACGCCCAGTACCAACATAAATTAAATGCTGAGAGGTTTTTGCTGACGCTCAAACAGATATGCCTACCGGAATACCAGAAGGCGCAATGTGCGTTCAAAGATTCGATGATTCACTGAATTCTGCAATTCACATTACTTATCGCATTTC
+
IIIIIHHIIGIIIIHIHIIIIIIIIIIIIIHIIIIIIIIIIIIGHHIIHIIIIIIIHIIIIIIIIIIIIIIIIGIIIHIIIIIIIIIIHIHIIIHIIIHHIIIIIIIIIIIIIIIIIIIIIIIIIIIIIIIIIHGIIIIHHGHIHIHIHIIIHHHIHHHIGIIIIIIIIIHIIIIHHHHHHHIIIIIIIIHHHHHIIIHHIIIIHGHIHGIIIIIIIGHHGHHFGIIIIIIIGIIIHHCIHHIHIIIIIIHIIIIIIIIIIHHGDIIIIIIIIHIIIIIHIIIIIIIIIIHIIIIIHHIIHIIIIIHHIHFIIIIIIIIIIIIIIIIIIHIII
@HISEQ:711:H5NNWBCX2:2:1101:8895:3697:ATCTCGTA
TTAAGTTCAGCGGGTAATCTTGCCTGATTTGAGATCGTAAATGATTAAAAATATTAAATAGTTGTAAATAGAACTCTGCAACGAGGCAATAATGTGAGATCGGGACGACTGTCTCGCTAGCACACATTGAGCATCATTGGGAAGCTCATCAACTAAATACATTCAAACCAAATACGCGATACCGCATATAAGGTCAATACCAACTCTTAACTAGAATTGATCGTGTTTGCGATTCTCAAACAGACATACTGCTACTTACGTAACAGTGCCATTCGCGTTCAAAGATTAGATGACTCACAGATTCGTGCAATTCGCATCACATTTCGCACTTT
+
IIIIIHHIHGHHHIHIIIIIIIIIHGHHHIHHIHHIIHIIHHIIGHIIIIIIHHIIIIIIIIIIIIHHHIHIHIIIIIIIIHHIIIGGHIHIIIHHHHEHEHHHIHGHIGHIHIIIIIIIIIIIIIHHHHIIIIIHIIIIGIHHIHIIIIIHHHIIIIIIIIIIIIIIHHIHHIIIHHHHHHHFHHIIIHHIHIIIIIIIHEHHIIIIIIIIIIIIGIHIHIIIHHHHHHIIHHHGIIIIIIIIIHHIIIIIHIIGIIIIIIIHIIIHGHHHIHHHIIIIIIIIIHHHGHIIIIIIIIHIIIIIIIGIIHIGIIIIGIIIHIIIHHHIIIII
@HISEQ:711:H5NNWBCX2:2:1101:12712:3732:ATCTCGTA
TTAAGTTCAGCGGGTAATCACACCTGAGTTGAGGTCGGGAGAGCGAATACTCTCAATACCAGGCACGCATGAAGCCCACTAGCCGTGTCTCAGACGCCACAGAGTATATAAGCATGATACCCGGTGACCGAGACCTATCGCATCAGCTAATAGATCATCCGTGTGGTAGGCAATCTCTCTTGCGAGCGACTGTCCTCTTCTAGCATTATGGCAAAACACGTTCGACCAGAGGCGGTAGGCCGAACTCGTGATTCACCAGCTATTTCTATTACAGCCATAGTCCTGCTGTTTTTGATCACGACCCTCAACCAGATGTGCCGCAGGGTAGGACTCCTACGGCGCAATGTGCGTTCGAAAGTTTAACGTTCAAAGCGTCTGCAATTCACGCTACTTATCGCAGTTT
+
IIIIIIIIIIIIIIIIIIHIIIIIIIIIHIIIIIIIIHIGIEHIIIIIIIIIIIIIIIIIIHIIIIIHIIIIIIIHIIIIIIIIIIIIIIIIIIIIIIIIIIIIHIIIIIIHIIIIIIIIHIIIIIHIIIIHHIHHIIIIIHIIIHIIHHIIHIFHIHHIIHGHIIIIIIIGHIHIIIIIIIFIIDHIHHDGHHHHHHHIIIHIIIHGIIIIGCCGGGHIIIHG-HIHHGHHHHHHH=H<IHHHIIHIHHHIIIIHEHIIHIIIIHIHIHHHHIHIIHIHIIIIIIIIIHIIIHHHIIIHGIIIIIHGIHHIHIIIHIIHIIHIIIIIIIIHHGIIIIIHIIIIIIIIIIIIIHFIIGIHHHHIIIIIIHHHIIIIIIIIIIHHHHIIHIIIIIIIIIIIIII
@HISEQ:711:H5NNWBCX2:2:1101:14558:3507:ATCTCGTA
TTAAGTTCAGCGGGTATCCCTACCTGATCCGAGGTCAAAAGTTGAAAAAAAGGCTTAATGGATGCTAGACCTTTGCTGATAGAGAGTGCGACTTGTGCTGCGCTCCGAAACCAGTAGGCCGGCTGCCAATTACTTTAAGGCGAGTCTCCAGCAAAGCTAGAGACAAGACGCCCAACACCAAGCAAAGCTTGAGGGTACAAATGACGCTCGAACAGGCATGCCCTTTGGAATACCAAAGGGCGCAATGTGCGTTCAAAGATTCGATGATTCACTGAATTCTGCAATTCACACTACTTATCGCATTTC
+
IIIIIIIIIIIIIHIIIIIIIIIIIIIIIIIIIIIIIIIIIIGIIIIIIIIHHIIIIIIIIIIIIIIHIIIIIIIIIIIIIIIIIIIIIIIIIIIIIIIIIIIIIIIHIIIIIIIIIIIIIIIIIIIIIIIIIIIHIIIIHIIIIIHIIIIIIIIIIIIIIIIIHIIIIIIIIIIIIIIHIIIIHIIIIIIIIIIIIIHIIIIIIIIIIIIIIIIGIIIIIIIIIIIIIIHIIIIHHHIIHIHIHHEEIHIIIIIHHIIIIIIIIIHHIIIIIFIIIIIIIIIHIHIIHGHHDHIHHGIIIIIIII
@HISEQ:711:H5NNWBCX2:2:1101:2032:3760:ATCTCGTA
TTAAGTTCAGCGGGTATCCCTACCTGATCCGAGGTCAACCTGAGAAAATTGGGGGGTTGCTGGCAGGCACATGCCCAGGCCTCCAGAGCGAGAAGAGTTACTACGCTCGGAGCTGGACAGCACCGCCACTGACTTTAGGGCCCGCCAGGCGGCGGAGCCCAACACCAAGCTAGGCTTGAGGGTTGTAATGACGCTCGGACAGGCATGCCCCCCGGAATACCAGGGGGCGCAATGTGCGTTCAAAGATTCGATGATTCACTGAATTCTGCAATTCACATTACTTATCGCATTTC
+
GHHHHHHIIIIIHGHIHHHIHIIGIIIHHIIIIHIIHIIIIHEHHIGEHHEHHIGIIIHIIIIIIGH?HHIIHIIHIHHHIIIIIIIIHIEHDHFHIHIHHIHHIGIIIGIIIIIIIIIHIIIIHDHIIGIIIHIHIGIIIIIIIIIIIIIIIIIIIHHEHIIIHIIIIIIHIHIIIIIIIHFHIHHHIIIIGHGHHHHHHHIIIHIIIIIHIIIIIIIHIIIIHIIIHHGHHC<E?IIHIIHGIIIHIIIHHHIIIIIHHIIIHHIHGIIIHEIIIHGIIIIIHIIHIIIII
@HISEQ:711:H5NNWBCX2:2:1101:5068:3775:ATCTCGTA
TTAAGTTCAGCGGGTAGTCTTACTTGATTTGAGATCGAGTTTAACAAGAATCGTTGCCGACCCTTGTGAAATCCTGCATCAGTCAGCCAATACGGTCAAACTCCCTTTATGTTAGCTGCAGCAAAAGTAATAATCCGTTTGACGGGACTAAATGAATATGCTTTTAGCTCAGGAGAATGTCCAGCTGCACCTGCATTTCAAGCAACCCGCCACCGACATTAACAACATTGGTGATGGGATCGCTCAAGTCCAATGATTTTCGATTAAAAAATCCAAAGGCTTTGAGGTATTTACTGATACTCAAACAAGCATGCTCTTCGGAATCCCAAAGGGCTCAATATGCATTCAAAGATTCGATGATTCACTGACTTCTGCAATTCACATTACGTATCGCATTTC
+
IFCHEECEH?GCCHHI=<FCG?FHE11<<D@1<FGHHC<CG@HIHIIH1CG1CGH?G<FHI/<DH?CGH@EH1<D1<1F@G1GH?1<1DHHHH<<10<C<FH?<DCGHHH@GH?@1D0<DEHH?H0<C@GEE@GFHC<C00DF=/C/CF:GCFGHHICF:..DAF//8BGFG.A@FEFGHI.:@AA.7B.B...9.9B.A.7..87.67E?,5B=C############################################################D1EC<11<FD<111<1<111<D<11GC<11D11<C<11</0011FGD<011111111111111111<1HD11<10D1D<<1<11111<11D<111CF1G<<<11<11D1<1/<<<011C//?/
@HISEQ:711:H5NNWBCX2:2:1101:5226:3995:ATCTCGTA
TTAAGTTCAGCGGGTAGTCTTACTTGATTTGAGATCGAGTTTAACAAGAATCGTTGCCGACCCTTGTGAAATCCTGCATCAGTCAGCCAATACGGTCAAACTCCCTTTATGTTAGCTGCAGCAAAAGTAATAATCCGTTTGACGGGACTAAATGAATATGCTTTTAGCTCAGGAGAATGTCCAGCTGCACCTGCATTTCAAGCAACCCGCCACCGATCTCAAAAAGATTGGTGTTGGGATTGCTCAAGTCCAAAGCTTTTCGATTAAAAAATCCAAAAGCTTTGAGGTGTTTACTGATACTCAAACAAGCATGCTCTTCGGAATACCAAAGAGCGCAATATGCGTTCAAAGATTCGATGATTCACTGAATTCTGCAATTCACATTACGTATCGCATTTC
+
IIIHHFHHHIGIHGHIHHGHHIIHIIHIIIIIHIIIIIIHIHIGIIGHHHIHIIHIGHHDHDHHHHHDHGHHGIHIIIIIIIIHHHIIIHIIIHHCHHHIIIIIHGHHIHFHIHHHGIGHHGIHIIGHIHIIIGHGFHGFHGEEHGGHHIIIIIIIIHIIHHHIHIIIIGI.FHDHCEHIIHIHGHHHHGHIGIHHHIHFHFHIHHHHHIHHDHHC.A-HHG@HEFE@G-HEHHIIHFHCHGIIHHHGEIIIHGHE?@FCHHHG?IHGHHHHCHHG@FCHIHIHIIHHHF?HGIHIHHHHH@FHHIIIIHGFGIIHIIHGCHHHCIIIHCGIIIFFHE0DHHGC@ECHHECIHH?HHHEEEEG<HGHHIHHHHECFIIIHIGHIHHHHHFGIIHGHIHH
@HISEQ:711:H5NNWBCX2:2:1101:5510:3888:ATCTCGTA
TTAAGTTCAGCGGGTATCCCTACCTGATCCGAGGTCAATCATGAAAAAATTTAGGGTTCTGGCAGGACACCACCGGGACTCTGTCGCGAGGAGTATTACTACGCGTAGAGCCAGATGGCACCGCCACTGCTTTTAAGGGCTGCCCTGTGACGGGCAGGCCCCAACACCAAGCTGAGCTTGAGGGGTGATAATGACGCTCGAACAGGCATGCCCCCCGGAATACCAAGGGGCGCAATGTGCGTTCAAAGATTCGATGATTCACTGAATTCTGCAATTCACATTACTTATCGCATTTC
+
IIIIIIIIIIHIIIIIIIIIIIIIIIIIIIIHIIIIIIIIIIIHIIIHIHIIIIIIIIIIIIIHIIHGHIIIIIIIIIIIIIIIIHIIIIIIIIHIIIHIIIIIIIIIIIIIIIIIIIIIIIIIIIIIIHIIIIIIIIIIIIIIIIHIIIIIIIIIIIIGIIIIIIIIIIIIIIIIIIIIIIIIIIIIIIIIIIIIHIIIIIIIIHIIIIIIIIIIHIIIIIHIIIIHIIIIIIHIHIIIIIHHIIIIIIIIIIIIIIHIIIIIIIIIIIIIIIIIIIIIIIIIHIIIIIIIIIII
@HISEQ:711:H5NNWBCX2:2:1101:5935:3780:ATCTCGTA
TTAAGTTCAGCGGGTAGTCTTACTTGATTTGAGATCGAGTTTAACAAGAATCGTTGCCGACCCTTGTAAAATCCTGCATCAGTCAGCCAATACGGTCAAACTCCCTTTATGTTAGCTGCAGCAAAAGTAATAATCCGTTTGACGGGACTAAATGAATATGCTTTTAGCTCAGGAGAAAGTCCAGCTGCACCTGCATTTCAAGCAACCCGCCGCCGATCTGAAAAAGATTGGCGTTGGGATTGCTCAAGTCCAAAGCTTTCAAAAAAAATCCAAAAGCTTTGAGGTGTTTACTGATACTCAAACAAGCATGCTCTTCGGAATACCAAAGAGCGCAATATGCGTTCAAAGATTCGATGATTCACTGAATTCTGCAATTCACATTACGTATCGCATTTC
+
IIHIIHIIHIGIIIIIIIIIIIIGIIHHHIIFHIIIHHIGEHHGGHHIIHIIGIIIHIIIIGIFHIIFEHIIIIIIIIHIHIIIIHHHHGHHG?GFHHHGIIIIIHEHHIHHIGHGHIIIIIIIIIIIHIIIHHIGIIIHHHHHHIIIHIHIHIIIIIGHHGHHEHHHIIIHIIHFHHHHIIGIHHHHHHHHHHHIHIHHHHIIIHHIIIIHIDHIEIIIIH@IHIIHEEGIIIIHHHHHEEHGIIHGIIHGGEEFEEDIIIIIHIHHHGHHGGEFEHIHIHHHHGIHIIIIIIIIIHIIIHIIIIIIIIIHHIIIIHIIIIIIIHGHIHGIIIHIIHIIGHIIIIHIHIHIIIIIIIIIIHH?HIGIIHIIIHHHHIHIGEHHHIIIIIIIIIHI
@HISEQ:711:H5NNWBCX2:2:1101:8849:3780:ATCTCGTA
TTAAGTTCAGCGGGTATTCCTACCTGATCCGAGGTCAAACTTTCAGAAGTGGGGGGTTTAACGGCGTGGCCGCGCTGCGATCCAGTGCGAGTGTTGCTACTACGCAGAGGAAGCTACAGCGAGACCGCCACTAGATTTAGGGGACGGCGCGCCGCGAGGGCACGCCGATCCCCAACACCAAGCCCGGGGGCTTGAGGGTTGAAATGACGCTCGAACAGGCATGCCCGCCAGAATACTGGCGGGCGCAATGTGCGTTCAAAGATTCGATGATTCACTGAATTCTGCAATTCACATTACTTATCGCATTTC
+
IIIIIHHIIIIIIIIIIIIIIIIIIIIIHIIIIIIGIIIIIGIIIIIIIHIIHIIIHIHHIIIIHIIHIHIIIIIHIIHHHIIGHIHGIGIIHHHIHHIIHIIIIIIIIIIHHIIHIIIIICHHIIIGHIIIIHHHIIIHHHHHHHIIIIIIIIIIIIIIIHIIIHIHDHHIIHHIIIIIIIHHIIIIHIIIHIIIIIIIHIIIIIIHIIIIIIIIIIHIIIIIGHHHIIHIIIIIIIIHEHHHIIHHECHIIIIIIIIIIIIIIIIIIIIIIHIIIIIIIIIIIIIIIIIHIIIHIIIIHIIHHIIHI
@HISEQ:711:H5NNWBCX2:2:1101:11361:3843:ATCTCGTA
TTAAGTTCAGCGGCTGGTCTTGTCTGATCTCAGGTCGAAAGGTTTGTTCGGGGGTCCTCGTGAAAGGCCCCGAAGTTCCTGCTTGCTGGCCGTGCGGCAAGTCCGACTTTCTGCCCGTTGCAACCGGAACGACAGCGGCATGCAGCGTGAAGCCACCTACCATGCTGGCGCCCTGCTGAACAGGAGGGTCGCGCCGCGAGCCCTGCACTTCAGCCGACCCTCTTTGCGAAAAGAGAGACGGCCACGTCCGCCTGCCGCTTCCGCCGGTAAAGGGGAAGGGGTGGGCGAGGGGTGAGCCGACGCTGAGACAGGCATGCTCTCGACCGAAGTCTCGAGCGCAATATGCGTTCAAAGATTCGATGATTCACGGAATTCTGCAATTCACACTACGTATCGCATTTC
+
HIIIGHIIHIIHIIIIIGHIIIIIGHCGHHIHGIHIGHHHIHHIHCFEHIH<EHDHCGHHIIHIIHCDCHHIIIIIHHHIIHII?GHHIIIIIIIIIIHHEGHEHDECHIGHHHHHIHHHHHHIHGHCHI=GHHDHHIG<FHIHHHIGHEEHIHIHIGEHHHC?EHFHHHHHIHIHIIHIIIIIIIG<GHHIHGHHHHGHDEHEFGEHGHH?HHED55HFGB5C@B,E@CF?HGF->6?B,GIHHDDHIHDE5<HGGIIIIIIIHIHHEHEHEHFD.HHIGIHIHHHEHHIIIIHDGHHEDIHIHHHHCHHHHHIIHFIIHHIHIIIIHHHCCCHIHHHIIIIIIHIIIIHHIIGIIIIIIIIIIIIHHHIIIIIIIIIHHHIHCGIHHHIHIIIHGHIIII
@HISEQ:711:H5NNWBCX2:2:1101:11907:3955:ATCTCGTA
TTAAGTTCAGCGGGTATTCCTACCTGATCCGAGGTCAAACTTTCAGAAGTGGGGGGTTTAACGGCGTGGCCGCGCTGCGATCCAGTGCGAGTGTTGCTACTACGCTGAGGAAGCTACAGCGAGACCGCCACTAGATTTAGGGGACGGCGCGCCGCGAGGGCACGCCGATCCCCAACACCAAGCCCGGGGGGCTTGAGGGTTGAAATGACGCTCGAACAGGCATGCCCGCCAGAATACTGGCGGGCGCAATGTGCGTTCAAAGATTCGATGATTCACTGAATTCTGCAATTCACATTACTTATCGCATTTC
+
IIIIIHIIIHIHHIIHIIIIIIIIIIIIIIIIIIIIHHIIIIGIIIIIIFHHIHIIIIIHIHIHIIIHIIIIIIIHIIIHIGHHIIIIIIIIIIIIIHIIIIHIHIIIHHIIIIIIIGIIIIIIIIIIIIIIIIHIIIIIHHHIIIIIIIIIIIIIIHIIIIIHHIIGHIIIIIIIIIIIHHIIHIIHIHIIIHIIIIIIGIIHIHIIIIIIIIIIHIIIIIIIHHIIIIIIIIIIIIIHHDIIIIIHHHHFIIIIIIIIHHIHIIIIIIIIIIIIIIIIIIIIIHIIIIIHHIIIIIHIHHFIIIIHHH
@HISEQ:711:H5NNWBCX2:2:1101:19564:3848:ATCTCGTA
TTAAGTTCAGCGGGTAGCCCTACCTGATTTGAGGCCAGATCATGAATATGTGGGGTTATCAGCCACCCAGAAGGATGAAACGTATTACATCCAAGGTGCTTATGTCTTTAAGGCGAGCCTTTAGCAAGGCAACACCCAATACACCACCGCTCAGGCAAAAACCCAAGTGGGGTGAGGTTTCATGACACTCAAACAGGCATGCCCTTCGGAATACCAAAGGGCGCAAGGTGCGTTCAAAGATTCGATGATTCACTGAATTCTGCAATTCACATTACTTATCGCATTTC
+
IIIIIHIIGIIIIIIIIHHEHIIIIIIIIIIHHIHIIHIIIIIIIIIIIIIIGIIIHIIHIIEHIGIHGHHIHHHIIIIHHIIIIIIIIIHIIHFHIHIIIIIIIIIIIIIIIIHIIHIIIIIIGIIIIIHHHIIHHHHHIIIIEHDIIIHIHHHHIHIIHIIHIHIGIIIIIIIIIIHIIIIIIIIHHIIIIIIHGIIIIIIIIIIIIIIIIIHIIHHIIIIIHIIIIIIIIGIGIIIIHGIHIIIIIIIIIGIIIIIIHIIIIIHIIIGIHFHIIIHIIIIIIII
@HISEQ:711:H5NNWBCX2:2:1101:1894:4161:ATCTCGTA
TTAAGTTCAGCGGGTATCCCTACCTGATCCGAGGTCAACCTGAAAAAAATTGGGGGTTGCTGGCGAGCACACGACCGGACCTCCAGAGCGAGAAGAATTACTACGCTCGGAGCCGGACGGCACCGCCACTGACTTTAGGGCCCGCCGGGGCGGCGGGGCCCAACACCAAGCTGAGCTTGAGGGTTGTAATGACGCTCGGACAGGCATGCCCCCCGGAATACCAGGGGGCGCAATGTGCGTTCAAAGATTCGATGATTCACTGAATTCTGCAATTCACATTACTTATCGCATTTC
+
IGIIHGHIIIIIIIIIIIIIIHHIIIIIIHIIGIIIIIIIIIIIIIHHIIGIIFHHIHEHIHHIIIICHHIIHIIIHIIIIIIIIIIIIIHHIIIIIIIHIHHHIIIIIIHIIIIIHHHIIIHIHIIIIIICHHIHIEHIIIIIHHHIIIHIIIHHIIIIHHIIHIIIIHHHHHIIIIIHHIIHHHHHHHEEIIIHIIHHIHIHIHIIIIIHIHHEHGIIHHIHDFIIIIHIIIIHIIIIIIIHIIIIIIIIIHEGIIIIGHIHCIHIIIIIHGIIHHIIHEIHIIIIIIIIHH
@HISEQ:711:H5NNWBCX2:2:1101:2341:4020:ATCTCGTA
TTAAGTTCAGCGGGTATTCCTACCTGATCCGAGGTCAAACTTTCAGAAGTGGGGGGTTTAACGGCGTGGCCGCGCTGCGATCCAGTGCGAGTGTTGCTACTACGCAGAGGAAGCTACAGCGAGACCGCCACTAGATTTAGGGGACGGCGCGCCGCGAGGGCACGCCGATCCCCAACACCAAGCCCGGGGGCTTGAGGGTTGAAATGACGCTCGAACAGGCATGCCCGCCAGAATACTGGCGGGCGCAATGTGCGTTCAAAGATTCGATGATTCACTGAATTCTGCAATTCACATTACTTATCGCATTTC
+
IIIIIDHHHGIIIHIIIIIIIIIIIIHIHHIIIHIIIIIHIIHIHHGHHHHIHIIIHHIIHIIIIIIEHGIDHHHHHHIHHHHIIIHIIHIIIIHIHHIIIIHIIIHHIFHIIIIIIHHIIIHHIIIIHHIIIIIIIIIHIHIIIIHIHIIIGHIIHHHEIIIHHIIIHHHHHIHHIIIHHHIIHIHG?IHGIHHHHIIIHHIHGIHIIIIIIHHIIHHHHGIIGHHGHHIHEEHDHHHEC=IHHHHHFCEIHIHGIIHHHIIGHHHHHIIIHEHHEIIIHIHIIIIHHIHHIIIIHFDHDGIHHHHHH
@HISEQ:711:H5NNWBCX2:2:1101:4020:4132:ATCTCGTA
TTAAGTTCAGCGGGTATCCCTACCTGATCCGAGGTCAACCTGAAAAAAATTGGGGGTTGATGGCAAGCACACGACCGGACCTCCAGAGCGAGAAGAATTACTACGCTCGGAGCCGGACGGCACCGCCACTGACTTTAGGGCCCGCCGGGGCGGCGGGGCCCAACACCAAGCTGAGCTTGAGGGTTGTAATGACGCTCGGACAGGCATGCCCCCCGGAATACCAGGGGGCGCAATGTGCGTTCAAAGATTCGATGATTCACTGAATTCTGCAATTCACATTACTTATCGCATTTC
+
IIIIIHHHHIIIIIIIIIIIIIIIIIHIHIIHIIIIIIIIIIIGHIIIHIHHIIGIIIIIIIHIIIIFHIIIIIIIHGIIIIIIIIIIIIIIIIIIIIIIIIIIHHIHIHHIIHIIIIHIIIIIIIIHIIIIIIHHHHGGHIIIIIIIIHIIIHIIHHIHHHHIIIIHIIIIIHIHIHIIIIIIIIHGIIIIIIIIIIIIIIIHHFHIHIEHHIIHIHGIIIIHHCIGIIHIHHHDHIHGIIIIHHIIHIIHIIIIHIIIIIHIIIIIIGHIIIIHHHIHGIIIIIIIIIIIGI
@HISEQ:711:H5NNWBCX2:2:1101:5110:4064:ATCTCGTA
TTAAGTTCAGCGGGTAGTCTTACTTGATTTGAGATCGAGTTTACAAAGTCGGCCGAAGCCTGTCTTTGTGAATCCTGCATCAGTCAGCACAAGAACTAATCTCCTTTATGTTAGCTGCAGCAAAGGTAATAATCTGTTTTTTAGGCAGACTAAATAGATATGCTTATAGCTCAGAGAAAAGTCCAGCTGCACCTGCATTTCAAGTAACCCGCCACTTTTCGGTGAGGAAAAGCGTTGGGATCACTCAAGTCCAACTCCCATTTCAAAAAAGATATGGAAGTTGAGGTGTTTACTGATACTCAAACAAGCATGCTCTCCGGAATACCAGAGAGCGCAATATGCGTTCAAAGATTCGATGATTCACTGAATTCTGCAATTCACATTACGTATCGCATTTC
+
IIIIHFEHIIIIIIHIIIIIIIIIHIHHIHHIIIIIIIIIIHIIIIIIIIIIHIIIIIIIHHIIIIHDHHHIIIIIIIIIIIIHIIIIIIIIIIIIIIIHIIIIIHHHHFHIGEHHIIHIIIIHGI@FHHIIIHHHGHHIIGH?HHHEIHCHEHGFEGHHHIHIIIIIFHHIIHIIHHIIIHBAFCEIHHIIGH@.BHIHHIIEHIIIHHIIIEHH>,DIIIHFHCIHEEEIHHIIHEHHHIGIHGEHHHHHHIHHHEHHC?@C<HDCGIIIIHIHHHHIIIIHHCEHEIIIIIHCHHEIIHIHHHHIGIIHCHDHDIHGHHIIEEHEHEIGIGIIIIHHIGIIIIIGIIIGGIIIIIIIHHIHGIIIIIHIHIIIIHEEHGHIHHIIIHCIIIHIIH
@HISEQ:711:H5NNWBCX2:2:1101:7643:4126:ATCTCGTA
TTAAGTTCAGCGGGTATCCCTACCTGATCCGAGGTCAAATCTTAGTTTAACGGTCAAGGCTAACGCCAGCTGGGCCACAAAAGTGTGTGACAAAGCCCCATACACTCGGGCACCAAACATGGCATCGCCGCTGCATTTCAAGCCTGTCCATTAGAGGACAATTGGGCTCAACAACCAAGCTGTGCTTGAAGATAGTAATGACGCTCGGACAGGCATGCCCTCCGGAATGCCAGAGGGCGCAATATGCGTTCAAAGATTCGATGATTCACGGAATTCTGCAATTCACATTACTTATCGCATTTC
+
IIIIIIIIIIIIIIIIIIIIIIIIIIIHIIIIIIIIIIIIIIIHIDHHIFHHHIIIIIIHIIIIIHIIIIIIIIIIIHIIIIIIIIIIIIIIIIHHHIIIIIIIIHIIHIHIHIIIIIIIIIIIIIIIIIIIIIIIIIIIIIIIHIIIIIIIIIIIIIIIIHIIIIIIIIIIIIIIIIIIIIIIIIIIIIIIHHIIIHIIHIIIHIIIIIIIIIIHIHIIIIIIIIIIIIHHIHHHIIIIIIIIIIIIIIIHHHHIIIHIIIIIIHIIIIIIIIIIIIIIIHIIIIIIIIIIIIHIIIGIIII
@HISEQ:711:H5NNWBCX2:2:1101:15239:4055:ATCTCGTA
TTAAGTTCAGCGGGTATCCCTACCTGATCCGAGGTCAACCTGAAAAAAAATTGGGGGTTGCTGGCGAGCACACGACCGGGCCTCCAGAGCGAGAAGAATTACTACGCTCGGAGCCGGACGGCACCGCCACTGACTTTAGGGCCCGCCGGGGCGGCGGGGCCCAACACCAAGCTGAGCTTGAGGGTTGTAATGACGCTCGGACAGGCATGCCCCCCGGAATACCAGGGGGCGCAATGTGCGTTCAAAGATTCGATGATTCACTGAATTCTGCAATTCACATTACTTATCGCATTTC
+
IIIIIIIHIIIIHHIIIIIIIIIIIIHIHIIIIIHIIIHIIIIIIIIIHIIIIIIIIIIHIIHHIIIHHIIIIHHIIIHHHIIIIIIIIIIHHIIIIIIHIIIIIIIHIIIGIIIIIIIIIIIIIHHHIGIIIIHIIIIIIGHIIIIIIIIIIIIIIIIHIHIIIIIIGHHIHHHIIIIIIIHIHIHIIIIHIIIIIIIIIIIHHHFHHHGIIIIIHIHIIIIIHHFGIIIGIIIHIIIIHIIIIIIIIIIIIHHGIIIHHIIIIIIIIHIHIIIIIIHHHIIIIHHIIIIIIII
@HISEQ:711:H5NNWBCX2:2:1101:1437:4397:ATCTCGTA
TTAAGTTCAGCGGGTCTTCCTGCCTGATTTGAGACCATGGTTCAAGTCAACCCGAAGGTTGCCTTTAATAGTTGAGTGCCGGACATGCACCACCACACGTACTGGGTATTAGAGAAACCGAAGTCTCATACACATACTTTTCCGTTACTTGGTAGTATCCAGCAGCAATAGTTTTAAAAGCACGCAGGGTAAGTGCGACGCCTCAAATCTCTCCTTCCCTAGGTATAAATACCCAAGGTTGGAGAATGAATACTATAGATTCTCAAACAGGCATACTCTGCCGAAACAGAGTGCAATGTGCGTTCAAAGATTCGATGATTCACGGAATTCTGCAATTCACATTACGTATCGCATTTC
+
IIIIIHIIIIIIIIIIHIIGIIIIIIIHIIIIIIIIIHIIIIIIIIIIGIIIIIIIIIIIIIIIIIIHIIIIIIIIIIIIIIHIIIIGHIIIIIIIIIIIIIIIIIHHIIIIIIIIIIIIIIIHHHIIIIIIGIIIIIHIIHIIIIIIHIIIIIIHIIIIIIIIIIIIIIIHHIIIHIIIIIIHHHHIIIIIIIIIIIIIIHIIHIIIIIIIIIIIIIIIIHIIIGIIHIHGFIIHIHIIIIIIIIIIIIIIIIIIIHIHIIIIHHEIIHIHIGHIHHHIIIIIIIIIHIHIIIIIIIIIIIIIIHIIIIIIIHIIIIGIIIIIIHIHIIHIIIIHHHIHIIHIIIIIIHIIIHIHI
@HISEQ:711:H5NNWBCX2:2:1101:3250:4287:ATCTCGTA
TTAAGTTCAGCGGGTATCCCTACCTGATCCGAGGTCAACCGTAAAGAATGGGGGGTTATGGCAGGTGGTCACCTGGACCCTATAGCGAGAAAATTACTACGCTTAGAGCCAGACGGCACCGCCACTGATTTTAAGGGCCGCGAGACCGCGAACCCCAAGACCAAGCCGAGGCTTGAGTGGTTATAATGACGCTCGAACAGGCATGCCCCTCGGAATACCAAGGGGCGCAATGTGCGTTCAAAGATTCGATGATTCACTGAATTCTGCAATTCACATTACTTATCGCATTTC
+
HIIHIHIIIIIIIIIIHHHIIIIIIIIIHHIIIIIIIIIIIHHDHHHIIIIIIIIIIIIHIIIIGIIHIIIIIIIHHIIIIIIIIHIGIIIIIIIIIIIIIIIIIIIIHIGIIIIIIIIIIIIIIIIIIIIIIIIHHIIIIIIIIIIIIIIHIIIIHHHIIIIIIIIIIIIIIIIIIIHIHHHIIIIIIIIIIIIIIIIIHIIGIIIHIIIIIIIHHHIIIHHFIIIIIIHFHHGGIIHIIIIIIIIIIIHIIHIIIIIIIIIIIIIIIIIIIIIIIIIIIIIIIIIIIII
@HISEQ:711:H5NNWBCX2:2:1101:6181:4403:ATCTCGTA
TTAAGTTCAGCGGGTAGTCCTACCTGATTTGAGGTCAATTAAGTGTTGTCCTTCTAAAGGACGGTTTGAAGCTGAAGTCCCATTGTATAGCTGCTTCACGGCAATGGCGTAGATAATTATCACACCAAAGACGGTCCACAAGGGTTTTCCGCTAATACATTTAAAGGGAGCCGACTTGATAAAGCCCGCACAACCCCCCCAAAATCCAAGCCACATTCATCTAACAAAAGCTGAATGGGTTGAGAATTTAATGACACTCAAACAGGCATGCTCCTCGGAATACCAAGGAGCGCAAGGTGCGTTCAAAGATTCGACGATTCACTGAATTCTGCAATTCACATTACTTATCGCATTTC
+
IIEIIIHIIIIIIIIIIIIIIIIIII?HIIIHHHIIIIHIHIIIIIIIHIIIIIIIIGIIIHIIIHIHEHHIHIGIHIIIIIIGIIGIIIIIIIIIHIIIIIIIIIHHIHIIGHIIIGHIHHIIIIIIIIIIIIIIIIIIIIIIHIIIHHIIIIIIIIHHIIGIIHIIIIIIIIIIHHHIHHHIIHHHDHHHIHIHFIIGGHEHIHIHIIIIIIIIHIHEFIIHIHHHGIGIIIIIIIIIIIIHIIHHHIHIGIIHGHIIHHHIHGIIHHIHEIIHHIIIIIIHHGIIIHHHHHHHIIIGIIHIIIIHIIHIIIHIIIHHIIIIIHIIIHIHIIIIIIIIIIIHHHFHIIIIIIII
@HISEQ:711:H5NNWBCX2:2:1101:10051:4469:ATCTCGTA
TTAAGTTCAGCGGGTAGTCTTACTTGATTTGAGATCGAGTTTACAAAGGCCAGCCGAAGCTGTCTCTGTGAATCCTGCATCAGTCAGCACAAGAACTAATCTCCTTTATGTTAGCTGCAGCAAAGGTAATAATCTGTTTTTTAGGCAGACTAAATAGATATGCTTTTAGCTCAGAGAAAAGTCCAGCTGCACCTGCATTTCAAGTAACCCGCCACTTTTCGGTGAGAAAAGCGTTGGGATCACTCAAGTCCAGCTCCCATTTCAAAAAAGAAAGGGGAGTTGAGGTGTTTACTGATACTCAAACAAGCATGCTCTCCGGAATACCAGAGAGCGCAATATGCGTTCAAAGATTCGATGATTCACTGAATTCTGCAATTCACATTACGTATCGCATTTC
+
IIIHIIIIIIIIIIIIIIIIIIIIIIGIIIIIIIIIIIIIIIIIIIIIIIIIIIIIIIIIIIIIIIIDHIIIIIIIIIIIIIIIIIIIIICGHHIIIIIIIIIIIIIIIIIIIHIIIIIIIIIIIIGHHIIIIIIIGHIIIIIIHIIIIIIIIIIHIFHHIIIIIIIIIHIIIIHHIHHHHIGIIIHIIIIHIGIIIIHHIFHHHIIIIIHIIIHHCCHHIHHHHHFFIIGIIIHIIHIHHIHEHHEIIIIIIHIIHIIHHGIIIIIIHIIIIHHHIIIHIIIIHHIIIIIIHHIIIIIIIIIHIIIIHIIHHIIGIHIIIIIIIIIIHHIIIIIIHIIIIIIIIIIIIHIIIIIIIIIIHHIIIHIIIIHIHIIIIIIIIIIIIIIIIIIIIHIII
@HISEQ:711:H5NNWBCX2:2:1101:10843:4421:ATCTCGTA
TTAAGTTCAGCGGGTATTCCTACCTGATCCGAGGTCAACCTTGAGATAAAGATGGTCCTTAACGGCAGGAGCGCCGCCCAACGCCCTAAGCGAGATAGTGAATTACTACGCTCGGAGTTGTAGCGAGCCCGCCACTTCCTTTCAGGGCCTGCGGCAGCCGCAGGGCCCCAACACCAAGCAGGGCTTGAGGGTTGAAATGACGCTCGAACAGGCATGCCCGGCAGAGTACTGCCGGGCGCAATGTGCGTTCAAAGATTCGATGATTCACTGAATTCTGCAATTCACATTACTTATCGCATTTC
+
IIIHIIHIIIIIIIIIIIIIIIIIGHHHIIIIIIIIGHIIIIIIGIIHHIIIHGHHIIIIIIIICHHHHIIHIIIIHIIFHIIIIIIIIIIIIIIIIIIHIIIIIIHIIGIIHGHHHIIGIIIIIIIIIIHHHIIIIIIIHIIIIIHHIIIIIIIIGIIIIIIHIIIIIIHHIHIIHIIIIIIIGIIHHIIGIIHHIIHEIIIIIHHHIIIIIIIIGIIIIHHGIHIIIIIHHEHGGIIHIIHHIIIIIIIIIGHIIIIIIIIIIHIIIHGIHIIHIIHIIIIIIIIHIIHHGIIIIIIIII
@HISEQ:711:H5NNWBCX2:2:1101:16245:4417:ATCTCGTA
TTAAGTTCAGCGGGTATCCCTACCTGATCCGAGGTCAACCTGAAAAAAATTGTGGGTTGCTGGCGAGCACACGACCGGACCTCCAGAGCGAGAAGAATTACTACGCTCGGAGCCGGACGGCACCGCCACTGACTTTAGGGCCCGCCGGGGCGGCGGGGCCCAACACCAAGCTGAGCTTGAGGGTTGTAATGACGCTCGGACAGGCATGCCCCCCGGAATACCAGGGGGCGCAATGTGCGTTCAAAGATTCGATGATTCACTGAATTCTGCAATTCACATTACTTATCGCATTTC
+
IIIIIIIIIIHIIHIIHIIIHHIIIIHIIIIHHIIIIHIIIIIHIIIHGHHIIIHHHHDHHIHHIIIEHIGHHIIIIIIIIIIIGHHHIIIIIIIHHIIIIIHIGHHIIGHHHHHHCHHHIIHIIGIIIHIHHHIHIIHHHGIHGHHHHHIHIHHHHHHEIHEHGHIHHHHHIHHHIHIFIIHHAHHGHHHHIIIIHIIHIGHHHHDHIIIIIHIIIHHHHIIHHDHCIIHHEHDHGIIGGHHGHIHHIIIHIIIHFECIGIIIIIIIGHHHHGIHIIIHHHIHE0HGHIIHHI
@HISEQ:711:H5NNWBCX2:2:1101:17395:4467:ATCTCGTA
TTAAGTTCAGCGGGTATTCCTACCTGATCCGAGGTCAACCTTGAGAAGGGGGTGTTTCACGGCAAGAACCCGCCGCACGTCCAAAGCGAGATGTATTACTACGCTCGGTGTGACAGCGAGCCCGCCACTGTTTTTAAGGGCCTGCGGCAGCCGCAGGGCCCCAACGCAAGCCGGGGGCTTGATGGTTGAAATGACGCTCGAACAGGCATGCCCGCCAGAATACTGGCGGGCGCAATGTGCGTTCAAAGATTCGATGATTCACTGAATTCTGCAATTCACATTACTTATCGCATTTC
+
IIIIHHIIHIIIIHIIIIIIIIIIIIIIIIIIIHIIIIIIHHIIIIIIIIIIIIIIIGIHHHHIIIIHIGIIIIIIIIIHIIIGHHIIIIIIIIHIIIIIIIIIIIHIIIIIIIIIIHIIIIIIIIIIGIIHIIIIIIIIIHIIIIIIIIIIIIIIIIIIIIHHHIIIHIIIIIIIHHHIIIIIHIHHHIHHIIIIIIIIIIIIIIIIIIIIIIIIIIIIGIHIIIIHHIIIIIIIHHIGIIIHHHIIIIIIIHIIIIIIIIIGIIIIIIHIIIIIIIIIGIIIIIIIHIIHIIII
@HISEQ:711:H5NNWBCX2:2:1101:19559:4299:ATCTCGTA
TTAAGTTCAGCGGGTAGTCTTACTTGATTTGAGATCGAGTTTTACAAGAATCGTTGCCGACCCTTGTGAAATCCTGCATCAGTCAGCCAATACGGTCAAACTCCCTTTATGTTAGCTGCAGCAAAAGTAATAATCCGTTTGACGGGACTAAATAAATATGCTTTTAGCTCAGGAGAATGTCCAGCTGCACCTGCATTTCAAGCAACCCTCCACCGATCGTAAAGACTGGTGTTGGGATTGCTCAAGTCCAAAGCCATTCAAAACAAATTGAAGTCTTTGAGGTGTTTACTGATACTCAAACAAGCATGCTCTTCGGAATACCAAAGAGCGCAATATGCGTTCAAAGATTCGATGATTCACTGAATTCTGCAATTCACATTACGTATCGCATTTC
+
HIIIIGHEHHHIICDCHHHHIHEHFHIIIHHHHIIIIFHHFGHHHCHHIHHHGIHH0DDHIHHHIIHGHHHFHHHIHIIHHHHGEHICHIIIHHHHHHEHHD1<CHHHHC1GHEHHIHEHHHEHHEHEHHIHIHH0C<GHDEHHDH@CEFGHHC/FFHHIHEHHHHCHGFEHHC=@FGFHHGCEHG?GHFGGEHHGHHIGAGHHHIIGIIHE-HHGAHGB.C@HEHGHECEFH?EHG<C</HHEHCEC@FEHEFGF//HHHDGHEHH@?CHGIHHEIHGHHF@DCCFIHIHGECHEIHFHFHEHHEECHGDCHIHGHIIHHCHHEDCHG@HHHHDGHFFHEF?HGIHHGHFDDHHIIHGFHEF1EIHHHGHHHEHH@@EFHHDHE0HHIHDDHH
@HISEQ:711:H5NNWBCX2:2:1101:19942:4277:ATCTCGTA
TTAAGTTCAGCGGGTAGTCTTACTTGATTTGAGATCGAGTTTAACAAGGGTTTTTGAAGACTCTTGTGAAAATCCTGCATCAGTCAGCCAAAATGGTCAAACTCCCTTTATGTTAGCTGCAGCAAAAGTAATAATCCGTTTGACGGGACTAAATGAATATGCTTTTAGCTCAGGAGAAAGTCCAGCTGCACCTGCATTTCAAGCAACCCGCCGCCGATCTGAAAAAGATTGGCGTTGGGATTGCTCAAGTCCAAAGCTTTCAAAAAAAATCCAAAAGCTTTGAGGTGTTTACTGATACTCAAACAAGCATGCTCTTCGGAATACCAAAGAGCGCAATATGCGTTCAAAGATTCGATGATTCACTGAATTCTGCAATTCACATTACGTATCGCATTTC
+
IIIIIIIIIIIIIIIIIIIIIIIIIIGHIIIIIIIIIIIIIIIIIIIIIIHHIIIHHHHHIIIIIIIGHIIIIIIIIIIIIGIIIHIIIIIIIHEGGHIIIHIIIIIIIHIIIIIIIIIIIIIGIIIHIIIHIHIIHIIIIIGIIIHIIGFHHHHEHIIIIHIHHIG.CGHIIIHIECHHFHIHIIIHIIHCHIHHIIIGHHHHGFHHHIIIIHHIEFF@GIIIHHHHIHDGIGHGH@EHHHGIIHIHGECHHGC?FEHEGIIIIIIHHHIIIIIHHIIIIIIHHGIHGIHFIHIHIHHIIIIIHHFHFIIIIIIIIHIHHFHIIIIHIIIIIIIHIIHIIIIIIIIIIIIIIIIHIIHGHIIIHHIIIIIIIHHIIIIIIIIHHIIIIHHIIIIII
@HISEQ:711:H5NNWBCX2:2:1101:6707:4640:ATCTCGTA
TTAAGTTCAGCGGGTATTCCTACCTGATCCGAGGTCAAACTTTCAGAAGTGGGGGGTTTAACGGCGTGGCCGCGCTGCGATCCAGTGCGAGTGTTGCTACTACGCAGAGGAAGCTACAGCGAGACCGCCACTAGATTTAGGGGACGGCGCGCCGCGAGGGCACGCCGATCCCCAACACCAAGCCCGGGGGCTTGAGGGTTGAAATGACGCTCGAACAGGCATGCCCGCCAGAATACTGGCGGGCGCAATGTGCGTTCAAAGATTCGATGATTCACTGAATTCTGCAATTCACATTACTTATCGCATTTC
+
IIIIIIIIIIIIIGIIIIHHIIIIIIIIIIIIIIIIIHIIIIIGHHIHIHIIIIIIIIIIHHHIIIHFHHIIHHHIHIIFHHIIIIIGGFHDHIIIIIIIHIGHHIHIHHIHHIHHIIIIIIHIIEIIIIIIIIIIIIIFHIIGIIHIIHIIIHIIIIIIHIHIIIHHHIIHIIIHHIHIIHIIIIIIIIIIIIHIIHHGIIIHHIIHIIGIIIIIIHIIIIIIIIHEIIIIIIIIIIHDCHIIIIHHCCCIIIIGHIIIIIIIIIIIIIIIIIIIIIIIIIIIIIIHIIIIIIIIIIIIIIIHIIIII
@HISEQ:711:H5NNWBCX2:2:1101:13347:4504:ATCTCGTA
TTAAGTTCAGCGGGTGATCCTGCTTGATTTCAGATACAAAGAAAGTTTGTGTGTCTAAGCACTGGCAGCTGTAAGGCTGCACTGCCTCAGCTCTCAATGAGTTCACATTGTGAAATGTGACGGCCGCATTGAGTGCGACTAAGAACAAGTCAAAGTCGCTCGCAGAGCACAGAGTGCTTTCATGCTTAACAAGAGAAGGATATCTCTCGCATTAAGATTTGGGTGATGAGATAAAAAGACACTGAAACAAGCATGCCGACTGGAGAGCCAGCCGGCGCCAGTTGCGTTCAAAAATCTGATGACTCACGGTTCTGCAATTCGCATTGCTTATCGCACTTC
+
IIIIIIIIIIIIIIIIIIIIIIIIIIIHIIHIGHIIIIIIIIIIIHIIIIIIIIIHIIIIIIHHHIIEHIIIIIIHIIIHIIIIIIIIIIIIIIIIIHIIIIIIIIIIIIIIIIHIIIIIIIIIIIIIIIIIIIIIIIIIIIIHIIIIIIIIIIIIHHIIIHIIIIIHIIIIIIIIIIGHIHHIHIIIIIIIIIIIIHIIIIIIIIIIIIIIIIIIIIIIIIIHIIIGIIIIIIIIIIIHHIIIHHDIIIIIIIIIIIIIHIIIIIIIIHHGGIIIHGIIGIIIHIIIIIIIIIIIIIIIHHIIIHIIIIHHIIIIIIIIIIIIIIIIIIIIIIIIIII
@HISEQ:711:H5NNWBCX2:2:1101:14067:4537:ATCTCGTA
TTAAGTTCAGCGGGTAGTCCTACCTGATTTGAGGTCAAGTCAAAATTTTATTATGCCTCCTTTAAGAGACAGTCCAAAGGACAGTTATAAGCCAGACAATAACGTTCCTTAGCGACGGCATAGACATTGTTATCAAACCAAAGCCAAGTCTTCAAAAGTCCCGCTAATGAATTTAAAAGGAGCTGACCATGATGGCCAGCAAAGCCTTCAACTTCCAAGTGTAGACCATAATAAAATGTTCTACATTGATGTTGTTAATGACACTCAAACAGGCATACCCTCTGGAAAAGACCTGAGGGTGCAATGTGCGTTCAAAGATTCGATGATTCACTGAATTCTGCAATTCACATTACATATCGCAATTC
+
IIIIIIIIIIIIIIIIIIIIIHIIIIIIIIIHIIFHIIIIIIHIIIIIIIIIIIIIIIIIIIIIHIIHHHIIHIIGIIIIIIIIIIIIIIIIIIIIIIIHIIIIHIIIIIIHIIIIHIIGIIHIHIIIIIIIIIIIIHIIIIHIIHIIIHGIIIIIIIHIHIIIIIIIIHIIIIIIIIIIIIIIIIIIIIIIIHGIIIIIHICHHIIIIHIIIIHHIIIIGIIIIIIIIIIHHHHGIHIIIIIIIIIIIIIIIIIIIIIIIIIIHIIIIIIIHIIIIHHGIHIHIHIIGHIIIIHHHIIHIIIIHEEIGIHIIIIIIIIIIHIIIIIIIIIIIIIHHIIIIIHIIIIIIIIIIIIIIIHIIIIII
@HISEQ:711:H5NNWBCX2:2:1101:14003:4663:ATCTCGTA
TTAAGTTCAGCGGGTCTTCCTACCTGATCCGAGGTCAACCTTGGGTAAATAAGGCTTTTTAACGGCCGGAACCCGCAGCACGCCCTGAGCGAGATGTATTACTACGCTCGGAGTGACTAGCGAGCCCGCCACTGGTTTTCAGGGCCTGCGGCAGCCGCAGGTCCCCAACACAAGCCGGGGGCTTGATGGTTGAAATGACGCTCGAACAGGCATGCCCGCCAGAATACTGGCGGGCGCAATGTGCGTTCAAAGATTCGATGATTCACTGAATTCTGCAATTCACATTACTTATCGCATTTC
+
IIIIIIIIIIIIHHIIIIIIIIIIIIHIHIIHHIIIIIIIIIHIIHIIHIIIIGIGHIIIIIIHHIIHIIIIIIIIIIIIIIIIIIIIIIIIIIIIIIIIIIIIIIIIIIIIIIHIIIIIIIIIIIIIIIIIIIIIIIIIIHIIIIIIIIIIIIIIIIIIIIIIIIIIIIIIIIIIIIIIIIIIIIIIIIIIIIIIIHIIIIIIIIIIIIIIIIIIIIIIIIIIIIIIIIHFIIIHFIIHHIIGIIHIIIHIIIIIIIIIIIGIIIIIIIIIHIIIIIIIIIIIIIIHIIIIIIIIIGII
@HISEQ:711:H5NNWBCX2:2:1101:18339:4619:ATCTCGTA
TTAAGTTCAGCGGGTATCCCTACCTGATCCGAGGTCAACCTGAAAAAAATTGGGGGTTGCTGGCGAGCACACGACCGGACCTCCAGAGCGAGAAGAATTACTACGCTCGGAGCCGGACGGCACCGCCACTGACTTTAGGGCCCGCCGGGTCGGCGGGGCCCAATACCAAGCTGAGCTTGAGGGTTGTAATGACGCTCGGACAGGCATGCCCCCGGAATACCAGGGGGCGCAATGTGCGTTCAAAGATTCGATGATTCACTGAATTCTGCAATTCACATTACGTATCGCATTTC
+
IIIIIHHIIIHHIIIIIIIIIIIIIIIIIIIIHIIIHIHIGHEHHFHIIIIIHHIIIIIHIIHIIHIEHIIIIIIIIHIIGIIIGHIIIIHIIIHIIIIHIIIIIIIIHIHHIIIIIIIIIHHHHIIHIHIIIIIIHIIIHIIHIHHIHIIIIIIHIIDHHIIIIIIIIIIIIHIIHHIIIIIIIHIIIIIIHIIIIIIIHIIIIIIIHIIIIIIIIHIIIIHHCGIHHEEHDCEHEIHHIIHIHFIIIHIIGHHIIIIIHHIIIIIGIIIHIIHIHGHHIHIIHIHHHHIHI
@HISEQ:711:H5NNWBCX2:2:1101:2234:4851:ATCTCGTA
TTAAGTTCAGCGGGTAGTCTTACTTGATTTGAGATCGAGTTTACAAAGTCGGCCGAAGCCTGTCTTTGTGAATCCTGCATCAGTCAGCACAAGAACTAATCTCCTTTATGTTAGCTGCAGCAAAGGTAATAATCTGTTTTTTAGGCAGACTAAATAGATATGCTTATAGCTCAGAGAAAAGTCCAGCTGCACCTGCATTTCAAGTAACCCGCCACTTTTCGGTGAGGAAAAACGTTGGGATCACTCAAGTCCAACTCCCATTTCAAAAAAGATATGGAAGTTGAGGTGTTTACTGATACTCAAACAAGCATGCTCTCCGGAATACCAGAGAGCGCAATATGCGTTCAAAGATTCGATGATTCACTGAATTCTGCAATTCACATTACGTATCGCATTTC
+
HIIIIDCEHIHIIHEHIIIIIIIIIIHHIEHHIHIIIFHIHIHFHHCGHICHHIHHIIIHIHCHIHIFHFHIIHIIHHHHHHIHIHHIIHIIIIIIIGGHIIIIIIIGFGHIFEHHHIHIIIHFHHHHHHIIIHIIIIIEHHEEHHHFIIIIIHHHIIHIII?CFHIHHEH?FGHHHICHAF?EF?8GHIEHFFHECHAAFCEHIHIICC@CEGEH=HGHFB..FHHGHEIIIIHHHGGHHCGHHG77@?GIHIHFHHFHHIIHIHGC/IHHHHC<CHHG?F0@CC?HH?HIHEHG?HIHHEFHGCHHIGHHHDDEEHIGHIHFHHHIHGGHHHHGHDDIGIHHHIHIHEIHIIIHHHHGFGEHHHEEEEIIHIHIFHHGHHCEHIHHHEHHHFDIII
@HISEQ:711:H5NNWBCX2:2:1101:3590:4952:ATCTCGTA
TTAAGTTCAGCGGGTATTCCTACCTGATCCGAGGTCAAATTTTGATAATTGCAAAAGGTCGACAGAATGCCGGCTGGGCCACAAAAGCGTGTGACAGAGCTCCATACACTCGGGCACCAAACTCGGCATCGCCACTGCATTTCAAGCCTGTCCTTTTTTTTTTAAAAATATCTGAAAAAGGACAATTTGGCTCAACAACCAAGCTGTGCTTGAGGGGTAGTAATGACGCTCGGACAGGCATGCCCTCCGGAATACCAGAGGGCGCAATATGCGTTCAAAGATTCGATGATTCACGGAATTCTGCAATTCACATTACTTATCGCATTTC
+
HIIIHHHHHIIIIIIIIIIIIIHIIIIIIGIIIIIIHIIIIIIIIIIIIIHIIGIIIHIEHHIIIIIFHHIIIHIIIIIIHIIIFHIIIIIIIIIIIIIIIIIIIIIGIIIIIIIIHIIIIIIIIIHIIIHIHIIIIHIIIHIIIIIIIIIIHIIHHIIIIHIIHHIIHHGHHHEIIIIHHHHIIIIIIIHHHFDCEHHHFGHIHIIIIGIIIIHHIIHIIIIGIIIIIIHHIIIHIIIHIHDHIHIIIIIIHGGHHHHEIIIIHIHHIIIIIIIHHEIIIIIIHHIHIIFHHHIIIIHIIIIIHIIIIHHHGIIHHGIIIGIIIIII
@HISEQ:711:H5NNWBCX2:2:1101:9792:4764:ATCTCGTA
TTAAGTTCAGCGGGTATTCCTACCTGATCCGAGGTCAAACTTTCAGAAGTGGGGGGTTTAACGGCGTGGCCGCGCTGCGATCCAGTGCGAGTGTTGCTACTACGCAGAGGAAGCTACAGCGAGACCGCCACTAGATTTAGGGGACGGCGCGCCGCGAGGGCACGCCGATCCCCAACACCAAGCCCGGGGGGCTTGAGGGTTGAAATGACGCTCGAACAGGCATGCCCGCCAGAATACTGGCGGGCGCAATGTGCGTTCAAAGATTCGATGATTCACTGAATTCTGCAATTCACATTACTTATCGCATTTC
+
IIIIIIIIIIIIHHIIIFHIIIIIIIIIIIIIIIIIHIIIIIIIIIHIHGHHGIIHEHHHIIGIIIIHIIIIIHIIIIIIIIIIIIIIIIIHIIIHIIIIIIIIIIIIIIHIIIIIIIII/<EHIHIIIIIIIGIHIIHIHHIIIIIHIIIIIIIIIIIIHIIIIIIIIIIIIIHIFHHEEHHIHIIIIIIIIGIIIIIHHHIIIIIIHIIIGIHIHGIIIIIIIIGIIIHIIIHIHIIHDEIIIHEEFHHEIHHHHHEHGHHIGIIIIIHIIIIIIHHGHHIIIIIIIIIIIIIIHIIIIIIIIIHGII
@HISEQ:711:H5NNWBCX2:2:1101:10820:4963:ATCTCGTA
TTAAGTTCAGCGGGTAGTCTTACTTGATTTGAGATCGAGTTGAACGACACATATGTGTCGTAAAATCCTGCATCAGTCAGCAAAGAGGACGATTATCCTTTATGTTAGCTGCAGCAAAAGTAATAATCCTGTTTGACGAGGACTAAATAGATATGCTTTTAGCTCAGATAAAAGTCCAGCTGCACCTGCATTTCAAGCCGCCCGCCTACCAATGAAGGTTGTTGGGATAGCTCAAGTCCACTCTCCTTTTTTTTTAAAAAAAAAGAGAAAAGTGAGGTGTTTACTGATACTCAAACAAGCATGCTCTTCGGAATACCAAAGAGCGCAATATGCGTTCAAAGATTCGATGATTCACTGAATTCTGCAATTCACATTACGTATCGCATTTC
+
HIIIIIIIIIGIIGIIIIIIHIIHHIGHIIIHIIIIHIGIIIIIIEDHHGEHEHHGHIHIIHIIIIIIIIIIIIIIIIIIIIIIIHIIIIEDHGIIHFHIIIIIIHIHIIIIIIHHHHIIEEHIIIIGIIIFHHHGIHIIIIIIIHCHIG/FCHHHHHHIIIHIIIIIIHIIIHFHHHIHHIEGHHHEIIIIIHIHHHHEHHIHHCHIIHGGFHHHHHHGHEEBGHEFF?HHF?HGHHGFB@GHHEGHHHEF?@IIIIIIIHCHHHHCHHIIIIIIIIHGIHIGIIHHHHIIIIHHGHEHHHIIHGIIIHIIIIIGIIHEGHHDHIHIIHIIHHIIIIIIHHFEHIIIIIHIIIIIHHHHFHGIIIIIGIIIIIIIHIIIIIIIIIIII
@HISEQ:711:H5NNWBCX2:2:1101:13209:4848:ATCTCGTA
TTAAGTTCAGCGGGTAGTCTTACTTGATTTGAGATCGAGTTTTACAAGAATCGTTGCCGACCCTTGTGAAATCCTGCATCAGTCAGCCAATACGGTCAAACTCCCTTTATATTAGCTGCAGCAAAAGTAATAATCCGTTTGACGGGACTAAATAAATATGCTTTTAGCTCAGGAGAATGTCCAGCTGCACCTGCATTTCAAGCAACCCGCCGCCGATCTGTAAAAGACCAGTGTTGGGATTGCTCAAGTCCAAAACTTTTGAAAAAAATCAAAAGCTTTGAGGTGTTTACTGATACTCAAACAAGCATGCTCTTCGGAATACCAAAGAGCGCAATATGCGTTCAAAGATTCGATGATTCACTGAATTCTGCAATTCACATTACGTATCGCATTTC
+
HHIHGGEHIIGIIIIIIIIIIIHIIIGIIIIHIIIIIIIIIHIIIGIIIGIIGHIHHIIHHHIIIIIHIIIHIIHHHIIIHHIIIHIIIFHIIHHEHHEHIIHGIIIIGIIIIIIFHHHGHHGIIIIIIIIHIIIHGHHHCHHIIHEHHIEGHHIGHIIHIIIIIHHIIIIIHGDHFHHIIHHHIIIIIIHIHHIIIIIIIIIHIIHIIIIIIHHEFIHHHG@EHIHHIHIIIHHCGIIIHEHFHGHHECEHCEIIIHIHIHEHIIHHHHGEIHGIIIHIHIIHHEIHIIIIHHIIGHIIIIIHHIIIIIIIIIHHGIIHHHIIHHEGIIIIHHIHDHGIIHHIHFHIHEIIIIFHHEHHIIHHIHIIIIIIIIIIIIIHIIIIIHHHGIIIIII
@HISEQ:711:H5NNWBCX2:2:1101:13857:4920:ATCTCGTA
TTAAGTTCAGCGGGTGTTCCTACCTGATCCGAGGTCAATCAGATGGGTTTGGGTATATATATACAGAGTATATACAGAGCATATATATACACCGTTTGGGCAGACTGCAAGCTGGAGCCACCAGAGCGTGTGACAAAGCCCCATACACTCGGGCACCAATCTCACCATCGCCACTGCATTTCGAGCTCTGTTCGTGAAAAACAGAATGCTCAACACACAAGCCGTGCTTGAAGGTTGTAATGACGCTCGGACAGGCATGCCCCCCGGAATACCAAGGGGCGCAATGTGCGTTCAAAGATTCGATGATTCACTGAATTCTGCAATTCACATTACTTATCGCATTTC
+
HIIIIIIIIIIIIIIIIIIIGEHIIIHIIIIIIIHIIIHIIIHIIIHHIIIIIIIIIIHHHHIIIIIHHIIIIIGIIGIIIIIHIIIIIIIIHIHIIGIGIIIHIIHIIIIIIIIIHHIIHIIIHIIIEHEHIIIIHHHHIIIHHIIIIIIHEHIIHIHIIIIIIIIIIHIIIIIHIIHHHIHIIIHIHIGIIIIIIIIIHIIIIIIIHFIIHGHIB?<EHDHIHIHHIIIHHHFHHHEIIIIIIIIHIHHEHFEIHHHHIIHIHHHIGHIGIHHHDIIIIHIIIHHIHHIHIIGIIIHHHFIIIIIIHGHIHIIIIIIHHHHIIIIIIIIIIIIGHIIIIIIII
@HISEQ:711:H5NNWBCX2:2:1101:14893:4813:ATCTCGTA
TTAAGTTCAGCGGGTATCCCTACCTGATCCGAGGTCAACCTTAAGAGTTGGGGTTATGGCAAGTCACCATCAAGACGCTATAGCGAGAAAATTACTACGCTTAGAGCTTGACAGCACCGCCACTAATTTTAAGGGAGGCTAGTTAGCCATCCCCAAGACCACCATTACGGTGAGTTGGTCATTATGACGCTCGAACAGGCATGCCCTCCGGAATACCAGAGGGCGCAATGTGCGTTCAAAGATTCGATGATTCACTGAATTCTGCAATTCACATTACTTATCGCATTTC
+
HIIIIIIHGIIIIIIIIIIIIIEHHHHHHIIIIIIIIIIIHIHHIHIIIIIIIGHIIIIIIHIIHIIHIIIIIIIIIIIIIIIIIIIIIIHIHHIIIIIIIHHGIIHIIIIHIIIIHIIIIIIIIIIIIHIIIIIIIIIIHIIHIHIIIIIIIIIGIHIIIIIIIIIIIIIHIIIHHIHIIIIIIIIIIIIIIIIIIIIIIIIIIIIIIIIIIIIHHIHEEHIGHIIHHHHHEHHHIIIHIIIIIIIIIIIIIIIIHHIIHIIHIIIIGIIIGIHHHIIIIIIIIHHIH
@HISEQ:711:H5NNWBCX2:2:1101:16611:4970:ATCTCGTA
TTAAGTTCAGCGGGTAGTCTTACTTGATTTGAGATCGAGTTTAACAAGAATCGTTGCCGACCCTTGTGAAATCCTGCATCAGTCAGCCAATACGGTCAAACTCCCTTTATGTTAGCTGCAGCAAAAGTAATAATCCGTTTGACGGGACTAAATGAATATGCTTTTAGCTCAGGAGAATGTCCAGCTGCACCTGCATTTCAAGCAACCCGCCACCGATCTCAAAAAGATTGGTTTTGGGATTGCTCAAGTCCAAAGCGTTTCGATTAAAAAATCCAAAAGCTTGGAGGTGTTTACTGATACTCAAACAAGCATGCTCTTCGGAATACCAAAGAGCGCAATATGCGTTCAAAGATTCGATGATTCACTGAATTCTGCAATTCACATTACGTATCGCATTTC
+
CHH1D<F1FGF<CHHHHIHIHCH@GHHHIGHDECHCHHEHFCGHHIIGH@HEHHHHIEHHEHHHEHH@GCCGEHHGEHGIHIIIIIHH?EEHHH=GHHHICGHHED@HHHHEHHHIEHHHHIHIGCHIGEHHG@EHIIE@@GHICHHHH?FHH@/CGHFDEF?.DD/888BFH?E.F@BAFEFGFF86AF@H8FHHEEFHHHEEG?ED@E6EGFG?CHCHF8GEA.@HF@9...GB6...GCGD..EIIHGDD.-<-//@@</CCC@?DD</<000CD<0D<0HHE1?EHD1HGEHGC1<D<1CFF<<1@1?C1DHEEEHGEHFD1?@C1CE<0@1@HGC/=EF<1HHFFC1FCECC1HF1E11FD1D1G@<11GD1@C<1EHGC<1<010EHD</CHC
@HISEQ:711:H5NNWBCX2:2:1101:20275:4766:ATCTCGTA
TTAAGTTCAGCGGGTAGCCCTACCTGATTTCAGATCAAAGTTTGAATGAGATTTCTGTATATCAAGACTGACATCCTGAAGCAAATGTTAGCCAAAGATTTGAATCGAAGACTCAAAACTATTAGGCCAAACTGCTGTAGTAGGAAGCAGCCAAGAACTGAATTTTAGGAGGGCCGTTATAATAACCGGCGCATCCCAATTCCACATTTTAACCCAAAGGTTAGATGTGAGAGTGCTCATGATACTGAAACAGGCATACTCCTCGGAATACCAAGGAGTGCAATGTGCGTTCAAAGATTCGATGATTCACTGAATTCTGCAATTCACATTACGTATCGCATTTC
+
IHHHIGHIIIIIIDHHIHIIIIIIIIHIIIHGHHIIHIIIHHIIIIIIIIGEHIHIIIHIGIHIHHHHHHIIIIIIIIHIIGIIHIIIIIIIIIIIHIIIIIGHIIIIGGHHFHIIIHIIIIIHHHEHIIIGIHHHHHHIIIIGIIIHIIHIHHIIFHIHHFIIIIIHIGHHHGHIHIIIIHHIIHHIIIIIIHFIIIHIIIIHGHHHIHIIIGIIHHIHIIIIIIIHIIIIIHHEIHHHHGIIIHIIHHIHIIIIIIIHIHIIIIIIIIIIIHIHIIHIIIIIHIHIIHIIIIIIIIIIIIIIIIIIIIIIIIIIIIIIIIIIIIIIIIIIIIGIIIIIGIII
@HISEQ:711:H5NNWBCX2:2:1101:1792:5147:ATCTCGTA
TTAAGTTCAGCGGGTATCCCTACCTGATCCGAGGTCAACCTGAAAAAAATTGGGGGTTGATGGCAAGCACACGACCGGACCTCCAGAGCGAGAAGAATTACTACGCTCGGAGCCGGACGGCACCGCCACTGACTTTAGGGCCCGCCGGGGCGGCGGGGCCCAACACCAAGCTGAGCTTGAGGGTTGTAATGACGCTCGGACAGGCATGCCCCCCGGAATACCAGGGGGCGCAATGTGCGTTCAAAGATTCGATGATTCACTGAATTCTGCAATTCACATTACTTATCGCATTTC
+
HIIIIHHIIIIIIIIHIIIIIIIIIIHIIIIHIGHHHIIIHIIIIIIIIHHHIHHIHHHGGHHIIIIFHHIIHHIIIIIIIIGIIHHHIIIIIIIIHHIIIIIIIIHHIHHHHIHHHHHHIHIIIIIIIIIIIIIIIHIIIIIIIHHIIHIIIIIIIIGDHIIIIIIIIHIIIHIIHHIHIIIIGIHHIIHHHEHHHIIIIIIHHHIIIIHIHHHIHIIIHIIIIHIIHHIIIIHHIGIHIHIIIGIHIIIHHHHHFIHHGIIHGIIIIIIHIHIIIIIHIIIHIIHHIIIIIH
@HISEQ:711:H5NNWBCX2:2:1101:1761:5193:ATCTCGTA
TTAAGTTCAGCGGGTATCCCTACCTGATCCGAGGTCAACCTGAAAAAAATTGGGGGTTGCTGGCGAGCACACGACCGGACCTCCAGAGCGAGAAGAATTACTACGCTCGGAGCCGGACGGCACCGCCACTGACTTTAGGGCCCGCCGGGGCGGCGGGGCCCAACACCAAGCTGAGCTTGAGGGTTGTAATGACGCTCGGACAGGCATGCCCCCCGGAATACCAGGGGGCGCAATGTGCGTTCAAAGATTCGATGATTCACTGAATTCTGCAATTCACATTACTTATCGCATTTC
+
IIHIIGHGHHHHIICEHIIIIIIIHCGHHIHIHIIIHIIGIHIHII?CHIIIIHGIIIIIHHCEHHDC?HEHHHDHHHHHHHIGIHIIIIIIIIIIHHHHHIIHHIHHHHHIIIHHIHHHIGHIIHIHGFHHIIEEHIIHDIHIHIIIIIHIIIIIIHHHHIIIIIIIIHIIHHIHHIIIHHIHIIHIIHIHHHHHIHIIIHIIHHHIIIIIHHHHIIIIIHHHECIHCHHIHIHHIIHIIIIHEHHHHFHEHIIHIHHIIIHHIHGIHIHIIIIIHFHIIIHH@HCHHHIIII
@HISEQ:711:H5NNWBCX2:2:1101:12320:5232:ATCTCGTA
TTAAGTTCAGCGGGTAGTCCTACCTGATTTGAGGTCAAGAGTCATTAAGAATGGTTGTCAATTAAGACAGTTGGAAGCGGTCACCCAAAGCATCCACAGTCCACGGCGCAAAAGACTATCACACCAAATGGACGCGAGAGGGGCAGACCAGCTAATACATTTCAGGGCAGCCGACGACCGTTTAGGGCCGGCAAAAAAAACCCCAAGTCCAAGCCCAGCGAAGAATAAACCTCGGAGGGTTGAGAATTTAATGACACTCAAACAGGCATGCTCCTCGGAATACCAAGGAGCGCAAGGTGCGTTCAAAGATTCGATGATTCACTGAATTCTGCAATTCACATTACTTATCGCATTTC
+
HIIIEHHHHIIHG<EHFHHIIIIIIHHHFHF?1CG?GHHHHIFHCFCHECHHCHIHHHIIIIGIHIHHIIIHHHHIHIGCHHHICHIHHHEHIIIIGHI<DCCHHHDHHDHIHHIHIIHHHIHFEEHHIEHHGEEHHIIHGEHIIIHIIHHHGHI@HEFFEGHHFDHCHIHHHHHIIIII?BGHEEEHFHCIIHHIIHEHHHHHHGHHEHHHEHDHH@ECEIHHHHFC<CE<HEHHGDCEHEG?HHHIIHHHFHGHIHIIIIIIIIHGIHGHDIIHIIIIIHFGIIIHIIIIHIHDHGHHHHIIIIIHH?EIGIIIIIIIIHIHHFHHHEIIIIIHHIHEHCHIIIIHIHHIHHII
@HISEQ:711:H5NNWBCX2:2:1101:12258:5245:ATCTCGTA
TTAAGTTCAGCGGGTATTCCTACCTGATTCGAGGTCAACCACGACATAGATGGGGGTTTTCCGGCCGGACGCCGTCCCAGCACCCAGAACGAGAGGTAACTACTGCGTTCGGATTTGGGGCGCCGCCGCCGCTTGCTTTGGGAGGCTGCGTAGCGCAGTCCTCCAACGCCAGGCAGGGCCTGAGGGGTTGCAATGACGCTCGAACAGGCATGCCCGCCAGAATACTGGCGGGCGCAATGTGCGTTCAAAGATTCGATGACTCACGGAATTCTGCAATTCGCATTACTTATCGCATTTC
+
IIIIIIIIIIIIIHIIIIIIIIIIIIIIIIGIIIIIIIIIIGIHEHIIHFHHIGIIIIIIIHIGHIHHGIIHIIIIIIIGIIIIIIHGHHIHIIIIIIIIIIIIIHIIIHIGHHHIIHHGHIIIIIIIIIIIIIIIIIIGHFHIHIHHHIIIIIIIIIIIIIIIIIIIIHIIHIIIIIIHIIIIIGIHIIHHIIIIIIIIIIIHIIIHIIIIIIIIIHIHHIHIIIHHGIIIIIHHFHFCIIIIIHIFIIHIIIIIHHHHIIIIIIIIIIHHIIIHIIIIIIHIIIIGHGGIIIHHII
@HISEQ:711:H5NNWBCX2:2:1101:18655:5116:ATCTCGTA
TTAAGTTCAGCGGGTATTCCTACCTGATCCGAGGTCAAATCTTAGATAAATCATGAAATCGACAGAATGCCGGCTGGGCCACCAAAGCGTGTGACAAAGCTCCATACACTCGGGCACCAAACTCGGCATCGCCACTGCATTTCAAGCCTGTCCATTTAAGGGACAATTTGGCTCAACAAACAAGCTGTGCTTGAGGGTAGTAATGACGCTCGGACAGGCATGCCCTCCGGAATAGCCAGAGGGCGCAATATGTGTTCAAAGATTCGATGATTCACGGAATTCTGCAATTCACATTACTTATCGCATTTC
+
HIHEHEHHHIFCHH?EGHHIICHHHF?GHFIIIIIHHCHIIF<G@HCEHCGHHH@G?CGHEHDIDCHFECHHIHI<GHHHFCH1<DHHIIHHFIIIIIF@HHHFHIIII?F@GHHIFHHIECCH@CHHCHHIIIIAFGHDDGHHHHHHIFDGHCGHHHHHHHHGHHHEHIEGHIHIIGHHHIGFHHCGHHFHHHHGD9BGFHHHIHIIG=HHIIIHG@D1FHE<CHDF1HEGEHHEC<EECHIHH@EG?CCHGIHHHHC?HHCHHH@HEG@EC<IIIIIHCD<C1EEHFIGHG1<<CEHHEHHEHF?D?
@HISEQ:711:H5NNWBCX2:2:1101:19622:5230:ATCTCGTA
TTAAGTTCAGCGGGTATCCCTACCTGATCCGAGGTCAACCTGAAAAAAATTGGGGGTTGCTGGCGAGCACACGACCGGACCTCCAGAGCGAGAAGAATTACTACGCTCGGAGCCGGACGGCACCGCCACTGACTTTAGGGCCCGCCGGGGCGGCGGGGCCCAACACCAAGCTGAGCTTGAGGGTTGTAATGACGCTCGGACAGGCATGCCCCCCGGAATACCAGGGGGCGCAATGTGCGTTCAAAGATTCGATGATTCACTGAATTCTGCAATTCACATTACTTATCGCATTTC
+
IIIIHHHIIIIIIHIIIIIIIIIIIIIHIIIIIIIHIIIIIIIIIHIIIHHHIIHHIHIHIHIIIIIDHHIIGIGIHCHIIHIIHIHHHHHIIIHIIHIIIIIIIHHIHIGIIIIIIIIHIHIHIIIIIHIIIIIHHIHIIIIIGIIIIIIIIIIIIHIGHIIIIIIIIHIIIIIGIIIIIIIIHHIIIHHIIIIIIIIIIIIIIHHIIHIHIIIIIHIIIHDDIIIIHIHIIIHHIIIHIIHIGIIIIIIIIIIIIIIIIIIIIIIIIGIIGIIIIHIIIIIIHIHIIIIHII
@HISEQ:711:H5NNWBCX2:2:1101:1678:5386:ATCTCGTA
TTAAGTTCAGCGGGTAGTCTTACTTGATTTGAGATCGAGTTTAACAAGAATCGTTGCCGACCCTTGTGAAATCCTGCATCAGTCAGCCAATACGGTCAAACTCCCTTTATGTTAGCTGCAGCAAAAGTAATAATCCGTTTGACGGGACTAAATGAATATGCTTTTAGCTCAGGAGAATGTCCAGCTGCACCTGCATTTCAAGCAACCCGCCACCGATCTCAAAAAGATTGGTGTTGGGATTGCTCAAGTCCAAAGCTTTTCGATTAAAAAATCCAAAAGCTTTGAGGTGTTTACTGATACTCAAACAAGCATGCTCTTCGGAATACCAAAGAGCGCAATATGCGTTCAAAGATTCGATGATTCACTGAATTCTGCAATTCACATTACGTATCGCATTTC
+
IIIIIHHIHIIIHHIIIIIIHIIIIIHHHIIHHIIIIIHECCHIIIGHIIIIIIGIIIHHIIIIIHIFHGIGHIIIIIHIIHIIGIIHIIIIIIHIHIIIHIIGIIHIIGHIIHIIIIIHHIIIHGHHHIIHIHGHIIIIIIIIIIGIHIIIIIGHHIIIIIIIHHIHIIIGFIIIGHIIIIHHHHIIIIIIIIIIHHHHHHIIIHDHGIIHIHIIIIIDHIHIIHIIIIIIIHHHECCCIIHHHHHFHIIIIHCHIHIIFIIHIHHHIGIIIHHIHIIIIIIIIIIIIIHHHIIIIIIIIIHHHHIIIIHIIHIIIHIIHIIGIGIHCGCIHIIHEFIIIGIIIIIHIIIIHIHHHEIIIIHHHEIIIGHIIIIIIIIGIIIIIIIIIIIIIIIIIII
@HISEQ:711:H5NNWBCX2:2:1101:3028:5264:ATCTCGTA
TTAAGTTCAGCGGGTATTCCTACCTGATCCGAGGTCAAATTTTGATAATTGCAAAAGGTCGACAGAATGCCGGCTGGGCCACAAAAGCGTGTGACAGAGCTCCATACACTCGGGCACCAAACTCGGCATCGCCACTGCATTTCAAGCCTGTCCTTTTTTTTTTAAAAATATCTGAAAAAGGACAATTTGGCTCAACAACCAAGCTGTGCTTGAGGGGTAGTAATGACGCTCGGACAGGCATGCCCTCCGGAATACCAGAGGGCGCAATATGCGTTCAAAGATTCGATGATTCACGGAATTCTGCAATTCACATTACTTATCGCATTTC
+
HIIIIIIIIIHIHHHIIIHIIHHIIIIGIIIHIIHIIIIHHIIIIIIIIHHHIHHIEHHIIIIIIHIDGHIIIIIIIHIEHHIHHIHIIHHIIIIIIIIHCHHIHFHIHIIIIIHIIHHIIGIIIIIHIIHHIHIIIIHIIIIIIGIGIHIIGIIIIIIIIHHGGIIIHHHHA8FHHHIIHIIIHHHIHHIIHIIHHCHFEHEIIIIIHCHIIIHHHIIIIIIGIIIHIHHIIIIHHHIIIIIHIHDIIHIHHIIIHHFCHIGIIIIIIHGHHIIIIIHGIHHHIIIIIIIIIIIIIHIIIIIIIIIIIIIIIIHHIIIIIIIIIIII
@HISEQ:711:H5NNWBCX2:2:1101:3505:5340:ATCTCGTA
TTAAGTTCAGCGGGTATCCCTACCTGATCCGAGGTCAACCTGAAAAAAATTGGGGGTTGCTGGCGAGCACACGACCGGACCTCCAGAGCGAGAAGAATTACTACGCTCGGAGCCGGACGGCACCGCCACTGACTTTAGGGCCCGCCGGGTCGGCGGGGCCCAATACCAAGCTGAGCTTGAGGGTTGTAATGACGCTCGGACAGGCATGCCCCCCGGAATACCAGGGGGCGCAATGTGCGTTCAAAGATTCGATGATTCACTGAATTCTGCAATTCACATTACTTATCGCATTTC
+
IIIIIIGIIIIIIIIIIIIIIIIIIIIIIIIIIIIIIIIIEHIIIIIIHIIHIIIIIIIHHHHIIHHCHIIIDHIIIIIIIIIIIIIIIIHIIIIHHHHIIIIIIIIIIHHIIHIIIIIIIIIIIIIIIIIIIIHIIIIHIIIIIIIIIHIIIIIIIIGIIIIIIIIHIHIIIIIHCGHHHIIIIIIIIIIIIHIIHIIIIIIIIIIIIIIIIIIIIIIIIIIIHHHIIIIIIHHHIIIIIIIIIIIIIIIIIIIIIIHIIIIIIIIIIIIIIIIIIIIIIIIIHHHIIIHGII
@HISEQ:711:H5NNWBCX2:2:1101:4252:5294:ATCTCGTA
TTAAGTTCAGCGGGTAGTCTTACTTGATTTGAGATCGAGTTTAACAAGAATCGTTGCCGACCCTTGTGAAATCCTGCATCAGTCAGCCAATACGGTCAAACTCCCTTTATGTTAGCTGCAGCAAAAGTAATAATCCGTTTGACGGGACTAAATGAATATGCTTTTAGCTCAGGAGAATGTCCAGCTGCACCTGCATTTCAAGCAACCCGCCACCGATCTCAAAAAGATTGGTGTTGGGATTGCTCAAGTCCAAAGCTTTTCGATTAAAAAATCCAAAAGCTTTGAGGTGTTTACTGATACTCAAACAAGCATGCTCTTCGGAATACCAAAGAGCGCAATATGCGTTCAAAGATTCGATGATTCACTGAATTCTGCAATTCACATTACGTATCGCATTTC
+
IIFHIHHIEHIIIGHIHIIIIIIIIIGHIIHEGGHIHDHFHHIHIIIIIHHIIIIHHHDHH?CEHEHGHHIIIHIIIIHHHHHIGHGHIIIIHIH@GHHEHIGHIHHIIIIIHCGHIHIIHEGIIIIIIIICHHIHIHHC@FFCEHHHH?/G?CGHHHH@HHEHIH/F.BH?GCHHEE?GGHCGCH?@EFFGHFHHHHIIIIIFC>GHEG6EEGIHF?=CFA?FIIHCHIIHG?GIHG?IIHHGGHIIHHEHGHCF<CEIH?HHEIHHHHHHGIHHEEHGEHHEH@CC?EHHGEEIGIIIIHIIHHIIIIHHEF=DHIIIIIIHG?EHIHHIHGFFHIIHHEHGIIIIIHGHIIHHFIHHHH@EIIIHHIIIIIGGIHHHHFFIHHHDHEIIIIHIIHI
@HISEQ:711:H5NNWBCX2:2:1101:4754:5311:ATCTCGTA
TTAAGTTCAGCGGGTAGTCTTACTTGATTTGAGATCGAGTTTAACAAGAATCGTTGCCGACCCTTGTGAAATCCTGCATCAGTCAGCCAATACGGTCAAACTCCCTTTATGTTAGCTGCAGCAAAAGTAATAATCCGTTTGACGGGACTAAATGAATATGCTTTTAGCTCAGGAGAATGTCCAGCTGCACCTGCATTTCAAGCAACCCGCCACCGATCTCAAAAAGATTGGTGTTGGGATTGCTCAAGTCCAAAGCTTTTCGATTAAAAAATCCAAAAGCTTTGAGGTGTTTACTGATACTCAAACAAGCATGCTCTTCGGAATACCAAAGAGCGCAATATGCGTTCAAAGATTCGATGATTCACTGAATTCTGCAATTCACATTACGTATCGCATTTC
+
IIHHHHIIHIIIIIIIIIIHIIIIIIHIIIIIHIHIIHIHHHIIIIIIIHHHGHIIIIIIIIHGHHIGHHIIGHGHIIIIHIHI1FHHHIIGIHI<DCGEHHIGIIHIHIIIIIIIICEEHIHICHFHHIIIFHIIIIIIIGIEDDHIIFHIIIGIIIIIIHHGHIHIHIIFHEHHFHHHGHGIHHHHHIIIIIHIIHIHIIHIIIIIIIIIIHIIIHIHHHHHIHIIH=IHIHIIIIHHHGIIHGEHIHHEHEIGIIHIHHHHHHGIIIIIHHIHGFCHGIIHHIIIIHIIIHIIIIIIIIGHHIIIIIHIIIIIIIHIIIHGIIIIHHHHHIIIIIIIIIIIIIIIIGIIIHIIIHIIIIIIIIIIHHHIIIIIIIIIIHHHIIIIIIIIIIIHHII
@HISEQ:711:H5NNWBCX2:2:1101:5901:5439:ATCTCGTA
TTAAGTTCAGCGGGTATCCCTACCTGATCCGAGGTCAACCTGAAAAAAATTGGGGGTTGATGGCAAGCACACGACCGGACCTCCAGAGCGAGAAGAATTACTACGCTCGGAGCCGGACGGCACCGCCACTGACTTTAGGGCCCGCCGGGGCGGCGGGGCCCAACACCAAGCTGAGCTTGAGGGTTGTAATGACGCTCGGACAGGCATGCCCCCCGGAATACCAGGGGGCGCAATGTGCGTTCAAAGATTCGATGATTCACTGAATTCTGCAATTCACATTACTTATCGCATTTC
+
IIIIIIIIIHIIIIIIIIIIIIIIIIIIIIIIIIHIHIIIIEHHIIIIIIIHIIIIIHIHIIIHIIHHHIIIIHIIIIHIIIIIIHIIIIGIHHHIIIIIIIIIIHHIIHIIIHIIIIIIHHIIIIIIIIIHIHHIIIIIIIIIIIIHHHIIHIIHHIIEIIIIIIIIIHIIFHHHGHIIIIIIIHHHHIIIHIIIHIIIIHEHHIIHIIIIIHIIIIIIIIHIIIIIIHHHHECHIIIIIIHHEIHHGHIIIIIIIIHIIHHIIIIIIIIIIIIIIHGGIHIIIIIIIIIIII
@HISEQ:711:H5NNWBCX2:2:1101:7739:5348:ATCTCGTA
TTAAGTTCAGCGGGTATCCCTACCTAATTCGAGGTCGACCTAAATATGTGGTGGTGCCCACGAGTGGGCTTGACGGCGGGCTTCAAGGCCCCCCAGAGCACTGGGCCCGCCGATGAATTCAAGGGCTGCCGCCTTCGCAGGGGCAGGCCCCAACACCAAGCTTGCGCTTGAGAGAGAGGGACGACGCTCGAATAGGCATGCCCCGAGGAATACCAAGGGGCGCAATGTGCGTTCAAAGACTCGATGATTCACTGAAATCTGCAATTCACACTAGCTATCGCATTTC
+
IIIGHHHHFHIIIHHDHHIIIIIIHIIIIHIIHIIFHHGIGHIGHIHHHIIIIIIIIIHHIIIDHHIDGFHDHHHIHHGIHHIIHIIGIIHGIHHHIIIHHGGGGHIIIHIIHDHIIIHHHHHIHHHHHHIEHEGHHHFFDHHHHEHHHIIHHGHIHHIHIHGIHHIHHHHIHIHEHHHHHIHGIIIIIIIHHIHHGHIIIHHHGHIIIGIIHHEEHEIIHHHCFECCIIIIIIHGHEFIIIIHIIIIIHFHIHHGIIIIIHGIIIHIIIIHFIHFIHHHGIIIII
@HISEQ:711:H5NNWBCX2:2:1101:9170:5375:ATCTCGTA
TTAAGTTCAGCGGGTATTCCTACCTGATCCGAGGTCAACATTCAGAAGTTGGGGTTTAACGGCGTGGCCGCGACGATTACCAGTAACGAGGGTTTTACTACTACGCTATGGAAGCTCGACGTGACCGCCAATCAATTTGAGGAACGCGAATTAACGCGAGTCCCAACACCAAGCTGTGCTTGAGGGTTGAAATGACGCTCGAACAGGCATGCCCGCCAGAATACTGGCGGGCGCAATGTGCGTTCAAAGATTCGATGATTCACTGAATTCTGCAATTCACATTACTTATCGCATTTT
+
IIIIIHIIIIIIIGIIIIIIIIIIIIIIIIIIIHIIIIIHIIIIIIGHHIIIIIIIIIIIIIIIIIHEHHIIHIIIIIIIIIIIIIIIIIIIHIIIIIIIIIIIIIIIIIIIIIIIIIIIHIIIIIIIIIIIIIIIIIIIIIIIIIIIIIIIIIIIIIIIIIIIIHIIIIIIIIIIIIIIIIIIIIIIIIIIIIIIIIHIIIIIIIIIIIIIIIIIHIHIIIIIIIIHHIIIIIIIHECIIIIIIIIIIIIIIIIIIIIIIIIIIIIIIIIIIIIIHIIIIIIIIIIIIIIIHIHII
@HISEQ:711:H5NNWBCX2:2:1101:15116:5424:ATCTCGTA
TTAAGTTCAGCGGGTATCCCTACCTGATCCGAGGTCAAACCTTAGTTGAAGATGCATGCAAGGCTGGTGAGCTACATGACAGGCCATCCAAAGCGAGAGAGAGTCTGCTACGCTTGAGACCATCATGAGCACCGCCACTAATTTTCAGGTACGTCCGAGTCCTTCGCACCCACTTGGGCGGCAGGGACGAGGGGACGAAGACCCAACACCAAGCCAGGCTTGAGAGATTGTATAATGACGCTCGAACAGGCATGCCCCTCGGAATACCAAGGGGCGCAATGTGCGTTCAAAGATTCGATGATTCACTGAATTCTGCAATTCACATTACTTATCGCATTTC
+
IIIIHIIIIIIIIHIIIIIIIIIIIIIIGIIHHIIGHHIIIIIIIIIICHEHHIIIIHIHGEEHHIHDGHIIICHIIHHEHIHGIIIIIIIGIEDHIHIIIHHHIIIIGIHIIIIHIIIIHHHIIIIIIHFHHIHHIIIIFIHHIIIIIIIIHHHIIGHHHHHIIIIIIHHHHGHHHIIIIHHHHHGHIIIGIIIHHHIIIIHIHHHHIHHHHIGGIIHIHHIHFHHHEHHFEHHDGDHHG?IIHHHHHFGIHIHHIIIHCHIIIHHFGC<FGIIHHHHDDHHFHGHIHIIIIIIIGIIIIIIIIIIHHHIIIIIIIIIIIHIIHHIHIHIIHGHHHDGI
@HISEQ:711:H5NNWBCX2:2:1101:17451:5476:ATCTCGTA
TTAAGTTCAGCGGGTATCCCTACCTGATCCGAGGTCAACCTGAAAAAAATTGGGGGTTGCTGGCGAGCACACGACCGGACCTCCAGAGCGAGAAGAATTACTACGCTCGGAGCCGGACGGCACCGCCACTGACTTTAGGGCCCGCCGGGGCGGCGGGGCCCAACACCAAGCTGAGCTTGAGGGTTGTAATGACGCTCGGACAGGCATGCCCCCCGGAATACCAGGGGGCGCAATGTGCGTTCAAAGATTCGATGATTCACTGAATTCTGCAATTCACATTACTTATCGCATTTC
+
IIIIIHIIHIIIIIIIIIHIIHIIIIIIIIIIIIIIIIIIIIIIIIHIIIIIIIIIIHIIIHHIIII<<GGIHIIIIIIIIIIIIIIIHHIIIIIIIIIIIIIIIIIIIIIIIIIIIIIIIIIIHIIIIIIHIIIIIHEHHHIIIIHIHIIHIIIHIGHIIIIHIIIIIIIHIIIIIIIIHIIIIIIIIIIIIIIIHIIIIIIIIIIIIIIIHIIIIIIIIIIIHFIIIIHIHHHDIHIIIIIIIIIIIIIIIIIIIIIIIIIIIIIIIIIIIIIIIIHHIHIIIIIIIIIIII
@HISEQ:711:H5NNWBCX2:2:1101:17514:5348:ATCTCGTA
TTAAGTTCAGCGGGTAGTCTTACTTGATTTGAGATCGAGTTTAACAAGAATCGTTGCCGACCCTTGTAAAATCCTGCATCAGTCAGCCAATACGGTCAAACTCCCTTTATGTTAGCTGCAGCAAAAGTAATAATCCGTTTGACGGGACTAAATGAATATGCTTTTAGCTCAGGAGAAAGTCCAGCTGCACCTGCATTTCAAGCAACCCGCCGCCGATCTGAAAAAGATTGGCGTTGGGATTGCTCAAGTCCAAAGCTTTCAAAAAAAATCCAAAAGCTTTGAGGTGTTTACTGATACTCAAACAAGCATGCTCTTCGGAATACCAAAGAGCGCAATATGCGTTCAAAGATTCGATGATTCACTGAATTCTGCAATTCACATTACGTATCGCATTTC
+
HIIHGHHIHIIIDHHGCHHIIIIIHIHGEHIIIIIIIGHHIHHHGIIEEEHIGIIGHHHHHIIEHIFHHIIIIIIFHIIHIIIIGHIHIIGIICEHGHGIHIHIHIGIIIHIHHCEEHH@GHHH?HHIHIIICHIHIIIHHIIHIIIIHIIGHHIIIIIGIHIHHHHHF.FFHIHHEHHEFHEIHHHIHHHHEHIIIIHHEHHIHHIIIIHHEHHHFEIGIIIHHFEIIIIHIIIIIIIIIHIHHGHHFHHIHIIFHHIIHHHHHCIIIHIIHCHCHIHIIIHIGIIIIIHHIIIIIIIIIIIIIIIIIIIHHIIIIIIIIHHEIHIIIIIIFIHGHIIHHIGIGIIHHHHIIIIIGIIIIIIIIIIIIIIIIIIIIIIIHIIHIIIHGIIIHIHI
@HISEQ:711:H5NNWBCX2:2:1101:17914:5454:ATCTCGTA
TTAAGTTCAGCGGGTATTCCTACCTGATCCGAGGTCAAACTTTCAGAAGTGGGGGGTTTAACGGCGTGGCCGCGCTGCGATCCAGTGCGAGTGTTGCTACTACGCAGAGGAAGCTACAGCGAGACCGCCACTAGATTTAGGGGACGGCGCGCCGCGAGGGCACGCCGATCCCCAACACCAAGCCCGGGGGCTTGAGGGTTGAAATGACGCTCGAACAGGCATGCCCGCCAGAATACTGGCGGGCGCAATGTGCGTTCAAAGATTCGATGATTCACTGAATTCTGCAATTCACATTACTTATCGCATTTC
+
IIIIHIIIIIIIIIIIIIIIIIIIIIIIIIIIIIIIIIIIIIIIIIIHHHIIIIIGCHIGIIIIIIIHIIHIIIIIIIIHIIIIIIHGIHIIIIIIIIIIIIIIIIHHIIIIIIIEHIIIIHIIIIIIIIIIHHHIIIHGHHHIIIIIIIIIIIHIIIIIIHIIIIIIHHHIIIIIIIIHHIIIIIIIIIGDIIHHIIGHHIIHIIIIIIIIIIIIIIIIIIIIIIIIIIHIIHIIIIIHDHIIIIIIIIHIIIIIIIIIIHIIIIIIIIHGIIIIIIIIHIHIIIIHHIIIIHHIIIIIIIIHHIIII
@HISEQ:711:H5NNWBCX2:2:1101:2517:5582:ATCTCGTA
TTAAGTTCAGCGGGTATTCCTACCTGATCCGAGGTCAACCTTAAAAAATGGGGGGTTTTACGGCAAGAACTCACTACATGTCCTGAGCGAAGAGTAAACTACTGCACTCGGTATATAGCGAGCCCGCCACTGTTTTTAGGGGGCTGCGGACGGCCGCAGGGCCCCAACACAAGCCTAGGGCTTGATGGTTGAAATGACGCTCGAACAGGCATGCCCGCCAGAATACTAGCGGGCGCAATGTGCGTTCAAAGATTCGATGATTCACTGAATTCTGCAATTCACATTACTTATCGCATTTC
+
IIIFHIIIIIIIIIIIIIIIIIIIIIIIIIIIIIHIIIIIIIIIHIIIHIHHIIIIIIIHIIIIIIIHIIIIIIIIIIIIIIIHIHIIIIIHIIIIIIIIIIIIIIIIIIIHHIIIIGHHIIIIIIIIHIIIIIIIIIIHIIHHIIIIHIHIIIIIHGHIHIIIIIIIIIIIIIIIIIIIIIIIHHIIHIIIIIHIIIIHHIIIIIIIIIIIIIIIIIIIIIIHIIIIHHEIHIIIIIIIIHHIIIIIIHIIIHIIIIIIIIHIIIIIIIIIIGIIIIIIIIIHHHHHIIIIIIHIHHI
@HISEQ:711:H5NNWBCX2:2:1101:3684:5685:ATCTCGTA
TTAAGTTCAGCGGGTATTCCTACCTGATCCGAGGTCAAACTTTCAGAAGTGGGGGGTTTAACGGCGTGGCCGCGCTGCGATCCAGTGCGAGTGTTGCTACTACGCAGAGGAAGCTACAGCGAGACCGCCACTAGATTTAGGGGACGGCGCGCCGCGAGGGCACGCCGATCCCCAACACCAAGCCCGGGGGCTTGAGGGTTGAAATGACGCTCGAACAGGCATGCCCGCCAGAATACTGGCGGGCGCAATGTGCGTTCAAAGATTCGATGATTCACTGAATTCTGCAATTCACATTACGTATCGCATTTC
+
HIIIIIIIIIIIIIIIIIGIIIIHIHHHIHFHHHIIIIIIIIIGHHHIIGHIIIHIIIHIHIIHHDHDEGHHHIIHIHCDHGGFHIIIIGHDHIHHIIIHHHHIHIIHGGHHHGHIIIIHIIIIIIHHHHGHEGHIIHIIHHGHHIIIIIHHIIIIIHHHIIIIGIIIIIIIIIIHIIIHHHHIHHIIHIIHHIIIIIIIIHIHHHHIIIIIIIIIIIHIIIIIIHGIIIIIIIIIIIIHHIGHIIIHHCHIIIIIHHIIIIHHHIIIIIIHHHHIHIIIIHIIIIIIIIIIIHIIHHGHGIIIIIIII
@HISEQ:711:H5NNWBCX2:2:1101:5626:5518:ATCTCGTA
TTAAGTTCAGCGGGTAGTCTTACTTGATTTGAGATCGAGTTTAACAAGAATCGTTGCCGACCCTTGTGAAATCCTGCATCAGTCAGCCAATACGGTCAAACTCCCTTTATGTTAGCTGCAGCAAAAGTAATAATCCGTTTGACGGGACTAAATGAATATGCTTTTAGCTCAGGAGAATGTCCAGCTGCACCTGCATTTCAAGCAACCCGCCACCGATCTCAAAAAGATTGGTGTTGGGATTGCTCAAGTCCAAAGCTTTTCGATTAAAAAATCCAAAAGCTTTGAGGTGTTTACTGATACTCAAACAAGCATGCTCTTCGGAATACCAAAGAGCGCAATATGCGTTCAAAGATTCGATGATTCACTGAATTCTGCAATTCACATTACGTATCGCATTTC
+
HIHHIEHIIIIIIIHHIGHHIIIIIIIIIGFFHGHIIGIHHI?CHIIGHGHHHIIIHHIEHIIFHGG<@GHHHHIIIIFHIIIIIIIIIFHHICCFHHEHHHIHHEEHEHHHIIIHHHHGHF?GHIIHHEHHHIIIHHHHHFCHHGHHHHHHIIIIGIIFHHHIHHIIIIFFHIEHGHHHHHHIHIIHIIIHIIHHIHHHEGIIHHHHFHHIHHHIIIHDGBHHHF?HHHIHHHHHGIIIIHGF?EIIHGDGHEHEHHEIHHHGCHHFGHHEHHHG?FHHHHCIIIIIGHFGEIIIIHHHIIHIIFHHGIIIHIIIHIHHHGIIHHEGHHHHIGHIIFIIDIHHGIIIGIHHIHIHHHHHHIHCFIFIIHHIIIIIIHEIIIIIIHIHHIIIIIIHIHI
@HISEQ:711:H5NNWBCX2:2:1101:6851:5722:ATCTCGTA
TTAAGTTCAGCGGGTAGTCTTACTTGATTTGAGATCGAGTTTAACAAGAATCGTTGCCGACCCTTGTAAAATCCTGCATCAGTCAGCCAATACGGTCAAACTCCCTTTATGTTAGCTGCAGCAAAAGTAATAATCCGTTTGACGGGACTAAATGAATATGCTTTTAGCTCAGGAGAAAGTCCAGCTGCACCTGCATTTCAAGCAACCCGCCGCCGATCTGAAAACGATTGGTGTTGGGATTGCTCAAGCCCAAAGCTTTCAAAAAAAAATCCAAAAGCTTTGAGGTGTTTACTGATACTCAAACAAGCATGCTCTTCGGAATACCAAAGAGCGCAATATGCGTTCAAAGATTCGATGATTCACTGAATTCTGCAATTCACATTATGTATCGCATTTC
+
IIIIIHHHIIHHIIIHGHIIIIIIEHGHEHHIIIHHIGHIIHHIIIIIIIIIIHIIHHIHHIIIIIIGHFEHHIIIIIIIHIIIIIIIFHIIIIIHHHIHHIIIIIGIIIHIIIHGIHHIIIIHHFHIIIIIHIIIIIIIIGIHGHIIIIIIIIHIHIIEFHIIFEEHIHHHHIGIHHHHHHHIIIHHHHHIIHIHHIIIIIIIIIIHIIIHHDHHFIHHIGHGIIIIHIHIHHHEHEIIIIHIHIHHCIHHIIIIIIHIIHGHHIHIHIIHIHHIIHIHHGHHEIIHIIIIIIIHGIHHHHFIIHIIIHIIIIIIHIIIIIIHHIGIIIIGIIIIIIIIIIIIIIIHHHHEIHIIIIIIIIIHIIHIIIIIIIIIIIHHGIIIIIIIGIIIIIIII
@HISEQ:711:H5NNWBCX2:2:1101:9914:5654:ATCTCGTA
TTAAGTTCAGCGGGTAATCCTACCTGATTTGAGGTCAAGACTTAAAATATATTGCCAAGTGGCAGTCCAAAGACAATTTGAAGCGATCAAACAATTACTAGCGACAGCACGGATAGTCTATCAAACTGAGGCCAGTTGTTTGCAACCTGCTAATGCATTTAAAAGGAGCTAACATTGTCTGTCAGCAAAGCCTTCAAGGTCCAAATCACAGTACAAAGTCTGCATTTGATGTTGTTAATGACACTCAAACAGGCATACCCTCTGGATTACCAGAGGGTGCAATGTGCGTTCAAAGATTCGATGATTCACTGAATTCTGCAATTCACATTACATATCGCAATTC
+
IIIIIHIIIIIIHIIIIIIIIIIIIIHIIIHIHHIIIIIIIIIIIIHIIIIIIFHHIGIIIGIHIIIHHIIIIIIIIIIIIIIIIIIIIIIIIIIIIIIIIIIIIIHIIIIIIIIIHHIIIIIHHIIIIIIIIIIIIIIIIIIIIIIHHHIIIHIHIIIIIIHIHHIIHIIIIIIIIIIIIIIIHIIIHHHIGIIIIIIIIIIIIIIIIIIIIIHICIIIIHIIIIIIIIIIIIIIIIIIIIIIIIHGDIIIIIIHHIIIIIIIIIIIIHHIIHDHIIIIIHFEEIIIIHIIGIIHGIIHHIIIIIIHIIIHIIIIIIIIIIIIIIIIIHIIIIIIIIIIIII
@HISEQ:711:H5NNWBCX2:2:1101:11359:5530:ATCTCGTA
TTAAGTTCAGCGGGTATCCCTACCTGATCCGAGGTCAACCTGAAAAAAATTGGGGGTTGCTGGCAAGCACACGACCGGACCTCCAGAGCGAGAAGAATTACTACGCTCGGAGCCGGACGGCACCGCCACTGACTTTAGGGCCCGCCGGGGCGGCGGGGCCCAACACCAAGCTGAGCTTGAGGGTTGTAATGACGCTCGGACAGGCATGCCCCCCGGAATACCAGGGGGCGCAATGTGCGTTCAAAGATTCGATGATTCACTGAATTCTGCAATTCACATTACTTATCGCATTTC
+
IGIIIHHHIIIIIIIHIIIIHHHHHIIHHIHIGIHIIIIGIIIIIHIIIIGIIHIIIIIHIIHIIIGEHHHIIIIIIHEDHHHIIIIIIIDHIHHHIIHIIIHIIIIHIHIIIIIIIHHHHIIIHIIIHHIIIIIIIHHIIIHHIIIHIIHHIIIIHHI?HHIIIIIIIIHIIHHIIIIIIIIHHIGIIIIIIIHHIIIHHHIIIIIIHIIIIIIIIIIIIIIHHEGHIGHIIHHHIIIHGIIIHIIIIIIIIIHIHIIHIHHIIIHHHIIIIIIIIIIIIIIHIIIIIIIHIH
@HISEQ:711:H5NNWBCX2:2:1101:16138:5582:ATCTCGTA
TTAAGTTCAGCGGGTAGCCCTACCTGATTTGAGGCCAGATCATGAATATGTGGGGTTATCAGCCACCCAGAAGGATGAAACGTATTACATCCAAGGTGCTTATGTCTTTAAGGCGAGCCTTTAGCAAGGCAACACCCAATACACCACCGCTCAGGCAAAAACCCAAGTGGGGTGAGGTTTCATGACACTCAAACAGGCATGCCCTTCGGAATACCAAAGGGCGCAAGGTGCGTTCAAAGATTCGATGATTCACTGAATTCTGCAATTCACATTACTTATCGCATTTC
+
IIIHHFHHHHIHIGHHHIIIIIGIIIEHHIIFHIGGHHEHIIIIHIIIHHIIIIGIIIIHHHIIIIIEEHIHIIHIIIHHHHHIHIIHHIIIIIIGIHIIHIIIHHIIIIIIIHEIHIIIIIIIIIHCHIIHIIIHIIEHIIIHIIIIHICHHIHHHHIIHHHHIIHIIIHIHHHHHHHGIHIIIIIIIIIHHHIEHHIIHEHIHHHHEHHHIHFHC<FGDHFECC?HDHE@EIGHIIIHEFHGIIHEEEGDCHFHHIHHEFIIHFHHFHHCEHEHHHGGIIIHHDC
@HISEQ:711:H5NNWBCX2:2:1101:19087:5572:ATCTCGTA
TTAAGTTCAGCGGGTAGTCTTACTTGATTTGAGATCGAGTTTAACAAGAATCGTTGCCGACCCTTGTGAAATCCTGCATCAGTCAGCCAATACGGTCAAACTCCCTTTATGTTAGCTGCAGCAAAAGTAATAATCCGTTTGACGGGACTAAATGAATATGCTTTTAGCTCAGGAGAATGTCCAGCTGCACCTGCATTTCAAGCAACCCGCCACCGATCTCAAAAAGATTGGTGTTGGGATTGCTCAAGTCCAAAGCTTTTCGATTAAAAAATCCAAAAGCTTTGAGGTGTTTACTGATACTCAAACAAGCATGCTCTTCGGAATACCAAAGAGCGCAATATGCGTTCAAAGATTCGATGATTCACTGAATTCTGCAATTCACATTACGTATCGCATTTC
+
1F@<<DFHHIFDH//FHHIIFGHIHH1<D<<1C<FHID@<CEHHHEEH??GH1<<<CE/CCHHH?GFCFH@GH@C@HCCFEHCHEEHHHIHHGH0CGHEHHIIIIIHHIIIIIICE@0<GHHE?FEFCGEHHEHEHEGCGHHI/CDCCGC/CHIGHEEHHHH?.==@?@EHH.B..:8AAH?BAGE@GF?HFHH@;A@HG@FHEHIHH,?E8CHEEGEECGB9.6@?F--B-=EB8..F.CHFFEC??FH@F?HEF</EH@G@<?CHIHF/HHF<000CF0D0C1GD11111GGCC<<<G<<1<1<<1EF<@E1C<E@EIHC<1D<CFC<0?E=EEGC<=HHHF<111<10?FD<1<GD1@<<111<<@C<<1C<<FC1<GHHHHFGC<<@G?IIHHD?
@HISEQ:711:H5NNWBCX2:2:1101:3359:5903:ATCTCGTA
TTAAGTTCAGCGGGTAGTCCTACCTGATTTGAGGTCAATTAAGTGTTGTCCTTCTAAAGGACGGTTTGAAGCTGAAGTCCCATTGTATAGCTGCTTCACGGCAATGGCGTAGATAATTATCACACCAAAGACGGTCCACAAGGGTTTTCCGCTAATACATTTAAAGGGAGCCGACTTGATAAAGCCCGCACAACCCCCCCAAAATCCAAGCCACATTCATCTAACAAAAGCTGAATGGGTTGAGAATTTAATGACACTCAAACAGGCATGCTCCTCGGAATACCAAGGAGCGCAAGGTGCGTTCAAAGATTCGATGATTCACTGAATTCTGCAATTCACATTACTTATCGCATTTC
+
IIIHHHHIIIHHIIIIIHIHIIIIIIIIIHIGHIIIIIIHHIIIIIIIIIIIIIIHHIIIIIIIIIIHHIIHIIIIHIIHIIIGIIIIIIIIIIIIIIIIIIIGIIIIIIIIIIIIIIIIIIIIIHHHIIEHIIIIIIHIHHHIIIIIIIHIIIGIHHHHIIHIIHHAHHHHIHIIIHIIIIIHIHIHHIGHHIIHHHHHH?FHHIHIHHHIHGHHHIIIIIHHIHEIHHIIIIIIHGHHIHIIHHHF@HIIIHHGHCGIHHHIHIIIIIIIIIIIIHIIGIIHHHIIIIIIHHHHHHHIIIHIIIHFIIIIIIGIIHHHHIGIIIIHHEGIIIIIIIIHIIIIIHHHIIIIIIII
@HISEQ:711:H5NNWBCX2:2:1101:5203:5896:ATCTCGTA
TTAAGTTCAGCGGGTAGTCTTACTTGATTTGAGATCGAGTTTAACAAGGGTTTTTGAAGACTCTTGTGAAAATCCTGCATCAGTCAGCCAAAATGGTCAAACTCCCTTTATGTTAGCTGCAGCAAAAGTAATAATCCGTTTGACGGGACTAAATGAATATGCTTTTAGCTCAGGAGAAAGTCCAGCTGCACCTGCATTTCAAGCAACCCGCCTCCAATCTCAAGAGATTAGTGTTGGGATTGCTCAAGTCCAAAGTCTTTCTTCAAAAAAAGAAAAAAGGCTTTGAGGTGTTTACTGATACTCAAACAAGCATGCTCTTCGGAATACCAAAGAGCGCAATATGCGTTCAAAGATTCGATGATTCACTGAATTCTGCAATTCACATTACGTATCGCATTTC
+
HIIIHHHIIHHIIHHIIIIIIGIIIIHHHIIIIIIIIIIHIIHHHIHIIIHIIHGIHHIFHIIHIIIIHHIIHIHIGIIIIIGHIIIHHGIIIIHHHEHIIIIIIIIIIIIIIIHHIIIIGHIGIGIGHIIHGHHHHHIIHIEHIHIIIHHIIIHIHIIIHIGHIHCHHHHHIIIGHHHHIHHIIGIIIIIHGIIHHHIIIHIIIHIIHHIHIIIGIHEHHHEIIIHGHGIIHAHHGFEEHFIIIIIIHHHGC.IIIHHHHIHCIIHIIIHIIIGIIIIIIIHHIIIIHIHHIIIHIHIIHIIIIIIHHIIIIIHHGIHIHHIIHIIIIIIHIIIIHIIGIIIIIIIIIIIIIHIIIHHFHHHIHIHIIIIIIIIIIIIIIIIIHIHHIIIIIHIIIIII
@HISEQ:711:H5NNWBCX2:2:1101:10625:5767:ATCTCGTA
TTAAGTTCAGCGGGTATCCCTACCTGATCCGAGGTCAACCTGAAAAAAATTGGGGGTTGCTGGCGAGCACACGACCGGACCTCCAGAGCGAGAAGAATTACTACGCTCGGAGCCGGACGGCACCGCCACTGACTTTAGGGCCCGCCGGGTCGGCGGGGCCCAATACCAAGCTGAGCTTGAGGGTTGTAATGACGCTCGGACAGGCATGCCCCCCGGAATACCAGGGGGCGCAATGTGCGTTCAAAGATTCGATGATTCACTGAATTCTGCAATTCACATTACTTATCGCATTTC
+
IIIIIHHGIIIIIIIIIIHIIHIIIIIIIIIIIHIIIIIIIHIIIIIHIHHHIIIIIIIIIIGIHHICHHIHIIIIIIIIIIIIIIIIIIHIIIHIHIIIIIIIIIIIIIIHIGIHHIIIHHIHHHHIIIIIIIIIIIHIIIIIHHHIIIIIIIIIHIIDHHHIIHHEIHIHIIIIHIIIIIIIIIIIHIHHIIIIHIIIIIIHIIIIHIHHGIIIHIIIIIHHHDIIIIIIIIIHIHIIIHIIIIIIIIIHHIIHHIIIIIIIIIIIHIIIIIIIHIIIHIHDIIHHHIIIII
@HISEQ:711:H5NNWBCX2:2:1101:15034:5810:ATCTCGTA
TTAAGTTCAGCGGGTAATCCTACCTGATTTGAGGTCGATCAATGATGTATTGCCTCGAAAGAGACAGTCTAAAGACAATTTGAAAGCTGAACATCAATGGGAAACAGCGACAGCATAGATAAAAGCTCTTATCAAACTGAGGCCAGTTCCAACACTGCTCTGCTAATGCATTTAAAAGGAGCTGGTAACTGTTCATGCCAGCAAGCCTTCACATTCCAAGCACAAGAAACTAGTCACATTTCTTGTGTTGAGATATTAATGACACTCAAACAGGCATACCCTCCGGAATACCAGAGGGTGCAAGGTGCGTTCAAAGATTCGATGATTCACTGAATTCTGCAATTCACATTACATATCGCAATTC
+
IIIIIIIHIIIIIHIIIIIIIIIIHIIIIIIIIIIHIHIIIIHIIIIIHHIHIIIIIHIIIIIHIIGHIIIIIIIIIHHHHIIIHIIHIHIIIIIIIIIIIIIIIIIIHIIIIIIIIIIIIIHIIFHIIHIIIIIIIIIIIIIIIIHIIIIIHIIIHHIIIIIHIHIIHIIIIIHHIHHHIIIIIIIIIHHIIHHIIHIIIIIIIHHIIIIIIIIIGHIIHHIIIIHIIGIIIIIHHHIIHEHIIHIIIIIHIIIIIIIIIHHEIIIIHHIIHIIHHIHIIHIIIHIIGIIIIIIHIIIIIIIIIIGIIIIIIIHIIIIIIIIIIIIIIIIIIIIIIIIIIIGIIIIIIHHIIGIHHHIIIIHH
@HISEQ:711:H5NNWBCX2:2:1101:15982:5970:ATCTCGTA
TTAAGTTCAGCGGGTAGTCCTACCTGATTTGAGGTCAAGCATTCAAGAAATTGTCACTGAAGACGATTAGAAGCTGAACACAGAGAGCAATCCCCTCGCCAGTGTAGATAATTTATCACACTTGTGGCAGATCGCAAACAGTTCTGCTAATGCATTTCAGAGGAGCTGACCACATCAAGCGGCCAGCAAGCCTCCACAATCCAAGCCCTCCTTTACAACAAAGTATAGGAGAGTTGAGAATTTAATGACACTCAAACAGGCATGCTCCTCGGAATACCAAGGAGCGCAAGATGCGTTCAAAGATTCGATGATTCACTGAATTCTGCAATTCACATTACTTATCGCATTTC
+
IIIHIIIIHIIIIIIIIIGIIIIIIIIIIIIIIIIIIHIIIIIIIIIIIHIIIIIIIHIIIIIIIIIGIIHIIGIIIHHIIIHHEHIIIIIHHHHIIIHHIIIIIIIIIHIIIIIIIIIIIIIIIIIIIIIIIHIIIIIHHIIHIIIIHHIHIIIHIHGIIIIHHHHIIIIIHHIHIGIIIIIHIIGHHIHHEIHHIHIIIIIIHIHHIIIIIIIIHIHHIHIIIIIIIIIHIIIIIIIIIIHHIGIIIIIHHIHFIIIIIIIIHGGIIIIIIIIIIIIIIIIIIIHIIHIIIIIIHIIIIIIIIIIIHIIIIIIIIIIIHHIIIIIIIIIIIIIIIIIIIHIHIIIIII
@HISEQ:711:H5NNWBCX2:2:1101:19928:5907:ATCTCGTA
TTAAGTTCAGCGGGTATCCCTACCTGATCCGAGGTCAACCTGAAAAAAATTGGGGGTTGCTGGCGAGCACACGACCGGACCTCCAGAGCGAGAAGAATTACTACGCTCGGAGCCGGACGGCACCGCCACTGACTTTAGGGCCCGCCGGGGCGGCGGGGCCCAACACCAAGCTGAGCTTGAGGGTTGTAATGACGCTCGGACAGGCATGCCCCCCGGAATACCAGGGGGCGCAATGTGCGTTCAAAGATTCGATGATTCACTGAATTCTGCAATTCACATTACTTATCGCATTTC
+
IHIIIHIIIIIIIIIIIIIIIIIIIIIIIIIIIIIIGIIIIIIIIIIHIIIIIIIIIIIIHHEHIIIEHHHIIIIIIIIIIIIIIIGIIIIIIIIIIIIIIIIIIIHIIIIIIIIIIIIIIIIIIIIIIIIIIIIIIIIIIIIIIIIIIIIIIHIIIIIIIIIIIHIIIIIIIIIIIHIIIIIIIIIHIHIIIIIIIIIIIIHIIIIIIIIHIIIIIIIIIIIIIHIIIIHIIHDDIIIIIIIIIIIIIIIIIIIIIIHIIIIIHIIIIIIIIIIIIIIGIHIIIIHIIIIIII
@HISEQ:711:H5NNWBCX2:2:1101:4724:6170:ATCTCGTA
TTAAGTTCAGCGGGTATCCCTACCTGATCCGAGGTCAAAAACTTGGAGATGGGGGGGTTACGGCGGAAGCGCGCGCCGGACCACAACGAGATGTTAATACTACGCTTTGGCCCAGGGGCTCTTCGCCATTGGATTTCGCCGGGGATGCCCAATCGCATCCGAGGCACGACCAATCCTCGACAAAGTCTCGGACTGAGGTTTTTGATGACGCTCGAACAGGCATGCCTCCCGGAATACCAGGAGGCGCAATGTGCGTTCAAAGATTCGATGATTCACTGAATTCTGCAATTCACACTACTTATCGCATTTC
+
IIIIIHIHIIIIIIIIHIIIIIIIHIIIHIIIIIIIIHIIIIIHHHGGFHHHIIIIHIIHIHIIIIIHIHIIIIIIGHHHIHHIGIIIIIHIIIIIIIIIIHHHIIIIHIIIIIIHIIIIIIIIIIHIIIIIHHHHIIIIHIIHHIIHHIIIIIIIIIIHIHIIIIIIIIIIIIIIIIIIHHFGHIIIGIIIIIIIIIHFIGIIIIIHIGIIIIIIHIIHIGIIIIGIIHIHIHIIIIHHHHIHIIIIIIHIIIIHHIIIHGHHIIIIHIIIHIIIIIIIIIIIIIIIIIIIHHHHFHHIHIIIIIHDII
@HISEQ:711:H5NNWBCX2:2:1101:5398:6143:ATCTCGTA
TTAAGTTCAGCGGGTATTCCTACCTGATCCGAGGTCAACCTTGAGAAATAAGGGGGCGAAAACCAGGCCACACAACCACCAGATGCGTGCTGTTAAAAGCTCGTTGCATATAGAGTCTGTATGACACCGGTTATTGTCTTTTGGACCTGTCACCAGGTGACAAAGGGCCCAACAACAAGCCAGGCTTGATATTGTGATAATGACGCTCGAACAGGCATGCCCTTCGGAATACCAAAGGGCGCAATATGCGTTCAAAGATTCGATGACTCACTGAATTCTGCAATTCGCATTACTTATCGCATTTC
+
IIIIIHIIHIIIIIIIIIIIIIIIIIIIIIIIIIIIIIIIIIIIIIIIIHIIIIIIIIIIIIIIIIIDHIIIIIIIIIIIIIIIIIIIIIIIIIIIIIIIIIIIIIIIIIIIIHIHIIIIIIIIIIIIIIIIIIIIIIIIIIHHGHIIIIIIIIHIIHIIIIIIIIIIIIIIIIIIIIIIIIIIHHIIIIIIIIIIIIIIIIIIIIIIIIIIIIHIIIHIIIHIIIIIIIIIIIHECIIIIIIIIIIGIIGIIIIIIIIIIIHIIIIIIHIIHIGIIIIIIIIIIIGHIIIIHHIIIGIIIIIHI
@HISEQ:711:H5NNWBCX2:2:1101:7388:6220:ATCTCGTA
TTAAGTTCAGCGGGTATCCCTACCTGATCCGAGGTCAAACTTTCAGAAGTGGGGGGTTTAACGGCGTGGCCGCGCTGCGATCCAGTGCGAGTGTTGCTACTACGCAGAGGAAGCTACAGCGAGACCGCCACTAGATTTAGGGGACGGCGCGCCGCGAGGGCACGCCGATCCCCAACACCAAGCCCGGGGGCTTGAGGGTTGAAATGACGCTCGAACAGGCATGCCCGCCAGAATACTGGCGGGCGCAATGTGCGTTCAAAGATTCGATGATTCACTGAATTCTGCAATTCACATTACTTATCGCATTTC
+
IHIIIIIIHHIIIHHGIIIIIIIIIIIIIIHHHIIIIIIIIIIIIIIIIIIIIGIIIIIIIIHHIHGDHIIIHIHIHIIIIIIIIIIIIIIIIIIHIIIIIIIGIHIIIIIHIIIIIIIIIIIIIIIIIIHGHHHIHIHHECEHIHIHHIIHIIIIIIIIHIIHHHIIIIIIIHIHIIHIIIHIIIIIHEHIIIIIIIIIHGEHGHIIIHIIIIIIHHHIHHHHIIHHHIHIIIIIIIHHEHIIIHIIHFEIGHHHIIIIIIIIIIIIIIIHIHIHIIIIGHIIIIIIIIIHHHIIIIIIIIIIIIIII
@HISEQ:711:H5NNWBCX2:2:1101:9035:6170:ATCTCGTA
TTAAGTTCAGCGGGTATTCCTACCTGATCCGAGGTCAAACTTTCAGAAGTGGGGGGTTTAACGGCGTGGCCGCGCTGCGATCCAGTGCGAGTGTTGCTACTACGCAGAGGAAGCTACAGCGAGACCGCCACTAGATTTAGGGGACGGCGCGCCGCGAGGGCACGCCGATCCCCAACACCAAGCCCGGGGGGCTTGAGGGTTGAAATGACGCTCGAACAGGCATGCCCGCCAGAATACTGGCGGGCGCAATGTGCGTTCAAAGATTCGATGATTCACTGAATTCTGCAATTCACATTACTTATCGCATTTC
+
IIIIHH@HHHHGIIIIHIIHIIFHIGEHEEHHGHHEHI1FHHH@<CHGHG1GHHGHHHHHHHEHIGHG<DHHGHHHIHIHHIDHHHHHHGHHHHIIHIIIIIHHHFHHEHHHHHEIFHHHHHIGHIHHHGGHHIHHHHGDDGHHIIIGIIHEIHIIIIIHHIIIIIIHGHIIIIHHHHHIGIIHHIHHHHHGHCHEEHH?HHHHECHHHIIIIIIH@IIHIHHE</DHCCHIIGIHHHIHECCHH?HHIHDHGIHHEHIHHIHEHHIHHHF1HIHHHFFIHGGFIIIIHEHIIIIIIIIHIIIHEHE<HH
@HISEQ:711:H5NNWBCX2:2:1101:10560:6041:ATCTCGTA
TTAAGTTCAGCGGGTAGTCTTACTTGATTTGAGATCGAGTTTTACAAGAATCGTTGCCGACCCTTGTGAAATCCTGCATCAGTCAGCCAATACGGTCAAACTCCCTTTATGTTAGCTGCAGCAAAAGTAATAATCCGTTTGACGGGACTAAATAAATATGCTTTTAGCTCAGGAGAATGTCCAGCTGCACCTGCATTTCAAGCAACCCTCCACCGATCGTAAAGACTGGTGTTGGGAGTGCTCAAGTCCAAAGCCATTCAAAACAAATTGAAGTCTTTGAGGTGTTTACTGATACTCAAACAAGCATGCTCTTCGGAATACCAAAGAGCGCAATATGCGTTCAAAGATTCGATGATTCACTGAATTCTGCAATTCACATTACGTATCGCATTTC
+
HIIIIIEEGHIIIIHCEGHHHHHHIIHHHHIHIHIIIIHIIIHCHHHIHHGHFHHIEEHIIIIIIIICGEHEHIHIIIIIIIIIIIIIGHHHIIGHGHHHIFHHHECGHHIEHGHIHHIIIIIIIGIHIHHIHH?FHHIIIHEHIIHIHHGHHIGIIIIHIIIHIIFHHACHHII@BHHGEFHHIIEHHGFHIHHHFIHHHHHHHFHFGHIHHIHDH@86.FIIHHCHHCHCHGCF;/HHEHHIHHHCCHFHECF<<@HHGIHHCFHIHIHHHGCDHCCHIIHIHGHHHIHHF<HIHGGIIIIIIIHIHGIIIIHGHIHHGHHHHHHHHEEHIIGIIIIHIIIHHHGC@IIIIIHIHIHHHHEIHHHHIIIIHEIHHGIHIHHHGCFIHHDHIG
@HISEQ:711:H5NNWBCX2:2:1101:11109:6090:ATCTCGTA
TTAAGTTCAGCGGGTAGTCTTACTTGATTTGAGATCGAGTTTAACAAGAATCGTTGCCGACCCTTGTAAAATCCTGCATCAGTCAGCCAATACGGTCAAACTCCCTTTATGTTAGCTGCAGCAAAAGTAATAATCCGTTTGACGGGACTAAATGAATATGCTTTTAGCTCAGGAGAAAGTCCAGCTGCACCTGCATTTCAAGCAACCCGCCGCCGATCTGAAAAAGATTGGCGTTGGGATTGCTCAAGTCCAAAGCTTTCAAAAAAAATCCAAAAGCTTTGAGGTGTTTACTGATACTCAAACAAGCATGCTCTTCGGAATACCAAAGAGCGCAATATGCGTTCAAAGATTCGATGATTCACTGAATTCTGCAATTCACATTACGTATCGCATTTC
+
IIIIIHIIIIIIIIIIIIIIIIIIIIIIIIIGIIIIHIIDHHIIIIIIIHHIIIIIIIHIIIIIIIIDHHIIIIIIIIIIIIIIIIIIIIIIIHHHHHIIIIIHIHHIIIIIIIIGIIIHIIIIGIIIIIIIIIIGIIIIIIIIHIHIHIIIIIIIIIHEEHIIIIHIIHIHHGIIIIIIIIIIIIHIHIHHHHIIHIIIIGIIHIIHIHHIHHIHIIIIHHHHHHHHIHGIIIHHHHIHIIGIIIIIHFHGIHIHHHHGIIDIHIIIIHHHHHHHIIHIIIIIIIHIIIIIIIIIIIHHHGIIIIIIIIIHIIIIIIIIIIIHIIHEIIGIIIIIIIIHHIIIIIIIIIIIIHIIIIIHHIIIIIIIHIIIIHIIIIIIIIIIIHIIIIHIHIHI
@HISEQ:711:H5NNWBCX2:2:1101:13781:6191:ATCTCGTA
TTAAGTTCAGCGGGTATCCCCACCTGATCCGAGGTCAACCTTGATAGAAAAAAAGGTGTTCTGCGGCGGACGTGGCCCGTCTCGAAAACGCTGGAAAGTTATCTCGCTGCGCTCGAAGACGGACGGCGACGCCGAGGGGTTTAAGGCGGGCCCCAAAGGGCCTCACCCAATACCAAGCAGGGCTTGATTTGTGTAATGACGCTCGAACAGGTGTGCCCCCCGGAATACCAGAGGGCGCAATGTGCGTTCAAAGATTCGATGATTCACTGAATTCTGCAATTCACATTACTTATCGCATTTC
+
IIIIIIIIIHIIIIIIHHIGIIIIIIIIIIIHIIIIIEGHFIHIIIIHIIIIIIIIIIIHIIIICHHFGDHIHHIIHIIIHFIHHHHHHGHIICHHGHHHIIIIIIIIIIIIIIIHIIIIIIHGHHIIDHDHIIGIIIIIIHHBFHIIIHIIHIHHIGFIIIIIIHIIIIIIIIIIHIIIHIHIIIIHIIIHIIIIHHIIIIIIIIIIIIHHHGHIGIIHIHHHHHIIHIIHEHIIIIIIIGIIIIIIIIHIIIIHHHEIEHIIHHIIHHHHHIIHIIIIIIIIGIGIIIIGIIIIHHHII
@HISEQ:711:H5NNWBCX2:2:1101:17319:6011:ATCTCGTA
TTAAGTTCAGCGGGTGGTCTTGTCTGATCTCAGGTCCAAGGTTTTGATTGGTTTTTCCTGCTGTGGCAGCAGGCGGAGCGCCCGGTGATATGGGAGACGACAGCCAGTATGTGAGCGTGAGCCACCTACCATGCTGGCGCCCCGATCGAATGGGGTCCCGCCGCGAGCCCTGCGCTTCAGCCGACCCGCTCTTCCTCGATTAAAAGGTGAGCGAGACGGCCACATCCGTCCAAACCGCTTTCAACCAGGAAAGGGTGGGCGAGGGGGTGAGCGGACGCTGAGACAGGCATGCCCTTAGCCGAGGCCGTGGGCGCAATATGCGTTCAAAGATTCGATGATTCACGGAATTCTGCAATTCACACTACGTATCGCATTTC
+
IIIIIHHHIIIIGGIIIIIHIIIIIIIHIIIIHIIIIIIIIEFHHHHIIIIFHHIIIIIIIIGHHHIHIIIIHIHIHHIGHIIHIDHIIIIIIIHIIIIIHIHIIHGGEHIIIIIHIHHIHHIHIHHIIIIIIIIIHHIHIIIHIIIIHHIIHFIIHIIIIIHICEHHHHIHHHHHHIIHIHHHIIIHHHIIFHIHHHGIIHHHIGEHIIIIIHIIIHIHIIIIIIIHHHHHHEIIIHHEFH@CHIHIHHHEHHHHHEHHIHHHGIIHIHIHIHIIIGIIIIIIIIIIIHHHFGIIIIIIIIIIHHHHFIIIIHIIIIIHGIHIIIIIIIIHIIIIIIHIHHIIIIIIIIIIIIHIIHHHHHHDIIIIIIIIHIIII
@HISEQ:711:H5NNWBCX2:2:1101:18640:6214:ATCTCGTA
TTAAGTTCAGCGGGTAATCCCGCCTGATTTCAGATCAAAGGTAAAGGGTTTAGTTACAACTTTCGGCAGACCGGCCCCGCTCTTTATAAAAGTACATTTATCAAGTGCGGAAGACCATTTGGCCCACCATTGCAACAGTCATTCCAGCCGAGACAATCCCCCTGATGGGAGACCGCTGGGCCACCGGTTATGCTCTTTCCCTCCTTGGCCAAAAAGCCTTGGGGAGAAAGGTTATAATGATACTGAAACAGGCGTACCCTTTGGAATACCAAAGGGTGCAAGATGCGTTCAAAGATTTGATGATTCACTAGAGGCAGATCACACTACATATCGCGATTC
+
IIHGIHHIIIIIIIIHHIHIIIIIIHGIIIIIIIIHGHHHGHIIHEHHHHHIHHHHIIIIIHIIEHHIIIHHHIIIIIIICHHIIHIIIHIIIIIIIIIGIIIIHIHHGHIDHHIIIIIIHHIIIIIIIIIIGIIIHIIIIIGIIIHIIIHIHHIIIIIHHIIIIIIIIIIIIIHIIHHGHIIHHIHIIIIIIIIIIIHIHHIIHHHHIIIIIIHIIHIIHHHHIIIIIIIHIIIIIIIIIIIIIIIHGIHHHIIIIHHCIIIIIIIHHHFIIIIHIIIIIIIIIIIIIIIIIIIIIIIIIIIIIIIIIIIIIGIIHIIHIIHIIIHHIIIIIIIIIHI
@HISEQ:711:H5NNWBCX2:2:1101:2695:6276:ATCTCGTA
TTAAGTTCAGCGGGTATCCCTACCTGATCCGAGGTCAACCTGAAAAAAAATTGGGGGTTGATGGCAAGCACACGACCGGACCTCCAGAGCGAGAAGAATTACTACGCTCGGAGCCGGACGGCACCGCCACTGACTTTAGGGCCCGCCGGGGCGGCGGGGCCCAACACCAAGCTGAGCTTGAGGGTTGTAATGACGCTCGGACAGGCATGCCCCCCGGAATACCAGGGGGCGCAATGTGCGTTCAAAGATTCGATGATTCACTGAATTCTGCAATTCACATTACTTATCGCATTTC
+
IIIIIHHIHIIIIIIIIIHIIIIIIIIIIIIIIIIIIIIIHIIIIIIIIIHHGIIIIIIIIIIIIIIIIIIIIHIIIIIIIIIIIIIIIIIHIHIIIIIIIIIIIIIIIIIIIIIIIIIIIIIIHIIIIIHIIIIIIIHIHIIIIHHIIIHHIIHIIIIIHIHHHIIIIHFIIHHIIHHIIIIIIIHIIIHIHIIHHIHHHIIIIIIIHHIIIIIIHIIHIIIIHIIIIIIHIIHHHGIIIIIIIIIIIHIIIIIIGIIIIHIIIIIIIIIHHIGIIIIHHHIIIIIIIIHGGII
@HISEQ:711:H5NNWBCX2:2:1101:14411:6476:ATCTCGTA
TTAAGTTCAGCGGGTAGTCTTACTTGATTTGAGATCGAGTTTAACAAGCGTCGTTGCCGACCCCTGTGAAATCCTGCATCAGTCAGCCAATACGGTCAAACTCCCTTTATGTTAGCTGCAGCAAAAGTAATAATCCGTTTGACGGGACTAAATGAATATGCTTTTAGCTCAGGAGAATGTCCAGCTGCACCTGCATTTCAAGCAACCCGCCTCCGATCTAAAAAAGACTGGTGTTGGGATTGCTCAAGTCCAAAGCTTTCAAAAAAAAATCAAAAGCTTTGAGGTGTTTACTGATACTCAAACAAGCATGCTCTTCGGAATACCAAAGAGCGCAATATGCGTTCAAAGATTCGATGATTCACTGAATTCTGCAATTCACATTACGTATCGCATTTC
+
EHIIHHHIIHIIHIIGHIHIIHGHHEEHEHIHHHHFGEEGHH@@GFHHGHHHCHCHHIHIIDHHG1CGHHIIIHHEHIGEEHHIIIHIHHIGIHC<CGHCHHIIIHEGHICHHHHIHHGHHEHHIGIIHIIGIEGHIHHHFGHH/CEHHH@HIHGHIIHHHHHFH?GECFHFEHHFHECFHHHECHFEHHIIIIIFFHIGHIEHHHHHEDH@HFCIHHHHHHIHGHFGG=HHHFG.HIHHHEHGGHEHHFHGECHE@G=IIHHCHIIIHGEHHFGEGIGIIHHFGIIIIIHHHIIIIGIIHHIHIIHIHGHIHHHHHG?HHGHECGCEHIIIHIIIIIHHHHIIHHHHGHHIIHHHHHGIHHHIIGHHIHGIHHHGIHGIHIHIIHHFIHHEHHGI
@HISEQ:711:H5NNWBCX2:2:1101:17387:6422:ATCTCGTA
TTAAGTTCAGCGGGTAGTCTTACTTGATTTGAGATCGAGTTTAACAAGAATCGTTGCCGACCCTTGTGAAATCCTGCATCAGTCAGCCAATACGGTCAAACTCCCTTTATGTTAGCTGCAGCAAAAGTAATAATCCGTTTGACGGGACTAAATGAATATGCTTTTAGCTCAGGAGAATGTCCAGCTGCACCTGCATTTCAAGCAACCCGCCACCGATCTCAAAAAGATTGGTGTTGGGATTGCTCAAGTCCAAAGCTTTTCGATTAAAAAATCCAAAAGCTTTGAGGTGTTTACTGATACTCAAACAAGCATGCTCTTCGGAATACCAAAGAGCGCAATATGCGTTCAAAGATTCGATGATTCACTGAATTCTGCAATTCACATTACGTATCGCATTTC
+
IIIIIHIIIIIIIHIIHIHIIHHIIHGIIIIIIHIIGIIIIIIHIIIGHGHIIIIIIIIIGIIGHIIHIIHIIHHHIHIHIIIIIIIIIGIIIHHGHGFHHHIIIFGHHIIIIIHIIIIHIHIIEHIHHIIIHIIHIGHHHIIHDEEEFCHEHIHIIIIHIHIIIGHGFHHEHCHEHIHIGIHHHHHHIHIHFIIIIIIHIHHHIIHICHIIHIHHHEHIHEIIIHHGHIIIIIHHGHHEHIIHIHIHIIIHHEIIIIIIIHHIHIHHHGIIIIHIIIIHHHIIIHIGIIIIIIHHEIIHGHIIHIIHHIHGIHIIHHIIIHIIHHIHHIIIGHIIIIGIIGIIIIIIIHCFGHIIHIIIIIHHIIIIIIIIHFIIIIIIHIIIIIIIIIIIIIIIIII
@HISEQ:711:H5NNWBCX2:2:1101:4276:6612:ATCTCGTA
TTAAGTTCAGCGGGTAGTCTTACTTGATTTGAGATCGAGTTTAACAAGAGGTTTTGAAGACTCTTGTGAAAATCCTGCATCAGTCAGCCAAAATGGTCAAACTCCCTTTATATTAGCTGCAGCAAAAGTAATAATCCGTTTGACGGGACTAAATGAATATGCTTTTAGCTCAGGAGAATGTCCAGCTGCACCTGCATTTCAAGCAACCCGCCCCCTCTCTTTAAAAGATTGGTGTTGGGATTGCTCAAGTCCAAAGCCTTTCTTCAAAAAAGAAAAAAGGCTTTGAGGTGTTTACTGATACTCAAACAAGCATGCTCTTCGGAATACCAAAGAGCGCAATATGCGTTCAAAGATTCGATGATTCACTGAATTCTGCAATTCACATTACGTATCGCATTTC
+
IIIIIIIIIIIIIIIIIIIIIIIIIIHIIIIIIHIIIIIGHHIIIIHIIIIIIIIIIIIGIIIIIIIHHIHHHIIIIIIIHIIIIIIIIIICHIGCFGHIFHIIIIIIIHIIHIIIIGHHEHHHGFFHIIIIIIIIGIIIII?HGCHIHHIIIIHHIIIIIIGIIHIHIIIIIIIIHIIGHIHIIIIIIIIIHIIHIIIIIHHHIHHIHIDHHIHHIHHIHHFFAFHIHEHGHIIHIIHIIIIIHFGIIIIIIGHEGHIIIIIIIHEIIIIIIIIIIHGHIIIIIIIHHIIHIIIIIIHIIHHHHGHHIHIIHIIIIIIIIHIIIIHHIHHGIHIIIIIIIHGHGIIIIIIGIHIHIIIIIIIHGIHHIIIGIIHIIIIIHIIIIHIIIIIIIIIHHGHI
@HISEQ:711:H5NNWBCX2:2:1101:5899:6666:ATCTCGTA
TTAAGTTCAGCGGGTAGTCCTACCTGATTTGAGGCCAGATCATAAAAAAATTGCCCAAGGGCGATTAGAAGCTGACAACTATGCCTTTCTTATCCCGGCCAGCCGCATTGCTGCAACTGTCCTCAACGAAATAATTATCACGTTGAGTGGAACCGATTACGAAAAGGGTCTGCTAATGCATTTCGAGCGAGCCGCAATAAAGCAGCAGCGCTCACGTCCACGCCGCTAACCACTATTAAGAAAGCTAGAGGGTGAGAGTTTCATGACACTCAAACAGGCATGCTCCTCGGAATACCAAGGAGCGCAAGGTGCGTTCAAAGATTCGATGATTCACTGAATTCTGCAATTCACATTACTTATCGCATTTC
+
HHHEHDF@ECHEHHIGHHIHIIIEHFHIGHIEHHHIHHIEHHCFHHIIIIIIHFHHHIGGEHIIIGHHHEHIIHIIHIHHHHGIGHIGIHIIIIIHD?HHIIIIHIIIIIIIHIFHGEHFHIIIIIHIIIIIIIIIEHIHHHFHIIIIHIIIIIIHIIIHHIIIHHH@FHGHHHIHGHEHIHHEGHHHHHHHHHIHIIIHIIIHIIIHFGHEIHHIIGHIIHHC?IHHIIIIIIIGHIHGHHCIIIIIIHHHGIIIIIIGIIHGIIIIHHIIHFGIIIIIIHIHHDHHGEIIHIGHGIHGIIIFHHGCGIHEIHGIHIIIHEGHIHECIHIIHIIHHIIIIHHIHGHEIIHHEGCGHHHEEHGHHIHI
@HISEQ:711:H5NNWBCX2:2:1101:5864:6681:ATCTCGTA
TTAAGTTCAGCGGGTATTCCTACCTGATCCGAGGTCAAACTTTCAGAAGTGGGGGGTTTAACGGCGTGGCCGCGCTGCGATCCAGTGCGAGTGTTGCTACTACGCAGAGGAAGCTACAGCGAGACCGCCACTAGATTTAGGGGACGGCGCGCCGCGAGGGCACGCCGATCCCCAACACCAAGCCCGGGGGGCTTGAGGGTTGAAATGACGCTCGAACAGGCATGCCCGCCAGAATACTGGCGGGCGCAATGTGCGTTCAAAGATTCGATGATTCACTGAATTCTGCAATTCACATTACTTATCGCATTTC
+
IIIIIIIIIIIIIIIIIIHIIIIIIIGIHIIHIIIHIIIIIIIIIIIEHGHIIHIIHHIIGIIIIIIHIIIIIIHIIIIDGHIIIHIIIIIHHHIIIIIGIIIIIIIIIIIIIIIIIIIIIIIIIIIHIIIIIIIIIIIIIHIGHEHIIIHIIIIIHEIGIIHIHIHIIIIIIIIIIIHHHIIIHHIHIHIHHHIHIIIHHHHIIHHHIIIIIIIIHHIIHFIIGIIGIIIIIIIIHHHHECHIIIIIHEFHIHHHHHIHIIIHGIIIIIIHHIIHHHGIIIIHIIIHIHIIHGHHHHIHGHIGIIIHHH
@HISEQ:711:H5NNWBCX2:2:1101:6253:6505:ATCTCGTA
TTAAGTTCAGCGGGTATTCCTACCTGATCCGAGGTCAATTAAACGAAAAATCATATGAAAGTTGGGGCAGGATGCAAGCCGGGAGCCACCAGAGCGTGCGACAAAGCCCCATACGCTCGGGCACCCAAATCTTGGCATCCCCACTGCATTTCAAGCCTCTGGAAGAACCAGAATGCTCAACACACAAGCCGTGCTTGAAGGTAAATAATGACGCTCGGACAGGCATGCCCCCCGGAATGCCAGAGGGCGCAATATGCGTTCAAAGATTCGATGATTCACGGAATTCTGCAATTCACATTACTTATCGCATTTC
+
IIIIIHIIIIIIIIIIIIIIIIIHIIHIIIIIIIIIIIIIIIHHIIIIIIIIIIIIIHIIIIIIIIIDEHIIIIIIIIIIIIIIIIIIIIIIIIIIIIIIIIIIIHIIIIIIIIIIIIIIIIIIIIIIBGHHIIIIIIIIIIIIIIIIIIIIIIIIIIIIIIIIIIIIHIIIIIIIIIIIIIIIIIHIIIIHIIIIIHHIIIIIIIIGIIHIHIIIIIIIIHIIIIIIIIHHHIIIIIIIIIIIHIIIIIIIIIIIIIHIIIIIIHHHIHIIIIIIIIIIIIIIIIHIIIIIIIIIIIIIHIIIIIIIIIIII
@HISEQ:711:H5NNWBCX2:2:1101:9208:6500:ATCTCGTA
TTAAGTTCAGCGGGTATTCCTACCTGATCCGAGGTCAAACTTTCAGAAGTGGGGGGTTTAACGGCGTGGCCGCGCTGCGATCCAGTGCGAGTGTTGCTACTACGCAGAGGAAGCTACAGCGAGACCGCCACTAGATTTAGGGGACGGCGCGCCGCGAGGGCACGCCGATCCCCAACACCAAGCCCGGGGGCTTGAGGGTTGAAATGACGCTCGAACAGGCATGCCCGCCAGAATACTGGCGGGCGCAATGTGCGTTCAAAGATTCGATGATTCACTGAATTCTGCAATTCACATTACTTATCGCATTTC
+
HHIHIIIHGIIIIGIIIIIHIIIIIIII?FHHHFGHHHIIIIIHIIIIIHHHHIIIHIIIIIIGHIIDHIIIIIHIIIIHHHHIGIIIIHIIIIIIHIIHIHHIHIIHHIIIIIIIHHHIHEHIIHHHHGHEHIIIIIHHGHH5DFHIIIIIIIHHCHHHIHIIIIGHHIIIHIHHHHHFFHIHIIIIIIIHIIIHIIIIIHHHHIIHHDHIIIHIHGIIIIHDCHHGIHGHIIIIIIHHCGIIHGHHDFCHIIHFGHHIIIHHHHHEHIHHIIHIHFHHIHIIIHHHFIHGHFIIIIIHHIIIIIIHH
@HISEQ:711:H5NNWBCX2:2:1101:9359:6571:ATCTCGTA
TTAAGTTCAGCGGGTCTTCCTACCTGATCCGAGGTCAACCTTGGGTAAATAAGGCTTTTTAACGGCCGGAACCCGCAGCACGCCCTGAGCGAGATGTATTACTACGCTCGGAGTGACTAGCGAGCCCGCCACTGGTTTTCAGGGCCTGCGGCAGCCGCAGGTCCCCAACACAAGCCGGGGGCTTGATGGTTGAAATGACGCTCGAACAGGCATGCCCGCCAGAATACTGGCGGGCGCAATGTGCGTTCAAAGATTCGATGATTCACTGAATTCTGCAATTCACATTACTTATCGCATTTC
+
IIIIIIIIIIIIIIIIHIIHIIIIIIIIIIHIIIIIIIHHGIHHIIGHIHIHHHIIIIIIIIIIHHIHHGHIIIHGHHIIIIIHIHIIIGIIIIIIIIIIIIIIIIIIHHHHHHIHIIHHHIIIIIHIIIIIIHIIIIIIIIIIIIIIIHIHIIIIIIIHIIIIIIIHIIIIHIIIIIIIIIIIIIIIIHIIIIIIIIIIHIIIIIIIIIIIIIIIIHHHHIIIIHIIIHHHIIGIIIIHHHIHIHIIIIHHIIIIIGIIHIHIIIIGIIIIIIIIHIIIIIIIIIIIIIIIIIHIIIII
@HISEQ:711:H5NNWBCX2:2:1101:9608:6735:ATCTCGTA
TTAAGTTCAGCGGGTATCCCTACCTGATCCGAGGTCAAAAACTTGGAGATGGGGGGGTTACGGCGGAAGCGCGCGCCGGACCACAACGAGATGTTAATACTACGCTTTGGCCCAGGGGCTCTTCGCCATTGGATTTCGCCGGGGATGCCCAATCGCATCCGAGGCACGACCAATCCTCGACAAAGTCTCGGACTGAGGTTTTTGATGACGCTCGAACAGGCATGCCTCCCGGAATACCAGGAGGCGCAATGTGCGTTCAAAGATTCGATGATTCACTGAATTCTGCAATTCACACTACTTATCGCATTTC
+
IIIIIHIHIIHIIIIIIIIGHHIHIIHIIIIIIIIIGHIIHIHIIGFGHIIIIFIIIIIIHFFDHIDDDHHHHHIIIHIIIHHIIIIIHHGHIHHHIHIIIIHIHHHIIHIIHHIHIIIIIHIIIIHIHIIIIHGHHHIIIHIIIIIIHHHHHHHIIIIIGIHHIIIIIIIIIIHIIIIIIIGIIIIIIIIIIIIIIIHIHHIIIIIHIIIHIIIIIIIHFIIIIIIIIIIIIIIIIIIIHHIIIIIIIIIHIIIIIHHIHIIIIHHHIIIIIIIIIIIIIIIIIHHHIIIIHIIHHHIIIIIHIIIIII
@HISEQ:711:H5NNWBCX2:2:1101:12974:6697:ATCTCGTA
TTAAGTTCAGCGGGTATTCCTACCTGATCCGAGGTCAACCTTGTAAAGATACTGTTTCCAGTGCTTTTAACGGCTGGTATCGCCCGCCGGACGCTCCTTAGCGAGGTGTAAACTACTACGCTCGGAGTCCCAGCGGGCCCGCCACTGTTTTTCAGGGCTTGCCAGACGGCAAAAAAGCCCCAACACCAGACCCGTACAGGCCTGAGGGTTGAAATGACGCTCGAACAGGCATGCCCACTAGAATACTAATGGGCGCAATGTGCGTTCAAAGATTCGATGATTCACTGAATTCTGCAATTCACATTACTTATCGCATTTC
+
IIIIIIIIIIIIIIIIHIIIIIIIIIIIIIIIIIIIIIIIIIIIIGIIIIIIIHIIIIEHHHEHIGHHIIIIHIHIHIIIIIIIIIIIIIIGIIIIIIGHIHIIIIHHIHHIIHIHHIIHHHHIIGIHHIE@GHHEIIIHIIGIIIIHHHEIIHIIHIHIHIIIIHHIIIIIIIHIHIECHIIHHIIIIHIHHIIIIIIIIIHIHGIIIIHGIIHHEEIHHHHIIIIIHIIIIIIIIHHHHIHHHEHHGIIIHGGHGIIIIIHIGIIIHHIIIIIIIIIIIHHIIIIIIIIIIIHHHHGIIIHGHGHHGHGHGIIHIII
@HISEQ:711:H5NNWBCX2:2:1101:15225:6733:ATCTCGTA
TTAAGTTCAGCGGGTAGTCTTACTTGATTTGAGATCGAGTTTAACAAGAATCGTTGCCGACCCTTGTAAAATCCTGCATCAGTCAGCCAATACGGTCAAACTCCCTTTATGTTAGCTGCAGCAAAAGTAATAATCCGTTTGACGGGACTAAATGAATATGCTTTTAGCTCAGGAGAAAGTCCAGCTGCACCTGCATTTCAAGCAACCCGCCGCCGATCTGAAAAAGATTGGCGTTGGGATTGCTCAAGTCCAAAGCTTTCAAAAAAAATCCAAAAGCTTTGAGGTGTTTACTGATACTCAAACAAGCATGCTCTTCGGAATACCAAAGAGCGCAATATGCGTTCAAAGATTCGATGATTCACTGAATTCTGCAATTCACATTACGTATCGCATTTC
+
IIIIIHHIIIIIIHDIIHIIIIIIIIIIIIIIIGIGIHHHHHIIIHIHIIIIIIHDEHICHIIHIIHHHIIHHIIHIIIIIIIIIIIIGIIHIHHEHHGHIIIIIHIEHIIIIICHIHIIEHHIIHIIIIIHIIIHHIIIHHIHIIIIIIHIIHHHHIIHIIIIIGEEHHHHHHHHIIGIHIIHHGFHIIIIHHIIHIIIHIIIIHGIHIIGIHHD.IHHHHHHIHEEHGIIIHHIHGHHIHHGIIIIIIHHHHGG@EHDHIIIIGIIHDHHCDCGIHHIIIIIIIIIIIIGIIIIIHHHHHIIIIIIIIIIIIIIHHIIIIIIIIIHIIHHIIHIIIIIIIIIIHIIIIHIIIIIIIIHIIIHIIIHIIHIIIIIIIIIHGHHIIIHHIIIHIHI
@HISEQ:711:H5NNWBCX2:2:1101:17213:6609:ATCTCGTA
TTAAGTTCAGCGGGTATCCTTACCTGATCCGAGGTCAAATCTTTTTCAAGGTTTAATCGACGAAAATGCCGGCTGGGCCACTAAAGCACGTGACAGGCTCCATATGCTCAGGCACCAGGACTCGGCATCGCCACTACATTTTAAGCCTGTCCATCAACAGGACAATTGGCTCAACAACCAAGCCGTGCTTGAAGGTAGTAATGACGCTCGGACAGGCATGCCCTCCGGAATACCAGAGGGCGCAATATGCGTTCAAAGATTCGATGATTCACGGAATTCTGCAATTCACATTACTTATCGCATTTC
+
HHHHHGHIIIIDHHDHHHEHHIIIIIGIHIIHHGHHIEHHIIHIHIH?HHIIGHHHIHIGHHDHIIIHIGHIIIHIGHGIIIFHIHEEHIIIIIIIIIIIHEHIIIHIIIHHHIHHHHHHIHHIHHHHHIHIHHIHHIIIIIIIHHIIHIHIIHHIHHFEEHHIFIIHEHIHIIIIIIGIEIHEHIHHGHIIIIIHHHFEIHIHGHHIIIIHIHHHHGGHIIIHGHHEH?IIIIHIHDIIIIIIHEHIHIHHHFEHEIIIIIHHEEIIGIIIHHHIHHHIIIIIIIIIHGGHHGIIHHEHGIIHIH
@HISEQ:711:H5NNWBCX2:2:1101:17616:6733:ATCTCGTA
TTAAGTTCAGCGGGTGGTCTTGTCTGATCTCAGGTCCAAGGTTTTGATTGGTTTTCCTGCTGTGGCAACAGGCGGAGCGCCCGGTGATATGGGAGACGACAGCCGATATGTGAGCGTGAGCCACCTACCATGCTGGCGCCCCGATCGAATGGGGTCCCGCCGCGAGCCCTGCGCTTCAGCCGACCCGCTCTTCCGAAAGGTGAGCGAGACGGCCACATCCGTCCAAACCGCTTTCAAAATGAAAGGGTGGGCGAGGGGGTGAGCGGACGCTGAGACAGGCATGCCCTTAGCCGAGGCCGTGGGCGCAATATGCGTTCAAAGATTCGATGATTCACGGAATTCTGCAATTCACACTACGTATCGCATTTC
+
IIIIIIIIIIIIIIIIIIIIIIIIIIIIIIIIIIIIIIIIIIHIIIIIIIIHHIIIIIIIIIIIIIIHHIIIIIIIIIIHIIIIHHIIIIIIIIIHIIIIHIIIIIIIHIIIIIIIIIIIIIIIIIIIHIIIIIIHIIIIIIIDHIIIIIIIIIHIIHIIIHHIHGIIIIIIIIIHIHIIHHIHIIIIIIIEHHIIIIIIHIIIIIHIHIIIIIIIIIIHIIIIIHHIIIIIIHHHIHH?IIIIIIHIIIIIIIIIIIIIIIIIIIIIIIIIIIIIIIIIIIHIIIIIIIHHIIIIIHIHEIIIIIIHIIIIIIHIIIIIIIIIIIIIIIIIIIIIIIIIIIIIIIIIIIIIIIIHIIIIIIIIIIIII
@HISEQ:711:H5NNWBCX2:2:1101:18444:6553:ATCTCGTA
TTAAGTTCAGCGGGTCTTCCTACCTGATCCGAGGTCAACCTTGGGTAAAAAAGGCTTTTTAACGGCCGGAACCCGCAGCACGCCCTGAGCGAGATAAAATCTACTACGCCCGGTGTGACAGCGAGCCCGCCACTGGTTTTCAGGGCCTGCGGCAGCCGCAGGTCCCCAACACAAGCCTGGGGCTTGATGGTTGAAATGACGCTCGAACAGGCATGCCCGCCAGAATACTGGCGGGCGCAATGTGCGTTCAAAGATTCGATGATTCACTGAATTCTGCAATTCACATTACTTATCGCATTTC
+
IIIIIHIIIIIIIIIIIIIIIIIIIIHIIIIIIIIIIIIIIIIIIIIIIIIIIIIIIIIIIIIHHHIIIIIIIIIIIIGIIIIIHIHHIIIIIIIIIIIIIIIIIIIHIIIIIIIIIIIIIIIIHIIIHIIIIGIIIIIIIIIIIIIIIIIHHEHIHIIIIHIHIIIIIIIIIIHIIIIIIIIIIIIIIIIIIIIIIIIIIHHIIIIIIIIIIIIHHHHHIIIIIHIIIIIHIIIHIIIIIIHIIIIIIIIIIIIIIHGHIIIIIIIIIIIIIIIIHIIIIIIHIIIIHIIIIIIIIIGII
@HISEQ:711:H5NNWBCX2:2:1101:18613:6631:ATCTCGTA
TTAAGTTCAGCGGGTATCCCTACCTGATCCGAGGTCAACCTGAAAAAAATTGGGGGTTGCTGGCGAGCACACGACCGGACCTCCAGAGCGAGAAGAATTACTACGCTCGGAGCCGGACGGCACCGCCACTGACTTTAGGGCCCGCCGGGGCGGCGGGGCCCAACACCAAGCTGAGCTTGAGGGTTGTAATGACGCTCGGACAGGCATGCCCCCCGGAATACCAGGGGGCGCAATGTGCGTTCAAAGATTCGATGATTCACTGAATTCTGCAATTCACATTACTTATCGCATTTC
+
HHHHHHHIIGIDHIIIIIIIHIIIFHFHHIHHIIIIICHCHHIIIIID<FGHHEHHHIIIIHHH<DHFHHII</CHCHEHHGIIHIIHIHHHHIIIIIIIIIIIFHEHEEDHHHHHHHHHHHHIIHIIIIHHFFHHHHHFHHHHIIHHGIIIIIIHHHHHFHGICHHIHEIIHHGHHFHFHIIIIHHHIIHHIIHIIIHIHHEHHIIIIIGGHIIIIIIIIIIIHIIIIIHIHDIIIIIIHIIIHIIIIIIIIIIIIIHHIIIHIGIHIIIIIIIHHHIIIHFIIHHHIIHIII
@HISEQ:711:H5NNWBCX2:2:1101:6236:6999:ATCTCGTA
TTAAGTTCAGCGGGTATCCCTACCTGATCCGAGGTCAACCTGAAAAAAATTGGGGGTTGCTGGCAAGCACACGACCGGACCTCCAGAGCGAGAAGAATTACTACGCTCGGAGCCGGACGGCACCGCCACTGACTTTAGGGCCCGCCGGGGCGGCGGGGCCCAACACCAAGCTGAGCTTGAGGGTTGTAATGACGCTCGGACAGGCATGCCCCCCGGAATACCAGGGGGCGCAATGTGCGTTCAAAGATTCGATGATTCACTGAATTCTGCAATTCACATTACTTATCGCATTTC
+
HHIEHH@CGHFHC/FCFGHIGEECHHGHCFHCECHFCGHIIG1FCHECCCGHIE/FHHHFHIEHHE@<DHHC?CCDHHIIHHIIIHHHCECFEIHHGFHHHHIHIIDHHIHHHIHIEIHIIHIIGEHHIIHHFHHHIIGHIIIHHGHIIIIHIHHIHHIIIIGIHIHHIGIIHHIHHHIHHHIIHHHACGHHHHCCIHDFIIHHHHHIIIHIGIHHCHHHCIHEC<HDEHCIHFCCHFHIIIHHHHG@IHFHEG@CHHFHHHHHEHIHHIHIIIHIIIIHHHHHHH@EEHHHHH
@HISEQ:711:H5NNWBCX2:2:1101:11327:6854:ATCTCGTA
TTAAGTTCAGCGGGTAGTCTTACTTGATTTGAGATCGAGTTTAACAAGAATCGTTGCCGACCCTTGTGAAATCCTGCATCAGTCAGCCAATACGGTCAAACTCCCTTTATGTTAGCTGCAGCAAAAGTAATAATCCGTTTGACGGGACTAAATGAATATGCTTTTAGCTCAGGAGAATGTCCAGCTGCACCTGCATTTCAAGCAACCCGCCACCGATCTCAAAAAGATTGGTGTTGGGATTGCTCAAGTCCAAAGCTTTTCGATTAAAAAATCCAAAAGCTTTGAGGTGTTTACTGATACTCAAACAAGCATGCTCTTCGGAATACCAAAGAGCGCAATATGCGTTCAAAGATTCGATGATTCACTGAATTCTGCAATTCACATTACGTATCGCATTTC
+
IHIIIFGHIIIIGGIIIIHHIIIIIHHHIIIGIHIIHIIHHHHIIIIIIIIIHIIIIIDCHHIIIHIHIIIIHIIIIGIGEIIIIIIIIIIIIIHHHFHIIIIIHHIIIIIIIHFHHIIIHIIHFHIHHIHIHEHHHIIIGHHHDHCHHHHGHHIIEHIHHIIIIHFHIIHHEHIHIIIHIIIHHHHIIIIHHIIIIIHIHIIIHIHHIIIIHIHIGCHDAIGIIGIIHHEHHHFFEEHGHHIIIHGIIIIGHIIIHDIIH@EGHIIHIHHIGIIIHHHHIIIGHIIIIIHIIIIIIHHIHIIIHIIIHHIHIIIGIHHIHIIIIGIHHHEHIIHHIIIIHHEHFHIHHHHHEHIHIIIIIIIIIIIIIIIIIIIIHIIIIIIGIHHHHHHGHIIHHII
@HISEQ:711:H5NNWBCX2:2:1101:12718:6913:ATCTCGTA
TTAAGTTCAGCGGGTAATCCCGCCTGATTTCAGATCAAATTTAAGAATGATTTATTTGGGAGGCCCCAGAGATAGTCTTTTTACTAGAGCATTCCTTTATATTAAAAAAATGTTCAGGCAGAAAGAACAATAGTTCAGGCCTAATAATTTTAAAGAATTCAGCAATAAAGCCGAAACTCTCATTTCCATTCACAACAAAATTATGAATGTGGGGTGTTTTTGATACTGAAACAGGCGTGCTCAATGGAATACCATTGAGCGCAAGTTGCGTTCAAAGACTCGATGATTCACTGAATATGCAATTCACACTAGTTATCGCACTTT
+
IIIIIIIIIIIIIIIIIIIIIHIIIIIIIIIIIIIIIIIIIIIIIIIIIIIIIHIIIIIIIIIIIIIHIIIIIIIIIIIIIIIIIIIIIIIIIIIIIIIIIIIIIIIIIIIIIIIIIIIIIIIIHIIIIIIIIIIIIIIHIIIIIIIIIIIIIIIIIIIIIIIIIIIIIIIIHHIIIIIIIIIIHIIIIIIIIIIIHIIIIIIIIIIIIIIIIIIIIHIIIIIIIIIIIHGHIIIHIIIIIIIIIIIIIIIIIIHEIIIIIHIIIIIIIIIHIIIIIIIHIIIIHIIIIIIIIIIIIIIIIIIIIIHHIIIIIIIIIIIIIIII
@HISEQ:711:H5NNWBCX2:2:1101:14440:6831:ATCTCGTA
TTAAGTTCAGCGGGTAACCCTACCTGATCCGAGGTCAAACTTAGAGAGTAAGGTTTGACGGCAGGCCTCCACCGGGTCCCGAAGCGAGCTGTAATACTACGCAGGGGGAGCCGCGGCAGGACCGCCACTTCATTTCGGGGCCTACGGGGGATAGCACGAGGCTTCCCGTAGTGCCCCAACGCCGGGCCGGAGCAGCACCTAGATGCTGGACCGGCTCGAGGGCAGAAATGACGCTCGGACAGGCATGCCCGGCAGATTACTGCCGGGCGCAATGTGCGTTCAAAGATTCGATGGTTCACTGAATTCTGCAATTCACATTACTTATCGCATTTC
+
IIIIIIIIHHHIHIIIHHIIIIIIHHHIIIEHDHHHHIIIHHIIIIIIIIIIIIIIHHIIDHIHHHIHHIIIIHHIIGIIIIHHIIIIHHHHIIIIIIIIIIIIIIIIIIIIIIHGIIIIIHHHIHIIIIIIHIIIIIHHHIIGIIIHHIIIIIHIIIIIHGIGHIIIIIIIIIIIIIIIIIHIHIIIIHIIIIIIIIIIHIHHHIIHIIHIIHHHIIIIHIIIIIHHGIIIHHIIHIIIIIIIHIHHIIIIHIIHIIHIHHHHEIIHHGHHHECIIIIIHHIIIIIIIIIHHIIIIIIIIIHIIIIIIIIIIIIIFIIIIIIIIIIIHIIIH
@HISEQ:711:H5NNWBCX2:2:1101:15038:6952:ATCTCGTA
TTAAGTTCAGCGGGTTTTCTTGCTCGATTTCAGACCAAGTCTTCAGAAGAGAAAAGCAATTACTTCTTCTCTCGACTGTATGTTAAGTGGAGTGTTCGTTCCGACGTTGAAGAAAACAACCATCCCAAGAGAAAACAAATAAATCTGTTGCACTTGGTGACGACCGATCTCACGACCGGAGGCAAACGCAATCATTTTCAGGCCATTTGCCGGAGAACCGACAAAAGAAGCCCACATCCAAAGCACTTCCCTTAGCTTTTGCAAGCCAAGTTGGGCTTTGAGATTGTAATGATTCTGAAACGAGCATGCTCCCCGGAATACCAGAGAGCGCAATGTGCGTTCAAAGATTCGATGATTCACTGAATTCTGCAATTCACACTACGTATCGCATTTC
+
1<CC?@EFEHHHH?/<@GFC1DFCE<C?F11@@<1<C1CFH??F?1<DF1<<DFCFHHEEHFC1CE?GCEHHHCCHF/CGH?1<<D<<C@?C11<CFEE1C?<D<</1<CD?@@GH@H0@D=FEC@GE@CCH?C?00<@<<0C/FH/F@/:.==C//=/=;BE8F//--:.F.?A-:::?FFGHGHIIHF@CFEGHFHHGFHHIHCDDDCC?FG?HHDHIIIHF.ECGIHEHGHHGEHIIFH?EDHGHHHIHHGHECGIEGIIIHHGGIHHGHFIHHHFIIHIIIIHHHHHIHHHHEHIHIIIHIIHHHGIIHIIHIIIIHIIHHEIGIIIIIIIIIIIIHHIIIIIIIHIIIIIIHIIIIIHHIIIIGHIIIIIIIIHGCIHGIIIIIIHIII
@HISEQ:711:H5NNWBCX2:2:1101:15685:6762:ATCTCGTA
TTAAGTTCAGCGGGTATTCCTACCTGATCCGAGGTCAAACTTTCAGAAGTGGGGGGTTTAACGGCGTGGCCGCGCTGCGATCCAGTGCGAGTGTTGCTACTACGCAGAGGAAGCTACAGCGAGACCGCCACTAGATTTAGGGGACGGCGCGCCGCGAGGGCACGCCGATCCCCAACACCAAGCCCGGGGGCTTGAGGGTTGAAATGACGCTCGAACAGGCATGCCCGCCAGAATACTGGCGGGCGCAATGTGCGTTCAAAGATTCGATGATTCACTGAATTCTGCAATTCACATTACTTATCGCATTTC
+
IIIIHHGHIIIIIGIIIIIGHIIHIIIIIIICHDHIHHIIIIIIHHIIIGHHHHHIIIIGHIIIGIIHIIIIIIIIIIIIIIIIIHHIIIIHHIIHIIIHIIIIIHIIIIIIIIIIIIIIIIIIIIIIIIHIFHIIIHHHIHHIIHIIHHIIIIIIHIIIIIIIIIHIHIHIIIIIIIHHHEHIIIIIIIHIIIIGIIIIIIHHHIIIIIHIIIIIGIHIHIHIIHHGIIIIHIIIIIIIHHIIHIIIHHFIIGHIIIIIHIGIIIIIIIIHIIIIIIIIIIIIIIIIIIIIIIIIHIIIIIIIIIIII
@HISEQ:711:H5NNWBCX2:2:1101:17250:6970:ATCTCGTA
TTAAGTTCAGCGGGTGATCCTGCTTGATTTCAGATACAAAGAAAGTTTGGGTGTCTAAGCACTGGCAGCTGTAAGGCTGCACTGCCTCTACTCTCAATGAGTTCACACTGTAAACAATGTGACCGCTGCATTGAGTGCGACCTCGAACAAGTCGAAATCGCTCGCAGAGCGCAGAGTGCTTTCATGCTTGACAAGAGAAGGGTATCTCTCGCATTAAGATTTGGGTGATGAAATAAAAAGACACTGAAACAAGCATGCCGACTGGAGAGCCAGCCGGCGCCAGTTGCGTTCAAAAATCTGATGACTCACGGTTCTGCAATTCGCATTGCTTATCGCACTTC
+
IIHHIIIHIIIGIIIIHIIIIIIIIIGIIIIIIIIIIIIIIIHIIIIIIGIHHIHIIIIIIIIFFHIHHHIIIIGIIIIGHIIIIIIIIIIIIIIIIIHHGIIIHIIIIIIIIIIIIIIIIGHHIIIIIIIIIIIIIIIIIGIIIIIIIIIHIHIIIIIIIIIIGIHIIIIIIIIIIHIIIIHHIIIIIIIIIIHIIIIIIIIIIIHIIHHIIIIHHIIIHIIIIIHIIIIIIIIIHIIIIIIIIIIIHIIHIIIIIHIIIHIIIHIIIIHHHIIIIIHGHIIIIHGIIIHHIIHFHHHIHHIHIIIHHIIIIIGIIIIIIIIIIIHIIIHIIIIIIIIIH
@HISEQ:711:H5NNWBCX2:2:1101:17745:6950:ATCTCGTA
TTAAGTTCAGCGGGTAGTCCTATCTGATCTGAGGTTATGTTTGTTGGTAGGGCTACGCAGGTGAACATCACTGCACTGCTAGCCATGTGATTGACAGTGCTTGTGGCACTGCAGACACGTCGGTTGGATAAAACATCCCGACAAGAAACCCCCGGCCATATTCTGCCGAAAGATCGCCAAAACACCCAGACAGACATGCCCACCGGTTGCCCAGAAGGCGCATGCTGCGTTCAAAGATTCGACGTCTCACAGATTGTGCGTATCGCGCCACATTTCGCACCTC
+
IIHGEGHIIIIIIIHHIIIIIIIIIIIIIIIHIIIIIIIIHIIIIIEHIGGEEHHIHIGHHHIFHIGHIIIIHIIIIHIIIIIIIIIIIIIIIIIIIIIIIIIIHHIIIIIIIIIIIIIIIIIIIHHIIIIIHIIIIIIIIIIIIIIIIIHIIIIIIIIHIIIIIIIIIIGIIHHHIHHHHIIIIIIIHHHIIIIIIIIIIIIIGHHHHIIIHHHIIIIIIHHIIIIIHIIIIHHHEIIIIHIIGHHIIIIHIIIHDHIHIHHIIIIIHIIIIIHIIIHIIII
@HISEQ:711:H5NNWBCX2:2:1101:20105:6906:ATCTCGTA
TTAAGTTCAGCGGGTATCCCTACCTGATCCGAGGTCAAACCTTAGTTGAAGATGCATGCAAGGCTGGTGAGCTACATGACCGGCCATCCAAAGCGAGAGAGAGTCTGCTACGCTTGAGACCATCATGAGCACCGCCACTAATTTTCAGGTACGTCCGAGTCCCTCGCACCCACTTGGGCGGCAGGGACGAGGGGACGAAGACCCAACACCAAGCCAGGCTTGAGAGATTGTATAATGACGCTCGAACAGGCATGCCCCTCGGAATACCAAGGGGCGCAATGTGCGTTCAAAGATTCGATGATTCACTGAATTCTGCAATTCACATTACTTATCGCATTTC
+
EHHGC<1<<@@HECD<C@1DE1FHC@1<FC1EH<E<1<DHH@<CHHC@1DG1FH?EHHH11111<E<<C1DFCGEHHC@11<????D1DG1C1<CEDHGHDEHE11D1G<GHIHHEHHID?GC?0@HCCFEHH/?EEH@G0=DGDG@DF/DBEDHG@DDECDDBHCHDHHF@BHGHHHIIHHHECC@IHAFBEHIHFEHHHC7HIIHFIHGGGGH?EFF?C@HEG//EHHHHCFEG@<IHHCECGGGC?HEFHGHDCHGHH?IIIHFFC@C/HHEEHGGHCHHF1@IHHHF=D1<CF<@GCCHGF@?IIIGIHG?HFF<?CFGHCFHF@=?HHEHGHEIH
@HISEQ:711:H5NNWBCX2:2:1101:2088:7064:ATCTCGTA
TTAAGTTCAGCGGGTATTCCTACCTGATCCGAGGTCAAACTTTCAGAAGTGGGGGGTTTAACGGCGTGGCCGCGCTGCGATCCAGTGCGAGTGTTGCTACTACGCAGAGGAAGCTACAGCGAGACCGCCACTAGATTTAGGGGACGGCGCGCCGCGAGGGCACGCCGATCCCCAACACCAAGCCCGGGGGCTTGAGGGTTGAAATGACGCTCGAACAGGCATGCCCGCCAGAATACTGGCGGGCGCAATGTGCGTTCAAAGATTCGATGATTCACTGAATTCTGCAATTCACATTACTTATCGCATTTC
+
HHIIIHHIICHDD?EHHIIIIIIIH1CHIHHHHDHIIIIIGHIIIIIIIFECFIIHHHHIHIDDE?EHHHHCHHIIHIHHIIHHHHEHHHDHIIIIIIIIIIHIIHDHCHHIEHHIII?GHIIIIIIHIHHIIIIIIIIHIHDHHGDHIHHHHHHHHHHHIIIHHHIHCIHIIIIIIIIIIIIIIHHIIHHHHIIHIIIIIIHHHDIIIHHIIIIHIHFHGHIHGGIHHHHHHHHH<HDDCHIHHFIHHHHHHHEEHIHHHGCCHIEGHIIHHHIHIIIHHIIIIHHIHIIHHHGHIIGIIIIIIIHCI
@HISEQ:711:H5NNWBCX2:2:1101:7324:7093:ATCTCGTA
TTAAGTTCAGCGGGTATCCCTACCTGATCCGAGGTCAACCTGAAAAAAATTGGGGGTTGCTGGCGAGCACACGACCGGACCTCCAGAGCGAGAAGAATTACTACGCTCGGAGCCGGACGGCACCGCCACTGACTTTAGGGCCCGCCGGGGCGGCGGGGCCCAACACCAAGCTGAGCTTGAGGGTTGTAATGACGCTCGGACAGGCATGCCCCCCGGAATACCAGGGGGCGCAATGTGCGTTCAAAGATTCGATGATTCACTGAATTCTGCAATTCACATTACTTATCGCATTTC
+
IIIIIHHIIIHIIIIIHIIIIHIHGIIHIHIGIIIIIIIIIIHIHIHIIHIHHHHIHIIIGHFHIHHCCGHIIGIHIIIIIIHIIIIIHIIHIIHHHGHIIIIIIIIHIICHDHIIHHIIIIIIIIIIIIIHIHHHHHHIHIIIIIIIIHHIIIHHHIHHHHIHEHIHIHHIHGHIIFIHIIIIIIIIIHHHIIHHHHIIIIHIHIIHHIIIIIIIIIIHGGIHHCHGIIIHIIIHIIIHIHIHIIHIIIIIHIHCEFIIIIHHIIIIIHIIGIIIHIIHHIIIIIIIIHHHII
@HISEQ:711:H5NNWBCX2:2:1101:8435:7070:ATCTCGTA
TTAAGTTCAGCGGGTATTCCTACCTGATCCGAGGTCAAACTTTCAGAAGTGGGGGGTTTAACGGCGTGGCCGCGCTGCGATCCAGTGCGAGTGTTGCTACTACGCAGAGGAAGCTACAGCGAGACCGCCACTAGATTTAGGGGACGGCGCGCCGCGAGGGCACGCCGATCCCCAACACCAAGCCCGGGGGCTTGAGGGTTGAAATGACGCTCGAACAGGCATGCCCGCCAGAATACTGGCGGGCGCAATGTGCGTTCAAAGATTCGATGATTCACTGAATTCTGCAATTCACATTACTTATCGCATTTC
+
IIIIIHIHIIIIIIIIIIIIIIHIIIIIIIIHIHIIIIIHIIIHIIIIIHIIIIIIIIIIIIIIIIIHIIHIIIIIIIIIIIIIIIIIIHHIIIHIGIIIIIIIHIIIIIIIIIIIIIHIIIIIIIIIHIIGIIHIIIIIHEHIHHHHIIHIHIHIIIIIIHHHHHIHHHIIIIIIIIIIHIHHHHIIIIHHHIIIIIIIIIIIIIIIIIIIIIIIIIHIIIIIIIIHHHIIIIIIIHIHCGIIIIIHEDHGIIIIIIIIIIIIIIIIIIIIHHIIIHHHIIIIIIIIIIIIIIIIIIIIIIIIIIIII
@HISEQ:711:H5NNWBCX2:2:1101:8835:7187:ATCTCGTA
TTAAGTTCAGCGGGTATTCCTACCTGATCCGAGGTCAAACTTTCAGAAGTGGGGGGTTTAACGGCGTGGCCGCGCTGCGATCCAGTGCGAGTGTTGCTACTACGCAGAGGAAGCTACAGCGAGACCGCCACTAGATTTAGGGGACGGCGCGCCGCGAGGGCACGCCGATCCCCAACACCAAGCCCGGGGGCTTGAGGGTTGAAATGACGCTCGAACAGGCATGCCCGCCAGAATACTGGCGGGCGCAATGTGCGTTCAAAGATTCGATGACTCACTGAATTCTGCAATTCGCATTACTTATCGCATTTC
+
IHIIIHHHHHHIHGIIIIIHIIIIIIIIIIIIIIIIIIIIIIIHIHHHHFHIIIHHFDHHIIGIIIIHGGIIIHIIIIIIIHIHIIIIIHIHIIIHHHHEHIHHIIIHIIIIIIIIIIIIHIIIHIIIIIHIIHIIIIIHHHHHIHIIIIIIIIIIIHHIHHIIHHIIIIIIIIIIIIHIIHHHIHHHGHHGIHHIIHIHHHHHIGIHHIHHIHHIIHHHHDGIHGIGIHIIIHHGIHHCIHGHIHHECCCHHHHGIIIHGHHIIIIIGIIHIHGIHIIIHIIIIIIIIIIIIIIIIIHIIIHIIIIIH
@HISEQ:711:H5NNWBCX2:2:1101:11112:7184:ATCTCGTA
TTAAGTTCAGCGGGTATCCCTACCTGATCCGAGGTCAACCTGAAAAAAATTGGGGGTTGCTGGCGAGCACACGACCGGACCTCCAGAGCGAGAAGAATTACTACGCTCGGAGCCGGACGGCACCGCCACTGACTTTAGGGCCCGCCGGGTCGGCGGGGCCCAATACCAAGCTGAGCTTGAGGGTTGTAATGACGCTCGGACAGGCATGCCCCCCGGAATACCAGGGGGCGCAATGTGCGTTCAAAGATTCGATGATTCACTGAATTCTGCAATTCACATTACTTATCGCATTTC
+
IIHIIIIICHIIIGHIHIHHIIIIGICHHEHIGGIEHHIIIHIIHHIHIHGH?@HDHHEGHIGGIIIFHGIIIIIIIIIIIIIHIHHHIIIIGIIIIIHIIIIIIGIIIHCHGHIIHHIHIIIIIIIIIHIIIIHHGIIHEDEHIIIHIIHHHCHHHIHHHEHHHIIIIIIIIHIHHIHHHEHGHEIIIHHHHHIIIHIIHIIHIIIIGIHIHHHHHIHIHEDIHDIIIIHIIHHHIIIIIIIIHGGIHHIIIHHHHHHHFHIIIIHIIIIIHHHHHIIIHIIIHIHIIIIIIH
@HISEQ:711:H5NNWBCX2:2:1101:20798:7062:ATCTCGTA
TTAAGTTCAGCGGGTATCCCTACCTAATCCGAGGTCAATCATTAAAAAATGGGGGGGTTCTGGCGAGTGTCCACCAGGTGTCTATAGCGATGAATTTTACTACGCTTAGAGCCTGACAGCACTGCCACTGATTTTAGAGGCTGCCCTTACAGCAGGCCTCAACACCAAGCTAGGCTTGAGGGGTGATAATGACGCTCGAATAGGCATGCCCCTCGGAATACCAAGGGGCGCAATGTGCGTTCAAAGATTCGATGATTCACTGAATTCTGCAATTCACATTACTTATCGCATTTC
+
IIHHHGFHHIHHIHHHGHIIIIIIIIIHIHHEEHEHGFHHHIIIIIIIIHHIIHHIGIIGIIIIIDIDGHIIIIIIIHFHHHHIIIIIIHDGHIHHHIHHGIHIIIIIIIIIIIIIIIEHIIIIIIHIIIIIIHIIHIHGHIHHHIGIIIIIIIIGHIIIIIHIIIHIIIIIIIHFIIIIIIIIIHIIIIIHHIIHHIIIIIIIIIIIIIIIIIIIIIIIIHHHHEIHIIIIHHHHIIIIHHIIHIIIHIIIIIHHGIIIIIIIIIIIIHHIIIIIIIIIIIIHHEIIIIIIII
@HISEQ:711:H5NNWBCX2:2:1101:1702:7454:ATCTCGTA
TTAAGTTCAGCGGGTATCCCTACCTGATCCGAGGTCAACCTGAAAAAAATTGGGGGTTGCTGGCGAGCACACGACCGGACCTCCAGAGCGAGAAGAATTACTACGCTCGGAGCCGGACGGCACCGCCACTGACTTTAGGGCCCGCCGGGGCGGCGGGGCCCAACACCAAGCTGAGCTTGAGGGTTGTAATGACGCTCGGACAGGCATGCCCCCCGGAATACCAGGGGGCGCAATGTGCGTTCAAAGATTCGATGATTCACTGAATTCTGCAATTCACATTACTTATCGCATTTC
+
IIIIIHIIIIIIIIIIIIIIIIHIIHIHIIIIIIIIIIIIHIIIIIIIIIIHIHHIIIIIIHIHIIIHIIIIHIIIIIIIIIIHHIIIIIIIIIIIIIIHGIHHHIGIIHIIHIIIIIIIIIHIIIIIIHIHIIIIIHIIIIIIIIIIIIIIIIHIIIIIIIIHIHIIIIGIHHIIIIIIIIIIIIIIIIHIIIIIIIIHHIIIHHIIIIIIGIIIIIIIIIHHHEIIIIIIIIHIIIIHGIIIIIIIIIIIIIIIIIIIHHIIIIIIIIIIIIIIIIIIIIIIHIIIIIIIII
@HISEQ:711:H5NNWBCX2:2:1101:7550:7345:ATCTCGTA
TTAAGTTCAGCGGGTATCCCTACCTGATCCGAGGTCAACCTGAAAAAAATTGGGGGTTGCTGGCGAGCACACGACCGGACCTCCAGAGCGAGAAGAATTACTACGCTCGGAGCCGGACGGCACCGCCACTGACTTTAGGGCCCGCCGGGGCGGCGGGGCCCAACACCAAGCTGAGCTTGAGGGTTGTAATGACGCTCGGACAGGCATGCCCCCCGGAATACCAGGGGGCGCAATGTGCGTTCAAAGATTCGATGATTCACTGAATTCTGCAATTCACATTACTTATCGCATTTC
+
IIIIIIIIIIIIIIIIIIIIIIIIIIIIIIIIIIIIIIIIIIIIIIIIIIIIIIIIIIIGIHIIIIIEHIHHHIIIIHIIIIIIIIIIIIIIIIIIIIIIIIIIIIIIIIGIIIIIIIIHIIIIIIGHIGHGHIIIIIIIIIHIHIIHIIIIIIIIIIIIIIHIIIIIHIIIIHIIIIIIIIIIIIIIIIIIIIIIIIIIIIIIIIIIHIIIIIIIIIIIHIIIIHIIIIHIHIHHIIIIIIIIGIIIIIIIIIIIIIIIIIIIIIIIIIIIIIIIIIIIIIIIIIIIIIIIII
@HISEQ:711:H5NNWBCX2:2:1101:8165:7315:ATCTCGTA
TTAAGTTCAGCGGGTATCCCTACCTGATCCGAGGTCAACCTGAAAAAGATTGATTGGGGTCGCCGGCGGGCGCCGGCCGGGCCTACAGAGCGGGTGACAAAGCCCCATACGCTCGAGGACCGGACGCGGTGCCGCCGCTGCCTTTCGGGCCCGCCCCCCGGGACCGGGGGGCGGGGGCCCAACACACAAGCCGTGCTTGAGGGCAGCAATGACGCTCGGACAGGCATGCCCCCCGGAATACCAGGGGGCGCAATGTGCGTTCAAAGACTCGATGATTCACTGAATTCTGCAATTCACATTACTTATCGCATTTC
+
HIIIIHIIHIIIIIIIIIHIIIIIIIHIIIIIIIIIIIIIIIIHHIIIGHIIGHIIIIIIIIIIIIIEHHIIIIIHIIIIIIIIIIIIIIIHIIIIIIIIIIIIIIIIIIHIIIHIIHIIIIICHHHIIECEHHHHIHIIIIHHIIHHGHHHIHHIIIIIHHHHHHIIIIIIIIHIIIHIIHIIHHHHHIIIIIIIIIIIIIIIIIHIIIIIIIIIIIIIIIHEIIIIIIIIIIIHIIIIIIIHHFHIIIIIIIIIGIIIIHEIIIHHHIIIIIIHIIIIIIIIIHHIIIIIIIIIIIIIIIIIIIIIIHIIII
@HISEQ:711:H5NNWBCX2:2:1101:16736:7264:ATCTCGTA
TTAAGTTCAGCGGGTGGTCTTGTCTGATCTCAGGTCCAAGGTTTTGATTGGTTTTCCTGCTGTGGCAACAGGCGGAGCGCCCGGTGATATGGGAGACGACAGCCGATATGTGAGCGTGAGCCACCTACCATGCTGGCGCCCCGATCGAATGGGGTCCCGCCGCGAGCCCTGCGCTTCAGCCGACCCGCTCTTCCGAAAGGTGAGCGAGACGGCCACATCCGTCCAAACCGCTTCCAAAATGAAAGGGTGGGCGAGGGGGTGAGCGGACGCTGATACAGGCATGCCCTTAGCCGAGGCCGTGGGCGCAATATGCGTTCAAAGATTCGATGATTCACGGAATTCTGCAATTCACACTACGTATCGCATTTC
+
IIIIIIIHIIHIIIHHIIIHIIIIIIIIIIIIIGIIHHIIIHIIIIHIIGHHHIIIIIIIIIHIHIHGHHIIIIIHIIIIIIHIHHHHIIHIIHIHIHHHIHHHIIIIIIIIIIIIIIHIGIIIIIIIIIHHIIIGHIGIHIICHIHHHIIHHHHIIIIIIIIHHIIHHIIIIIIIIIHIIIHIHIIIHHHHIIIGCHHHHHHIIIHIHHHIIHIIIHIIIHIHHHCHIIHCFCHIHIHHEHHHIIIIIIHHIIIHHIIIHIHIGHIIIIIIIHHHIIHHHIIIIIIIIIGIHIIHHHHDIIIIIIIIIIIIIIIIIIIIIIIIIIIIIIIGIIIIIIHHIIIIIIIIIIIIHIHHHIIIIHIHIIIII
@HISEQ:711:H5NNWBCX2:2:1101:17047:7480:ATCTCGTA
TTAAGTTCAGCGGGTATTCCTACCTGATCCGAGGTCAACATTCAGAAGTTGGGGTTTAACGGCGTGGCCGCGACGATTACCAGTAACGAGGGTTTTACTACTACGCTATGGAAGCTCGACGTGACCGCCAATCAATTTGAGGAACGCGAATTAACGCGAGTCCCAACACCAAGCTGTGCTTGAGGGTTGAAATGACGCTCGAACAGGCATGCCCGCCAGAATACTGGCGGGCGCAATGTGCGTTCAAAGATTCGATGATTCACTGAATTCTGCAATTCACATTACTTATCGCATTTT
+
HHHIEHHIIIHHIIHIIIGHHHIIIIIIIGIHIIIIIIHHHHIIIIIIFHHHIHFHHIHIHHIIIIGFHIIIIIIIGHHHIIIIIIIIHIIHHIIIIIIIIIHHHIIIIIIIIIHGIIIIIIIIIIIIHIIIIIHIIIIIIIIIIIIIIIHHIIIIIGIIIIIIIIIIIIIIIIIIHIIIIIHIIIIIHIIIHIIIHHIIIIIIIIIIIIIIIIIIIIIIIIIIHHIHHIIIIIIHHHHIIIIHHIIHHIIIIIIIGHIIIIIIIIIIIIIIIIIIIGIIIIIIIIGIIIIIIHIII
@HISEQ:711:H5NNWBCX2:2:1101:18362:7480:ATCTCGTA
TTAAGTTCAGCGGGTATCCCTACCTGATCCGAGGTCAACCTGAAAAAAATTGGGGGTTGCTGGCGAGCACACGACCGGACCTCCAGAGCGAGAAGAATTACTACGCTCGGAGCCGGACGGCACCGCCACTGACTTTAGGGCCCGCCGGGGCGGCGGGGCCCAACACCAAGCTGAGCTTGAGGGTTGTAATGACGCTCGGACAGGCATGCCCCCCGGAATACCAGGGGGCGCAATGTGCGTTCAAAGATTCGATGATTCACTGAATTCTGCAATTCACATTACTTATCGCATTTC
+
IIIGHHHIIIIIIIGIIIHIHCHIIIIIIIIHGHIIGHHHHIEHIIIHIHIGHIIIHHIHHEHHHGHHHIIIHHIHHHHIIIIHHIIIIIIIGIIIIIIIIIIIHIIIHIHHHHIIIHHDHHHHIHHHGHHHHHIIHHFHHHIIIIIHDHHIIIHHHEHHFIIHIIHIIIIIIIIFHHHIIIIHHHHIIGIHIIIIIIIIIIHHHEIHHHHIIIIHIHIHFHIIIHIIIIHHG?ECCIIIIIHGIIIIHIHGIIIIIIIIHFIIIIIIIIGIIIIIIIIHHHHIIIHIIIIIIH
@HISEQ:711:H5NNWBCX2:2:1101:21203:7462:ATCTCGTA
TTAAGTTCAGCGGGTCTTCCTACCTGATCCGAGGTCAACCTTGGGTAAAATAAGGCTTTTAACGGCCGGAACCCGCAGCACGCCCTGAGCGAGGTGTAAACTACTACGCTCGGGGTGACTAGCGAGCCCGCCACTGGTTTTCAGGGCCTGCGGCAGCCGCAGGGCCCCAACACAAGCCCGGGGCTTGATGGTTGAAATGACGCTCGGACAGGCATGCCCGCCAGAATACTGGCGGGCGCAATGTGCGTTCAAAGATTCGATGATTCACTGAATTCTGCAATTCACATTACTTATCGCATTTC
+
HHIIIHHIIIIIIIIIIIIHIIIIIIIHIIIIIIHHHIHHIIIIIIIHHHGFHIIHHIIIIIIIHIIEHHHHIHIHIIIIIIIGHHIIIIIIIIEHHGHHIIIIIIEGHHHIIHICDEHHEHIIHIIGHHDECEEHHHHGHHHEGHHHDHIIIHIIIIHIHHIHHIIHHHIHHHCEEHDDHHHIIHIIIIIIHHGHGHHFIIIIIIHIIHHHHFIIIIIHGHHHHHHHHHIIHEHHGHE@EDEFIIIIHIIHEHEHGIHGHIHHHHHGIIHHIIHGIIHIIGIIIIIIIIIHEIIIIIIIII
@HISEQ:711:H5NNWBCX2:2:1101:16288:7687:ATCTCGTA
TTAAGTTCAGCGGGTAGTCCTACCTGATTTGAGGTCAGAGTCAAATATATGCCTCATGAGCAAGACAGTCCCTGAAAGGACAGTTAGAAAGCTGATCCAACGATCCTCAACAACAGCAGAGATAAAATCAATTATCAAACTGAAGCCGATTCTACAGAGATCTGCTAATGCATTTAAAAGAAGCCAATCAAAGCCGGCAATCTTCAGCATCCAACCTCAAGCAAAAGCTAGAGTTGAGATATTAATGACACTCAAACAGGCATACCCTCTGGAATACCAGAGGGTGCAATGTGCGTTCAAAGATTCGATGATTCACTGAATTCTGCAATTCACATTACATATCGCAATTC
+
HHH?1<CG?GHIIHDDHIEFH1G?HFEFHHGHHIH?@H@HHHHEHHGEHIIECHHFHHHHHFEEHHHCF?G@FECCFFECEHH<C1G@E?<FEHEEGHIHIIIIIHEFGH<DCEECHHHEHHGHCHHHCG?EHHIIFHIIIIHIHIHHHHHHHHHHGHHHHHHHEFHHHHHHEIIHGGIGIHHHHHIHIIIIIIHGHHHIGHIHIIHIHGGHIIIHHIIIIHIHIHIIIHIHIHGHIIHEIIIIHGIIHHH@HIHHHHGIIIIIIIIIIIHIIIGIHIIIIIIHGIIIHIHDHHIGHIIIIIIIIIIIIIIIIIIIIIIIIIIHIGIHIHIIHHIHIIIHIIIHHIIIII
@HISEQ:711:H5NNWBCX2:2:1101:17581:7565:ATCTCGTA
TTAAGTTCAGCGGGTAGTCTTACTTGATTTGAGATCGAGTTTAACAAGAATCGTTGCCGACCCTTGTGAAATCCTGCATCAGTCAGCCAATACGGTCAAACTCCCTTTATGTTAGCTGCAGCAAAAGTAATAATCCGTTTGACGGGACTAAATGAATATGCTTTTAGCTCAGGAGAATGTCCAGCTGCACCTGCATTTCAAGCAACCCGCCACCGATCTCAAAAAGATTGGTGTTGGGATTGCTCAAGTCCAAAGCTTTTCGATTAAAAAATCCAAAGGCTTTGAGGTGTTTACTGATACTCAAACAAGCATGCTCTTCGGAATACCAAAGAGCGCAATATGCGTTCAAAGATTCGATGATTCACTGAATTCTGCAATTCACATTACGTATCGCATTTC
+
HIIIIIIHIIIGIIIHGIIIIIIIIIHIIIIIIHHIII1FHIIIIIHHHIIIGHIHHHIIIGIIIHHCHIIIHIGIIIHH?GHHIIIIHIFHHEGHHHIIIIIGHIIIIIIFHHHHHGIIGHHHIHHHIHHHIHHEHGHHHIIHHHHIHHFGICHHHIG:CEHHHHIEE.BCCGHHGECEEHIIIIIIHHFIHHIHIIHHGHHEHHHDCIIHCG?HIHHDHHGGCHE?IIHHIHHE?FIIHHCIHFIGHHIIEHEIGIHGFGIGHIIIIIIHIHG?E?FIIIIIHFGIIIIIHGIIGIIIGHHHFIHHHIIIIGIHIIIHHIIIHIIIIHIIIHEIIIHIHHHIHHIIHIHIIIIIIIIIIHHHIHHIIIGIIGIIIIHIHHGIIIIIIHIIIIIIIII
@HISEQ:711:H5NNWBCX2:2:1101:20298:7579:ATCTCGTA
TTAAGTTCAGCGGGTATCCCTACCTGATCCGAGGTCAACCTGAAAAAAATTGGGGGTTGCTGGCGAGCACACGACCGGACCTCCAGAGCGAGAAGAATTACTACGCTCGGAGCCGGACGGCACCGCCACTGACTTTAGGGCCCGCCGGGTCGGCGGGGCCCAATACCAAGCTGAGCTTGAGGGTTGTAATGACGCTCGGACAGGCATGCCCCCCGGAATACCAGGGGGCGCAATGTGCGTTCAAAGATTCGATGATTCACTGAATTCTGCAATTCACATTACTTATCGCATTTC
+
IIIIGHHGHIIIIIIGIIHHFHHHIEHHHHIIHIHIEFIIIIHCH?GHHIIGIFCHHDHIIICHIHHEHHIHDHIIHCHHIIIHHFHHIIIIIHHIIGHIIIIIHHIIIIGHIIHH@E<DEHHHHIIHHHFHHEHHIHHHHHIHDHDHIIHIIDHEHEEHGIHIHIIIHHHHHIIHHHEHHHHHHHFHHCHHIHEDHIIHHIIIHIIHHIIHHIIIHGFHCEHHCC@GEFHIHFEEIIIIIHHHGHFIIIIGHIHGHHG?HEEHIHEHHEHIGIIIIGIHIIIHCCDIHIHHHI
@HISEQ:711:H5NNWBCX2:2:1101:20871:7727:ATCTCGTA
TTAAGTTCAGCGGGTAGTCTTACTTGATTTGAGATCGAGTTTTACAAGAATCGTTGCCGACCCTTGTGAAATCCTGCATCAGTCAGCCAATACGGTCAAACTCCCTTTATGTTAGCTGCAGCAAAAGTAATAATCCGTTTGACGGGACTAAATAAATATGCTTTTAGCTCAGGAGAATGTCCAGCTGCACCTACATTTCAAGCAACCCTCCACCGATCGTAAAGACTGGTGTTGGGATTGCTCAAGTCCAAAGCCATTCAAAACAAATTGAAGTCTTTGAGGTGTTTACTGATACTCAAACAAGCATGCTCTTCGGAATACCAAAGAGCGCAATATGCGTTCAAAGATTCGATGATTCACTGAATTCTGCAATTCACATTACGTATCGCATTTC
+
IIIIGCHHHIIIHIHIIIHHIIHIIIIHIIIIIIIHIIIHHIFHIIIIIIIIHHGGHIHIIIIGHHIFHIIIIIIIIIIIIGIIIIIIIIHHIHIGEHHHIIIIIIIIIIHIIIIG0@GHIEHIIIIHFHHEEFEEHEHGGHH=FCEHHHIIHIIHHGGEF?HIHIHGAG;FHIIIGIIIIIIHIHHHHIHIHIIHHHHHIHGEHHHHHHIHH?.CHDHHGG?HHGEHHHHIGHIIIHIGC@?EHHHIHIHGEGIHHGIIIHHFEHEGHHEFIHIIIIHHIIHGHHIIIHIHIIIHIIIHHIHHHEIHHGIIIIIHHGIIIIIHEDCIIIIIIIIIIIIGIIGIHIHIIIIIIHGIIIHIIIHHIIIIIHEHIIIIIIIIHIIHIIIHHFHIII
@HISEQ:711:H5NNWBCX2:2:1101:14048:7794:ATCTCGTA
TTAAGTTCAGCGGGTGATCCTGCTTGATTTCAGATGCAAGTAAGTTTGTGTGACTAAGCACTGGCAGCTTACGCTGCACTGCCTCAGCTCTCAATGAGTTCACATTGTGAGCAATGTGACTGCTGCATTGAGTGCGGTCCCGAACAAGTCGGAGCCGCTCGCTGAGCGCAGAGTGCTTTCATGTTTAGCAAGAGAAGGATATCTCTCGCATTATGATATGGGTTAGGAGATAAAGAGACACTGAAACAAGTATGCCGACTGGAGAGCCAGTCGGCGCCAGTTGCGTTCAAAAATCTGATGACTCACGGTTCTGCAATTCGCATTGCTTATCGCACTTC
+
IIIIIIIIIIIIIIIIIIIIIIIIIIIIIIIIIIIIIIIIIIIIHHHIIIIIIIHIIIIIIHDEHIIEHHIIIIIIIIIIIIIIIIIIIIIIIIIIIIIIIIIIIIIIIIIIIIIIIIIIIIIIIIIIIIIIIIIIIIIHIIIIIIIIIIIIIIIIIIIIIIIIIIIIIIIIIIIIIIIIIIIIIIIIIIIIIIIIIIIIIIHGHHHHIIIIIIIIHIIIIIHIIIHIIIIIIIIIIIIIIIIIIIIIIIIIIIIIIIIIIIIIIIIHDCIIIIIIIIIIIIIIIIIIIHIIHIIHHD1IHIIIHIIIIIIIIIIIIIIIIIIIIIIIIIIIIIIIII
@HISEQ:711:H5NNWBCX2:2:1101:16257:7797:ATCTCGTA
TTAAGTTCAGCGGGTATTCCTACCTGATCCGAGGTCAAACTTTCAGAAGTGGGGGGTTTAACGGCGTGGCCGCGCTGCGATCCAGTGCGAGTGTTGCTACTACGCAGAGGAAGCTACAGCGAGACCGCCACTAGATTTAGGGGACGGCGCGCCGCGAGGGCACGCCGATCCCCAACACCAAGCCCGGGGGCTTGAGGGTTGAAATGACGCTCGAACAGGCATGCCCGCCAGAATACTGGCGGGCGCAATGTGCGTTCAAAGATTCGATGATTCACTGAATTCTGCAATTCACATTACTTATCGCATTTC
+
IIIIIHIIIIIIIIIIIIIIIIIIIIHIIIIIIIHIIIIIIIIHIHIIIHIIIIIGIIIIIHIIHHIEHIIIIIIIHIIDHIIIHIGHHHHIHIIHHIIIIIIIIIIIIIIIIIIIIIIHGDHIIIHIIHIIIIIIIIIIIIHIHHIIIHIIIIIIGIIIHIHHGHHHDHHIIIHIFHHHDHIHHIIIIIIIIIIIIIIIIIIHDIIIIIIIIIIIIHHHHIIGIHIHIIIIIIIIIIIHHIIHIIIHDFEIIIIIIIIIIIHIIIIIIGIIIIIIIHIIIIIIIIIIHIIIIIHIIIIIIIIHIIIII
@HISEQ:711:H5NNWBCX2:2:1101:17744:7959:ATCTCGTA
TTAAGTTCAGCGGGTATCCCTACCTGATCCGAGGTCAACCTGAAAAAAATTGGGGGTTGCTGGCGAGCACACGACCGGACCTCCAGAGCGAGAAGAATTACTACGCTCGGAGCCGGACGGCACCGCCACTGACTTTAGGGCCCGCCGGGGCGGCGGGGCCCAACACCAAGCTGAGCTTGAGGGTTGTAATGACGCTCGGACAGGCATGCCCCCCGGAATACCAGGGGGCGCAATGTGCGTTCAAAGATTCGATGATTCACTGAATTCTGCAATTCACATTACTTATCGCATTTC
+
IIIIHHHHIIIIIIIIHHIIHIIIIIIIGHIHIHIHIIFHGHIIIIHHIIIIIIIHIHHIIIIIHHGCDHIIIIIIIHIHIIIIIFIIIIIIIIGIHIIIIIHIHIHHHIGIIIIIHIIGHIHHHIIHIIHIIIHHHIFHHIHHIIIIIIHIIHIIHIIIIIIIHHHIIHIIHHFGHHIIHHIHIHHIHFHHIIIIIIIIIIIIIIIIIIIIHIIIHHHIIIIHIIHIIIIIHCHHIIHHIIHIIIIHIIIIIIIIIIIIIIIIIIIHIIIIIIIHIIIIIIIIIIIIIHIIII
@HISEQ:711:H5NNWBCX2:2:1101:1240:8010:ATCTCGTA
TTAAGTACAGCGGGTAGTCTTACTTGATTTGAGATCGAGTTTTACAAGAATCGTTGCCGACCCTTGTGAAATCCTGCATCAGTCAGCCAATACGGTCAAACTCCCTTTATGTTAGCTGCAGCAAAAGTAATAATCCGTTTGACGGGACTAAATAAATATGCTTTTAGCTCAGGAGAATGTCCAGCTGCACCTGCATTTCAAGCAACCCTCCACCGATCGTAAAGACTGGTGTTGGGATTGCTCAAGTCCAAAGCCATTCAAAACAAATTGAAGTCTTTGAGGTGTTTACTGATACTCAAACAAGCATGCTCTTCGGAATACCAAAGAGCGCAATATGCGTTCAAAGATTCGATGATTCACTGAATTCTGCAATTCACATTACGTATCGCATTTC
+
IIIIIIIIIIIIIIIIIIHIIIIIIIIHIIHHIIIIIHIGHHIIIIIIIIIIIIIIIGIHIIIIGIIDEHHHIIGIIIIIIIHIIIIIIIHIIIIEHHIIHIIIIIGIIHIIIHIIIHIHIIIIIIIIGHHIIIIGHIIIIIIHDHIIGHIHHHHIIIIIHEHFHHEHEHIHIIIFHIIIIIIIHHHIIIHGHGHHHHIIIHHHHIHIIIIIIICHHHIIIIIIIHHHGIIIIIHHHIIHIHIIIIIIHIHFGIHHHIIIIHHHHIIHIHIHIIIHEIIGIHHFGHHIIIHIHIIHIIIIIIIIIHIIIIIIIIIIHHIIIHHHHEHIIIGIIIIIIIIIIIIIIIIIGIIGIIHIIHHHIHHIIIGIHGIIIGIIIIIIIIIIIIIIIIIIII
@HISEQ:711:H5NNWBCX2:2:1101:5328:8073:ATCTCGTA
TTAAGTTCAGCGGGTAGTCTTACTTGATTTGAGATCGAGTTTAACAAGGGTTTTTGAAGACTCTTGTGAAAATCCTGCATCAGTCAGCCAAAATGGTCAAACTCCCTTTATGTTAGCTGCAGCAAAAGTAATAATCCGTTTGACGGGACTAAATGAATATGCTTTTAGCTCAGGAGAAAGTCCAGCTGCACCTGCATTTCAAGCAACCCGCCTCCAATCTCAAGAGATTAGTGTTGGGATTGCTCAAGTCCAAAGTCTTTCTTCAAAAAAGAAAAAAGGCTTTGAGGTGTTTACTGATACTCAAACAAGCATGCTCTTCGGAATACCAAAGAGCGCAATATGCGTTCAAAGATTCGATGATTCACTGAATTCTGCAATTCACATTACGTATCGCATTTC
+
EHIHHGHHHCEHHIIHIIHIIIHIIIEHHHIIIHHHIGHGHIIIIIHIHIIHHIHDEEH@CHHIIIICHHIHIIHIGIHIHIIIIIIIGHHEHEDFCC@EHFIIIGHHIIIGHHHHIHHHHIGECFGHHHFHIIHHIIHHHHCHGHIHHIIGECHHEHIHGH@FGGHIECECEHHCEHHICHHHFIHIGHHHHHFHEHHHHIIIIIIIIIIEFHHHF8AHHHFHHHHEEHIHHHIIHHHEHIHHIIIHFGIIIIHGEECFEHGIHIHIIIIIIHGGIIIHIIIIIIIHGIHIIIIGGIHFHIIIHIIIIIIHIHIIIHHGIHHHIGIIIHEIIIGIIIHHIIHHHIIGIIGIIIIIHHIHHIHFIGIIIHHIIIIIIGIIHHIIIHIIHIHIGHIIIII
@HISEQ:711:H5NNWBCX2:2:1101:7442:8101:ATCTCGTA
TTAAGTTCAGCGGGTAGTCTTACTTGATTTGAGATCGAGTTTAACAAGAATCGTTGCCGACCCTTGTGAAATCCTGCATCAGTCAGCCAATACGGTCAAACTCCCTTTATGTTAGCTGCAACAAAAGTAATAATCCGTTTGACGGGACTAAATGAATATGCTTTTAGCTCAGGAGAATGTCCAGCTGCACCTGCATTTCAAGCAACCCGCCACCGATCTCAAAAAGATTGGTGTTGGGATTGCTCAAGTCCAAAGCTTTTCGATTAAAAAATCCAAAAGCTTTGAGGTGTTTACTGATACTCAAACAAGCATGCTCTTCGGAATACCAAAGAGCGCAATATGCGTTCAAAGATTCGATGATTCACTGAATTCTGCAATTCACATTACGTATCGCATTTC
+
IIIIIHIIIIIIIIIIIIIIIIIIIIIIIIIIIIIHIIIHHHIIIIIIIGHHIIIIIIIIIIHHIIIGHHHIIIIIIIIIIIHHHIIIIIIIIHIIHIIIIIIIIIIIIIIIIIHIIIIIIIIIIIIHIIHIIIIIIIIIIHIHHGIIHIIIIIIHIIIGIIHIHIIHIIIGIIIIIIGIIIIIIIIIIIIIIHIIIIIHIIIIIIIIIHIHIHHH?HFIHHHIHEHCHIIIIHEEFHIIIIHHIIIHEIHIHGIGHHIIIIHHGHGHIIIGIIIIIIIIIHGIIIIGIIIIIIIIHIIIHIIIIIIIIIIIIIIIIIIHIIIIIIIIIIHIIIHHIIIIIIIIIIIHHIIIIIIIIHIIIIIIIIIIIIIIIIIIIIIIIIIIIIIIIHHIHIIIIII
@HISEQ:711:H5NNWBCX2:2:1101:12243:8205:ATCTCGTA
TTAAGTTCAGCGGGTATTCCTACCTGATCCGAGGTCAACCTTTCAGAAGTGGGGGGTTTAACGGCGTGGCCGCGCTGCTTTCCAGTGCGAGGTGTGCTACTACGCAGAGGAAGCTACAGCGAGACCGCCACTAGATTTCGGGGACGGCGCGCCGCGAGGGCACGCCGATCCCCAACACCAAGCCCGGGGGCTTGAGGGTTGAAATGACGCTCGAACAGGCATGCCCGCCAGAATACTGGCGGGCGCAATGTGCGTTCAAAGATTCGATGATTCACTGAATTCTGCAATTCACATTACTTATCGCATTTC
+
IHIHIHHIIIIIIGIIHIIIIIIIIIHIIIIIIIIIIIIIIIHHHHHIG<GHIIIIDHHGHIIIGIDHIIIIIHIIIGGHIIIHHHHIIIHE<DGHIIHIIGHHIIIIHHHHHHHIHHIHIIHCIHIIIIGHHHIIIIIIIGIIIIGHHIIHIIIIHHHFHHHGHIIHGIIIIIHIHHEGEHHHHIIHIIIHIIIIIIHHFIHIHGIIIIIIIIHHHIHHIIIIIIIGIIIHIIIIHIIHHIIIHHIHHHHIIIIIIIIIIIHIIIIIIIIHIHHIIHIIHIHHGIHHHIIIIIIIIGIIHHIIIHHIH
@HISEQ:711:H5NNWBCX2:2:1101:12012:8214:ATCTCGTA
TTAAGTTCAGCGGGTAGTCTTACTTGATTTGAGATCGAGTTTTACAAAAATCGTTTTACCGACCCTTGTGAAATCCTGCATCAGTCAGCCAAAATGGTCAAACTCCCTTTATGTTAGCTGCAGCAAAAGTAATAATCCGTTTGACGGGACTAAATAGATATGCTTTTAGCTCAGGAGAATGTCCAGCTGCACCTGCATTTCAAGCAACCCTCCGCCGATCCGTGAAGACTGGTGTTGGGATTGCTCAAGTCCAAAATTATTTCAATAAAGAAAATCTTTTGAGGTGTTTACTGATACTCAAACAAGCATGCTCTTCGGAATACCAAAGAGCGCAATATGCGTTCAAAGATTCGATGATTCACTGAATTCTGCAATTCACATTACGTATCGCATTTC
+
HIIIIIIIHIHHGIHIIIIIIIIIIIIIGHHIIIHIIIIHIIIIIIHHIIIIIHIIIIIIIIIGIIGHHHIIHIIIIHFHIIIHGIIIIIIIIIIFHHIIIHIGIIHHEEHIIIIHHIIFIIIIIIIIIEHHIIIIHHHEHHHGHIHIIIHIGIIIHHIIIEEHHHIIHEHHIIG@@?GHGHIIIIIHIHIIHIGHHHGIHIIIIIIIIHHHHGHHIIHIGIIIHFHHEHGIIIGIH@GIIIIHHCEHHFHIHHGIIIIHIHGIHIIIHGFIIIHIHIIHIHHFCIIIIIHIHGHIHGIHHHHHEGHHHIIIIIIIIHIIIIIIIEHGHIHGIIIIIIIIIHIIHIIIIIIIIIIIHIIIIIIIIIIIHIHHIIIIIIHHIEFIIGIIIIIIIHII
@HISEQ:711:H5NNWBCX2:2:1101:12595:8121:ATCTCGTA
TTAAGTTCAGCGGGTCTTCCTACCTGATCCGAGGTCAACCTTGGGTAAAATAAGGCTTTTAACGGCCGGAACCCGCAGCACGCCCTGAGCGAGGTGTAAACTACTACGCTCGGAGTGACTAGCGAGCCCGCCACTGGTTTTCAGGGCCTGCGGCAGCCGCAGGGCCCCAACACAAGCCCGGGGCTTGATGGTTGAAATGACGCTCGGACAGGCATGCCCGCCAGAATACTGGCGGGCGCAATGTGCGTTCAAAGATTCGATGATTCACTGAATTCTGCAATTCACATTACTTATCGCATTTC
+
IIIIIIIIIIIIIIIIHHIHIIIIIIHHHHIDHIIIIHHIIIIIIIIHCHHHIIIIIIIIIIIIHIIEHDHIIIIIGIIIIIIIIIIHHIIIHIIIIIHIIIIIIIIIIIIIGIIEHHIIIIIHHHIIHIIIIIHHHHHHIIIIIIIHIIIIIIIIHHHGHEHIIGHHHIIIIIIIHIIHIIIIIIIIIHIHIIIHIIHIIIHIHHIIHHIIIIIIHIIIIIIIIIIIIIIIHEHIIGIHHCCFIIIIIIIIIIIIIIGIIIIIIIIHIIIIIIIIHF1IIIIIIIIIIIIIIIIIIIIHII
@HISEQ:711:H5NNWBCX2:2:1101:14128:8236:ATCTCGTA
TTAAGTTCAGCGGGTATTCCTACCTGATCCGAGGTCAACCTTGAGAAATTTATTTATCAAAGCGAAAACCAGGCCACACAACCACCAGATGCGTGCTGTTAAAAGCTCGTTGCATATAGAGTCTGTATGACACCGGTTATTGTCTTTTGGACCTGTCACCAGGTGACAAAGGGCCCAACAACAAGCCAGGCTTGATATTGTGATAATGACGCTCGAACAGGCATGCCCTGCGGAATACCAAAGGGCGCAATATGCGTTCAAAGATTCGATGACTCACTGAATTCTGCAATTCGCATTACTTATCGCATTTC
+
CGHH@D@EHHHHHHHIHIHHGHIIIIIIGIIGIIHIGCGFHEHIIIIHIIIIHIIIIIIHIIIIHIDHGFHIIHHHEHIIHIIHHGEHIGHHDHIIIHHHIIIIIGHIIIIIIIHIIIIHIIIIIIIIIIIIIIIHHGGHIIIHIHHHIIIIIIIIHIIHHIHIHIIHIHHHHIIIIIIIIHIIHHHHHHHHIIIIIIIIIIIHHIIIHIIIIIHHIHIHHHIHHE<DC0FHCIIIIIIHIHEGIIIIIIIIIIIIHEIIG@FIHHHEHGIHHHIIIIIIHIHHCIIHHF@<C1IHC@GE<1@<11IIHE/
@HISEQ:711:H5NNWBCX2:2:1101:19623:8119:ATCTCGTA
TTAAGTTCAGCGGGTATCCCTACCTGATCCGAGGTCAACCTGAAAAAAATTGGGGGTTGCTGGCGAGCACACGACCGGACCTCCAGAGCGAGAAGAATTACTACGCTCGGAGCCGGACGGCACCGCCACTGACTTTAGGGCCCGCCGGGTCGGCGGGGCCCAATACCAAGCTGAGCTTGAGGGTTGTAATGACGCTCGGACAGGCATGCCCCCCGGAATACCAGGGGGCGCAATGTGCGTTCAAAGATTCGATGATTCACTGAATTCTGCAATTCACATTACTTATCGCATTTC
+
IIIIGHEHIHHIIIHIIIHIIIIIIGIIIHIIIIIIIIGIGIIGIIIHGHIIIGHIIIIIIHIIIHHFHIIIIIIIIHHIIIIIIHIIIIIIIIIHHHHIIIIIIIIIIHIIIIIHGIIIHIIIIHIIIIIIIHIHIIHIHIIIIIHHHIIHIHIHHHGIIIIHIIIIIIIHHIIIHHIIIGIIIHHHHHIHIHIHIHHIIHHIIIHHIIIHIIHIHHHHFFIHHHHIHIHHHDHHHGIIIIHHIIIIIGIIIIHGHHGIIGIHIIGHIHIHHHIIIHGHHIIHIIGIIIHHGH
@HISEQ:711:H5NNWBCX2:2:1101:19656:8234:ATCTCGTA
TTAAGTTCAGCGGGTATTCCTACCTGATCCGAGGTCAACCTTGAAAAATAGAGGTGAGAACCGGGCCACATGACTACCAGATGCGTGCTGTTATAAGCTCGTTGCATATAGAGTCTGTATGACACCGGTTATTGTCTTTTGGACCTGTCACCAGGTGACAAAGGGCCCAACAACAAGCCAAGCTTGATATTGTGATAATGACGCTCGAACAGGCATGCCCTTCGGAATACCAAAGGGCGCAATATGCGTTCAAAGATTCGATGACTCACTGAATTCTGCAATTCGCATTACTTATCGCATTTC
+
EFHI@CCCEEF</CC?FH?1C1FGHIIF@GHGH/<GHH?G11DC@F@EHCECFGCGHHE11C?EEEH<EFG1<FHHH<GDEGHICHHF@GHHHHHIHHHHEHEHIEEHHHFFEFHC0DBFCHDCGCGFFDH@HHHACHFG@/@HHHGEHHIHIIHHIIIGHHHHGGHHHHHHHIHHHEGFHGHCHHHEGHHHHHHIHHEHDHG?BEEHHCHGFIHHHE<DECHH@HECGDCFF?<EHDIFHHGHIHF?EIHIHEE@?IHECHHIHGHHIGIIIIIHHHHEHHGIIHIHEHGCH?IGHIHIHCD
@HISEQ:711:H5NNWBCX2:2:1101:7440:8362:ATCTCGTA
TTAAGTTCAGCGGGTAGTCTTACTTGATTTGAGATCGAGTTTAACAAGAATCGTTGCCGACCCTTGTGAAATCCTGCATCAGTCAGCCAATACGGTCAAACTCCCTTTATGTTAGCTGCAGCAAAAGTAATAATCCGTTTGACGGGACTAAATGAATATGCTTTTAGCTCAGGAGAATGTCCAGCTGCACCTGCATTTCAAGCAACCCGCCACCGATCTCAAAAAGATTGGTGTTGGGATTGCTCAAGTCCAAAGCTTTTCGATTAAAAAATCCAAAAGCTTTGAGGTGTTTACTGATACTCAAACAAGCATGCTCTTCGGAATACCAAAGAGCGCAATATGCGTTCAAAGATTCGATGATTCACTGAATTCTGCAATTCACATTACGTATCGCATTTC
+
IGIIIHIIIIIIHHHHIHIIIIIIIHIIIIHHIIIIIIIGHHIIIIIIIHHIIIIIIIIIIIIIIIIGHIEHGHIFIIIIIIIIIIIIIIIIIHHEGHIHIIIIIIIIIIFHHHHIIIIIIHIGHIIHIIIIFHIIIHHIIIIICHIIHHIIIIIIIIIIIHIFHIHGIIIFHIIHHIHHIIIHIIIIIHHHIIIIHEIIHHIIHHHGIIHHHIIHFFEHHHHFCIIIIHGHGIHHHHHGIGIGHEHG@EHHIIHIHHHFEEHHIIHHHHGHDEHCHHHGEHIIHHG@H@FIIIIIIIHEGIGIIIIIIIHGIHIIIIHHIIIIIIIIIIHIHHGIIHGIIIIIHIHGHHHGHIIIIIIHHIIIHIIIIIGIIIIIIIIIIIIIHHHHHHHIHGIIIII
@HISEQ:711:H5NNWBCX2:2:1101:8469:8431:ATCTCGTA
TTAAGTTCAGCGGGTAGTCCTACCTGATTTGAGGTCAAATTGTCAAAATTGTCCAAGTGAATGGACGGTTTGAAGCTGAACTTCATAAAGCTGTTTCACATCCACGGCGTAGATAATTATCACACCAATAGACGGTCCACAAAAGTTCCGCTAATGCATTTAAGGAAAGCCGACCTCATTGATGAAGCCCGCAACTCCCACATCCAAGCCTAACCAAGCTTATAAAAGCTGGAAGGTTGAGAATTTAATGACACTCAAACAGGCATGCTCCTCGGAATACCAAGGAGCGCAAGGTGCGTTCAAAGATTCGATGATTCACTGAATTCTGCAATTCACATTACTTATCGCATTTC
+
HIIIIIHIIIGIGHIIIIHHIHHHIIIIIIIHHIHHIHIHIHIIHHHIFHGHIIIIIIEHGHHFHIHHIHHHHHIIIICCHHIIHHHIHHIHIHIHFGHIIIIIIIGHIHHIIIIGHHHIIIIEHEHHHIGHHHIHI?HGHCFEDGHHIHIGHIHIIIIHIHIIIIHEHHHIFHHHHGGHIHGAHHGIHHEHHGHHEIHHIIGHHIIIIIIHGIIHHHFCGGFDHEEHHHHHFIHHEGIIHIIHHCCHHHGHGHHHIHEIIHEIHIIIIIIHHEIIIHHHIIIIHIIHFD<DCCHFFHIIIIHIHIHFGEIHEHHHHHHFHHIIIIHHIIIIIIIIIIIIIHHHHIIHIIIII
@HISEQ:711:H5NNWBCX2:2:1101:9904:8407:ATCTCGTA
TTAAGTTCAGCGGGTATCCCTACCTGATCCGAGGTCAACCTTTAGAAAATTGGGGTTGCTGGCAAGCACGCACCCGGGTCTCCAGAAGCGAGAGTGTTACTACGCTTGAAGCCGGATGGCACCGCCACTGACTTTGAGGCCCGCCGGAACCGGCGAGGCCCAATACCAAGCTGAGCTTGAGGGTTGTAATGACGCTCGAACAGGCATGCCCCCCGGAATACCAGAGGGCGCAATGTGCGTTCAAAGATTCGATGATTCACTGAATTCTGCAATTCACATTACTTATCGCATTTC
+
IIIIIIHHIIIIIIIHHIIIIIIIIHHGIIIIIIIIIIIGIIIIIIIIIIIIIIIIIIIIIIIIIGHHIDHIIIIIIIIIIIIIIIIIIIIIIIHHHIIIIIHIIIHIIIIIIIHHIHIIIIIIIIIIHIIIGIIIIIIIIIIIIIIIHIIIIIIIIIIIIIIIIIIIIIIIIIIIIIIIIIIGIIIIIIIIIIIIIIIHIIIIIIIIIIIIHIHIIIIIIHHHGHIIHIHIIIIIGIIIIIIIIIIHIIIIIIIHIIIIHIHIHHIHIIIIIIIIIIIIIIHHIGIIIIIIII
@HISEQ:711:H5NNWBCX2:2:1101:9899:8481:ATCTCGTA
TTAAGTTCAGCGGGTAGTCTTACTTGATTTGAGATCGAGTTTAACAAGAATCGTTGCCGACCCTTGTGAAATCCTGCATCAGTCAGCCAATACGGTCAAACTCCCTTTATGTTAGCTGCAGCAAAAGTAATAATCCGTTTGACGGGACTAAATGAATATGCTTTTAGCTCAGGAGAATGTCCAGCTGCACCTGCATTTCAAGCAACCCGCCACCGATCTCAAAAAGATTGGTGTTGGGATTGCTCAAGTCCAAAGCTTTTCGATTAAAAAATCCAAAAGCTTTGAGGTGTTTACTGATACTCAAACAAGCATGCTCTTCGGAATACCAAAGAGCGCAATATGCGTTCAAAGATTCGATGATTCACTGAATTCTGCAATTCACATTACGTATCGCATTTC
+
IIIIIIIIIIIIHHIGGHHIIIHIIIIIIIIIGGHCHHIEEHIIIIIIHHGHHIIIIGIIIHIHIIHCHHIIIIIIHHI1CGHIIHIHIIIIIHIGHG@HHHHIIHHHHIEHHHIIHGHIIIIIHHHHHGHIIIEHIIHHHEHHHHIIHIIIIGHEHHHEHEHIIGIFHHEHHIIHEHEBFHHHHIIIGHHHHHHHHGHGHEGHHGHDEHHII@HAGA-DHHFHHHFGIIHCCHHGB?D.EHH??HHEHIHHHHEHHGD?GGG?ECGHIIHHCHHIHEEGDFIGIHFIHEIIIIIHIIIIIIGIIIIIIIIIIIHHIHGIIIIIIIIHIHIIIGIIIIIIHHHHIGHIHEGIIHIGIGIIHHGIHEFHIHIIGIIIIIIIIGHIIHIIIIIIIIHHIII
@HISEQ:711:H5NNWBCX2:2:1101:10916:8465:ATCTCGTA
TTAAGTTCAGCGGGTATCCCTACCTGATCCGAGGTCAACCATTGAAAATTGGGGGTTAATGGCAAGCATCCACCGTGACTCTATAGCGAGAAGAATTACTACGCTTAGAGCCAGATGGCACCGCCACTGATTTTAAGGGCTGCCCGTGCGGCAGGCCCCAACACCAAGCTGAGCTTGAGGGGTTATAATGACGCTCGAACAGGCATGCCCCTCGGAATACCAAGGGGCGCAATGTGCGTTCAAAGATTCGATGATTCACTGAATTCTGCAATTCACATTACTTATCGCATTTC
+
IIIHIHIIHHIHIIIIIHIIIIIIIIIIIIIHDDHIIIIIIIHIGIIHIIHIIIIIIIIIHHIIHIIHHIIIIGIIIIIIIIIIIHIIIIIIIIIIIIIIIIIIIIIIIIIIIIIIIHIIIIIIIIIIIIIIIIIIIIIIIIIIIIIIHHIIIIIIIIIIIIIIIIIHIIIIHIIIIIIIIIIIIIIIIIIIIIIIIIIIIIIIIIIHHIIIIIIIIIIIIIHIHIIIHGIIIIHIIIIIIIIHGIIIIIIIHHHIIIIIIHIIIIIIIIIIIIIIIIIIIIIIHHIIIIIII
@HISEQ:711:H5NNWBCX2:2:1101:12571:8349:ATCTCGTA
TTAAGTTCAGCGGGTATTCCTACCTGATCCGAGGTCAACGTTCAGAAAGTCGGGGGTTTTACGGCGTGGCCGCGCCGCGCTCCAGTGCGAGGTTGTACTACTACGCAAGAGAGGCTGCAGCGAGACCGCCACTGTATTTCGGGGGCGGCGCCGCACGGGGGCGGGCCGATCCCCAACGCCAGGTCCCCGCCCCGCGAAGGGGAGGGGTCCTGAGGGTTGAAATGACGCTCGGACAGGCATGCCCGCTAGAATGCTAACGGGCGCAATGTGCGTTCAAAGATTCGATGATTCACTGAATTCTGCAATTCACATTACTTATCGCATTTC
+
GHHIIIHIHIHIC<EEEHEEHHIIIHHHIHIIHIIIIHIIHGHHHFH?FC@GHHHHIIIIIIHIHHHDDHHCHDHHHDHIIIIIIEHHICHDEHIIHHIIHIGEHHHHHIIHHHHHIHHIIIHIIHIIHIIIHIIHIIHHHHHHG?HHHHICDHGDHHIIIHHHHEHHEHHIGEHIHHHHFHHCHGIIIHHHHHHHIHIIIIIIHIIIHGIIIHFHHHHIIHIIIHDHHIIIIIIIGIIIIIHHH@GIIIIIIHHHHEHIIIIIIIIHHIIHEECHHFHHIIIIIIIIIIHHIIHEIIIIIIIIIIIHIIIIIIIIIIHIHIIIIII
@HISEQ:711:H5NNWBCX2:2:1101:14555:8343:ATCTCGTA
TTAAGTTCAGCGGGTAGTCTTACTTGATTTGAGATCGAGTTTAACAAGAATCGTTGCCGACCCTTGTGAAATCCTGCATCAGTCAGCCAATACGGTCAAACTCCCTTTATGTTAGCTGCAGCAAAAGTAATAATCCGTTTGACGGGACTAAATGAATATGCTTTTAGCTCAGGAGAATGTCCAGCTGCACCTGCATTTCAAGCAACCCGCCACCGATCTCAAAAAGATTGGTGTTGGGATTGCTCAAGTCCAAAGCTTTTCGATTAAAAAATCCAAAGGCTTTGAGGTGTTTACTGATACTCAAACAAGCATGCTCTTCGGAATACCAAAGAGCGCAATATGCGTTCAAAGATTCGATGATTCACTGAATTCTGCAATTCACATTACGTATCGCATTTC
+
IGIFHHGIIIIIIIIIIIIIHIGIIIHHHIHIHIHIIIHHHIIIIIIIHIIHIIIGHIHHIIIIHEHDHIIIGHHHIIHHHIIIIHIIIIIIIIGCGHHIIIIIIHHHHIIIHIIIHIIHHIIIIIIIHIIIHIIGIIII=HIGHHHIIIIIHHGHHHGHHHHIIHHCG@FHHFIIHIGIHIHEH?HHGHHIGHEGFHIIIIHGHIHHHCHHIGHHHEG,?HIHGIIIIIHH@@HGIIHHHHHGIHHHHEHGHHEHHHHHGHIIIHIIIIIIHHIHHIIIIIIHIIIIIIIIIIIIIHHIIIIGGIIIHIIHIHIIHHIGIIIIIIIIIHEIIIIIIIIIIGIGIIHIIIIIIIHIIIIIIIIHIIHHIIIIIGGIIIHIIIIIIIIIIHIIIIHHIII
@HISEQ:711:H5NNWBCX2:2:1101:18610:8354:ATCTCGTA
TTAAGTTCAGCGGGTATTCCTACCTGATCCGAGGTCAAACTTTCAGAAGTGGGGGGTTTAACGGCGTGGCCGCGCTGCGATCCAGTGCGAGTGTTGCTACTACGCAGAGGAAGCTACAGCGAGACCGCCACTAGATTTAGGGGACGGCGCGCCGCGAGGGCACGCCGATCCCCAACACCAAGCCCGGGGGCTTGAGGGTTGAAATGACGCTCGAACAGGCATGCCCGCCAGAATACTGGCGGGCGCAATGTGCGTTCAAAGATTCGATGATTCACTGAATTCTGCAATTCACATTACTTATCGCATTTC
+
IIIHEFHHIIIIGHDHIIIIIHIHIICHHIIIGHIIIIIIIIIIIHIIIGHIIIIIIIIHIIIHIIIHIIIIIIIIHIIIIIIIGHHHIIIHIIIIIIHIGIIIHIIIIIIIGIIIIIIIIIIIIIICGHHIIHHHIIIHHHIHHIIIIIIIIIIIHIIIIIIIIHHHEHHIIHHHIIHHIHIIIHIIIIIHIIIIIIIIIIIHIIIIIIIIIIIIIIIHHIIHDHIHEHHIIIIIIIIHFHIIGIIIHDHIIIIIIIIIIIIIIGIIIIIIIIIIIIIIIIIHIIIIIIIGIIIHIIIIIIGIHIIII
@HISEQ:711:H5NNWBCX2:2:1101:19681:8427:ATCTCGTA
TTAAGTTCAGCGGGTATCCCTACCTGATCCGAGGTCAACCACATGAGTTGGGGGTTCTGGCAGGCCACCGCCGGGTCCTAGAGCGAGAGATGTACTACGCTTAGGGCCAAGCGGCGCCGCCACTGTCTTTGGGGCCGGCCGCGGGGGCAGGGCCCAACACCAAGCGGAGCTTGAGGGTTGAAATGACGCTCGAACAGGCATGCCCTGCGGAATACCACAGGGCGCAATGTGCGTTCAAAGATTCGATGACTCACTGAATTCTGCAATTCGCATTACTTATCGCATTTC
+
IIIIIIIIIIIIIIIIIIIIIIIIIIIIIIIIIHHIIIIIIIIIIHIHIIIHIIIIHHHIHIHHIIICHHIIIHIIIIIHIIIIIIIIIIIIIIIIIIIIIIIIIIIIIIIIIGIIIIIIIIIIIIIIIHIIIIIIIIIIIHIIIHIIIIIIIHIIHHIIIIIIIIIIIIFIIIHHIIIIIIIIIIIIIHHIIIHIIIIIIIIHHIIIIIIIIIIIIHHFHIIHIIHIIIIHIIIIIIIIIIIIIIIIIIIIIIIIIIIIIIIIIIIIIIIIIIHHIIIIIIIIIIII
@HISEQ:711:H5NNWBCX2:2:1101:20485:8308:ATCTCGTA
TTAAGTTCAGCGGGTCTTCCTGCCTGATTTGAGACCATGGTTCAAGTCAACCCGAAGGTTGCCTTTAATAGTTGAGTGCCGGACATGCACCACCACACGTACTGGGTATTAGAGAAACCGAAGTCTCATACACATACTTTTCCGTTACTTGGTAGTATCCAGCAGCAATAGTTTTAAAAGCACGCAGGGTAAGTGCGACGCCTCAAATCTCTCCTTCCCTAGGTATAAATACCCAAGGTTGGAGAATGAATACTATAGATTCTCAAACAGGCATACTCTGCCGAAACAGAGTGCAATGTGCGTTCAAAGATTCGATGATTCACGGAATTCTGCAATTCACATTACGTATCGCATTTC
+
IGHGGIHIIIIIIIIIHIIIHIIIIIHHIIIIIIHHHHIIIHHIHGEHHHIIIIIHEDHHHGIIGHHGHIIFHIIGIIHHHHHHHHHHHIHIIIIIIHHIIIIIGGHHGHIIIIIIGHIHGHIIGIIIIIHGHHIIIIIIIHHIHHIHIIHHHHIIHHIIIIHHHIIIIIHIIIIIIIIIIIIIIIIIIIIIIIIIHIIIIIIIIIIIIIIIIIIIHIIHGIIIIGHIIIIIIHHIIIHHHHGHIHHIHIHHEEHHHHGIHIGIIIHIIIIIIGHIIHHIIIHIIIIHGIIHIHIIIIIHIIHIIIIIHIIIHIIIIIIIIIIIIHHIGIIIGHIIIIIIIIIIIIHHHIIGGHHII
@HISEQ:711:H5NNWBCX2:2:1101:20382:8354:ATCTCGTA
TTAAGTTCAGCGGGTATCCCTACCTGATCCGAGGTCAACCTGAAAAAAATTGGGGGTTGCTGGCGAGCACATGACCGGACCTCCAGAGCGAGAAGAATTACTACGCTCGGAGCCGGACGGCACCGCCACTGACTTTAGGGCCCGCCGGGGCGGCGGGGCCCAACACCAAGCTGAGCTTGAGGGTTGTAATGACGCTCGGACAGGCATGCCCCCCGGAATACCAGGGGGCGCAATGTGCGTTCAAAGATTCGATGATTCACTGAATTCTGCAATTCACATTACTTATCGCATTTC
+
HIIIIHHIIHIIIIIIHIIIIIIHIIHIHHGHIDHIHIHHIHIIHIIICCHGIHHIIIIHHHHIHHIFHIIIIHIHHHHHIHIIIIGIIIGHIHIHGEFFHCGHHDC@HHHHHIG<@ECHHGIHHIIHHHHHIHIHIIHHIHGIIIHHDHHIIIHIHHHIIIIIHHHIHFHFHGHEHHHGIIIIIIHIIIHHHIIIHIIIIIIIHHHDDGHGHHFHGDD1EHDHDCDEHHEIHCEHIHFHIIGIIHHHHHEIHHHFIHIIIIIHIIIHIIGCEIIIHHGHGHDHEHIGIIIIHI
@HISEQ:711:H5NNWBCX2:2:1101:7420:8718:ATCTCGTA
TTAAGTTCAGCGGGTATTCCTACCTGATCCGAGGTCAAACTTTCAGAAGTGGGGGGTTTAACGGCGTGGCCGCGCTGCGATCCAGTGCGAGTGTTGCTACTACGCAGAGGAAGCTACAGCGAGACCGCCACTAGATTTAGGGGACGGCGCGCCGCGAGGGCACGCCGATCCCCAACACCAAGCCCGGGGGCTTGAGGGTTGAAATGACGCTCGAACAGGCATGCCCGCCAGAATACTGGCGGGCGCAATGTGCGTTCAAAGATTCGATGATTCACTGAATTCTGCAATTCACATTACTTATCGCATTTC
+
HIIHIGHIIIHIIIIIIIIGIIIIIIIIIIIIIHIIIIIIHHIIIHIIIHHHIIGIEHHHIIIIIHIDDHI<HHIHIIIIIIIIIIIIIIIIIIIIIIIIIIIIIIIIIIIIHIIIIIHHIHIIIIIIIIIIIIIHIIIHHFHHHIHIIHIIIHDIHIIHIIHIIIIHIIIIIIIIFGHHHIIIIIHIHIIIIIIIHIHGHIIIHIIIIIIIIIIIIIHIIIIIIIIHHIIIIIHIIIIIHHIIHHHGCCCIHHIIHIIHGIIHIIIIIIIIIIIIIIHIIIIHIIIIIIIIIIIIIIIIIIIIIIIII
@HISEQ:711:H5NNWBCX2:2:1101:11901:8682:ATCTCGTA
TTAAGTTCAGCGGGTATTCCTACCTGATCCGAGGTCAAACTTTCAGAAGTGGGGGGTTTAACGGCGTGGCCGCGCTGCGATCCAGTGCGAGTGTTGCTACTACGCAGAGGAAGCTACAGCGAGACCGCCACTAGATTTAGGGGACGGCGCGCCGCGAGGGCACGCCGATCCCCAACACCAAGCCCGGGGGGCTTGAGGGTTGAAATGACGCTCGAACAGGCATGCCCGCCAGAATACTGGCGGGCGCAATGTGCGTTCAAAGATTCGATGATTCACTGAATTCTGCAATTCACATTACTTATCGCATTTC
+
HHHHIHHHHIIHHIICHFHIIIIIFHEHHIICCCHHFHGEHHIHHHICHFHF?CDGHHHEIIHIICHFDHCDHHHCHHDCHHHGHHHE/DEEHHIIEHEHFGHIIIIIHGHHHFHIHHEHIIHIIIHEEHHIHHHHEHHHH?D/HEDCHDDHHIHHDDHEHHHHHHIHHEHHGIHHGHHIHDHCIIHHHIIIIIIIIIIIIIIHH=HHHDHGIHHHHHHHHEGIIIHEEEIIGIIHIHDHEEIIIGHIHECEGIIIIIIIHGIHHIIIIIIIHIHHHHHFGIHHHIIIIIIIIIIIIIIIIHHHHIIIHH
@HISEQ:711:H5NNWBCX2:2:1101:15929:8524:ATCTCGTA
TTAAGTTCAGCGGGTATTCCTACCTGATCCGAGGTCAAACTTTCAGAAGTGGGGGGTTTAACGGCGTGGCCGCGCTGCGATCCAGTGCGAGTGTTGCTACTACGCAGAGGAAGCTACAGCGAGACCGCCACTAGATTTAGGGGACGGCGCGCCGCGAGGGCACGCCGATCCCCAACACCAAGCCCGGGGGCTTGAGGGTTGAAATGACGCTCGAACAGGCATGCCCGCCAGAATACTGGCGGGCGCAATGTGCGTTCAAAGATTCGATGATTCACTGAATTCTGCAATTCACATTACTTATCGCATTTC
+
HIIHGHHH@FHHDCEHHIHEHEHHHICHFC@<CFHHEGEHHIHDFFEH1<<FHICD??01=CEHHHDDE<F?EEHDHI<<<<EHHII?/<E?EHHFF<1D@GDFHCHIHEGFEFHH0?HHHHIHIHHHDHHEFEFEHHHHHCE<IIIHHHHHDHDCCCHGIIHDHHAEHIIHHGIHGEHHHIIIIHHIHHHHGIIHHIHHHHHHHIIIIHHHHHIIIIIIIHIHIIIIIIIIHCIIIIIHFIIIHIHHHCEHGGHIHHIIGHGIIIIIIIHHHHIIIHIIIIIIIIIIIIIIIHIIHHIIIIIIIHHGI
@HISEQ:711:H5NNWBCX2:2:1101:19692:8615:ATCTCGTA
TTAAGTTCAGCGGGTATCCCTACCTGATCCGAGGTCAACCTGGATAGATTGATTGGGGGTCGCCGGCGGGCGCCGGCCGGGCCTACAGAGCGGGTGACGAAGCCCCATACGCTCGAGGACCGGACGCGGTGCCGCCGCTGCCTTTCGGGTCCGCCCCCCGGGACCGGGGGGCGGGGCCCAACACACAAGCCGTGCTTGAGGGCAGCAATGACGCTCGGACAGGCATGCCCCCCGGAATACCAGGGGGCGCAATGTGCGTTCAAAGACTCGATGATTCACTGAATTCTGCAATTCACATTACGTATCGCATTTC
+
IIIIIIIIIIIIIIIHIIIIIIIIIIIIIIIIIIIIIIIIHHIIIGIIIIIIIGIGIIIIIIGIHIIIIIIIGIIIIIIIHIIIIIIIIIGIIIIIGHIIGIHHIIIIIIIIIIIGIIIH?HHCHHHHHDHHIHHIIHEHIHHHIHA<DHEHHHIIIIIIIHDHHIIHHGDHIIHHGIIIHHHCFEHHGHGIGIIIIIIIIIHHIHHHGIHIIHHIHHIHHIIIHHIIIHIIHGIIIHIHHIIHFHIIIIIIHIHIIIHHIHIIHHIIIIIIIIHIIHIIIIIHIIIIIIIIIIIIIIIHIIIIIIIIIIIII
@HISEQ:711:H5NNWBCX2:2:1101:3573:8771:ATCTCGTA
TTAAGTTCAGCGGGTAGTCTTACTTGATTTGAGATCGAGTTTAACAAGAATCGTTGCCGACCCTTGTAAAATCCTGCATCAGTCAGCCAATACGGTCAAACTCCCTTTATGTTAGCTGCAGCAAAAGTAATAATCCGTTTGACGGGACTAAATGAATATGCTTTTAGCTCAGGAGAAAGTCCAGCTGCACCTGCATTTCAAACAACCCGCCGCCGATCTGAAAAAGATTGGCGTTGGGATTGCTCAAGTCCAAAGCTTTCAAAAAAAATCCAAAAGCTTTGAGGTGTTTACTGATACTCAAACAAGCATGCTCTTCGGAATACCAAAGAGCGCAATATGCGTTCAAAGATTCGATGATTCACTGAATTCTGCAATTCACATTACGTATCGCATTTC
+
IHHHHGHHHGHIH<EDHHIIG@HHHIGFHEHIIIIIIIIHHHHEEHIHIIHHIHHE@GHHIDHEEFHDHIIIGIHIIEHGHECGEHHHG1FGHEEHGHHIIGH?HGFHHFIIIIHIIIIFCEGHI?FHHIHEHIIEHHIIHHHHCHHHHH?GHHIIIIIHCHHIIIH.FGCHIEH8GFAHF?BFGFHEEHIIHH@HCGHG@FHGHGHHHIIHHHHIHHIGHIHIIIHHHHIHHFGA@G?CEIHGHHEIIIIHIIIIHHDHDE<HHH?HHEHG@CHHHHHHIIIHIIIIIIHIIIHHIHHHD<HHHIIHIHIIHIIHIIIIHHHCHHHHIIIHIIIIIIIIHIHHHHHHHHHIIIIIIIHIIIIIIHIIIIIIHHIHHDGFHIIIIIFHECIIIIIH
@HISEQ:711:H5NNWBCX2:2:1101:5909:8828:ATCTCGTA
TTAAGTTCAGCGGGTAGTCTTACTTGATTTGAGATCGAGTTTTACAAGAATCGTTGCCGACCCTTGTGAAATCCTGCATCAGTCAGCCAATACGGTCAAACTCCCTTTATGTTAGCTGCAGCAAAAGTAATAATCCGTTTGACGGGACTAAATAAATATGCTTTTAGCTCAGGAGAATGTCCAGCTGCACCTGCATTTCAAGCAACCCTCCACCGATCGTAAAGACTGGTGTTGGGATTGCTCAAGTCCAAAGCCATTCAAAACAAATTGAAGTCTTTGAGGTGTTTACTGATACTCAAACAAGCATGCTCTTCGGAATACCAAAGAGCGCAATATGCGTTCAAAGATTCGATGATTCACTGAATTCTGCAATTCACATTACGTATCGCATTTC
+
IIIIIEHIIIGIIIIIHHIIIIHHIIIIIIIIIHIHIIHHIIIIIIIIIIIIIIHIIIIIIHIHIIIFHHIHHIIIIHHIIFHIIIIIIIIHIIIHIIIIIIIIIIHHHIHIIHIIIIIIIIIIIIIIHCHIIIIIIHIIIIIHIIIIGHIIIHHIIIIIHGHHIIIIIIIIIHDHEHHIHIIIIIIIIIHHHHIIIIIHIHHIHIIHHIHIICHHHH?GHHCHHHHHIIIIHHHIIHHHHEIIHIIIIIHIIIHHHEIGIIHHGHEFHHHHHHHCGIIIIGHHIGIIIIIFIIIIIIIHIIHHHHIHGIIIIIIIIIIIHHHCHHHGIIIIIIIIIIIIIIIHIGIGHIHIIHIIIIIIIIIHIIGIHHIIHIIIIIIIHHHIIIIIIIIIII
@HISEQ:711:H5NNWBCX2:2:1101:7888:8923:ATCTCGTA
TTAAGTTCAGCGGGTATCCTTACCTGATCCGAGGTCAAATCTTTTTCAAGGTTTAATCGATGAAAATGCCGGCTGGGCCACTAAAGCACGTGACAGGCTCCATATGCTCAGGCACCAGGACTCGGCATCGCCACTACATTTTAAGCCTGTCCATCAACAGGACAATTGGCTCAACAACCAAGCCGTGCTTGAAGGTAGTAATGACGCTCGGACAGGCATGCCCTCCGGAATACCAGAGGGCGCAATATGCGTTCAAAGATTCGATGATTCACGGAATTCTGCAATTCACATTACTTATCGCATTTC
+
IIIIGCHIHHIIHIIIHIIIIIIIIIIIIIIIHDEHHHIIIIGHIIIIGIIIIIIIIHIIIIIHIFHHHIIHIIIHHIIHHIIIIGIIIIIIIIIHHIIIIIIIIIIEHIIGHHIIIIIHIIIHIIIHIHHIHIHHHHEFHGHHHIHIIHIIHHHHIIHHHIHHIHHHHHHIHHIIHHIIHHIIIHHIIIIIHGIIIHFIIIIHIIIIIIIHIIHIIIIHIIIIIIIIIIIIGIIIHFIHIGIIIIIIIIIHHIHFHDIIIIIIHIIIIIIHHGIIIIIHIHIIIHIIIFIHHIIHHIGIHIGIII
@HISEQ:711:H5NNWBCX2:2:1101:8258:8879:ATCTCGTA
TTAAGTTCAGCGGGTAACCCTACCTGATTCGAGGTCAAAACTGTTTTTGGTTGACTATTGTCGGTTGACGGCAGCACGGCGGCACGGCCCGATGCGAGAGAAGTAAACCACTACGCAGGGGGCAACGTACGCGTGTACGCCGATGAAATTAGGGGCTACGGCGCTGCGAACAGCCCCGTAGGTCCCAACACCAGCGCCCGATACCGCCTAAGCGGCCGGGGCTGAGGGAAGAAATGACGCTCGAACAGGCATACCCGGCAGAATACCACCGGGTGCAATGTGCGTTCAAAGATTCGATGATTCACTGAATTCTGCAATTCACATTACTTATCGCATTTC
+
IIIIFHIIIIIIIIIIIIIIIIIIIIHIIIIIIIIIIIIIIIIIIIIIIIIIIHIIGHIIIHIIIIIGHIIIIHIHIHIIIHIIIHHIIIIIIGIHIHEHHIIIIIIIIIIIIIIIHHIIHHHHIIIIIIIIIIHIIIIHIIIHGIIIHHHGHHIIIIIIGIHHIIIIHGHIIHHHIHIIIIIEHIHIIIIIIIIIIIIHHIIIIIHIHIIIIIIIIIIIIIGIIIHIIIGIIIIIIIIHIIIIIIHIIHIIIIIIIIIIIIIIIIIHHFHGIIIIIIHHFCHIIIIIIIIIIIIHIIIIIIIHIIIIIIIIIIIIIIIIIIGIIIIIIIIIIIIIIHG
@HISEQ:711:H5NNWBCX2:2:1101:8630:8988:ATCTCGTA
TTAAGTTCAGCGGGTAGTCTTACTTGATTTGAGATCGAGTTTAACAAGAATCGTTGCCGACCCTTGTAAAATCCTGCATCAGTCAGCCAATACGGTCAAACTCCCTTTATGTTAGCTGCAGCAAAAGTAATAATCCGTTTGACGGGACTAAATGAATATGCTTTTAGCTCAGGAGAAAGTCCAGCTGCACCTGCATTTCAAGCAACCCGCCGCCGATCTGAAAAAGATTGGCGTCGGGATTGCTCAAGTCCAAAGCTTTCAAAAAAAATCCAAAAGCTTTGAGGTGTTTACTGATACTCAACAAGCATGCTCTTCGGAATACCAAAGAGCGCAATATGCGTTCAAAGATTCGATGATTCACTGAATTCTGCAATTCACATTACGTATCGCATTTC
+
IIIIIIIIIIIIIIIIHIIIIIIIHHEHIIIIIIIHIIIIIIIIIIIIIIIIIIIIIIIIIIIHIIIGHIHIIIIIIIIIIIHIHIIIHGIIIHHGHIIIIIIIHIIIIIIHIIIHIIIHIIHIIIIIIIIIIIHHHHIIIIIIHHIIHHIHIGHHIIIIHHIIIIHHIIFFHCHFHIIIIGHHGIHHIHHHHIGHHHIHHHIIIIHIHHHHIIII?EGIIHHGIIHDCH<HGHHHFGHHHIGHHIHHEHIIHH@HGHEIHIIIIHHECHHIHEHGHHHIIIHHGIIHIIIHIHIIIHIIIIIIGIIGIIIIHEHHHIIIIIIIIIIIHHIIIIIHIHHHGIIIIIHIHHHIIIIIIIIIIHHIIIIIIHIHHIIIIIIIIHHIIHHHHIHEIII
@HISEQ:711:H5NNWBCX2:2:1101:14012:8764:ATCTCGTA
TTAAGTTCAGCGGGTAGTCTTACTTGATTTGAGATCGAGTTTAACAAGAATCGTTGCCGACCCTTGTGAAATCCTGCATCAGTCAGCCAATACGGTCAAACTCCCTTTATGTTAGCTGCAGCAAAAGTAATAATCCGTTTGACGGGACTAAATGAATATGCTTTTAGCTCAGGAGAATGTCCAGCTGCACCTGCATTTCAAGCAACCCGCCACCGATCTCAAAAAGATTGGTGTTGGGATTGCTCAAGTCCAAAGCTTTTCGATTAAAAAATCCAAAAGCTTTGAGGTGTTTACTGATACTCAAACAAGCATGCTCTTCGGAATACCAAAGAGCGCAATATGCGTTCAAAGATTCGATGATTCACTGAATTCTGCAATTCACATTACGTATCGCATTTC
+
HGCGHHIHHHIHIIHHHHHIIIHHHHDHGHHECHHHHHIIIHGHIIIIEHGIIIIHIHHHHHIHHHHCEHIIIIIHIIIHHHIIGHIIHHHHHEHGHHHIHHHCHHHIIIIIIHHHHIIIIIHFHHHGFHHIIEHGHHGGHHI=EHHDFHHHHHIHHHIIIHHHIGE@EHHCHIIGC?@EFHEGHHEEHHBHHI?HHHHICIHHIIHHCGHGEFHDEHEC6AB.HHHHE-IFHHB8.HHHEC..@GHGHEHHF@?HCEC/HFG?@CCFHIHFE?HGEHHHEGIIHHEEGG@CG?EIGGIGGIHHGGC1?IIIIIIIHIGHIHHCHCEHEE0IGIIHHHHCIIIHHHIHHFIIIHEEHCIHHEIIHHIIIIHEHFG?GIHIIGIHIHHIIGHIHHGDIII
@HISEQ:711:H5NNWBCX2:2:1101:14522:8834:ATCTCGTA
TTAAGTTCAGCGGGTATTCCTACCTGATCCGAGGTCAAACTTTCAGAAGTGGGGGGTTTAACGGCGTGGCCGCGCTGCGATCCAGTGCGAGTGTTGCTACTACGCAGAGGAAGCTACAGCGAGACCGCCACTAGATTTAGGGGACGGCGCGCCGCGAGGGCACGCCGATCCCCAACACCAAGCCCGGGGGCTTGAGGGTTGAAATGACGCTCGAACAGGCATGCCCGCCAGAATACTGGCGGGCGCAATGTGCGTTCAAAGATTCGATGATTCACTGAATTCTGCAATTCACATTACTTATCGCATTTC
+
IIIIIIIIIIIIHGHIIIIIIIGIHHIIIIIIIIIHIIIIIIIIHIIIIGHIIIIIIIIIIIIIIIIHIIIIIIHIIIIIHIIIIIIIIIIHIIIIIIIIIIIIIIHIHIIIIHIIIGHIHHIIIIIIIIHIIIIIIIIHHIIIHGIIIIIIIIIIIIHIIHIIHIIGHIIIIIIIIHEHHIIIIIIIIIIHHHIIIIIIIIIIHIIIIHIIIIIIIIIIIIIIIIIIIIIIIIIHIIIHFHHHIHIHDEFIIIIHIIIIIIIIIIIIIIHIIIIIIIIIIIIIIIIIIIIIIIIIIIIIIIIIIIIII
@HISEQ:711:H5NNWBCX2:2:1101:15426:8995:ATCTCGTA
TTAAGTTCAGCGGGTATTCCTACCTGATCCGAGGTCAACCTTGGTTAAAGATGGGGTCTTTAACGGCAGGAGCACGCCACACTTCCCTAGCGAGATAATGAATTACTACGCTCGGAGTTGTAGCGAGCCCGCCACTTCCTTTCAGGGCCTACGTCAGACGTAGAGCCCCAACACCAAGCAGAGCTTGAGGGTTGAAATGACGCTCGAACAGGCATGCCCGCTAGAGTACTAGCGGGCGCAATGTGCGTTCAAAGATTCGATGATTCACTGAATTCTGCAATTCACATTACTTATCGCATTTC
+
IIIHIHHIIIIIIIHIIIIIIIIIIIGIHIIHHIHEHHIIIHD@GEGEHHHIIGGECGHIIIIIHHIHIHIGHIIIIIIHGIIIIIIIIIIIIIIIIIIIGIIIIIHFHIIIIIIIIIIHIIIIIIIIIIIHIIIIIIIHIIIIHHHIIIIIIHIIIIIIIIHIIIIIIIHIGHIIIIIHIIHIIIIIHHIHGHIHIIIIHIHHIIIIIIIIIHIIHEHHEHIIIIHIHHGHHHHHIIIIHHDDIIIIHIIHGHHHIIIHIHHIIIIIIHGIIIIIHIIHIIGIIIHHHGIHHIIIHIIIII
@HISEQ:711:H5NNWBCX2:2:1101:16016:8882:ATCTCGTA
TTAAGTTCAGCGGGTAGTCTTACTTGATTTGAGATCGAGTTTTACAAGAATCGTTGCCGACCCTTGTGAAATCCTGCATCAGTCAGCCAATACGGTCAAACTCCCTTTATGTTAGCTGCAGCAAAAGTAATAATCCGTTTGACGGGACTAAATAAATATGCTTTTAGCTCAGGAGAATGTCCAGCTGCACCTGCATTTCAAGCAACCCTCCACCGATCGTAAAGACTGGTGTTGGGATTGCTCAAGTCCAAAGCCATTCAAAACAAATTGAAGTCTTTGAGGTGTTTACTGATACTCAAACAAGCATGCTCTTCGGAATACCAAAGAGCGCAATATGCGTTCAAAGATTCGATGATTCACTGAATTCTGCAATTCACATTACGTATCGCATTTC
+
IIIIIEHIIIIIHGDHIIIIIGIIIIIIIIIIIIHIIGIHIIIIIIIIIIGHGIIHIHHGIIIIIIIFHIIIHIIHHIIHIHHGIIIIIIIIIHGHHIEHIIIIIIHIIHIIIIIIIIIIIIHHIIIIIHIIHIEHFHHHIIGIIIIIIIIIIIIHIII?FE/CHH@FEHHIG?EGHHCH?EHGHHIHIIIHIHHIGFFEHGHIGIC@EHGHHHFD-HHCF?HIHEHHEGHCHHD?EEHGEHHIHHECHFCHEIIHHHHGIHFHIGIIHHFD0EHHHGHIGHHGCEGIIHHEIHHEEGEHHIIHHEHHEHDEEFHIIIHFHHFEIHDHFIHGCEHDE@FGHHEFEHEHIHEIHHC?HIGFHHEIHEHHEHHCHIIIIIHF<IHHIHIHGCHHHH
@HISEQ:711:H5NNWBCX2:2:1101:21190:8851:ATCTCGTA
TTAAGTTCAGCGGGTATCCTTACCTGATCCGAGGTCAAACTAAGAAAAATGGGGGTTCTATGGCGAGAAGGCTTCCAGGTGACCGCGAAATAGTTACTTACTACGCAATCGCACCGAGAGCTCTCTGCCGTTGAATTTCGGAGTGGAGGCGAACCTTGCGGCTTCCTCCATCTCCAATACCAAGCAAAAGTGCTTGAGGTTTGTTTGATGACGCTCGAACAGGCATGCCTCCCGGAATACCAGGAGGCGCAATGTGCGTTCAAAGATTCGATGATTCACTGAATTCTGCAATTCACACTACGTATCGCATTTC
+
@H@ECCFGCH?FCE<C1<F@F@GHIGCDC<<DHIGHHHE<<DGHIGC<1<1D?=F</<F?EHFEC<C/0DGEHIFF1DHHECG1CCDDCHHCE<C??FHEDCGD0G0CDDCEHHH@@CCHEEEH@HCHE@G?HECHHGGAB<BGGHHIEDDHAFH?D?EHHGCHHHHAFEHCCHGHEHHHCCAHEH@GC<HGIGHHGHIHHHBHFFHGCB<CHEGEDEIHHF<<@HEHDCHIHCGIHEHEHHGEEHHHFHHHDHHHGCGH@IHGHEIHHHEEE<EGCFG@GFCCGFHHHCHG?ECFHFC<D<HHHHHIIHHHH
@HISEQ:711:H5NNWBCX2:2:1101:2434:9184:ATCTCGTA
TTAAGTTCAGCGGGTAGTCCTACCTGATTTGAGATCAAACATTCAAAGGGCTGTCCCCGCTTAGGGAAGACGTTTATGAGCTCCAGCGAACCTCCATCACTGAAGGTTATCTGATGGAAAACCACAAGCGCAGATAGTTATCACACCTGTGATGCCACCAAACACTGGCAAGCTGATCCGTTTGAGAGGAGCCGACCACAGGCCAGCAAGACCCCCAAAGTCCAAGCTCATCATGGCGAGCCATGAGAGTTGAGGTGTTCATGATACTCAAACAGGCATGCCCTTCGGAATGGCCAAAGGGCGCAAGGTGCGTTCAAAGATTCGATGATTCACTGAATTCTGCAATTCACATTACTTATCGCATTTC
+
HIIIIHHHIIIIIIDHHIIHIIHIIIEHHIIIHHIIIIIIIIIIIIHHIIIIIIHFIIIHIIIIHICGEHHHIIHGHIIIIIHIHHIIIIIIHIIIIIIIIGIIIIIIIIIIIIIIIIIIIIIIIIIIIIIIIIFIIIIIIIIIIIIIIHIIIIIIIIIIIIIHIHHHIIIHHGHHHIIIIIIIIIIGIHDCIHHIIHEHIHIIIIIGBGEHHGHIIHIHHHIIHHGHFHIHIHGHHGEHHHIHGHIIIHHIHHHHIIIIIIIIIHIIIIIHIIIIIIIIIIIHGIIIIIIIIIHIHHIIIIIIIIIIIIGIH?IHIIIIIIIIIIIHHGIIIHHFFFHHHHFHHIIIIIIGIIHIHHHHIIIIIII
@HISEQ:711:H5NNWBCX2:2:1101:4770:9159:ATCTCGTA
TTAAGTTCAGCGGGTAGTCTTACTTGATTTGAGATCGAGTTTAACAAGAATCGTTGCCGACCCTTGTGAAATCCTGCATCAGTCAGCCAATACGGTCAAACTCCCTTTATGTTAGCTGCAGCAAAAGTAATAATCCGTTTGACGGGACTAAATGAATATGCTTTTAGCTCAGGAGAATGTCCAGCTGCACCTGCATTTCAAGCAACCCGCCACCGATCTCAAAAAGATTGGTGTTGGGATTGCTCAAGTCCAAAGCTTTTCGATTAAAAAATCCAAAGGCTTTGAGGTGTTTACTGATACTCAAACAAGCATGCTCTTCGGAATACCAAAGAGCGCAATATGCGTTCAAAGATTCGATGATTCACTGAATTCTGCAATTCACATTACGTATCGCATTTC
+
IIIIGDEHIIHIIIIHIHHIIIIIIIIIHIHIIIIHHIIHHHIIIIIIIIIIIIIIIIIIIIIHIIIIHHIGIIIIIHHHIGHIHHHIHIHIIE@CEEHIIIIIIHHHIIIIIHHHHHIIIIIHIIIGHIIGIHHIGHIHIHIHGIIIIHEHHEHHHIEHIIIIIIIIIIIIGIIGIGHIHIIHIIHIHIIIHIIIIIIIIIIIIIIIHIHEHIHHIGIIIIIIIIIIIHIHHHIIIGIHIIGIIIIIIHIIIHHEIHEIHIIIIIHHFHHEHHIHHIHIHIIIIHIIIIIIIIIIHIIIIIIHGIIIGIIIIHIHIHHGHIIIGIIHIHGGIIIIIIIIIIIIIHEHCIIIIHHGHIIIIIIIIIIIIIIIIIIIIHIIIIIIIIIIIIIIIIIIIII
@HISEQ:711:H5NNWBCX2:2:1101:6480:9146:ATCTCGTA
TTAAGTTCAGCGGGTATTCCTACCTGATCCGAGGTCAAACTTTCAGAAGTGGGGGGTTTAACGGCGTGGCCGCGCTGCGATCCAGTGCGAGTGTTGCTACTACGCAGAGGAAGCTACAGCGAGACCGCCACTAGATTTAGGGGACGGCGCGCCGCGAGGGCACGCCGATCCCCAACACCAAGCCCGGGGGCTTGAGGGTTGAAATGACGCTCGAACAGGCATGCCCGCCAGAATACTGGCGGGCGCAATGTGCGTTCAAAGATTCGATGATTCACTGAATTCTGCAATTCACATTACTTATCGCATTTC
+
IIIIIIHIIIIIHHIIHIIIIIIIIIIIIHIIIIIIIIIIIIIIIIIIIIIHIGIIIIIIIIHIHHIHIIIIIIIIIIIIGIIIIIIIIIIIIIIIIIIIIIIIIGIIIIIHHIIIIIIIIIHIIIIIIIIIIIIIIIIHIHHIHIIIIIIIIHIIHIIIIIIIIHHIGIIIIIIHIHHIIIIHIHIIIIIIIIIIIIHIIIIIIIIHIIIIIIIIIIIIIIIIIIHEIIIIIIIIIHIHEIIHIHIHECCIIIIIIIIIIIIIIHIIIIIIIIIIIIIIIIIIIIIIIIIIIIIIIIIIIIIIIIIII
@HISEQ:711:H5NNWBCX2:2:1101:6985:9136:ATCTCGTA
TTAAGTTCAGCGGGTCTTCCTACCTGATCCGAGGTCAACCTTGGGTAAAATAAGGCTTTTAACGGCCGGAACCCGCAGCACGCCCTGAGCGAGGTGTAAACTACTACGCTCGGGGTGACTAGCGAGCCCGCCACTGGTTTTCAGGGCCTGCGGCAGCCGCAGGGCCCCAACACAAGCCCGGGGCTTGATGGTTGAAATGACGCTCGGACAGGCATGCCCGCCAGAATACTGGCGGGCGCAATGTGCGTTCAAAGATTCGATGATTCACTGAATTCTGCAATTCACATTACTTATCGCATTTC
+
HHHII1D?FCHHCDDHEFHHHCGHHEEHFE1ED/EGEHHHHFF??CGGCFHHH11<C@CCEFG=/?CDCHHCHH<CCHDCHG<@HDF6<DHCHIHEEFCCGHED=F@EC1<HHEHDHHDED70FHHDIHHEHFGEIHHHHGHHIIHGHDIHIHEECHIIIHHGHHHHHHGIHHHHHHHIHHHIGHCEGIIIIGIIIHIHCIIHIIIHEIIIGIIIIIHIIIHHIIIGIHIIIHHIIIHEHHFHHIIIIIIIIIIIIIIIIIHIIIHGIIHIIIIIIIIIIIIHIIIIIIIIIIHHIFIIHII
@HISEQ:711:H5NNWBCX2:2:1101:7529:9208:ATCTCGTA
TTAAGTTCAGCGGGTATCCCTACCTGATCCGAGGTCAAATCTTAGTTTAACGGTCAAGGCTAACGCCAGCTGGGCCACAAAAGTGTGTGACAAAGCCCCATACACTCGGGCACCAAACATGGCATCGCCGCTGCATTTCAAGCCTGTCCATTAGAGGACAATTGGGCTCAACAACCAAGCTGTGCTTGAAGATAGTAATGACGCTCGGACAGGCATGCCCTCCGGAATGCCAGAGGGCGCAATATGCGTTCAAAGATTCGATGATTCACGGAATTCTGCAATTCACATTACTTATCGCATTTC
+
IIIIHHHIIIHIIIIIIIIIIIIIIIIIGGHIIHIHIIIIIGIIICHHIHIIIIIIHIFGHHGHHHIHIIIIHHHGHIIIIIIIIIIIIIIIIHIIIIIIHHIHIIIIIIHHIIIIIIIIGIHHHHGHIIIIIIIIIHIIIIIIIIHHIIIIIIIIHIIIIIIIIIIHIIIHIIIIIIHIHIIIIIIIIIIIIIIIIHHHHIIIIHIHIIIIIHIIIIIIIHIIIIIHEHHIHDCIHIHIIIIIIIIIIIIIIIIIIIIIHIIIIIIIIIIIIIIIHIIIIIIIIHHIIHIIIIIHIIIIIII
@HISEQ:711:H5NNWBCX2:2:1101:10842:9021:ATCTCGTA
TTAAGTTCAGCGGGTATCCCTACCTGATCCGAGGTCAACCTGGATAAAAATTTGGTTGATCGGCAAGCGCCGGCCGGGCCTACAGAGCGGGTGACAAAGCCCCATACGCTCGAGGACCGGACGCGGTGCCGCCGCTGCCTTTCGGGCCCGTCCCCCGGGATCGGGGGACGGAGCCCAACACACAAGCCGTGCTTGAGGGCAGCAATGACGCTCGGACAGGCATGCCCTCCGGAATACCAGAGGGCGCAATGTGCGTTCAAAGACTCGATGATTCACTGAATTCTGCAATTCACATTACGTATCGCATTTC
+
IIIIIIIIIIIIIIIIIIIIIIIIIIIIHIIIIHIIHIIHIIIIIIIHIIIIIIIIIIIIIEHIIIIFHHIIHHHIHIIIIHIIIIIIIIIIIHIIIIIIIIIIIIIIIIIIIIIIIIIIIIIHII>HHHHIIIIIIIIIIIIIIHHHHIIIHIIIIIHHDHIIIHIIIIIIIHHHHHHHIHIDEIIIIIIIIIIIIIIIIIIIIIIIIIHIIIIHHHIIIIHIIIIHHIGIHIIHHIIIHIFIIIIHFCCEIIHIHIHIIIIIGIIIIIIIIIIIIIIIIIIIIIIIIIIIIIIIHHIIIGIIIHHIII
@HISEQ:711:H5NNWBCX2:2:1101:12039:9051:ATCTCGTA
TTAAGTTCAGCGGGTATCCCTACCTGATCCGAGGTCAACCTAAGAAAGTTGGGGTTGTGGCAAGCAACCGCAAGACCCTGTAGCGAGAAGAATTACTACGCTTAGAGCCCAGCGGCACCGCCACTGATTTTAAGGGACGCGGAATCGCGAACCCCAAGTCCACGCACAGGGCGTGATTGGTCATAATGACGCTCGAACAGGCATGCCCCTCGGAATACCAAGGGGCGCAATGTGCGTTCAAAGATTCGATGATTCACTGAATTCTGCAATTCACATTACTTATCGCATTTC
+
IIIIIHIIIIIIIIIIIIIIIIIIIIIIIIIIIIIIIIIIHIIIIIIIHIIIIIIIIIIIIIIIIIIHIIIIIIIIIIIIIIIIIIIIIIIIIIIIIIIIIIIIIIIIIIIIIIIIIIIIIIIIIIIIIIIIIIIIIIIIIIIIIIIIIIIIIIIIIIIIIIIIIIIIIIIIIIIIIIIIIIIIIIIIIIIIIIIIIIIIIIIIIIIIIIIIIIIIIIIIIHFIIIIHIHEEEHIIIIIIIIIIIIIIIIIHIIIIIIIIIIIIIIIIIIIIIIIIIIIIIIIIIIIIIII
@HISEQ:711:H5NNWBCX2:2:1101:12315:9211:ATCTCGTA
TTAAGTTCAGCGGGTAGTCTTGCTTGATTTGAGATCGAGTTTACAAATCGCTTGCGCGAAATGTTAAATCCTGCATCAGTCAGCCATAGCGACTCTTCAACCTTTATGTTAGCTGCAGCAAAAGTAATAATCCGTTTGACGGGATTAAATAAGTATGCTTATAGCTCAGAAGAAAGAATCTAGCTGCACCTGCATTTCAAGCAACCCGCCTTCTCTTTCGAAAAGTTGGGATTGCTCAAGTCCAAATTCCTCCAACAAGTAGAGGGATTTGAGGTGTTTACTGATACTCAAACAAGCATGCTCTCCGGAATACCAGAGAGCGCAATATGCGTTCAAAGATTCGATGATTCACTGAATTCTGCAATTCACATTACGTATCGCATTTC
+
IHIIIIIIIIHIIHHIIIHHIHGHIIIGIIIHIIIHIHICHHIHHIHIIIHIIHIICHEDHHHHGEHGHHIIIIIIIIIIIIIIIIIIIIIIHIIIIIIHIHHIIIHIIHIIIIIIIIIIIIHIIIIHHFHHHIEHHIHIIIHHHHHIHHHHGHHHGHHIIIIGIIIIIHIIIIIIIIIGIIIHIGIGHHHHHHHHIIIIIIHHIIHHAH.EFHHIIIHIHIIIHHG?GIIIIHHIHIHGIIGIIIHHHHIIIIIIHE?HHECGIHHEEIHIIIIGHIHHIIHEHCHHIHHHIHIIHIIIIIIIHIHHHHHIIIIIIHIIIIGIIIIHHGHHIIHIHHGIIHIIIIIIHGIIHHIHIIHGIIGIHHIHIIHIHHHHFIIHIIHHII
@HISEQ:711:H5NNWBCX2:2:1101:19358:9189:ATCTCGTA
TTAAGTTCAGCGGGTATTCCTACCTGATTCGAGGTCAACTCTGAAAAAGTTGGGGGGTTTTACGGCAGTGGCCATTCGCCGGGCTCCTGTTGCGAGGTGTGCTATACTACGCAGAGGAGGGCCGAGACGAGGCCGCCAAGTCATTTGGGGGGCGGCGACTCGCTGCGGAAGAAGATCCGCGGCTGTCTCGCCGGTCCCCAACACCGAGTCCACAGGGGACTTGAGGGTTGAAATGACGCTCGAACAGGCATGCCCGCCAGAATACTGGCGGGCGCAATGTGCGTTCAAAGATTCGATGATTCACTGAATTCTGCAATTCACATTACTTATCGCATTTC
+
IGIHEHHIIIIIHHIIIIIIIIIIIIIIIIIIIHIIIIIIIHHIIIIHIHHIHHIIIIIIIIIIIIHDHHIIIIIIIIIIHHIIIHIHIHIIIIIIIGHHHIHIHIIIIIIIIIIIIICHHIIHHIIIHIHHHIHHHEHHHIIIGHIIHIHHDFHHHHGHHIIIIHHHHIHHHIEHIIHIHIIHHHIIIIIIIIGHHHHGHHHHIHEHBGHIHHHIHHHIHEIHHHIIIIHGHHGEHIIGIIHHIIHIIIIHHIIHHIIIIIIIIIHHHFIIHHCHHEHHHHIIGGHHFIIIHIHHHIGGIIIHIIHIIIHHIIIHIIIIHHHIHIIHHHIIHIIIII
@HISEQ:711:H5NNWBCX2:2:1101:20573:9035:ATCTCGTA
TTAAGTTCAGCGGGTAGTCTTACTTGATTTGAGATCGAGTTTAACAAGAATCGTTGCCGACCCTTGTAAAATCCTGCATCAGTCAGCCAATACGGTCAAACTCCCTTTATGTTAGCTGCAGCAAAAGTAATAATCCGTTTGACGGGACTAAATGAATATGCTTTTAGCTCAGGAGAAAGTCCAGCTGCACCTGCATTTCAAGCAACCCGCCGCCGATCTGAAAAAGATTGGCGTTGGGATTGCTCAAGTCCAAAGCTTTCAAAAAAAATCCAAAAGCTTTGAGGTGTTTACTGATACTCAAACAAGCATGCTCTTCGGAATACCAAAGAGCGCAATATGCGTTCAAAGATTCGATGATTCACTGAATTCTGCAATTCACATTACGTATCGCATTTC
+
IIIHIHIIHIIIIIIHHGHCHHHHIIHEHHIIIIIIIIGEGHHIHIHIIIIGIIIIHFHHIIIHIIIEHGEEGHIIIIIHCFHHIIIIIIIIIGHHHHHIIHHHIHIHIIHGHHHIIIIHHII@HHHHIIHHFHIGHCGEHHIHDHGHGI?EHFHIIIIH??D@HCHIIGHHHCHE8BFFFCFHHHHHIHHFHIHIFIGHHIIIHGHFHHIHHIFGB.CHIHHFA.HHEC<B6EHHEHFHHHIHFHC.D.GCFCHG?GFHHHHHEHD/FC<FC0?HFHEF<EIHEIHHIHIHHEHHHHHHIIHH?GIIIHFHIHHEIHHIIHHEGGEDDHHIHHH@CIIHIIIIIIIIIIIIIIIIIIIIHIIIHIHIIIIIIIIIIIIIIIIIIIIIIHIIIIII
@HISEQ:711:H5NNWBCX2:2:1101:1721:9298:ATCTCGTA
TTAAGTTCAGCGGGTAGTCCTACCTGATTTGAGGTCAAATTGTCAAATTGTCCTTGCGGACGATTAGAGAGCTGGACTCTATTCATGCGTGCTATTGATGAGTGATAATTATCACATCATGCGCAGATGCAATGAGAAGTCCTGCTAATGCATTTAAGAGGAGCCGACTTGTTACAGCCAGCAACCCCCAACAATCCAAACATCACAAATAAATGTGAGTTTGAGAATTTAATGACACTCAAACAGGCATGCCCCTCGGAATACCAAGGGGCGCAAGGTGCGTTCAAAGATTCGATGATTCACTGAATTCTGCAATTCACATTACTTATCGCATTTC
+
HIIIIHHIIIIIIIIIIIIIIIIHIIIIIIIIIIHIIIIFHIHHIIIIIIHHIIIIIIHIIIIIHIGHHIIIIIIIICGIIHIHHIIIGGHHIGIIIIIIIIIIIIIIIHIIIIIIIHHIIHGHHIIIHIIIIIIIHIIIIIIIIIIIIHHIIIIIHIIIIIIIIGIHIHHIIIIIIIGIIIHHIIHHGHHIHHGIIHHHHIHHHHIIIIIIIIIIIIIIIHIHHIIIHIIIIIIHHIHHF@DHHHHHGIHIIIIIIIHIHHIHEHIIHHIIHIHIHIIIIIIHEIIIIHHIIIIIIIIIIIIIIIIIIIHIHHIIGIIGIIIIIGIIHGIHIIIHI
@HISEQ:711:H5NNWBCX2:2:1101:5917:9331:ATCTCGTA
TTAAGTTCAGCGGGTAGTCTTACTTGATTTGAGATCGAGTTTTACAAGAATCGTTGCCGACCCTTGTGAAATCCTGCATCAGTCAGCCAATACGGTCAAACTCCCTTTATGTTAGCTGCAGCAAAAGTAATAATCCGTTTGACGGGACTAAATAAATATGCTTTTAGCTCAGGAGAATGTCCAGCTGCACCTGCATTTCAAGCAACCCTCCACCGATCGTAAAGACTGGTGTTGGGATTGCTCAAGTCCAAAGCCATTCAAAACAAATTGAAGTCTTTGAGGTGTTTACTGATACTCAAACAAGCATGCTCTTCGGAATACCAAAGAGCGCAATATGCGTTCAAAGATTCGATGATTCACTGAATTCTGCAATTCACATTACGTATCGCATTTC
+
HEG@HHIEEEHHHHIIIHHIIGHHEHHCGHCCEHFHIFHHHEFHHHHI?CFE@HEEF?C?DHHHHEHCECHHHHHHHII1GHHEHII1CCG1DEE1<CFHIIEHI@GH@HEHFHHEHGFIHFHH0DC<CHHEHHHHHDF@HIHCCE/:FHHHIGHGIEHHHC@@FHHHEHIHGFHHHHHHC6CHFIFGHHHFGHHHHHGFA@ABHHAEHCEHHHHH-HHHIHHE?HCHHHEC?7.EFC?@G@C/D/?EHD//C<//FHHHHCHFCGGCHFHCHG@?HHHEDC1?HHGD1C1CHGGHHEF?HHE<11C<1EC==HC<<11<11HEEEFCC<1HHEHHE?FHFEIHHCF@?H@<@?EIHEGF@?HG?HHC<<D<1H?EF<@HG1?HCC=HF1CE?<
@HISEQ:711:H5NNWBCX2:2:1101:11942:9362:ATCTCGTA
TTAAGTTCAGCGGGTGGTCTTGTCTGATCTCAGGTCCAAGGTTTTGATTGGTTTTCCTGCTGTGGCAACAGGCGGAGCGCCCGGTGATATGGGAGACGACAGCCGATATGTGAGCGTGAGCCACCTACCATGCTGGCGCCCCGATCGAATGGGGTCCCGCCGCGAGCCCTGCGCTTCAGCCGACCCGCTCTTCCGAAAGGTGAGCGAGACGGCCACATCCGTCCAAACCGCTTTCAAAATGAAAGGGTGGGCGAGGGGGTGAGCGGACGCTGAGACAGGCATGCCCTTAGCCGAGGCCGTGGGCGCAATATGCGTTCAAAGATTCGATGATTCACGGAATTCTGCAATTCACACTACGTATCGCATTTC
+
IFHHCHHHI?<FCHIHHHF@DHEEGCHIFHEHHGEHIHHIIF1@EFHIHIICGHHEEHIIIIIHIIH1FEHHHIHDCHIIIIDD/CHHIHIIGDECHHCHHHGHHHIIIIIIEHGH?EEHHHHIIHHHEEFHGHGFHHHHIHH<DHIEHIGHIHCEHHEHHIIIIIIGHHHDGEEHHEIHHI6?C?HHHGHHIIHEHHHEHHCBECC??HIHGEEDDHHIGHGHG?CDHHGIHEHF;.HGHGHIIHHIHCHED<IHHHHHHHFCHHEHIHIIHIIIHHHFHGEFHFHHHGIIIHHHDIHHEHDDHEGHIHDGCHHHHIIIIHIHHHHHHIIIIHHHHHIHIGHHFIIGHHHHGFHHIIIHGIIIIIIII
@HISEQ:711:H5NNWBCX2:2:1101:14927:9317:ATCTCGTA
TTAAGTTCAGCGGGTAGTCCTACCTGATTTGAGGTCAATTAAGTGTTGTCCTTCTAAAGGACGGTTTGAAGCTGAAGTCCCATTGTATAGCTGCTTCACGGCAATGGCGTAGATAATTATCACACCAAAGACGGTCCACAAGGGTTTTCCGCTAATACATTTAAAGGGAGCCGACTTGATAAAGCCCGCACAACCCCCCCAAAATCCAAGCCACATTCATCTAACAAAAGCTGAATGGGTTGAGAATTTAATGACACTCAAACAGGCATGCTCCTCGGAATACCAAGGAGCGCAAGGTGCGTTCAAAGATTCGATGATTCACTGAATTCTGCAATTCACATTACTTATCGCATTTC
+
HHHGHHIIHHIIIIIIIIHIIIIIIHHIIIIGIHIIIIIIIGIHHHIHEHHIIIIIIHHHIIIHHHHDHHFHIIIIIIIHIIIGGIHHIIIHIIIIIIIIIIIIIHEHIHHHHIHIIIIHIHIHIHIIIIIIIIHH?@HHIHIIHHIIIGIHIHHHHIHIIIHHIHFIIIIIHHIGHHHEEHGHCHHGHHIIIIIIHIIIIHHHHIIHIHIIIHHIFHHHIIIHGHHHHHEHFHIHGHIHGIIIIHEHEHIIIIIHHHIIHG@IIIHHHIIHIIIIIIIIIIIIIHIHHIHIIIGIIIGIIIIIIIHIIIIIIIIIIIIIIIIIIIIIIIHIIIIIHIIIIIIIIIIHIIHIIIHI
@HISEQ:711:H5NNWBCX2:2:1101:1822:9630:ATCTCGTA
TTAAGTTCAGCGGGTAGTCCTACCTGATTTGAGGCCAGATAATAAAAAAGTCATGTCTAGCAAGCTAGAACTTGTATTAGAAAGCGGACAAACGTCCCAGAAACTCGGCCAATCCGAAGATTGTCCTCAGCGAAATAACTTATTACGCCAAGTCAAACCAAGTCTCAAAGACAGATCCAGCTAATACTTTTAAGCTGAGCCGACTCTTTCGAGCGGCAAACAGCCAAATCCAAGCCAAGACAAGAGCACTAAACCCAAGTCAAGGTTGATATTTTCATGACACTCAAACAGGCATGCTCTTCGGAATACCAAAGAGCGCAAGGTGCGTTCAAAGATTCGATGATTCACTGAATTCTGCAATTCACATTACTTATCGCATTTC
+
IHIHIHHFHIIIIIIHHIHHIIIIHEHIIECHHEHIHHIHHIIIIIHIGIHIG?CHHEHFHHCDEEE@HIIHCGGGIIIEHIEHHDHHHIIIICHFHIIIIIIIIIIIIIIIIHIHHHHIHFGIIGIIIIIIIHHIIIIIIIIGHHHHHHHIEFHFGHCGHHGHIHHIIGHFHHIEGHHIIFHHHHHIIHHIIIIIHHHHHEHHIIIIIHHHDCIHIIGIIIHHGHHFIIHFHHFHIHIIIIIIIHHIIIIHHIIHHHGHIIIIIIHHIIIIHIIIIIIIIIIHHEC<HIIGIIIIIIIIHIIIIIHIIIIHHHHIIIIIIIIIIIHGIIIIIIIIIIIIIIIIIIHIIIIIIIIIIIIIHIIIIIIIHIIIIIIIGIIIII
@HISEQ:711:H5NNWBCX2:2:1101:3942:9696:ATCTCGTA
TTAAGTTCAGCGGGTAGTCTTACTTGATTTGAGATCGAGTTTAACAAGAGGTTTTGAAGACTCTTGTGAAAATTCTGCATCAGTCAGCCAAAATGGTCAAACTCCCTTTATATTAGCTGCAGCAAAAGTAATAATCCGTTTGACGGGACTAAATGAATATGCTTTTAGCTCAGGAGAATGTCCAGCTGCACCTGCATTTCAAGCAACCCGCCCCCTCTCTTTAAAAGATTGGTGTTGGGATTGCTCAAGTCCAACGCCTTTCTTCAAAAAAGAAAAAAGGCTTTGAGGTGTTTACTGATACTCAAACAAGCATACTCTTCGGAATACCAAAGAGCGCAATATGCGTTCAAAGATTCGATGATTCACTGAATTCTGCAATTCACATTACGTATCGCATTTC
+
GHEEHH@E?GEHDCHHGHHHFCGGHEHHI1@H<D<CH0GH?@FEIICHH1CCEDHC<<@<FCCHE?CCHIFEHIGIGFHIIIHHEF@FHHIHIHHEHHHFHIHGE?<1EHFH?@F@HHHIF?GEECHHEGHHG@CFHHDH@HIHFDHH?CF?FGHH?HEH@GGGHEHEFEHEHE.8;@FEHHECGE?.:BFCH??@GH@GHGHGC@HFF<HHH5=F86G?GCBB8BA6?HGHHEG?HHHIIIIIHHD..7.,7.-/CD<@D/</?DH?HHFDC0FC0<?0CH@HH@=G@CE?HHCHEC<1HG@EE@HGHHGCHGHIHHECHHGEGIGHHG<</GFEHHHHEF=FE?ECEGHHDF?EECHHHC<<111CCECHHHHEHD1?EH@?G?C@C=G=C1EGDHCC
@HISEQ:711:H5NNWBCX2:2:1101:4565:9596:ATCTCGTA
TTAAGTTCAGCGGGTATTCCTACCTGATCCGAGGTCAACATTTCAGAAATTTGGGGTGTTTAACGGCTGTGGACGCGCCGCGCTCCCGATGCGAGTGTGCAAACTACTGCGCAGGAGAGGCTGCGGCGAGACCGCCACTGTATTTCGGAGATGGCCCCCGGTGAGGGAGGCCGATCCCCAACGCCGACCCCCCGGAGGGGTTCGAGGGTTGAAATGACGCTCGGACAGGCATGCCCGCCAGAATACTGGCGGGCGCAATGTGCGTTCAAAGATTCGATGATTCACTGAATTCTGCAATTCACATTACTTATCGCATTTC
+
HIIIIIIIIIIIIGIIIIIIIIIHIIIIHHIIIIIHIIIHIIIIIIIIIIIIIIIHHIIIIIIIHHIEHIIHHIIIIIIIIIIIIIIIIIIIIIIHIIIIIIIIIIIIIIIIIIIHHHIIHHIIIIIIIIIIIIIIIIIIIIIIIIIIIIIIIIIIIIIIIIIIIIIIIIIIIIIHHIIIIIIIIHIIIIIIIIIIIIIIIIIIIHIIIIIHIIHIHHIGIIIIIIIIIIIIIIIHIIIIIIIGHIHIIIHIIIHIIIHHEIHIIHIIIIGIIIIIIIIIIIHHHIIIIIIIIIIHIIIIIHIHIIIIIIIIIIIIIII
@HISEQ:711:H5NNWBCX2:2:1101:5626:9503:ATCTCGTA
TTAAGTTCAGCGGGTATTCCTACCTGATCCGAGGTCAAATTTGATAATTGCAAAAGATCGACAGAATGCCGGCTGGGCCACAAAAGCGTGTGACAGAGCTCCATACACTCGGGCACCAACTCGGCATCGCCACTGCATTTCAAGCCTGTCCTTTTTTTTTTAAAATATCTGAAAAAGGACAATTTGGCTCAACAACCAAGCTGTGCTTGAGGGGTAGTAATGACGCTCGGACAGGCATGCCCTCCGGAATACCAGAGGGCGCAATATGCGTTCAAAGATTCGATGATTCACGGAATTCTGCAATTCACATTACTTATCGCATTTC
+
IIIIIIIHIIIGIDIHIIIIIIIIIIIIIIIIIIIIIIIIGIIIHIIIHIIIIIHIIIIIIIIHIIIGHIIIIHIIIIIIIHIIIIIIGHHIIIIIIIIIIIHIIIIIHHIHIHIIIEHIHIHIIIIHIIIIIIIIIIIIIIHHIIIIIIIIIIIIIHIHHIHHHHEGHHHHHHGIIHHHHIIIIHIHIIHGHHHGHHIIIIIIIHIIIIIHIIIIIHHIIIIIIIIIIIHIIHHHGIIIHIIIIIIIIIIHIIHHCHIIIIIIIIIIIIIIIIIIIIIIIIIIIIIIIIIIIIIIIIHHIHIIIIIIIIIIIHIIIIIIIIGHI
@HISEQ:711:H5NNWBCX2:2:1101:7043:9591:ATCTCGTA
TTAAGTTCAGCGGGTATCCCTACCTGATCCGAGGTCAACCTGAAAAAAATTGGGGGTTGCTGGCGAGCACACGACCGGACCTCCAGAGCGAGAAGAATTACTACGCTCGGAGCCGGACGGCACCGCCACTGACTTTAGGGCCCGCCGGAGCGGCGGGGCCCAATACCAAGCTGAGCTTGAGGGTTGTAATGACGCTCGGACAGGCATGCCCCCCGGAATACCAGGGGGCGCAATGTGCGTTCAAAGATTCGATGATTCACTGAATTCTGCAATTCACATTACTTATCGCATTTC
+
IIHHHDHFHIIIGHIIIHIIIIHIIHHIIIHIIIIIIIIIIIIIHIIHHHHHGFHIIHHGIEHIHHHCEIIIIIIIIHIHHIIIIIHIIIHIIIIHHHHHGHIIIHFHHIGIHIIIEHIIHIIIIIHIIHIIIIIFHIHHHHIIIIIHHHIIIHIHEHIIHIHHHHIHHIIHHHHAHGIIHHIGHHHIHGIIIHIIIHHHHGIHHGHHIIIIIIIIIIIIHHIHHEHIGHIIHIHHHFIIIIIIIIIHHIIIIIIGIIIIIIHIIIIIGIIIIIHIIIIIIIIIIIIIGIHHHI
@HISEQ:711:H5NNWBCX2:2:1101:11541:9693:ATCTCGTA
TTAAGTTCAGCGGGTATCCCTACCTAATCCGAGGTCAATCATTAAAAAATGGGGGGGTTCTGGCGAGTGGCCACCAGGTGTCTATAGCGATGAATTTACTACGCTTAGAGCCTGACAGCACTGCCACTGATTTTAGAGACTGCCTTGACAGCAGGTCTCAACACCAAGCTAGGCTTGAGGGGTGATAATGACGCTCGAATAGGCATGCCCCTCGGAATACCAAGGGGCGCAATGTGCGTTCAAAGATTCGATGATTCACTGAATTCTGCAATTCACATTACTTATCGCATTTC
+
IIIIGHIHIIIIHDHIIIIIIIIIHI?HHIIIIIFHIHIIIHHIIIIHHIIHEGHCCHIIIIHHHGCEHHHHIIIHIIIIHIIIIIHIHIIIIIHHIIIIIIIIIIIGHHHIIIIHIHIIIIIIIIIIIIHIIIIIHIIIIIIIIIIIIIIIIIIIIIIIIIIIHHIHIIIIIIIIIIIIIIHIIHHIIIHIIIIIIIIIIIIIIIIIHIIIIIIIIIIIIIIHHIIIIIIIIIIIIHIHFIIHHCIIIIIIIIIHIIHIIIIIIIIIIIIIIHIFIIIIGIIIIIIIIIIII
@HISEQ:711:H5NNWBCX2:2:1101:15639:9725:ATCTCGTA
TTAAGTTCAGCGGGTGATCCTGCTTGATTTCAGATGCAAGTAAGTTTGTGTGACTAAGCACTGGCAGCTTACGCTGCACTGCCTCAGCTCTCAATGAGTTCACATTGTGAGCAATGTGACTGCTGCATTGAGTGCGGTCCCGAACAAGTCGGAGCCGCTCGCTGAGCGCAGAGTGCTTTCATGTTTAGCAAGAGAAGGATATCTCTCGCATTATGATATGGGTTAGGAGATAAAGAGACACTGAAACAAGTATGCCGACTGGAGAGCCAGTCGGCGCCAGTTGCGTTCAAAAATCTGATGACTCACGGTTCTGCAATTCGCATTGCTTATCGCACTTC
+
HIHHIIIIGIIIIHHDHIHIIIIIIIGIIIIIIIIIIIIIIIIHGHIHGHIIIIHIEHGIIIFEHHFCEHIIIIIGIIIGHIIIHIGHIIIHHHIIIHHHHIHIIIHIHIGIHEHICGEHHIIIIIIIGCHHHIGIHHHHHHHHIIIIHIGHHIIIIHGHHIIIHHHIIHIIIIHIIGHHIIHIIEHFHIIIIIIIHHHHIIIIIIIIIIIIIHIHEHDEHIIHIHIIIHIHFIIIIIIIIIIHEGIIIIIHIIHIIIIIIIIIIIHHDEIIGIHIHIHHIIIGHIIHIIIHGIIIHFGHFIIIHIHIIIIIIIIIIIIIIIIHHIIIIIHIHIIHGG
@HISEQ:711:H5NNWBCX2:2:1101:19191:9648:ATCTCGTA
TTAAGTTCAGCGGGTATCCCTACCTGATCCGAGGTCAACCTGAAAAAAATTGGGGGTTGCTGGCTAGCACGCACCGCGGCCTCCGAAGCGAGAAGAGTTACTACGCTTGGAGCCGGATGGCACCGCCACTGACTTTGAGGCCTGCCAGGACTGGCAGAGCCCAATACCAAGCAGAGCTTGAGGGTTGTAATGACGCTCGAACAGGCATGCCCTCCGGAATACCAGAGGGCGCAATGTGCGTTCAAAGATTCGATGATTCACTGAATTCTGCAATTCACATTACTTATCGCATTTC
+
GHIIHIHHHIHIIHIDHHHIIIIIIGIHIHHHHIIIGHIIHHHHIHIHHIIIIHIHHHHHGHIIIHECGHHIIIIIGIIIIIHHHIEHIIHIDDHHIHIIIIIHHHIIIIIHHIHFHHIGHIIIIIDHHHIDHHHHIGHHIIIHIIIHHHIIIIHIIIIIHIIIIIIIHIIIIIHIHHIIIIIIIIIIIIHIHHIIHIIHIIIGHIIHHHIIHIIIIHIIIHIHHHEGIEHDHECHCIIIHHIHIHIHHHFIIIIIIHGHIFIIHHHIHHIHIHG?GGCIHIIGIIIIIIIGIHH
@HISEQ:711:H5NNWBCX2:2:1101:1441:9835:ATCTCGTA
TTAAGTTCAGCGGGTATTCCTACCTGATCCGAGGTCAAATTTGATAATTGCAAAAGATCGACAGAATGCCGGCTGGGCCACAAAAGCGTGTGACAGAGCTCCATACACTCGGGCACCAACTCGGCATCGCCACTGCATTTCAAGCCTGTCCTTTTTTTTTAAAATATCTGAAAAAGGACAATTTGGCTCAACAACCAAGCTGTGCTTGAGGGGTAGTAATGACGCTCGGACAGGCATGCCCTCCGGAATACCAGAGGGCGCAATATGCGTTCAAAGATTCGATGATTCACGGAATTCTGCAATTCACATTACTTATCGCATTTC
+
GHHIH1FHHEEHIIIIIHIIIIIIIHFHIIIIIHHHIFHHHHHHIIIHFHIIIIIHGHHIHHHDHHIHHH<FHHIIIGIDHIIIIHII0CCHHHIIIHHFEGCFEHHHHIIIIHHIIHECGHGGHIIIIIIIIGHCCHHIIHIHHGHIHIIIIIIHIIIIGHFHHIIHGHCHHIIIIHIIIIHIIHHH?HFHIGIHIIIIHHIIIIIIIIHHHIHHC?IHHHIHIGHIIHIIHHIHGHCIHGIIHHIIIHHF@GDEIIIIHHIIIIH?HGHIIHHIHHHIGIIGHIIHFIIIIIIIHIHIHIIIIIIIIIIHG=EDCHFIIIGI
@HISEQ:711:H5NNWBCX2:2:1101:3522:9823:ATCTCGTA
TTAAGTTCAGCGGGTATCCCTACCTGATCCGAGGTCAACCTTAAAAAATTGGGGGTTGTTGGCAAGCACACAACCGGGTCTCCAGAGCGAGAAGAATTACTACGCTCGGAGCCGGAAGGCACCGCCACTGACTTTAGGGCCCGCCAGAACTGGCGGGGCCCAATACCAAGCAGAGCTTGAGGGTTGTAATGACGCTCGAACAGGCATGCCCCCCGGAATACCAGGGGGCGCAATGTGCGTTCAAAGATTCGATGATTCACTGAATTCTGCAATTCACATTACTTATCGCATTTC
+
HHIHHD@CEEHDHHHHIGGFHGFIII1GD<@DCDGHHCHIIHHIHHGIIIIHHGGHGHIHHIHHHHHHIGIIGHIC/CCD?EEGGGFHHDEDHHFHGHHHIGHDHGHHDCCDHICHHHFHIIHHEHDHHFHFHHHEGEHEEDGB@HIIHHGHIIHIGI@DHHHHEEEHEHEGHHHEFEHHBFHDG@CHEHHEHHHHIHIHGFIIHEEF?HDCCIHHHHIGHHCEC<HIGIIHFIHIIHIHHHGHIHIIHHHGCEHIHHCHEGG1HHFEHHEGFHHIIHEHHHIIIGIIHFHGHG
@HISEQ:711:H5NNWBCX2:2:1101:3814:9792:ATCTCGTA
TTAAGTTCAGCGGGTAGTCTTACTTGATTTGAGATCGAGTTGAACAACACATAAAGTGTCGTAAAATCCTGCATCAGTCAGCAAAGAGGACAATTATCCTTTATGTTAGCTGCAGCAAAAGTAATAATCCTGTTTGACGAGGACTAAATAGATATGCTTTTAGCTCAGATAAAAGTCCAGCTGCACCTGCATTTCAAGCCGCCCGCCTACCGGTGAAGGTCGTTGGGATAGCTCAAGTCCACCCTCCCTTTTTTTTATCAAAAAAGAGAGGTTGAGGTGTTTACTGATACTCAAACAAGCATGCTCTTCGGAATACCAAAGAGCGCAATATGCGTTCAAAGATTCGATGATTCACTGAATTCTGCAATTCACATTACGTATCGCATTTC
+
HII@?GHHIII<HHIIIEHIIFHIIHHHHIFH1FHHHHHHHFHHIIIIIIHFEHHHEHFHHCFHIHIHHIIIIIIIIIIIIIIIIIIIIHIHIIIHIFFHCFHIIHEHIIHHHHIIIGEFHHHIIIIIHCFHHIHGEHGHHHHIIIIIIIHHIIIIIGIIIIIIIHHHHHIHIHHEHIIIIIHIIIHIIIFHHIIIHHGIIIIIHIIHIIIIIIIHCDIHHIIHFHIGIHHHCB.HGEHHA<HHIHHEHIHFEG?EHHC.?GHHHF?HEGHHHHGFHHIHGGHCHHHIIHGGGIIHHEGHIIIIHECC?HHHEHHHC1EEIIIIHGIIIHHGGIIHHHGCE?IHHEFCGCHIHIIGIIHIIIHIHCHIGHHEIHGIIIIGHIIHFIIHI
@HISEQ:711:H5NNWBCX2:2:1101:4317:9959:ATCTCGTA
TTAAGTTCAGCGGGTATTCCTACCTGATCCGAGGTCAATTAAACGAAAAATCATATGAAAGTTGGGGCAGGATGCAAGCCGGGAGCCACCAGAGCGTGCGACAAAGCCCCATACGCTCGGGCACCCAAATCTTGGCATCCCCACTGCATTTCAAGCCTCTGGAAGAACCAGAATGCTCAACACACAAGCCGTGCTTGAAGGTAAATAATGACGCTCGGACAGGCATGCCCCCCGGAATGCCAGAGGGCGCAATATGCGTTCAAAGATTCGATGATTCACGGAATTCTGCAATTCACATTACTTATCGCATTTC
+
IIIIIIIIIIIIIGIIIIIIIIIHIFHIIHIIIIIIHHIIIIIIIIIIIIIHIIGIIIIIIIIIIGHGHIIIIIIIIIIIIIIIIIIIIIHIIIIIIIIIIIIIIIIIIIIIHIHIIIFHIHIIHHIIIIIIIIHHIIIIIIIIIIIIIIIIIIIIIIIIIIHHHIIIIIIIIIIIIIIIIIIHGEGIIIIIGIIIIIIIIIIIIIIIIIHIHIGIIIIIIIIIIHFGHIIIIIIIIIIGIIIHEIIIIIIHIIIIIIIHIIHHGGGFIIIIGIIIIIIHHIIIIIHIIIIIIIIIIIIHIIIIHIIIIIIII
@HISEQ:711:H5NNWBCX2:2:1101:5148:9913:ATCTCGTA
TTAAGTTCAGCGGGTATCCCTACCTGATCCGAGGTCAAGACGTTGAAATAGGCTTCTGGATCGCCGACCCACCCACGTCGTAAGCGCGACTGTGCTGCGCTCGCGGCGGGGGGATGCGGCTGCCAATCAATTTGAGGCGAGTCCACGCGCGGGGGGCGGGACAAACACCCAACACCAAGCTGAGCTTGAAGGTTGAAATGACGCTCGAACAGGCATGCCCTAAGGAATAACCGAAGGGCGCAATGTGCGTTCAAAGATTCGATGATTCGCTGAATTCTGCAATTCACACTACTTATCGCATTTC
+
GIHIIIIIGIIHIIIIIIIIIIIIIIHIIIIIICEHHIIIIIIHHHIIIIIIIIIIIIIGHHIIIIICCHIIHIIIIIIIIIIIIIIIIIIIIIIIIIIIIHHHIIIIIIGIIGGHIIGIIIIIHIIIIIIHIIIIGIIIICHHIGIIIIIIHHIHHHHHHHHHIIIIIIIIIIIIHIHHIIIIGHHIIHHHHFIIIIIIIIIIIIHHHIGHHHHHF?CIIIIHHIIIHHHHHHECIGHH?HHDEEH?GIIIIIIHHHIHCIHIHGIHFIHCIIIHHH?HHHHGIIHHHIHGIEHIIHHHHHHH
@HISEQ:711:H5NNWBCX2:2:1101:9461:9752:ATCTCGTA
TTAAGTTCAGCGGGTAGTCCTACCTGATTTGAGGTCAAATTGTCAAAATTGTCCAAGTGAATGGACGGTTTGAAGCTGAACTTCATAAAGCTGTTTCACATCCACGGCGTAGATAATTATCACACCAATAGACGGTCCACAAAAGTTCCGCTAATGCATTTAAGGAAAGCCGACCTCATTGATGAAGCCCGCAACTCCCACATCCAAGCCTAACCAAGCTTATAAAAGCTGGAAGGTTGAGAATTTAATGACACTCAAACAGGCATGCTCCTCGGAATACCAAGGAGCGCAAGGTGCGTTCAAAGATTCGATGATTCACTGAATTCTGCAATTCACATTACTTATCGCATTTC
+
IIIEEFHHIIIIIHIHHHIIIIHIIIHIIIIEHIIHHHHHIIIIIIIIIIIEHHIIIFHEGHHGCFHHHHHHFHIGIIHIIHHHEHHHIEH?GHIIIGHIIIIIIGHHIIIIIIIIIIIIIIHIIIIIIHIHIHHCG@HHGFHIIHIIHHIIHIHHHHIHHHIIIGIIIIHIIGEHHIIHHIIIIHGIHHIIIHFHHHFFHFIHIEHHHIIIIIIIHHECIIIIHH?IIIIIIHIHIIIGIHGIHIIHIHHHHHGHIGIIIIIIIIIHIIIIHFIIIHIIIIHIIIIIIIHIHFHHIIHIGIHIIIIIIIIHIIGIIIHFIHFIIIIIIIIIIGIHGEHGIIIIHIHHHHGII
@HISEQ:711:H5NNWBCX2:2:1101:10394:9955:ATCTCGTA
TTAAGTTCAGCGGGTATTCCTACCTGATTCGAGGTCAACCACTAAAAAGATGGGGTTTTCCGGCAGGTCAACGTCCCACACCCAGAACGAGAAGTAACTACTGCGTTCGGTTTTGGGGCGCCGCCGCCGCTTGCTTTGGGAGGCTGCAGCGCAGTCCTCCAACGCCAGGCTGGGCCTGAGGGTTGCAATGACGCTCGAACAGGCATGCCCGCCAGAATACTAGCGGGCGCAATGTGCGTTCAAAGATTCGATGACTCACGGAATTCTGCAATTCGCATTACTTATCGCATTTC
+
IIIIIHHIHIIHHIIICHHIIIIHIIIIIHIIIIHHIHIIIIHIIIIIIIIIGHIDFHIIIGIIIHCCEHIIGIIIIIHIIGHIHIIIIHHFHIIIIIIIIIHIIIHIIHHEHHIIIHHIIHHHHIIIIIIIIIHIHHHIIIIIHIIIIIIIIIIIIIHHIHIIIIHHGIHHIIGIIIIIIIHHHHHIIIHIIIIIIIHIIHIHIIIIHIIHHHIIIHIIIHCHHIIIGHGHIIIIHIHFHHIIIIIIIIIIHIIIIHHHIIIIHHHHGHHIHHIHIGIIIIHHHDGIIHHHI
@HISEQ:711:H5NNWBCX2:2:1101:11817:9835:ATCTCGTA
TTAAGTTCAGCGGGTATTCCTACCTGATCCGAGGTCAAATTTGATAATTGCAAAAGATCGACAGAATGCCGGCTGGGCCACAAAAGCGTGTGACAGAGCTCCATACACTCGGGCACCAACTCGGCATCGCCACTGCATTTCAAGCCTGTCCTTTTTTTTTAAAATATCTGAAAAAGGACAATTTGGCTCAACAACCAAGCTGTGCTTGAGGGGTAGTAATGACGCTCGGACAGGCATGCCCTCCGGAATACCAGAGGGCGCAATATGCGTTCAAAGATTCGATGATTCACGGAATTCTGCAATTCACATTACTTATCGCATTTC
+
HIIIIIIIIGIIIIIIIIIIIIIIIIIIIIHEHIHIIHHHIIIHIIIIIHIIIIHIHIIIIHIIIIIHHIIHIIHIIIIIIIIHHHIIHIIIIIIIIIIIIIIHIIIIHIIIIIIIIIIIIIHIIIHIIIGIIHHIIIHHIIHHIIIIIIIIIIIIIHIIHHIIIHHHHHIIIIIIIHHIIIIIIIIIIIIIHIIGIGIIHHHIIIIGIIIIIIIIHH?IIIIIIIIIIIIIHHIIIIIIIIHIIIIIIIIIIIIHIIHHCHHIIIIIIIHHIIIIHGHHHHIIHIIIIIIIIIIHIIIIIIIIIIIHIIHIIHCIIIIIIIIH
@HISEQ:711:H5NNWBCX2:2:1101:16142:9849:ATCTCGTA
TTAAGTTCAGCGGGTAGTCCTACCTGATTTGAGGCCAGATAATAAAAAAGTCATGTCTAGCAAGCTAGAACTTGTATTAGAAAGCGGACAAACGTCCCAGAAACTCGGCCAATCCGAAGATTGTCCTCAGCGAAATAACTTATTACGCCAAGTCAAACCAAGTCTCAAAGACAGATCCAGCTAATACTTTTAAGCTGAGCCGACTCTTTCGAGCGGCAAACAGCCAAATCCAAGCCAAGACAAGAGCACTAAACCCAAGTCAAGGTTGATATTTTCATGACACTCAAACAGGCATGCTCTTCGGAATACCAAAGAGCGCAAGGTGCGTTCAAAGATTCGATGATTCACTGAATTCTGCAATTCACATTACTTATCGCATTTC
+
IIIIIIHIIIIIGHHIIIIIHGHIIIIHGIIIHIIIGIIIHHEHIIIICHIIIHIHIIIIIIIIIIFFHIIIIIIGHIGIIIIIIIIGDHIIIHHFHE?HHIHHIIHIIIHHHI0DEHIHFHIIIIIIIIIIHCDHHGIIHGIIIII=EDDHHGIHIGHEHIIHIHIHHIIIIIIHHIHIIHIIIHIIIHHIHHIIIIIIHHHHIIIGHIIIIIHGGIHG.EHEIIHIHIGIHFGIIIGIIGIIIHIHHGE==IHHIHHHIHHIIIIHIHIHEHGEHIIIIIIIIIHHIIHGIIHGIHIIIIIHIIIIHHHHIIIIIIHIIIIHFIIIIIIIIIHHIIIIIHHHIIHIIHHIHHIIIHHHHHHIIIIIIIIIIHIIIIIIII
@HISEQ:711:H5NNWBCX2:2:1101:17241:9999:ATCTCGTA
TTAAACTCAGCGGGTAGTCCCGCCTGACCTGGGGTCGCGTTGGGAGCGCCACCGAGGCGACACGTGAGGGTCGCAAGAGCGCGTTCGGGTGACGGGGCACGCACGACGAGGAACGAGGGTAAAAAAACCACCGATTGTCGTGGCGCTCGTCGCCGAGGACTCGCTTTTGGGCTAACCGCGCGCGCAGGCACGCACAGGAGGCCAACTTCCGCCCCACCCGAACCGAAGTTTGAGGGGGGCAACGATGCGTGACACCCAGGCAGACGTGCCCTCGGCCGAATGGCTTCGGGCGCAACTTGCGTTCAAAAACTCGATGATTCGCGGGATTCTGCAATTCACACCAAGTATCGCATTTC
+
IIIHIIIIIIIHIIIIHHIIHGIIIIIIIIIHHIIIHIIIHIIIIIIIHIHIIHIIIIIIIHIIIIIHIHIIIHIGIIHIHHIHEHIIIIIIIIIHIHHGGIIIIHIIHDGFHHIIIIIIIFHIIIIIGIHIIIIHHFHHIIIIIIHIIHIEHIIGIGHEIHHIIHHIIHIIIHHEHHHIIIIIIIHHHHIIHHHHHIHIHHIHFEHHHHIIIHGIHIHIIHHGIIHHHHEHDHDIIIIIGIIIHGIIIHHHEHHHIIIIHIIHIHIHFCHHIIHHHIHFHHIHDHHGIIHHHIIIHIHIHGHCIHFHHHHIIIHHGIHHHHFHHGIGIHHIIHIIIHHHHGIIIHHHIHFFEHII
@HISEQ:711:H5NNWBCX2:2:1101:17826:9983:ATCTCGTA
TTAAGTTCAGCGGGTCTTCCTGCCTGATTTGAGACCATGGTTCAAGTCAACCCGAAGGTTGCCTTTAATAGTTGAGTGCCGGACATGCACCACCACACGTACTGGGTATTAGAGAAACCGAAGTCTCATACACATACTTTTCCGTTACTTGGTAGTATCCAGCAGCAATAGTTTTAAAAGCACGCAGGGTAAGTGCGACGCCTCAAATCTCTCCTTCCCTAGGTATAAATACCCAAGGTTGGAGAATGAATACTATAGATTCTCAAACAGGCATACTCTGCCGAAACAGAGTGAAATGTGCGTTCAAAGATTCGATGATTCACGGAATTCTGCAATTCACATTACGTATCGCATTTC
+
IIIIIHHIIIIIGHHIIIIIIIIIIIIIIIIIIIIIGHIIHHIIIIHGIIIIIIIDHHIIGIHIHGHGHHIHHIIGHIIIIHHIIIIIIHIGIIIIIIIIHIIIIIHIGIIIIIIIIIIIIIIIIHIIHHIIIIIIIIIIIHIIIIEHIIIIHIIIIIIHHHHIIIIIIIIIIHIHIIIIIIIHHIIIHHIHHHIIIIIHHEHHIIGIIHIIIIIIIIIIHHCIIIIIIIIIFIIIIIIIIIIIIIIIIIIIIIIIIIHHFIHGIIIIIHHIHHHIHHIIIIIIIHIIHIIGIIIIIIIIIIGIIIIHIIIIIIIIIIIIIHIIIIIIIIIIIIIIIIIIIIIIIIIIIIIIIHIII
@HISEQ:711:H5NNWBCX2:2:1101:2112:10179:ATCTCGTA
TTAAGTTCAGCGGGTAGTCTTACTTGATTTGAGATCGAGTTTAACAAGAATCGTTGCCGACCCTTGTGAAATCCTGCATCAGTCAGCCAATACGGTCAAACTCCCTTTATGTTAGCTGCAGCAAAAGTAATAATCCGTTTGACGGGACTAAATGAATATGCTTTTAGCTCAGGAGAATGTCCAGCTGCACCTGCATTTCAAGCAACCCTCCACCGATCGTAAAGACTGGTGTTGGGATTGCTCAAGTCCAAAGCCATTCAAAACAAATTGAAGTCTTTGAGGTGTTTACTGATACTCAAACAAGCATGCTCTTCGGAATACCAAAGAGCGCAATATGCGTTCAAAGATTCGATGATTCACTGAATTCTGCAATTCACATTACGTATCGCATTTC
+
IIIIIIIIIIIIIIIIIIIIIIHIIIIIIIIHIIIIIGIEHHHIIIIIIGIIGIIHHIIIIIIIIIIGHIIIIIIIIIIIIIIIHIIHHHIIIHHGHHHIIGHIIFHIIICHHHHIH@GHHHIIHIIIIIHIIIIIIIIIIIIIIGFHIIHIIIIIIIIHIHIGGHHIHIECEHICHHHHHHHIHGIIGIIIHHGGHHHHHIHFFHHIIIIIIHHFAEACEHHF.HHEHHD.C.CIIHHGIHHHHEHGIIIHE?HF?GGIIIIIIIHEH?EEEEHHGHIIIIIHHHHIIHEHHHHEHHHEHGHIIHHIHIIIIHHIIIHHHIHHHGHIIIHGIGHHGIIIIHEHHHHHHHEHIIIGIIHIHGHIIIIIIIIIIIHHHHIIHHIIHHHFIIHHHH
@HISEQ:711:H5NNWBCX2:2:1101:3431:10200:ATCTCGTA
TTAAGTTCAGCGGGTATCCCTACCTGATCCGAGGTCAACCTGAAAAAAATTGGGGGTTGCTGGCGAGCACACGACCGGACCTCCAGAGCGAGAAGAATTACTACGCTCGGAGCCGGACGGCACCGCCACTGACTTTAGGGCCCGCCGGGGCGGCGGGGCCCAACACCAAGCTGAGCTTGAGGGTTGTAATGACGCTCGGACAGGCATGCCCCCCGGAATACCAGGGGGCGCAATGTGCGTTCAAAGATTCGATGATTCACTGAATTCTGCAATTCACATTACTTATCGCATTTC
+
GC@GHEEF?HHHHDHHFCGHHIIIIHHHDCFHHDGHHHHEHCCGHEFHHE@DCHHHHHIHICFHHICCHHHIHIHIIIGIIIHGHIFHHGHFFEHIIIIIIGICHI@GHIDHIIHIHHGIHCCDCHIIIHHHHIHIHICDEH?CHDIIHHEH?EHHHHIHIIIIIIHIIIHHIIHHHFHFIIHHIIHHHFHHHHEHHHHHHHFIHHHIHHCGHIHIIIHHEHC/DFEDIHHGGCCHIIHH@IHFIHEHCHEHGIIIGHHCEHHIHGFHHIHHHHIIHIHEGF@GECHEGIHDHG
@HISEQ:711:H5NNWBCX2:2:1101:8193:10134:ATCTCGTA
TTAAGTTCAGCGGGTAGTCCTACCTGATTTGAGGTCAAAATTGTTCAAAAACTGTCTTCGCAGACAATTGGAAGCACAATGCCATTTGTCCAGAAATTCCGAAAGGCATAGATAATTATCATACCAAAGGATTAACCAGAAGCAATCGTGCTAATATGTTTGAGAAGAGCTGAGCTATGCAGTGCCAGCAACTTCCAAAAGTCCAAGCCGCCTTACTTTTCTTTCGAAAAGAAAGAGGTTGAAATTTTCATGACACTCAAACAGGCATGCTCCTCGGAATACCAAGGAGCGCAAGGTGCGTTCAAAGATTCGATGATTCACTGAATTCTGCAATTCACATTACTTATCGCATTTC
+
IIIIIFHHIIIIIIIHIHIIIHIIIIIIIIHIIIIIHIIIHIIIIIIIIGHHHIIIIIIIIIIIIGIEHHIIIIIHIIIIIIIIIIIIIIHIIIIIIIHHIIHIIIIIIIIIIIIIIIIGIIIIGIHHIHIIIIHIHHIIIIIIFHIIIHHHIHIIIIHIIIHHHIIIIIIIIIIIHIIIIIIIIIIIIIHHIIHHIHHIIIIIIIHIHHIIIIIIIIHIHIIHHIIIIGIIIIIIIIIIIIIIHHHIIHHIIIIHHIHHGIIIIIIIIIIIIHIIHIIHIIHHHHHIIIIIIIIIIIIIIIIIIIIIIIHIIIIIIIHHIIHIIIHIIIIHIIIIIIIIIIHIHFHIIIIIIII
@HISEQ:711:H5NNWBCX2:2:1101:8619:10053:ATCTCGTA
TTAAGTTCAGCGGGTATCCCTACCTGATCCGAGGTCAACCTGAAAAAAATTGGGGGTTGCTGGCGAGCACACGACCGGACCTCCAGAGCGAGAAGAATTACTACGCTCGGAGCCGGACGGCACCGCCACTGACTTTAGGGCCCGCCGGGTCGGCGGGGCCCAATACCAAGCTGAGCTTGAGGGTTGTAATGACGCTCGGACAGGCATGCCCCCCGGAATACCAGGGGGCGCAATGTGCGTTCAAAGATTCGATGATTCACTGAATTCTGCAATTCACATTACTTATCGCATTTC
+
IIIIIHHHHGHIIIIIHIHIIIIIIIIIGHIIIIIIIHIIIHEHHIIIGHGEHHI<H?C1<D<0</<<<@1<C/E<CIGH@FEHHC?GCF8<CHIHHHGHDECD6<HHEE=<DHD>@<FCIIIHIGIIHEFHHHHHFHHCHHDCDHHCHCHIIIHDHACHHIIIIIIHEIIHHGIHHGIIIHIIIHEIHDIHIHIHHHHCHHEIHHGIHGIIIHIIIHGIHIIHHHHIHHHHHGIHIIIIIIHIIIHIGHIIIIIIIIIHHIIHIIIIIIIHHEIIIIIIIIIIIHIIIHIIII
@HISEQ:711:H5NNWBCX2:2:1101:9817:10166:ATCTCGTA
TTAAGTTCAGCGGGTATCCCTACCTGATCCGAGGTCAAGAGTGTTAAAATGTACTTTTGGACGTCGTCGTTATGAGTGCAAAGCGCGAGATGTACTGCGCTCCGAAATCAATACGCCGGCTGCCAATTGTTTTAAGGCGAGTCTACACGCAAAGGCGAGACAAACACCCAACACCAAGCAATGCTTGAAGGTACAAATGACGCTCGAACAGGCATGCCCCATGGAATACCAAGGGGCGCAATGTGCGTTCAAAGATTCGATGATTCACTGAATTCTGCAATTCACACTACTTATCGCATTTC
+
IIIIIHIIIIIIIIGHIIIIIHIIIIIIIIIIHHIHIIIHHGHIIHHIHHIIHIIHIIIIHIIIIIIHHHHIIIIIIIIHIIIIIHHIIIIIIIIIIIIIIHIIIIIIIIIIIIIIIIIIIIIIIIIIIIIIIIIHIIHHHIIIIIIIIIIIIIIIIIIIIIHIIIIHIIIIIIFIHIHHIIIIIIIIIIIIIIIIIIIHIIIIIIIIIIHHHIIIIIHIIHIIHIIIIIIIHIHIIIHIHHECIIIHIHIIIIIIIIIIIIIIIIIIIIIHHIIIIIIIIIIIHHIHHIIHIIIIIIIIII
@HISEQ:711:H5NNWBCX2:2:1101:12250:10132:ATCTCGTA
TTAAGTTCAGCGGGTGGTCTTGTCTGATCTCAGGTCCAAGGTTTTGATTGGTTTTTCCTGCTGTGGCAGCAGGCGGAGCGCCCGGTGATATGGGAGACGACAGCCAGTATGTGAGCGTGAGCCACCTACCATGCTGGCGCCCCGATCGAATGGGGTCCCGCCGCGAGCCCTGCGCTTCAGCCGACCCGCTCTTCCTCGATTAAAAGGTGAGCGAGACGGCCACATCCGTCCAAACCGCTTTCAACCAGGAAAGGGTGGGCGAGGGGGTGAGCGGACGCTGAGACAGGCATGCCCTTAGCCGAGGCCGTGGGCGCAATATGCGTTCAAAGATTCGATGATTCACGGAATTCTGCAATTCACACTACGTATCGCATTTC
+
IGIIIIIIIIHHDHIIHHIIGFHHGIIIHHIIGHHHHGIIIFHEHIHHHHGHIIIHIIIGHIHHIGIHFHHHHGIIGHDHHDHHH/EGEHIIGFCHIHHHHHHGHIIIHHIIIHHIIIHIIGIIHIIIHGIIHIHHFDDGHIHIIHIIHFHFECGHHHIIGIIIIIGDIHHHGHDHHHHHIIHDIHEHHHHHHHHHHCHGFBHEGFHHHHHHIIHHDHHEEAEBA,HG?IHHECIIHCG@B@FEHIIIHEF:IHFECHGHHHIHGIHHIHIHGHHCIIIIIHGIHIIIIHHFC?HIIHDIIFHIHCGD<GHEE@FHDHIIIHHIHIHHHEHFIIIHIIHHE@IHHCGHFEHGGEIHG?HIHFECD/C<0CHFIIIHH
@HISEQ:711:H5NNWBCX2:2:1101:14514:10006:ATCTCGTA
TTAAGTTCAGCGGGTAGTCTTACTTGATTTGAGATCGAGTTTTACAAGAATCGTTGCCGACCCTTGTGAAATCCTGCATCAGTCAGCCAATACGGTCAAACTCCCTTTATGTTAGCTGCAGCAAAAGTAATAATCCGTTTGACGGGACTAAATAAATATGCTTTTAGCTCAGGAGAATGTCCAGCTGCACCTGCATTTCAAGCAACCCTCCACCGATCGTAAAGACTGGTGTTGGGATTGCTCAAGTCCAAAGCCATTCAAAACAAATTGAAGTCTTTGAGGTGTTTACTGATACTCAAACAAGCATGCTCTTCGGAATACCAAAGAGCGCAATATGCGTTCAAAGATTCGATGATTCACTGAATTCTGCAATTCACATTACTTATCGCATTTC
+
EHHII1<DFCHHIG/CHHHHHIHHEF?FGHHIIIIIIHIHIHIHIIHGFHIIHIIFHHDDDHII11CD@CFEDEHGHHEG@HHHHHHHHHHFHH=<CHHIIHEHFCC1FGHG?@CEHGHIEEH?HHIHIIIIHHIHIHIH=CFHHHDHFH?HHIIHHEEGEHHII?EHII?FBAGHHHIHHHGIHHHHHHGG@GHHHIIIEGHHHFHGHHHBHHHIHHHHHF@C?HHHDG=D.?EIHIIHFCHHHIHHE?IHHHHHGHIHHHHHHFIHGGC@HF@1IIFIHIHH@IGIHIIIHIIIIIHHHHHHGIIIIIIIHHIIIIIIGIHHCDHHHEFHHDHHHGIIHHFCGIIIHEEHHIHEHIHIHG?GIIIIGIIIIHIHIHHCFHHHEIHIHCDHIH
@HISEQ:711:H5NNWBCX2:2:1101:17760:10138:ATCTCGTA
TTAAGTTCAGCGGGTCTTCCTGCCTGATTTGAGACCATGGTTCAAGTCAACCCCGAGAGGTTGCCTTTAATAGTTGAGTGCCGGACATACACCATCACACGTACTGGGTATTAGAGAAACCGAAGTCTCATACACATACTTTTCCGTTACTTGACAGTATCCAGCAGCAATAGTTTTAAAAGCACGCAGGGTTAGTGCGATGCCTCAAATCTCTCCTTCCCTAGGTATAAATACCCAAGGTTGGAGAATGAATACTATAGATTCTCAAACAGGCATACTCTGCCGAAACAGAGTGCAATGTGCGTTCAAAGATTCGATGATTCACGGAATTCTGCAATTCACATTACGTATCGCATTTC
+
HHIHHGHHIIIIIIIHIIIIIIIIIIGGIIIEHHIIIIIIIC@1GHHIHHIHIIIGIGIIIIEHEHIHIIIIIIIIHIIIIEHDHHIIIIHIGHIIHHGHIIHIIIIIGIIIIICHHHIIIIHIIIHIHIIHHGHIIGIHHIIIIIIIIHIIGHHIHHHHIIHIIIIIEEHHHGEIHHHHIHFHHHHHG@IIIIIIHIHHHHCHHHGHEHGEGHIHHCHHD/EC<CFHIHHGHIHEHF00EHE@HEIIIIIGIIIHIIIHFEIIIHHF1FHHGIIHHHIIHIHIHIHHIHGHHIHHHFGHHHIHHGIIIHIIIGHIIIIHHIIIHHEIIIIIIHIIHFIIIIHIHIHIIHHHHC@CHHI
@HISEQ:711:H5NNWBCX2:2:1101:3766:10498:ATCTCGTA
TTAAGTTCAGCGGGTATCCCTACCTGATCCGAGGTCAACCTATAAGAAATAGTGGTTGCTGGCAAGCAAACACCCAAACTCTATAGCGAGAAAGTTTTACTACGCTAGGAGCCAGGTGGCACCGCCACTGATTTTGAGGTACACCACAGAGGGTGAAACCCAATACCAAGCAGAGCTTGAGGGTTGTAATGACGCTCGAACAGGCATGCCCCCCGGAATACCAGAGGGCGCAATGCGCGTTCAAAGATTCGATGATTCACTGAATTCTGCAATTCACATTACTTATCGCATTTC
+
GIIHIIIIIHIIGIHIIIIIHIIIIIIGIHEHHIIHHHHHHIHIIIHIIHHGIHHIIIIIIIIHIIIGHIIIIIIFHGIIIIGIIIIIIIIIIIFHIIIIIIIIIIIIHHHHIHIHHIHHIIIIIIIIIIIIIIIHIIIIIIIIIIIIHIIIIFHHHIHIIIIIIIIIIIIIIHIIGIHHHIIIIIIIIIIIIIIIIHIIIIIHHIHHIIIIIIIIIIGHHHHHHCHHHIIIIHGGIGHIGHGIIHIHHIGIIHHEHHHIHHIIHIHHHFHHHHFIHIIIHIHIIIIIIHHGHH
@HISEQ:711:H5NNWBCX2:2:1101:10186:10472:ATCTCGTA
TTAAGTTCAGCGGGTATTCCTACCTGATCCGAGGTCAACCTTTGTAAATAAAAGAAGGAGACCGGCCCGGAAGGTCCTTGAAACTCGACGCGTGCTCGTTTAAAAGCTCGTTGCACCGAGGGTCCCACGGACGCCGTCATTGTCTTTGAGACCAGTTGTTCACACAACTTGGGTCCAACACCAAACCCGAGGTTTGAGGGAGGATAATGACGCTCGAACAGGCATGCCCACCGGAATACCAGTGGGCGCAATGTGCGTTCAAAGATTCGATGACTCACGGAAATTCTGCAATTCGCATTACTTATCGCATTTC
+
IIIIIIIIIIIHIIHIIIIGHIIIIIIIIIIIIIIIHHIIHIIGHIIHIIIIIIIIIIIIHIHIGIIHIIHHIIIIHIIIIGIIIIGIHIIIHHHHIIEHIIIIIIIIIIIHIHHIIHHHHIIIIIIIIHHIIIIIIIIIIHIIIIIIHHIHIIIIIIHHIHIIHIHHHIIIIIIIIHHIIHHIIIHIIIIHGIIIIIIIIIIIHHHHHHHIIHIIIIIHIIIIIIHIHCIIIIIIIIIIHHHIHIIHHIIHHGGGIIIIIIHGIIIIIIHIIIIHHIIIIIIIIHHIIIIIIIIIIHIHIIHIHDHHGIIII
@HISEQ:711:H5NNWBCX2:2:1101:10871:10429:ATCTCGTA
TTAAGTTCAGCGGGTAGTCCTACCTGATTTGAGGTCAAGTGTCAAGTTTGTATGCCTCAGAGAGACAGTCCAGCAACAGTGGACCATTAGAAGCCAAAACAATAGCATTCATTAGCAGCAGTTAGTACCACAAGGTAATTTATCAAACTGAAGCCAATTCCGCCAGGTTTCCGCTGATACATTTAAAAGGAGCTGGTAAACAAATCTACCAGCACGCCTTCAACATCCAAGCAACAGAACAGGTGATTAAACCCATCTGTGTTGAGAGATTAATGACACTCAAACAGGCATACCCTCCGGAATACCAGAGGGTGCAATGTGCGTTCAAAGATTCGATGATTCACTGAATTCTGCAATTCACATTACATATCGCAATTC
+
IIIIIIIIIGIHIIHIIIIIIIGHIIIIIIGIIIHH?HIIIIIIIIGIIIIIIGHIIIIIIIIIIGHDCHIIFIHHIIIHHHHIHIIIIIIIIIIIIIIHHIIIIIIIIIIIIHHHIIHIICHIIIIIHIIHIIIIIIIHEHIIHIIIIGCHIIIHHIIGHHIIHHCDG?CIHFHIIIIIIHHHIHIIGIHIIIIHHIIIIIIIIIHHHIIIIIHIGHG?HHHFHHHCIIIHHIGIHIIIIHIIIHHHHHHIIIIHEIIIHEIIIIIIIIIIIIIIIHIIIIHGHHGIIIIHHHGHHHHIIIIIIIIHHGHIHHCIIHFEIIIIHIIIIIIHHIHIIIIIHIIHHIIIHGIHIIIIIHIIIIIIHIIGIHIHIIIIII
@HISEQ:711:H5NNWBCX2:2:1101:12739:10325:ATCTCGTA
TTAAGTTCAGCGGGTATTCCTACCTGATCCGAGGTCAACCTTATAGTGCCGTAGGGCGGTTTTAGCGGCAGGCACGGCAGCGTTCCAGTGCGAGGTTGTGTTACTACGCAAAGAAGCCGCGGCGGCGTCGCCGGTGGTTTTAGGGGGCTACGGCAGTGCGCCGTAGGTCCCCAACGCCGAGCGGGTTGCTCGAGGGTTGAAATGACGCTCGGACAGGCATGCCCGCCAGAGTACTGGCGGGCGCAATGTGCGTTCAAAGATTCGATGATTCACTGGATTCTGCAATTCACATTACTTATCGCATTTC
+
IIGHEHGHGHIIIIHHHIIIIGGIIGHIIHHHIIIHIHHHGEEHHIIIHHIIFIIIIGIEHDHIIIGHHHHGHIGDHIIGIIIHIIIIIIHIHIHIIIIIGHHIIIIIIIIIIIIIIIIIIIIIHIIEHIIIIHHIIIIHIIIIIHGHHHIIIHIIIIIIIIIIIIIHHIIIIIIIIIIIIIIIHEHIIIIHHIIIIIIIHIIHHIIIIIIIIIIIHIHGIIIIGHEIIHHHHHIHHECGHHHHIIHFEIIIIGIIIHGIIGIIIIIIIIIIIIIIIIIIIIIHIIIIIIIIIIIIIIIIIIIIIII
@HISEQ:711:H5NNWBCX2:2:1101:15871:10454:ATCTCGTA
TTAAGTTCAGCGGGTATCCCTACCTGATCCGAGGTCAACCTTAGAAATGGGGTTGTTTTACGGCGTAGCCTCCCGAACACCCTTTAGCGAATAGTTTCCACAACGCTTAGGGGACAGAAGACCCAGCCGGTCGATTTGAGGCACGCGGCGGACCGCGTTGCCCAATACCAAGCGAGGCTTGAGTGGTGAAATGACGCTCGAACAGGCATGCCCCCCGGAATACCAGGGGGCGCAATGTGCGTTCAAAGATTCGATGATTCACTGAATTCTGCAATTCACATTACTTATCGCATTTC
+
IIIIIIIIHIIIIIHIIIIIIIIIHIHIIIIIIIIGIIIIHHIIIIIHIIHIIIIIIIIIIIIIIIIHIIIIHHIIIIIIHHIIIIIIIGIIGHIHIIIIIIGGIIHHHHIIIIIIHIEHIIIIIIIIIHIIIIIIIIIIIIIIIIIIIIIIIIIIIHIIIIIIIIHIIIHIIIIIIIIIIIIIIHIIIHIIIIIIIIIIIIIIIIIIIIIIIIHHHHIIHIIIIIIHHHIIHIIHHEIIIIHHGIIHIIIHIIIIHHIIIIIIIGIHHIIIHHIIIIIIIIIIIHIHIHHIIIII
@HISEQ:711:H5NNWBCX2:2:1101:17039:10286:ATCTCGTA
TTAAGTTCAGCGGGTAGTCCTACCTGATTTGAGGTCAGAGTCAAAAATTGCCCGAGGGCGATTGTAAGCAGTCATCACAACCTTCACCGACGAAACTTATTACGCCGACTACGGTGCTATCCCGCTAAGTCTTTTAAGGCGAGCCGGCAGAGCGGCAACACCCAAGTCCAATCTCCTCGGAAACCCGAGGGATTGAGTCTACATGACACTCAAACAGGCATGCACTCCGGAATACCAGAGGGCGCAAGGTGCGTTCAAAGATTCGATGATTCACTGAATTCTGCAATTCACATTACTTATCGCATTTC
+
<<F?<FFECGHIC/F?EHHIH?GHCHIHHCE?<CFE?1EEFHHEHHHCFDHEHEDCH/CHC<GCGHE<1GHHHIIIGHHIIEHHHIH@EECG@@GDGHHHIFHH@DHIHDHII=H?GHHIIIHHC<DEGE6=HAGGGC0?@DHHDHDHIIIFCHDEHHGGEHHEHHHIIGIIHEHHIGC=CD?GD=HHCHDEGEHGIIIHFH@C<BG?F@CGHHHHHGHEH@<<<<<1D1C1CC?@HFHDG?E<1HHDGHEHEG1EEGCFHEHHHHEFHC?FHCHECIHH@CCHGCFHHHCCIIHD0=HCHEGIHE<H
@HISEQ:711:H5NNWBCX2:2:1101:20202:10433:ATCTCGTA
TTAAGTTCAGCGGGTAGTCTTACTTGATTTGAGATCGAGTTTAACAAGGGTTTTTGAAGACTCTTGTGAAAATCCTGCATCAGTCAGCCAAAATGGTCAAACTCCCTTTATGTTAGCTGCAGCAAAAGTAATAATCCGTTTGACGGGACTAAATGAATATGCTTTTAGCTCAGGAGAAAGTCCAGCTGCACCTGCATTTCAAGCAACCCGCCTCCAATCTCAAGAGATTAGTGTTGGGATTGCTCAAGTCCAAAGTCTTTCTTCAAAAAAGAAAAAAGGCTTTGAGGTGTTTACTGATACTCAAACAAGCATGCTCTTCGGAATACCAAAGAGCGCAATATGCGTTCAAAGATTCGATGATTCACTGAATTCTGCAATTCACATTACGTATCGCATTTC
+
IIHGIIHIIIIIIIIHHFHIIHIIIIHIHHHHIIIIIIIIHIIIGHHIHIHIIEGCG@DHHHIHIIIHGHHIIIIIIIIGGEHHHIGHIIIHIIHHFHHIIIIHIIIHIFHIHHIIIIHIIIIHHIHFHHGHHIG?GHIH?EHH<FCEHHHGHEGCEHEHHFF@HHEGCHHIC?FHHHIIIIHHHGHGEFHHHGHIHHHEFHHHHHIIIHDHDHIIHHHGHIHGIHHHFHHHFIIHHEHHHHEHEHEIHEGF.HGIGHHHHHEEDFIIIIIIIIHIIIIIIIIIHHHIIHHHIHHIIHHEEHHHHIIIIIIIIIHIIIIHIHGCIHIIIIIIIIHIHGHHIIIIIIIHHEHHEHIIIIIHHHHIIIIIIIIIIIHHHHIIHHIIIHIIGIHHEIHGHII
@HISEQ:711:H5NNWBCX2:2:1101:7351:10535:ATCTCGTA
TTAAGTTCAGCGGGTAGTCTTACTTGATTTGAGATCGAGTTTAACAAGAATCGTTGCCGACCCTTGTGAAATCCTGCATCAGTCAGCCAATACGGTCAAACTCCCTTTATGTTAGCTGCAGCAAAAGTAATAATCCGTTTGACGGGACTAAATGAATATGCTTTTAGCTCAGGAGAATGTCCAGCTGCACCTGCATTTCAAGCAACCCGCCACCGATCTCAAAAAGATTGGTGTTGGGATTGCTCAAGTCCAAAGCTTTTCGATTAAAAAATCCAAAAGCTTTGAGGTGTTTACTGATACTCAAACAAGCATGCTCTTCGGAATACCAAAGAGCGCAATATGCGTTCAAAGATTCGATGATTCACTGAATTCTGCAATTCACATTACGTATCGCATTTC
+
IIIIIFEHIIHIIIGIFHHHIIGHIHHIIHIGEEHHEHHH1<FHHHIIHHHHHHIGHGCHHGHHIHHFHHIHIHHFHHIEH?@EHFHII1GHIHHGCEFCHIHHEGHFHHHIIGCHIIIIHIHCHHIFHHIIIEHHHHHEHGIHCC=HHHIIIHFHHHHEEEHE=/DGHEFHHGHHEHFG?FHHHIGIHIIIIHHHIIHIIG@HECEDHHCHHHIHGHHDEEHHF?HHHIH?EHFHFFHHHHFD.CHIIIHHIIIHHEFIGHHHHEHIHIHIGIIHHHIHIGIIIIHIHIIIIIIIIIHGHHHFHIIIIIIIIHGIIIHIIIIIIIIIIIHGHHHIHHCGHGIHIHIIIGIIIGIIIIIIIIIIIIHHIIGIHIIIIIIIIIIHHHIIIIIGIHHIHII
@HISEQ:711:H5NNWBCX2:2:1101:8439:10705:ATCTCGTA
TTAAGTTCAGCGGGTAGTCCTACCTGATTTGAGGTCAAATTGTCATATATTGTCCGAAGACAGTTAGAAGCGGTGCTACTAATGGCAGTCAGCTAATGGCGTAGATAATTATCACACCAATAGACTGTCCGCGCGAGCGTCCAGCTAATGCATTTCAGGGGAGAAGGTTCCGCGAGAAACCTTCAAAAATTTTCCCCCCCCCATCCTAGTCTTTCCCAACAAAAGCTGGTAAGATTGAGAATTTAATGACACTCAAACAGGCATGCTCCTCGGAATACAAAGGAGCGCAAGGTGCGTTCAAAGATTCGATGATTCACTGAATTCTGCAATTCACATTACTTATCGCATTTC
+
1C1D@<<C@F@DHC<CHEG?HFGHHIIHFEHHEDD@CHHHHIHE1@CCGGHHHFHHGC?CCG1<CG?FHHHI/GHEG?GEHI?1CG?GGHHHF@CGFHIGIE<CC@1F1<DH1CGHHIIIHHHEHFC00DCCH<CCEHD/DHFDGHHFCHF8:=DHHHHECHCHHEDCA=5CHFE@HGEEE/BAHE?FF@AA.7HEB??</D//<B/D<8BB@<E@D<<</<00GHHF0<0<@?CHIIHC1C<EHHD1<<<11111G@CD<11CH@<<C0<1GD11F<1<</DE<CC<HHH?HD1<<1@D1FGF@FF11C<1<C<<<C<1<11D1<1HF11C1GC??D<0<1@HHEG/<CD
@HISEQ:711:H5NNWBCX2:2:1101:10390:10701:ATCTCGTA
TTAAGTTCAGCGGGTAGTCTTACTTGATTTGAGATCGAGTTTAACGGGTAATCGTTGCCGATCCCCCGAAAATTCCTGCATCAGTCAGCAAGAGGACAATCAACCTTTACGTTGGCTGCAGCAAAAAGTAATAATCCGTTTAACGGGACTAAATAAATATGCTTATAGCCCAGATGAAAATCCAGCTGCACCTGCATTTCAAGCAACCCGCCAGAGGGGAAAGCCCCTCCTGTTGGGATCGCTCAAGTCCAAATCCGTCTTCAAAAAGAAGAGCGGACTTGAGGTGTTTTACTGATACTCAAACAAGCATGCTCTCCGGAATACCAGAGAGCGCAATGTGCGTTCAAAGATTCGATGATTCACTGAATTCTGCAATTCACATTACGTATCGCATTTC
+
EHHIHCCFHHHHGHDHDGHIIIIIH@GE?E<FHEHIIFIGEGFCHHHEC?CHHHEFFHFIIGHHFGDCEHHIIHHIIHHG1GEHHHHFIF@GCF1FEHGCFHGHHC@C?FCHE@HGGCHHIIII@HIHCHIIIECF0@CCC?FGCC@GHIIIGHIHCGHIEHHHGFHHCF@EHIEEA@GAFEHHFHHAEEE:.@FAGHGHHFHHHDGEHFHIG@EE6.CB8,C<<GB..6--?AAA-IHHGHD7..C:..D.@<<D</ED/-/C@/C<C?HIGHG@ECGHGCC<<?HCEGGFCFCGHHCHCEFECHFFEIHECCDGEFHHHHG@1CD<<CHC<11GC<CED1CFE<@?HCFED<1C<11<GFHCD<FG1HHHF<EEEHHH?IHHEECEEHHFD<CDD
@HISEQ:711:H5NNWBCX2:2:1101:9490:10904:ATCTCGTA
TTAAGTTCAGCGGGTAGTCTTACTTGATTTGAGATCGAGTTTAACAAGAATCGTTGCCGACCCTTGTAAAATCCTGCATCAGTCAGCCAATACGGTCAAACTCCCTTTATGTTAGCTGCAGCAAAAGTAATAATCCGTTTGACGGGACTAAATGAATATGCTTTTAGCTCAGGAGAAAGTCCAGCTGCACCTGCATTTCAAGCAACCCGCCGCCGATCTGAAAAAGATTGGCGTTGGGATTGCTCAAGTCCAAAGCTTTCAAAAAAAATCCAAAAGCTTTGAGGTGTTTACTGATACTCAAACAAGCATGCTCTTCGGAATACCAAAGAGCGCAATATGCGTTCAAAGATTCGATGATTCACTGAATTCTGCAATTCACATTACGTATCGCATTTC
+
EHFHHFH?GCHHG/CH0GEHHH?GG?<1<@@1C1FECH?<DE<CEHHEFC@GE<F1CF/<CCCFEHG<@F?1FHHE1<?CHHEHHF?G@EHHHEHFG=GGC1<<FEHHG11DGC?1FEEE00EGH??GCEHGC<D00<D0D0CC/////=@.D=D/=/::88/BD@/..;;BG.E...8F.@:.;EHEEA?.HF@@HEEHHGC8BEHHH=CHDHHHIIHHEHHGIIHHHHGHHCFHFEF9HHHEFEG@CIIIIHHGC/CCHHHEEHHFIIHHHEHCHHIIIHHHIIIHIIHHIIHIHHHHEFHIIIIIIHGCDHGIIGIHIIGIIIHEDGIIIIIHHHIIGIIIIIIIGIIIIIIIHIIIIIIHHIHIIHIHIIIIHIHIHHHHIIIIIHIIIHII
@HISEQ:711:H5NNWBCX2:2:1101:9835:10971:ATCTCGTA
TTAAGTTCAGCGGGTATCCCTACCTGATCCGAGGTCAAAAACTTGGAGATGGGGGGGGGTTACGGCGGAAGCGCGCGCCGGACCACAACGAGATGTCAATACTACGCTTTGGCCCAGGGGCTCTTCGCCATTGGATTTCGCCGGGGATGCCCAATCGCATCCGAGGCACGACCAATCCTCGACAAAGTCTCGGACTGAGGTTTTTGATGACGCTCGAACAGGCATGCCTCCCGGAATACCAGGAGGCGCAATGTGCGTTCAAAGATTCGATGATTCACTGAATTCTGCAATTCACACTACTTATCGCATTTC
+
IIIHIHIIIIIIHIIIIIHIIIIIIIIIIIIIIIHIIIGGHIHIIIHIGHHIIIHIIIIIIIIHGIIHHIIIIIIIIIIIIGIIIIIIIIIIIIIIIIHIHIIIIIIHHIIIIIIHGEHIHIHIIIIIHHIIIIHIIIIHIIIIHIHIHIIIIIIIIIIIIIIIIIIHHHHHIHHIHIIIIIHHIIHIIIIIIHIIIIIIIIIIIIHIHIIIIIIIHHIIIIIIIFIIIIHIIIHGIIIIIIIIHHIIHIIIIIIHIIIIIIIIIIIIIIIIIIIGHIIGHGIIIIIIIIIHIIIIIHGIIIHHHHHIIIII
@HISEQ:711:H5NNWBCX2:2:1101:13255:10953:ATCTCGTA
TTAAGTTCAGCGGGTAGTCTTACTTGATTTGAGATCGAGTTTAACAAGGGTTTTTGAAGACTCTTGTGAAAATCCTGCATCAGTCAGCCAAAATGGTCAAACTCCCTTTATGTTAGCTGCAGCAAAAGTAATAATCCGTTTGACGGGACTAAATGAATATGCTTTTAGCTCAGGAGAAAGTCCAGCTGCACCTGCATTTCAAGCAACCCGCCTCCAATCTCAAGAGATTAGTGTTGGGATTGCTCAAGTCCAAAGTCTTTCTTCAAAAAAAGAAAAAAGGCTTTGAGGTGTTTACTGATACTCAAACAAGCATGCTCTTCGGAATACCAAAGAGCGCAATATGCGTTCAAAGATTCGATGATTCACTGAATTCTGCAATTCACATTACGTATCGCATTTC
+
HHIIIHIGIIIIIIIIIIIIIIIIIIHHIIIIIIIIIGIHIIIIHIIHIGDHHHIIIIHHFHIIIIIIIIIIIIIIHIHIIIIIHGHEHHHHHHGFHHIIIIIIHGHIIHIIIIIIIIGHIIGCGHIIFHIIIIIHGHGHIHIIDGHHHHHHHIHIGIHIII?FHIHHGHHIGIIIHIIIICHHHHIHFHHIHIHHFGHHHIIIIIHHHHHHHHHHA.AIIHIIIIHFGBCIGHHE?HGHHIIHIIIIHHHHHIHHHGD.EC=HIHIIIHIHIHHIIIHHF@F?IIHIHHHFHHIGIIIIIHIHIIIIHIIIIIGIIIIIHIIIIIIHIIHHIHHIGIIHFHHFIHIIIIIIIHIFHIIIIIIIIIIIIIIIIIIIIIIIIIIIIIHHIIIIIHIIIIII
@HISEQ:711:H5NNWBCX2:2:1101:17180:10932:ATCTCGTA
TTAAGTTCAGCGGGTCTTCCTACCTGATCCGAGGTCAACCTTGGGTAAATAAGGCTTTTTAACGGCCGGAACCCGCAGCACGCCCTGAGCGAGATGTATTACTACGCTCGGAGTGACTAGCGAGCCCGCCACTGGTTTTCAGGGCCTGCGGCAGCCGCAGGTCCCCAACACAAGCCGGGGGCTTGATGGTTGAAATGACGCTCGAACAGGCATGCCCGCCAGAATACTGGCGGGCGCAATGTGCGTTCAAAGATTCGATGATTCACTGAATTCTGCAATTCACATTACTTATCGCATTTC
+
IIIHIEHHIIIGFIGIIIIIIIIIIIEHHIIHHHECHHIIIIIIIIIIIIIIIIHHHGIIIIHCCHHCHDHHICCDHFHIIIIGHIIIIGIHHIIIIIIIHIIGIHHHIIHHHIIIHICHIIHHIIHIHHHIIIIFIIIHHIIIIHIIIIHIIIIIIIIIIIIIIIIIIIIIIIIHHIGHIIIIIIIIIIIHIIIIIIIIIGHIIIIHHIIIIIIDIIHIIHHIHIHIHIHFIIGIIHIHHIIIIIIIIIHIIIHHIHIIIIIHHHGIIIIIIIGIHIIIIIIIIIIIIIIHIIIIIIHH
@HISEQ:711:H5NNWBCX2:2:1101:18557:10844:ATCTCGTA
TTAAGTTCAGCGGGTGGTCTTGTCTGATCTCAGGTCCAAGGTTTTGATTGGTTTTTCCTGCTGTGGCAGCAGGCGGAGCGCCCGGTGATATGGGAGACGACAGCCAGTATGTGAGCGTGAGCCACCTACCATGCTGGCGCCCCGATCGAATGGGGTCCCGCCGCGAGCCCTGCGCTTCAGCCGACCCGCTCTTCCTCGATTAAAAGGTGAGCGAGACGGCCACATCCGTCCAAACCGCTTTCAACCAGGAAAGGGTGGGCGAGGGGGTGAGCGGACGCTGAGACAGGCATGCCCTTAGCCGAGGCCGTGGGCGCAATATGCGTTCAAAGATTCGATGATTCACGGAATTCTGCAATTCACACTACGTATCGCATTTC
+
HHCGEEHHHIHHGHCEHHIHHEHHFH@<?FEGE11<CG?DHDHH?GEHHHIHFHCEE@G?GHHI1CH<EECHHIH<<<CHC<F/<ED@EEEHHCFEDCGDH<DE@CHGHIIHIC@FC<E0<CFEGCHH?D@DH=D@FGDDHCDDDDD/==/;/D/::FH<GIIHHHHHIIIHFCEEFGEH7FEIIHIFIHHHGIIIIIHFHHHEGHGDHEIIHFHIIIHHHIIIHIIHFGHIIHHIIHHIHFEFIIIHF?IHHIHHHIIIIIIIIIIHDGIIHIIIIIHGIIIIGIIIIHHIIIIIIIGIIIHIIIIHFIIIIIHIIIGIIIHIIIIIHIIIIIIIIIHHHHIIIIIIIIIIIIIIIIHHHHHHIIIIIGIIIIIII
@HISEQ:711:H5NNWBCX2:2:1101:19225:10907:ATCTCGTA
TTAAGTTCAGCGGGTAGTCCTACCTGATTTGAGGCCAGATCATAAAAAATTGCCCAAGGGCGATTAGAAGCTGACAACTATGCCTTTCTTATCCCGGCCAGCCGCATTGCTGCAACTGTCCTCAACGAAATACTTATCACGTTGAGTGGAACCGATTACGAAAAGGGTCTGCTAATACATTTCGAGCGAGCCGCAACAAAGCAGCAGCGCTCACGTCCACGCCGCTAGCCACTATTAAGAAAGCTGGAGGGTGAGAGTTTCATGACGCTCAAACAGGCATGCTCCTCGGAATACCAAGGAGCGCAAGGTGCGTTCAAAGATTCGATGATTCGCTGAATTCTGCAATTCACATTACTTATCGCATTTC
+
HIIIIIIIGHGHIHIIIIIHHIIIIIGGIIIIIIHIIIHIIIIHIIHIIIIHIIIIGHHIIIHIIC?GHHHIIIIGIIIIGIHIIIGIIIIGHHHDFHHIIHFHIIHEEHHIHH?HHIHHIII0FEHHHGICFHHFIHGHIHHIHHECHIIHHHDHIIIIIHIIIGIIHHHICHGHIIIGIIHIH?HHIGICHHDHIHIEHCF?E@AGDHGHHEHH,,,,C--.7.8?G<</////HGEIEGD<<//D/D///<0F<<000<0<<<1<1G@1HHFFCHEF?CH?C0<<1FF1DC11?DHHDC1<E?C<E<<1GHFC<<0<11<<1EH<EC<1FC<1<EHF@C?HG@<1D?F1<<<0CG0EGGCC??C
@HISEQ:711:H5NNWBCX2:2:1101:1921:11187:ATCTCGTA
TTAAGTTCAGCGGGTATCCCTACCTGATCCGAGGTCAACCTGAAAAAAATTGGGGGTTGATGGCAAGCACACGACCGGACCTCCAGAGCGAGAAGAATTACTACGCTCGGAGCCGGACGGCACCGCCACTGACTTTAGGGCCCGCCGGGGCGGCGGGGCCCAACACCAAGCTGAGCTTGAGGGTTGTAATGACGCTCGGACAGGCATGCCCCCCGGAATACCAGGGGGCGCAATGTGCGTTCAAAGATTCGATGATTCACTGAATTCTGCAATTCACATTACTTATCGCATTTC
+
IIIIIIIIIIIIIIIIIIIIIIIIIIGIIIIIIIIIIIIIIHIHIHFHIIIHIIIHIHIHHHIIIIIHHHIIIIIIIIIIIIIIIIIIIIHIIIHIIIIHIIIIIIIIIIDIIIIHHIIGIIIIIIIIIIHHIIIIIIIHIIIIIIIIIIIIIHIIIIIIHIIHHIIHIIIIIIIIIHIIIIIIIIIIIIIIIIIIIIHHHIIIIHIIIIIIIIIIIIIIIIIHECGIIIIIIIHHIHHIFIIIIIIIIIIIIIIIIIIIIIIIIIIIIIIIIIIIIIIIIIIIIHIIIIIIII
@HISEQ:711:H5NNWBCX2:2:1101:5303:11134:ATCTCGTA
TTAAGTTCAGCGGGTATCCTTATCTGATTTGAGGTCAAACTTCAGTCCGCGAAGGGACATCAGGTTTAACGCCGCTCCCCAACACTAGATTATGAAAAAATGTAAACACCAACTTCATAAAACCTAGCAATAGCTTACGGTCGTTCAGCAAGTTTAAAGCGGAGGCAGGCCATAAGCCCATGCCTCACACCCAGTACCAACATAAATTAAATGCTGAGAGGTTTTTGCTGACGCTCAAACAGATATGCCTACCGGAATACCAGAAGGCGCAATGTGCGTTCAAAGATTCGATGATTCACGGAATTCTGCAATTCACATTACCTATCGCGTTTC
+
HHHHIGHIGIIIHIHHIIIIIIIIIIHIIIIIIIIGIIIIIIIIIIIIIIIHHHIIIIIIIIIIIIIIIIIIIIIIIIIIIIIIIIIIIIIIIIIIIIGIIIIIHIIIIHIIIIIIIIIIIIIIIIIIIIIIIIIIIHIIIIIIIIIIIIHIHIHHIHHHIHHHIIHIHIIIIIIIIIIIIIIIIIIIIIIIIIIIIIIIIIIIIHIIIIHIIIIIIHHHHHHIIIIIIIIIIHGIIIHIHHFHGHCHHIHIIHGIHIIIIIHHEIIIIIIIIIIGIHIHIIIIIHHGIIIIIIIIHHIHHIIIIIIHIIIIIIIIIIIIIHIGIIHIIIIII
@HISEQ:711:H5NNWBCX2:2:1101:11648:11134:ATCTCGTA
TTAAGTTCAGCGGGTATTCCTACCTGATCCGAGGTCAAACTTTCAGAAGTGGGGGGTTTAACGGCGTGGCCGCGCTGCGATCCAGTGCGAGTGTTGCTACTACGCAGAGGAAGCTACAGCGAGACCGCCACTAGATTTAGAGGACGGCGCGCCGCGAGGGCACGCCGATCCCCAACACCAAGCCCGGGGGCTTGAGGGTTGAAATGACGCTCGAACAGGCATGCCCGCCAGAATACTGGCGGGCGCAATGTGCGTTCAAAGATTCGATGATTCACTGAATTCTGCAATTCACATTACTTATCGCATTTC
+
HIIIIEHH1G@/C/CH@GH@HHFHHIEH?HH0CED?FFEHHGHEHHECCGHIGDE?<F@<GEHDEC<<EHHDCHC?DDHH?@@HHIIEHCHCEHIHE@E@HFHHDEHIIEHFHEEHHFHFFD<DHHGDHHGFIHIIHH@B0CC>DHHIIHEHHHDHHHCFHDH<HHHGA8DFGIIIHHHGIHHIIIIIIIHIHIIHEHD/HGEHGIIHHIIIIIIIIIHHIHHCIIHFHIGIIHIIHHD?CIIHHHIHDHHIHIIIHIIIHIHIIIIIGIGIIHHHIIHIIIHHEIIIIIIIIIIHIIIIIHHHHIIHH
@HISEQ:711:H5NNWBCX2:2:1101:11822:11090:ATCTCGTA
TTAAGTTCAGCGGGTATCCTTACCTGATCCGAGGTTAAATCTTAGGTTTTTAGGCCCAAATCAACAATCGACAGAATGCCGGCTGAGCCACTAAAGCGTGTGACAGAGCTCCATACGCTCGGGCATCAAGACTCGACATCGCCACCGCATTTCAAGCCTGTTCATGAAAAGAACAATTGGCTCAACAACCAAGCTGCGCTTGAAGGTGGTAATGACGCTCGGACAGGCATGCCCTCCGGAATACCAGAGGGCGCAATATGCGTTCAAAGATTCGATGATTCACGGAATTCTACAATTCACATTACTTATCGCATTTC
+
CHH1C@GH1<@EC/<F<FHICE?GH@1<D@HH//DC11DGH1<G@CCHIIIIH?HEHCHEHIIHIHE<CD<CEHG?GCHEC<CHDE?FH1FHHFHCHDCCCEH@1FDHH@<IHDDH=CGE8<H@@GFH@G<CCHG?C@GHHEGDD/HHHDHBEHFHH@DHH@FHHHEHHCHGGHGH?:FEHIIHEH@AEH<@CCHHHHHIHIFFCEHIHHHF@CIHHCC@EEGC@C1EIHC/E<</@FGCHHHC1IHF<0HE?EEHGCCHD<D1IHF1G@HGG?EC1HEGD<IHF@HHHEHHHC<C<@EIIHHEHHHE0EHG@DHH<
@HISEQ:711:H5NNWBCX2:2:1101:14451:11246:ATCTCGTA
TTAAGTTCAGCGGGTATCCCTACCTGATCCGAGGTCAACCTGAAAAAAATTGGGGGTTGCTGGCGAGCACACGACCGGACCTCCAGAGCGAGAAGAATTACTACGCTCGGAGCCGGACGGCACCGCCACTGACTTTAGGGCCCGCCGGGTCGGCGGGGCCCAATACCAAGCTGAGCTTGAGGGTTGTAATGACGCTCGGACAGGCATGCCCCCCGGAATACCAGGGGGCGCAATGTGCGTTCAAAGATTCGATGATTCACTGAATTCTGCAATTCACATTACTTATCGCATTTC
+
IIIIIIIIIIIIIIIIIIIIIIIIIIIIIIIIHIIIIIIIIIIIIIIIIHIIIIIHIIHIIIHIIIICEHIIIIIIIIIIIIIIIIIIIIIIIIIIIIIIIIIIIIIIIIIIIIIIIHIIIIIIIIIIIIIHIIIIIIIIIIIIIIIIIIIIIIIIIIIIIHHIIIIIIIIIIHIIIIIIIIIIIIIIHIIIIIIHIIIHIIIIIIIIIIIIIIIIIIIIHIIIIHIIIIHHIHFCIIIIIIIIIIIIIIIIIHIIIIIIIHIHIIIIIIIIIIIIIIIIIIIIGIIIIIIIII
@HISEQ:711:H5NNWBCX2:2:1101:18902:11068:ATCTCGTA
TTAAGTTCAGCGGGTATCCCTACCTGATCCGAGGTCAACCTTAAGAGTTGGGGTTATGGCAAGTCACCATCAAGACCCTATAGCGAGAAAATTACTACGCTTAGAGCTTGACAGCACCGCCACTGATTTTAAGGGAGGCTAGTCAGCCATCCCCAAGACCACCATTACGGTGAGTTGGTCATTATGACGCTCGAACAGGCATGCCCTCCGGAATACCAGAGGGCGCAATGTGCGTTCAAAGATTCGATGATTCACTGAATTCTGCAATTCACATTACTTATCGCATTTC
+
IIHIIIIIIIIIIIIIIIIIIIIGHIGIIIIIIGIIIIIIHHIIIIIHHHIDIIHIIIHIFHFHIIIIIIIIIIIHHIIIIIIIIIIIIIIIIIIIIIIIIIIIIHIIIIIIIIIIIIIIIIIIHIIIIIHIIIIIIIHIIIIIIIIHHIIIIIIHIIIIIIIIHIIIHHHIHIIIHIIIIHIIIIIHIIHIIHIIIHHIIIIIIIIHIIIIIIIIIIIHFIIIIHIIIIHIHIIIIIHIIIIIIIIHIIIIIIIIIIIIIIIIIHIIIIIIIIHIHIIIHIIIIHIII
@HISEQ:711:H5NNWBCX2:2:1101:20285:11030:ATCTCGTA
TTAAGTTCAGCGGGTAGTCTTACTTGATTTGAGATCGAGTCTAACAGTCCTTTTTACCAGACTGATAAATTCCTGCATCAGTCAGCCATAATGAAGCTTCTCTTCCTTTATATTAGCTGCAGCAAAAAAAGTAATAGTCAATAAAGACTAAATAAATAATGCTTTTAGCTCAGAAGAAAAGTTCAGCTGCACCTGAATTTCAAGTAACCTGCCTACTTGTCCTTTTTTAAAGGGACTCTTTATTAGGATCACTCAAATCAAAGTCTCAAGAAAAAAATCTCTCGACTTGAGGTGTTTACTGATACTCAAACAAGCATGCTCTCCGGAATGCCAGAGAGCGCAATATGCGTTCAAAGATTCGATGATTCACTGAATTCTGCAATTCACATTACGTATCGCATTTC
+
<@@<<@1<CECDHC?EHEC@<@GHEEFHHIC1E1<1<CHF1CEFGHEH?GEHEGHC1DGC1C1D<DEGHFCCHHH?G@1CFHG1G111CC@EE1CGHHH<CHEHHEGHE@11<F1<@F1<1D@E1<D1//<<@0CF0<<0FCFFHI@//CHCHHHGIHFHHEFHCEHCFG..C.FHG.FGC.B@.A....;GC@7AEH.B..BE....8.8BHG.B#########################AG@HF9AD.:.@E@@7@C.89..<//HG@<DF@C/</</CED00F@F@<0<@G@?HGEG<CF1C1ECECC@<1C@@D</HEE<1111@1G<@HE@HDGEHHD0GC@GHC1EEIIHGGGFFHE<@1CHHG@@CF<1HEE@F<<1?GFGC@FCCC<0HHHG?CHC
@HISEQ:711:H5NNWBCX2:2:1101:1796:11399:ATCTCGTA
TTAAGTTCAGTGGGTATCCCTACCTGATCCGAGGTCAACCTGAAAAAAATTGGGGGTTGCTGGCGAGCACACGACCGGACCTCCAGAGCGAGAAGAATTACTACGCTCGGAGCCGGACGGCACCGCCACTGACTTTAGGGCCCGCCGGGGCGGCGGGGCCCAACACCAAGCTGAGCTTGAGGGTTGTAATGACGCTCGGACAGGCATGCCCCCCGGAATACCAGGGGGCGCAATGTGCGTTCAAAGATTCGATGATTCACTGAATTCTGCAATTCACATTACTTATCGCATTTC
+
IIIIHH?FHHHIHIIIIIIIIIHIIIIIIIIGIIIIHIIHHEFHIIHIIIHIIIIIIHIIIGHGHHDCHHHHHIIIHHHIIHIIIIHIIIIIIHHHIIIIIIIIIIIIIIIIIIIIHIHIIIIIIIIIIIIIIHIIIIHIIIIHHIIHHIIHHIIIIIHHHIIHIIIHIHIIHIIIIHHFIIIHIIIIIIIIIIIIIIIHIIIIIIIHEIHIIIIIIIIIGIIIIIIIIIHIIIHHIIIIIIIIIIIIIIGIIHHEIHIIIIIIGIIIIHIIIIIIIIHIIIIIIIIIIIIIII
@HISEQ:711:H5NNWBCX2:2:1101:6382:11250:ATCTCGTA
TTAAGTTCAGCGGGTAGCCCTACCTGATTTGAGTCCAGATCATGAATATGTGGGGTTATCAGCCACCCGAAAGGATGAAACGTATTACATCCAGGGTGCTTATGTTTTTAAGGCGAGCCTTTGGCAAGGCAACACCCAATACACCACCGCTCAGGCAAAAACCCAAGTGGGGTGAGAGGTTTCATGACACTCAAACAGGCATGCCCTTCGGAATACCAAAGGGCGCAAGGTGCGTTCAAAGATTCGATGATTCACTGAATTCTGCAATTCACATTACTTATCGCATTTC
+
@?1<11C11<</<CCCEE?C@1C<DFCG1<GH?<@G?1C1D1<1<DH?1<C<1<//<1<<C111<<1<///CFIHHEGGHHHEHFCHHHGIHIIIHHEGHFIIIIIHFHHEIHHFIIIIGIIHHHHIIIIIIIIIHHHCCHHHIHGHIIIIIIIHIHHHDEHFIIHIIIHIIIIIIIIIIIIIIIHHIIIIIIIIIIIIIIIIIIIIHIIIIIIIGIIHHEIIIIHIIHHHGIIIIIIIIIIIIIIIIIIIIIIIIIIIGHIIIGIIIIHIHIIIIIIIIIIIIIIIHI
@HISEQ:711:H5NNWBCX2:2:1101:12160:11497:ATCTCGTA
TTAAGTTCAGCGGGTATTCCTACCTGATCCGAGGTCAACCTTGTAAGACTTGAAGTGCTTTAACGGCTGGTGTCGCCCGCCAAGCGCCCCGGAGCGATGGTGTAAACTACTACGCTTGGGGTCTCAGCGGGCCCGCCACTTGCTTTCGGGGCTTGCCGTGCGGCAAGAAAGGCCCCAACGCCGGTCCCGTATGGGCCCGAGGGTTGAAATGACGCTCGAACAGGCATGCCCACTAGAATACTAATGGGCGCAATGTGCGTTCAAAGATTCGATGATTCGCTGAATTCTGCAATTCACATTACTTATCGCATTTC
+
IIIHIIIIIIIIIGIIIIIIIIIIIIIIIIIHHIHIIIIIIIIIIIIIIIIIIIIIIIIIIIIIIHIC<EHHHIIIIIIIIIIIIIIIIIIIDIIIIHIIHHHHIIIIIIICHHIIIIIHIIIIHIHIIIIHIICHIHIIIIIIIHHHIIIIIIIIIIIIHIIIIHIIIIIIIIIIIIIIIIIIIIHHIIIIIIIIIIIIIIIIIIIHIIIIIHIIIIIIHIIIIIIIIIIIIIIIIIIHGIHHIIIIIIHHHECEIIIIGIIIIIIIHIHHIHIIIIIIIIIIIIIIIHIIIIIIIIIIIIIIIIIIHIIIII
@HISEQ:711:H5NNWBCX2:2:1101:13469:11265:ATCTCGTA
TTAAGTTCAGCGGGTAGTCTTACTTGATTTGAGATCGAGTTTGACAGACCTTGCGATCTGAAAAATTCCTGCATCAGTCAGCACATAGACAATCAACCTTTATGTTAGCTGCAGCAAAAGTAATAATCCGTTTGACGGGACTAAATAGATATGCTTTTAGCTCAGAAGAAAGTCCAGCTGCACCTACATTTCAAGCGACCCGCCGACACTTGTCACGAATGACATTGACGTTGGGATCGCTCAAGTCCAACTTCCATTCTTGCAAGCAAGAAGGGATGTTGAGGTGTTTACTGATACTCAAACAAGCATGCTCTCCGGAATACCAGAGAGCGCAATGTGCGTTCAAAGATTCGATGATTCACTGAATTCTGCAATTCACATTACTTATCGCATTTC
+
HIIIHHIIIHIIIIIIIIIIIGHHIIIIIIICHEHIHIIHIIIGIIIIHHIIIIHEHIIIEGHHHIIIIIIIIIIIIIIIIIIIIIIIIIIFHGIIIIIIIIIIIIIHIIHIIIHIGFHIHIIIIIIGHHHHIGEHFGHHIHIHIIIIHIIIIHIIIIIHIHIIIIGIHIIIHGHHIHHIHHHHIIIIIIIHIIHIGIIIHHIIIIHIIHHIIHEHHIHIHHIHIIHHHIIIIIHIIIIIIIHGIHHHIIHHHHHHECHCHHIIIIIGIIHHIHGIIIIIIIIIIIHHIIIIIIIIIIIIIHIIIIIHIIGIIIHIIHIIIIIIIIIHHIIIIHIHFHHHIIHIIHIIIIIIIIHHHIIIIIIHIIIIIIHIIIIIIIIIHHIIHIHHHHIHHHGH
@HISEQ:711:H5NNWBCX2:2:1101:2690:11571:ATCTCGTA
TTAAGTTCAGCGGGTAGTCTTACTTGATTTGAGATCGAGTTGAACAACACATAAAGTGTCGTAAAATCCTGCATCAGTCAGCAATGAGGACAATTATCCTTTATGTTAGCTGCAGCAATAGTAATAATCCTGTTTGACGAGGACTAAATAGATATGCTTTTAGCTCAGATAAAAGTCCAGCTGCACCTGCATTTCAAGCCGCCCGCCTACCGGTGAAGGTTGTTGGGATAGCTCAAGTCCACCCTCCTTTTGAAAAATCAAGAGGAGGTTGAGGTGTTTACTGATACTCAAACAAGCATGCTCTTCGGAATACCAAAGGGCGCAAGGTGCGTTCAAAGATTCGATGATTCACTGAATTCTGCAATTCACATTACTTATCGCATTTC
+
IIIHHHHHIIIIIHIIIIHIHHIHHIHHHGHHIIHHIHIHIIIIIIGHIIIIIIFHHHHIIIHIHIHIIHHIIIIIIIIIIIIIIIGIIIIHIIIIIIHIIIIIIIHGCHGGIHHIIHGHIIIIIIHIHIEHHIIIHIHIIICEHHHHFHIHIIIIIIIIIHIIIIFHEHHIIIIIIIHHIHEHHHHHHIHIIIIHIIIIDHHDHDIHHHIIIIIHGGIIIIIIHHHGHHG?IIIIIHIHGIIIIIIIHHGHHHIIIGIIIGIIHIGIIIIIIIIIIHHIIIIHHHHEIIIHHHIIIIIIIHIIIIIIIHIIIIIIHFHIIHHHIIIIHIHIIIIIHEIIIIIIIIIIIIHHHHIHIHIIIIIIIIIIIIIIIIIIIIIIIIIIII
@HISEQ:711:H5NNWBCX2:2:1101:4729:11723:ATCTCGTA
TTAAGTTCAGCGGGTATCCCTACCTGATCCGAGGTCAAGAGTGAAAAATAGTCTTGATGGATGCCAACATTCATGGAAAGAAGTGCGACTTGTGCTGCGCTCCGATACCAATATGCCGGCTGCCAATTGTTTTGAGGCGAGTCCTCCAAAGAGGACAAGACGCCCAACACCAAGCAAAGCTTGAGGGTACAAATGACGCTCGAACAGGCATGCCCCATGGAATACCAAGGGGCGCAATGTGCGTTCAAAGATTCGATGATTCACTGAATTCTGCAATTCACACTACTTATCGCATTTC
+
IIIHHIHHHEHHIIIIIIIHIIIIIIIHIIIIIHIIIIIGICHHHIIIIIIIIIIIIIHHHIIIIHGDGHHIHIIIHGIIIIIIIIIIIIIIIHIIIIHGGHIIIIIIIIIIIIHIIIIIHIIIIIIIIIHIIIHHHHIIIIIIIIIIIIIIIIIIIIIIIIIIHIIHIIIIIHIIHIIIHIIIHHHHHHIIIIHHIIIIIIIIIIIHFIHIHHHHEHHGIIIIHIIIHDIIIHFIIIHHIIHIIIIIIIIIHIIIIIIIHIIHIIIHIIIHEIIIHHIIIIIIIIIIIIIIIIIIHI
@HISEQ:711:H5NNWBCX2:2:1101:5669:11518:ATCTCGTA
TTAAGTTCAGCGGGTATTCCTACCTGATCCGAGGTCAAACTTTCAGAAGTGGGGGGTTTAACGGCGTGGCCGCGCTGCGATCCAGTGCGAGTGTTGCTACTACGCAGAGGAAGCTACAGCGAGACCGCCACTAGATTTAGGGGACGGCGCGCCGCGAGGGCACGCCGATCCCCAACACCAAGCCCGGGGGCTTGAGGGTTGAAATGACGCTCGAACAGGCATGCCCGCCAGAATACTGGCGGGCGCAATGTGCGTTCAAAGATTCGATGATTCACTGAATTCTGCAATTCACATTACTTATCGCATTTC
+
IIIIHHIIIIIHHHIIIIIIIIIIIIIIHIIIHIHHIIIIHHIIIIIIIFHIIIGIIHIIHHIHHHIHIHIHGHHIIIIGIHIHIHIIIGIIHIHIHGIIIHIIIIIIIIIIIIIIHHIIIHIIIIIIHIIIIIIHIIIIIIGIIIIIIIIIIIIIIIHIHIIIHIHIIIIIIIIGHHIIIIIIIIIHIIIHIIHIIIIIIIIIIIIIIIIIIHIIIIIIIIIGHIHIHHIIIIIIHIIHFIIIIHHGC<<IGIIIIIHIHIIIIIIIIIIIIIIIHIIIIIIIIIIIIIGIIIIIGIIIIIIIIIIII
@HISEQ:711:H5NNWBCX2:2:1101:6020:11686:ATCTCGTA
TTAAGTTCAGCGGGTAGTCTTACTTGATTTGAGATCGAGTTGAACAACACATAAAGTGTCGTAAAATCCTGCATCAGTCAGCAAAGAGGACAATTATCCTTTATGTTAGCTGCAGCAAAAGTAATAATCCTGTTTGACGAGGACTAAATAGATATGCTTTTAGCTCAGATAAAAGTCCAGCTGCACCTGCATTTCAAGCCGCCCGCCTACCGGTGAAGGTCGTTGGGATAGCTCAAGTCCACCCTCCCTTTTTTTTATCAAAAAAGAGAGGTTGAGGTGTTTACTGATACTCAAACAAGCATGCTCTTCGGAATACCAAAGAGCGCAATATGCGTTCAAAGATTCGATGATTCACTGAATTCTGCAATTCACATTACGTATCGCATTTC
+
IHIHHGHHHIIIIHHHIIIHIIIIIIGHHIHHIIIHHIHHIIIIIIIIGIIHHHHHHIGEHHHHCHHHIIIHIIHIIIIIIHIIIIIIIIIHHHHIIIIIIIHIIIIFHIGHIIIIIEHIHHHHIHHIIIHIHIIIIIIIIHDHHIIIHHIHHHIHGIIHIFHHHIIHIHIIIHIIIIIHFHIHIIIIIIIIIIIIIHIIHIIHIHIIIIIIIHHHCDHEGGIHIHGIIIGIIIIIIHHIHGIIHIHHDHHHHGGHHEHHHEIHIHHIIHHIIIGHEEHHEIIIHHHHHHEIIIIIIIGIHHHHIIIHHCHIIGIIHHIIHHIIIHIIIIIHHIHIIHIIIIIIHHGHHHHGHEIIIIHIIIIIIIIIIIIIIIIIHHDIGHIIIIIHI
@HISEQ:711:H5NNWBCX2:2:1101:7687:11643:ATCTCGTA
TTAAGTTCAGCGGGTATCCCTACCTGATCCGAGGTCAACCTGAAAAAAATTGGGGGTTGATGGCAAGCACACGACCGGACCTCCAGAGCGAGAAGAATTACTACGCTCGGAGCCGGACGGCACCGCCACTGACTTTAGGGCCCGCCGGGGCGGCGGGGCCCAACACCAAGCTGAGCTTGAGGGTTGTAATGACGCTCGGACAGGCATGCCCCCCGGAATACCAGGGGGCGCAATGTGCGTTCAAAGATTCGATGATTCACTGAATTCTGCAATTCACATTACTTATCGCATTTC
+
IIIIIIIHIIIIIIIIIIIIIHIIIIIIIIIHIIHIIIIIIHIIIIIIIIIIHIIIIIIIIIHIIHHGHHIIHHIIIHIIIIIIIHHIIIHHHIIHIIIIIIIIIHHIIIIHIHIHIHIIHIIIIIIHIIGIIIHIHIIIIHHIIIIIHHIIIIIIIHHHHEFHFGHHHFIHIHIIHHHIHHIHIHHHHHHIIIIHIIIIIIHHIHIHGIIIIIIIHIIIIIHIHEIIIHHIIIHIIIIIIIIIIIIIIIIIIIHHIIIIIIIIGIIIIIIIIIIIIIIHIIIHHHIIIIIIII
@HISEQ:711:H5NNWBCX2:2:1101:8707:11610:ATCTCGTA
TTAAGTTCAGCGGGTCTTCCTACCTGATCCGAGGTCAACCTTGGGTAAAAAAGGCTTTTTAACGGCCGGAACCCGCAGCACGCCCTGAGCGAGATAAAATCTACTACGCCCGGTGTGACAGCGAGCCCGCCACTGGTTTTCAGGGCCTGCGGCAGCCGCAGGTCCCCAACACAAGCCTGGGGCTTGATGGTTGAAATGACGCTCGAACAGGCATGCCCGCCAGAATACTGGCGGGCGCAATGTGCGTTCAAAGATTCGATGATTCACTGAATTCTGCAATTCACATTACTTATCGCATTTC
+
IIIGIIIHIIIHGHIIIHHGHIIIIGIGIHHHIHIIIIIIIIIIHHIIGIIHIIIIIIIIIIIHHHIHHIIIIIHIIIGIIIGHIIIGIIIIHHIIIIIIIIIIIIIIHIIIIIHIIIIIGIEEEHHHHIIIIHIIIIIIIIIIIIIIIIHFIIIIIIIHHIHIIHIHGHHGIIIIIHIIIIHIIHIIIIIHIIHHHIIIIIHHIIIIIIIIIIIIIIIHHHHIHHIIIHHHHHHIGHIIIHHHHIIHIIIHDIIHIIIIIIHIIIIIIIIHIIHIIIIIIIIIIHIIHHHHDHIIIHIII
@HISEQ:711:H5NNWBCX2:2:1101:11910:11613:ATCTCGTA
TTAAGTTCAGCGGGTAGTCTTACTTGATTTGAGATCGAGTTTAACAAGAATCGTTGCCGACCCTTGTAAAATCCTGCATCAGTCAGCCAATACGGTCAAACTCCCTTTATGTTAGCTGCAGCAAAAGTAATAATCCGTTTGACGGGACTAAATGAATATGCTTTTAGCTCAGGAGAAAGTCCAGCTGCACCTGCATTTCAAGCAACCCGCCGCCGATCTGAAAAAGATTGGTGTTGGGATTGCTCAAGTCCAAAGCTTTCAAAGAAAATCAAAAGCTTTGAGGTGTTTACTGATACTCAAACAAGCATGCTCTTCGGAATACCAAAGAGCGCAATATGCGTTCAAAGATTCGATGATTCACTGAATTCTGCAATTCACATTACGTATCGCATTTC
+
HGEGHHIHG@GHGGHHHHIIIIGIIGGIGHHGIGIGFHIFHHHHHIHHGIHEHHI?HHIIGHHHHHH<CHHHIIIFHI1FHHHIIIIIIHHIICHGHFHIHHIIGHFHHIGHIHGIHEHHHHHIHHHHHIIIIIFHHHHIHHH=CEHDHHIIHIIHIGIIIIIEHIHCGHHHFHIHHIIIIIHHHHHHHGHFGHHIHHHIIIIIHHFHHHHHIIHHHHHCHHGIIHHCG=HFIHHHCHHHFFIIHHIIGHHCHFIHEFGIHIIHHIIIHHHGCE?HFIHHHHEGHIIIIIIIIIIIIHGHIIIHFEHIIHIIIIIHIHHGIHHEGE=HIIGIHIGIIHGHHIHGHHFIGHIIGHGGIIIIIIIIHIHIIIIIIIIIIIIIIHIIHHIHIIIGIII
@HISEQ:711:H5NNWBCX2:2:1101:15291:11550:ATCTCGTA
TTAAGTTCAGCGGGTATCCTTACCTGATCCGAGGTTAAATCTTAGGTTTTTAGGCCCAAATAAACAATCGACAGAATGCCGGCTGAGCCACTAAAGCGTGTGACAGAGCTCCATACGCTCGGGCATCAAGACTCGACATCGCCACTGCATTTCAAGCCTGTCCATTAAAAGAACAATTGGCTCAACAACCAAGCTGCGCTTGAAGGTGGTAATGACGCTCGGACAGGCATGCCCTCCGGAATACCAGAGGGCGCAATATGCGTTCAAAGATTCGATGATTCACGGAATTCTGCAATTCACATTACTTATCGCATTTC
+
HIIIIEHHIHIIICHHHIIIIIIHII?HIIIHDHHIHHHIIIIIIGIHIIIIHHHIIHIIIIIIHIIGHHIIIIIIIGIIIIIIHIIIIIIHHIIHIHHHIIIIIIIIIHIIHHIIIIIIHIHHGHHHIHHIIIIIGIHHHHHIIIIIIIIIHIIHHHHFGEHHHIHHIIIIIHIIHIIIHHHGHHIHIIIIIIIIIIIIIHHGIHIIHHHIGIHIIHGHHHIIIIIIIIIIHIIGGHHHIIHIHIIHEHIHIHIIIHGIHIHIIHHHIIHGIIHIIIIIIIHHHHIIIIIIIHIIIHHIIIHIIIHHHIIIIIIII
@HISEQ:711:H5NNWBCX2:2:1101:17291:11742:ATCTCGTA
TTAAGTTCAGCGGGTATCCCTACCTGATCCGAGGTCAACCTTAAGAGTTGGGGTTATGGCAAGTCACCATCAAGACGCTATAGCGAGAAAATTACTACGCTTAGAGCTTGACAGCACCGCCACTAATTTTAAGGGAGGCTAGTTAGCCATCCCCAAGACCACCATTACGGTGAGTTGGTCATTATGACGCTCGAACAGGCATGCCCTCCGGAATACCAGAGGGCGCAATGTGCGTTCAAAGATTCGATGATTCACTGAATTCTGCAATTCACATTACTTATCGCATTTC
+
IIIIIIIIIIIIIIIIIIIIIIHIIIGIIIIIIIIIIIIIIIIIIIIHHIIIIIIIIIIIIIIHIHHHHIIHGIHHIIFIIIIGIIIIIGIIIIIIIIHIIIIGHIIIIIIIIIIHIIIIHIIIIHHIIIIIIIHHIIIHIIIIHIIIIIIIHIIIHIIIIIIIIIIIIIIIIIIIIHIIIIIIIIIIIIIIIIIIIIIIIIIIIIIIIIIIIIIIIGHHHIIIIHIIHHHHGIIIHIIGIHIIIIIIIHIIIIIIIHIIIIIIIIIIIIIIIIIIIHIIIIIIIIHII
@HISEQ:711:H5NNWBCX2:2:1101:6829:11977:ATCTCGTA
TTAAGTTCAGCGGGTATCCCTACCTGATCCGAGGTCAACCTTGAAATAATGGGGGTCGATGGCAAGACTGTCACACACTCCAAGCGAAAGATAAACACTTACTACGCCAGGGAATATGAGATGATCCGCCTTTGAATTTCAGAAGGGAGAATGCAAGCATACTCATCTTCCATGACCAAGCAATGGTGCTTGAGAGGTATTTAATGACGCTCGAACAGGCATGCCTCCCGGAATACCAGGAGGCGCAATGTGCGTTCAAAGATTCGATGATTCACTGAATTCTGCAATTCACATTACTTATCGCATTTC
+
IIHIIIIIIIIIIIIIIIIIIIIIIIIIIHIIIIIIIIIHGHHHIIIIIIIIIIIHEHIIIIIHHIGDHIIIIIIHIIIIIIIIIIHIIIIIIIIIIIIIIHIIIIIIIIIIIIIIIIIIIIIIIIIIIIIIIIIHIIIIIHIIIIIIIIHIIIIIIIIIIIIIIIIIIIIHIIHHIIIIHIIIIHIHIIIIHIIIIIIIHIIIIIHIIIIIIIIIIIIIIIIIIIIGIIIIHIIIIHHHHIIHIHIIHEEIIIIIIIIIIIIIIIIIIIIIIIIIIIIIIIIIIIIIIIIIIIIIIIIHIIIIIIIII
@HISEQ:711:H5NNWBCX2:2:1101:7663:11970:ATCTCGTA
TTAAGTTCAGCGGGTAGTCTTACTTGATTTGAGATCGAGTTTAACAAGGGTTTTTGAAGACTCTTGTGAAAATCCTGCATCAGTCAGCCAAAATGGTCAAACTCCCTTTATGTTAGCTGCAGCAAAAGTAATAATCCGTTTGACGGGACTAAATGAATATGCTTTTAGCTCAGGAGAAAGTCCAGCTGCACCTGCATTTCAAGCAACCCGCCTCCAATCTCAAGAGATTAGTGTTGGGATTGCTCAAGTCCAAAGTCTTTCTTCAAAAAAGAAAAAAGGCTTTGAGGTGTTTACTGATACTCAAACAAGCATGCTCTTCGGAATACCAAAGAGCGCAATATGCGTTCAAAGATTCGATGATTCACTGAATTCTGCAATTCACATTACGTATCGCATTTC
+
IIIIIIIIIIIIIHIIIIIIIIIIIHHIIIGIIIIIIHIHIIIIHHIIIGGHIHIIIIFFHIIIIIIIHHGHGIIIIIIIHHIHHIHIIHIIIHD1FHH?HEHHIHHIHIHIIIIFHHGFHIIHHHHIIIIIIHHIHCGHH0DGHCH@HHHHGHHIIIIIIEHHIIH@?FHEHCH8@AHFHIHGHFHFEHHHHGIIHIHHHHEHHIIHEHHHHHIEGFG?HFGHGHIGHHGIFHEF6EHEHF?ECHGIHHGHHGHHFHGCHHHHCIIIHHGHIHHHIFIIIIIHHFIGIIHHHIIIIIHHIIIGIIIIIIIIIIIIIIHHHIHHIGHHIHHIIIIIIIGIIIIIIIIIHHHHHHIIIHIIIIIHIHIIHHGIHHIHIIIHIIHIHIHIIHHIHHIHIHI
@HISEQ:711:H5NNWBCX2:2:1101:8244:11781:ATCTCGTA
TTAAGTTCAGCGGGTAACCCTACCTGATCCGAGGTCAACTCTCTAATAGGTGACAGCAGGCCCACACCCAGCACCACAAGCTGAGATTGCTACTAACGCTTAGGGCCGGGCGGTCCTACCACTGCTTTTAGGGCGCACCAAGGTGGCACCCAACACCAAGCGGAGGCGCTTGAGGGTTGTAATGACGCTCGGACAGGCATGCCCCCCAGAGTGCTGGAGGGCGCAATGTGCGTTCAAAGATTCGATGATTCACTGAATTCTGCAATTCGCATTACTTATCGCATTTC
+
IIIHIIIIIIIHIIIGIIIIIIIIIIHIIIIHIIIIHHIIIGIIIIIIIIIGIIIIIIIIIIHIIIIHHIIIIIIIIIIIIIIIIIIIIIIIIIIIIIIIIIIHIIIIHIIIIIHIIIIIIHHIIHHIIIIHIIIIIIIIHGHIIIIHIIIIIIIIHHIIIIIIIHIIIIHHIIHIGIIIIIHHIIIIIIIIIIIIIIIIHIIIIHIIIIIIHIIIIHEGIIIIIIHHEHIIHIIIIIIIIHFIIIIIIIIIIIHIIIIHIIIIIIIIIIIIIIIIIGIIIIIIHII
@HISEQ:711:H5NNWBCX2:2:1101:12194:11961:ATCTCGTA
TTAAGTTCAGCGGGTATTCCTACCTGATCCGAGGTCAAACTTTCAGAAGTGGGGGGTTTAACGGCGTGGCCGCGCTGCGATCCAGTGCGAGTGTTGCTACTACGCAGAGGAAGCTACAGCGAGACCGCCACTAGATTTAGGGGACGGCGCGCCGCGAGGGCACGCCGATCCCCAACACCAAGCCCGGGGGCTTGAGGGTTGAAATGACGCTCGAACAGGCATGCCCGCCAGAATACTGGCGGGCGCAATGTGCGTTCAAAGATTCGATGATTCACTGAATTCTGCAATTCACATTACTTATCGCATTTC
+
IIIIIIIIIIHIIIIIIIIIIIIIIIHIIIIIIIIIHHIIIIIIHHHHIFHIIIIIIIIIHIIIIIHHIIIIIIIIIIIIIIHIIIIIIIIHIIIHHIIIIIIIIHIIIIIIIIIIIIIIIHIIIIIIIIIIIIIIHIIIIHHIHIHIIIIIHIIIIIIIIIIIHIIIIIIIIIIIIIIIHHIIIIHIIIIIIIIIIIIIIIIIIIHIIIIIIIIIIIIIIIIIIIIIIHIIIIIIIIIHEHHHIIIHHHFIGIIIIIIIIGIIIIIIIIIIHIIIIIIIIIIIIIIIIIIIIIIIIIIIIIIIIIIII
@HISEQ:711:H5NNWBCX2:2:1101:12452:11920:ATCTCGTA
TTAAGTTCAGCGGGTATCCCTACCTGATCCGAGGTCAACCTGAAAAAAATTGGGGGTTGCTGGCGAGCACACGACCGGACCTCCAGAGCGAGAAGAATTACTACGCTCGGAGCCGGACGGCACCGCCACTGACTTTAGGGCCCGCCGGGTCGGCGGGGCCCAATACCAAGCTGAGCTTGAGGGTTGTAATGACGCTCGGACAGGCATGCCCCCCGGAATACCAGGGGGCGCAATGTGCGTTCAAAGATTCGATGATTCACTGAATTCTGCAATTCACATTACTTATCGCATTTC
+
@@F@C<FCCHEHICC?FH@?GHHHEH1<C1GE<FE1C<11<GHIHII/<<CC?1CH/F<<D<1<E??<C1@G<EED?H@HD16@<F@CFF@C<@FCHEHIIGC@CHEEHHIHHHDDDEE5DIHEHGFHD0DFHFAAGH??<@EEHHIHG:EDHHECA?D<B.DFHGDHEECHHFFHCGIIIIIIHHHHEHGBHIHHHGE@HDG?EHIHH?8E>HGEGFCCECDHEC<C<1?HHECHHCHEGEHEHG@HGH@CGF@F<<<GC11IHG@C1<<?HCCC@CEHHCD<<0HHCEHHDH
@HISEQ:711:H5NNWBCX2:2:1101:20343:11899:ATCTCGTA
TTAAGTTCAGCGGGTATCCCTACCTGATCCGAGGTCAACCTGAAAAAAATTGGGGGTTGCTGGCGAGCACACGACCGGACCTCCAGAGCGAGAAGAATTACTACGCTCGGAGCCGGACGGCACCGCCACTGACTTTAGGGCCCGCCGGGTCGGCGGGGCCCAATACCAAGCTGAGCTTGAGGGTTGTAATGACGCTCGGACAGGCATGCCCCCCGGAATACCAGGGGGCGCAATGTGCGTTCAAAGATTCGATGATTCACTGAATTCTGCAATTCACATTACTTATCGCATTTC
+
1DHGIIIIIIIIIIIIIIIIIIIHIIHIIIIIIHIIIHIIHIIIIIHHIIIHGHIIIIIIHHIIIIIHHIIIIIIIIIIIIIIHIGIIIIIHIIIIIIIIIIIIIIIIIGIIIIIIIIIIIHHHHIIIIIIIIIIIIIIHHHIHIIHHHHIIHHEHHHHHHIIIIIHIIIIIIIIIIHHIHIIIIIGIHHIIHIIIIIIHIIIIIHIIIIIHIIIIIHIIHIIIHHIIHGIIIIHEHIIIIIIIIIHHIHIIIHHIIHHIHGIHIIIIIIIHIIIIIHIHHHHIIIIIIIIIII
@HISEQ:711:H5NNWBCX2:2:1101:20612:11952:ATCTCGTA
TTAAGTTCAGCGGGTATTCCTACCTGATCCGAGGTCAAACTTTCAGAAGTGGGGGGTTTAACGGCGTGGCCGCGCTGCGATCCAGTGCGAGTGTTGCTACTACGCAGAGGAAGCTACAGCGAGACCGCCACTAGATTTAGGGGACGGCGCGCCGCGAGGGCACGCCGATCCCCAACACCAAGCCCGGGGGCTTGAGGGTTGAAATGACGCTCGAACAGGCATGCCCGCCAGAATACTGGCGGGCGCAATGTGCGTTCAAAGATTCGATGATTCACTGAATTCTGCAATTCACATTACTTATCGCATTTC
+
IIIIHHEHIHIHIHIIIIIIHHIIIIHHHIIGIIDGHHIHHHHHHHIHIHEHHCHICDHIIIHIIIIIGIHHHIIIDHDCGHHHEHEHIHDHIIIGIIHIIHHIIIGIIHGHGGHHIGHIHHIGHFHHIHIHHHIHFHHHHHIIEEHHIIIIHHHIHHHIGFHHGIICHIHIHIIIIHIIIHHHHIHIHIHIIHHHHHFFGIHHHIHIHHHHIIIIIIIIIHGHHDHEF@CGGIIIIIIHHIIIIHIHDHCIGIIIIIIIHIIIIIGIIHIIIHIIIIIIIHIIHIIIIIHHHGIIIIHHHIIIIHIIH
@HISEQ:711:H5NNWBCX2:2:1101:2856:12193:ATCTCGTA
TTAAGTTCAGCGGGTATTCCTACCTGATCCGAGGTCAAACTTTCAGAAGTGGGGGGTTTAACGGCGTGGCCGCGCTGCGATCCAGTGCGAGTGTTGCTACTACGCAGAGGAAGCTACAGCGAGACCGCCACTAGATTTAGGGGACGGCGCGCCGCGAGGGCACGCCGATCCCCAACACCAAGCCCGGGGGCTTGAGGGTTGAAATGACGCTCGAACAGGCATGCCCGCCAGAATACTGGCGGGCGCAATGTGCGTTCAAAGATTCGATGATTCACTGAATTCTGCAATTCACATTACTTATCGCATTTC
+
IIIIIIIHIIIIIIIIIIIIIIIIIIIIIIIIIIIIIIGIIIIIIIGHHHIHIIIIHIIHIIIIIIIHHIIIIIIIIIIHIIHHIIIHIIIIII1DHHIIIIIIIHIIIIIIIIIIIHIHIHIIIIIIIIIIIIIIIIIIIHIIIIIIIIIIIIIIIHHIIIIIIIIIHIIIIHIIIIIHIIIIIIIHIIIIIIIIIIIIIIIHHIIIIHHIIIIIFEIIIIIIIIIIIHIHIHIIIIIHEIIIIHIIHHEIIIIIIIIIIIHGIIIIIIIIIIIIIIIIIIIIIHHIIIIIIIIIIHIHHIIIIIIII
@HISEQ:711:H5NNWBCX2:2:1101:6445:12178:ATCTCGTA
TTAAGTTCAGCGGGTAACCCTACCTGATCCGAGGTCAAACTATTAGAAAGTTGGGTTTGACGGCTGGTCACCTCCGGGTCCCGATGCGAGTTGTAATACTACGCAGGGGGCGCCGCGGCGGGACCGCCACTTCATTTCGGGGCCTACGGACAGGGCACGAGGCCCTGAACCGTAGCGCCCCAACACCGGGCAGCTGCTGGCAAGCCAGCAGCGCTCGAGGGCAGAAATGACGCTCGGACAGGCATGCCCGGCAGATTACTGCCGGGCGCAATGTGCGTTCAAAGATTCGATGGTTCACTGAATTCTGCAATTCACATTACTTATCGCATTTC
+
HHIIHCFGEHHIIIIIEHCHHIIIIIIIIHIHDGHEHHHIIIHEFEHHG@HHIIIHHIGIIIHED<0<FHGHIHIH<HHHHIDHIIIHGF<CFHHHH@EHHHIHI/C/</<ECHHIGGHFDD5<GHIHCGDFHFHEG?EDGHFEEDDGGDDHGEHHDHHHHHHHIHC8BHIIE?AHHHHIHCDIHHHEDCEFF:;@EHHHDGHHIGIIGHCFHHIHGHIIIHHC/G@HHCHGIIHHHHFIIHIHDDCHHIHHHIIHFHHHHECEIIHIHHHDHEHIIIIIIHHCFIIHGIIHEIIHGHHFCHFHGCEHHHHHH@GIIIIGIIIIHIHIHIHH
@HISEQ:711:H5NNWBCX2:2:1101:7577:12063:ATCTCGTA
TTAAGTTCAGCGGGTAGTCTTACTTGATTTGAGATCGAGTTTAACAGTTTACAAACGAAACCGATAAATTCCTGCATCAGTCAGCATTTGATCATTCAACCTTTATGTTAGCTGCAGCAAAAGTAATAATCCGTAAACTCGAGAGTCGACAGGACTAAATAAATATGCTTTTAGCTCAGAAGAATGTTCAGCTGCACCCGCATTTCAAGTGACCTGCCAAGTTAGACATAAAATGCCTTTCTCGTTAGGATTACTCAAATCCAAACCCCAAAGAAAAAAATCTAGGGATTTGAGGTGTTTACTGATACTCAAACAAGCATGCTCTCCGGAATACCAGAGAGCGCAATATGCGTTCAAAGATTCGATGATTCACTGAATTCTGCAATTCACATTACGTATCGCATTTC
+
IG?HHHHHH@HDHDHIH1F?HHIHCF?CECC11FHH@GF<D?GHHHGGCHHFE1DHHICHHHHHDHEGHHHCEFHEHHHHCGECC?FGHHEHHEHEEHIHH@GHHFHIHIHIIHIIIII?@GEHHHHHHHGGHH?H?GCCHHH?HE</DCHH//=/DGCHGHHHCDD@G.:8.GECHHIGHEFH..BGFHFGCHFHEEHHGEGF@FEHIGCHG@IHCF@A86B.88EHB8......GAB-C-HGA.HFG@.HG@D7.CD@=ED8--HHG/G<<-CCEIIHEF@EHG@F@HEHHHCHECFHGIHFCIHHFG@F@HD1C<<CG=C/@DHHF1HCF11ECHGHHE<1HE<0CE?HEHG<1HIIHHHCHECEHHHEIHHH@?HCCHHCD1?G@HE@@CHC@H=HGEG<DEC
@HISEQ:711:H5NNWBCX2:2:1101:9723:12071:ATCTCGTA
TTAAGTTCAGCGGGTAGTCTTACTTGATTTGAGATCGAGTGAACAAAGATTTCTCTCTGTTTTTTCTGCATCAGTCGGGCAAACGGACAATCGACCTTATATAGCTGTAGCAGTAGAAATAATCCGTCTGACGGGATTAAATAAGTAATGCTTATAGCTCAGAAGATGTGTCCAGCCGCACCTGCATTTCAAGCGACCCGCCAGTGGTTTTGAAACCACCGTTGGGATAACTCAAGTCCAGTTCTCAAAAAGAGAACTGAGGGTGTTTTACTGATACTCAAACAAGCATGCTCTCCGGAATACCAGAGAGCGCAATGTGCGTTCAAAGATTCGATGATTCACTGAATTCTGCAATTCACATTACGTATCGCATTTC
+
IIIIHHHIIHIIGIIGFHHIIIHHEHHGHIHIHIHIHIIICFFEHIIIFEEHHHIEHIIHHIHIIIHEHIIIIHIIIHIGIIIIGIIIHIIIIIIIIHIHIIIHHHHHHHIIGIHHIIIIIIIIIIE?GHHHHGHHDHFCGHIIIIIHIHIEHFFHHIGHHHHGIIHHHHIIIIHIIIGIHGHHIHHIHHHIIHHEDDCHHHFHFHIIIIHHHHHIEHHDHHIIHIIHHGHHHHGC/GHGHGHEGIIIIIIIIIHGGHHHDEIIIHIIIHIIHHIIHIIIIIIIIIIHIIIIIIHGIIHIIHEGIIIHHHHHGGHHIIIHIIHIHIIHIHFIIIIIIIIIIHIIHIHIHHIIHFHEEIHHHIIIIIIIIHFIIIHH
@HISEQ:711:H5NNWBCX2:2:1101:10319:12230:ATCTCGTA
TTAAGTTCAGCGGGTATCCCTACCTGATCCGAGGTCAAAATTTAAGAATGAGGGTTCTGCAGGCACAGCACCCACCTCCCAGAGCGAGAAACTTACTGCGCTTGGGGACTGGGCGGCACCGCCACTCGCTTTGAGACGCGCCCACAGGCGACATCCAAGACCAAGCCAGGCTTGATAGTTGCTATGACGCTCGAACAGGCATACCCCCCGGAATACCAAGGGGTGCAATGTGCGTTCAAAGATTCGATGATTCACTGAATTCTGCAATTCACATTACTTATCGCATTTC
+
IIIIIIIIIIIIIIIIIIIIIIIIIIIIIIHEHHHIIIIIIHIIHHIIIIIHIIIIIIIIIIIIIIIHHIIIIHIIIIIIIIIIIIIIIHIIIIIIIHIIIIIIIIHIHIHIIIIIIIIIIIIIIIIIIIIIIIIIIIIIIIIIIIHHIIIIIIIHIHIIIIIIIIIIIIIIIIIIIIIIIIIIIIIIIIIHHIIIIIIIIIIIIIHHHHHIIIIIIHHHHIHHHHGIIIIIHHIIIHHFGIIIIIIIIIIIHIIIIHIIIIIIIIIIIIIIHHIIIIIIIIIIIIIIH
@HISEQ:711:H5NNWBCX2:2:1101:14556:12149:ATCTCGTA
TTAAGTTCAGCGGGTGGTCTTGTCTGATCTCAGGTCCAAGGTTTTGATTGGTTTTCCTGCTGTGGCAACAGGCGGAGCGCCCGGTGATATGGGAGACGACAGCCGATATGTGAGCGTGAGCCACCTACCATGCTGGCGCCCCGATCGAATGGGGTCCCGCCGCGAGCCCTGCGCTTCAGCCGACCCGCTCTTCCGAAAGGTGAGCGAGACGGCCACATCCGTCCAAACCGCTTTCAAAATGAAAGGGTGGGCGAGGGGGTGAGCGGACGCTGAGACAGGCATGCCCTTAGCCGAGGCCGTGGGCGCAATATGCGTTCAAAGATTCGATGATTCACGGAATTCTGCAATTCACACTACGTATCGCATTTC
+
IIIIIIHIHIIIIIIIIIIIIIIIIIIIIHIIIIIIIIIIIHHIIIHHIIIIIIIIIIHIIIIIIIIHIIGIIIIIIIIIIIIHCFHHHIIIIIIIIIIIIIIIIIHIIIIIIIIIHIIIHIIIIIIIHIHIIIIHIIIHIIIIIIIIIIIGIIIIIIHHIIIIIIIIIIIIIIIIIIIIIIIIIIIIIIHIHIIIIIHIIIIIIIIHIIIIIIIHIHIIHCIIHGHIIIH?GHCEIIHEHHIIIIIHIIIIIIHIIIIHIIHHIIIHIIIIIIHGIIIIIHIIHIIGIIHIIIIHHIIHHIIIIHHHIIHHGIIIIIIIIHIHIIIIIGIIIIIIHHHHIIHHHHIIIHIIHHHHIIIHHCIIIHHIH
@HISEQ:711:H5NNWBCX2:2:1101:16976:12136:ATCTCGTA
TTAAGTTCAGCGGGTAGTCTTACTTGATTTGAGATCGAGTTTAACAAGAGGTTTTGAAGACTCTTGTGAAAATCCTGCATCAGTCAGCCAAAATGGTCAAACTCCCTTTATATTAGCTGCAGCAAAAGTAATAATCCGTTTGACGGGACTAAATGAATATGCTTTTAGCTCAGGAGAATGTCCAGCTGCACCTGCATTTCAAGCAACCCGCCCCCTCTCTTTAAAAGATTGGTGTTGGGATTGCTCAAGTCCAAAGCCTTTCTTCAAAAAAGAAAAAAGGCTTTGAGGTGTTTACTGATACTCAAACAAGCATGCTCTTCGGAATACCAAAGAGCGCAATATGCGTTCAAAGATTCGATGATTCACTGAATTCTGCAATTCACATTACTTATCGCATTTC
+
IIIGIHIIHIIIIIHHHHIIIIIIIHIHIIIIIIIGIIIIIIIIIIIIIFHHIHIHIIIIHIIIHHIGHHHIIIIICGHHIIIHIHIIHIIIIHEGEHHIIIIIHHFHIIIIIIIIIHHIHHHIIIIIHHIIIIIIIIHHGGHIEHGGHHIIIIFHHIIIIIIHIHIIIIHIEEEEFGHHHHHHHIIGIIIIIHHIHHHIGIHIIHIIIIIIHHIH??IHHHGEB@HHHHEEEIIIHHFEEIHGHHHIIIIIIHHIHEHIHHF@<IGHIHHHIHIHHEHIHIGIIIIIIIIIGIIHIIIIIIIIIHIIIGHHHHIIIIIIIIIIIIIHHGHGIIIHIIIIIIHIIIIHFIIIGIIIIIIIIIIHIIIIHIIIIIIIIIIIIIIIIIIIIIHIIGIIIIII
@HISEQ:711:H5NNWBCX2:2:1101:18816:12120:ATCTCGTA
TTAAGTTCAGCGGGTCTTCCTACCTGATCCGAGGTCAACCTTGGGTAAAATAAGGCTTTTAACGGCCGGAACCCGCAGCACGCCCTGAGCGAGGTGTAAACTACTACGCTCGGAGTGACTAGCGAGCCCGCCACTGGTTTTCAGGGCCTGCGGCAGCCGCAGGGCCCCAACACAAGCCCGGGGCTTGATGGTTGAAATGACGCTCGGACAGGCATGCCCGCCAGAATACTGGCGGGCGCAATGTGCGTTCAAAGATTCGATGATTCACTGAATTCTGCAATTCACATTACTTATCGCATTTC
+
IHIIIHIHIIIIHCEHHHIHHGGHHH?F@GHEDHHHIIIIIIGGIIICH1D?GHIIIIIIHIHHHIGHCHHIIIIHHIGIIIIHIIIHIIIHGIIGHIIIGIFHIHIHHGHIIIIIIGHHEHIHGIHIIGHHGGHHIIIIGIIHHHHIHIIHHIIIIIHIHHHHHICHHHHHHIHIIHHHHHHIHCHIGIHHIIIHHHGFHIHHHFHHGHIIIHIIHHHEGHHHIHFIIIIHHEIHIHEGH?EHHEIIIIHHIHEEHIIIHHC1EIHHCHHGFHHFHIIHHFIIIHGHHHCHIHHIIIHIHI
@HISEQ:711:H5NNWBCX2:2:1101:19895:12062:ATCTCGTA
TTAAGTTCAGCGGGTGGTCTTGTCTGATCTCAGGTCGAAAGGTTTGTTCGGGGGTCCTCGTGAAAGGCCCCGAAGTTCCTGCTTGCTGGCCGTGCGGCAAGTCCGACTTTCTGCCCGTTGCAACCGGAACGACAGCGGCATGCAGCGTGAAGCCACCTACCATGCTGGCGCCCTGCTGAACAGGAGGGTCGCGCCGCGAGCCCTGCACTTCAGCCGACCCTCTTTGCGAAAAGAGAGACGGCCACGTCCGCCTGCCGCTTCCGCCGGTAAAGGGGAAGGGGTGGGTGAGGGGTGAGCCGACGCTGAGACAGGCATGCTCTCGACCGAAGTCTCGAGCGCAATATGCGTTCAAAGATTCGATGATTCACGGAATTCTGCAATTCACACTACGTATCGCATTTC
+
HHHIIIIIHIIIIHHIIIIIIHIHHIFHHHHHIIIIHHHIIIHIIIIIIHHHHHIIIHHIIIHHIHHHIIIHIIHHHIIIIIIIIIIIIIIIIIIIIIIIHIIIIIHIIIIIIIHHIIIIIHIIIIGHIIHIIHHIHHHDHIIIIIHGHH?HIIIGHHHHIIIIIIIIIIIHEHIHIHHHHIIIFDHIIIIIHHIIIIHHI?GHHHHIIIIIIHIHGHEFF@C>-@5-ECHHEA6-CCDG<CEA-E?<?CE<CHE?F<CHDHE?CHHFHHHIIIIIIHED@@HH??HHIIIHGIIHHIIIIHIHIIIHIIIIIIIIIIIIIIIHIIHIGIHCHHIIIGIIIIHGIIIIIHIHIHHEFIIIIIHGHHHIIIIIIIIIIHIIIIIIIIIIIIIIIIIIIIIIII
@HISEQ:711:H5NNWBCX2:2:1101:2050:12450:ATCTCGTA
TTAAGTTCAGCGGGTAGTCTTACTTGATTTGAGATCGAGTTTAACAAGAATCGTTGCCGACCCTTGTGAAATCCTGCATCAGTCAGCCAATACGGTCAAACTCCCTTTATGTTAGCTGCAGCAAAAGTAATAATCCGTTTGACGGGACTAAATGAATATGCTTTTAGCTCAGGAGAATGTCCAGCTGCACCTGCATTTCAAGCAACCCGCCACCGATCTCAAAAAGATTGGTGTTGGGATTGCTCAAGTCCAAAGCTTTTCGATTAAAAAATCCAAAAGCTTTGAGGTGTTTACTGATACTCAAACAAGCATGCTCTTCGGAATACCAAAGAGCGCAATATGCGTTCAAAGATTCGATGATTCACTGAATTCTGCAATTCACATTACGTATCGCATTTC
+
IIIHIIIIIIIIIIHIIIHIIIIIIHIIIIIIEHIIIHIHIIIIIIIIIIIIIIIHIIIIIIIHIHHHGHIIIIIHIIIIIIIIIIIIHIIIIECCGGHGIHIGIHFHHHHIGHGHHHHHHHIIIIIIIIIIIHHIIIIIIHIHEHHIHIGHHEHHHHHGHHHGHHGHIIIIEE=@FH@HHHHHHHHCGHHIIIIIIHIIIIGIHIHGHDHIIIGHHE@C6EABFHH?IHIHIIIHGEHHEC.F7HIHHHHIHEHGIHIHEHHEIIIIIHIHHECHIIIHHIIIIHHHIIIIIHIGHHHGIHIHHIHHIGIHHCHDIIIIIIIIIHIIIHEIIHGIIGIIIIHIIHIIIIIIIIIIIIIIIIGIIIIHIIIIIHHHHHHEHFHHGHHIIIIIIHHHHHC
@HISEQ:711:H5NNWBCX2:2:1101:7839:12430:ATCTCGTA
TTAAGTTCAGCGGGTAGTCTTACTTGATTTGAGATCGAGTTGAACAACACATAAAGTGTCGTAAAATCCTGCATCAGTCAGCAATGAGGACAATTATCCTTTATGTTAGCTGCAGCAATAGTAATAATCCTGTTTGACGAGGACTAAATAGATATGCTTTTAGCTCAGATAAAAGTCCAGCTGCACCTGCATTTCAAGCCGCCCGCCTACCGGTGAAGGTTGTTGGGATAGCTCAAGTCCACCCTCCTTTTGAAAAATCAAGAGGAGGTTGAGGTGTTTACTGATACTCAAACAAGCATGCTCTTCGGAATACCAAAGAGCGCAATATGCGTTCAAAGATTCGATGATTCACTGAATTCTGCAATTCACATTACGTATCGCATTTC
+
IIIIIIIIIIIIGIIIIIIIIIIIIIHIIIIGIIIIIIHHHIHIIHHIIIHHHIHIHHIGIIIIIIIIIIHIIIIIIIIIIIIIGHIIIHIIIIIGIIIIHIIIIIII?HHHIIIIIIIIIHIIIIIIHHIIIHIIGHIIGIIIIIIIIIHHIIIIIGGHHHHIIIIHHGIHGHIIHHHHIIIHIIIIHIIIIIIIIIHIHIHHHIIIHHIIIIHIFIHHHHHHIHHHEGIIIIIIIHIHIIHEIIHHIHHHIHFIHHGCCIGIIIIHIHIIIHIHIGIIIIIIIIHIIHHHIIIIIGHIIIIHIIHGIHIIIIHEEHHIIHHIIIHHHIIIIIHGHHIIHIHIIIGIIHGHIGIIIIHIIIIHIIIIHHIHHIHGIFHHGHHIII
@HISEQ:711:H5NNWBCX2:2:1101:9849:12455:ATCTCGTA
TTAAGTTCAGCGGGTAGTCTTACTTGATTTGAGATCGAGTTTTACAAGAGTCGTTTCCAACCCTTGTGAAATCCTGCATCAGTCAGCCAATACGGTCAGACTCCCTTTATGTTAGCTGCAGCAAAAGTAATAATCCGTTTGACGGGACTAAATAGATATGCTTATAGCTCAGGAGAATGTCCAGCTGCACCTGCATTTCAAGCAACCCTCCGCCGATCGTAAACGACTGGTGTTGGGATTGCTCAAGTCCAAAGCCATTCCAGAAAATAAATCAGAAATGTCTTTGAGGTGTTTACTGATACTCAAACAAGCATGCTCTTCGGAATACCAAAGAGCGCAATATGCGTTCAAAGATTCGATGATTCACTGAATTCTGCAATTCACATTACGTATCGCATTTC
+
HIHIHHGIIHGHIIIIIIIIIIIIIIIIIIIIIIIIIIIIIHIIIIIIGIIIHHHIIIIIIHIIIIIHIIIHHIIHIIIIIIIIIIIHHHIIIIIHHIIIIIHIHHIIHIIIIIHIIIIIIIIIIHHHHGHHIGIIIIIIIIIIHCHIHIHEHIIIIIEECHIIFIIIFHHHHIGIH.FEHIIGHHIHGHHFHHIHEGGHHIIIIIIIFHGIIIHI@CGHGHHIIHHCGGIIIIIIIIGHIIHHHEHG?HGCHHGGIGIGIIIHHGIHIIIFIIIIHHHIIHHHIIGHGGIIIIIIIIIIIIIGHIIIIIIIIIIHHIIIGHHIGIIIIIIIHHIIIHHIHHGIHIIIFGIIIHIIIIHIIIIIIIIIHHIHGIHIIHIIIIIIIHEHGHFHGIIIGIHII
@HISEQ:711:H5NNWBCX2:2:1101:12291:12382:ATCTCGTA
TTAAGTTCAGCGGGTAGTCTTACTTGATTTGAGATCGAGTTTAACAAGAATCGTTGCCGACCCTTGTGAAATCCTGCATCAGTCAGCCAATACGGTCAAACTCCCTTTATGTTAGCTGCAGCAAAAGTAATAATCCGTTTGACGGGACTAAATGAATATGCTTTTAGCTCAGGAGAATGTCCAGCTGCACCTGCATTTCAAGCAACCCGCCACCGATCTCAAAAAGATTGGTGTTGGGATTGCTCAAGTCCAAAGCTTTTCGATTAAAAAATCCAAAAGCTTTGAGGTGTTTACTGATACTCAAACAAGCATGCTCTTCGGAATACCAAAGAGCGCAATATGCGTTCAAAGATTCGATGATTCACTGAATTCTGCAATTCACATTACGTATCGCATTTC
+
GIIGGHIHIIIDHDHHIIHIIIIIIGEHIIIIIIIIHH?HIHHIIHIIIIIIIIIHIHIIIGHIIHHHHHIIIIIHIFIGIIIHIHGIGHIHIGHHEHHIHGIIGHGIIIIIHGHHIGIHIIIIGIIIIGHHHHGHIIHIIIIGCDHCCHFHHGIIIIIIHHGHIHHECAGHHHHHGHIHHHIEHIIIHHIHHHHHIIIIIGHHHIIHGHIHHHGHEAHIHIIHHEIHHGHA@?HHGEHHGECHHHEIIIIIIHHEDGIIIHHHIIIIIIIIIIHHGHIHGIIIIHHGIIIIIIIIIIIHIIIIHIGIIIIIIIIIIGIHGIIIIIIIIHGGIIIIIIIIIIHIIIIIIIIHHHHIHIIHGIIIIHHIIIIIHIIIIIIIIIIIGIIIIHIIIIIIHII
@HISEQ:711:H5NNWBCX2:2:1101:18870:12303:ATCTCGTA
TTAAGTTCAGCGGGTATCCCTACCTGATCCGAGGTCAACCTGAAAAAAATTGGGGGTTGATGGCAAGCACGCGCCCGGGCCTCCAAAGCGAGAAAAATTACTACGCTCGGAGCCGGACGGCACCGCCACTGACTTTAGGGCCCGCCGGGGCGGCGGGGCCCAACACCAAGCAGAGCTTGAGGGTTGTAATGACGCTCGAACAGGCATGCTCCCCGGAATACCAGGGAGCGCAATGTGCGTTCAAAGATTCGATGATTCACTGAATTCTGCAATTCACATTACTTATCGCATTTC
+
IHIIIIIIIIIIGIIIHIIIIIIIIIIIIIIHIIIIHIIIIIIIIIIIIIIIIIIIIIIIHHIIIIIEHHIIHIIIHHIHHIIIIHIIIIIIIHIEFHHHIIIIIIIIIIIIIIIGEHHIIIIIIIIIIIIHIIIIIIIIIIIIIIIIIIIHIIIIIHHIHIIHHIIIIIIIHIIIIIIIIIIIIHHIHHIIIIIHHIHIIGIIIIIIIGHIHIIIIIIIHHHEHHHIHGIIIIHHIIIGIIHHIIIHHIIIIIIIIIIIIIIIGIIIIIIIIIHIIIIIIIHIIHIIIIIIHG
@HISEQ:711:H5NNWBCX2:2:1101:19426:12454:ATCTCGTA
TTAAGTTCAGCGGGTAGTCTTACTTGATTTGAGATCGAGTTTAACAAGAATCGTTGCCGACCCTTGTAAAATCCTGCATCAGTCAGCCAATACGGTCAAACTCCCTTTATGTTAGCTGCAGCAAAAGTAATAATCCGTTTGACGGGACTAAATGAATATGCTTTTAGCTCAGGAGAAAGTCCAGCTGCACCTGCATTTCAAGCAACCCGCCGCCGATCTGAAAAAGATTGGCGTTGGGATTGCTCAAGTCCAAAGCTTTCAAAAAAAATCCAAAAGCTTTGAGGTGTTTACTGATACTCAAACAAGCATGCTCTTCGGAATACCAAAGAGCGCAATATGCGTTCAAAGATTCGATGATTCACTGAATTCTGCAATTCACATTACGTATCGCATTTC
+
IHIIIHIIIIIIHIIHIIIIIIHIIIIHIIIIIIIHHHIIIIIIIIIIIIIIIIIIIIIIHIIIHHIFHIIIHHIIIIIIIIIIIIIIIHIIIHCHHIGIIIIIIIHHIIHIII?GHIIIHIIIIGIHHIIIIIHGHHHHIGIIIHHIHEHIIHGEHFHIIFEHHHIIIIIHHEHHHIIIIIHHHIIIIIIIIHEHIIIIIIIHHIIHHHGIHHIIHGIIIIHIIIIIIIHFHCHHFHHHHHHIIIIHIIIHHHFCHHHGIIIIIHIHHIHHFD?IIIHIHIIIHGIHIIIIIIIIHHIIIHIIIHIIIIIIIIIIIIIHIIIIHIIHIIIIHHIIIIIIHIIIIIHFIIIIIHIIIIIIIIIIIIIIIIIIIIGIHIIIIHIIIIIIIIIIIIII
@HISEQ:711:H5NNWBCX2:2:1101:7060:12669:ATCTCGTA
TTAAGTTCAGCGGGTATCCCTACCTGATCCGAGGTCAACCTGAAAAAAATTGGGGGTTGCTGGCGAGCACACGACCGGACCTCCAGAGCGAGAAGAATTACTACGCTCGGAGCCGGACGGCACCGCCACTGACTTTAGGGCCCGCCGGGTCGGCGGGGCCCAATACCAAGCTGAGCTTGAGGGTTGTAATGACGCTCGGACAGGCATGCCCCCCGGAATACCAGGGGGCGCAATGTGCGTTCAAAGATTCGATGATTCACTGAATTCTGCAATTCACATTACTTATCGCATTTC
+
HHIHIGHIIIIIIHHIHIIHIIIHIIHIIIIHIIIIHIIIGHIGHIIIIHGHEHGHIIHIIHHIHHIDHHHHEHIIHGGDIIIIIIHIIIHIHHHIHIIHIIIIIIIIIIIIHHHHIHHHHHIIIHIIHEGHHIGIIEHHHIHIHIIIHHHGHIHHIGEHHHHHIIIGHIGHIIIIIHHIIHHEIIHHHHHIIHIIIHHHIIHIIIIIHHHIIIIIEHIIGHIIHEIIIIHGHHEFIIHIIIIIHHEIHIIHIIIIGHHIIIIIIIHIHHHHHHHIIHGIIHIIIIIIIHIIII
@HISEQ:711:H5NNWBCX2:2:1101:11541:12596:ATCTCGTA
TTAAGTTCAGCGGGTAGTCTTACTTGATTTGAGATCGAGTTTAACAAGAATCGTTGCCGACCCTTGTGAAATCCTGCATCAGTCAGCCAATACGGTCAAACTCCCTTTATGTTAGCTGCAGCAAAAGTAATAATCCGTTTGACGGGACTAAATGAATATGCTTTTAGCTCAGGAGAATGTCCAGCTGCACCTGCATTTCAAGCAACCCGCCACCGATCTCAAAAAGATTGGTGTTGGGATTGCTCAAGTCCAAAGCTTTTCGATTAAAAAATCCAAAAGCTTTGAGGTGTTTACTGATACTCAAACAAGCATGCTCTTCGGAATACCAAAGAGCGCAATATGCGTTCAAAGATTCGATGATTCACTGAATTCTGCAATTCACATTACGTATCGCATTTC
+
GHHIIHGHHIHIIHIHHHIHIIIIHIIIIIIGHHIIHIIHHHIIIIIIIIIIIIIHIIHIICHIIHIHHIIHIIIIIIIIIIHIIIIIIIIIIHDDDGHIIIIIIHIIIIIIHIIIIIHHGIHIIHFHHIIIGHIIIHIIGHIHIIHIHIIIIEHHIHIIIIHHHHEHFHIIIGHHIGHEHHIIIIIHHIHHIIIIHIIHHIIHHIHEHHHHIIIIHEFIIGIGIIIIIIIHGHHHHEIHIHE?IIGHIIIHHEGIHIIHEIIIIIIIHIIHHHHHFHIIHIIIIIIIIIIIHHIIIIIHIIIIIIIIIIHIIIIIIIIIIIIHIHIIIIHHIIIIIIIIIIGIIIHIIIIHGEIIIIIIHIIIIIIIIIIIIHIIIIIIIIIIIIIIIIIIIIIIIII
@HISEQ:711:H5NNWBCX2:2:1101:12534:12613:ATCTCGTA
TTAAGTTCAGCGGGTAGTCTTACTTGATTTGAGATCGAGTTTTACAAGAATCGTTGCCGACCCTTGTGAAATCCTGCATCAGTCAGCCAATACGGTCAAACTCCCTTTATGTTAGCTGCAGCAAAAGTAATAATCCGTTTGACGGGACTAAATAAATATGCTTTTAGCTCAGGAGAATGTCCAGCTGCACCTGCATTTCAAGCAACCCTCCACCGATCGTAAAGACTGGTGTTGGGATTGCTCAAGTCCAAAGCCATTCAAAACAAATTGAAGTCTTTGAGGTGTTTACTGATACTCAAACAAGCATGCTCTTCGGAATACCAAAGAGCGCAATATGCGTTCAAAGATTCGATGATTCACTGAATTCTGCAATTCACATTACTTATCGCATTTC
+
IIIIIIIHIIIIGHCDHHHIIIIIIICHHIIEHHHEHDEHHHDGHHEHGEHHCHIGHHHHHHHGEHHDEHHIIIIIIHIHIGIHHEHHIHHHHCHGHH?GHFHIGGHHHHHIIIHHIFHIIEHHIIHIHIIIGHHHHHIG0DHHIHIIGHIIIFHHIICFHHIHFHFHHIIIIGHE@FHI??FEFEGHHGHEFHHIHIIHHCHIIHFHHHICHHDG-E.9.6FF:7EECD:..?CCEHC??F@FCGC?E@?IHFEHIHGCHHFCD<HIIHH@?CEHFF1G0IHHDGCHHEGECCHG@E@@HIHEGIIHGCHCEGCECFCHEIHGHEHHEH?HIIHDGIIHHHHHHGIHGE<CIHIHFIIIHG1EHHHHIHHHHCIHHHEHCG@D1DHHGIHECD
@HISEQ:711:H5NNWBCX2:2:1101:15333:12619:ATCTCGTA
TTAAACTCAGCGGGTAGTCTTCTCTGATCAGAGGTCTGATGCGTGACGACGTCTCCCTCCACTCGGCCCCGTGAGGGGCCCAGCGTCGGGAGAAGGACCTGCTTTGGAATTCCGTCCGACCAACTGGGTGGCACAACCGGCGCACGTTTGAGTTCCAGGGGTTGAGCCTGGATCACCTGATCGCGGGCTGTGTCACCACGGCGGCCAAATTCCCTCCATTTCAGCCAACCCAATCTGCCCACCCAGACGGGTGGGCCCCATTCGGATGGCCACTTTCACTCACAGACCACCTCCAAACTTGGAGTGGTGTGGTGGGTGTCGCGGTGACGCTCTGGCAGAGATGCCCTTGGTCAAGCCTCGGGCGCAACTTGCGTTCAAAGACTCGATGATTCGCGGAATTCTGCAATTCACACCACGTATCGCATTTC
+
CHHHHHIHIIIIIG?/DFHHHIHIIHGHIIIIHHFHHIIHGHGHHIIIIIHHIHHHHHEGHHIIHHHDEHHHHIGHHIIHIIHIHHHIIHHH=GHIIHIIHIIIIIHGIH?GHGEHHHHHIHHIHHGHEHDFEE@F0EEHHDHII<GHIIE?FDHC@H?GHHHIIFFEHHHHHFHHHFFHCEHGCC?EHHFFHEHHGGHHHIIGHGH-BGHI-BHH##EECHG6,DE@@56868HHECCHEHIHHG@HEG@B,DGFG@HE55=HA?GCHEFEIHB?@FHEAFAE@7HFGECB88.A.FB:8CFE@EIHHIHHIIIIHHHHHDHHECDIIHHEIIGHECHHEEHHFHHHIIHHHFHCHF?CHHGHIIIHDHHFIHEEIHEIHHEHCEIHHIHHIHHFIIIIHIIIHIHGIHGCD1IHEEG0HHCCEDHI
@HISEQ:711:H5NNWBCX2:2:1101:19249:12580:ATCTCGTA
TTAAGTTCAGCGGGTAGTCTTACTTGATTTGAGATCGAGTTTAACAAGAATCGTTGCCGACCCTGGTGAAATCCTCCATCAGCCAGCCAATACGGCCAAACTCCCTTTATGTTAGTTGCGGCAAAAGTAATATTCCGTTTGCCGGACCTAATTGAATTTGCTTTTGGCTAAGGAGAATGCCCAGCTGCACCTGCATTTCAAGCAACCCGCCACCGATCTCAAAAAGATTGGTGTTGGGATTGCTCAAGTCCAAAGCTTTTCGATTAAAAAATCCAAAAGCTTTGAGGTGTTTACTGATACTCAAACAAGCATGCTCTTCGGAATACCAAAGAGCGCAATATGCGTTCAAAGATTCGATGATTCACTGAATTCTGCAATTCACATTACGTATCGCATTTC
+
IIIIIIIIIIIIIGHIIIIIIGHHIIIHIHIGIGIHHIHIIIIIHHHIIHIIIIGIHIIIIIIH1111<C11<1111111111111<1D1111<<//<C111<F<DH1111<0001000//<<EH000<0<D00<00=D0000C?#####################################IHE?HEHHHFHHCHIIIIIIIHD>,,.@=HHCCHHEIIIIIIHC@AE@IHHHH@?IIHIHHGIIIIIIIIIHEHIIHIHHHCGIIIIHHHHHIGIIIHHIIIIHHGIGIIIIIHGHIIIIIHHHIHIIIIHIIIIIIHHIIIIIIIHHHIIHFIIIGIIIHHHEIIHFHHIIIIIIIIHHIIIHHGIIGIIHIIIIIIIIIHIIIIIIIIIIIIIII
@HISEQ:711:H5NNWBCX2:2:1101:1961:12985:ATCTCGTA
TTAAGTTCAGCGGGTATCCCTACCTGATCCGAGGTCAAAAGTGATAAATAAACTTGATGGTTGCTAATATTGCTGGACTAAATCGCAAAATGTGCTGCGCTTTATACCAAAATACTGGCTGCCAATTACTTTAAGGCGAGTCCTGACTAGAAAAGACTGGACAATCACCCAACACCAAGCATAGCTTGAGGGTACAAATGACGCTCGAACAGGCATGCCCCATGGAATACCAAGGGGCGCAATGTGCGTTCAAAGATTCGATGATTCACTGAATTCTGCAATTCACACTACTTATCGCATTTC
+
EHIIHIIIHIIIIHIIIIIIIIIIIHIIIIIHIHIIIIIFCGHHEHHIIIHGEHIIIGHIF@0CFGH<1D?DGEHHFHH1<FE<EFHHHIGHH?6@CGD?AHHGHHGHHHEFHIHGHFCCEHHHIHIHHHIIGHHEHIGCFHHEEHHIHHCHHHGEHFEIHHHCHHEDHEEGHHIHHIIIIIIIHH?GFIIHHHHIIHHGHIHIHIIHHIIHGGIIHIHIIHIIIHIHEGIHIHFFHHIIIHHEHHIHEHHIHHIHIIIIHHIHIIIHIIIHIIIIIIIHFIIIIIHEGCIHFHHEIHIIIII
@HISEQ:711:H5NNWBCX2:2:1101:3472:12909:ATCTCGTA
TTAAGTTCAGCGGGTAGTCTTACTTGATTTGAGATCGAGTTTTACAAGAGTCGTTTCCAACCCTTGTGAAATCCTGCATCAGTCAGTCAATACGGTCAGACTCCCTTTATGTTAGCTGCAGCAAAAGTAATAATCCGTTTGACGGGACTAAATAGATATGCTTATAGCTCAGGAGAATGTCCAGCTGCACCTGCATTTCAAGCAACCCTCCGCCGATCGTAAACGACTGGTGTTGGGATTGCTCAAGTCCAAAGTCATTCCAGAAAATAAATCAGAAATGTCTTTGAGGTGTTTACTGATACTCAAACAAGCATGCTCTTCGGAATACCAAAGAGCGCAATATGCGTTCAAAGATTCGATGATTCACTGAATTCTGCAATTCACATTACGTATCGCATTTC
+
IGHGHHHHHHIGHIIIFHIGHIIIIEHHIIIGHHHIEHHHHHHHHIIIGIIHHHIIIHGHIIIIHCHHEHHIHHIIGIIIIFGHHHHIIGHIHHCHHHGHI?EHHHGHHIIIIIGHIIIIIIIIIIICHIIHIHGHIIIIGIIHI<E<GH/GFHHHIIIGHGHHIIIGIIIHIIIGHIHEFHHFHHFHHHIHHHHIHIIHIHDFGHHHHHHGIDC?GIIIIHHHHGHIIIIHIHHEIHCFCHHGHHHHE?EHEG@HHHCGHG@GGIHEEFCCGGC<<?IHIHHC?CEIHHGEIGIIIIIHIHHHGCGHCIH?HHHHHCE@GIIHEIIGIHFCCIIIHEGIHHHEHHHHEG@?IIIIHHFIIIIIIIIIHGHEHEHHHFHHHIIHIHIIHHHHEIIHHIHIG
@HISEQ:711:H5NNWBCX2:2:1101:7122:12880:ATCTCGTA
TTAAGTTCAGCGGGTGATCCTGCTTGATTTCAGATGCAAGTAAAGTTTGTGTGACTAAGCACTGGCAGCTGACGCTGCACTGCCTCAGCTCTCAATGAGTTCACATTGTGAGCAATGTGACCGCTGCATTGAGTGCGACCCTCGAACGAGTTCGAGAGCCGCTCGCAGAGCGCAGAGTGCTTTCGCGCTTGGCAAGAGAAGGGCATCTCTCGCATTATGATCTGGGTGATGAGGTAAAGAGACACTGAAACAAGCATGCCGGCTGGAGAGCCAGCCGGCGCCAGTTGCGTTCAAAAATCTGATGACTCACGGTTCTGCAATTCGCATTGCTTATCGCACTTC
+
IGHIIIIIIIIIIHIIIIIIIIIIIGHIIIIIIIIIIIIIIIIHIHIIIHEHIIIIHIHIIHIHIHIIHIIIIIIIIIHEHIIIIIIIHHIIIIIHGGFHIIIIIIIIIIIIIIIIIIIIIIIIIIIIIIIGHIIIDHIIIIIIIGIIIIHIHHHHIHHHHHHIIIIIHIIIIIIHHHHIIIIIIIIIIIIIIIIIIIIIIIIIHHHIHIHIIIIHGGIIIIEGIHIH?HHGGIIIIIHHIIIIIIHHEHHEIIIIHHHGIGIIIIIIHHHHDCHHIIHEFIIIIHHGHIIIIHHIHIHHG?IHFIHHGIHEHIIIIIIIIIIIHIIHIIIIHHIIHIHHII
@HISEQ:711:H5NNWBCX2:2:1101:8806:12750:ATCTCGTA
TTAAGTTCAGCGGGTATCCCTACCTGATCCGAGGTCAACCTGAAAAAAATTGGGGGTTGATGGCAAGCACACGACCGGACCTCCAGAGCGAGAAGAATTACTACGCTCGGAGCCGGACGGCACCGCCACTGACTTTAGGGCCCGCCGGGGCGGCGGGGCCCAACACCAAGCTGAGCTTGAGGGTTGTAATGACGCTCGGACAGGCATGCCCCCCGGAATACCAGGGGGCGCAATGTGCGTTCAAAGATTCGATGATTCACTGAATTCTGCAATTCACATTACTTATCGCATTTC
+
IHIIIIIIIIIIIIIIHHHHGIIIIIIIHHIFHIIEHHIIIHHIIIIHIIIIIIIIIHIIIIIIIIIHHIIIIIIIIIICHIIIHIIHIIHIIIIIIIIIIIIHIIIIHIHIIIIIIIGHDHIIIIIIIIIHIIIIIHIIIHIIIIIIIIIIIHHIIIIIIIIIHGIHIIIIIIIIHIHIIIIIIIGIIIIIIHHHIHIHHHHFHIHGIHIHHIIIIIIIIIIHIHIIHHEIIHHHIHHHIIIHIHIIIIIIIIIGIIIIHHGIIIIIIIIIHGIIIIIIIIIIHHIHIIIIII
@HISEQ:711:H5NNWBCX2:2:1101:11698:12777:ATCTCGTA
TTAAGTTCAGCGGGTAGTCCTACCCGATCTGAGGTCAAAAAGGTTCGAACATAGGCGCATATATGCACTTGAATTCGGTTGTCCGGTGAAAGGCGATTAGAAGCAAGCCCAACGAGAACCGTAAAACAACGACGCAGATAATTATCACGCCAGAGACGGTCAGCAGAGGGAAGTCTCGCTAATGAATTTAAAGGGAGCAGACTAACTAGAGCCTGCAAAAAAACCCTCAAGACCAAGCTTCAACCGATTTGTTACAAAAGATTGAAGTTGATGAATTAATGACACTCAAACGGGCATGCCTTCTGGAATACCAGAAGGCGCAAGGTGCGTTCAAAGATTCGATGATTCACTGAAATCTGCAATTCACATTACATATCGCAATTC
+
IIHC@HHHIHIIHIIHHHHHHHIHIHGHHIIIIHGHIIICHHDHGHHIHIIIIGHGDDHHHIIIGIIGHIIIIIHIHGECDHHIIIHHIHHIEHIDHHGCHHIGIHCEGHECGHHDHIIHIHHIHHHEHHDHHHHIIHIHHEH?EEHH=CEHIGIGIHHIHFHGHGEFHHIIIDGHDGHHIHIHHCFHHIIIHGHHIIIGIGIIIIIIIEHH@GEEHD@CEECG?CCH@GHFDF/EHHGHCDG@=HIHCHEIHHF?0HGIIIGHEIHEHHGFHFHCGIHEIHHD1FHFIHHHIHGGIHHHFHGHGIIIHHFHHIHIIHDHFHHGIIIGHHHGHGIIHHDHIIHHEHGHGIIIHHHHHHHIHIHIHIIIIIIIHIHHIGIIHIHH
@HISEQ:711:H5NNWBCX2:2:1101:12215:12982:ATCTCGTA
TTAAGTTCAGCGGGTAGTCTTACTTGATTTGAGATCGAGTTTTACAAGAATCGTTGCCGACCCTTGTGAAATCCTGCATCAGTCAGCCAAAATGGTCAAACTCCCTTTATGTTAGCTGCAGCAAAAGTAATAATCCGTTTGACGGGACTAAATGAATATGCTTTTAGCTCAGGAGAAAGTCCAGCTGCACCTGCATTTCAAGCAACCCGCCTCCAATCTCAAGAGATTAGTGTTGGGATTGCTCAAGTCCAAAGTCTTTCTTCAAAAAAGAAAAAAGGCTTTGAGGTGTTTACTGATACTCAAACAAGCATGCTCTTCGGAATACCAAAGAGCGCAATATGCGTTCAAAGATTCGATGATTCACTGAATTCTGCAATTCACATTACGTATCGCATTTC
+
IIIHIIIIIIIIIIIGIIIIIIIIIIIIIIIHIIIHIIIFHIHHHHIHHHHIHIIHIGHIIIIIIIIFHHHIIIIHHIIIIHIIIIIIIIIHHGCFHHIHIIIIHHIIIFHIIIIIIFHHHGHIHHHIIIHIHHGHHIII=GHGHHHHGHIIIEHHHIIIIIIIIHGCHIIIHHHEGHHIIEHIHHIIIIIIIIIIIIHHHEHHIHHHHIIIIIIIHIHHHHCHGIHHHHEHHHFHHHHHHHIHHIGHHHHGHIIHHHHF?=IIHIGIIHHIIIHHHIHGGIIHHIIIHHIHHIIIIHIIHHHHIIIIHIIIIIIIIIIIIHIIIIIIIHIIHHFHHGIIIIIIIIIIIIIIHIIIGIIIIIIHIIHHHHIIIIIIIGIHIIHHHHHIIHIIIIIIHI
@HISEQ:711:H5NNWBCX2:2:1101:12950:12777:ATCTCGTA
TTAAGTTCAGCGGGTATTCCTACCTGATCCGAGGTCAAACTTTCAGAAGTGGGGGGTTTAACGGCGTGGCCGCGCTGCGATCCAGTGCGAGTGTTGCTACTACGCAGAGGAAGCTACAGCGAGACCGCCACTAGATTTAGGGGACGGCGCGCCGCGAGGGCACGCCGATCCCCAACACCAAGCCCGGGGGCTTGAGGGTTGAAATGACGCTCGAACAGGCATGCCCGCCAGAATACTGGCGGGCGCAATGTGCGTTCAAAGATTCGATGATTCACTGAATTCTGCAATTCACATTACTTATCGCATTTC
+
HHIHIIIIIIIIIHIIIIHIHGHIIIIIGHIIIIIIIIIIIIIIIIHIIDHHHIIIHIIIIIHIIIIHHHIHHIHIIIIIIHIIIIIIIIIHIIIIIIIIGIIIHIIIIHIIIHFHIHIIIIIHHHHIIIIHIIIIIIIGGHIHIIIIHIIIIIIIIHIHIIIIIIHIIIIHIIIIHIIIGIIIIHIHIIHIHIIIIIIIIHIIHIIIIIIIIIIIIIIHIIIIIIHFHIHIIIIHIHHIHIIIIIIIHHFGHIIIIIIIIIIIIIIIIIHIIIIIIIIIIIIIIHIIIIIIIHHGIIGIIIIIIIIHI
@HISEQ:711:H5NNWBCX2:2:1101:13542:12753:ATCTCGTA
TTAAGTTCAGCGGGTGGTCTTGTCTGATCTCAGGTCCAAGGTTTTGATTGGTTTTTCCTGCTGTGGCAGCAGGCGGAGCGCCCGGTGATACGGGAGACGACAGCCAGTATGTGAGCGTGAGCCACCTACCATGCTGGCGCCCCGATCGAATGGGGTCCCGCCGCGAGCCCTGCGCTTCAGCCGACCCGCTCTTCCTCGATTAAAAGGTGAGCGAGACGGCCACATCCGTCCAAACCGCTTTCAACCAGGAAAGGGTGGGCGAGGGGGTGAGCGGACGCTGAGACAGGCATGCCCTTAGCCGAGGCCGTGGGCGCAATATGCGTTCAAAGATTCGATGATTCACGGAATTCTGCAATTCACACTACGTATCGCATTTC
+
GIIHIIIIIIIIIIIIIIIIIIIIHIHIGIIIIIIIIHIIHGHHIHFHHIIGHHHIHIIIIIIIHEHHIIIHIIIIDHIHHIIDHIIGIHIGIIHHHIIIIIIIIIIIIIHIIGHIIIIHEEEHHIIIIIIIIHIHHIIIIIIIHIIIIIIIEHFHHGHHHHDHIHFHHHHHIGHDHIIIHIIHHHIIIIIIIIGHHHHGGHIIIHHHHHHGHHH?,HH?@HHHHIHHHHH@IHHCHGHHHHHGIHHG@?HG@=GDHGHGHIIIIHG<EEHHIIIIIGIHGHHHHHHIIIIIHEGHHIIIIIIHGHIHHIHEIHIIHIHEHHGIIHHIHGHIIIIHCHHEHHEEGIIIIIHIIIIHGIIIIIIHIIHIIHCEIHIHH
@HISEQ:711:H5NNWBCX2:2:1101:17725:12858:ATCTCGTA
TTAAGTTCAGCGGGTGTTCTTGCCTGAGCTCAGGTCGAGAAAATAAAGGTTAATTCCTGATTGAGGGTCGAGCTCATGGTCCCAAGCCAACAATTAGAAGCAGAAAACTGCCTACCCAATTGCGGCCCTTAACGGGTCCTTGTGCTAACCTCTGTTCTTCAGCTGATCCGGTTCACCGAAAGGATCACCGGAACAACCAGGTCCACTCAGTTATACACAGGGTATAGGTAGAGTGATATTAACCCGACGCTGAGGCAGACATGCTCTCGGCCGAAGCCTCGAGCGCAATATGCGTTCAAAGATTCGATGGTTCACGGAATTCTGCAATTCACACTACGTATCGCATTTC
+
GHII@HEHHIIIIHHHHIIIIIIIGHIIHHHHGHCG<DHIDHHHEGHEHIGIEHFCGEHGHHHI?E0<<FCHHDHHHHGE?CHHIHIIGCHHFHIIIHIIFHHFHHCHHEE?HHIHHIIHHHHHDCDHECFCHE<HHHGGC0=/@FCGHHHHHII?:=DFHIFGHF?BFB<HHHB78ECDCEHFBGHCHHCEGEFGHHHIG?HHHHIHHHHIIHHIHHGHHGCIHHEIHEECF?HGFD<<//F<C0HDHHHEHFGC@C<<@E@?CE</<E=HCGC<HHDEEDCHF@GC0@<G<1111GHIHFHHCCG<F@HHHHHHIHHEIHD<G@D<1IHF<F@GE<0E0HHC</HCE
@HISEQ:711:H5NNWBCX2:2:1101:20038:12938:ATCTCGTA
TTAAGTTCAGCGGGTGGTCTTGTCTGATCTCAGGTCGAAGGGTTTGTTCGGGGCCCCGAAAGGCCCCAAAGTTCCTGCTTGCTGGCCGTGCGGCAAGTCCGACCTTCTCGCCGTTGCAACCGGAACGACAGCGGCATGCAGCGTGAAGCCACCTACCATGCTGGCGCCCTATTGAACAGGAGGGTCGCGCCGCGAGCCCTGCACTTCAGCCGACCCTCTTTGTGAAAAGAGAGACGGCCACGTCCGCCTGCCGCTTCCGCCGTTAAAGGGGAAGGGGTGGGCGAGGGGTGAGCCGACGCTGAGACAGGCATGCTCTCGACCGAAGTCTCGAGCGCAATATGCGTTCAAAGATTCGATGATTCACGGAATTCTGCAATTCACACTACGTATCGCATTTC
+
II?HGHCGHFHIIIHCCGEHIHHHHHFHHHHEHHHHDHHHHIHGHEHHGE<CCEHHIHHIIHHGHHIHCECHHHHHHIHHEEHHGHHIIIGHHGHHIIHHIHHIIEGGHHHHH<EHIHDHIHIFHCDEEHDHDCH<FHIIGIHEDGCGHIHIHE/GHGHEHH?/@CHHIH/FAEE/BF@C.BHHHHHHCHH-?HHG?FHE@HEHCHHCAEDGEHH<88---8-8-8F@G-B-D>CF?CHG7?<HIHHHHDDIHHHDCCHHGH@HHIIIIHIIHHHHHDGIIHIIHHGIIHHCEHECCHEHHGEFCHIHIIIHH@CIHHH@HHCGECEE?DIHIIHIHIHHH@EG?GHGIHIHIHGEGIHEHCHGIHHHEHHHHFHFIGIIHGEIHHECEHGHHHHIII
@HISEQ:711:H5NNWBCX2:2:1101:2720:13045:ATCTCGTA
TTAAGTTCAGCGGGTAGTCCTACCTGATTTGAGGTCAAATTGTCAAAATTGTCCAAGTGAATGGACGGTTTGAAGCTGAACTTCATAAAGCTGTTTCACATCCACGGCGTAGATAATTATCACACCAATAGACGGTCCACAAAAGTTCCGCTAATGCATTTGAGGAAAGCCGACCTCATTGATGAAGCCCGCAACTCCCACATCCAAGCCTAACCAAGCTTATAAAAGCTGGAAGGTTGAGAATTTAATGACACTCAAACAGGCATGCTCCTCGGAATACCAAGGAGCGCAAGGTGCGTTCAAAGATTCGATGATTCACTGAATTCTGCAATTCACATTACTTATCGCATTTC
+
HIIEHHIIIIHIIIIHIIIIIIIIIIIIIIHIIIIIIIIIIIIIIIHIIIHIIIGIIIIIHIIIHIIHHIIHIIIIIIIHIIIIIIIIIIIIIIIIHIIIIIIIIIIIIIIIIIHIIIIIIHIIIHHIHIGHIIIHIIIIIIHGIIIIHGIIIIIIIIIIIIHHIHIIIIIHIIIIIIIHIHIHIIIIIIIIHIIIHHHHIIIIIIIIIHHE@HHIHEHHHIHIGHHHHIGIIHEHHGIIIIIIGIIIIIHIIIIIHIIIIHIGIIIIHIIIHHHIIIHIIIIIIIHIIIIIHIIHHIIIIIIIIIIIIIIIIIIIIIIIIIIIHHHEIIIIIIIIIIIIIIIIIIIIIIIII
@HISEQ:711:H5NNWBCX2:2:1101:4537:13229:ATCTCGTA
TTAAGTTCAGCGGGTATTCCTACCTCATCTGAGGTCAACCTTGGTAAAGTTTGGTGGGTTTAACGGCGTGACCGCACCGCTCTCCGCCTGCGAGAATTGGATTACTACGCAGAGGAGGCTACGGCGTGGTCGCCACTCCATTTCGGGGCCGGCCCGCCGTCAGACGGCAGGCCGATCCCCAACACCGCATCCGGCAAAAGAGCCGGGCGCGAGGGTTGAAATGACGCTCAGACAGGCATGCCCGCCAGAATACTAGCGGGCGCAATGTGCGTTCAAAGATTCGATGATTCACTGAATTCTGCAATTCGCATTACTTATCGCATTTC
+
?G11<<<DE<<E</CDHH<<<CDCG1<<F@@<1<F?GC<1<CDC<CEC11<1D=110<<<<1@F</<D?CG11/CC/<<CC?@11<DHEEC??C/01DGCC1DCHIG1<HHHHCHFIHHIHIHC@GHHDDIIHIHHHHEFDDIIHHHCDDHHDHDIHGHGFIIIIIIHIIIIHHHEHGGIIHHHIIIHIHIIHFIHHHEHIIIIHIIIIIIIIIIIHHHHIIIIIGIIIIIIIIIIIIIIIHIIHHIIIIIIIIIIHHIIGHIIIIIIIIIIIIIIIHIIIIIIIIIIIIIIIIIIIIIIIIHIIIIIIIIIIIIIIIIIIIIIII
@HISEQ:711:H5NNWBCX2:2:1101:15360:13055:ATCTCGTA
TTAAGTTCAGCGGGTGGTCTTGTCTGATCTCAGGTCCAAGGTTTTGATTGGTTTTTCCTGCTGTGGCAGCAGGCGGAGCGCCCGGTGATATGGGAGACGACAGCCAGTATGTGAGCGTGAGCCACCTACCATGCTGGCGCCCCGATCGAATGGGGTCCCGCCGCGAGCCCTGCGCTTCAGCCGACCCGCTCTTCCTCGATTAAAAGGTGAGCGAGACGGCCACATCCGTCCAAACCGCTTTCAACCAGGAAAGGGTGGGCGAGGGGGTGAGCGGACGCTGAGACAGGCATGCCCTTAGCCGAGGCCGTGGGCGCAATATGCGTTCAAAGATTCGATGATTCACGGAATTCTGCAATTCACACTACGTATCGCATTTC
+
IHIHIHIIIIIIGIIHHHIHIIIIIIIIIIIIIIHIIIIIHHHHIHIIIIIIIHIIHHHFHHIIIGIIHHIHIGIIIIIIIHIIIIHHHIIIIIGHIHHIHHHHIIIIIIIIIGHIIIIIIHFFHHHIIGIIGFIHHIIIIIIIHIGHHEHIHGGHHHIGHIIIGGEHIGCHIIIHHHIIIHHHIIIHIHHHHHHIGIEFFHGEGHIHHHIIHEECGIHHE?HGHHHH?FIHHGHCHHHEHHIHHFCGHEEHHDGHHGIIIHIHIIIIIIIIHHHGIIIIIGHHHIHIIIIHHEIHHHIIIIHDDGHGCIHHGEIHHGHIIHIHHHIIHIIIIHGIGIIHGHIGIHIIIIIIGIIIIHHHHGHGIIHHCIIIIIIII
@HISEQ:711:H5NNWBCX2:2:1101:16315:13230:ATCTCGTA
TTAAGTTCAGCGGGTATTCCTACCTGATCCGAGGTCAAACTTTCAGAAGTGGGGGGTTTAACGGCGTGGCCGCGCTGCGATCCAGTGCGAGTGTTGCTACTACGCAGAGGAAGCTACAGCGAGACCGCCACTAGATTTAGGGGACGGCGCGCCGCGAGGGCACGCCGATCCCCAACACCAAGCCCGGGGGCTTGAGGGTTGAAATGACGCTCGAACAGGCATGCCCGCCAGAATACTGGCGGGCGCAATGTGCGTTCAAAGATTCGATGATTCACTGAATTCTGCAATTCACATTACTTATCGCATTTC
+
IIIIGIIIIIIIIIIIIIIIIGGHFHHIIIIHDHGHIIIHIIIIIHIIIIIIIHIICHHIIIIIIIIIHIHIGIGIHIGHHHFHIIIGH@DCHEGHIIIIIIIHGHHHIHHHHGEHIIIHIHHIHIIIHHIGIIIIIIIIIIHHIIIHHHHHHHIIIIHIHIIIIHIHHIIIIIIIHHHIHGHGHHHHHIIHHFGIIIHFIIIIHHHHHHHHIHIIIIFHFHEHGIIIHIIIIGIIIIIHHHHHHEHHHHHIIIIIGIIHHGEHIIIIIHEIIIIHHGIHFHGHEIIIIHIHHFFIIIIIGIIIIGIIH
@HISEQ:711:H5NNWBCX2:2:1101:19075:13088:ATCTCGTA
TTAAGTTCAGCGGGTAATCACACCTGAGTTGAGGTCGGGAGAGCGAATACTCTCAATACCAGGCACGTATGAAGCCCACTAGCTGTATCTCAGACGCCACAGAGTATATAAGAATGATACCCGGTGACCGAGACCTATTGCTTCAGCTAATAGATCATCCGTGTGGTAGGCAATCACTCGAGCAGAGTGATTGTCCTCTTCTAGCATTATGGCAAAACACGTTCGGCCAGAGGCGGTAGGCCGAACTCGTGATTCAACAGCTATTTCTATTACAGCCATAGTCCTGCTGTTTTTGATCACGACCCTCAACCAGATGTGCCGCAGGGTAGGACTCCTACGGCGCAATGTGCGTTCGAAAGTTTAACGTTCAAAGCGTCTGCAATTCACGCTACTTATCGCAGTTT
+
HIIIIIIIHIIHIIIIGIIIGHIHGHIEHHHIIIIIIIIIGHHGHDHIHIHIIHIGIIIIIIIHHICD@HIGHHHIIIIHIIIHIEHHHIIIGHIHIIIIIIGHGHHEHEEHHIHHFHIIIIIIIIIIHHCEDHIGIIHIIHIIIGHIGFHHGHHHHIEHIAHHHFHHIIIIIFHHIHIHIHIHHHIGHHHFHHFHHHG?GHHIEIHHHH@CHHGH-HEHDHHIIHHG@BCHDHEEEE=HIIHHE?HEEFG?IHHHEHHF?G?FFEGIHHHGHHHIIIIH?HHGIHEIIIIIH?HFHHEHFEHHHIIHHHG?G<IIIIGIIGIIHGIIIIHIHCEEHHHIIGIIIIIHIHHFEHIHHGHHIGHEGIIIIIHHIIIIIIIHIIIIIHIHIIIIIIIIIIIIIIII
@HISEQ:711:H5NNWBCX2:2:1101:1882:13312:ATCTCGTA
TTAAGTTCAGCGGGTCTTCCTACCTGATCCGAGGTCAACCTTGGGTAAATAAGGCTTTTTAACGGCCGGAACCCGCAGCACGCCCTGAGCGAGATGTATTACTACGCTCGGAGTGACTAGCGAGCCCGCCACTGGTTTTCAGGGCCTGCGGCAGCCGCAGGTCCCCAACACAAGCCGGGGGCTTGATGGTCGAAATGACGCTCGAACAGGCATGCCCGCCAGAATACTGGCGGGCGCAATGTGCGTTCAAAGATTCGATGATTCACTGAATTCTGCAATTCACATTACTTATCGCATTTC
+
IIIIIIIIIIIIIHIIIIIIIIIIIIIIIIIIIIIIIIIIHHHIIHHHIIIHIIIIIIIIIIIIIIHHIGHHIIIIHIIIIHIIIIHHIIIIHIHHIIIIIIIIIIIIIIIHHHIIIHFHHIIIIDHIIIIIHIIIIIIHIIIIIIIIIIIIIIIIIIIHIIHIIIIIIIHHEGHIHFHHIIIIIIHHFGCIIHHIHIIIIIIIIIIHIIIIIIHGHIIHHHHIHFIHHHHFIHHHIHHIHHIIIHHHFHCHGIHIIIIHIIIIIIHHHGHHHIHIIIIGIIHFIIIHIIIGHIIIHIII
@HISEQ:711:H5NNWBCX2:2:1101:11824:13309:ATCTCGTA
TTAAGTTCAGCGGGTAGTCTTACTTGATTTGAGATCGAGTTTACAAAGTCGGCCGAAGCCTGTCTTTGTGAATCCTGCATCAGTCAGCACAAGAACTAATCTCCTTTATGTTAGCTGCAGCAAAGGTAATAATCTGTTTTTTAGGCAGACTAAATAGATATGCTTATAGCTCAGAGAAAAGTCCAGCTGCACCTGCATTTCAAGTAACCCGCCACTTTTCGGTGAGGAAAAACGTTGGGATCACTCAAGTCCAACTCCCATTTCAAAAAAGATATGGAAGTTGAGGTGTTTACTGATACTCAAACAAGCATGCTCTCCGGAATACCAGAGAGCGCAATATGCGTTCAAAGATTCGATGATTCACTGAATTCTGCAATTCACATTACGTATCGCATTTC
+
IIIIIHIIIHIHIHIIIIIIIHIIIIIIIIHIHIIIIIGIHIIIIIIIIIHHIIIIIIIIIIIIIIIIIIIIIIIIIHIHIIIHHHHIIIIHIIIIIIIIGIHIFHHGIHHIHHGHIGHIIIIHHH@GGHIIIIIIHIIIIIIIHHHHIIIIIIIIIIIHICHFHHIIIIIIIIIIHIIGEHHHHHGHHIHIGIIIIIIIIIIHIIIIIIHIHHIGDIIIIIHGHHIIHEHHHHHHIHIHHIIIIIIIIIIGEIIFHIGHGHHHIHGIIGHGHHIGIIIHHFIHGIHIIIIHIIHEHHIHHHHGHIHGIIHGHHHDHIHHIGIHIFHGHHIIIIIIIIHIIHIIIIIIIIIIHIIIHIH@HIIIIIIIIIIIHIIHHIGIIIIIHIIHIHIIHIIIII
@HISEQ:711:H5NNWBCX2:2:1101:16589:13494:ATCTCGTA
TTAAGTTCAGCGGGTAGTCTTACTTGATTTGAGATCGAGTTTACAAAGGCCAGCCGAAGCTGTCTCTGTGAATCCTGCATCAGTCAGCACAAGAACTAATCTCCTTTATGTTAGCTGCAGCAAAGGTAATAATCTGTTTTTTAGGCAGACTAAATAGATATGCTTTTAGCTCAGAGAAAAGTCCAGCTGCACCTGCATTTCAAGTAACCCGCCACTTTTCGGTGAGAAAAGCGTTGGGATCACTCAAGTCCAGCTCCCATTTCAAAAAAAGAAAGGGGAGTTGAGGTGTTTACTGATACTCAAACAAGCATGCTCTCCGGAATACCAGAGAGCGCAATATGCGTTCAAAGATTCGATGATTCACTGAATTCTGCAATTCACATTACGTATCGCATTTC
+
IIIIIIIIIIIIIIIIIIIIIIIIIIHIIIHIIIIIIIIIIIIIIIGIIIIIIIIIIIIIIIIIIIIFHHIIIIIIIIHIIIIIIIIIIIIIIHIIIHIIIIIIIIIIIIIIIHHIHHFHHIIIIIHHHHHIIIIIHIIIIIIHHIIIHIIHHIHI?HHIIIIIIIIIGCHHHHIIIIIIHIIHHHHHHHHIIIIIIIIIIIHCHIHIHIGIHIIIIHGHIIHIIHIIIIIIHHIIIIIIIIIHHHIHGIIIIIIIIIIHFHGIIIIIIIIIIIIIHHIIIIIIIIIIIIIIIIIIIIIHIIIIIIIIIIHIIIIIHIIIIIIIIIIIIHIIIIIIIIIIIIIIIIHHGIIIIIIIIIIIIIIIIIIIIIIIIIIIIIIIIIIIIIIIIIHIIIIIII
@HISEQ:711:H5NNWBCX2:2:1101:17958:13290:ATCTCGTA
TTAAGTTCAGCGGGTATCCTTACCTGATCCGAGGTTAAATCTTAGGTTTTTAGGCCCAAATCAACAATCGACAGAATGCCGGCTGAGCCACTAAAGCGTGTGACAGAGCTCCATACGCTCGGGCATCAAGACTCGACATCGCCACTGCATTTCAAGCCTGTTCATGAAAAGAACAATTGGCTCAACAACCAAGCTGCGCTTGAAGGTGGTAATGACGCTCGGACAGGCATGCCCTCCGGAATACCAGAGGGCGCAATATGCGTTCAAAGATTCGATGATTCACGGAATTCTGCAATTCACATTACTTATCGCATTTC
+
ICGEHEHFHHIIICHHIIHHHIIIIIIHHHIGIIIHIGHIIIIIGIHGIIEEC?CHHIGHHIIIHHIFFHHHIHIIIIIFHIIIIHIIGIIIHIHHHHICHHHHIIHGHIHHIIIIHFHIHGHHIEHHIIHIIIIGHIIHIHGHIIHHIIIIIIIIIIIIIIIIFHHHHHIIIIIIIHIIIIHHHHHIIHHGHIHHIHHIIIGIIIIIIGIIIIIIIIHIIIIHIIIHIIIIIHIHIIIIIIIHGHHEHIHHHEHIHHIHIHIIIHHHGIIIIGHIHIHIIIIHEIIIIIIHHHIHIIHIIHIIIIHHIIHIHHIII
@HISEQ:711:H5NNWBCX2:2:1101:18998:13253:ATCTCGTA
TTAAGTTCAGCGGGTCTTCCTACCTGATCCGAGGTCAACCTTGGGTAAATAAGGCTTTTTAACGGCCGGAACCCGCGGCACGCCCTGAGCGAGATGTATTACTACGCTCGGAGTGACTAGCGAGCCCGCCACTGGTTTTCAGGGCCTGCGGCAGCCGCAGGTCCCCAACACAAGCCGGGGGCTTGATGGTTGAAATGACGCTCGAACAGGCATGCCCGCCAGAATACTGGCGGGCGCAATGTGCGTTCAAAGATTCGATGATTCACTGAATTCTGCAATTCACATTACTTATCGCATTTC
+
HEGH?<FGEGEDHHC/C<GFHIEG@CCGHEHFCHEHCF?FGHHHIDHIHEE@CHHEHHIIGEFE/EEDCCHCH=EHH?ECHE?@E<GHEEHDD<<FHH?HHHIEHHCCHHCD/<01=D0<DD??D/DHEFCEG@HE@DEHAAHDDEDEGHG??EFHHD/D?B?EEHDEE:;G?GHDHEEH@E<.HHGHG?CCGED/HHIHHEHGHH@HHHC<BFH?<D1<?D1C1G/C<HCCHCEHHH@E?EC<11@G?HHG1FEEHGHHEHEHIHHHC<CF?EIIIIHEHHHCEHG@GED<C1CCHHDC
@HISEQ:711:H5NNWBCX2:2:1101:14360:13721:ATCTCGTA
TTAAGTTCAGCGGGTATTCCTACCTGATCCGAGGTCAACATTCAGAAGTTGGGGTTTAACGGCGTGGCCGCGACGATTACCAGTAACGAGGGTTTTACTACTACGCTATGGAAGCTCGACGTGACCGCCAATCAATTTGAGGAACGCGAATTAACGCGAGTCCCAACACCAAGCTGTGCTTGAGGGTTGAAATGACGCTCGAACAGGCATGCCCGCCAGAATACTGGCGGGCGCAATGTGCGTTCAAAGATTCGATGATTCACTGAATTCTGCAATTCACATTACTTATCGCATTTC
+
IIHIHHHHIHIIHIIIHHIIIIIIHIHIIHIIDHIIIHIIIIIIIIIHFHHHIIHHHIGICDHHIIIDGHGIIIGIIIIIIIIIIIIIIIIIIIIIIHIIIGHHHHFIIIIIIIIIIIIIIHIIIGHIIHIIIIIIIIIIIIIIIIIIIIIIIIIHIIIIHHFHIIHHHIIHIHIIIIIIIIHHIIIIIIIIIIHIIHIHIGIIIIHIIIIIHIHHHIIIIIIIIIHHFHIIHHIHHEDIIIIIIIIIIIIIHIIIIIIHIIHIIHHIIIIIIIIIIIIIIHGIIIIIIHHIIIIII
@HISEQ:711:H5NNWBCX2:2:1101:17087:13553:ATCTCGTA
TTAAGTTCAGCGGGTCTTCCTACCTGATCCGAGGTCAACCTTGGGTAAATAAGGCTTTTTAACGGCCGGAACCCGCAGCACGCCCTGAGCGAGATGTATTACTACGCTCGGAGTGACTAGCGAGCCCGCCACTGGTTTTCAGGGCCTGCGGCAGCCGCAGGTCCCCAACACAAGCCGGGGGCTTGATGGTTGAAATGACGCTCGAACAGGCATGCCCGCCAGAATACTGGCGGGCGCAATGTGCGTTCAAAGATTCGATGATTCACTGAATTCTGCAATTCACATTACTTATCGCATTTC
+
IHIIIHIIIIIIIGHHIIHHIIIIIIIIIIIHIIIIIIIHHHHHIHHIIIIIIIIIIIIHIIIHEHIHHIIIIIIIHIIIHIIGIIIIIIIHIIIIIIIIGIIIIIIIIIIIIIIIIIIIIIIIIHIHIIIIIIHIIIIIIHIHHHIIIIIHHIHIIIIHHHHIIIIIIIHIHHIIIIIIIIIIIGIIIIIIIHIGIIIIIIIIIHHIHHIIIIIIIIIGIIIIIIIIIIHFIIIIIIHHIHIHHHIIIIIHHEIIIIHIIGIIIIIIIHIIHIIHIIIIIIIIHIIIIIIIHHIIIGGH
@HISEQ:711:H5NNWBCX2:2:1101:21157:13681:ATCTCGTA
TTAAGTTCAGCGGGTAGTCTTACTTGATTTGAGATCGAGTTTAACAAGAATCGTTGCCGACCCTTGTGAAATCCTGCATCAGTCAGCCAATACGGTCAAACTCCCTTTATGTTAGCTGCAGCAAAAGTAATAATCCGTTTGACGGGACTAAATGAATATGCTTTTAGCTCAGGAGAAAGTCCAGCTGCACCTGCATTTCAAGCAACCCGCCTCCAATCTCAAGAGATTAGTGTTGGGATTGCTCAAGTCCAAAGTCTTTCTTCAAAAAAGAAAAAAGGCTTTGAGGTGTTTACTGATACTCAAACAAGCATGCTCTTCGGAATACCAAAGAGCGCAATATGCGTTCAAAGATTCGATGATTCACTGAATTCTGCAATTCACATTACGTATCGCATTTC
+
HHIII@?GHIIIIIFHIGHHIIIIIIHEHHIIIIIIHIIHHHIIIIIIHIHIIIHIIIIIIIHFHHHCGHIIGIIIIIEHIIGHHIIIHIHIIHHFHEEHHHEGHIIHIIEHHGHGHHIIIIIHHHIDGHHIIEH@EDGHIHHDEHDDHHHG?HHHEHIIF./CGHHCEFHHGFHEEHH.8GHEHHIICAEGHHHHHHHHIHEHIE?AE<EHEHHAFIHEEB8.HHGHEHE6FCHCHHHFHGHIGIHHHGC.CCHHE?EC@GHIIIIIIIIHIHFEHEIIIGIHIIHIIHHHHIHEG?IHHIHGEIHHHIIIHHHHIIIIIIFHHHHFGDHHIIHFIIIIIIHIIIIHHHHHHEIIIHIHIGEHHHGHIIIIHHHHHIIHHFIIHIHHHHIIIIIIII
@HISEQ:711:H5NNWBCX2:2:1101:3880:13861:ATCTCGTA
TTAAGTTCAGCGGGTATTCCTACCTGATCCGAGGTCAACCTTGGGAGAAATAAAGGGGTCATAACCAGGCCGTATTGACCACTACATGCGTGCTGTTATAAGCTCGTTGCATATAGAGTCTTTATGACACCGGTCATTATCTTTTGGACCTGTCACCAGGTGACAGAGCCCAACGACAAGCCAAGCTTGATACTTTGATAATGACGCTCGAACAGGCATGCCCTTCGGAATACCAAAGGGCGCAATATGCGTTCAAAGATTCGATGACTCACTGAATTCTGCAATTCGCATTACTTATCGCATTTC
+
IIIIIHIIIIIIIGIIIIIIIIIIIIHIHIIGIIIIIIIIIIIIIIIIGHHGHIHIIIIIIIIIIHIHHIIIIHHIIIIIIIIIIIIHHHHIHIIHIIIHIHHHIIIIIIIIIIIIIIIIIIIIIHIHIIHHHIIIIIIIIHIIIIHHHHIIIHHIIHGIIIIIIIIIIIIIEHHIIHIHIIIIIGIIIHIIIHHIIIIIIIIIHHHIIHHHIIIIHIIHIIIIHIIIIHIIIHIIHIIIIIIIIIIIIHIGIIFIIIIIIIIHHHDHIIHHHIIIIIHIIIIIIIIIIIIGIIHIIIIIIHHDGI
@HISEQ:711:H5NNWBCX2:2:1101:7432:13958:ATCTCGTA
TTAAGTTCAGCGGGTATCCTTACCTGATCCGAGGTTAAATCTTAGGTTTTTAGGCCCAAATCAACAATCGACAGAATGCCGGCTGAGCCACTAAAGCGTGTGACAGAGCTCCATACGCTCGGGCATCAAGACTCGACATCGCCACTGCATTTCAAGCCTGTTCATGAAAAGAACAATTGGCTCAACAACCAAGCTGCGCTTGAAGGTGGTAATGACGCTCGGACAGGCATGCCCTCCGGAATACCAGAGGGCGCAATATGCGTTCAAAGATTCGATGATTCACGGAATTCTGCAATTCACATTACTTATCGCATTTC
+
IIIIIHHFHIIIHIIDHIIIIIIIIHHHHIIIHIIIIHIIIIIIIGDGHHHIIHHIIIIIIGHHIIIHIIIHIIIIIIIIIIIIIIIIIHHIIIHHHIEFHHHIIHIIHHIIIIIIIGCHIHIIIIIIIHHIHHHHHHHIHIIIIIIIIIIIHFHHHHIIHHIIHIIHHIIHIGHIIIIGHHHHIIHHHHIIIIHIIIIIIIIIIHIHHIHGIIHIHD?HHGIIIHHIIHGHHIGIIIIIIIIIIHIHIIIIIHIIIIIIIHHIIIIIIIIIIIHHFGHIGIIIIIIHIIHIIIIIHIIIIIFHHFIHHHHIHHHHH
@HISEQ:711:H5NNWBCX2:2:1101:12525:13976:ATCTCGTA
TTAAGTTCAGCGGGTATCCCTACCTGATCCGAGGTCAACCTGAAAAAAATTGGGGGTTGATGGCAAGCACGCGCCCGGGCCTCCAAAGCGAGAAAAATTACTACGCTCGGAGCCGGACGGCACCGCCACTGACTTTAGGGCCCGCCGGGGCGGCGGGGCCCAACACCAAGCAGAGCTTGAGGGTTGTAATGACGCTCGAACAGGCATGCTCCCCGGAATACCAGGGAGCGCAATGTGCGTTCAAAGATTCGATGATTCACTGAATTCTGCAATTCACATTACTTATCGCATTTC
+
HIHIHIIFHIHIHGCFHHIHEGHHEHHFGFHHD<HHHEEHHHHHIIHCDE?EHFDHHIHHHEHIGHHFGH<HDHHHHDDHHIEH@H@HHDHHDGHIIFHHHHHHCC1<EFHHCHEEHIIHIHHHDBEFH?DHHHHGHIDGHEDHDHHDHHC?GHHEDDHDHGCHGHI/CBEFGHIFEIHIIGHFHFHHHG@HCEEHEHHEFF<FIIHGGCFH?BHG?EG@GCFGIHHHDHCHCHHFC1IIHH?HHHHFHH@GC<1<<1DCG@CHHH@FCC@HEEHHC@HFDC0EEHHHCCHHHE
@HISEQ:711:H5NNWBCX2:2:1101:15150:13952:ATCTCGTA
TTAAGTTCAGCGGGTATCCCTACCTGATCCGAGGTCAACCTGAAAAAAATTGGGGGTTGCTGGCGAGCACACGACCGGACCTCCAGAGCGAGAAGAATTACTACGCTCGGAGCCGGACGGCACCGCCACTGACTTTAGGGCCCGCCGGGGCGGCGGGGCCCAACACCAAGCTGAGCTTGAGGGTTGTAATGACGCTCGGACAGGCATGCCCCCCGGAATACCAGGGGGCGCAATGTGCGTTCAAAGATTCGATGATTCACTGAATTCTGCAATTCACATTACTTATCGCATTTC
+
IIIIIHIHIHHIIIGHHHIIIIIIGHHIIIIIIIIHIIIIIIIIIIIIIHIIIIIIIIIIIFHHIHHCEHHIHHIIIIIIIIIIIIIIIIHIIIIIIHIIIIGIIIGIIIIHIIIIIIIIIIIIIIIIIIIHHHIIIHHHIIHIIIIIIIHIHIIHIIIHHHIIIIIIIIIIIHIIIHIIGIIIHIIHHIIIIHIIIIHIIIIHIIHIIIIIIIIIIIHHEHCHDCIGIIIIIIHEIHGIIIIIIIIIIIIIIIIIHIIIIIIIHIIIIIIIIIIHIGIIIIIHIIIIIIIIIH
@HISEQ:711:H5NNWBCX2:2:1101:17406:13750:ATCTCGTA
TTAAGTTCAGCGGGTATCCCTACCTGATCCGAGGTCAACCTGATAAAATTGGGGGGTTGCTGGCAAGCACGCGCCCAGGCCTCCAGAGCGAGAAGAATTACTACGCTCGGAGCTGGACGGCACCGCCACTGACTTTAGGGCCCGCCAGGCGGCGGAGCCCAACACCAAGCTAGGCTTGAGGGTTGTAATGACGCTCGGACAGGCATGCCCCCCGGAATACCAGGGGGCGCAATGTGCGTTCAAAGATTCGATGATTCACTGAATTCTGCAATTCACATTACTTATCGCATTTC
+
HHHHHHEHHIIIIIHDHIGHIHIIIHIHIHGHHHHIHHHIFGHHHIIIIHFHCHGIIDHHIIIIHHH?CH?HDHGHIHEHIHIIIIIIIHIIIHHHIIHHIIHIIIGHIIIIIIGIHHHIHHIIIIIIIIGIIHIHEIIHHIIIIIIIHGHHHIIHFDHIIHHIHIIIHHHGIIHHEHIIIIHIIIHIIHHIIHGHIIIIHHHHIIHIHIHHHHIIIIIIHHHHEHIIIIHIIIIIHHGIIIIIHFIFIHEIHGIIHHIIIIIIHIIIIHEGIIHIIHHHIIIIIHHIIHIII
@HISEQ:711:H5NNWBCX2:2:1101:19973:13804:ATCTCGTA
TTAAGTTCAGCGGGTAGTCCTACCTGATTTGAGGTCTGTTTCGATCGATGCCCACGAGGGACAGTCATAAAAGACGATCAGAGGAAGCCGTCCAGCAAAGGCACAGATAATGATTATCAAACCAAAGCCAGCACAGCGCAAGCTCTGCAATGCATTTAAAAGGAGCTGGCTCATCACCAGCACGCCTTCAACATCCAACTTGCGTTGAGATACGAACGACGCTCAAACAGGCATACCCTTTGGAGAACCAAAGGGTGCAAGGTGCGTTCAAAGATTCGATGATTCACTGAATTCTGCAATTCACATTACATATCGCAATTC
+
IIIIIIIIIIIIIIIIIIIIIIIIIIGHIIIIIIIIIIIHIIIIIIIIIIHIIIIIIIIIIIIIIIIDGHIIIIIIIIIIIIIIIIHIIIIIHIIIIIIIIIIIIIIIIIIIIIIIIIIIIIIIIIIIIIIIIIIIIIIIIIHHIIHHHHHIHIIIIHIIIIHHIHIHIIHIIIIIIIIIIIIHIIIIIIIIIIIIIIIIIIIIIIIIIIIIIIIIHIIIIIHIIIIIHIIIIIHHHIIHHHHIIHIIIIIHEHHHHIIIIIIIHHHHIIIIIIIIIIIIIIIIIIIIIIIIIIIIIIHIIIIIIIIIIIIIIIIIIIIII
@HISEQ:711:H5NNWBCX2:2:1101:20238:13970:ATCTCGTA
TTAAGTTCAGCGGGTATCCCTACCTGATCCGAGGTCAAAAACTTGGAGATGGGGGGGGGTTACGGCGGAAGCGCGCGCCGGACCACAACGAGATGTCAATACTACGCTTTGGCCCAGGGGCTCTTCGCCATTGGATTTCGCCGGGGATGCCCAATCGCATCCGAGGCACGACCAATCCTCGACAAAGTCTCGGACTGAGGTTTTTGATGACGCTCGAACAGGCATGCCTCCCGGAATACCAGGAGGCGCAATGTGCGTTCAAAGATTCGATGATTCACTGAATTCTGCAATTCACACTACTTATCGCATTTC
+
IIIIIHIIIIIIIHIIIIIHIIIIIIIIIEHHIIIIIIHIIIIIIIIIGHHIIIIHIIIIIIGIIIIEHGIHHIGIIHHIIIIHIIIGHHGIHIIIHIIIIIIIIHHIHIHIIHIIHIIHHCHIIIIIIIHHHHHHFHDHHHHHDHBGHHHIIHGIHHHHHHIIHIHIIIIIIHHHIIIIHHIHIIIHIIHIIIIIIIIIIIIIIHIIIIIHIIHIIIIIIHIIIIIIHIIIIIIIIIIIIHIIIIIIIIIHIIIHIIIIIIIIIIIIIIIIIIIIIIIIIIIIIIHIIIHIIIHHIIHHIIIHIIIIIIII
@HISEQ:711:H5NNWBCX2:2:1101:3296:14001:ATCTCGTA
TTAAGTTCAGCGGGTATCCTCGTCTGATTTGAGGTCAAAAAGGTTTTGGGGTTTTCGTTGGCGACCGGCTTCCCGAGCAGGCAAACGAGAAAGATTTACTACGTCTACTGCCAGGCTGCTGGTTCGCTATCGTCGGGCAACGTTAAGGAGGGCGTGCCCCCCGAGAGGGGCCGACCCGTCCCATAACCAAAGCGAGCTTTGAGGTGTTGCTGACGCTCAAACAGACGTGCCTCCCGGAATACCAGAAGGCGCAATGTGCGTTCAAAGATTCGATGATTCACTAGATTCTGCAATTCACATTACCTATCGCGTTTC
+
IIHGH1<GHIIIIIIIIIIIIIIIHHHIHIIIIIIIIIIIIIIFCHHIIIIHHHIIIIIIIIIHIIIHIIIIIIIIIIIHIIIIIIIIIHIIIIIIIIIIIIIHIIIIIIHIIHEHHIHHIIHHIIHIIIIIHIIIIIIIIIIIIIHHIIIIIIIIIIIIIIIHHHHIIIIIHHIIIHHIHHHHHIIIHHHGIIIIIHHIIIIIIIIIIHIHHIIIHHHHEGIIIIIHIIHDIIIIIIHIIHHHECDIIIIIIIIIHIIIIHIIIIIIIIIIIIIIIIIHHGIIIIIIHGIIHHHGDHIIIIHHHIHHHIIIHHD
@HISEQ:711:H5NNWBCX2:2:1101:17639:14005:ATCTCGTA
TTAAGTTCAGCGGGTATTCCTACCTGATCCGAGGTCAACATTTCAGAAGTTGGGTGTTTTACGGACGTGGACGCGCCGCGCTCCCGGTGCGAGTTGTGCAAACTACTGCGCGGGAGAGGCTGCGGCGAGACCGCCACTGTATTTCAGGGCCGGCACCCGGTGAGGGGTCCCGATCCCCAACGCCGATCCCCCGGAGGGGTTCGAGGGTTGAAATGACGCTCGGACAGGCATGCCCGCCAGAATACTGGCGGGCGCAATGTGCGTTCAAAGATTCGATGATTCACTGAATTCTGCAATTCACATTACTTATCGCATTTC
+
IIHIIIIIIIIIIIIIIIIIIIIIIIIIIIIIIIIIIIIGIIIHIIIIIIIIIHIIIIIIIIIIIIIHIIHIIIIHHHHIIIIIIIIIIIIHIIIIIIIIIIIIIIIHIIIIIIIIIIIIIIIIIIIIIIIIIIIIHIIIIIHIIHIIIIIIIIIIIIIIHIIIIIIHHHIIIIIIIIHHIIIIIHIIIIHIIIIIIIIIIIIIIIIIIIHIIIIIIIIHGIIIIIIGIIIIIIIHEHIIIIHIHHIIHFIIIIIIIHECIIIGIGGIIGGIIIIIHIIIIIIIIIIIIIHIHIIIIIGIIHIIIGHIIIIIIIIHII
@HISEQ:711:H5NNWBCX2:2:1101:18600:14169:ATCTCGTA
TTAAGTTCAGCGGGTATTCCTACCTGATTCGAGGTCAACATTCAGAAGTTGGGTGTTTTACGGCGTGGCCGCGCCGCTCTCCAGTTGCGAGGTGTTAGCTACTACGCAATGGAAGCTGCGGCGGGACCGCCACTGTATTTGGGGGACGGCGTGTGCCCACGGGGGGCTCCGCCGATCCCCAACGCCAGGCCCGGGGGCCTGAGGGTTGTAATGACGCTCGAACAGGCATGCCCGCCAGAATACTGGCGGGCGCAATGTGCGTTCAAAGATTCGATGATTCACTGAATTCTGCAATTCACATTACTTATCGCATTTC
+
IIIIIIGIIIIIIIIIIIIIIIIIIIEHHIIIIIIIIIIIIIGIIIIIIIIIIHGHHHHHHIHIIIGEHIIHIIIIIHIIIIIIFFHHIIHHIIIGHIIIIIIIIIIHIIIIGHIHIIIIIHIIIHHHIHHGHDHCHHIHHHIIHHHIIGHHHHIHHHHIHHIIIHHIIHHHHIGIIIIHGCHHHHHHEHIHIIIIHIH?HIIIIIHIIHHEHHHIHHCHIHIIIIHGIIIHIIIHGIIHIIHIGHGEIIHHHHGDFEHIIHHIHHGIGIIIIHHHIIIIHFEIIIIHIIIIIIIIIIIHHHHHIHHIIIIIIIII
@HISEQ:711:H5NNWBCX2:2:1101:20299:14039:ATCTCGTA
TTAAGTTCAGCGGGTAGTCTTACTTGATTTGAGATCGAGTTTTACAAGAGTCGTTTCCAACCCTTGTGAAATCCTGCATCAGTCAGCCAATACGGTCAGACTCCCTTTATGTTAGCTGCAGCAAAAGTAATAATCCGTTTGACGGGACTAAATAGATATGCTTATAGCTCAGGAGAATGTCCAGCTGCCACTGCATTTCAAGCAACCCTCCGCCGATCGTAAACGACTGGTGTTGGGATTGCTCAAGTCCAAAGTCATTCCAGAAATAAATCAGAAATGTCTTTGAGGTGTTTACTGATACTCAAACAAGCATGCTCTTCGGAATACCAAAGAGCGCAATATGCGTTCAAAGATTCGATGATTCACTGAATTCTGCAATTCACATTACGTATCGCATTTC
+
GEHGHFHHHHIIIGDHEHHIHEEEEHHHEEHIIIIIGHHEEHEHCHHHCFH1CEEHH@HEEHGGCFHCFEHHHCFHHEHHIIGCGHHHHEHHE?0<GCEGGHEEHI?C1GHFEG@CC@?HFGGCEHE@GHFHHIGHHIFHEHIHIGC/DCCEHHHH@GHEC.=CCH?.D...A.B.8B@B@B?BFEHA..@@@8AAFBHHHFDEEFDC><>EHCCD--BHGHHHHBA:..E.DHHHH@GEHHHHHF?HCG@C<HCIHEHE?HECF?IHIIHHHHHH?IHFF0HFHGIHG?D@HHEC?HHHG?ECHFIIHHIIIHHCIHGIHGIIHHEHIHGHIHGHEHIHEDHEIIHHIIHHEIHHHHFHGIH@IHHFIIIIHHGGIIHHHHHFHFHCDHEEHIGIHHII
@HISEQ:711:H5NNWBCX2:2:1101:20760:14177:ATCTCGTA
TTAAGTTCAGCGGGTAGTCTTACTTGATTTGAGATCGAGTTTAACAAGAATCGTTGCCGACCCTTGTGAAATCCTGCATCAGTCAGCCAATACGGTCAAACTCCCTTTATGTTAGCTGCAGCAAAAGTAATAATCCGTTTGACGGGACTAAATGAATATGCTTTTAGCTCAGGAGAATGTCCAGCTGCACCTGCATTTCAAGCAACCCGCCACCGATCTCAAAAAGATTGGTGTTGGGATTGCTCAAGTCCAAAGCTTTTCGATTAAAAAATCCAAAAGCTTTGAGGTGTTTACTGATACTCAAACAAGCATGCTCTTCGGAATACCAAAGAGCGCAATATGCGTTCAAAGATTCGATGATTCACTGAATTCTGCAATTCACATTACGTATCGCATTTC
+
IIGHIIIIIIIIIHIIIIIIIIIIIIHIIIFHGIIIIIIGHHIHIIIIGIIIIIHHHIIIIIHIIIIHHIIGIIGIIIIIIIFHHIIIIIIIICEHHHIIIIGIIEHFEHHHHFEHHIIIIIGHIIIIIIIIIIIIIIIIIIIGCDEHEHHHIGEHIIIEHGHEH/GHHHHIIIIGIIGHHIIIIHIHGHHHEE?FFH@HBGC?HCDDHEIIHHEF8--,IHEHHG.?HIIHIIIHE?HIHIIIIHFHIHHHHHGHIHFIHHHHHHIIHHHIHHHHHEGHIHIIIIHIIHHEHHHIIIIIIIIHHIIHIIGIIIHHIIIGIIIIIIIIHCEHIHEHHIHGIHHIIIIIHHIHHEHHHGIGIIHHIIIIIIIIIGIGIIIIIIHHIIIIIIIIHIIIIII
@HISEQ:711:H5NNWBCX2:2:1101:2077:14384:ATCTCGTA
TTAAGTTCAGCGGGTATTCCTACCTGATCCGAGGTCAAACTTTCAGAAGTGGGGGGTTTAACGGCGTGGCCGCGCTGCGATCCAGTGCGAGTGTTGCTACTACGCAGAGGAAGCTACAGCGAGACCGCCACTAGATTTAGGGGACGGCGCGCCGCGAGGGCACGCCGATCCCCAACACCAAGCCCGGGGGCTTGAGGGTTGAAATGACGCTCGAACAGGCATGCCCGCCAGAATACTGGCGGGCGCAATGTGCGTTCAAAGATTCGATGATTCACTGAATTCTGCAATTCACATTACTTATCGCATTTC
+
HIIIHHHIIFIIGDHIHIIIIIIIIGHIIIIIHIIIIIIIIIIIIIIIIIHIFHGHHIHIIIHEHIIIHDHHHDHIIHIHIIIHIIHIIHIIIIIGHIIIIIIIIIIIHHIIEHIIIHGHGHIIIIIIIIIIIHIIIIIEHHHHIIIHIHIIIIIIIIHDHIIIIIIHHHIIIIIIHIIIIIHHIIIIIIIIIIIIIIIIIIIIIIIHIIIIIIIIIIHIIIIHHHIHHIHIIIIIIIIHHIIIIIIIHHHIIIIIIIIIIIIIIIIIIIIIIHIIIIIIIIIIIIIIIIIIIIIIIIIIHIIIIIIII
@HISEQ:711:H5NNWBCX2:2:1101:3238:14302:ATCTCGTA
TTAAGTTCAGCGGGTATTCCTACCTGATCCGAGGTCAAACTTTCAGAAGTGGGGGGTTTAACGGCGTGGCCGCGCTGCGATCCAGTGCGAGTGTTGCTACTACGCAGAGGAAGCTACAGCGAGACCGCCACTAGATTTAGGGGACGGCGCGCCGCGAGGGCACGCCGATCCCCAACACCAAGCCCGGGGGGCTTGAGGGTTGAAATGACGCTCGAACAGGCATGCCCGCCAGAATACTGGCGGGCGCAATGTGCGTTCAAAGATTCGATGATTCACTGAATTCTGCAATTCACATTACTTATCGCATTTC
+
IHIIIFHIIIIIIIIIIIIIIIIIIIIIIIIIIIIIIIIIIIIIIIIIIFHIIIIIHHIIIIHHIIIHIIIIGIIIIIIIIIIHIIIIIIIIIIIIHIIIIIHIHIHIIIIIIHIIIIIIIIIIIIIHIIIIIIIIIIIIIHIHIIIIIIIIIIIIIIHHIIIIHHIHIIIIIIIIIIIIIIHIIIIIIIIHEHIIIIIIIIIIIIIIIHIIIIIHIIIGHIIHIIIIHIIIIIIIIHIIHFHIHHEIHDECIIIIIIIIIIIIIIIIIIHEIIIHHHIIHHIIIIHIHHIIIIIHIHIIHHIIIIIIII
@HISEQ:711:H5NNWBCX2:2:1101:8643:14277:ATCTCGTA
TTAAGTTCAGCGGGTAGTCCTACCTGATTTGAGGTCAAATTGTCAAATTGTCCTTGCGGACGATTAGAGAGCTGGAGTCTATTCATGCGTGCTATTGATTAGTGATAATTATCACATCATGCGCAGGGGCAATGAGAAGTCCTGCTAATGCATTTAAGAGGAGCCGACCTGTCAAGGCCAGCAGCCCCCAACAATCCAAACATCACAATTGGAAAGAAACCAAAGTGAGTTTGAGAATTTAATGACACTCAAACAGGCATGCCCCTCGGAATACCAAGGGGCGCAAGGTGCGTTCAAAGATTCGATGATTCACTGAATTCTGCAATTCACATTACTTATCGCATTTC
+
<@1<<1DC111<C<</<<11<1<D11<<<<1<C<C?C@@11<@1<1<1<11<1<111</</<C0<01111<<11<<111<1<11<FC1/0<01<<11111<CFC<11<DCFH?00<D0CC##########@-?@G?IHHIIIHIIHHGHGHHEHHH?@HG@E,IHHEEGC?HIIHHHHHHHHHHHDEC.GHHIHHIIIHEHHEIIHHG?FHHIHIIHHGEIIHIIIIIIHGIHHHIIHHHHIHHIHHHCIHHGHIHGIIIIIHHC<FD1HIIIIIHGGIIGGGIIHEHHGHHHFHHIHHIIHHHIIIHHIIIIHHIIIHHHHIIHHHIIHIIIIHFHHGHGIIIHII
@HISEQ:711:H5NNWBCX2:2:1101:13384:14269:ATCTCGTA
TTAAGTTCAGCGGGTATCCCTACCTGATCCGAGGTCAACCTGTAAAAAAATTTGGGGGTTGGTTGGCAAGCAACCTACCGGACCCAGACGCGAGGAGTATTACTACGCGTAGAGCCGACAGGCACCGCCACTGACTTTAGAGGCCGCGGAGCCGCGCACCCCAATACCAAGCGAGAGCTTGAGTGGTTATAATGACGCTCGAACAGGCATGCCCTTCGGAATACCAAAGGGCGCAATGTGCGTTCAAAGATTCGATGATTCACTGAATTCTGCAATTCACATTACTTATCGCATTTC
+
IIIIIHIIIIIIIHIIIIIIIIIIIIIIIIIIIHIIIIIIIGHIIIIIIIIIIIIGHIIIIIIIIIIHHIIIHIIHIIIIIIIIIIIIIIIIIIIIIHHIHIIIIIIHIIIIIIIIIIIIIIIHIIIIIIIIIIIIHIIHIHIHIIIIIIIIIIIIIIIIIIHIHIIIIIIIIIIHIIIIIIIHIIIIIIIIIIIIIIIIIIIIIIIIIIIIIIHIHIIIIIIIIIHIHHIIIHIHFHEIIIIIIIHIIIIIIIHHIIIIIIIIIIIIIIIHIIHIIIIIIIIIIIIIIIIIIIIIH
@HISEQ:711:H5NNWBCX2:2:1101:13634:14463:ATCTCGTA
TTAAGTTCAGCGGGTATTCCTACCTGATCCGAGGTCAAACTTTCAGAAGTGGGGGGTTTAACGGCGTGGCCGCGCTGCGATCCAGTGCGAGTGTTGCTACTACGCAGAGGAAGCTACAGCGAGACCGCCACTAGATTTAGGGGACGGCGCGCCGCGAGGGCACGCCGATCCCCAACACCAAGCCCGGGGGCTTGAGGGTTGAAATGACGCTCGAACAGGCATGCCCGCCAGAATACTGGCGGGCGCAATGTGCGTTCAAAGATTCGATGATTCACTGAATTCTGCAATTCACATTACTTATCGCATTTC
+
<DFEHFHHHHHHIDHH@GHCHEHHHIF?H?<G<C0DC<DCFHHFFEC1DFEH?EHH?FHHHE=EDHE?C<HHHHIHIIDDG@GCEDHHHHHHIHHHHHHIHGHHHHHGDEGHH@FEGHEHIHC<HDH?DH@FDHHIIIHGA@EHHHHDGHHHHIIHHFHIHHHHHHIHGCIGHHHEHIHHDHIHHHGCDHHGCHGCHHHHHHGHHHCHFHIIIHHHEEIIIHHIHDHHEHGHIHHGHHHHEIHHFCEHHCHHIHHIHIGHHHHCHIIGIHIHIHHGIIHHGIIIHEEECIHEHEEHH@IHGIIHIIHGH
@HISEQ:711:H5NNWBCX2:2:1101:16772:14299:ATCTCGTA
TTAAGTTCAGCGGGTAGTCCTACCTGATTTGAGGTCAGAGTCAAAAATTGCCCGAGGGCGATTGTAAGCAGTCATCACAACCTTCACCGACGAAACTTATTACGCCGACTTCGGTGCTATCCCGCTAAGTCTTTTAAGGCGAGCCGGCAGAGCGGCAACACCCAAGTCCAATCTCCTCGGAAACCCGAGGGATTGAGTCTACATGACACTCAAACAGGCATGCCCTCCGGAATACCAGAGGGCGCAAGGTGCGTTCAAAGATTCGATGATTCACTGAATTCTGCAATTCACATTACTTATCACATTTC
+
IIIIIHIIIIIIIIIIIIIIIIIIIHHIIIIIIIIIIIHIHIIIIIIIIIIIIIIIIIIIIIIIIIIGHIIIIHIIIIIIIIIIIIHIIIIIIIIIIIIIIIIIIIIIIHIIIHIIIIIIIIIIIIIIHIIHIIIIIIIIIIIIIIIIIIIIIHIIIIIIIIHIHIIIIIIHIIIIIIIIHHIIIIIHIIIIIIIIIIIIIIIIIHIIIIIIIIHHIHHIIIIIIIIIIHIIIIIIIHIHIIHIIIIIIIIIIIIIIIIHIIIIIIIIHHIIHIHIHIIIIIIIIIIIIIIIIIIHGIIIHHIIHIII
@HISEQ:711:H5NNWBCX2:2:1101:17640:14359:ATCTCGTA
TTAAGTTCAGCGGGTCTTCCTACCTGATCCGAGGTCAACCTTTAGATGGGGGGTGTTTAACGGCCGGGAAACCCGCGTCGCGCCCTGGGCGAGGTGTAAACTACTACGCTCGGGGTGACAGCGAGCCCGCCACTGGTTTTCGGGGCCTGCGGCAGCCGCAGGTCCCCAACACAAGCCCGGGGGCTTGATGGTTGAAATGACGCTCGAACAGGCATGCCCGCCAGAATACTGGCGGGCGCAATGTGCGTTCAAAGATTCGATGATTCACTGAATTCTGCAATTCACATTACTTATCGCATTTC
+
IIIHHHIIIIIIIGIEHIHIIHHHIIIIIHIIIIHHHIIIIIHHI?CGHHFIHHHIIHIIIIHIIIIDCHHIIIIIIHIIIIIIIHIIIIGHHIEHHHIHIIIIIIIIIIIHHIIIIIIIIHHIHIHIIIHHIIIHHHIIIIHIHIIHGHHHHHCHIHHHHHIHIIIEHIIIHHIHIIIHHIIHHFCFHIIIIIIIHGHHIIIIHHEHHIIHHIHIIIIGIIIIIIHIIHHHECHH@EHGIHDHIHIHFHIIIIIIIHIIHFGIIHEIIIIHHIIIIIIIIIIIHHHHIHIHIIIIIIIIIH
@HISEQ:711:H5NNWBCX2:2:1101:3159:14606:ATCTCGTA
TTAAGTTCAGCGGGTAGTCTTACTTGATTTGAGATCGAGTTTAACAAGAGGTTTTGAAGACTCTTGTGAAAATCCTGCATCAGTCAGCCAAAATGGTCAAACTCCCTTTATATTAGCTGCAGCAAAAGTAATAATCCGTTTGACGGGACTAAATGAATATGCTTTTAGCTCAGGAGAATGTCCAGCTGCACCTGCATTTCAAGCAACCCGCCCCCTCTCTTTAAAAGATTGGTGTTGGGATTGCTCAAGTCCAAAGCCTTTCTTCAAAAAAGGAAAAAGGCTTTGAGGTGTTTACTGATACTCAAACAAGCATGCTCTTCGGAATACCAAAGAGCGCAATATGCGTTCAAAGATTCGATGATTCACTGAATTCTGCAATTCACATTACGTATCGCATTTC
+
IIIIHDGHHIIIIIIIIIIIIIIIIIHIIIIHIIIIIIIIIIIHIIGIIIIIIIIIIIIIIGHIIIIHIIIIIIIIIIIIIIIIIIIIIIIIIIIIIHIIIIIIIIIIIIHHIIIIIIIIIIHIHIHHIIIIIIIHIGHHHHIIHCHIIHHHIIIIIIIHHIIIIIIIHIEHIIGHEHIIHIHHIIIIHHHIHIIIIIIIHIIHIHIHIIIIIIGHF.F.IIHIIIIGHHG?IHHEEGHIHIHIGIIHIIIHFHHEHEFHGIIIIIIIIHHIIIHGGGHGIHHIIIIHHIGIIIIIIIIHIHIIIIIIHHIIIIIIHIIGHHIIHIIHHEHHIIIIIIIIIIHHIIHIHIIIIIIIIIIIIIIIHHHIIIIIIIIIGIIHIIIIIIHHGIIIIIIIIIII
@HISEQ:711:H5NNWBCX2:2:1101:15147:14611:ATCTCGTA
TTAAGTTCAGCGGGTATTCCTACCTGATCCGAGGTCAAACTTTCAGAAGTGGGGGGTTTAACGGCGTGGCCGCGCTGCGATCCAGTGCGAGTGTTGCTACTACGCAGAGGAAGCTACAGCGAGACCGCCACTAGATTTAGGGGACGGCGCGCCGCGAGGGCACGCCGATCCCCAACACCAAGCCCGGGGGCTTGAGGGTTGAAATGACGCTCGAACAGGCATGCCCGCCAGAATACTGGCGGGCGCAATGTGCGTTCAAAGATTCGATGATTCACTGAATTCTGCAATTCACATTACTTATCGCATTTC
+
IIIHIIIIIIIIIIIIIIIIIIIIIIIIIIIEDHIIHIIIIIHHICHEHGHIIIIIIIIIIIIHIHHE?HIHDCDHHIHH@GEHHIIHIGDHEHHHGE@GHHHEDEHHIHIHFHHIHIHHHIHCFHGHDHIIHICHIGEGHHGCHIHIIHDEHDCHIHHHDIHHHHHHEIHHHHHHHIEHHHIIIIIIIIHHEHIIIIIIIIIIIHHIHHHHGHHIIHHHHHHHGIIFIIIIIHIIIHHCDHHIHHHEECEIIHFIIIIIHGIHIIIIIIHIFHIGGHHHIHIGGHIGIIIHHHIIIIIIIHHIIIIIH
@HISEQ:711:H5NNWBCX2:2:1101:15595:14690:ATCTCGTA
TTAAGTTCAGCGGGTAGTCTTACTTGATTTGAGATCGAGTTTAACAAGAATCGTTGCCGACCCTTGTGAAATCCTGCATCAGTCAGCCAATACGGTCAAACTCCCTTTATGTTAGCTGCAGCAAAAGTAATAATCCGTTTGACGGGACTAAATGAATATGCTTTTAGCTCAGGAGAATGTCCAGCTGCACCTGCATTTCAAGCAACCCGCCACCGATCTCAAAAAGATTGGTGTTGGGATTGCTCAAGTCCAAAGCTTTTCGATTAAAAAATCCAAAAGCTTTGAGGTGTTTACTGATACTCAAACAAGCATGCTCTTCGGAATACCAAAGAGCGCAATATGCGTTCAAAGATTCGATGATTCACTGAATTCTGCAATTCACATTACGTATCGCATTTC
+
IIIIIHIIIIIIIIIIIIIIIIIIIIHIIIIIIIIIIIIIHIIIIIIIIIIIHHIIIIIIHIIIIHHGHHIHIIIIIHIIIIIHHHHIHIIIIGHHHHHHIIIIIIGIIIIIHIHIIGIHIIIHIIIIIIIIIIIIIHIHIGHHIHIHHGIHHIHIIIIHHHIHIIIEHHIIIIHHHIIIIFHHIIHIEEHIHFHIHHHIHHDHHIHHIIHHHIIFHE=C.CHHHCHH@EEGEHF6?HHEHHGHEHHIHIIGIIHIIHHHCIHIIIHIIFIIIIHCEHIIIIIIIHIIIIIIIHHG?FIIIIHHFHEIHIHIIHIIIHHHHIIIHHGEGHHIHHIIIGIIIHIHGIIIIHHHFIIHGIHIIHEHHIGHHHIIIIIIIIIIIHIIIIIIIIIIIIIIIII
@HISEQ:711:H5NNWBCX2:2:1101:16970:14520:ATCTCGTA
TTAAGTTCAGCGGGTATTCCTACCTGATCCGAGGTCAACCTTGGGAGAAATAAAGGGGTCATAACCAGGCCGTATTGACCACTACATGCGTGCTGTTATAAGCTCGTTGCATATAGAGTCTTTATGACACCGGTCATTATCTTTTGGACCTGTCACCAGGTGACAGAGCCCAACGACAAGCCAAGCTTGATACTTTGATAATGACGCTCGAACAGGCATGCCCTTCGGAATACCAAAGGGCGCAATATGCGTTCAAAGATTCGATGACTCACTGAATTCTGCAATTCGCATTACTTATCGCATTTC
+
IHIIIIIIIIIIIHIIIIIIHIIIIIIIIIIIIIIIIIIIIIIIIIHHIIIIIIIIIIHHIIIIIHIHIIIIIIHHHIIHIHIIIIIIIIEHIIIIIIIIIFHIHHIIHIIIIIIIIIIIHIHIIIIIIIIIIIIIIHIIIIIIIIIHHIIHIIIIHIIHHIIIIIIIIIIIIIIIIIIHIIIIIIIIIIIIIIIIIIIIIIIHHHHIIIIHHIIIIIIHIIIIIHIIIIHHEIHHIIIIHIHHIIIIIIIIIIIIHIIIIIIIIHHIIIIIIIIIIHIIIIIIHIIIIIIHIIIHIIIIIIIIGI
@HISEQ:711:H5NNWBCX2:2:1101:16830:14558:ATCTCGTA
TTAAGTTCAGCGGGTATCCCTACCTGATCCGAGGTCAAGAGTGTAAAAATGTACTTTTGGACGTCGCCGTTATGAGTGCAAAGCGCGAGATGTACTGCGCTCCGAAATCAATACGCCGGCTGCCAATTGTTTTAAGGCGAGTCTACACGCAGAGGCGAGACAAAACACCCAACACCAAGCAGAGCTTGAAGGTACAAATGACGCTCGAACAGGCATGCCCCATGGAATACCAAGGGGCGCAATGTGCGTTCAAAGATTCGATGATTCACTGAATTCTGCAATTCACACTACTTATCGCATTTC
+
IHHEHHHHIHHGDC?CHHCHHEEFHHH@CHIIIIIHHHIHHIHFHIIHHHGHIIIIIIIIIIDGEHHGHIIECHHEHHHIHHGEHCHIHIHHIGIHFHHIDEEGHHHFHFGHHIIIIIIGFHHIHHHHIIHFGGHIIGHDIIHIIHHHIIIHHHIIIIIIHHHHEIHHHHHHHIIHHHIHHIHEHCHIIIIHIIIIIHIHIIHEHHHIIIHIHHIHHGEIHIIHIIIIHIIIIIIIIGIHHHECCHEIIIIIIIIIIIIIIIIIIHIIIHHIHIIIIIHIIIHIIHHHG@HIIHIHIHIIIII
@HISEQ:711:H5NNWBCX2:2:1101:20239:14557:ATCTCGTA
TTAAGTTCAGCGGGTATCCCTACCTGATCCGAGGTCAAAAGTTGAAAAAAAGGCTTAATGGATGCTAGACCTTTGCTGATAGAGAGTGCGACTTGTGCTGCGCTCCGAAACCAGTAGGCCGGCTGCCAATTACTTTAAGGCGAGTCTCCAGCAAAGCTAGAGACAAGACGCCCAACACCAAGCAAAGCTTGAGGGTACAAATGACGCTCGAACAGGCATGCCCTTTGGAATACCAAAGGGCGCAATGTGCGTTCAAAGATTCGATGATTCACTGAATTCTGCAATTCACACTACTTATCGCATTTC
+
IHIGHHHIHHHIHHHIIIG1DEHHIIHHHEECHHHHEEGHHHHEGHHIHGIIIHGIHEHIIIGGHIID<GHEHHHIIIHHIIHIGIIIIIHCEEF<<@FHCHCHDHG@GEHHHHHHHIGHIIHIIIIHHHGBDG?EHEGEHDHHGDB?HHGHHHHIIIIIIIIHHGIIHHIHHIHIIIHIIHHEHIIHIIHHH?HGIIIIHGHHHHHFHFHHIHHHIIIHECHEIIHHIHHHIHIHDDHHDEHGHECHIGIHFGFIIIIIHHFHHHHHEIIIHHHIIIIIIHHIHIHHG@H@FGIHHHGGIIIIII
@HISEQ:711:H5NNWBCX2:2:1101:1404:14978:ATCTCGTA
TTAAGTTCAGCGGGTATCCCTACCTGATCCGAGGTCAACCTTAGAAATGGGGTTGTTTTACGGCGTAGCCTCCCGAACACCCTTTAGCGAATAGTTTCCACAACGCTTAGGGGACAGAAGACCCAGCCGGTCGATTTGAGGCACGCGGCGGACCGCGTTGCCCAATACCAAGCGAGGCTTGAGTGGTGAAATGACGCTCGAACAGGCATGCCCCCCGGAATACCAGGGGGCGCAATGTGCGTTCAAAGATTCGATGATTCACTGAATTCTGCAATTCACATTACTTATCGCATTTC
+
EGHHHIICFHEHHHIIHIIIIIHIIIFHIHCGFHHEHEGFHIIHHH?FHHHIIDFEEHI?FDHHHHHDCFHHIIHIHCHIIIIIIIIHIHHEHHIIIHEHIGHIHIIEHHIIIGHHHHEHIIHHGGHEDHGIHHEGHHIHHHHHFHIHIIHIHIHHHEHHHIIIIIHIIHIIIHHHHIIIIIIIHHHGHHHEHGIIIIIIIIIIHHEIHIIHHHHIHFHFHIIIIHGHIIHHEHHECHIIIIIIIIIIIIIIIIIHHIIGIIHIIIIIIHGIIIHIHGGEHGCGEC1EHGIIHDCH
@HISEQ:711:H5NNWBCX2:2:1101:2526:14758:ATCTCGTA
TTAAGTTCAGCGGGTATCCCTACCTGATCCGAGGTCAATCATTAAAAATATGGGGGGTTTTGGCAGGACACCACCAGACATCTATAGCGAGGAGTATTACTACGCTTAGAGCCAGATGGCACCGCCACTGCTTTTAAGGGCTGCCCTGTGACGGGCAGGCCCCAACACCAAGCTGAGCTTGAGGGGTGATAATGACGCTCGAACAGGCATGCCCCCCGGAATACCAAGGGGCGCAATGTGCGTTCAAAGATTCGATGATTCACTGAATTCTGCAATTCACATTACTTATCGCATTTC
+
HIIIIIHHIHHHIGHHIIIIIIHIIIIIIIHGIDEHCDCCGHIIIIIIIGHHIHHIIIHIIIIIII<DEHHCHHIHHIFHHHHIIIGHHHHHGIIGHHIIHHIIIHIHHHHGIHHHHBGHIIIIHIHIHIIGIGFIHHHEEHHIIIIIHIHFIIIIIIFHHHHGHEHHIEHHIIIHHHFHHIIIIHIIGHHHHFHIIHIHIIHIIIIIHIIIIIHHIHHIIIIHIIHHFHHEIIIIIIIIHIIIIIIIIIIIIIIHIIIIIIIIIGGIHGIIIIIHIIHIHIGHHHIHFHHFIIIII
@HISEQ:711:H5NNWBCX2:2:1101:3646:14871:ATCTCGTA
TTAAGTTCAGCGGGTATTCCTACCTGATCCGAGGTCAAACTTTCAGAAGTGGGGGGTTTAACGGCGTGGCCGCGCTGCGATCCAGTGCGAGTGTTGCTACTACGCAGAGGAAGCTACAGCGAGACCGCCACTAGATTTAGGGGACGGCGCGCCGCGAGGGCACGCCGATCCCCAACACCAAGCCCGGGGGCTTGAGGGTTGAAATGACGCTCGAACAGGCATGCCCGCCAGAATACTGGCGGGCGCAATGTGCGTTCAAAGATTCGATGATTCACTGAATTCTGCAATTCACATTACTTATCGCATTTC
+
IIHHHFHHIIIIIIIIIIIIFHIIIIIIIHIHIIIIHHIHHIIIHIIHIHHIHIIIHHHFHHIGHIHEHHIIIIGIIIIHHIIIIIIHHHHHIIIGGHHHIIIIGIDHIHGIIGHHIIIIIIIGIHIIIHIIGIHHIIIGHHHHHHHIIIIIHIIHHHEIIIHIHHHHHHIIIIIIHIHHHGHIHIHHHFHCHIIIHHIIHIHIHIIIIIGHHIHHIIGIIIIHIIIHIHEGIHHGIIHHCHIHIGIHEFHIIIIIIHIIHHIIHHHHIIHIIHHHHHIHHHHHIHGIIHIIIIIIIIIIIIIIIIIII
@HISEQ:711:H5NNWBCX2:2:1101:7480:14959:ATCTCGTA
TTAAGTTCAGCGGGTAGTCTTACTTGATTTGAGATCGAGTTTTACAAGAATCGTTGCCGACCCTTGTGAAATCCTGCATCAGTCAGCCAATACGGTCAGACTCCCTTTATGTTAGCTGCAGCAAAAGTAATAATCCGTTTGACGGGACTAAATAAATATGCTTTTAGCTCAGGAGAATGTCCAGCTGCACCTGCATTTCAAGCAACCCTCCACCGATCGTAAAGACTGGTGTTGGGATTGCTCAAGTCCAAAGCCATTCAAAACAAATTGAAGTCTTTGAGGTGTTTACTGATACTCAAACAAGCATGCTCTTCGGAATACCAAAGAGCGCAATATGCGTTCAAAGATTCGATGATTCACTGAATTCTGCAATTCACATTACGTATCGCATTTC
+
HHIIIIIIIIHIIIEHIIIIIIIIIHHIIIHHIIIIHIIIIIHHIIIIIIGHIIIIIIIIIIIIHIIHIIIGHIHGIIHHIHHHIIIIIGHHIIIHIIIFHHHIIIIIIIIIIHIHHHHIIIIIHHHHHHIIHIHIIHFHHHIDHIGHIHIIIIIIIIIIHIIIIIGIIHIGHIHHHHGIIIIIIIIIIIIHHHHHIHIIIIIHHHHHHHHHIHIG@HGIIIIIIIHHIIIIIIIIHHHIIIIHFIHHHHHIIHIHIHIHIIIIIIIHIIHIIIHHIIIIIHGGIHIIIIIIIIHCIIIIIHIIIIIHIHIIIIHHIIIIIIIIIHIIIHIIIHIIHIIIFIIIHGIHFIIIIIHIHHHIHIIHIIIIIIIIIHIIIIIIHHIHHGIIIIIIII
@HISEQ:711:H5NNWBCX2:2:1101:11623:14940:ATCTCGTA
TTAAGTTCAGCGGGTATTCCTACCTGATCCGAGGTCAAACTTTCAGAAGTGGGGGGTTTAACGGCGTGGCCGCGCTGCGATCCAGTGCGAGTGTTGCTACTACGCAGAGGAAGCTACAGCGAGACCGCCACTAGATTTAGGGGACGGCGCGCCGCGAGGGCACGCCGATCCCCAACACCAAGCCCGGGGGCTTGAGGGTTGAAATGACGCTCGAACAGGCATGCCCGCCAGAATACTGGCGGGCGCAATGTGCGTTCAAAGATTCGATGATTCACTGAATTCTGCAATTCACATTACTTATCGCATTTC
+
IIIIIIIIIIIIIIIIIIIIIIIIIIIIIIIIIIIIIIHIIIIIIIIIIHIIIIHIIIIIIIGIIIIEHIIIIIIIIIIIIIIIIIIIIIIIIIIIIIIIIIIIIIIIIIIIIIIIIIIIIIIIIHIIIIIIIIIHIIIIIHHIIIIHIIIIIIIIIIIIIIIIIIIIHIIIIIIIIIIIIIIIIIIIIIIIHIIIIIIHIIIIIIIIIIIIIIIIIIIIIIIIHIHIIIIIIHIIIIIHFIIIIIIHFCCHHIIIIIIHIIIIIIIIIIIIIIIIIIIIIIIIIIIHIIIIIIIIIIIIIIIIIHIII
@HISEQ:711:H5NNWBCX2:2:1101:16562:14967:ATCTCGTA
TTAAGTTCAGCGGGTATCCCTACCCGATCCGAGGTCAACCATAGAAAATTAGGGGTTGATGACAAGCATCCACCAGGGCCCTGTAGCGAGAAGTATTACTACGCTTAGAGCCAGATGGCACCGCCACTGATTTTAAGGGCTGCCGGTAACAGCAGGCCCCAACACCAAGCCAGGCTTGAAGGGTTATAATGACGCTCGAACGGGCATGCCCCTCGGAATACCAAGGGGCGCAATGTGCGTTCAAAGATTCGATGATTCACTGAATTCTGCAATTCACATTACTTATCGCATTTC
+
HHHEHHHHHGIIIHIIIIGHIIIIIIIIIIIHIIGHHIIIGHHIFHHHIHIFGHGHIIIHHHIIIGGHIFGHIHIHEDHHDHHHIIIHIIIHHGHHGHIIIIIHGGHIHHGHIIIIIHIIIGHIHHIHHGHHIIIIIIIHIIIGDHHHHHIIGIHHHHIHIHHIIIGHIIIIHIHHHHIIGIIHEHHIIIIIIHIIIIIIIIIGHIHHHHHIIIHHIHHHEHIHHHIIHGHHG<GHFHHHHHHHFHHFHGGHHGIIGIIHIHIIHIIIHHHHEHGIHHHEIHHCHHHGIIIIGI
@HISEQ:711:H5NNWBCX2:2:1101:17322:14998:ATCTCGTA
TTAAGTTCAGCGGGTAGTCTTACTTGATTTGAGATCGAGTTTAACAAGGGTTTTTGAAGACTCTTGTGAAAATCCTGCATCAGTCAGCCAAAATGGTCAAACTCCCTTTATGTTAGCTGCAGCAAAAGTAATAATCCGTTTGACGGGACTAAATGAATATGCTTTTAGCTCAGGAGAAAGTCCAGCTGCGCCTGCATTTCAAACAACCCGCCTCCAATCTCAAGAGATTAGTGTTGGGATTGCTCAAGTCCAAAGTCTTTCTTCAAAAAAGAAAAAAGGCTTTGAGGTGTTTACTGATACTCAAACAAGCATGCTCTTCGGAATACCAAAGAGCGCAATATGCGTTCAAAGATTCGATGATTCACTGAATTCTGCAATTCACATTACGTATCGCATTTC
+
HHHGIHHHGHIIIGDHGFFHHIIHGHEEHIIIGIGHHIIFHHIHGHHHGIHIIHHHHIHHFGHHFHHFHHIIIHIIHIIIHIHEHHHHHFHIIGDHCGHIIIHHHHHHGIHHIIIHIHEHHIHGGFHIIIHIHHIHHEHHFHHHHHHIHHIIGEHHHIIHHIHEHIIEHGHIIHIIIHHHFHGHIIDHH<HIIHHEEHHIHHHHHIIIIIIHIGIIHFB.EHHEEIHEHIHHEEGHHHGHIIIHHHFIHIHGECHIIHHHHFHDHEIHHHHIIIIIIHGHEGIHIIIIIIHHHHIIIIHIIIIHHGIIIIIIIHGIIHIIIHHHHGHHHGEGIIIIIIIIIGIIIHHHGHHGHHGHHF<1IIIHHHHHHIIIHIIIHIHHIHHHIIHHIHHIHHDIIII
@HISEQ:711:H5NNWBCX2:2:1101:18696:14852:ATCTCGTA
TTAAGTTCAGCGGGTATTCCTACCTGATCCGAGGTCAACCTTGTAAGACTTGAAGTGCTTTAACGGCTGGTGTCGCCCGCCAAGCGCCCCGGAGCGATGGTGTAAACTACTACGCTTGGGGTCTCAGCGGGCCCGCCACTTGCTTTCGGGGCTTGCCGTGCGGCAAGAAAGGCCCCAACGCCGGTCCCGTATGGGCCCGAGGGTTGAAATGACGCTCGAACAGGCATGCCCACTAGAATACTAATGGGCGCAATGTGCGTTCAAAGATTCGATGATTCGCTGAATTCTGCAATTCACATTACTTATCGCATTTC
+
IIIIIHIGIIIIIHIIIIIIIIIIIIHIIIIHIIIIIIIIIIIIHIIIIIIIIIIIIIIIIIGIIIIFHIIIHHHIIIIIIIIIIIIIIIIIIIIHIIIIHIIIIIIHIIIIHIIIIGHIIIIIHHHHHIIGHIIIIIIHIHHIIIIIHIIHIIIIIIHIIIIIIIIIIIIHHHIIIIIIIIIIIIIIHEGIIIIHHHIIIIIIIIIIIIIIIHIIIIHIIIIIHHHIIHIIIIIIIIIIIIIIIHIIIIIIIIIIIIIIIIIIIIIIIIIIIIIIIIIIIIIIIIIHIIIHIIIIIIIGIIIIIIIIIIIIII
@HISEQ:711:H5NNWBCX2:2:1101:19443:14918:ATCTCGTA
TTAAGTTCAGCGGGTAGTCTTACTTGATTTGAGATCGAGTTTAACAAGAATCGTTGCCGACCCTTGTGAAATCCTGCATCAGTCAGCCAATACGGTCAAACTCCCTTTATGTTAGCTGCAGCAAAAGTAATAATCCGTTTGACGGGACTAAATGAATATGCTTTTAGCTCAGGAGAATGTCCAGCTGCACCTGCATTTCAAGCAACCCGCCACCGATCTCAAAAAGATTGGTGTTGGGATTGCTCAAGTCCAAAGCTTTTCGATTAAAAAATCCAAAAGCTTTGAGGTGTTTACTGATACTCAAACAAGCATGCTCTTCGGAATACCAAAGAGCGCAATATGCGTTCAAAGATTCGATGATTCACTGAATTCTGCAATTCACATTACGTATCGCATTTC
+
IIIFHFHHIIHIIICDEIIIIIIIIIGIIHIEHIIIIIIHIIHHIHGIIIIIIIIIHIDHIIHIHIIDGHIIHIIIIGIIIHHHIHIIHIHHIHHHIHHIHIHHHHHIHIIIIIIIIIIIHGHHEHEHIIHHIHIIHIIIHIIGHHHHGHEHIIGHHIIHIEHIIIIEHHHIIHHHGHHHG.@GHHHEEHHIHIIHIIHHIIGCHHHHHGIIIIIIHE@,IHHEHIIIHHGHGHHHHFHHHGCHHIGHGHHHHHH?HIIFHEGHIIHHCHEHHHHHGHFIIIIHEHGIIIIIHHHHIIIIIIHHHIIIIIIIIIHIIIHHFIIIIGIIIIHHIIHHHHIIIIIIIIIIIIHHHIIIHIIIIIHHIIIHIHIIIIIIIIIIIHHEGDCIIIHHFIHIIII
@HISEQ:711:H5NNWBCX2:2:1101:19351:14981:ATCTCGTA
TTAAGTTCAGCGGGTCTTCCTACCTGATCCGAGGTCAACCTTGGGTAAATAAGGCTTTTTAACGGCCGGAACCCGCAGCACGCCCTGAGCGAGATGTATTACTACGCTCGGAGTGACTAGCGAGCCCGCCACTGGTTTTCAGGGCCTGCGGCAGCCGCAGGTCCCCAACACAAGCCGGGGGCTTGATGGTTGAAATGACGCTCGAACAGGCATGCCCGCCAGAATACTGGCGGGCGCAATGTGCGTTCAAAGATTCGATGATTCACTGAATTCTGCAATTCACATTACTTATCGCATTTC
+
IHIIHFHHHIIIIGIIIIIIIIIIIIHIIIIHIHIIIEHHIIIIIEHHIIIIIIIIIIIIIIIIIIIFHDHIIIIIHIIIIIIIIIIEHIHHIHHIIIIIHIIIIIIIIIICEGHIIIIIIHIHIIIIIIIIIIIIIHHIIIIIIIIIIIIIIIIHIIIHIHIIIIIIIIIHHIIIIIIIIHHGIIIIIHHHGHIHIIIIIIIIHHHIIHHIIIIIIIIIIIIIIIIIIGHHIIHHFGHDHHIHIIIIIIIHIIIIIIIIIIIIHIIIIIIGIIIIIIIIHIIIIIIIIIIHIIIIIIII
@HISEQ:711:H5NNWBCX2:2:1101:19822:14954:ATCTCGTA
TTAAGTTCAGCGGGTATTCCTACCTGATCCGAGGTCAACCTTAAAAAATGGGGGGTTTTACGGCAAGAACTCACTACATGTCCTGAGCGAAGAGTAAACTACTGCACTCGGTATATAGCGAGCCCGCCACTGTTTTTAGGGGGCTGCGGACGGCCGCAGGGCCCCAACACAAGCCTAGGGCTTGATGGTTGAAATGACGCTCGAACAGGCATGCCCGCCAGAATACTAGCGGGCGCAATGTGCGTTCAAAGATTCGATGATTCACTGAATTCTGCAATTCACATTACTTATCGCATTTC
+
IIIHIHIIIHIIIIIIIIIIIIIIIIHIIHHGHIHIIIIIIIIIIIIIIIIIIIIIGHIIIIIIIIIHIIIIIIIIHIIIIIIIIIIIIIIIIIIIIIIIIGIIHHIIIIIHIIIIIIIIIIIIIIIIIHIIIHIIHHIIIIHIIIIHHIHHHIIHIHHGIHHHIIIIIIIIIIIIIIIIIIIIIIIHHIHIIIIIIHIIIIGIIIIIIIIIIIIHC?IIIIIIIHIIIIHIIIHGIIIIHGIHIIIHIIHIIHIIIIIIGHHIIIHIIIIHHGIIHHHIIIIIHHHHIIHHFIIIIII
@HISEQ:711:H5NNWBCX2:2:1101:20127:14772:ATCTCGTA
TTAAGTTCAGCGGGTATCCCTACCTGATCCGAGGTCAACCTAGAAAAATTTGGGGTTGCTGGCCAGCACCTCCCAGGACCCTATAGCGAGAAAATTACTACGCGTAGAGCCTAAGAGCACCGCCACTAGTTTTAAGGCCCGCCAACCGGCGAAGCCCAACACCTAGCCAGGCTAGATTGGTATAAATGACGCTCGAACAGGCATGCCCCCCGGAATACCAGGGGGCGCAATGTGCGTTCAAAGATTCGATGATTCACTGAATTCTGCAATTCACATTACTTATCGCATTTC
+
IIIIIHCHHHHIIIIIHHIIIHHIIIFHHIIHHIHHHHIIHHIIHIIIIIHEGCDCHHHHICHIHIHF@EHIIIIHIIIHHIHHIHGDHHDHHIIIIIHHHIGIIEHHHFHIHIHHHEHIGIHHIIIIHFFEFHHEHFHHIHHHIHIHHIIHHHIGHIHHIIHIIHHIHIGIHHHFGGFEHHIIIIIHIHIHFGHHIHIHHGHCHHCHGHHIIIHIIIIIHHIIIGHHHIIHHECHHHHIHGHHHCIHIIIIIIIIIIIIHHHHEIIHHFCGIHIHHHGHIHEHHCIHCCH
@HISEQ:711:H5NNWBCX2:2:1101:20964:14868:ATCTCGTA
TTAAGTTCAGCGGGTATCCCTACCTGATCCGAGGTCAACCTTAGAAATGGGGTTGTTTTACGGCGTAGCCTCCCGAACACCCTTTAGCGAATAGTTTCCACAACGCTTAGGGGACAGAAGACCCAGCCGGTCGATTTGAGGCACGCGGCGGACCGCGTTGCCCAATACCAAGCGAGGCTTGAGTGGTGAAATGACGCTCGAACAGGCATGCCCCCCGGAATACCAGGGGGCGCAATGTGCGTTCAAAGATTCGATGATTCACTGAATTCTGCAATTCACATTACTTATCGCATTTC
+
GHIIIHEIGIIIHIIIIIIIIIIIIIHHIIIIIHHIHGIIHIIIIIHIIIIIIIIIIIIIIHGIHHIFHIHHIIIIIIIIIIHHIHIIIIIHHIIIIIIIIIIIIIEHHHIIIIIIHIIIHHIIIHHHIIHHHIIHHHHIIHIIIHIIHHIIHIIHIHDHHHIIHIIIIIIIHIGIHIIHIGIIIIIHHHHIHHIIIIIIIIHHHHIGIIIIIIIIIIIIIHIHIIHFIHIHHHHHHHHEIIIIIIIIIIIIIIIIIIIIHIIIHHIIIIIIIIIIIIIIIIIIIIIIIIIIIIII
@HISEQ:711:H5NNWBCX2:2:1101:9006:15126:ATCTCGTA
TTAAGTTCAGCGGGTATTCTTACCTGATCCGAGGTCAACCTTGAGAAATAAGGGGTGACAACCGGGCCATACAACTACTAGATGCGTGCTGTTATGAGCTCATTGCATATAGAGTCTTTACGACACCGGCCATTATCTTTTGGACCTGTCACCAGGTGACAAAGGGCCCAACGACAAGCCAAGCTTGATGCTTTGATAATGACGCTCGAACAGGCATGCCCTTCGGAATACCAAAGGGCGCAATGTGCGTTCAAAGATTCGATGACTCACTGAATTCTGCAATTCGCATTACTTATCGCATTTC
+
IIIIICHIHIHIGGDGIIIIIIHIIIGIHHIHH<GHHHIHGHEHHHHIIIGIFHGHIIIHHHIIIGHHHHIIIIGIHIIIIIIGHHIIIIIIIHIIIIIIIIIHHIIIIIIIIIHIIIIIIIIIIHHHHHHHHIIHHHIIIEHIIHHHIGIIIIIHHIIIIHHHGHEHIIIIIIHHHHIIIGHIIGIHIIGHHIIIIIIHIIIIIIIIIIIIHHIIIIIIHIHIIIIIIHHFIHHCHGIIHIIHIHIIHGIIIHHGHHIIHIIIIHGIIIIIIHGIIIIIIIIHIIIIHGIIGIIIGIIHHIIH
@HISEQ:711:H5NNWBCX2:2:1101:11473:15098:ATCTCGTA
TTAAGTTCAGCGGGTATCCCTACCTGATCCGAGGTCAACCTGAAAAAAATTGGGGGTTGCTGGCGAGCACACGACCGGACCTCCAGAGCGAGAAGAATTACTACGCTCGGAGCCGGACGGCACCGCCACTGACTTTAGGGCCCGCCGGGGCGGCGGGGCCCAACACCAAGCTGAGCTTGAGGGTTGTAATGACGCTCGGACAGGCATGCCCCCCGGAATACCAGGGGGCGCAATGTGCGTTCAAAGATTCGATGATTCACTGAATTCTGCAATTCACATTACTTATCGCATTTC
+
HHIIHGHHHFHHHIIIIIIIIIIIHHIHIHIIDDHHHIIHHGHHIIIIDHHHIIIHIIIGIIIIIIHFHIIIHIIIIIIIHIIIIIIIHIIIHIIIIIIIIIIIIIIHIIIIGIIIIIIIIIIIIIIIIIHHIIHHHHEHEHHIHHIIIHIHIIHHHHHIHIHHHIHHHHHHHIIIIGIIIIIIHHHEHHHEHHDHIIIIIIIHHHHHHIIIIIIIIHHHFHHHIHHIIHHIIHEFIGIIIIHFIIHIIHIIGIIIIIHIIIIIIIIIIIIIIGHIIIIIHIHIIIIIIHIIII
@HISEQ:711:H5NNWBCX2:2:1101:16203:15007:ATCTCGTA
TTAAGTTCAGCGGTTATTCCTACCTGCTCTGAGGTCAACATTCAGAAGTTGGGGTTTAACGGCGTGGCCGCGACGATTACCAGTAACGAGGGTTTTACTACTACGCTATGGAAGCTCGACGTGACCGCCAATCAATTTGAGGAACGCGAATTAACGCGAGTCCCAACACCAAGCTGTGCTTGAGGGTTGAAATGACGCTCGAACAGGCATGCCCGCCAGAATACTGGCGGGCGCAATGTGCGTTCAAAGATTCGATGATTCACTGAATTCTGCAATTCACATTACTTATCGCATTTT
+
1C<FFHH11<CCC<<0DD1<<111<<1<F1DH1<<<<1CH1D<D@H1<<11</F/<01<10<ECE<<<<C/<<C/C01D?C<CHE1<<0<<E<1<C1<CH1<<10/1DG?1=F00<<DH//DE00D@<D?CEEHF@G?FADH?:DG8:B::.DD/GGB88:?:CD;:EHCE??<A/<</:CF//DE//:G<;@?GAC<97GFD<5G0B0CBF@GGC1CFCE?HHHCC/DHC0C<?F?H?C@C1C@?HHHD1HIHGCF<111D1HG<1<@D<1@D<C?CGF?<1<<<0<0GFD111E?
@HISEQ:711:H5NNWBCX2:2:1101:4544:15300:ATCTCGTA
TTAAGTTCAGCGGGTAGTCTTACTTGATTTGAGATCGAGTTTAACAAGGGTTTTTGAAGACTCTTGTGAAAATCCTGCATCAGTCAGCCAAAATGGTCAAACTCCCTTTATGTTAGCTGCAGCAAAAGTAATAATCCGTTTGACGGGACTAAATGAATATGCTTTTAGCTCAGGAGAAAGTCCAGCTGCACCTGCATTTCAAGCAACCCGCCTCCAATCTCAAGAGATTAGTGTTGGGATTGCTCAAGTCCAAAGTCTTTCTTCAAAAAAGAAAAAAGGCTTTGAGGTGTTTACTGATACTCAAACAAGCATGCTCTTCGGAATACCAAAGAGCGCAATATGCGTTCAAAGATTCGATGATTCACTGAATTCTGCAATTCACATTACGTATCGCATTTC
+
IIIIIHIIIIIHHIIIIIIIIIIIHIHFHIIIGHHIIIIHHHIHHIIIIIHGHIIIGHGHFIIHHHHGEHHIIGIGCFHIHIIIIHEIIIIGIIGHEHHIIIHIIGIIIIHH@HHFHH?HHEHFHFGE@CGHHHIIHIIHHIIIH??EHHIHHIHGHHIIHHHHEHHGHHIGHHHFHHIEHHIIIGIHIHIHIIHHIHIIIIHIIIIHHHIHHHIEF?HEHFHEIIHHCHHFIHEGBFIHIHIIIHHHIHFHCEGEHGIIIIHHHHGHHIIIIIGIIHHHF0HIHIIIHHEGIIIIIHHIGIHEEIIGIIIIIIIIIIIIIIIIIHEIIGHIDFIIIIIIIHIHFIIIIHIIHGIIIIHIIHHIIIHHHIIIHIIIIIHIIGIIHHHHHHHIIGIHIII
@HISEQ:711:H5NNWBCX2:2:1101:14742:15444:ATCTCGTA
TTAAGTTCAGCGGGTATCCCTACCTGATCCGAGGTCAAAAGTGTTGATATTCTTTGTGGATACCAATAATAGCAGGCTTGAATTGCAAATGTGCTGCGCTTCAAACCAGTATACCAGCTGCCAATATATTTAAGGCGAGTCTAAGCAGAGCAGAGACAAACACCCAACACCAAGCAAGGCTTGAGAGTACAAATGACGCTCGAACAGGCATGCCCCATGGAATACCAAGGGGCGCAATGTGCGTTCAAAGATTCGATGATTCACTGAATTCTGCAATTCACACTACTTATCGCATTTC
+
HIIG?GFEHCECHHH?GHHECHHHHEDG<GH@DCECFEG@@HHIII?EGEECHHIIIHHEGGECEEHHHHHFHIHIGEHDHEFHHEH@FG?HGCCEHHICHIHI@GHHHHHIHIHHHHIIGHHFHIIIHHHGEC?@HCHHIHHHHHIHHEHHHCEHEHGGEHHHIHCHEEHEHG<<8C@HIIIIIIIIHHIIIIIIIGHGHHHIEFHHHIHHHEHHHGFHHGHIHHHGCCHHHFCHIHECCIHHEHHEIHHEHHG@CIIIIHGHEF?HHHHIIIHIHHIIHIHGDFCHHHHHHIHDED
@HISEQ:711:H5NNWBCX2:2:1101:21194:15401:ATCTCGTA
TTAAGTTCAGCGGGTATTCCTACCTGATCCGAGGTCAAACTTTCAGAAGTGGGGGGTTTAACGGCGTGGCCGCGCTGCGATCCAGTGCGAGTGTTGCTACTACGCAGAGGAAGCTACAGCGAGACCGCCACTAGATTTAGGGGACGGCGCGCCGCGAGGGCACGCCGATCCCCAACACCAAGCCCGGGGGCTTGAGGGTTGAAATGACGCTCGAACAGGCATGCCCGCCAGAATACTGGCGGGCGCAATGTGCGTTCAAAGATTCGATGATTCACTGAATTCTGCAATTCACATTACTTATCGCATTTC
+
HHIIICFHIIIIIIIIIIIIIIIIIIIHIIIIIIDHEHIHIIIIHIIIIEHIIIII<EHHIIIIHIIHHIHHIIHIIIIHHIIHIIIEHHIDGGHFHHIIIIHIHHHHIIIHHIHIIHIHICHHHHDIIIHEHIIHIHIIEHHHHIIIIIIHHIIIAEHIIHEFEEHGHHHHHHHIIIHHHHIHHHHHGIIIIHHGGHIHGHHGIHDIHIIIHHIHHHEHEIHIIIIIIIIIIIHIHGIHFHGHIIHHHHEIIHHIIIIIHEHIIIIIIIIIHHIIIHGIIIIHHIHIHIIHHEHIHIIHIHHHIIIII
@HISEQ:711:H5NNWBCX2:2:1101:3844:15608:ATCTCGTA
TTAAGTTCAGCGGGTACTCCTGCCTGATTTGAGGTCAAAATTAGAAAAAATTCCAATAATTAAGGAAGACTATCACTAAAGCTCCACATGCTTCACCAACGAATTAACTTAATAGCATTGGCTAACTTGCATCACTTGTAGCGATCTCTACCACTATATTTCAGGCAAATCTAGCTTACGCCAGATACGTGCCCACAACCAAAACGAAGTTTTGAGTATATAAATGACGCTCAAACAGGTATACCCTCCGGAATACCAGAAGGTGCAATGTGCGTTCAAAAATTCGATGATTCACAAAATCCTGCAATTCACAATACTTATCGCATTTT
+
IIIIIIIIIIHIIIIIIIHIIHIIIIGIIIHHHGHIIIIIIIIHHHIHHIIHIIHIIHIIIIIGIIEHHIIIIIIIHIIEHHIIIHIIIIIIIIIIIHHFHIHIHIIIHIIIIHIIIIIHHHIHHHHIHHHIGIIHIIIIHHIHIIIIIIIIIIIIIIIIIIIIHIGHHHHIIHHIIIIHGHCGEHIIHHIIHHHHHGEHEHIHFHGHHIHIHHHIIIIIHHHIHIIHIIHIHIIIIIIIIHIIIIIIHIIIIIIHHIHHFIIHFEEHDHHIHIIIIHEIHGHIIHIHIGIIHHHHHFCDHIFIIIHHHHIHG1FFHHIIGIIIIHIII
@HISEQ:711:H5NNWBCX2:2:1101:4239:15528:ATCTCGTA
TTAAGTTCAGCGGGTAGTCTTACTTGATTTGAGATCGAGTTTAACAAGAATCGTTGCCGACCCTTGTGAAATCCTGCATCAGTCAGCCAATACGGTCAAACTCCCTTTATGTTAGCTGCAGCAAAAGTAATAATCCGTTTGACGGGACTAAATGAATATGCTTTTAGCTCAGGAGAATGTCCAGCTGCACCTGCATTTCAAGCAACCCGCCACCGATCTCAAAAAGATTGGTGTTGGGATTGCTCAAGTCCAAAGCTTTTCGATTAAAAAATCCAAAAGCTTTGAGGTGTTTACTGATACTCAAACAAGCATGCTCTTCGGAATACCAAAGAGCGCAATATGCGTTCAAAGATTCGATGATTCACTGAATTCTGCAATTCACATTACGTATCGCATTTC
+
HIIHI<CHIFHIIIIHCHHIIIIIIIIIIIIIGIIIHHHDGHHIIIIIIHHIIIIIIIIIHHIIIIIHHIIHHIIHIIIHHIIIIIIIIIIII<=DEHHIIIIIIHEHIGGHIIIHIHIHHIHIIIIIIGIIHHHIIHIHEHIE<EHHHIIIIHHHHIIIHGHIHHEFGHIHFHDHHHHHHGIIIIHHHIHHFEHFIHIIIGIIHHHIGHIIIHHI@-HIIIHHIHIIHHHEIHGCHFHHHFHCIHFHEGIIHEGHIHHEIHIIIIHIIIIHIHHHHHHIIIIIHIIIIHIIHIIIIIIIIIIIIIIIIIIIIIIIIIIIIIHIHGIIIIHIIHIIIIIIIIHHHHIIIIHIIIIIHGIIIIIIIIIIIIIIIIIHIIIIIIIIIIIIIIIIIIIIIII
@HISEQ:711:H5NNWBCX2:2:1101:6501:15691:ATCTCGTA
TTAAGTTCAGCGGGTATCCCTACCTGATCCGAGGTCAAGCTTCTTTTAAATATAATAACATATCCAGGCTAGTGAGCCCACGACGGACGCTCCAAAGCGAGAGTAGTCCACTACGCTTGAGGCCATCGAGGCACCGCCGATGATTTTCAGGCACGCTCCCCATAACCCCCCACACTTGTGGGAGAGGAGCGAGAGCCCAATACCAAGCCAGGCTTGAGGTTTTGACAATGACGCTCGAACAGGCATGCCCCTCGGAATACCAAGGGGCGCAATGTGCGTTCAAAGATTCGATGATTCACTGAATTCTGCAATTCACATTACTTATCGCATTTC
+
IIIIIIIIIIIIIIIIIIIIIIIIIIHHIHIIIIIIIHIIIIIIIIIIIIIGHHIHIIIIHHIHIIIHHIIHIIIIIIIIIIIIIIIIIIIIIIHIIIIIIIIIIIIIIIIIIIIIIIIIIIIIIGIIIIIIIIIIIIIIHIIIIIIIIIIIHIIHHIIIIIHIIIIIIIIHHHIHHIIIIIIIIIIIIIIIIIIIIIHIIIIIIIIIIIIHIHIIIIIIIIIIHIIIIHEIIIGIIIIIIIHIIIIIIIIHIIIIIIIIIIIHHIIIHHIIIIIGIIIIIIIIIIIIIIIIIIIIIHIIIIIIIIIIIIIIIIIHIIIIIIIIIIIIIIIII
@HISEQ:711:H5NNWBCX2:2:1101:7081:15621:ATCTCGTA
TTAAGTTCAGCGGGTAGTCTTACTTGATTTGAGATCGAGTTTACAAAGGCCAGCCGAAGCTGTCTCTGTGAATCCTGCATCAGTCAGCACAAGAACTAATCTCCTTTATGTTAGCTGCAGCAAAGGTAATAATCTGTTTTTTAGGCAGACTAAATAGATATGCTTTTAGCTCAGAGAAAAGTCCAGCTGCACCTGCATTTCAAGCAACCCGCCTCCAATCTCAAGAGATTAGTGTTGGGATTGCTCAAGTCCAAAGTCTTTCTTCAAAAAAAGAAAAAAGGCTTTGAGGTGTTTACTGATACTCAAACAAGCATGCTCTTCGGAATACCAAAGAGCGCAATATGCGTTCAAAGATTCGATGATTCACTGAATTCTGCAATTCACATTACGTATCGCATTTC
+
IIIIIIIFHIIIIHIIIIIIIIIIHEHIIIIIIHHIHIIIHIHIIHHIHIIIIIIIIIHHIIIIIIIIIIHIIIIIGIIIIIIIIGIIEFHHIHHIIIIIIHIHHIIIIIIIIC@HHHHEHHIIIHHHHFHIIIIIFHHIHIIFHEHHIIIIIHIIHHHHIHHHIHHIEHIIIIIGIEHIHIH@HHIHFIHIIIIIIIIIGIIHHIHIIIIIHIIIHIHHIHGIIIIIIIIIIHHHGHHHIIIIIHIGIHEIIIHIHHEFHFHFHIHHHGIIIIIHIHGIIIIIIIIIIIIIIIIIIIIIIIIIIIIIIIIHIIIIIIIIIIIIIIIIIIHHGIIIIIIIIIIIIIIHIIIHIIIHGIIIHIHIIIIIIIIIIIIIIIIHIIIGIIHHHHIIIIIHIIHIH
@HISEQ:711:H5NNWBCX2:2:1101:8140:15720:ATCTCGTA
TTAAGTTCAGCGGGTATCCCTACCTAATCCGAGGTCAATCATTAAAAAATGGGGGGGTTCTGGCGAGTGGCCACCAGGTGTCTATAGCGATGAATTTACTACGCTTAGAGCCTGACAGCACTGCCACTGATTTTAGAGACTGCCTTGACAGCAGGTCTCAACACCAAGCTAGGCTTGAGGGGTGATAATGACGCTCGAATAGGCATGCCCCTCGGAATACCAAGGGGCGCAATGTGCGTTCAAAGATTCGATGATTCACTGAATTCTGCAATTCACATTACTTATCGCATTTC
+
IIIIGHHIIIIIIHIIHHIIIIIIIIHIHIGHHHIIIHIGIIIIIIIFHHIIHIIIHIIIIIHIIHHIHIIHIIIIHHIIIIIIIIIIIIIIIIIIHIIHIIIHIIIIHHIIIIIIIIIIIIHIIIIIIIHIIIGHHHIIHHIIIIIIIIIIIIIIIIIIIHIIIIIHHIHIHIHIIIIIIIIIIIIHFIIHHIIIIHIHIIHIIIIIIHIIIIIHHHHIHIHF?IHIIHIIHDDIIHHIIIIHHGIHHGIIIHGIGIHIHHIIIIIIIIIIIIHGIHIIIHHGCHHGIIHII
@HISEQ:711:H5NNWBCX2:2:1101:10812:15683:ATCTCGTA
TTAAGTTCAGCGGGTAGTCTTACTTGATTTGAGATCGAGTTTAACAAGAATCGTTGCCGACCCTTGTGAAATCCTGCATCAGTCAGCCAATACGGTCAAACTCCCTTTATGTTAGCTGCAGCAAAAGTAATAATCCGTTTGACGGGACTAAATGAATATGCTTTTAGCTCAGGAGAATGTCCAGCTGCACCTGCATTTCAAGCAACCCGCCACCGATCTCAAAAAGATTGGTGTTGGGATTGCTCAAGTCCAAAGCTTTTCGATTAAAAAATCCAAAAGCTTTGAGGTGTTTACTGATACTCAAACAAGCATGCTCTTCGGAATACCAAAGAGCGCAATATGCGTTCAAAGATTCGATGATTCACTGAATTCTGCAATTCACATTACGTATCGCATTTC
+
IIIIGIHIIIIIIIIIIIIHIIIIIIHHIIIGHHIIIHIHIIIIIIIIIIIIIIIIIIIIIIIIIIIGHIIIIIHHIIHIIIIHIIIIIIHIIIIIIIIIHIIIIHIIIIIIIIHHHIIIIIIHHHHHIIIIHFHGIIIIIIHHHHHHHHGHIHIIIIIHHIIIIIIFIHIGHFHHHIIIIIIHIIIIIIIIIIHIHFIHGIHIEFHGHIHHGHIHEIGHIHGIGIIIIIIIIGHHHHGCIIIIHGHHHHIIHHIHHHHG?IHGIHHHGIIIHFHGDHGIIIIHIIHIIHHIGIIIIFIIIIIHHIIIIIIIIIIIIIIIHIIIHIIIIIHIIHHEEECHGGIIHIHHHIIIIIIIIIIIIIGIHIFHIIIIIHIIIIIIIIIIHHIGIHGIHHIHHIH
@HISEQ:711:H5NNWBCX2:2:1101:16025:15552:ATCTCGTA
TTAAGTTCAGCGGGTATTCCTACCTGATCCGAGGTCAAACTTTCAGAAGTGGGGGGTTTAACGGCGTGGCCGCGCTGCGATCCAGTGCGAGTGTTGCTACTACGCAGAGGAAGCTACAGCGAGACCGCCACTAGATTTAGGGGACGGCGCGCCGCGAGGGCACGCCGATCCCCAACACCAAGCCCGGGGGCTTGAGGGTTGAAATGACGCTCGAACAGGCATGCCCGCCAGAATACTGGCGGGCGCAATGTGCGTTCAAAGATTCGATGATTCACTGAATTCTGCAATTCACATTACTTATCGCATTTC
+
IIIIIFHHIIIIIIIIHIIIIIHIIIHIIIIIHIIIHGHHHIIIHHIHIHIIIIIIIIIIHHIIIIIDHIIIIIIIIIIHHHIIIIIIIHIGHIIIIIIIIIIIIIIIIIIIIIIIIIIIIIIIIIIIIIIIIIIIIIIIIIIGHHIIHHHIIIIIIIIIIIIHIIIHIHHIIIIIIIIIHIIIIIHHIIIHEIIIIIHGHIIIIHIIIIIIIIIIHIIIIIHHDHHHIIHIHGIIIIIHFDIIIHIHHEEHHHFHIIIIIIIGIIIIIIIIIHIIIIIIIIIGIIIHIIIIHIIIIHHHIIHIIHIII
@HISEQ:711:H5NNWBCX2:2:1101:2753:15980:ATCTCGTA
TTAAGTTCAGCGGGTAGTCTTACTTGATTTGAGATCGAGTGTAACAAGAATCGTTGCCGACCCTTGTAAAATCCTGCATCAGTCAGCCAATACGGTCAAACTCCCTTTATGTTAGCTGCAGCAAAAGTAATAATCCGTTTGACGGGACTAAATGAATATGCTTTTAGCTCAGGAGAAAGTCCAGCTGCACCTGCATTTCAAGCAACCCGCCGCCGATCTGAAAAAGATTGGCGTTGGGATTGCTCAAGTCCAAAGCTTTCAAAAAAAATCCAAAAGCTTTGAGGTGTTTACTGATACTCAAACAAGCATGCTCTTCGGAATACCAAAGAGCGCAATATGCGTTCAAAGATTCGATGATTCACTGAATTCTGCAATTCACATTACGTATCGCATTTC
+
IIEGHHFE111CCCEHHFHI?<GH?@<1<GHCGHCHIHH?1<<DH@H?1@GFCFFH=@CE<EHH@GH<G11<CGHFC1C?G<DC<<1D1G@HIIHHH=?FF@C<F11FHH?HHFHHI??@?@HE00<CGH?<F0F@EHHEHGF//<<CC/:.DFH/DHHHEH/:DDHG@GHH?....;B8.?GF@CHH@GIHEE@.A.;.8E.EGHEDIHDC>E@E??GFG8.BFHEDE?CCGEHEAEFFBA;..FC7..F....FCF@<H?D@CGD/0C0000HGHGCFCIIIHHHGGH?IIIHIHHCC11ED1HCGC1HEE00EH?CEHHEHHGHIIIHIHHFCG<FHHHGEHD1HG@?D<<11C@@FCHC<1HGHCHHGIHEEHHHIHHHHHGE0CG1IIHHI
@HISEQ:711:H5NNWBCX2:2:1101:3399:15983:ATCTCGTA
TTAAGTTCAGCGGGTAGTCTTACTTGATTTGAGATCGAGTTTAACAAGAGGTTTTGAAGACTCTTGTGAAAATCCTGCATCAGTCAGCCAAAATGGTCAAACTCCCTTTATATTAGCTGCAGCAAAAGTAATAATCCGTTTGACGGGACTAAATGAATATGCTTTTAGCTCAGGAGAATGTCCAGCTGCACCTGCATTTCAAGCAACCCGCCCCCTCTCTTTAAAAGATTGGTGTTGGGATTGCTCAAGTCCAAAGCCTTTCTTCAAAAAAGAAAAAAGGCTTTGAGGTGTTTACTGATACTCAAACAAGCATGCTCTTCGGAATACCAAAGAGCGCAATATGCGTTCAAAGATTCGATGATTCACTGAATTCTGCAATTCACATTACGTATCGCATTTC
+
HHIHIGHHIIIHIIIGHIIIIIIIIIFHHIIHIIIIIIIGHHIGHH?HHIIHHHIIIHIGHIIHHIHEHHCHHGHIIHHHIIIIIIIIIIHIIIGHIHIHIHIHIIIIIHIIIIHIEHFHIIHICHEHHIHHIHFEHIIIIIIHHGHIIHHE/<FHHH@HHEFHIIGHIHIHHHHHCHHIIICHIHHIHIHIIIHIHHIIIHEIIIIHDHDHHIHHGA?IIIIHFHHHHEHE?CHIHHGB.IHEHFHHHHHHHHGCCGEHGIHGIIIHGHIIHHGHEG@?HCHHIIIIIIHIIHIIIHHFHGH@HEGIIHHGIHIIHIIHHFIIHGIIIHEEIIHIIIHIHHHGHHHHIHIHHHHHIIIIIIHHHIIHHFHHHEGIGIIIHHIHHHDDDDC0HHIIHGHH
@HISEQ:711:H5NNWBCX2:2:1101:4959:15934:ATCTCGTA
TTAAGTTCAGCGGGTATTCCTACCTGATCCGAGGTCAAACTTTCAGAAGTGGGGGGTTTAACGGCGTGGCCGCGCTGCGATCCAGTGCGAGTGTTGCTACTACGCAGAGGAAGCTACAGCGAGACCGCCACTAGATTTAGGGGACGGCGCGCCGCGAGGGCACGCCGATCCCCAACACCAAGCCCGGGGGCTTGAGGGTTGAAATGATGCTCGAACAGGCATGCCCGCCAGAATACTGGCGGGCGCAATGTGCGTTCAAAGATTCGATGATTCACTGAATTCTGCAATTCACATTACTTATCGCATTTC
+
IIIHHIHIIIIHIIIIIIIIIIIIIIIIIIIIHIIIIIIIIIIIHIIIIIIIIIIIEFHIIIIGHIIHIIIIIIIIIIIIHIIIIIIIIIHIIIIIIIIIIIHIIIIGIIIIIIIIIHIIIIIIIIIHIIIIIIIIIIIHHHHHHIIIIIIIIIIIIIHIIIIHIIIHIIIIIIIIIHIIHIIHHHIIIIIHIIIIIIHIIIHGHIIIIIIIIIIIIIHIIIIIIIIIIIIIIIIIIIIHFIIIIHIHHEEIIIHHHIHIIIIIIIIIIIIIIIIIIHIIIIIHIIIIIIIIHIIIIIIIIIIIIIIHI
@HISEQ:711:H5NNWBCX2:2:1101:8233:15925:ATCTCGTA
TTAAGTTCAGCGGGTATTCCTACCTGATCCGAGGTCAACATTCAGAAGTTGGGGTTTTACGGCATGGCCGCGCCGCGTTCCAGTTGCGAGGTGTTAGCTACTACGCAATGGAGGCTGCAGCGAGACCGCCAATGTATTTCGGGGGCGGCACCGCCCAGAAGGGCAGAGCCGATCCCCAACACCAAACCCGGGGGCTTGAGGGTTGAAATGACGCTCGAACAGGCATGCCCGCCGGAATACCAGCGGGCGCAATATGCGTTCAAAGATTCGATGATTCACTGAATTCTGCAATTCACATTACGTATCGCATTTC
+
HEHGHHIIGIHCDHIIIIHIIIIIIIEGHHCHHHIIIHHHHHHHFHEHHGHHIIHIIIHIHCHHHGCDHIH?EHDHHIIIHIIICHHHHDDCEHHIIGIIIIHHHHHIIIHIHIGHDHIIIHHDHHHIIGIHHHIIEGHHD?CCHHIDFHIIHHIHIHHIIHIIIHIIIHHHHHIIIHHHHHHHHHHGHHHFHHHGIHHHHIHEHHGHHGIIGIIIIHHHIHGHHIHHDHIIIHFIHHHDHIGIIHHCHCIIHG/GIIHIHIGDHHIIHEEIIHHFHFHIIIIIHIIIHHHIIHGHEGIIHIHIIIIHIIIIH
@HISEQ:711:H5NNWBCX2:2:1101:14247:16000:ATCTCGTA
TTAAGTTCAGCGGGTAGTCTTACTTGATTTGAGATCGAGTTTAACAAGAATCGTTGCCGACCCTTGTGAAATCCTGCATCAGTCAGCCAATACGGTCAAACTCCCTTTATGTTAGCTGCAGCAAAAGTAATAATCCGTTTGACGGGACTAAATGAATATGCTTTTAGCTCAGGAGAATGTCCAGCTGCACCTGCATTTCAAGCAACCCGCCACCGATCTCAAAAAGATTGGTGTTGGGATTGCTCAAGTCCAAAGCTTTTCGATTAAAAAATCCAAAAGCTTTGAGGTGTTTACTGATACTCAAACAAGCATGCTCTTCGGAATACCAAAGAGCGCAATATGCGTTCAAAGATTCGATGATTCACTGAATTCTGCAATTCACATTACGTATCGCATTTC
+
IIIHIHGHHHIIGGHIIIIIHHHFHICHIIIH@GFFCDHHHHHHGIIHIIIIHHIHIHGIICHIHHI1DFHIII?DHEHHGEGHIGHGFHGIIIHIIF?EHHHFHHFHIIIIHIHHIIIEHHHIEEGGHIHEEHHIHGGG=GHHHGHIHHIIIIGIIIGHIIICHGHGHHIIIHHGAEHHIEHHFIIIIIFHIHHHHIIIIIHHHHHGHIIIHHHEEE=IIHHHHHHEHIHHEHIIHIHIIIHHIHHIHIIIHFHHHHHFEEHHIIHGEHHHHHHFFIHIIIIHHHFEHFHHIHIIIHGIHIHHHHHFIHIHIHGIIHIIHIHGIHIHHEIHIIIHIIGIHIIIHIH?HIIIIHIIHHIIIIIIIHIHIIIIHGIHIIIIIIIHEFHIHHHHHFGEDEI
@HISEQ:711:H5NNWBCX2:2:1101:2932:16204:ATCTCGTA
TTAAGTTCAGCGGGTAGTCTTACTTGATTTGAGATCGAGTTTTACAAGAATCGTTGCCGACCCTTGTGAAATCCTGCATCAGTCAGCCAATACGGTCAAACTCCCTTTATGTTAGCTGCAGCAAAAGTAATAATCCGTTTGACGGGACTAAATGAATATGCTTTTAGCTCAGGAGAAAGTCCAGCTGCACCTGCATTTCAAGCAACCCGCCGCCGATCTGAAAAAGATTGGCGTTGGGATTGCTCAAGTCCAAAGCTTTCAAAAAAAATCCAAAAGCTTTGAGGTGTTTACTGATACTCAAACAAGCATGCTCTTCGGAATACCAAAGAGCGCAATATGCGTTCAAAGATTCGATGATTCACTGAATTCTGCAATTCACATTACGTATCGCATTTC
+
IIIIIHHIIIHHIGHIHIHIIIIIIHHHIIHGIIIIIIIIHHIIHIIIIIIIGIIIIIIIGHHIIIIGHIIIIIIIHIIHHIHHHHHIIHIIHHCCGHGHIIIGIIIIIIIIIIFHIHIIIIIHHFHHHIHHHHHGHIHIIIHHHIIIHIHIIIIIIIIHCHHIIHIEEGCHHHHIHHIEGHIIIIHHHHHHIIIHHHIHIHHIHHGIIIHHIIGHHFGIIHF@HHHHCDC=HHIHGHHEECIHGIIIIIIHHEEHFEHGDIHHCHIIHGHHHIHHHHHHGHHGHHCHIIIIIIHGIIIIIIIGIIHIIIHHIHGHHHHHGFIIIH@EDIIGIIIIHHGGHIIIIHCHHHIIIIIIHIIHHHIIHHHIIIIIIIIIGIIIHIHHHIEHHHHHIIII
@HISEQ:711:H5NNWBCX2:2:1101:5834:16221:ATCTCGTA
TTAAGTTCAGCGGGTCTTCCTACCTGATCCGAGGTCAACCTTGGGTAAATAAGGCTTTTTAACGGCCGGAACCCGCAGCACGCCCTGAGCGAGATGTATTACTACGCTCGGAGTGACTAGCGAGCCCGCCACTGGTTTTCAGGGCCTGCGGCAGCCGCAGGTCCCCAACACAAGCCGGGGGCTTGATGGTTGAAATGACGCTCGAACAGGCATGCCCGCCAGAATACTGGCGGGCGCAATGTGCGTTCAAAGATTCGATGATTCACTGAATTCTGCAATTCACATTACTTATCGCATTTC
+
HHHIIIIIIIIIIHIIIIIIIIIIIHHHIIIHIIHHIHHHFHHHHHIGCHHHHIIIHGHIHHHFCEHFHDHIHHIIIIGHIIIIIIIHHGIHIIIIIGGHIIIIIIGIIIIHIIIIGIIIII<HHHHIHHIIIHIIIIHHIIHIIHHHHIHHHIIIIIIHHHHHIHHHHHGIIHIIIHHCHHCHHHIHIIHIHHF=HGHHIIIIIIIIIIHIIIHIHFHIHIIIHIHIHHFCGHIGHIHHHGGIIIIIIIIIIIHIIIHIHHEIHHHHIIHHIHIIIIHEHIIIIHHIHIIIIIIIIHIH
@HISEQ:711:H5NNWBCX2:2:1101:6896:16218:ATCTCGTA
TTAAGTTCAGCGGGTATCCCTACCTGATCCGAGGTCAAAAGTTGAAAAAAAGGCTTAATGGATGCTAGACCTTTGCTGATAGAGAGTGCGACTTGTGCTGCGCTCCGAAACCAGTAGGCCGGCTGCCAATTACTTTAAGGCGAGTCTCCAGCAAAGCTAGAGACAAGACGCCCAACACCAAGCAAAGCTTGAGGGTACAAATGACGCTCGAACAGGCATGCCCTTTGGAATACCAAAGGGCGCAATGTGCGTTCAAAGATTCGATGATTCACTGAATTCTGCAATTCACACTACTTATCGCATTTC
+
HIHHIIHHIIEHHCHHHHHIFHIIHFHIHIHHICHGIFHHIIIIHHHHHHHH@EHIIEHHFHHH?GFEHHHHHIIHIHGIHHHIIICEEHHHIIHHIHIHIGHCEHHIIDEFGHHHIIIHEGHHDHIIHGHHFHIHHHHDFHHHHHIIIHEGIIGHHIIIHHFHIHIHHHGIHHHIIGF?FGE?0?CHHGHIIHGHGCEHIHEHIIIIICHHIHIHGIHEEEHHHHCHEIHG@F<FC<DHHH?HGCHECHHE?HFCHHIHCGIIIIHHEIIHEFCCGIHHG?HFHHGHHEHD<EFHGIHIHIHHHH
@HISEQ:711:H5NNWBCX2:2:1101:13317:16143:ATCTCGTA
TTAAGTTCAGCGGGTAATCCCGCCTGATTTCAGATCAAATTTAAGAATGATTTATTTGGGAGGCCCCAGAGATAGTCTTTTTACTAGAGCATTCCTTTATATTAAAAAAATGTTCAGGCAGAAAGAACAATAGTTCAGGCCTAATAATTTTAAAGAATTCAGCAATAAAGCCGAAACTCTCATTTCCATTCACAACAAAATTATGAATGTGGGGTGTTTTTGATACTGAAACAGGCGTGCTCAATGGAATACCATTGAGCGCAAGTTGCGTTCAAAGACTCGATGATTCACTGAATATGCAATTCACACTAGTTATCGCACTTT
+
HIHEHHEHHHHHHHHHIIHHHIHIGIHIIIIIIIIGHIIHIIIIHIIIIIIIIIIFHHIIEHHGIIIIIHHEHIIIHHIIIIIHHHHIIGEHHIIHHIIIIIIIIHIIIIIIGHEHHIIHHHIIIIIIIHHIHHIIIIIHHHFFIICE@HFHHIIHHIHEHHIIIIHIIIHHHIIDIHHHIHGHHIHHHHHIIIIHIIIIIHIIEGFHHHGHHGHH?HEHHHEHEEEEG?HIIHGHEEIHGEIIHHEHCEHHE?HEEHHHG?FFEEGIHHHCHHHHCHIHIHIGHHIHHIHHHGHHHGIIGIHHHHHIHED1@E?HHIIHEHEI
@HISEQ:711:H5NNWBCX2:2:1101:14848:16160:ATCTCGTA
TTAAGTTCAGCGGGTAATCTTGTCTGAGCTCAGGTCGAAAAGGGTATGGGTGTATGGATATAGGGTTTAGTTATTTGGGTGATTGGGTGTGATGACTGGGTAGTAGAGCCTTACAATAAAAACTCTAAAACACAGTCATCATACCATTCATCCAAAATCCTAACTAATCATCAACATATATACATATTCCTGGTTATTTGAGTCCAATCATGACGCACAAAGCCATGTCCTCATATCATGTCAATGATCTTAAATCAAAAACATAACAATGAGATAGTAACAACCGACGCTGAGGCAGACATGCCCTTGGCCGAAACCTCGGGCACAATTTGCGTTCAAAGATTCGATGGTTCACGGAATTCTGCAATTCACACTACGTATCGCATTTC
+
EEFE@FECHIHHHCHCEHIHIEEHIIEGHHGHHFHI<EHIIIIFCGEHHIHHHEHHHGHIHHEHEF@<CHHIIFIGHHIIIIHFHGCGHHIGHEGHHEHHDEDF1FHHIIGCGHCHEHHHHHDEGHHEHIHIIHEHCHHHHFH?DHHIIIHIHHCHHHEHHIHHFHHHIIEHIIIHHHHIIHIIIIIIIHHIIIIIIIIIHEGEHIGHEHIHHGGFG?IHHEA8BHGHHEHIHEIIHIIHCIIHHHHHHHHGHHEDEEF/D?HHHEIIIIHHHECIHEEEHDDHCHDCIIGIHCHIIHIIGIHHGHIHHHIHHHIHGIHEHG@IIIHHHEDHHGIHIHGHHCCIIIHHCIHIIIHH@HIHGIGIHIIIIIIHGGHFHHIIIIHIHIIHG
@HISEQ:711:H5NNWBCX2:2:1101:17060:16045:ATCTCGTA
TTAAGTTCAGCGGGTAGTCTTACTTGATTTGAGATCGAGTTTTACAAGAATCGTTGCCGACCCTTGTGAAATCCTGCATCAGTCAGCCAATACGGTCAAACTCCCTTTATGTTAGCTGCAGCAAAAGTAATAATCCGTTTGACGGGACTAAATAAATATGCTTTTAGCTCAGGAGAATGTCCAGCTGCACCTGCATTTCAAGCAACCCTCCACCGATCGTAAAGACTGGTGTTGGGATTGCTCAAGTCCAAAGCCATTCAAAACAAATTGAAGTCTTTGAGGTGTTTACTGATACTCAAACAAGCATGCTCTTCGGAATACCAAAGAGCGCAATATGCGTTCAAAGATTCGATGATTCACTGAATTCTGCAATTCACATTACGTATCGCATTTC
+
IIIIIHHIIIIIIHIIIIIIIIIIIIIIIIHIIIIIIIIIIIIIIIIGHHIIIIIIGHIIIIIIIIIGHIIIIIIHIIIIHIIIIIIIIIIIIIGGEHHEHHHIIHHHIIIIIIIIIHIIIIIIGIIIIIHEHHHIHIHIIFHHHHIIIIIIIIIIIHIHIIIIIEHGHIIHEHIIIIHHHHIGIIIHHIIIIIIHIIHHHHIIIIHHHHHHHGGHHHIIHHGHIIIHGCIIIHGHIIIHGGCIIIIHHIHCE?HHHIIIIIIHIIIIHIIIHIIIIIIIIIGIHIIIIIIIIIIIIIIIIIIIIIIHIIIIIIIIIIIIIIIIHHIHIIIIIIHIIHHIIIIIIIIIIIIIIIIIIHHHIIIIHIIIGIIIIHIIIIIHHHIIIIIIIIIIII
@HISEQ:711:H5NNWBCX2:2:1101:17007:16107:ATCTCGTA
TTAAGTTCAGCGGGTATTCCTACCTGATCCGAGGTCAAACTTTCAGAAGTGGGGGGTTTAACGGCGTGGCCGCGCTGCGATCCAGTGCGAGTGTTGCTACTACGCAGAGGAAGCTACAGCGAGACCGCCACTAGATTTAGGGGACGGCGCGCCGCGAGGGCACGCCGATCCCCAACACCAAGCCCGGGGGGCTTGAGGGTTGAAATGACGCTCGAACAGGCATGCCCGCCAGAATACTGGCGGGCGCAATGTGCGTTCAAAGATTCGATGATTCACTGAATTCTGCAATTCACACTACTTATCGCATTTC
+
HIHIIIIIIIIIIIHIIIIIIIIIIIIIIIIIIIGHIIIIIIIIIIIIHGHIIIIIHHHHIHHIIIIHHHIIIIIGHIIIHHIHIIHHIIHHHIIIIIIIIIIIIIIHIIIIIIIIIIIIIIIHIIIHHIIIIIIIIHIIHHDHIIHHIHHHIIIIHHHIIHIHHHIHHHIIIIHIEHIIHHHHHHIIHHGHIIIIIIIIIHIIHAIHIIIIIIIIIIHHGHIIHFDIHHIIIIIIIIIIHHHIIIHIIHIHHIIIIIIIIHIIHIIIIIHIIHHIHGIIIIIHIIIIIIIIIHIIHHHIHHHIIIIIII
@HISEQ:711:H5NNWBCX2:2:1101:17450:16003:ATCTCGTA
TTAAGTTCAGCGGGTCTTCCTACCTGATCCGAGGTCAACCTTGGGTAAATAAGGCTTTTTAACGGCCGGAACCCGCAGCACGCCCTGAGCGAGATGTATTACTACGCTCGGAGTGACTAGCGAGCCCGCCACTGGTTTTCAGGGCCTGCGGCAGCCGCAGGTCCCCAACACAAGCCGGGGGCTTGATGGTTGAAATGACGCTCGAACAGGCATGCCCGCCAGAATACTGGCGGGCGCAATGTGCGTTCAAAGATTCGATGATTCACTGAATTCTGCAATTCACATTACTTATCGCATTTC
+
IHIIIHHHHFIIIGIIIIIIIIIHIIHHHIHIIIIGIHIIIIHIIIHIGIHIHIGGHIIIIIIIHIIEHIIGIIIHHIIIIIIIIHIHIHIHIIIIIHHHIIIIIIIIIIIGHHIIIIEHIHIIIIIIHIIIIHIIIIHHGIIHIHIHIIIIIIIIIIIHHIHIIIIIIHHIHIHIIIIIIHHIIIHHIIIIIIHIIIIIIIIIIIHIIIIIIIIIIIIIIIIIIIIIHHFIIIIIHIIIIIIIIIIHHIIIIIIIIIIHIIGIHIIIHIIIIGHIIIIIHIHHF1IIIIIIIIIIIIHI
@HISEQ:711:H5NNWBCX2:2:1101:1695:16267:ATCTCGTA
TTAAGTTCAGCGGGTAGTCTTACTTGATTTGAGATCGAGATTTACAGTTTTGCCTTTCAGCTTTACTGATAAATTTCCTGAATCAGTCAGCATTTGAACAATCAACCTTTATATTAGCTGCAGCAAAAGTAATAATCCAGCCGCAAAGCAGGACTAAATAAATATGCTTTTAGCTCAGAAGAAAGTTCAGCTGCACCTGTATTTCAAGTGACCTGCCATATATACATATAATATATACACGTTAGGATCACTCAAATCCAATTCCTCCTTTAAAAAAAAGAAAGACTTGAGGGTGTTTACTGATACTCAAACAAGCATGCTCTCCGGAATACCAGAGAGCGCAATATGCGTTCAAAGATTCGATGATTCACTGAATTCTGCAATTCACATTACGTATCGCATTTC
+
IIIIIHHIIIIICHIIHIHIIIIIICHIIIHHHHIIIIEHIIIHIIIHIIIFHIIIIIIIIHHIHIIHEHHHHIIIGII@HHHEHCHHIIHHIIGEHEHIGHHIHHIHHIIIIIIICHIHHHIIIFHIFCHIGHGHFHHHFCHHH/FCGHIHGHHEHIGGHIHHEHIIIIHHGHIII@DG@CDH.:GHHBEF?BFGEHHGHHHHIIGHGHHHHHEG?IIIGHIHEIIHHHGHHCIIHHGFHGHHHCGIHIIIHHF@FD.FHFIHIHE@@G@DIIHHGIHIHHFC<FIHIIHHIIIIIIIIIHHHHIIIIIIIIIIIIIIIIIHGIIIIIIIIGIIHEHIHH@IIHHHGIIIIIIIIIIIIIIIIIHIIIIIIIHHIIIIIIIIIHIIIIIHGIIIIIIIIIIIII
@HISEQ:711:H5NNWBCX2:2:1101:3361:16390:ATCTCGTA
TTAAGTTCAGCGGGTGGTCTTGTCTGATCTCAGGTCGAAAGGTTTGTTCGGGGGTCCTCGTGAAAGGCCCCGAAGTTCCTGCTTGCTGGCCGTGCGGCAAGTCCGACTTTCTGCCCGTTGCAACCGGAACGACAGCGGCATGCAGCGTGAAGCCACCTACCATGCTGGCGCCCTGCTGAACAGGAGGGTCGCGCCGCGAGCCCTGCACTTCAGCCGACCCCCTTTGCGAAAAGAGAGACGGCCACGTCCGCCTGCCGCTTCCGCCGGTAAAGGGGAAGGGGTGGGCGAGGGGTGAGCCGACGCTGAGACAGGCATGCTCTCGACCGAAGTCTCGAGCGCAATATGCGTTCAAAGATTCGATGATTCACGGAATTCTGCAATTCACACTACGTATCGCATTTC
+
IHHIHHHHHHIIICHCEHHHIIIIHIHI?GHHHHCGHHHFHHHIHHHIII<HHIIIGHIIIIIHIIIGHHIIGHIGHHIIIIIHIIHIGIHICEHHHHHIIEHHHHHIIIIIIIIIIHIIIIHHIHG/DHHIHCEHHHIIIIIIIIIEGHHHIHFEHHIHHIHIIIIFHEDHIDFHHFGEHHHHHICDCGIHIHIHIIHIHHECEGEH@-A-GHIH7=,--@7,=HCEF?HGGHHHC>?CDGA7D??<?,<?,DHDCHE<HGIDHHHIHH?IHFEHGHHEHHFHHHEIIHFIHGE<//@HIIGHIHH@HIHHHHIIHCGHHHEHHHHHHIIHHEIGHHIHG=HIIIHGCIIHIIGHFGCIHHHHED<F1<FGG?HHHHFHEHHHHHHHHE/C<0HGG@EGHH
@HISEQ:711:H5NNWBCX2:2:1101:7255:16277:ATCTCGTA
TTAAGTTCAGCGGGTATCCTTACCTGATCCGAGGTTAAATCTTAGGTTTTTAGGCCCAAATCAACAATCGACAGAATGCCGGCTGAGCCACTAAAGCGTGTGACAGAGCTCCATACGCTCGGGCATCAAGACTCGACATCGCCACTGCATTTCAAGCCTGTCCATGAAAAGAACAATTGGCTCAACAACCAAGCTGCGCTTGAAGGTGGTAATGACGCTCGGACAGGCATGCCCTCCGGAATACCAGAGGGCGCAATATGCGTTCAAAGATTCGATGATTCACGGAATTCTGCAATTCACATTACTTATCGCATTTC
+
IIIIIIHHFIGIIIIGIIGIIIIIGGHIHHIIIIIIHHHIHIHHIIHIIIIIIIGIIIIIIIIIIIIGHHHIIIHHIHIIIHIIHHGHIIIHHIIIIIHIIIIIIIIIIIIIIIIIIGIIIIIIIIIIHIIGCHHIIIIIIIIHIIIHIIIIIIIIIIIIIIIIIIHHIIIIIIIIIIHHHIIIIIIIIIIIIIIIIIIHIIIIIIIHIIIIIIIIIIIIIHIIIHFIIIIIIHHIHCHIIIIIIIIHCIIIHHIIIIIIIIIIIIIIIIHHHIHGIIIIIIIIIHIGIIIIIIIIIIIIIIIHHIHIHIIIIIIII
@HISEQ:711:H5NNWBCX2:2:1101:7778:16410:ATCTCGTA
TTAAGTTCAGCGGGTATCCCTACCTGATCCGAGGTCAAGAGTGTAAAAAGTACTTTTGGACGTCGTCGTTATGAGTGCAAAGCGCGAGATGTACTGCGCTCCGAAATCAATACGCCGGCTGCCAATTGTTTTAAGGCGAGTCTACGCGCAAGGCGAGACAAACACCCAACACCAAGCAGAGCTTGAAGGTACAAATGACGCTCGAACAGGCATGCCCCATGGAATACCAAGGGGCGCAATGTGCGTTCAAAGATTCGATGATTCACTGAATTCTGCAATTCACACTACTTATCGCATTTC
+
IIHHIHIHIIIHICHHIIIIIIIIIGGHHGHHHIHIIIHIGHHIIIIIIIHHHIIIIHHHIDIIHIIHHIIIIIIIIIIGIIIIIGIIIIIIIIIIGIIIIIIHIIIIIIIIIIIIIHIIIIIIIIIIIIIHIHHHIIHIIIIIIIIIIHIIIIIHHIIIIIIIIIIHHIIIHIIIIIHHIIIIIIIIIIHIIHGHHIIGHIIIIIIIHHHIGIHIIIHIIIIHIIIIHIHHIIHIIIIHHHIHIIIIIIIIIIIIIIIIIHIIIIIIHIIIGIIIIIIIIIIHHEHHGIIIIIIIIIHI
@HISEQ:711:H5NNWBCX2:2:1101:11605:16500:ATCTCGTA
TTAAGTTCAGCGGGTAGTCTTACTTGATTTGAGATCGAGTTTACAAAGGCCAGCCGAAGCTGTCTCTGTGAATCCTGCATCAGTCAGCACAAGAACTAATCTCCTCTATGTTAGCTGCAGCAAAGGTAATAATCTGTTTTTTAGGCAGACTAAATAGATATGCTTTTAGCTCAGAGAAAAGTCCAGCTGCACCTGCATTTCAAGTAACCCGCCACTTTTCGGTGAGAAAAGCGTTGGGATCACTCAAGTCCAGCTCCCATTTCAAAAAAAGACAGGGGAGTTGAGGTGTTTACTGATACTCAAACAAGCATGCTCTCCGGAATACCAGAGAGCGCAATATGCGTTCAAAGATTCGATGATTCACTGAATTCTGCAATTCACATTACGTATCGCATTTC
+
IIIIIHIIIIIIIIIIIIIIIGHIIIIIIIIHIIIIIIIIIIIIIIIIHIIIHIIIHIIIIIIIHIIHIIIIIIIIIIIIIIIIIIIIIIIIIIIIIIIIIIIIIIIIIIIIIIIIIIIIIIHIHIHHIIIIIIIIHIIIIIIHHHIIIIIIIIIHIIIIIHHIIIIIIIIIIIIIFHHIIIHHHHHHHIIHIHIIIIFHIIHHIIIIHHHHIIIIHDHHIIIIIIIIIIIIIHIIIIIIIIIIIIIIIIIIIIIIGIIIHHHIIIIIIIIIIIIIIIIIIIIIIIIIIIIIIIIIIIHHHIIIIIIIIIIIIIIIIIIIIIIIIIIHHHHIIIHIIIIIIIIIIIIIIIIIIIIHIIIIIIIIIIIIIIHIIIIIIIIIIIIIIIIIIHIIIIIIII
@HISEQ:711:H5NNWBCX2:2:1101:13931:16404:ATCTCGTA
TTAAGTTCAGCGGGTATTCCTACCTGATCCGAGGTCAACCTTTCAGAAGTGGGGGGTTTAACGGCGTGGCCGCGCTGCTTTCCAGTGCGAGGTGTGCTACTACGCAGAGGAAGCTACAGCGAGACCGCCACTAGATTTCGGGGACGGCGCGCCGCGAGGGCACGCCGATCCCCAACACCAAGCCCGGGGGCTTGAGGGTTGAAATGACGCTCGAACAGGCATGCCCGCCAGAATACTGGCGGGCGCAATGTGCGTTCAAAGATTCGATGATTCACTGAATTCTGCAATTCACATTACTTATCGCATTTC
+
IIIIIGHHIIIIIHIIHIIIHIIIIIHIIHIIIIHIIIGIHIIIIIGIIHHI?HDHEEHIIIIIIHIIGHIIIIIIIIIHHIIHHGHHIIIIIIIIIIIIGIIIIIHIIIIIIIIHIIIIHHHHIIIIIIIIIIIIIIIHHDHHHHHHIIIIIIIIHIIIHIIIHHIIHHIHIIIHHIIIHIIIIIIHGHIHIIIIIIHHHIIIHIIIIIIHIHIIIIIIIIIHHIIHHHHIIIIIHIHDFIIHEHHHE?EIHIIIIIIIIIIHIIIHIIIHIIIIIIIIIIIIIIIIIHIHIGIIHIHHHHHGIIIII
@HISEQ:711:H5NNWBCX2:2:1101:14697:16498:ATCTCGTA
TTAAGTTCAGCGGGTAGTCTTACTTGATTTGAGATCGAGTTGAACGACACATATGTGTCGTAAAATCCTGCATCAGTCAGCAAAGAGGACGATTATCCTTTATGTTAGCTGCAGCAAAAGTAATAATCCTGTTTGACGAGGACTAAATAGATATGCTTTTAGCTCAGATAAAAGTCCAGCTGCACCTGCATTTCAAGCCGCCCGCCTACCAATGAAGGTTTTTGGGATAGCTCAAGTCCACTCTCCTTTTTTTTTAAAAAAAAAGAGAAAAGTGAGGTGTTTACTGATACTCAAACAAGCATGCTCTTCGGAATACCAAAGAGCGCAATATGCGTTCAAAGATTCGATGATTCACTGAATTCTGCAATTCACATTACGTATCGCATTTC
+
ECC<D1FHHHGDDDCCHEHHHCHF???C@@F?EEE1C=C<EDD@H1<CCH?ECHH<11DC@F?F1DCDD?CCCGFEHHGC@FGHI@<@C1<CEFHH<GHC?GHHHFFCGH1FE?EHCHHH@H0FGCEHHFFH?CH0@EEHHIHIDGCFHHGEHHH?GHHGCFHI?HEHFEGFHHHAGGEFHEEHHHGEFB@HA@FHHCGH,EEHI-A5?GHF-@GC######F8HHGEGB.7;8.76EFEHA@BA87?-EGED@/<?CCIIHG@@F?HIHHCHGHEGG?F<CHHIHEHHHCD1HHEE?HHEHGIIHIIHFHHHHCCGIHCEDHHHHGIIHCEHHIHIHCCIGHIGHHHHGHEIHEEEEFIHEHCHHHHFHHHHHGHHIHCEHCGC<HII
@HISEQ:711:H5NNWBCX2:2:1101:15932:16432:ATCTCGTA
TTAAGTTCAGCGGGTAGTCTTACTTGATTTGAGATCGAGTTTAACAAGAATCGTTGCCGACCCTTGTGAAATCCTGCATCAGTCAGCCAATACGGTCAAACTCCCTTTATGTTAGCTGCAGCAAAAGTAATAATCCGTTTGACGGGACTAAATGAATATGCTTTTAGCTCAGGAGATTGTCCAGCTGCACCTGCATTTCAAGCAACCCGCCACCGATCTCAAAAAGATTGGTGTTGGGATTGCTCAAGTCCAAAGCTTTTCGATTAAAAAATCCAAAGGCTTTGAGGTGTTTACTGATACTCAAACAAGCATGCTCTTCGGAATACCAAAGAGCGCAATATGCGTTCAAAGATTCGATGATTCACTGAATTCTGCAATTCACACTACTTATCGCATTTC
+
IIIIHHHIIIIIIIHHIIHIIIIIIIHHIIHIHIHIHHIIIIIIIIIHIHIIIIIHIIIIGIIIIIIHHIHIIIIIIIIIIIIIIIHIIIIIIHHIHHEHHIIIIIIIIIIIIHIHHHIIIIIIIHIHIIIIIHIHIHHHHIHIHIIIIIIGIIHEHIICHIHIHHIFHEEGCGHC@HHHIIIIIIHHIHIIIHGIIIIIIIIHHHII@EHHIIGHHHGHIHHIIHIHIIHC=GIHIIHIIIHGHHHHIIIIIHIGIGIIIIGIIIIIIIIIIIIIIIIIIIIIIIIIIIIHIIIIIIIIIIHHHIIIIIIIIIIIIHIIIIIIIIIIIIHIIIIIIIHIIIIIIIIIIIIIIIIIIIIIIIIIIIIIIIIIIIIIIIGIIIIIIIHHIIIIIIIIIII
@HISEQ:711:H5NNWBCX2:2:1101:17339:16251:ATCTCGTA
TTAAGTTCAGCGGGTATCCCTACCTGATCCGAGGTCAACCGTAAAAAATGGGGGGTTCTGGCAGGTAACCGCCGGGACCCTATAGCGAGAGAATTACTACGCTTAGAGCCAGACGGCACCGCCACTGATTTTAAGGGCCGCGGGACCGCGAACCCCAAGACCAAGCCGAGGCTTGAGTGGTTATAATGACGCTCGAACAGGCATGCCCCTCGGAATACCAAGGGGCGCAATGTGCGTTCAAAGATTCGATGATTCACTGAATTCTGCAATTCACATTACTTATCGCATTTC
+
IIHE@DGHHHIHHHIHIIIIIIHHHHHHIIIIGHIIIIIIIHIIHIIIGHHHIIDEHHHIEHHHGHIHHHDHHIHIIHIHHHIHIIIIHEHHHHG@FHHGIHHHIHIIIIIEHIIHHIIIHIIIIIHIIIHGHHIIIIIIIHIIHHHIIIIHHHHHHHHHIHIHIIHHHIGHHIIIIIIIHHHHHHHIGIGIIHIHIIHIHGIIIIIIIIHIHIHIHCHCEHCIIHIHHHEEHHIIGIHIIIIIIIHEHGEIHHIHIHIIHIIIIIIIIIIIIIIIIHHCHHHHIIHIIII
@HISEQ:711:H5NNWBCX2:2:1101:3616:16717:ATCTCGTA
TTAAGTTCAGCGGGTGGTCTTGTCTGATCTCAGGTCGAAGGTTTGGATTTCCGATCGGCTTTTGAGGGCCGCCCGAAAAAATTCCTGCTTATGGCCGAGCGGCATTGGAGCTCTCCGGTCGAACGACAGCGGCATGCAGCGTGAAGCCACCTACCATGCTGGCGCTCTTTTGAAAGAGTCGCGCCGCGAGCCCTGCACTTCAGCCGACCCGTCTCCAAAAGAGGAAACGAGACGGCCACGTCCGCCGCCAGCCTCTTTCGAATGAAAGGGGGAGGGGCGAGGGGTGAGCCGACGCTGAGACAGACATGCTCTCGACCGAAGTCTCGAGCGCAATATGCGTTCAAAGATTCGATGATTCACGGAATTCTGCAATTCACACTACGTATCGCATTTC
+
IIIIIFDGHHIIIHIIIIHHHHHIIIHIGHEEHHHHHIIIIGHIIIIIIIIIIGIIIIHHHHHIIHHFCHHHHHHIIIIIIHHHIIIGHHIHIIIIIHIIIIIIIGICGHIIIIIIIGHIIIIHIIIDIHHHHIGHECHGH0DGHHFHFHHHIIIGHIIHIHHCHHHIIII/BGHAEHEEEHH<HCHH?EDHHHEHIIEHHEHGHIHHHDB8HH?FFGGG@?CHH@HHFHDCHH?CE=E?DHE?5HIGIHIIHIIFHHHGGHEGHHHHCEHHEIGHHHIHGGIIHHIIGIIIGHIHIIHHIHFIIIIIGHHDGHHHGIIIIGIIIHIHHGIIIHIHHIHHHGIIIHHIIIIHIHCIIHGIGFIIIIIIIHEHHGIHHIIHFHEGHHIIIHIIII
@HISEQ:711:H5NNWBCX2:2:1101:4012:16515:ATCTCGTA
TTAAGTTCAGCGGGTATTCCTACCTGATTCGAGGTCAACATTCAGAAGTTGGGTGTTTTACGGCATGGCCGCGCCGCTCTCCAGTTGCGAGGTGTTAGCTACTACGCAATGGAAGCTGCGGCGGGACCGCCACTGTATTTGAGGGACGGCGTGTGCCCACAGGGGGCTTCCGCCGATCCCCAACGCCAGGCCCGGGGGCCTGAGGGTTGTAATGACGCTCGAACAGGCATGCCCGCCAGAATACTGGCGGGCGCAATGTGCGTTCAAAGATTCGATGATTCACTGAATTCTGCAATTCACATTACTTATCGCATTTC
+
IIHIIIIIIIIIIIIIHIIIIIIIIIIIGIIIIIIIGIIHIIHIIHHHIIIIIHHIIIIIIIHIIIIIIIIIIIIHIIHIIIIIEHHHGHHIIIIIIIIIIIIIIGICHHHIIGIIIIIIHIIIIIIIGHIHIHIIIGHIGHIIIIIIIIIIIIIIHHEHIHHIIIIHIIIIIIIIIIIIIIHIIHIIIHHIHIIIHHEHIIIIIIIIIIIIIIHHIHIIIHHIIIIHHDHHIHGHHIIIIIIIHHHHFIIIIHIIHHHIIIIHIHIIIIHGHIGIIHIGIHGIIIIHHHIHFHHIIIIIHHHHIIIIHIIIIIIHI
@HISEQ:711:H5NNWBCX2:2:1101:5211:16544:ATCTCGTA
TTAAGTTCAGCGGGTATTCCTACCTGATCCGAGGTCAACCTTCAGAAGTGGGGGGTTTAACGGCGTGGCCAGGCTGCGTTCCGGTGCGAGGTGTGCTACTACGCAGAGGAGGCTACAGCGAGACCGCCACTAGATTTCGGGGCCGGCGCCCCGGAGGGCGGCCGATCCCCAACGCCAAGCCCGGGGGCTTGAGGGTTGAAATGACGCTCGAACAGGCATGCCCGCCAGAATACTGGCGGGCGCAATGTGCGTTCAAAGATTCGATGATTCACGGAATTCTGCAATTCACATTACTTATCGCATTTC
+
IIIIGHIIIIIIIHIGHIHIIIIIIIIIIIIIIIIIIIIIIIIIIIHIIIIIIIIGIHIIIHIIIIIHHIIIGIIIIGHIHIIICHIIFIIEHIIIIIIIHIIIIIIIIIIHIIIIIIIIIIIIIHIHIIIHHIIIIIHHHIIIIIIIIIIIIIIIIHIHIIIEHHHHIIIIIIIIIHHIHIHIIIIHHIIIIIIHHIIIIIIHHIHHHIIIIIIHIIIHIIIIHIIIIIIIIIIHHFIIHIIIIIGIIIIIIIIIIIIIIIIIHFIIIIIIIIIIIIIIIHIIIIIIIIIIIHIIIIIGIIIIII
@HISEQ:711:H5NNWBCX2:2:1101:7224:16533:ATCTCGTA
TTAAGTTCAGCGGGTATCCCTGCCTGATCCGAGGTCAACCTTGCGAGTAGGTCTTCCGGCAGACGGGGCCCCGACTTTTGAAGCGAAAGATTCTGCTACGCTTAAAGCCGGTGCCACGCCGCCGAGCGTTTCGAGGCGCGTCCCCAAAGGGGACGTCGCCCAACACCAAGCCAGGCTTGAGTGGTGAAATGACGCTCGAACAGGCATGCCCCTCGGGATACCAAGGGGCGCAATGTGCGTTCAAAGATTCGATGATTCACTGAATTCTGCAATTCACACTACTTATCGCATTTC
+
E@GHIHHHHHIHEDEEGHHHIGIII@HHHIHHI<ECEHEEEEFHC<CC@FHHHHFCCGHIC<DF<@DCCC?CE/CH@FHCEEHHIEE?EHH?FHHEHHHHIEHHCHE?HH@<C?CDHIIIDHDHH?DCEHDFHHHDDDC<DCHHEHEHGGGHHHCHIHIHIHIHHECACEGIIHHHEIHGHGIHHHHEIHIHIIIGIHIHIIHHHHH?HHCIHHIIHHHHGCHGCDEC0EIIHIHHHHHHFIHIIGIIIIHHED1GIHHHHCIHHHECHHEHHHHFGGGCDGHHHEGIHIHHDH
@HISEQ:711:H5NNWBCX2:2:1101:16607:16548:ATCTCGTA
TTAAGTTCAGCGGGTATTCCTACCTGATCCGAGGTCAAACTTTCAGAAGTGGGGGGTTTAACGGCGTGGCCGCGCTGCGATCCAGTGCGAGTGTTGCTACTACGCAGAGGAAGCTACAGCGAGACCGCCACTAGATTTAGGGGACGGCGCGCCGCGAGGGCACGCCGATCCCCAACACCAAGCCCGGGGGCTTGAGGGTTGAAATGACGCTCGAACAGGCATGCCCGCCAGAATACTGGCGGGCGCAATGTGCGTTCAAAGATTCGATGATTCACTGAATTCTGCAATTCACATTACTTATCGCATTTC
+
IHIIGHIIIIIIIIIHGIIIIIIHIIIIIIIIIIIIIIHIIIIGIIIIIIIIIIIIHHHHIIIHIHIEHIIHIIIIIHICHHIGHIIIIHIIIIIHGHIHIIIIHIIIIIIIIHFIIIIGIHIHHIIHIEIIIIIIHIIIHFIHHIIIHIIHHIIHIHIIHHGHGHHHHHIIIIIIIIIIECIIIIIHIIIIHIIIIIIHHHIIIHHIIIIIIIIIIHHGIIIHIIIIIIIIIHIIIHIHHGIIIIHHCECIIIIIIIIIIIIIIIIIHIIIIIIIIIIIIIIIIIHIIIIIIIIIIIIIIHHCIIIII
@HISEQ:711:H5NNWBCX2:2:1101:17496:16622:ATCTCGTA
TTAAGTTCAGCGGGTATCCTTACCTGATCCGAGGTTAAATCTTAGGTTTTTAGGTCCAAATCAACAATCGACAGAATGCCGGCTGAGCCACTAAAGCGTGTGACAGAGCTCCATACGCTCGGGCATCAAGACTCGACATCGCCACTGCATTTCAAGCCTGTTCATGAAAAGAACAATTGGCTCAACAACCAAGCTGCGCTTGAAGGTGGTAATGACGCTCGGACAGGCATGCCCTCCGGAATACCAGAGGGCGCAATATGCGTTCAAAGATTCGATGATTCACGGAATTCTGCAATTCACATTACTTATCGCATTTC
+
IIIIIHIIIIIIIIIIIIIIIIIIIIIIIIIIHIIIIIIIIIIHIIHIIFHHHIHHHFHIIIIIIHIHIIGIIIIIIIIIIIIIHHHIIIIIIIIIIIHHIIHIIIGHIIIIIIIHHIIIIIIGGGHIIIIHIIIHIHIIIIIIIIIHIIIIIHIIIIIIHIHIIIIIIIIIIIIIIIIIIIIIIIIIIIIIIIIIIIIIIIIHIIIIIIIHIIIIIIHIHGIIIIIIIIHIHIGHEIIIIIIIIHEHHIIIIIIHIHIHIIIIIIIIIIIIIIIIIIIIIIIIHIIIIIGIIIHIIIIIIHIIIHHIHHIIIIIII
@HISEQ:711:H5NNWBCX2:2:1101:19849:16506:ATCTCGTA
TTAAGTTCAGCGGGTCTTCCTACCTGATCCGAGGTCAACCTTGGGTAAATAAGGTGTTTAACGGCCGGAGCACGAAGCACGTCCAGAGCGAGATGTATTACTACGCTCGGAGTGACTAGCGAGCCCGCCACTGATTTTCAGGGCCTGCGGCAGCCGCAGGTCCCCAACACAAGCCTGGGGCTTGATGGTTGAAATGACGCTCGAACAGGCATGCCCGCCAAAATACTGGCGGGCGCAATGTGCGTTCAAAGATTCGATGATTCACTGAATTCTGCAATTCACATTACTTATCGCATTTC
+
HHFEHHIHIIHIIIIIIIHHHIIIIHEHHHHGHHIIHHEHHIIIIIHIIIIIIIFHHIIGCHH<HIIFCCHHIIIIHIICHIIIIIIHIIIIIHIIIIIIIIIIIIIIIIIHHIIIIHHIE?FHIIIIIIIIHHHIGHIIIHHHIIIHIIIIIIIHIIIIIHHIIHIIIHHGHIIIIIHHIIIHIIIIIIIIIIIIIIHHIIIIIIIIHIIIHIIIHHHF@IIIIIIIIHHIGIIHIIIHHHHFIHIIIHHIIIIIIIHIIIIIIIIIIIHHIIGIIIIIIIIIIIHHIHHIIIIIIIH
@HISEQ:711:H5NNWBCX2:2:1101:1930:16939:ATCTCGTA
TTAAGTTCAGCGGGTAGTCTTACTTGATTTGAGATCGAGTTTAACAAGAATCGTTGCCGACCCTTGTGAAATCCTGCATCAGTCAGCCAATACGGTCAAACTCCCTTTATGTTAGCTGCAGCAAAAGTAATAATCCGTTTGACGGGACTAAATGAATATGCTTTTAGCTCAGGAGAATGTCCAGCTGCACCTGCATTTCAAGCAACCCTCCACCGATCGTAAAGACTGGTGTTGGGATTGCTCAAGTCCAAAGCCATTCAAAACAAATTGAAGTCTTTGAGGTGTTTACTGATACTCAAACAAGCATGCTCTTCGGAATACCAAAGAGCGCAATATGCGTTCAAAGATTCGATGATTCACTGAATTCTGCAATTCACATTACGTATCGCATTTC
+
IIECHHHHIHHIIHHHHHCEHIIIIIIIIGIHHHIIIIIIIIIIIIHIHEHG@GHIIIHIIIGGIIHIF1?GHHHIHFHFHIHIIIIIGHIIIHH<EGH?FHHHHCGHHIIHHGHHIHFHHHHIFHHHHIIHIIFHIHHHE<FHD//CCC@.GGHHGHHCHEHHHGCHIHHHHHEH.AEHIIIEHG@HCHFHHHHHHHIGIGHIIIHGHBGHIIHEG-F.F?HHF@.C:DEGD8.HGFG?IGHHHIHG?D/HHFIIGEIHHHFHF<0@HEHHCHFEEHHEECFEFC@@@FEEHHHHHGHHHH?GHHEHHDHEFEEGIIIHHHG?CEHHHHHEHH=CHF1<EEE@EEEG?HFEECGHEEFHHHGEHHHHEC11EH?F?EC<<GCEC<CC??HCDD
@HISEQ:711:H5NNWBCX2:2:1101:6822:16917:ATCTCGTA
TTAAGTTCAGCGGGTATCCCTACCTGATCCGAGGTCAACCTTAGAAATGGGGTTGTTTTACGGCGTAGCCTCCCGAACACCCTTTAGCGAATAGTTTCCACAACGCTTAGGGGACAGAAGACCCAGCCGGTCGATTTGAGGCACGCGGCGGACCGCGATGCCCAATACCAAGCGAGGCTTGAGTGGTGAAATGACGCTCGAACAGGCATGCCCCCCGGAATACCAGGGGGCGCAATGTGCGTTCAAAGATTCGATGATTCACTGAATTCTGCAATTCACATTACTTATCGCATTTC
+
IIIIIIIIHHGIIIIGHHIHIIIIIIHIIIIIIGHGHIIIHIHIIIIIHGHIIIIIIIIHIHHGIIIDHHHHHIIIIIIIIIIIIIIIIGHHIHHHHIIIIIIHIHIIIGIIGIIIHIIIHIIIIIIIIIGHIHHIHHIIIIIIIIIIIIIIIHIIIHIIIIIIIHIHIIIIIIIHIIIIIIIHHHHHHIIIIHIIIIIIIIHIHHHHHHIIIIIIIHHHHHHIHHIHHHHIGIIIIHIIIHIIIHFIIIIIIIIIIIIIHIHHIHHIGIGIIHGHIIIIIIIIIIIHIIIIHIII
@HISEQ:711:H5NNWBCX2:2:1101:7105:16865:ATCTCGTA
TTAAGTTCAGCGGGTATTCCTACCTGATCCGAGGTCAAACTTTCAGAAGTGGGGGGTTTAACGGCGTGGCCGCGCTGCGATCCAGTGCGAGTGTTGCTACTACGCAGAGGAAGCTACAGCGAGACCGCCACTAGATTTAGGGGACGGCGCGCCGCGAGGGCACGCCGATCCCCAACACCAAGCCCGGGGGGCTTGAGGGTTGAAATGACGCTCGAACAGGCATGCCCGCCAGAATACTGGCGGGCGCAATGTGCGTTCAAAGATTCGATGATTCACTGAATTCTGCAATTCACATTACTTATCGCATTTC
+
IIIIIHEHIIIIIIIIIIIIIIIIIHIGIIHIIIIIIIIIIIIIIGIIIHIIIIIIHIIIIIIIIIIIIIIIHIIIIIIIIIIHIIHHIIIIIIHIIIIIIIIIIIIGIHHIIIHHHEHHHHHDHEHHHHHHHIHIIIIIHHIIIIHIIIIHIHHHIIIHIIHHIIIHCIIHHHIHHHHI?IEHHIIIHIIIIIIHIIIIHHIIIIIIIHIHIIIIIIIIHGIIIHIHIIIIIHHIIIIIIHIIGHGIIHHHIIIHIIIIIIIIHIIIIHHHIIIIIIHIIIHIIGIIIIIIIIIIIIIIHHHIIIIIII
@HISEQ:711:H5NNWBCX2:2:1101:7351:16845:ATCTCGTA
TTAAGTTCAGCGGGTAGTCTTACTTGATTTGAGATCGAGTTTAACAAGAGGTTTTGAAGACTCTTGTGAAAATCCTGCATCAGTCAGCCAAAATGGTCAAACTCCCTTTATATTAGCTGCAGCAAAAGTAATAATCCGTTTGACGGGACTAAATGAATATGCTTTTAGCTCAGGAGAATGTCCAGCTGCACCTGCATTTCAAGCAACCCGCCCCCTCTCTTTAAAAGATTGGTGTTGGGATTGCTCAAGTCCAAAGCCTTTCTTCAAAAAAGAAAAAAGGCTTTGAGGTGTTTACTGATACTCAAACAAGCATGCTCTTCGGAATACCAAAGAGCGCAATATGCGTTCAAAGATTCGATGATTCACTGAATTCTGCAATTCACATTACGTATCGCATTTC
+
HHIIHGHHIHIIHIIIIIIIIIIIIIIIIIEHIIHHIIIHIIIIIHEHHHHHIIGHHIIIIIIGIIICGHIHIIIIIHIIIIIFHIIIIIIIIIEC<FHGIIIIIIIIIIIIIIIHHIIGHIIIIIGHHGHHIIIGIIIIIHIICHIHHIIIHIIIHEHIEFHIHIEHHIIIIIGFHHEHHHHHIHIHHHIIIIHIHIIIIIIIIIIIHHHHHHIIGHHBHGIHHIIIHIGHHIHIIIIIIGHHHEGIIHHIHIIHIHIIIHFGIIIHIIIHIHHHIHHIIHEIIHHGHEHIHHGHIIIIIIIIHHIIIHGIIIHCIIIHIIIIIIIIIHIHHIIIIIGIIIIIIIIIIIIHIIIIIIIIIIIIIIIIIIIIHHIIIIIIIIHIIHIIIIIIIIIIGHII
@HISEQ:711:H5NNWBCX2:2:1101:8452:16964:ATCTCGTA
TTAAGTTCAGCGGGTAACCCTACCTGATCCGAGGTCAAACTTAGAGAGTAAGGTTTGACGGCAGGCCTCCACCGGGTCCCGAAGCGAGCTGTAATACTACGCAGGGGGAGCCGCGGCAGGACCGCCACTTCATTTCGGGGCCTACGGGGGATAGCACGAGGCTTCCCGTAGTGCCCCAACGCCGAACCCGAACAGCACCTAGATGCTGGACAGGCTCGAGGGCAGAAATGACGCTCGGACAGGCATGCCCGGCAGATTACTGCCGGGCGCAATGTGCGTTCAAAGATTCGATGGTTCACTGAATTCTGCAATTCACATTACTTATCGCATTTC
+
<CCEEHH1<EE/C?/C@F?<FGG@FH1DDC<E?<<DG<CH11<FFC1<D<1DEGECE1D0<C<E/?CFF@@EHEECHH?GHC/<?EEECCHFE@GIHHEHDC<FCDDHCCHEHHGGGHDHEHHI<C?0D0<0<DFHHHEGHHEHEE=H@E6B:FBFHHF?GDDE?:DHFBEB@HCGHE.BE<EHBAC?GFHHFD?B.FHHEFHHGCEHHHHFE/CE<FFEF@CCCGCHHDHHHHDHEFHECHFFC/DDD?GH@EEHH@FDHE<HEHHHCD1C/EC0?HHEECFDHGC1HCHIGIIHIHHE?HEFDFEF<1G@HGCHHHCDC0C<GHHEIEDDF
@HISEQ:711:H5NNWBCX2:2:1101:10032:16754:ATCTCGTA
TTAAGTTCAGCGGGTATCCCTACCTGATCCGAGGTCAACCGTAAAGAATGGGGGGTTCTGGCAGGTGGTCGCCTGGACCCTATAGCGAGAAAATTACTACGCTTAGAGCCAGACGGCACCGCCACTGATTTTAAGGGCCGCGAAACCGCGAACCCCAAGACCAAGCCGAGGCTTGAGTGGTTATAATGACGCTCGAACAGGCATGCCCCTCGGAATACCAAGGGGCGCAATGTGCGTTCAAAGATTCGATGATTCACTGAATTCTGCAATTCACATTACTTATCGCATTTC
+
EHIGIIIIIIIIIGHHHIIIIIHHIIIIHIIHIIIIIHIGIHHIHHHHHHHHHIHHIIFEHHHIIIIIHFHGIIIIIIGIIHHIIHIIIIIIIIIIIHHHHHEHIIHHIHHIIIIGIGHHIHHHHIHIIIIIIIIGHGHHIIHIHIHEHIIIIIIIIIHIHHHIIHIIIIHIHHIIHHHHHGHIIIIIHIIIHIIIIIIIIIIIHHGHGHGHHIIIIHIHIIIIHHHIIIHHIHIIIIHIIIIIIIIIIIIHHHIHHHHIIIIIIHGIIIHIIHHIIIHHIIIHIIIIIII
@HISEQ:711:H5NNWBCX2:2:1101:12185:16764:ATCTCGTA
TTAAGTTCAGCGGGTATCCCTACCTGATCCGAGGTCAAGCTTCTTTTAAATATAATAACATATCCAGGCTAGTGAGCCCACGACGGACGCTCCAAAGCGAGAGTAGTCCACTACGCTTGAGGCCATCGAGGCACCGCCGATGATTTTCAGGCACGCTCCCCATAACCCCCCACACTTGTGGGAGAGGAGCGAGAGCCCAATACCAAGCCAGGCTTGAGGTTTTGACAATGACGCTCGAACAGGCATGCCCCTCGGAATACCAAGGGGCGCAATGTGCGTTCAAAGATTCGATGATTCACTGAATTCTGCAATTCACATTACTTATCGCATTTC
+
IIIIIIIIIIIIIIIIIIIIIIIIIIIIIIIIIIIGHHIIHHIIIIIIIIIIIIIIHIIIIIIIIIGHHHIHIHHHIHIIIIIIIIIIIIIIIIIIHIIIHIIIIIIIIIIIIHIIIIHHIIHIIHIHIIIHIIIIIIIIIIHIIIHIHHHHHHEHIIHIIIHHHIIIIHIDHHIFIIIIIIIIHIIIIIIIIIIHHIIIIHIHIIHIIIIHIIHHIHIHIIIIHHHIIIIIIIHHIHIIIIIIIIIHIIIIIHIIIIIIHIIHCCHIIHHIIHHIIIIIIIIIIIHIIIHIIIIIIIIIIHIHIGIHIIIIIIIIIIIIHIHHIIIIIIIII
@HISEQ:711:H5NNWBCX2:2:1101:12236:16972:ATCTCGTA
TTAAGTTCAGCGGGTAGTCTTACTTGATTTGAGATCGAGTTTAACAAGAATCGTTGCCGACCCTTGTGAAATCCTGCATCAGTCAGCCAATACGGTCAAACTCCCTTTATGTTAGCTGCAGCAAAAGTAATAATCCGTTTGACGGGACTAAATGAATATGCTTTTAGCTCAGGAGAATGTCCAGCTGCACCTGCATTTCAAGCAACCCGCCACCGATCTCAAAAAGATTGGTGTTGGGATTGCTCAAGTCCAAAGCTTTTCGATTAAAAAATCCAAAAGCTTTGAGGTGTTTACTGATACTCAAACAAGCATGCTCTTCGGAATACCAAAGAGCGCAATATGCGTTCAAAGATTCGATGATTCACTGAATTCTGCAATTCACATTACGTATCGCATTTC
+
IIIIIIIIIIIIIIIIIIIIIIIIIIHHIIIHIHIIIIIIIIIIIIIIIIIIIIIIHIIIIIIIIIIHIIIIIIIIIIIHIIIIIIIIIIIIIIIHHHHIIIIHIIIIIIIIIIIIIHIIIIHIIIIIIIIIIIIIIIIIIIIHHIHIIIIIIIHIIIIIIIIIIIIIEHIHIHFHIIIIIAIHIIGHIIIIIHIIIIIIIIIHIIHHHHIIIIIIEHDDIIIIGHIIIIIHIIIIHHIHIIHIIIIIHHIHIIIIIHIHHIIIIIIIIIIIIHIHHIHIIIIIIIIIIIIHIIIHIIIIHIIIIIIIIIIIIIIIIIIIIIIIIIIIIIHIIIHIIIIIIIIIIIGIIIIIIIIHIIIIIIIIIIIHIIIIIIIIIIIIIIIIIIIIIIHIIIIIIII
@HISEQ:711:H5NNWBCX2:2:1101:20111:16761:ATCTCGTA
TTAAGTTCAGCGGGTATCCCTACCTGATCCGAGGTCAACCTGAAAAAAATTGGGGGTTGCTGGCGAGCACACGACCGGACCTCCAGAGCGAGAAGAATTACTACGCTCGGAGCCGGACGGCACCGCCACTGACTTTAGGGCCCGCCGGGTCGGCGGGGCCCAATACCAAGCTGAGCTTGAGGGTTGTAATGACGCTCGGACAGGCATGCCCCCCGGAATACCAGGGGGCGCAATGTGCGTTCAAAGATTCGATGATTCACTGAATTCTGCAATTCACATTACTTATCGCATTTC
+
IIIIIIIIIIIIIIIIIIIIIIHIIIIIIIIIIIIIIIIIIIIIIIIIHIGIIIIIIHHGHHHIIIIFHIIIIIIIIHGIIIIIHIIIIIGIIIIIIIIIIIIHIHIIIHIIIIIIIIIIHIIIIIIIIIIIHHHHHIIHHHHIIIIIIHIIIHIIIIIIIIHIIIIIIIIIIIIHIIIIIIIHIIIHIHIIIIIIIIIIIIIIIIIIHHIHGIIIIIHIIIIIIHIIIIIIIHFDIGIIIIIIIIHIIIIIIIIIIIIIIIHIIIIIIIIIIIIIIHIHHIIIIIIIIIIIII
@HISEQ:711:H5NNWBCX2:2:1101:1628:17208:ATCTCGTA
TTAAGTTCAGCGGGTAACCCTACCTGATTCGAGGTCAAAACTGGTTGTGTGACTGCTGTCTCTCGACCGCCGTCGGTTGCGGCAGCACGGCGGCACGGCCCGATGCGAGAAGTAAACCACTACGCAGGGGGCAACGTGCGCGCGCACGCCGATGAAATTAGGGCCCGCAGCGCTGGAAAACAGCGCCGCGGGGCCCAACACCAGCACCCAGGCCGCCTGAGCGGCCGGGCCTGAGGGAAGAAATGACGCTCGAACAGGCATACCCGGCAGAATACCACCGGGTGCAATGTGCGTTCAAAGATTCGATGATTCACTGAATTCTGCAATTCACATTACTTATCGCATTTC
+
IIIIHIIIIHHHHIIIIIIIIIIIIIIIIIIIIIIHIIHHIIGIHIIIIIIEHIIHHIIIIHIIHHIFHIIIIIIIIIHIIIIIHIIIHIHFHHIHEFEHIIHIIIIGH<GGDGHIIIIIIIIIIIIIHIIIHHHHHHHHHIHHIIDHHHIFIIHIIHIIHHHIIGHHHHIIIIIIHHIHIIAHHE?EEIIGIIIHHHHGGEHIIHHIIHHHHIHIFIIIIHHHIHIIHHIIIIIIIIIIIIIIHDIIIIIGIIIIIIIIIIGIHIIIIHIIIIIIIIIHIIIHHHIHEHHIIIIIIHFHEGIHIIIIIIIIIIIIHIIIIHIIIHIIIIIIIIIIIIIIIIIIIIII
@HISEQ:711:H5NNWBCX2:2:1101:6278:17058:ATCTCGTA
TTAAGTTCAGCGGGTAGTCTTACTTGATTTGAGATCGAGTTTAACAAGAATCGTTGCCGACCCTTGTAAAATCCTGCATCAGTCAGCCAATACGGTCAAACTCCCTTTATGTTAGCTGCAGCAAAAGTAATAATCCGTTTGACGGGACTAAATGAATATGCTTTTAGCTCAGGAGAAAGTCCAGCTGCACCTGCATTTCAAGCAACCCGCCGCCGATCTGAAAAAGATTGGCGTTGGGATTGCTCAAGTCCAAAGCTTTCAAAAAAAATCCAAAAGCTTTGAGGTGTTTACTGATACTCAAACAAGCATGCTCTTCGGAATACCAAAGAGCGCAATATGCGTTCAAAGATTCGATGATTCACTGAATTCTGCAATTCACATTACGTATCGCATTTC
+
IGHHGFHHIHGHIHIIIIIIIIIIIGHHHIGHHIIIIIIHHIIIIIIHHIIIIIIHHIHIHHHGHGHDGHIIIIIHIHIIIIIIHIIH@GHHIGH<EGHHHHIHIIIIGHIIHIHGHHHIHIHHHIIIIIIIIIEHHCGHHHHDCD=DFHHIIHHGIIIHIGHIHHEHHHFH?GHHIFHHEHHHIIHFHHIIHHHHHHIIHHHIHIHHIIIIHIHIHEIIHHHIIIIIIIGIIIHHIIIIIHEEHHEFHCEGIHHEGEGIIIIIIIIIIIIIIHHHIHHIIHIIHIGIIIIIIIIIIIIIHHIIHIIIIIIIIIIGIIIIHGCHIIHHIIGIIIIIIHIIHHIIHHHIIIHIIIIIIIIIIIIIHIIIIIIIIIIIIIIHIIIIIIHHIIIIIHHI
@HISEQ:711:H5NNWBCX2:2:1101:6886:17016:ATCTCGTA
TTAAGTTCAGCGGGTAGTCTTACTTGATTTGAGATCGAGTTTTACAAGAATCGTTGCCGACCCTTGTGAAATCCTGCATCAGTCAGCCAATACGGTCAAACTCCCTTTATGTTAGCTGCAGCAAAAGTAATAATCCGTTTGACGGGACTAAATAAATATGCTTTTAGCTCAGGAGAATGTCCAGCTGCACCTGCATTTCAAGCAACCCTCCACCGATCGTAAAGACTGGTGTTGGGATTGCTCAAGTCCAAAGCCATTCAAAACAAATTGAAGTCTTTGAGGTGTTTACTGATACTCAAACAAGCATGCTCTTCGGAATACCAAAGAGCGCAATATGCGTTCAAAGATTCGATGATTCACTGAATTCTGCAATTCACATTACGTATTGCATTTC
+
IIIIIHHIIIIIIIIIIIIIIIIIIIIIIIIIIIIIIIIIIIIIIIIIIIIIIIIIIIIIIIIIIHIHIIIIIIIIIIHIIIIIHIIIIIIIIHHHIIIIIIHIIHIHIIIIHHHHHIIFHHIIHIIHIIIIIIIIIIIHIIIHHHHIIIIIIIIIHHIIIIIIIIIGHHIIIIIIHIIIIIHIIIIIHHIHIHIIIIIIIIIIIIIHIHHHIIIIHGIIIIIIIIIIIIIIIIHEGFHHFHIIIHIIIIIHHFIIIGHIIIIIIIIIIIIGIIIIIIHGIIHIIIIIIIIIIIIIIIHHIIIIIIIHHIIGIIIIIIIIHHIIHHIIIHHIIHGIHIIIHIIIIIHIHIIIIIIIIHHIIIIIIIIIIIIIIIIIIIIIHHIIHGIIIIIIII
@HISEQ:711:H5NNWBCX2:2:1101:13502:17084:ATCTCGTA
TTAAGTTCAGCGGGTAGTCCTACCTGATTTGAGGCCAGATAATAAAAAAGTCATGTCTAGCAAGCTAGAACTTGTATTAGAAAGCGGACAAACGTCCCAGAAACTCGGCCAATCCGAAGATTGTCCTCAGCGAAATAACTTATTACGCCAAGTCAAACCAAGTCTCAAAGACAGATCCAGCTAATACTTTTAAGCTGAGCCGACTCTTTCGAGCGGCAAACAGCCAAATCCAAGCCAAGACAAGAGCACTAAACCCAAGTCAAGGTTGATATTTTCATGACACTCAAACAGGCATGCTCTTCGGAATACCAAAGAGCGCAAGGTGCGTTCAAAGATTCGATGATTCACTGAATTCTGCAATTCACATTACTTATCGCATTTC
+
IIIIIIIIIIIIIIIIIIHIHIIHIHFHIIIIIIIIIIIIIIIIIIIIHHIIGHHIIIHHIIGIIIIEHHHHIHIIIIIIHIIGHIGHIIIIIIIIIIFIIIIIIIHGIIIGIIHIHGHHHHIIEHIIIIHHIIIIIIIIIIIIIIIIIICHIHIHHHHIIIHIIIIIIHIHHIIC?HHFHIHHIHHIGHIIIIIHHHEFIIHHHHIIIIIIIIIIIIIHHHGHHHHIGHIIHHIHGIIIIIIHHGIIIHIHHHIIIIIIIIHIIIHIIIHIHHHIHHHIIHHEHIIHHHHIHIIIIIIGHHHIIIHIIIIIHGHHGHHHFHIIHHIHCIIIGHIIIIIIHIIIIIIIIIIIIHHHHHHHIHIIIIIHHHHIIHHHIIIIII
@HISEQ:711:H5NNWBCX2:2:1101:16022:17127:ATCTCGTA
TTAAGTTCAGCGGGTATTCCTACCTGATCCGAGGTCAACATTCAGAAGTTGGGGTTTAACGGCGTGGCCGCGACGATTACCAGTAACGAGGGTTTTACTACTACGCTATGGAAGCTCGACGTGACCGCCAATCAATTTGAGGAACGCGAATTAACGCGAGTCCCAACACCAAGCTGTGCTTGAGGGTTGAAATGACGCTCGAACAGGCATGCCCGCCAGAATACTGGCGGGCGCAATGTGCGTTCAAAGATTCGATGATTCACTGAATTCTGCAATTCACATTACTTATCGCATTTT
+
IHHHIIIHIIIIIHIIIIHIIIIIIIIIIIIIIIIIIGHIIIIIIIIIIGIIHGHHIIIIIHIHHHIDHHIIHHIGIIHHIIIIIIIIHIIIIIHIIIIIIIIIIGIIIIIIIIHIIIIIIIIIIIIIIIIIHIIIIIIIIIIIGIIIIIIIIIIIIHIIIIHIIHIIIIEHIIIIIIIIIIIHIIIIIIIIHIIIIIHIIIIIIHFHIIIIIIIIHHIIIIIGIHGIHCIIIHIHDFCIIIIIIIIIIIIIIIIHHIIIIHIGIIIIIIIHFIHIIIIIIIHHIIHHGIIIIIGII
@HISEQ:711:H5NNWBCX2:2:1101:19862:17103:ATCTCGTA
TTAAGTTCAGCGGGTATTCCTACCTGATCCGAGGTCAACATTTCAGAAATTTGGGGTGTTTAACGGCTGTGGACGCGCCGCGCTCCCGATGCGAGTGTGCAAACTACTGCGCAGGAGAGGCTGCGGCGAGACCGCCACTGTATTTCGGAGACGGCCCCCGGTGAGGGAGGCCGATCCCCAACGCCGACCCCCCGGAGGGGTTCGAGGGTTGAAATGACGCTCGGACAGGCATGCCCGCCAGAATACTGGCGGGCGCAATGTGCGTTCAAAGATTCGATGATTCACTGAATTCTGCAATTCACATTACTTATCGCATTTC
+
IIIIIIHIIHIIIIIIIIIIIIIIIIHHIIIIIIIIIIIIIIIIIIIIIIIIIIIIIIIIHIIHGIIEHIIIIIIIIHIHIIIIIIIIIIIIIIIIIIIIIIIIIIIIIIIHIIIHIIIIHIIIIIIIIIHIIIIIIIIIIHHIIIIIHIHIIIIIIIIIIHIIIIIIIHIIIIIIIIIIIIIHHHIIHIIIIIIIHHIIGIIIIIIIHGIIIIIHIIIIIIHHIIIIHIIIIIIIIIHIHIIIIIIIIIHIGIIHHHC<FIGIIHIIIIIIHIIIIIIIIIIIIHIIIIIIIIIIIIIIIIIIIIIIIIIIIIIIIII
@HISEQ:711:H5NNWBCX2:2:1101:1754:17276:ATCTCGTA
TTAAGTTCAGCGGGTATCCCTACCTGATCCGAGGTCAACCTGAAAAAAATTGGGGGTTGATGGCAAGCACACGACCGGACCTCCAGAGCGAGAAGAATTACTACGCTCGGAGCCGGACGGCACCGCCACTGACTTTAGGGCCCGCCGGGGCGGCGGGGCCCAACACCAAGCTGAGCTTGAGGGTTGTAATGACGCTCGGACAGGCATGCCCCCCGGAATACCAGGGGGCGCAATGTGCGTTCAAAGATTCGATGATTCACTGAATTCTGCAATTCACATTACTTATCGCATTTC
+
IIIIIHIIIIIIIIIIIIIIIIIIIIHHIIIIIIIIIIIIIIIIIIIIHIIIHIIIIIIIIGIHIIHCHHIIIIIIHHHIIIIIIIIIGIHHIHIHIFIIIIIIIHHHIIIIIIIGIHHEHHIIHGIIIIHHHIHIIIIIIHIIIIIIIHHIIIIIIIIHIHHIIIIIIIIIHHIIHIIIIIIGIHHGHIHHIIIIIIIIHIIGHIHIHHIIIIIHIHHIGIIIIHIIIIHGIIHIIIIIHIHHHHEIGHFIIIIIIIHIIIHIIIIIGIIIIIIIIIIIIIIIIIIIIIIIII
@HISEQ:711:H5NNWBCX2:2:1101:2820:17384:ATCTCGTA
TTAAGTTCAGCGGGTATTCCTACCTGATCCGAGGTCAACCTTTCAGAAGTGGGGGGTTTTACGGCGTGGCCACGCTGTTTCCCAGTGCGAGGTGTGCTACTACGCAGAGGAAGCTACAGCGGGACCGCCACTATATTTGGGAGACGGCGCGCCCCGGGGGGCTCGCCGATCTCCAACACCAAGCCCGGGGGCTTGAGGGTTGAAATGACGCTCGGACAGGCATGCCCGCCAGAATACTGGCGGGCGCAATGTGCGTTCAAAGATTCGATGATTCACTGAATTCTGCAATTCACATTACTTATCGCATTTC
+
IIIIIIIIIIIIIHIIIHIIIIIIIIHIFHHHHIIIHIIIIIIIHIHIIHHIIIIIHHIIHIHIHHHEEIIICHIIIIIIIHIIIHIHIFHHHHHIHIHHHHHIGIIIIIIIIIGIIIHIHIHIIIHFHHIHIIIIIIIIEHIDIHHIHHIHIIHIIHIIIHHIGIIHHDIIIIIIHIIIIIIHIHGIIHHGHHIHIHHHIIIHIHIIIIIIIEFHIIHHIIIHIIIIIIHGIHIIIHIHHEIIIHHIHHHHIIHHIIGHIIHHHHGHHHHHHEIIIIIIIIIIIIIIIHIIIHHGHGIHEEIIIIIHHH
@HISEQ:711:H5NNWBCX2:2:1101:4162:17405:ATCTCGTA
TTAAGTTCAGCGGGTATCCCTACCTGATCCGAGGTCAACCTTAGAAATGGGGTTGTTTTACGGCGTAGCCTCCCGAACACCCTTTAGCGAATAGTTTCCACAACGCTTAGGGGACAGAAGACCCAGCCGGTCGATTTGAGGCACGCGGCGGACCGCGTTGCCCAATACCAAGCGAGGCTTGAGTGGTGAAATGACGCTCGAACAGGCATGCCCCCCGGAATACCAGGGGGCGCAATGTGCGTTCAAAGATTCGATGATTCACTGAATTCTGCAATTCACATTACTTATCGCATTTC
+
IIIIIIIHIIIIHIIIHIHIIIIIIIHIIIIIIIHIIIIIIIHIIIIIIIHIIIIIIIIIHIIIIIIHIIIIIIIIIIHIIIIIIIIIIIIIIIIIIIIIIIHIIIHIIIIIHHIHIHIHIIHIIIIIIIIIIIIIIIIIHGIIIIIIIIHHHIIIIIIIIIIIIIIHIHIIIIIIIIHIIIIIIIIIIIIIIIIIIIIIIIIIIHHIIIIIHIHIHIIIIIGGHIHHIIGIIIIIHHHEHG@HHIIIHIHHIIIIIIIIIIIIIIIHIIIIIIIIIIIIIIIIIIIIHIIIIIII
@HISEQ:711:H5NNWBCX2:2:1101:5617:17472:ATCTCGTA
TTAAGTTCAGCGGGTATCCCTACCTGATCCGAGGTCAACCTTAAAAAAGTTGGGGGGTTGTTGGCCAGCATCCCTCCGGAACGTCTATAGCGGGGAGATTTACTACGCTTAGAGCCGGACGGCACCGCCACTGATTTCAAGGCCCGCCCAGAGGCGAAGCCCAAGACCCCGCAAGCGGGAGTGGTCAAAATGACGCTCGAACAGGCATGCCCCTCGGAATGCCAAGGGGCGCAATGTGCGTTCAAAGATTCGATGATTCACTGAATTCTGCAATTCACATTACTTATCGCATTTC
+
IIIHIHIIIIIIIIIIIIIIIIIIIIEHHIIIIIIIIIIIIIIIIIIIIHIIIIIIIIIIIIIHIIIEHHIIIIIIIIIIIIIIIIIIIHIIIIIDHIIIIIIIIIGIHIIHIIIIHHHFHHIIIIIIIIIIIHHHHHIIHIIIIIIIHHHHIIIIIHHIIIIHHIIIIIIIIHIIIIIIIHIHHHIIIIHHHIIIIIIIIIIIIIIIIIHIIHIIIIIIHHHIHCEIIIIIHIIIHHIIHIIIIHIIIIIIIIIIIIIHHHGIIIIIIIHHHHIIIHHGIIIHHHHIIIIIIII
@HISEQ:711:H5NNWBCX2:2:1101:5788:17362:ATCTCGTA
TTAAGTTCAGCGGGTCTTCCTACCTGATCCGAGGTCAACCTTGGGTAAATAAGGCTTTTTAACGGCCGGAACCCGCAGCACGCCCTGAGCGAGATGTATTACTACGCTCGGAGTGACTAGCGAGCCCGCCACTGGTTTTCAGGGCCTGCGGCAGCCGCAGGTCCCCAACACAAGCCGGGGGCTTGATGGTTGAAATGACGCTCGAACAGGCATGCCCGCCAGAATACTGGCGGGCGCAATGTGCGTTCAAAGATTCGATGATTCACTGAATTCTGCAATTCACATTACTTATCGCATTTC
+
IHIIIIIIIIIIHHIIHIIIIIIIIIIIIIIHHIIIIIIIIIIIIHHIHII1GHIIIHIIIIGHHIIHIIHIIIIIHIIIIIIIIIIIIIIGIIIIIIIIIIIIIIHHHIIHHIIIIIHHIIIIIIIIIIGHIIIIIIIIIHIIIIIIIIIIIIIIIIIHHIIIIIHHIIIIIIIIIHIIIIIHIIIIIIIIIIIHIHIIHHHHIIIIIHIIIIIHHGIIHIHIIIIIHGHCIHCIHIIIIIHIIIIHIIIGHIIIIIIHIIIIIIIHIHIIIIIIHIIIIIIIIIIHHIIHIIIIIHII
@HISEQ:711:H5NNWBCX2:2:1101:13802:17420:ATCTCGTA
TTAAGTTCAGCGGGTCTTCCTACCTGATCCGAGGTCAACCTTGGGTAAAATAAGGCTTTTAACGGCCGGAACCCGCAGCACGCCCTGAGCGAGGTGTAAACTACTACGCTCGGAGTGACTAGCGAGCCCGCCACTGGTTTTCAGGGCCTGCGGCAGCCGCAGGACCCCAACACAAGCCCGGGGCTTGATGGTTGAAATGACGCTCGGACAGGCATGCCCGCCAGAATACTGGCGGGCGCAATGTGCGTTCAAAGATTCGATGATTCACTGAATTCTGCAATTCACATTACTTATCGCATTTC
+
IIIHHHHHFIIIIHHHGHGFHIIIIIGFEEHHIHIHIIIICFFHIIGHHIIIGHHCHHHIIIGCEHHEHHHHIFHHIGIGHHIHHIHHHGGHHHIHGHCHHHHIIIIIIIIIHFHCHFHHIIHIIIIIGIIHHHHIIHHICIHCHHHHDIIIHHIHIHIIHGDHHHHHIHHHHIIHHHGIIIIHIIIIIHIIHIHHHHHEHIHIIIHHHHGHIIIIIHGGHHIIHGIIHIIIHHHIIIHEGFCEIIIHIIHGHHFGIIHHGHIIGIIHHHIIIIIIIIHIIIIIIIIIIIIIHFHGHIIHII
@HISEQ:711:H5NNWBCX2:2:1101:15519:17317:ATCTCGTA
TTAAGTTCAGCGGGTATTCCTACCTGATCCGAGGTCAACCTTTCAGAAGTGGGGGGTTTAACGGCGTGGCCGCGCTGCTTTCCAGTGCGAGGTGTGCTACTACGCAGAGGAAGCTACAGCGAGACCGCCACTAGATTTCGGGGACGGCGCGCCGCGAGGGCACGCCGATCCCCAACACCAAGCCCGGGGGCTTGAGGGTTGAAATGACGCTCGAACAGGCATGCCCGCCAGAATACTGGCGGGCGCAATGTGCGTTCAAAGATTCGATGATTCACTGAATTCTGCAATTCACATTACTTATCGCATTTC
+
IIIHIIIIIIIIIHIIIIIIIIIIIHIIIIIIIIGHHHIIIGIIIIIIIGHHIIHIHHHEEHIIIIIHIIIIIIIGIIIIIIHIIHHHHHIIIHHHIIIIIIHIIIIHIIIHHIIIIIIIIIIHHIIIIIIHHHIIIIIIEHIHIIIIIIIIIIIICHHIIIIIIIHHIIIIIIIIIIIIHHHIIIIIHHHHIIIIIIIIIIIHHIIIIIIIIIIIEEEIHIGIIIIGIIHIHGHIIIHCCIIGIHIHHFEIGIIIHHIIIIIIIIIHIIHIHHHGIIIIIIIIIIIIIIIIIIIIIIHHIIIIIIHII
@HISEQ:711:H5NNWBCX2:2:1101:16998:17434:ATCTCGTA
TTAAGTTCAGCGGGTATCCCTACCTAATCCGAGGTCAATCATTAAAAAATGGGGGGGTTCTGACGAGTATCCACCAGGACCCTATAGCGATGAAATTACTACGCTTAGAGCCTGACAGCACTGCCACTGATTTTAGAGGGTGCCTTTACAGCAGGCCTCAACACCAAGCCGAAGCTTGAGGGGTGATAATGACGCTCGAATAGGCATGCCCCTCGGAATACCAAGGGGCGCAATGTGCGTTCAAAGATTCGATGATTCACTGAATTCTGCAATTCACATTACTTATCGCATTTC
+
IIIIHHIIIIIIHIIHIIIIIIIIIIIIIIIIIIHIIIIIIIIIHIIIIIIHHIIIIIIIIIIIIIIHHIHIIIIIFEHIIIHIIHIIHIIIIIIIIIIIIIIIHHHHIHGHIIIIIHIIIIIIIIIIIIIHIIIIGIIIIIIIIIIIIIHIIIIIHHHIIIHIIHHIIIIIIIHIIIIIIIIIIIIIIIHHIIIIGIIIIIIIHIIIIIIIIIIIIIIIIIIIIHIIHIIIIIIIIIIIHIIIIHIHIIIIIIGIIIIHIIHIIIIIIIIIIIHIHIIIIHIIIIIIHIIIIH
@HISEQ:711:H5NNWBCX2:2:1101:19995:17283:ATCTCGTA
TTAAGTTCAGCGGGTAGTCTTACTTGATTTGAGGTCGAGTTTAACAAGGGTTTTTGAAGACTCTTGTGAAATCCTGCATCAGTCAGCCAAAATGGTCAAACTCCCTTTATGTTAGCTGCAGCAAAAGTAATAATCCGTTTGACGGGACTAAATGAATATGCTTTTAGCTCAGGAGAAAGTCCAGCTGCACCTGCATTTCAAGCAACCCGCCCCCAATCTCAAGAGATTAGTGTTGAGATTGCTCAAGTCCAAAGTCTTTCTTCAAAAAAGAAAAAAGGCTTTGAGGTGTTTACTGATACTCAAACAAGCATGCTCTTCGGAATACCAAAGAGCGCAATATGCGTTCAAAGATTCGATGATTCACTGAATTCTGCAATTCACATTACGTATCGCATTTC
+
IHHGHHIIIIIGIHHIGHIHHHHIII@FHHI?HHIHHGIIHIIIIIGIIIHIHIHIHHHEEHIIHHHHIIIIIIIIIIIHIIIHHIGHHIHHHFHHHGHHHHCEEHHIHHHHIE?HIIIIIHIEHIHIIIIIIHHIIIHIHHIIDHHIIIIIIHHFHEHEFHIIIHIIIICHHHIIHHIIIIHIHIHIIIHIIHIIIIHHHHHGEHFHDHIHIIGGB?HEGB.@IHHAFGB.EFEIHIGGHHIHHHGFGFGCE?IIIHH@C@IHHFIHIHDF@HHCGEF0HGIIIHHEIHIIHFEHHIIIIIIIIIGHIHIIHHHEEIHHFEHIIHHHGIIIIHIHIGIHIIIIIIIIIIIGHHGFGHHGHIIIIIIIIIHHGHFGHHIIHIHHHHDGHGIHHHHIHI
@HISEQ:711:H5NNWBCX2:2:1101:20458:17390:ATCTCGTA
TTAAGTTCAGCGGGTATCCCTACCTGATCCGAGGTCAACCTGAAAAAAATTGGGGGTTGCTGGCGAGCACACGACCGGACCTCCAGAGCGAGAAGAATTACTACGCTCGGAGCCGGACGGCACCGCCACTGACTTTAGGGCCCGCCGGGGCGGCGGGGCCCAACACCAAGCTGAGCTTGAGGGTTGTAATGACGCTCGGACAGGCATGCCCCCCGGAATACCAGGGGGCGCAATGTGCGTTCAAAGATTCGATGATTCACTGAATTCTGCAATTCACATTACTTATCGCATTTC
+
IIIIIHIIHHIIIIIIIIIIIIIIIIIIIIIIIIIIIIIIIIIIIIIIIIIIIIIIIHIIIIGIIIIEEHIIHIIIIIIIIIIIIHIIIIIIIIIIIIIIIIIIIIIIIIIIIIIIIIHIHHIIIIIHIGHIIHHIIIHIIIIIHHIIIHIIIIIIIIIIIIIHHIIIIIIIIIIIIIIIIHIIHIIIIIIIIIIIIIIIIIIIIIIIIIIIIIIIIIIIIIIHHFIIIIHIIIHHIIIIIIIIHIIIIIIIIIIIIIIIIIIHIIIIIIIIIIIIIIIIIIIHIIIIIIIIII
@HISEQ:711:H5NNWBCX2:2:1101:2004:17517:ATCTCGTA
TTAAGTTCAGCGGGTATCCCTACCTGATCCGAGGTCAACCTGAAAAAAATTGGGGGTTGATGGCAAGCACACGACCGGACCTCCAGAGCGAGAAGAATTACTACGCTCGGAGCCGGACGGCACCGCCACTGACTTTAGGGCCCGCCGGGGCGGCGGGGCCCAACACCAAGCTGAGCTTGAGGGTTGTAATGACGCTCGGACAGGCATGCCCCCCGGAATACCAGGGGGCGCAATGTGCGTTCAAAGATTCGATGATTCACTGAATTCTGCAATTCACATTACTTATCGCATTTC
+
FHHIHIEHIIIHHHIGIIIIIIIIII@HEHIHHHIIIIHHHIIIIIHHIHGIHHGHIIIIFHCEHIHFHIEHEHIIHFHHIHIIIHHHHHHHHIIHHHHIIIIHEHHEHHIIIIHGCHEHHIHEEHIIIIIIHHHGGHDGHEEHHHHHHHHHIIIDHHHIHIIHHHHHHHHHGCIHEIIIIHF:/HFIHHDHEGHHIIIIIIIIIIIHHHHIIIIIHGHIIGIHHCHIIHGGHHHHHHHHIIIIIIIHGIIIIHHHGIIIIIHEHG?FIHHHC@HHFG<?IHHIIIIIIHHCIH
@HISEQ:711:H5NNWBCX2:2:1101:4957:17596:ATCTCGTA
TTAAGTTCAGCGGGTATCCCTACCTGATCCGAGGTCAAAAGTTGAAAAAAAGGCTTAATGGATGCTAGACCTTTGCTGATAGAGAGTGCGACTTGTGCTGCGCTCCGAAACCAGTAGGCCGGCTGCCAATTACTTTAAGGCGAGTCTCCAGCAAAGCTAGAGACAAGACGCCCAACACCAAGCAAAGCTTGAGGGTACAAATGACGCTCGAACAGGCATGCCCTTTGGAATACCAAAGGGCGCAATGTGCGTTCAAAGATTCGATGATTCACTGAATTCTGCAATTCACACTACTTATCGCATTTC
+
IIIIIIIIIIIIIIIIIIIIIIIIIIIIIIIIIIHIIHIIIIIIIIIHHIIIHHIIIIIIIIIIIIIHIIIIIIIIIIIIIHIHIGIIIHIIHIHHIIIIIIIIIIHIIIIIIIIIHHHHHHIIIIIIHIIIIIGIHIIIIIIIIHIIIIIIIIIIIIIIIIIIIIIIIIIHIIIHHIIIIIIIHIHIIIIIIIIIHHIHIIIIHHHIIIIIIIIHIIIHHEIIIIHIIIIIIHHHHCHIHIIIIHEHIIIIIIIIIIIIHIIIIIIIIIIIIIIIHIIIIIIIIIIIIIHHHGHHHDIIGIIIII
@HISEQ:711:H5NNWBCX2:2:1101:4931:17640:ATCTCGTA
TTAAGTTCAGCGGGTAGTCTTACTTGATTTGAGATCGAGTTTAACAAGAATCGTTGCCGACCCTTGTAAAATCCTGCATCAGTCAGCCAATACGGTCAAACTCCCTTTATGTTAGCTGCAGCAAAAGTAATAATCCGTTTGACGGGACTAAATGAATATGCTTTTAGCTCAGGAGAAAGTCCAGCTGCACCTGCATTTCAAGCAACCCGCCGCCGATCTGAAAAAGATTGGCGTTGGGATTGCTCAAGTCCAAAGCTTTCAAAAAAAATCCAAAAGCTTTGAGGTGTTTACTGATACTCAAACAAGCATGCTCTTCGGAATACCAAAGAGCGCAATATGCGTTCAAAGATTCGATGATTCACTGAATTCTGCAATTCACATTACGTATCGCATTTC
+
IIIIHHHIHIIIIIGHHIIHIIIIIHGHHIIIIGIIHIIFHHHHHIIIIIHIHIIIIIHHICCFHHIHHHIHHIIHHHIIIIHHIHHIIIIIIIHHHHIIIIHHIIHIIIIIHIHIGIIIHIIHHGHHHIIGHIIHIIIHHIHHDHHIIEHHIIHIIGHIGHHHHHIIIGHIIIIIIHIIIIIIIHHIIIGIIIIIIHIIIHIIIEHIIIDHHHHHG.HGHHIIIIHIHHIFHEF@@IIFHHEIHHHHHIHGHHEHGHGGIIIHIIHHFHHHIHHGIHFIHGHFIIIHIIIHHHIIIIIIHGIGIIIHIHHHHHGIHIHGIIHIIHGCIHCIGIIIIIIHIIHIHHHHIIFIIIIHHHFIIIHHIIIHIIIIIIHIIIIIHIIHEHHGIHHIIIIH
@HISEQ:711:H5NNWBCX2:2:1101:6511:17652:ATCTCGTA
TTAAGTTCAGCGGGTAGTCCTACCTGATTTGAGGTCAAATTTCATCAATGCCCTCTAAAGCAGCACAAATGCAGCCACTGCAAAGGTGTAGACGAGTTATCACACCTGCAAGCAGCCCAGATGCCGCTAATGCTTTTCAGGAGAGCTGGAAAAATAGCAACCAGCAAGCCCCCATTGTCCAAAGCCCACACACAGAGAAACTGGATGGGTTGAGAAGAAGTTTAATGACACTCAAACAGGCATGCTCCTCAGAGTACCAAGGAGCGCAAGTTGCGTTCAAAGATTCGATGATTCACTGAATTCTGCAATTCACATTACTTATCGCATTTC
+
IIIIIHHHIIIIIIIIHIIIIIIHIIIIIIIHHIIIIIIIIIIIIIHFHHIHIIIHHHIIIIIIIIIHIHHIIHIIIIHIIIIIGIHHHIIIIIIIIIIIIHHHHIIIIIIIIIIHHIIIIIIIHIIHIIIIIIIGIIHHHHIHHHIIIIIIHIGIIHIIIIIHHHHIIIIIIIIHIIIIIHHHHIHIIHHIIIIHIHIIIIHHIIIIIIIHIGHIHEHIIIIHIIIIHHIIIHIHHEHHIIIHIHHFIIIIIIIIIIIIIIIGIGHFGIIIHIIIHGIIIIIIIIIIIHIIIIHHGIIIIHIIHIIIIIIIIIIIIIIHHGIHIIIHII
@HISEQ:711:H5NNWBCX2:2:1101:9950:17728:ATCTCGTA
TTAAGTTCAGCGGGTAGTCTTACTTGATTTGAGATCGAGTTGAACAACACATAAAGTGTCGTAAAATCCTGCATCAGTCAGCAAAGAGGACAATTATCCTTTATGTTAGCTGCAGCAAAAGTAATAATCCTGTTTGACGAGGACTAAATAGATATGCTTTTAGCTCAGATAAAAGTCCAGCTGCACCTGCATTTCAAGCCGCCCGCCTACCGGTGAAGGTCGTTGGGATAGCTCAAGTCCACCCTCCCTTTTTTTGTCAAAAAGAGAGGTTGAGGTGTTTACTGATACTCAAACAAGCATGCTCTTCGGAATACCAAAGAGCGCAATATGCGTTCAAAGATTCGATGATTCACTGAATTCTGCAATTCACATTACGTATCGCATTTC
+
IHIHIHIIIIIIIHIIIIIIIIIIIIIHGHIIIHIIIIIIIIHIIIIIHIHHIIIIHIHIIHHIGHIIIIHIIGHHHHIIIGHHIHHHIIIIIIIIIHIIIIHIIIHHHIIHHIIIIIHIIIIIIIIHHIIIIIIHHHIIIIHIIIIGIIIIIHHIIHHIHHIHIIIIIIHIGHIHHHHHHHHHIHIHHIIIIIIGHIIIHHEHHIIIIIIIIHHEHHHIHIHFGHHIIIIIIIIIIHEHIIIIIIHHHIHHGHHIIIHHHHIIIIIIHIIIHIHHIIIIIIIHHHIIGHIIIIIIHIIIIIIIIIIIIIIIHGIIIHEGIGIIIIIIHIHIIIHGHHHIIIIHIHIGIIIIIIHE?IIIIIIIIIIIIHIIHHIIIIIIIIHHHII
@HISEQ:711:H5NNWBCX2:2:1101:10581:17561:ATCTCGTA
TTAAGTTCAGCGGGTATCCCTACCTGATCCGAGGTCAAGAGTGTAAAAATGTACTTTTGGACGTCGTCGTTATGAGTGCAAAGCGCGAGATGTACTGCGCTCCGAAATCAATACGCCGGCTGCCAATTGTTTTAAGGCGAGTCTACACGCAGAGGCGAGACAAACACCCAACACCAAGCAGAGCTTGAAGGTACAAATGACGCTCGAACAGGCATGCCCCATGGAATACCAAGGGGCGCAATGTGCGTTCAAAGATTCGATGATTCACTGAATTCTGCAATTCACACTACTTATCGCATTTC
+
IIIGIHIHIIIIIIIIIIIIIIIIIIIIIIIIHIIIIHGHIIGHHIIIIIHIIIIIIIHDHHHHIIHHHHIIIIIIIIIIGIGEHHIHIIIIIHIIIIIIHHIIHIIIIIIIIIIHHIIIIIIIIIIIIIIIIIIIIIIIIHHIIIIIIIIIIHHHIIHIEHIIIIIIIHIHGIIIIIIIIHIIHHHIIHHHIIIIIHIIIIIHIHHIIIIIIIIIHEHGIHIIIIIIIHIIHHIHHIHIHHEEIIGIHIIIGIIIIIIIIIIIIIIIIIHIIHIIHIIIIHIIHHHHGIIIIHIIIIIIII
@HISEQ:711:H5NNWBCX2:2:1101:14552:17523:ATCTCGTA
TTAAGTTCAGCGGGTATCCCTACCTGATCCGAGGTCAACCTGAAAAAAATTGGGGGTTGATGGCAAGCACACGACCGGACCTCCAGAGCGAGAAGAATTACTACGCTCGGAGCCGGACGGCACCGCCACTGACTTTAGGGCCCGCCGGGGCGGCGGGGCCCAACACCAAGCTGAGCTTGAGGGTTGTAATGACGCTCGGACAGGCATGCCCCCCGGAATACCAGGGGGCGCAATGTGCGTTCAAAGATTCGATGATTCACTGAATTCTGCAATTCACATTACTTATCGCATTTC
+
IIIIIIIIIEHHHIIIIIIHIIIIHIEHIIIIIIHIIGHIHIIIIIHIIIIIIIIIIIIIIIIIIIIGCHCEHHIIIIGHIIIHIHIIIHIIIIIIIIIIIIIIIIHIIIGIIIIHIIIIHGHHHIIIIIHIIIIIIIIIHHIIHHHHIIIIIIIIIIHIIHEHHIIIIIIHHHIHIIHIHFHIIHIHHHHHHIIIIIIIIHHHHIHIIIIIIHHHFIIIHHIIIHHIHHHHHFDCGFGIIIIIIIHIHIIIHIIIIHIIIIIIIIIIIIIIHHIIIIIIIIIIIIHIIIIIII
@HISEQ:711:H5NNWBCX2:2:1101:18153:17712:ATCTCGTA
TTAAGTTCAGCGGGTATCCCTACCTGATCCGAGGTCAAGCTTCTTTTAAATATAATAACATATCCAGGCTAGTGAGCCCACGACGGACGCTCCAAAGCGAGAGTAGTCCACTACGCTTGAGGCCATCGAGGCACCGCCGATGATTTTCAGGCACGCTCCCCATAACCCCCCACACTTGTGGGAGAGGAGCGAGAGCCCAATACCAAGCCAGGCTTGAGGTTTTGACAATGACGCTCGAACAGGCATGCCCCTCGGAATACCAAGGGGCGCAATGTGCGTTCAAAGATTCGATGATTCACTGAATTCTGCAATTCACATTACTTATCGCATTTC
+
IHIHIIIIHGHHIIIIIIHIIIIGIHHIIII=HHHIIIHIIIIIIIIIGHHIIIIIIGIIIIIIIGHCHHIIIIIIIIIIIIIIIIIIIIIIHIIIIIIIIIIIIIIIIHIIIIIIIIHIIIIIIHHIIIIIIIIHGIIIIIHHIIIIGFIIIIIIIIIIHIIIHIIIIIIIIHIGHHHIIIIIIIIIIIIIIIIIIHHEHIIHHHHIIHIIIIIIIIHHCIHIIIIHHHEIIHHIIIIIIIIIIIIIIIIIGIIIIIHHIIHHFHIIIIIHHIIIIIIIIIIIIHIIIIIIHIIIHIIIIHGIIGIIIIIIIIIIIIIIIIIIHIIIIIIHI
@HISEQ:711:H5NNWBCX2:2:1101:20214:17628:ATCTCGTA
TTAAGTTCAGCGGGTAGTCTTACTTGATTTGAGATCGAGTTGAACAACACATAAAGTGTCGTAAAATCCTGCATCAGTCAGCAAAGAGGACAATTATCCTTTATGTTAGCTGCAGCAAAAGTAATAATCCTGTTTGACGAGGACTAAATAGATATGCTTTTAGCTCAGATAAAAGTCCAGCTGCACCTGCATTTCAAGCCGCCCGCCTACCGGTGAAGGTCGTTGGGATAGCTCAAGTCCACCCTCCCTTTTTTTTATCAAAAAAGAGAGGTTGAGGTGTTTACTGATACTCAAACAAGCATGCTCTTCGGAATACCAAAGAGCGCAATATGCGTTCAAAGATTCGATGATTCACTGAATTCTGCAATTCACATTACGTATCGCATTTC
+
IIIIIHIIIHGHIHHHGHHHHFIIHH@EEHHHIIIIIIIIIIHIIIIIIIIIIHIIGEHIDHHIHIIGGFHHHHIIIIIHIHIHIIIIHHIIIHIIIIIIIIHIIIIIIEHIIHIIIIIIIFHIIIIHHHIIIIIICHGH?CCHHHCEEHHGIIHICHHIIGHCHIIIHHIHIIIHHHHFHHHHHHHHHIHIIIHEHHHHGHHHHIHHHIIHHHHFHCHHEHCHGEEHHHHIIHIHHHDHIIGIIGHHDDDHGF@G?FIHHHHGIIIHEEHHIHHFIIIIIIHHEHHGIIIIIIIHHHHHFGIIGHIIHHHIHGHIIIHHHIIIHIIHGIHHEGIIIHIIHHIHEIIIHIIHIIIIIHIHIIIGIIIIHIIIIHIHHIIIHGIIIIIII
@HISEQ:711:H5NNWBCX2:2:1101:21053:17592:ATCTCGTA
TTAAGTTCAGCGGGTATTCCTACCTGATCCGAGGTCAAACTTTCAGAAGTGGGGGGTTTAACGGCGTGGCCGCGCTGCGATCCAGTGCGAGTGTTGCTACTACGCAGAGGAAGCTACAGCGAGACCGCCACTAGATTTAGGGGACGGCGCGCCGCGAGGGCACGCCGATCCCCAACACCAAGCCCGGGGGCTTGAGGGTTGAAATGACGCTCGAACAGGCATGCCCGCCAGAATACTGGCGGGCGCAATGTGCGTTCAAAGATTCGATGATTCACTGAATTCTGCAATTCACATTACTTATCGCATTTC
+
HHIHEDHHIIHIIDCHHIHHHHFIHIHHHIGIIIEHIIIIIFCHGIHHIHIIIIHICH=CEHHGIIIHHHEHCHHCHHHHGHIHHHHIIEHHH??GHHGEHEHDDHIHIIHIHC?HHEHHHDHHH?<DEHHIGEHFIIHIIEH?=EDEHHHH?EHHHHHHHHHHIHEDHHHIIHHEEH?@@HEHEECGHCEGHHHIIIHEHEGFDFHIIIHHIGHIHHHHHIHHDIIHHIIHHIHIHIHC<GF=H@G@ECFDIHIHIIHFHIIIIHHGHIHHHHIIIHGHGIIIIIHIIIIIHHIIHHHEGHIHHIIII
@HISEQ:711:H5NNWBCX2:2:1101:2489:17894:ATCTCGTA
TTAAGTTCAGCGGGTATTCCTACCTGATCCGAGGTCAACCTTGTGTTAGAAGGGGGGTTTTACGGCCGGAGCCCGCAGAGCAGCCTTAGCGAGGTTTTAGTTACTACGCTCGGTGCTACAGCGAGACCGCCACTGTCTTTCAGGGCCTGCGGCAGCCGCAGGTCCCCAACACAAGCCCGGGGCTTGATGGTTGAAATGACGCTCGAACAGGCATGCCCCCCGGAATACCAGGGGGCGCAATGTGCGTTCAAAGATTCGATGATTCACTGAATTCTGCAATTCACATTACTTATCGCATTTC
+
IIIIIHHIIIIIIHIIHIIIIIIIIIIIGIIIIIIHGIIIIIIIHIIIIGHIIIIIIIIIHIIIIIIHHIIIIIIIIIHIIIIIIIHHHIHIHIEHHHIHHHIIIIIIIHIIIIIIGIIHIIIIIIIIIHIIIIIIIIIIIIIIIIIIIIIIIIIIIIIIIIHIIIIFHHHIIIIHIHIIIIIIIIHHHHIHIIIHIIIIIIIIIHHHIHHIIIIHIGIHHHIIIIHHHIIIIIIIIHIIIIHHHIHIHIIHGHHEHIHIIIIIIIIIIIIIIIIGIIIHIIIIIIIIIIHEDIIIIHIGI
@HISEQ:711:H5NNWBCX2:2:1101:7405:17871:ATCTCGTA
TTAAGTTCAGCGGGTATCCCTACCTGATCCGAGGTCAAAAACTTGGAGATGGGGGGGTTACGGCGGAAGCGCGCGCCGGACCACAACGAGATGTTAATACTACGCTTTGGCCCAGGGGCTCTTCGCCATTGGATTTCGCCGGGGATGCCCAATCGCATCCGAGGCACGACCAATCCTCGACAAAGTCTCGGACTGAGGTTTTTGATGACGCTCGAACAGGCATGCCTCCCGGAATACCAGGAGGCGCAATGTGCGTTCAAAGATTCGATGATTCACTGAATTCTGCAATTCACACTACTTATCGCATTTC
+
IHFHHEFHIIIIIIIGHIIIIHIIIIIIIIIIGIHIHHHHIIIIIHIIGHIIIHHIHIHIGHHHGHIIIHIIGHHHHIHHIIHIHHIIIIGIEHHIIHIIHHHIIIIIIIIIIIHHHHHHIIIIIIIHHIIIIHIIIIIIIIIIIIIIIIHHHHHHIHIIIIIHHIIIHHIIIIIIIIIIIHGHHIGIIHIIIIIIIIHBIIIIIIIIIHIHHIHHIIIIIIIIIIIIGIIIIIIIIIIHHGIIGHFGHIIIIIIIIIIIIIIIIIIIIIIIIIIIIIHIIIIIIHIHIIIIIIIIHIIIIHIIIHIIII
@HISEQ:711:H5NNWBCX2:2:1101:8457:17836:ATCTCGTA
TTAAGTTCAGCGGGTAGTCTTACTTGATTTGAGATCGAGTTTAACAAGAATCGTTGCCGACCCTTGTGAAATCCTGCATCAGTCAGCCAATACGGTCAAACTCCCTTTATGTTAGCTGCAGCAAAAGTAATAATCCGTTTGACGGGACTAAATGAATATGCTTTTAGCTCAGGAGAATGTCCAGCTGCACCTGCATTTCAAGCAACCCGCCACCGATCTCAAAAAGATTGGTGTTGGGATTGCTCAAGTCCAAAGCTTTTCGATTAAAAAATCCAAAAGCTTTGAGGTGTTTACTGATACTCAAACAAGCATGCTCTTCGGAATACCAAAGAGCGCAATATGCGTTCAAAGATTCGATGATTCACTGAATTCTGCAATTCACATTACGTATCGCATTTC
+
IHHHIGHGIIGIIGHDHIIIIIHIIIHIIHCFEGHIIIIHHIIIIIIIHIHIIIIIIIIIHIIIGIIHFHHHHIHIHIEHIIHIGHIIIIIIIGDEHCEFHIHIIHIIIIIHIIHIIIIIIIIIIIIHIHIIIHIHIFHIGHII?EHIHHIIIIHIIIIHHIIIIHHIHFHIIHIHGHFIIHHIIIIIIIIHHIIIHHHIIIHIHIHHHIIHIIHHFHHDEHIIHIIIHGHFIIHHHHHHGIHEHIIHIIHIIIIIIHHHIIIHHIIGIIIHIGHIHIHHFEHIIIHHIIIIIIHIIIIHHIIIHIIIIIIIGIGIIHHFIGIIIGIHHHDDIIIIIIIIIIIIIIIIHHHIIIIIIHIIHIIHIGIIIIIIHIIIIIIGIHHIIIIIGIIIIIIIIII
@HISEQ:711:H5NNWBCX2:2:1101:8940:17887:ATCTCGTA
TTAAGTTCAGCGGGTATCCCTACCTGATCCGAGGTCAACCTGAGAAAGATTGAGGGGGGTCGCCGGCGGGCGCCGGCCGGGCCTACAGAGCGGGTGACGAAGCCCCATACGCTCGAGGACCGGACGCGGTGCCGCCGCTGCCTTTCGGGCCCGCCCCCCGGGAGCCGGGGGGCGGGGGCCCAACACACAAGCCGTGCTTGAGGGCAGCAATGACGCTCGGACAGGCATGCCCCCCGGAATACCAGGGGGCGCAATGTGCGTTCAAAGACTCGATGATTCACTGAATTCTGCAATTCACATTACTTATCGCATTTC
+
HIHHIIGEHIIIGIHIIIIIIIIIHFGHICHHHHIHCFGHHHHIHHHIIIIIIHHHIIHIIIIIHDHHHIHIHIHIHIIHGHIIIIHFHHIIIIIIIGHGIIH?HHIIGIIGIIHICDHHIHDHHECHHHHIIIHIGIHF@?G:DDDD?DE?HHHIHIIHHD5EDDEDHHHDDEIIIHIHIHHHFHBHE?GIIHHHHFHHIHIIIHHIIHHHGDHHDHHGDFD=0IHGIHF<GHHGCIIIHHEDHHIIIHIGIIHFEIIHFIIIGIIHGHHFIGIIIHHHIIIIIHIIFFHHHIIIHHHIIHHIIIIIIIIIIII
@HISEQ:711:H5NNWBCX2:2:1101:9456:17950:ATCTCGTA
TTAAGTTCAGCGGGTATCCCTACCTGATCCGAGGTCAAGAGTGTAAAAATGTACTTTTGGACGTCGTCGTTATGAGTGCAAAGCGCGAGATGTACTGCGCTCCGAAATCAATACGCCGGCTGCCAATTGTTTTGAGGCGAGTCTACGCGCAGAGGCGAGACAAACACCCAACACCAAGCAGAGCTTGAAGGTACAAATGACGCTCGAACAGGCATGCCCCATGGAATACCAAGGGGCGCAATGTGCGTTCAAAGATTCGATGATTCACTGAATTCTGCAATTCACATTACTTATCGCATTTC
+
IHHEHHFGHIHHHGDHFHIIHHIIIIHHHHFEDDH?CFGHIGGHHEEFGEEHHHHIIIHDEHHIIIIHHHHHHIIIHHHHIHIHIIIHIHHIHIIIIIIHHHIIIHIIIIIIIIIIIIIIIIIIIIIIIHHHIIIIIHIIHHHIHHIIHHIIIHIIIIHHHIIIIHHHHGHIIIHHHIIIIIIIIIIIIIIGIIIIIIIHIIIIHHIHIIHHIIIIIIIIIIIIIIIIIIIHHFHHIIHIIHEHIIHIHHHGIIIIIIIIIIHHHHHIIIHIIIIIHIIIIIIIIIIIIIIIHHIIIIIIII
@HISEQ:711:H5NNWBCX2:2:1101:12249:17927:ATCTCGTA
TTAAGTTCAGCGGGTAGTCCTACCTGATTTGAGGTCAATTAAGTGTTGTCCTTCTAAAGGACGGTTTGAAGCTGAAGTCCCATTGTATAGCTGCTTCACGGCAATGGCGTAGATAATTATCACACCAAAGACGGTCCACAAGGGTTTTCCGCTAATACATTTAAAGGGAGCCGACTTGATAAAGCCCGCACAACCCCCCCAAAATCCAAGCCACATTCATCTAACAAAAGCTGAATGGGTTGAGAATTTAATGACACTCAAACAGGCATGCTCCTCGGAATACCAAGGAGCGCAAGGTGCGTTCAAAGATTCGATGATTCACTGAATTCTGCAATTCACATTACGTATCGCATTTC
+
HHHHEHFHIIHHHGHHHHGFHIIIIHIIIHHGIIIGGIHEHHHHHEHIHIIIIIHIIIIIHGCHEFHHHIIHHHEHHIHHHGHHHIHIFEECEHHIIIIIFHHGHHIIHHCCHHIHEHEEHIFHIHHIIHDGEHHDEGGHHHHFIHHIHFGHFIIIIHH?HIIHHFHIHHEHIIGIHIHIHFHFHHHHHIHHHIIHEDGHIIIIIIHGHHIHEHHHCGC@HIHGHIIIIIIHIHIHHIHHHIHIIIHCFGIIIHHHG?HHGHEIIHIIIIIIGIHHHIIIIIHIIHIHIHIIHIHIHHGHIIIIIIIIIIHIIIIHIIIIIIIIIIIIIHIIIIIIIIIIIIIIHIIIIGIIHIII
@HISEQ:711:H5NNWBCX2:2:1101:17618:17916:ATCTCGTA
TTAAGTTCAGCGGGTATTCCTACCTGATCCGAGGTCAAACTTTCAGAAGTGGGGGGTTTAACGGCGTGGCCGCGCTGCGATCCAGTGCGAGTGTTGCTACTACGCAGAGGAAGCTACAGCGAGACCGCCACTAGATTTAGGGGACGGCGCGCCGCGAGGGCACGCCGATCCCCAACACCAAGCCCGGGGGCTTGAGGGTTGAAATGACGCTCGAACAGGCATGCCCGCCAGAATACTGGCGGGCGCAATGTGCGTTCAAAGATTCGATGATTCACTGAATTCTGCAATTCACATTACTTATCGCATTTC
+
IIHEHHGIHHIIGHIHIIGIIIHIIIIIHHHIIIHIHIHIHIIHIHGHHFHHHIIIEHHHIIIGGHDFHIIHIIIIIIIIIIHGIHIIIIGHIIIHHIIIIIIIIHIIHIIIIIIIIHIIIIIIIIIIIIIIIIIIIHIHGHHHIIIIHIIIIIIIIIIIHHHHIHIIFIIHIHIIHGHHHIIHIIIIIIIIIIIIHIIIIIIHGIIIIIIIIIIIHGHIIIIHIIHHIIIIIHIIIHHHEIIIIIIHHHFHIIIGIIIIIIIIHIHIIGIIIIIIIIIIIIIIIIIIHIIIIIIIIIIIIIIIIIIII
@HISEQ:711:H5NNWBCX2:2:1101:1277:18062:ATCTCGTA
TTAAGTTCAGCGGGTAGTCTTACTTGATTTGAGATCGAGTTTAACAAGCGTCGTTGCCGACCCCTGTGAAATCCTGCATCAGTCAGCCAATACGGTCAAACTCCCTTTATGTTAGCTGCAGCAAAAGTAATAATCCGTTTGACGGGACTAAATGAATATGCTTTTAGCTCAGGAGAATGTCCAGCTGCACCTGCATTTCAAGCAACCCGCCACCGATCTCAAAAAGATTGGTGTTGGGATTGCTCAAGTCCAAAGCTTTTCGATTAAAAAATCCAAAAGCTTTGAGGTGTTTACTGATACTCAAACAAGCATGCTCTTCGGAATACCAAAGAGCGCAATATGCGTTCAAAGATTCGATGATTCACTGAATTCTGCAATTCACATTACGTATCGCATTTC
+
IIIHHGHHHIIIHIHHGHHIHIHIIIEIIIIIIIIIIIGHHIHIIHHIHHHHHIIIIIIIIIHHHHFFHHHIHIIHIIIGIHGFHGHIIIHIIHHHGHEHHFHIIGHIGIHIHHIIIIIGHIHGHGHHHIHIHIIIIIHHHHHGHHIHIIIIIHHHIGIHHEEHIICHHIHGECH@GHHHIIIIHIIIIIHHHIHHIIGIIIHIGIIHHHHIIID?F?HCHFFHEIIIHHHFH@FIHHHHHHHHHIHIHIIGHEFHHIIHHIGIIIIIIHHHGHIIIIIIIIIIIHIIIHIIHHIHIHIIGIIHFGHHGIIIIIIGHIIIIIIHHEGHHEEHIHIGIIIIHIGIHHEIIHIHIIIIHIHHHHHHIHHFGIIIIHIIIHHIIHIHIHGIIIIIIIIIIIH
@HISEQ:711:H5NNWBCX2:2:1101:3168:18176:ATCTCGTA
TTAAGTTCAGCGGGTATTCCTACCTGATCCGAGGTCAAACTTTCAGAAGTGGGGGGTTTAACGGCGTGGCCGCGCTGCGATCCAGTGCGAGTGTTGCTACTACGCAGAGGAAGCTACAGCGAGACCGCCACTAGATTTAGGGGACGGCGCGCCGCGAGGGCACGCCGATCCCCAACACCAAGCCCGGGGGCTTGAGGGTTGAAATGACGCTCGAACAGGCATGCCCGCCAGAATACTGGCGGGCGCAATGTGCGTTCAAAGATTCGATGATTCACTGAATTCTGCAATTCACATTACTTATCGCATTTC
+
IIIIGIIIIIIHIIIHIIIIIIIIIIIIIIIHIIIIIIIIHHGIIIIHIGHHIIICEHIIGHIHGHIHIIIIIIIIIIIHIIHIHIIIIIIHHIIIIIIIIIHHIIIIIIIIIIHIIIIIIIIIIIIIIIIHIIIIIIIIIIIIIHHIIIIIIIIIHIIIIHHIIHIHIHIIIIHIIIIIIIHFHIHIHEIHHIIIHIIIIIIIHHIIIIHIIIIIIHIIIIIIIIHGIIIIIIIIIIIHFIIHHHIHHECIIIIGIIIHGIIIIIIFIIIIIHIIIIGIIIIIIIIIIIIIIIIIIIIIIIIIIIGHI
@HISEQ:711:H5NNWBCX2:2:1101:14731:18055:ATCTCGTA
TTAAGTTCAGCGGGTATCCCCGCCTGATCCGAGGTCAAACATTGTGGCACGATGGCCGGTTTTGGGCGGGCGGTCCCCCACACCGTCGTAACATGCGCGACGATCGGGGCGAAGGGCCACCGCCAACGGGTTCCGGGGGGGTCGCGCGGGCGCGACGTCCCCCAACACCAAGCGAGGCTTGATTGTTGCAATGACGCTCGGACAGGCGTGCCCGTCGGAATACCAACGGGCGCAATGTGCGTTCAAAGATTCGATGATTCACTGAATTCTGCAATTCACATTACTTATCGCATTTC
+
IIIIIIIIIIIIIIHIHHGGHIIIIIIIHHIIIIHIIIHHIHHHIIIIIIIIIIIGIIHIIHIGHIIHIIHHIIIIIIIIIIIIIIIIIIIIIIIIIIIIIIIIIIIIHIIDHIHIHIIIIIIIIIHIIHHIIIIIIIIIIIHIHIIHHHHIHIIHHIIHIIIIIIIIIHHIIIHIHIIIIIIIIIIIIIIIIHIIIIIIIIIIIIIIHHIIHIHIIIIIIIIIHHHFIIHHEHIIIIGHIIHIIIIIIIIIIIIIIIGIIIIIHHIIIIIIIIIIIIIIIIIIIIIIIIIIIIGI
@HISEQ:711:H5NNWBCX2:2:1101:19026:18058:ATCTCGTA
TTAAGTTCAGCGGGTATCCCTACCTGATCCGAGGTCAACCTGAAAAAAATTGGGGGTTGATGGCAAGCACACGACCGGACCTCCAGAGCGAGAAGAATTACTACGCTCGGAGCCGGACGGCACCGCCACTGACTTTAGGGCCCGCCGGGGCGGCGGGGCCCAACACCAAGCTGAGCTTGAGGGTTGTAATGACGCTCGGACAGGCATGCCCCCCGGAATACCAGGGGGCGCAATGTGCGTTCAAAGATTCGATGATTCACTGAATTCTGCAATTCACATTACTTATCGCATTTC
+
IHIIGHIIGIHIIGHHHIIEHFGIHIHHIHIIDHIHHIIIIIHIHHHHCHHEHHCHHHHGEFHHHIHDGHFEHIIIGGHIIIIIGEHIGHHHHIIIIIHIHIIIHHHHIHHHHHDHEHHEDHIHHGIHIHHFHGHHIIIIHHHHHHDHIIIHIIIHHFEDDHGGGHHHGIHIIHHIIIIIIIHGHIC?HHIHHIHIIIGHHIIHHHEEEHEGHHGIIIHEHIHHHHHHGFFHH?HCHEIHHEGIGIIHIIHIIIIIGIIIHHG@EIIIIHIHG@GHGCHHHHGHHEHE@G?CHD
@HISEQ:711:H5NNWBCX2:2:1101:2359:18498:ATCTCGTA
TTAAGTTCAGCGGGTAGTCTTACTTGATTTGAGATCGAGATTTACAGTTTTGCCTTTCAGCTTTACTGATAAATTTCCTGAATCAGTCAGCATTTGAACAATCAACCTTTATATTAGCTGCAGCAAAAGTAATAATCCAGCCGCAAAGCAGGACTAAATAAATATGCTTTTAGCTCAGAAGAAAGTTCAGCTGCACCTGTATTTCAAGTGACCTGCCATATATATATAATATATACACGTTAGGATCACTCAAATCCAATTCCTCCTTTAAAAAAAAGAAAGACTTGAGGGTGTTTACTGATACTCAAACAAGCATGCTCTCCGGAATACCAGAGAGCGCAATATGCGTTCAAAGATTCGATGATTCACTGAATTCTGCAATTCACATTACGTATCGCATTTC
+
HIIIIIIIIIHIIIIIIIIIIIII@G<@HHHHICHIIHIIIGIHIIIIIIIIIIIEHHHIHHHHFHIFFGGHHIIIIHIIHIIHIIHIIGHGIIIIIHHHIIGHIGIIIHHIIIIHIIIIF?GHHIIIIIIIHIIHHIHIIIIIIIIHHIGIHEHIIIHIIIIH?FHHHIIHIEHCHHHIEHIIIIIHIIHIIIII@HFGHIIIHIHIHAGECGEHEHHHHH?HHH@FE.HHIGHHHHHHHHHIGHEHIHCIHECHHHEFE.G@C/C@GHEHHHIIIHGIHEHIHGG?FIHHGIIIHEIIHHGHHIIHIIIIIHIHIHHIHIHIIIIIHEEHHCIIIHHHIHIIHIGHFHIHHGIHIIHIIHHIIHIIIIIHEIIHGIIIEIHIIIIIIIIIIIHIIIHIIII
@HISEQ:711:H5NNWBCX2:2:1101:4369:18286:ATCTCGTA
TTAAGTTCAGCGGGTATTCCTACCTGATCCGAGGTCAAACTTTCAGAAGTGGGGGGTTTAACGGCGTGGCCGCGCTGCGATCCAGTGCGAGTGTTGCTACTACGCAGAGGAAGCTACAGCGAGACCGCCACTAGATTTAGGGGACGGCGCGCCGCGAGGGCACGCCGATCCCCAACACCAAGCCCGGGGGCTTGAGGGTTGAAATGACGCTCGAACAGGCATGCCCGCCAGAATACTGGCGGGCGCAATGTGCGTTCAAAGATTCGATGATTCACTGAATTCTGCAATTCACATTACTTATCGCATTTC
+
IIIHEIHHHHCECDHIHIHIIIIHIEHIIHIHHIHIGHHHGHIIIIIIIHHIIHIIIDHFHIHGEEHDHIEDHHHIHHIIIGGHHGHIICHHHFHHIIHIIHHHIDH<GHIGIIGIIFHIIIIIIIIHHIIIIIIIIIIFHHC:>DHHDHHIIHHIIHHIIHIIHGIHHIHGHEGEHHHIHHIHDHDHHHHHEIHHHHHHHHHHHHHIHHGHCHHHEFHIHIHHDHHEHHHIIHIGIHHHEHCHGIHHHFEGCFCHEIIIIIHHIIGIIIHHHHHHHGIIIIIHIHHIIHHIIHIIIHGIHHIIIIHGI
@HISEQ:711:H5NNWBCX2:2:1101:5805:18312:ATCTCGTA
TTAAGTTCAGCGGGTATTCCTACCTGATCCGAGGTCAAACTTTCAGAAGTGGGGGGTTTAACGGCGTGGCCGCGCTGCGATCCAGTGCGAGTGTTGCTACTACGCAGAGGAAGCTACAGCGAGACCGCCACTAGATTTAGGGGACGGCGCGCCGCGAGGGCACGCCGATCCCCAACACCAAGCCCGGGGGCTTGAGGGTTGAAATGACGCTCGAACAGGCATGCCCGCCAGAATACTGGCGGGCGCAATGTGCGTTCAAAGATTCGATGATTCACTGAATTCTGCAATTCACATTACTTATCGCATTTC
+
IIIIIHHIIIIIIIIIIIIIIIIIIIIIIIIIIIIIIIIIIIIIHIIIIHIIIIIIIIIGIIIIIIIHIIIIIIIIIIIHHIIIIIIIIIIIIIIIIIIIIIIIIHIIIIIIIIIIIIIIIIIIIIIIIIIIIIIIIHIIHIIIIHHIIIIIIIIIIIIIIIIIIIHHIIIIIIIIHIIHHGIIIIIIHIIHIIIIIIIIIHIIIIIIIIIIIIIIIHIIIIIHIIIIIIIIIIIIIIHCIIIIIHGHHECIHIIIIIIIIIIIIIIIIIIIIIIIIIIIIIIIIHIIIIIIIHIIIIIIIIIIIIIII
@HISEQ:711:H5NNWBCX2:2:1101:11524:18423:ATCTCGTA
TTAAGTTCAGCGGGTAGTCTTACTTGATTTGAGATCGAGTTTAACAAGAATCGTTGCCGACCCTTGTAAAATCCTGCATCAGTCAGCCAATACGGTCAAACTCCCTTTATGTTAGCTGCAGCAAAAGTAATAATCCGTTTGACGGGACTAAATGAATATGCTTTTAGCTCAGGAGAAAGTCCAGCTGCACCTGCATTTCAAGCAACCCGCCGCCGATCTGAAAACGATTGGTGTTGGGATTGCTCAAGCCCAAAGCTTTCAAAAAAAAATCCAAAAGCTTTGAGGTGTTTACTGATACTCAAACAAGCATGCTCTTCGGAATACCAAAGAGCGCAATATGCGTTCAAAGATTCGATGATTCACTGAATTCTGCAATTCACATTATGTATCGCATTTC
+
HHIHHEGEGEHIIHHHIHHHIIIHIHHEHIIIIIHIG=GCGGHHIIIII?GH?FHHHHHHIHIHIIH<CCEHHIIIIIIHIIIIIIHICEHFHCC10<1DGFGHI@G?CC<D0DDGH?EHHHHEHC@HHHHICCHEHEHIIIF=CHHHIIIIHHH?E@GHG?=BHHHGHE?FEAEEE..BH.8..;GEHHHHIHHGHGHHGCCFHH@E<HEECGHD?@HHGB686.AHEHHCHG@@.FEHHEHG?BHHHEFC.HEG?E@EC-<EEEHEECDGHHHGHHC@HHHEHHHFIIHIIHHGHHF1EFCHHHHCFHHECC@DGIIFHEF1CC1<DDCHEHHGEHECHFGIHEE?DHECEFEHFEIIHHEEHEHHEEIIHE?HEHF<1EEHIIHHIHIIHIHHH
@HISEQ:711:H5NNWBCX2:2:1101:11761:18437:ATCTCGTA
TTAAGTTCAGCGGGTATCCCTACCTGATCCGAGGTCAACCTGAAAAAAATTGGGGGTTGCTGGCTAGCACGCACCGCGGCCTCCGAAGCGAGAAGAGTTACTACGCTTGGAGCCGGATGGCACCGCCACTGACTTTGAGGCCTGCCAGGACTGGCAGAGCCCAATACCAAGCAGAGCTTGAGGGTTGTAATGACGCTCGAACAGGCATGCCCTCCGGAATACCAGAGGGCGCAATGTGCGTTCAAAGATTCGATGATTCACTGAATTCTGCAATTCACATTACTTATCGCATTTC
+
IIIHIHIIIIIIIIIIIIIIIIIIIIIIIIHIIIIIHIIIIHHHIIHIIIIIHIHIIIIIIGIIIIIGCHHIIIIIIHHHHGHHIGEHGIIIHHHFIIIIIIHIIIHIHHHIIIHIHIHIIIIIIIIIIHIIIIHIIHIIIIIIIIIIIIIIIIHIIIIIIIIHIIIIHHGIIIIIIIIIIHIIIIIHIIIIIIIIIIIIIIIIIIIIIIIIIIIIIIIIIIIIHHEIIIIIIIIHHIIIIIIIIIIIHIIIIHHHIIHIIIIGIIHIGIIIIIIIHIIIIIIIIIHCIIIIIIG
@HISEQ:711:H5NNWBCX2:2:1101:14768:18255:ATCTCGTA
TTAAGTTCAGCGGGTATCCCTACCTGATCCGAGGTCAAAAGTTGAAAAAAGGCTTTGTGGATGCTGACCTTGGCTGGAAGAGAGCGCGACTTGTGCTGCGCTCCGAAACCAGTAGGCCGGCTGCCAATTACTTTAAGGCGAGTCTCCAGCGAACTGGAGACAAGACGCCCAACACCAAGCAAAGCTTGAGGGTACAAATGACGCTCGAACAGGCATGCCCTTTGGAATACCAAAGGGCGCAATGTGCGTTCAAAGATTCGATGATTCACTGAATTCTGCAATTCACACTACTTATCGCATTTC
+
IIIIIIIIHIIIGHIHIIIIIIIIIIIIHIIHIIHIIIHIIIIIIIIIIHHIIIIIIIIIIHHIIIIHIIIIIIIHIIIIIIIIGIIIIHIIIIIIIIIIIIIIIIIIIIHIIIIIIIIIHIIIIIIIIIIIHIIHIIIIIIHHIIIIIIIIIIIIIIIIIIIIIHIIIIIIIIIIIIIIIIIIIIIIIIIIHHIHIIIHIIIGIIIIIIIHIIIIIGHIIIIIHIIIIIIIHECGIIIHIIHHHHIIHIIIIIIIIHHHIIIIIIIIIIIIIIIIIIIIIIIIIIHHIHHIIHIHIIIIIII
@HISEQ:711:H5NNWBCX2:2:1101:15541:18396:ATCTCGTA
TTAAGTTCAGCGGGTATTCCTACCTGATCCGAGGTCAACCTTTCAGAAGTGGGGGGTTTAACGGCGTGGCCGCGCTGCTTTCCAGTGCGAGGTGTGCTACTACGCAGAGGAAGCTACAGCGAGACCGCCACTAGATTTCGGGGACGGCGCGCCGCGAGGGCACGCCGATCCCCAACACCAAGCCCGGGGGCTTGAGGGTTGAAATGACGCTCGAACAGGCATGCCCGCCAGAATACTGGCGGGCGCAATGTGCGTTCAAAGATTCGATGATTCACTGAATTCTGCAATTCACATTACTTATCGCATTTC
+
IIIIIHIIIIIIIIIIIIIIIIIIIIIIIHHIIIIIIIIIIIIIIHIIIHIIIIHHHIIIHGIHHDHHIIIIDHHIIIIIIHIIIHHGHHIDHHHHIIHHIIIIGHHHHIIHHIIIIIHIHHICHEHIIIHHHIIHIIIIHHIIHHHIHGIIIIIHIHIGHHHHHHIIIIHIIIIIIIHIIIIIIIIIIIIHIIHIIIIHIIIHIIIHIIIIIIIIHIIHIIIIIIIGHIIIIHIIIIHHFIGIIHIHDDEIIIIIHIIIIIIHIIIIIIIIIIIIIIIIIHIIIHIIHIIIIIIIIIIIIIIIHIIII
@HISEQ:711:H5NNWBCX2:2:1101:2047:18704:ATCTCGTA
TTAAGTTCAGCGGGTAGTCTTACTTGATTTGAGATCGAGTTTTACAAGAATCGTTGCCGACCCTTGTGGAATCCTGCATCAGTCAGCCAATACGGTCAAACTCCCTTTATGTTAGCTGCAGCAAAAGTAATAATCCGTTTGACGGGACTAAATAAATATGCTTTTAGCTCAGGAGAATGTCCAGCTGCACCTGCATTTCAAGCAACCCTCCACCGATCGTAAAGACTGGTGTTGGGATTGCTCAAGTCCAAAGCCATTCAAAACAAATTGAAGTCTTTGAGGTGTTTACTGATACTCAAACAAGCATGCTCTTCGGAATACCAAAGAGCGCAATATGCGTTCAAAGATTCGATGATTCACTGAATTCTGCAATTCACATTACGTATCGCATTTC
+
IIIIIHIIIIIIIIIIIIIIIIIIIIHIIIIIGIIIFHIIIIIIIHIIIIIIIIIIIIIHIHIIIHIGCHIIHIIIIIIIIIIIHHIIIIIIIIIIIGHIIIHIIIIIIIIIIIIIGHHIIIIIIIGIIIIIGIIIIIIIHIIECHDHIHIIIIHHHEHFHIIIII?HHIIICHHIIIIIHHIIGIIHEHHHHIIIHIIIIIIHIIHGHIIHIEHIFHIIIIIIHHIIHHIHIHEHIHHHHFGIIIIIHIIHHHFHEHIIIHHIIHHDFIIHIHIFHGIIHHIIIIIIIIHIIIHFIHHHIIIIIIIIIIIIIIHIIIIHHHHIHEHGGIEIIIIIIIIIHIIIIIIIIHIIIIIIHHHIIIHIIIIIHHIIIIIHHHIIIIIIIIIIHIIIII
@HISEQ:711:H5NNWBCX2:2:1101:4304:18639:ATCTCGTA
TTAAGTTCAGCGGGTAGTCCTACCTGATTTGAGGTCAGAGTCAAAAATTGCCCGAGGGCGATTGTAAGCAGTCATCACAACCTTCACCGACGAAACTTATTACGCCGACTACGGTGCTATCCCGCTAAGTCTTTTAAGGCGAGCCGGCAGAGCGGCAACACCCAAGTCCAATCTCCTCGGAAACCCGAGGGATTGAGTCTACATGACACTCAAACAGGCATGCCCTCCGGAATACCAGAGGGCGCAAGGTGCGTTCAAAGATTCGATGATTCACTGAATTCTGCAATTCACATTACTTATCGCATTTC
+
IIIIIIIIIIIIGIIIIIIIIIIIIIIIIIIIHIIIIIIIIIHIIIIIIHIIIHIIIIIHIHIIIIIHIIIIIIIIIIIHIIIIIHIIIHIIIIIIIIHIIIIIIIIIIIIIIIIHIIIIIIIHIIIIIIIIIIIIIIIHIIIHHIIIIIIIIHIIHIHIIIIIHIIIIHIIIGIIIIHIIIIIIIIIIIIIIIIHIIIIIIIIIIIIIIIIIHIIHIHIGIHIIHIHIIIIIIHHHIHEEIHHHIHHHHIHIIIHIHHIIIIIIIIIIIIIHIIIIIHIIIIIIIHHIIIIIHHHHIIIIIIHHD?I
@HISEQ:711:H5NNWBCX2:2:1101:5732:18634:ATCTCGTA
TTAAGTTCAGCGGGTAGTCCTACCTGATTTGAGATCAAACTTAAGGGTCAATTGTCTAACTTAATAGACCGTTAGAAGCGGTTCAATCAGTATTTTCCTGGCCACCTTTTTAACAGTGTCCTCAGCGAGTGATACTTATCACGCCGAGTGGAACCAAGCATAATTACTGAGATCCAGCTAATGCATTTAAGAGGAGCAGACTGTGAAATCTGCAAGACCTCCAAGTCCAAAGCAAAACCAATTAAGGAATTGACTTTGAGATTTGCTCATGATACTCAAACAGGCATGCTCCAAGGAATACCAAGGAGCGCAAGATGCGTTCAAAGATTCGATGATTCACCGAATTCTGCAATTCACATTACTTATCGCATTTC
+
IHIIIHIIIIIIIIIIIIIIIIGIIIHIIIIIIIIIIIIIIIIIIIIHIIIHHIIIIHIGIIIIIIIHIIHHHIIIGIIIIHHHIGIIIIGIIIIIIIIIHIIHHFHHHIIIIHIIIIHIHIHHIIGIIHHHIIIIIIHHHIIIIIGHGEHHIIIIGIGHIIHIIIEHGHHIGGHHIIIIIIIIHIHIIHHHHHHIIIIIHIIIIIIIIIIIIIIHHIHHIIGHHEHHHHEFGHIHGIIIIIHIIHIIIIIIIHGHIIHHHHHHFHIIIIHIHHIIHHCHIIIHIHIHIIIIIIIIIIIHHGIIHHGIIIIIIIHHHHGIHIIIIHIHHHHIIIIHHGEIIHHHHGIIIHFHIIIIIIIIIIIIHGIIGIIIHI
@HISEQ:711:H5NNWBCX2:2:1101:7843:18519:ATCTCGTA
TTAAGTTCAGCGGGTATCCCTACCTGATCCGAGGTCAACCTGAAAAAAATTGGGGGTTGCTGGCGAGCACACGACCGGACCTCCAGAGCGAGAAGAATTACTACGCTCGGAGCCGGACGGCACCGCCACTGACTTTAGGGTCCGCCGGGGCGGCGGGGCCCAACACCAAGCTGAGCTTGAGGGTTGTAATGACGCTCGGACAGGCATGCCCCCCGGAATACCAGGGGGCGCAATGTGCGTTCAAAGATTCGATGATTCACTGAATTCTGCAATTCACATTACTTATCGCATTTC
+
IIIEHCGHIHIIIIGIIIIIIIIHIGIIIHIHIIIIIIIIIIIIHHHHHIIIIIIIIIHHIHHIHIICEHIIIIIIHHHHGHIIIHHIIIGIHHIIIHIIIIIIGGHIIHHDHIHHIIHIIIIIIHIHIIIHHHFHHIHHIGHIIIIHIHIIHHIHIIIIIIHIHHIGIIIHIHHHHIIIIIIHEHHHE=GFIIHIIIIIHHHIIHHIIIIIIIIIHIHIIIHIHEHIIHFIHDFHGIHHEIIIHHIIHIIIIIIIIHIIIIHIIIIIIIIIIIIIIIIIIIIIIHIIIIIIII
@HISEQ:711:H5NNWBCX2:2:1101:10807:18617:ATCTCGTA
TTAAGTTCAGCGGGTAGTCTTACCTGATCCGAGGTCGAACCTACAATTTTTCAGAAGAAAAATTAGATGATTCAAGGCAAATCGTTTTTATAAGAGTGACTTTCAGATACATTGTGCTGTGTCTTGGTCAAACTACGACGCCAACATGTTTAGATTTTCTGGTACAGATTGCTCTGCATCCAGAAGAATCAACGCAAGGCAAAGCCTTATGGTCTAAACGACGCTCGAACAGGTATGCCTCAAAGAATACTCTGAGGCGCAATGTGCGTTCAAAAATTCGATGATTCGCTGAATTCTGCAATTCACATTACTTATCGCATTTC
+
IIIIHFHHIIIIIGIIIIIIIIIIIIIIIIIIIIIIIIIIGHHIIIIIIIIIIIIIIIIIIIIIIHHHHIIIIIIIIIIIIIIIIHIIIIIHIIIIIIIIHIIHIIIHIIIIIIIIIIIIIHIIHIIHIIIIIIIIHIIIHIIIIIHHIIIIIIIIIIIIHIIIIIIIHIIHIHHIIIIIIIIIHHIIIIHIIIHIHHFIIIIIIIIIIIHIIIIIHHIIIIIIHHGIIIIHHIHIIIIIHIIIIHIHIIIIIHGIIIIIHIIIIIHIIIGIIIHIHIIIIIGHGIIIIHIIIIHIIIIIIIIIIIIHIIIIIIIIIIIHIII
@HISEQ:711:H5NNWBCX2:2:1101:14531:18543:ATCTCGTA
TTAAGTTCAGCGGGTAGCCCTACCTGATTTCAGATCAAAATTTGAATGAGTTTTCTGTATTATCAAGACTGACAACCTGAAGCAAATGTAAGCCAAAGATTTGACAAATCAATGTCAAAACTATTAGGCCAAACTGCTGTGTTAGGTGACAGTCATGAAATATATTTTAGAAGGGCTGATCATTAAAATCAGCGCATTCCAATTCCACAATTTCACCCAAAGGTTAGTTGTGAGAGTGCTCATGATACTGAAACAGGCATACTCCTCGGAATACCAAGGAGTGCAATATGCGTTCAAAGATTCGATGATTCACTGAATTCTGCAATTCACATTACGTATCGCATTTC
+
IIIIIIIIIIIIICHHCHIIIIGIIIIIIIIIIIIGHHHHIIHIIIHHIIHIHHHHHHIIIIIIIIIHHHIIIIHIGHIIIGIIIIHIIIIIIIIIIIIIIIH?GHHIIIIIIIHHIIGIIHIHEHIIGGFIIHIIFHHHGGHIHHHHHHHHHHIHIFEIHIHIIHHHIHIIIHGEIIIIIIIIIIHHIIIHIIIIHHHIHFHHHHIHIIHHIHGH<FGHHHHHIIIIIIIIIIIHHIHIIGIGIIIIIHHFGHHIIIIIHHHIGIIHIIIIIIHIIHFHHHHIHGHIIHIHIIIIHIIIIHHIIIIIIIIIIIGHIIIIHIIIIIIIIHHHIHIIIIIIIIGHIII
@HISEQ:711:H5NNWBCX2:2:1101:3542:18985:ATCTCGTA
TTAAGTTCAGCGGGTACTCTTGTCTGATTTGAGGCCCTGAATAAAAGATGTTCTTTCGCAGGGAAAGAGTGGCATTGGGGCAGGGGTAAAATTCGCCACACCCATTGCGCGGCACGCACTTTTTCTCAACCCAAGCGTTGAACATTTACTACACGAGAATCGAAGAAAAAGCCCACGCTGTTCATTATGCGCCACCAAAAAACCTGGTTTTTTCGGAAAAGCTCATCAACGTGCGCACGTCGTCCGTAAACGACGCGCACATTATTTGTTAAATGGTGCCCTCAAACAGACATGCCTTCCGAAAGAAGGCGCAATTTGCGTTCAAAGATTCGATGGTTCACAAAGTTCTGCAATTCACACTACTTATCGCATTTC
+
IIIIIIIIIIIIIIIIIIIIIIIIIIHHIIIIIIIIIIIIIIIIIIIIIIIIIIIIIIHIHIIIIIIIIIIIIIIIIIIIGIIIIIIIIIIIIIIHIIIIIIIIIIIIIIIIIIIIIIIIHIIIIIIIIIIIHHIIIHHIIIIIIIIGIIIIIIIDHDHHIIGIIIIHIIIHIGGHIIIIIIIIIIHIHHIIIIHHHFHHHIHIIIGHIIIIIIIIHGIIIIIIIIHEFIHHEIIIIIIIIIIIIIIIIIIIIIIIIHHIIHIIIIIIIIIIIIIIIIIIIGIIHHIIIIIIIHHIIIIHHIIIIHDIIIIHIIIHIIHIIIIIIIIIIIHIIIHIIIIHIIIHHIIIIIIIIIIIIIIIIHIIHIIHIIIIIII
@HISEQ:711:H5NNWBCX2:2:1101:3814:18981:ATCTCGTA
TTAAGTTCAGCGGGTATCCTTACCTGATCCGAGGTTAAATCTTAGGTTTTTAGGCCCAAATCAACAATCGACAGAATGCCGGCTGAGCCACTAAAGCGTGTGACAGAGCTCCATACGCTCGGGCATCAAGACTCGACATCGCCACTGCATTTCAAGCCTGTTCATGAAAAGAACAATTGGCTCAACAACCAAGCTGCGCTTGAAGGTGGTAATGACGCTCGGACAGGCATGCCCTCCGGAATACCAGAGGGCGCAATATGCGTTCAAAGATTCGATGATTCACGGAATTCTGCAATTCACATTACTTATCGCATTTC
+
IIIIIHIIIIIIIIIIIIIIIIIIIIIIIIIIIIIIIIIIIIIIIIHIIIIHHHIIIGHIIIIIIIIHIIHIHIIIIIIIIIIIIIIGIIIIIIIIIIIIIIHIIIIIHIIIIIIIIIIIIIIIIIIIGIIIIIIIIIIIIIIIIHIIIIIHIHIIIIIIHIIIIIIIIIIIIIIHIIHIIHIIIIIIIIIIIIIIIIIIIIIIIIIHIIIHIIIIIHGIIIIIIIHIIHHIIIIIIIIIIIIHIIIHFIIGIIIIIIIIIIIIIIIIIIIIIIIIIIHIIIHHFIIHIIIIIIIIIIIIIIIIIIIIIIIIIIHII
@HISEQ:711:H5NNWBCX2:2:1101:4215:18805:ATCTCGTA
TTAAGTTCAGCGGGTATTCCTACCTGATCCGAGGTCAAACTTTCAGAAGTGGGGGGTTTAACGGCGTGGCCGCGCTGCGATCCAGTGCGAGTGTTGCTACTACGCAGAGGAAGCTACAGCGAGACCGCCACTAGATTTAGGGGACGGCGCGCCGCGAGGGCACGCCGATCCCCAACACCAAGCCCGGGGGCTTGAGGGTTGAAATGACGCTCGAACAGGCATGCCCGCCAGAATACTGGCGGGCGCAATGTGCGTTCAAAGATTCGATGATTCACTGAATTCTGCAATTCACATTACTTATCGCATTTC
+
IIIIIHIIIIIIIIIIIIIIIIIIIHIIIIIIIIIIIIIIIIIIIIIIIHIIIIIIIIIIIIIIIIIEDHIIIHIIIIIIIIIIIIIIIIIIIIIIIIIIIIHIIIIIIIIIIIIIIIIHIIIIIIIIHIIIIIIIIIIIIIIIIIIIIIIIIIIIIIIIIIIIIIIIIIIIIIIIIIIIIHIIHIIIIIIIIIIIIIIIIIIIIIIIIIIIIIIIIIIIIIIIIIIIHIIIIIIIIIIHIIIIIHIIIHHIIIIIIIIIIIIHIIIIIIIIIIIIIIIIIIIHIIIIIIIIIIIIIIIIIHIIIIIII
@HISEQ:711:H5NNWBCX2:2:1101:12175:18911:ATCTCGTA
TTAAGTTCAGCGGGTAGTCTTACTTGATTTGAGATCGAGTTTAACAAGAATCGTTGCCGACCCTTGTGAAATCCTGCATCAGTCAGCCAATACGGTCAAACTCCCTTTATGTTAGCTGCAGCAAAAGTAATAATCCGTTTGACGGGACTAAATGAATATGCTTTTAGCTCAGGAGAATGTCCAGCTGCACCTGCATTTCAAGCAACCCGCCACCGATCTCAAAAAGATTGGTGTTGGGATTGCTCAAGTCCAAAGCTTTTCGATTAAAAAATCCAAAAGCTTTGAGGTGTTTACTGATACTCAAACAAGCATGCTCTTCGGAATACCAAAGAGCGCAATATGCGTTCAAAGATTCGATGATTCACTGAATTCTGCAATTCACATTACGTATCGCATTTC
+
IIIIIIIIIIIIHIIIIIIIIIIIIIIIIIIIIIIIIIIIIIIIIIIIIIIIIIIIIIIIIIIIIIIFHIIIIIIIIIIIIIIIIIIIIIIIIIIHHIIIIIIIIIIIIIIIIIIIIIIIIIIIIIIIII0FHIIHIHHIIIIIIIIIHHIIIIIIIIIIIGIIIIHIIHIIHIIIHHIIIIIHIIIIIIIIIIIIHHIIIIIIIIGIIIIIIIIGHEIIHHIIIIHEHGHHIIHHHIIHHHHIIIGIIHIIHHEEC@HCFGHHIIIIIIIIIHHEEIGHHHHIIIHFIGHIIIIIIIIIIIIHHHIIIHIIHIIIIIIIIHGGIIIIHFGIIHIIIIIIIIIIIIIIIIIIIHIIIIIIIIIIGIIHHIIHHIIIGIIIIIIHEHHIIIHIHIIIIII
@HISEQ:711:H5NNWBCX2:2:1101:20021:18981:ATCTCGTA
TTAAGTTCAGCGGGTATTCCTACCTGATCCGAGGTCAAACTTTCAGAAGTGGGGGGTTTAACGGCGTGGCCGCGCTGCGATCCAGTGCGAGTGTTGCTACTACGCAGAGGAAGCTACAGCGAGACCGCCACTAGATTTAGGGGACGGCGCGCCGCGAGGGCACGCCGATCCCCAACACCAAGCCCGGGGGGCTTGAGGGTTGAAATGACGCTCGAACAGGCATGCCCGCCAGAATACTGGCGGGCGCAATGTGCGTTCAAAGATTCGATGATTCACTGAATTCTGCAATTCACATTACTTATCGCATTTC
+
IIIIIIIIIIIIIIIIIIIIIIIIIIIIHIIIIIIIIIIIIIIIIIIIIHHIIIIIIIIIIIIIIIIHIIIHIIIIIIIHHIIIIIIIIIIIIIIHIIIIIIIIIIIIIIIIIHIIIIIIIDHIIIIIIHIIIIIHIIIIHIIGHIIIIIIIIIIIIIIIIIIHGIIIIIIIIIHIHIIIHIIIIIIIIHIIIHHIHHIIHHIIIIIIIIFHHIIIIIIIIIIIHGIIIIIIHIIIIIIHHFIIIIIIHCCCIHHHIIIIIIIIHIIIIGIIIIIIIIIIHIIIIIIHGIIIIIIHIIIIIIIGIIIHII
@HISEQ:711:H5NNWBCX2:2:1101:2345:19145:ATCTCGTA
TTAAGTTCAGCGGGTAGTCTTACTTGATTTGAGATCGAGTTTAACAAGAATCGTTGCCGACCCTTGTAAAATCCTGCATCAGTCAGCCAATACGGTCAAACTCCCTTTATGTTAGCTGCAGCAAAAGTAATAATCCGTTTGACGGGACTAAATGAATATGCTTTTAGCTCAGGAGAAAGTCCAGCTGCACCTGCATTTCAAGCAACCCGCCGCCGATCTGAAAAAGATTGGCGTTGGGATTGCTCAAGTCCAAAGCTTTCAAAAAAAATCCAAAAGCTTTGAGGTGTTTACTGATACTCAAACAAGCATGCTCTTCGGAATACCAAAGAGCGCAATATACGTTCAAAGATTCGATGATTCACTGAATTCTGCAATTCACATTACGTATCGCATTTC
+
IIIIIGIIIIIIGIIIHIIIIIHIIIGHHIIIIIHIIHIIHHIIIIIIGIIIIIIGIHIHIIIHIIIFHHHIIIIIIIIIIHIIIIIIIIHIIHIIHIHHHHHHIIHIIHHIIIIIIIIIIGGIIIIHIIGHHIIIIIIIIIIHICFHHHIHIIIIIHIFHIIIIHHHIIHIGIGHIHIIHIIIIHIIIHIIIIIIIIIIIIIIHIIIIIIIIHIIHCIHHHFGIIHCIHIIIIIIIIIIIHH?HIHIIIHIIIHIIIIHHHHGHHHHGIIHHGIHHHIIIIIIGIIIIIIIIIHIIHIIIHIIIIIIIGIIIIIIIIIIIIIIIHHEHIIHIHIHHGIIIHHIIIIIIIIIIIIIGHIIHHIIIIIIIIHHIHIGIIIIIIHIIIIIIIIHIIII
@HISEQ:711:H5NNWBCX2:2:1101:5630:19233:ATCTCGTA
TTAAGTTCAGCGGGTAGTCTTACTTGATTTGAGATCGAGTTTTACAAGAATCGTTGCCGACCCTTGTGAAATCCTGCATCAGTCAGCCAATACGGTCAAACTCCCTTTATGTTAGCTGCAGCAAAAGTAATAATCCGTTTGACGGGACTAAATAAATATGCTTTTAGCTCAGGAGAATGTCCAGCTGCACCTGCATTTCAAGCAACCCTCCACCGATCGTAAAGACTGGTGTTGGGATTGCTCAAGTCCAAAGCCATTCAAAACAAATTGAAGTCTTTGAGGTGTTTACTGATACTCAAACAAGCATGCTCTTCGGAATACCAAAGAGCGCAATATGCGTTCAAAGATTCGATGATTCACTGAATTCTGCAATTCACATTACGTATCGCATTTC
+
HIIIIHIIIIIIHIIIIIIIIIIIHIIIIIIHEHHHIIHIIIIIIIIIFHIIIIIIIIIGHHIHIIIGHIHIIIIIIIIIIIHIIIIIIIIIIIHFGHIIIIIIIIIHIHHIHHGIIHHHIIIHHIIHGHIIIHIIIIHHCGHHHCCHHFHIHIIIIIIEHHHHHHIIHIIIIIIHIIGGHHGHIIIIIIHAIHHGGHIIGHHHHHBHIHHGHGHHHHHGHEHHHHGHHIHFHEGCFHIIIIIIIIIIGHHHEHHHCHIIIHHHHHIGHHFGIIHIHIHHHHEHHGGIIIHIHIIIIHGDIIIIHHIHGIIIIIHHHIIHIIHHHDDGIIIIIHIIIHIIHIIIIIHIHHIHIHIHHEHIIIIIIIIIIIIIIIIHIIHHHGHIIIIIIIIIII
@HISEQ:711:H5NNWBCX2:2:1101:8724:19121:ATCTCGTA
TTAAGTTCAGCGGGTATCCCTACCTGATCCGAGGTCAACCTGAAAAAAATTGGGGGTTGATGGCAAGCACACGACCGGACCTCTAGAGCGAGAAGAATTACTACGCTCGGAGCCGGACGGCACCGCCACTGACTTTAGGGCCCGCCGGGGCGGCGGGGCCCAACACCAAGCTGAGCTTGAGGGTTGTAATGACGCTCGGACAGGCATGCCCCCCGGAATACCAGGGGGCGCAATGTGCGTTCAAAGATTCGATGATTCACTGAATTCTGCAATTCACATTACTTATCGCATTTC
+
F@@CGCHCFHE<F/F<DCE@FCCHII@EH1DHHDGC?<CH@@HEEEEC/F@EH@?EHHHGHHI1<<@CHCCHHHGHHICEIH?CEH?HHGHHHGHHF<1<CGHHIDCCFCCE<EHH<DHDHDHDHHHFD?<FFCEFHDCFID<FHDHDHHHEHDCDEHDHHHBA@AGEHHHEHEIHEHIHIHHHHHDFD0FGHIGHEHHHHGHHH=BH<IGHHEIIHIHIHEHFC<HDEH@EHEEC0IHGEHCCHEGHHIIHCHEIHHIGIHF?C<HHGHHEHFIHHHHHHHIHHHCHIHDHGI
@HISEQ:711:H5NNWBCX2:2:1101:9188:19194:ATCTCGTA
TTAAGTTCAGCGGGTAGTCTTACTTGATTTGAGATCGAGTTGAACAATACATAAAGTGTCGTAAAATCCTGCATCAGTCAGCAAAGAGGACAATTATCCTTTATGTTAGCTGCAGCAAAAGTAATAATCCTGTTTGACGAGGACTAAATAGATATGCTTTTAGCTCAGATAAAAGTCCAGCTGCACCTGCATTTCAAGCCGCCCGCCTACCGGTGAAGGTCGTTGGGATAGCTCAAGTCCACCCTCCCTTTTTTTTATCAAAAAAGAGAGGTTGAGGTGTTTACTGATACTCAAACAAGCATGCTCTTCGGAATACCAAAGAGCGCAATATGCGTTCAAAGATTCGATGATTCACTGAATTCTGCAATTCACATTACGTATCGCATTTC
+
IHHIHFHIIIIIIHIIFHHIIIIIIIIIIHHHHIIIIIIHHIHIIII1DHIHCFHHHCHHIIIIIIHHIIIIIIHIIHHIHIIIIHIIIIIIHFHCHIIIIIIIIIIIIHIIIGIIGHHIIIIIHIIIIIIIHIGIHIIIHHDFHIGIIHHCHIIHGIHIHHHIH?GEHHIHIIHHHHIIIIIHHIIIIHIIHIIIIIHHIIHGHIIIIIIHHHHHFHHHHHEECAFHFHHIHHG?HCDHHHHGGCHEHDHHHG?HIHIIHEIIIIHHIHHHECHGHHHIHHIHIIIIIIHIIHHHIIIIIGHGIIIHGFIIIIIIIIGIHHHHGIIIHIHGGIIIIHIGIIHHIIIHGIIIHIIIIIGIIIIIIIHIHIIIIIIIHIHHDHHHGGIII
@HISEQ:711:H5NNWBCX2:2:1101:11276:19030:ATCTCGTA
TTAAGTTCAGCGGGTATTCCTACCTGATCCGAGGTCAAACTTTCAGAAGTGGGGGGTTTAACGGCGTGGCCGCGCTGCGATCCAGTGCGAGTGTTGCTACTACGCAGAGGAAGCTACAGCGAGACCGCCACTAGATTTAGGGGACGGCGCGCCGCGAGGGCACGCCGATCCCCAACACCAAGCCCGGGGGGCTTGAGGGTTGAAATGACGCTCGAACAGGCATGCCCGCCAGAATACTGGCGGGCGCAATGTGCGTTCAAAGATTCGATGATTCACTGAATTCTGCAATTCACATTACTTATCGCATTTC
+
IHIDFGHIIIIHIIIHHHIHIHIIIIIIIIIIIHIIIIHIIIIIHHIHIHHIIIIIHIIHHIIIIIIDDHIIIIIIIIIIIIIHIIIIIIIIHHIIIIEHIIIIIIIIIIIIHIHIIIIIIIIIIIIIIHGHHIIHIIIHHIIIIIIIIIIIIIIIIIHIIIHHIIHHHIIIIIIIIIHIHIHIIIIIIHHHHGIIIHIIIHHEHHHIIIIIIIIIIIIIIIIIIIHHEIIIIIIHIHHDEEEIGIHIHFHFIHIIHEHIIIIIGHIIIIIIIIHIIIIIHGIIGIIHIHIIIIIIGIHHIIIIIHHIII
@HISEQ:711:H5NNWBCX2:2:1101:11580:19207:ATCTCGTA
TTAAGTTCAGCGGGTAGTCTTACTTGATTTGAGATCGAGTTTAACAAGCGTCGTTGCCGACCCCTGTGAAATCCTGCATCAGTCAGCCAATACGGTCAAACTCCCTTTATGTTAGCTGCAGCAAAAGTAATAATCCGTTTGACGGGACTAAATAAATATGCTTTTAGCTCAGGAGAATGTCCAGCTGCACCTGCATTTCAAGCAACCCGCCTCCAATCAAAAAAAGATTGGTGTTGGGATTGCTAAAGTCCAAAGTTTTCAAAAAAAAATCAAAAGCTTTGAGGTGTTTACTGATACTCAAACAAGCATGCTCTTCGGAATACCAAAGAGCGCAATATGCGTTCAAAGATTCGATGATTCACTGAATTCTGCAATTCACATTACGTATCGCATTTC
+
IIIIHIHHIIIIIIIIIIIIIIIIIIHIIIIIIIIIIIIIIIHIHIIFIIHIHIIIIIGIIIIIIIIHHIIIIIIIIHIIIIIIHIIHIIHIGHIHHHIIIIIIIGHIIIFHHIHIIHHIEHIGHIGHHIIHGIGGHHHIIGIHIIIIIIIIHIHIIIIFGHHGHGC?HHHGGHGHIIHHHHIGHHIIIIIEHHHHHIGIHHIH@HGHDHIIIIIA-,,DEHGB66.8-8---E687..9.....F:.:..G;.7.D:.-DHHIHIIIHHHHIHHGIIGIIIIIIIHIIIIIIIHIIHHIIHIIIIIIIIHDIIHHHHHGIHFIIIIHIIIIIHIIIIIGIHIIHHIIIIIIIIIIHHHHIHIIIHIIIIIGIIHIHGIIHIHIHIIIIIIHHIII
@HISEQ:711:H5NNWBCX2:2:1101:11913:19196:ATCTCGTA
TTAAGTTCAGCGGGTAGTCTTACTTGATTTGAGATCGAGTTTAACAAGGGTTTTTGAAGACTCTTGTGAAAATCCTGCATCAGTCAGCCAAAATGGTCAAACTCCCTTTATGTTAGCTGCAGCAAAAGTAATAATCCGTTTGACGGGACTAAATGAATATGCTTTTAGCTCAGGAGAAAGTCCAGCTGCACCTGCATTTCAAGCAACCCGCCTCCAATCTCAAGAGATTAGTGTTGGGATTGCTCAAGTCCAAAGTCTTTCTTCAAAAAAAGAAAAAAGGCTTTGAGGTGTTTACTGATACTCAAACAAGCATGCTCTTCGGAATACCAAAGAGCGCAATATGCGTTCAAAGATTCGATGATTCACTGAATTCTGCAATTCACATTACGTATCGCATTTC
+
HIIEHCHHIIIIIGIIIIIIIIIIIIHHIIIEHHIIHHIIHHIIHIHIIIIIIHHIHIIIIIIIHHHHHHIIGHHIHGHIHHGHIIIGIIGIIIGCFGHIIIIIIIIIIIIIHIIIHIIIIIIGIHHHHIIIIHHF?G0FEHHIH<CGHHHIGGHGHHFHIFHHIGGHHIHHHEGEHEHHIIHHHIHHIHHHIHIIHIIHIIHIIIIIHEHIHIIIHHFHIHFHIHHHFHHCHEHF:BHGEGIIGIIIIIHHHHHHHCHEEH=IIHHHIIIIIIIHHHIIIIGHHHIIIHHHGIIHIIIIIIIIIHIIHEIIIIHHHHIIHHIHHHFIIIIIHHGIIIIHIIIHIIIHIHHHHHHIGIIHIIHHEIIIEHIIIGIGGIHIIIHIIHHCIIIHIIHHGIII
@HISEQ:711:H5NNWBCX2:2:1101:12198:19201:ATCTCGTA
TTAAGTTCAGCGGGTAGTCTTACTTGATTTGAGATCGAGTTTAACAAGAATCGTTGCCGACCCCTGTAAAATCCTACATCAGTCAGCCAATACGGTCAAACTCCCTTTATGTTAGCTGCAGCAAAAGTAATAATCCGTTTGACGGGACTAAATGAATATGCTTTTAGCTCAGGAGAAAGTCCAGCTGCACCTGCATTTCAAGCAACCCGCCGCCGATCTGAAAAAGATTGGCGTTGGGATTGCTCAAGTCCAAAGCTTTCAAAAAAAATCCAAAAGCTTTGAGGTGTTTACTGATACTCAAACAAGCATGCTCTTCGGAATACCAAAGAGCGCAATATGCGTTCAAAGATTCGATGATTCACTGAATTCTGCAATTCACATTACGTATCGCATTTC
+
IIIIIHHHIIIIIIGDHIHIIIIIIIHIIIIIIIIHIIIIIHIIIIIIIIIHIIIIHIIIIIIHHIIFHIIHIIIIIHIIIIIHIIIIGIIIIHIDEHHHIIIIIHIIIHHIHHHHIHIIIIIIIIIIIIIIIIIIIIIIHIIIIIIIIIIIIIIIIIIHEEHHHHHIIHHICHHHHGIHIGHIHIIIIIIIIHIIIHHHHHIIEGIHIHIHIIGHHHEEIIIIIIHDHHHGIHHHIHGHHFIIIIHIHEIIHEHGEGIIIIIIIIIHFHHIHGIHHHIIIIIHHHCGIIHHIHHIHIIGHHIHHEGFIHIGIGIHHHGIIHGIHHHEIIGIIHIIHHGIIIIIIIIIHHHIIIIIIHIIIIIIIIIIIIIIIIIIIIIIHIHIIIHIIIIIIIII
@HISEQ:711:H5NNWBCX2:2:1101:12819:19001:ATCTCGTA
TTAAGTTCAGCGGGTAATCCTACCTGATTTGAGATCAGTTAAAGAATTAAAATGTCTTTTGAAAGACAGTCCAAAAGGACAATTATCAGCTGAACAAAAATAACAAGCAACAGCAACGATAAAATGTTCATTATCAAACTGAAGCCAGTCCTAAATGGTTCTGCTAATTTATTTAAAAGGAGCTAACCGCAAAGGCCAGCATACCTTCAACATCCAAATGAAATCAACTTGATTTGATTTGTATTGATATTATTAATGATACTCAAACAGGCATACCCTTTGGAAGACCAAAGAGTGCAAGATGCGTTCAAAGATTCGATGATTCACTGAATTCTGCAATTCACATTACATATCGCAATTC
+
IHHHFFHHHIIIIGHIIIIHIIIIIIIIIIIIIIIIIGHIIIIIIHIIIIHIIIIGHHIIHHIIIIIGHCHHHHIIIIIIIIIIHIIIGHFHGHHIIIEHIIIIIIEHIIIHIIHIIHHHIIIIHIEEECHIIHHIIHIIIIIIIAHHHHIGHIHIHHHHHIGHIIIIFHHHHIHHIIIHHGHHHHGHEHIHHGHEGHIHIIHHIIIIIHHHIHHHHFEIHHF?HHIIHFGHHIIHHIHIGIIIIIIHHEIHECHHGIIHIHIIIIIIGHHHIIIGGHIIHHGHHHGGIIIHGIIIHIIHHIIIHHIHIHGIIIIGIGIGIIIIIHIIIHHHIHHIIIIIGHIIIIIIIHHECHIHIIIHI
@HISEQ:711:H5NNWBCX2:2:1101:14869:19177:ATCTCGTA
TTAAGTTCAGCGGGTATTCCTACCTGATCCGAGGTCAAACTTTCAGAAGTGGGGGGTTTAACGGCGTGGCCGCGCTGCGATCCAGTGCGAGTGTTGCTACTACGCAGAGGAAGCTACAGCGAGACCGCCACTAGATTTAGGGGACGGCGCGCCGCGAGGGCACGCCGATCCCCAACACCAAGCCCGGGGGCTTGAGGGTTGAAATGACGCTCGAACAGGCATGCCCGCCAGAATACTGGCGGGCGCAATGTGCGTTCAAAGATTCGATGATTCACTGAATTCTGCAATTCACATTACTTATCGCATTTC
+
IIIIIHIIIIIIGIIIIIIIIIIIIIHIIIIIIIIIIIIIIIIIIIIHGFHIGIIIDHIHIIGIIIIIHIIIIIIIIIIIHIIIIIIIIHIIIIIIIIHIHIIIIIIIIIIIIIIIHIIIIIIIIIIIIIIIIIIIIIIIIIIHHIHIIIIIIIIIGIIIHIIIIIIIHIIIIIIIHHIIHIIIIIIIIIIIIIIIIIIHIHIIIIIIIIHIIIIIIIIIIIIIIHIIIIIIIIIIIIIHEIIIGHIHHFCIHIIIIIIIIIIIIHIIIIIHIIIIIIIIIIIIIIIIIIIIIHIIIIIIIIIIIIIII
@HISEQ:711:H5NNWBCX2:2:1101:16908:19242:ATCTCGTA
TTAAGTTCAGCGGGTATCCTTATCTGATTTGAGGTCAAACTTCAGTCCGCGAAGGGACATCAGGTTTAACGCCGCTCCCCAACACTAGATTATGAAAAAATGTAAACACCAACTTCATAAAACCTAGCAATAGCTTACGGTCGTTCAGCAAGTTTAAAGCGGAGGCAGGCCATAAGCCCATGCCTCACACCCAGTACCAACATAAATTAAATGCTGAGAGGTTTTTGTTGACGCTCAAACAGATATGCCTACCGGAATACCAGAAGGCGCAATGTGCGTTCAAAGATTCGATGATTCACGGAATTCTGCAATTCACATTACCTATCGCGTTTC
+
IIIIIHIIIIIIHHCCFHHIIIIIHIIIIIIIIIIIHIIIIIIIIIIIIIIHIIIIIIIHIIIIIIIFHHHIIIIIIIIIIIIIIIIIHIIIIIIIIIIHIIIIHIIIIIIIIIHIIHIHIIIIIIIIIIIIIIIIIIIIHIIIIIIIIIIIHGHIIHIIIGHIIIIIIHIIHHIIIHIIIHIHIGIIIIHIIIIIIHIFHHIIHGHHHGEIIHIIHIIIHIIHIHHHHIHHHFHHH?FGGIIHIHIIHECGEHHDGIIHHHHHGIIGIHHIIIIIIHCHIIIIIIIIIHHIHFFHHGHIIIIIIIHIIIIIIIIIHIIIHHIHIHIIIIIHI
@HISEQ:711:H5NNWBCX2:2:1101:18865:19134:ATCTCGTA
TTAAGTTCAGCGGGTATCCCTACCTGATCCGAGGTCAACCTGAAAAAAATTGGGGGTTGCTGGCTAGCACGCACCGCGGCCTCCGAAGCGAGAAGAGTTACTACGCTTGGAGCCGGATGGCACCGCCACTGACTTTGAGGCCTGCCAGGACTGGCAGAGCCCAATACCAAGCAGAGCTTGAGGGTTGTAATGACGCTCGAACAGGCATGCCCTCCGGAATACCAGAGGGCGCAATGTGCGTTCAAAGATTCGATGATTCACTGAATTCTGCAATTCACATTACTTATCGCATTTC
+
HIIIIHHHIIGIHIIIIGHHIIIIIIHIIIIIIIIIIIIHIHIIIIIIIIIIHHIIIIIIIGIIHHHEHGCHHIHHIIIIIIIIIHIIIIGIHIIHIHHHHHHHHHI@HHHHIIIHEHIIIIIIIIIIIIIIIHIIIHHIIIIIIIIIIIHHIIIIIIHHHIIHIIIHIIIIIIIIIIIIIIHHIHIIIIIIHIIIIIHHHHHHHIIIIIIHIIIIIIIIIIIIIHEHIIHGIIIHHHCHGIIIIIIIIIIIIIIIIIIHHIIIIIIIIGHIIHHHIIIHGIIIIHHIIIIIIHH
@HISEQ:711:H5NNWBCX2:2:1101:19983:19106:ATCTCGTA
TTAAGTTCAGCGGGTATCCTCGTCTGATTTGAGGTCAAAAAGGTTTTGGGGTTTTCGCTGGCGACCGGCCTCCCGAGCAGGCAAACGAGAAAGATTTACTACGTCTACTGCCAGGCTGCTGGTTCGCTATCGTCGGGCAACGTTAAGGAGGGCGTGCCCCCCGAGAGGGGCCGACCCGTCCCATAACCAAAGCGAGCTTTGAGGTGTTGCTGACGCTCAAACAGACGTGCCTCCCGGAATACCAGAAGGCGCAATGTGCGTTCAAAGATTCGATGATTCACTAGATTCTGCAATTCACATTACCTATCGCGTTTC
+
GHHHIIIIIIIIIIIIHIHIIHHHII@HHHIIIGIIIIIIHGHHHHHIIIIHIIHEDHHIGHIIIHIDHIHIIIIIIIIIHHHIIIIII@G?HHHHIHIIHHIIIIIHHHIIIIIIIIIGHHHHHIIIHIHHHIIIHHHIIIHHIHIHIIIIIIHHHHIIIIIIIIHHGIIHHHIHHIHIHHHHHIIIIIIHIIHHHIIIHIHHIIIHIIIIIIIIIIIIIIIIHIIHHHHDIIHEHIIIIIIIHG<IIIIIHHIIIIIHGCIIIHIIIHIIIIIIIHIIIIIIIHGHIIIHHHHIIHIHHIIHIIIIIIIHHII
@HISEQ:711:H5NNWBCX2:2:1101:1652:19467:ATCTCGTA
TTAAGTTCAGCGGGTATTCCTACCTGATCCGAGGTCAAACTTTCAGAAGTGGGGGGTTTAACGGCGTGGCCGCGCTGCGATCCAGTGCGAGTGTTGCTACTACGCAGAGGAAGCTACAGCGAGACCGCCACTAGATTTAGGGGACGGCGCGCCGCGAGGGCACGCCGATCCCCAACACCAAGCCCGGGGGCTTGAGGGTTGAAATGACGCTCGAACAGGCATGCCCGCCAGAATACTGGCGGGCGCAATGTGCGTTCAAAGATTCGATGATTCACTGAATTCTGCAATTCACATTACTTATCGCATTTC
+
1DCHHEHEGHEDHCHHECHFHHHIII?FHIGHHIE@1FFH?FG1D@1<FCECHHHHCE0F@EGHHCDCHHHDHCHCCF<<D=GHHDG@CECHHFHHII@HIIID/DEEHHFFHFGEDFHHHHHCDHGD?D@G@FHGHIHHIHHDDCCHHCHHHHGIDHHIIIIHHHHFHIHHHHFHEGHHHGHDHHHEHIIIIGHFIHG@CHHHHHHIHIHHEIIIIHHHHD?DDHFHHIIIHHHHHIIIIIIHHFFHE/EIIIIIIHIHIHHHIIHE@CH@1HIGIHIHGIIHGHIIIIIIHIIIHIIIIHGHIIGHH
@HISEQ:711:H5NNWBCX2:2:1101:4613:19450:ATCTCGTA
TTAAGTTCAGCGGGTAGTCTTACTTGATTTGAGATCGAGTTTAACAAGAATCGTTGCCGACCCTTGTGAAATCCTGCATCAGTCAGCCAATACGGTCAAACTCCCTTTATGTTAGCTGCAGCAAAAGTAATAATCCGTTTGACGGGACTAAATGAATATGCTTTTAGCTCAGGAGAATGTCCAGCTGCACCTGCATTTCAAGCAACCCGCCACCGATCTCAAAAAGATTGGTGTTGGGATTGCTCAAGTCCAAAGCTTTTCGATTAAAAAATCCAAAGGCTTTGAGGTGTTTACTGATACTCAAACAAGCATGCTCTTCGGAATACCAAAGAGCGCAATATGCGTTCAAAGATTCGATGATTCACTGAATTCTGCAATTCACATTACGTATCGCATTTC
+
IHIIIIIIIIIIDHHHIIIFIIIIIHIIHIFHIHIIHGHEGHHIIIIHHHIICHHHHIIIIIIIHIHGGHEEGHIIIIIIIIHCHGFHFHHIIC<DGEHIIIIIIEHHIIHHHIHHHEEHIIHHHIIEEGHIEHGHHIIICFHEHIIIHHIIIGIIHHEDEHEFHIEHIIIEHHHFEHHIH@FGHHIHGHGHHGIIIHHHHEHHHIEHECCDEHFD.-B<FHHEEHB@GDIIHIHHHGCECCHHFHHEF.EHEIHF?HCH@EHHHHE<EIHIHHEC?IGHHEHHHHHHIIIIHHHHEEIHHHHEHIIIHIIIHEHHFHEEHHGHHIHHHHHIHHHIHHCHDEF@FCGCDFFFIHCEGIIIHIIHGIIIIIHGIIIHGIHHIHIIHGHIIIIIIHHHIHH
@HISEQ:711:H5NNWBCX2:2:1101:5840:19400:ATCTCGTA
TTAAACTCAGCGGGTAGTCTTCTCTGATCAGAGGTCTGATGCGTGACGTTTTTCCTTCCTCCATCGTCCGGCTTTTTAGGCCGGAGTGTCGGTAGGGACCTGCTTTGGAGTTCGGGTCTGGGTGCCACAACCAACGCGCACGTTTGAGTTCCAGGTTTTTGAACACCTGGTTCCCCTGAGGAAGGACGGTGTCCCCACGGTGGCCAAATTCGGATCGCCAGTTTCACACAATCCACTTAGAGTGGATTGGTGGGTGTCGCGGTGACGCTCTGGCAGAGATGCCCTTGGTCAAGCCTCGGGCGCAACTTGCGTTCAAAGACTCGATGATTCGCGGAATTCTGCAATTCACACTACGTATCGCATTTC
+
HHIHIIIIIIIIIIIHIIIIIGIHHHIIIIHGIIHHIHIIIIHIIHIIHIHIIHIIIIIHIGIHHIEGHHHHHCGHIIIIIGIIHIEHIIIIIHHIIFHD?GHHIHGICH<CFHHGHHHHHHGEHGGIIIHIIIHIIIGHHHIHIH?EHIHIGIIECHHHHHIEHHHIIIHHHGEHHEHIIHHHHHHEHHCFHGIHFHIGHHGFHEGHHHIIIHHHHFIIIHHFHGEHGBEGEF:A?IHIIIHIIHHHEGHIHGIIIHCCFHFHIIIIHHIIIIIIIHIIGHGIIIHGIIIIGHHFCCHGIHGHHHDDHIIIHIIIIHHIHHHFIIIIIGIIGGIIIIIIHIIIHIIIHGGGEIIHHHIHHHHIII
@HISEQ:711:H5NNWBCX2:2:1101:11482:19489:ATCTCGTA
TTAAGTTCAGCGGGTATCCCTACCTGATCCGAGGTCAATCATAGAAAATATGGGGGTTACGGCAGAAGATTTCTCGCTTCCTTCAGTGACATAAGTTATTACTACACTTGGGAGAGCAAGGGTCTTCGCCATTGAATTTCGAAGAGGATTCCAATGAATTGGCTTCCATCTCCAAGACCAAGCAATAGGTAAACCTAAGCTTGAGTGATTTTAATGACGCTCGAACAGGCATGCCTCCCGGAATACCAGGAGGCGCAATGTGCGTTCAAAGATTCGATGATTCACTGAATTCTGCAATTCACATTACTTATCGCATTTC
+
GGHHGFHHIIIIIIIIIIIIIIIIIIHIIIGIGHIIIEGHHIIIIIIFFHEHHGIIIIIHHGHIIIICHHIIHIHHIIIIIIIIIIHHIIIIIHI@HHFIHHIHIHIHHHHHIIIIIIIIIIHIIHIIIIIHHIIIIIHIIIIIIIHIIIIIIIIIIIIIGIIGHHHIIIIIHHHIIIHIIIIHHIHIIIHHHHIIIHIIHHEHIHHEIIHGHHHHHIIIIIIHIHHIIHGHHGIIGIHIHEHHHGIHFFHHHGIIHIDHHIIIIHFIIHIIHGHEHIHEHHHIIIHHHIIIIIHHCHGIHIHIIIIHHHGIIIIIIHD
@HISEQ:711:H5NNWBCX2:2:1101:11919:19480:ATCTCGTA
TTAAGTTCAGCGGGTAGTCTTACTTGATTTGAGATCGAGTTTTACAAGAGTCGTTTCCAACCCCTGTGAAATCCTGCATCAGTCAGCCAATACGGTCAGACTCCCTTTATGTTAGCTGCAGCAAAAGTAATAATCCGTTTGACGGGACTAAATAGATATGCTTATAGCTCAGGAGAATGTCCAGCTGCACCTGCATTTCAAGCAACCCTCCGCCGATCCCGTAAAGGACTGGTGTTGGGATTGCTCAAGTCCAAAGCCATTCCAGAAAATAAATCAGAAATGTCTTTGAGGTGTTTACTGATGCTCAAACAAGCATGCTCTTCGGAATACCAAAGAGCGCAATATGCGTTCAAAGATTCGATGATTCACTGAATTCTGCAATTCACATTACGTATCGCATTTC
+
IIHHIHHIIIIIIIHHIIIIIIIIIIIHGIIHIIIHIIIIHHIIIIIHHHHIIHGHIHIHIIHHHHHDGHHHGIIIIIIIHHIGGHIIIIIIHHFFHHHGIEHEHHHHHHHIIHHIHIHGHHHIIIFHHHHIGHHCGGDGHIIIIHHHHIIHIIFHHHHHHHHHIHHGIIIIFHCEHHHHGHHHHFGHHHHHIHHIHIIIHFGHHEHHHHHHIIHHE,E8?EB6GHCGC@FHHECF.FFHEGHHFCHIHGGGEHIHGIIHEIHHHIHHIIHHGGIHCEEHGHHEGFIIIIIGHHHIHIIHIH?IIIIIHHHHIIHIIIHDHDHEIIIIIIIIIIHHIHIIIIIIIHIHHHHHIIIIIGIIHIIIIIHIIHIHHIIIIHIHIHHHEGHIHGHIIGGIIIHGIII
@HISEQ:711:H5NNWBCX2:2:1101:19147:19438:ATCTCGTA
TTAAGTTCAGCGGGTCTTCCTACCTGATCCGAGGTCAACCTTGGGTAAATAAGGCTTTTTAACGGCCGGAACCCGCAGCACGCCCTGAGCGAGATGTATTACTACGCTCGGAGTGACTAGCGAGCCCGCCACTGGTTTTCAGGGCCTGCGGCAGCCGCAGGTCCCCAACACAAGCCGGGGGCTTGATGGTTGAAATGACGCTCGAACAGGCATGCCCGCCAGAATACTGGCGGGCGCAATGTGCGTTCAAAGATTCGATGATTCACTGAATTCTGCAATTCACATTACGTATCGCATTTC
+
HHHCFGEEHHCHDCCFHCHE1FGHIC1DF1F<?<EGHHCFEHFHHIFFCG<1D@FCHGHIIIFHEHHEDHHGE<?ECEEEHH/HHEF1HFC@EHHHCDEHICGHHIIIIIIIIIFHFHCFHH/DHCHGHIHHHHEHHIHFHIHHDEEHIIHHIHHHHEIHEGIIHHHHHFCGEEGHHIIIHHHHHHGHHIHHHHHGIIHHHEHHHHHIHHEIIHHEEEIHGIHHEHHIIIGIIIIIIIIHDHHGHGFHIIHHHHHFIHGIIIIIIIIIIIHIIGIIIHIIIHHHHHIIIIIGIGIIHDIH
@HISEQ:711:H5NNWBCX2:2:1101:5886:19606:ATCTCGTA
TTAAGTTCAGCGGGTATCCCTACCTGATCCGAGGTCAACCTGAAAAAAATTGGGGGTTGCTGGCGAGCACACGACCGGACCTCCAGAGCGAGAAGAATTACTACGCTCGGAGCCGGACGGCACCGCCACTGACTTTAGGGCCCGCCGGGTCGGCGGGGCCCAATACCAAGCTGAGCTTGAGGGTTGTAATGACGCTCGGACAGGCATGCCCCCCGGAATACCAGGGGGCGCAATGTGCGTTCAAAGATTCGATGATTCACTGAATTCTGCAATTCACATTACTTATCGCATTTC
+
HHEHIGEGHIHIIIHIIHHHIHGHHHIHHCHGHGHIIIIHHHHGHIHIHIIHIIIIIIIHHHHHIIIHICHHIGHHHHIIIIIIGIIIHECEDHHHIHIIIHHIGHIIIHCHIHEDHHIIHDHHHHHIIHIEHEEEGDFEHDFHIIHIIIHHIHIHGHHHIHHHEHGHFFFHHEIIEHHHHHHIIIHFHCEDHEDHHHDFIIHHHHHHHHDHHGHDIHIGE?HDD<HHGIIIIHHF0C11CIIGIHHGHGIIIIHHGDCHHFIIHHHIHIHEHHHHHG@FHD=IHGHIFH?CIH
@HISEQ:711:H5NNWBCX2:2:1101:8123:19639:ATCTCGTA
TTAAGTTCAGCGGGTATCCCTACCTGATCCGAGGTCAACCTGAAAAAAATTGGGGGTTGCTGGCGAGCACACGACCGGACCTCCAGAGCGAGAAGAATTACTACGCTCGGAGCCGGACGGCACCGCCACTGACTTTAGGGCCCGCCGGGTCGGCGGGGCCCAATACCAAGCTGAGCTTGAGGGTTGTAATGACGCTCGGACAGGCATGCCCCCCGGAATACCAGGGGGCGCAATGTGCGTTCAAAGATTCGATGATTCACTGAATTCTGCAATTCACATTACTTATCGCATTTC
+
IIIIIGHIHIIIGIIIIIIIIIIIIHIIHIFGHHHIGIHIIIIIIIIIIIIIIIIIIIIIIIIIIGIIFHIIIIIIIHIIIIIIIIIIIIHIIIIGEHHHHIIIHIIIIIIIIIHHIIIIIGIIHHIIIIIIIHIIHIHHIIIIHHIIIIIIIHHHIIHIHHIIIIHHHHIHIIIIIIIIIIIIHHHHHHHIIIIIIIIIIIIHHHIIIGIIIIIIIHHHHHIHHIGIIIHIHHHHHIHFIHIHHIHIHIIIIIIIIIIIIIHIHGIIHIGIIHIIIHIIIIIHHGFHGIHHHI
@HISEQ:711:H5NNWBCX2:2:1101:10978:19670:ATCTCGTA
TTAAGTTCAGCGGGTATTCCTACCTGATCCGAGGTCAAACTTTCAGAAGTGGGGGGTTTAACGGCGTGGCCGCGCTGCGATCCAGTGCGAGTGTTGCTACTACGCAGAGGAAGCTACAGCGAGACCGCCACTAGATTTAGGGGACGGCGCGCCGCGAGGGCACGCCGATCCCCAACACCAAGCCCGGGGGCTTGAGGGTTGAAATGACGCTCGAACAGGCATGCCCGCCAGAATACTGGCGGGCGCAATGTGCGTTCAAAGATTCGATGATTCACTGAATTCTGCAATTCACATTACTTATCGCATTTC
+
HHHHIHIIIIIHIIHIHHH<GHHHIIGHHEHCHDIIIIHIIIIHHHHHIHHIIIIGHDHFCHFDHIIEHIHC?CHHHIHIIIIIIIIIICHHEHHIIIHIHGHIHHIDHIIHHGHGFIIIHGIHIIHIDHHHHIGHHIHHHHHHHIGHIIIIIIIHEHHIGHIHIIIHHIHHHCHIFBHHIIHFEHGHHHIHHHEGGH9GHFFHEHHIIIIEIHG@CCEHHDHH<GHFHHHG?EEDHCCC<CDHF@CEE<CC?HHHFF?EECHIHHHH@HEIHHIHF<CIHHFHEIHHHEFHHIHHCEE1@HHGEC?HC
@HISEQ:711:H5NNWBCX2:2:1101:11283:19608:ATCTCGTA
TTAAGTTCAGCGGGTAGTCTTACTTGATTTGAGATCGAGTTTAACAAGAATCGTTGCCGACCCTTGTGAAATCCTGCATCAGTCAGCCAATACGGTCAAACTCCCTTTATGTTAGCTGCAGCAAAAGTAATAATCCGTTTGACGGGACTAAATGAATATGCTTTTAGCTCAGGAGAATGTCCAGCTGCACCTGCATTTCAAGCAACCCGCCACCGATCTCAAAAAGATTGGTGTTGGGATTGCTCAAGTCCAAAGCTTTTCGATTAAAAAATCCAAAAGCTTTGAGGTGTTTACTGATACTCAAACAAGCATGCTCTTCGGAATACCAAAGAGCGCAATATGCGTTCAAAGATTCGATGATTCACTGAATTCTGCAATTCACATTACGTATCGCATTTC
+
IIIIIHIIIIIIIIIIIIIIIIIIIIIIIIIIIIIIIHIHHIIIIIIIIIIIIIIIIIIIIIHIIHIEHIIIIIIIIIIIIIIIIIIIGHIIIHHHHIIIIIHIIIHHIIIIHIIIIIIIIIHIIHIHHIIHIIIGIIIIIIIIIIIIIIIHHIIIIIIIIIGIIIIGHHIIIIIHHIIIIGIIHHIIGIIIIHIIIIIIIIHIIIIIIHIHHIIHH?HIH?IIIIHE?@HIHHHIHIIIGIIGIIIIIHHC?FHHCHIHGHIIIIGIHHIIIHGIHIHIIGIIIHHEIIIIIIIIIIIHHIIGIIIHIHHIIHGHHFHHGHHIIIIIIHHHIGIHIIIIGIIIIIHIIIIHIIHIIIIIHIGIIIIIIIHIIHGIHHGGIGHHFGHHHHIIIIHHIHG
@HISEQ:711:H5NNWBCX2:2:1101:15159:19625:ATCTCGTA
TTAAGTTCAGCGGGTATTCCTACCTGATCCGAGGTCAAACTTTCAGAAGTGGGGGGTTTAACGGCGTGGCCGCGCTGCGATCCAGTGCGAGTGTTGCTACTACGCAGAGGAAGCTACAGCGAGACCGCCACTAGATTTAGGGGACGGCGCGCCGCGAGGGCACGCCGATCCCCAACACCAAGCCCGGGGGCTTGAGGGTTGAAATGACGCTCGAACAGGCATGCCCGCCAGAATACTGGCGGGCGCAATGTGCGTTCAAAGATTCGATGATTCACTGAATTCTGCAATTCACATTACTTATCGCATTTC
+
IIIGIHGHIIIIIIIIIIIIIIIIIIIIIIIIIIHIGIIIIIIIHIIIIIIIIIIIIHIIIIIIIIIIHHIIHIIIIIIIIIIIIIIIIIIIIIIIIIIIIIIIIGIIIHIIIIIIIGIIIHIIIIIIIIIHIIIIIIIIIIIIDHIIIIIIIHIIIIIIIIHIHHHIDIIIIHIIIFHHGIIIIIIIIIIIIIIIIIIIHIIIIIIIIIIIIIIIHIIIIIIIHIIIIIIIIIIIIIHHFIIIHHIIHEEIIIIIIIHIIIIHIIIIIIIIIIIIIIIIIIIHHIIIIIIIIIIIIIIHHHIHIIIII
@HISEQ:711:H5NNWBCX2:2:1101:16559:19698:ATCTCGTA
TTAAGTTCAGCGGGTAATCACACCTGAGTTGAGGTCGGGAGAGCGAATACTCTCAATACCAGGCACGTATGAAGCCCACTAGCCGTGTCTCAGACGCCACAGAGTATATAAGCATGATACCCGGTGACCGAGACCTATCGCATCAGCTAATAGATCATCCGTGTGGTAGGCAATCTCTCTTGCGAGCGATTGTCCTCTTCTAGCATTATGGCAAAACACGTTCGACCAGAGGCGGTAGGCCGAACTCGTGATTCACCAGCTATTTCTATTACAGCCATAGTCCTGCTGTTTTTGATCACGACCCTCAACCAGATGTGCCGCAGGGTAGGACTCCTACGGCGCAATGTGCGTTCGAAAGTTTAACGTTCAAAGCGTCTGCAATTCACGCTACTTATCGCAGTTT
+
IIIHFHIIIIIIIHIIIIHHIIIIIIIIIIIIIIIIIIIFHIIIIIIIHIIIIIIIIIHIHIIIIIHDFGHHGHIHIIIIIIIIIIIIIIIIIGIHIIIIIIIIHIIIHHHHHIIIIIIIIGHHIIIHIIIIGIIIIIHHHFHHGHHHIIIHHIIIIIIIIHIHIHHIIIIIHHHHEHEHHBHHHIIIIIHIIIIIIIHHIIHHGIIHHHEHHHHIHHDHE>HHEHIHHH<HIIIIHHIGIIIGIHHGHEGIIIIIIHGIHHEHCHHEHEFEHGHIIIIIHGIIHIIIHIIIIGHGIIIIIIIIIIIIIIIIIHIIIIIHIIIHIHHHHHHGIIHIIHIIHHIIIHIHIIGIIIIIIIIIIIHHIIHIIIHIIIIIIIIHIIIIIIHIIIIIIIIHIIHIIII
@HISEQ:711:H5NNWBCX2:2:1101:1718:19879:ATCTCGTA
TTAAGTTCAGCGGGTATCCCTACCTGATCCGAGGTCAAGTCATGAAATTGCTTGCTGGACGCTGATCCGCCGGGGCTCCGAGAAGCGCAAATGTGCTGCGCGAGAAGCCGACGAGACCGCTGCCAATGACTTTGAGGCGAGTCCGCGCACGGAGGCGGGACAGACGCCCAACACCAAGCATAGCTTGAGGGTGTAAATGACGCTCGAACAGGCATGCCCCACGGAATACCGAGGGGCGCAATGTGCGTTCAAAGATTCGATGATTCACTGAATTCTGCAATTCACACTACTTATCGCATTTC
+
IIIHHHHIHIHHHHIIIIIIIIIIIIEHHIIGIHIIIIIFHIHHIHHIIIIIIIIIIIIIIIIIHIIIIIGHHHHIIIIHIIIHIIIIIIHHHIIHIHHIHIIIIIHIIIIIIIIIHIHHHEHIHHIIIIHHHIHHIHIHHHIIIIIHHIIIIIIHHIIIHHGHHIIHHIIIHHHHIIIIHHIIFIIHIIIIIHIIHIIIIIIGIGHIHIIIIIIIHIIIHHIIIIIIIIIIIHHGHEHHHHEFGIIIGIIIIHHIIIIIIIIGIIHIGIIIIIIIHCHHGDFIHGHIIIIIIIIIIIHIII
@HISEQ:711:H5NNWBCX2:2:1101:2173:19789:ATCTCGTA
TTAAGTTCAGCGGGTATCCCTACCTGATCCGAGGTCAAAAACTTGGAGATGGGGGGGTTACGGCGGAAGCGCGCGCCGGACCACAACGAGATGTTAATACTACGCTTTGGCCCAGGGGCTCTTCGCCATTGGATTTCGCCGGGGATGCCCAATCGCATCCGAGGCACGACCAATCCTCGACAAAGTCTCGGACTGAGGTTTTTGATGACGCTCGAACAGGCATGCCTCCCGGAATACCAGGAGGCGCAATGTGCGTTCAAAGATTCGATGATTCACTGAATTCTGCAATTCACACTACTTATCGCATTTC
+
HIIIIIIIHIIIIIIIHIIIIIIIIIIIIIIIHIIIIGHIIIGHHIIIIIHHIIIIIIIHHDHHIIIDHHIIIIIIIIIHHHEHHIIIHIIEHIHIHHHIIIIIIHIIIIIIHHIIIIIGHIIIIHIHHIHIGHIIIIIIHHHIHIIIIIIIIIIIIIIIHIIIIIIIIIIIHHHHHIIHHIIEIIIIIIIIIIIIIHFHHHIHIHIIIIIIIIIHIIIIIIIIIIIIIIIIHEGIIIIHHHIIIIIIIHHIIIGIIHIIIIIIIIIHIIIIGIIIIIIGIGIHIIIIIIIHGHHHDGIIGIIIIIIIII
@HISEQ:711:H5NNWBCX2:2:1101:3212:19853:ATCTCGTA
TTAAGTTCAGCGGGTAGTCTTACTTGATTTGAGATCGAGTTTAACAAGAATCGTTGCCGACCCTTGTGAAATCCTGCATCAGTCAGCCAATACGGTCAAACTCCCTTTATGTTAGCTGCAGCAAAAGTAATAATCCGTTTTACGTGACTAAATGAATATGCTTTTAGCTCAGGAGAATGTCCAGCTGCACCGGCATTTTAAGCAACCCGCCACCGAGCTCAAGAAGACTGGTGTTGGGATTGCTCAAGTCCAAAGCGTTTCGATTAAAAAATCCAAAAGCTTTGAGGTGTTTACTGATACTCAAACAAGCATGCTCTTCGGAATACCAAAGAGCGCAATATGCGTTCAAAGATGCGATGATTCACTGAATTCTGCAATTCACATTACGTATCGCATTTC
+
1CC<C1D@1FEHI<<CDFCHH@@CGI1<<1<F1F@1C0ECDHH<1<<G@<D<F<FG=1<//<CH?F<1<F1CGH?1<1<11<1D1FH1<DCE1D0<0<1<1D1F1<<111<<D@EC@F@C0<0<@0D<F@000<00<GH00<0D/<//</D/FHEE?###############################################################B6.GB8..--HE=A6.HEC..?HHFC.D.G7:.7-<-/////<//.<<////.<0HHCC<00<0<0<1<11<11EHGC1GDG<<1D11<1<1110/00IIHFF<<1D1<10/E<<1<100/01D11C<11<000D<1<111HHG<11<<11<<1<1111D<111111HC<0<11<//E?
@HISEQ:711:H5NNWBCX2:2:1101:5098:19948:ATCTCGTA
TTAAGTTCAGCGGGTAGTCTTACTTGATTTGAGATCGAGTTGAACAACACATAAAGTGTCGTAAAATCCTGCATCAGTCAGCAATGAGGACAATTATCCTTTATGTTAGCTGCAGCAATAGTAATAATCCTGTTTGACGAGGACTAAATAGATATGCTTTTAGCTCAGATAAAAGTCCAGCTGCACCTGCATTTCAAGCCGCCCGCCTACCGGTGAAGGTTGTTGGGATAGCTCAAGTCCACCCTCCTTTTGAAAAATCAAGAGGAGGTTGAGGTGTTTACTGATACTCAAACAAGCATGCTCTTCGGAATACCAAAGAGCGCAATATGCGTTCAAAGATTCGATGATTCACTGAATTCTGCAATTCACATTACGTATCGCATTTC
+
EHIFHCHHHIIHHIIIIIHHHFHIIIEHHHIIGHHHIGIIEHGHIHIEEHHGEFHHHHIIHCGHEHHHHHIIIIHHEFCHHHHFHHIHGEHHGIIIIIIIGHIIIHIHFHHIIHHIIIIEHHEFHHHIIIIIHHEHHHHIIGIIIIIHHIH@GHIGHFHIGFGHCGHHFHHIIIHIHHHHGFEHHHEGHIHIIHHIIIHHC<?IHHDHHHIIHIGAB-@@CHHFCGHF@HGEEGG?HEDHEHHF?GD/HGHHEHF@HH?HFHHHHGIIIGIHHHFE@CG@GEEIHIIIIIIHIHHGEHGIIGHHIIGHH?EFGHHHHHIHEEEEHEHHIIIHHHHFEHEEHIHHCHHGIIIHEHFGIIHIHFIGGGIHHHHG?EHHIHIHHHEIGI
@HISEQ:711:H5NNWBCX2:2:1101:9099:19858:ATCTCGTA
TTAAGTTCAGCGGGTATTCCTACCTGATCCGAGGTCAACCTTAAAAAATGGGGGGTTTTACGGCAAGAACTCACTACATGTCCTGAGCGAAGAGTAAACTACTGCACTCGGTATATAGCGAGCCCGCCACTGTTTTTAGGGGGCTGCGGACGGCCGCAGGGCCCCAACACAAGCCTAGGGCTTGATGGTTGAAATGACGCTCGAACAGGCATGCCCGCCAGAATACTAGCGGGCGCAATGTGCGTTCAAAGATTCGATGATTCACTGAATTCTGCAATTCACATTACTTATCGCATTTC
+
EHHHHGGHIIIIHGHIHIIIIIIIIIIIIIIHHHHHGHIIIIIIIIIHEHGEHIIHIHIGH@EDHIICHHIIIIIIIIHHIIIHHHIHHIIIIIIIIIIIIIIIIIIIIIGHFHIIIIIIIIIIIIHHIIHIDGHHIHIIIIIHIIIIHIIIHIHIIIIHHHIIIIIIIIIHIIHIIIIIHIIIIIIIIIIIIIIIHHHIIIHIIIIIIIIIIIIIIHIIIIHIIIIIIHDIIHIIIIHDHIIIIIIIIIHHIIIIIIHEIIIHIIIIIIIIHGHHIIIIIIHIIIIIIIIIIIIIIII
@HISEQ:711:H5NNWBCX2:2:1101:13186:19979:ATCTCGTA
TTAAGTTCAGCGGGTATTCCTACCTGATCCGAGGTCAAATCTTAGATAAATCATGAAATCGACAGAATGCCGGCTGGGCCACCAAAGCGTGTGACAAAGCTCCATACACTCGGGCACCAAACTCGGCATCGCCACTGCATTTCAAGCCTGTCCATTTAAGGGACAATTTGGCTCAACAAACAAGCTGTGCTTGAGGGTAGTAATGACGCTCGGACAGGCATGCCCTCCGGAATAGCCAGAGGGCGCAATATGCGTTCAAAGATTCGATGATTCACGGAATTCTGCAATTCACATTACTTATCGCATTTC
+
IIIHEFEHGHHIIIIHIIHHHHHIIIEHIHIGIGHIIHIIGIIIIIIHHIIHHHHHFFHIHHIIIII<DHGHHIHFHHIHIGHHHHIIIIIIIIIIGIGIIIIIHIIIIIIIGHIIIIHIHHIHHHIHHIIGIIIIIIIIHIIIIIGIIHHIIIIIIHHHIIHIIIHHIIIIIIIHHHHHIIEHIEIIHHHIIIIIHHHIHGHIHIHIIHHHHHIIHHIHGHIIIHGIFHIHIHGHHHHDHHIIIIIHDHHIIIIHHHEHCHIIIIHIHHHHHHHIGHH?IHHGIHHHFIIHHGIIIIIIHHHHIIIHI
@HISEQ:711:H5NNWBCX2:2:1101:14730:19798:ATCTCGTA
TTAAGTTCAGCGGGTAGTCTTACTTGATTTGAGATCGAGTTTAACAAGAATCGTTGCCGACCCTTGTGAAATCCTGCATCAGTCAGCCAATACGGTCAAACTCCCTTTATGTTAGCTGCAGCAAAAGTAATAATCCGTTTGACGGGACTAAATGAATATGCTTTTAGCTCAGGAGAATGTCCAGCTGCACCTGCATTTCAAGCAACCCGCCACCGATCTCAAAAAGATTGGTGTTGGGATTGCTCAAGTCCAAAGCTTTTCGATTAAAAAATCCAAAAGCTTTGAGGTGTTTACTGATACTCAAACAAGCATGCTCTTCGGAATACCAAAGAGCGCAATATGCGTTCAAAGATTCGATGATTCACTGAATTCTGCAATTCACATTACGTATCGCATTTC
+
IIIHIHIIIIIIIHIIIIIIIIHIIIIIIIIIIIIIIIHGHHIIHHIIHHHGGHIHIIIIIIIIIHIHIHHHHHHHIIIIIIIIIIIIIHIIIIIIIIIIIIIHHCHIIIEIHHIGIHHIHIFHHHHHIIIFHIHIIIIIHHHDDDGHHHEHHHIHIIIDGHHHHGFHHGHHIIIEIIIIHIIIHIIGCEHGHHIGIIIHIIHIIEHIIIHHHIHHGGGHHHEIHHHHCGCHEC@EGIHIHIIG@HEGC.GDHHGCCHCHHIGIIIIHHFFEEFGCCHFF@IHHIIIIIIIIHFHFGHHHHHGEEIIHGHHIIHE<IHHHGGHIHGIHIIHHHIHHIHGHHHHIHCGHHHGIHHFHECHIIIIIIIIIHHIIIIIHGIIHHHHIHHHIHHEHHIHHHII
@HISEQ:711:H5NNWBCX2:2:1101:14942:19765:ATCTCGTA
TTAAGTTCAGCGGGTATTCCTACCTGATCCGAGGTCAACCTTTCAGAAGTGGGGGGTTTAACGGCGTGGCCACGCTGTTTTCCAGTGCGAGGTGTGCTACTACGCAGAGGAAGCTACAGCGAGACCGCCACTATATTTGGGAGCCGGCGCGCCCCGGGGGGCACGCCGATCTCCAACACCAAGCCCGGGGGCTTGAGGGTTGAAATGACGCTCGAACAGGCATGCCCGCCAGAATACTGGCGGGCGCAATGTGCGTTCAAAGATTCGATGATTCACTGAATTCTGCAATTCACATTACTTATCGCATTTC
+
IIIIIIIIIIIIIIHHIIIIIIIIIIIIIIIIIIHIIIIIIIIIIIHIIGHIIIIHHIIIIIIIIIIIIIIIIIIIIIIIIIIIIIIIIIHIIIIIIIIIIIIIIIIIIIIIIIIIIIIIIIIHIIIGIIIIIIIIIIHHIIIIIIHHIIIIIIIIIIIIIIIIIHHIIIHIIIIIIIIIHFIHIIIIIHIHIHIIIIIIHIIHIIIIIIIIIIIIIIIIIIIIIIHIIIIHIIIIIIHHHFIIIHHIHHDHHIIIIHHIIIHIIIIIIIIIIIIIIIHIIIIIIHIIIIIIIIIIIHIIIIIIIIIIHI
@HISEQ:711:H5NNWBCX2:2:1101:15471:19922:ATCTCGTA
TTAAGATCAGCGGGTAGTCTTACTTGATTTGAGATCGAGTTTAACAAGAATCGTTGCCGACCCTTGTGAAATCCTGCATCAGTCAGCCAATACGGTCAAACTCCCTTTATGTTAGCTGCAGCAAAAGTAATAATCCGTTTGACGGGACTAAATGAATATGCTTTTAGCTCAGGAGAATGTCCAGCTGCACCTGCATTTCAAGCAACCCGCCACCGATCTCAAAAAGATTGGTGTTGGGATTGCTCAAGTCCAAAGCTTTTCGATTAAAAAATCCAAAAGCTTTGAGGTGTTTACTGATACTCAAACAAGCATGCTCTTCGGAATACCAAAGAGCGCAATATGCGTTCAAAGATTCGATGATTCACTGAATTCTGCAATTCACATTACGTATCGCATTTC
+
1CCE@1<11<@C<CHGDEEHHHEHEEF1C1<<<DGCHCH?GF@F@@<F@HGEHHHIG@/<CEHHEH1<<<C@EGH11FGCHHEF1FCH1DCDC@=1<DHHHFHHH1@F<<FEHHEHCHIEFCC0<DF<0FHE0<CHDC@@GEEH?C</FFHEHHHHII@/..=FEHHGEG...AHGHG.B.@GAFEHHH?FGEB.@E?GF.EGHAGAEEHECCHGBGA-,.G@EGHHFHHHHHHEEHD...F9.C...?F.@CIHHCD/C/EHFEDHEEF/IDHH@D<00CHCHEE<?HEIHHHG@EHFIHECGFHHHEH@H@?HDHHGC<CHHHHF?F@EDCC1CGGCEDHHHFFFCHFE1F<@CCD1@@FCD@@CIHIHHGD11FCHHFGHEEHHHHC@@IHHHE<E
@HISEQ:711:H5NNWBCX2:2:1101:20991:19804:ATCTCGTA
TTAAGTTCAGCGGGTATCCCTACCTGATCCGAGGTCAACCTGAAAAAAATTGGGGGTTGCTGGCGAGCACACGACCGGACCTCCAGAGCGAGAAGAATTACTACGCTCGGAGCCGGACGGCACCGCCACTGACTTTAGGGCCCGCCGGGTCGGCGGGGCCCAATACCAAGCTGAGCTTGAGGGTTGTAATGACGCTCGGACAGGCATGCCCCCCGGAATACCAGGGGGCGCAATGTGCGTTCAAAGATTCGATGATTCACTGAATTCTGCAATTCACATTACTTATCGCATTTC
+
IIHIIHHIHHIIIIIIIIIIIIIIIIIIIIIIIGIIHIHIIHIIIIIIHIHHHIIIIIIIIIIIIIICHHGIIIIIIHIHIIIIIIHIIIHHIIIIIHIHIIIIIGHHIIIIIIIIIIHIHIGIHIIIGBGHHHFGEHHHIHIIIIGHHHDEHHIIIIEGGHFFHEHEHEHHHHHIHIHHHIHEHHIIGHHGHHECE@HHHDGIIIIIIIHHHHGIHIIIIIIGHHIIHIIIHEECIHHHHHHHGEHEIHGIHIIHHIIIIHHGHHHIHIHFIIIIIHHIIHHEHHHHIIHHII
@HISEQ:711:H5NNWBCX2:2:1101:6718:20070:ATCTCGTA
TTAAGTTCAGCGGGTATCCCTACCTGATCCGAGGTCAAACCTTAGTTGAAGATGCATGCAAGGCTGGTGAGCTACATGACAGGCCATCCAAAGCGAGAGAGAGTCTGCTACGCTTGAGACCATCATGAGCACCCGCCACTGATTTTCAGGTACGTCCAAGTCCTTCGCACCCACTTGGGCGGCAGGGACGAGGGGACGAAGACCCAACACCAAGCCAGGCTTGAGAGATTGTATAATGACGCTCGAACAGGCATGCCCCTCGGAATACCAAGGGGCGCAATGTGCGTTCAAAGATTCGATGATTCACTGAATTCTGCAATTCACATTACTTATCGCATTTC
+
IIIGHIIIHIIIIIIIIIIIIIIIIIHHIHHHIHIIIHIHIHIGIIGIIGHHIIIIIIIIIIHHIIHHIHIIHIIIIIIIIGHIIGIGIIIIIHIIHHIIHIIIIHIIIIIIIGHIIHIIIIIIIHIIIIIHIHHGHIIIIIHIGHIIIIIIIIIIIIIIIIIIIHHHIIIHHIIIIIIHGIIIIIIIIIHHHIIIIIHHHIIIHIIIIIIIGIIIIIHHHHIHHIHIIIIHHGIIHIIIIIHGIIIIIHIIIIIHHHCIIIIIIIIIIIIHHHIIIHHIHHIHHIIIIIIIIIIHIIIIIHHHIIIHHGIHGIIHGIIIHIHIIHIIHHIHEIIIIIHII
@HISEQ:711:H5NNWBCX2:2:1101:11671:20196:ATCTCGTA
TTAAGTTCAGCGGGTATTCCTACCTGATCCGAGGTCAACCTTTCAGAAGTGGGGGGTTTTACGGCGTGGCCACGCTGTTTCCCAGTGCGAGGTGTGCTACTACGCAGAGGAAGCTACAGCGGGACCGCCACTATATTTGGGAGACGGCGCGCCCCGGGGGGCTCGCCGATCTCCAACACCAAGCCCGGGGGCTTGAGGGTTGAAATGACGCTCGGACAGGCATGCCCGCCAGAATACTGGCGGGCGCAATGTGCGTTCAAAGATTCGATGATTCACTGAATTCTGCAATTCACATTACTTATCGCATTTC
+
HIIIIHHHIIIIIIHHIHIIIIIIHIHHIIIIIIIHIIIIIHFHHHHHIFHIIHIIIHIIIIEHIHHHIIIIIHIIIIIIIIHIGHHHIIIIIIIHIIHIIHHGHGHIIIIHHIIIIIHGHIHHHHIIIIIIHIHHIHHHHFHDDGHHHIHHIIIIHHHHHGHHIIIHHHHHIIIIIIIHHIIIIIIIGIIIHIIIIHIIIIIIIIIIIIIIIIIIIIIIHIIIIIIIIHHIHIIIHHIHHFHHHIIHHHECIHIIIIHHIIIIHIIIIIIIIIIIGIIIIIIIIIIIIIIIIIIIIIIIHIIHHIIIII
@HISEQ:711:H5NNWBCX2:2:1101:12310:20134:ATCTCGTA
TTAAGTTCAGCGGGTATCCCCGCCTGATCCGAGGTCAAGCGTTGCGTATGTTTGTGGCCGTTACCAGCCGGTTGGGCGGGCGGTCCCCCCGCGCCGTCGTAACGAGCGCGACGATCGGGGCGAAGGGCCACCGCCAACGGGTTCCGGGGGGGTCGCGCGCGAGGCGCGACGTCCCCCAACACCAAGCGAGGCTTGACGGGTGCAATGACGCTCGGACAGGCGTGCCCGCCGGAATGCCGGCGGGCGCAATGTGCGTTCAAAGATTCGATGATTCACTGAATTCTGCAATTCACATTACGTATCGCATTTC
+
IIHHIHIIHIIIIHFHIIIIIIIIIIGIHIIIHHHHHIIIIIHIIIHIIIIIIHHHHIHIIIIIIIHFHHIHHHHHEHIIGIIHDDHHIIIIIIIHHHIIHIIIIHIIIIIIHCHHHIIIIIIHHIIGIHIHIIHIIIIGHFGHIIIHHHHIHHHIIIIHHHHIIHEHHHIHHHHHHIHHHIIHHHIIIIIIIIIHHHHIHHIIIIIHGIHHIIIHIIHHGHHHHDHIHHIIIIHFHIIIHHIIHHHIIIHIHIIIHIIHHIIHHHHIHHHIHIIIIHHIIIIHIHIIIIIIHIIIIIIIIIIIHHIIIH
@HISEQ:711:H5NNWBCX2:2:1101:12773:20084:ATCTCGTA
TTAAGTTCAGCGGGTATCCCTACCTGATCCGAGGTCAACCTGAAAAAAATTGGGGGTTGCTGGCGAGCACACGACCGGACCTCCAGAGCGAGAAGAATTACTACGCTCGGAGCCGGACGGCACCGCCACTGACTTTAGGGCCCGCCGGGTCGGCGGGGCCCAATACCAAGCTGAGCTTGAGGGTTGTAATGACGCTCGGACAGGCATGCCCCCCGGAATACCAGGGGGCGCAATGTGCGTTCAAAGATTCGATGATTCACTGAATTCTGCAATTCACATTACTTATCGCATTTC
+
IIIIHIIIIIIIIGHIIIIHIIIIIIIIIIIIIGHIIIIIHIIIIIIIHIIIIIIIIIIIIHHHHIGCHHIIGIIIIHIIIIIIIIHHGIHIIIIHIIIIIIIIHGHIHIHHIIIIGIHHHIIIIIHIIIHIHHGIIGHEGHHIIIIIHIHHGIHHGHIIHHFHHIIIIIIIHHIHHIHHIEHFHHHHHHIIIIIIIHIIHHIIIIIIIIIIHIHHIIFHHIIIHFIIIHHIHDHEDGIHHHIIIIIHHFGGHIGIIIHIIIIIHIIIIIIIHIIIHHHHIIIHHHHHIIHIHH
@HISEQ:711:H5NNWBCX2:2:1101:14478:20218:ATCTCGTA
TTAAGTTCAGCGGGTAGTCTTACTTGATTTGAGATCGAGTTTAACAAGAATCGTTGCCGACCCTTGTAAAATCCTGCATCAGTCAGCCAATACGGTCAAACTCCCTTTATGTTAGCTGCAGCAAAAGTAATAATCCGTTTGACGGGACTAAATGAATATGCTTTTAGCTCAGGAGAAAGTCCAGCTGCACCTGCATTTCAAGCAACCCGCCGCCGATCTGAAAAAGATTGGCGTTGGGATTGCTCAAGTCCAAAGCTTTCAAAAAAAATCCAAAAGCTTTGAGGTGTTTACTGATACTCAAACAAGCATGCTCTTCGGAATACCAAAGAGCGCAATATGCGTTCAAAGATTCGATGATTCACTGAATTCTGCAATTCACATTACGTATCGCATTTC
+
IIIHHHIFEHIIHIIHI?HHHGHHHIIIIHIIIHIIHHIDHEHIHHIIHHHIHIIEHEHHHFHICGEDGHHHIIIIHIIIIGHIHIHHEHFHIEHGHHIIGHHHHIHIIIIIIIIIIHIIIIGIHIHHHHIIHECHIEHFGHH@EDHHHIIHICHIIIHEEHEEHHIIGHHGHHCHIIIIIIIIHHIIIGHHIHHHIHHHIHIIIIIICIIIIIHICHHHIHIGIIIHHIGIIHHGIIIIHIIIHHHFGCHGHIIIIHHIIIHHHIIIHCGFFFHFHHIHIIIIIGIIIIIHIIIIIGFIIHIIIIHIIIIHIIHIIIIIIIIHHHHGIIIIIIIHHHIHIIGIIIIGIIIIIIIIIIIHHHGIIIIIIIHGIIIIGIIIIIIIHIHIIIHHIIII
@HISEQ:711:H5NNWBCX2:2:1101:19449:20044:ATCTCGTA
TTAAGTTCAGCGGGTATCCCTACCTGATCCGAGGTCAACCTGAAAAAAATTGGGGGTTGCTGGCGAGCACACGACCGGACCTCCAGAGCGAGAAGAATTACTACGCTCGGAGCCGGACGGCACCGCCACTGACTTTAGGGCCCGCCGGGTCGGCGGGGCCCAATACCAAGCTGAGCTTGAGGGTTGTAATGACGCTCGGACAGGCATGCCCCCCGGAATACCAGGGGGCGCAATGTGCGTTCAAAGATTCGATGATTCACTGAATTCTGCAATTCACATTACTTATCGCATTTC
+
IHIIIIIHIIGIIHIIIIIIIIIIIIHIIHHIIHIIIIIGHHHIIIIGDEHHHIIGIHHIHHGGIHHHIIHIIIHHHIIIIIGIIIIIIIIIHIIIHIIIIIHIIIHIIIIIIIIIIIIIHIIIIIHIHIIIIHIHHIIIHIIHIIHIIGIIIIIIHIIIIIIIIIIIIIIIIGIHIIIIIIIIIIIHHIIIIIHEIIIIHIIHIIHIHIIHIIIHIIIHIHIIDIIIIIIIHDHHHIHHHIHIIIIHEIIIIIIIIIHIIIHIIIIIIIIIIIIIHIHIHHIIIIIIIIIIII
@HISEQ:711:H5NNWBCX2:2:1101:19705:20108:ATCTCGTA
TTAAGTTCAGCGGGTAGTCTTACTTGATTTGAGATCGAGTTTAACAAGGGTTTTTGAAGACTCTTGTGAAAATCCTGCATCAGTCAGCCAAAATGGTCAAACTCCCTTTATGTTAGCTGCAGCAAAAGTAATAATCCGTTTGACGGGACTAAATGAATATGCTTTTAGCTCAGGAGAAAGTCCAGCTGCACCTGCATTTCAAGCAACCCGCCTCCAATCTCAAGAGATTAGTGTTGGGATTGCTCAAGTCCAAAGTCTTTCTTCAAAAAAGAAAAAAGGCTTTGAGGTGTTTACTGATACTCAAACAAGCATGCTCTTCGGAATACCAAAGAGCGCAATATGCGTTCAAAGATTCGATGATTCACTGAATTCTGCAATTCACATTACGTATCGCATTTC
+
HIIIIIIGHIIIIIIIIIIIIIIIGGHHIHIIHIIIIIIIIIHIHIHII=DHHHIIHIHHIIIIIIIIIHCHHIIIIIHIIIIIIHHGIIIHIHGEHFHIHHIIIIIHHIIIIIHHHIHIIIIHHHIFHHIIIIIIIIIIHHGHHHGIDHHIIIIIIIIIIHIIIIIHGIHHIHHIHCEHG@HHFHIEEGHGHGHHHHHIHIIGHHCIEHIHHHHH@CHHHGHHHEIHHIIIHGBB.@HIIIHHHHIIIHIIHHHHHEEGFEFHHGHGHIIIIIIIIIGHCGIIIIIIIIIIIIIIIHIIHIIIIHHIIIIIIIIIIIIHIIHHHGIGHHGEIHHEGFCEHCHHIIIIGIIIIIIIIIHIIIIIIHIIIHIIHIIIHHHIIIHIHHGCHIHHHIHEIIH
@HISEQ:711:H5NNWBCX2:2:1101:2850:20266:ATCTCGTA
TTAAGTTCAGCGGGTATTCCTACCTGATCCGAGGTCAACCTTTCAGAAGTGGGGGGTTTAACGGCGTGGCCGCGCTGCTTTCCAGTGCGAGGTGTGCTACTACGCAGAGGAAGCTACAGCGAGACCGCCACTAGATTTCGGGGACGGCGCGCCGCGAGGGCACGCCGATCCCCAACACCAAGCCCGGGGGCTTGAGGGTTGAAATGACGCTCGAACAGGCATGCCCGCCAGAATACTGGCGGGCGCAATGTGCGTTCAAAGATTCGATGATTCACTGAATTCTGCAATTCACATTACTTATCGCATTTC
+
IIIIIHIIIIIIGHIIIIIIIIHIHIIIIIIIIICFHIIIIIEHIIIIIHHHIIIIFHIIIIIGIIIHIHIGIIIIIIIIIIIIIHIIHHIIHGGHIIIIIIIIHHHIIHHHIIHIIIIIIIDDHHIHIIIIIIIIIIIIEHIHIIIHIIIIIIIIHIIHIIIIIIIIHIIIIIIHHHIHIIIIIIIIIIIHGIIIIIIHIHHFHIIIHHHIHIIGIIHHIIIHHHIHIIIIGIIIIHHHHIIHIHIIHDHIIGIIIIHHGGIGIIIIIHHHIIIIIIHIIIHIIHHHIIIIIHIIIIIHFIIIIHIIG
@HISEQ:711:H5NNWBCX2:2:1101:7190:20448:ATCTCGTA
TTAAGTTCAGCGGGTAGTCTTACTTGATTTGAGATCGAGTTTTACAAGAATCGTTGCCGACCCTTGTGAAATCCTGCATCAGTCAGCCAATACGGTCAAACTCCCTTTATGTTAGCTGCAGCAAAAGTAATAATCCGTTTGACGGGACTAAATAAATATGCTTTTAGCTCAGGAGAATGTCCAGCTGCACCTGCATTTCAAGCAACCCTCCACCGATCGTAAAGACTGGTGTTGGGATTGCTCAAGTCCAAAGCCATTCAAAACAAATTGAAGTCTTTGAGGTGTTTACTGATACTCAAACAAGCATGCTCTTCGGAATACCAAAGAGCGCAATATGCGTTCAAAGATTCGATGATTCACTGAATTCTGCAATTCACATTACGTATCGCATTTC
+
IIIHHDEHFHHDHIIIIHHHIIIIIIIHCHHHIIIGIIIIHIIIIGHIIHIIIIHGIIH?HHHIHIHGHIHHHHHHHFGIIIHHHHGHIIIHHEHFHHIIIHHHIHHHHHHHHIEHIHIIIHIIIIH<DGHIIGHHHIHEDHHHIHHDEHHHIHEHIIHIIIIIIE?EHIEFEHFHHIIIHHHHHHIIIFHHHGIIHHIIHIIIIIHHGFHFHHCEEGIIIHIIIHEEHHHIFIIHH?IHHHHEHHIIIIIIGIHEHHHIHEGFCGG@EHHHIHIGHIHEHFHIIHIIIIIIIIIHIIIIIHIIIIIHIIIIIGIIIHHIIIHHHHIIHIIIIIIIHHHHIIHIIIIIIIIHHIHIHHEIIIIHIIIIIIHIIIIHIHHHDHIGIHIIIHHIII
@HISEQ:711:H5NNWBCX2:2:1101:7339:20492:ATCTCGTA
TTAAGTTCAGCGGGTATCCCTACCTGATCCGAGGTCAACCTTAGAAATGGGGTTGTTTTACGGCGTAGCCTCCCGAACACCCTTTAGCGAATAGTTTCCACAACGCTTAGGGGACAGAAGACCCAGCCGGTCGATTTGAGGCACGCGGCGGACCGCGTTGCCCAATACCAAGCGAGGCTTGAGTGGTGAAATGACGCTCGAACAGGCATGCCCCCCGGAATACCAGGGGGCGCAATGTGCGTTCAAAGATTCGATGATTCACTGAATTCTGCAATTCACATTACTTATCGCATTTC
+
IHIIIHIIIIHIIHIIIIIHIIIIIGGIIIIGIIHIIIIIHFHIIIIIIIIIIIIIIIIHIIIIHIIHHHHHHIIIGIIIIHIIIGIIIIIIIIHIHHIIHHHIIIIIHHIIGIIIIIIHHIHIHIIIIIIIIIIIIIIIIIIIHIHEHHIIIIIIIHIIHIIIIIIIIIIIIHHIIIIIIIIIIIHIHIIIIIIIIIIIIIIHIGIIIIIIGIIIHIIIIHIIIHHEGHIIIIIHHHIIIIIIIIIIIIIIIIIHGIIHIIIIGIIIIIIIIIIIIIIIIIIIHIIGIIIIIIII
@HISEQ:711:H5NNWBCX2:2:1101:8614:20439:ATCTCGTA
TTAAGTTCAGCGGGTATTCCTACCTGATCCGAGGTCAACCTTGATATGTGGGGGGTTTCACGGCAAGAACCCGTCACGTTCCCTGAGCGAGGATGTTTACTGCACTCGGTACGACGACGAGCCCGCCACTGGATTTGGGAGCCTGCGGCAGCCGCAGGGCTCCAACGCAAGCCTAGGGCTTGATGGTTGAAATGACGCTCGAACAGGCATGCCCGCCAGAATACTAGCGGGCGCAATGTGCGTTCAAAGATTCGATGATTCACGGAATTCTGCAATTCACACTACGTATCGCATTTC
+
IIIGIIIIIIIIIIIHIIHIHIHIIIGIIHHIIIIHHEHHHIIIIHIIDHIIIIIHIIIIGIIIIIIEHHIIHHIIIIIIHIIIIIIIIGIIIIIHIIHHIIHIIIIIHIIIHHHIGHDHHHHIIIIIIHHIIHGEHIHHHIIFHIIIIIIIIIIIHIIIIIIIIIIIIIIIIIIHHHIHIIIIIIHHHHIIIHIIIHIIIIIIIIIIIIIHIIIIHIIIIIIIIIIIIIIIIIIIIHDHHEHFIIIIIIIIIGIHGIIHIIIIHIIHHHHHIFHIHIIHHHF@HFECHIIIIHHDI
@HISEQ:711:H5NNWBCX2:2:1101:10643:20311:ATCTCGTA
TTAAGTTCAGCGGGTATCCCTACCTGATCCGAGGTCAACCATAGAAAATTGGGGGTTGCTGGCTAGCATCCGCCGGGGCTCTATAGCGAGAAGAATTACTACGCTCAGAGCCCGACGGCACCGCCACTGGTTTTAGGGCCCGCCGGGTTAGCGGCGCGGCCCAACACCAAGCATTGCTTGAGGGTTGTAATGACGCTCGAACAGGCATGCCCCTCGGAATACCAAGGGGCGCAATGTGCGTTCAAAGATTCGATGATTCACTGAATTCTGCAATTCACATTACTTATCGCATTTC
+
IIIIIIIIIIIIIIIIIIIGIIIIIIIIIIIIIIIIIHIIIIGIIHIIGHIIIIIIIIIIIIIIIIIFHIIIIIIIIIHIIIIIIIIIHHEHIHIIIIIIIIIIIIIIIIIIIIHIICHIIHIIIIIIIIHHIHHHIIHHIIIIIIIIIIIIIIIIIIHIIIIIIIIIIIIIIHHIIIIIIIIIHIGIHIIIIIIGIIIIIIIHIIIIIHIIHIHIIIIIIIHHIIHIIIHIIHGHHIIIIIIIGHHIIIHIIIHHHHHHIIHHIIHIIIIIIIIHIIIIGIIIIIIIIIIIHII
@HISEQ:711:H5NNWBCX2:2:1101:13071:20444:ATCTCGTA
TTAAGTTCAGCGGGTAGTCTTACTTGATTTGAGATCGAGTTGAACAACACATAAAGTGTCGTAAAATCCTGCATCAGTCAGCAAAGAGGACAATTATCCTTTATGTTAGCTGCAGCAAAAGTAATAATCCTGTTTGACGAGGACTAAATAGATATGCTTTTAGCTCAGATAAAAGTCCAGCTGCACCTGCATTTCAAGCCGCCCGCCTACCGGTGAAGGTCGTTGGGATAGCTCAAGTCCACCCTCCCTTTTTTTTATCAAAAAAGAGAGGTTGAGGTGTTTACTGATACTCAAACAAGCATGCTCTTCGGAATACCAAAGAGCGCAATATGCGTTCAAAGATTCGATGATTCACTGAATTCTGCAATTCACATTACGTATCGCATTTC
+
IIHHIHHIIIIIHIDIIIHIIHIHIIFEHIIIIHIIIHIHIIIIIIIIIIHIGHHIHEHHIIHIIIIIIHHIIIIIIIIIIIHIIIIIIIIIIIIIGIHHIIIHIIIIIIIIIIIIIIIIIII@FHHIIIIIHIHEHHIIGHHIIIIIIIIIIIIIIGGGIIIIIHHHHHHGIIIIGFEHIIHHHGHHIHIHHIIGHIIIIIIIIIHIIIHIGIHEDIIIIHIHEHHHHHHB@GGEG@CEDHHGCFHGIHHHHHHIIIHHEHEGIHGIIIIIHHIHIHEGHHIIIIIIIIHIIIIIHIGIIIIHHHHHGIGIIIIIIHHHHIIIIIIIIIHHHIIIIIIIIIHEHGIGIIIIIIIIHHIHHIHFHHGHFIIHIIIIIIHHEHGIHIIII
@HISEQ:711:H5NNWBCX2:2:1101:13709:20424:ATCTCGTA
TTAAGTTCAGCGGGTGGTCTTGTCTGATCTCAGGTCCAAGGTTTTGATTGGTTTTTCCTGCTGTGGCAGCAGGCGGAGCGCCCGGTGATATGGGAGACGACAGCCAGTATGTGAGCGTGAGCCACCTACCATGCTGGCGCCCCGATCGAATGGGGTCCCGCCGCGAGCCCTGCGCTTCAGCCGACCCGCTCTTCCTCGATTAAAAGGTGAGCGAGACGGCCACATCCGTCCAAACCGCTTTCAACCAGGAAAGGGTGGGCGAGGGGGTGAGCGGACGCTGAGACAGGCATGCCCTTAGCCGAGGCCGTGGGCGCAATATGCGTTCAAAGATTCGATGATTCACGGAATTCTGCAATTCACACTACGTATCGCATTTC
+
IIIIIIIIIIIIIIIIIIIIIHIIIIHIIIIIIIIIIIIIIHHIIIIIIIIHIIIIIIIIIIHIIIIHHIGHIIIIHIIIIIIHIIIIIIIIIIIIIIIIIIIIIIIIIHHIIHIIIIIIIIHIIIIIIIIHIIIIIIIIIIIIHIIIHIGIIIIIIHHHIIIIIHHIIHGIIIIHIIIIIIIIIIIIIIIGHHHHIHHEHIHHIIHHHHIIIHIIIIHFHHIHGHIHGIIIHHHHHEFHHHIHHHIHGCGIHGIIIIIHIIIIIHHIIHHIHIIIIIIIHGHHIIIIIIIHIHIIIGIIIIIIIIIHEIIIHHIHIIIIIIIIIIIIHIIIHIIIIHIIIIIIIIIIIIIIGIIHHIIHIIIHHHHIIIIIIIIII
@HISEQ:711:H5NNWBCX2:2:1101:18043:20406:ATCTCGTA
TTAAGTTCAGCGGGTATTCCTACCTGATCCGAGGTCAAACTTTCAGAAGTGGGGGGTTTAACGGCGTGGCCGCGCTGCGATCCAGTGCGAGTGTTGCTACTACGCAGAGGAAGCTACAGCGAGACCGCCACTAGATTTAGGGGACGGCGCGCCGCGAGGGCACGCCGATCCCCAACACCAAGCCCGGGGGCTTGAGGGTTGAAATGACGCTCGAACAGGCATGCCCGCCAGAATACTGGCGGGCGCAATGTGCGTTCAAAGATTCGATGATTCACTGAATTCTGCAATTCACATTACTTATCGCATTTC
+
IIIIIIIIIIIIIIIIIIIIIIIIIIIIIIIIIIIIIIIIIIIIIIIIIIIIIIIIIIIIIIIIIIIHIIIIIIIIIIIIIIIIIIIIIIIIIIIIIHIIIIIIIIIIIIIIIIIIIIIIIIIIIIIIIIIIIIIIIIIHIHIIIIIIIIIIIIIHIIIIIIIIIIIIIIIIIIIIIIIIHIIIIIIIIIIIIIIIHIIIIIIIIIIIIIIIIIIIIIIIIIIIIIIIIIIIIIIIIIIHFIIIIIIHHHIIIIIIIIIIIIIIIIIIIIIIIIIIIIIIIIIIIIIIIIIIIIIIIIIIIIIIIIIII
@HISEQ:711:H5NNWBCX2:2:1101:20634:20296:ATCTCGTA
TTAAGTTCAGCGGGTGGTCTTGTCTGATCTCAGGTCCAAGGTTTTGATTGGTTTTTCCTGCTGTGGCAGCAGGCGGAGCGCCCGGTGATATGGGAGACGACAGCCAGTATGTGAGCGTGAGCCACCTACCATGCTGGCGCCCCGATCGAATGGGGTCCCGCCGCGAGCCCTGCGCTTCAGCCGACCCGCTCTTCCTCGATTAAAAGGTGAGCGAGACGGCCACATCCGTCCAAACCGCTTTCAACCAGGAAAGGGTGGGCGAGGGGGTGAGCGGACGCTGAGACAGGCATGCCCTTAGCCGAGGCCGTGGGCGCAATATGCGTTCAAAGATTCGATGATTCACGGAATTCTGCAATTCACACTACGTATCGCATTTC
+
IIIIIHIIIIIIIIIIIIIIIIIHIIHGIIIIIHIIIIIIIHHIIHIIIIIGHHHIIIIIIIHIHIIHHIHIIIIIIHHIIIIGIHHHEGHIIIHHHIIIIIIHIIHHIIIIIIIGHHIIIIIIIIIIIIIIIIIHIIIIIHHIIHIGEHIHHHIHIGIIHIIIIIIHIIHIHHHFEHHHIIIIIIIIIEHHCFHIHHHHHHIHIIHIHHFFIHHIHIIHHG?@HHDHGCHHE:CDHHEHFHEHGHIHHCFHHIHIHHHHIIIIIIHIHDHHIIHHIIGIIHGHHG?IIIIIIIIIIIIIIIIIIIIHFIIIIHIIIIIIIIHIHIIIIIIIIIIIIIIIIHIIIIIIIIIIIIIHHIHHHIIHIIIIIIIIIHIII
@HISEQ:711:H5NNWBCX2:2:1101:2219:20576:ATCTCGTA
TTAAGTTCAGCGGGTAGTCCTACCTGATTTGAGGTCAGAGTCAAAAATTGCCCGAGGGCGATTGTAAGCAGTCATCACAACCTTCACCGACGAAACTTATTACGCCGACTACGGTGCTATCCCGCTAAGTCTTTTAAGGCGAGCCGGCAGAGCGGCAACACCCAAGTCCAATCTCCTCGGAAACCCGAGGGATTGAGTCTACATGACACTCAAACAGGCATGCCCTCCGGAATACCAAAGAGCGCAATATGCGTTCAAAGATTCGATGATTCACTGAATTCTGCAATTCACATTACGTATCGCATTTC
+
IIIHHHHIIIIGCHIHHIIIIIIIIIIIIIIIIIIIIIIIIIIIIHIEHHIIIIHGDFHIFDHHIHHGHHHIIIIIIIIHIIIIIIIIIDHIHIIIIIIIIIIIIIIIIIIIIHIIIIIIIIIIIIIIHHIIHIIIHHHIIIIIIHHHHHIIIIIIIIIIIIIIIIHIIIIIIIIIIIIHHIIIIIIIIIIIIIIIIIHHIIIIIIIHIHIIIHHIG@HIIIIIHIIIIIIIIIIIIHHEHDIIGIIIIIIHHIIIIHIGIIIIHIIIIIIHHHHIIIIIIIHIIIIIIIIIIIHHIIIHIIIIHIII
@HISEQ:711:H5NNWBCX2:2:1101:3720:20640:ATCTCGTA
TTAAGTTCAGCGGGTATCCCTACCTGATCCGAGGTCAAGAGTGTAAAAATGTACTTTTGGACGTCGTCGTTATGAGTGCAAAGCGCGAGATGTACTGCGCTCCGAAATCAATACGCCGGCTGCCAATTGTTTTGAGGCGAGTCTACGCGCAGAGGCGAGACAAACACCCAACACCAAGCAGAGCTTGAAGGTACAAATGACGCTCGAACAGGCATGCCCCATGGAATACCAAGGGGCGCAATGTGCGTTCAAAGATTCGATGATTCACTGAATTCTGCAATTCACACTACTTATCGCATTTC
+
GIHHIIIIIIIIIIIIIIIIIIIIIHHIHIIIIIIGIIIHHHGIIGHHHHHIIIHIIIIIHIHHIIIHIIIIIIIIIIIIHFHIHHIIHIIIIHIIIIIIGIIIIIIIIIIIHHIHHIIIIIIIHIHIIIIIIIIIIIIHIIIHIIIIHIIIHIIIHIIIIIIIIHHIIIIIIHIIHIIIIIIIHHIIHHHIIIHHIHHIIIIHIIIIIIIIIIIHHGIIHIIIIIIIIIIIHFHHIIGHIIHIIIIIIIIIIIIIIIIHIIIIIIIIIGIIIIGIIIIIIIIHHFHHGIHGHIIIIIIIHH
@HISEQ:711:H5NNWBCX2:2:1101:8629:20573:ATCTCGTA
TTAAGTTCAGCGGGTATTCCTACCTGATCCGAGGTCAACCTTTCAGAAGTGGGGGGTTTAACGGCGTGGCCACGCTGTTTTCCAGTGCGAGGTGTGCTACTACGCAGAGGAAGCTACAGCGAGACCGCCACTATATTTGGGAGCCGGCGCGCCCCGGGGGGCACGCCGATCTCCAACACCAAGCCCGGGGGCTTGAGGGTTGAAATGACGCTCGAACAGGCATGCCCGCCAGAATACTGGCGGGCGCAATGTGCGTTCAAAGATTCGATGATTCACTGAATTCTGCAATTCACATTACTTATCGCATTTC
+
IIIHIIFHHIIIHIIIIHIHIIHHIHHIIIIHIIHIHIIIGHGFHHIGHHHHIIIIHIIFHHHIIHIHHHGHIGIIIHHIFHIIIIIIIIIIHIIIIIIIHIHIHIIIIIIIIIHIIIIIIIGIIIIIHIHHHFIIIHGHHIIIIGIIHHIIIIHIHHHDHHIIIIHIGHHHHIHIIIIIIEHGHIHGHIGDF?HIIIIIHGIIIIIIHIH@HHHHHIIIIIHGIIIGIIHIIIIIHDDIHFIIIHHIIIHHIHHF?HIHIHIIHIIIIIHIIIIIHHIGHGHHEHIHIIIIIIHHIIHFHCHHIIIHDI
@HISEQ:711:H5NNWBCX2:2:1101:9342:20611:ATCTCGTA
TTAAGTTCAGCGGGTATCCCTACCTGATCCGAGGTCAACCTGAAAAAAATTGGGGGTTGCTGGCGAGCACACGACCGGACCTCCAGAGCGAGAAGAATTACTACGCTCGGAGCCGGACGGCACCGCCACTGACTTTAGGGCCCGCCGGGGCGGCGGGGCCCAACACCAAGCTGAGCTTGAGGGTTGTAATGACGCTCGGACAGGCATGCCCCCCGGAATACCAGGGGGCGCAATGTGCGTTCAAAGATTCGATGATTCACTGAATTCTGCAATTCACATTACTTATCGCATTTC
+
HHIHIHHIHEHIHGHHIIGHHHIIIIIHHIIHHHHIIIGHIIIIHIIE?GHHCGEDHIHIHIHHIIGEHIIHDHIIIHIIIIHIIHIIGIDEIHHHIIHHIIIHDHGHIHGIIIIIIIIIIIIIHIIIIIHHHIIHIHHHHHHHIIHHIHIIIIIIIIIIIIIIIIIIIHIHIIIIEHHIIIIGHIHIHHHHIIGIIIIIHIHIIHIIHIIGIIIIIIIIIIIHHHHIIHHIIGIIIIHHHCIHIIIIIIIIIIHGIIIIIIHHHGIIGHIIIHIHGIIIIIIIHGIHHIHIII
@HISEQ:711:H5NNWBCX2:2:1101:13292:20661:ATCTCGTA
TTAAGTTCAGCGGGTAGTCTTACTTGATTTGAGATCGAGTTTAACAAGAATCGTTGCCGACCCTTGTGAAATCCTGCATCAGTCAGCCAATACGGTCAAACTCCCTTTATGTTAGCTGCAGCAAAAGTAATAATCCGTTTGACGGGACTAAATGAATATGCTTTTAGCTCAGGAGAATGTCCAGCTGCACCTGCATTTCAAGCAACCCGCCACCGATCTCAAAAAGATTGGTGTTGGGATTGCTCAAGTCCAAAGCTTTTCGATTAAAAAATCCAAAGGCTTTGAGGTGTTTACTGATACTCAAACAAGCATGCTCTTCGGAATACCAAAGAGCGCAATATGCGTTCAAAGATTCGATGATTCACTGAATTCTGCAATTCACATTACGTATCGCATTTC
+
HIIGHFHHHIGHHCHCCHHIIIIIIIHHIIIGIHIHC@H<DGHHIIIIIIIHHIIIIIIIHHIHGHHFHHHIIIIHIIHHIHIIIIHIHGFHHCHHHIIGHEHIIHHHHIHHHHH?HE?HFHGHHHI@CHH?HHIIHIEC0GEGDCHHHHIIIIHIIIHG?HHHHIGHHHEHIHIHHHHHHE?HEHIHIFHEHFEGCEHICFHHFIHHIGHHHIHHFG6,EFHEIHHCHHHHECFE@@:.?ED..?HGGCHHECIHHIHE?IIHHED/CECFGC<00HHGD0FF1DHHGHEHIHHGHHGE?HC?GHIHHGCHHG=?E=HHHHFG<1IHHHCHCCHEHH@@CHGHGDFG@CHHGEIHHC@?CFEHIIIHEGEHF?IHHFEHEHFHGIIIIHEHF<HIGIH
@HISEQ:711:H5NNWBCX2:2:1101:15851:20655:ATCTCGTA
TTAAGTTCAGCGGGTAATCCCGCCTGATTTCAGATCAAATTTAAGAAAGATTTATTTGAGAGGCCCCAAGAGAGTCTTATTAGCAAGAGCTTTCCTTTATATTAAAAAAAAGTTCAGGCAGAACAGACAAATTCAGGCCTAATAGTTTTAAAGGGAACAGCAGTAAAGCCGTTTGCCCTCAATTCCATTCAAACACAAGTTTTGAATGTGGGGTGTTTTTGATACTGAAACAGGCGTACTCATTGGAATACCAATGAGTGCAAGATGCGTTCAAAGACTCGATGATTCACTGAATATGCAATTCACACTAGTTATCGCACTTT
+
HIHIIIIIIIIIHIIHHGHHIHHHIHIIIIHIIIIIIGFFGHGHHIIHHIHHIHIIGIIIGIHFHIIGHIIHIIHHHIIHIIGIIIHHHIIIIIIIIGHHIIIIHIIIIHIIIIIIIIIIHIIIIIIIIIHGHHHHGHIHHIHHIIHHHHIIHHHHHHGIHIIHHHIHHHHHHGEHIIGHIIIIHGIIHHIGIIIIIIIIIHIHIIIIIHIIIIHECHGIGIIIIIIIIHIHIHGIIIHCIIHIIHIIHHH?IIHIIIHHHHHHHHGHIIHHIIHHHIIIIIIIIIIIHIIIIHGIIIIHIHHIIHEIIIIIIIHHHHHEHII
@HISEQ:711:H5NNWBCX2:2:1101:17726:20675:ATCTCGTA
TTAAGTTCAGCGGGTATCCCTACCTGATCCGAGGTCAAGCTTCTTTTAAATATAATAACATATCCAGGCTAGTGAGCCCACGACGGACGCTCCAAAGCGAGAGTAGTCCACTACGCTTGAGGCCATCGAGGCACCGCCGATGATTTTCAGGCACGCTCCCCATAACCCCCCACACTTGTGGGAGAGGAGCGAGAGCCCAATACCAAGCCAGGCTTGAGGTTTTGACAATGACGCTCGAACAGGCATGCCCCTCGGAATACCAAGGGGCGCAATGTGCGTTCAAAGATTCGATGATTCACTGAATTCTGCAATTCACATTACTTATCGCATTTC
+
HIIIIHIIIIIIIIIHHIIIIHIIIIIIIHHGIHIIIHIIIIIIHIIIIIIIIEHHIIIHHIIIIIIHIHHIIIFHIHHIIIIIIIIIIIHIIIIFHHHIIIHHHHIIIGIIHIIHIIIGIIIIIHIIGHHHIHHIHIIIIIHHHHHIIIHHIHHIIIIIGEE@GHHIIIIHHEHABIIHIIHHHHIIIIIHHIIHGIIIIIIIICHGIIIIIIIHHEHHIHIIHIIIIIIHHIHIHIIHHHIIIHIHIIIIIIHIHIIHIHHHHGIIIIIIHGIIIIHIIIIIIIHIIHIIHIIIHGHGIIHIGIIIIIIIIIIIIIIIHIIIIIIIIHIII
@HISEQ:711:H5NNWBCX2:2:1101:20954:20723:ATCTCGTA
TTAAGTTCAGCGGGTATTCCTACCTGATCCGAGGTCAAACTTTCAGAAGTGGGGGGTTTAACGGCGTGGCCGCGCTGCGATCCAGTGCGAGTGTTGCTACTACGCAGAGGAAGCTACAGCGAGACCGCCACTAGATTTAGGGGACGGCGCGCCGCGAGGGCACGCCGATCCCCAACACCAAGCCCGGGGGCTTGAGGGTTGAAATGACGCTCGAACAGGCATGCCCGCCAGAATACTGGCGGGCGCAATGTGCGTTCAAAGATTCGATGATTCACTGAATTCTGCAATTCACATTACTTATCGCATTTC
+
HHHHIHHHHHIIIIIIIHIIIIIHIIIIIIIIIIIIHHIIIGHIHIIIIGHIIIIHHHIIHIIIIHIHIIIIIIIDIIIIIGIHIHIIIHIHIHHIIIIIIIIIHHIIIIIIIIHIIIHHIIIIIIHIHIGIIIIHHHIGGHHICHHDHIIIIHIIIIIIIIIIHIHIHIHIIHIIHHHIHHIIIHIIIIIIIIHHHIIHEHHHIHHIIIIIIHIHIIGIIHIGIIHHHIIIIIHIIIIHHIIIIIIHFEHIIIIIIIIIHIIHIIIHIIIIIIIIIIIIIIIIIIIIIIIIIIIIIIIGIIIIIIIII
@HISEQ:711:H5NNWBCX2:2:1101:1399:20768:ATCTCGTA
TTAAGTTCAGCGGGTATCCCTACCTGATCCGAGGTCAACCTGAAAAAAATTGGGGGTTGCTGGCGAGCACACGACCGGACCTCCAGAGCGAGAAGAATTACTACGCTCGGAGCCGGACGGCACCGCCACTGACTTTAGGGCCCGCCGGGGCGGCGGGGCCCAACACCAAGCTGAGCTTGAGGGTTGTAATGACGCTCGGACAGGCATGCCCCCCGGAATACCAGGGGGCGCAATGTGCGTTCAAAGATTCGATGATTCACTGAATTCTGCAATTCACATTACTTATCGCATTTC
+
IIIIIIIIIHIIIHHIIIIIIHHIHHIIIIIIIIIIIEHHHHHIIIIIIIIIIIGHIIDHIIHGFHHFHHHGFHIIIIIIIIIIIIHHIIIIIIIIIIIHIHIIGHHIIIIEEHIHIIHIIIIIIIIHIIIIGHHIIHIIIHIIGIIIIIIIIIHHHHHIIIIIIIIHIIIIIIHIAHHHIIIIIHHHHHIIIIIIHHIHIIIIIHIIIIIIIIIIIIIIGIIIHHHIIIHHIHEEHIIIIIIHHHGIIIIIIIIIIIIIHIIIIIIIIEIIIIIIIIIIIIIIIIIIIIIIHI
@HISEQ:711:H5NNWBCX2:2:1101:1551:20887:ATCTCGTA
TTAAGTTCAGCGGGTATCCCTACCTGATCCGAGGTCAAACTTAAAAGAAGCTTAATGGGAGGAGGCCTGCCAGAATCGCGACGCAATGTGCTGCGCACGAAGCCAACATACCGGCTGCCAATGAATTTAAGGCGAGTCCACGCGCTGAGGCGGAACAAACACCCAACACCAAGCAGAGCTTGAATGATTAAATGACGCTCGAACAGGCATGCCCAACGGAATACCGAAGGGCGCAATGTGCGTTCAAAGATTCGATGATTCACTGAATTCTGCAATTCACACTACTTATCGCATTTC
+
IIIHIHIIIIIIIHHIIIHIIIIIIIIIIIIIIIIIIIIIIHIIHIIIIIIIIIIHIIHGIIHIIIIHIHIIGIHIIIIIIIIIIIIIIIIIIIIIIIIHIHIIIHIHIHIIIIHHHIIIIHHHIHHHHHHIHIIIIHHIIIIHHIIIHIIIIIIIIIIIIIIIIFHIIHHHHIIIHGIHIIHHIHHHCEHIHHFIIHHIHIIHHHHHIIIIIIIIIIIHGHIIIIHHHIGIIIIIIHHIIIIGIIIIIHIIIIIIIHHIGHHIIIIIHIIIIHHHGIHHHHHHHHHIHHIIIIIHI
@HISEQ:711:H5NNWBCX2:2:1101:2089:20990:ATCTCGTA
TTAAGTTCAGCGGGTATTCCTACCTGATCCGAGGTCAACTAACGTAAGATGGGGGTTTTACGGCCGGAGCACGCCGCGGTTCCAGAACGAGAGTAAGCTACTACGTTCGGTTCCGGGCGCACCCGCCGCTGTCTTTGAGGGCCTGCAAGCGCAGGGCCCCAACGCCAGGCAGGGCCTGAGGGTTGTAATGACGCTCGAACAGGCATGCCCGCCAGAGTGCTGGCGGGCGCAATGTGCGTTCAAAGATTCGATGATTCACTGAATTCTGCAATTCACATTACTTATCGCATTTC
+
<CH<F<CF1CH/<?<?FECG?FEH@HHIEHEC/CD1GEHCHFIIHHHHHI1CC<//CCG@F00<ECGDH/<DCDGHII<C/DEF1C?G00<@EC<<E@DEHHFHE?1CE<<0<D55//8<<DEHHHHGD//@CHGDGHHIIHDHIHEE</H@HGHHD<EHHEEBHHHCHHHHHCEFC@G@BC8HHHIHHHEGECHCHEHHHFHIHDHHC8@?CHHHFCHDH<CHCG<EHFHF</DCHEHHIIH@HIIIIHHHHIIIIIHHCG?FGIIIHIHHHHHCHHHEIHIIHCGEHIIIH
@HISEQ:711:H5NNWBCX2:2:1101:5386:20928:ATCTCGTA
TTAAGTTCAGCGGGTATCCCTACCTGATCCGAGGTCAACCTGAAAAAAATTGGGGGTTGATGGCAAGCACGCGACCGGGCCTCCAAAGCGAGAAAAATTACTACGCTCGGAGCCGGACGGCACCGCCACTGACTTTAGGGCCCGCCGGGGCGGCGGGGCCCAACACCAAGCAGAGCTTGAGGGTTGTAATGACGCTCGAACAGTCATGCTCCCCGGAATACCAGGGAGCGCAATGTGCGTTCAAAGATTCGATGATTCACTGAATTCTGCAATTCACATTACTTATCGCATTTC
+
CCGH?CF?EFC?CDECGHHEGCHIIHFHH?EHCH0GCHEC<DG1111/CG<111<<<EH1CG@@C<@<F1CF</<<H//<CCHIIEEHCC0<<<F@CCFHEEHHHC1=DD</D0<DCD?H<C<DHBDDD?HEDE0<<00<F06??<HEDHCCD:CDEFHCCHHE/<HEGFAE?A/?ABGCFHC<<:HGCCD<<BH?GEFBEFD6E@FG<<C</@C1<11<1<<1ED?C0HD1@?C<0EHF1F<<@D<HF<11HD<<<1HC<1EHEEFEEFHHC?EDF<1@G@0C<0HH@HECCE
@HISEQ:711:H5NNWBCX2:2:1101:13077:20808:ATCTCGTA
TTAAGTTCAGCGGGTATCCCTACCTGATCCGAGGTCAACCTTAGAAATGGGGTTGTTTTACGGCGTAGCCTCCCGAACACCCTTTAGCGAATAGTTTCCACAACGCTTAGGGGACAGAAGACCCAGCCGGTCGATTTGAGGCACGCGGCGGACCGCGTTGCCCAATACCAAGCGAGGCTTGAGTGGTGAAATGACGCTCGAACAGGCATGCCCCCCGGAATACCAGGGGGCGCAATGTGCGTTCAAAGATTCGATGATTCACTGAATTCTGCAATTCACATTACTTATCGCATTTC
+
IIIFHHIIIIIIIHIIIIIIIGIIIIIIIIIIIHIIIIIIIIIIGIIIIIEHIIIIIIIHIIIIHHIHIIIIIIHIIIIIIIIIIIIIIIHHIIIIIIIIIIIIIIIHIHIIIIIIIIIIHHIIIIIIIIHHIHHIIIIIHHIIIIIIIIHIIIIIIIIIIIIIHIIIIIIIIIIIIIIIIIIIIIHHGHIHHIIIHIIHIHIIIIIIIIIIIIIHIIIIIIIIIIIHIIIIHIIIHHIGIIIIIIIIIGIIHIIIIIIIIIIIIIIIIHGIIIHIIIIIIIIHIIIIIIIIIIII
@HISEQ:711:H5NNWBCX2:2:1101:13003:20891:ATCTCGTA
TTAAGTTCAGCGGGTATCCCTACCTGATCCGAGGTCAACCTGAAAAAAATTGGGGGTTGCTGGCGGGCACGCGACCGGGCCTCCAGAGCGAGAAGAATTACTACGCTCGGAGCCGGACGGCACCGCCACTGACTTTAGGGCCCGCCGGGGCGGCGGGGCCCAACACCAAGCTGAGCTTGAGGGTTGTAATGACGCTCGGACAGGCATGCCCCCCGGAATACCAGGGGGCGCAATGTGCGTTCAAAGATTCGATGATTCACTGAATTCTGCAATTCACATTACGTATCGCATTTC
+
IIIHIHHIIIIIIIIIIIIIIGIIIIHIIIIHIIIIIHIHIIIIIIIIIIIIIIIIIIIIHIHIIIIEHIIIIIIIIHHIIIIIIIIIIIHIIIIIIIIIIIIIHIIIIIIIIIIIIIIHIIIIIIIIIIIIIIIIIIIIIIIIIIIIIIIIHIIIIIIIIIIHIHIIIHIIIIIIIIIIIIIIIIIIIIIIIIIIIIIIIIIIIIIIIIIIIIIIIIIIIIIIIHIIIIFIIIHHIIIIIHIIIIIIHIIIIIIGIIIIIIIIIIIIIIIIIIIIIIIIIIIIIIIHIIIIII
@HISEQ:711:H5NNWBCX2:2:1101:14039:20951:ATCTCGTA
TTAAGTTCAGCGGGTCTTCCTACCTGATCCGAGGTCAACCTTGGGTAAATAAGGCTTTTAACGGCCGGAACCCGCAGCACGCCCTGAGCGAGATGTATTACTACGCTCGGAGTGACTAGCGAGCCCGCCACTGGTTTTCAGGGCCTGCGGCAGCCGCAGGTCCCCAACACAAGCCGGGGGCTTGATGGTTGAAATGACGCTCGAACAGGCATGCCCGCCAGAATACTGGCGGGCGCAATGTGCGTTCAAAGATTCGATGATTCACTGAATTCTGCAATTCACATTACTTATCGCATTTC
+
IIIIIHIIIIIIIIIIIIIIIIIIIIIIIIIIIIHIIIIHIHHIIIIHIIHIIIIIIIIIIIIGIIIHHIIIIIIHHIII/CGHHHHIIGHIIIIIIHIIIIIGIIIIIIIHHIIIIIIGHIHIHIIIIIIHHIIIIIIIIHHIHIHHIIIIIIIIIIIHIIIIIIIIIIIIIIHIIIIIGIIIIIIIIIHIIIHIIIIIIHIIIIIIIIIIIIIIIGIIHIIIIIIIIIHIIIIIIIIHHIHIHIHIHIIIHHIIGIGIHIHIIIIIIIIIIHIIIIIIIIIIIIIIIIIIIIIIIII
@HISEQ:711:H5NNWBCX2:2:1101:15180:20814:ATCTCGTA
TTAAGTTCAGCGGGTGGTCTTGTCTGATCTCAGGTCCAAGGTTTTGATTGGTTTTTCCTGCTGTGGCAGCAGGCGGAGCGCCCGGTGATATGGGAGACGACAGCCAGTATGTGAGCGTGAGCCACCTACCATGCTGGCGCCCCGATCGAATGGGGTCCCGCCGCGAGCCCTGCGCTTCAGCCGACCCGCTCTTCCTCGATTAAAAGGTGAGCGAGACGGCCACATCCGTCCAAACCGCTTTCAACCAGGAAAGGGTGGGCGAGGGGGTGAGCGGACGCTGAGACAGGCATGCCCTTAGCCGAGGCCGTGGGCGCAATATGCGTTCAAAGATTCGATGATTCACGGAATTCTGCAATTCACACTACGTATCGCATTTC
+
IIIGIEHHEHHHHIIIIHIIIIHIIIIIIIHHIIIGIGIHHGHHHHHIIIGHHIIHHHIIIIHHHHIHIIIGIIIHIIHHIIIIIFHHGHIIIGIIHHHIHIHIIIIGHHIIIHIIGHHIHHIHHHHHIIIIIIIHHIIIIGIIHIIIIGFEHHHHFHHIHHIHHGIIIHIIIHHIHIIIHHCEHHHHIHHIHIIHHIEF?GEHIHHHHIIHD<IHHHHGFHHDE?DHCGHEE@IIIIHHHEHHFHHHG?EIHHHHFIIIIGIIIIIHHFIIIIHGIIIHHHDIHHIIIIIHIIIIIIIIIHDGIIIHFIIIIHHIIIIIIIIHIIIIIIIHIIIIIIIIIIIIIIIIIIIHIIIIIIIHHHF<IHGEIIIIIHIII
@HISEQ:711:H5NNWBCX2:2:1101:15786:20957:ATCTCGTA
TTAAGTTCAGCGGGTGGTCTTGTCTGATCTCAGGTCCAAGGTTTTGATTGGTTTTTCCTGCTGTGGCAGCAGGCGGAGCGCCCGGTGATATGGGAGACGACAGCCAGTATGTGAGCGTGAGCCACCTACCATGCTGGCGCCCCGATCGAATGGGGTCCCGCCGCGAGCCCTGCGCTTCAGCCGACCCGCTCTTCCTCGATTAAAAGGTGAGCGAGACGGCCACATCCGTCCAAACCGCTTTCAACCAGGAAAGGGTGGGCGAGGGGGTGAGCGGACGCTGAGACAGGCATGCCCTTAGCCGAGGCCGTGGGCGCAATATGCGTTCAAAGATTCGATGATTCACGGAATTCTGCAATTCACACTACGTATCGCATTTC
+
IIIIIHIIIIIIIIIIGIIIIIIIIIIIIIIIIIIIIIIIIDEHIHIIIIIIHHIIIIIIIIHIHIIHIIIIIIIHIIIIIIIIHIIHHIHIIIIGHHIIHIGIIIIHIHHGHIIIIHIIIIIIIIIIIIIIIHHIHIIIIIIIIGHIIHHHIIGHIIIIIHGGGHIHGHHHIIGHFHEHHIIHIIIIIEHG@GGHHHHHEHHIIHIIIGIIGIHCGIHHHEHGHGIHHGDGCCDHHEHHIHHAGHHGFCFHIIIHHIHHIHIHGHIDIIHHIIHDHHIIIIIIIIIIHHHHHFGHIIIIIIHHHGIIHIGIHHHIIIIHIIIGIIIIIIIIHIIIIHHIIHIIIIHIIIIIIHIIIIHIHIIIIIIIIHIHHHIII
@HISEQ:711:H5NNWBCX2:2:1101:19101:20937:ATCTCGTA
TTAAGTTCAGCGGGTATCCCTACCTGATCCGAGGTCAACCTGAAAAAAATTGGGGGTTGATGGCAAGCACACGACCGGACCTCCAGAGCGAGAAGAATTACTACGCTCGGAGCCGGACGGCACCGCCACTGACTTTAGGGCCCGCCGGGGCGGCGGGGCCCAACACCAAGCTGAGCTTGAGGGTTGTAATGACGCTCGGACAGGCATGCCCCCCGGAATACCAGGGGGCGCAATGTGCGTTCAAAGATTCGATGATTCACTGAATTCTGCAATTCACATTACTTATCGCATTTC
+
IIIIIIIIIIIIIIIIIIIIIIIIIIHIIIIIIIIIIIIIIIIIHIIIIIIHIIIIIIIIIHHIGHIDGHHHHHIIIHIIIIIIIIHIIIIIIIIIIIIIIIIIIIIIIIIIIIIIIIIIHIHHHHIIIIIIIIIHIIHIIIIIIIIIIHIIIIIIIIIIIHIHIIHHIIIIIIIIIIIIIIHHIIFIHHIIIIIIIIIIIIIIHIIIHIHIIHIIIIIIIIIIHHIIIIIHHDHDIIIIIIIHIIIIIIIIIIIIHIIIIIIIIIIIIIIIIIIIIIIIIIIIHIIIIIIIII
@HISEQ:711:H5NNWBCX2:2:1101:19289:20779:ATCTCGTA
TTAAGTTCAGCGGGTATCCCTACCTGATCCGAGGTCAACCTGAAAAAAATTGGGGGTTGCTGGCGAGCACACGACCGGACCTCCAGAGCGAGAAGAATTACTACGCTCGGAGCCGGACGGCACCGCCACTGACTTTAGGGCCCGCCGGGGCGGCGGGGCCCAACACCAAGCTGAGCTTGAGGGTTGTAATGACGCTCGGACAGGCATGCCCCCCGGAATACCAGGGGGCGCAATGTGCGTTCAAAGATTCGATGATTCACTGAATTCTGCAATTCACATTACTTATCGCATTTC
+
IHHFEFHHIHHIHGCHCHHHIEEFHHIIIIHFHGHHHIIH@C@FGGGHDFHHIGI?CFCHHH?EHHDCHHCG?EHHHC<CFHI@<<GHHHDCE@GHHIIFHIHHHIIIHIIIIIIGHHDEH>DEDHHCHHHIHIIIHIIIIIE?HHHHEHIHHHIGHHEHHIHHHHFHIFIIHHHHHEHEHIIHHDHFHIIIHIHFGHHHHIHIHHHHHHIIIHHHHHHHHIIHIIIHHCEHHDHHHHGECHEIIHHCHCHF<EEHHFHG@IHHHIHGHHHECIHHIIIIHIIIHHGIHIIGHH
@HISEQ:711:H5NNWBCX2:2:1101:21240:20799:ATCTCGTA
TTAAGTTCAGCGGGTATCCCTACCTGATCCGAGGTCAAACCTTAGTTGAAGATGCATGCAAGGCTGGTGAGCTACATGACAGGCCATCCAAAGCGAGAGAGGGTCTGCTACGCTTGAGACCATCATGAGCACCGCCACTAATTTTCAGGTACGTCCGAGTCCTCCGCACCCACTTGGGCGGCAGGGACGAGGGGACGAAGACCCAACACCAAGCCAGGCTTGAGAGATTGTATAATGACGCTCGAACAGGCATGCCCCTCGGAATACCAAGGGGCGCAATGTGCGTTCAAAGATTCGATGATTCACTGAATTCTGCAATTCACATTACTTATCGCATTTC
+
EGHHIHCG@HFHHH?CGCDEHHIHIIGH?GGHHICDC@@E<1D@GHEGFHHIHII11FH@DHHC@GHHH?G??CF@CGHC?HFECCG@1<DFECCGHDCCHHI@<CFFH@GH/00@0FF@0D0<F0DCH0<<0<<<<0<=D?=//GFHHC@>E=:5?/D@HD:C>EEHHF8EFBAEHHHHIB@EHHEAE??ECD<EECFEHHG:.;://<</<EF?C/@HHHFEE@FEHCHF?G@DHHIHHGIHGDD?FGHGHHHIHHHHHHIHHIIHHEECDHHGHFFC<?G?ECIIIHEHFHFCC?ECHGCHEHGEGEHGHEGG1HHIHHE@EEHFCH@HEHHEHHDI
@HISEQ:711:H5NNWBCX2:2:1101:1855:21210:ATCTCGTA
TTAAGTTCAGCGGGTAGTCTTACTTGATTTGAGATCGAGTTTAACAAGAATCGTTGCCGACCCTTGTGAAATCCTGCATCAGTCAGCCAATACGGTCAAACTCCCTTTATGTTAGCTGCAGCAAAAGTAATAATCCGTTTGACGGGACTAAATGAATATGCTTTTAGCTCAGGAGAATGTCCAGCTGCACCTGCATTTCAAGCAACCCGCCACCGATCTCAAAAAGATTGGTGTTGGGATTGCTCAAGTCCAAAGCTTTTCGATTAAAAAATCCAAAAGCTTTGAGGTGTTTACTGATACTCAAACAAGCATGCTCTTCGGAATACCAAAGAGCGCAATATGCGTTCAAAGATTCGATGATTCACTGAATTCTGCAATTCACATTACGTATCGCATTTC
+
IIIGIHHHHIIID?HHHHIHHHHHIIIHIGHIIIIGHGIGHHHHIIIHEHH?@GHGIHHCHHDHGH1DGHHHIEHIIIIIIHIIIIIIIHIIIHIHHE@HHHFFEGHFHIHIIIIIIEHHHHECGGHHHIHH?EGDEDFECFG@<HH/DGHHHFH/F?G@ECEHFHHHI@.BH.E.FE?GHA@FEHHF4GHHGH@@BHHIH?IHHHHHCGHE@B.6.E@DGHAC.B@EHHE?@AA6EHHEEEHHGIHHFHHHEF@EH=EC//EHHCCCHCEDCD<0@EIHEEEEHHHHEHFHEEEHHGDD1HIHHHHGEHGHD<0<IHIIIHIHG@1CD1=HHDEHECG</0G??HHHDF0?HFHCHEGD11G@FF1EG@HHHGCHHEFHHIHEEHGCCHHHEGFCDHH
@HISEQ:711:H5NNWBCX2:2:1101:6081:21152:ATCTCGTA
TTAAGTTCAGCGGGTATCCCTACCTGATCCGAGGTCAACCTGAAAAAAATTGGGGGTTGCTGGCGAGCACACGACCGGGCCTCCAGAGCGAGAAGAATTACTACGCTCGGAGCCGGACGGCACCGCCACTGACTTTAGGGCCCGCCGGGGCGGCGGGGCCCAACACCAAGCTGAGCTTGAGGGTTGTAATGACGCTCGGACAGGCATGCCCCCCGGAATACCAGGGGGCGCAATGTGCGTTCAAAGATTCGATGATTCACTGAATTCTGCAATTCACATTACTTATCGCATTTC
+
IIIIIIIIIIIIIIIIIIIIIIIIIIIIIIIIIIIIIHIIIHHHIHIHIHHHIIIIIIIIIIGIIIIHHIIIIIIIIIIIIIIIIIIIIIHIIIIIHIIIIIIIIIIIIIIIIIIGIIIIIIIHIIIIIHIHIIIIIIHIIIIIIIIIIIIIIIIIIIIIIIIIIIIIIIHIIIHIIIIHIIIIIHHGHIIIIHIHIIIHIHHIIIIIIIIIIIIIHHIIIIIIIHIIIIIHHHDIIIHHEIHIIHHIIIIHHIIIIIHHHIIIIIIIIIIIIIIIIIIIHIIIHHIHIIIIII
@HISEQ:711:H5NNWBCX2:2:1101:8014:21062:ATCTCGTA
TTAAGTTCAGCGGGTATCCCTACCTGATCCGAGGTCAACCTGAAAAAAATTGGGGGTTGATGGCAAGCACACGACCGGACCTCCAGAGCGAGAAGAATTACTACGCTCGGAGCCGGACGGCACCGCCACTGACTTTAGGGCCCGCCGGGGCGGCGGGGCCCAACACCAAGCTGAGCTTGAGGGTTGTAATGACGCTCGGACAGGCATGCCCCCCGGAATACCAGGGGGCGCAATGTGCGTTCAAAGATTCGATGATTCACTGAATTCTGCAATTCACATTACTTATCGCATTTC
+
IIIIIHIIIIIHIIIIIIHIIIIIIIHIIIIHIIHIIIIHIFHIHIIHIIIIIIIIIIIIIIIIIIGDGHIIIIIIIIIIIIIIIIIIIIHIIIIIIIIIIIIHHGIIIIHIIIIIGHIHHIIIIIIIHIIIIIHHHIHHIHHIIIIIHIIIIIIIIIIIIIIIIIIHIHIHIIIIIIIIHIIHIIIIIIIHIIIIIIIIIIIIIIIIIIIIIIIIIIIIHIIIHFHHHHHIIGHHGIIIIIIIIIIIIIIIIIIIIIIIIIIIIIIIIIIIIIIIIIIIIIIIIIIIIIIIII
@HISEQ:711:H5NNWBCX2:2:1101:10793:21226:ATCTCGTA
TTAAGTTCAGCGGGTATCCCTACCTGATCCGAGGTCAACCTGAAAAAAATTGGGGGTTGATGGCAAGCACGCGCCCGGGCCTCCAAAGCGAGAAAAATTACTACGCTCGGAGCCGGACGGCACCGCCACTGACTTTAGGGCCCGCCGGGGCGGCGGGGCCCAACACCAAGCAGAGCTTGAGGGTTGTAATGACGCTCGAACAGGCATGCTCCCCGGAATACCAGGGAGCGCAATGTGCGTTCAAAGATTCGATGATTCACTGAATTCTGCAATTCACATTACTTATCGCATTTC
+
IIHIIIIIIIHHIIIIIIHHHIIIIIHGIIHHHHHIHIGHIHIIIIDHHIIIHIIIIIIIIIIIIIIHHIIIIIIIIIIIIIIIIHGHHIIIIIIHHHIIIIIIIHIIIIGIIIIHHHIIIIIIIFHIIGHHIHIHHGEHHIIIIIIIHHHHHIIHIHEHIIIIIIIIIIIIIHHDHIIIIIIIHHIIIHHHHIHIIIIHIIIIIIIIIIIHHIHIIHIIIIIIIHIHHIHIIHIHIIHHHGIIIGIIHIHIHIHHHHIIHGGHIIIIHHEHGCHIHHHHIIIIIIHGIIIIII
@HISEQ:711:H5NNWBCX2:2:1101:12338:21128:ATCTCGTA
TTAAGTTCAGCGGGTAGTCTTACTTGATTTGAGATCGAGTTTAACAAGAATCGTTGCCGACCCTTGTAAAATCCTGCATCAGTCAGCCAATACGGTCAAACTCCCTTTATGTTAGCTGCAGCAAAAGTAATAATCCGTTTGACGGGACTAAATGAATATGCTTTTAGCTCAGGAGAAAGTCCAGCTGCACCTGCATTTCAAGCAACCCGCCGCCGATCTGAAAAAGATTGGCGTTGGGATTGCTCAAGTCCAAAGCTTTCAAAAAAAATCCAAAAGCTTTGAGGTGTTTACTGATACTCAAACAAGCATGCTCTTCGGAATACCAAAGAGCGCAATATGCGTTCAAAGATTCGATGATTCACTGAATTCTGCAATTCACATTACGTATCGCATTTC
+
EGHHFCG?HH1<?C<C@DHFH?GHCGHH@CHHGII@HEEHHGHIEHIIGGH@GCH1<@CHHII?@GHHHC?HHEHHE1CFHIIIHE?ECHHH@EHHDDHHEHIEH?GGH11FC0GGEHHHH@0CG@GFC0CGHEHHIH@HHIICDHIIIGCEHHHEC?CD?GGG@HFHE.AEFCEH@HHI?A@F@FE@H@@GHHFHIIICGH>BAGIHHEIHHHEG@BCHEHHEA.FDDHD-B..9@AA.EB..F.C7.HEFF@C8.FECC<</EHGEEC<0EH@C0DECIHEEEEEHHHC@HHG<D1C?EHHD1FIHHGC@C<CEHG@C1G@1EHEHHDC?HHHC@<=HHC@GC@D01GEHF1CD1CEFIIHHHEEG@HEF1GF1C<@E@@GIHHCC=HHF/?II
@HISEQ:711:H5NNWBCX2:2:1101:16568:21133:ATCTCGTA
TTAAGTTCAGCGGGTATTCCTACCTGATCCGAGGTCAACCTTGAGATTTTAAAGTGGGGTTTTACGGCAGGCGCTCGCCGCTGCTCCCGGAGCGAGAAGTGTGCTACTACGCTCGGTGCTACGGCGAGCCCGCCACTGGATTTCAGGGCCTGCGGCAGCCGCAGGTCCCCAACACAAGCCGGGGGCTTGATGGTTGAAATGACGCTCGAACAGGCATGCCCGCCAGAATACTGGCGGGCGCAATGTGCGTTCAAAGATTCGATGATTCACGGAATTCTGCAATTCACATTACGTATCGCATTTC
+
IIIHIGCHFH?FDHHHIIIGHIIIIIFHEHHEHIICGHIIHIHHHHHFHEECGGHHGIHEHHIHIHCC<EDDHGEHHHIHHC<HHHHHHH/E<E/F?GEHHIHFHHHH1GHIHFHIHIIIIIIIIICHHDHHGIFHHIHHGHHIGHHHHIGIHHHDDHHHHIDHHHIHFBHGHGHIDGHHHHIHIHEHHIHIIHFHIIIIIHHHGEHHHGHHHIIIIIHHHHHIHIIIIIHHIHHEHIIIIHGC?HIHHHIIIIIHIIHIHGIIIHHHHGIIIHIIIIHHIIIIIIIIIIIIIIHIHIGIIIGH
@HISEQ:711:H5NNWBCX2:2:1101:17083:21046:ATCTCGTA
TTAAGTTCAGCGGGTATCCCTACCTGATCCGAGGTCAACCTAGAGAAAGAGGTTGTCTGGCCTGGCGCCGGCCGGTCCCACGGAGCGAGTGACAAAGCCCCATACGCTCGAGGACCGGACGCGGTGCCGGCGCTGCCTTTCGGGCCCGTCCCCCCCGAAATGGGGCGGACGGCGGCCCAACACACAAGCCGTGCTTGAAGGTAGCAATGACGCTCGGACAGGCATGCCCCCCGGAATGCCAGGGGGCGCAATGTGCGTTCAAAGACTCGATGATTCACTGAATTCTGCAATTCACATTACTTATCGCAGTTC
+
IIHIIFHHIIIGIIIIIIIIIIIIIIHHIIIHGIHHHIHHIGHIHHHIIEHHIHGIIIDGHIIHHHHEHHHHIIHHHIIGHIGGIGG<HDHHIHIFHHHIICEHIIIHIHHHIHIIIIIIIGIIDIGHIHGHG?CEEEEHHEHHIIHHHFDHIIIHHAFECIHIIIHEHHHHHHHHHHHHHHHFHHHIIIIHHEHIHGIHHHHHHD@HIIIHHHIIHHIIFEHCIIIIHHIIIHHHFGEGIIHCHIGIIIIIIIIIIIIIIIIHIIIHIIIIHIHHHHIIIIIIIIIIIHHIIIIIGIIIIGIHIIHIIIII
@HISEQ:711:H5NNWBCX2:2:1101:17526:21121:ATCTCGTA
TTAAGTTCAGCGGGTAGTCTTACTTGATTTGAGATCGAGTTTACAAAGCTAGCCGAAGCTGTCTCTGTGAATCCTGCATCAGTCAGCACAAGAACTAATCTCCTTTATGTTAGCTGCAGCAAAGGTAATAATCTGTTTTTTAGGCAGACTAAATAGATATGCTTTTAGCTCAGAGAAAAGTCCAGCTGCACCTGCATTTCAAGTAACCCGCCACTTTTCGGTGAGAAAAGCGTTGGGATCACTCAAGTCCAGCTCCCATTTCAAAAAAGAAAGGGGAGTTGAGGTGTTTACTGATACTCAAACAAGCATGCTCTCCGGAATACCAGAGAGCGCAATATGCGTTCAAAGATTCGATGATTCACTGAATTCTGCAATTCACATTACGTATCGCATTTC
+
IHIIIIIIIIIIIIIIIIIIIIIIIIIIIIIGHIIIHIIIIIGIIIIHIIIIIIIIIIHIIIIIIFHGHIIIHIHHIGIIIIIIHIIIIIIIGHIIEHHIIIIIHIHIIIIIFHIIIGHGEHFHHGHIIHGIIIIHHHIHIIHHIIIGHIIIIIIIIIIIIIIIHIIHEHIIHIIGEHHIHHHHIIIHHHIHIIIIIIIIIHIIGEFHIIHIIIIIDIIIGIIIIHE-HGIIIGHHIHFIHIHHHEHEIIIIIHGIIHHHGIIHHIIIIIIIIGIHIIIIHHIIIIHHIIIIHIIHIIIIIHIGIIIIIHIIIIIIHHIHIIIIGIIHHIIGEIHIIIHIIIIIIIIIIHGIIIIIIIHIHIIIIIIIIIIIIIIIIIIIIIHIIIIIIHIIIIII
@HISEQ:711:H5NNWBCX2:2:1101:2718:21303:ATCTCGTA
TTAAGTTCAGCGGGTATCCCTACCTGATCCGAGGTCAACCTGAAAAAAAATTGGGGGTTGCTGGCGAGCACACGACCGGGCCTCCAGAGCGAGAAGAATTACTACGCTCGGAGCCGGACGGCACCGCCACTGACTTTAGGGCCCGCCGGGGCGGCGGGGCCCAACACCAAGCTGAGCTTGAGGGTTGTAATGACGCTCGGACAGGCATGCCCCCCGGAATACCAGGGGGCGCAATGTGCGTTCAAAGATTCGATGATTCACTGAATTCTGCAATTCACATTACTTATCGCATTTC
+
HIIIHIIIIIGHIHIIIIIIIHIHHHHIIGIIIGHIHHIIIIHHFHGHHIIIHIIIIIIIHIIEGHHHHIIIHHGHIHHIGGIIIHIIIIIHHIHIIIIHHHHCHHHHHIHGHIIHIIHHIDIHHHIIIIIIIIIIIHGHIIIIHIIIIHHDHIIIIHIIHIHHHHIHFGHHHIIHHHIHHHHIIIHHIIHIIIIHDHHHHIIGIIIIIIIIGHHHHIIHHIGHHHDIIIIIIIIHIGGIIIIIIIHHEHHFIIIIIIIHGIHIIIHHIIGIIHGIIIIIIIIIIIIIIIHGHGI
@HISEQ:711:H5NNWBCX2:2:1101:3209:21258:ATCTCGTA
TTAAGTTCAGCGGGTCTTCCTACCTGATCCGAGGTCAACCTTGGGTAAAATAAGGCTTTTGACGGCCGGAACCCGCAGCACGCCCTGAGCGAGATGTAAACTACTACGCTCGGAGTGACAGCGAGCCCGCCACTGGTTTTCAGGGCCTGCGGCAGCCGCAGGTCCCCAACACAAGCCGGGGGCTTGATGGTTGAAATGACGCTCGAACAGGCATGCCCGCCAGAATACTGGCGGGCGCAATGTGCGTTCAAAGATTCGATGATTCACTGAATTCTGCAATTCACATTACTTATCGCATTTC
+
IIIHIIIIIIIIGIIIIIIIHIIIIIIIIHIIIIIIGHIIIIIIIIIGHHHIHIGIIIIIICHHIIIHIIHIIIIIHCHIIIIIIIIFHHIIIIIIIIIHIIIIIIHIGIIIHIIIHIIIIIIIIIIIIIIIIIHHHHHIIIHHIIIIIIHIIIIIIIIIIIIIIIIIIIIIHIHIIIIIIIHIIIIIIIIIIIIIIIHHIIIIIIIIIHIIIIIIIIIIIIIIIIIIIHIHHIIIHHIIIHIIHIIGIIIIHIIHHHIHHHIHHIIIIIIIIIIIIIIHIIIIIIIIHIIHHHIIIIIII
@HISEQ:711:H5NNWBCX2:2:1101:3745:21285:ATCTCGTA
TTAAGTTCAGCGGGTATTCCTACCTGATCCGAGGTCAAACTTTCAGAAGTGGGGGGTTTAACGGCGTGGCCGCGCTGCGATCCAGTGCGAGTGTTGCTACTACGCAGAGGAAGCTACAGCGAGACCGCCACTAGATTTAGGGGACGGCGCGCCGCGAGGGCACGCCGATCCCCAACACCAAGCCCGGGGGCTTGAGGGTTGAAATGACGCTCGAACAGGCATGCCCGCCAGAATACTGGCGGGCGCAATGTGCGTTCAAAGATTCGATGATTCACTGAATTCTGCAATTCACATTACTTATCGCATTTC
+
GHHII<FHHHIHIICHHHEHICGHHEFHHCHGHHEHHHIIHE?GFHHHIF<CGHIIDHHHHHI<E/DD<HHHGHHIDHHHIIDHHHFHIIDDEGEIGHHIIIIGGEFHEHFGHFHEHIIHHHIDHCHHIHCHHBDHEGHIIHHCHHHCFHHIIDHHHHEEHGH.EHE@??HGHGEE@=BGHHGHHHGHHGD.IFIIIHH?FEF8CCCAGG@FHFGGGFHGC/CGHDC?HIHCHEIHEHFHCIHEHHIHECHHG<1IIIIHGC@@HIIHECHCFCH@F<1CCEG?HGHIHGFEG1HHHEHG@EEEHC<CE
@HISEQ:711:H5NNWBCX2:2:1101:6159:21383:ATCTCGTA
TTAAGTTCAGCGGGTAGTCTTACTTGATTTGAGATCGAGTTTTACAAGAATCGTTGCCGACCCTTGTGAAATCCTGCATCAGTCAGCCAATACGGTCAAACTCCCTTTATGTTAGCTGCAGCAAAAGTAATAATCCGTTTTACGGGACTAAATAAATATGCTTTTAGCTCAGGAGAATGTCCAGCTGCACCTGCATTTCAAGCAACCCTCCACCGATCGTAAAGACTGGTGTTGGGATTGCTCAAGTCCAAAGCCATTCAAAACAAATTGAAGTCTTTGAGGTGTTTACTGATACTCAAACAAGCATGCTCTTCGGAATACCAAAGAGCGCAATATGCGTTCAAAGATTCGATGATTCACTGAATTCTGCAATTCACATTACGTATCGCATTTC
+
[truncated: 43,257,490 more chars]
