# Supplementary material for: The fungal community in non-rhizosphere soil of Panax ginseng are driven by different cultivation modes and increased cultivation periods
Source: PeerJ. 2020 Oct 15;8:e9930. doi: 10.7717/peerj.9930 (PMC7568858; doi:10.7717/peerj.9930)
Supplement: Supplemental Information 7 [file peerj-08-9930-s007.gz › shan15-2.fq]

@HISEQ:711:H5NNWBCX2:2:1101:1756:2245:ATCTCGTA
TTAAGTTCAGCGGGTAGTCCTACCTGATTTGAGGTCACATTAATGATGAGCTGTCCAAGGACTGTTAGAAAGCCAAACTGCCCCTTTGCCTTCAATAGCGTAGATAGTTATCACACCAATGAACAGGGTTGTTTCTGCTAATGCATTTCAGGGGAGCCAAAACCTTTCAAGAGGCCAGCAAACCCCCACATCCAAACCACTCCAACAGGAGAAGGTTGATATATTAATGACACTCAAACAGGCATGCTCCTCGGAATACCAAGGAGCGCAAGGTGCGTTCAAAGATTCGATGATTCACTGAATTCTGCAATTCACATTACTTATCGCATTTC
+
IIIIIHHHIHHIIDEFHIIIIHIIIIHIIIIIIHGHIIIIIHIHHIIHIIHHFHIIIIIHIIIIHIIHHIIIIIIIIIIIIIIIHIGHHHHIIIHHHIIIHHIIIIIIIIIHIHHHHHHIIIGIIIHHHHEHIIIIHHIIIIIIIHIIIIIIIDICEHHGHIIIHIIIIIHIHGHIIIIHHHIIHIIIIHEHIICHH@AGEHHIIIIIFHHGIHHHHIIGHGIHHECHGFC1GCFGD1HGG?HCEHFHDCHDCEIHGCCHGG<GIHFHHGIIHHIHHHIIIFGIIIIHGIHIHCIIIHHEEIIHFHIHIHIIIIIHG?HEIIIIIIIIIHHI
@HISEQ:711:H5NNWBCX2:2:1101:3421:2161:ATCTCGTA
TTAAGTTCAGCGGGTATCCCTACCTGATCCGAGGTCAACCTGAAAATATAAAAGGTTTAACGGCAATGAGATCTCACCAAACTTATAAGACGTTTTGATTTAACTCTACTACGCCCGAAGTTGGAGAAACCCCGCCGAGGTCTTCGAGGCACGCCCGCCTTTCGACGGACGATGCCCAATACCAAGCAGTGCTTGAGTGGTGTAATGACGCCCGAACAGGCATGCCCCTCGGAATACCAAGGGGCGCAATGTGCGTTCAAAGATTCGATGATTCACTGAATTCTGCAATTCACATTACTTATCGCATTTC
+
IIIIIIIIIIIIIIIIIIIIIIIIIIGIHIIIIIIIIIIIIIIIIIHIHHIIIIIIIIIIIIIIIIIGEHIIIIIIIIIIIIIIIIIIIIIIIIIIIIIIIIIIIIIIIIIHIIIIIIIIHIIIIIIIIIIIIIIIIIIIGGIIIIHIIIIIIIIIIIIIHIIIIIIIIIIIIIIIIIIIIIIIIIIIIIIIIIIIIIIIIIIIIIIIIIIHIIIIIIIIIIIIIIIIIIIIIIIIIIIHFIIIIIIIIIIHIIIIIIIIIIIIIIIIIIIIIIIIIIIIIHIIIIHHIIIIIIIIIIIIIIIIIIIIII
@HISEQ:711:H5NNWBCX2:2:1101:3899:2213:ATCTCGTA
TTAAGTTCAGCGGGTAGTCTTACTTGATTTGAGATCGAGTTTAACAAGAATCGTTGCCGACCCTTGTAAAATCCTGCATCAGTCAGCCAATACGGTCAAACTCCCTTTATGTTAGCTGCAGCAAAAGTAATAATCCGTTTGACGGGACTAAATGAATATGCTTTTAGCTCAGGAGAAAGTCCAGCTGCACCTGCATTTCAAGCAACCCGCCGCCGATCTGAAAAAGATTGGCGTTGGGATTGCTCAAGTCCAAAGCTTTCAAAAAAAATCCAAAAGCTTTGAGGTGTTTACTGATACTCAAACAAGCATGCTCTTCGGAATACCAAAGAGCGCAATATGCGTTCAAAGATTCGATGATTCACTGAATTCTGCAATTCACATTACGTATCGCATTTC
+
IIIIIHIIIIIIIIIIIIIHIIIIIGIIIIIIGIIHIIIHIIIIIIIIIHIIHIHEEHHHGHHIIIIDHFIIIIHHGIIIIIIIIHIIIIIIIGEFGEHHEFHHIHHIHIIIIIGIHIIGHIIIEHIIHIIIIHHIIIIHIIIGHHGHHIIIHHIIIIIIIIIIIIIGHIHIHHHIIIHIHIIHHHHIIHIIIHIGGHHIIHHIHHIIHIIIIIIIGHHHIIIIIIHHHHGGIGIIIIIHHGIHGFGIIFEHG?HHGIHGIHDHIIHIHHHHHHHIIHHHIIIIHHGIIHHIHGIHGGIHHGIIIIIIIIHHIIIIIHIHFIIIIHEHIIGIIIIHIIIHHIIGIIIIIHHIIIIHHIIIIIIIIIHIIIIHIHIIIIIGIIIIIIIIIHIIIIII
@HISEQ:711:H5NNWBCX2:2:1101:6002:2213:ATCTCGTA
TTAAGTTCAGCGGGTATCCCTACCTGATCCGAGGTCAACCTTAAAAGTTGGGGGTTGTTGGCCAGCATCCCTCCGGAACCCTATAGCGAGGAGATTTACTACGCTTAGAGCCGGACGGCACCGCCACTGATTTTAAGGCCCGCCCAGAGGCGAAGGCCCAAGACCCCGCAAGCGGGAGTGGTCAAAATGACGCTCGAACAGGCATGCCCCTCGGAATACCAAGGGGCGCAATGTGCGTTCAAAGATTCGATGATTCACTGAATTCTGCAATTCACATTACTTATCGCATTTC
+
IIIIHHIIIIIIIHIIIIIIIIIIIIIHIIIIIIIIIHIIIIIIIIIHIEHIIIIDHIIIHIIIIHHGHHIIIIIHGIIIIIIIIIIIIIIIIHHIIIIIIHIIHIIIIIIIIIIIIIIIIIIIIIIHIIIIIIIHIIIIIIIIIIIIIIIIIIIIIIIIIIIIIIIHIHIIIIHHIHIHIIHHIIIIIIIIIIIIIIIHIIIHIIIIIIIIIIIIIIHIIHHHHIIHHIIHHHHIIIIHIIIIIIHIIIIHIHIHHIHIIIHHIIIIIIIIIIIHIHHHGIIHIIIHIIGI
@HISEQ:711:H5NNWBCX2:2:1101:10967:2148:ATCTCGTA
TTAAGTTCAGCGGGTAGTCCTACTCGATTTGAGGTCAAGTTGTCAGAAGTTGTCCGAAGACGGTTTGAAAGCACAGAGCTCCCAATTGGCCACCCTCTAATGAGGTGCCGGCGAAGACACTTATCACGCCGTACTATGTCCAATCAAGAGATGCACTAACACATTTGAGGTGAGCCACAAGGAAAGCAGCAAGCACCCAAGTCCACCGCTCCCCAAATCCAAAGGACCGGAGAGTGTGAGAGTACAATGACACTCAAACGAGCATACCCATTGGAATTCCAAAGGGTGCAAGGTGCGTTCAAAGATTCGATGATTCACTGAATTCTGCAATTCACATTACTTATCGCATTTC
+
IHIIHHIIIIIIIIIIIHHIHIIIIIIIIIHIIIIIIIIIIIIIIIIIIIIIIIHIHIIIIIIIIIIHHIIIHIIHIIIIIIIIIIIIHIIIIIIIIIIHIIIIHHIHIIIIIIIIGIIIIIIIIIIIIIIIIIIHIIIIIHHHHIIIHIHHIGIHIIIHIIHIHHHHIHIIIHIIIIIHHHHHIIIIIIIIIIIIIIIIIHIIIIIHHIIHIIIIHFIHHHHIIIIHHCHIHHGIIIIIIIIIIIIHIIIHHHIIIHIIIIIIIIHCIIIHHHHIIGIIIIHDIIHIFHHIGIIHEIHHIIIIIIIIHIIIIHIIHIIIIHIIIIIIIIIHIIIIIHIHHIIIIIIIIIHI
@HISEQ:711:H5NNWBCX2:2:1101:13794:2133:ATCTCGTA
TTAAGTTCAGCGGGTAGTCCTACCTGATTTGAGGTCAAGATGGTCAATACAGATGAGGTTTAGAAAGCAGCATTAAGCAGATGTCCAGGATGTAGATAATTAATCACACCTGTAGACAGTCCCACCAAGGTACTGCTAATCAATTTCAGGGAAGCAGACTACAAAAGCCTGCAACAACCCAAATCCAAGCCACACCAGGTGTGGTTGAGAATTTAATGACACTCAAACAGGCATGCTCCTCAGAATACCAAGGAGCGCAAGATGCGTTCAAAGATTCGATGATTCACTGAATTCTGCAATTCACATTACTTATCGCATTTC
+
IIIHIIHIIIIHIIIIIIIIIIIIIIIIIIIIIHIIIIIIIHIFHIIIIHHIHHHIHIIHHIIIIHHGHHHIHIIHIIIIIIIIHIHIHIIIIIIHHIIHIIIHIIIIIIIIIIIHIIIIIIIIIIIIIHHHHHIHIIIIHHHHIHIIIHHHHFHHHIHGHIHHHIHIHHIIIIIIIIHHIIIIHIIHIIHHHIHIIHHHHHIIHIHHHHGHHHIIGIHHHIIHEHFHEHHIIIIHFHFHIIIIGIIIIIIIIIIIGIIIIIIIIIIIIIIIIIHHIHIHIIHIIIIIIIIIIIIIIIIIIIIIIHIIIIIIIIIHIIIII
@HISEQ:711:H5NNWBCX2:2:1101:4043:2420:ATCTCGTA
TTAAGTTCAGCGGGTAGTCTCACCCGATTTGAGGTCAAGGTTCTTTGTGGGTCCAGCCTCCCGCCACAGACGGCGGCGACCGGAGCACCATCGCTGTCCATGAGACAGTTAGGAGCGGAGAAAACAGTGCCAAATCCAAAACGTAGAAACATCTTATCACGTCAAGGATCAGCAAAGCGGACCCCACTAATTCATTTGAGAGGAGCTCGCTTTCAAAGGCGAAAGCAAGCATTGAACCTCCAAGTCCAAAAGTCCTATTCCGGTCAAAGAAAAGGATTTTGAGAATTTCACGACACTCAAACGGGTGTGCCCCTCGGAATGCCAAGGGGCGCAAGGTGCGTTCAAAGATTCGATGATTCACTGAATTCTGCAATTCACATTACGTATCGCATTTC
+
IIIIIIIIHIIIIIIIIIIIIIIIHI?HIIHIIIIIIIIHIIIIHIIIIIIIIIIIIIIIIIIIIIIIIIIIHHIIIIIIIIIIIIIIIIIIIIIIIIIIIIIHIIHIHHHIIGIIHIIIIGHGIHHIHIIIIIIIIIHIIIHIIIIIIHIIIIIIIIIIIHHHIIHHIIIIIIIIIIHIIIIIIIIIIIIHIIIIGIIIIIIIIIIIIIIFIIIIIIIGIIHIIIIHHHIGHGIHHGEHHIHHF<HHIIIHIHIHGIHIIIIIIIIIIIIIIIIIIHIIIIHIIIIHIIIIHHGIIHIHHIIIIIIIIIIHIIIIIIIHIIIIIIIIIIIIIHDIIIIIIIIIIIIIIIIIIHHHHHIIIIIHIIIIIIIIIIIIIHFIIIIIIIIIGIHIIHI
@HISEQ:711:H5NNWBCX2:2:1101:5770:2251:ATCTCGTA
TTAAGTTCAGCGGGTATCCCTACCTGATCCGAGGTCAACCATAGAAAATTGGGGGTTGCTGGCCAGCGTCCACCGGGACCCTATAGCGAGAGAAATTACTACGCTTAGAGCCAGATGGCGCCGCCACTGATTTTAAGGGCTGCCAGTTGGCAGGCCCCAACACCAAGCTGAGCTTGAGGGGTTATAATGACGCTCGAACAGGCATGCCCCCCGGAATACCAAGGGGCGCAATGTGCGTTCAAAGATTCGATGATTCACTGAATTCTGCAATTCACATTACTTATCGCATTTC
+
IIIHIHIIIIIGIIIIGIIIIIIIIIHHHIIIIIIIIIIIIIIIHHHIHIIGHIHHHHIIIIHIIHHHIIIHIIIIIIIIIIHHHIHHHHHHHIIIIIIIIIIIHIIIIIIIIIIHIIIIIIHIIIIIHIIIHIIIIIHIIIIIIIHHHIIIIIIIIHIIIIIIIIIIIGIHIHIIIIHIHIHHHIIIHHIIIIIIIIIIIIIIGIIIIIIIIIIIGHHHHHHEHHIIIIHHFHIIIIIIIHGIIIIIIIIIIIIIIIIIIIIIIIIIIIIIIIIIIIIIIIIHIIIIIIII
@HISEQ:711:H5NNWBCX2:2:1101:6025:2316:ATCTCGTA
TTAAGTTCAGCGGGTGGTCCTACCTGATTTGAGGTCAAGTTTATCAAAATCCAGCCCCCAGCTCCAGCAGCACGGCCCCTGATCGGATGCAGATATGTATCGCACCCAACAGAGAGGTCGTCACCACTCATGCATTTCAGGAGAGCAGACCCACAAGTTTAGGGCCTGTAACCCCCAAGTCCAAGCCACACATCACGATGTGGTTGAGATATTAATGACACTCAAACAGGCATGCTCCTCGGAATACCAAGGAGCGCAAGATGCGTTCAAAGATTCGATGATTCACTGAATTCTGCAATTCACATTACTTATCGCATTTC
+
HIIHIHEHHIIIIHIGHEHIIIIIIIHGHIIIIIHIHHHHHIHIHGHGHIIIIIIIIIHIIIIIIIIGHEFHHHIIHIIIIHIIIHIIHIHIIEHHIIIIIIGIHIIHIIGHIHGIGIIIDHHHIGHHIHHIHHEHIIEHHIIIIHIIIGHHHGIEEHIIIIIIIIIIHIHIHIIIIHFHIHHIHHIIHHIIHHHHIEHHHHHHIIGIGHGHHHHHCGHFEHHHCFGHGHIIIIHDHDGIIHHHHCGHIIIIIIIHC@IIHHIIIHHIGIHHHHGHIIHIIIGIHIIIIIIIIIIIIHHEHEIIHF?G=HEIIIIHDGII
@HISEQ:711:H5NNWBCX2:2:1101:17034:2385:ATCTCGTA
TTAAGTTCAGCGGGTGGTCCTACCTGATTTGAGGTCAAGTTTATCAAAATCCAGCCCCCAGCTCCAGCAGCACGGCCCCTGATCGGATGCAGATATGTATCGCACCCAACAGAGAGGTCGTCGCCACTCATGCATTTCAGGAGAGCAGACCCACAAGTTTAGGGCCTGTAACCCCCAAGTCCAAGCCACACATCACGATGTGGTTGAGATATTAATGACACTCAAACAGGCATGCTCCTCGGAATACCAAGGAGCGCAAGATGCGTTCAAAGATTCGATGATTCACTGAATTCTGCAATTCACATTACTTATCGCATTTC
+
IIIIIHHIIIIIIIIIIIIIIIIIIIIIIIIIIIGHIIIIIIIIIIIIIIIIIIIIIIIIIIIIIIIFHIIHIIIIIIIIIIIIIIIIIIIHIIIIIIHIIIIIIIIIIIHIIIIIIIHIIIIIIHIIIIIIIIIHIIIHHIIIIIIHIHIIIIIIHHHIHHIHIIIIIIIIIIIIIHHHIIHIIHHIIIHHHIIIIIHIHGIIIIIIIIIIIIIHIIHGIIIIHGIIHIHIHHIHIIHIIHIHHHIIIIIHIIIIIIIIIIIGIIIIIIIIIIIIIFIIIIIIIIIIHIIIHIIIIIHIIIHIIIIIHHGIIIIIHIII
@HISEQ:711:H5NNWBCX2:2:1101:17384:2274:ATCTCGTA
TTAAGTTCAGCGGGTAGTCCCACCTGATTCGAGGTCAAAACAGAAGCCAAAACAGATTACAATCCGTCAAAGCCGAATTAGAAGCAATCCCAGATCAGAGTTGGCCATCTTTCCTTGGCCATTGAAAAGATGAGACTCGAGCGGTCAAGTTCATTTATCACGCTGAGCAGAACCAATTCCACACCACATCAGGATCAGCTAATGTTTTTAAGGCCAGCTGTTCCCAACGAATGGGCACAGCAAAGCCCAATTACCAAGTTTGAGACGGAAAACCATCCAAGCTTGAGGATTTCACGACACTCGAACAGGCGTGCTCCCCGGAATACCAGGGAGCGCAAGGTGCGTTCAAAGATTCGATGATTCACTGAATTCTGCAATTCACATTACTTATCGCATTTC
+
IIIIIIIIIIIIIGIIIIIIIIIIIIIIIIIIIIHHIIIIIIIIIFHIIIIIIIIIIIIIIIIIIIIDEHIIIIIIIIIIIIIIHIIIIIIIIIIIIIIIIIIIIIIIIIIIIIIIIIIIIIIIIGIIHIIIIIIGIIIHHHIIGHHHIHIHIGHIIIIIIIIIIIIIIIHIIIIIIHIIHIIIEFIIGHEFHFHIIIIIHIIIHHIIHHIHHIHIHIIGIHGIHIHHHG@@CAGGIIIIIHIHGHGIIIIIIIIIIIIIGIIHHIIIIIIHHIIIIIIIIIIIIIIIIIIIIIIIIIHIHIHHEHIIIIIIHIIIIIHIIIIIIIIIIIIIIIIIIHIIIIIIIIIIIIGIIIIIIIIIIIIIIIIIIIIIIIIIHIIIIIIIIHHIIHIIIIIGIGI
@HISEQ:711:H5NNWBCX2:2:1101:4105:2580:ATCTCGTA
TTAAGTTCAGCGGGTATTCCTACCTGATCCGAGGTCAACCATTCAGAAGAAGGGTGTTTAACGGCAAGAAGTAGTGGTAACTCGCAAGCTAGAAAATAATTACTAAGCTCAGAGGATATCACAACTCCGCCGCTGTCTTTAAGGAACTACAGGCCAGCTACGCAGGGCAGCTTCTTCAGTAGGTTCCCAACACTAAGCAGGGCTTAAGTGGACTTAATGACGCTCGAACAGGCATGCCCACTAGAATACTAATGGGCGCAATGTGCGTTCAAAGATTCGATGATTCACTGAATTCTGCAATTCACATTACTTATCGCATTTC
+
IIIIIIIIIIIIIIIIIIIIIIIIIIIIIIHIIIHIIIIIIHIHHIIIIIIIIIHIIIHIIIIIHIIFHIIIIIIIIIIIIHHHIIIIHIIHIIIIIIIIIHIIIIHIIIHIGHHHIIIIIIIIIIIIIIIIIIIIHIIIIIIIIIHIIIIHIIIIIIHIIIIIIIHIIIIHIIHHIIIIIIIIIIIHIHIIIIIIIIIHIGIIIIIIIIIIIIIIIIIHIIIIIIIIIIIIIIIIIIIIIIIIIHIIIIIIHFHIIIIIIHHHIIIIIIIIIIIIIIIIIIIIIHIIIIIIIIIIIIIIIIIIIHHIIIHIHIHIIIIIII
@HISEQ:711:H5NNWBCX2:2:1101:6271:2696:ATCTCGTA
TTAAGTTCAGCGGGTAGTCCTACCTGATTTGAGGTCAAAATGTCAAAAGCTGTCCGAAGACGGTTATGAGCGGGTTCCCATAAGGTTTGCTTCAAGGTCAAGTGGCATAGATAATTATCACACCAAGTGACGGTCCACAAGAGATCCCACTAATGCATTTAAAGGGAGCAGACCGTCCACTGAAGGAAGCCAGCAAGCCCTCAAGTCCAAGCCTAACTCAAGCCGGTAAAAGCGAGCAAGGTTGATAATTTAATGACACTCAAACAGGCATGCCCTTCGGAATACCAAAGGGCGCAAGGTGCGTTCAAAGATTCGATGATTCACTGAATTCTGCAATTCACATTACTTATCGCATTTC
+
IIHIIIIIGHIIIIDHHHIIHIIIHHHIIIHIIHCGHIIGIIIIIHHIIHIIHIIHIFHIHDHCHHIFEHGIIIIIIGHIIIHIHDHIGIIIHIIIIIIHIIIIIGHIHIHIIIIIIIIIIHIIIHHHHIIIIIIHIIHHIIIIIIIGIIIIIHIIFGHIIHIHHHIHHHIIIHHHHIHIIIGHHGIHIIIIHHIIIIIIIIFHHHIHHHIHIIIIIHIIIIHIHIIIIHIIHIIHIIIHEIHEIIIHGIIHHIIHIHHFIIIIIIHFHIIIIIIIIIHIIIIIHHCHDHGGIGIIIIIIHIHIGIIIIHIIHIIHIIGIIHHIHIIIIIIIIIIHIIHHIIIIIIIIIIIGIIIIII
@HISEQ:711:H5NNWBCX2:2:1101:8757:2597:ATCTCGTA
TTAAGTTCAGCGGGTAGTCCCACCTGATTCGAGGTCAAAACAGAAGCCAAAACAGATTACAATCCGTCAAAGCCGAATTAGAAGCAATCCCAGATCAGAGTTGGCCATCTTTCCTTGGCCATTGAAAAGATGAGACTCGAGCGGTCAAGTTCATTTATCACGCTGAGCAGAACCAATTCCACACCACATCAGGATCAGCTAATGTTTTTAAGGCCAGCTGTTCCCAACGAATGGGCACAGCAAAGCCCAATTACCAAGTTTGAGACGGAAAACCATCCAAGCTTGAGGATTTCACGACACTCGAACAGGCGTGCTCCCCGGAATACCAGGGAGCGCAAGGTGCGTTCAAAGATTCGATGATTCACTGAATTCTGCAATTCACATTACTTATCGCATTTC
+
HIIGIHIHIHHIHIHIIIIHIIIIIIIGIIHIIIHHIIIIIIIIIIIIIIHHIIIIHIIIIIIIIIHHHHHIIIIIIIIIIIIIGHFHHHHIHIIIIIIHIIIGGHIIIIIHFHIIGIIIEHIIIIIIHHHGIHHIIIHHIGIIGIIGHHIIIHHIIIIIHIHHHHHHHHIEFCBH?GGFIIIHHIIHIHIHIIIIIIHIHIHHHHGHIHFHGIIIHHCEF?DHGGHEEFGEFAIIIHEHIHHHHGIHHHHGIHHHHEIIIHIIHHHIIIEHHHHFHHFIHFHIHIIIIHFGHHHGIIIIHIIHFIHIIIIIIHIIIIIIHHIIIGIHHCHIHHGEHHHEHIIIIIIIIIIIIIHEIIIIHHIIIIIIIHHHGHIHHHIIIIHHHGGIHHHHHIIGHHH
@HISEQ:711:H5NNWBCX2:2:1101:12706:2707:ATCTCGTA
TTAAGTTCAGCGGGTATCCCTACCTGATCCGAGGTCAAAAGTGATAAAAAGGCTTGATGGAAGCTGGTGCTACCGGCTTGAATCGCGACTTGTGCTGCGCTTCAAAACCAAAACACTGGCTGCCAATGACTTTAAGGCGAGTCCAATCGCAGGGAAAGGACAAACACCCAACACCAAGCAGAGCTTGAAGGTACAAATGACGCTCGAACAGGCATGCCCCATGGAATACCAAGGGGCGCAATGTGCGTTCAAAGATTCGATGATTCACTGAATTCTGCAATTCACACTACTTATCGCATTTC
+
IIIIIIIIIIIIHIIIIIIHGGIGHIHIIGGHIIIHIIGIIHHIIIIIHIIHIIIHGHHHGIIIIIHIEHIIIHHHHIIHIIIIIIIIIIIIIIHIIIHIHIHIIIIIIIIIIHIIHHHHIHIIIIIIIHHIHHIIIHIIHFHHIIHHIGHHIIIHHHHEHHFIGHIIIFIIGIHHHHHIIGIGIHHHIIHIIIIHIHHHHIIIIIIIIIIHHIIIIIGIIIIIHIIIHHHIIHIHFIHHIHHFCGIIIIIHHHHIIIIHHIIIGIIIIHIHGIIIIIHGIHFIHHHIHIIHIIIIIHIHIH
@HISEQ:711:H5NNWBCX2:2:1101:15887:2699:ATCTCGTA
TTAAGTTCAGCGGGTGGTCCTACCTGATTTGAGGTCAAGTTTATCAAATCCAACGACATATAAGCAGCCATGACCTTTCCCATCAGATGCAGATAATTATCACGCCTGACAGAGGTTTGACCACTCATGCATTTCAGGGGAGCAGACTACAAGCCCAGAGCCTGCATAACCCCCAAATCCAAGCCACACACACCATGGTGTGGGTTGAGATATTGACGACACTCAAACAGGCATGCTCCTCGGAATACCAAGGAGCGCAAGATGCGTTCAAAGATTCGATGATTCACTGAATTCTGCAATTCACATTACTTATCGCATTTC
+
HFHHGHIIIIIIIHIIHIIIIHIIIIIIHIIGFHHIIIIIIIIIIIIIIIHIIIIHIIIIIIIHIIIHHIIGIIIIIIIIIGIIHIIIIIIIGIHIIHIHHIIIIIHHHHIHIIHHHIIIIIIHIHIIHHHIIHIIHHIHIIIHHHIIIIIIHHHIIHHHIIIIIHIHIIIIIIIIGIIIHHHIIIHIHIHHHIGIIIIIHIIHIIIIHIIIHIIIIIIIHIIIIHCHIHHIIIIIIIIIIIIIIIIIIIIIHIGIIIIIIIIIIIHHIHIIHIIIIHIIIIHIIIIIIIIIIIIIHIIIHIIIIIIIIIIIIIIIHIIII
@HISEQ:711:H5NNWBCX2:2:1101:16057:2550:ATCTCGTA
TTAAGTTCAGCGGGTATCCCTACCTGATCCGAGGTCAAGTCATAGAATAGCTTGATGGACGCCGATCCGCCAGAGCCCCTGTGAGCGCAATTGTGCTGCGCAAGAAGCTGGCAAAGACCGCTGCCAATGACTTTGAGGCGAGTCCACGCGGAAACGCGGGACAGACGCCCAACACCAAGCAGAGCTTGAGGGTGTAAATGACGCTCGAACAGGCATGCCCCACGGAATACCGAGGGGCGCAATGTGCGTTCAAAGATTCGATGATTCACTGAATTCTGCAATTCACACTACTTATCGCATTTC
+
IIIIHGHIHGIHHHIIIIIIHHIIIIIIIIIIIIIIIGGGHHHHIGHHGHHIIIHIGIHIIHHHGIIHHIHDHIHIHIIHIIIGIIIIIIIIIIIIIIIIIIIIIIIIIIIIIIIHIIIIIIIHIHIIIIIIIIIIIIIIIIHHIIIIIIHHIIIHIIHIIIIIIIIIIIIIIHIIIHIIIIHIHIIIHHIIHHIHHFIIHIIIIIIIFIIIIHHIIIHIIHIIIIIIIGHIIHFIIIIIIHECHIIIIIIIIIIGIIIIIIIIIIIIIIIHIIIIIIIIIIIIIHHHIHHIIHHIIIIIHII
@HISEQ:711:H5NNWBCX2:2:1101:17714:2648:ATCTCGTA
TTAAGTTCAGCGGGTAGTCCTACCTGATTTGAGATCAGATCATAAAGTAAAATTTGTCTAAGTTAATAGACTATTAGAAGCGGTTCATCTGCATTTCCTGGCCACTTTTTACAGTGTCCTCAGCGAGTGATACTTATCACGCCGAGTGGAACCAAGCATATACTGAGATCCAGCTAATAAATTTAAGAGGAGCAAATGGTGAAATCTGCAAGACCTCCAAGTCCAAAGCAAACCAGTTGAATTAACAAAAGATTTACTTTGAGAATTTCATGATACTCAAACAGGCATGCTCCAAGGAATACCAAGGAGCGCAAGGTGCGTTCAAAGATTCGATGATTCACTGAATTCTGCAATTCACATTACTTATCGCATTTC
+
IIIIIGHIIHIIHIIIHIIIIIIIIIIIGIIHHIIIIIGHHIIIHIIIIGIIIIIIHIIHIIIIIIIHEHHIIIIIIIIIIIIIIGIIIIIIIIIIIIIHHIIIIIIHEHIIIIIHIIHHIIFEDHDHIIIIHIGIHHIIIHHHHIGHHHIIHHHGHHGIIIIIHHHIIFHIIIIIIIIIHHHHHHHHIIIIGHHHIIGHHIIIIHIIIIIHIIHCHHIIHHIIIIHHIIIIIIGHHGDHHHHHHIIIIIGIHHHIIIHIIIIIHHHIIIIIIIIIIIIHHIHHIIIIIIHIIIIIIIIIIIHHIIHHIIHIIIIIIIIHIHGHIIIIIIIIIIIIIIIIIIIIIIIIHHGIHIIIIIIIIGIIIHHIGIIIIII
@HISEQ:711:H5NNWBCX2:2:1101:20478:2652:ATCTCGTA
TTAAGTTCAGCGGGTATTCCTACCTGATCCGAGGTCAACACTGATATAAATAATCGTTTTTACGGCAGGAGACCGGCTAGATATCCCTTGACGCTGTAATAGTTACTTCGCCCGGGTCCCCAGCGGTCCCGCCACTGATTTTAAGGGCATACGACGGTAAAGTCATAGGGCCCCAACGCCAAGCAGAGCTTGAGTGTTGTAGTGACGCTCGAACAGGCATGCCCTCCAGGATACTGGAGGGCGCAATGTGCGTTCAAAGATTCGATGACTCACTGAAATCTGCAATTCGCATTACTTATCGCATTTC
+
HHIIHHHIIGIIIHIIIIIIIIIIIIIIIIIIIIIIIIHIIIIIIIIIIIHHHIIIEHIIIIIHIIIHHIIIIIIIIIIIIIIIHIHIIIIIIIIIIIIIHHIIIIIIIHIIIIIIGHHIIIHIIIIIGIIIIIIIIIIIIHIHIIIIIHIIIIIIIHIIHIIIIHHIHIIIIIIIIIIIIHHHIIHHIIIIIIIIIIIHHIIIIIIIIHIIIIIIIIIIIIIIIIIIIIIHIIHHHFCIIIIHIIHHHIIIIIIIIIIIHIIIIIHIIIIIIIIIIIIHIIIHHIIIIIIHIIIIIIIIIIIIIII
@HISEQ:711:H5NNWBCX2:2:1101:20657:2721:ATCTCGTA
TTAAGTTCAGCGGGTAGTCCTACCTGATTTGAGATCAGATCATAAAGTATGTTTGTCCAATTTAATAGACTATTAGAAGCGGTTCATCTGCAATCCCGGCCACCTTTTTACGAGTGTCCTCAGCGAGTGATACTTATCACGCCGAGTGGAACCGAAGTCACTGAGATCCAGCTAATGTTTTTAAGAGGAGCAGACGTGAATCCGCAAGACCTCCAAGTCCAAAACAACACCAATTGAATTAACAAAAGTTGTGTTTTGATAATTTCATGATACTCAAACAGGCATGCTCCAAGGAATACCAAGGAGCGCAAGGTGCGTTCAAAGATTCGATGATTCACTGAATTCTGCAATTCACATTACTTATCGCATTTC
+
IIIHIHIIIIIIIIIIIIIIIIIIIIIIIIIIIHIIIIIIIIIIIIIIIIHIHIHIIIIIIIIIIIIHIHHIIIIIGIHIIIGHHIIIIIIIIIIIIIIIIIIHIIIIIIIIIHHHIHIIIHIIIIIHIHIIIIGIIIHIGHHHHHHHGHHHIIIHHHIIIIGHIIIIIIIIHHIIIIIIHIHHIIIHHHHIIIIIIIIIIHIIIHHHIIIHHIIIIHIIIIIIHHIHHHGIHHHHHEHIIIIIHHHIIIIIIIIHHHFIIIIIHIIIIIIHIIIHIIIIIIIHIIIIIIIIIIIIIIHHIIHGIIIIIIIIIIIIIHIIIIIIIIIIIHHFIHIIIIIIIIIIIIIIIIIIIIIIIIIIIIIIIIIIIIII
@HISEQ:711:H5NNWBCX2:2:1101:2363:2808:ATCTCGTA
TTAAGTTCAGCGGGTAGTCCTACCTGATTTGAGATCAGATCATAAAGTATGTTTGTCCAATTTAATAGACTATTAGAAGCGGTTCATCCGCAATCCCGGCCACCTTTTTTACGGGTGTCCTCAGCGAGTGATACTTATCACGCCGAGTGGAACCGAAGTCACTGAGATCCAGCTAATATTTTTAAGAGGAGCAGACGTGAATCCGCAAGACCTCCAAGTCCAAAACAACACCAATCGAATTAACAAAAGTTGTGTTTTGATAATTTCATGATACTCAAACAGGCATGCTCCAAGGAATACCAAGGAGCGCAAGGTGCGTTCAAAGATTCGATGATTCACTGAATTCTGCAATTCACATTACTTATCGCATTTC
+
IIIIIHIIIIIIIIIIIIIIIIIIIIHIIIIHIIIIIIIIHIIIIIIIIIIIIIIHIIHIIIIIIIIHIIIIIIIIIIIIIIIIIIIIIIGIIIIIIHIIIIIIIHIIIIHIIIIIIIIIIIIIHIIIIIIIHIIIIIIGIIIIIHIIIIIHIHIIIIIIIIIIHIHHIIIIIIIIIHIHIIIIIIIIIIIHIIHHHHIIIIIIIGIIIIGIIIIIHHHIHHHIHIIIIIIHHECHHIIIHIIHIHHHIIIHIIHIHIIIIIIIIIIIIIIIIIIIHGFHIIIIIIIIIIIIIHIIIIIIIIHHDHIIIIIIIGIIIIIIHIIIIIIIIIIIIIIIIIIIIIIIIIIIIIIIIIIIIHHFHIIIIIIIIIIII
@HISEQ:711:H5NNWBCX2:2:1101:15009:2816:ATCTCGTA
TTAAGTTCAGCGGGTGGTCCTACCTGATTTGAGGTCAAGTTTATCAAAATCCAGCCCCCAGCTCCAGCAGCACGGCCCCTGATCGGATGCAGATATGTATCGCACCCAACAGAGAGGTCGTCGCCACTCATGCATTTCAGGAGAGCAGACCCACAAGTTTAGGGCCTGTAACCCCCAAGTCCAAGCCACACATCACGATGTGGTTGAGATATTAATGACACTCAAACAGGCATGCTCCTCGGAATACCAAGGAGCGCAAGATGCGTTCAAAGATTCGATGATTCACTGAATTCTGCAATTCACATTACTTATCGCATTTC
+
IHIHIIHGIIHHHHIIIIIIIIIIHIIIIHIHGHEHHIHHHIHIIIIIIIIHIIIIHIHIIFIIIIIGEEHHIIIGIIIIIIIIIIGIHIIIIHIIIIIIHHIIIIIIIIHIHHHHIHIHHIIIIHIIFHHIHIIIIIIIHGIIIIIIIIIIIIHIIIIIHIIIIIIIIIIIIIIIHHIIIIIIIIIIIIIIIIHIHHIIIHIIIIIIHIIIIIHIIHEFIIIHHGIIIHIHGIHHCIIIIIIIIIIIIIIIIGIIIIIHIGIIIIHHHHIHIIIIIHIIIIIHIIIIIIIIIIIIIIIIHIIIIIIIHIHHIIIIIIII
@HISEQ:711:H5NNWBCX2:2:1101:20722:2867:ATCTCGTA
TTAAGTTCAGCGGGTATTCCTACCTGATCCGAGGTCAACGTTCAGAAGTGGGGTGTTTTACGGCGTGGCCACGTCGGGTTTCCGGTGCGAGGTTGAGTTACTACGCAGAGGTCGCCGTGACGGGGCCGCCACTGTATTTCGGGGTCGGCGGTAGAGGCCGGTCCCCAACGCCGGGCTCCCCAAGGGGAGCTCGAGGGTTGAAATGACGCTCGAACAGGCATGCCCGCCAGAATGCTGGCGGGCGCAATGTGCGTTCAAAGATTCGATGATTCACTGAATTCTGCAATTCACATTACTTATCGCATTTC
+
HIIIIIIIIIIIHIIIIIIIIIIIHIIIIIIIIIIIIIIIHIIIIIIIHFHIHDHHIHIIIHHHHIIHHIHHHHIIIIIIHIHIIIIHHGHIEHIHIHHHIIIIIIIIGHHHHHHIIIHIIHIIIIHIIIIIIIHHIIIHIHHIHGEHHHIHHIHHIHIHHCGIIIHHHHIIIIIIIIHHHIIIIIIHIHHIIIIHIHIIIIHHHIIIHIIIIIHIHIIIIIHIIIHHIIIHGIHIHIHEIIIIHIHHFEIIIIHIIIIIIIIIIIIIIIIIIIIIIIIIIIIGIIIIIIIIIIIIIIGHIIIIIIII
@HISEQ:711:H5NNWBCX2:2:1101:1246:3187:ATCTCGTA
TTAAGTTCAGCGGGTGATCCTACCTGATTTGAGACCAGAAGTGAAATTGGGATGTGCCACAGAGGCAAGTTTGAAGCACACGCAGACACAACCAAACATTCCTCCTTTAGGTGACATAGCAAATGACGTATCATGCCATGCCAGGAGAAAAACACTGCTTGGCCGCCTCCTCCCAAACAGAGAGGCGGATGCAAAGTGTCTCAAGGCGCTCATGCATTTCGGGCGAGCCTGTGCTAGGTAGCGCAGGCAGAGGCACCCATCCAGACCCCATCCGCCAAGCCGTTTCATTTAAAAACCGCTTGGGGTGGGAGATTTCATGGCACTCAAACAGGCATGCTCTACGGATTGCCATAGAGCGCAAGGTGCGTTCAAAGATTCGATGATTCACGGAATTCTGCAATTCACATTACCTATCGCGTTTC
+
EGHHIHHHIIICCHIIIIIIIIIIHHHHHHIE@HEHIHIIIEHHHIFHHHHGHIHHIIHIIIIIIIIFHHIIIIGHIIIIIIIIIIIIIFIIIIIIIIIGIIIIIC<@FHHHIIHIIIEEHIIHIIIHHHGEFHHIIGIHHIHHHIIIII/CGHHHCHHFHGEHIIIDHHIIIIHH?@EHHHHHCGHH--E?B?@@;B9;8G??F?A?C,GH@@FHC>,=55,DEEHCGHH@H@@HHDCHDC8-B@-HHHHEGHHHCECIHGEEEE?E?DDH?HDHHHHEIHHFIIIIHIHHEEDIHGIHED@@EEEEHCIHIHHCHHHIIHHHFHGDH@?HIIIIHHFGHHIHHIHHGHHEC<CHHIHCGIIHIHEF1HIHFIHGHHEIIHGHEGCG@?HFHHHHEHHCHHFEEHGHHEIHDHIIIIIIHH
@HISEQ:711:H5NNWBCX2:2:1101:11008:3008:ATCTCGTA
TTAAGTTCAGCGGGTAGTCTCACCCGATTTGAGGTCAAGGTTCTTTTTGTGGGTCCAGCCTCCCGCCACAGACGGCGGCGACCGGAGCACCATCGCTGTCCATGAGACAGTTAGGAGCGGAGAAAACAGTGCCAAATCCAAAACGTAGAAACATCTTATCACGTCAAGGATCAGCAAAGCGGACCCCACTAATTCATTTGAGAGGAGCTCGCTTTCAAAGGCGAAAGCAAGCATTGAACCTCCAAGTCCAAAAGTCCTATTCCGGTCAAAGAAAAGGATTTTGAGAATTTCACGACACTCAAACGGGTGTGCCCCTCGGAATGCCAAGGGGCGCAAGGTGCGTTCAAAGATTCGATGATTCACTGAATTCTGCAATTCACATTACGTATCGCATTTC
+
GIIIICHIIHGHHGFHHIIIIIIHGIIHIHHHHIHIHIIIIIIIIIIIIIIHHHIHIIHIIIIIIIHIIIIIIGIIHIIIHFHHHHIIIHHIIIIGIIHHIGIIIIHHGIFHIEHHIHIGHIHIIIIIIIHHHIGHHIIIIIHIIIIHIIHGIFHIHHIHIIGGFHIHIFHGGHGHHCHIHEHIHHHHHIHHIHIGIIIIIIGIIIHIHHGHHHIIHHHCHIIHHHEFAHHEGGIIHHHHCHIIIIIIHHHGHHHHHHHHDIHGHHIIIIIIIIIIIIHHGGIIIIIIIHIIIIHHIIHHGCCHIIHIHIGHIIIIIHIHHIIIGIIHEHIGIIIIHHCGIIHIIIIIIIIHIIIIIGIIHHHHIIGIIIIHIIHIHIIIIIHIIIIIIIIIHIIII
@HISEQ:711:H5NNWBCX2:2:1101:14111:3044:ATCTCGTA
TTAAGTTCAGCGGGTAGTCCCACCTGATTCGAGGTCAAAACAGAAGCCAAAACAGATTACAATCCGTCAAAGCCGAATTAGAAGCAATCCCAGATCAGAGTTGGCCATCTTTCCTTGGCCATTGAAAAGATGAGACTCGAGCGGTCAAGTTCATTTATCACGCTGAGCAGAACCAATTCCACACCACATCAGGATCAGCTAATGTTTTTAAGGCCAGCTGTTCCCAACGAATGGGCACAGCAAAGCCCAATTACCAAGTTTGAGACGGAAAACCATCCAAGCTTGAGGATTTCACGACACTCGAACAGGCGTGCTCCCCGGAATACCAGGGAGCGCAAGGTGCGTTCAAAGATTCGATGATTCACTGAATTCTGCAATTCACATTACTTATCGCATTTC
+
IIHIHIIIIIIIHIIIHHIIIIIIGHHHEHFIIIIIIIIIIIIIHIIIIIIIIIIIIIIIIIIIIIIHHIIIIHIIIIHIIIIIGHIIGHHIIGHIIIHIIIIIIIIIIHIIIIIIIHIIIHHEHHIIIIIIIHIIIIGEHIIHEHIIIIIIHIIIIIHHHIHIIGI?HCHHIIIIIIIGHIHHHHIIIIIHHIHHGEEFHHIIIIHHIHH@HHHH?GHHHFHEEA8.IHEHGFHIIIHHIIHHGECIHIIIIHIIIIIIIIHHHHIIIIIIHEHHHHGHHIIIIIIIIHIHHIHIHHHGHIIHFIIHDCHIIHIIIIIIIHIGIIIIIHHIIHHHIHD<IIIIIIIIHIIHIIIIIHIIIIIIIIIIIHIIIIIIIIIIIHIIIHHHHHEIIGHIIIG
@HISEQ:711:H5NNWBCX2:2:1101:16838:3110:ATCTCGTA
TTAAGTTCAGCGGGTAGTCCTACCTGATTTGAGATCGAACGATCAAAGGCTGTCTTCGCTCGGGAGAGACATCTGTGAGCCCCAGCGAACCCTCATCGCTGAAGGTTGGATGGCAGACGGCCGCGAGCGTAGATAGTTATCACACCTGCGACGCCACCAAACACTGGTAAGCTGATTCATTTGAGAGGAGCCGACCACACAGGGGGGCCAGCAAAACCTCCAAAGTCCAAGCCAATCGTGGCAAACCACGAGGGTTGAGGTGTTCATGATACTCAAACAGGCATGCCCTTCGGAATAGCCAAGGGGCGCAAGGTGCGTTCAAAGATTCGATGATTCACTGAATTCTGCAATTCACATTACTTATCGCATTTC
+
GFHIIHIIIIIIIIHIIIIGHHHHIIIIIEHIIIIIGHHIIIIHIHIIIIIIIGIIIIIIIIIIHHHHHHHHHIIHHIIIHIIIIIHCHIIIIIIIIGHH=DGHHC1GHHGIHIHIIIIIIIIIHIIIIHHGFHCHIHIIIIHIIIHIIIGIHGHHIHHEHHIIFHHIHHIIIIIIGHIHIIGEH.FHGHIIHHHHIIHHHDIHHHHGHIIIIIIIGIHIIHHHHHHHHGHGIHFDIIHGIHGGIIHIIHHHHGHCHHHIHHHIIHGIIHFHGHHEHIHIIIIIIIIIIIIIFIIIIIIIHHGHIIIIIIIIIHIHGFCIIIGIIHIIIGIHHHHHGIIIIIIIIHHIIIIIIIIHIIIIHHHIIGHHIHGH
@HISEQ:711:H5NNWBCX2:2:1101:20142:3029:ATCTCGTA
TTAAGTTCAGCGGGTGCTCCTACCTGATCCGAGGTCAACCTTTGGTGTGGCTGAAGTCTTGCTGGCCGGCACGCCGCCCAGGCCCCTGAGCGAGAGAAGTCTACTGCGCTCGGGACCGGGCCACGGCCGCCACTGGTTTTGGGGAGGGCCCCGGTGATCGGGGCCGCACCCAACGCCGAGCTCCGGGGAGCTCGAGGGTCGTGACGACGCTCGGACAGGCATACCCCCTGGGTGCCAGAGGGTGCAATGTGCGTTCAAAGATTCGATGATTCACTGAATTCTGCGATTCACATTACTTATCGCATTTC
+
HIIICHHIIIHIIIIIHIFHHHIIIIGIIHIIIHICGHHIIIIHHIIIIIIIIICHHHHIHHHHFHHCHCHHDHHIHII=EGHHHGHIIGHHHHCH?HFGHHHHIHHIGHIIICDHHHHHIIHHHIGIHHHGEHHHIIIIHCHHHHIIIEDEHHDHDCHHHHHEIIIIIHHCBHHHHIIIHHHHHEGIHHHGIGIIHIHIHGCIIIIIIHGIIIIIIIHIIIIIIIIIIIHHIIHHGIHHIIIGIIIHHIHHGGGIHFHHHHIIIIHIIIIHIHHHHIHIIIIHEIIGIIIHIHHIIIHHHHIIIIII
@HISEQ:711:H5NNWBCX2:2:1101:3287:3265:ATCTCGTA
TTAAGTTCAGCGGGTATCCCTACCTAATCCGAGGTCAATCATTAAAAAATGGGGGGGGTTCTGGCGAGTGCCCACCAGGTGTCTATAGCGATGAAATTACTACGCTTAGAGCCTGACAGCACTGCCACTGATTTTAGAGGCTGCCCTTACAGCAGGCCTCAACACCAAGCTGAGCTTGAGGGGTGATAATGACGCTCGAATAGGCATGCCCCTCGGAATACCAAGGGGCGCAATGTGCGTTCAAAGATTCGATGATTCACTGAATTCTGCAATTCACATTACTTATCGCATTTC
+
HIIGHGHHHHIIIIIIIIIIIIIIIIIIIFHGHHHHIHHIIIIIHHIIIHIHIIIIHIIIHHHHHIGDFHEHHHIIIHHGIIIIIHIIIIIHIIHIIIIIIIIIIIHIHIIHHHHHIIIIIIIIIIIHHHHHIIIGHHIIIIHHHHIIIIIIIIIHHHIIIIIIIIIIHIHHHIIICEHFGHHHHIIIIIIIIIIIIIIIIIHIGHGGHIIHHHIIHIIIIIHHDEIGHHF1HHECGEHIHHHG@0CHGHHHFIIHGIHGIIIIIIIIIHHIHHIIIFHEHEHHEHHHHIGIII
@HISEQ:711:H5NNWBCX2:2:1101:5607:3466:ATCTCGTA
TTAAGTTCAGCGGGTATCCCTACCTGATCCGAGGTCAAAGACGGTAATGTGGGCTTCGTGGATGCGGGCCGGGCCGCCTCGAGAAGCGCAATGTGCTGCGCGAGAGGGGCCGTGGACCGCTGCCAATGCCTTTGGGGCGAGTCCGCGCGCCGAGGCGGGACAGACGCCCAACACCAAGCAGAGCTTGAGGGTGTAGATGACGCTCGAACAGGCATGCCCCATGGAATACCAAGGGGCGCAATGTGCGTTCAAAGATTCGATGATTCACTGAATTCTGCAATTCACACTACTTATCGCATTTC
+
HIIHIIIIIIIIHGIIIIIIIIIIIIHIHHIIIIIHHGIHFHII<FHHHIHHGIHIIIIIIIIIHIIEHIIIIGHIIGHHIIHHCIHIIIIHIHHHEHHIIIHHEHHIIIHIHIHEIHIHHIIEIIHIIIHIGIHHIHEHHHGHIHHHGIIHGHHIHHIIIHIHIIIHHHHHIGHHIIIIIIIIIIIIIIIIIIIIIHIIIIHEIGIIIIGIIIIIIIIIGHIIIIIIHIIIHHHIIHFIHHDHIIHHGHIIIGHIIIIIHIIHGHGIIIHIIHIIIIIIIIIHIHHGDHIGIIIIIGIHHI
@HISEQ:711:H5NNWBCX2:2:1101:9312:3440:ATCTCGTA
TTAAGTTCAGCGGGTGGTCCTACCTGATTTGAGGTCAAGTTTATCAAAATCCAGCCCCCAGCTCCAGCAGCACGGCCCCTGATCGGATGCAGATATGTATCGCACCCAACAGAGAGGTCGTCGCCACTCATGCATTTCAGGAGAGCAGACCCACAAGTTTAGGGCCTGTAACCCCCAAGTCCAAGCCACACATCACGATGTGGTTGAGATATTAATGACACTCAAACAGGCATGCTCCTCGGAATACCAAGGAGCGCAAGATGCGTTCAAAGATTCGATGATTCACTGAATTCTGCAATTCACATTACTTATCGCATTTC
+
IIHHIIIIIIIIIIIIIIIIIIIIIIIIIIHIIIIIHIHHHIIIIIIIIIHHHIIIGHIHHIIIIIHDFHIIHHHIIIIHIIIIICHHHIIIIIIIIHIIIIIHIIIIIIHIIIHGIHIDHIIIHIIIIIIIIIIIIHIIIIIIIIIIIIIIIIIIIIIIHFHHIIHHHHHIIIIHHIHHHIIIHIIIIIIIHIHIIIIIIIIIIIHIIIHIIIIIIHHHHIIIIIIIIGIIIHIHIIIIIIIIIIIIIIHHHIIIIGIIHHIHIIIIIIGIHIIIIIIIIIIHIIIHIIIIIIHIIIIGIIIIIIIIHHIGIIIIIIIH
@HISEQ:711:H5NNWBCX2:2:1101:18357:3256:ATCTCGTA
TTAAGTTCAGCGGGTAGTCCTACCTGATTTGAGATCAGATCATAAAGTATGTTTGTCCAATTTAATAGACTATTAGAAGCGGTTCATCCGCAATCCCGGCCACCTTTTTACGGGTGTCCTCAGCGAGTGATACTTATCACGCCGAGTGGAACCGAGGTCACTGAGATCCAGCTAATATTTTTAAGAGGAGCAGACGTGAATCCGCAAAACCTCCAAGTCCAAAACAACACCAATTGAATGAACAAAAGTTGTGTTTTGATAATTTCATGATACTCAAACAGGCATGCTCCAAGGAATACCAAGGAGCGCAAGGTGCGTTCAAAGATTCGATGATTCACTGAATTCTGCAATTCACATTACTTATCGCATTTC
+
IHIIIHIIIIIIIIIIIIIIIHIIIIHIIIIIIIIIHIHIGHHIIIIIIIIIIIIIIIIIIIIIIIHGHIIIIIIIIIIIIIIIIIIIGHIIIIIIIHGHIIIIIIIIIIHIIIIIIHIIIIGHDDHDHIIIIIIIIIIGHIIIIDHHGHHHHHIIIIIIIIIIIIIIIIIIIIIIFHHIIHHHIHIHHHEHHHHHHIIHHHHIIIGEEHHEHHHHGIHIHIHFHIIHHHCEHIIIIIIIHHIIHEEHIIIHIIHIIIIHHIIFHIIIIIIHHHHIIHHHFIIHHIHIIIIHGIIIIHGHIIIHIGIIIIIHGIHGIIHEHHIIIIIGIIIIIIIIHIIIHIIIIHGGIIIIIIIIIIIIIHIHIIIIIIIG
@HISEQ:711:H5NNWBCX2:2:1101:20697:3417:ATCTCGTA
TTAAGTTCAGCGGGTAGTCCTACCTGATTTGAGGTCACATTAATGATGAGCTGTCCAAGGACTGTTAGAAAGCCAAACTGCCCCTTTGCCTTCAATAGCGTAGATAGTTATCACACCAATGAACAGGGTTGTTTCTGCTAATGCATTTCAGGGGAGCCAAAACCTTTCAAGAGGCCAGCAAACCCCCACATCCAAACCACTCCAACAGGAGAAGGTTGATATATTAATGACACTCAAACAGGCATGCTCCTCGGAATACCAAGGAGCGCAAGGTGCGTTCAAAGATTCGATGATTCACTGAATTCTGCAATTCACATTACTTATCGCATTTC
+
IIIIIGGIGHFDHIIHIIIHEHHHHIHIIIIIIIIIIIIIIHHHHHHIIHIIIIHIHHIIIIHHHHIFHFHHHIIGHFEHHIIIH?EHEHHIIIHHIHEHIIIIIIHHIHHIIEGHDHIHIIIIIEGHHIIHHHGHEHHHIIHHHGCGHEEHCHHDHHHHEHHIHHHHHHIEGHHHIIIHIIH<IHHHHHIIHIHHHHHHEHHCCFEHFIIHFHGHHEHHHECGECEHHFHHE<GHHIHEHG?@HE0IIIIHHGHIHHEGF1/HHIHFHF<</?HHHEGIHHEHHHCIIGIHHFHHDHCEHEHGHHF1HEECHHHHHGCEHGCHHHHHDIHH
@HISEQ:711:H5NNWBCX2:2:1101:2081:3501:ATCTCGTA
TTAAGTTCAGCGGGTAATCTTGTCCGACCCGAGGCCAACCAGTAAAGTCCCCTAAGGGGAAGTTTTACGGCAGGTCTCCTCTTAAACTCCGAAGCGACAGGTATGTTACTGCGCTGAGGGTTCCAGTGAAGCCGCCACTGGATTTGGGGGCAGCGGGCCTAGACCCGCAAGCCCCAACACCGGTCTCCCTTGCGGGAATCCGGGCGGCGTTGCGACGCTCGGTCGGACATGCCCTATGGAATGCCAAAGGGCGCAATGTGCGTTCAAAAACTCGATGATTCACTGAATTCTGCAATTCATATTAGGTATCGCATTTC
+
HGHCFFHII1?CCFHHIIHHICGFH0CEDDEHC/CEHHIHIHHIHHIHHHHIIGHICC?HHIIIIIHDE0CFC<DHIIIIIH1<@GHHII=CHCECEHHHHHHIHHIHII1H@CH@GEE@GHIEEDGHHE<DEFHHHHFHEHHHIIHEGHHGHHHHGEHHHEHHIHHIHEEDHHHHHHHIHHHDHFHHEHHHE?IIIIIHHHC-?HIIHIHGHIHHIHDCHE?IIHHHIIHHHHHHIIHHHHHCHIHECHIIHIIIIHHGIIIHDHGEGDIIIIIIHHFFHDGFFHGECIIHHIIHHFIIIIHHG<=CDHIIGHIII
@HISEQ:711:H5NNWBCX2:2:1101:5092:3508:ATCTCGTA
TTAAGTTCAGCGGGTAATCTTGTCCGACCCGAGGCCAACCAGTAAAGTCCCCTAAGGGGAAGTTTTACGGCAGGTCTCCTCTGAAACTCCGAAGCGACAGGTATGTTACTGCGCTGAGGGTTCCAGTGAAGCCGCCACTGGATTTGGGGGCAGCGGGCCTAGACCCGCAAGCCCCAACACCGGTCTCCCTTGCGGGAATCCGGGCGGCGTTGCGACGCTCGGTCGGACATGCCCTATGGAATGCCAAAGGGCGCAATGTGCGTTCAAAAACTCGATGATTCACTGAATTCTGCAATTCATATTAGGTATCGCATTTC
+
IIIIIIIIIIIIIHIIIIIIIIIIIIIIIIIIIHHIHHIIHIHIIIIIIIIIIIHHIIIIIIIIIIIGHGIIHHIHHIIIIIIHIIIIIIIIHIIICHIIIIHIIIIIIIIHIIIIHIIIIGIHIIIIIIIIIIIHIIIIHHIIIGHHHHHIIIIIIHIIIIIHHGIIIIIIIIHIEHHIIIIHIHIIIIHHIIHHIIIHIIIIIHIIIIHIIIHIHIIHGIIIIIIIIIIIHHIIHHIHIHGHIHHHCHIIHHHIIHDIIIIIHHIIIHIIIIIIIIIIHHIIHIIIIIIIIIIIHIIIIIIHFIGIIIIIIGIIH
@HISEQ:711:H5NNWBCX2:2:1101:7057:3586:ATCTCGTA
TTAAGTTCAGCGGGTGGTCCTACCTGATTTGAGGTCAAGTTTATCAAAATCCAGCCCCCAGCTCCAGCAGCACGGCCCCTGATCGGATGCAGATATGTATCGCACCCAACAGAGAGGTCGTCGCCACTCATGCATTTCAGGAGAGCAGACCCACAAGTTTAGGGCCTGTAACCCCCAAGTCCAAGCCACACATCACGATGTGGTTGAGATATTAATGACACTCAAACAGGCATGCTCCTCGGAATACCAAGGAGCGCAAGATGCATTCAAAGATTCGATGATTCACTGAATTCTGCAATTCACATTACTTATCGCATTTC
+
IHIIIIIIIIIIIGIHIIIIIHHIIHHIIGIFHIIIIIIIHIIIIGIIHIHHIIHIIIIIIIIIIHHHHIIIHIHHIIIIIIHIIIHIIIHIIHIIIIIIGHIIIIIIHIIIGHIIIHIIIIHIIIIIIHIHHHHIIIIIIIHHIHHIHHHGHIHGHIIIIIIGIIHIIIIIIIIIIIIHIIHIHIIHHHHHHHIIIIIIHIIIIHHIIIIIIIIIIIIIIIIIIHHEHFHIIIIIIGIIHGIIHHIIHHHHGHHIIIIIIHHIIIIHGIHIHIHIHIIIIIIHEIIHGIIIIIIGIIIIGIIIIHHIIHH=HHHIIIIG
@HISEQ:711:H5NNWBCX2:2:1101:8189:3562:ATCTCGTA
TTAAGTTCAGCGGGTGGTCCTACCTGATTTGAGGTCAAGTTTATCAAAATCCAGCCCCCAGCTCCAGCAGCACGGCCCCTGATCGGATGCAGATATGTATCGCACCCAACAGAGAGGTCGTCACCACTCATGCATTTCAGGAGAGCAGACCCACAAGTTTAGGGCCTGTAACCCCCAAGTCCAAGCCACACATCACGATGTGGTTGAGATATTAATGACACTCAAACAGGCATGCTCCTCGGAATACCAAGGAGCGCAAGATGCGTTCAAAGATTCGATGATTCACTGAATTCTGCAATTCACATTACTTATCGCATTTC
+
IIIIIIIIIIHIGHIIIIIIIIIIIIIIIIIIIIEHHIIHIIHGIIIIIIIIIIIIIIHIIIIIIGIGHIIIIHIIIIIHHIIIIIIIIIIIIIIHIIIIIIIIIIIIIIIIHIHHIIHIHIIIIIIHIIIIHIIIIIIIIIIHIIIIIIIIIIIIIIIIIIHGIIIIIIIIIIHIHIHIIHHIGIIIIIIIIIIIIIIIIIIIIIIIIIIIIIIIHGIIIGIIHHIIIIIIIIHIIIIHIIIIIIHHIIIIIIIIIIIIIIIIIIIIHHIHIHHIGIIIHHIHIIIHIIIIIIIIIIIIIIIHIIIIIIHHIIIIIIII
@HISEQ:711:H5NNWBCX2:2:1101:18550:3655:ATCTCGTA
TTAAGTTCAGCGGGTAGTCCTACCTGATTTGAGGTCACATTAATGATAAATTGTCCGAGGACGGTTAGAAAGCTGAACTGCCCCTCACATTCAACAGCGTAGATAGTTATCACACCAATGAACAGGTTGGGTTCTGCTAATGCATTTCAGAGGAGCTGAACCCCTTTAAAGAGGCCAGCAAACCCCCACATCCAAACCTCTCAACAAAGAGAAGATTGATATATATTAATGACACTCAAACAGGCATGCTCCTCGGAATACCAAGGAGCGCAAGGTGCGTTCAAAGATTCGATGATTCACTGAATTCTGCAATTCACATTACTTATCGCATTTC
+
IIIIIIIIIIIIIIIIIIIIIIIIIIHIIIIIIHIIIIIIIIIIIHHHIIIIGIIIIIIIHIIIIIIGHIIIIIIIIIIHGIHIIIIIIIIIIIIIHIIIIIIIIIIIIIIIIIIIIHIIIIIIIIIIHGIIHHHIIIIIIHIIIHIIIHHIIIHHIIIIIIIIIIHIHIIHIIIIIIIIIIIIHHIIIIIIIIIHIIHHHIHIIIIIIIHIIIIIIIHIIIIIIIIIIIIIIIIHIIIHHGIIHIIIIIIIIIHIIHHIHIIIHGIIIHIIIIIIIIIIIIIIHIIIIIIIIIIIIIIIIIIIIHIIIIHHIIHIIIIIIIIIIIIIHHIHII
@HISEQ:711:H5NNWBCX2:2:1101:3750:3845:ATCTCGTA
TTAAGTTCAGCGGGTATCCCTACCTGATCCGAGGTCAACCTGTAAAAATTGGGGGTTGCTGGCAAGTAGACCTGCCGGACTCAATCGCGAGGAGTATTACTACGCGTAGAGCCGACAGGCACCGCCACTGATTTTAGGGGCCGCGGAACCGCGAACCCCAATACCAAGCGAGAGCTTGAGTGGTTATAATGACGCTCGAACAGGCATGCCCCCCGGAATACCAGAGGGCGCAATGTGCGTTCAAAGATTCGATGATTCACTGAATTCTGCAATTCACATTACTTATCGCATTTC
+
IIIIIHHIGIIIHIIIIIIIIIIIIIIHIIIIIIIIIIIIIIIIIIIIIIIIIHIIIIIIHIIIIIIHHHIIIIIIIIHIIIIIIIIHIHIIIIHIIIIIIIIIIIIIIIIHHIIIIIIIIIIIIIIIIHIIIIIIIIIIIIIIIIIIIIIIIIIIIIIIIIIIIIIIIIIIIIIEIIIIIHIIIIIIIHIIIIHIHIIIIIIHIHIIIIIIIIIIIIIIGIHIHHIIIHIIIIIIIIIHIIIIIHIIIIIIIIIIIIIIIIIHIHHIHEIIIIIIIIIIIIIIHIIHIIIIII
@HISEQ:711:H5NNWBCX2:2:1101:4987:3751:ATCTCGTA
TTAAGTTCAGCGGGTGGTTCTACCTGATTTGAGGTCAAGTTTATCAAAATCCAGCCCCCAGCTCCAGCAGCACGGCCCCTGATCGGATGCAGATATGTATCGCACCCAACAGAGAGGTCGTCGCCACTCATGCATTTCAGGAGAGCAGACCCACAAGTTTAGGGCCTGTAACCCCCAAGTCCAAGCCACACATCACGATGTGGTTGAGATATTAATGACACTCAAACAGGCATGCTCCTCGGAATACCAAGGAGCGCAAGATGCGTTCAAAGATTCGATGATTCACTGAATTCTGCAATTCACATTACTTATCGCATTTC
+
IIIIIIGHIIIIIHIIIIIIIIIIIIIIIIIIIIHIIIIIIIIIIIIIIIHIIIIIIIIHIIIIIIIGHHHIIIIIIIHIHIIIIIIIHIIIIIIIIIIIIIHIIIIIIIIIIIIHIIHHIIIIIIIIIIIIIIIIIIIIIIIHIIHIIHIIIIGIIIIIIHHHIIIIIIIIIIIIIIIIIIIIHIIIIHHHHIIIIIIIIIIIIIIIIIIIIIIIIIIIIIIIHHHIIIIIIIIIIIIIIIIIIIIIIIIIIIGIIIIIIIIHIHHIIHIIIIIIIIIHIIIIIIIIIIIIIIIHIIIIIIIIIIIIIIIIIIIIIIII
@HISEQ:711:H5NNWBCX2:2:1101:6686:3779:ATCTCGTA
TTAAGTTCAGCGGGTGGTCCTACCTGATTTGAGGTCAAGTTTATCAAAATCCAGCCCCCAGCTCCAGCAGCACGGCCCCTGATCGGATGCAGATATGTATCGCACCCAACAGAGAGGTCGTCGCCACTCATGCATTTCAGGAGAGCAGACCCACAAGTTTAGGGCCTGTAACCCCCAAGTCCAAGCCACACATCACGATGTGGTTGAGATATTAATGACACTCAAACAGGCATGCTCCTCGGAATACCAAGGAGCGCAAGATGCGTTCAAAGATTCGATGATTCACTGAATTCTGCAATTCACATTACTTATCGCATTTC
+
IIIIIHIIIIIIIIIIHIIIIIIHIIIHIIIHIIHIIHIIIIIIHIIIIIIIIIIIIIIHIHIIIHIGHIIIIIHIIIIIIIIIIIIIIIIIIIIGIIGIIHIIIIIIIIIIIIIIIHIIIIIIIIIIIIIIIIIIIIIIIIIIIIIIHIIIIIIIHIIIIIIHHHIIIIIIIIIIIIIFIIIIIIIIIIIIIIIIIIIIIIIIHIIIIIIIIIIIIIIIHGIIIHIIIIIIIIIIIIIIIHIIIIIHIIIHHIIIHIIIIIIIIIHIHIIIIIIIIIIIIHIIIIIIHIIIIIIIIIIIIIIIIIIIIIIIIIHIIIII
@HISEQ:711:H5NNWBCX2:2:1101:7434:3917:ATCTCGTA
TTAAGTTCAGCGGGTGGTCCTACCTGATTTGAGGTCAAGTTTATCAAAATCCAGCCCCCAGCTCCAGCAGCACGGCCCCTGATCGGATGCAGATATGTATCGCACCCAACAGAGAGGTCGTCACCACTCATGCATTTCAGGAGAGCAGACCCACAAGTTTAGGGCCTGTAACCCCCAAGTCCAAGCCACACATCACGATGTGGTTGAGATATTAATGACACTCAAACAGGCATGCTCCTCGGAATACCAAGGAGCGCAAGATGCGTTCAAAGATTCGATGATTCACTGAATTCTGCAATTCACATTACTTATCGCATTTC
+
IIIIIIIIIIIIIIIIIIIIIIIIIIIHIHIIIIHIIEHHIIIIIIIIIIIIIIGIIIIIIIIIIIIIIIIHIIHIIIIHIIIIHHCHHIIIHHIGHIHIIIIIIIIIIIHGHEHIHHHHHIIIIHIIIIIIIIIIIIIIHHIIIIIIIIIHIHIIIIIIHHFIHHHIIIIIIIHIIIIHIIIIHIIHIHHIIIIIIIIIIIHIHIIIIIIIIIHHHHEHIIIIIHIIIIIIIHHDIHHIHHIIGIIIIIIHIIIIIIIIIIIIIIIIIIIIIIIIIIIIIIIIIIIIIIIIIIIIIIIHIIIIIIIIIIIIHIIIIIII
@HISEQ:711:H5NNWBCX2:2:1101:10568:3769:ATCTCGTA
TTAAGTTCAGCGGGTGGTCCTACTCGATTTGAGGTCAAGTTGTCAGTCATTGTCCGCAGACGGTTTGAAGCACAGAGCTCCCGATCAGCCACCCTCAATCGAGGTGCCGGCGAAGATACTTATCACGCCGTACTGTGTCCAACCAAGAGTTGCACTACTCCATTTGAGGTGAGCCACAGTGAAGCAGCAACACCCAAGTCCACCACTCCCGATCCAAGATGGATCACCAAAGATCGGGAGTGTGAGAGTACAATGACACTCAAACGAGCATACCCTTCGGAATGCCAAAGGGTGCAAGGTGCGTTCAAAGATTCGATGATTCACTGAATTCTGCAATTCACATTACTTATCGCATTTC
+
IIIIIHIIIIIIGIIIIIIIIIIIIIIIIIHIIHIIIIIIIIIIIHIIIIIIIIIIIIIIIIIIIIIIIIIIHIIIIIIIIIGIIHIIIIHIIIIIIIIIIHHHIIIIIIIIIIIIIIIHHIIHIIIIGIHIIIIIIIIIIIIIIIIIHHIIIIIIIIIIHIIIIIIIIIIIIHIIHIHIIIIIIIHIIIIIIIIIIHIIIIIIIIIIIIIIIIIIIIHIIIIIGIIIIIIIIGIIIIIIIIIIIHIIIIIIIIIIIIIIHIHFIIIIIIIIIIIIHHHIIIHIHHHHEHIHIIIIIHHIIIIIHIIIIIIIIIIIHGHIIIIIIIIIIIIIIIIIIIIIIIIIIIIIIIIIIIIIII
@HISEQ:711:H5NNWBCX2:2:1101:13998:3841:ATCTCGTA
TTAAGTTCAGCGGGTATTCCTACCTGATCCGAGGTCAACCATTAAAATTGGGGGGTTTAGCGGCTGAGAGCTGCAACACCTACCAAAGCGAGAAAAAAATTACTACGCTCAGAGGATATTACAGATCCGCCGTTATATTTCAGGAACTACAATACAGTAGATTCCCAACACTAAGCTAGGCTTAAGGGTTGAAATGACGCTCGAACAGGCATGCCCACTAGAATACTAATGGGCGCAATGTGCGTTCAAAGATTCGATGATTCACTGAATTCTGCAATTCACATTACTTATCGCATTTC
+
IIIIIIIIIIIIHHIIIIIIIIIIIHIIIIIHHHHHIIIIHIIIHHHIIIIIIIHIIIIIHIGHIIIFHHIIIIGIIIIHHIIHIIIIIIHHHHIIIIIIHIHIIIIIIIIGIIIIIIIIIIHIIGIHIIIIIIIIHHIHIIIHHHIIIHHHHIIIIIIHIIIIIIIIIIHIIIHIIIHHIHHIIIIIIIIIIIIIIIIIIIIHIIIFIIIIIHHIIIHHHHIGIIHIHEEHHIGHHHEEDIIHIIIIIIIGIHG?IHGIIIIHIIIIHHHHHHHHHHHHIHIIIIIIIHIIIIIHHHI
@HISEQ:711:H5NNWBCX2:2:1101:7477:4123:ATCTCGTA
TTAAGTTCAGCGGGTATCCCCACCTGATCCGAGGCCAACCATTGATAAAATTTGGGGGTCGGGGCGGCCTCCAACCGGTCGTCCACAAGCGAGGGTTTTGCTACGCTTGGAGTCCGGTAAGGGGCGCCCACGAGTTTCAGGCCCGCCATACAGGCGGGGCCCATCACCAAGCAAGGCTTGAGGTTTGTAATGGCGCTCGAACAGGTGTGCCCCCCGGAATACCAGGGGGCGCAATGTGCGTTCAAAGATTCGATGATTCACTGAATTCTGCAATTCACATTACTTATCGCATTTC
+
GIIGHHIIIHIGGHHHIIIIIIIHIIIIHIIIIIHIIIIIHIHIIIIHHIIIIIIIGHHGHHIHIIICDHHIIGHIIIIIIIIHIIIIHIIHIIH@HHIIIHIHIHEHIIIIHHIHHIHHEIIIIIIIHIHIHIGEGHIHHIHHIHHHHHHHIIIIHHHHIIHHHIIIIIIIHIGIIIIIHIIIIIIIHIHIIHHIIIIIIHIIIIIIIIIHHIIIHIIHIIIIIHDIIIIHIIHHIHIIIIIIIIGIIGIIHIIIHIIIIIIHIHIHIIIIIIIIIIGIIHIIIIIIIIHIIII
@HISEQ:711:H5NNWBCX2:2:1101:8566:4231:ATCTCGTA
TTAAGTTCAGCGGGTAGTCCTACCTGATTTGAGATCGAACGATCAAAGGCTGTCTTCACTCGGGAGAGACATCTGTGAGCCCCAGCGAACCCTCATCGCTGAAGGTTGGATGGCAGACGGCCGCGAGCGTAGATAGTTATCACACCTGCGACGCCACCAAGCACTGGTAAGCTGATTCATTTGAGAGGAGCCGACCACACAGGGGGGCCAGCAAAACCTCCAAAGTCCAAGCCAATCGTGGCAAACCACGAGGGTTGAGGTGTTCATGATACTCAAACAGGCATGCCCTTCGGAATAGCCAAGGGGCGCAAGGTGCGTTCAAAGATTCGATGATTCACTGAATTCTGCAATTCACATTACGTATCGCATTTC
+
FG?CGHCHH?CD<CCHIGHE@HIIFHHEFHCEHHH?FEHHIII1@GEFFHGFCHGHIHFFGG0CCEHHE@F?1<CG@G@EHCC=CHHDHHHH?FHHCG01<ECHFD@@CHF@EFHE0F/EHDDDCHHCDHHHF?HHII0FHHEFFHDD:DED:D?GHGHHHIEH?GHHIEHF88AHHHIE.B@CGHH@B.GHHIIDHEECEA.??H@HHHHIII;FEEFBBACCEGEC?@?G8;/<<//G<C/@D/CCC</GDIHC0<0E?IHHHGE?HGIIHGGC<F<1<HF1?EHHD0C<<1F@IGHHHHHCEIHHHHF/DHEF@G@?IHHHFHEHEF@?GCEGCHHFHEIH@@HIIIHCIIHEHGDHHCGEHHHCHC<?
@HISEQ:711:H5NNWBCX2:2:1101:11009:4181:ATCTCGTA
TTAAGTTCAGCGGGTAGTCCTACCTGATTTGAGGTCACATTAATGATGAGCTGTCCAAGGACTGTTAGAAAGCCAAACTGCCCCTTTGCCTTCAATAGCGTAGATAGTTATCACACCAATGAACAGGGTTGTTTCTGCTAATGCATTTCAGGGGAGCCAAAACCTTTCAAGAGGCCAGCAAACCCCCACATCCAAACCACTCCAACAGGAGAAGGTTGATATATTAATGACACTCAAACAGGCATGCTCCTCGGAATACCAAGGAGCGCAAGGTGCGTTCAAAGATTCGATGATTCACTGAATTCTGCAATTCACATTACTTATCGCATTTC
+
HFHHEHHHHIIIDHHHIIIIIGIIIHEHHEHIIIIIGHHHHFHIIEHFHIHHHGHHIGIIIIFH?FHGG@HHIGHIIIIHHHIIHIGHHIIIHIEHIEGHEHHII?G@GHIHIIIIIGHIIHHHIHH@HHHHIIHIIIIHIIIIHIEFHEHIHHHHHIIHIIIIIIIIHHIHHGIIHEHHHHIHDHIIEFHIIHH@EE@GHIHCGHIIHHIIIIIIHHGHHHHGHIHIIHEDIIGIIHHIIGIIIIIIGHIHFHHHHHHEHHHHIIIHHHGDHGHHEGGCHHHCIHHHGIHHHHHGFHHIGIHFHEHEIGGIHHIIHGIIHIIHIIHHGIHI
@HISEQ:711:H5NNWBCX2:2:1101:19854:4056:ATCTCGTA
TTAAGTTCAGCGGGTATTCCTACCTGATCCGAGGTCAACCATGTAAAAGATGGGGGGTTTTACGGCCGGAGCGCGCCCCGCGCCAGAACGAGATGTAACTACTACGTTCGGTTGGAGGACGCACCCGCCGCTGTCTTTGGGGGTCTGCAGGCGCAGGACCCCAACGCCAGGCAGGGCCTGAGGGTTGAAATGACGCTCGAACAGGCATGCCCGCCGGGATACCGGCGGGCGCAATGTGCGTTCAAAGATTCGATGATTCACTGAATTCTGCAATTCACATTACTTATCGCATTTC
+
IIIIIIIIIIIIIHIIIIIIIIIIIIIIIIIIIIIIIIIIIIIIIIIHIIIIIIIIIIIIIIIIIIIDHIIIIGIIIIIIIHIIIIIHIIIIIIIIIIIIIIIIIIIIIIIHHIIIIIIIIIIIIIIIIIIIIIIIIIIHHIIIIIIIIIIIIIIIIIIIIIGIIIIIIIIIIIIIIIIIIIIIHIIIIIHIIIIIIIIIIIHIIIHIIIIIIIIIIIIIIIIIIHHIIIIIIIIIIIIIIIIIIIIIIIIIIIIIIIIIIIIIIIIIIIIIIIIIIIIIIIIIIIIIIIIIIII
@HISEQ:711:H5NNWBCX2:2:1101:7077:4394:ATCTCGTA
TTAAGTTCAGCGGGTAGTCCTACCTGATTTGAGGTCAAATTTGATATAAGAGTTCGTCCGAAGACCATTATAAGCGGACTTTGAAGTCGAATGACGGCGCAACTTTTATTATCACACCGACGTCCGGAAACCAAAGGTTATATTCCGCTGATGCATTTGAGAGGAGCCGACTAGACGCCAGCACGCTCCAAGTCCAAGCTCTGATTAGAAACAAATCAAATCGGAGTTGAGAATTTAATGACACTCAAACAGGCATGCCCCTCGGAATACCAAGGGGCGCAAGGTGCGTTCAAAGATTCGATGATTCACTGAAAATCTGCAATTCACATTACTTATCGCATTTC
+
HIIIIIIIIIHIIIIH=HHIIHIIIIIIIIIIIHHHHIIIIIIIIIIHIIIIIHHHIHIIIIHIIIIHIIIIIIIIIIIIIIIIIIIIHIIIIGIHHIIIIIIIIIIHIIIHHIIIICHDHHHIIIHIIIIIIIIHGHHHHIIIIIIIHIIHHIIIIIIIIHHIIIIHIIHIIIIIHIIIIHIHHIIIIHIIHIIHIIHHHHHHFFHHHHIIHIIIGHFHCIIIIIGHIIIIIIIHIIHHHHHHHIIIHIIIHGIIIHGHIIIHHIIHIIHHIHIIIIIIIIIHIIIIIIIIHIIIIIIIHIIIIGIIIIIIIIIIIIIHHHIIIHIIHHIIIIHHIIHHIIHI
@HISEQ:711:H5NNWBCX2:2:1101:8943:4364:ATCTCGTA
TTAAGTTCAGCGGGTGGTCCTACCTGATTTGAGGTCAAGTTTATCAAAAGCCCATCTTATGAGCAGCAAAGAACACGCCCCACAGATGCAGATAAATGTATCACACCTTAGGGCTTTCTCATTACTGGCTCCATGCATTTCAGGAGAGCAGACTACAATAGCAGAGCCTGTAACCCCCAAGTCCAAGCCCAACGACCCTCGCGGGTGCGGGTTGAGATGTATAAATGACACTCAAACAGGCATGCTCCTTGGAATACCAAGGAGCGCAAGATGCGTTCAAAGATTCGATGATTCACTGAATTCTGCAATTCACATTACTTATCGCATTTC
+
IIIIIGHGIHIIIGIIIIIIIIIIIIHHIIIIIIHIIIIHHIIIHIIIIHIIIIIIIIHIHIHHIHIHIIIIIIIIIIHIIIIIIIIIIGGIIIIIIIIIIIIIIIIIIIIGHIHIIHIIIHIIIIIHIIHIIHIIIIIIIIIIIIIIIIIIIIIIIIIIIIIHIIIIHIIIHIHIIIIHIIIIIIIIHIIHGIIIIIHIIIIIIIIIHHHIIIIHHHIIIHEIHHIIIIIIIIIHIIIIIIIIHIHIIIIHIIHHIIIIIHHIGIIIIIHHHIIIIIIIIIIIIIIIIIIHIIIIIHIIHIIIIIIIIIIIIIIHIIIIGHIIIIIHIH
@HISEQ:711:H5NNWBCX2:2:1101:12172:4429:ATCTCGTA
TTAAGTTCAGCGGGTATCCCTACCTAATCCGAGGTCAATCATTAAAAAATGGGGGGGTTCTGACGAGTGTCCACCAGGTTTCTGTAGCGAGAGAAATTACTACGCTTAGAGCCTGACAGCACTGCCACTGATTTTAGAGGCTGCCTTGACGGCAGGCCCCAACACCAAGCTAGGCTTGAGGGGTGATAATGACGCTCGAATAGGCATGCCCCTCGGAATAACAAGGGGCGCAATGTGCGTTCAAAGATTCGATGATTCACTGAATTCTGCAATTCACATTACTTATCGCATTTC
+
IIIIIHHHHHGDHIIHGFEHIIHHHHIHIHHIHCHIIIIHHFEGHIIHCCGHH@CHHHICEFHHGHIHHIIHHHIIIE1FHIHIIEHH/FHDHEHHFHHEHIIIGHHHHHHCGHIIIEFIHHGHHIIIIGHIIGHIIIHEHHEHHGGEHHHHHHHIIHHHGH@HHHHHIFHFEH?HFDHEHIHCHHHHHEHH/EHFEHEGHEGIHIIH@CGHGEFCDFD<1HF</CGC<1CHHC?C=DCCD1HD<01G?EE@CC<<C<1D1?HG?EC<1HFC1F1G?F1EF1ED100HEEIIHI
@HISEQ:711:H5NNWBCX2:2:1101:12728:4282:ATCTCGTA
TTAAGTTCAGCGGGTATTCCTACCTGATCCGAGGTCAACCATGTAAAAGATGGGGGGTTTTACGGCCGGAGCGCGCCCCGCGCCAGAACGAGATGTAACTACTACGTTCGGTTGGAGGACGCACCCGCCGCTGTCTTTGGGGGTCTGCAGGCGCAGGACCCCAACGCCAGGCAGGGCCTGAGGGTTGAAATGACGCTCGAACAGGCATGCCCGCCGGGATACCGGCGGGCGCAATGTGCGTTCAAAGATTCGATGATTCACTGAATTCTGCAATTCACATTACTTATCGCATTTC
+
HIHIEHIIHHHIHIIGHIIHIIIIIGIHHIHHHHHHHHFHHHIHEHIIIHEHEHIIIIIIIIIHHHIHHIHIIIIIICHDHI@HHIIIIIHHHIEGHHIIIIIHIHHHHHHHGHGHIIHHIGHHHHIIIIHIIHIHIIIIIIIIHIIIIIIIHHHHIIIIIIIIIIIIIIIIHHIIIIHIIHIIIIIIIIIIIIHHIIIIIIIIIHHHHHIIIIHIIIIIIIIIHDCHIIHHIIHIIIHIIIIIIGHIIIIIIIIIIIIIIIIGIIIIIIIHIIIIHIIIIIIIHIIIIGIIIGI
@HISEQ:711:H5NNWBCX2:2:1101:13403:4434:ATCTCGTA
TTAAGTTCAGCGGGTGCTCCTACCTGATCCGAGGTCAACCTTTGGTGTGGCTGAAGTCTTGCTGGCCGGCACGCCGCCCAGGCCCCTGAGCGAGAGAAGTCTACTGCGCTCGGGACCGGGCCACGGCCGCCACTGGTTTTGGGGAGGGCCCCGGTGGTCGGGGCCGCACCCAACGCCGAGCTCCGGGGAGCTCGAGGGTCGTGACGACGCTCGGACAGGCATACCCCCTGGGTGCCAGAGGGTGCAATGTGCGTTCAAAGATTCGATGATTCACTGAATTCTGCGATTCACATTACTTATCGCATTTC
+
IEFC@EH<CEHHIHEHHHHHEFHEHH1DFFGHIHCH@HHCE1<DHHHIIGHIIH1CDCCCC@HFHHIE<</<<?E?CEHHHHEHHHEG<<@EFDECCHE6CC@<@DCHHHHHHH5DHHHCDHHHECDCCDDCGHHEGG<<HEHGD@@GCDFHGHHI?<CE??CHHEEB?HAHEHC?EIIHICIIIHHFHGHGHHFHHHCE=@EE<E<EF<HGHHGCHFCCIHIHHGIH?HGHEHH@EFD<EHIHFDGDHHIIIHEIHEGGCEEHGCHHIIHCHHCEIIHHCIHHHEHHGEIHFCIIHHHHIIIIHHDI
@HISEQ:711:H5NNWBCX2:2:1101:13930:4319:ATCTCGTA
TTAAGTTCAGCGGGTGGTCCTACCTGATTTGAGGTCAAGTTTATCAAAATCCAGCCCCCAGCTCCAGCAGCACGGCCCCTGATCGGATGCAGATATGTATCGCACCCAACAGAGAGGTCGTCACCACTCATGCATTTCAGGAGAGCAGACCCACAAGTTTAGGGCCTGTAACCCCCAAGTCCAAGCCACACATCACGATGTGGTTGAGATATTAATGACACTCAAACAGGCATGCTCCTCGGAATACCAAGGAGCGCAAGATGCGTTCAAAGATTCGATGATTCACTGAATTCTGCAATTCACATTACTTATCGCATTTC
+
HHIIHHIIIIIIIHHIIHHIHHHIIHHIIHFGHHHHHIIHIGHIIHIIIIIIIHIIIIIIHIIIIIGDFHIIIIHIIHHIHIIIHCEHIGIIHGHGHHHIIHIHHIIIIIGGHHIIGHHHHIIIIIIHIIHIHHHHHHHHIIHHIGHHIIIIIIHHHHIIHHHIIIHHIIIIIHHHHHHHHIIHIIHHHHIIHHHHIIIIGHHHGIIIHIHHIGIIIIHHHEFHEHIIIIHIHHGDHIHGEIHIIIIIHFHFIIIHHHHDCHIIIIIIIIIHEHFIIIIIIHIHHIIIIIIIIIIIIIHHHFFHIIHEHHHCHIIHHHHI
@HISEQ:711:H5NNWBCX2:2:1101:16013:4500:ATCTCGTA
TTAAGTTCAGCGGGTAGTCCCACCTGATTCGAGGTCAAAACAGAATAATGCGTAAAAGCCAAATTAGAAGCAACCCAAGATGAGAATTGGCCATCCCGAAAGATATATCCCCCCTAGCGGTCAGATTCATTATCACGCTGAGAGTAAAACCAACACCACAACATGAGGATCAGCTAATGATTTTAAGGCCAGCTGTTCCAATGAAAGGAACAGCAGAGCCCAATTACCAAGCTTAGGATGAAAAAAGCACCCCAAAGCTTGAGGATTTCACGACACTCGAACAGGCGTGCTCCCCGGAATACCAGGGAGCGCAAGGTGCGTTCAAAGATTCGATGATTCACTAAATTCTGCAATTCACATTACTTATCGCATTTC
+
HIIGIIIIIIGIHHCHHHHIIIIIIIGHHHIIIIIIIHIIIIIHIIIHIGIIIIHIIGIIIIHIIE@HHIIIIIIIIHHHHIIIIIIIIIIEHHIHIIIHIIIIIIIIHIIIIHIIIIHIEHIIIHGHIIGIIIIHIIIHIIGIIIIIHGHIIIIIGGHEHHIHHHIIIHIIIHIHIIIIIHHHHHHFHFIIIIHHHIFHGHHIHHIIIIIIIIIHIIIIHIIHHIIHIIIHFIHHHG:C:HHGHFHC?IIHHH?EIIIIIIIHIIIIIHHHHEEIHGIHHIHHIIHIIHHIIIIIHIIHIIIIIIIIIHEHHIIHHFHIIHHFHIIIIIIHHIIIIIIIIIHGGIHIHIIIIIHIIIIHIIIIIHIIIGIIGII
@HISEQ:711:H5NNWBCX2:2:1101:16938:4261:ATCTCGTA
TTAAGTTCAGCGGGTGGTCCTACCTGATTTGAGGTCAAGTTTATCAAAATCCAGCCCCCAGCTCCAGCAGCACGGCCCCTGATCGGATGCAGATATGTATCGCACCCAACAGAGAGGTCGTCGCCACTCATGCATTTCAGGAGAGCAGACCCACAATTTTAGGGCCTGTAACCCCCAAGTCCAAGCCACACATCACGATGTGGTTGAGATATTAATGACACTCAAACAGGCATGCTCCTCGGAATACCAAGGAGCGCAAGATGCGTTCAAAGATTCGATGATTCACTGAATTCTGCAATTCACATTACTTATCGCATTTC
+
IIIIHCHHIGEHHHHDIEFHHIIIIIIHHIHIIIIIIIHHIHHIHFHE@HIHHIIIIIGDFHHIIIICHEH?FHIIIIIHEHIGHIIHIIIIHEEHHHHIFEHHHIIIHIHHIHHHEHHHHHHIHHHHHHIIIIHIIIHHHHIIIIIIIIHHGCEHHGHIIEGIIIIHHIHIHHHHHIHFIHIIGHHFGHIIHHHHIHIIIIIIIIIIHHHIIIHCGHGIHEGCGDHHHIIHGHHHE<IIIHHC?GHIIHHGHIHG@HHHEIIIHIIIHHFH?IHHIHIHHFIIIIIIIHIIHIIIHHIHHGGHHHHGEECEIHFHCDHH
@HISEQ:711:H5NNWBCX2:2:1101:17166:4304:ATCTCGTA
TTAAGTTCAGCGGGTATCCCTACCTGATCCGAGGTCAACCTTGTGAAAGATTTAACGGCCGCGGCCACCCGCACTCCGAAGCGATTAATGAAATCACAACGCTTGGAGACGGACAGCTCAGCCGGAGACTTTGAGGCGCGCGGAACACCGCGGCGCCCAATACCAAGCCAGGCTTGAGTGGTGAAATGACGCTCGAACAGGCATGCCCTCCGGAATACCAGAGGGCGCAATGTGCGTTCAAAGATTCGATGATTCACTGAATTCTGCAATTCACATTACTTATCGCATTTC
+
HIHIHHFEEHEHDHHDHHHIIFHEHH@GCFHFHIHIHEHHCFEEHECCFHGHHEHEECHHIHHHIIHCEHCHHIHHIIIIIIIHIFGEHHIIHHIHDHHIEIEHEHGHHIIHHHDHIIHGHIIIIHIHIIIEHIHHHHIIHHIIEHIGIIIIIIII@HIHIIHHHIHHHHEHFHFIIHGBHEEFEHHHHFHHHHHIHHGHIHHEHIHIIHFHIHHCHEEG@HCHIIHHGF?GHDHHHHIHIIIHCEIGIHHE@@HHEIHEHGHGHHHFHFFHFGFCCHHDIHIHIHHGGII
@HISEQ:711:H5NNWBCX2:2:1101:17397:4406:ATCTCGTA
TTAAGTTCAGCGGGTATCCCTACCTGATCCGAGGTCCATCAAGGAAAAAAAAATTGTGGATTGCTCTCACAATAGGCTTAAAGGGTCGGCCAGCTTTCAAGCGGGTGACAATGCCCCATACGCATTTAAAAGACCGGACTGCGACCCTGCCACTGCCTTTGGGGCTACTGTCCAATAAGACAGTTGAGTCCATCACACAAGCCGGGCTTGAGGTATAGCAATGACGCTCGGACAGGCATGCCCTCCAGAATACCAGAGGGCGCAATGTGCGTTCAAAGATTCGATGATTCACGGAATTCTGCAATTCACATTACTTGTCGCATTTC
+
IIIIHIIHIIIIIIIHIIIIIIIIIIIHIIIIIIIIIIIIIIIIIIIIIIIHIIIIIIIIIIIIIHIHIIGIIIIIIGHHHIHHHHIIIIIIIGIIIIIIIIIIGIIIIIIIIIIIIIIIIIHHIFHHIIIIIIHIIHHIIIIIIIIIIIIIIIIIIHIIHIIIIIIHIHIIIIIIHHIIIIIIIIIIIIIIIIIIIIIIIIIIIIIHIIIIIIIIIIIIIGIIIIIIIIIHHIIIIIIIIIIIIIIIIIIIIIIIHHIIIIIIIIHHIHIIIIIIIIIIIIIIIIIIIIIIIIIIIIIIIIIIIHIIIIIIIIIIIIIIIHIIII
@HISEQ:711:H5NNWBCX2:2:1101:18651:4463:ATCTCGTA
TTAAGTTCAGCGGGTATCCCTACCTGATCCGAGGTCAACCTTAGAAAGATTCTCCCTGAGGGGAGGCAGACCGTGTCCCGTAAACCCATGTGTCCGATACGTGTCCCGTGAAGAACTCAGTGTACCGGGGGTCCAACGAGGCCGCCGTCATTGTCTTTGGGAGGGGCAGGAGCCCCCGAGGGGGCCTCCACCAAACCGTCCAACACCAAGCCGAGGGCTTGAGGGGTGATAATGACGCTCGAACAGGCATGCCCTTCGGAATACCAAAGGGCGCAATGTGCGTTCAAAGATTCGATGACTCACTGGAATTCTGCAATTCGCATTACTTATCGCATTTC
+
IIHHIIIIHIIIIIIIIIIIHIIIIHHIHIIIIHIIIIIGHIIIEH?HHHIIIIIIIIHFGGHHIIH@HIIIIIIIIIGHIIIIIIIIHIIHIIIIIIEHEHHIIIIIIIHGHHIHHIHHHIHIIIIHHFHHHHIHIIHIIGHIIIIEHHHIHHHIIHHHHFFIIIHIHHHHIHEHHIIHIIIIHHGIIIIIHIHIIIIHGHHHHHDHEIIGHHHHGHEGIIIHGHIIIIIHHIIIIHHIHHHEHHHHIIFGIIIHIIIHH?IGIIIHHEIIHIIIHHHIIIIHIIIIIIHHHEHIIHIHGIIIIIIIGIIIIIHHGIIIGIHHIHGCIHIIHIHHIG
@HISEQ:711:H5NNWBCX2:2:1101:14978:4683:ATCTCGTA
TTAAGTTCAGCGGGTAGTCCTACCTGATTTGAGGTCTAGTCTTAAAAAGTGCCGCGAGGCGATTAGAAGCAGTCTTCCCTTGACCAGATGAAACTTATTACATCAGGCTACGGTTGGAACCACTAAGAAATTCAAGGTGAGCAAGTTGCAACACCCAAATCCACGTCCCTAGAGAAAACTCTAGGGTGTGAGGTTTCAAGACACTCAAACAGGCATACCTTTCGGAATACCAAAAGGTGCAAGGTGCGTTCAAAGATTCGATGATTCACTGAATTCTGCAATTCACATTACTTATCGCATTTC
+
IIIIGHIIIIIIIIIIIIIIIIIIIIHHIIIEHHHIIIIIIIIIIGIIIIIIIIIIHHIIIIIIIIGGHIIHIIIIIIIIIIIIIHHHHIIIIIHIIIIIIIIIIIIIHIIIIIIIHHIIIIIIHHHIIIIIIIIIGIIIIIIIIIIIIIIIIIIIIIIHIIIIHIIIIIIIHIHHIIIIHIIHIIIIIIIIIIIHHIIIHIIHIIIIIIIIIIIHIIIIIIIIIIHGIHIIIHHIIIIIHHHIIIHFIIIIIIIIHEIIIIIIIIIIIIIIIHIIIIIIIIIIIIIIIIIIIIIIIIIIIII
@HISEQ:711:H5NNWBCX2:2:1101:18877:4624:ATCTCGTA
TTAAGTTCAGCGGGTAATCTTGCCTGATTTGAGATCGTAATTGATTATAAGTTTTAGCGAGCTGTGGACAGAACTCTGCAATGCGTCATTAATGTGAGATCGGGACGACTGTCTCGCTAGCACACATTGAGCCGCACTGGGAAGCTCATCAACTCGATGTAATCAAGCCAAATACACTTTCGCATATAAGGCCACTCCCAACTCTCAACTAGAGTTGATCTTGTTTTGCGATTCTCAAACAGACATACTGTTACTTACATAACAGTGCCATTCGCGTTCAAAGATTAGATGACTCACAGATTCATGCAAATCGCATCACGTTTCGCATTTT
+
EEE@CGF11CDCDDH?EGHHHHCHE<@G@?11<CF?GHIE1<FE1<?EHC1<<DHHHHI/C<<FHHGECG?@F?EFH1@<CGCHHHHFIG1CG?F?1@@@1<<<<FC?<C/D@@HCGGG@FCHHHGHHE<IIIHIHHFAFF@HCEHHFH?EGEIHHGGIIHHHHIHEHGIIIHEHFHHIHHGIIGIGIHHGHGHIHGFEHGHIIHHFGHHHEIIIHGGIIIHIIIIIIIHIIHHIIIHHIHEGHIHHIIIIIIIIIIIIIIIHIHHIIHIIIHHHGIIHHIHGIIIIIIIIHIIHHHEIIIIHIIIIIIIIIIIHIIIIIIIIHIIIIIII
@HISEQ:711:H5NNWBCX2:2:1101:1845:4916:ATCTCGTA
TTAAGTTCAGCGGGTTTTCTTGCTCGATTTCAGACCAAGTTGTCAGAGCCGGTTAAGCATAACTGCTTGTTGGCCCTGTGTTGTTTACGGATGCGTGTTCTCTCGGTGGCTGACGAAGTGTATCATAAGCTGTTGCACTTGTCCGGGCATCACCGCATTCAGTCACGCACTCTAACTTTAAGGCAATTGACAAAGACAAATTGCCCACATCCACATTGCGCAGAGGTGCTGGCGAACCAACAACAACCCCACGGTCTGTGAGTTTTTTAATGATTCTGAAACGAGCATGCTCCGCGGAATACCACGAAGCGCAATGTGCGTTCAAAGATTCGATGATTCACTGAATTCTGCAATTCACACTACTTATCGCATTTC
+
IIIIIEHIIIGHGIIIIIHIIIIIIHHIHIHIIHIIIIIIIIIIIIIIHGIIIHHHHHIIIIIIIIIGHHIIHHIIIIHHHIGIHGHIIIIIIIIHHHIHHIIIHHIIIIIIIIGGHIIIIIIIGIII?EHIIIIIHHIFHIHIIIIIGIIIIHIIHIIIGIHIIIIIHHIIIIHIGHIII?IHHHHHIHIIIHHIHIIHIIHIIHIIHHIIIIHHHIHGHHHGIHGIHHHHGHIIHHHGEHHHCCIHC<<CEFEIIIHHGGIIIIIHIIHEHHEHGHGCCGGIIIIIHHDIIIIIIIIHHGIHEGCHHIGIIIHIIIIIIHHG?DFHHHIIIHEGIIIIHHHHHHIIIIIHHHGHIIHHG@FEHIIIIIGHHIH
@HISEQ:711:H5NNWBCX2:2:1101:2404:4818:ATCTCGTA
TTAAGTTCAGCGGGTAGTCCTACCTGATTTGAGGTCAAATGGTCATGTATTGTCCGAATGAACAGACGGTTAGAAGCAGTGCAAACCCATATAATTGCAGATGTCCACGGCGTAGATAATTATCACACCAATAGACAGTCCACGCGGGGCACTGGCTAATGCATTTAAGGGGAGCTGACCATCTTAAAGAAGCCGGCAAAATAAACCCCCATATCCAAGCCATTATCAGCAAAAGCTAATAAAGGTTGAGAATTTAATGACACTCAAACAGGCATGCTCCTCGGAATACCAAGGAGCGCAAGGTGCGTTCAAAGATTCGATGATTCACTGAATTCTGCAATTCACATTACTTATCGCATTTC
+
HHCHH?<EFHHDHHHDIH1DFHIEGG<1CHCEEFGHEHEHFHHHIHHHHHEH@1DEHEHIIIEHHHE<E<DHH?CEHIIHHIEHC11DEFHCGHHIGF?FCCF<FF1CGCCC<CD0GHFIHIHFEC<0DHHCGEFEEECEG?GC<<C?@:DEDHED@D@GH?GHHHECHHHI??ECFIHGHIEHIHHHHHC..GDHIGFAHHG?GE=FHGCHHHHI</<G</IHIHEEHGCECHHGCFF0FHF<<@HIHGGD?DHHE<GDDDD11C1FIHHFHGHEE<HHHIHHHHEHEECHCEIIHHGEH?HFEGHGCEGC?HHHGIIHIIIH@HHGGHFD?CHHCCE<11HF?F<1HD0IHEGIIFEDCI
@HISEQ:711:H5NNWBCX2:2:1101:4399:4844:ATCTCGTA
TTAAGTTCAGCGGGTGGTCCTACCTGATTTGAGGTCAAGTTTATCAAATCCAACGACATATAAGCAGCCATGACCTTTCCCATCAGATGCAGATAATTATCACGCCTGACAGAGGTTTGACCACTCATGCATTTCAGGGGAGCAGACTACAAGCCCAGAGCCTGCATAACCCCCAAATCCAAGCCACACACACCATGGTGTGGGTTGAGATATTGACGACACTCAAACAGGCATGCTCCTCGGAATACCAAGGAGCGCAAGATGCGTTCAAAGATTCGATGATTCACTGAATTCTGCAATTCACATTACTTATCGCATTTC
+
IIIHIIIIHIIHHHHIIIIIIIIIIIHIIIIIIIIIIIG@HHIHIIFIIIIHHIIGHHIIHIIEHHIGHIIIIIIIIIIGIIIIIHIIHIIIIIIIIIIIIIHHIHIIHHIIHHHHHHIHIIIHIHIIIIHIHHIHHIHIIIIIIIIHIIIIIIIIHHIIIIIIIIIIHIHIIIIIIHIHIEIHIIIEHGHHHHIIHIIIIIIIHHHIIHHHHIIIIIHGHIHH?IIIIIHIIIIIHIIIIIGIIHIIIHIHGIIIIIIIGHIIGIGIIIIIIIHHIIIIIIIIIIIIIIHIIHIIIIIIIIIIIHIIHIIIIIHIIIIHI
@HISEQ:711:H5NNWBCX2:2:1101:8736:4932:ATCTCGTA
TTAAGTTCAGCGGGTGGTCCTACCTGATTTGAGGTCAAGTTTATCAAAATCCAGCCCCCAGCTCCAGCAGCACGGCCCCTGATCGGATGCAGATATGTATCGCACCCAACAGAGAGGTCGTCACCACTCATGCATTTCAGGAGAGCAGACCCACAAGTTTAGGGCCTGTAACCCCCAAGTCCAAGCCACACATCACGATGTGGTTGAGATATTAATGACACTCAAACAGGCATGCTCCTCGGAATACCAAGGAGCGCAAGATGCGTTCAAAGATTCGATGATTCACTGAATTCTGCAATTCACATTACTTATCGCATTTC
+
GHIIIHIIGIIIIIIIHIIHIIIIIHIIIIIHIIIHHHIHHIIIIIHHIIIIHIIIIIIIIHIIIIIIHIIIIGDIDHIIIIIIIIIIIIGHEHHHIHIIHHHHIHHIHIIHHIIIIIHIIIIIIIIHHIIIIHIHIIIIIHIIHIIIIHIIIHHEHHHHIIIIIIHIIHDHIHHH@HHIIHHEIIIIIIIIIIHIIHIIIHIIHIIIIGIIIIIIHHEGIGIHHHHHIHHHHHGCHHHHIIIIIIIIIIIIIHHIIIIIHHHHIIHIHHIIIHHIIIIIIHHHHHIHIGIIIIIIIIIIIIIHIIHHGIIHIIIIIIII
@HISEQ:711:H5NNWBCX2:2:1101:9588:4985:ATCTCGTA
TTAAGTTCAGCGGGTAATCCTACCTGATTTGAGGTTAAATTGGTCATAAGGATGAGGGGAACCACCCCCCCCATCAGTTATGAGCGAGCGAAACTTTCCGCAGCTGCACAACCACACTCAAGCATGAAAAGACTATCAATGCCAGAGAGGCGTGGGTGCCATGCAGATGTCACATCACTAATGTATTTCAGGGGAGCTGGGCTTTCTAAACAAAAGGCCAGCACACCCCAATTCCAAAAGAGAAAATCTGTGAAGATTCTCTTTTGAGGATTCAATCACACTCAAACAGGCATGCCCCTCGGAATACCAAGAGGCGCAAGGTGCGTTCAAAGATTCGATGATTCACGGAATTCTGCAATTCACATTACGTATCGCATTTC
+
IIGGHHIIIIHIGFHHIIIHIHIIIIEFHHHHIFCHIHIIIIIHHHHIHEHIHIIHHHICHHHIHHIHIIIIIHIIIHIIIHHHHHGDHIIIGIIIIHIIIIHIHHGHHIIHHFHGIII?HHHIIIIIIHEHIFHHIHIHEEHIHGHFECHHDEHIHIIHEHHHIIHIHIIIIIIFGHHHIHIEGBF@FHI.HIHHFHHHHHBHGIHHHGHHEIIHHGHF.HHCCHHEHIHHEIHHHEGHEHHHHIGIIHIIIGIIHIIIHHGHFIHHHCHFCHHCHFIHHGDCD<HHHHHHHHCGGHIHHIIIIIHHHFH=IIIIIGIIIIHIIHGIIIIIIIIIHIIHIIIIHHEGIIHIIIHHFIIIHHGHIHIIIHIIIIIIIIGH
@HISEQ:711:H5NNWBCX2:2:1101:12344:4997:ATCTCGTA
TTAAGTTCAGCGGGTATTCCTACCTGATCCGAGGTCAACCTTAAAAAATTGGGGGTTTTACGGCTAGAATCCCTCCGAATCCCAGTGCGAGACGTTAGTTACTACGCAAAGGAGGCTCCGAGAGGGTCCGCCACTACCTTTAAGGGCCTACGTTTAACCGTAGGGCCCCAACACCAAGCAGAGCTTGAGGGTTGAAATGACGCTCGAACAGGCATGCCCGCCAGAATGCTGGCGGGCGCAATGTGCGTTCAAAGATTCGATGATTCACTGAATTCTGCAATTCACATTACTTATCGCATTTC
+
HIIIIIIIIIIIIIIIIIIIIIIIIIIIIIIIIIIIIIIIIIIIIIIIIIHIIIHIHIIIIIIIIIIHHIIIIIIIIIIHIIIIIIIIIHIIIIIHIHHIIIIIIIIIIIIIIIIIIIIIIIIIIIIIIIIIIIIIIIIHHIIIIIIIHIIIIIIIIIIIIIIIIIIIIIIIIIIIIIIIIIIIIHIIIIIIIIIIIHIIIIIIIIIIIIIIIIIIHIIIIIIIIIIIIIIIHHIIIIIIHHDEIHIIIIIIIIIIIIIIIIIIIIIIIIIIIIIIIIIIIIIIIIIIIIIIIIIIIIIIII
@HISEQ:711:H5NNWBCX2:2:1101:14644:4777:ATCTCGTA
TTAAGTTCAGCGGGTGCTCCTACCTGATCCGAGGTCAACCTTTGGTGTGGCTGAAGTCTTGCTGGCCGGCACGCCGCCCAGGCCCCTGAGCGAGAGAAGTCTACTGCGCTCGGGACCGGGCCACGGCCGCCACTGGTTTTGGGGAGGGCCCCGGTGATCGGGGCCGCACCCAACGCCGAGCTCCGGGGAGCTCGAGGGTCGTGACGACGCTCGGACAGGCATACCCCCTGGGTGCCAGAGGGTGCAATGTGCGTTCAAAGATTCGATGATTCACTGAATTCTGCGATTCACATTACTTATCGCATTTC
+
IHIIIHIIIIHHHHIHHHIIIIIIIIHIIIIIIIIIIIIIIIIIIIIIIHIIIIIIIHHIIIIGHHHFHDHIHIIICHIIHGIIHIIHIIHHIIHIIGIHHIIIIFHIIDHIHIHIHHHHHHHIHIIIIIHHHHHIIIIIIIIHHHCDGHIIHICHHIIIHHHCIHIHIIIEHHHHIIHIIHHHHEHHHIIHHIHHIHHIIIHFHIHHIHHIIIIHEFIHHHDIIIIIIIIIIHHIHHHHIIIIIIHHIHFFHHF1?HHHHH?IHIIIIIGIHHCGIIGIIIIIIIIIIIIIIIIHIHHHHHFHGIID
@HISEQ:711:H5NNWBCX2:2:1101:14538:4828:ATCTCGTA
TTAAGTTCAGCGGGTGGTCCTACCTGATTTGAGGTCAAGTTTATCAAAATCCAGCCCCCAGCTCCAGCAGCACGGCCCCTGATCGGATGCAGATATGTATCGCACCCAACAGAGAGGTCGTCGCCACTCATGCATTTCAGGAGAGCAGACCCACAAGTTTAGGGCCTGTAACCCCCAAGTCCAAGCCACACATCACGATGTGGTTGAGATATTAATGACACTCAAACAGGCATGCTCCTCGGAATACCAAGGAGCGCAAGATGCGTTCAAAGATTCGATGATTCACTGAATTCTGCAATTCACATTACTTATCGCATTTC
+
IIIIIIIIHIIIHHIHIIIIIIIIIGIIIIIIIIHHHIIIIIIIIIHIIIIIIIIIIIIIIIIHIIHFEHIHIHHIGIIIIIIIIIHIIIIIIIIIIIIIIIIIIIIIIIIHIHIIIHHIIHIIIIIHIIIIHIIIIIIIIIIIIIIIIIIIIIIIIHIIHIHIIHIIIIIIIIIHIIHIIIIIIIIIIIHHHIIIIIHIIIIIIIIIIIIIIIIIIIIHIGIIHHIIIIIIIIIIIIIIHIIIIIIIIHIHIIIIIIIIIIIIIIIIIIIIIIIIIIIIIIIIIIIIHIIIHIIIIIIIIIIIIIIIIIIIIHIIIIII
@HISEQ:711:H5NNWBCX2:2:1101:1768:5097:ATCTCGTA
TTAAGTTCAGCGGGTATCCCTACCTGATCCGAGGTCAACCTTTGAAAGATTTAACGGCCGCGACGACCCGAACTCCACTGCGAATAGTTTGCACAACGCTGGGAGACGAACCGCCTAGCCGGAGACTTTGAGGCGCGCGGATGAACCGCGACGCCCAATACCAAGCGAGGCTTGAGTGGTGTAATGACGCTCGAACAGGCATGCCCCCCGGAATACCAGGGGGCGCAATGTGCGTTCAAAGATTCGATGATTCACTGAATTCTGCAATTCACATTACTTATCGCATTTC
+
IIIIIHHHCHIIIGIIIIIHHGIHHIIIIIGHHHHHEHHFHI@HHHIIIHIIHHHIIIIIIIIIIIIHIIIIIIHIIIIIIIIIIFHIGHEHIIIHHIIHIHIHIHHHIIIIHHIIGIIHHIIIIIIIIHIIHIIIHIHIHIIHGEGIIIIIHIIIIIIIIIHIIIHEIIIIHIIIHIIIIHHHIIIHIIIIIIIIHIIIIIHHIIIIIIHIHGIHEDDGHHDHHFHIHDEIGIIIIIHIHIIIHIHIIIIIGFIHIHIGIIIIIIIGIIIIIIIIIIIIIIIIIIIHI
@HISEQ:711:H5NNWBCX2:2:1101:9268:5228:ATCTCGTA
TTAAACTCAGCGGGTAGTCCCGCCTGACCTGGGGTCGCGGTCGAAGCATCGTCCTAGAACGATACATTGGGTTCTTTTTTGAGGGTTTCCCTAGCAGCTCACAACACACAGCAGAAGAAAAGGGTCTTTACAACCACCACTAGCCGTGTGTCCACCGAAGGGGACTCCTATTTTGACCAACCGCACAACAAGCACGGGAAGCCAATCTCCGCTCCCAATCGCCACGACTACCCTTAAGGGAAGTATGATGGGGGGCGACGCGATGCGTGACGCCCAGGCAGGCGTGCCCTGAACCGGATGGCTTCGGGCGCAACTTGCGTTCAAAAACTCGATGGTTCACGGGATTCTGCAATTCACACCAAGTATCGCATTTT
+
IIIIIIIIIIIIHIIIIIIIIIIIIIIIHIIIIIIIIIIIIIIIIIGIIIIIIIIIIHIIHIIIIIIIHIIHIIIIIIIIHHIICHHHIIEH@FGE@G@GHCGFG@1<DHEFCGHGHHIIEHIGFHGHIIEHIIGHHHIFEC<FFDH/D:FHFHHHDHHGHGF?HIIIIGHHHB/HHHHGHE@FIIIHHGEIGIIHHIIIIHIHFHHGIIGIHFIIHIHIHIIIIIIIIIIHG@IIHIIIIIIIHIIIIIHIHHGHGHIHHIIIIHHGIIIIIIIIIIIIIIIIIIHIIIIHIIIHIIIIIIIIHHIIHIHIIIIIIIIHIIIIIHHIIIGIIIHIIIIIIIIIIIIIIIIIIIIHIIIIIIHGIIIIHIHIII
@HISEQ:711:H5NNWBCX2:2:1101:14819:5045:ATCTCGTA
TTAAGTTCAGCGGGTATCCCTACCTGATCCGAGGTCAAAATAAAAAGTAAGCTTATGGATGCCATCTCCCACTGCTAGAGGACGCAAATCTGCTGCGCTCAAAGCCGCTGGAGTGGCTGCCAATCCTTTTGAGGCGAGTCCCTAAGGACAGACGCCCAACACCAAGCTGTGCTTGAAGGTGAAAATGATGCTCGAACAGGCATGCCCTAAGGAATACCAAAGGGCGCAATGTGCGTTCAAAGATTCGATGATTCACTGAATTCTGCAATTCACACTACTTATCGCATTTT
+
IIIIIIIIIHIIIIIHHHHIIIIIIGHIGIIIIHEHHIIIIIIIIIHIHIHFHHGIIHIIIGIIHIIFHHIIIIIHHEFHIIHIIIHHHHHIIGIIIIIIIIIHIIHHHIIIIIIIHHIHHHHHIIHHIHHHHHHHIIIHIHIIIIIIIIIHHIGIIHFHHIHHHIIHIIIIIHIIIIIIIHHHHHIHIIIIIIIIIIIHIHHIIHIIIGIIIHHIIIIIHHIHIIHIIHDHIIHHIIIIIGIHHHIHIIIIIIIIIIIIIIIHIHHHIIIIHHIIHHIIHHHGIIIIHI
@HISEQ:711:H5NNWBCX2:2:1101:2167:5303:ATCTCGTA
TTAAGTTCAGCGGGTAATCCTACCTGATTTGAGGTTAAATTGGTCATAAGGATGAGGGGAACACCCCCCCATCAGTTATGAGCGAGCGAAACTTTCCGCAGCTGCACAACCACACTCAAGCATGAAAAGACTATCAATGCCAGAGAGGCGTGGGTGCCATGCAGATGTCACATCGCTAATGTATTTCAGGGGAGCTGGGCTTTCTAAACAAAAGGCCAGCACACCCCAATTCCAAAAGAGAAAATCTGTGAAGATTCTCTTTTGAGGATTCAATCACACTCAAACAGGCATGCCCCTCGGAATACCAAGAGGCGCAAGGTGCGTTCAAAGATTCGATGATTCACGGAATTCTGCAATTCACATTACGTATCGCATTTC
+
IIIIIIIIIIIIIHIIHHIIIGHIIHHHIIIIIIHIHHIIHIGHIHIIHHIIIIIGIHIIHIIIIIIFHHIIIGIIIIIIIIIIGHHIIHIIIIIIIHHIIIIHIIIIIIIIIIIIIIGHHIIIIIIIIIIIIIIHHIIIIIHIHHHHIDHHHIFHHHGHIHHHHHIIIHHIEHHHIIIHIHHHIIIIIIHHHHHIHHIHHHHIIIIHIICHIIIIIIHHHHHHFHHHHHHH@HEFGIIIHHIHHEIHFG?IGIIIHEHGF?IIIGIIIGIHHGHIIHIIIIIHIIIIIIIHHHIIH@GCHHHIIIIIIHHIIIIIIHHHHGHHIIHIIIIHIIIIIIIIIIIIIIIIHIIIIIIIIIIIIIIHIIIIIIIIIIIIII
@HISEQ:711:H5NNWBCX2:2:1101:4473:5407:ATCTCGTA
TTAAGTTCAGCGGGTAGTCCTACTCGATTTGAGGTCAAGTCGCCAGAAGATTGTCCGAAGACAGTTTGAAGCAACAGAGCTCCCGATCGGCCACCCTCTTTGCGAGGAGCCAGCGAAGACACTTATCACGCTGTACTATGTCCAATCAAGAGGTGCACTAACATATTTCAGGTGAGCCACAGTCAAGCAGCAAACCCAAGTCCACCGCTCCCAATCCAAAGCAATTGGGAGTGTGAGAGTACAATGACACTCAAACGAGCATACCCTTCGGAATGCCAAAGGGTGCAAGGTGCGTTCAAAGATTCGATGATTCACTGAATTCTGCAATTCACATTACTTATCGCATTTC
+
DHE?CEHH?CG?C<HDHGEFHIIIIDHGEH?GE?D1FCDGHEEHHHF1<GHHHHHC=?EC0GHCFEHGEHGFCHHHEEHIHIIHGHGIDHGGDHECDHEHHHIGCH<CCHI?HHIIIHEHEGHHHIHCEHHHIIHHHHEHHGHHHHIHIHIHHHFIHCHGGEH@EFDGIHEHHIIIHIHHHHHHHHCGFHHHGCHIIHHIHIIIIIIIHIIHIHHIIHHHIIHIIIIIHIIIHIIIIIIHHIIIIIIIHHHIIIHIIIIIIIIIIIIIIGHIIIGHIIIHGHIHIIIIIIHIIIIIIIIIIIIIIIIIIIIIIIIIIHIIGIIIIIIIIIIIIIIIIIIIIIIIHIIII
@HISEQ:711:H5NNWBCX2:2:1101:5722:5472:ATCTCGTA
TTAAGTTCAGCGGGTAGTCTCACCCGATTTGAGGTCAAGGTTCTTTTTGTGGGTCCAGCCTCCCGCCACAGACGGCGGCGACCGGAGCACCATCGCTGTCCATGAGACAGTTAGGAGCGGAGAAAACAGTGCCAAATCCAAAACGTAGAAACATCTTATCACGTCAAGGATCAGCAAAGCGGACCCCACTAATTCATTTGAGAGGAGCTCGCTTTCAAAGGCGAAAGCAAGCATTGAACCTCCAAGTCCAAAAGTCCTATTCCGGTCAAAGAAAAGGATTTTGAGAATTTCACGACACTCAAACGGGTGTGCCCCTCGGAATGCCAAGGGGCGCAAGGTGCGTTCAAAGATTCGATGATTCACTGAATTCTGCAATTCACATTACGTATCGCATTTC
+
IIIIIHHIHIIIIIIIIIHIIIIIIIHIIIIIIIIIIIIIIIHIIHIIIIIIIIIIIIIIIIIIIGIDHHHIIIIIIIIIIIIIIHIIIIIIIIHGIIIIIIIIHHHIIIIIIIIIIHIHIIHIIIIIIIIIIIIIIIIIIIIFHIIIIEHHHHHHIIIHHHIHIIIIIIIIIIIIHIIIIIIIIICGIIIIIIHIIIHIIIIHHHIIHHHHIIIG.HHH@HG@HHEIIIHHHHHHHEHG.IIIIIIIHHHHFHHHHCCE-HDIHEIIIIIIIIIHHHFIHIIIIIIHIHHIHHHEEEFHIIHIIIIIHIIIIIIIIIIIIIIIHIIHEIIIGIIHIIHIHIIIIIIGIIIIIIIIIIIIIHIIIHIIIIIIIIIIIIIIIIIHIIIIIIGIIHIII
@HISEQ:711:H5NNWBCX2:2:1101:14157:5392:ATCTCGTA
TTAAGTTCAGCGGGTGGTCCTACCTGATTTGAGGTCAAGTTTATCAAAATCCAGCCCCCAGCTCCAGCAGCACGGCCCCTGATCGGATGCAGATATGTATCGCACCCAACAGAGAGGTCGTCACCACTCATGCATTTCAGGAGAGCAGACCCACAAGTTTAGGGCCTGTAACCCCCAAGTCCAAGCCACACATCACGATGTGGTTGAGATATTAATGACACTCAAACAGGCATGCTCCTCGGAATACCAAGGAGCGCAAGATGCGTTCAAAGATTCGATGATTCACTGAATTCTGCAATTCACATTACTTATCGCATTTC
+
HIIIIIIIIIIIIIIIIIIHIIIIIIHIIIIHHHHHFHIIIIHIIIIIIIIIIIIHIIIIIIIIIHIFHHHIIGIIIIIIIIIIIIGIIIIIIIIIIIIHIIIIIIHIIIIIIIIIIIIIIIIIIIIIHHIHIIIIIIIIIIIHHIHGHHHIIIIIIIIIIIHHIIIIIIHIIIIIIIIHIHHHIIHIIGFHHIIIIHHHHHIIIIHIIIHIIIIHHHIHHHHHGIIIIIIIIIIHIHHHHHIIHIEHHHFGHD<GHIIIIGIIIIIIHIIIHIIIHIIIIIGIHIIIHIIIHHIHIIIIIHHHGIHIIHEIGIIIIIHI
@HISEQ:711:H5NNWBCX2:2:1101:14923:5306:ATCTCGTA
TTAAGTTCAGCGGGTGGTCCTACCTGATTTGAGGTCAAGTTTATCAAATCCAACGACATATAAGCAGCCATGACCTTTCCCATCAGATGCAGATAATTATCACGCCTGACAGAGGTTTGACCACTCATGCATTTCAGGGGAGCAGACTACAAGCCCAGAGCCTGCATAACCCCCAAATCCAAGCCACACACACCATGGTGTGGGTTGAGATATTGACGACACTCAAACAGGCATGCTCCTCGGAATACCGAGGAGCGCAAGATGCGTTCAAAGATTCGATGATTCACTGAATTCTGCAATTCACATTACTTATCGCATTTC
+
HIIHIIIIGIIIGHIIIIIIIIIIIIHHIIIIIHGHHIIGHIHHIIIIIHIHHIIIIGIIIHHHHHHHHIIIIIIIIIIIIHHIIIIFHIIGIIICHIIIIIIIIIIHIIIIIIIHFHHIGHHIIHIIIIIIHHHIHHHIIIIIIIHIIIHGHHHIIHH?EHHIIIIIIIHGHHHHIIIIIIIIIHIIIIIHHHIIIHIIHIIIIIIIIIHIIIGIFIIIHIIHIIHHIIIIIHIHHGIIIIHIIIHIIIIHGHIIIIHFHIHGIIIIIIIIIIIIIHHHHGIIIIIIIIIHIIIIIIHHCHHIIIHIIIIIHIIIIIIII
@HISEQ:711:H5NNWBCX2:2:1101:17876:5393:ATCTCGTA
TTAAGTTCAGCGGGTCTTCCTACCTGATTTGAGACCATGGTTCAGAGAAAAGTTAATTACTTAACTTTCCTCTTAAATGGTTATGGACCTATCCTAATTTTCGCCTTTAACGATCAACCAAACTGCCATCAATTTACTAGGAAATATTTCTTGATTACTCAAAAAATCAATCTTTTGATTAACGACTGCCCAATAGATCAAGCAAAGACCGGAACAGGCTTTTAGTAGTAAGTGATACCATAACAAATAGCTCCCAAATCACGTGATGCAATAAAGATTCAAGTAAGAATACTAAAGATTCTCAAACAGGCATACTCTACCGAAATAGAGTGCAAAGTGCTTTCAAAGATTCGATGATTCACGGAATTCTGCAATTCACATTACGTATCGCATTTC
+
F1CHC1<C1G1CCH//1<DEHIHI@DC1<D@GE@1E@GHEHGFHHFHH1C1D<G<@?C1<CGHIHECCE@F11<<11<FHH1<F?G?GHF1<C1<11<1C@GCH0E0F@?CCECC0C1DG?EH0C00F?CFH0<0<D0<0<F@FH//<CFEC///<<CG//</<DEHFEEE8.GHHH=.GB..8.?A-:@:;FE...;BHHHACEH.88A###############################D</CCF<</E@<0<<0000C<0C1<11HFD1F1<<<111HD<1CD<1FCD1EF<1EG<1HHGED1GCG@F<<<11<10CEC1G<<1D?GD<1<1<1<1<111F1HFHCD111CH?CG<<HC1HG<<1HGCEGFD1C<@<1<F@C<<0@F@D/E<<
@HISEQ:711:H5NNWBCX2:2:1101:9546:5519:ATCTCGTA
TTAAGTTCAGCGGGTATCCTTGTCTGATCTGAGGTCAAACCTTAGAGTTGGGTAGGTTTTGTTCAGGCCGTACCGCTTCAGCCCCGACCCGTGAACAAGTAGGTGTTACTATGTTCTGGTTGGGCTGGGCGGCCGGCAGAGCTTACAACTTTAAAGCCGGCGGGGTCCTGGGACCCGGCTCGCTCAAAACCGGTGGTGACCGAGGGTTGTAATGACGCTCAAACAGACATGCCCAATGGAATACCAATGGGCGCAATGTGCGTTCAAAGACTCGATGATTCACTGAATTCTGCAATTCACATTAACTATCGCGTTTC
+
IIIIHHIIIIIIHIIIIIIIIIIIIIIIHIIIFHIIIIIIIIHIEGH<CGHGHHIIFHIIIIHIHHEDEHHIIIHIIHIIHIHIIIIHIIGHIHIIHIHHHIHGHHHGHHIIHHGHHIEEHHHIIIHHHHIHIIIIHDHHIIHIIIIIIIIIIIIIHHIIHHIHHHGHIIIIIHIHIIIIIIGIIIHGHIIIIIIIIIIIIIHIIIIIIHHIIGIIIIHIIIIIIIIHHHGHIIIIHHIIIIIIHIHHEGGIHHIIHHHIHHHEHIIIIHIIIIIHIIIHIIIIIIIHIIIIHHIHHCIHHIIHHIGIIHCIIGIII
@HISEQ:711:H5NNWBCX2:2:1101:15037:5588:ATCTCGTA
TTAAGTTCAGCGGGTAGTCTCACCCGATTTGAGGTCAAGGTTCTTTTTGTGGGTCCAGCCTCCCGCCACAGACGGCGGCGACCGGAGCACCATCGCTGTCCATGAGACAGTTAGGAGCGGAGAAAACAGTGCCAAATCCAAAACGTAGAAACATCTTATCACGTCAAGGATCAGCAAAGCGGACCCCACTAATTCATTTGAGAGGAGCTCGCTTTCAAAGGCGAAAGCAAGCATTGAACCTCCAAGTCCAAAAGTCCTATTCCGGTCAAAGAAAAGGATTTTGAGAATTTCACGACACTCAAACGGGTGTGCCCCTCGGAATGCCAAGGGGCGCAAGGTGCGTTCAAAGATTCGATGATTCACTGAATTCTGCAATTCACATTACGTATCGCATTTC
+
IIIIEHHIIIIIHDHIIIIIIIIIIIIHIIIIHIHIHIIIIIIIIIIHIIIHIIIHIIGIIIIIIIIHIIIIIIHIIHIIIIIIIIIIIIIIIIIGHHIIIIIIHGHHII==FHHHHHHIHIIEHHIIIIHIIIIHIIEHIIHHHHIHHHIIIHIIHIIIIIGGHIIHIIIIGIEHHIGIIHHIIIIIIHHIHHFHHIIIIHHHEIIIHIIIIIIIHIIHHHGIHIIHIIIIIGGIIIIIIIIIIIIIHIHIIIIIHHGHHHIHHGHIIIIIIIHIIIIIIIIIIIIHIIIIIHHIHIHHHEHIIIIIIIIIIIHIIHIIIIIIIHIHFIIIIIIIIIIHIIIIIHIIIIHHIHIIIIIIHIIIHIIIIIIHIIIIIGIIIIIHIIHIHIIHFDIHG
@HISEQ:711:H5NNWBCX2:2:1101:10198:5986:ATCTCGTA
TTAAGTTCAGCGGGTAGTCCTACCTGATTTGAGGTCACATTAATGATGAGCTGTCCAAGGACTGTTAGAAAGCCAAACTGCCCCTTTGCCTTCAATAGCGTAGATAGTTATCACACCAATGAACAGGGTTGTTTCTGCTAATGCATTTCAGGGGAGCCAAAACCTTTCAAGAGGCCAGCAAACCCCCACATCCAAACCACTCCAACAGGAGAAGGTTGATATATTAATGACACTCAAACAGGCATGCTCCTCGGAATACCAAGGAGCGCAAGGTGCGTTCAAAGATTCGATGATTCACTGAATTCTGCAATTCACATTACTTATCGCATTTC
+
IHHHIGHIIIIIIHIIIIIIIIIIIIIIIIHIIIIIIIIIIIIIIIIIIIIIGHIIIGIIHHIIIIGGHIIIIIIIIIIIIHIIIIHIIIIIIIIIIHHIIIIIIIHIIIHHHIIIIIIIIIIIIIIHHIIIIIIIIIIIHIIHIIIHHIIGIIIIIIIIHIHHIHIIIIIIIHHIIIHHFHIIHHIHIIHHIIIHIHHIHHIHIIEIIIHIIHHIHIIHIIHIHHFHHHHHIHIIHFHHIIHHIIHHDHIIIIHIIIIIIHIHIIIGIIHHIIHEIHIGHIIIIIIIIIIHIHGIIIHIGIIIIIIHHIIIIIIHIHHHIIIIHIIIIIIH
@HISEQ:711:H5NNWBCX2:2:1101:11310:5897:ATCTCGTA
TTAAGTTCAGCGGGTGGTCCTACCTGATTTGAGGTCAAGTTTATCAAAATCCAGCCCCCAGCTCCAGCAGCATGGCCCCTGATCGGATGCAGATATGTATCGCACCCAACAGAGAGGTCGTCGCCACTCATGCATTTCAGGAGAGCAGACCCACAAGTTTAGGGCCTGTAACCCCCAAGTCCAAGCCACACATCACGATGTGGTTGAGATATTAATGACACTCAAACAGGCATGCTCCTCGGAATACCAAGGAGCGCAAGATGCGTTCAAAGATTCGATGATTCACTGAATTCTGCAATTCACATTACTTATCGCATTTC
+
IHIIIHHHHHIIIIHIIIIIIIIIII?HIHHIIIGHIIGIGIIIIIIIIGFHHGIIIIIGHIFHHIHGEHHHIHIIIIHGHHHIIHIIIIIIIIIIIIIIHHIIIIIIIIIIHIIIHHHIHHHIIIIHIIIIHIIIIIIIIIIHIIIIIIIIIIGIIIIIIIHIIIIIIIIIIIIIGHHHGHIIHIIIIIIIIHIIIIHFIIIIIIIIIIIIHHIIIIIIIHHHHGIIIGIIHGGIIIIIHIIIHIIHIIHEIIHIIIIIIHHHHHGHGIIIIIIIIIIIHIIIIIIIIIIIIIIIIIIHHHHIIIIHHGIIIIIIIIII
@HISEQ:711:H5NNWBCX2:2:1101:11661:5768:ATCTCGTA
TTAAACTCAGCGGGTAGTCCCGCCTGACCTGGGGTCGCAGTCGAAGCATCATCCTAGAACGATACATTGGGTTCTTTTTTGAGGGTATCCCTACCAGCTCACAACACACAGCAGAAGAAAAGGGTCTTTACAACCACCACTAGCCGTGTGTCCACCGAAGGGTACTCCTATTTTGACCAACCGCACAGCAAGCACGGGAGGCCAATCTCCGCTCCCAATCACCACGACTACCCTTAAGGGAAGTATGATGGGGGGCAACGCGATGCGTGACGCCCAGGCAGGCGTGCCCTGAACCGGATGGCTTCGGGCGCAACTTGCGTTCAAAAACTCGATGGTTCACGGGATTCTGCAATTCACACCAAGTATCGCATTTT
+
IIIIIIIIIIIIIIIIIIIIIIHIIIIIIIIIHHIIIIIIIHIIIHIIHIIIIIIIHIIIIIIHIIIIIIIIHIIHIIIIIIEHHHHIIIIIIIIIFHGHHIHIHIIIIIHIIGHIIIIIIIIGHHIHIIIIIIIIHGIIIIGHHIHHHHIIHIIHHCCHHHIIIHIIIHHIIIHHHHIHHHIIHHHHIHHHHHHIHIHIIIFIHIIIIHHGIIHHGEHIIIIHIIIIIHIIIIIIIIIIIIIHIHHIHHIIIIIIIIIIHIIIIHG=IIIHIIIIIIIIIIIIIIIIIIIIHIIIIIIHIIIIHHHGIIIIIIIIIIIIIIIIIHHIIIIIHFIIHIIIIHIIIIIHIIIIIIHHHGHGHIIIIIHEIHHHII
@HISEQ:711:H5NNWBCX2:2:1101:14964:5867:ATCTCGTA
TTAAGTTCAGCGGGTGGTCCTACTCGATTTGAGGTCAAGTTGTCAGTCATTGTCCGCAGACGGTTTGAAGCACAGAGCTCCCGATCAGCCACCCTCAATCGAGGTGCCGGCGAAGATACTTATCACGCCGTACTGTGTCCAACCAAGAGTTGCACTACTCCATTTGAGGTGAGCCACAGTGAAGCAGCAACACCCAAGTCCACCACTCCCGATCCAAGATGGATCACCAAAGATCGGGAGTGTGAGAGTACAATGACACTCAAACGAGCATACCCTTCGGAATGCCAAAGGGTGCAAGGTGCGTTCAAAGATTCGATGATTCACTGAATTCTGCAATTCACATTACTTATCGCATTTC
+
IIIGICGHHIIIIIIIIGIIIIIIIIGHIIIHIHHIIIIIGHHGHHHHIHHHIHIIIIIIIHHDGHHIFHHIIIHHIIIIIIIHHIIHIIHHIIIIIIGIIHIIIIIGHHHHIIHHHFHIHIIIHHIIIIHHHHIIEHIH0HHHHIHIHHHGHIIIIIIIIIIHHIIGIHIHHHIIIHIHIIIHIIIIHIHIIIIHIHEHHHHHIHFHHIIHHIHIFIIHIIIIHIHHHEGIIHIHHIIHGIHHIIIIIIIHHHIHHIIIIIHHHIIIIIGHGHDGIIIHIHEIHHHHHGEIHGIIHHHHGIIIHIIIIIIHIHIIIIHIIHIIIGIIFHIHHHHHIHIIIIIHHHIIGIIIHIHCII
@HISEQ:711:H5NNWBCX2:2:1101:14923:5922:ATCTCGTA
TTAAGTTCAGCGGGTAGTCTCACCCGATTTGAGGTCAAGGTTCTTTTTGTGGGTCCAGCCTCCCGCCACAGACGGCGGCGACCGGAGCACCATCGCTGTCCATGAGACAGTTAGGAGCGGAGAAAACAGTGCCAAATCCAAAACGTAGAAACATCTTATCACGTCAAGGATCAGCAAAGCGGACCCCACTAATTCATTTGAGAGGAGCTCGCTTTCAAAGGCGAAAGCAAGCATTGAACCTCCAAGTCCAAAAGTCCTATTCCGGTCAAAGAAAAGGATTTTGAGAATTTCACGACACTCAAACGGGTGTGCCCCTCGGAATGCCAAGGGGCGCAAGGTGCGTTCAAAGATTCGATGATTCACTGAATTCTGCAATTCACATTACGTATCGCATTTC
+
HIIIIHIIIGIIIIHHHIIIHIIIIICHIHIIHGIIIIIIHHIHIIIHCHHIIIIIHGIIIIIIIHIHIIHIIIIIIGIIIIIIIIIIGIIIIIIIIIIIIGGIIHIIIIHHHIIIGEHIIIIIHIHIIIHIIIIIHIIIHIIIIIIIIIIHIHHEHIHHIIH?GHIIIIIIGHIIIHCHHHHI?HHIHHHIIIIIIIIIIIIIIIHIIIIHIHHHBECIIIIHIIIHHIGHHEHHFGHEHIIHIIHIIIHFIIIIIHIIIHIIHIHHIIHEHHIHIIIIHIIIHGIHIIIIIIHHGHHIIHGIIIIIIHIIIHIFIIHIGIIIHIIHHHIIIIIIIIIIIIIHIHIIIIIIIHIIIIIIIHIIIHHHHHIIIIIIIIIIGIHHIIIIHIIIIIIII
@HISEQ:711:H5NNWBCX2:2:1101:18243:5769:ATCTCGTA
TTAAGTTCAGCGGGTATTCCTACCTGATCCGAGGTCAACTCATGAAAAATGGGTTTGTTTTACGGCTTGGTCACCACCGGACACCATATGCGAGGTTTGTGCTACTACGCAAAGGTTGCCGCGGGCGGAACCGCCACTAGTTTTCAGAGGTCACCATTTAGAGCCCAATAAAGGGTCTACCGGTGATCCTCCAACACCAAGCCTAACTTCTAAAAGAAGAGAGCTTGAGGGTTGAAATGACGCTCGAACAGGCATGCCCGCCGGAATGCCGGCGGGCGCAATGTGCGTTCAAAGATTCGATGACTCACTGAAATCTGCAATTCGCATTACTTATCGCATTTC
+
IIIIIIIIIIIIIIIIIIIIIIIIIIIIIIIIIIIIIIIIIIIIIII?HHIIIHIIIIIGIIIIHIIFHHIIIIHIIIIIIHHIIIIIIIIIIIIIIIHIIIIIIIIIIIIHIIHIIIIIIIIEHIIIIIIIIIIIIIIIHIIHIIIIHIIIHHIHHIIHIIIIIIIIIIIHHIIIIIIIIIHIHIIIIIIIIIIIIIIIHIIIIIIHHIHIIIIIIIIIIIIIHIIHGIIIHIIIIIIHIIIIIIIIIIIIGIIIHIIIIIIIIIIHHIIIHDIIIIIIIIIIIIIIIIIIIIIIIIIIIIIIIIIIIGIIIIIIIIIIIIIIIIIIIIIIIIIIIIIIII
@HISEQ:711:H5NNWBCX2:2:1101:18160:5781:ATCTCGTA
TTAAGTTCAGCGGGTAATCCTACCTGATTTGAGGTTAAATTGGTCATAAGGATGAGGGGAACCACCCCCCCCATCAGTTATGAGCGAGCGAAACTTTCCGCAGCTGCACAACCACACTCAAGCATGAAAAGACTATCAATGCCAGAGAGGCGTGGGTGCCATGCAGATGTCACATCACTAATGTATTTCAGGGGAGCTGGGCTTTCTAAACAAAAGGCCAGCACACCCCAATTCCAAAAGAGAAAATCTGTGAAGATTCTCTTTTGAGGATTCAATCACACTCAAACAGGCATGCCCCTCGGAATACCAAGAGGCGCAAGGTGCGTTCAAAGATTCGATGATTCACGGAATTCTGCAATTCACATTACGTATCGCATTTC
+
IIIIIIIIIIHIIIIIIIIIIIIIIIHIIIIIIIHHIIIIIIIIIIIHIHIGHIIIIIHIIIHIIIIHIIIIIIIIIIIIIIGHHIIIIIIIIIIIIFIIIIIIIIIIIIIIIIIIIIIHIHIIIHIIHIIHIIIIIIIIIGFHHIIHHHIIHHIIHHIIIIIHIIIHIIHIIIIHIIIHGHHIIHIHIIIIHHIIIIIHHHIIIIHHIHIIIIIHHHIIIIHIIHIHIIIHGIIIHHIIIHHHIIIGIIHIIIIHIIIHIIIGIIIHIIHHHHHHIHHHIHHHECHIIIIIIIIHHHHIIIIIIIIIIIIHIIIIIHIIIHIIIIIIIIHIIIIIIIIIIIIIIIIIIIIIIIGIIIIIIIIIIIIIIIIIIIIIIIII
@HISEQ:711:H5NNWBCX2:2:1101:20048:5863:ATCTCGTA
TTAAGTTCAGCGGGTATCCTCGTCTGATTTGAGGTCAAAAAGGTTTTGGGGTTTTCGTTGGCGACCGGCTTCCCGAGCAGGCAAACGAGAAAGATTTACTACGTCTACTGCCAGGCTGCTGGTTCGCTATCGTCGGGCAACGTTAAGGAGGGCGTGCCCCTCGAGAGGGGCCGACCCGTCCCATAACCAAAGCGAGCTTTGAGGTGTTGCTGACGCTCAAACAGACGTGCCTCCCGGAATACCAGAAGGCGCAATGTGCGTTCAAAGATTCGATGATTCACTAGATTCTGCAATTCACATTACCTATCGCGTTTC
+
HGHIIFHHIHI/CHIIIHIIIGHHGIHIIHHHHHIHIIIIIHIEHIIIIIIEHHIIIIIIHIIHIIICDHIIIIHHIHIIGGIIIIIHHEHCEHIIIHIHHIHHHFHHIIHIFHGGIIIFHIHHHHHHHIHEHHHHHIHHIHHIFHHGHIHHGIHIGHHHHHHIIIIEHIIIIIHHIIIIIIHHHHIIIHIIIHHHHHHHHHHIHHIIHDHHHIGHCHHIIHIHIIIHHD?HHHEIIIIGHHHH?HCHCIIGIGIHHCHEEGHGIHGHHHHFIIIIIHHIIIIIIIIHGHHIIIHHFHHGHIGHHHHHHIHHHHH
@HISEQ:711:H5NNWBCX2:2:1101:21000:5906:ATCTCGTA
TTAAGTTCAGCGGGTAGTCCTACCTGATTTGAGGTCAAATTTGATATAAGAGTTCGTCCGAAGACCATTATAAGCGGACTTTGAAGTCGAATGACGGCGCAACTTTTATTATCACACCGACGTCCGGAAACCAAAGGTTATATTCCGCTGATGCATTTGAGAGGAGCCGACTAGACGCCAGCACGCTCCAAGTCCAAGCTCTGATTAGAAACAAATCAAATCGGAGTTGAGAATTTAATGACACTCAAACAGGCATGCCCCTCGGAATACCAAGGGGCGCAAGGTGCGTTCAAAGATTCGATGATTCACTGAAAATCTGCAATTCACATTACTTATCGCATTTC
+
HHIHIHIIIIIIIIIHIIIIIIIIGIHIGHIEGHHGIHHHIIIIIIGHHEHIHHIIHIIIGIIHIIIIHIHIIHIIIHHIIIIIIIGHIHIHHIIIHHIGIHIIIIIIHIHHIIGIHIIGIHHIIIGIHIHIIIIHHFGDGHHIIIIHIHIIIIIHIHHHIIHIIIIIIHHHDHIIIGIIIIIIIHHHHIHGFIIHHHIHIHIIIHHHFHIIIHGIIIIHIIHEIIIHIEIIIIIHHCHGCHHIIIHHHHHGIHGIIIHIIIIIIIIIIIIIIHHEIIIHIIHEGIIIIIIIHHHHIIIHHHHIHIHCIIIIGIHIIIIGGIIIHHIHIIIIIIHIIIIIIIGI
@HISEQ:711:H5NNWBCX2:2:1101:12487:6192:ATCTCGTA
TTAAGTTCAGCGGGTATTCCTACCTGATCCGAGGTCAACCGTTCTGTGTGCCCTATAGGGCGATTTAGCGGCCAGCGCCGCCGCGTTCCAGTGCGAAAGACTTACTACGCAAGGAGCCGCGGGCGACGTCGCCGGTGGTTTTAGAGGGCTACCGGCTGTAGGCCCCCAACGCCGAGCAGTGCTCGAGGGTTGAAATGACGCTCGGACAGGCATGCCCGCCAGAGTACTGGCGGGCGCAATGTGCGTTCAAAGATTCGATGATTCACTGGATTCTGCAATTCACATTACTTATCGCATTTC
+
GIIIIHHIIHIIHHIIIIIIIIIIIIIIIIIHHICHHIHIIGHHHEHIIIIIIGHIIIGIIIHIIIIHIHIIIIIIIIIHHIIIIHHIHIIIIIHHIIIIIIIIIIIIIIIGHIEHIIHIIHDHHHHIIIIIHHIHHIIIHHIIIIIIIIIIIIIIIIIIIIHIIIIIIIIHIIIIIIIIHIIIHIGIIIHHHHIGHIIIIIIIIHHHHHGHIHIHIIIHHIIIIIIIIHIHIIIHHHEDEFIHIIGHHIHHHIHIIIIIIIIIHFIIHIIIIIIIGIHGIFIIIIIIHIIHIHEIIIII
@HISEQ:711:H5NNWBCX2:2:1101:13745:6185:ATCTCGTA
TTAAGTTCAGCGGGTATCCCTACCTGATCCGAGGTCAACCTTAAAAAAATTGGGGGTTGTTGGCAAGCATCCACCTGACACCTATAGCGAGAAAATTACTACGCTTAGAGCCAGATGGCACCGCCACTGATTTTAGGGCACACCGTTACCGGTGACGCCCAATACCAAGCAGAGCTTGAGGGTTGTAATGACGCTCGAACAGGCATGCCCTCCGGAATACCAGAGGGCGCAATGTGCGTTCAAAGATTCGATGATTCACTGAATTCTGCAATTCACATTACTTATCGCATTTC
+
IIIHIIIIIIIIIIIIIIIIIIIIIIHIIIIIIHHHIHHIIHIIHIHIIIIIIIIIIHIIIIHHHHIDGGHIHIIIIIHIIHHIIIIIIIIIIHIIIIIIIIIIIIIIIIIIIIIIIIIIIIIHIIIIIIIIIIIIHIIIIIIIIIIIIIIIIIIIIIIHHIIIIIIIIIIIIIIIHIIIIIHIIIIIIIIIIIIIIIIIIIIIIIIIHIIIIIIIIHIIIIIHEIIIIHHHHHEHGIIIIIIIIIIIIIIIIIIIIIIHIIIIIIIIIHIIHHHIIIIIIIIIHHIIIIIII
@HISEQ:711:H5NNWBCX2:2:1101:16543:6094:ATCTCGTA
TTAAGTTCAGCGGGTATCCCTACCTGATCCGAGGTCAACCTTAAAAAATTGGGGTTGTTGGCAAGCACAATCAAGACCCTATAGCGAGAAAAATTACTACGCGTAGAGCTTAAGAGCACCGCCACTGGTTTTAAGAGAGGCCAGTACTGGCCACCTCCAAGTCCACCACAAGGGTGATTTGGTCATTATGACGCTCGAACAGGCATGCCCTCCGGAATACCAGAGGGCGCAATGTGCGTTCAAAGATTCGATGATTCACTGAATTCTGCAATTCACATTACTTATCGCATTTC
+
IIIIIIIIIIIGHHIIHIIIIIIIIIFIIIIIIIIIIIIIIIIIIIIIIIIIIIIIIIHIIIIIHHGDHIIHIIIHIIIHHIIIHHHHIIIIIIIIIHIHIIIIHHHHHIIIIIIIIIIHHIIHHIFHGHHIIIIIIIIIIIIIIIIIIIIIIIHIIIIIIHIIIIIIIIHIHHHIIHIIIHGIIIIIIHIIIIIIIIIIIIIHIIIIIIIHIIIIHIIIIIHECHGHHFHF?IHIHHHIIIIIIIIIIIIIIIIIIIIIIIIHGHIIIIIIHIIIIIHIHIIIIIIIIIIII
@HISEQ:711:H5NNWBCX2:2:1101:20372:6190:ATCTCGTA
TTAAGTTCAGCGGGTAGTCTTATCTGATTTGAGATCTTGTCTTAAGAAAAAAAAAATTTTCTAGTTGTTATATTTTTATGTACCCTATTTTTTTATTTATTTAATCATTAAAAAAAAAGCAATCAAAGAACAATAAAGTTCATTGGTCATGCCTTTTTAAGATAAAATAATTTTTAAAAAAAAAAAAAAAAAAAAAAAAAATTCTTTTTTTTTTGAAAGGTCCCAATTCCATAAAATTAAAAAAATTAAGTTTATGAGTTTAAACTGATTCTCAAACAGATATGCTCTTCGGAGTACCAAAGAGCGCAATGTGCGTTCAAAGATTTAATGATTCACGGAATTCTGCAATTCACATTACTTATCGCATTTC
+
IIIIIIIIIIIIIHHHIIIIHIIEHHHHHHHHIIIIIIHIGGHIIFHIIHHHHDHHHHHFCHHEGH?<DGGHHEHHIFHCEHHECFHIHIIIGIHHHIFHIIECGECGH<GC@CCHHD00D@??CFH0GH0=GEG@H0DD0DEG/==DGG:./=DHIH/=B.FFCCCGH.8AA@G?.:8:?8??CHHHHIIHIHHHHEEHEEHGIHHHHGHEIIIHEGIHEHCHHIHEIHIHFHIIHHHHIIIIIIIIHIIIIIIIIIHHIIIHIHIGIIIIIIIIIHIIIIIIIIIIIIIIIIIIIIIIHGIIIIIIIGIIIIIIIIIIIHIIIIIIIIIIIHGIIIIIIIIIIIIIIIIIIIIIIIIIHHIIIIIIII
@HISEQ:711:H5NNWBCX2:2:1101:10806:6271:ATCTCGTA
TTAAGTTCAGCGGGTGGTCCTACCTGATTTGAGGTCAAGTTTATCAAAATCCAGCCCCCAGCTCCAGCAGCACGGCCCCTGATCGGATGCAGATATGTATCGCACCCAACAGAGAGGTCGTCGCCACTCATGCATTTCAGGAGAGCAGACCCACAAGTTTAGGGCCTGTAACCCCCAAGTCCAAGCCACACATCACGATGTGGTTGAGATATTAATGACACTCAAACAGGCATGCTCCTCGGAATACCAAGGAGCGCAAGATGCGTTCAAAGATTCGATGATTCACTGAATTCTGCAATTCACATTACTTATCGCATTTC
+
IIIIHFHIIIIIIGIIIIHHIIIIIIIIIIHHIIIIIIIHHIIIIIIIHIHIIHIIIIIIHIIIIIIGHHIIIIIIIIIIIIIIIIIIIIHHIIIIIIIIHIIIIIIIIIHIIIIIIHHIIIIIHIIIIIIIIIIIIIIGHIIIIIIIIIIIIIIIIHIIHHIIIIIIIHIIIHIIIGHHIIIIIIIIIIIIHIHIIIIIIIIIIIIIIHIIIIIHIHIIIHIIIIIIIIIIGIIHIIHIIIIIIIHIIIHHIIHIIIIIHGIHHIIHIIIGIIIIIIIIIIIIIIIIIIIIIIIIIIIHIIIIIIIIIIIHIIIIIIII
@HISEQ:711:H5NNWBCX2:2:1101:13160:6323:ATCTCGTA
TTAAGTTCAGCGGGTAGTCCTACCTGATTTGAGGTTAAGCTTAAAATTATACCAAATGAATGGTAGTCTTAATACAAAGACAGTTATAAGCCAAACAGCACAGTTCACAGCGACAGCATAGATAGGATTATCAAACTGAAGCCGGTACTGCATAGAGTTCCGCTAATATATTTAAGAGGAGCTGACCAGTGATAGCCTGCAAAAACCTCCAAAGTCCACATCTTGAAGCCTAATAAAAGACTTTAAGAGTGAGATATTAATAACACTCAAACAGGCATGCCCTTCGGAATACCAAAGGGCGCAAGGTGCGTTCAAAGATTCGATGATTCACTGAATTCTGCAATTCACATTACATATCGCAATTC
+
HIHHIDHHHIGIIIIIIIIGIHIIIIHHHHIIIIHHIHIIHHHIIIIIIIIGHIIGIHHIIIGIHIHHHIIIIIIIIHIIIIIIIIIGHFEHIIIIIHIIIHIIIHHHIIIHHIIICHHIGIIIIIIIIIIIIIIHIIIIIGIIIIIIHHHIHIIIHHIC@HHHIIIHGHHHIIIIHIIIHHHIHHHHHIIHHIIHHHHHIHHIIIHHHIIIIIIIIIIHHEHCIIHHCHHIIHFFGGHHHHHCHIIHGGHHHHIHHHIHIHHHFHHHGHHHGIIIIGHHIHIHHHIHIIIIIHHDCIIIHHHGGIIIIIIHIIIIIIHHIHHIIIIHIHIIHIIIIIIIIIIHIIIIIIHIIIIIIIIIIIIHH
@HISEQ:711:H5NNWBCX2:2:1101:16142:6380:ATCTCGTA
TTAAGTTCAGCGGGTATTCCTACCTGATCCGAGGTCAACGTTCAGAAGTCGGGGGTTTTACGGCGTGGCCACGTCGGGGTTCCGGTGCGAGTTGGATTACTACGCAGAGGTCGCCGCGGACGGGCCGCCACTTCATTTCGGGGCCGGCGGTATACGGCCGGTCCCCAACGCCGATTTCCCCAAAGGGAAGTCGAGGGTTGAAATGACGCTCGAACAGGCATGCCCGCCAGAATGCTGGCGGGCGCAATGTGCGTTCAAAGATTCGATGATTCACTGAATTCTGCAATTCACATTACTTATCGCATTTC
+
IHHHHIIIHHIIIIIEIIIHHHHIIIGIIIIIIGGIIIIHIIIIIIIIIIHGHGHFHHHIHIIHDHIDDHHIIHIIIIIHIIIHICHHIFEHIHIHIIHIHEEHDHHGIHIIIIIIIIIHICHHHHHHHHHHFHIIII?DDDCCCEHEDHIHHIIIIIIHHEHGIIIIIIHHHHHIIIIHHIHHIIIIIHHHHECIHHEHHHIHIHIHIIIIIIHIIHIIIIIHGIHIIIIIIIIIIIHHHIHIHIIHHHHHIHHGIHHIHHHIIIIIHHIIIIHHIIHHIIIIIIIIGHHHIGHIHFIIIHIIIHHI
@HISEQ:711:H5NNWBCX2:2:1101:3226:6515:ATCTCGTA
TTAAGTTCAGCGGGTATCCCTACCTGATCCGAGGTCAACCTTGCGAGTAGGTCTTCCGGCAAACGGGGCCCCGATTTTCAAAGCGAAAGATTCTGCTACGCTTAAAGCCGGTGCCACGCCGCCGAGCGTTTCGAGGCGCGTCCCAAAGGGACGTCGCCCAACACCAAGCCAGGCTTGAGTGGTGAAATGACGCTCGAACAGGTATGCCCCTCGGGATACCAAGGGGCGCAATGTGCGTTCAAAGATTCGATGATTCACTGAATTCTGCAATTCACACTACTTATCGCATTTC
+
IIIIIIIIIIIIIHIHHIIIIIIIIIIIIIIHIIIIIIIIIIIIIIIIIIIIIIIIIHHHIIIHHEHHHIIIIHHIIIIIIIIHHHIIIHHHHIIIHHIIIIIIIIGIIIIFGHIIIIIIIIIIIIIIIEIHIIIIIIIIIHIIIIIIHHHIIIIIIIIIIIIIIIIGHIIHHIIIIIIIIIIIIIIIHIIIIIIIIHIIIIIIIIIIIIIIIIIIIIIHIHHHIIIIIHIHIIIGIHFIIIIHIIGIIIIIIHHHIIIIHIIHIIIIHIHHHIHIIGIIGHHIHIIIIIHI
@HISEQ:711:H5NNWBCX2:2:1101:8231:6556:ATCTCGTA
TTAAGTTCAGCGGGTATTCCTACCTGATCCGAGGTCAACCATTCAGAAGAAGGGTGTTTAACGGCAAGAAGTAGTGGTAACTCGCAAGCTAGAAAATAATTACTAAGCTCAGAGGATATCACAACTCCGCCGCTGTCTTTAAGGAACTACAGGCCAGCTACACAGGGCAGCTTCTTCAGTAGGTTCCCAACACTAAGCAGGGCTTAAGTGGACTTAATGACGCTCGAACAGGCATGCCCACTAGAATACTAATGGGCGCAATGTGCGTTCAAAGATTCGATGATTCACTGAATTCTGCAATTCACATTACTTATCGCATTTC
+
IIIIIIIIIIIIGIIIIIIIIIIIIHIIGHIIIIIIGHIIIIIIIIGIIHHIIIDGHIHIHHIDHHHHHIIIIIHIIIIIIIIIIIIIIIIIIIIIIIIIIIHHHIIHHIIIIIIIIIIIIIIHHHIIIIIIIIHIIIIHIIIHIHIIIHHIIIIIIIIIIIIIIIIIIIIHIIIIIIIHIIIIIIIIIIIHIIIHIIIHIHHIIIIFIHIIIIIIHIIHIIHFIIIIIIIHHIIIIIIIIIIIGIIIIIIHHHIIIIIIIIHHIIIIIIIIIIIIIIGIIIIIHIIIIIIIIIIIIIIIIIIIIIIIIIHIIIIHIIIIII
@HISEQ:711:H5NNWBCX2:2:1101:17076:6581:ATCTCGTA
TTAAGTTCAGCGGGTAGTCCTACCTGATTTGAGATCAGATCATAAAGTAAAATTTGTCTAAGTTAATAGACTATTAGAAGCGGTTCATCTGCATTTCCTGGCCACTTTTTACAGTGTCCTCAGCGAGTGATACTTATCACGCCGAGTGGAACCAAGCATATACTGAGATCCAGCTAATAAATTTAAGAGGAGCAAATGGTGAAATCTGCAAGACCTCCAAGTCCAAAGCAAACCAGTTGAATTAACAAAAGATTTACTTTGAGAATTTCATGATACTCAAACAGGCATGCTCCAAGGAATACCAAGGAGCGCAAGGTGCGTTCAAAGATTCGATGATTCACTGAATTCTGCAATTCACATTACTTATCGCATTTC
+
IIIHIGCHIIIIIIHIIIIHIHIIIIIIHIIEHIGHIIGIIIIGIIIIIGGHIHHHHHIIIIIIIFIHIIIGIIIHIIIHIHHHGHIHIIHIIHIHICHHHIIHHH1DGEHIHIIIIIIIIIIIGHDHIIHIIGHHIIIIIIIICEECHHIIECHHFHHHHHHHIIIHHHIGIIHIIIIFHHEHIHHFHIHHHAHGFEGCHIHHGGHIIHHGHHHHFHHHG?IHHHHHHIIIIIHIHEHHFHHHIHHHHHEGHIHHIHHHGHHHIHIHIHHIGIIIIIHHHIHHGIHIHH?IHHHCGIIIHIHHGHGIIHIHIHIHDIIHIHGHHIHIIIHEGIIIHIHIIIIHEGIIHHCG@HHHHHGHEIHIIIIIGIIHHGH
@HISEQ:711:H5NNWBCX2:2:1101:3019:6920:ATCTCGTA
TTAAGTTCAGCGGGTAGTCCTGCCTGATTTGAGGTCTAAAATGATAGATGCTAGGCCCGCAGTAATGCAAGCACTAGTCATGCTAAAGACACCAGCTACAACCGCTTGTCGAAATATTATTACGCCAAGCAGCACACTGTGCTTTTCGCTTTCAGGGAACTAGAGTCGGCTTACACGAAATGTAAGCCCTCTGGAAACCCCACTTCCAAACGCGACTTTTACCGAAATAAAAGCCACGCTTGATAAGTTATGCGACACTCAAACAGACATGCTCTCAGGAGTACCCAAGAGCGCAAGGTGCGTTCAAAGATTCGATGATTCACTGAATTCTGCAATTCACATTACATATCGCTTTTC
+
HGFHH@GFHIIIIIIIIHIHIGHHIIEFHHHHGHHIHIHIICHGHIIHHIEHCF1FHIIIDHIHHHIFHHGIIIIIIIHHHFHHHEHIGHHHHHHHIIIIIIIGHDHIEH=?EHHHGEHEHIFHGHIHHHGHHHCHHIGEHGHIHIHHIIIIHHGGHEGCGHIDGHHHHH8?GHIHIIHHHEHHGHHIHEIIHIHHHIHHHGCFFHIIIDHHIGIIIHHHHIHFHGE?HHIIIHHHHGIIIIIHGHHEHGHHCHHHGG1FFECEHIIHGHFGEEIIIHHHHEC?GGGHGHH??HHF<HDHIHHCIIHHG@HHHIHHHHIHEHGCHFEFIIIH@E@@GHGCEEIHECHH=HHGC?CDI
@HISEQ:711:H5NNWBCX2:2:1101:14896:6893:ATCTCGTA
TTAAGTTCAGCGGGTGCTCCTACCTGATCCGAGGTCAACCTTTGGTGTGGCTGAAGTCTTGCTGGCCGGCACGCCGCCCAGGCCCCTGAGCGAGAGAAGTCTACTGCGCTCGGGACCGGGCCACGGCCGCCACTGGTTTTGGGGAGGGCCCCGGTGATCGGGGCCGCACCCAACGCCGAGCTCCGGGGAGCTCGAGGGTCGTGACGACGCTCGGACAGGCATACCCCCTGGGTGCCAGAGGGTGCAATGTGCGTTCAAAGATTCGATGATTCACTGAATTCTGCGATTCACATTACTTATCGCATTTC
+
GHIIHHHIIIHIHHIIHIIIIIIIIIHIIGHHIIIIIIIHHHIHIHHIIHIIIHIHHIIIIIIIGIIHIGIIGIIIIIIIIHGIIHIHIIHIHIHIIIIIIIIIIIIIIHHIIHIIHHHHIIIIIIHHIIIIIIIHIIIIIHHHHIIIIIIIIHIHHHIHHIIIHIIIIIHHHIIIIIIIHDHIIHIHIHIIHIIIIIIIHIIIIIIIIHEHHFHHHIHIIIIIIIIIIIIIIIIHIHGDIIIIHIGIIIIIHHEHIIIGIIIIIIIIIIIIIIIIIHIIIIIIIIIIIIIIIHIIIIIIIIIIIIII
@HISEQ:711:H5NNWBCX2:2:1101:5677:7084:ATCTCGTA
TTAAGTTCAGCGGGTGGTCCTACCTGATTTGAGGTCAAGTTTATCAAAATCCAGCCCCCAGCTCCAGCAGCACGGCCCCTGATCGGATGCAGATATGTATCGCACCCAACAGAGAGGTCGTCGCCACTCATGCATTTCAGGAGAGCAGACCCACAAGTTTAGGGCCTGTAACCCCCAAGTCCAAGCCACACATCACGATGTGGTTGAGATATTAATGACACTCAAACAGGCATGCTCCTCGGAATACCAAGGAGCGCAAGATGCGTTCAAAGATTCGATGATTCACTGAATTCTGCAATTCACATTACTTATCGCATTTC
+
HIIIIEHHEHIIIHIIIIIIIIIIIIIIIIIHIIIIIEHHHIGHIIIIIIIIGHIIIIIIIIGIIIHHHIIIIIGIIIIIIHHG?EHIIIIIIIIIHIIIIIHHHIFCFHHEHGHHIHHIHHDHIHHHFHIIIIIGIIHIHIGEHIIHIHIIIHFIIHHIHHGHHHHHHHEHHHIHHHEHHIHIHHHHHHHFEEHHEHHHHHEFHHHHHHGHHHHIHHHHHEHIIHFG?IFIIHHHIHHHHIIIHIIHHCHHIHIHHHIIHHCIIHHHHHCCIIIHFHHEHFHHFEHHHHEGHHHHGIIIHEHIIIHHFIHIIIHHHHHI
@HISEQ:711:H5NNWBCX2:2:1101:7557:7181:ATCTCGTA
TTAAGTTCAGCGGGTATCCCTACCTGATCCGAGGTCAACCTGAAAAAAATTGGGGGTTGATGGCAAGCACACGACCGGACCTCCAGAGCGAGAAGAATTACTACGCTCGGAGCCGGACGGCACCGCCACTGACTTTAGGGCCCGCCGGGGCGGCGGGGCCCAACACCAAGCTGAGCTTGAGGGTTGTAATGACGCTCGGACAGGCATGCCCCCCGGAATACCAGGGGGCGCAATGTGCGTTCAAAGATTCGATGATTCACTGAATTCTGCAATTCACATTACTTATCGCATTTC
+
IIIIIIIIIHIIHGIIIIIIIIIIIGHIIIIGHIIIIIIIIIIIIIIIIIHHIIIIIHHHIIIIIIIGHIGHHIIIIIIIIIIIIIIIHIIIIIIIIIIIIIIIHIHIIIIIIIIHIIIHIIIIIIIIIIIIIIGIIGIHIHIIIIIIIIIIIIIIIIIIIIIIIIIIHIIIHHIIIIIIIIIIIIHHIHHIIIIHIIIIIIHHHHHHHIIIIIIIIIIIIIIHHCEIHIIIIIHEGHIIIIIIHIIIIHIIIIIHIIIIIIIIIIIIIGIIIIIIIIIIIIIHIIIIIGIIII
@HISEQ:711:H5NNWBCX2:2:1101:13086:7206:ATCTCGTA
TTAAGTTCAGCGGGTGGTCCTACCTGATTTGAGGTCAAGTTTATCAAAAGCCCATCTTATGAGCAGCAAAGAACACGCCCCACAGATGCAGATAAATGTATCACACCTTAGGGCTTTCTCATTACTGGCTCCATGCATTTCAGGAGAGCAGACTACAATAGCAGAGCCTGTAACCCCCAAGTCCAAGCCCGACAACCCTCGCGGGTGTGGGTTGAGATGTATAAATGACACTCAAACAGGCATGCTCCTTGGAATACCGAGGAGCGCAAGATGCGTTCAAAGATTCGATGATTCACTGAATTCTGCAATTCACATTACTTATCGCATTTC
+
IIIIHHHGGIIIIHIIIGIIHGHIGIHIIIHIIIIIIIIHIHHHHHIIIIIIIHHHIGGHHIIHFHIHIIIIIIIHIIIIHIIIIIIIHIIIIIIIIIIIIIIIIIIIIIIIIIHIIIIIIHIIIIIIIIIIIIIIHHHIIHIIHIIIIIIIIHIIICHHHHIHIIIIHIIIHIHIHIIIIIIIIIIIHHHIHIIIIIIIHIIIIIIIHIIIIIIIIIIHIIIIIIIIHHHGIIGHIIIHIIHIIHFIIIIIIHEHGIIIIHIIHGIIIIIIHHIIIIIIIIIIIIIIFIIIIIIHIIIIIIIIHIIIIIIIIIIHHIHIIHIIIIIHII
@HISEQ:711:H5NNWBCX2:2:1101:13900:7027:ATCTCGTA
TTAAGTTCAGCGGGTAGTCCTACCTGATTTGAGGTCACATTAATGATGAGCTGTCCAAGGACTGTTAGAAAGCCAAACTGCCCCTTTGCCTTCAATAGCGTAGATAGTTATCACACCAATGAACAGGGTTGTTTCTGCTAATGCATTTCAGGGGAGCCAAAACCTTTCAAGAGGCCAGCAAACCCCCACATCCAAACCACTCCAACAGGAGAAGGTTGATATATTAATGACACTCAAACAGGCATGCTCCTCGGAATACCAAGGAGCGCAAGGTGCGTTCAAAGATTCGATGATTCACTGAATTCTGCAATTCACATTACTTATCGCATTTC
+
GHIIIIIIHIGIHH?HFHHHIHHIIHHIIIHIIIHIHIIIIHHIIIIIGHIIIIHGHIIGHIIGGHHGHIFHHGIIHIIIIGHIIIIIIIIIIIIHIHHHHHGIIGIHHHIIIIIGHHIHIGHHHIEHFHHIHHIIIIIIHIHIIHHHHIEHGHFHIGIIGHIIIIIIHHHHHIIHIIIICC<HHIIIIIIIHHFCHHHIHEHHHIIIIHCGHHIHHGIIHHIIGHGIHHHHHEF?HHEIIHIHEFHHDIHIIGIGHHGGHGIIHHDGIIIHHIHHHGIIHIHIIIIIHIGIIHHHHIHIHIIIIIIIIIHIIIHHIHHHHHEHDHGHDIII
@HISEQ:711:H5NNWBCX2:2:1101:17046:7004:ATCTCGTA
TTAAGTTCAGCGGGTGGTCCTACCTGATTTGAGGTCAAGTTTATCAAAATCCAGCCCCCAGCTCCAGCAGCACGGCCCCTGATCGGATGCAGATATGTATCGCACCCAACAGAGAGGTCGTCGCCACTCATGCATTTCAGGAGAGCAGACCCACAAGTTTAGGGCCTGTAACCCCCAAGTCCAAGCCACACATCACGATGTGGTTGAGATATTAATGACACTCAAACAGGCATGCTCCTCGGAATACCAAGGAGCGCAAGATGCGTTCAAAGATTCGATGATTCACTGAATTCTGCAATTCACATTACTTATCGCATTTC
+
IHHIIHIIIIIIGHIGGIIIIHIIIGHHIIHHIIHHIIIIHIIIIIHHIHIIIHIHIIIHIHIIHHIDHHHIIIIIHIIEHIIGIIIHIIIIIHIIIIHHIIIGHGHIIIIIIIIIIHHIIIIIIIIHIIIIIIHIHHHIGHIIIIIIHIGHIIHHGIIIIHIIIHIIHIHIIIIIHIIIIIHIGIIIIIHFIIIIIIIIIHIIIIIIIIIIHIHHGHHHIHIIIIIIHIIIHHHHIHGHGIIIIHHIIIHHIIIGIIHIIIIIIIIIIIIIIGIHIIIIIHIIIIIIHIIIHGIIHIIIIIHHIHGHIIGIIGIHHIGI
@HISEQ:711:H5NNWBCX2:2:1101:20008:7170:ATCTCGTA
TTAAGTTCAGCGGGTATTCCTACCTGATCCGAGGTCAACTCATGAAAAATGGGTTTGTTTTACGGCTTGGTCACCACCGGACACCATATGCGAGGTTTGTGCTACTACGCAAAGGTTGCCGCGGGCGGAACCGCCACTAGTTTTCAGAGGTCACCATTTAGAGCCCAATAAAGGGTCTACCGGTGATCCTCCAACACCAAGCCTAACTTCTAAAAGAAGAGAGCTTGAGGGTTGAAATGACGCTCGAACAGGCATGCCCGCCGGAATGCCGGCGGGCGCAATGTGCGTTCAAAGATTCGATGACTCACTGAAATCTGCAATTCGCATTACTTATCGCATTTC
+
IHIHIIIIIIIIIGIGHIIIIIIIIIGIIIIHHHIIIIIIIIIIIIHHHGIHHIIIIIIIIIIIIIHFHGIHIIIIIIHIGGHHIIIIHIIGIIHEGHIIIIGFHIIIIIIIIGGHIIGIIIDGHGHIIIIHIIIIIIIIIIIIFHHHIEGHHHHIIIIIIIIGHHHICHHHIHHGHIIHHHIIIIIHCEHHHHHIHIIIHEEIHFHHAFHHIGHGHG@@EEHEFCGG@HAD/@IHG@E<HHFEEGHHHFCEHHCCHDCCHHFEGCCDHC?HDIHHGD@G@ECCHGGGCC1C<01G@F?CD1CIHHHGC@HFF@GEF1CHHFIHFHHEHHIHEDHIHHDIIH
@HISEQ:711:H5NNWBCX2:2:1101:6445:7371:ATCTCGTA
TTAAGTTCAGCGGGTTTTCTTGCTCGATTTCAGACCAAGTTTCAAAGCCAGCTGCGCAAGGCAGCAATTACGGCATTGTATGAGGTTTAGAATACGAGTCTGCCGAAAGCTACGAGACGTGGTAAAATCAAAGCGTTCACAAAAAATCTGTTGCACTTTGATCAGCCACGCACCATAAGCGCGAAGGCAGATTCATACGATCATTTTAAAGTAATTGCAGTCTCCACATGATGGAAAAGCAAATCACTCAAATCCCCTTGCCATGACATTGTTTAAAAAACCCCGTCACAGTTTGTGAGTATTTAATGATTCTGAAACGAGCATGCTCCCCGGAATACCAGGAAGCGCAATGTGCGTTCAAAGATTCGATGATTCACTGAATTCTGCAATTCACACTACTTATCGCATTTC
+
HIIIIHGIIIIIIIHIIIIIGHHHIIIIIIIFIIHHHIIHHFHIIIHHHCCHEEHHIIIIGIGHIIIFHHHHHIIIIIHHHGHHHHHHHIHHHIIIHIHFHEHHIIIIHGHHIHIHHIHGGHHIHIEHGHHEHHE=CEHIIIIIGGFDEHHHHGHHEHII?GH?GEHICHHIHIIIGABGDHCHHIDHHHCHEHHIIIHIHIHIFHHHIHCHIFHE88.-...66..86...FFBFABB8?A:.86-8.6A7-?9-..EHHIHHH?HHCCEHEGHGCHCCIIIHIHEHFHIHHIIHHIGECIHHIHIIIIIIIIHHHIIIIIIHIIIIIIHHHIIHIIIHHIIIIHEHHHIIGHIHHGIIGHHIHIIIHIIIIHHIIHGGIIIGGHHHIHIIIIHHHFHHIGIIIIIHIII
@HISEQ:711:H5NNWBCX2:2:1101:7283:7358:ATCTCGTA
TTAAGTTCAGCGGGTCTTCCTACCTGATTTGAGACCATGGTTCAAGTTTAATATTGCTACCAAACTTTAATAGGTGAGTGCATAGCCCCATAGAAACTAAATCACTAAACTGAGCTCGGCATTAGAGAAACAAAAGTTTCAAGCACATACTTTGCTGCAGTATATAGAGACGTCAAACATTTCTACAGTCTACACATCGATAGTTTTAAAGGCACGCAGGGTTAGTGCGAAGCCTCAAATCTCTTGATATTCAAAATAAACATCAAGAATGAATACTATAGATTCTCAAACAGGCATACTCTACCGAAATAGAGTGCAATATGCGTTCAAAGATTCGATGATTCACGAGATTCTGCAATTCACATTACGTATCGCATTTC
+
IIIIHHHHIIIIIIIIIIIHIIHIHIIIIIIIIHIIIIIIIIGHIIHIIIIIIIIIGHHHGIIHHIHDHIIIIIIIIIIIIIIIIHHHIEHIIIIEHHIIIIIIIIHIIIIIIIIIGHHIIIIGIHIIIGCHHHEHGHHIIIHHHIIHIIIIIIIIHIIHHIIIIIEGHIIIIIIIIIIIIIIHGIHHIIIIIIIIIIIIIIIIHHIIHHHDHHHHEHHGIHFHHHHHHHEEHHCGIIIIHFHCHGIHHHGIIIIHHIHIIIHIHIHIIIIIHHHHGIHIIIIHGIIHHHHHHHIIIIIIIIIIIIIHIHHCIHHF1IHGIIHHIHEIIHHIGIIIIIIIIHIIIIIIHIIHIIIIIIIGIIIIIIIHHHHHIHIIHHHI
@HISEQ:711:H5NNWBCX2:2:1101:12341:7264:ATCTCGTA
TTAAGTTCAGCGGGTGGTCCTACTCGATTTGAGGTCAAGTTGTCAGTCATTGTCCGCAGACGGTTTGAAGCACAGAGCTCCCGATCAGCCACCCTCAATCGAGGTGCCGGCGAAGATACTTATCACGCCGTACTGTGTCCAACCAAGAGTTGCACTACTCCATTTGAGGTGAGCCACAGTGAAGCAGCAACACCCAAGTCCACCACTCCCGATCCAAGATGGATCACCAAAGATCGGGAGTGTGAGAGTACAATGACACTCAAACGAGCATACCCTTCGGAATGCCAAAGGGTGCAAGGTGCGTTCAAAGATTCGATGATTCACTGAATTCTGCAATTCACATTACTTATCGCATTTC
+
IIIIHHHIHIIIIIIHIIHHIIIIIICCHHIIIIHIIIIIHHHIIIIIIIIIIIHHIIIIIIGHHGHHIIIIIIFHHIIIHIGGHIIHIIIIIIIIIHIIHIEHIIIIHIIIIIIIIGIIIIIIIIHIIIHHIIIHIIIIIHIIIGIIIIIIIIIIIIIIIIIIIIIIIIIIIIIIIIIIIIIIIIIIIIIIIIIIIIIIIIIIIIIHIIIIHIIIGIIIHIHHHIIHHEGIIIIIHIIIHIHIIIHIHIIIGIIIIIIIIHHHIIIIHFIIIIIHHIIIIHEHIHIIHEIIIIIIIIIIIIIIIIIIIIIHIGIGIIIIHIIIIHIIIIIGIIIHIIIIIIIIIIIHHIIHIHIIII
@HISEQ:711:H5NNWBCX2:2:1101:12474:7321:ATCTCGTA
TTAAGTTCAGCGGGTAGTCCCACCTGATTCGAGGTCAAAACAGAATAATGCGTAAAAGCCAAATTAGAAGCAACCCAAGATGAGAATTGGCCATCCCGAAAGATATATCCCCCCCTAGCGGTCAGATTCATTATCACGCTGAGAGTAAAACCAACACCACAACATGAGGATCAGCTAATGATTTTAAGGCCAGCTGTTCCAATGAAAGGAACAGCAGAGCCCAATTACCAAGCTTAGGATGAAAAAAGCACCCCAAAGCTTGAGGATTTCACGACACTCGAACAGGCGTGCTCCCCGGAATACCAGGGAGCGCAAGGTGCGTTCAAAGATTCGATGATTCACTGAATTCTGCAATTCACATTACGTATCGCATTTC
+
IHHIIHHHIIIHIHIIHIIHHIIHIICHFHHIHIHIIIIHIIIIIIIHHIIIHIHHIIIIGHHIIIHIIIIIIIHIIIIHHIIIIIIHIIHIIHHHIIIH?EHIIIIIIHIIIIGIECHHHEHGHIGHIIIIIIHHHHHHHHIIIIIIGIIIIIFHEHIGIHIFGHHHIHHHFCHIHHHHEGFIIHHHCHIIIHIIHHIGIIIIIIIIIIIIIIHHGIIIHIIIFFHIIHGGIHEHEIIIHDHEIHHHHCGGFHHCHIIIIGIIIIIIIIHHG@E0IIIIIHIIIGIIIIGIHIHIHFIIHIIGIIHHHHGIIIIIGIHFIIIHFIHHFIIIHHIIIIIIHIHHFHIHGIIIIIIIHHIHIIIIIIIHIIIIHHHI
@HISEQ:711:H5NNWBCX2:2:1101:14900:7393:ATCTCGTA
TTAAGTTCAGCGGGTTTTCTTGCTCGATTTCAGACCAAGTTTCAAAGCAAAGGGCTTGCGCCAACGGTGCCATGTGTTTGGAGGGTAGAAATACACGCCGCGCTCTTTTCATGGTACCGGCCGAAAATGAACTGTTAAAAACTGTCGCATTGTTGGCAGCCCACAAAAGAAACGAGGGTTCGTACAAAATCATTTTAAAGCAATTGGTTTTGTGGAAGTCAATGACTCCAGCCAGCCAATACGCTCATATCCACGCACCAATGCGACAGACGCCGCAAAGGCTTGTGAGTTTTAAATGATTCTGAAACGAGCATGCTCCCCGGAATACCAGGAAGCGCAATGTGCGCTCAAAGATTCGATGATTCACTGAATTCTGCAATTCACACTACTTATCGCATTTC
+
HIHHEHIIHHHIHIHHHHIIHIIIHHFFHHIGHIIIHIIHHIHIIHIIIGEHFHIHIIGHCHGHIIHEHHIIGIIIIIIIIIIHHEGHHHGFHHEHIGIIIIIIIIIIHHFGHHIIEH0EHHHHHDHHHHHCHFDGHIIIGIHIIEHHIIDHIHIGH?GHHEFHHH/FHIHIFHDHDCHHIIIHIHF@6FHHHHHEHGBHHIGHGFHHHHH@HHHHE@@HG8--F----G=CCG@.HGA-DE?EGIIHHGHDHHHEHIGHIIIIIHIIIHIHGIGHHHIIIHHCHHIIHIHHHIIIIHIIHHHEHIHIIIIHIIHIIHIHIIHHEIIHHHHECHHEHCHGIHHHHIHHHIHIIIIIHEIIIHHIIIIIGIIIHIHHIIIIHEGHHFHHIIIIHHHGIIIHH
@HISEQ:711:H5NNWBCX2:2:1101:16599:7373:ATCTCGTA
TTAAGTTCAGCGGGTATTCCTACCTGATCCGAGGTCAAATTTTCAGAAGTTGGGGGTTTTACGGCAGGGCCGCGCCAGAGACAGTCCAAAGCGAGGGTTTTACTACTACGCTCGGAGTCCTGGCGAGCTCGCCACTGAATTTCAGGGCTTGCCCTCCCGGAGGAAGGCAATGCCCCAACACCAAGCCGAGGCTTGAGGGTTGAAATGACGCTCGAACAGGCATGCCCTCTGGAATACCAGAGGGCGCAATGTGCGTTCAAAGATTCGATGATTCACTGAATTCTGCAATTCACATTACTTATCGCATTTC
+
IIIIIIIIHIIIIIIIIIIIIHIIIIIIIIIIIIIIIIIIIIIIIIHIIHGHHIGIHIIIIIIIIHIHHIIIIIIIHIGIIIIHIIIIIHIIIHIIIHEHHHIIHIIIIIIIIIIIIIIIIIIIIIIIIIIIIIIIIIIIIIIFHHHIIHIIIIIIIIIIHHHHIHHIIIIHIIIIHIIHIIHIHIIHIIIIIIIHIIIIIIIIIHHIIIIIHIIIIIHIIIIIFGIIHIIIIIIHHHIHECIIIIIIIIIIIIIGIIIIIIHIGIIIIIIHIIIIIIIIIIIIIIIIIFIIHHFIIIIHEHIIIIIHII
@HISEQ:711:H5NNWBCX2:2:1101:4097:7625:ATCTCGTA
TTAAGTTCAGCGGGTGGTCCTACCTGATTTGAGGTCAAGTTTATCAAATCCAACGACATATAAGCAGCCATGACCTTTCCCATCAGATGCAGATAATTATCACGCCTGACAGAGGTTTGACCACTCATGCATTTCAGGGGAGCAGACTACAAGCCCAGAGCCTGCATAACCCCCAAATCCAAGCCACACACACCATGGTGTGGGTTGAGATATTGACGACACTCAAACAGGCATGCTCCTCGGAATACCAAGGAGCGCAAGATGCGTTCAAAGATTCGATGATTCACTGAATTCTGCAATTCACATTACGTATCGCATTTC
+
EGHFE1CGFFEDC?EHIIIC@1<DC<<<<<FEHH<CCFEG@GHECHHHC@HG@DEHHHHCFFHGHH?1DFHHC@G@1CEHHE<FHI?CHEEEHFC1CEG@@GE@CHHIIIHG<@EC@GHHGCEH@GHIFHEHFCHHEHHHHGGEHCIHHFH8=FHHEHHCGHH.HGCA8EBDGHDE78HFEHGEEG8/DBG@EHFCD/EE=HFBFCG@HGEHHFIIHHFC<D1HHHGIHEEHEEHE/C?@H@IHG?GEEHIHGDC<IHHHHIIHHHECHHF?G@ECHHHH@GHHHHC@1C@FDG?HG@?CF@FFD1@HIHIIIHHHHCDC<
@HISEQ:711:H5NNWBCX2:2:1101:5788:7656:ATCTCGTA
TTAAGTTCAGCGGGTAGTCCTACCTGATTTGAGGTCAAATTTGTCAAAAATAAAAAGTGATTGTTAAGATCCACTTTTTTTTGGTTGGAAGCAGTGTGATCTGGTTTTTTGTCTGCAGCATACTAAAGGGCATAGATAAATTATTACACCTTGTAGTTTCTGCTCAGATACTACTAATGCATTTCAGGGGAGCAGACTTGAACAGCCTGCAAAACAACACCCCCACATCCAAGCCACAATTACAACAAAGTTGTTTGTGGTTGAGAACTTAAATGACACTCAAACAGGCATGCTCCTCGGAATACCAGGGAGCGCAAGATGCGTTCAAAGATTCGATGATTCACTGAATTCTGCAATTCACATTACTTATCGCATTTC
+
IIIIIIIHIHFHIIIIIIIIIHIIIIIIIGIHIIHGIIIIIIIIIIIIIIGFGHIIHHIEHHIIIIHDFHHHHHHIIIIHGHHIIIIIGIIHIIIHIIGHGHIIIHEHHHIIHIECCHIGHIIIIGHIIIIIIGIHIHHHGHII/DHIIIIIIIIIIIICHHHHEHHHIIHIHHHIIIIIIIIIIIHHIIIIIIHIIIIHIIHHIGGHHHIIHHIIEDCHDGHHHHHHHIIIHHEHHHCHIIIIIIIIIHIIIHHIIIHIIIIIIIIIHIHHIHHIHGHCHHIIIIIHIIHHHHIHFIHGHIHIIIIIIHGIIIGIHDIHIHHHHIIIIIIHIIIIIIIIIIIIHIIIIIIIGIIIIIIIIIIHIIIIHCIIIHIIII
@HISEQ:711:H5NNWBCX2:2:1101:6352:7542:ATCTCGTA
TTAAGTTCAGCGGGTGGTCCTACCTGATTTGAGGTCAAGTTTATCAAATCCAACGACATATAAGCAGCCATGACCTTTCCCATCAGATGCAGATAATTATCACGCCTGACAGAGGTTTGACCACTCATGCATTTCAGGGGAGCAGACTACAAGCCCAGAGCCTGCATAACCCCCAAATCCAAGCCACACACACCATGGTGTGGGTTGAGATATTGACGACACTCAAACAGGCATGCTCCTCGGAATACCAAGGAGCGCAAGATGCGTTCAAAGATTCGATGATTCACTGAATTCTGCAATTCACATTACTTATCGCATTTC
+
<DH<D1<GH<FC/<</C<<CGEFHHE<1<GG1@1<1<1<11<DCG?F1<<<1<D0G<C@CC<<1<<<<11111CF1D1<1DHIEF1D11<<1D<FF<1<CFF10FHFE@@C61@F@@G@<GE@@CFHEGFHFB<C?@EDCB<HCHHACHGIIHIGIHHHHIHFFHHB.HHCGHHFFHGEHEG?EAEHHIHHGHE@FECEC8HHHEECHFGHHECGGE@1@HHHD1HHGH@FHHHHE<HHHIHIIHFHHGCHIHHIIHFF?HG<HIIHHHHCEEGEEHCIHHHHIIIHHEGHGHIHHFHHHIIIHG?GEHHHIIIHHFHIII
@HISEQ:711:H5NNWBCX2:2:1101:8659:7569:ATCTCGTA
TTAAGTTCAGCGGGTCTTCCTGCCTGATTTGAGACCATGGTTCAAGTTAACCCGAAGGCTAACTTTAATAGGTGAGTGCCAGACAAATTCCATCACACGTACTGGGTATTAGAGAAACCGAAGTCCCATACACATACTTTTCCGTTACTTGACAGTATCCAGCAGCTATAGTTTTAAAAGCACGCAGGGTTAGTGCGACGCCTCAAATCTCTCCTTCCTTAAATATAAATACCCAAAGTTGGAAAATGAATACTATAGATTCTCAAACAGGCATACTCTGCCGAAACAGAGTGCAATGTGCGTTCAAAGATTCGATGATTCACGGAATTCTGCAATTCACATTACGTATCGCATTTC
+
FHGGHII@DFCCC<CEFFCDFEGHHHHIIEHHHHHEFGHHEFGHEGHHHEC?CEH/CE?G@GHFHHHHFCHHFH@HIHHGHH?HHFEGHEHHHIIIICDHIHHHHHHFHHHHHHHHHCHIGHHEEHE?C@HEHIIIIHHIIICHHE@EHIIHIHEH@FGCGFEHFFHGGGHHEBFEBGEHGH@HEHIHGFBHEHG@E@CHHEACHEHAEBHHIIFFC<//<//0F?GCG<CE@C<00C@FCEHEF<11D@CHG@D1<1HHGEC?HHFHHHHEHHGEEDE?<<1GFFGCCHH?EEH@DHC0@C<1GD<<<1GDD1D?<1<EIIHHFHHHHEED<1C<1ECEHECFIHE<0HIHHEHDH
@HISEQ:711:H5NNWBCX2:2:1101:14407:7640:ATCTCGTA
TTAAGTTCAGCGGGTAGTCTTACTTGATTTGAGATCGAGTTTAACAAGGGTTTTTGAAGACTCTTGTGAAAATCCTGCATCAGTCAGCCAAAATGGTCAAACTCCCTTTATGTTAGCTGCAGCAAAAGTAATAATCCGTTTGACGGGACTAAATGAATATGCTTTTAGCTCAGGAGAAAGTCCAGCTGCACCTGCATTTCAAGCAACCCGCCTCCAATCTCAAGAGATTAGTGTTGGGATTGCTCAAGTCCAAAGTCTTTCTTCAAAAAAAGAAAAAAGGCTTTGAGGTGTTTACTGATACTCAAACAAGCATGCTCTTCGGAATACCAAAGAGCGCAATATGCGTTCAAAGATTCGATGATTCACTGAATTCTGCAATTCACATTACGTATCGCATTTC
+
EGH@EGFEEHEEHEHHHHHICGHFHHFEHHHIGHHHHIIHHEEHIHIHFCGHHHHDEEGEHHFIGHHFHEHIIIIIIIIIIIHHHIEHII1CFHE<<DFHHCHHHIGCHHHIIGHFHIIIIHIIHHIIEHHHHHIGEHHIG=?HHH<GEHHEHHIIIIIIIIIEEHH?GHEFHIIIGHHIIIHGHHGHEHIIFHHHHGHIHHHGIGGIIHIHHHHHHHHIIHHFHIHGGGEGEGHHEHGEIGIHHHEFFFIHGGGHHFFGEHCHHHFIHIIHDGHEFHHHIIIHHHDHFHIHHHGHIIHHHHGIHHIIIIIHIHIHE@CIHHIHFIIIIIHHIHHFCHHGIIIIIIIHIIHHEHHE?IHHHEIHHHIIHIIIHEHHFIHIIIHHIIIIIHHHHIIIIHDI
@HISEQ:711:H5NNWBCX2:2:1101:17875:7725:ATCTCGTA
TTAAGTTCAGCGGGTAGTCCTACCTGATTTGAGATCAAACATTCAAAGGGCTGTCCTCACTGAGGAGAGACATCTATGAGCTCCAGTGAACCTCCACTGCTGAAGGTTACCTGGTGGAAAAACCACAAGCGTAGATAGTTATCACACCCATGATACCCACCAAACACCGGTAAGCTGATTTATTTCAGAGGAGCCGACCGTAGGCCAGCAAAACCCCCAAAGTCCAAGCTCACCATGGAAAACCATAATGAGTTGAGGTGTTCATGATACTCAAACAGGCATGCCCTTCGGAACGGCCAAAGGGCGCAAGGTGCGTTCAAAGATTCGATGATTCACTGAATTCTGCAATTCACATTACTTATCGCATTTC
+
ICC@H1DHHEHH/CEHEGGHHIHHGFHIHHEF1DFHEHHEHCCGHH?HHGEEHHIHHHCCHEHHEHHEHFHHIH?GH@EHFHHHIIHIIIIC@HHGHIHIHE?@F<1CGHGC<1<D0D?HHHH@GHHHHHGICHHIGEHHCHEEHIHEHIIEHIHGICIHIHE?DHHIIIIHEHIIEHHFGIIIIIIIHIEHHEHIIIIIIHHGGHIHIIEEHEHEGHHHHEE@FC?HHHC</HIHHGEHFCHHEHHHECCHFHFC<IIHFIIHHG?FIIIIHH@HIIHFCC1HIHCEFH?G<<CFD1HHHF@CCHE@HHF<0HEEIIHD1CF<EHHEHCEHCHHF1<<@C@F?G@H?IIIHECHD<<@ECEEE@HHC?E
@HISEQ:711:H5NNWBCX2:2:1101:18110:7592:ATCTCGTA
TTAAGTTCAGCGGGTATCCCTACCTGATCCGAGGTCAAGCGTAAAATTGTAGACTTGTGGATGCCACCGTCAGCAGTGGAGAGCGCAAAATGTGCTGCGCTCCCACACGGGACGGCGGGCTGCCAATGTATTTGAGGCGAGTTCACGCGCGCAGCGGAACAAACGCCCAACACCCAGCAGGGCTGGAGGGTACAAATGACGCTCGAACAGGCATGCCCCATGGAATACCAAGGGGCGCAATGTGCGTTCAAAGATTCGATGATTCACTGAATTCTGCAATTCACACTACTTATCGCATTTC
+
IIIIIHHIIHIIIIIIIIIIIIFHHH@HHHIIHHHIIIIIIEIIIIIHHHHHHIHIHIIIIGHHIIIGHGHHDHHHIIHHIHIHIIIIHHHIHEHIHIHIIHIFHIIIHDIIIIEHHHHHIIIHIIIIIIIIHHHHHIHHHHHHHHIIIIIIIIIIGHHHHIIIIGGHHHIIIIHIIIIHHHFIEGHHHHHGHIIHHIIIIGGGHHGIHHHHFHHCGIHHFCIHEHG??CEHCGD@?HHHHDHHEIHHHHIHFIIHIHHHCGIIIIHHHIHHHIHHEGHGIIHHHIHGHEEEHIIHIHIII
@HISEQ:711:H5NNWBCX2:2:1101:4289:7753:ATCTCGTA
TTAAGTTCAGCGGGTGGTCCTACCTGATTTGAGGTCAAGTTTATCAAAATCCAGCCCCCAGCTCCAGCAGCACGGCCCCTGATCGGATGCAGATATGTATCGCACCCAACAGAGAGGTCGTCGCCACTCATGCATTTCAGGAGAGCAGACCCACAAGTTTAGGGCCTGTAACCCCCAAGTCCAAGCCACACATCACGATGTGGTTGAGATATTAATGACACTCAAACAGGCATGCTCCTCGGAATACCAAGGAGCGCAAGATGCGTTCAAAGATTCGATGATTCACTGAATTCTGCAATTCACATTACTTATCGCATTTC
+
CHHIFHHHEFHI?EDHHIHHIGGHHHIIIIIIHIFEFHHIHIIHGIIGHIHIEHIIHII<CHHIIHHDFHIHIICEHIHH1DEHHHIHHHHIGHHIHEHIHEHHDHGHEHIHEHHDHHIHHIICHHHIIHIIIHIIHHHHFIHIIGHGEHIIHHIHHHHHHIIIHGHIHIIHHGHIHGHHIHHGFFHHFFE@IHIIIIIIHHGHHIIIIHHHHHHHF11GHHGIIHHHEHGIIHHDHHIHHFIIIIIIHIHHIIIHEHHFIIIIIHGHHHIIHHIIIIIHHGHIIIHIIIIIIIHHGGHHGIIIGIIHIHEIIHIHCH?H
@HISEQ:711:H5NNWBCX2:2:1101:5259:7872:ATCTCGTA
TTAAGTTCAGCGGGTATTCCTACCTGATCCGAGGTCAACCACAAAAATTGGGGGGTTTAGCGGCTGAGAGCTGCAGCACCTAACAAAAGCGAGATAAAAATTTACTACGCTCAGAGGATGTTACAGATCCGCCGTTGTATTTGAGGAACTGCAATACAGCAGATTCCCAACACTAAGCTAGGCTTAAGGGTTGAAATGACGCTCGAACAGGCATGCCCACTAGAATACTAATGGGCGCAATGTGCGTTCAAAGATTCGATGATTCACTGAATTCTGCAATTCACATTACTTATCGCATTTC
+
IHIHHHIIHHFHGHIIIHIIIIIIHIGIIGHEHGIHHIHIIIIIGHHFHHFIHGHHIEGHIIIIIIHDFHIIIIIIIFIHHIIHIHHIHHIHIGIIHIIHIIHHIIIIIIIIIHHHHHIIIIIHIIIIHIHHIIIIIIIIHIEIHHHHIHHIHIIIIIIIIIIHHIIHIIIIHIHIIIIHIHHHHIIHIIIIIIIIHHHIIHGGIHHHIIIIIIIGHHHIIIIIIIIIIHIHFHHIIIIIHFCHIHHIIIIHGIIGIIIGHHIIIIIHIIHHIIHIIIIIHIIIIIIIIGIIIIIIIIIGI
@HISEQ:711:H5NNWBCX2:2:1101:11640:7978:ATCTCGTA
TTAAGTTCAGCGGGTAGTCCTACCTGATTCGAGGTCAAGTCGTCAGAAAAAAGTAAAAAAGGTTCGTCCGCCGAAGCAAAAGTCCCCCGATTACGATCGTTTAGAAGCAAAGGTTAGATCTGCACGCCTCGCACTCCAGCCACGACGATCATTATCACGTCGAAGGCCGTGCATGCAGGGCTTGCCACCTTTCGCTAATGCTTTTAAGGAGAGCCGACTAGGATCAGCCAGCAACTCCCAAGATCCAAGCCACCCCTCGAAATAAATCAAAGGATGGTTGAGAATTCGATGACACTCGAACAGGCATGCTCCTCGGAATACCAAGGAGCGCAAGGTGCGTTCAAAGATTCGATGATTCACTGAAAATCTGCAATTCACATTACGTATCGCAATTC
+
IIIIIIIHIIIIIIHHIIIGHHHIIIIIIIIHIIIIHIIIIIHIIHHIHHHIIIHIIIIIIHEHIHIIHIIIIGIIIIHIHIIIHIIIIIIIIIHIHIIIHIIIIIIIIHIIHIIIIIIIIIIIIHIIIIIIHIIIIIIIIIIIIIGIIIIIIIIHIIIIIIIIIIIIIIIIIIHHIIIHIHIHIHIIIIIHIIIIIIIIIIIGHIIHHGIHHIIIIHHECGGHHHH?HHHHHHFHIHEHHIHGIIHHHIIIHGDIHIIIIIIHGIIIIIIIIIIIIIIHHHHGIIIIHIIHG?EHIHIIIHHIIIIIIIIIIIHHIIIIIIIIIIHIHIHIIHIIHCIIIIIIIIIIIIHGIIIIIIIHHHFHIIHGHIHHIIIHHIIIHIIIIIIIIIIIIHI
@HISEQ:711:H5NNWBCX2:2:1101:15612:7837:ATCTCGTA
TTAAGTTCAGCGGGTAGTCCTACCTGATTTGAGGTCAAATTTGATATAAGAGTTCGTCCGAAGACCATTATAAGCGGACTTTGAAGTCGAATGACGGCGCAACTTTTATTATCACACCGACGTCCGGAAACCAAAGGTTATATTCCGCTGATGCATTTGAGAGGAGCCGACTAGACGCCAGCACGCTCCAAGTCCAAGCTCCGATTAGAAACAAATCAAATCAGAGTTGAGAATTTAATGACACTCAAACAGGCATGCCCCTCGGAATACCAAGGGGCGCAAGGTGCGTTCAAAGATTCGATGATTCACTGAAAATCTGCAATTCACATTACTTATCGCATTTC
+
IIIIHIIIIIIIIIGIIIHIIHIIIIIIGIIHHIHIIHIHIIIGHIIGIIIIIIHIHDHIHIIIIIIHHHIIHHHIIIIIIIIIIIIIIHIHHHIHIIIIIIIIIIIIIIIIGIIIIIHHHIIIIDGIIIIIIHIIHGIHIHHIIIIIIGIIHIIHIIIIIIIIIIHIIIIIIIIIHIIIIIHIIHIIIHIIIIIIHIHIIHIHIHIIIIHIHHHIIIIIHIHGIIIHIIIHIHHHHIHHIIIIIIIIGIIIIIIIIIIIIIIIIIIIIHIIHIIIIIGIIIHIHHIIIIHIIIIIIIIIIIIIIIIIIHHIIIIIIIIIIIIIIIIIIHIIIIHHHHIIHIII
@HISEQ:711:H5NNWBCX2:2:1101:16154:7853:ATCTCGTA
TTAAGTTCAGCGGGTATTCCTACCTGATCCGAGGTCAACCTTGAGAAGGGGGGGTGTTTCACGGCAAGAACCCGCCGCACGTCCAAAGCGAGATGTATTACTACGCTCGGTGTGACAGCGAGCCCGCCACTGTTTTTAAGGGCCTGCGGCAGCCGCAGGGCCCCAACGCAAGCCGGGGGCTTGATGGTTGAAATGACGCTCGAACAGGCATGCCCGCCAGAATACTGGCGGGCGCAATGTGCGTTCAAAGATTCGATGATTCACTGAATTCTGCAATTCACATTACTTATCGCATTTC
+
HHIIIHHIIHIIIIHIHIIHIIIIIIHIIIIHIIIIIIIHIIIGIIHHHIIIIIHIHIIIIIIIIIIHHIIIIIIIIIHHIIIIIIIIIIIIHIIIIIIIIIIIIIIIIIIIIIIIIIIIIIIIIIHIIIHHIHHIIIIIHIIIIIIIHIIIIIIIHIIIIHIIIIHIIIHHDHIIHIIHIHIIIIIIHHIIIIIIIIIIIIIHIIIHIIIIIIIIHIIIIHIIIIIHHFHHFHHIIHIIIIIIHHIIIIIIIIIIIIIIIHHHIHIHIIIIIIIIHIIIIIIIIIIHHHHHIIIIII
@HISEQ:711:H5NNWBCX2:2:1101:18035:7995:ATCTCGTA
TTAAGTTCAGCGGGTATCCTCGTCTGATCTGAGGTCAAAAAGTCGAAAGGCCGTGAAGGCCTTTTCTATTTTGATTGGGGGCAGTTGAGTAAAGCCTCGGACAAAAAATATCACTACTATTGTCGCGGCCGAACCAGCTGCCCCGCGCGTCAGTTTAAGCGGGGGGGCACACCCCCCCGCAATGGGGGAGGGGTGCCGCCCGCCGCCAGCACCGGCGACAATAAAAATTGACAGCCGAAGGGTTTTGCTGACGCTCAGACAGGCGTGCCTCTCGGAATACCAAAAGGCGCAATGTGCGTTCAAAGACTCGATGATTCACTGAATTCTGCAATTCACATTAACTATCGCGTTTC
+
HHGHIHEHHIIIHIIIIHHIIIHGHHGCFHHHIIIGHIIIIIIIIIIIEHIIHHHIIHIIGHIIIIIIIFHICHHIEECHHIHHIGIIHIIGHHHIIIIIDHHHIIIIIHIHGHE?HHHIHHHIIIHIIIIIIIHGHGIEHHHIHHEHHHHIHHHIGEHHIHHHHHH<HHHHIIHHGIHIHBHIIHIIHDHHIGHHHHHHHHIIIIIIIIIIHIHHHHHHIHF/IIIIIHIHHIHHIGIIHIIHIIGHIIIIIHGIIIIIIIIIIHHFIIIHIIIIIIIIIGIHHIIIIIIIIIHIIIHIIIIIHHIHIGIIIIIHIGIIIIGIIIIIIIIHIIIIIGIIIIIHIHHIHIIII
@HISEQ:711:H5NNWBCX2:2:1101:19700:7869:ATCTCGTA
TTAAGTTCAGCGGGTATCCCTACCTGATCCGAGGTCAAGAGTGTAAAAATGTACTTTTGGACGTCGTCGTTCTGAGTGCAGAGCGCGAGATGTACTGCGCTCCGAAATCAATACGCCGGCTGCCAATTGTTTTGAGGCGAGTCTACACGCAGAGGCGAGACAAACACCCAACACCAAGCAAGGCTTGAAGGTACAAATGACGCTCGAACAGGCATGCCCCATGGAATACCAAGGGGCGCAATGTGCGTTCAAAGATTCGATGATTCACTGAATTCTGCAATTCACACTACTTATCGCATTTC
+
HHHFHHHIIIIIGHIHIIHEHIIHIFIIIIHGDEECFHHHHF@CHIIHIHGHIHHHIHHIEHHHIHHHHHHIIIIGHIIIIGE??CHIHHGCHHIIHIIIIIG@HHIHHIIIIHHII<@/EGGHHHHIHIHHHHHHCCCHHBGGGHIHFFH<EE/DHHEFEIIHHECCGGHFHHIHHFEHIIIHIHIIHHHHHIIHEHHIGIHHEHHIIHGGIIIIGHC@EHHEEEFIGHFEHHHHEHEIHHFEIHEHD?HHEGFIIIIIIHCHGHIIIIHCHHGE@@HEIHHHIIHG<1FHHCHIHEFDEH
@HISEQ:711:H5NNWBCX2:2:1101:7425:8138:ATCTCGTA
TTAAGTTCAGCGGGTAGTCTCACCCGATTTGAGGTCAAGGTTCTTTTTGTGGGTCCAGCCTCCCGCCACAGACGGCGGCGACCGGAGCACCATCGCTGTCCATGAGACAGTTAGGAGCGGAGAAAACAGTGCCAAATCCAAAACGTAGAAACATCTTATCACGTCAAGGATCAGCAAAGCGGACCCCACTAATTCATTTGAGAGGAGCTCGCTTTCAAAGGCGAAAGCAAGCATTGAACCTCCAAGTCCAAAAGTCCTATTCCGGTCAAAGAAAAGGATTTTGAGAATTTCACGACACTCAAACGGGTGTGCCCCTCGGAATGCCAAGGGGCGCAAGGTGCGTTCAAAGATTCGATGATTCACTGAATTCTGCAATTCACATTACGTATCGCATTTC
+
IIIIIHHIIIIIIIIIIIIIIIIIIIIIIIIIIIIIIIIIHHIIIIIIIIHIIIIIIIIIIIIIIIIHIIIIIIIIIIIIIIIIIIIIIIIIIIIIIIIIIIIIIIIIIIHHIIIIIIIIIIIHIIIHIHHIHHHIIIIIHIIIIIIIIIIHIHFHIIGHIGIHIHHHIIIGIIIIIIIIIIHIGIIIIIIIIHHIHHIIIIIGIHIIIIGHHHIIIIIGIIIHIIIIIIGGIIIIIHHIHHIIIIIIIHIIIHGEGHIHDGIIHIIHIIIIIIIIIIIIIIIIIIHGIIIIIHIIIIIIIHHIIIIIIIIIIIIIIIIIIIIIIIIIHIIIIIIIIIIIIIHIIIIIIIIIIIIIIIIIIIIIIIIIIIIIIIIIIIIIIIIIIIIIIIIIHDIII
@HISEQ:711:H5NNWBCX2:2:1101:12787:8099:ATCTCGTA
TTAAGTTCAGCGGGTATCCCTACCTGATCCGAGGTCAACCTTAGAAAAAGTTCTCCCTGAGGGGAGGCAGACCGTGCCCCGCGCACCCTTGATCCGATACGTGTTCGGTGAAGAACTCAGTGTACCGGGGGTCCAACGAGGCCGCCGTCATTGTCTTTGGGAGGGGTGACGTTACCGTCACCAACCGTCCAACACCAAGCCGGGGGCTTGAGGGGTGATAATGACGCTCGAACAGGCATGCCCTTCGGAATACCAAAGGGCGCAATGTGCGTTCAAAGATTCGATGACTCACTGGAATTCTGCAATTCGCATTACTTATCGCATTTC
+
IIII?GHHIIIIIHIIIHIGEHHIIHIIIHIIICHIIIIIIIIHIIHHIIIIIIIIIGHCHIHIHIIGHHHHIIHHIEHEHIHIIGIIIHHIIIIGHIIIHHHIHIIHIGHHHIIIIIIGHHIIIEHIHIIIIIIIFHIIIIIIIIIHIIIHHHHIIIIIHIIHHHHHHIIIIIIIIIIHIIHGDIHHIHIHIIIIH?GHIIHHIIIHEHCIHHHHFHIHFHGCHHF?IIIIIHGCEIIHIHHIHIHHEIIHIHGHGIIIIIHHHIHHHGIIIIIIHFIHIHIIIIIIIIIIHIIIHHIHHHIIIHFGIHIHHHIGIHIIIIIHIII
@HISEQ:711:H5NNWBCX2:2:1101:18652:8196:ATCTCGTA
TTAAGTTCAGCGGGTGGTCCTACCTGATTTGAGGTCAAGTTTATCAAATCCAACGACATATAAGCAGCCATGACCTTTCCCATCAGATGCAGATAATTATCACGCCTGACAGAGGTTTGACCACTCATGCATTTCAGGGGAGCAGACTACAAGCCCAGAGCCTGCATAACCCCCAAATCCAAGCCACACACACCATGGTGTGGGTTGAGATATTGACGACACTCAAACAGGCATGCTCCTCGGAATACCAAGGAGCGCAAGATGCGTTCAAAGATTCGATGATTCACTGAATTCTGCAATTCACATTACTTATCGCATTTC
+
HIIHHHHIIIIIIIIIIIIIIIIIIIHIHHIHIIIIHHHIIHIIIIIIIIIIIIHIIIHIIIGHIHIFGHHGHIIIIIIIIIIGFHHIFHIIIIIIIHIIIIIHIIIIGIIIIIHGHHIIHIIIIIIIIHHIIHHHHHHHHHGHIHHIIIIHHIHHHHIIHIIIHHHHIHIIIIIIHHIIHHHEIIIHIHIIHIIIHIIIIIIIHIHIIIIIIIIIIIIIHIIIIIIIIIHIHHFHIIIHHHHIHHIFIIIHHIIHIIIIHIIHGHIHIIIIIIIHIIIIIIIIIIIIIIIIIIIGIIHIIIIHIIIIHIHGIIIIIIGII
@HISEQ:711:H5NNWBCX2:2:1101:21075:8185:ATCTCGTA
TTAAGTTCAGCGGGTATCCCTACCTGATCCGAGGTCAAAAGTGATAAAAAAGGCTTGATGGATGCCGTCGTATCATGACAGAGATCGCAAAATGTGCTGCGCTCCCAGGCCAATACGCCGGCTGCCAATTGCTTTGAGGCGAGTCCAATGCAAAGAGAGGACAAACACCCAACACCAAGCAGAGCTTGAGGGTACAAATGACGCTCGAACAGGCATGCCCCATGGAATACCAAGGGGCGCAATGTGCGTTCAAAGATTCGATGATTCACTGAATTCTGCAATTCACACTACTTATCGCATTTC
+
IHIIIIIHIIIIIIIIHIIIIIIIIIIIIIIIIICGHIIIIHHHHHIIIIIIIIFHIIIIIHIHIIIIHIIIIIIIHHIIIIIIHIIIIIIIHIHIIIIIIHIIIIIIIIIIIEHHHIIIHGHIIHHHHHIIIIIGIIIIHIHIIGIIIIIIIHIIGHHHFHHHIEEHHHHIHHIIHIIIIHHIIHIIIHHHFHHIHIGHHIIIHHIIIIGIIIHIHGIIIIIIIIIIIIIIIHFIIHIIIIHIIIIIHIIIIIIHIIIHHIIHIIIIIIIIIIIIIIHHIIIIIIIIIHHHIHHIHIIIIII
@HISEQ:711:H5NNWBCX2:2:1101:1492:8433:ATCTCGTA
TTAAGTTCAGCGGGTATTCCTACCTGATCCGAGGTCAACCTTTGTAAATAAAAGAAGGAGACCGGCCCGGAAGGTCCTTGAAACTCGACGCGTGCTCGTTAAAAAGCTCGTTGCACCGAGGGTCCCACGGACGCCGTCATTGTCTTTGAGACCAGTTGTTCACACAACTTGGGTCCAACACCAAACCCGAGGTTTGAGGGAGGATAATGACGCTCGAACAGGCATGCCCACCGGAATACCAGTGGGCGCAATGTGCGTTCAAAGATTCGATGATTCACTGAATTCTGCAATTCACATTACTTATCGCATTTC
+
IHIIIIIIIIIGHIIHIIIHIIIIIIHIIIIIIIIGGIHHDGHEEHIIIIIGIIIIIIIIIIIIIHICECCHHIIIHIIIIIIIIIGHIIIHIHIIIIHHIIIHHHHHIIIIIHHHHHEIHHIHIHIIIIIHCDHIHIIIIHGFHHIHIHFHHIIHIIHIIHIIIIHIIIIIIIHIHHIFHIIIIIHHHGIHFIIIIHIIIIHHIIIHIIIIIIIIIIIIIHHCIIHGIHCIIHHHHHIIIIHFIIIHGIIIIIIIIIIIIHIIHIHIIIIIIIIIIIIIIIIIIIIIHIIIIIHIIIIIGHGIIIIIIIGG
@HISEQ:711:H5NNWBCX2:2:1101:10650:8470:ATCTCGTA
TTAAGTTCAGCGGGTATTCCTACCTGATCCGAGGTCAACCATTAAAATTGGGGGGTTTAGCGGCTGAGAGCTGCAACACCTACCAAAGCGAGAAAAAAATTACTACGCTTAGAGGATATTACAGATCCGCCGTTATATTTCAGGAACTACAATACAGTAGATTCCCAACACTAAGCTAGGCTTAAGGGTTGAAATGACGCTCGAACAGGCATGCCCACTAGAATACTAATGGGCGCAATGTGCGTTCAAAGATTCGATGATTCACTGAATTCTGCAATTCACATTACTTATCGAATTTC
+
IIIIIHIIIIIIHIIIHIIIIIIIIHIIHIIIIIIIIIIIIHHIIIIIHHIIIIIIIIIIIIIIIIIGHIGIIIIIIIIIIIIHHIIIIIIHIIIIIIIIIIIIIIGGI0IIHHIIIIIIIIIGIIIIIIIIIIIHIIIIIHGIIHIIIIIHIIIIHIIIIIIIIIIIIIIHEHIIIIIIIIIIIIIIIIIIIIHGIHIIIHHIIIHIGIIIIIIIIHIIIIIIIIIIFHHIIIIHIHHEDIIIHHHHIHIIIIIIIIHIHIHIIIIHIIIIHHIIIIIIIIIIIIIIIIIIIIIHIII
@HISEQ:711:H5NNWBCX2:2:1101:14764:8374:ATCTCGTA
TTAAGTTCAGCGGGTATCCCTACCTGATCCGAGGTCAAGAGTGTAAAAATGTACTTTTGGACGTCGTCGTTCTGAGTGCAGAGCGCGAGATGTACTGCGCTCCGAAATCAATACGCCGGCTGCCAATTGTTTTGAGGCGAGTCTACACGCAGAGGCGAGACAAACACCCAACACCAAGCAAGGCTTGAAGGTACAAATGACGCTCGAACAGGCATGCCCCATGGAATACCAAGGGGCGCAATGTGCGTTCAAAGATTCGATGATTCACTGAATTCTGCAATTCACACTACTTATCGCATTTC
+
IIIIHIIIHHIIIIIIIIIGHIIIIIGHIIIIIIHIIIIHICHHIIIIFHHHHIIIIIIIIIIIHIHDHHHHIHGIIIGIIGIHIIIIIIIIIIIIIIIIIIHHIIIIIIIIIIIHHIIIIIIIHIIIIIIIIIHIHIHHIHIHIIHIIHIIIIHIIIIIIIIIIIHIIIHIHHIHHIIIIHHHFIIIIIIHHHIIIIIIIIIIIIIIIIIIIIIIIIGIIHIIIIHIIIIIHFHHCHFIIIDHIIIIIIIIIIIIIIIIIIIIIIIIIIIIIHHIIIIIHHIIIIIHFHIIHIHGIIIIII
@HISEQ:711:H5NNWBCX2:2:1101:16991:8427:ATCTCGTA
TTAAGTTCAGCGGGTATCCCTACCTGATCCGAGGTCAACCATAGAAAAATTGGGGGTTTTGGCAAGTCTCCACCGGGACCCTATAGCGAGAGAAATTACTACGCTTAGAGCCAGATGGCACCGCCACTGATTTTAAGGGCTGCCGGTGGGCAGGCCCCAACACCAAGCTGAGCTTGAGGGTTTAAATGACGCTCGAACAGGCATGCCCCCCGGAATACCAGGGGGCGCAATGTGCGTTCAAAGATTCGATGATTCACTGAATTCTGCAATTCACATTACTTATCGCATTTC
+
IIIIIIIIIIIIIIIIIIIIIIIIIIIIIIIIIIIIIIIIIIIIIIIIIHHHIIIIIIIHIHHIIIIDGHIIIIHIHIIIIIHIIIIIIIIIIIIIIIIIIIIIHHHIIIIIIIIIHHIIIIHIIHIIIIIIIIIIIIIHHHIIIIIIHIIIIIIHIIIIIIIIIIIIIHIIIGHIIIIIIIIIHHIHHIIIIIIIIIIIIIIIIIIIIIIIHHIHEIHIIHHIIIIIIIHHHIIIIIIIIIIHIIIIIIIIIHHIIIIGIIHIHHIHIIIHIIIIIIIHIHIIIIIIIII
@HISEQ:711:H5NNWBCX2:2:1101:17675:8461:ATCTCGTA
TTAAGTTCAGCGGGTATCCCTACCCAATCTCAGGTCAAATTCAAAAAATACCAAGAAGGTATATAGATTTTCGGACTTTCCAAGTAACTATATTTGAATGAAGGAATTTTCATCACATTCCAATTATAGCTACTGGAAGACCTATGAATTTCCAAGGAGCTATGTATGTTATAACAATAGCTTCCTCGACATGATCCAAACTTTAGGATGATGCAAAAATTTGATAATGTTCATTAACGCTGAGATGGGCATGCCTCACGGAATACCATGAGGCGCAATGTGCGTTCAAAGACTCGATGATTCACGGAATTCTGCAATTCACATTAATTATCGCATTTC
+
FGHHFGCHHHEHD?EHHHHD1DHHHFFHHHFHI1DHHGHCG<GHHHE/DC1D@GHH?<FFEHCHE?G1@<@1</@HH?GGGH?@C@GH?CE?GC@E1<GHIH<FFF@@GHHHHHE@F?GF?HGF@HEA0CFHHH<GHC<DA?GECFHHIHHHIGHHG9CHBGFECF@6FF.DDHHHCEF@EHCCCEF@CF<8D?FE9<<DECACB</FF<0@C.00F<0<00<<<1111@@@D<00<<11@1<<1F<1<1EC1ED11<?H?HHEG1D<10@HCD<C11/<C<1CFCD<?D1<@1GEEHF11EE<1DF1CGCC11<1C1GCC1D1HGG<<G=HC<1<DCC
@HISEQ:711:H5NNWBCX2:2:1101:4043:8651:ATCTCGTA
TTAAGTTCAGCGGGTAGTCTCACCCGATTTGAGGTCAAGGTTCTTTTTGTGGGTCCAGCCTCCCGCCACAGACGGCGGCGACCGGAGCACCATCGCTGTCCATGAGACAGTTAGGAGCGGAGAAAACAGTGCCAAATCCAAAACGTAGAAACATCTTATCACGTCAAGGATCAGCAAAGCGGACCCCACTAATTCATTTGAGAGGAGCTCGCTTTCAAAGGCGAAAGCAAGCATTGAACCTCCAAGTCCAAAAGTCCTATTCCGGTCAAAGAAAAGGATTTTGAGAATTTCACGACACTCAAACGGGTGTGCCCCTCGGAATGCCAAGGGGCGCAAGGTGCGTTCAAAGATTCGATGATTCACTGAATTCTGCAATTCACATTACGTATCGCATTTC
+
EHHIIIIGIIIIIGIIIIIIIIIGIIHHHIIHHIHHHIIIHHHIIIIHIIFHHHIIIIIIIIHIIIIHHHIIIIIHEDHIIIIIIIHIIIIIIIIIIHIIIIIIHIHIHHHIIIIGHGHIIHIIIGHIHHIIIIIHHHHFICHHHIIIGHHIIEHHIEEHHIIGHIIGIHIIIIIIIEHFIIHHHHGHHFIIIIHEHHIGFHIGHHIHIIIIHHHHEFIIIIHIIHIIIHHIGIIIHGHHEHHIIIIIHIIHHECHHHHEE<HHIHHIIIHHHHIHHHHIIIIIIHHHGHIIIHHHHIIHE@EIHIIIIIHGHIIIIIIIIIHGHHHHHIIIIIIHIIIIHIIIIIIIHIHHIHIIIIIIIHHHFHHIIIGIIIIHGHFHEHHHIIIIHHGIHHIII
@HISEQ:711:H5NNWBCX2:2:1101:12800:8729:ATCTCGTA
TTAAGTTCAGCGGGTAGTCCTACCTGATTTGAGGTCACATTAATGATGAGCTGTCCAAGGACTGTTAGAAAGCCAAACTGCCCCTTTGCCTTCAATAGCGTAGATAGTTATCACACCAATGAACAGGGTTGTTTCTGCTAATGCATTTCAGGGGAGCCAAAACCTTTCAAGAGGCCAGCAAACCCCCACATCCAAACCACTCCAACAGGAGAAGGTTGATATATTAATGACACTCAAACAGGCATGCTCCTCGGAATACCAAGGAGCGCAAGGTGCGTTCAAAGATTCGATGATTCACTGAATTCTGCAATTCACATTACTTATCGCATTTC
+
IIIIHHGHIIFHIIIIIIIIIIIIIIIIIIIIIIIIIIIIHHIIIHHIIIIHIIIIIIIIHIIIIIIHHEHHGIIIIGHHIIIIIHIIIIIIIIIIIHHHCHHIHHHHIIIIIIIIHHHIIIIHIIIIIIIIIIIIIIIIIIHIIHIIIIIHHIIHIIHIIIHIHHIIIIIIIHIIIIIIIIDHIHIHIIIIIIHHIHIHHIIIHIHIIIIIIIIHIIIIIIHIHEHHGCHFIHHHHDHIIHIIIIIIGIIIIIIIIIIIIIHHIIIIHIIHHIIIIIIIIIIIIIIIGIHEIIIHHIIIIIIIIIIIHHIIIIIIIIIHIIHGIIIHHIII
@HISEQ:711:H5NNWBCX2:2:1101:14923:8547:ATCTCGTA
TTAAGTTCAGCGGGTAAGTCCTACCTGATTTGAGGTCAAGATGGTCAATACAGATGAGGTTTAGAAAGCAGCATTAAGCAGATGTCCAGGATGTAGATAATTAATCACACCTGTAGACAGTTCCACCAAGGTACTGCTAATCAATTTCAGGGAAGCAGACTACAAAAGCCTGCAACAACCCAAATCCAAGCCACACCAGGTGTGGTTGAGAATTTAATGACACTCAAACAGGCATGCTCCTCAGAATACCAAGGAGCGCAAGATGCGTTCAAAGATTCGATGATTCACTGAATTCTGCAATTCACATTACTTATCGCATCTC
+
IIIIIFHHIHIIHIIIIIIIIIIIIHIIIIHIIIIIIIIIIIIFGHHIHIIIIIHHIIIIIHIIIIHFHHHGIIIIIHIIIIIHIIIIHIIIIHGHIIIIIIIIIHIIIIHIIIIHHIIIIIIIIIIIHHIIIIHIIIIIIIIIIHHIIHHIIIHIIIIIHIIIIIIHIIIIIIIIIIHHHIIHHHHIIIIIIIIIIIHIIIIIHHHIIIIHHIIIGIIIIIIHIIIHIIHGHIIIHEGIHIIIIHHIGIIIIHGIIIHIIIIIHIHHGIIIIIIIIHHIIIHIHIHHHDHIIHHIHEHHIHIIIIIIIIIIIIIIHHF/II
@HISEQ:711:H5NNWBCX2:2:1101:17435:8655:ATCTCGTA
TTAAGTTCAGCGGGTAATCCTACCTGATTTGAGATCAAACGTTCAAAAAGCTGTCCTCGCTGAGGAGGGACATTTGTGAGCTCCAGAGAACCTTCATCGCTGAAGGCTATATGGTGGAAACCACAAGCGTAGATATTTATCACACCTGTGATGCCACCAAACACTGGTAAGCTGATCTATTTGAGAGGAGCCAACCATAGGCCAGCAAGACCCCCAAAGTCCAAGCCCATCACGGTAAACCATGAGGAGTTGAGGTGTTCATGATACTCAAACAGGCATGCCCTTCAGAATAGCCAAAGGGCGCAAGGTGCGTTCAAAGATTCGATGATTCACTGAATTCTGCAATTCACATTACTTATCGCATTTC
+
IHIGIIHHIIIIGHIIIIIIHIIIIHHIIIIIIIIEFHHHHCEHGHHHIHIIHIIIIIIIIHEHHGHHHIGIIHHHIIHHIIHIIIHIIHHIIFHEHHIIIIIHIGHIHHHHEHHHGHHHHGIIIIGCEHHIDHHIIIHDHHGFIIIIIIFGIHHIHHHH@EHHIIIIIHHIIHHHHHHGHGHHEHHHGHIHHIIIHHHHHIIIIIIHIIIIIIHHHHFCIHHFEHHHIGIHHIIGHGHIHIHHGIIHIGIIIIHFHHHHIHHIIIIIFHHGGEFGHGIIHHHIHIHHIGIHIIGIIHEIHIIHHGHHIIHHFIHIHIGIIIIIIGIIIIIIIIIIHIHHIIIHIHEIHHFHHHHHHIIGIIHHIII
@HISEQ:711:H5NNWBCX2:2:1101:19126:8613:ATCTCGTA
TTAAGTTCAGCGGGTAGTCCCACCTGATTCGAGGTCAAAACAGAATAATGCGTAAAAGCCAAATTAGAAGCAACCCAAGATGAGAATTGGCCATCCCGAAAGATATATCCCCCCCTAGCGGTCAGATTCATTATCACGCTGAGAGTAAAACCAACACCACAACATGAGGATCAGCTAATGATTTTAAGGCCAGCTGTTCCAATGAAAGGAACAGCAGAGCCCAATTACCAAGCTTAGGATGAAAAAAGCACCCCAAAGCTTGAGGATTTCACGACACTCGAACAGGCGTGCTCCCCGGAATACCAGGGAGCGCAAGGTGCGTTCAAAGATTCGATGATTCACTGAATTCTGCAATTCACATTACTTATCGCATTTC
+
GHIIIHGIIIIGHIIIGHIIHFEHHIIHHHHIIIHHIIIIIHHIIIIIIHGFHIIHHIIIIIGIIIIHHIIIIIHIIIIIIIIIIHIIIIHIIIIIIIGICHGHGHHIEHIIIHIIHCHIIHIIHHIGIIIIHIFGHHHDHFHHIIIFG@HHHHHECHG@.F@@DHFFHHHHECHHHIHFHGEHHHIHHGHIHHHHEFHHHHEHIIIIFHHHIHIIIIH@?HHHIHBA?BHIHHHIIHHEHCEIHHGGIHIIHEHD<GFIHGHIIHHFHGHIIHHGEHIIIIHIHIIIGIGGDDDGHHIHHIHIHFHHHIHHGIHIHIIHHGIIIIIIIHHHIIIIIHIIIIGHHHGGIHGIHHGHIIHHIIIIHHIIIIHIIIII
@HISEQ:711:H5NNWBCX2:2:1101:4075:8832:ATCTCGTA
TTAAGTTCAGCGGGTGGTCCTACCTGATTTGAGGTCAAGTTTATCAAAAGCCCATCTTATGAGCAGCAAAGAACACGCCCCACAGATGCAGATAAATGTATCACACCTTAGGGCTTTCTCATTACTGGCTCCATGCATTTCAGGAGAGCAGACTACAATAGCAGAGCCTGTAACCCCCAAGTCCAAGCCCGACGACCCTCGCGGGTGCGGGTTGAGATGTATAAATGACACTCAAACAGGCATGCTCCTTGGAATACCAAGGAGCGCAAGATGCGTTCAAAGATTCGATGATTCACTGAATTCTGCAATTCACATTACTTATCGCATTTC
+
IIIIIGHHIHIIGIHIHIIIIIHIHIEHHIIIHGHIIHIHIIHIIFHHIHHIIIHHIIIIHIIIICHGHIIIIIIIHIIIIIIIHHHIIHHIIIIIHHIIIIIIIHIIIIHHHHIIIHIHIIHHIIHFHHIIGHHGHIHEHHHHIIHIHHIHIIHIHHHIIIIHFHEHHIIIIIHHHHIIHGIHHIHHHEDCHFEHIIHCDEIHHIIHHHHIGIIHFHFHHD?HFHHEHEGHIIHIIIIHCGHGEHIIIIHHHIIIHHIHECHIHGHEIHHDIIHHHHHIHHHIIIIIHIIGIIHIIGIHGIIIIHEIIIIIIHHIIHHHHIGIIIIHHI
@HISEQ:711:H5NNWBCX2:2:1101:14027:8870:ATCTCGTA
TTAAGTTCAGCGGGTATCCCTACCTGATCCGAGGTCAACCTTGGTAAAAATGGTGTTTTTGGCGGCAGAAGGCCTCGCCGGACTCGTGAACGTTGTGGAAATTCTACTACGCCCAAAGCCGGTGTGACTTCGCCGAAGGTTTCGGGGCACGACCCCCCGCCGAGGGGGGGACGAAGGGCCCAATACCAAGCCTAGCTTGATTGGTGTAATGACGCTCGAACAGGCATGCCCCTCGGAATACCAAGGGGCGCAATGTGCGTTCAAAGATTCGATGATTCACTGAATTCTGCAATTCACATTACTTATCGCATTTC
+
IIIIIIIIIIIIIIHIIIIIIIIIIIIIIHHHHIIIIIIIIIIIIIIIHHIIIIHIIIIIIIHIIIIEHIIIIIIIIIIIIIIIHIIIHIIIIIIIIIIIIIIIIIIIIIIIIIIIIHHIIIIIIIIIIIIIIIIHHIHHHHIIIIIIGIIGIHIIIIIIIIHIIIIIIIIIHIIIIIGIIGHHIIIIIIIIIIIIIIIIIIIIIIIIIIIIIIHHIIHIIIIIIIIIIIHIIHIGIHGIIIIIHHIIHIIIIIHIIIIFIIIIIIIGIIIIIIIHIIHHIHGIGHIIIIGIIIHIIIIIHIIIHHIGIIIIGI
@HISEQ:711:H5NNWBCX2:2:1101:16988:8908:ATCTCGTA
TTAAGTTCAGCGGGTATCCCCACCTGATCCGAGGCCAACCTTGTAAAAATTCGTTCCGGGCGGCCGCCGTCCGGGCACCCAAGCGAGGGTTTTGCTACGCTTGGAGCCGAACGACGACGCCCACGAGTTTCGGGCCCGCCCGCAGGCGGGGCCCATCACCAAGCGGGGCTTGAGGGTTGAAATGGCGCTCGAACAGGTGTGCCCCCCGGAATACCAGGGGGCGCAATGTGCGTTCAAAGATTCGATGATTCACTGAATTCTGCAATTCACATTACTTATCGCATTTC
+
IIIIHIIIIIIIIHIHIIIIIIIIIIIIIIIIIIIIIIIIHIIIIIIIIIIIHHIIIGIIIIIIHIIIIIIIIIIIIIIIIIIIIIIIIHHHIIIIIIIIIIIIIIIIIIIIIIIIIIIIIIIIIIIIHIIIIIIIIIIIIIIHIIIIIIIIIIIIIIIIIIIIIIIIIIIIIIIIIIIIIIHIIIIIIIIIIIIIIIIHIHIIIIIIIIIIIIIIIIIIIIIIIIIIIIIIIIIIIIHHIIIIIIIIIIIIIIIIIIIIGIIIIIIIIIIIIIIIIIIIIIIIIII
@HISEQ:711:H5NNWBCX2:2:1101:19311:9000:ATCTCGTA
TTAAGTTCAGCGGGTAGTCCTACCTGATTTGAGGTCAAGATAAAAAATGCCTCTAAAGCGAGACAGTCTGACAAAGCCAGACAATTTGAAGCAGAATAAATGAAGTAACACAGCAACAATCTAGATATTATCAAGCTGGAGCTGGACTTGCAAAGTTCCGCTAATATATTTAAAAGATGCTGATTTGACATCAGCAATTCTTCAAATCCAAGCATAAAAACAAAATTTTTATGTTGATAATTTAATGACACTCAAACAGGCATACCCTCCGGAATACCAGAGGGTGCAATGTGCGTTCAAAGATTCGATGATTCACTGAATTCTGCAATTCACATTACATATCGCAATTC
+
IIIHEHIIIIIIIGIIIIIIIIIIHIIIIIIIIIHIIIIIIIIHIIIIIHHIIHEHHHHIHIIIIIHGHIHHGIII?EHHHIIIIHII@EHGHIIHIIHHHFHIIHHIHHHHCEEHIIIHHIIHHIHHIIGIHA@EHIHAHHHHHHIIHHHIIHHIHHHHFHIIIHHIHHHIIHHGIIIFHHIIIHIIHHHGIHFHIIHEHHHIHHHHHIHIEIIIIIHHHGHIIIHIIIIIIHHIIIIIIHHHHFHHHHIHHHHEIHHHGIFHHHIIIIIHFIHGHHIHHGIIIIHGHFCEIHGHIIIIIHIIIIHIIGIIIIIIIIIIIIIIIIIIIIIIIGIIIIIIHCHIIIIIII
@HISEQ:711:H5NNWBCX2:2:1101:10684:9238:ATCTCGTA
TTAAGTTCAGCGGGTATTCCTACCTGATCCGAGGTCAACACTTAGGTAAAAGTATAACAAGACCGTCGTCCATCAGAGTCGTCCCAGATACATGCTTAGTAAAAAGCTCCTCGTACCCGGTTCCCTCTGGGGCGCCGTCACTATCTTTGAGACCAGTTGATAGGCAAAGCTATAACTAAAGTCCAACACCAAGCCAGGGCTTGAGGGGTGATAATGACGCTCGAACAGGCATGCCCTTCGGAATAACCAAGGGGCGCAATGTGCGTTCAAAGATTCGATGACTCACGGATTCTGCAATTCGCATTACTTATCGCATTTC
+
IIIIIHHIIIHIHIIIIIIIIIIIIIIIICHIIIIIIIHHIHHIIIIHGHIIIIIIIIIIHIIIHHIEHIIIIIIIIIIIGIIIIIIIIGIIIIIIIIIIIIIIIIIIIHIIIIIIIIGGHIIHIHHEHIIIHDIIIIIIIIIIIIIIIHHIIIIIIIIHIIIIHIIIIIIIHHIIHIIIIIHHIIIIIIHHIHHHHHHIIIHIIIIIIHIIHIIIIIIIIIIIIHHIIIIIIIIIGIHIHIIGIHIIHFEHIIFIIIHDIHHHIIIIHHFIIIIHGHIIIIIIIIIIIIIHHIIIIIIIIIIIIIIIIIIIIIHHIHI
@HISEQ:711:H5NNWBCX2:2:1101:14246:9057:ATCTCGTA
TTAAGTTCAGCGGGTATCCCTACCTGATCCGAGGTCAACCTTGATAAATTGGGGGTTCTGGCGAGCACTCGCCTGGACTCCAAAGCGAGAGAAATTACTACGCTTGAAGCCAGACGGCACCGCCACTGATTTTGGGGCGCACCAGGTGGTGACGCCCAATACCAAGCAGAGCTTGAGGGTTGTAATGACGCTCGAACAGGCATGCCCCCCGGAATACCAGAGGGCGCAATGTGCGTTCAAAGATTCGATGATTCACTGAATTCTGCAATTCACATTACTTATCGCATTTC
+
IIIIHHHIIIIIIGIIIIIIIIIIIIGIIIHHIIIIIIIIIIIIIIIGHIIHHIIIIHHHHHIIHIIEHIHIIIIHGIIIIIIIIGIHHHIHHHHHIIIIIIHIIHHHHIHHHIIIIIIIIIHHIIIIIIIIIIIHIIIHDHHIIIHHIIIIIIIIIIIIIIIIIIIIIHHIHHIIIIIIHIIHHIIIIIIIIIIIIIIIHIIIIIIIIIIIIIIIIIIIHEIIHIIIHEHEGIIIIIIIIHIIIIHHIIGIIIIIIIIIIIIIIIIIIIIIIIIIIIIIIIIHIIIIGH
@HISEQ:711:H5NNWBCX2:2:1101:16000:9179:ATCTCGTA
TTAAGTTCAGCGGGTGGTCCTACCTGATTTGAGGTCAAGTTTATCAAAATCCAGCCCCCAGCTCCAGCAGCACGGCCCCTGATCGGATGCAGATATGTATCGCACCCAACAGAGAGGTCGTCGCCACTCATGCATTTCAGGAGAGCAGACCCACAAGTTTAGGGCCTGTAACCCCCAAGTCCAAGCCACACATCACGATGTGGTTGAGATATTAATGACACTCAAACAGGCATGCTCCTCGGAATACCAAGGAGCGCAAGATGCGTTCAAAGATTCGATGATTCACTGAATTCTGCAATTCACATTACTTATCGCATTTC
+
IHIIEHHIIHIHIHHIIHIIIIHIIIIIIIIIGHGHHIIHHGHIIIIIIIIGIHIGIIGHIHIIIIFDHHIHIIGIIGIIIIIIGHFIHIHIIHIIIIIHHIIIIIIHIIIIIIIHIHHHHHHIIIIIIIHIIHIIHIIHIIIIIIIIIIIIIHHHHHHHIHEIIIIHIIIIIHGCHHHHIIIFHFHHHIIIHGHIGHIIHIHHHHIHIIHHHIIIIIIIIHHCGFIHIIHHGIHHHHHF?EIIIIIHIIIHIIIIHHEHHIIHHHHHIIIIIIIIIGHHGHIIHIGIIIIIIIIIHIHFHHFFIIIHHHEGIIIIIIII
@HISEQ:711:H5NNWBCX2:2:1101:16195:9081:ATCTCGTA
TTAAGTTCAGCGGGTAGTCTCACCCGATTTGAGGTCAAGGTTCTTTGTGGGTCCAGCCTCCCGCCACAGACGGCGGCGACCGGAGCACCATCGCTGTCCATGAGACAGTTAGGAGCGGAGAAAACAGTGCCAAATCCAAAACGTAGAAACATCTTATCACGTCAAGGATCAGCAAAGCGGACCCCACTAATTCATTTGAGAGGAGCTCGCTTTCAAAGGCGAAAGCAAGCATTGAACCTCCAAGTCCAAAAGTCCTATTCCGGTCAAAGAAAAGGATTTTGAGAATTTCACGACACTCAAACGGGTGTGCCCCTCGGAATGCCAAGGGGCGCAAGGTGCGTTCAAAGATTCGATGATTCACTGAATTCTGCAATTCACATTACGTATCGCATTTC
+
IIIIIIHHIIIIIIIIIIIIIIIIIIHIIIIIIIHHIIIIIIIIIIIIIIGIIIIIIIIIIHHIIIIHIIIIGHHHHIIIIIHHIIHIIIIIIIIIIIIIIHIIIIIIGHIIIHHIIIIIIHIIIIHIIIHHHIIIIIHIIIEHIIIIIGIIHIIIHIIIIHHHIHHIHIIIIIFHHGHHIIIIIHHHGIIHIIIIIIIIIHIHHIIHHICHHHIGHIFHIIIIGGHHFHCGIHHE@EGIIIIIHIIIHGGIHIIHHHGIHHIHIIIIIIIIGIIIIHIIIHHIHHIIIIIIIHEHCHHHEIIIIIIIIIIHIIIIIIIIIIIHGHFIIIIHIHIIIIIHGIIIIIIIIIIIIIIIIIIIIIIIIHIIIIIIIIHIIIIIIHHHHHHIIHIHIII
@HISEQ:711:H5NNWBCX2:2:1101:16093:9109:ATCTCGTA
TTAAGTTCAGCGGGTAGTCCTACCTGATTTGAGGTCAAATGGTCATGTATTGTCCGAATGAACAGACGGTTAGAAGCAGTGCAAACCCATATAATTGCAGATGTCCACGGCGTAGATAATTATCACACCAATAGACAGTCCACGCGGGGCACTGGCTAATGCATTTAAGGGGAGCTGACCATCTTAAAGAAGCCGGCAAAATAAACCCCCATATCCAAGCCATTATCAGCAAAAGCTAATAAAGGTTGAGAATTTAATGACACTCAAACAGGCATGCTCCTCGGAATACCAAGGAGCGCAAGGTGCGTTCAAAGATTCGATGATTCACTGAATTCTGCAATTCACATTACTTATCGCATTTC
+
IIIGIHIIIIIIHIGIIIIGIIHIIIIIHIHHHIIIIIHIIIHIIIHIIIIIIIHHHIIIIIIIIHIDHIIIIIIIIHIIIIIIIIIIIIFHIIIIHIIIIIIIIIIIHGIIIHHIIIIIHIIIIIIIIHIIHIIIIIIIGHHHIHIIIHHIIIIIIIIIIIIHIIIIIIGIIIGIIHIHHHHIHIIIIIIIIIIIIIIIIIIIIIGHHIIIIIIHHHCHHIGIIIIIIGIIHHIIIIIHIIIIIIIIIIIIGIIIIIIHIIIIIIIIIIIIIIIIIIIIIIIIIIIIIIHHIIIIIIHIIIIIIIIIIIIIIIHIIIIIIIIIIIIIIIIIIHIIIIIHHEGIIIIHHIIIIIIIIIIIII
@HISEQ:711:H5NNWBCX2:2:1101:19002:9180:ATCTCGTA
TTAAGTTCAGCGGGTAATCCTGCCTGATCTGAGGTCTAAATTAAAGTTGACTACAATAGTTGGAAGCTTCTACTGGTTCTAGTACGGCCACTAATAAAAGTGTCCTCAGCGAATAGTCTATTACACTGAGTCAATCCGAATTCGAATTAGAGATGCTAATGTATTACGAACGAGCTAGTCAGACTAGCAACGCTCAAGATCCAAACACCAACGCAGTCTACTAGAAACTGGTGGGTTGAAGAGTTCATGACACTCAAACAGGCATGCTCCCCGGAATACCAGGGAGCGCAAGGTGCGTTCAAAGATTCGATGATTCACTGAATTCTGCAATTCACATTACTTATCACATTTC
+
IIIIIHIIHIIIIHIIIIIIIIIIIIIIIIIIIIIHIIIIIGIIIIIHIIIIIIIHIHIIIIIIIIIHIIIIIIIIIIIGIGIIIEEHHIIIIIGIHIIIIHIIIIIIIIGEHIHIHIIIHIHIIIIIIIHIIGIIIIIIIIHEHIHIIIIIIIIIIIIIHIIIIIIIIIIIIIIIIIIIIIIIIIHIIIIIIIIIIIIIIIIIIIIIIIGIIIIHEIIHHIIHIIIIIIIIHIIHIIIIIIIIIIIHIIIIIIGIIHIIIIIIHIIIIIIIIIIIIIHIIIIHHHHIHIIIIIIIIIHIIIIIIIIIIIIIIIIIIIIIIIIIIIIIIIIIIIIIIIIIIIIHHGIIIIII
@HISEQ:711:H5NNWBCX2:2:1101:2013:9420:ATCTCGTA
TTAAGTTCAGCGGGTGGTCCTACTCGATTTGAGGTCAAGTTGTCAGTTGTTGTCTGAAAGACAGACAGTTGGAAGCACAGAGCTCCTGATCAGCCACCCTCTTGCGAGGTGCCGGCGAAGATACTTATCACGCCGTACTATGTCCAACCAAGAGTTGCACTAAGGCATTTGAGGTGAGCCACCGTAAAGCAGCAGCACCCAAGTCCACCGCCCCCAATCCAAAGGATCAGAAGTGTGAGAGTACAATGACACTCAAACGAGCATACCCTTCGGAATGCCAAAGGGTGCAAGGTGCGTTCAAAGATTCGATGATTCACTGAATTCTGCAATTCACATTACTTATCGCATTTC
+
IIIIIHIIIIIIIIIIIIIIIIIIIIIIIIIIHIHIIIIIIIIIIIIIIIIIGHIIIGIIIIIIIIIDHIIIIIIIIIIIIIIIIIIIIIIIIIIIIIIIIIIIIIHIIIIIIIIIIIIIIIIIIIIIIIIIIIIIIIIHIIIHHIIIIIHHCHGHIIIIIIIIHIIIIIIIIIIIIHIIIIIIIIIIIIIHIHHIIIIHIIHIIIIIHIIIIIIIHHIIIHHHIIIIIIIIIIIIIIIIIIIIIIHHHHGHIIIIHIIIIIIIHHIIHGIIIIIIIHGHIIHIIIIIIIIIIIIIIIIIIIIIIIIIIIIIIHHIIIIIIIHIIIIIIIIIIIIIIIIIIIIIHIIIIII
@HISEQ:711:H5NNWBCX2:2:1101:10341:9449:ATCTCGTA
TTAAGTTCAGCGGGTAGTCCTACCTGATTTGAGGTCAAATTGTCATGTATTGTCCGAATTAACAGACGGTTAGAAGCAGCGCTAGCAGACCATGGCGTAGATAATTATCACACCAAATAGACGGTCCACACAAGGCACCAGCTAATGCATTTAAGGGGAGCTGACCTCAAGCCAGCAACCCCCACAATCCAAGCCACTATCAGAAATAAACTGATAAGGTTGAGAATTTAATGACACTCAAACAGGCATGCTCCTCGGAATACCAAGGAGCGCAAGGTGCGTTCAAAGATTCGATGATTCACTGAATTCTGCAATTCACATTACTTATCGCATTTC
+
IIIIIHGIHIHHIIIIIIIIIIIIIIHIIIIIIIIIIGIIHHHFHIIIHIIIIHIIDIIIHIIIIIIHDHFHHIIIIIIIIIIIIHIHIIIIIIGIIIIIIHIIIHHIIIIIIIIIIIIIIIHGIIIIIIIIIIIIIIHHIIIGIIIIIIIHIHIHHHHHEHHIIIIHHIHIHHHIIIIHCHHIHICGHIIHEHIHIIHEIIIIIHIIIIIHHHIIGIIHHHHHIHHGIIIIHHEHIIIIHHIIIIHIIHHHGHHEFIIIHIIIIIIIHIHIFIHIHIIIHHHIIIIIHHIIIIIIIIIHIIIIIIIHIIIIGIIHFHCDFHHIIHHIIHIHHHII
@HISEQ:711:H5NNWBCX2:2:1101:12776:9312:ATCTCGTA
TTAAGTTCAGCGGGTGCTCCTACCTGATCCGAGGTCAACCTTTGGTGTGGCTGAAGTCTTGCTGGCCGGCACGCCGCCCAGGCCCCTGAGCGAGAGAAGTCTACTGCGCTCGGGACCGGGCCACGGCCGCCACTGGTTTTGGGGAGGGCCCCGGTGATCGGGGCCGCACCCAACGCCGAGCTCCGGGGAGCTCGAGGGTCGTGACGACGCTCGGACAGGCATACCCCCTGGGTGCCAGAGGGTGCAATGTGCGTTCAAAGATTCGATGATTCACTGAATTCTGCGATTCACATTACTTATCGCATTTC
+
IIHIHHIIIIIIHIIIIIIIIIIIIIIIIIIIIIIIHHIHHIIIIIHIIIIIIIIIIIIIHIIIHGHHIHIIHIIIHIIIIIIIIIHIIIIIIICGHHIIIHIIHHHHHHIIGIIIIHIIIIIIIIHIIIIIIHIIIIIIIIIHIIIIHHIIIIIIIHHHIIIIIHIIIHHHIIIIHHIHIHHIHIIIIIIIIIIIIIHFIHIIIIIIIIIHIHHHHHIIIFIIIIIIHIIHGHHFIHF<IIIIIIIIIIIIGIIHIIIIIIIIIIIIIIIIIHIIIIIIIIIIIIIIIIIIHIIIIIIIIIIIIIII
@HISEQ:711:H5NNWBCX2:2:1101:13494:9358:ATCTCGTA
TTAAGTTCAGCGGGTAGTCCTACCTGATTTGAGGTCAAATTGTCATGTATTGTCCGAATTAACAGACAGTTAGAAGCAGTGCTAAGCAGACATCCATGCATGGCGTAGATAATTATCACACCAATAGACAGTCCACACAGGGCACCAGCTAATGCATTTAAGGGGAGCTGACCTGAGCCAGCAAGAGAAACCCCCACATCCAAGCCACTATCAGAAATAAACTGATAAGGTTGAGAATTTAATGACACTCAAACAGGCATGCTCCTCGGAATACCAAGGAGCGCAAGGTGCGTTCAAAGATTCGATGATTCACTGAATTCTGCAATTCACATTACTTATCGCATTTC
+
IIHIIIIIIIIIHIIGHHIIIIHHIIIIHHIHIIIIIIIIII@HHHHIIIIIIIHIGIIIFHIIIIIHHHIIIIIIIGHHHIIIIIIIIIIIIIIIGEHHIIIIIIHIIIIIIIIHIIIIIIIFHIGIIHIIIIIIHIIHIHIIIIIIIIIGHHIIHHIIIICHHHIHIIIIIIIIIIIHEHHGHGIFHIIIHIIHIGIIHHIIFHHHIHEHIIIHGHFCHHIGIHHHHIHHHHHIHHEIHGIHHHHHHHFHHHHIHIIHIIHCHFIIIIHGIIIHHHIIIIIHHHDGIIIIIIHIIIIIHGIHIIIIIIHIIIHIIIIIGHIIHHHIIHHIIIIHHIHHIHIIIII
@HISEQ:711:H5NNWBCX2:2:1101:13423:9421:ATCTCGTA
TTAAACTCAGCGGGTAGTCCCGCCTGACCTGGGGTCGCGGTCGGAGCGCACGTCGAGGACGGCGCAACAGGGTCATGAGAGCTTTTGCTGGCGACGGGTCACCGCACGACATGAGAAGAGGGCTTTTTACAACCACCACTTGTCGTGACGTCCATCGCCAAGGACTCGCATTTGGGCCAACCGCGCGGTGAGACACGGGAGGCCATTATCCGCCCCTCCGCCTCAACTCCCGCAAGGGAGTGATGGGTTGGGGGGCGACGCGATGCGTGACGCCCAGGCAGACGTGCCCTCGGCCTAATGGCTTCGGGCGCAACTTGCGTTCAAAGACTCGATGGTTCACGGGATTCTGCAATTCACACCAAGTATCGCATTTC
+
IIIIIIIIIIIIIIHHIIIIICHIIIIHIIIIIIHIIIIGHIIIIIHIIIIIIIIIIIIIIIIIIIIHIIIIIHIIIIIHIIHIIIIIIIIIIIIIIIIIHIIIIIIIIIIIIIIIIIHIIIIIIIIIIIHHIHIIIIGIIIIIIIHHIIIIIIIIIIIIIIEHHHHHIHHIIIGIIIIIHIIIIIHHHHHHHDIIHIIIIIIHIIIHIIIIHHIIGHHIIIIIHHDHHCIIHEIIIHHHHIHIIIIIIIIIIHIGIIIIIIIIIHIHIHHEHIIIIIGIGIIIHIIIIHIIIHHHIHHIIIIIIHIIIIIHIIHIIIIIIIIIIHHGIIIIIIIIIIIIIIIIIIIIIIIIHIIHHEHHHGIIIHIIHHHIHI
@HISEQ:711:H5NNWBCX2:2:1101:16899:9373:ATCTCGTA
TTAAGTTCAGCGGGTAGTCTCACCCGATTTGAGGTCAAGGTTCTTTGTGGGTCCAGCCTCCCGCCACAGACGGCGGCGACCGGAGCACCATCGCTGTCCATGAGACAGTTAGGAGCGGAGAAAACAGTGCCAAATCCAAAACGTAGAAACATCTTATCACGTCAAGGATCAGCAAAGCGGACCCCACTAATTCATTTGAGAGGAGCTCGCTTTCAAAGGCGAAAGCAAGCATTGAACCTCCAAGTCCAAAAGTCCTATTCCGGTCAAAGAAAAGGATTTTGAGAATTTCACGACACTCAAACGGGTGTGCCCCTCGGAATGCCAAGGGGCGCAAGGTGCGTTCAAAGATTCGATGATTCACTGAATTCTGCAATTCACATTACGTATCGCATTTC
+
IIHIIGHHHHIIHHHFHIHIHIHIIIIIIIIHIHCEGHGIHIIIIIHIIIIIIHIIIIIIIIIIIIIIIIIHIIHIIIIHIIHIIIIGIIHHHIIHIIIIHIIIIIHIDGHIIIIIIHHIIHIIIIHIGIIIIIIIIIIIHIIIIIHIHIIIIIIHIIHIHGHIGGHIHHIIIICHHHHIIHHHIIIIIIIHIIIHIIIIHHHGIIIIIHFHHHIHIIIIHHIIHEHFGIIIIHHEGIIIIIIIIHHHFHIIIHHIIGIDIIIHHIHHFGIIHIIHHHIIIGIIIHIGIHHIHGDIHHHC@IIHIIIIIHHIHIIIIIIIIIHIIHEIIIHIIIIHHIIIIHEGHIHIIIIIGIIHIIIIIHIHIIIIIIIHIHIIIIHIIHIHDGHIHFHHIHI
@HISEQ:711:H5NNWBCX2:2:1101:17190:9452:ATCTCGTA
TTAAGTTCAGCGGGTAGTCCTACCTGATTTGAGGTCAAATTTGTCAAAAATAAAAAGTGATTGTTAAGATCCACTTTTTTTTGGTTGGAAGCAGTGTGATCTGGTTTTTTGTCTGCAGCATACTAAAGGGCATAGATAAATTATCACACCTCGTAGTTTCTGCTCAGATACTACTAATGCATTTCAGGGGAGCAGACTTGAACAGCCTGCAAAACAACACCCCCACATCCAAGCCACAATTACAACAAAGTTGTTTGTGGTTGAGAACTTAAATGACACTCAAACAGGCATGCTCCTCGGAATACCAGGGAGCGCAAGATGCGTTCAAAGATTCGATGATTCACTGAATTCTGCAATTCACATTACTTATCGCATTTC
+
IIIIIHHIIIIGHIIIIHIIIIGIIHHGHIIHHIHHIIIIIIIIHIHIIFGGGHHIGHIIIIIIIHIGHIIIHHIIIIIIIHHHHIIHFCHHHHHHIIIIHHHIFGHIIIIIIHIHGGGIIIIIIIIIGHHHHHHGHHHHHHIIIGIIIIHIFHHHHIIIIIIIIIIIIHHHIIIHHGIIHHHIHIHHHIIIIHHHIIHGIIIIIHIIIHHGHIHHEE?IHHHGCEEHIHHFGIHHHHGGIHHEGIHHHHEHHHHH@HCHFHIIIIIIIIHFEHIIHHIHIIGHHHHIHIIIIIIIIIIIIHIIIHIIHIIIIIHHGHIIIIHEHHIIGIIIIIIIIIIIGIIIIIIIIIIIIIIIIIIIIIIIIHHIIHIIIIIIHH
@HISEQ:711:H5NNWBCX2:2:1101:11808:9553:ATCTCGTA
TTAAGTTCAGCGGGTGATCCTGCTTGATTTCAGATGCAAGTAAGTTTGTGTGACTAAGCACTGGCAGCTTACGCTGCACTGCCTCAGCTCTCAATGAGTTCACATTGTGAGCAATGTGACTGCTGCATTGAGTGCGGTCCCGAACAAGTCGGAGCCGCTCGCTGAGCGCAGAGTGCTTTCATGTTTAGCAAGAGAAGGATATCTCTCGCATTATGATATGGGTTAGGAGATAAAGAGACACTGAAACAAGTATGCCGACTGGAGAGCCAGTCGGCGCCAGTTGCGTTCAAAAATCTGATGACTCACGGTTCTGCAATTCGCATTGCTTATCGCACTTC
+
IGGIIIIIIIHIIIIHIIHHIIIHIIHIIHGHHIGIHIIIGHHHGHIHHHHIGIHGHIIHIEGHHIIGHIIIIIIIIGIIHIGHIIIIIHIIIIHGHHHIIIIIHIEHIIIIIGIIHHEIIIHIIIIIHHHHIIIHEHIGIIHEIHHIHHHHDHIIIIIIIIIIIIIIIHIIIIIIIHHIIIIIIIIIIIIIIIIIIIIIHIHHIIIIIIIIIIIIGIGIHG?HIIHIIIHIIIIIIIIIIGIGIIHIHGHHCHIIIIIIIIIIHIIHHCIIIGIIGIIIIIHGHIIHHFIHIIIIIHIHHHGHHHIIIIHIIIIIIIIIIIIIIIHHIGGIIIIIGI
@HISEQ:711:H5NNWBCX2:2:1101:14629:9730:ATCTCGTA
TTAAGTTCAGCGGGTATCCCTACCCAATCTCAGGTCAAATTACAAGATATGCGAAAGGCATACAGGTTTGAGGACTGCAAGAGTGAACTACAATAGAACGAAGGAATATTCATCACGTTCTATGAGAAGCAACTCAAAGACCTATCAATTTCCAAAGAGCGATCACAATAATAGTAATAGCTTCCTTGACATGATCCAAATTTCAGCACAAAACTAAAATTTGAGAATATTTTCTAACGCTGAGATGGGCATGCCTCACGGAATGCCATGAGGCGCAATGTGCGTTCAAAGACTCGATGATTCACGGAATTCTGCAATTCACATTAATTATCGCATTTC
+
GHHHHHHHIHHHHHDHIIGIIIIIIIIHIIIGHEHIIIIIGIIIIIIHIIHIIIIIIIIIIIHIIIHHHHIIGIIIIIIIIIIIIIHHIIIIIIHIHIIHIHHHIHIIIIIIIIHIIIHHIIIIHIFHIIIIIIIIIIHHIIIIHIIIGIIIIHHIIHHGIIIIHIHHIIIIIIHIIIIIHHIIIIHIIIHHHHHHHHIIIIHIIIIIHIIIHHIIGIIHHHIHIIIIGIHHGIHHEIIIIHIIIIIIIIIIIIIIIIIIIIIIIHIIHHHIIIIHIIIIIIIIIIIIIIHHIIIIHIHIIIHHIIIIGIIIIIIIIIIIIIIIIIIIIHIIIIIIIHG
@HISEQ:711:H5NNWBCX2:2:1101:14971:9671:ATCTCGTA
TTAAGTTCAGCGGGTATCCCTACCTGATCCGAGGTCAAGAGTGTAAAAATGTACTTTTGGACGTCGTCGTTATGAGTGCAAAGCGCGAGATGTACTGCGCTCCGAAATCAATACGCCGGCTGCCAATTGTTTTGAGGCGAGTCTACACGCAGAGGCGAGACAAACACCCAACACCAAGCAGAGCTTGAAGGTACAAATGACGCTCGAACAGGCATGCCCCATGGAATACCAAGGGGCGCAATGTGCGTTCAAAGATTCGATGATTCACTGAATTCTGCAATTCACACTACTTATCGCATTTC
+
IIIIIIHHIIIIIIIIIIIIHIIIIIIIIIIIIIIIIIIHIFHHHIIIIHHIIIIIIIIIHIIIIIIHIHIIIIIIIIIIIIIIIIIIIIIIHHIIIIIHHIIIIIIIIIIIIIIIIIIIIIIIIIIIIIIIIIIHIIIIIIIIIIIIIIIIIIIIIIIIIIIIIIIIIIIIGIIIIIHIIIIIHIIIHIIIIIIIIIIHIIIIIIIIIHIIIIIIIHHHHHIIIIIIHIIIIHIIIIIHIIHHIIIIIIIHIHIIHIIIIIIIIIIIIIIIIIIIIIIIIIIIHHIHHHHHGHIIIIHIII
@HISEQ:711:H5NNWBCX2:2:1101:15164:9700:ATCTCGTA
TTAAGTTCAGCGGGTATCCCTACCTGATCCGAGGTCAACCTTTGATGAATGGGGATTTCTCCAATGGCAAGCAGTGCACCCACGATGCGAGCGAATAGTGCTGATAAGCCTTTACAACGCCACAAACACGTGGGGACCAACCGCCTCTGAATTTCGGTGGTGAGGTGATTTAACGTGATGCACGCATCCCCTCATTCACCAATAACCAATCCCCCAAATATTTTCTAAGAGGGATTGAACTGGTTGTTAATGACTCTCGAACAGGCATGCCCTCCGGAATGCCGAAAGGCGCAATGTGCGTTCAAAGATTCGATGATTCACTGAATTCTGCAATTCACACTACTTATCGCATTTC
+
IHIIIGGHHEGIGIIHIIIGHIIFHIIHIHIHHDHIIIIHIIHIIHIH1FFHHI=EHIIHHGHIIHFFHHHHIIHHHHHEHHIHHIHGHHIIHIHHHIEHHIIIHGHHIIIHIIHHGHIIIIIIGIIIIIHE@<DHDDHHHIHCHHHHIIIIHHGI@EHEGEEGHHG?AEHHIHHHIHHHHIHHEEHHAIIHHFHHHIIHGIHHHHHHFHHEGHHHGIIIIHHHHHHFHGEHHHIHHHG@HIIIHHHHIIHH@HGFHHH@@GIIIIIIHECCEIIHEFDDHDGHHHHHCIIIHIIHGIHIHIGIIHGCIHIHGIIGGIHCHIIGIIIIIIIHIHHIIHEIHHHHHEHIIIIIHII
@HISEQ:711:H5NNWBCX2:2:1101:15546:9722:ATCTCGTA
TTAAGTTCAGCGGGTATTCCTACCTGATCCGAGGTCAACCTTTGTAAATAAAAGAAGGAGACCGGCCCGGAAGGTCCTTGAAACTCGACGCGTGCTCGTTTAAAAGCTCGTTGCACCGAGGGTCCCACGGACGCCGTCATTGTCTTTGAGACCAGTTGTTCACACAACTTGGGTCCAACACCAAACCCGAGGTTTGAGGGAGGATAATGACGCTCGAACAGGCATGCCCACCGGAATACCAGTGGGCGCAATGTGCGTTCAAAGATTCGATGACTCACGGAAATTCTGCAATTCGCATTACTTATCGCATTTC
+
IIIIIIIIIIIIIIHHIIIIIIIIIIIIIIIIIGHIIIIHIIIIFHIIHIIGIIIIIIIIHIIHHIIHIIIIIIIIIGHIIIIIIIHHIIIIHHIHIIIIIIIIIHHIIIIIIIIIIHIIIIIHIIIIHIIIIIIIIHIHIIHIIIIIIIIIIIIIIIIIIIIIIIIIHIHIIIIIIIIIIIIIIIIIHHHIHIIIIIIIIIIIIIIIIIIIIIIIHHHIIIIHFIHHIIIIIIIHFIHHIIIIHIIHFIIIIIIIIIHHIIHHIHHIIIIIHIIHIIIIIIIIHIIIIIIIHIIIHIIIIIHFHHHIIIIGI
@HISEQ:711:H5NNWBCX2:2:1101:18469:9614:ATCTCGTA
TTAAGTTCAGCGGGTAGTCCTACCTGATTTGAGGTTTACAAGTTTGTTTGTGACTGCAATGGTGTCGCTTCACAATGCACACGCGAGTAAACACAATGTGCACAGCTGCGCGCCAACTCACCATGCAATAGACTGCATTTTAGGCCCTGCATGCACACGTATATATACAACACACTTACGCGCGTGTATATAAGCACGCAAAGGCCCATTCAAACACCAGAGGTGCTTATGGTCTTTACAAACGCTCAAACAGGTATACTCTAGCCGTAAGGGCTAGAGTGCAAGCTGCGTTCGAAAACTTGATGATTCACAAGCATATGCAATTCACACTAATTATCGCACTTT
+
IIIIIIIIIIIIIIHHIIIIIIIIIIIIIIHIIIIIIIIIGIIIIIIIIIIIIIIIIIIIIHIIIIIGHIIIIIIIIIIIIIIIIIIHIIIIIIIIIHIIIIIIIIIIIIIIIIIIIIIIIIIGIIIIIIHIIIIIIIIHIIECHHIIIIIIHHIIIIIIIHHIIHHIIIIIIIIHHIIHHHIIIHIHIIIHIIIHIIIIIIIIHHIIIIIIHHIIHHIIIIIIIIIHIIIIIIIIIIIIIIIIIIIIIIIIIIIIIHIIIIHIHIHHIIIIIIIHHIIIIIIIIIIIIIIIHIHIIHIIHIIIHIIIHIIIIIIIIIHHHHIIIHIIIIHIHIIIIIIHIIIII
@HISEQ:711:H5NNWBCX2:2:1101:4451:9903:ATCTCGTA
TTAAGTTCAGCGGGTATTCCCACCTGATCCGAGGTCAACAATTGAAAATTGGGGGTTTTACGGCGTGGCCACGGCGCTCTCCAGTGCGAGGTGTATTACTACGCAAGGGATCACGGCGAGGCCGCCACTGAATTTAGGGGACGGCCGCAGGGTAGCGGCCGAGCCCCAACACCAGTCCCGCCCGCGAAGGGGGGCCTGAGGGTTGAAATGACGCTCGGACAGGCGTGCCCGCCGGAGTTCCAGCGGGCGCAATGTGCGTTCAAAGATTCGATGGTTCACTGAATTCTGCAATTCACATTACTTTTCGCATTTC
+
IIIIIIIHIHIIIIIIHHIIHIIIIIIIIIIIIHIIIIIIIIIIIIGHHIHIIIHHGHIIIEEHIIIDEHGHDHHHIIIHIIIHIIIHIIIIIIIIIHHIIHIIHHIIIHHIIIIIIIHIHHIIIIHIIIIHHIIIIHDHHIHIIIHIIHIIIHEHHIHHHHIIIHIIFHIIIIHHIHIIHEEHHHFHIIIIIIIIHIIIHIIHIIIHIIIIHIIHIIHIIHDEECIIIIIIHHHGIIHHIHIHFIIIIIIIIIIIIHEGIIHIHHIIIHHIIIIIIHEIIIIIHIIIIIIIIIIIIIIHHE/IIIIIIIIHI
@HISEQ:711:H5NNWBCX2:2:1101:7078:9878:ATCTCGTA
TTAAGTTCAGCGGGTGGTCCTACCTGATTTGAGGTCAAGTTTATCAAAATCCAGCCCCCAGCTCCAGCAGCACGGCCCCTGATCGGATGCAGATATGTATCGCACCCAACAGAGAGGTCGTCGCCACTCATGCATTTCAGGAGAGCAGACCCACAAGTTTAGGGCCTGTAACCCCCAAGTCCAAGCCACACATCACGATGTGGTTGAGATATTAATGACACTCAAACAGGCATGCTCCTCGGAATACCAAGGAGCGCAAGATGCGTTCAAAGATTCGATGATTCACTGAATTCTGCAATTCACATTACTTATCGCATTTC
+
IIIHIHHIIIIIIIIIIIIIIIIIIIIIIIIIIIGHIHIGHIIIIIIIIIIIHIIIIIIIIIIIIIIGHHIIIGIHHIIIHIIIIHIIIIIIHIHIIIIIIIIIIIIHIHIIIIIIHHIIIIIIIIIIIIIIIGHIIIIIIHIIIIIIIIIIIIHHIIIIIIHIIIIIIHIIIIIIIIHGIIIIIIIIIHIIIIIIIIIIIIIIIIIIIIIIIIIIHIIIIIIIIHIIIIIIIIIIHIIIIIIIIIIIHIIIIIGIIIIIIIIIIIHIIIIIIIIHIIIIIIIIHIIIIIIIIIIIIIIIHIIIIIHHIIHHIIIIIIII
@HISEQ:711:H5NNWBCX2:2:1101:11540:9764:ATCTCGTA
TTAAGTTCAGCGGGTAGTCCTACCTGATTTGAGATCAAACGTTCAAAAGCTGTCCTCCCTGGGGAGAGACATTTGTGAGCTCCAGAGAACCTCCATTGCTGAAGGTTACCCAGTGGAAGAGCACAGGCGTAGATAGTTATCACACCCGTGATGCCACCAAACACTGGCAAGCTGATTCATTTGAGAGGAGCCGACAGTCAAGCCAGCAAGACCCCCAAAATCCAAGCTCATCACGGCGGACCATGAGAGTTGAGGTGTTCATGATACTCAAACAGGCATGCCCTTCGGAATAGCCAAAGGGCGCAAGGTGCGTTCAAAGATTCGATGATTCACTGAATTCTGCAATTCACATTACTTATCGCATTTC
+
HIHIIIIHIHIIIIHHHIIHHIIIIHIIIIIIIIIIIIIIIIIIIIIIHIIHIIIIIIIIGHIIIHIHIHIIIIIIIIIIIIIIHIEHIIIIIIIIHHIIIIIHIIIFHIIIIHHGHHGIHIHIIHHHIHHIIIHHIIIHIIIHFIIIHHGHIHHIIIIICHHIIIFIIHHHIIIIIHHHHHIIIIIIHIIIIIIIHHHHIIIIIIIHHIIHIIEHHGC:HHHHEHHGIIIIIIIGIIIIHIIIIIIIIIIIIIHIIIHFIIIIIHIIIIHHIHIIIIHIHHIGIIIIHIIIIHHIIHCIIIHHHHGIIIIIIIIIHGIIIIHIIIIIIIIIIIHHIIIIIIIIIHIIIIIIIIIIIIIIIIIIIIH
@HISEQ:711:H5NNWBCX2:2:1101:11586:9781:ATCTCGTA
TTAAGTTCAGCGGGTAGTCCTACCTGATTTGAGGTCAAGATGGTCAATACAGAAGAGGTTTAGAAAGCAGCATTAAGCAGATGTCCAGGATGTAGATAATTATCACACCTGTAGACAGTTCCACCAAGGTACTGCTAATCAATTTCAGGGGAGCAGACTATAAAAGCCTGCAACAACCCAAATCCAAGCCACACCAGGTGTGGTTGAGAATTTAATGACACTCAAACAGGCATGCTCCTCGGAATACCAAGGAGCGCAAGATGCGTTCAAAGATTCGATGATTCACTGAATTCTGCAATTCACATTACTTATCGCATTTC
+
IICHDFHIIIIIHHIHHIIIHIIIIIIIIGEHHHIICEHHHHIIHHHIIIHIIIIGIIHHHIHIIIIGEHHIIIIIIIHIIIHHIHIIHIIHIIIIIIIIIIIHHIIIHHHIIIIIIIIHIIIIIIIIIIIIIIIIIIIIIHHGHIIIHIIIHIIIIIIIHIIIIIIHIIIIIIIIIHIIIHIIIHIIGIIIIIIIIIIIIIIIIIIIIIIIIIIIHHHHIHHHEHHIIIIIHHIIHIIIIIHGIIHIIIIHIHGHHIHIHIIGIHIHIIIHHIIIIHIHIIIIIIIIHHGGHHIIIIIIIIIIIIIIIIIIIIIIIIII
@HISEQ:711:H5NNWBCX2:2:1101:13471:9959:ATCTCGTA
TTAAGTTCAGCGGGTGGTCCTACCTGATTTGAGGTCAAGTTTATCAAAATCCAGCCCCCAGCTCCAGCAGCACGGCCCCTGATCGGATGCAGATATGTATCGCACCCAACAGAGAGGTCGTCGCCACTCATGCATTTCAGGAGAGCAGACCCACAAGTTTAGGGCCTGTAACCCCCAAGTCCAAGCCACACATCACGATGTGGTTGAGATATTAATGACACTCAAACAGGCATGCTCCTCGGAATACCAAGGAGCGCAAGATGCGTTCAAAGATTCGATGATTCACTGAATTCTGCAATTCACATTACTTATCGCATTTC
+
IIIIHGHIIIIIIDHIHH@@GHIIHHIIHIIHIIEHHIIIGIIIHIIIIHIHHFHHH@HHIGHHHIF<FHHHIGHIHIIIIIIGIGHHHIIICGHHIIIIGDCHHIIIEHHFHGIIHHIHHGHIHHIIHIHIIHHIGIIHHGHHHHHHHIIIIHHHIIIIIHHHEHHHHHIIHHHHHEHFIIIFHHIIIIHHHIIIHHHIIHHEEGFGIGHHHIHIIIIHGCHE@<HHHIHIIHIIHHHHEFEHHFHC?HHGHCHEHHIIHHHEIHIGIHHHCIIHHEHFHIIIHIHIIHFIIHHFCDGFHFFCHHHHHGE==FIIHHGD
@HISEQ:711:H5NNWBCX2:2:1101:15004:9889:ATCTCGTA
TTAAGTTCAGCGGGTATCCCTACCTGATCCGAGGTCAACCATAGAAAATTTGGGGTTTTGGCAGAAGCACACCGAGAACCTGTAACGAGAGATATTACTACGTTCAGGACCCAGCGGCGCCGCCACTGATTTTAGAGCCTGCCATTACTGACATAGACTCAATACCAAGCAGAGCTTGAGGGTTGAAATGACGCTCGAACAGGCATGCCCCCCGGAATACCAAGGGGCGCAATGTGCGTTCAAAGATTCGATGATTCACTGAATTCTGCAATTCACATTACTTATCGCATTTC
+
IIIIIIIIIIIIIHHIIIIHIIIIIIIIIGHIIIIIIIIIIIIIIIIHHIIIIHIIIIIIHIIIIIGGHIHIIIIIIHIIIIIIIIIIIIIIIIIIIIIIIIHHIIIIIIIIIIIIIIIHIIIIIIIIIIHHIIIIIIHIIHIIIIIIIIIIIIIHIIIIIIIIIHHIHIIIIIIGHIIIIIIIIHIHIIIIIIIIIIIIIIHHIIIIIIIIIIIIIIIHIHGIHIIIIIIHHEEIIHIIHIIIIHIIIIIIIIIIIIIIIIIHIIIIIHIIIIIIIIIIIIIIIIGIIIIII
@HISEQ:711:H5NNWBCX2:2:1101:17694:9934:ATCTCGTA
TTAAGTTCAGCGGGTAGTCCTACCTGATTTGAGGTCACATTAATGATGAGCTGTCCAAGGACTGTTAGAAAGCCAAACTGCCCCTTTGCCTTCAATAGCGTAGATAGTTATCACACCAATGAACAGGGTTGTTTCTGCTAATGCATTTCAGGGGAGCCAAAACCTTTCAAGAGGCCAGCAAACCCCCACATCCAAACCACTCCAACAGGAGAAGGTTGATATATTAATGACACTCAAACAGGCATGCTCCTCGGAATACCAAGGAGCGCAAGGTGCGTTCAAAGATTCGATGATTCACTGAATTCTGCAATTCACATTACTTATCGCATTTC
+
IIIIGIIIIIHIIIHIIIIIIIIIIIEHHIIIIEHIIIIIHIIGHHIIIIHHHHHIHGHHFHHIIHIFHHIIIIIIIIIIIIHIIIGIIIIIIIIIIIIIIIIHIIIIIIGIGHHIIIIIHIIIIIHHHIIIIIIIIHHIHIIIIEHHHIIGHEFHEHHIHIIIGFFFGIHIGHHHIHIIIIHEHHIIICFHIHIIIIIHHIHHHIHHHHIIHIIIIHIIIHGIHIIIHFHCHGIIIHIIIGIIHIHIHIHEIIIIIHIIIHHHIIIIHIIIIIIIIIGIIIIIGHIIIIIIIIIIIHIIIIIIIIIIIIIIIIIIIIHHGIIIIIIIIIII
@HISEQ:711:H5NNWBCX2:2:1101:19014:9827:ATCTCGTA
TTAAGTTCAGCGGGTAGTCCTACCTGATTTGAGGTCAAATTTGATATAAGAGTTCGTCCGAAGACCATTATAAGCGGACTTTGAAGTCGAATGACGGCGCAACTTTTATTATCACACCGACGTCCGGAAACCAAAGGTTATATTCCGCTGATGCATTTGAGAGGAGCCGACTAGACGCCAGCACGCTCCAAGTCCAAGCTCTGATTAGAAACAAATCAAATCGGAGTTGAGAATTTAATGACACTCAAACAGGCATGCCCCTCGGAATACCAAGGGGCGCAAGGTGCGTTCAAAGATTCGATGATTCACTGAAAATCTGCAATTCACATTACTTATCGCATTTC
+
IIIGIIIIIIHIIIIIIIIIIHHIHIHIIIIIIIGHIIIHIIHIIIIIIIFEHHCHIIIIIIIIIGIEHHIIHHIIIIIIIIIIGIIIIGFHIHHIHIGIIHIIIIIIIHIIIIIIIIIIIIIIIIHIIIHIIIHIIIIHHIIIIIIIIHIIHHIIHIHHHHIHHIIIHEHHIIIEIIIIIIIHGIIHIIIHHFIIIHIIIHHIHHIIHHIIHIIIIIIIIIIIIHFIIIHHF@HHHHFHIHHHGIIHGHIHHIIIIIIHHFIIIIHIIHIIHHHHHIHEIIHIHHIIIIHHHIIIIIHIIIIHIIIIIIIHIIIIIIHEIIIHIIIIIIIHHIIIIIIHIIII
@HISEQ:711:H5NNWBCX2:2:1101:3382:10063:ATCTCGTA
TTAAGTTCAGCGGGTGGTCCTACCTGATTTGAGGTCAAGTTTATCAAAATCCAGCCCCCAGCTCCAGCAGCACGGCCCCTGATCGGATGCAGATATGTATCGCACCCAACAGAGAGGTCGTCGCCACTCATGCATTTCAGGAGAGCAGACCCACAAGTTTAGGGCCTGTAACCCCCAAGTCCAAGCCACACATCACGATGTGGTTGAGATATTAATGACACTCAAACAGGCATGCTCCTCGGAATACCAAGGAGCGCAAGATGCGTTCAAAGATTCGATGATTCACTGAATTCTGCAATTCACATTACTTATCGCATTTC
+
HIIIHIIIIIIIIIIHIIIIIIIIIHHIIIGIIIHIIHIIHIHHHHHIHIHHHHIIIIIHHHHIHHC<<<DHHIHHIHIHHGHIIH==HHHIIHHEEHHIIIHHIIIIIIIEFHHIIIHHCIIIHCHHHHGHIHIHIIIIIIIHIIHIHIIFHHIHIIIIIIHIIIHHHIHIIIIIIHIGIIIIIHIHIIIIIIIIIIIIFGIIIIIIIIIIIIHHGIIIIHIIIHIIIIIGIHIGIIIIIIIIIIIIIIHHIHIIIIIIIHGIGIIHIIIIHHHIIIIIIIIIIIHIIIIIIIIIHHIHIIIIIHIIIIIIIHIIIIII
@HISEQ:711:H5NNWBCX2:2:1101:10859:10043:ATCTCGTA
TTAAGTTCAGCGGGTAGTCCTACCTGATTTGAGATCAGATCATAAAGTAAAATTTGTCTAAGTTAATAGACTATTAGAAGCGGTTCATCTGCATTTCCTGGCCACTTTTTACAGTGTCCTCAGCGAGTGATACTTATCACGCCGAGTGGAACCAAGCATATACTGAGATCCAGCTAATAAATTTAAGAGGAGCAAATGGTGAAATCTGCAAGACCTCCAAGTCCAAAGCAAACCAGTTGAATTAACAAAAGATTTACTTTGAGAATTTCATGATACTCAAACAGGCATGCTCCAAGGAATACCAAGGAGCGCAATGTGCGTTCAAAGATTCGATGATTCACTGAATTCTGCAATTCACATTACTTATCGCATTTC
+
IIHHIHIIIHIHHIIIIIIIIIIIIIGHIIIIIIIIIIGHIIHHIIIIIIIGHHGHHIIHHHIIIIIHHIHIIHIIIHIIIHIIIIIIIIIIIHIIIIIHHIIIIIIIIIIIIIIIHHHIIIHIIHIIGHIIIIIIIHIIHIIHIIIIIIIIHHIIIIIIIIIIHIIIIIIIIIIGIIIHIIIIIIIHIIIIIIIIIIIIIIIIIHIIIIIIIHHIGIIIIIIHIIIIHIHHHHIIIIIIIIIIIIIIHIHIIIIIHEIIIIIIIIIHIIIIIIIIHIHHDHIIHIIIIIIGHIIIIIIIIIHIHHDGIIIIIIIGHIIGIIIHHHIIIIIIIIIIIIHGIIHIHIIIIIIIIIIIIIIIIIGIIIIIIIIIIII
@HISEQ:711:H5NNWBCX2:2:1101:11239:10033:ATCTCGTA
TTAAGTTCAGCGGGTATCCTTGTCTGATCTGAGGTCAAACCTTAGAGTTGGGTAGGTTTTGTTCAGGCCGTACCGCTTCAGCCCCGACCCGTGAACAAGTAGGTGTTACTATGTTCTGGTTGGGCTGGGCGGCCGGCAGAGCTTACAACTTTAAAGCCGGCGGGGTCCTGGGACCCGGCTCGCTCAAAACCGGTGGTGACCGAGGGTTGTAATGACGCTCAAACAGACATGCCCAATGGAATACCAATGGGCGCAATGTGCGTTCAAAGACTCGATGATTCACTGAATTCTGCAATTCACATTAACTATCGCGTTTC
+
IIIIHIHIIIGIIIIIIIIIIIIIIIHIIIIHIIIIHIHIHIIIIIIHIIHHHIIIIHHIIIIHIFCDGHIIHHIIIIHIHIIHIIIIIIIIIHHIIIIIIIIIHHHIIIIIIIHIIIIIIIIIIIIIHIIIIIIIIIIIIIIIIIIIIIIIHHIIIHIIIIIIIIIIIIIIIGHIIIIIIIIIIIIIIIIIIIIIIIHHIIIIHIHIIIIIHIIHIHIIIIIIGIIIIHHHIIIIIIIIIIHGIIHHCIIIHEIIHHHIIIIIIIHIIIIIIIIIIIIIIHIIIIIIIIIIIIIIIIIIIIIIIIIIIIIIIIIII
@HISEQ:711:H5NNWBCX2:2:1101:6225:10467:ATCTCGTA
TTAAGTTCAGCGGGTATCCCTACCTGATCCGAGGTCAACCTTTGAAAAATTAGGGGGTTGATAGCAAGCAAACATATCTAAACCTCCAAAGCGAGAGTTTTACTACACTTGAAGCCAGATGGCGCTGCTACTGACTTTGAGGTGCACCATTGCCAGGTGACACCCAATACCAAGCTGGGCTTGAGGGTTGAAATGACGCTCGAACAGGCATACCCTCCGGAATACCAGAAGGTGCAATGTGCGTTCAAAGATTCGATGATTCACTGAATTCTGCAATTCACATTACTTATCGCATTTC
+
IIIHIIIIGHGIIHIIIIIIIIIIIGHHIHHHIHIIIIIIIGIIIIIIIIIIIIIIIIGIIIIIIHIFHHIFHIIIIIIIIIIIIIIHIIIIIIIHHHHIIIIIIIIIIIIIIIIIIIIIIIIIIIIIIIIIHHIIIIIIIIIIIIIIIIIIIHIIIIIIIIIIIIIHIIHIHIIIIIIIIHIIIIIIIIIIIIIIIIIIIIIIIIIHIIIIIIIIIGIIIIHIIIIHHHIIIIIIIIIHIIIIIIHIGIIIIIIIIIHHIHGIHIIHIIIHGIIIIIIIIIIIIIIIIIHIIIIIII
@HISEQ:711:H5NNWBCX2:2:1101:9685:10370:ATCTCGTA
TTAAGTTCAGCGGGTATCCCTACCTGATCCGAGGTCAAGAGTGTAAAAAGTACTTTTGGACGTCGTCGTTATGAGTGCAAAGCGCGAGATGTACTGCGCTCCGAAATCAATACGCCGGCTGCCAATTGTTTTAAGGCGAGTCTACGCGCAAGGCGAGACAAACACCCAACACCAAGCAGAGCTTGAAGGTACAAATGACGCTCGAACAGGCATGCCCCATGGAATACCAAGGGGCGCAATGTGCGTTCAAAGATTCGATGATTCACTGAATTCTGCAATTCACACTACTTATCGCATTTC
+
IIIIIIIIIIIIIIIIIIIIIIIIIIIIIIIIIIIIIIIIIIIIIIIICHHIIIIIIH?HHIIIIIHHHIIIHIIIIIIIIIIIIIIIIIIIIIIIIIIHIIIIIIIIIIIIIIIHIIIIIIIIIIIIIIIIIIIIIIIIIIIIIIIIIIIIIIIIIIIIIIIIIIIIIIIIIIIIIIIIIIIIIIIIIIIIIIIIIIIIIIIIIIIIIHIIIIIIIIIIIIIIIIIIIIIHHIIHEHIIHHIIIIIIIIIIIIIIHIIIIIIIIIIIHIIIIHIIIIIIIIGHIHHIIIHIIIIIIHII
@HISEQ:711:H5NNWBCX2:2:1101:13419:10484:ATCTCGTA
TTAAGTTCAGCGGGTAGTCTCACCCGATTTGAGGTCAAGGTTCTTTTTGTGGGTCCAGCCTCCCGCCACAGACGGCGGCGACCGGAGCACCATCGCTGTCCATGAGACAGTTAGGAGCGGAGAAAACAGTGCCAAATCCAAAACGTAGAAACATCTTATCACGTCAAGGATCAGCAAAGCGGACCCCACTAATTCATTTGAGAGGAGCTCGCTTTCAAAGGCGAAAGCAAGCATTGAACCTCCAAGTCCAAAAGTCCTATTCCGGTCAAAGAAAAGGATTTTGAGAATTTCACGACACTCAAACGGGTGTGCCCCTCGGAATGCCAAGGGGCGCAAGGTGCGTTCAAAGATTCGATGATTCACTGAATTCTGCAATTCACATTACGTATCGCATTTC
+
IIIHHHHIHIGHHIHHHHIIHIIIHIHGIGHIIIIIIHIIHIHHHHGHHHEHHHIIIIHHFIIIHIHHEHHHIIIHHIGDHHHGGHIDHIHGIHHIIHIIHIIIIIIIGHGCHHHFHHIHIIHICHHIIHIIGHIHIIIIIIGIIIIIIIGIHIIIIIIIHIHHIIIIIIIIIIIIHHIIIIIIIIIHHIIHHIIIIHIIIIIIIHHIHIIIIIHHIIHHFHHGIIIIHIIIIIHHIIHIHIIIIHHHIIIIIHFHGIHHCIIIIHHHHHIGIIIIHIHIIHIIIIHHIIIIIIIHHIGHEGEIIIHHFHHGIIIIHIIIHHHHIIHHCGIIIHHGIHIHFGIIIIIHGIIIIIIIHIHIHIIHIIIIIGIHIIIIGIHIIIIIIIIIIIIIHIIHI
@HISEQ:711:H5NNWBCX2:2:1101:16048:10451:ATCTCGTA
TTAAGTTCAGCGGGTAGTCTTACTTGATTTGAGATCGAGTTTAACAAGAATCGTTGCCGACCCTTGTAAAATCCTGCATCAGTCAGCCAATACGGTCAAACTCCCTTTATGTTAGCTGCAGCAAAAGTAATAATCCGTTTGACGGGACTAAATGAATATGCTTTTAGCTCAGGAGAAAGTCCAGCTGCACCTGCATTTCAAGCAACCCGCCGCCGATCTGAAAAAGATTGGCGTTGGGATTGCTCAAGTCCAAAGCTTTCAAAAAAAATCCAAAAGCTTTGAGGTGTTTACTGATACTCAAACAAGCATGCTCTTCGGAATACCAAAGAGCGCAATATGCGTTCAAAGATTCGATGATTCACTGAATTCTGCAATTCACATTACGTATCGCATTTC
+
IIIIIHIIIHHIIHIIIIIIIIIIIIIIIIIIIIHIIIHHIIIIIIIIIIIGIIHIGIIIIHIIIGIDGEHIIIIIIIIIHIIFIIIIIIIIIIIHIHFHHIIIIHIIIIIIIIFHIHIIIIIIIIGIIIIIIIIIIIIIGHHIIIIIHIIIIIIHIIIFHHIIIHIIIIIIIIIIIIIIIIIIIHIHIIIHIHHIHHHIIIIIIIIIIHIGIHIIFIGIIIIIIIHIIIHIIIIHHEHHHIIIIIIIHHIIHHHHGEHDIHIHIIIIHHIIIHEIHHIIIIIIHIIIIIGIIIIIIHIIIHIIHHIIIIIIIIHIIIIIIIIIIIGHIIIIIIIIIIIIIIIIIIIHIHIIIIIIIIIHHIIIIIIIHIIHIIIHIIIIIIIIIIIIIIIIHIII
@HISEQ:711:H5NNWBCX2:2:1101:19560:10409:ATCTCGTA
TTAAACTCAGCGGGTAGTCCCGCCTGACCTGGGGTCGCAGTCGATGCGCACTGGTAATAATGCGCGTCAGGGTCTTGGAGACGTCCGACAACGGGTTCGCCAGCGACAGGACGCGACAAGGTTGTTCAACCACCACGTGTCGTGACGATCCATCGTCGGGGACTTCACTTTTAGGCCAGCCGCGGGCTTTCGCGCACGGGAGACCATCATCCGCCCACAACGCACCCACAGGGGGGGGTTGGGGGCGACGCGTTGCGAGACGCCCAGGCAGACGTGCCCTCGGCCTAATGGCTTCGGGCGCAACTTGCGTTCAAAGACTCGATGGTTCACGAGATTCTGCAATTCACACCAAGTATCGCATTTC
+
IIIIIIIHIIIGIIIHIIGIHGIIIIHIIIIIIIIHHIGIIIHIHHHIIHHHHIHHIIIIIHEHIIHHHHHIGIGHHIHHIHIIIHIGGIIIIIGHIIIHEHIIIIIIIGHIIIIIHIIHIHHIHIIIGHHIIIIGIIHIIIIIHIGIIIGIHHHHHHIFDDHFHHIIHHFHHEHHHIIIHHIIIIHIGHIHIIHIHIHHHHHGEGHEFHHIIIHHHDB@HHHCCGA@EIIIIHHIHEE-IIIIIHHEIHGIHIGHGIHEHHFHHHIGHIHHIIHHEC/HGIHHIIIIHIGIIIHEHIHEFIIHDHHHHHHHHHFHFIGIIIIHIHHGHHHGIIIIIHGHGGIIIIHHHHGDHIIIIHIIHHII
@HISEQ:711:H5NNWBCX2:2:1101:20654:10359:ATCTCGTA
TTAAGTTCAGCGGGTAGTCCCACCTGATTCGAGGTCAAAACAGAAGCCAAAACAGATTACAATCCGTCAAAGCCGAATTAGAAGCAATCCCAGATCAGAGTTGGCCATCTTTCCTTGGCCATTGAAAAGATGAGACTCGAGCGGTCAAGTTCATTTATCACGCTGAGCAGAACCAATTCCACACCACATCAGGATCAGCTAATGTTTTTAAGGCCAGCTGTTCCCAACGAATGGGCACAGCAAAGCCCAATTACCAAGTTTGAGACGGAAAACCATCCAAGCTTGAGGATTTCACGACACTCGAACAGGCGTGCTCCCCGGAATACCAGGGAGCGCAAGGTGCGTTCAAAGATTCGATGATTCACTGAATTCTGCAATTCACATTACTTATCGCATTTC
+
IIIHHHIIIIIIIIIIIIHIHHIIHIIHGIIIIHHIIIIIIIIIIIIHIIGGIIHIIIIIIIIIIIIHHHIIIIIIIIIIIIIIIHHHHIIIIIIHHIIIIIIIIHIHIIIIIIIHHHIIIIEFHHIHHIHIIIIHIIIGGIIHCCHHH/CHHC?EHHIIIIIIIIIHHHIIGIIHHEAHFHHIHIGIHIIIHEFHHHEEHHHHFBEFEHFIHGHIHHEHHG,GIHHHA?E@GCHEEIHGHHHHHHHEIHHGCHHIIIIIIIHIIIIIIGHHHIIHIHHGGIIIIHIIIHHIFFHHHIHIIIIHHHIHHIIIHIIIHHIHCIGIIIIIIHIIIIHHIIIIIHEGEIHIIHHHFIIIIIIIIIIHIIIIIIIIHIIIIIIIIIIIIHHIHEFHHHGHIII
@HISEQ:711:H5NNWBCX2:2:1101:3819:10639:ATCTCGTA
TTAAGTTCAGCGGGTGGTCCTACCTGATTTGAGGTCAAGTTTATCAAAATCCAGCCCCCAGCTCCAGCAGCACGGCCCCTGATCGGATGCAGATATGTATCGCACCCAACAGAGAGGTCGTCACCACTCATGCATTTCAGGAGAGCAGACCCACAAGTTTAGGGCCTGTAACCCCCAAGTCCAAGCCACACATCACGATGTGGTTGAGATATTAATGACACTCAAACAGGCATGCTCCTCGGAATACCAAGGAGCGCAAGATGCGTTCAAAGATTCGATGATTCACTGAATTCTGCAATTCACATTACTTATCGCATTTC
+
IIIIIIIIIIIIIIIIIIIIIIIIIIIIIIIIIIIIIIIIIIIIIIIIIIIIIHIIIIIIIIIIIHIGHIIIIIHIIIIIIIIIIIHIIIIIHIIIIIIIIIIIIIIIIIIHIIIIIIIIIIIIIIIIIIIIIIIIIIIIIIIIIIIIIIEHIIIIIIIIHHHIIHHIIIHIIIIIIIIIHIIIIIIHFHIHHIIIIIIIIIIHHIIIIIIIIIIIHHEHHHHIIHIIIIIIIIIIIHIIIIIIIIIIHHHHIIIIIIHIIIHIIIGIIHGHHIHHIIIIHHHHHIIIIIIIIIHIIIIIHIIIIIIIIHIHIIIIIIHI
@HISEQ:711:H5NNWBCX2:2:1101:3908:10664:ATCTCGTA
TTAAGTTCAGCGGGTGGTCCTACCTGATTTGAGGTCAAGTTTATCAAAATCCAGCCCCCAGCTCCAGCAGCACGGCCCCTGATCGGATGCAGATATGTATCGCACCCAACAGAGAGGTCGTCGCCACTCATGCATTTCAGGAGAGCAGACCCACAAGTTTAGGGCCTGTAACCCCCAAGTCCAAGCCACACATCACGATGTGGTTGAGATATTAATGACACTCAAACAGGCATGCTCCTCGGAATACCAAGGAGCGCAAGATGCGTTCAAAGATTCGATGATTCACTGAATTCTGCAATTCACATTACTTATCGCATTTC
+
HHIFHGHIIHHIHIIGGHIIIIIIIIIHIHHHIIIIIIIIHIIHIIIIIIIIIHIIGHI<HHHIIHICGHIIIIIIIIIIGIIIHHCHIIIIHHIIIIIIIHIHIIHEHHIIGIIGIIIIIIIIIIIGHIIHHHIIIIHGHIIHGHHIHIIIIIIHIIIHIHIIIHIIIIIIHIIHHHHFIIIIIIIGIIIGIIIIIHIHIIIIIIIIHHGHHIIGHHFD?ECEHHIIIIIHHHIIIIIGIIIIGIIIHIHGIIIIIIHIIIIGIIHIIIIIIGIIIIIGIIIHHIIIIHIIIIIHHHHIIIIIIIIHHHGHIIIHHHHH
@HISEQ:711:H5NNWBCX2:2:1101:4648:10546:ATCTCGTA
TTAAGTTCAGCGGGTGGTCCTACCTGATTTGAGGTCAAGTTTATCAAATCCAACGACATATAAGCAGCCATGACCTTTCCCATCAGATGCAGATAATTATCACGCCTGACAGAGGTTTGACCACTCATGCATTTCAGGGGAGCAGACTACAAGCCCAGAGCCTGCATAACCCCCAAATCCAAGCCACACACACCATGGTGTGGGTTGAGATATTGACGACACTCAAACAGGCATGCTCCTCGGAATACCAAGGAGCGCAAGATGCGTTCAAAGATTCGATGATTCACTGAATTCTGCAATTCACATTACTTATCGCATTTC
+
IIIIHIIIIIIIIIIIIIIIIIIIIIHHIHIHIIIIIIIHIIIHIIIIIIIIIIIGHIIIHIIHIIHHIIIHIIIHIIIIIIGHIIIIIIIIHIIIIIIIIIIIIIIIIIIIIIIEHIIIIHHHIIIIIIIIIIIIIIHIIIIHIIIIIIIIIIIIIHIIIIIIIIIIIIIIIIIIIIIIIIIIIHIHIIIHIIIIIIIIHHIIHIIIIIIIIIIIIIIIIIGIHHHIGIIIIIHIHIIGIHIIIIIIIIHIIIIIIIIIIIIGIIIIIIIIIIHIIIGIIIIIHHIIIIIIIIIIIIIIIIIIIIIIIHHGIIIIIIIGI
@HISEQ:711:H5NNWBCX2:2:1101:11091:10600:ATCTCGTA
TTAAGTTCAGCGGGTGATCCTGCTTGATTTCAGATGCAAGTAAGTTTGTGTGACTAAGCACTGGCAGCTTACGCTGCACTGCCTCAGCTCTCAATGAGTTCACATTGTGAGCAATGTGACTGCTGCATTGAGTGCGGCCCTCGAACAAGTCGAAGCCGCTCGCAGAGCGCAGAGTGCTTTCATGCTTAGCAAGAGAAGGGTATCTCTCGCATTATGATATGGGTTAGGAGATAAAGAGACACTGAAACAAGCATGCCGACTGGAGAGCCAGCCGGCGCCAGTTGCGTTCAAAAATCTGATGACTCACGGTTCTGCAATTCGCATTGCTTATCGCACTTC
+
IIIIIIIGHIIIIHIIIIIIIHHIHIIIIIIIIIIIIIIIIIIIHIIIIIIIIIHFHIIIIIHHIIIHIIHHIIIIIIIIIIHHIIIIHHIIIHHHGIIIIIIHIIIIIIIIHIIIIIHIIIIIHIGHHHIIIIIIIIIIIIIHHHHIHIIIIIIIIIIIIIIIIHHIIIIHIIIIIIIHIIIIIIIHIIIIIIHIIIIIIIIIIIIHHHEIIHEIIIIHIIIIHHHHIIIIIIIIIIIIIIHIHIHHGHGIHIIIIIIIIIHGHHIIHHHIIIIIIIIIIHIHHHIIIIIIIIGIHIIIHDHHHEHHFHIHIIIIIIHIIIIIIIIHIIHIGIIIIIH
@HISEQ:711:H5NNWBCX2:2:1101:2978:11226:ATCTCGTA
TTAAGTTCAGCGGGTATCCCTACCTGATCCGAGGTCCAACTTGTTATTTTATTTGCAAGACCTACAATAGTTTCTCTAAAGCGAGTCAGTCTGCTACGCTTGAGTCTATTAAGGCACTGCCATTGATTTTCAGGTACGTCACTACCTGTACAGAGACAAGGGAGACGAAAACCCAATACCAAGCAAGGCTTGAGATATTATCATGACGCTCGAACAGGCATGCCCTTCGGAATGCCAAAGGGCGCAATGTGCGTTCAAAGATTCGATGATTCACTGAATTCTGCAATTCACATTACTTATCGCATTTC
+
IIIIHHIIIIIIIIIIIIIIIIIIIIIIIIIIIIIIIIIIIHHHIIIIIIIIIIIIHIIIHGIIIIHCDHIIIIIIIGHEFHHIIHIHHIIIIIIIIHHGIIIIHIIIIIIIIHIIIHHIIHIIIIIIIIIIIIHIIIIIIIIIIIIIIHIIIIIIIHHHIIIIIIIIIIIHIIIIIGIIIIIIHIIIHHIIIIIIIIHHIIIIIIIIHHIHHIHHGGIIIIHHIIIIIHIIHIIHIHEEHHIIIIIHIIIIIIIIIIIIIIIHGIIIIIIIIIIIIIIIIIHHHHIIIIIIIIIIHIHHIHIIIIII
@HISEQ:711:H5NNWBCX2:2:1101:3590:11034:ATCTCGTA
TTAAGTTCAGCGGGTAGTCTTACTTGATTTGAGATCGAGTTTTACAAGAGTCGTTTCCAACCCCTGTGAAATCCTGCATCAGTCAGCCAATACGGTCAGACTCCCTTTATGTTAGCTGCAGCAAAAGTAATAATCCGTTTGACGGGACTAAATAGATATGCTTATAGCTCAGGAGAATGTCCAGCTGCACCTGCATTTCAAGCAACCCTCCGCCGATCGTAAACGACTGGTGTTGGGATTGCTCAAGTCCAAAGTCATTCCAGAAATAAATCAGAAATGTCTTTGAGGTGTTTACTGATACTCAAACAAGCATGCTCTTCGGAATACCAAAGAGCGCAATATGCGTTCAAAGATTCGATGATTCACTGAATTCTGCAATTCACATTACGTATCGCATTTC
+
HIIHIFHIIIIHHHHHIIIIIIHIIIHHHIIIIIHIIIIHIIHIIIIIHGHIIIIIIIIHIGHHIGIFHHIIIHGHHGIHIIIHEGHGHIHIIHIHHHIGIIIIIIIIHHIIIIIHHIIHHHHGHIIIIGIHHHHHHHGECGHIHIHIIIIIHHHHHHHHCHHFHIHHHCHHHIIIIHIIHH?GHHIHIHHHIHIIGHHHHIHHHHE<GIHGHIIIHHHE-@6HHHIHECEH@D.HIIIIIH@EEHHHIIIIIGIHIHHHIHHHIIIHGHIIIIHHIIIHIIIIIHGGGIIIHIIHCIIIIHHFD<IIIGIIHFIIIIHFHHIHFHHGHHEDCDGHIIIHHHHGCIIGIIHIIIIIIHFHHIIIIIIIIIIIIIIHHIHHHHIIIHHGHHIHHFHIIIGI
@HISEQ:711:H5NNWBCX2:2:1101:8419:11088:ATCTCGTA
TTAAGTTCAGCGGGTAGTCTCACCCGATTTGAGGTCAAGGTTCTTTTTGTGGGTCCAGCCTCCCGCCACAGACGGCGGCGACCGGAGCACCATCGCTGTCCATGAGACAGTTAGGAGCGGAGAAAACAGTGCCAAATCCAAAACGTAGAAACATCTTATCACGTCAAGGATCAGCAAAGCGGACCCCACTAATTCATTTGAGAGGAGCTCGCTTTCAAAGGCGAAAGCAAGCATTGAACCTCCAAGTCCAAAAGTCCTATTCCGGTCAAAGAAAAGGATTTTGAGAATTTCACGACACTCTATCGGGTGTGCCCCTCGGAATGCCAAGGGGCGCAAGGTGCGTTCAAAGATTCGATGATTCACTGAATTCTGCAATTCACATTACGTATCGCATTTC
+
CHHEHEHHHHIIGC?CHHIIIIIF<EDHIHIGEHCCCCCG<C1@<GFCCGHEECH<1<CGC@@@HHHHIIIEFDC?CFHIIGDHHHIIIIHIIHDHGHDE?1@G=FE?DHCHCH@DHEHG//DHE?@0DGH?FHG0FEGH@GD@?G@HEF@FH//D@HHHHHHHH=EFECCFEHHHGHC.HGE??EBHH@88.@FGHCGH?F.F@DDHFHHH?.@8.--HE-EHECHGAA@B.8.A8..9..F?F8@7.:....AE?EG<HCCCC.?CCCGFH?HHGHGCE?G?F<</ECCED0<@DFGC/</CGDC1CEHCC/CHE1HGHHE?IHGCHHHDHEF1?C/<F@11HHF<0@E@CC1D<11?@<@GCG?IGIHHG@HF<@G<HHF@HE0?HEHC1EFCC
@HISEQ:711:H5NNWBCX2:2:1101:11895:11078:ATCTCGTA
TTAAGTTCAGCGGGTAGTCCTACCTGATTTGAGGTCAAGATGGTCAATACAGATGAGGTTTAGAAAGCAGCATTAAGCAGATGTCCAGGATGTAGATAATTAATCACACCTGTAGACAGTTCCACCAAGGTACTGCTAATCAATTTCAGGGAAGCAGACTACAAAAGCCTGCAACAACCCAAATCCAAGCCACACCAGGTGTGGTTGAGAATTTAATGACACTCAAACAGGCATGCTCCTCAGAATACCAAGGAGCGCAAGATGCGTTCAAAGATTCGATGATTCACTGAATTCTGCAATTCACATTACTTATCGCATTTC
+
IIIIGHHIIIIIIIIIIIIIIGIIIIIIIIIIIIHIIIIIIHIIIIIIIIIIIIIIIIIIIIIIIIIIFHHIIIIIIIIIIIIIIIIIIIFIIIIIIHHIIIHIIIHIIIIIIIIIIIIIIIIIIIIIIHHIIIIIIIIIHHHHHIIIIIIIIHIIIIIHIIIHIIIIIIIIIIIIIIIIIIHIIIIIIHIHIIIIIIIEIIIHHHIIIIIIHHHIGHHHHHGIIIIIIHHHFHIIIIIGIIIIIIIHGIHHDIIIIIIIIIIHGIIHIIHHIIIIIIIIIIIIIIIIHHHIIIIIIHHIIIIIIHHEIIIIIIIIIIIII
@HISEQ:711:H5NNWBCX2:2:1101:15758:11175:ATCTCGTA
TTAAGTTCAGCGGGTGGTCCTACCTGATTTGAGGTCAAGTTTATCAAAATCCAGCCCCCAGCTCCAGCAGCACGGCCCCTGATCGGATGCAGATATGTATCGCACCCAACAGAGAGGTCGTCACCACTCATGCATTTCAGGAGAGCAGACCCACAAGTTTAGGGCCTGTAACCCCCAAGTCCAAGCCACACATCACGATGTGGTTGAGATATTAATGACACTCAAACAGGCATGCTCCTCGGAATACCAAGGAGCGCAAGATGCGTTCAAAGATTCGATGATTCACTGAATTCTGCAATTCACATTACTTATCGCATTTC
+
IIIHIHIIIIIIIIIHIIHIIIIHIIIIHIIIIIHIIHHGHHIHIIIIHIIHIICHHHHHHHIHIGHFHHHIIDHIHIIIIIIIIHHHHHIHEHIIIIIIIHHHDHIIIHIG@DGDHHHIIIHIIIIIIIIIIIIIIIIIHIIIIIIHIIHIIHHHHIIHFHGHIIIHHEHHIFHIIIIHHIIIIIIIHIIHIIHHIIHHIIHHIIIGIIHIHHHHIIIIIIHHIIIHHGIIIIIIHHHFIIIIIIHIHG?EHGHHEHH<HGIHHHHIIHHEEIIIIHIGIIIIHHIIIIIIHIFHFIHIHHIIHHFHHHEHCHIIIIII
@HISEQ:711:H5NNWBCX2:2:1101:16340:11116:ATCTCGTA
TTAAGTTCAGCGGGTAATCCTATCTGATTTGAGATCTAATCTAAAGGTAGACTAAGCTAGATTAGCAGCTTCCTAGTTCAAAAACGGCTCTAACCGAAGTTAGATTCCTCAGCGAATAGTCTATTACGCCAAGTCAATCCGAAGTCGAATATGGATGCTAATATATTACGAATGAGCTCGGGTTAGGAGCAACACTCAGAATCCAAACTCCTCTCAATTCACTAAGAAAAGGGAGGGTTGAAGAATTCATGACACTCAAACAGACATACTCTCCGGAATACCAGAGAGTGCAAGATGCGTTCAAAGATTCGATGATTCACTGAATTCTGCAATTCACATTACTTATCACATTTC
+
IIIIHIIIIIIIIIIIIIIIIIIIIIIIIIIIIGIIIIIIHIHIIIIIIIIIIHIIIIIIIIIIIIHCGHIIIIIIIIIIIIHIIIIHIIIIHIIIIIIIIIIIIIIIIIIIIIIIIIIIIIIIIIIIGHIIIGHHIHIIIIHIHHIIIHIIIIHHHHIIIIHIHIIHIIIIIIIHHGIIIIHIIIIIIIIIIIGIIIHIIIIIIIIIIIIIHIIIHCEIIIIIIIIIHHIHIIIIIIHHIHIIIIIIIIIIIIHHHHHFIIIHIIHIHHIIIHHHIHHIIIIIIHIIIIIIIHIIIIIHFIIIIIIIIHHIIIIHIIIIIGIIIIIIHIIIIIIIIIIHHFCHIIHHIIIHHI
@HISEQ:711:H5NNWBCX2:2:1101:19919:11179:ATCTCGTA
TTAAGTTCAGCGGGTAGTCCTACTCGATTTGAGGTCAAGTTGTCAGAGATTGTCCAAAGACAGTTTGAAAGCACAGAGCCCCCAATTGGCCACCCTCTAATGAGGTGCCGGCGAAGACACTTATCACGCCGTACTATGTCCAACCAAGAGAGGTGCACTAACACATTTCAGGTGAGCCACAAGGAAAGCAGCAAACACCCAAGTCCACCGCCCCCCAAATCCAAAGGACCGGAGGGTGTGAGAGTACAATGACACTCAAACGAGCATACCCTTCGGAATTCCAAAGGGTGCAAGGTGCGTTCAAAGATTCGATGATTCACTGAATTCTGCAATTCACATTACTTATCGCATTTC
+
IIIIIHIIIIIIIIIIIIIIIIIIIIIIIIIIIIGHHIIIIIIIIIIIIIIHIIIIIIIIIIHHHIIHIIIIHIIHFIIIIIHIGIIIIIIIIIIIIIIIIIIIIIIIIIGIIIGHHIIIIIIIIIIIIIIHHIIIIIIIHIIIIIIIIIIIIHIIIIHIIIIIHHHHIIGHHIHIIHHIIIIGIIHIEHHIIIIHIHIIHHHHHIIIIIIIIHIIHGGCHIIHIHIHHGIIIHGIIIIIIIIIIIIIHHIIIIIHIIIIIIIIIIIIIHIIHIGIIIIHGIIIHGHIHIIIIIIIIIIIHIIIIIIIGIIIIIIIIIIIIIIIIIHIIIIHHEHIIIIIIIIHH@IIIHHIII
@HISEQ:711:H5NNWBCX2:2:1101:1962:11410:ATCTCGTA
TTAAGTTCAGCGGGTGATCTTGCTTGATTTCAGGTGCAGTGGAGTTAGAGTAATATTAACCAATACCTTTAGTGAGCCCGCCGGTATCCGAAACGAGATCACTTTCCGAAGAAGTGACTACTTCATTTCGGCCGCGCAAAAGCTCGGCATTGTCGTGTTTAACGAGAGAGAGAAAATAAATTTTCCATCAATCGCATTGTGATGTGTGATTCCTAACACACTGAAACAAGCATGCTAGAGTTTGACGTCTAGCGCCATTTGCGTTCAAAGATCTGATGACTCGCGGAATTCTGCAATTCGCATTGCGTATCGCATTTC
+
IIIGHHIHHHIIIIIIIIIIIIIHEHCHHIIII?FHHHHGHHHIGHHHHHG?FGHIIGHGHHIIIIGHGHGFHIIIIIIIIDIGDHHHIIIHIGIIIDHIIIIIIIIIHHIGGHIHIHEEHIIIHGHFHG<HIIIHIIHBEHHIIIHIHDHIHFHGHHGHHHHIIHIHHIGIHHHIIHIIIHHIIIIIHHFHHHHHHHEFHHHHHHHIIHHFHHHHHIIIIIIIIHHIIIHHIIIFFIHIIIIHHHEIIHIIIGIHGHIHFHHIIHHEEGIHHIIHHG?IHIIIIIIIIHIHIHHE?=HHHFIGIIIHHHIIHFHHHH
@HISEQ:711:H5NNWBCX2:2:1101:2124:11369:ATCTCGTA
TTAAGTTCAGCGGGTGGTCCTACCTGATTTGAGGTCAAGTTTATCAAAATCCAGCCCCCAGCTCCAGCAGCACGGCCCCTGATCGGATGCAGATATGTATCGCACCCAACAGAGAGGTCGTCACCACTCATGCATTTCAGGAGAGCAGACCCACAAGTTTAGGGCCTGTAACCCCCAAGTCCAAGCCACACATCACGATGTGGTTGAGATATTAATGACACTCAAACAGGCATGCTCCTCGGAATACCAAGGAGCGCAAGATGCGTTCAAAGATTCGATGATTCACTGAATTCTGCAATTCACATTACTTATCGCATTTC
+
HHIIIIIIIIIIIIIIHHHHIIIHHHHIHHIIIIHIIIIHHHHHHGHGHHIHHHHGEGHHHHHH1DHDHIIIIIIIHHHHIHHCHHIIIIIIHHIGIIGHIIIIIIIIIIHIIIIIHHHIIHIIIIHHIIIIHHIIIIIIIIEHHHIHIHHHIIIIIIIHHHHHGHHHIIHIGIHHIHGIIHEHGHIHIIIIHIIIIEFGHHHHHHHHFHIEHHGHFFHEC@GHF@IHGIHFHECCCCHCDCEHEHHHHE?CE?C1HFF/GC0?EHGCEEH@CCEGED??GFEEGIHHHGHCHCE@<11FGC<1CECDC0DDDEG?DE<C
@HISEQ:711:H5NNWBCX2:2:1101:4584:11405:ATCTCGTA
TTAAGTTCAGCGGGTATCCTCGTCTGATCTGAGGTCAAAATTTAAAGTAAAATGGGGGCTTATAGCGGGCCGGCCGAGTCTAAGCCTTGAAAAAAATATTGCTACTATTTTCGTAGGCTCCCTGCGGTTCGCGGTGCTTCGCTGCGATTTTTAAGCGGGGGGTTGCTTGCGTGGCCACCGCGGCCCCGCCCGGGAGGGGGGGCCCCCCGAAGGGGGGATGACGGCTAGCTAACCTCCTCCGCCAACACCGGCTTCGCAAAATAAATTACTAGCCGAAGGGTTTTACTGACGCTCAGACAGGCGTGCCTCTCGGAATACCAAAAGGCGCAATGTGCGTTCAAAGACTCGATGATTCACTGAATTCTGCAATTCACATTAACTATCGCGTTTC
+
IIIIIHHIHHIIHHIIIIIIIIIIIIIIIIIIIIIIIIIIIIIHHIIGGHHIIIIIHIIIIIIIIIIIIIIIHIIHHIIIHHIGIIIIIIIIIIIHIHHIIIIIIIIIHIIIIIIIIIIIIIIIHIIHIIIIHIIIIIIIIIIIIHHHHIIHIHHIIIIHHIHIIIIIIIIICHIEHIIIIIDCHHHHHDHHIHCHHHHHHIDHHHIIHD?HHHGHEHED@HHHHIIIHEGHHHHHIIIIHGFGHDEHHHD<DHIHFIIIIIIIIHHHHHCHIIIHHHHCD0GHIIHIHIIIIHIIHIIHGIGIHIIIHHHIHIIHHHHIHIHHGIIIIIGIHIIIIIIIIIIIIIIIHIIHIIHIIGIIIHGIIIIIIIIIIIIIIIHIIHIHHIIIHII
@HISEQ:711:H5NNWBCX2:2:1101:11738:11391:ATCTCGTA
TTAAGTTCAGCGGGTATTCCTACCTGATCCGAGGTCAACCTTAAGAAATAAAGGGGTGAGAACCGGGCCACATGACTACCAGATGCGTGCTGTTATAAGCTCGTTGCATATAGAGTCTGTATGACACCGGTTATTATCTTTTGGACCTGTCACCAGGTGACAGGGCCCAACAACAAGCCAAGCTTGATATTGTGATAATGACGCTCGAACAGGCATGCCCTTCGGAATACCAAAGGGCGCAATATGCGTTCAAAGATTCGATGACTCACTGAATTCTGCAATTCGCATTACTTATCGCATTTC
+
IIIIHHIIIIIIIIIIIIIIIIIIIIIIIIIHIIHIHIHHHIIIIHHHIHIIIIHGIIIIIIIIIHIFHIIIIHIIIIIHIIIIIIIIIHIIIIIIIIHIFIIHIIIIIIIIIIIFHHIIIIIHHIIIIIIIIIIIIIIIIIHHFHIIHIIIIIIIIIIIIIHIIIIIIIIHHIIGHIIIIHIIIIIIHHIIIIIHIIIIIIIIIHIIIIIIIIIIHIIIIIIIIIIIIIHHHEEIIHHHIIIIIIIGHIIHIIHHGIIIIIIHIIHHIIIIIIIEIHIIIIIIIIHIIIIIIIIIIIIIIII
@HISEQ:711:H5NNWBCX2:2:1101:16891:11307:ATCTCGTA
TTAAGTTCAGCGGGTAGTCCTACCTGATTTGAGGTCACATTAATGATGAGCTGTCCAAGGACTGTTAGAAAGCCAAACTGCCCCTTTGCCTTCAATAGCGTAGATAGTTATCACACCAATGAACAGGGTTGTTTCTGCTAATGCATTTCAGGGGAGCCAAAACCTTTCAAGAGGCCAGCAAACCCCCACATCCAAACCACTCCAACAGGAGAAGGTTGATATATTAATGACACTCAAACAGGCATGCTCCTCGGAATACCAAGGAGCGCAAGGTGCGTTCAAAGATTCGATGATTCACTGAATTCTGCAATTCACATTACTTATCGCATTTC
+
IIIIHGHGCHHIHIHHECGHHIIIEHHHIHHHCEFHHIGIIHIEHIHHHIHHHIIIIIGFHHHF?GEFGHHHHCGHHIIIIIHHGHC?FHGEEHIIIHHIHHHFEGHGHHIHHIIIIIHHHHHIHEHHIHHIIEIIHIHIIHIIIHHIHIIIHHIIHHHHHEHGEHIHFEEFHIIIIHHHH<HGHFHIIIIIHHHHIIGHHIGGDHHIHHIIIIIHIIIIIIIIIIIFHHHGHHHFCEFEFHHEHHIHHHIIIIHIIIIHIIHHIIHHHHHHIIIIIHEIHHIGHHGIHIHHGIIHHIHGIHIIIIHIIIIIIIIHHEEEHHFGIIHIIIII
@HISEQ:711:H5NNWBCX2:2:1101:17271:11279:ATCTCGTA
TTAAGTTCAGCGGGTATTCCTACCTGATCCGAGGTCAACATTTCAGAAGTTGGGTGTTTTACGGACGTGGACGCGCCGCGCTCCCGATGCGAGTGTGCAAACTACTGCGCAGGAGAGGCTGCGGCGAGACCGCCACTGTATTTCGGGGCCGGCCCCGTAAAGGGCCGATCCCCAACGCCGTACCCCCGGAGGGGTTCGAGGGTTGAAATGACGCTCGGACAGGCATACCCGCCAGAATACTGGCGGGCGCAATGTGCGTTCAAAGATTCGATGATTCACTGAATTCTGCAATTCACATTACTTATCGCATTTC
+
<CG@FCFEGEHHDHCCHHHHHIIIIIGHHHHHHHHFFGFIIHHCCF1<FDFGHEHHFHHHF?G=HIGHHH0G<H<EHIIIGHHHEHIIIIIHHCCGHFFGCHHHHEEHHIIIIIIEHHHHIHHGEHHIHIIIGIHIHHIHHFHHHCDGHHHDCEFDHEHHIIIHHGIHGDEHIIHIIHHHHEIHIHIHHCIIIIIIIHHHHIHHHC<HGGHIIHHFIHHIHF?GFHHHDIHFIGIIHHGHIIHHEIHIIIIIIIIHEHHHHIIIHIIIIHIHEHIHIHIIHIIIIIIIIIIIIIIIIIIIIIHHHHIHHIHII
@HISEQ:711:H5NNWBCX2:2:1101:18083:11333:ATCTCGTA
TTAAGTTCAGCGGGTGGTCCTACCTGATTTGAGGTCAAGTTTATCAAAATCCAGCCCCCAGCTCCAGCAGCACGGCCCCTGATCGGATGCAGATATGTATCGCACCCAACAGAGAGGTCGTCACCACTCATGCATTTCAGGAGAGCAGACCCACAAGTTTAGGGCCTGTAACCCCCAAGTCCAAGCCACACATCACGATGTGGTTGAGATATTAATGACACTCAAACAGGCATGCTCCTCGGAATACCAAGGAGCGCAAGATGCGTTCAAAGATTCGATGATTCACTGAATTCTGCAATTCACATTACTTATCGCATTTC
+
HIIIGHHIIIIIHHEHHHHIIHHIHIEEHIIIIIHHHEHHHIHIIIIGIIIHIECEHHCHEHHHE@HFEHIIIIIGIIHIIHIIIIIIIIIIIHHIHHHIIIGIIHHHHHHIHHHGHIIHHIIIHHIHIIIIHHHFGHIHHHHHIHIHHIIIIIIIHHHHHIIHIHIIHHIIIIHHHHHHIIIGIIIHGIHIIIIIIIIIIIIIIIIIIHIIHHHHIHHGHIIIIIIIGIIIIIIIIIHIIIIIIIHIHIIHIIIIIGIIIHIIIHIIIIHHIIIHGCHHHEGHHHHIHIIIIIIIIIIIIIIIIIIIIIHIIIIIIIGI
@HISEQ:711:H5NNWBCX2:2:1101:19374:11349:ATCTCGTA
TTAAGTTCAGCGGGTAGTCCTACCTGATTTGAGGTCAGAGTCAAAAATTGCCCGAGGGCGATTGTAAGCAGTCATCACAACCTTCACCGACGAAACTTATTACGCCGACTACGGTGCTATCCCGCTAAGTCTTTTAAGGCGAGCCGGCAGAGCGGCAACACCCAAGTCCAATCTCCTCGGAAACCCGAGGGATTGAGTCTACATGACACTCAAACAGGCATGCCCTCCGGAATACCAGAGGGCGCAAGGTGCGTTCAAAGATTCGATGATTCACTGAATTCTGCAATTCACATTACTTATCGCATTTC
+
HIIIIIIIHIIIIIIIIIIIIIIIIIHIIGIIGIHHHHGHIIIIIIIIIIIIHIIIIIIIGIIIIHIHHIIHIIIIGIIEHIIIIIIGIIIIIIIIIIIIIIIIIIIIIIIIIIIIIIHIIIIIIIIIIIIIIIIIIHHIIIIIIIGIIIIIHIIIIIIIHIIIIHIIIIGHIIIIIIIIIIIIIIIIIIIHHIIIIIIIIIIIIIIIIIIIIIIIIHIIIIIIIIIHIHIIIIHIIIIIIIHIHIHIGIIHHHIIIIIHIIIIIIIIIIIIIIIIIIIIIIIIIIIIIIIIIIIIIIHHIIIIIIII
@HISEQ:711:H5NNWBCX2:2:1101:19998:11323:ATCTCGTA
TTAAGTTCAGCGGGTATCCCTACCTGATCCGAGGTCAACATTTCAGAAGTGGGTTGTTTTACGGCGTGGTCTCGTAGCGTATCTGATGCGAGGTGTGTTACTACGCAGGAGATGCCGCAGCGTGACCGCCACTGTATTTCGGGGGCGGCCTGCCGCGAGTTGCGGCGGTGGCCGGTCCCCAACACCAAGCCCGGGGGCTTGAGGGTTGAAATGACGCTCGGACAGGCATGCCTGCCAGAATACTGGCAGGCGCAATGTGCGTTCAAAGATTCGATGATTCACTGAATTCTGCAATTCACATTACTTATCGCATTTC
+
GHHGHHHIIHIIIIIIIHHHHIIIHIGHHFCCDHIIIIIIHIHHIIIIIFHHIIHIIHIIIIHHIHHHIFGHIIIIIGIGHHGEH?GHIHHCHHE1EHHEIHIIIIIIHHIHGHGHHGEEHIIGHEHIGHIDHIHIIIH?HHHGIDHHHHDHHHHHA/D:HHHIHDEIHHHIIGHEHHEFHIHIIIHCHE?<HD?HIHHCIIIIIIIHHHHHIHGIIIHIHIIHIHIIGIHHIIHHIIHHGIHHGHD<IIIIHHGHFHIIHEHHHIIHHGHIIIIIIIHIIIIIIIIIIIIIHGGHHIHHHFIIHIIIIHIIHDDD
@HISEQ:711:H5NNWBCX2:2:1101:5352:11649:ATCTCGTA
TTAAGTTCAGCGGGTAGTCCTACCTGATTTGAGATCAAACATTCAAAGGGCTGTCCTCACTGAGGAGAGACGTCTATGAGCTCCAGTGAACCTCCACTGCCGAAGGTTACCTGGTGGAAAAACCATAAGCGTAGATAGTTATCACACCCATGATACCCACCAAACACCGGTAAGCTGATTCATTTTAGAGGAGCCGACCGTAGGCCAGCGAAACCCCCAAAGTCCAAGCTCATCATGGCAAACCACAATGAGTTGAGGTGTTCATGATACTCAAACAGGCATGCCCTTCGGAATGGCCAAAGGGCGCAAGGTGCGTTCAAAGATTCGATGATTCACTGAATTCTGCAATTCACATTACTTATCGCATTTC
+
HIIHIIIIIIIIHIHIIIIHIIIIIGHHHIHIIHIIHIIIIIIIHIIIIHIIIIIHIIIIIIIIIIHHHEHHHIIIIIHIIIIIIHIHIIIIIIIGIIIIIIHIIIHIIIIIHIIIHIHIIHDHHHHHHHIIIIIIIIDGHHIFHIIEHHIIIIIHIIIIFIHIIIHGHIHIIHHIHGHIIIIIHIIIHHDHHHHIHHGHFHGHHHHIHHIIHIHIHIIIIIHHG?HHHFHHIIIIHHIIHHIIHEEGHGIHHIGIIHIIIIIHIIIIIIGIIIIIIIIIIIIIIIIIIIIHIIIIIIIIHFGIHHHCHIHIHGHIHIIHGIIIHHIIIIIIIIHIIIIIIIIGIIIIIHIIIHIIIIIHHGIHIIHIII
@HISEQ:711:H5NNWBCX2:2:1101:7765:11545:ATCTCGTA
TTAAGTTCAGCGGGTGGTCCTACCTGATTTGAGGTCAAGTTTATCAAAATCCAGCCCCCAGCTCCAGCAGCACGGCCCCTGATCGGATGCAGATATGTATCGCACCCAACAGAGAGGTCGTCGCCACTCATGCATTTCAGGAGAGCAGACCCACAAGTTTAGGGCCTGTAACCCCCAAGTCCAAGCCACACATCACGATGTGGTTGAGATATTAATGACACTCAAACAGGCATGCTCCTCGGAATACCAAGGAGCGCAAGATGCGTTCAAAGATTCGATGATTCACTGAATTCTGCAATTCACATTACTTATCGCATTTC
+
GIIIIHHIIIIIIIIIIIIIIHIIHIIIIIIIIIEHIIIIIIIHGFHHHIIIIIIIIIIHIIIIIIHGHHHIIIGIGIHIHIIIIIGIIIIIIIIIIIIIHIGIIIIIIIIIHHIIHIHIIIIIIIIIIIIIIIIIIIHIHIIGIHIHIIIHIIIIHIIIIIHHHHIHIIIIIIIIIIHIIIIHIIIIIIIIIIIIIIIIIIIHIHIIIIIIIIIIIIIHHEHHG@IIIIIIIIIIIIHHEIIIIIIIHIHHIHIIIIIIIIHIIIHIGIIIIIIIHIIIIIIIIIIIIIIIIIIHIIIIIIIIIIIIIIIIIHHIIIIH
@HISEQ:711:H5NNWBCX2:2:1101:10468:11654:ATCTCGTA
TTAAGTTCAGCAGGTGGTCCTACCTGATTTGAGGTCAAGTTTATCAAAATCCAGCCCCCAGCTCCAGCAGCACGGCCCCTGATCGGATGCAGATATGTATCGCACCCAACAGAGAGGTCGTCACCACTCATGCATTTCAGGAGAGCAGACCCACAAGTTTAGGGCCTGTAACCCCCAAGTCCAAGCCACACATCACGATGTGGTTGAGATATTAATGACACTCAAACAGGCATGCTCCTCGGAATACCAAGGAGCGCAAGATGCGTTCAAAGATTCGATGATTCACTGAATTCTGCAATTCACATTACTTATCGCATTTC
+
IIIIIHHHIIIHIIHIIIIIIIIIIIIHIIIGIIIIIIIHHHHHHIIIIIIIGGIIIIHIIIIHIIIFEHIIHIIIIIIIIIIHIGIIHHHIIIIIIIIIIIIIIIIIIIIHGHHHHHHHHHIIIIIHIHIIIIIIIIIIIIIIIIHIIHIIHIHIIIHHIIIHGHIHHIHIIIIIIHIHHIHIIIIHIIHIIIIIIIHIIIIIIIIIHIIIHIIIIIIHIHIIIHIIIHIIIIIIHIIIIIIIIIIIIIIHIIIIIIIIIHIIIIHIHHIIIIIIIIIIIIIIIIIIIIIIIIIIIHG1IIIIIIIIIIIIIHIIIIII
@HISEQ:711:H5NNWBCX2:2:1101:12464:11616:ATCTCGTA
TTAAGTTCAGCGGGTATTCCTACCTGATCCGAGGTCAACCATGTAAAAGATGGGGGGTTTTACGGCCGGAGCGCGCCCCGCGCCAGAACGAGATGTAACTACTACGTTCGGTTGGAGGACGCACCCGCCGCTGTCTTTGGGGGTCTGCAGGCGCAGGACCCCAACGCCAGGCAGGGCCTGAGGGTTGAAATGACGCTCGAACAGGCATGCCCGCCGGGATACCGGCGGGCGCAATGTGCGTTCAAAGATTCGATGATTCACTGAATTCTGCAATTCACATTACTTATCGCATTTC
+
IIIIIIIIIHIIIIIIIIIIIIIIIIIIIIIIIIHHIIIIIIIHHIIIIHHHIIIIIIIIIIIIHIIHIIIIIIIIIIIIHIIIIIGIIIIIIGIGHHIIIIIIIIGHIIIDHHHIIIIIHHIIHHIIIHIGIIIIIIHIIIIIIIIIIIIIIIIIIIIIIIIIIIIIIIIIIIIHHIIIIIIIHIIIIIIIIIIIIIIIHIIIIIIIIIIIIIIIIIIIIIIIIHEHIHHHIIIIHGIIIIIIIHIIIIIIIIIIIIIIIIIIIIHIIIHHIIIIIIIIIIIIIIHIHIIIIII
@HISEQ:711:H5NNWBCX2:2:1101:14277:11550:ATCTCGTA
TTAAGTTCAGCGGGTATCCCTACCTGATCCGAGGTCAAGCGTAAAGGTATAGGCTTGTGGACGCCGCCGCACCCAGCGGAGAGCGCAAAATGTGCTGCGCTCCCACGCGGGACGGCTGGCTGCCAATGCATTTGAGGCGAGTTCACGCGCGCGGCGGAACAAACGCCCAACACCCAGCAGGGCTGGAGGGTACAAATGACGCTCGAACAGGCATGCCCCATGGAATACCAAGGGGCGCAATGTGCGTTCAAAGATTCGATGATTCACTGAATTCTGCAATTCACACTACTTATCGCATTTC
+
IIIIHHIHHHHHIIIHHIIHHIIGIIIIHHHEHHIHIHIIIHHHEHHHIIGHHIIIHHIIIIIIIIHHHHHIHIEEHIHIGIHIIIIDHHIIIIIIHIIHHIGIHHIIIIDGHHIIIIIIHIIIIIIIIIIIIIIIIIIHHHHHIIIHIIIIIHHIGIIIIHIIIGIIIIIIIIIIIIHIIHIHIIHIHHIIIHIIIIIIIIIIIIIIIIIIIIHIIHIIIHIHHHIIIIHIHIIIHHIIIHHHHIIIHIHFHIIIIGIHGIIIIHHIIIIHHIHIIIIIIIIHIIIIIIHHHHFHIIHHH
@HISEQ:711:H5NNWBCX2:2:1101:17425:11599:ATCTCGTA
TTAAGTTCAGCGGGTGGTCCTACCTGATTTGAGGTCAAGTTTATCAAAATCCAGCCCCCAGCTCCAGCAGCACGGCCCCTGATCGGATGCAGATATGTATCGCACCCAACAGAGAGGTCGTCGCCACTCATGCATTTCAGGAGAGCAGACCCACAAGTTTAGGGCCTGTAACCCCCAAGTCCAAGCCACACATCACGATGTGGTTGAGATATTAATGACACTCAAACAGGCATGCTCCTCGGAATACCAAGGAGCGCAAGATGCGTTCAAAGATTCGATGATTCACTGAATTCTGCAATTCACATTACTTATCGCATTTC
+
IHIHIIIHIIIIIIIIIIIIHHIIIIIIIIIIIGIHIIIHHHIHIIIIIIIIIHIIIIGIHIIIIIHGHIIIIIDHIIIIIIIHIIIHIIGIIHIIIIHHGHHGHIIIHIIHIIIHIIIIIIIIIIIIIIIIIIIIIIIIIIHFHIIHHFHHIIHHEHEHIHHHIHIIIHIIIHIHGHHGHHIIIIHIIIIIIIHIHHIHHHABEHHHIHIIIIHHIIIIIGHIHGHHHHIHHIIIIIHIHHHHIHGIHHIHIHCIIIGIIIHHGHGIIIHHIIIIIIIIIIHIIIIIIIIIHGGGIIIHIIIIIHHIIHHHHHIHIIHI
@HISEQ:711:H5NNWBCX2:2:1101:19042:11723:ATCTCGTA
TTAAGTTCAGCGGGTAGTCCTACCTGATTTGAGATCGAACGATCAAAGGCTGTCTTCACTCGGGAGAGACATCTGTGAGCCCCAGCGAACCCTCATCGCTGAAGGTTGGATGGCAGACGGCCGCGAGCGTAGATAGTTATCACACCTGCGACGCCACCAAACACTGGTAAGCTGATTCATTTGAGAGGAGCCGACCACACAGGGGGGCCAGCAAAACCTCCAAAGTCCAAGCCAATCGTGGCAAACCACGAGGGTTGAGGTGTTCATGATACTCAAACAGGCATGCCCTTCGGAATAGCCAAGGGGCGCAAGGTGCGTTCAAAGATTCGATGATTCACTGAATTCTGCAATTCACATTACTTATCGCATTTC
+
IIIIIHIHIIIIIIIIIIIHIIIIIIIIIIIIIIIIIIIHIGIIIIIIIIIIIIIIIHIIIIIIIIHGHIIIIIHIHIIHIIIIHIIIIIIIIIIIIIIIIHIIIHIIHHHIHIIIIHIIIIIIGHIIIHIIIIIIIIIIIIIIIIIIHIHIIIHIGHHIIIIIIIIIIIIHIHIHIIIIIIIGGHHHHGHIIHIIIIIIIHIDGHIIIIIIIIIHHFIIIIIIHFIIIIIIIIIIIIHHIIIIHIIIIIIIIIIIHEHIHGHIIIIIIIHIHIIIHHIFHIIIIIHIHHIGHHIGIIHHHGHEHIIIGIIIIIIHHIIIIHIIIIIIGIIIIIHHIIIHIIIIIIIIIIIIIIIIIIIIIIIIIHIIIIIH
@HISEQ:711:H5NNWBCX2:2:1101:5848:11895:ATCTCGTA
TTAAGTTCAGCGGGTATTCCTACCTGATCCGAGGTCAACGTTCAGAAAGTCGGGGGTTTTACGGCGTGGCCGCGCCGCGCTCCAGTGCGAGTTGATAACTACTGCGCAGGGGAGGCTGCGGCGGGACCGCCACTGTATTTGGGGGACGGCGCCGCGCGGGGCGGGCCGATCCCCAACACCAGGCTCCGACCGCGCGAGGCGGAGGGACCCTGAGGGTTGAAATGACGCTCGGACAGGCATGCCCGCCAGAATGCTGGCGGGCGCAATGTGCGTTCAAAGATTCGATGATTCACTGAATTCTGCAATTCACATTACTTATCGCATTTC
+
IIIHGHHHHIIIIGHHIIIIIIIIIIIIHGHIIGIHIHIIHIIIIIIIIHHIIIIIHIIIGIIIIIIHIIHIIGGIIIIIHGHIIIIIIIIEECHHHGIIGIIIIIIGHIIIIIIIIIIGIIIIIGHIIIIHEHHIHIHHEHHHHCIIIIIIIIGIIIIIHDHDHEGHHHHHIHIHIGHIEHEHEHIHHHIHHHHHFHIIIIIIIHGHHHHIIIHIHHEEEH=HHHIHCIHIHIHHFIIIHHGIIGIIIIIIIIIIIHHIIIIHIGHFFHIGIHIHIIHHIIIIIGIIIIIHIIIIIIGIIIIIIHIIIHIIIIIIIIIIIIIIIGI
@HISEQ:711:H5NNWBCX2:2:1101:9952:11797:ATCTCGTA
TTAAGTTCAGCGGGTGGTCCTACCTGATTTGAGGTCAAGTTTATCAAAATCCAGCCCCCAGCTCCAGCAGCACGGCCCCTGATCGGATGCAGATATGTATCGCACCCAACAGAGAGGTCGTCGCCACTCATGCATTTCAGGAGAGCAGACCCACAAGTTTAGGGCCTGTAACCCCCAAGTCCAAGCCACACATCACGATGTGGTTGAGATATTAATGACACTCAAACAGGCATGCTCCTCGGAATACCAAGGAGCGCAAGATGCGTTCAAAGATTCGATGATTCACTGAATTCTGCAATTCACATTACTTATCGCATTTC
+
IIIIIIIIIIIIIIIIIIIIIIIIIIIIIIIIIIHIIIIHIIIIIIIIIIIIIIIIIIIIIIIIIIIFHHIIIIIIIIIIIIIIICHIIIIIIIIIIIIIIIIIIIIIIIIIIIIIIIIIIIIIIIIIIIIIIIIIIHIIIIIIIIIIIIIIIIIIIIIIHIIIIIIIIIIIIIIIIIIIIIIFIIIIIIIIHIIIIIIIIIIIIIIIIIIIIIIIIIIIIHIIHHHHIIIIIIIIIIHIIIIIIIIHHIHGIIIIHIIIIIIIIIHIIIIIIIIIIIIIIIIIIIIIIIIIIIIIIIIIIIIIIIIIIIIIIIIIIIII
@HISEQ:711:H5NNWBCX2:2:1101:12008:11892:ATCTCGTA
TTAAGTTCAGCGGGTAGTCCTACTCGATTTGAGGTCAAGTTGTCAGATATTGTCCAAAGACAGTTTAAGAAGCACAGAGCTCCCGATCAGCCACCCTCTTTCAAGGCGCCGGCGAAGACACTTATCACGCCGTACTATGTCCAACCAGGAGTTGCACTAATGCATTTCAGGTGAGCCGTGCAGTAACAGCAACACCCAAGTCCACCACTCCCAATCCAAAGGATTAGAGAGTGTGAGAGTACAATGACACTCAAACGAGCATACCCTTCGGAATACCAAAGGGTGCAAGGTGCGTTCAAAGATTCGATGATTCACTGAATTCTGCAATTCACATTACTTATCGCATTTC
+
HHHHIIIIIGGHGIEEHHHHHHIHHICHFHHIIHHHIHGHHH@D@GHHHHHHHHIIIIIGHIIIEHHFHGIHHIIIEEFHHIHIIIHDHGHIHIIIIIIIHHIIIHHIGICDHHHIIIHIIIIIIGIIIHHGHIIIIIIGHGHIHIHIHIHIIHIIIHFHIIIIIIHGHIHHIIHHHHHIIHHHIIIIHIHIHIHHIIIGEGHIIHIGGHGHICHHIIHIIIHIIIHHHHIHIHFGIIHHHEGEGH@EECHHHHCHFIGHHHGIGIHIHEEHHG@CEHEFGIIIIHIIHHHGHHGIHIHIHEHHHFIHHGIIIIIIGIGHIIHGGIIHCGCHFGEDHHFHGIIIIHHII
@HISEQ:711:H5NNWBCX2:2:1101:17456:11940:ATCTCGTA
TTAAGTTCAGCGGGTAGTCCTACCTGATTTGAGGTCAAATTTGTCAAAAATAAAAAGTGGATGTTAAGATCCACTTTTTTTTGGTTGGAAGCAGTGTGATCTGGTTTTTTGTCTGCAGCATACTAAAGGGCATAGATAAATTATCACACCTTGTAGTTTCTGCTCAGATACTACTAATGCATTTCAGGGGAGCAGACTTGAACAGCCTGCAAAACAACACCCCCACATCCAAGCCACAATTACAACAAAGTTGTTTGTGGTTGAGAACTTAAATGACACTCAAACAGGCATGCTCCTCGGAATACCAGGGAGCGCAAGATGCGTTCAAAGATTCGATGATTCACTGAATTCTGCAATTCACATTACTTATCGCATTTC
+
HFHHHC@1CGEDDHDHEHHI?FHIHIIIIIH?@CGCF?D@GHIHHIIEHHGHHFHHHHIEDHHCE?HFHHCHHIHHII@CHC?HHHFCEHEHIEHFE@DF<DHEHHHHHCHH@GF1C<F?HHHHIHHC@=GE?CFCE000=FFE/DE@/DGG/D=/=DD/;F=@DG@HFEHIEHEEHHHH?HHHHA8FA.A.BF@F@GBHHGHHG?GHHE@F.GABE7-?-7C.7</<<,</</HHHEHG<HFCGC/HC//EFC<?HHF<0<1CHDD<@G?FD1@<1@HHF@EGCG@@HHC@</E<HHEGHF<<1HEHECC/C1@DC/</0ED1<CHHGC@@@D1C1C<CCIHG<EHHG@@@FG@IHGHHHECIHHHG<EEHHHCHHH
@HISEQ:711:H5NNWBCX2:2:1101:17404:11967:ATCTCGTA
TTAAGTTCAGCGGGTATTCCTACCTGATCCGAGGTCAACCATTGAAAAGTATGGTGTTTTACGGCAAGGGGCGCAGTCCACTCGAAAGCTAGGAACAAGTTACTAAGCTCAGAGGATACCACGTCTCCGCCGTTGTCTTTGAGGAACTACAGGGTAGCTACAGGGTAAGTCCCGGGTAGCACCGCTCAAGTAGATTCCCAACACTAAGCAAAGAGGCTTAAGTGGAATTAATGACGCTCGAACAGGCATGCCCACTAGAATACTAATGGGCGCAATGTGCGTTCAAAGATTCGATGATTCACTGAATTCTGCAATTCACATTACTTATCGCATTTC
+
IHHIHHHIHIHIGHHHHHHIIIIIIIIIIIIIIHDEHIIIHIIIHHIHIIGHHIEHIGHICHHIIIIHHGIIIIIHIHIIHFHIIIHHIIIGHHHHIIIHHHIIIIIIIIIIIIHHHHIIIIIIIGHIIHIHHIIIIIHIHHHHHHGEHIHHFGHGIIIHIIIHIFHIHHIHHHCHHIIIIHIIIGIIIHHHHHFIIIIHHIIIIHFHIHHIIHHIHEHHIIIIIHHFEFHGHEIIIIIHIIIIIHIIHHFIIIIIIIIIFIIIIIIHGIIIIHHHIIIHGIIIIHHHIIIIIIIHHFIIIIIHHIIIIIHHGHHEHIIIIHIIHIHHIIIGIIIH
@HISEQ:711:H5NNWBCX2:2:1101:19588:11828:ATCTCGTA
TTAAGTTCAGCGGGTGGTCCTACCTGATTTGAGGTCAAGTTTATCAAATCCAACGACATATAAGCAGCCATGACCTTTCCCATCAGATGCAGATAATTATCACGCCTGACAGAGGTTTGACCACTCATGCATTTCAGGGGAGCAGACTACAAGCCCAGAGCCTGCATAACCCCCAAATCCAAGCCACACACACCATGGTGTGGGTTGAGATATTGACGACACTCAAACAGGCATGCTCCTCGGAATACCAAGGAGCGCAAGATGCGTTCAAAGATTCGATGATTCACTGAATTCTGCAATTCACATTACTTATCGCATTTC
+
IIHIIIIIGIIIIIIIIIIIIHIIIIHIIIIHGIHIIIIIIIIIIIHIIIIIIIIHIHIIIIIIHIHGHIIHIIIIIIIIIIIIIIGHHGIIIIIIIIIIIIIIIIIIHIIIHIIHHHIHIIIIIIIIIIIIIIIIIIIHHEHIIIIIHIIIIIIIGIHIIIIIIIIIIIIIIIIIIIIIHHHHIIIHIIIHIIIIIHIIIHIHIIIIIHHIIIIIIIIIIHIIIIHIHIIIIIIIIHIIIIIIIIIIHIHIIIIIIIIIHIIHFIIHIHIIIIHIIIIIIIIIHIIHIIIIIIIIIIIIIIIIIIIIIIHIIIIIIIIII
@HISEQ:711:H5NNWBCX2:2:1101:19870:11797:ATCTCGTA
TTAAGTTCAGCGGGTAGTCCTACCTGATTTGAGGTCAAATTTGATATAAGAGTTCGTCCGAAGACCATTATAAGCGGACTTTGAAGTCGAATGACGGCGCATCTTTTATTATCACACCGACGTCCGGAAACCAAAGGTTATATTCCGCTGATGCATTTGAGAGGAGCCGACTAGACGCCAGCACGCTCCAAGTCCAAGCTCTGATTAGAAACAAATCAAATCGGAGTTGAGAATTTAATGACACTCAAACAGGCATGCCCCTCGGAATACCAAGGGGCGCAAGGTGCGTTCAAAGATTCGATGATTCACTGAAAATCTGCAATTCACATTACTTATCGCATTTC
+
IIIIIIIIHHIIIIIIIHHGIIIHHHEEGHHIIIHHHHEHHHFHIIIGHIIIIHHIIIFHIIIGEHHCGHIIHIIIIHHIGHHGGHFIIIHHHIIIIIIII0CHIIIIIIEHCHHHHHHIIIDGHHHHHIHIHFHHHHIIHIHIHDGGHHHIHHHFHIIEHHHCHIIIIIHHHIHHHHEHHIFDECDEFHHIHHDCEHHEHHGG@CHHIIIHIHHHHHHHCHGHFG@HGHFHFGF@HHFIIHHG?HIHCHHGCIIHHHHDC=HEEIHFIIHHHEHFIHGHHHHCHGHHHHIIIIHHHEIHIIIHHHIHHGIIIIIHHIHIHEG?IIHHHFHGHHHEGHIHHHHI
@HISEQ:711:H5NNWBCX2:2:1101:19959:11914:ATCTCGTA
TTAAGTTCAGCGGGTAATCCCACCTGATTCGAGGCCAAATTGTGAAAGTTGGGGAAAACAGATTCATCAATCTGTAAATCCCCTGATTAGAAGCAACCCAATTGACAGTCTGGGCCTCCAAAAGAATAGTGAAATTCTTAAAGAATTCTACCCGTGCACTTTATTTCTTTCTTTTTCTTAAAATGCACGGATAGGTCCCCTGACATATAGGGCTTTAAGGCCAGCCATTCCTTCAATCAAAGGACACAGCAAAGCCCAAAACCAAGCTAAAAAGATGGACTTTTTTTCCAAAGGAAAAAAAAACTACCCCAGCTTGAGAATGCTCACGACACTCGAACAGGCGTACTCCCTGGAATACCGGGAAGTGCAAGGTGCGTTCAAAGATTCGATGATTCACTGAATTCTGCAATTCACATTACTTATCGCATTTC
+
IIHIIIIIIIIIIIIHIIIHIIIIIIGGHEDFHHHHIIIHIHIIHIIIIIHIIIIEHHIIIHHIIIIHHHIIIIIIGIIIIIIIIGIHHHIIHIHIIHIIGHHHIIHFHHHHHGHGHHIIIIIIIIIIHIIIGIIIIIIIIII<<CDGHIIHHIHGHHIHIIHHIIHIIIHIIIIIHGHHEH?GE..B.??HAA.B?@@HFHH?.BG@@.6FCHHHHF@@E-G6?EGF@G@-FEHF-C@F@-@HGF6B-GIHHB=<@HHIHHCHG.EGIIHHCFHGA?HHHHHF@?ACEHIHECIHIIIIIIHHIIIIIHHIHHHHIIIIGIHEHIIIIHIIHIIIIIIHIIHHIIIIIIIHHIIIHIIIHHGIIIIIIHIIIIHIGHHHIHGIIIIIHHHGHFIIHIIIIIIIIIIIIIIIIIIHHIHGIIHHHGIIGII
@HISEQ:711:H5NNWBCX2:2:1101:4139:12007:ATCTCGTA
TTAAGTTCAGCGGGTGGTCCTACCTGATTTGAGGTCAAGTTTATCAAAATCCAGCCCCCAGCTCCAGCAGCACGGCCCCTGATCGGATGCAGATATGTATCGCACCCAACAGAGAGGTCGTCGCCACTCATGCATTTCAGGAGAGCAGACCCACAAGTTTAGGGCCTGTAACCCCCAAGTCCAAGCCACACATCACGATGTGGTTGAGATATTAATGACACTCAAACAGGCATGCTCCTCGGAATACCAAGGAGCGCAAGATGCGTTCAAAGATTCGATGATTCACTGAATTCTGCAATTCACATTACTTATCGCATTTC
+
IIIGHHHIIIEHIIHIHIIHIFIIIHIIHHIIHHGHHFHHIIIIIIIHIIHHIHIIIIIHHGEHIICCGGHEHHDDHHIIHHIIHHHHEHEHHIGIIIHIHHIIIIEH@EGEGGHDEHIIHIIHIIIHIIHGH@HHIIHHHHIIHHHIIIIIHIIIGIHHIHIHIIHHHFBCEHHIHHFGHGHIFHHHIHGIIHHEHHCHHHIEIIIHHHIHIHIIIHHCIGIHHHIIIIHFHFE?GHHHIHIIHHHHEFHHIIHHHHIIIIIIHH?IIIIIHIGIIHGIHEIIGHHHGIIIGHGGHIHIIIHIIIIIIIIIIIHIIIII
@HISEQ:711:H5NNWBCX2:2:1101:10319:12192:ATCTCGTA
TTAAGTTCAGCGGGTAGTCCTACCTGATTTGAGGTCACATTAATGATGAGCTGTCCAAGGACTGTTAGAAAGCCAAACTGCCCCTTTGCCTTCAATAGCGTAGATAGTTATCACACCAATGAACAGGGTTGTTTCTGCTAATGCATTTCAGGGGAGCCAAAACCTTTCAAGAGGCCAGCAAACCCCCACATCCAAACCACTCCAACAGGAGAAGGTTGATATATTAATGACACTCAAACAGGCATGCTCCTCGGAATACCAAGGAGCGCAAGGTGCGTTCAAAGATTCGATGATTCACTGAATTCTGCAATTCACATTACTTATCGCATTTC
+
IIIIIIIIIIIIIIIIIIIIIIIIIIIIIIHIIIIIIIIIIIIIIIIIIIIIIIIIIIIIIIIIHIIHHIIIIIIIIIIIIIIIIHIIIHIIIIIIIIIIHHIHIIIIIIIIIIIIGHHIIIIIIIIIHIIIIIFHIIIIIIIIHIHIIIIIIIIIIIIIIIIIIIIIIIIIIIIIIIIIIIIIIIIIIIIIIIIIIHHIIIIIHHIHIIIIGHIHIIIIIIIIIIIIIIIHIIHIIIIIIIIIIIIIIIIGIIIIIIIIIIIIIIIIIIIIIIIHIIIHIIIIIIIIIIIIIIIIIIIIIIIIIIIIIIIIIIIIIIIIIIIIIIIIIIII
@HISEQ:711:H5NNWBCX2:2:1101:11289:12204:ATCTCGTA
TTAAGTTCAGCGGGTAGTCCTACCTGATTTGAGGTCAAATTTGATATAAGAGTTCGTCCGAAGACCATTATAAGCGGACTTTGAAGTCGAATGACGGCGCAACTTTTATTATCACACCGACGTCCGGAAACCAAAGGTTATATTCCGCTGATGCATTTGAGAGGAGCCGACTAGACGCCAGCACGCTCCAAGTCCAAGCTCTGATTAGAAACAAATCAAATCGGAGTTGAGAATTTAATGACACTCAAACAGGCATGCCCCTCGGAATACCAAGGGGCGCAAGGTGCGTTCAAAGATTCGATGATTCACTGAAAATCTGCAATTCACATTACTTATCGCATTTC
+
HIIIEHGHIIIIHIHGHGHHHHIIHIIIIGIEHHFGHHIGIIIGHHIIHIHHHGEEHHHHIHIHHIHEEHHEHHH<HHHHFHHIIFCHGHHHHHGDDDHIIIIIHHHHHHIHIHIIIIHCDHHIIHHI@@GGHEHHIFHHHIIIHHHHHGHHIIIIIIHHCHHEHHIHGIIIIHHIHIIIHHHIHIHIIHIHGEIIIIEFHHHHIIIIIIIIIHIHIHHIGHHHIHIIHIIIHHEHIIHEIHHGIIHHHHHIIIIHDCDHIHGCHHHHIHIHG<HEDGIGIIIHIGIHHHHGIIIHFHIHHHIHIIIHHIIIIIIIIIIIIIIIIIIHHHHIIIIHHHIHDHIH
@HISEQ:711:H5NNWBCX2:2:1101:13113:12035:ATCTCGTA
TTAAGTTCAGCGGGTAGTCCTACCTGATTTGAGGTCACATTAATGATGAGCTGTCCAAGGACTGTTAGAAAGCCAAACTGCCCCTTTGCCTTCAATAGCGTAGATAGTTATCACACCAATGAACAGGGTTGTTTCTGCTAATGCATTTCAGGGGAGCCAAAACCTTTCAAGAGTCCAGCAAACCCCCACATCCAAACCACTCCAACAGGAGAAGGTTGATATATTAATGACACTCAAACAGGCATGCTCCTCGGAATACCAAGGAGCGCAAGGTGCGTTCAAAGATTCGATGATTCACTGAATTCTGCAATTCACATTACTTATCGCATTTC
+
IIIIIIIIHIHIHHHIIIIIIIIIIIFHIIIIIIHHIIIII@DDG@<C?GEFCHH1DHE@@FE@GHHFE@@1CGE<FEEH@DCEEH@C@HIIIFHHH?GHIIIIIIIH<D<DGEE?GHIHHIIH@@HHE0FC@EFGH6DH?FAFFHCHHHGA8CB:==HDHH@@@DFAFB;B9.;ECA7@FHC8FGHHFG?BDBD<AEEH<F<HHCCF0HFEIHHGIHD<@EEHHIIIHHIHHIIIHHIIHIIIIHHHHHHG@EIHGHEHHHHCHIHHIIIIHDIHHFHFHHGIHIHGIIIH?HCIIIHHEHHFGIIHHIIIIHEHEHHGCGCIHIIIIHHI
@HISEQ:711:H5NNWBCX2:2:1101:14517:12099:ATCTCGTA
TTAAGTTCAGCGGGTAGTCCCACCTGATTCGAGGTCAAAACAGAATAATGCGTAAAAGCCAAATTAGAAGCAACCCAAGATGAGAATTGGCCATCCCGAAAGATATATCCCCCCCTAGCGGTCAGATTCATTATCACGCTGAGAGTAAAACCAACACCACAACATGAGGATCAGCTAATGATTTTAAGGCCAGCTGTTCCAATGAAAGGAACAGCAGAGCCCAATTACCAAGCTTAGGATGAAAAAAGCACCCCAAAGCTTGAGGATTTCACGACACTCGAACAGGCGTGCTCCCCGGAATACCAGGGAGCGCAAGGTGCGTTCAAAGATTCGATGATTCACTGAATTCTGCAATTCACATTACTTATCGCATTTC
+
C1C@FGHEHHFDHI<<0D@1CGHCHCCHH@E??/<CGHHEHCEECCEEEC1C@@HHIE?GHCEEHHEF?@D@HIEE0CE?CHHHHIIIC<C1FEH?@H0CF?EEHEHEC?CG?<?CECC<?GHE00<<CFHC@?FFC<@DHHGCGF?FCF?GH/@GE//GHG@@@/EFIHHHGBHHIIHHHHHIIHHIIIIIIIHHEHHHHHIIHHHIHIIIIIIHHHHEHIIIIIHEGHHHHIHHHGCD;CIIIHIIHHIHGHEGFHIIIHIIIIIIIGIIIHIIIHHGIIIIIHIIIIIIIIIIGIIIIIGIHIIHIIHIIIIIIHIIHIIIIIIIIIIIIIIHIIIIIIIIIIIIIIIHHIIIIIIIIIIIIHIIIIIIIIII
@HISEQ:711:H5NNWBCX2:2:1101:18302:12045:ATCTCGTA
TTAAGTTCAGCGGGTATCCCTACCTGATCCGAGGTCAAACTGTGATGTGGGCTTGATGGACGCCGATCCGCCGGAGCTTCGAGAAACGCAATGTGCTGCGCGAGAAGCTGGCAAGACCGCTGCCAATACCTTTGGGGCGAGTCCGCGCACGAAGCGGGACAGACGCCCAACACCAAGCAGAGCTTGAGGGTGTAAATGACGCTCGAACAGGCATGCCCCATGGAATACCAAGGGGCGCAATGTGCGTTCAAAGATTCGATGATTCACTGAATTCTGCAATTCACACTACTTATCGCATTTC
+
IHIFHHHIIIIGHHIHIIHIIIIIIIEHIFHHIIIIIIIIIHEHFEHIHIIHHHDHHGGGHIIGHHIFHHIHICEHHHHHHHHHIHHHIFHIHHHIIIIIHIIIIIIIHHIHFHIIHIHIGIIIHIIIIIIIIHHHIIIHHHHHIIIIIIIIHHIIIIIIIHHIHIHIIIIIIHHGHIIHIIIGIIIIHHHIIIIIIIIHIHHHIHIHHHGHIHHHEIIIIIHIIIIHIHHHEHIIHGIIGIIHIHHIIHHHIHHHIHHHHFGHHIIIIIIIIHIGIIIIIHIIIIHGGDDG=IIHIIIHI
@HISEQ:711:H5NNWBCX2:2:1101:3357:12331:ATCTCGTA
TTAAGTTCAGCGGGTAGTCTTGTCTGATTCGAGATCAAGTCTTAAAGAATTTTACTTCTTCGTGAAAATTTCGGTGCACTCAATCTTTAGAAAAATAATATTACTACAGCATTGTTAGAGAACTTGCGTTCAATGGTCATGCCTTTTCACATAGTCTTACTAGAGTAGGGCAACAAATGTTATTAGGGTCTCTCTATCGAGAAGTCCCAAATCCAAGCTTACTGTTTGTTACAACAATAGGTTTGATGGTTAAACTGATTCTCGAACAGGCATGCCCTTAGGAATAACCAGAGGGCGCAATGTGCGTTCAAAGATTTAATGATTCACGGAATTCTGCAATTCACATTACTTATCGCATTTC
+
IIIIHGHHIIIIHIIHIIIIIIIHIIHIIIIIIHHIIIIHIIIIIIIIIIIIHHHHIHIIIIIIIIIEHIIHIGIIIIIIIIIIIIGIIIIIIIIGHIIHIIIIIIIIIIIIIFHIIIIIIHIIIHHIHHHIHIIIIIHIIIIIIIIHHIIIIIIIIIHIHHIHHGHHHIIIHIIIIIGIIIHIHHHHGHGIIIIHHGIIIHEHHHIIIIIHHIIIFIGIIIIHIHEGHHHHIIHIIIHIIHIIIHHIHHIIIIIIIHIIIIIIIHIIHGHIIIIIIHHIIHHIIHHIIIIIHHIIIIIIIIIIIIGIIIIIIIIIIIIIHIIIHHHCHIIIHIIIIIIIIIIIIIHIIIIIIIIIIIIII
@HISEQ:711:H5NNWBCX2:2:1101:7397:12333:ATCTCGTA
TTAAGTTCAGCGGGTATCCCTACCCGATCCGAGGTCAACCTGTAATGAATTTTAACGGCACGTCCGGTCGTCTTCGCCAGCGATTTGATAAACCACAACGCTGAGATTCGAACCGTCCAGCCGATGAATTGGGGGCGCGGGGGACTCCCGCCGCCCAATACCAAGCGAGGCTTGAGTGGTGTAATGACGCTCGAACGGGCATGCCCTTCGGAATGCCAAAGGGCGCAATGTGTGTTCAAAGATTCGATGATTCACTGAATTCTGCAATTCACATTACTTATCGCATTTC
+
IIIIHIIIIHIIIHIIIIIIIIIIIIHIIIIIIIIIIIIIIIIIIIIIIIIIIIIIIIIIIIIIIIIIHIIIIIIIIIIIIIGIIIIIIIIIIIIIIIIIIIIIIIIIIIIIIIIIIIIHIIIIIIIIHHIIIIIIIIIIIIIHIIIIHHIIIIIIIIIIIIIIIIIIIHIHIHIIHIIIIIIIIIIIIIIIIIIIIIIIIIIIIIIIHIIIIIIHHIIHEIIHIIHIHHGD1IHIIIIIIIIIIIIIIIIIIIIIIHIIHIIHHIIIIIIIIIIIIIIIIIIHIIIII
@HISEQ:711:H5NNWBCX2:2:1101:7898:12367:ATCTCGTA
TTAAGTTCAGCGGGTATTCCTACCTGATCCGAGGTCAACCTTAAAAAATTGGGGGTTTTACGGCTAGAATCCCTCCGAATCCCAGTGCGAGACGTTAGTTACTACGCAAAGGAGGCTCCGAGAGGGTCCGCCACTACCTTTAAGGGCCTACGTTTAACCGTAGGGCCCCAACACCAAGCAGAGCTTGAGGGTTGAAATGACGCTCGAACAGGCATGCCCGCCAGAATGCTGGCGGGCGCAATGTGCGTTCAAAGATTCGATGATTCACTGAATTCTGCAATTCACATTACTTATCGCATTTC
+
IIIGHGHHIIGIIIIIIHIGIIIIIGIIIIIIIIIGIIIIIIIIIHIIIIIIHIIIHGIIIHHIIIIHHIIIIIIIIIIGIHIHIIIIHHIHIHHIIIIIIIIIIHGIIIIIIIIIIIIIHIIIIIIHHIIIIIIIIIIIIIIIIIIIIIIIIIIIIIIIIIIIIIIIHIIHHIIIIIIIHIIIIIIIIIIIIIIIIIIIIIIIIIIHIIHEIIIIIIIIIIIGIIIHIIIIHFG<0HFIHHFCIIIHIIIIIIIIIIHIIIGIIIIIIIGIIIIIIIIIIIIIIIIIIIIIIIIIIIIIIH
@HISEQ:711:H5NNWBCX2:2:1101:8229:12436:ATCTCGTA
TTAAGTTCAGCGGGTATTCCTACCTGATCCGAGGTCAACCATGTAAAAGATGGGGGGTTTTACGGCCGGAGCGCGCCCCGCGCCAGAACGAGATGTAACTACTACGTTCGGTTGGAGGACGCACCCGCCGCTGTCTTTGGGGGTCTGCAGGCGCAGGACCCCAACGCCAGGCAGGGCCTGAGGGTTGAAATGACGCTCGAACAGGCATGCCCGCCGGGATACCGGCGGGCGCAATGTGCGTTCAAAGATTCGATGATTCACTGAATTCTGCAATTCACATTACTTATCGCATTTC
+
IIIIIIHIIIIIIIIIIIIIIIIIIIHIIIGIIIHEHIIIIIIGIIEHIHHIIIHHIHHHIIIIIIIHHIIIIIIIIIIIIIIIIIFHIIIIHGHHIIHIGIIIIIIIIIIHIIIIIIIIIIIIHIIIIIIIIIHHHIIHIGIHIHHIIIIHHHIIHIIIIHHHIIHIIICHIIHHHHIIIIIIIIIGIIIIIIIIIIIIIIIIIIHHIIHIIHIIIHIHHHIHHHHIIHHFIIIHIIHIIIIIHIHHIIHHFIHHEIIIIHIFIHIIHIIIIIIIIIIIIIIIHIIIIIIIIIH
@HISEQ:711:H5NNWBCX2:2:1101:9240:12431:ATCTCGTA
TTAAGTTCAGCGGGTCTTCCTGCCTGATTTGAGACCATGGTTCAAGTTAACCCGAAGGCTAACTTTAATAGGTGAGTGCCAGACAAATTCCATCACACGTACTGGGTATTAGAGAAACCGAAGTCCCATACACATACTTTTCCGTTACTTGACAGTATCCAGCAGCTATAGTTTTAAAAGCACGCAGGGTTAGTGCGACGCCTCAAATCTCTCCTTCCTTAGATATAAATACCCAAAGTTGGAAAATGAATACTATAGATTCTCAAACAGGCATACTCTGCCGAAACAGAGTGCAATGTGCGTTCAAAGATTCGATGATTCACGGAATTCTGCAATTCACATTACGTATCGCATTTC
+
HHIHGHHIIIIIGHIIIIIIIGIHIGGHIIHHHIIIIIIIHHHHIIHHGIIIIIIIIGHIHIIGHIIHIIHGIIIHHIGHIGFIHIIIIEHHHHIIIHIIIIIIGIHIIIHHHIIHIHHIHIIIIIIHIGHHIGIIIHIIIGHHIHHHHHHHHGHIHHIHHHHIHHIHIIHHFHIHIHHHIHIFHHIHIIHHIIGIGIHIIHHHIIIHHHIHHHGHIHEGG?EHHFHIIIIIIIHIHHHHHFIIIIIIIIHIIIIHIIIIHIHIIIIHHEHHHIHIIIIIHIHIIHHHEIIIHIHGHIIHHIHFHIHIIIIHIIIIHHGIIIIHHIIIIHIIIHHHHIIIIIIIIHHHIIIIIIIII
@HISEQ:711:H5NNWBCX2:2:1101:12125:12389:ATCTCGTA
TTAAGTTCAGCGGGTATTCCTACCTGATCCGAGGTCAACACTGAGATATAAATAATCGTTTTTACGGCAGGAGACCGGCTAGATATCCCTTGACGCTGTAATAGTTACTTCGCCCGGGTCCCCAGCGGTCCCGCCACTGATTTTAAGGGCATACGACGGTAAAGTCATAGGGCCCCAACGCCAAGCAGAGCTTGAGTGTTGTAGTGACGCTCGAACAGGCATGCCCTCCAGGATACTGGAGGGCGCAATGTGCGTTCAAAGATTCGATGACTCACTGAAATCTGCAATTCGCATTACTTATCGCATTTC
+
CCHH1111111/</C/@E1<<11DD<1<1C?E/CCEFH1EGHFC@E@1@GCGCGCEEH11<<@<F@0/CCD0<C11<//C011D1C11<1GC1DHFHFG@CHFCEG@FCHH?HDCH@<8>8C=HIIIIHHIHHHHHHHHHGIGGIIIIIFHEHIIIHCIIHHHIIHIHIIIIIGIIHHIIIIHIHIIHIHIIHIIIIIIIIGIIHHHIIIHHIIIIIHGIIIIIIIGIIIIIIIIIIHIHHHIIIHIHHEFHIIIHIIIIIIIIIIIIIIIIHIIIIIIIHIIIIIIIIIIIIIIIIIIIIHGIHHIII
@HISEQ:711:H5NNWBCX2:2:1101:12043:12469:ATCTCGTA
TTAAGTTCAGCGGGTAGTCCTACCTGATTTGAGATCGAACGATCAAAGGCTGTCTTCACTCGGGAGAGACATCTGTGAGCCCCAGCGAACCCTCATCGCTGAAGGTTGGATGGCAGACGGCCGCGAGCGTAGATAGTTATCACACCTGCGACGCCACCAAACACTGGTAAGCTGATTCATTTGAGAGGAGCCGACCACACAGGGGGGCCAGCAAAACCTCCAAAGTCCAAGCCAATCGTGGCAAACCACGAGGGTTGAGGTGTTCATGATACTCAAACAGGCATGCCCTTCGGAATAGCCAAGGGGCGCAAGGTGCGTTCAAAGATTCGATGATTCACTGAATTCTGCAATTCACATTACTTATCGCATTTC
+
IIIIIHGIIHHIHIIIIIIIIIIIIIIHHIIIIIIIHHHIIIIIHHIHGHHHIIIIIIIIIIGDHIIHHIIIIIIIHIIIIIIIHIIDHIIIIIIIIGIIIIIIIHHHH1CHHIIGHIIIIIGIIIIIIHHHIEHIIIIIHIIIIIIIIGIIIIHIIIIIIIIHIIIIIIIIIIIGHIIIIIHIIIHHHIIIIHIIIIHIHIIHIIIIHHIHIIIIIHGIIHIHGIIHHHIIHH@<IIIHHHHHHHGDHCFIGIHIIIIIIIHEIIIIIIIHHGHIHIIIIHIIGIIIIHIIHIIIHIGHIIIGHGHIIIIIIIIHHIIIIIHIHIIHIGHHIIIIHIIIIIIIIIIIIIIIIIIIIIIIIIIIIIHIIIIH
@HISEQ:711:H5NNWBCX2:2:1101:12893:12368:ATCTCGTA
TTAAGTTCAGCGGGTAGTCCTACCTGATTTGAGGTCAGAGTCAAAAGGTTGGTCACGTCCGGGGACGATCGCGGGTTAGGAGCGGCCTCCCGACGTTCACCGGCGAAACTTATTACGCCAGGTCCAGTCAACAAGAACCACTAAGGTCTTTAAGGCGAGCCGGGGACGGCAACACCCAAATCCATCGTCGTCGGAAACCCGACGGGATGAGGTTTTCATGACACTCAAACAGGCATGCCCTTCGGAATACCAAAGGGCGCAAGATGCGTTCAAAGATTCGATGATTCACTGAATTCTGCAATTCACATTACTTATCGCATTTC
+
IIIIIHIHFHIIIHIIIIIIHIIIHIHIIIIIIIHGHHHHHIIIIIIIIIIIIIIIIIIIHIIIIIIHIIIIIIIDHIIIHHIHHHHIIIIHIIIIIIIIIIIIHHCHHHHGGHIIIIIIIIIIIHIII@IHIIHHDFHHIFHIHCEHHIIIHIEHIIHIIIHIHHHDIIHIIIIIIHIHIIIHHHHHIHHIIHGEHHIIIIIIIIIIIIIIHGIIIIHHHHHIHHHHHHIIHIHHGFIIHIIHEHHIIHEFFHFHHIIIIIIIIIIIIIIIIIIIIIIHIIIIHHHGHIIHIIIIIIIHHHHIIIIIIHHHHEHIHIIIIHH
@HISEQ:711:H5NNWBCX2:2:1101:18998:12444:ATCTCGTA
TTAAGTTCAGCGGGTATTCCTACCTGATCCGAGGTCAACCTTTGTAAATAAAAGAAGGAGACCGGCCCGGAAGGTCCTTGAAACTCGACGCGTGCTCGTTTAAAAGCTCGTTGCACCGAGGGTCCCACGGACGCCGTCATTGTCTTTGAGACCAGTTGTTCACACAACTTGGGTCCAACACCAAACCCGAGGTCTGAGGGAGGATAATGACGCTCGAACAGGCATGCCCACCGGAATACCAGTGGGCGCAATGTGCGTTCAAAGATTCGATGACTCACGGAAATTCTGCAATTCGCATTACTTATCGCATTTC
+
IIIIIIIIIIIIIHIHIIIIIIIHIIIIIIIGIIIIIIIIIIIIIIGIIHCEHHHIIIIIIIIIGIHHIIHIIIIIIIIIIIIIIIHIIIIHHIIIIIHIIHIGHHHIIIIIIIIIIIIIIIIIIIIIHIIIIHIIIIIIIIIIIIIIIHHHIIIIIIIHHHIIIIIIIIIIIIIIIIHIIIIHHHIIIHEHGEIIIIIIIIIIHHIIIIIIIIIIIHHIIIHIIIGHIIIIIHHHIIIIIIHEEHGHHHIIIHIIIIGIIIIIIIIIIIIIHIIIIIIIIIIHIIIIIIIIIIIIIHIIIIHHIIIIIIIII
@HISEQ:711:H5NNWBCX2:2:1101:4307:12509:ATCTCGTA
TTAAGTTCAGCGGGTGGTCCTACCTGATTTGAGGTCAAGTTTATCAAAATCCAGCCCCCAGCTCCAGCAGCACGGCCCCTGATCGGATGCAGATATGTATCGCACCCAACAGAGAGGTCGTCACCACTCATGCATTTCAGGAGAGCAGACCCACAAGTTTAGGGCCTGTAACCCCCAAGTCCAAGCCACACATCACGATGTGGTTGAGATATTAATGACACTCAAACAGGCATGCTCCTCGGAATACCAAGGAGCGCAAGATGCGTTCAAAGATTCGATGATTCACTGAATTCTGCAATTCACATTACTTATCGCATTTC
+
HHHHFGHHHIHIIDHIHHIHIHIIIHIHIIIHIIHIHIIHHHIIHFHHEHIHIGHFIIIIIIIIHHH<GGHHIHCHHIIHHHHIIIIIHHGIIIIIIHHHHHIIIIGIIIIIIIGHGGEEEFHHIIIHHHFHIHHIHIIHHHHHHHHHHHHHIIEHHHFDFHGIHHHHHEHHIIIHHGHHHHHGHHCFHIIIHIIHHGFEEHHFHIIIIIHFIHIIHHIHIGIHHGIIIHFHGE@HHDHHHHCHEIIIHIIHIIIIIIIIHHHCIIIIIIIHIIIIIIGIIIIIIGIIHIIIHIIHIIIIIIIIIIHIIHIIHEIIIIHI
@HISEQ:711:H5NNWBCX2:2:1101:8090:12721:ATCTCGTA
TTAAGTTCAGCGGGTAATCCCACCTGATTTGAGGTCAAACAGTTCAAAGTTGTCCAATAAGACTTGGACGGTTTGAAGGCAGCTACACTTAACATCTTCACTTGTAGGCGTAGATAATTATCACACCAAAGTGGAAGAACAGTAACCACTAATGCATTTGAGGAGAGCTGAACTAATAAAAGCCAGCAAAAGACTCCCACATCCAAAGTCTTCAATCGTCATTACAACAATTAAAGATTTGAGAATTTAATGACACTCAAACAGGCGTACTCCTCGGAATACCAAGGAGTGCAAGGTGCGTTCAAAGATTCGATGATTCACTGAAATCTGCAATTCACATTACTTATCGCATTTC
+
IIIIIHIHIGHIIIIHIIIHHIIIIIGIIIIHIIHGIHIIIHHIIHGIIIIIIIIHGHIIIHGHIIHGHDHHIIIIIIIHIIIIIIIHIIHHIIIIIIIHIIFHHIIGHHIGIHIHHHHHIIIIIIIIIIHHHIIHIIIIIIIIIIIIIIFHHIHIHIIIIIIIIHHIGHIIIIIIIIIIIHCHIHHEGHIHHHHHHIIIIHHHHHHHHEHHIIHHHGCHHHHF0EIH?IHIGIIIIHHHIHHHIHHIIIIIIGIHHHHHIIHHGHIIIHIIIIIHIIHIIHIIIHGIHHIIIIIIIIHHFGIIIIHHIIIIIIIIIIIHIIIGIIIIIHHHIIGHIIHIIIHIIIHHIIIHIII
@HISEQ:711:H5NNWBCX2:2:1101:8393:12639:ATCTCGTA
TTAAGTTCAGCGGGTAGTCCTACCTGATTTGAGGTCAAATTTGATATAAGAGTTCGTCCGAAGACCATTATAAGCGGACTTTGAAGTCGAATGACGGCGCAACTTTTATTATCACACCGACGTCCGGAAACCAAAGGTTATATTCCGCTGATGCATTTGAGAGGAGCCGACTAGACGCCAGCACGCTCCAAGTCCAAGCTCTGATTAGAAACAAATCAAATCAGAGTTGAGAATTTAATGACACTCAAACAGGCATGCCCCTCGGAATACCAAGGGGCGCAAGGTGCGTTCAAAGATTCGATGATTCACTGAATTCTGCAATTCACACTACTTATCGCATTTC
+
IIIIIIIHIIIIIIIIIIIIIIIIHIIGIIIIIIIIIIIIIIGIIIIIIIIIIIIHIIIIIGIGIIIGHHIIIHHIIIIIHHIIIIIHIIIIIIIIIIIIIIIIIGIIIIIIIHIIIHIIIIIIIIIIIIIIIIIIIIIHIIIIIIIIIIIIIIIIHHHIHIIIIIIIIIHIHHIIIHIIIIIIIIIIIIHIIIIHGIIIHIIIHHHIIIIIIHIIIHHHGIIHIIIIIIIHIHIIIIHH?IHIIHHCHIHIHIIIIIHIDHIIHIIHHHIIIHIHIIIHIIIHIIIIIIIIGIHIIIIIIIIIIIIIIIHGIIIIHGHIIIIIIIHHECHGIIIHHIIIIII
@HISEQ:711:H5NNWBCX2:2:1101:8895:12678:ATCTCGTA
TTAAGTTCAGCGGGTATTCCTACCTGATCCGAGGTCAACCATGCAAAAGATGGGGGGTTTTACGGCCGGAGCGCGCCCCGCGCCAGAACGAGATGTAACTACTACGTTCGGTTGGAGGACGCACCCGCCGCTGTCTTTGGGGGTCTGCAGGCGCAGGACCCCAACGCCAGGCAGGGCCTGAGGGTTGAAATGACGCTCGAACAGGCATGCCCGCCGGGATACCGGCGGGCGCAATGTGCGTTCAAAGATTCGATGATTCACTGAATTCTGCAATTCACATTACTTATCGCATTTC
+
CGE?@<CH1DGHDCHHGHIHEH1FHH@GH1DEHHHHH?HFCGH1<GGEFCH?F1DDHC?@DF1CGHD</?DED<EHC<DDHD<FHHFEEEHHHEHFDGHEGHI?HHHHIGGH0D<EHIHICCCHHHIIIHHIC0DDGG@?GHFEEGHCHEDCHHIHHDCEAHHHIHHHHHGBF@G:H@CHHEG?EHGGDFE@CDHCEHICEFHHEGHHEHHHHIHF<1D/HCHHHHCFHECGEF<IGHHHHHHEFE@HHCCFC?F?CHHHHHHEFCHCHH@EGEEHFHHHHEHEHIIHHEEHHIH
@HISEQ:711:H5NNWBCX2:2:1101:12413:12703:ATCTCGTA
TTAAGTTCAGCGGGTGGTCCTACCTGATTTGAGGTCAAGTTTATCAAAATCCAGCCCCCAGCTCCAGCAGCACGGCCCCTGATCGGATGCAGATATGTATCGCACCCAACAGAGAGGTCGTCACCACTCATGCATTTCAGGAGAGCAGACCCACAAGTTTAGGGCCTGTAACCCCCAAGTCCAAGCCACACATCACGATGTGGTTGAGATATTAATGACACTCAAACAGGCATGCTCCTCGGAATACCAAGGAGCGCAAGATGCGTTCAAAGATTCGATGATTCACTGAATTCTGCAATTCACATTACTTATCGCATTTC
+
IIIIIIIIIHIIIIIIIIIIIIIIIIIIIIIIIHHIIIIHIIIIIIIIGIIIIIIHHIIIIIIIIIIFHHIIIDHIIIGIIIIIIIIIIIIGIIHIIIIIIIIIIIIIIIIIHIIIIHHIIIIIIIIIIIIIIHIHIIIIIIIIIIIIIIIIIIIHHHHHIIHHIIIHIIIIIIIIIIIIIIIIIIHIIIIIIIIIIIIIHIIIIHIIIIIIIIIIIIHFHHHHHGIIIIIIIHFIIIIIIHIIIIIIIIHHIIIIHHIIIIIIIIIIGIIIIIIIIIIIIIIIIIIIIHIIIIIIIHIIIIIIIIIIIIHIIIIIHIHI
@HISEQ:711:H5NNWBCX2:2:1101:12710:12515:ATCTCGTA
TTAAGTTCAGCGGGTGGTCCTACCTGATTTGAGGTCAAGTTTATCAAAATCCAGCCCCCAGCTCCAGCAGCACGGCCCCTGATCGGATGCAGATATGTATCGCACCCAACAGAGAGGTCGTCGCCACTCATGCATTTCAGGAGAGCAGACCCACAAGTTTAGGGCCTGTAACCCCCAAGTCCAAGCCACACATCACGATGTGGTTGAGATATTAATGACACTCAAACAGGCATGCTCCTCGGAATACCAAGGAGCGCAAGATGCGTTCAAAGATTCGATGATTCACTGAATTCTGCAATTCACATTACTTATCGCATTTC
+
IHIHHHHHIHIIIHHIIIIHIIIIIHEHHIIIIIIIHIIHHHIGHIIIIIIIIIIIIIIIGIIIIIIFHIIIIHGHHIIIIIIIIIIIIGIIIIIIHIIIIEHHHHIIIIIIHIIHHHGHHIHIHIIIIIHIIIHEHIIIHHIIIHIIHIIIHHHIHHHIIIHIHHIIHHHIIIIIIIHHHHHGHHEHIIHIHIIIIHHIHIIHHIIIIIHHIIIHHHHHHHGHFHIIIIIIIIIIIIIHIIIIHGFHHIGHIIHIIIIIIIIGIIHIIHFIHIIIIHHHHHHIIIIHFIIHIIIIIIIHIIIHGIIHHHCEHHFIIHHI
@HISEQ:711:H5NNWBCX2:2:1101:12511:12616:ATCTCGTA
TTAAGTTCAGCGGGTATCCCTACCTGATCCGAGGTCAAAAGTGATAAAAAGGCTTGATGGAAGCTGGTGCTACCGGCTTGAATCGCGACTTGTGCTGCGCTTCAAAACCAAAACACTGGCTGCCAATGACTTTAAGGCGAGTCCAATCGCAGGGAAAGGACAAACACCCAACACCAAGCAGAGCTTGAAGGTACAAATGACGCTCGAACAGGCATGCCCCATGGAATACCAAGGGGCGCAATGTGCGTTCAAAGATTCGATGATTCACTGAATTCTGCAATTCACACTACTTATCGCATTTC
+
IIIIIIIIIIHIIIIHIIIIIIIIIIHIIIHHIIHIIIIIIHIIIHHHHIHIIIIIIIIIIIIIIHHGHIIHHIIHIIIIIIIIIIHIIIHIIIIIHIIIHIIIIHIIIIIIHIIIHHGHHIIIIIIIIHIIHIIIHIHHHCHIIIHIIIIIIIIIIIIIIIHHEEIIHHIIGIIIIIIIIIIIIIIIIHIIHHIHFIHIIHIIIIHIIIIIIIIIIHIIIIIIIIHIIIIIIIIIIIIIHDDHIIIHHIHEIHIIIIIIIIIIIHIGIIHIIIIIIIIIIIIIIIHHHHIIHEHFIIIIII
@HISEQ:711:H5NNWBCX2:2:1101:14195:12662:ATCTCGTA
TTAAGTTCAGCGGGTGGTCCTACCTGATTTGAGGTCAAGTTTATCAAAATCCAGCCCCCAGCTCCAGCAGCACGGCCCCTGATCGGATGCAGATATGTATCGCACCCAACAGAGAGGTCGTCACCACTCATGCATTTCAGGAGAGCAGACCCACAAGTTTAGGGCCTGTAACCCCCAAGTCCAAGCCACACATCACGATGTGGTTGAGATATTAATGACACTCAAACAGGCATGCTCCTCGGAATACCAAGGAGCGCAAGATGCGTTCAAAGATTCGATGATTCACTGAATTCTGCAATTCACATTACTTATCGCATTTC
+
IIHIIHIIIIIIIIIIIIIIIIIIIIIIIHHHIIHIEGEFHHIIHHIIIIIIIIIIIIIIIIIIGHIDGHGGIHHIIIIIIIIGHIIIIIHIGHIIIIHHHIIIIIIIHIIIIIIIHIIIIIIIIIHGIIIIIIIHIIIIHIIIIHHIIIIHIIIHHIIIHHHIIIIIIIIIIIIIIIHGIIIIIIIIIIIIIIHIIIIHIIHHIIHIIIIIIIIIIHHGIIHHF@HIHGIIGIHIHIHIIHIIIIIIIIIIIIIIIIIIIIHEIIIIIIIIIIIIIHIIIHHIIIIIHHGIHHGHHHIIIHIHIHHIIIIIIIIIIIII
@HISEQ:711:H5NNWBCX2:2:1101:15709:12665:ATCTCGTA
TTAAGTTCAGCGGGTAGTCCTACCTGATTTGAGGTCAAGAGTCAAATATATGCCTCATAAGAGACAGTCCAAAGGACAATTATAAGCAGATCAAACGATTCTCAGCGACAGCATAGATAGGATTATCAAACCGAGGCTGGTCCTTCATAGTTCCACTAATATATTTTAAAGGAGCTGATTATAACACCAGCAAACTTCAAGATCCAAGCTCAATACAAGAATAAACTTGATTGAGTTGAGAGATTAATGACACTCAAACAGGCATACCCTCCGGAATACCAGAGGGTGCAATGTGCGTTCAAAGATTCGATGATTCACTGAATTCTGCAATTCACATTACATATCGCAATTC
+
IIIIIIIIIIIIIIIIIIIIIIIIIIIIIIIIIIIIIIHIIIIIIIIIIIIIIIIIIIIIIIIIIIIHIIIIIIIIIIIIIIIIIHIIIIHIIIIIIIHIIIIIIIIIIIIIIIIIIIIIHIHIIIIIIIIIIIIIIIIHHHHIIIIIIIHIIHHIIIIIIIIIHIIIIIIIIIIIIHHHIIIIIIGIIIIIHHHHIIIIIIIIIIIHHHIIIIIIIIIIIIIIIIHHIIIIIHIIIIIIIHIHIIHIIIHFHIIIIHHIIIIIIIIIHGIIIIIIIIIHIIIHIIIIIIIIHHIHIIIIIIIIIIIIIIIIIIIIIIIIIIIHIIIIIIIIIIIIIIIIIIIIIIIIIIII
@HISEQ:711:H5NNWBCX2:2:1101:16025:12688:ATCTCGTA
TTAAGTTCAGCGGGTATCCCTACCTGATCCGAGGTCAACCATTAAAAAATTGGGGGTTGCTGGCCAGCGTCCACCGGGACCCTATAGCGAGAGAAATTACTACGCTTAGAGCCAGATGGCGCCGCCACTGATTTTAAGGGCTGCCAGTAGGCAGGCCCCAACACCAAGCTGAGCTTGAGGGGTTATAATGACGCTCGAACAGGCATGCCCCCCGGAATACCAAGGGGCGCAATGTGCGTTCAAAGATTCGATGATTCACTGAATTCTGCAATTCACATTACTTATCGCATTTC
+
IIIIIHIIIIHIIIIIIIIIIIIIIIIIIIIIIHIIIIIIIIIIHIIHIHIIIHHIIIHIIIIHIIIHHIIIIIIIHIIIIIIIIIIIIIIIIIIIIIIIIIHIIIIIIIIIIIIHIIIIIIIIIIIIIIIIIIIIIIIIIIIIIIIIIIIIIIIIIIIIIIIIIIIIIIIIIIHIIIIIIIIIIIIIIIIIIIIIIIIIIIIIIIIIIIHIIIIIIIIIIIIHHGIIIHIIHHCIIIIIIIIIIIIIIIIIIIGHIIIIIIIIIIIIIIIIIIIIIIIIIIIIIIHIIIIII
@HISEQ:711:H5NNWBCX2:2:1101:19099:12739:ATCTCGTA
TTAAGTTCAGCGGGTGGTCCTACCTGATTTGAGGTCAAGTTTATCAAATCCAACGACATATAAGCAGCCATGACCTTTCCCATCAGATGCAGATAATTATCACGCCTGACAGAGGTTTGACCACTCATGCATTTCAGGGGAGCAGACTACAAGCCCAGAGCCTGCATAACCCCCAAATCCAAGCCACACACACCATGGTGTGGGTTGAGATATTGACGACACTCAAACAGGCATGCTCCTCGGAATACCAAGGAGCGCAAGATGCGTTCAAAGATTCGATGATTCACTGAATTCTGCAATTCACATTACTTATCGCATTTC
+
CHEE1DGHIEEHCCCC?HHHGGEFHFHHHHIIHECH?GCFHHGEHHE1@FD<@EGHIGEEGHHCCHFFEHIEECHH?GHIIHCFGICHHI??CFG@@FHIHIHHIIIHHHEFC?G1EHHHIHHHHCHEHHGIHHHA@HGHDDHF/@F?F@/DEFHG?CC@HHFEHEHFEHCGHHCEHHHHHEEHHHFHHIHHGGHEGDHH@EFCFCIIIHHHH@HHE@HHIFHEC<@HEFIHGHE</</CIFGIIHGED<FIIHHHHHH??G?IIHG?IHEC<EHF<HHD1@HHHHIHHIIHHIHGIIHEHHHHEHHHEGD1FHIHGCHDD
@HISEQ:711:H5NNWBCX2:2:1101:19548:12618:ATCTCGTA
TTAAGTTCAGCGGGTGGTCCTACCTGATTTGAGGTCAAGTTTATCAAAATCCAGCCCCCAGCTCCAGCAGCACGGCCCCTGATCGGATGCAGATATGTATCGCACCCAACAGAGAGGTCGTCGCCACTCATGCATTTCAGGAGAGCAGACCCACAAGTTTAGGGCCTGTAACCCCCAAGTCCAAGCCACACATCACGATGTGGTTGAGATATTAATGACACTCAAACAGGCATGCTCCTCGGAATACCAAGGAGCGCAAGATGCGTTCAAAGATTCGATGATTCACTGAATTCTGCAATTCACATTACTTATCGCATTTC
+
IIIIIIIIIIIIHHHHHIIIIIIIIIIIIIIIIIIIIIIIIIIHIIIIIIIIGIIIIIIIIHFGHIHFEHIIIIHGHIHHIIIHIGIIIIIIHIHHHIIIIIIHHHHFFHIGIIHFHHHIIIIHHIIEIIIIIIIIIHGHIIIIHHIIIHHHIHIHHHHHIIHHIIIIIIIIHHHHIIHHHGIIHIHIIHHHHHIIIIIIIIIIIIIIIHHHFHIIIIIIHHIIHHIIIIIIIIHIIIGIIHIIIIGIIIIIIIIIIIIHIIHHIIHIIIIHIIIIIIIIIIIIIIIIIIIIIIIHIHIIIIIIIIIIIIHIIIIIIIII
@HISEQ:711:H5NNWBCX2:2:1101:19582:12806:ATCTCGTA
TTAAGTTCAGCGGGTTTTCCTACCTGATTTGAGACCAAGTGTTCAATCTGAAGCTCAAAATAAGCAGCAGACTGAAATAATTACGTGAGATGAACAACAACTGTCGACATTGCACACAGGAAAGAGAGAAATCAAAAAGGAGTTAACCTTATTCATGCACTCAAACCTCTGTACCATCAGCAGATGGTGGCCATACATTAAATTGAAGATCATTTTCTTGCAAAGCCAAACTCAGTTTAACCCGAGATTGTGCATTGCAGATCAAATAATCAGGTCAGGTGAGAGTTGATCGATTCTCAAACAGGCATGCTTTCCGGAATACCAGAAAGCGCAATGTGCGTTCAAAGATTTGATGATTCACTGAATTCTGCAATTCACATTACTTATCGCAATTC
+
IIIHHIIIIIHIHI<GGHHHIIIHIIIIIIIGHHIIIGHHIIIIIIIIIGHIIIHHIIIHHII?GHHFHHIHHFHHGHHIHHHHHIIHHHHHIIHIIGIIIHFHIHHIIIGHIIIIIIIHIIIIHHIIIHHHGHIIIIHHHIEHEF@GEHGHHEHHFHHHHHHHIHHHHIHHIGHHIHHCHHIGIHGHHH?AHHHIIHIIIIIHHHHFIIHIIIIHEHIHHFHHIHHHHIHHGHFHHFD@CCHHHGIIIHHCGHIHHHHHHEHHHIHIHIHIIHIIIIHIIHFIIIIIHGIIIIIIIHHHHHHEHHHG@HDHECIHIHHHIHIIHHHHDHIIIIHGHIIHIIIIIIHIIIHHHIIGHEIIIIIIIIIIHIIHIIHHHHHGIIIIIHIHHIIHIII
@HISEQ:711:H5NNWBCX2:2:1101:4998:13072:ATCTCGTA
TTAAGTTCAGCGGGTATCCCTACCTGATCCGAGGTCAACCTTGTGAAAGATTTAACGGCCGCGGCCGCCCGCACCCCGAAGCGATTAATGAAATCACAACGCTTGGAGACGGACAGCTCAGCCGGAGACTTTGAGGCGCGCGGAACACCGCGGCGCCCAATACCAAGCCAGGCTTGAGTGGTGAAATGACGCTCGAACAGGCATGCCCTCCGGAATACCAGAGGGCGCAATGTGCGTTCAAAGATTCGATGATTCACTGAATTCTGCAATTCACATTACTTATCGCATTTC
+
F@DG<GF@HIIC/<<FFCF<GHHIIGHH1GEHIH<CCFC@HCFHHIHEHF@CCGHEEDHHHICCEHICHHCHHIIHIHHHEHFHHIIHEHGGFHIHIIHIHEEHHHHHGHHIIIG1HGHIHIIFHIHIHEHHIFE5<EDHEHHIHIGIIHHHIIGDHHIHIHIGHIHIHHIIIHHHCIFHHHIFEIIIIIIIIGGHGHHIFIIIHHHHHHIHGIIICHCHF<<CHIGHHIIIHIIIIIHIIHHEIIIHIHIIHHIIIIHHHIHIHG?HHHGEHGIIHIHHH?IIIHIHIIH
@HISEQ:711:H5NNWBCX2:2:1101:7199:13087:ATCTCGTA
TTAAGTTCAGCGGGTAGTCCTACCTGATTTGAGGTCACATTAATGATGAGCTGTCCAAGGACTGTTAGAAAGCCAAACTGCCCCTTTGCCTTCAATAGCGTAGATAGTTATCACACCAATGAACAGGGTTGTTTCTGCTAATGCATTTCAGGGGAGCCAAAACCTTTCAAGAGGCCAGCAAACCCCCACATCCAAACCACTCCAACAGGAGAAGGTTGATATATTAATGACACTCAAACAGGCATGCTCCTCGGAATACCAAGGAGCGCAAGGTGCGTTCAAAGATTCGATGATTCACTGAATTCTGCAATTCACATTACTTATCGCATTTC
+
IIIIIIIIIIIIIIIIIIIIIIIIIIIIIIIIIIIIIIIIIIIIIIIHIIIIIIIIIIHHGIIIIIHHHIIIIIIIIIIIHHIIIIIIIIIIIIIIIIIHIIIIIIIHIHGIHIIIIIIIIIIGIIGIIIIHIIHIHIIIIIIIIIHHIIHFHIIHIIIIHIIGHHIIIIIIIHIIIHIIHHIIHHIIIIIIHHIFIHEHHIHHIIIHIIHIIIIHIIIIIIIIIGIIIIIIIIIIIIIIIIIIIIIHIIIIIIIIIIIIIIIHIIIIHIIHIIIHIIIIIIIIIIIIIIIIIIIIHIIIIIIIIIIIIIIIIIIIIHIIIIIIIIIIIIII
@HISEQ:711:H5NNWBCX2:2:1101:12693:13197:ATCTCGTA
TTAAGTTCAGCGGGTATTCCTACCTGATCCGAGGTCAACCATGTAAAAGATGGGGGGTTTTACGGCCGGAGCGCGCCCCGCGCCAGAACGAGATGTAACTACTACGTTCGGTTGGAGGACGCACCCGCCGCTGTCTTTGGGGGTCTGCAGGCGCAGGACCCCAACGCCAGGCAGGGCCTGAGGGTTGAAATGACGCTCGAACAGGCATGCCCGCCGGGATACCGGCGGGCGCAATGTGCGTTCAAAGATTCGATGATTCACTGAATTCTGCAATTCACATTACTTATCGCATTTC
+
IIIIIIIIGIIIIIIIIIIIIHIGHIIIIHIIIIIIIIIIIIIIHIGIHIIIIIIIGHIIIIIIHIIHIIIIIHIIIIIIIIIIHIIHIHHHIIIIIFHIIIIIIIIHIIIFHHIFHIGGIGCHGIHHIIIHIHGHIHIHGHHHHHIIIIHHIHIIHIIIIIIHIHIIIIIHIHIHHHIIIIIIIIIHHIIIHIHIHIIIHIIIIIIIIIIIHIIIIIIGIIIIIIHHIIIIIIIHHGIIIIIGIHHIIIIIIIIIIIIIIIIIIIIIIIIIIIIIIIIIHIIIIIIIIIIIIII
@HISEQ:711:H5NNWBCX2:2:1101:15546:13040:ATCTCGTA
TTAAGTTCAGCGGGTATTCCTACCTGATCCGAGGTCAACCATTCAGAAGAAGGGTGTTTAACGGCAGAAGCAGTAGCATCTCGAAAGCTAGAAAAAATTACTAAGCTCAGAGGGTACTACAACTCCGCCGCTGTCTTTAAGGAACTACAGGGTAGCTACAGGGTAGCTTCTGTAGGTTCCCAACACTAAGCAGGGCTTAAGTGGACTTAATGACGCTCGAACAGGCATGCCCACTAGAATACTAATGGGCGCAATGTGCGTTCAAAGATTCGATGATTCACTGAATTCTGCAATTCACATTACTTATCGCATTTC
+
IIIIIHHHIHIDHIHHIGIIHIIHIHIIHHIIIIIIHHHIIIIIIGIIHIGIIIHHHHIIIIIIIIIHIHIIIIIIHIIIIHIIIIHIHIIIIIIIIIIHIIIIHIIHHIIIIIIIIIIIIHIIIHHIIHHIIHIIIIHIHHHHIIIIIHHHGIIIIHHIIEHIIHIFIIIIIHIHHHIIHIHHHFIHHHHHIIIIIIIIHFIHIIHIIHIIHHHIIHHHFHHGCFHEFHFIHIHIIHHIHIIHHHHHHIHEIIHCCHHHHFHEFHIHHFIIIIIGIIHIIIIIIIIIIIHHHHIIIIHHIIIIIIIIGHIIIII
@HISEQ:711:H5NNWBCX2:2:1101:17064:13010:ATCTCGTA
TTAAGTTCAGCGGGTAGTCCTACCTGATTTGAGATCAAACGTCAAGAAGCTGTCCTCCCCAAGGAGAGACATCTGTGAGCTCCAGCGAACCTCCATCGCTGAAGGTTAATGGTAGGGAACCACAAGCGTAGATATTATCACACCTGTGACGCCACCAAACACTGGGAAGCTGATCCATTTGAGAGGAGCCGACACCAGGCCAGCAAGACCCCCAAAGTCCAAGCTCATCATGGCGGACCATGAGAGTTGAGGTGTTCATGATACTCAAACAGGCATGCCCTTCAGAATAGCCAAAGGGCGCAAGGTGCGTTCAAAGATTCGATGATTCACTGAATTCTGCAATTCACATTACTTATCGCATTTC
+
IHIIIGHIIHHIIIIIIIIIIIIIIIIIIIIIIIIIIIGIIHIIIIIIIHIIIIIIIIIGHIIFHIIGHIIIIIIIIHIIHHIIIHHHDIIIIIIIIIIIHIIGIGEHHIIHIIIGCHHIIIIIIIHHHIIIIIGHIIIEGHIIIIIIIIIGHHIIIIIIIIIIIIIIIIHIIIIIIIHHIHIIIHIIHIHIIIIIIIIIIHIIIIIHIHHIIIHIHHEGHHHHHHHIIIIIIIIIIHIIIHIHIIIIIIIIIHIIIIHHIHIIIIIIIIHIIIIIIHGIHIIIIIIIIIIIHHIFHGIIIIIIIIGHHHHFHIIHIIIIIIIIHHHIIIHIIHHIIIHEHHIIIIIIIIIHGIIIHGIIIIII
@HISEQ:711:H5NNWBCX2:2:1101:19176:13112:ATCTCGTA
TTAAGTTCAGCGGGTGGTCCTACCTGATTTGAGGTCAAGTTTATCAAAAGCCCATCTTATGAGCAGCAAAGAACACGCCCCACAGATGCAGATAAATGTATCACACCTTAGGGCTTTCTCATTACTGGCTCCATGCATTTCAGGAGAGCAGACTACAATAGCAGAGCCTGTAACCCCCAAGTCCAAGCCCAACAACCCTCGCGGGTGTGGGTTGAGATGTATAAATGACACTCAAACAGGCATGCTCCTTGGAATACCGAGGAGCGCAAGATGCGTTCAAAGATTCGATGATTCACTGAATTCTGCAATTCACATTACTTATCGCATTTC
+
IIIIIHIIIHIIIIIIIIIIIIIIIIIIIIIIIIIIHHIHIIHIIHIIIIIIIIIIIIIIIIIIGIIHIIIIHIIIIIHIIIIIIIIIIIIIIIHIIIIIIIIIIIIIIIIIIIIHIIIIIHIIIIHHIIIIIIIIIIIIIIHIIIIIIIIIIIIIIIIIHIIIIIIIIIIHGHIHHIIHIIIIIIIIHHIIIGHIIHIIHIIIIIIHIIIIIIIIIGIIIHIIIIHHHHHEIIIHIIIIIIIIIHIIIHIIIIIIIHIIHHIIIGIIIIIIIIIHIIIIIIIIIIIIIIIIIIIIIIIHGIIIIIIIIIIIIIHIIIHIIIIIIIIIII
@HISEQ:711:H5NNWBCX2:2:1101:8922:13373:ATCTCGTA
TTAAGTTCAGCGGATAGTCCTACCTGATTTGAGGTCAAATGATTCAGAAAAAAAAAATAATAATATTATTTTTATTTTTTGGAAGCGGTCAATATTATCTGGACAAGTCCTCAGCGGGTGATACTTATCACGCCAAGTGGAAGATCCATGATATTCAAACCAGCTAATAAATTTCGGATGAGCTGGGTCATACCAGCAAGCATCCAAATTCCAAACATACAAAAAATAAATTTGCAGTTTGATGGTTTCATGACACTCAAACAGGCATGCTCCATGGAATACCAAGGAGCGCAAGATGCGTTCAAAGATTCGATGATTCACTGAATTCTGCAATTCACATTACTTATCGCATTTC
+
IIIIIIIIIIIIIIIIIIIIIIIIIIIIIIIIIIIIIIIIIIIIIIIHIIIIIIIIIIIIHHEHIIIIHHIIIIIIIIIIIIIIHIIIIIIIHIIIIIIIIIIIIIIIIIIIIIHIIIIIIIIIIIIIIIIIIIIIIIIIIIIIIIIIIIIIIIIIIIIHIIIIIIIIIIIIIIIHIIIHIHHIHIIIHHIIIIIIIIIIIIIIHIIIIIIIIIIIIHHHHHFIIHIIIIGIHIIIIIIIIIIIIIIIIIIIIIIIIIIHHIIIIIIIIIIIIIIIIIIIIIIIIIIIIIIHIIIIIIIIIIIIIIIIIIIIIIIIIIIIIIIIIIIIIIIIIIIIIIIIHIIIIIIIIIIIIII
@HISEQ:711:H5NNWBCX2:2:1101:10557:13399:ATCTCGTA
TTAAGTTCAGCGGGTGCTCCTACCTGATCCGAGGTCAACCTTTGGTGTGGCTGAAGTCTTGCTGGCCGGCACGCCGCCCAGGCCCCTGAGCGAGAGAAGTCTACTGCGCTCGGGACCGGGCCACGGCCGCCACTGGTTTTGGGGAGGGCCCCGGTGATCGGGGCCGCACCCAACGCCGAGCTCCGGGGAGCTCGAGGGTCGTGACGACGCTCGGACAGGCATACCCCCTGGGTGCCAGAGGGTGCAATGTGCGTTCAAAGATTCGATGATTCACTGAATTCTGCGATTCACATTACTTATCGCATTTC
+
IHIHIHIIIIIIIIIIIIHHIIIIIIIHIIHHIIIIIIIIHIGHIIIIIHIIIIIIIIIIIIIIFHHDDHIIIHIIHHIIIHHIIIIIIIIIGHHHIIIIIIIIIHIIIHIHIDHGHHHIIIIHHHHHIIIHIIHHHHIIIHHHHHIIIIHHIHIHEHHHIGHHHIIIIIIIIIHIIIIIIIHIHEIHHHHGHIIHIIHHHIIHHIIHIIHIHHIEIHIIIHHIIIIIIIIIIIGIIIHEGIIHGIIIIIIIHHCFHHHHCFIIHFIHHCHIIHIIIHHIHIHIIIIIIIIIIIIIIHIIIHGIHHII
@HISEQ:711:H5NNWBCX2:2:1101:13393:13351:ATCTCGTA
TTAAGTTCAGCGGGTATTCCTACCTGATCCGAGGTCAACCTTAAAAAATTGGGGGTTTAACGGCAAAAACTACAGAACCTTCCAAAGCGAGAAAAAATTACTACGCTCAGAGGCCACTGCGGCTCCGCCACTAGATTTAAGGAACTACAAACGTAGATTCCCAACACTAAGCCAGGCTTAAGTGGTCAAAATGACGCTCGAACAGGCATGCCCAATAGAATACTAATGGGCGCAATGTGCGTTCAAAGATTCGATGATTCACTGAACTCTGCAATTCACATTACTTATCGCATTTC
+
IIIHIIIHIIIHHHEHIHIHIIIHIHGIIIIGIHHHIEHIHHHHIIGCHHHHIICHFHGHHHDHDDHGHIHIHHIEHIIIEHHHHIGIHIIIIHGEC@HHHHIIHHHIIIHHEIHIIIHIHIIIIIIIIIHHIIHHHHIIHHGHHIIHIIHHIIHHIIHHHIIHHHHHHEHGEHHHHHIIIIHIHHHIIIIIIHHEIIHH@GEEEHHHHHIHIIIIHHGIIIHHGGD<0HH?CHHFCFHHGE?HHEHEHHHGCHHFIHIHHHG<FF1HHGIGIHHHEGHHHHHC@EEEEHGHHIHH
@HISEQ:711:H5NNWBCX2:2:1101:15345:13375:ATCTCGTA
TTAAACTCAGCGGGTAGTCCCGCCTGACCTGGGGTCGCGGTCGGAGCGCACGTCGAGGACGGCGCAACAGGGTCATGAGAGCTTTTGCTGGCGACGGGTCACCGCACGACATGAGAAGAGGGCTTTTTACAACCACCACTTGTCGTGACGTCCATCGCCACGGACTCGCATTTGGGCCAACCGCGCGGTGAGACACGGGAGGCCATTATCCGCCCCCCCGCCTCAACTCCCGCAAGGGAGTGATGGGTTGGGGGGCGACGCGATGCGTGACGCCCAGGCAGACGTGCCCTCGGCCTAATGGCTTCGGGCGCAATGTGCGTTCAAAGATTCGATGATTCACTGAATTCTGCAATTCACATTACTTATCGCATTTC
+
HFHIFCHIIIIII</E0FHCHDHHH1GHH1CEC<CEHHDHEHDHHEDHHCHCGHHIHHGIIIDCHCEEHHHHIICCHHIIE1DCFH1@D1GCHHHH?CFHIFHHHIDDHHIGHHHECFHHH<EFEHHE0DHEHIIEE@GD@<DGED/DHHEHHHEF@G@E.8EEHHIHGDGFHHEEG@GHIGDDDH@@:?GHCHCEHHG67BEGEFBHEHB?5,---??B;--HHE?,-7-...@EF.A@AFHHGABAC??EHECC?<-IHHC/H@C@ECHHEEEEEEIHHC@0GC/CC/C?@?IHEEHHCHCCC<HHCF<F1DDHHFG@???GFHEEIHHCHHEEH?HEHEFGCGCHHHEHHGCCHG1HGGGHCHGIHIHHC?
@HISEQ:711:H5NNWBCX2:2:1101:8383:13543:ATCTCGTA
TTAAGTTCAGCGGGTATCCCTACCTGATCCGAGGTCAACCATAGAAAATTGGGGGTTGCTGGCCAGCGTCCATCGGGACCCTATAGCGAGAGAAATTACTACGCTTAGAGCCAGATGGCGCCGCCACTGATTTTAAGGGCTGCCAGTTGGCAGGCCCCAACACCAAGCTGAGCTTGAGGGGTTATAATGACGCTCGAACAGGCATGCCCCCCGGAATACCAAGGGGCGCAATGTGCGTTCAAAGATTCGATGATTCACTGAATTCTGCAATTCACATTACTTATCGCATTTC
+
IIIIHIIIIIIIIIIIIIIIIIIIIIHHHIIIIIIIIIIIIIIIIHGHIIIIIIIIIIIIIIIIIIIEHIIIIIIIHIIHIIIIIIIIIIIIHIIIIIIIIIIIIIIIIIIIIIHIHGIIIIIIIIIHIIHIIHIIIIIIIIIIIIIIIHHIIIIIGHHIIIIIIIIIIIIIIHIIIIIIIIIHIIIIIIIIIIIIIIIIIIIIIIIIIIIIIIIIIIIIIHIHIIIIIHIGIIHIIIIHIIIIIIIHIIIIIIIIIHIIHFIIIHHHHGGIIIHIIIIIIIHIHIIIIIII
@HISEQ:711:H5NNWBCX2:2:1101:10633:13616:ATCTCGTA
TTAAGTTCAGCGGGTATTCCTACCTGATCCGAGGTCAACCATGTAAAAGATGGGGGGTTTTACGGCCGGAGCGCGCCCCGCGCCAGAACGAGATGTAACTACTACGTTCGGTTGGAGGACGCACCCGCCGCTGTCTTTGGGGGTCTGCAGGCGCAGGACCCCAACGCCAGGCAGGGCCTGAGGGTTGAAATGACGCTCGAACAGGCATGCCCGCCGGGATACCGGCGGGCGCAATGTGCGTTCAAAGATTCGATGATTCACTGAATTCTGCAATTCACATTACTTATCGCATTTC
+
IIIIIIIIIIIIIIHHIIIIIIIIIIIIIIIIIIHHIHIIIIIHIIIIIHIIIIIIIIIIIHIIHHIIHHIIIIIIIIIHIIIIIIHIIIEHHIIIIIIIHIIIIIHHIIIGHIIIIIIIIIIIIIHIIIIIIHIHHIHHHHHIHHIIIIHIIIIIIIIHIIIIIIHIIIIIIIIIIIIIIIIIIHHIIIIHHHIIIIIIIIIIIIIIHHIIIIIIIIIIHIHIIIHIIIIIIIHIIIIIIIIIIIIIIIIIIIIIIIIIIIIIIIIIIIHHHHHHIIIIIIIGHIIIIIIIIII
@HISEQ:711:H5NNWBCX2:2:1101:11657:13704:ATCTCGTA
TTAAGTTCAGCGGGTGGTCCTACCTGATTTGAGGTCAAGTTTATCAAAATCCAGCCCCCAGCTCCAGCAGCACGGCCCCTGATCGGATGCAGATATGTATCGCACCCAACAGAGAGGTCGTCGCCACTCATGCATTTCAGGAGAGCAGACCCACAAGTTTAGGGCCTGTAACCCCCAAGTCCAAGCCACACATCACGATGTGGTTGAGATATTAATGACACTCAAACAGGCATGCTCCTCGGAATACCAAGGAGCGCAAGATGCGTTCAAAGATTCGATGATTCACTGAATTCTGCAATTCACATTACTTATCGCATTTC
+
IIHHI@FHHGHD?<CH/<FHIIIHIHIEHICH?HFEE@G<GHGEHHHIIIHCE@GIHHIIHEHHII@GHCHHC?CHEHD?GHE@E@EGHHHIEGHC?FHHICCEHCGHHHIHHEHDHCDCEHHEHGHEGHF@HEEHHH@HHEIIGHHIHIIIIGHHHIIAHHEGIHHEEEFCHHHGC8EEDIIHIIHHHHHIHHEHHEFHHHHHEHIHIHHHFHHHIHHHHHIIHEIHHHHHIIIIIIIHHGHHEHHHIHHHIIIIIIIHHDCHHG@EHHGHFEHHIHHEHHIIHIHHEHHHHHHHHIIHHHHFHHHHGC1EHHIIHHCH
@HISEQ:711:H5NNWBCX2:2:1101:11874:13741:ATCTCGTA
TTAAGTTCAGCGGGTGGTCCTACCTGATTTGAGGTCAAGTTTATCAAAAGCCCATCTTATGAGCAGCAAAGAACACGCCCCACAGATGCAGATAAATGTATCACACCTTAGGGCTTTCTCATTACTGGCTCCATGCATTTCAGGAGAGCAGACTACAATAGCAGAGCCTGTAACCCCCAAGTCCAAGCCCGACGACCCTCGCGGGTGCGGGTTGAGATGTATAAATGACACTCAAACAGGCATGCTCCTTGGAATACCAAGGAGCGCAAGATGCGTTCAAAGATTCGATGATTCACTGAATTCTGCAATTCACATTACTTATCGCATTTC
+
IHIGHGHIIIIIDCHHHHGHHHIIIIGIIIGIIIHHHC?DEGHEHHIC@@HHEHHHHIGIHHIIIHHDGHIHIIIIHHIIIGIIIIIIIHIIHEHHHHEHHIIIIIIHGHFHHHGEHHHGHIIIIHHHHIIIGIIHH?GHHGHCHHHHHHIIIIIHIIHIHIIHIIIIHHHIHG?FFEHEHHIIIIGHHHHEHHHIIICEGHHHHHHE?EHHIHCIHHIIHFCHHHEC1<FGGHEEIIHHCEFHFHE@GHGC<1HH?GHHHGDHHFCIIHHHG?G@FCDG@HHIIHGIHHHIIIHHFEFHH@EHIHHIIHHHHIHG?IIIIIHEHFDDHI
@HISEQ:711:H5NNWBCX2:2:1101:21140:13660:ATCTCGTA
TTAAGTTCAGCGGGTATCCCTACCTGATCCGAGGTCAACCTTGTGAAAGATTTAACGGCCGCGGCCACCCGCACTCCGAAGCGATTAATGAAATCACAACGCTTGGAGACGGACAGCTCAGCCGGAGACTTTGAGGCGCGCGGAACACCGCGGCGCCCAATACCAAGCCAGGCTTGAGTGGTGAAATGACGCTCGAACAGGCATGCCCTCCGGAATACCAGAGGGCGCAATGTGCGTTCAAAGATTCGATGATTCACTGAATTCTGCAATTCACATTACTTATCGCATTTC
+
IIIIIHHHIIIIIIDHIIIIIIIIIIIIIIIIIIEHIIHIHIHHIIIIIHHHIIIGIHIIIIIIIIIEHIIHIIHIIIIIIIIIHHIIIIIIIIIHGHHHHHHIIIIIIHIIIIIIIIIIIIIIIIIHHHFIHHIIIIIIHHHHHHHHIIHHIHEHFIHHHHHDGCIHHHHIHHHHHIIHHHIIIIIHHHHIIIIIHIHIIHHIHHGHHHIIIHEIIHHFGECGIHIHGGDECIIIIHIIIHGFIIHHIIGIIIIHIIIHGIIIIIIHHGIIIHHIIIIHIHIIIIIIIII
@HISEQ:711:H5NNWBCX2:2:1101:10454:13920:ATCTCGTA
TTAAGTTCAGCGGGTGCTCCTACCTGATCCGAGGTCAACCTTTGGTGTGGCTGAAGTCTTGCTGGCCGGCACGCCGCCCAGGCCCCTGAGCGAGAGAAGTCTACTGCGCTCGGGACCGGGCCACGGCCGCCACTGGTTTTGGGGAGGGCCCCGGTGATCGGGGCCGCACCCAACGCCGAGCTCCGGGGAGCTCGAGGGTCGTGACGACGCTCGGACAGGCATACCCCCTGGGTGCCAGAGGGTGCAATGTGCGTTCAAAGATTCGATGATTCACTGAATTCTGCGATTCACATTACTTATCGCATTTC
+
IIIIHHHIIIIIIIGIIIIIIIIIIIIIHIGIIIHIIHIGHIIHIIHIHGIIIHIIIIHIIHIIHIIFHHHIIIIIIIIGHIIIIIIIHFHIIHIIGIIIIIIIIIIIGHIIHHIIIICCDHHIIHIHIIIIIIIGIIIIHHHHHIEHHHHIIIEEGCHIHIHHHIIIIIIHEHIIIIIIICHHHIHIIIIHHIIIIIIIIIIIIIIHHIIIIIIIIIHIHHHIIIIHHGIGIIHIIIIHIIIHHHHCIIHHGEIHIHIIIIIIIIIIIIIIIIIIIIIIIIIIHIIHIIIIIIIIIHIIIIIIIIII
@HISEQ:711:H5NNWBCX2:2:1101:13112:13769:ATCTCGTA
TTAAGTTCAGCGGGTATCCCTACCTGATCCGAGGTCAACCTGAAAAAAATTGGGGGTTGATGGCAAGCACACGACCGGACCTCCAGAGCGAGAAGAATTACTACGCTCGGAGCCGGACGGCACCGCCACTGACTTTAGGGCCCGCCGGGGCGGCGGGGCCCAACACCAAGCTGAGCTTGAGGGTTGTAATGACGCTCGGACAGGCATGCCCCCCGGAATACCAGGGGGCGCAATGTGCGTTCAAAGATTCGATGATTCACTGAATTCTGCAATTCACATTACTTATCGCATTTC
+
HIIHHDHHHEHIIIIIIIIIIIIIIIEHHHHIIIIIIHIIIHGHIFH<HHHIHIIIIIIHIHIIIIIEHIIIIIIIIIHIIIICHIIIIIHHIIIHHIIIIIIHIIHIIIIICHHIIIIIIIIIIIHGIHIHIIIIHIIGHIIIIIIIIIIIIIHIHHDHHHHIIIIIIHHIIIIIIIIIIIIHHIIHIIIIHIIIHHHIIIIIIIIIIIIIIIIHIIIIIHIHHE@IIHIIHHFHHEHHIIHHFFGIIIIIIIIIIIIIIHHIIIIHIH@HHFIHHGIHIIHHHHIIIIIIII
@HISEQ:711:H5NNWBCX2:2:1101:16357:13990:ATCTCGTA
TTAAGTTCAGCGGGTAGTCCTACCTGATTTGAGGTCAAATTGTCATGTATTGTCCGAATTAACAGACAGTTAGAAGCAGTGCTAAGCAGACATCCATGCATGGCGTAGATAATTATCACACCAATAGACAGTCCACACAGGGCACCAGCTAATGCATTTAAGGGGAGCTGACCTGAGCCAGCAAGAGAAACCCCCACATCCAAGCCACTATCAGAAATAAACTGATAAGGTTGAGAATTTAATGACACTCAAACAGGCATGCTCCTCGGAATACCAAGGAGCGCAAGGTGCGTTCAAAGATTCGATGATTCACTGAATTCTGCAATTCACATTACTTATCGCATTTC
+
GHIHHHIHI?HHIIIIIIIIHIIIIHGHHHIHIIIIIIIIIIIIIHHHIIIIIIEGHHHIHHGHHHI@FEHIIIIIIIIDGHHGIIHIIHIIHEHHHIIHIIIGIIIIIIIIIIHIHGIIIIIIIIFHHIHIIIIIHHHICHHIHHIHIIIIIIIHIIIIIHHEHHIIIIIIHIIIHHIIIIIIIHIIHIIIHIIIHIIIIIIIIIHIIIIIIIIIHEHHIIIIIHIIHHHIIIIIIHIIHHFIHGEHHIIIHIIHIHIHIIIHHGHHIIIIIIGIHIIIHIIIIIIIIHGHHHCIIIIIIIIGIHIIIHHHGIHIIIIIHHEHIIHIHHIIHHHHHIIHGIIIIII
@HISEQ:711:H5NNWBCX2:2:1101:18463:13827:ATCTCGTA
TTAAGTTCAGCGGGTGTTCTTGCCTGAGCTCAGGTCGAAAGTTGAAGAGTTGCGGAGCGCCGAAGCACTGCCGCATTCCTGGTTCGGGCCGACAAGCACGGTCCCAAGCCAACAGCTAAAGCATTAGCAAGCGAGTTGCCTACCCAGCTGAGGCCCATAACGGGTCCATGCATCAACCTCTGCTCTTCAGCAAAGCCAGCACCCGAAAGCGCTGGCAAAGCCAGTTCCACATGCACACTATCCAACTGGGGAGAGTGGTGTGAGGGATTAAAGCGACGCTGAGGCAGACATGCTCTTGGCCGAAGCCTCGAGCGCAATATGCGTTCAAAGATTCGATGGTTCACGTATTTCTGCAATTCACACTACGTATCGCATTTC
+
IIIIHIGIIIIIGIHHHIIIIGHIIHHHHHIIIIIIIIIGHIIIIIIHIIIIHIGIIHDHHHHIIIIGHHHIIIIIIIIIIIIIIIGHGIGHIGHHIGHHHHHHHIHHHIIIIIHIIIHHHIIHIIIICGHHGHGFEEHGHHIIIHHHGHHIIIIIIIIEHIHGHHHHHHHHIIIHIIIIHIIIIIIIIFHHBEBEHEEIIIHIHI@HHHGIHIIIHEHIHHHHEHGE@E?IIIHECEE?CHFEFIHHEFHHIIIIHHEHHHHHHIIIIIGIIIIHDIIIIIIHHIIHHIIIHEHIHIIIHIHFHIHHE=IIIGIIIIHIIIHHHHIIIHEGIHHEFIHIGHIIIIHIIIHGHHIHGIHHHGHHFIIIHHIIIIIIIH
@HISEQ:711:H5NNWBCX2:2:1101:18368:13841:ATCTCGTA
TTAAGTTCAGCGGGTAGTCCTACCTGATTTGAGGTCAAATTGTCATGTATTGTCCGAATTAACAGACAGTTAGAAGCAGTGCTAAGCAGACATCCATGCATGGCGTAGATAATTATCACACCAATAGACAGTCCACACAGGGCACCAGCTAATGCATTTAAGGGGAGCTGACCTGAGCCAGCAAGAGAAACCCCCACATCCAAGCCACTATCAGAAATAAACTGATAAGGTTGAGAATTTAATGACACTCAAACAGGCATGCTCCTCGGAATACCAAGGAGCGCAAGGTGCGTTCAAAGATTCGATGATTCACTGAATTCTGCAATTCACATTACTTATCGCATTTC
+
HHIHIHHIIIIIIIIIIIIIIIIIIIIIIIIIIIIIIIIIIIIIIHIIIIIIIIIIIIIIIIIIIIIEHHIIIIIIIIIHHIIIIIGIHHIIIIIIIIIIIGHIIHIIIIIHIIIIIIIHIIIIHIHIIIIIIIIIIIIIHHIIIIIIIIHHIIIIHIIHIHIHIIHHIHIIIIIIIIIIIIIIIIIHHIIHHIIIIIIIIIHHHIIHIIIIIIIIIIHGFHCHCHIHHHHGHGIIIIIHGHIIHIHIGIIIIIIIIIHIIIIIIHIHIIIHIIIGIHGHIIIIIIIIIIHIIHHHGGIIIIIIIIHHIIHHIHGIIIIIIIGIIIIHIIIIIIIIIIIIIIIIIII
@HISEQ:711:H5NNWBCX2:2:1101:20619:13809:ATCTCGTA
TTAAGTTCAGCGGGTATTCCTACCTGATCCGAGGTCAACCTTAAAAAATTGGGGGTTTTACGGCTAGAATCCCTCCGAATCCCAGTGCGAGACGTTAGTTACTACGCAAAGGAGGCTCCGAGAGGGTCCGCCACTACCTTTAAGGGCCTACGTTTAACCGTAGGGCCCCAACACCAAGCAGAGCTTGAGGGTTGAAATGACGCTCGAACAGGCATGCCCGCCAGAATGCTGGCGGGCGCAATGTGCGTTCAAAGATTCGATGATTCACTGAATTCTGCAATTCACATTACTTATCGCATTTC
+
IIIIIHIIIIIIIIHHIIIIIIIIIIIIIIIIIIEHHIIIEHHIIIIIIHIHIIIIIIHIIIIIIHIGHIIIIIIIIIIGIGIHIIIIIIIIIIIIHIFHHIIIIIIIIIIHIIIIHIIIIIIIIIIIIHIIIIIHHIIHHHIIIIIIIIIIHHIIIIIIIIIIIIIHIIIIIIIHIHFEHHIIIIIIIIIIIIIIHIHDIIIIIIIHIIIIHIIIIIIIIIIIIIIIHIHHECIIIIHHGFCCHIIIIIIIIIIIIIIIIIIIIIIIIIIHIIIIIHHIIIIIIIIIIIIHIIIIIHHIII
@HISEQ:711:H5NNWBCX2:2:1101:21100:13999:ATCTCGTA
TTAAGTTCAGCGGGTATTCCTACCTGATCCGAGGTCAACCATGTAAAAGATGGGGGGTTTTACGGCCGGAGCGCGCCCCGCGCCAGAACGAGATGTAACTACTACGTTCGGTTGGAGGACGCACCCGCCGCTGTCTTTGGGGGTCTGCAGGCGCAGGACCCCAACGCCAGGCAGGGCCTGAGGGTTGAAATGACGCTCGAACAGGCATGCCCGCCGGGATACCGGCGGGCGCAATGTGCGTTCAAAGATTCGATGATTCACTGAATTCTGCAATTCACATTACTTATCGCATTTC
+
GIIHIHIIHIIIIGHDCHHIIIIIIHHIIIIIGIEHHIIIIIICHHIIHECHGIHIHIGHHHIIIGIHHIIHIIDCHHIIIIIIIHHHHHHHHHGIIIIIIIIIIIFHHIIIHGHHIIGIICHHIIIHHIIIHHHHHHHHHGHHHCHHIHHIIHGHIGIHHHEHIHHIHIIHIHHIHHIIIIIIIHHGGIIHHHHHHHIIHIIIHIHIIHIHIHIIHIIHHHHIHFCIIIHGHHHDCIIIIIHHHGEHIIIIIHHCIIIIIIIHHIIIIIIIIIIIIHCIIIIHHHHIGIIIIII
@HISEQ:711:H5NNWBCX2:2:1101:1525:14238:ATCTCGTA
TTAAGTTCAGCGGGTATCCCTACCTGATCCGAGGTCAAGAGCAAAATGTTTGACTTGATGGACGTCGACATTCAAGGCAAGAAACGCAAAATGTGCTGCGCTCCCAGGCCAGTATGCCGGCTGCCAATTGCTTTAAGGCGAGTCCACGCGTAAAAGCGGGACAAACACCCAACACCAAGCAGAGCTTGAGGGTACAAATGACGCTCGAACAGGCATGCCCCATGGAATACCAAGGGGCGCAATGTGCGTTCAAAGATTCGATGATTCACTGAATTCTGCAATTCACACTACTTTTCGCATTTC
+
IIIIIGHFHHIHHHIHIIIIIIIIIIIIIIHIHDHEHHIH?EHIIIIGHGIIHIIHIIGHHHIHHHHCEHHHIIIGHIIHHHHIIIHHIIIIIIIIIIIIIIIIHHHHIIHHHHIDHIHIIIHIIIIIHIIFCFHIIHHHHHHHHHIHHHEHIIIIIIIHIIHGHHHIIIHHHIGHICIHHF<BGHHHHIIHIHHHHEHGEEHHGHHHHHHIIIHHG=IHGIIIIHIIIIHIHHHHHIHHHGHEDIIHIHIIIIHHIIIHGIHHIIIGIIIHHIHHEHCIIIIIIIIHGHHDDHHHHHIIIII
@HISEQ:711:H5NNWBCX2:2:1101:3117:14037:ATCTCGTA
TTAAGTTCAGCGGGTAGTCCTACCTGATTTGAGGTCACATTAATGATGAGCTGTCCAAGGACTGTTAGAAAGCCAAACTGCCCCTTTGCCTTCAATAGCGTAGATAGTTATCACACCAATGAACAGGGTTGTTTCTGCTAATGCATTTCAGGGGAGCCAAAACCTTTCAAGAGGCCAGCAAACCCCCACATCCAAACCACTCCAACAGGAGAAGGTTGATATATTAATGACACTCAAACAGGCATGCTCCTCGGAATACCAAGGAGCGCAAGGTGCGTTCAAAGATTCGATGATTCACTGAATTCTGCAATTCACATTACTTATCGCATTTC
+
IHIHIHIIIIIIIHDHIIHIIIIIHIIIIEHHIIIHIGHIIIIIIHIIIIIIIIIIIIIIIHIIIHICHHGHGHIIIIIIIIIIIIHIIIIIIIIIHIIIHIIIHIIIIIIIIIIHHHIIHIIHHHIIIIIIIIIIIIIIIHHIIHHIIIHHHEIIHHGGIHIHIIIIIIIIIGHHHIIIIIGHIIIHHIHIHHIIIHHIGIIIIIIIHHIIIIIIIIIHIIHHHHIIHFHGIHHGD<HHHGIIIIIIIIHIHIIIGIIIHIIHHIIHHHIIIIHIIIIIIIIIIIIIIHIHHGIIIIIHIIIIIHIIIIHIIIIIIIHHIHIHIIIIIIII
@HISEQ:711:H5NNWBCX2:2:1101:5650:14192:ATCTCGTA
TTAAGTTCAGCGGGTAGTCCTACCTGATTTGAGATCAGATCATAAAGTAAAATTTGTCTAAGTTAATAGACTATTAGAAGCGGTTCATCTGCATTTCCTGGCCACTTTTTACAGTGTCCTCAGCGAGTGATACTTATCACGCCGAGTGGAACCAAGCATATACTGAGATCCAGCTAATAAATTTAAGAGGAGCAAATGGTGAAATCTGCAAGACCTCCAAGTCCAAAGCAAACCAGTTGAATTAACAAAAGATTTACTTTGAGAATTTCATGATACTCAAACAGGCATGCTCCAAGGAATACCAAGGAGCGCAAGGTGCGTTCAAAGATTCGATGATTCACTGAATTCTGCAATTCACATTACTTATCGCATTTC
+
IIIIIHIIIIIIIIIIIIIIIIIIIIHIIIIIIIIHIIIHIIIIIIIIHHIHIIIIHHIIHIIHHIIGHIIIIIIIIIIIHIIIHIIIIIIIIIIIIIIFCHIIIIHIIIIIIIIIHHHIIIGIIHIIIHIIIIIIIGIHIIIIHIIIIHIHHIHIIIIIIIIIIHIHHIIIIIIIIIIIIIIIIIIIIIIIIHIIHIIHIIIIIIIIHIIIIIHHHIGHGHHHHIIHIIIIHGIIHIIIHIHIHIHHGHGIGIIIIIIIIIIIFIIGIIHIHIIIHHHHFIHIIIHIIIIIIIIIIIIIHHHIHHIIIIIIIIIIIIIIIIIIIIIIIIIIIIIIIIIIIIIIIIIHIIIIIIIIIHIHIIIIIIIIIIIIIII
@HISEQ:711:H5NNWBCX2:2:1101:6221:14201:ATCTCGTA
TTAAGTTCAGCGGGTATCCCTACCTGATCCGAGGTCAACCTGAAAAAATTGGGGGTTGATGGCGAGCACGCGCCCGGGCCTCCAAAGCGAGAAAAATTACTACGCTCGGAGCCGGACGGCACCGCCACTGACTTTAGGGCCCGCCGAGGCGGCGGGGCCCAACACCAAGCAGAGCTTGAGGGTTGTAATGACGCTCGAACAGGCATGCTCCCCGGAATACCAGGGAGCGCAATGTGCGTTCAAAGATTCGATGATTCACTGAATTCTGCAATTCACATTACTTATCGCATTTC
+
IHHHIIIIIFHHHHIHHIIIIIIIHIIIIIIIGGHHIIHIHHHIIIIIGHHIFHHCHIIHIHHIHIIEHIH?HHHDEHHHHHIIIHIIDHHII@GHIIIIIHHDHEHIHGDHHHHHIIIIIIHHIHIIHHHIGIHIIHIHIIIIHIIIHIIIIIHEHEHHIIIHIIHHIHIHHIIIIHHIHIHIIIIIIIIIIIHHHHHIIIIHIIIIIHIIIIHIIIHHIIIIIIHHIHIIHHHEIIHCGIIIIIHCIIIIIIIIIIIHEFEHEIHHIIIIHIIIHIIIIIHIHIIIIIIII
@HISEQ:711:H5NNWBCX2:2:1101:15323:14127:ATCTCGTA
TTAAGTTCAGCGGGTGGTCCTACCTGATTTGAGGTCAAGTTTATCAAAATCCAGCCCCCAGCTCCAGCAGCACGGCCCCTGATCGGATGCAGATATGTATCGCACCCAACAGAGAGGTCGTCACCACTCATGCATTTCAGGAGAGCAGACCCACAAGTTTAGGGCCTGTAACCCCCAAGTCCAAGCCACACATCACGATGTGGTTGAGATATTAATGACACTCAAACAGACATGCTCCTCGGAATACCAAGGAGCGCAAGATGCGTTCAAAGATTCGATGATTCACTGAATTCTGCAATTCACATTACTTATCGCATTTC
+
IIHIIHIHHIIIIHCHHGHIIIIIHIIHHFEHHHHHIHIFEHHEHHIIHHHIIFHHHIIIGHIIIIHDF@HHHHIIGCCGHIHFCEHECHHHIHIIIIIIIIHHCHIHHIIHHHIHIGEH?HHEHHHHHIIHHHIHHHHH@FHHHHIHHHHHHHHHIIIHHHIIHIHHHHEHHFHHHGHHIDIHIGIHHFHHHHHIHFIIIIIIIIIHEIIIIIIIHIHGHEGEHEIIIHIIIHE<IIIIHHIIIHGEHHIHIIHIGHGIIIIIIHHHIHHEFIIIIHIIIIIIIIHHHIIIHGHHHIIIIIHIIIIHHIIIIHIIIIIH
@HISEQ:711:H5NNWBCX2:2:1101:17581:14116:ATCTCGTA
TTAAGTTCAGCGGGTATTCCTACCTGATCCGAGGTCAACCATTCAGAAGAAGGGTGTTTAACGGCAAGAAGTAGTGGTAACTCGCAAGCTAGAAAATAATTACTAAGCTCAGAGGATATCACAACTCCGCCGCTGTCTTTAAGGAACTACAGGCCAGCTACGCAGGGCAGCTTCTTCAGTAGGTTCCCAACACTAAGCAGGGCTTAAGTGGACTTAATGACGCTCGAACAGGCATGCCCACTAGAATACTAATGGGCGCAATGTGCGTTCAAAGATTCGATGATTCACTGAATTCTGCAATTCACATTACTTATCGCATTTC
+
IIIHIIIIIIIIIIIIIIIIIIIIIIIIIIIHIIHIIIIIIIIIIIFIEHIHIIHHIIIIIIIIIIIGHIIIIIHHIIIIIIIIIIIIIGIIIIIIIIIIIIIIIIIIIIIIIIIIIIIIIIIIIIIIIIIIIIIIIIHHIIIIHIIIIIIIIIIIIIIIIHIIIIIIIIIIIIHIIIIHIIIIIIIIIIIIIIIIIIIIIIIIIIIIIHHHIIHIIIHHIIIIHIIIIIIHIIIIIHGIIIHHIIIIIIIIHHIIIIIHHHHCIHIHIIHIIIIIIIIIIIHIIIIIIIIIIIIIIIIIIHIIIIIIIHHIIIIIIIIIII
@HISEQ:711:H5NNWBCX2:2:1101:2309:14271:ATCTCGTA
TTAAGTTCAGCGGGTATCCTTGTCTGATCTGAGGTCAAACCTGATGGGTTTGGTTTTGTTCAGGCCGAACCGCTGTGATGCTTCCCAAGACAAGCGGTTTACTATGTCACGGTCGGCAAAACGGCCAGCAGAGCTCATGACTTTGAAGCCAACCGGGCAGGAACGCCCGGTGGGCTCACAACCGACTGACGTCGAGATTTGTAATGACGCTCAAACAGACATGCCCAACGGAATACCGATGGGCGCAATGTGCGTTCAAAGACTCGATGATTCACTGAATTCTGCAATTCACATTAACTATCGCGTTTC
+
IIIIIIHIIIIIIIIHIIGHIIIIIIGHHIIIIGIGHIIIHHIEHHHHHIHIICGHIIIIHIIIIHIHHIIIIIHIIIIIIHHIHHHIIIIHIIIIHHHHHIIIHIIIIIIIIIIIIIIIIIHHIIHHIIIIIIIHIIIIIIIIIHIIIIHHIIIIHIIIIIIIIIIIIHHHHIHHIIIIHHIHIIIIHIHFHHIHIIIIHIIIIIIIIIIHHHHHCHHHIFGGIIHFFFHHIHIHHHHHEFDIHHGDC<<IIHHCHIIHEHIGIIIIIHIIIIIIGIIIHIIHIIIIIIHHHHEGDHHHHHHHHIIII
@HISEQ:711:H5NNWBCX2:2:1101:2484:14341:ATCTCGTA
TTAAACTCAGCGGGTAATCCCGCCTGACCTGGGGTCGCAATCGATGCACCTTGAATGGCACACCAAGGGTCTATAAATCCAAAAGAATTTACACGGGTTCGAAACAGTTTCTCAACCACCACTAACCGTGTGTCCTTTCACATGGACTTAGATTTGAGCCAACTGTTTGACATGCACGCACAGGAGGCCATTATACGTCTCAAGACATTGCATGAAATGAGACGGCACGAAGCGAGACGCCCAGGCAGACGTGCCCTCAGCCTAATGGCTTCAGGCGCAACTTGCGTTCAAAAACTCGATGGTTCACGGGATTCTGCAATTCACACCAAGTATCGCATTTT
+
IIIIIIIIIIIIIIIIGHHIIIIIIIIIIIIIIIHIIIIIIIIIIIIIIIIIIIHIIIIIIIIHIIIHIIIIIHHHIIIIIIIIIIIHIHIGIIIGIIIIHHIIIIIFHIIIIIIIIIHIIIHIIIIIIIIIIIIIIIHIIIIIHIIIIIIIIIIIIIIIIIIHIHHHHIIIIIIIIIHIIIIIIIIIIIIIIIIIIHIIIIIHIIIIIIIHIIIIIHIIIIIIIIIIHIIHHIIHIIIIIIIIIIIIIIIHIIIHGIIIIIIIIIIIIHHHEIIHIIIIIHIHHIIIIIIIIHIIIIIIIIIIIIIIIIIIIIIIIIIIIIHHGHFIIIIIIIIIIHIII
@HISEQ:711:H5NNWBCX2:2:1101:9093:14336:ATCTCGTA
TTAAGTTCAGCGGGTATTCCTACCTGATCCGAGGTCAACCATGTAAAAGATGGGGGGTTTTACGGCCGGAGCGCGCCCCGCGCCAGAACGAGATGTAACTACTACGTTCGGTTGGAGGACGCACCCGCCGCTGTCTTTGGGGGTCTGCAGGCGCAGGACCCCAACGCCAGGCAGGGCCTGAGGGTTGAAATGACGCTCGAACAGGCATGCCCGCCGGGATACCGGCGGGCGCAATGTGCGTTCAAAGATTCGATGATTCACTGAATTCTGCAATTCACATTACTTATCGCATTTC
+
HHHIIIIIHIIIIHIIIIIIIIIIIIIIIIIIIHHHIIIIGIIHIIHIIHEHHHIIDIIIHHHHHHHDEDDHHIHIHIHHHCHDHIIEHHFHH?EHH@6D<DGFHFHEEHGGHHH?EHECEHDHHHHIIHIIIHIIIGIHIIIHIIIIIIIIIHHHHHHHHHHEHIHHHHFIIIIHHHIHIIHIIIIHG?EHHHHHHEIIHIIIIIIIHHIIIIIIIIIHHIIIIHEIIHHFEIIIIIIIHIHF@1IIIHHIIIIIIIIIIIHIIIIIIHIIIIIIHEHHIIIGGHIIIIIHIII
@HISEQ:711:H5NNWBCX2:2:1101:12347:14255:ATCTCGTA
TTAAGTTCAGCGGGTAATCCTACCTGATTTGAGGTTAAATTGGTCATAAGGATGAGGGGAACCACCCCCCCCATCAGTTATGAGCGAGCGAAACTTTCCGCAGCTGCACAACCACACTCAAGCATGAAAAGACTATCAATGCCAGAGAGGCGTGGGTGTCATGCAGATGTCACATCACTAATGTATTTCAGGGGAGCTGGGCTTTCTAAACAAAAGGCCAGCACACCCCAATTCCAAAAGAGAAAATCTGTGAAGATTCTCTTTTGAGGATTCAATCACACTCAAACAGGCATGCCCCTCGGAATACCAAGAGGCGCAAGGTGCGTTCAAAGATTCGATGATTCACGGAATTCTGCAATTCACATTACGTATCGCATTTC
+
IIIIIIIIIIICHIIHIIIIIIIIIIIIIIIIIIHIHIIIIIIIHHIIHCHHIIIIHHIHHIIHIIICHIIIIHIIHEHIIHIGHIIIIIIIIHHIIIIIIIGIGEHHIIIIIIHII?GHHIIIHIIIIIDHHHIHGHEEFCHHHHIIIIIIIGIIDH?F?GHHIHHHHHHIIIIIIIIGGHIHHIIHHIIIIIIIHIHIIHHHIGHHHIHIIHIHHGHHIHIIHHEHCFHIIHHHHHGIHHEHGGIIIIHIHIHIIIIIIIIIIIIIIHIIIIIGIIHHHHHHCCHIIIIHIIIIGIIIIIIIIIIIIIIHIIIIIIIHIIIHIHIIIIIIIIHHIIIIIIIIIIHIIIIIIIIIIIHIIIIIIIIIIHIIIIIHHIII
@HISEQ:711:H5NNWBCX2:2:1101:12729:14399:ATCTCGTA
TTAAGTTCAGCGGGTAGTCCTACCTGATTTGAGGTCAAATTTGATATAAGAGTTCGTCCGAAGACCATTATAAGCGGACTTTGAAGTCGAATGACGGCGCAACTTTTATTATCACACCGACGTCCGGAAACCAAAGGTTATATTCCGCTGATGCATTTGAGAGGAGCCGACTAGACGCCAGCACGCTCCAAGTCCAAGCTCTGATTAGAAACAAATCAAATCGGAGTTGAGAATTTAATGACACTCAAACAGGCATGCCCCTCGGAATACCAAGGGGCGCAAGGTGCGTTCAAAGATTCGATGATTCACTGAAAATCTGCAATTCACATTACTTATCGCATTTC
+
IIIGHHGIIIFHHHHHGIIIIIGHHIIHEHHIHHHHIGGHEHHHHHIHIHIIEHIHGHHIIHDHIIIGHIIIHIIDHIHDHIIIFHHIIIHIIIIIHHIIIGIIIHHIIIHHIHIHGHHIIDHIIHHHHHEIHHIIHDIHHIIIEHHHIIIIHHFGHHIIIHIHIHDHHHHHHIIHHHIHHHIHIHIIIIHHFHHIIIHIIHHHHHHHHGIIIIIIIIIHCGIIIIIIIIIIHGEGIIIIIHHGIIGHHIIIIIIHHIIIIGIIIIIIIIIIIHHHIIIHHHHIIIHGIGIIIIIIIHFGIFHIHHHIHIIIIHIIHEEIHHHHEHHGIIHGEIHGIIIHHHHE
@HISEQ:711:H5NNWBCX2:2:1101:13638:14351:ATCTCGTA
TTAAGTTCAGCGGGTATCCCTACCTGATCCGAGGTCAAACTTAAAAGAAGCTTAATGGGAGGAGGCCTGCCAGAATCGCGACGCAATGTGCTGCGCACGAAGCCAACATACCGGCTGCCAATGAATTTAAGGCGAGTCCACGCGCTGAGGCGGAACAAACACCCAACACCAAGCAGAGCTTGAATGATTAAATGACGCTCGAACAGGCATGCCCAACGGAATACCGAAGGGCGCAATGTGCGTTCAAAGATTCGATGATTCACTGAATTCTGCAATTCACACTACTTATCGCATTTC
+
IIIIIHIIIIIIHIIIIIIHIIIIIIIIIIIHIIHIHIIFHHIIIIHHHGIIIIIIHIIHHIIHHIIHHHIHIIIIIIIIIIIIIIIIHIIIHIIIIIIHHIIIIIIHIIIIIIIIIIIIIIIIGHIIIIIIIHHHIIIIIIIIIIIIIIIIIIHIHIIIIIIHHFHHIHIIIIIIIIIIIIIIIIIIIHIIIIIIIIIIIIIHHIIIIIIIIIIIIIIIIHIIIIIIHIHHIIIIIHIIIIIHIIHIIIIIIIHIIIHHIHHIIHIIIIIIIIIIIIIIIIHDGIGHHIIIIDIHI
@HISEQ:711:H5NNWBCX2:2:1101:15509:14451:ATCTCGTA
TTAAGTTCAGCGGGTCTTCCTACCTGATTTGAGACCATGGTTCAGAGAAAAGTTAATTACTTAACTTTCCTCTTAAATGGTTATGGACCTATCCTAATTTTCGCCTTTAACGATCAACCAAACTGCCATCAATTTACTAGGAAATATTTCTTGATTACTCAAAAAATCAATCTTTTGATTAACGACTGCCCAATAGATCAAGCAAAGACCGGAACAGGCTTTTAGTTTTAAGTGATACCTTAACAAATATCTCCCAAATCACTTGATTCAATAAAGATTCAAGTAAGAATACTAAAGATTCTCAAACAGGCATACTCTACCGAAATAGAGTGCAAAGTGCGTTCAAAGATTCGATGATTCACGGAATTCTGCAATTCACATTACGTATCGCATTTC
+
IIIIIHHEHEGHIIHHHIIHHIIHIIGHIHIICGEHEHIIIIIIIIIIHHHHGHHHIIIIIIIIIIIGHIIIIGHIHIIIHEHIIIIIIIIIIGIIIIIIIIIIIIHIIGIHIHIIIHEHIIIHHHHHHIIIIIIIIIIHHIGIIIIIHIGHHHIHHIHHIHHHIIIGHIIHHHIIEHHIIHEHIIIIIHIHHHHHIHGHIHEGIIIIHIHEHHIIH?HFFHIHHEFHGHEGIIIHHHHIIIIIIIIHGIHHIHHHHIIHHHHHHHIHHHIIHEIHHFEHHHHGHEHIIIIIIHHDHIHFGHHHHHHHFHEEHHHHGIIIIIIFIHHCEHIIHIIIIHHGIIIIIIGIIIIIIIIIHHHHGHIIIIIIIIIHHIIIHHHEEGIIGIHGIGHEHIGF
@HISEQ:711:H5NNWBCX2:2:1101:17465:14472:ATCTCGTA
TTAAGTTCAGCGGGTAGTCTCACCCGATTTGAGGTCAAGGTTTTCTTTTTGTGGGTCCAGCCTCCCGCCGATGTGGACGGCAGTGACCGGAGCACCATCATTGTCAATGAGACGGTTGGCAGCAGGCATCCAAGGGACAGTGCTAAACCCAAAACGTAGAAACATTTTATCACGTCAAGGATCAGCAAAGCGGACCCCACTAATTCATTTGAGAGGAGCTCGCTTTCGAAAGAAAGGGCGAGCATTAAACCTCCAAGTCCAAAAATCCCTTTCCCGACCACGATGGTTCAAAGAGAAAAGGGTTTTTGAAGATTTCACGACACTCAAACGGGTGTGCCCCTCGGAATGCCAAGGGGCGCAAGGTGCGTTCAAAGATTCGATGATTCACTGAATTCTGCAATTCACATTACGTATCGCATTTC
+
HIIIGIEHHHGIIGHIIIIIIIIHEHHHHHHFHHHHHIIIHHIIIIIIIIHIHIIIIGEIIIHHHICEHIGHHHIICHIGIDHIIIIIIHIDHIIIIIHHIHHIHHHHE@FHHEHHIIIIII=HGHGIHIII?FHIIIIIHHGIGHHHH@EHHHIIIIIIHIGIEHIHHIIIHIHIIEHEEHIIIIIFHIIICHIIIIGHHHCHEHHIHHHIIIIHHD<HHE55G-HHHHCFHED@C>-HHIHF@HAB8HEHIIHHHEEHHFHCAHHHEHC?EHIIIHGHHIIHEGIHGIIIIIGHHHHGIIIIIHIIIIIIIIIIIIIHHDHGECHCIIIIHIIICIIIIIIIIHHHFHEHHCHIIGIIIHIHHIIHHGIIHIHHHHHIIIIHHHGECHIIIIIIHHHHGIIHHIIIIGIIIIIIIHIIHH
@HISEQ:711:H5NNWBCX2:2:1101:4479:14649:ATCTCGTA
TTAAGTTCAGCGGGTAGTCCCACCTGATTCGAGGTCAAAACAGAAGCCAAAACAGATTACAATCCGTCAAAGCCGAATTAGAAGCAATCCCAGATCAGAGTTGGCCATCTTTCCTTGGCCATTGAAAAGATGAGACTCGAGCGGTCAAGTTCATTTATCACGCTGAGCAGAACCAATCCCACACCACATCAGGATCAGCTAATGTTTTTAAGGCCAGCTGTTCCCAACGAATGGGCACAGCAAAGCCCAATTACCAAGTTTGAGACGGAAAACCATCCAAGCTTGAGGATTTCACGACCCTCGAACAGGCGTGCTCCCCGGAATACCAGGGAGCGCAAGGTGCGTTCAAAGATTCGATGATTCACTGAATTCTGCAATTCACATTACTTATCGCATTTC
+
?CDCFCCEHFGDD?EC<FGFG?GHC<<<<11<1<GEHHHHEEGEHH?C<FEH@FHIH?GFHIF@EEE<EH?@C@EH<@GHEGFG?@CC?1DHHIHHEHH@C1CFHIIEHGGEGEEFCGFHC0@CGH?<CE?CFC<GHIC?GHCHCC=CFHEA?=@@D@/DGHCHH=?FHCFHFIEH..;;B@FHG@B.EBHH@@;9FF87@9FEG.?F@EF8EBBB868-..,..?HIHAFB..GGB.HHFHFHF.?HF:.6AHGGAB.C@@?HHD88HHCG@C</@E@C?HHHGHC</<?CD<HD<//<001C1E1C/C@EHHCC/F<1CHEHG?D1C/C/HHFHHF<<C0ECEFGHF1C1D?F1<1EHHEFHECHHCF?HHCG1G@EHHFF<<1<0=H=HEHHF?<I
@HISEQ:711:H5NNWBCX2:2:1101:11988:14673:ATCTCGTA
TTAAGTTCAGCGGGTATTCCTACCTGATCCGAGGTCAACATTCAGAAGTTGGGGTTTTACGGCATGGCCGCGCCGCGTTCCAGTTGCGAGGTGTTAGCTACTACGCAATGGAGGCTGCAGCGAGACCGCCAATGTATTTCGGGGGCGGCACCGCCCAGAAGGGCAGAGCCGATCCCCAACACCAAACCCGGGGGCTTGAGGGTTGAAATGACGCTCGAACAGGCATGCCCGCCGGAATACCAGCGGGCGCAATGTGCGTTCAAAGATTCGATGATTCACTGAATTCTGCAATTCACATTACTTATCGCATTTT
+
IIIIIIIHIIIIIIIIIIIIIIIIIIIIGIIHIIIIIIIIIIHIIHIIHIIIHIHIIIIHHHIIIIIFGHIIIIIIGIIIIIIIIIIIHHIGHIIIIIIIIIIIIIIIIIIIIIHIIIIHIIIIIHIIHHHHHHIIIIIIIHIHIIIIIHHIHIIIIIIHIIIIHIIIIIIII-HHHIIIHIIIIIIIHIIHIIIHHHIIIIIIIHHHHIIIIHIGHHFIGHIIIHHCIIIIIIHIIIIIIIIHCHIIIHIHHIIIGIIIIIHIGIHIIIIIIIIHIIIIIIIIIIIIIIIIIIIIIIIIIIIHHIIIIHIII
@HISEQ:711:H5NNWBCX2:2:1101:16176:14529:ATCTCGTA
TTAAGTTCAGCGGGTGGTCCTACCTGATTTGAGGTCAAGTTTATCAAAATCCAGCCCCCAGCTCCAGCAGCACGGCCCCTGATCGGATGCAGATATGTATCGCACCCAACAGAGAGGTCGTCACCACTCATGCATTTCAGGAGAGCAGACCCACAAGTTTAGGGCCTGTAACCCCCAAGTCCAAGCCACACATCACGATGTGGTTGAGATATTAATGACACTCAAACAGGCATGCTCCTCGGAATACCAAGGAGCGCAAGATGCGTTCAAAGATTCGATGATTCACTGAATTCTGCAATTCACATTACTTATCGCATTTC
+
C1C@G<D1<FHI<<CE/C1<D1FHCD1<<FH<1C<<<@1<DCG??GHCCHI@@CE?E0</<FF@?11<<F111C/CE/CC@<@GEH0DE?DFF@CH1<<CF0E0CCF@1@EHEEGGHFHDHH@EEADAACCGHH?EFA8CAGED?FGA=@D@DEEAHEF:GB/GCHGG::F?:G/F?HFDBC<8:EBECGHD<0DG0CIHHHGHEGCDFAHHC@GHCFHFD1<1<<F<@HEHHH=DHC<11CHHCHEHEFC0GHHHGFCCGDHIHFFFFGC0FEED1G?HG?HFEEIFIGIHHE?HGEHDHHGHHGHFHEGIHGCD/CCF
@HISEQ:711:H5NNWBCX2:2:1101:17574:14705:ATCTCGTA
TTAAGTTCAGCGGGTAGTCCTACCTGATTTGAGGTCAAATTGTCATGTATTGTCCGAATTAACAGACGGTTAGAAGCAGTGCTAAACCCTTATTTTATTGCAGACCTCCATGGCGTAGATAATTATCACACCAATAGACAAGTCCACACGGGGCACCAGCTAATGCATTTAAGGGGAGCCGACGTCAGCCAGCAAGAAACCCCCCACATCCAAGCCACTATCAGAAATAAACTGATAAGGTTGAGAATTTAATGACACTCAAACAGGCATGCTCCTCGGAATACCAAGGAGCGCAAGGTGCGTTCAAAGATTCGATGATTCACTGAATTCTGCAATTCACATTACTTATCGCATTTC
+
IIIHIIIIIHIIIIIIIIIIIHIIIIHHIIIIIIIIIIIIIIIIIIIIIHHIIHHHIHIIIIIIIIHHHHHIIIIIIIIIIIIIIHIIIIIIIIIIIIIIHIHIIIIIIIIHGIIHHHIIIIIIIIIHHIIHHHIIHHIIHHHHIGHHHGHHHIIIHHHIIHIIIIHIIHIIIIIIHHIIIHIIIIIIIIIIIFHIIHIIIIIIIIIHGHHGHIIHHFIHFIIHIIHGIIIIHCIHHIHIHIIIIHHIIGIIHIHHHIHIIIIIIIIIIIIIIIHIIHHIHIIIIHHHEHIHIGIIIIIHIIIIIIIIHIIIIIHGIIIIHHHIIIIHIIIIIGIIHIIHHGIIIHHIIHIIGIIII
@HISEQ:711:H5NNWBCX2:2:1101:19031:14733:ATCTCGTA
TTAAGTTCAGCGGGTAGTCTCACCCGATTTGAGGTCAAGGTTCTTTTTGTGGGTCCAGCCTCCCGCCACAGACGGCGGCGACCGGAGCACCATCGCTGTCCATGAGACAGTTAGGAGCGGAGAAAACAGTGCCAAATCCAAAACGTAGAAACATCTTATCACGTCAAGGATCAGCAAAGCGGACCCCACTAATTCATTTGAGAGGAGCTCGCTTTCAAAGGCGAAAGCAAGCATTGAACCTCCAAGTCCAAAAGTCCTATTCCGGTCAAAGAAAAGGATTTTGAGAATTTCACGACACTCAAACGGGTGTGCCCCTCGGAATGCCAAGGGGCGCAAGGTGCGTTCAAAGATTCGATGATTCACTGAATTCTGCAATTCACATTACGTATCGCATTTC
+
IHIHIFHIHIIIHIIIIIIIIIIIIIGHIIIHHIIIIHIIHHHIIIIIIIIIIHHHIIGIIIIIIIIIHIIIIIIIHHHIIIIIIDHHGHIIIIIIIIIIIIIIFHHHIHHHIIIIIIIGIIIFHIIIIIIGIIIIIIIIHIIIIIHHHIIIIIIIIIIHIIIIGEHHHIEHFHHIIHGHHHHIICHIIEHHGIIIHIHHHHHHHHHHHIIHHIGHA@IIHHEFHFHIIIHGIHIGIHECGIIIIIHHEHIIIIIIHGHHEHIHHHIIHHEEIIIHIIHIIIHIIHHHHHIIIIHECHHIIHIIIIIIIHHHCIHIIIGIIIIHHIHHHIIIGIIIHIIIIIIHIIIIIIHGIGIIIIHIIIIIIIIIIIIIIIHHIIIHHHIHIGIIIIIIIIIII
@HISEQ:711:H5NNWBCX2:2:1101:4513:14778:ATCTCGTA
TTAAGTTCAGCGGGTGGTCCTACCTGATTTGAGGTCTAGTTTATCAAAATCCAGCCCCCAGCTCCAGCAGCACGGCCCCTGATCGGATGCAGATATGTATCGCACCCAACAGAGAGGTCGTCACCACTCATGCATTTCAGGAGAGCAGACCCACAAGTTTAGGGCCTGTAACCCCCAAGTCCAAGCCACACATCACGATGTGGTTGAGATATTAATGACACTCAAACAGGCATGCTCCTCGGAATACCAAGGAGCGCAAGATGCGTTCAAAGATTCGATGATTCACTGAATTCTGCAATTCACATTACTTATCGCATTTC
+
GIIIIIIIGIIIIIIHEHHIIIIIIIIIIIIIHIHIHIIIIIIIHHHIIIIHIGIIIIIHHIIIIIIFHIIIIHIIHGHIIIIIGIIHHHHGHHIIIIIIIHHIIIIIHIIIIIIIHHHHIIIIIIHIHHIIIIIGHHHHIIHIIIIIIIHIIHIHIIHIIIHHHHHHHIGIGHIIHIIHHHIHHHIIIIIIIIIIIHIHHIIHHIHIIHIIIIIIIIIHHHIIIHIIIGHIIIGIIIHHHDHHHIIIHIIIHIIIIIIHIIIGIIIHIIIIIIIIIIIIHIIIIIHHHHEGHFGIIIHIIIIIIIHHEIIHIIIIIIII
@HISEQ:711:H5NNWBCX2:2:1101:6582:14992:ATCTCGTA
TTAAGTTCAGCGGGTATTCCTACCTGATCCGAGGTCAACCATGTAAAAGATGGGGGGTTTTACGGCCGGAGCGCGCCCCGCGCCAGAACGAGATGTAACTACTACGTTCGGTTGGAGGACGCACCCGCCGCTGTCTTTGGGGGTCTGCAGGCGCAGGACCCCAACGCCAGGCAGGGCCTGAGGGTTGAAATGACGCTCGAACAGGCATGCCCGCCGGGATACCGGCGGGCGCAATGTGCGTTCAAAGATTCGATGATTCACTGAATTCTGCAATTCACATTACTTATCGCATTTC
+
IIIIIIIIIIIIIIIIIHIIIIIIIHGIIIIIIIIIIIIIIIIIIIHHHEHHHGIIIIHIIIID=FHFDHIIIIIIIIIIIHIIIHHHHIHIIGIIHIHIIIIIIHEHHIIHHIIIIIIIIIIIIIIIIIIHIHHHIIIIIHIHIIIIIHHIHIIIHIIIIHIIHIHIIIIIIIIIHHIIIIIIIIIIHIIIIIIHIHIIIIIIHIHHIIIIIIIIHFIIIGHHFCCIIIIHIIIIIIIIIIIIIIHIIIIIIIIHIIIHHHHHHIIIIIIIIHIIIIIIIIIIIIIIIIIIIII
@HISEQ:711:H5NNWBCX2:2:1101:12175:14899:ATCTCGTA
TTAAGTTCAGCGGGTATCCCTACCTGATCCGAGGTCAAAAGTGTTAAGAAGACTTGATGGTCGCAAGTAACTATTAGCTAGAATCGCAAATTGTGCTGCGCTTCAATACCAATACACTGGCTGCCAATATCTTTAAGGCGAGTCCAAACGCAGGGAGAGGACAAACACCCAACACCAAGCATAGCTTGAGGGTACAAATGACGCTCGAACAGGCATGCCCCATGGAATACCAAGGGGCGCAATGTGCGTTCAAAGATTCGATGATTCACTGAATTCTGCAATTCACACTACTTATCGCATTTC
+
IIIIIHHIIIIIIIIIIIIIIIIIIIIIIIIIIIIIIIIIIHHIIIIIIIIIIIIIIIIIIIIIIIIHIIIIIIIHIIIIIIIIIIIIIIIIIIIIIIIIIIHIIIIIIIIIIIIIIIIHHIIIIIIHHIIIIIIIIIIIIIIGIIIIIIHIIIIIIIIIIIIIIIHIHIIIIIIIIIIIIIIIIIIIIIIIIHIIIIIIIIIIIIIIIIIIIIIHIIIHIIIIIIIHIIIIIIIIIIIFIIHHFIIIIHIIIIIIIIIIIIIIIIIHIIIIIIIIIIHHHIIIIHIIIIIIIIIIIIIIIII
@HISEQ:711:H5NNWBCX2:2:1101:1528:15024:ATCTCGTA
TTAAGTTCAGCGGGTAGTCCTACCTGATTTGAGGTCAAGATGGTCAATACAGATGAGGTTTAGAAAGCAGCATTAAGCAGATGTCCAGGATGTAGATAATTAATCACACCTGTAGACAGTTCCACCAAGGTACTGCTAATCAATTTCAGGGAAGCAGACTACAAAAGCCTGCAACAACCCAAATCCAAGCCACACCAGGTGTGGTTGAGAATTTAATGACACTCAAACAGGCATGCTCCTCAGAATACCAAGGAGCGCAAGATGCGTTCAAAGATTCGATGATTCACTGAATTCTGCAATTCACATTACTTATCGCATTTC
+
HIIIGHIHIIIIIIHHIIIIGIIIIIIIHIIIHIHHHHIHIIIIIIIIIIIIIHIIIIIIHIHHHIIDFHGIIIHIIIIIIIIIGHHGHGIHHIIIIIIIIIIIIIIIIIIIIIIIIIIIIIIIIIIGHEIIIHIIHIIIIIIIIIIIHHIIIIIIIIIIIIIIHIIHIIHIIIIIIIIIHHIHIIIIIHHHHIIHHIHIIHIHGHIHIIIIIIIIIIIHGHEIIIHIIIHHIIIIHIHIIHIIHHIIIIIHHHIHIHIHGIIGIIIIIIIHIHGIIIIIIIGIIIIIIIIIIIIIIIIIIIIIIIHFHIIHIIGHIIIII
@HISEQ:711:H5NNWBCX2:2:1101:2992:15037:ATCTCGTA
TTAAGTTCAGCGGGTAGTCCTACCTGATTTGAGGTCAAATAGTCAATAAATTGTCTACATACGTAGACGGTTAGAAAGCAGAACTTCCCTTTTCCTCTGAGACTACAGGTAGAGCAAAATTAATTGCAACACCAAAACCAGTATTACTACTGAGAGATAACAGATAAAGCAAAATTAATTGCAATATCCACACCAGTATTGCTACTGAGAAATCTCAGGAGAGCCGAACATCTAAGACGCCAGCATGCTCCCACATCCAAGCATCAATAAGCTAATAAAAGCTATTGAAGTTGAGAATTTAATGACACTCAAACAGGCATGCCCTCCGGAATACCAGAGGGCGCAAGGTGCGTTCAAAGATTCGATGATTCACTGAATTCTGCAATTCACATTACTTATCGCATTTC
+
IFHF@DEFHHGHGHIDHHHEHHEHHIHIHHHHE?1<DGGHIIGHHHH?EHHHHIIGHHHGHI1CCEHC=EDCHH@1CGHIHHIHIH@HHEHHIFEHHGIIEHIIHHEHHIIIGIHHHHIIEHIEFHEHGCHIGHFHHIHEHHHHHHCCHFHHIHHHCHHHEHHEHHHIGHIGEGEHHHHE?BEHHIHH.BCHIIFEFHHHHHIAHEEC?FA@?GEFIHHA6@HHE..88..6.E-DHHHG@7.D7.HC.EF@/HGGHHF<CC<//HHFC</D//G@<<</FG0C<0EGIHE@C?DC?HHHG?FD1CD1HG@D<EG@HEF1<C/<GC1D1FCHFCCHECIHHCCC1D</<0DEG<?HIEG@EEIFHCHHG?HD<@1C<1<1HIHGDC1G<11<1DC0GD0@IHD/?DD
@HISEQ:711:H5NNWBCX2:2:1101:6773:15023:ATCTCGTA
TTAAGTTCAGCGGGTGGTCCTACCTGATTTGAGGTCAAGTTTATCAAATCCAACGACATATAAGCAGCCATGACCTTTCCCATCAGATGCAGATAATTATCACGCCTGACAGAGGTTTGACCACTCATGCATTTCAGGGGAGCAGACTACAAGCCCAGAGCCTGCATAACCCCCAAATCCAAGCCACACACACCATGGTGTGGGTTGAGATATTGACGACACTCAAACAGGCATGCTCCTCGGAATACCAAGGAGCGCAAGATGCGTTCAAAGATTCGATGATTCACTGAATTCTGCAATTCACATTACTTATCGCATTTC
+
IIHIFFHFEHHIH</FCECGEEGHHI1<DGH@GHGHIIHCHHHF@FHEHIHHGGIHCHHHGHI?EEF<<CGHIHIIGHEEHHH<CHEHIIIHHGHEGCCFHHHIHHHIIHH?GHEFHFHHIIIIHIIHHEHHHCHHHIIHHHHIIHHFHHGHHHHIHHGIHHGEHGIIHIHHEDHHHHGHHHIHIHHHIHGHHCGEHHHHHIGFCEHHHFEGIHHCHGGGGHFDFC@IIIIIHHECCHC0HIHHEGHIGIHHGHF/EFHHHHHHHHHEEGIIIHHFHEHHHCG?HHHHEHHHHGHGEHEEEHFEHECHGFHHHHHHGIIIH
@HISEQ:711:H5NNWBCX2:2:1101:13070:15098:ATCTCGTA
TTAAGTTCAGCGGGTGGTCCTACCTGATTTGAGGTCAAGTTTATCAAAATCCAGCCCCCAGCTCCAGCAGCACGGCCCCTGATCGGATGCAGATATGTATCGCACCCAACAGAGAGGTCGTCGCCACTCATGCATTTCAGGAGAGCAGACCCACAAGTTTAGGGCCTGTAACCCCCAAGTCCAAGCCACACATCACGATGTGGTTGAGATATTAATGACACTCAAACAGGCATGCTCCTCGGAATACCAAGGAGCGCAAGATGCGTTCAAAGATTCGATGATTCACTGAATTCTGCAATTCACATTACTTATCGCATTTC
+
IIIIIIIIIIIIIIIIIIIIIHIIIIIIIIIIIIIIIIIIHIIIIIIIIIIIIIIIIIIIIIIIIIIHIIIIIIIIIIIIIIIIIIIIIIIIIIIIIHIIIIIIIIIIIIIIIIHIIIIIIIIIIIIIIIIIIIIIIIIIIIIIIIIIIIIIIIIIIIIIIIIHIIIIIIIIIIIIIIIHIIIHIIIIIHIIIIIIIIIIIIIIIIIIIIIIIIIIIHHFIIIIIIIIIIIIIIIIIIGIIIIIIIIIIIIHIIIHIIIIIHIIIIIIIIIIHIIIIIIIIGIIIIIIIIIIIIHIIIIIIIIIIIIIIHIHIIIIIIII
@HISEQ:711:H5NNWBCX2:2:1101:3070:15447:ATCTCGTA
TTAAGTTCAGCGGGTAATCCTACCTGATTTGAGGTTAAATTGGTCATAAGGATGAGGGGAACCACCCCCCCCATCAGTTATGAGCGAGCGAAACTTTCCGCAGCTGCACAACCACACTCAAGCATGAAAAGACTATCAATGCCAGAGAGGCGTGGGTGCCATGCAGATGTCACATCACTAATGTATTTCAGGGGAGCTGGGCTTTCTAAACAAAAGGCCAGCACACCCCAATTCCAAAAGAGAAAATCTGTGAAGATTCTCTTTTGAGGATTCAATCACACTCAAACAGGCATGCCCCTCGGAATACCAAGAGGCGCAAGGTGCGTTCAAAGATTCGATGATTCACGGAATTCTGCAATTCACATTACGTATCGCATTTC
+
IIIIIIIIIIIIIHIIIIIGIIIHIIIIIIIHIIFHHHIIIIIIIIIIIIIIIIIIIHIGIIIIIIIHHIIIIHIIIIIIIIIHIIIIIHHIIIIIIIHIIIIIHIIHIIIIIIIIIIIIIIHIIIHFHGIHIIIIIIIIHIIIIGIHHIIIIIIHDHIHHIIHHHGIIHIIIIIIIIIIIIIIHHIIHHHIIIHHHHGHIGIIGHIIIIIHHHHIIHIHHIIIIIIIIIHGHHIIHHHIIGIIIIHHHIIIIIHIIHH@HHEHHIHE?HHHIGIHIHHHHFHHHEIIIIIIIIGIHDGIIIIIIIIIIHGDHHIIIIIIIHEHHIIIIIIIIIHIHIIIIIHIIIIHGGIIIIHIIIIIIIIIIIIIIHIIIIIIHIIH
@HISEQ:711:H5NNWBCX2:2:1101:4076:15302:ATCTCGTA
TTAAGTTCAGCGGGTATTCCTACCTGATCCGAGGTCAACCATGTAAAAGATGGGGGGTTTTACGGCCGGAGCGCGCCCCGCGCCAGAACGAGATGTAACTACTACGTTCGGTTGGAGGACGCACCCGCCGCTGTCTTTGGGGGTCTGCAGGCGCAGGACCCCAACGCCAGGCAGGGCCTGAGGGTTGAAATGACGCTCGAACAGGCATGCCCGCCGGGATACCGGCGGGCGCAATGTGCGTTCAAAGATTCGATGATTCACTGAATTCTGCAATTCACATTACTTATCGCATTTC
+
IIIIHHHIIIIIIHIIIIIHIHIIIIIIIIIIIIIIIHIIIIIIIIIIIHIIIIIIIHIHIHIHGHHHGIIHIIIIIIIHIIIHIIIIIIHIIIIIIIIIIIIIIIIHIIIHIIIIHIIIIIIHIIIIIIIIIHIIIIIGIIIIHHIIIIIIIIIIGHIIIIIIIIHIIIIIIIIIIHIIIHHIIIHIHHHIIIIIIIIIIIIIIIIIHHHHEHIIIIHHHIIIHHCHIIIIIIIIIIIIIIIIHGHIIIIIIIIIHIHHIIIIIIIHIIIIIIHIIIIIIIIIIHGIIIIIIGI
@HISEQ:711:H5NNWBCX2:2:1101:5723:15270:ATCTCGTA
TTAAGTTCAGCGGGTGGTCCTACCTGATTTGAGGTCAAGTTTATCAAAAGCCCATCTTATGAGCAGCAAAGAACACGCCCCACAGATGCAGATAAATGTATCACACCTTAGGGCTTTCTCATTACTGGCTCCATGCATTTCAGGAGAGCAGACTACAATAGCAGAGCCTGTAACCCCCAAGTCCAAGCCCGACAACCCTCGCGGGTGTGGGTTGAGATGTATAAATGACACTCAAACAGGCATGCTCCTTGGAATACCGAGGAGCGCAAGATGCGTTCAAAGATTCGATGATTCACTGAATTCTGCAATTCACATTACTTATCGCATTTC
+
IIIIIHIIIGHIGIIIIIIHGIIIIHHGHHGHIIHCHHIHIIIIIIIIGIIIIIIIIIHIIGIIIIG@HHHHIIHIIIEHIIIIIIIIHIIIIIFIIGIIIIIIEHHIIGIHIHIIHIHIIIIHHIIIEHHHIHHHIIIIHHHIIIEHEHHIIIIHIIIHIHIIIIIIIIIIIIIIIIIIIHIHGHIHHHHIIIIIIHHHHIIIHIIIIIIIIIIIIIIIHIIIHHHHHCIIIIHGHIIIHIHIHIIHHIIIIHIIIIIIIHHHIHIIIHHHGIIIIIIIIIIIHIGHIIIIIIHGIHEIHIIIGIIIIIIIIIIIIIIIIHIGIIIIHI
@HISEQ:711:H5NNWBCX2:2:1101:8620:15426:ATCTCGTA
TTAAGTTCAGCGGGTCTTCCTACCTGATTTGAGACCATGGTTCAGAGAAAAGTTAATTACTTAACTTTCCTCTTAAATGGTTATGGACCTATCCTAATTTTCGCCTTTAACGATCAACCAAACTGCCATCAATTTACTAGGAAATATTTCTTGATTACTCAAAAAATCAATCTTTTGATTAACGACTGCCCAATAGATCAAGCAAAGACCGCAACAGGCTTTTAGTTTTAAGTGATACCTTAACAAATATCTCCCAAATCACTTGATTCAATAAAGATTCAAGTAAGAATACTAAAGATTCTCAAACAGGCATACACTACCGAAATAGAGTGCAAAGTGCGTTCAAAGATTCGATGATTCACGGAATTCTGCAATTCACATTACATATCGCATTTC
+
GCEEHIII1<1CFDCCH?@GFHIICH1<F@@@G1<1<CGHII1@GCGFFCHH@F<DGHHHFFGGCHHCHFE?CGGHHHIEFCGEH?HFHCHH1FHHEEHHICEH@HHHHIGE=CHD?G1GE@CCHC?FHHEGH@?FEH?H?HH?GCCFG/CGH@FH?FHHC@GFG//D?GGGEHHHH=G.AEEHDHGIIFAA.BFCHAFHEHIHIIHGH7..D.F.D..C8//////</<</</F<CD/?C<<<<///C<</CHH@C<0C<<C000<<GD@1<<111GCE@C<CEG@D<1DD1<D11<11C1<11<D<<1D1<1<101EHF<11111<111HF@@HE<E<<11D11D011<FCD<<111<1<1<D11<D<1<1<<F<1<11111/<<<<1<<//CC
@HISEQ:711:H5NNWBCX2:2:1101:18357:15330:ATCTCGTA
TTAAGTTCAGCGGGTGGTCCTACCTGATTTGAGGTCAAGTTTATCAAAATCCAGCCCCCAGCTCCAGCAGCACGGCCCCTGATCGGATGCAGATATGTATCGCACCCAACAGAGAGGTCGTCGCCACTCATGCATTTCAGGAGAGCAGACCCACAAGTTTAGGGCCTGTAACCCCCAAGTCCAAGCCACACATCACGATGTGGTTGAGATATTAATGACACTCAAACAGGCATGCTCCTCGGAATACCAAGGAGCGCAAGATGCGTTCAAAGATTCGATGATTCACTGAATTCTGCAATTCACATTACTTATCGCATTTC
+
IHHHIGHIIGGIIIIIIIIIIHIIIIIIIIIEHIHHIIIIHIIIIIIIIIIHIIHIIIHIIIHIIIIHHHIIIIGHHHIHHIIIIIIIIIIIIIIIIIHIIIIHHIIIIIHHHIIIIHIIIIIIIIIIHGIIIFIIIIIIHIHIHHHIGIIHIIHIHHHFHHGIGHHIIHIIHHIIIIHHHIIIIIIIIIIIHHIHIHHIIIIIIIIIIIIHHIIHIIHHGGHIIHIGIIIGHIIIIIGHIIIIIIIIIHIIIIHHGIIHHHIIIHHFIIIIIIIHIIIIIIIIHHGIGIIIIIIIIHGIIIIIIIIHH@IIHIIIIHGI
@HISEQ:711:H5NNWBCX2:2:1101:20874:15428:ATCTCGTA
TTAAGTTCAGCGGGTGGTCCTACCTGATTTGAGGTCAAGTTTATCAAAATCCAGCCCCCAGCTCCAGCAGCACGGCCCCTGATCGGATGCAGATATGTATCGCACCCAACAGAGAGGTCGTCGCCACTCATGCATTTCAGGAGAGCAGACCCACAAGTTTAGGGCCTGTAACCCCCAAGTCCAAGCCACACATCACGATGTGGTTGAGATATTAATGACACTCAAACAGGCATGCTCCTCGGAATACCAAGGAGCGCAAGATGCGTTCAAAGATTCGATGATTCACTGAATTCTGCAATTCACATTACTTATCGCATTTC
+
IIIIIHIIIHIIHIHIIGHIIIIIHIIIHIIIIIEHFHIHFHHIIIIIIHHHHGHIIHIIIIIIIIHGHIIIIIIIIIIHIIIIIHHIIIIIIHIHIIHIHIIIIIIIEHHIIIHHHHFDEHHHIHHGHHHIIIHHHIHIIHIIIHHHIIIIIIGIIHHHIIIGFIIGIHIIIIIHGHEFHHHHHIIHIGHHIHIIIIIIIGHGHIIIIIIIIIIIIIHGIIIIHHIIIIIIIIHGGIHHHHIHHIGHIHIHIHIIIHGIIHHFIIIIIIIHHIIHHHIIIIIHHIIHFIIIHFIIIIHIIIIIIIHIIHIIIIHGIIII
@HISEQ:711:H5NNWBCX2:2:1101:8206:15577:ATCTCGTA
TTAAGTTCAGCGGGTAATCCTACCTGATTTGAGGTTAAATTGGTCATAAGGATGAGGGGAACACCCCCCCATCAGTTATGAGCGAGCGAAACTTTCCGCAGCTGCACAACCACACTCAAGCATGAAAAGACTATCAATGCCAGAGAGGCGTGGGTGCCATGCAGATGTCACATCGCTAATGTATTTCAGGGGAGCTGGGCTTTCTAAACAAAAGGCCAGCACACCCCAATTCCAAAAGAGAAAATCTGTGAAGATTCTCTTTTGAGGATTCAATCACACTCAAACAGGCATGCCCCTCGGAATACCAAGAGGCGCAAGGTGCGTTCAAAGATTCGATGATTCACGGAATTCTGCAATTCACATTACGTATCGCATTTC
+
GHHHH?GHHIGICHHCHIHCHHEHIIGH@GEHHHHHHGHII@?FHHHHIHIFHIIE@GCHHGECEFC<<EDEHCHEFEHIHIIIDIGIIIIGHHHIIHHIGHHIIGIHICHIIHHGHFHIIIHIIIIHHHHGIIIICHDHHEHFHIDHIIEEHHDDEHHIIHGHDHHGHIIIHCECHHHHIHHHHHHHEHFHHIIHHHHHEGEIHIHB.HGHHIHGECEB7?C7.@EHCC@7<<///@@</C?GCGF@@HG</<</EHEHFC@0HEEEIIIHG@<0<011<1EEHGHHHG</C/?CDF1HHEHHEEGCEC0GIHFEEC/HGD?@CF1EC<H@GE?EEGHHD@@GHHEHGHHEFHEFC?GE@HIHEHHECGHEHHEF<E
@HISEQ:711:H5NNWBCX2:2:1101:8728:15523:ATCTCGTA
TTAAGTTCAGCGGGTGGTCCTACCTGATTTGAGGTCAAGTTTATCAAAATCCAGCCCCCAGCTCCAGCAGCACGGCCCCTGATCGGATGCAGATATGTATCGCACCCAACAGAGAGGTCGTCACCACTCATGCATTTCAGGAGAGCAGACCCACAAGTTTAGGGCCTGTAACCCCCAAGTCCAAGCCACACATCACGATGTGGTTGAGATATTAATGACACTCAAACAGGCATGCTCCTCGGAATACCAAGGAGCGCAAGATGCGTTCAAAGATTCGATGATTCACTGAATTCTGCAATTCACATTACTTATCGCATTTC
+
EGFHIHI@HHD?HHIIIHHHHHHIHIGHHHHHHGFFFHHGDHHHI1@@EF@CGHHHHCDHH?HFGGHGHHIIIIIHIHHIIIHIIHCGHHHDCCFHIIHGHHIIHHIIECGH@HHIIIIHFHHEHFHGFFHIA0=GGFIHHGH8DAGD@EBFCGBDFHHFEHIGHIHHEGHHGG@FCEGGHED@FGGHIIH@EGEHHIGCEGHCBFGAGHF@GGHFHHHHHGHGEFHG@1IIHHHHHHCFECGCGHFIHHDEHCHHGHGCCCCFD1<HGFEEHDDDCHHEHFF@DHH?FHFEF@@HHEHGIIHIHFIHHGEDEFEHDF<E
@HISEQ:711:H5NNWBCX2:2:1101:12537:15745:ATCTCGTA
TTAAGTTCAGCGGGTGGTCCTACCTGATTTGAGGTCAAGTTTATCAAATCCAACGACATATAAGCAGCCATGACCTTTCCCATCAGATGCAGATAATTATCACGCCTGACAGAGGTTTGACCACTCATGCATTTCAGGGGAGCAGACTACAAGCCCAGAGCCTGCATAACCCCCAAATCCAAGCCACACACACCATGGTGTGGGTTGAGATATTGACGACACTCAAACAGGCATGCTCCTCGGAATACCAAGGAGCGCAAGATGCGTTCAAAGATTCGATGATTCACTGAATTCTGCAATTCACATTACTTATCGCATTTC
+
IIIHIIIIHHIIIIIIIIHIIFIIIHIIIGGHIIIIIIIHIIIIIIIIIIHIIIIIIIIHIIIHIIIFHHIIHHHIIIIIIIIHHHHHIIHIIEHHIHIIIIGHIIIIIIIHHHHIHIIIIIIIIIHHIIHHIIHHGHHHIIIIHIIHHIIIIHIIIIIIHHIIIIHIIIIHIIIIIHHIIIIHIIIIIIHGHIIHHIIIIHIIHHHIIIGIHHIIIIIIIIIIIHHIIIHIIGIIIHIIHIIIIIIGIIIIHHIIIIIIIIIIHIIGIIHIIIIIIIIHIIHIIIIIIIIIIIIIIIHIIIIIIIIIIIIIIIIGIIIII
@HISEQ:711:H5NNWBCX2:2:1101:14499:15533:ATCTCGTA
TTAAGTTCAGCGGGTAGTCCTACTCGATTTGAGGTCAAGTTGTCAGAATTGTCCGAAGACAGTTTGTGAAGCACAGAGCTCCCAATCAGCCACCCTCTTACGAGGCGCCGGCGAAGACACTTATCACGCCGTACTATGTCCAATCAGGAGTTGCACTAACGCATTTGAGGTGAGCCACCACGCAGCAGCAACACCCAAGTCCACCACTCGCAATCCAAAGGATCAGAGTGTGAGAGTACAATGACACTCAAACGAGCATACCCTTCGGAATACCAAAGGGTGCAAGGTGCGTTCAAAGATTCGATGATTCACTGAATTCTGCAATTCACATTACTTATCGCATTTC
+
IIHIHIIIIIHIIHIIIIIHIIIIIIGIIIIIIIHIIIIIIIIIIIIIIIIIIIIIIHHIIIIIIIIHIIIIIIIHIIIIIIIIIIIIIIIHHIIIIGIIIIIIHIHIIIIIIIIIIIIIIIIIIIIIIIIHHIIIIIIIIIIIIIIIIIIIIIIIIIIEIHHIIIHIIHIHIIIIIIIIIIHIIIIIIIIHIIIIIIHHHHGIHIIIIIHHHHIIIIIIIIIIIIIIIIHIIIIIIIIIIIIHIIIIIHHHIIIIIIIIIIIIIIIIIIIIIIIIHGIIIIIIIIIIIIIIIIIIIIIIIIIIIIIIIIIIIIIIIIIIIIIIIIIIIIIIIHHIIIIIIIIIII
@HISEQ:711:H5NNWBCX2:2:1101:12902:15780:ATCTCGTA
TTAAGTTCAGCGGGTATCCCTACCTGATCCGAGGTCAACCTTAGAAATGGGGTTGTTTTACGGCGTAGCCTCCCGAACACCCTTTAGCGAATAGTTTCCACAACGCTTAGGGGACAGAAGACCCAGCCGGTCGATTTGAGGCACGCGGCGGACCGCGTTGCCCAATACCAAGCGAGGCTTGAGTGGTGAAATGACGCTCGAACAGGCATGCCCCCCGGAATACCAGGGGGCGCAATGTGCGTTCAAAGATTCGATGATTCACTGAATTCTGCAATTCACATTACTTATCGCATTTC
+
IHHIIIIIHHIIIIIHIIHIIIIIIIGIHIIHHIIIICHHHEHIIIGEHHIIIEHIIGIIIIHHIIHCEHHHIIIIIIIIIIIIIIHIHDHHHIIIIIIIIIIHIIIGIIIHHIIHHGIGHIIIHHIHHCHIHHHIIIHIHIIIIIIHIHHHIHIHHIIHHHIIIIIIIHEIIHIIIHIFEHHHGIIHHHHHHHIIHIGIIIIHIHHGHHIHIHHIIHIIHIHIIHECIHEE@@HIHHIIIIHIIIIHGEHIIHIIIHIIHIIIHHIIHIIHIIIIIIIIIIHHIHHEHEIIIIHH
@HISEQ:711:H5NNWBCX2:2:1101:13868:15939:ATCTCGTA
TTAAGTTCAGCGGGTAATCCTACCTGATTTGAGGTTAAATTGGTCATAAGGATGAGGGGAACACCCCCCCATCAGTTATGAGCGAGCGAAACTTTCCGCAGCTGCACAACCACACTCAAGCATGAAAAGACTATCAATGCCAGAGAGGCGTGGGTGCCATGCAGATGTCACATCGCTAATGTATTTCAGGGGAGCTGGGCTTTCTAAACAAAAGGCCAGCACACCCCAATTCCAAAAGAGAAAATCTGTGAAGATTCTCTTTTGAGGATTCAATCACACTCAAACAGGCATGCCCCTCGGAATACCAAGAGGCGCAAGGTGCGTTCAAAGATTCGATGATTCACGGAATTCTGCAATTCACATTACGTATCGCATTTC
+
IIIHIGHIIIIIIIIIHIIHGHIIIIIIHFHHHIHIIIIIIIIIGIIIIIGHIIIHHIIIGHFHIHIHIIIHIIIIIIIIIIGIIIIIIIIIHIIIIIIIIIIHIIIIIIIIIIIHIIIIIIIIIIIIIIIIHHIIIIHIIIIIHHGGHIHCHHDHIIIIIIIIIIHHHIHHHIIIIIIIIIIIIHIIIHIHHHIIIIIIIIIHIIIIIIIIIHHHIHIHDIHHIIGIIIHIIIIHIIIHIIIIIHHFGIIIIHGHHHHHIHIGIIIIHIIIHHHHHGHCHHFCFIHIIIIIIIIIIIIIIIIIIIIIHHIHIHGHIIHHIIIHHGIIIIHIIIHIIIIIIIHIIHIIIIIIIIHHIIIHHHIHIIIIIIIGIHEHHE
@HISEQ:711:H5NNWBCX2:2:1101:16678:15987:ATCTCGTA
TTAAGTTCAGCGGGTATCCCTACCTGATCCGAGGTCAAGAGTGTAAAAAGTACTTTTGGACGTCGTCGTTATGAGTGCAAAGCGCGAGATGTACTGCGCTCCGAAATCAATACGCCGGCTGCCAATTGTTTTAAGGCGAGTCTACGCGCAAGGCGAGACAAACACCCAACACCAAGCAGAGCTTGAAGGTACAAATGACGCTCGAACAGGCATGCCCCATGGAATACCAAGGGGCGCAATGTGCGTTCAAAGATTCGATGATTCACTGAATTCTGCAATTCACACTACTTATCGCATTTC
+
IIIIIIIIIIIIIHIHIIIIIGIIIIIIIIIHIIIFHIIGHEHIIHIHIGHHHIIIIHIIIIIIIIIFHIIIIIIIIIIIIIIIIIIIIIIIIIIIIIIIHHIIHHIIIIIIIIIIIHHIIIIIIHIIIIHIIHHIIIIHIIIIIIIIIIHHIIIIHIIHIIIIIHIHHIIIIIGIIIIIIIIIIIIIIIIIIIIIIIIIIHIIIIIHHGIIIIIIIIIIIIIIIIIIHHHHIIIIHGIIHEIIIHEIIIIIIHIIIIIHIIIIIIGIIIIIIIIIIIIIIIIIIIIIIIIIIIIIHIHI
@HISEQ:711:H5NNWBCX2:2:1101:2911:16162:ATCTCGTA
TTAAGTTCAGCGGGTAGTCCCACCTGATTCGAGGTCAAAACAGAAGCCAAAACAGATTACAATCCGTCAAAGCCGAATTAGAAGCAATCCCAGATCAGAGTTGGCCATCTTTCCTTGGCCATTGAAAAGATGAGACTCGAGCGGTCAAGTTCATTTATCACGCTGAGCAGAACCAATTCCACACCACATCAGGATCAGCTAATGTTTTTAAGGCCAGCCTTTCCCAACGAATGGGCACAGCAAAGCCCAATTACCAAGTTTGAGACGGAAAACCATCCAAGCTTGAGGATTTCACGGCACTCGAACAGGCGTGCTCCCCGGAATACCAGGGAGCGCAAGGTGCGTTCAAAGATTCGATGATTCACTGAATTCTGCAATTCACATTACTTATCGCATTTC
+
HIHII1DGFHIHH<E<GGHFGHHI?H?FH?HHIIHHHIIIEHFHHHHHHIHHIHICEFHIGHHIIEHC@DEHIIIIHHIIIIIGHIGHIHHEGEHIIIGIHIIHIIHHICCDHHIIG?HHIIIIIGHHIIHIIHHH@FHH=HHHGEHHIIIIGFHHCHIEFGHCHHHHEHHHFCGHGHIHEHHIHIIHHHEHHCEHEHHHHH.GBFHHHEEHEHFC.8....7...A?FB6.....F6...F9...HF.B97.D7..;.D;.:.CHGIIHHHECCHED/HGHGG?GC?C/GE/<<<0CCHGDHHF<C<</11=<</GHGCHCE<<?EC<<<C/<<1CD//C0<<1<1HGG0D<1F<<HEHHFC1C<CHHHGC1<1?HHE@C1IHHHFDHECHHHHIHCH
@HISEQ:711:H5NNWBCX2:2:1101:3296:16237:ATCTCGTA
TTAAGTTCAGCGGGTATCCCTACCTGATCCGAGGTCAACCTGTAATAAATGGGGGGTTGCTGGCAAGCATCCGCCGGGACCCTGTAGCGAGAGATGTACTACGCTTAGAGCCAGACGGCGCCGCCACTGGTTTTAGGGCACACCGGGGACCGGTGAGGCCCAACACCAAGCTGAGCTTGAGGGTTGTAATGACGCTCGAACAGGCATGCCCCCCGGAATACCAGGGGGCGCAATGTGCGTTCAAAGATTCGATGATTCACTGAATTCTGCAATTCACATTACTTATCGCATTTC
+
HIIHIIIIIIIIIIIIIIIIIIIIIIIIIGIIIGIIIHHIHIIGHGIIIIIIIHIH/CEHHHHHHIIGHHHIIIIHGIIIIIIHIHIIIIIHHIIIIIIIIIHHHIIIIIIIIHHIIIIIIIIIIIIIIHIIIIIIIIIIIHIIIIIHIIIIGDHHIIHIIIIIIIIIIIIIIIIIIIIIIIIIIIIIHHHHHIHHIIIIHIIIIIIIIIIIIIIIIIIIIIIIIIIIIIIIIHHHIHEHHIIHHHIHIIIIIIIIIIIIIIIIIIIIGIIIIIIIIIIIIIIIIIIIIIIIII
@HISEQ:711:H5NNWBCX2:2:1101:11989:16027:ATCTCGTA
TTAAGTTCAGCGGGTAGTCTTATCTGATTTGAGATCTTGTCTTAAGAAAAAAAAAAAATTTTTTTCTAGTTGTTATATTTTTATGTACCCTATTTTTTTATTTATTTAATCATTAAAAAAAAAGCAATCAAAGAACAATAAAGTTAATTGGTCATGCCTTTTTAAGATAAAATAATTTTTAAAAAAAAAAGAAGGCAACAAATAATTTACAGGTCATTCCAAAAAAAAAAAAAAAAAATTCTTTTTTTTTTGAAAGGTCCCAATTCCATAAAATTAAAAAAATTAAGTTTATGAGTTTAAACTGATTCTCAAACAGATATGCTCTTCGGAGTACCAAAGAGCGCAATGTGCGTTCAAAGATTTAATGATTCACGGAATTCTGCAATTCACATTACTTATCGCATTTC
+
HHIIGGHHHCHH<DCEEHIHHHHHG?HHHHECECE?EHFHEEIIIGHHHHEHDDHH<DGFF@@CC1<D1DHEF@CEEGHEHHHE?FHEEFCEEHIHHHH?HHHEHFHHFF1<DFHHHEHDHIH00DD@0DHH<DHFEHDEHH0==/D@DD/;/DHEC/DFBFCEH/DAFBB@8A8BBF.:AABAG?8?CH.AE.B.BFAHHCHHH?E@#############HDHHIHDIHHHHEGHIIIFHCIHHHHHEHHHIIIHG@/HFIHGIGIIIIIIIHIIIIIIIIIIIGIIHHHHGEGGIIHHHIIIIHIGIIHHDHIIIHIIHHHIHIIIIIIIIIIIIIHIIIIIIIIHIHEIIHIIIIHHIIIIIIIIIHIIHIIIIIIIIIIGIHIIIIIIIIIIIIIIIIIIIII
@HISEQ:711:H5NNWBCX2:2:1101:19574:16192:ATCTCGTA
TTAAGTTCAGCGGGTGGTCCTACCTGATTTGAGGTCAAGTTTATCAAAATCCAGCCCCCAGCTCCAGCAGCACGGCCCCTGATCGGATGCAGATATGTATCGCACCCAACAGAGAGGTCGTCGCCACTCATGCATTTCAGGAGAGCAGACCCACAAGTTTAGGGCCTGTAACCCCCAAGTCCAAGCCACACATCACGATGTGGTTGAGATATTAATGACACTCAAACAGGCATGCTCCTCGGAATACCAAGGAGCGCAAGATGCGTTCAAAGATTCGATGATTCACTGAATTCTGCAATTCACATTACTTATCGCATTTC
+
IIIIIHEGHHIIIIIIIIIIIHIIIIHHIIICHIEHHHIHHIHIFHIIIIIIGHHIHIHHGIIIIIHGHHIIIIIHHHIIGHIIIIIIIGGHHIHIIHHHHHFHIIIHHHIIIHIIGIIIIIHIIIIIIIIHHGIIIHIIIHFIIIIIHHHIIIIHHHHIIIIIIIIIHIHFFHEIHIIHIIIIIIIHIHHHIIIIIIIIIIIHIIIIIHHHIIIIIHHIIGIIHHIIIIHIIIIIIIIHHGIIIIIIIIIIIIIIIIIIIHHEIIIIIIIHIIIIIIIIIIIIIIIIIIIIIIIIIIIIIIIIIIIIIHIIIIIIIIGI
@HISEQ:711:H5NNWBCX2:2:1101:5865:16319:ATCTCGTA
TTAAGTTCAGCGGGTAGTCCTACTCGATTTGAGGTCAAGTTGTCAGAAGTTGTCCGAAGACGGTTTGAAAGCACAGAGCTCCCAATTGGCCACCCTCTAATGAGGTGCCGGCGAAGACACTTATCACGCCGTACTATGTCCAATCAAGAGATGCACTAACACATTTGAGGTGAGCCACAAGGAAAGCAGCAAGCACCCAAGTCCACCGCTCCCCAAATCCAAAGGACCGGAGAGTGTGAGAGTACAATGACACTCAAACGAGCATACCCATTGGAATTCCAAAGGGTGCAAGGTGCGTTCAAAGATTCGATGTTTCACTGAATTCTGCAATTCACATTACTTATCGCATTTC
+
@HH<FD<GCFCHHCCHHEGHHEHGCGCG1<11<CG@C<GD1C1CCC11<D1FGH@E/E<@CE0<D@GC<CFHHIIEHFIIIF@<CGH1<FH?HHFFEHHEH@EFEHHCFCEEDHIGFFHECE@<<FHH?G?ECE?HGFEHHHHIHFIHCEAFFAGDG?FHFHHFIGHHHB::HH8AAGHEGIIGIGHHHHHIGGHB@GHHGGEHHHHDHDHHCEHGD/CHGHG??CCEFHHHHHIIHEHG?IHHHF?EFHEIHHHH@<=HHCHHCIHHHFIIHEHHH@DCHF<<1IIHHFIGIHIHFHGFCEHEEHIHHHHHCIIIIIHGEHHHGEEHHIHHCEHECEGHHE?IGCCGHDHC
@HISEQ:711:H5NNWBCX2:2:1101:5783:16486:ATCTCGTA
TTAAGTTCAGCGGGTAGTCTCACCCGATTTGAGGTCAAGGTTTTCTTTTTGTGGGTCCAGCCTCCCGCCGATGTGGACGGCAGTGACCGGAGCACCATCATTGTCAATGAGACGGTTGGCAGCAGGCATCCAAGGGACAGTGCTAAACCCAAAACGTAGAAACATTTTATCACGTCAAGGATCAGCAAAGCGGACCCCACTAATTCATTTGAGAGGAGCTCGCTTTCGAAAGAAAGGGCGAGCATTAAACCTCCAAGTCCAAAAATCCCTTTCCCGACCACGATGGTTCAAAGAGAAAAGGGTTTTTGAAGATTTCACGACACTCAAACGGGTGTGCCCCTCGGAATGCCAAGGGGCGCAAGGTGCGTTCAAAGATTCGATGATTCACTGAATTCTGCAATTCACATTACGTATCGCATTTC
+
HIIIIIIIIIIIIIIIIIIIIIIIIIIIIIIIIIIIIIIIHIIIIIIIIIIIIIIIIIIIIIIIIHIEIIIIHIIIIIHIHIIIIIIIIIIIIIIIIIIIIIIIIIGIIIIIIIIHHGHIIIIHIIHGIIIIIGHHHIFIIIIIHIIIIHGHIIGHHGHCHHFIIHHIIIIIIIHICHIIHEHIHGHHHIGGIGHHICHHIHIHIHHHIIIIHHHGHGHHDF5--@=H@?HCIIHHGHHEG6@F?EHHGGEEHHGGHHCHHGIHHHIHFF??CIHHIHHHHHCE@?EHIIHEIIHHFIHHDIIIIIHIHIHIHHCIHCIHIHHHHHEDIIIIIIHIHIIIIIIIIIHIIIIIIHIIHIIIHIIIIHHH?IIIHIIIHHIIIHIIIHHIIIHIIIGIIIIIIIIIHIGHGIIIIIIHEGIIHI
@HISEQ:711:H5NNWBCX2:2:1101:7690:16295:ATCTCGTA
TTAAGTTCAGCGGGTATCCCTACCTGATCCGAGGTCAAAATAAAAAGTATGCTTATGGATGCCCCCCCTCGCCGCAAGAGACGCAATTCTGCTGCGCTCAAAGCCGCTGGAGTGGCTGCCAATAGTTTCGAGGCGAGTCCGCGGGGGACAGACGCCCAACACCAAGCTGTGCTTGAAGGTGAAAATGACGCTCGAACAGGCATGCCCTAAGGAATACCAAAGGGCGCAATGTGCGTTCAAAGATTCGATGATTCACTGAATTCTGCAATTCACACTACTTATCGCATTTT
+
IIIIIIIIIIIIIIIIIIIIIIIIIIIIHIIIIIHIHIIIIIIIIIIIHIIIIIIIIIIIIIIIIIIFHIIIIIIIIIIIIIIIIIIIIIIIIIIIHIIIIIIIIIIIIIHIIIIIIIIIIIIIIIIIIIIIIIIIIIIIIIIHIHIIIIIIIIIHHHGEHIIIIIIIIHIIIIIIIIIIIIHIIIIHIIIHHIIIIIIIIIIIIHIIIIHIIIIIIIIHHCIIIHEIIHHHIIIIIIIIIIIIIIIIIIIIIIIIIIIIIIIIIIIIIIIIIIHIIIIIIHIIIIIIII
@HISEQ:711:H5NNWBCX2:2:1101:11601:16292:ATCTCGTA
TTAAGTTCAGCGGGTAGTCCTACCTGATTTGAGGTCAAATTTGATATAAGAGTTCGTCCGAAGACCATTATAAGCGGACTTTGAAGTCGAATGACGGCGCAACTTTTATTATCACACCGACGTCCGGAAACCAAAGGTTATATTCCGCTGATGCATTTGAGAGGAGCCGACTAGACGCCAGCACGCTCCAAGTCCAAGCTCTGATTAGAAACAAATCAAATCAGAGTTGAGAATTTAATGACACTCAAACAGGCATGCCCCTCGGAATACCAAGGGGCGCAAGGTGCGTTCAAAGATTCGATGATTCACTGAAAATCTGCAATTCACATTACTTATCGCATTTC
+
IIIIHIIIIIIIHIIHIIIIIIIIIIHIHIIIIIHIIIIIIIIIIIIIIIIIIIIIIIIIIHIIIIIGHIHIIIIHIIIHIIIIIIIIIIHIIIIIIIIIIIIIIIIIIIIIIIIIIIHHIHIIIIIIHIIIIIIIIHHHIIIIIIIHIIIIIIIIIIIIIIIIIIIIIHIIIIIIIHIIIIIIIHHIIIIIIIIIIHIIHHIHIHHIHIIIIIIIGIIHIGIIIIIIIIIIHIIIIIIIIIHIIIHHGIIIIIIIGIIIIIIIIIIIIIIIIIIHIIIIIIIIIIHIIIHIIIIIIIIIIIIIHIIIIIIIIIHIIIIIIIIIIIIIIIIHIIIIIIIIIIII
@HISEQ:711:H5NNWBCX2:2:1101:13659:16271:ATCTCGTA
TTAAGTTCAGCGGGTAGTCCTACCTGATTTGAGGTCAAATTTGATATAAGAGTTCGTCCGAAGACCATTATAAGCGGACTTTGAAGTTGAATGACGGCGCAACTTTTATTATCACACCGACGTCCGGAAACCAAAGGTTATATTCCGCTGATGCATTTGAGAGGAGCCGACTAGACGCCAGCACGCTCCAAGTCCAAGCTCCGATTAGAAACAAATCAAATCAGAGTTGAGAATTTAATGACACTCAAACAGGCATGCCCCTCGGAATACCAAGGGGCGCAAGGTGCGTTCAAAGATTCGATGATTCACTGAAAATCTGCAATTCACATTACTTATCGCATTTC
+
EEHHIHIEHHHHIIIIIIIGIIIIIIHIGGEHIIIIIGHIHHGEHHHIIIGIIHHHIIHHGIIIIIHDEHHIIGHHHCDEHIIIGFHIHHCHHHHHHIGHIIIHFIICHFHIEEHHHEHIDFED@HHIIIIGHHHHIIIIIIHHGHHIIGHHIHIHHHHIIHIIIIIHHHHHHHHIHIIHHIIIIGHIIHHGIIIIIHHHHHHHHHIIIGIIIHIIGIIHIIIHIIIHIIIIHIIHGIIIHHEFHHIIHIIHFHIHGIHHHHGIHIIIHGGIIIHHHIIHHIIIIIIIIIIHHIIIIIHIIIHIIIIIIIIIIIIIIHIIIIHHHHIIIIHHIIIIIIIIIIII
@HISEQ:711:H5NNWBCX2:2:1101:14735:16429:ATCTCGTA
TTAAGTTCAGCGGGTATCCCTACCTGATCCGAGGTCAACCTGTAAAAATAAAGGTTTCAGTCGGCAGAGTTCCTCTCCTTTGACAGACGTTCGAATAAATTCTACTACGCCTAAAGCCGGGGAGGCCTCGCCGAGGTCTTTAAGGCGCGCCCAACTAAGGACGACACCCAATACCAAGCATAGCTTGAGTGGTGTAATGACGCTCGAACAGGCATGCCCCTCGGAATACCAAGGGGCGCAATGTGCGTTCAAAGATTCGATGATTCACTGAATTCTGCAATTCACATTACTTATCGCATTTC
+
IIIIIIIIIIIIIIIIIIIIIIIIIIIIIIIHIIIIIIIIHIHIIIIIIIIIIIIIIIIHIIIIIIHHIIIIHIIIIIIHIIIIIIIIIIIIIIIIIIIIIIIHIIIIHIIIIIIIIHIIIIIIIIIIHIIIIIIIHHHIIIIIIIIIIIIIHHIIIIIIIHIIIIIIIIIIIIIIHIIIIIIIIIIIIIHIIIIIIIIIIIIHIIIHIIIIIIIHHIIIIIIIHHGIIHHHHHHHIIHIIIHHIIIIIIIIIHIIIIIIIGIIIIIIIIIIIIIIHHHHIIHHIHHIIIIIIIIIIIIIII
@HISEQ:711:H5NNWBCX2:2:1101:15334:16397:ATCTCGTA
TTAAGTTCAGCGGGTAGTCCTACCTGATTTGAGGTCACATTAATGATAAATTGTCCGAGGACGGTTAGAAAGCTGAACTGCCCCTCACATTCAACAGCGTAGATAGTTATCACACCAATGAACAGGTTGGGTTCTGCTAATGCATTTCAGAGGAGCTGAACCCCTTTAAAGAGGCCAGCAAACCCCCACATCCAAACCTCTCAACAAAGAGAAGATTGATATATATTAATGACACTCAAACAGGCATGCTCCTCGGAATACCAAGGAGCGCAAGGTGCGTTCAAAGATTCGATGATTCACTGAATTCTGCAATTCACATTACTTATCGCATTTC
+
HIIIIHIIIIIIIHHHHIIIIIIHIIIIIIIIIHEHIIGGHIIHEHHHIIIICHEHHIIIIHHIDGHHIEHIIIIIIHIHIHGIHIHIIIIIIIHIIIHIIIIIIIIIIIIIIIIIIIIHHIIIIIIIIIHIIIIIIIIIIIIIIHHIIHHHIIIIIIIEHIHGHHIHIIIHHIHIIIIHEHHIIHIIIIHIIIIIIHHHIIIHHHHHHHHHIHIIHGGIHIHHIHIIIGHHIHHEGGHHHIHHIIHIHDHIHIIHHIIIIIGIHGIIIHIIIHHHIHHIHGIIIHIIIIHHHHIHIIIIIHIIGIIIIIHHIHHIIHHHHHHIIIIHGIIIIH
@HISEQ:711:H5NNWBCX2:2:1101:1758:16512:ATCTCGTA
TTAAGTTCAGCGGGTAGTCCTACCTGATTTGAGATCGAACGATCAAAGGCTGTCTTCACTCGGGAGAGACATCTGTGAGCCCCAGCGAACCCTCATCGCTGAAGGTTGGATGGCAGACGGCCGCGAGCGTAGATAGTTATCACACCTGCGACGCCACCAAACACTGGTAAGCTGATTCATTTGAGAGGAGCCGACCACACAGGGGGGCCAGCAAAACCTCCAAAGTCCAAGCCAATCGTGGCAAACCACGAGGGTTGAGGTGTTCATGATACTCAAACAGGCATGCCCTTCGGAATAGCCAAGGGGCGCAAGGTGCGTTCAAAGATTCGATGATTCACTGAATTCTGCAATTCACATTACTTATCGCATTTC
+
IIIIIHIIIIIIIIIIIIHIIIIIHIIIIIIIIIIIIIHIIIIIIIIIIIIIHHIIIIIDFHIIIIHHIHIHHIIIIGHIIIIIIIIIIIIGIIIIIHHHIIHIIHHIIHHIIIIIIHGIIIIIIIIHIHHIHFHIIIHHEHIGIIIIIIIHCHIIIHIIIHHIIIHHIIHHHIIIIIIIIIIHIIIIGIIHIHIIIGHIIIHHIIHHHHIGHHHHIHEIIIHIIIIGHCIIHHH?CHIHHIIHHIHIIHIIIIIIIIIIIIIIIIIIIIIIGGIIIIIIIIIIIIIIHIHGIIIHIIIHIHHHIHIIIHHIIHIHHHIIIHIIIIIIIIIIHHHIIIIIIIIIIIIIIIIIIIIIIIIIIHIHHGIIIIII
@HISEQ:711:H5NNWBCX2:2:1101:4303:16520:ATCTCGTA
TTAAGTTCAGCGGGTATCCCTACCTGATCCGAGGTCAACCTGAAAAAAATTGGGGGTTGCTGGCGAGTACACGACCGGACCTCCAGAGCGAGAAGAATTACTACGCTCGGAGCCGGACGGCACCGCCACTGACTTTAGGGCCCGCCGGGTCGGCGGGGCCCAATACCAAGCTGAGCTTGAGGGTTGTAATGACGCTCGGACAGGCATGCCCCCCGGAATACCAGGGGGCGCAATGTGCGTTCAAAGATTCGATGATTCACTGAATTCTGCAATTCACATTACTTATCGCATTTC
+
IIIIIIIIIIHCCHIIIIIIIIIIIIIIHIIIIIIIIIIIIIIIHIHHHIIIIIIHHECHHHCHDHIHIIIIIHHIIHIIIHIIIIIIIIIIIGIIFHEHIFHIIIIIIHIIIIIHIIIHDHIIHHHHIGIHHHIHFHHHHIHDEHHHHHIIIIIGHHHHIIIFHHHIGGHIIHHIIIIHIIHHHHHHIIIIHIIIIIIIIIHIHEHHHIIHDIIHEHHHHGIIHFIIIHHIHE<IIGIIHGHGIIHHIIHIIHIHIIHHIHIIIHIIIIIIHFHHHHFIIH@IHIIGIHHHII
@HISEQ:711:H5NNWBCX2:2:1101:12364:16659:ATCTCGTA
TTAAGTTCAGCGGGTATCCCTACCTGATCCGAGGTCAACCATAGAAAATTGGGGGTTGCTGGCCAGCGTCCACCGGAACCCAACAGCGAGAAGAATTACTACGCTGAGAGCACGATGGCGCCGCCACTGTTTTTGGGGCGCGCCGTTGCCGGCGATGCCCAAGACCAAGCAGAGCTTGAGGGTTGAAATGACGCTCGAACAGGCATGCCCCCCGGAATACCGAGGGGCGCAATGTGCGTTCAAAGATTCGATGATTCACTGAATTCTGCAATTCACATTACTTATCGCATTTC
+
IIIIHHIHIHHHIHIIIIIIIIIIIHIHIIIIIIIHIIEHHIIIIIIIIIIIIIIIIIIIIHIIIIIIHIIIIIIIIIIIIIHIIIIIIIIIIIIIIIIIIIIIIIIIIIIIIIIIIIIIIIIIIIIIIHIIIIIIIIIIIIIIHIIIIIIIIIGIIHIIIIIIIIIIIIIIIIIIIIIIIIEIIIHIHIIIIIIIIIIIIHHHIIHIIIIIIIIIIHIIIIIHHIIIIIIIIIHIIIIIIIHHIHIIIIIIIIIIIIIIIIIIIHHIHIIIIIIIIIIIIIIIIIHIIIIII
@HISEQ:711:H5NNWBCX2:2:1101:13001:16635:ATCTCGTA
TTAAGTTCAGCGGGTGGTCCTACCTGATTTGAGGTCAAGTTTATCAAAATCCAGCCCCCAGCTCCAGCAGCACGGCCCCTGATCGGATGCAGATATGTATCGCACCCAACAGAGAGGTCGTCGCCACTCATGCATTTCAGGAGAGCAGACCCACAAGTTTAGGGCCTGTAACCCCCAAGTCCAAGCCACACATCACGATGTGGTTGAGATATTAATGACACTCAAACAGGCATGCTCCTCGGAATACCAAGGAGCGCAAGATGCGTTCAAAGATTCGATGATTCACTGAATTCTGCAATTCACATTACTTATCGCATTTC
+
IIIEHHHIIIIIIIIIGIIIIIIIIIHIIIIIIIEHHHIHHHIHIIIIIIIIFIIIIIIIIIHHIIIDCHIIIIIIIIIHIIIIIIIIIIHIIIIIIIIIIIIIIIIIIHIIIIIIHGHIIHIIIIIHIIIIIIIIIHIIGHIHIIIIIHIIIHHHIHIIIHIGIIIGIIIIIIIIIIIIIIHIIIIIIIIIIIIIIIIIIIIIHIIIIIIIHIIIIIIIIHIIIHHIIIIIIIIIIIIIIIIIIIIIIIIHHIIHGHIIHIIHIIIIIIIIIHIIIIIIIIIHIIIIHIIIIIIIHIIIIIIIIIHHHIHIIIIIIIII
@HISEQ:711:H5NNWBCX2:2:1101:14337:16514:ATCTCGTA
TTAAGTTCAGCGGGTAGTCTTACTTGATTTGAGATCGAGTTGAACAACACATAAAGTGTCGTAAAATCCTGCATCAGTCAGCAAAGAGGACAATTATCCTTTATGTTAGCTGCAGCAAAAGTAATAATCCTGTTTGACGAGGACTAAATAGATATGCTTTTAGCTCAGATAAAAGTCCAGCTGCACCTGCATTTCAAGCCGCCCGCCTACCGGTGAAGGTCGTTGGGATAGCTCAAGTCCACCCTCCCTTTTTTTTATCAAAAAAGAGAGGTTGAGGTGTTTACTGATACTCAAACAAGCATGCTCTTCGGAATACCAAAGAGCGCAATATGCGTTCAAAGATTCGATGATTCACTGAATTCTGCAATTCACATTACGTATCGCATTTC
+
IIIHIIIIIHIIIIHIIIHIIIIIIIIIIIIIHIIIIIIHIIIIIIIIIIIHIIHIHIHHIIIIIIIIIIIIIIIIHIIIIIIIIIIIIIIIIIIIIIIIIHIIIIIIHIIIIIIIIIIIIIIHIIIIIIIIHHHGHIIIIDHIIHIIIHFHIIIHIGIIHHHHHIIIIIIIIIIHIHHIIIIGHIIIIIIIIIIIIIHIIGIIIIIHIIIIIIHIHDHHEIIIIIIIIIIIIIIHIIIHHIIIIIIIHIIIIIIIHHHHHEHIIIHHIIIIIIIIIIIIIIIIIIIIHIGIIIIIIIIIIIIIIIIIIHIIIIIIIIIHDGIIIIIIIIIIIIIIIGIIIHIHIIIIIIIIIIIIIIIIIIIIIIIIIIIIIIIHIIIIIIIHIIIIH
@HISEQ:711:H5NNWBCX2:2:1101:18083:16696:ATCTCGTA
TTAAGTTCAGCGGGTAGTCCTACCTGATTTGAGGTCACATTAATGATAAATTGTCCGAGGACGGTTAGAAAGCTGAACTGCCCCTCACATTCAACAGCGTAGATAGTTATCACACCAATGAACAGGTTGGGTTCTGCTAATGCATTTCAGAGGAGCTGAACCCCTTTAAAGAGGCCAGCAAACCCCCACATCCAAACCTCTCAACAAAGAGAAGATTGATATATATTAATGACACTCAAACAGGCATGCTCCTCGGAATACCAAGGAGCGCAAGGTGCGTTCAAAGATTCGATGATTCACTGAATTCTGCAATTCACATTACTTATCGCATTTC
+
FHFHHEHHGEHHHCHHFHHHIIIIHHEHIHFHHIIHIIIIIHIHIIIHHIIHIIIIGCHIHIIIHIICHHHHEHHEHIIGIHHHIIIIEHCFHHHIFHGHHHIIIIEHHFHHIIGHIHIHIHHEFEGEHHHHIEGHHIHHHHHEFCEHHHEHHIHHHHHIHHIHHHIHHHFHHGHIHHHHFHHIGHIIIHIIIIHFHIHHHHHC@F@F@IIIIIIHIIIIIIIHFHHHIIHHEHIHIIIIHHHEIHIHHIIIIHEHIIHG?IIIH@HGIHEIHHHHGHGHIHCIIHGIIHHHCIGIIIIIHGIIIHIIIGIIHGIIHHHHHHHC?HHHFGIIII
@HISEQ:711:H5NNWBCX2:2:1101:1353:16945:ATCTCGTA
TTAAGTTCAGCGGGTGCTCCTACCTGATCCGAGGTCAACCTTTGGTGTGGCTGAAGTCTTGCTGGCCGGCACGCCGCCCAGGCCCCTGAGCGAGAGAAGTCTACTGCGCTCGGGACCGGGCCACGGCCGCCACTGGTTTTGGGGAGGGCCCCGGTGATCGGGGCCGCACCCAACGCCGAGCTCCGGGGAGCTCGAGGGTCGTGACGACGCTCGGACAGGCATACCCCCTGGGTGCCAGAGGGTGCAATGTGCGTTCAAAGATTCGATGATTCACTGAATTCTGCGATTCACATTACTTATCGCATTTC
+
IIHIGHIIIHIHHHIIHIIIIIIIIHIIIIHIIIIHHIIIHGHHHHIIIIIIHHEHIIIIIIIIGHHIIHIIEHHHIIIIHHHHIIIHHHHIIIIIIIIIIIHIIIHGDEHHHHHIHHHHEHHIIIHHIHH@HHHIHHIIIIIIHHHEGHHIIIHIHHHHIIIHHHHIIHIHHIHIIHFECEHHIHGIIIIHHIIIIIHIIHHIIIIIIHIHIIIIIIIIIIIGIIHIIIIIIHHHIIIHIIIIHIIIIIIIIIIIIIIIIIIIIIIIIIIHHIIHIIIHIIIIIGIIHIIIIIIIIIIIIIIIIIII
@HISEQ:711:H5NNWBCX2:2:1101:2528:16886:ATCTCGTA
TTAAGTTCAGCGGGTGGTCCTACCTGATTTGAGGTCAAGTTTATCAAAATCCAGCCCCCAGCTCCAGCAGCACGGCCCCTGATCGGATGCAGATATGTATCGCACCCAACAGAGAGGTCGTCGCCACTCATGCATTTCAGGAGAGCAGACCCACAAGTTTAGGGCCTGTAACCCCCAAGTCCAAGCCACACATCACGATGTGGTTGAGATATTAATGACACTCAAACAGGCATGCTCCTCGGAATACCAAGGAGCGCAAGATGCGTTCAAAGATTCGATGATTCACTGAATTCTGCAATTCACATTACTTATCGCATTTC
+
HIIHIIIIIIIIIHIIIIIIIIIIIIIIIIIIIIIIIIIIIIIIIIIIIIIIIHIIIIIIIIIIIIIFHHIIIIIIIIIIIIIIHIIIIIIIHIIIIIIIIIIIIIIIIIIIHIIIHHHIIIIIIIIIIIIIIIIIIIIIIIIIIIIIIIIIIIIIIIIIIIIIIIIHIIIIIIIIHIIHIIIIIIIIIIIIIIIIIIIIIIIIIIIIIIIIIIIIIIIIHIIIHHIIIGIIIIIIIIIHIHIIIIIIIHFHIIIIIIIIIIIIHGIIIIIIIIIIIIIIIIIIIIIIIIIIIIIIIIIIIIIIIIIIIIIIIIIIIIII
@HISEQ:711:H5NNWBCX2:2:1101:3470:16809:ATCTCGTA
TTAAGTTCAGCGGGTATTCCTACCTGATCCGAGGTCAACCATGTAAAAGATGGGGGGTTTTACGGCCGGAGCGCGCCCCGCGCCAGAACGAGATGTAACTACTACGTTCGGTTGGAGGACGCACCCGCCGCTGTCTTTGGGGGTCTGCAGGCGCAGGACCCCAACGCCAGGCAGGGCCTGAGGGTTGAAATGACGCTCGAACAGGCATGCCCGCCGGGATACCGGCGGGCGCAATGTGCGTTCAAAGATTCGATGATTCACTGAATTCTGCAATTCACATTACTTATCGCATTTC
+
IIIGIIIIIIIIIIIIIIHIIIIIIIHIIIIIIIHIIIIIIIIIIIIIH@GHHIIIIIIIIIIIIHIHHHIIIIIIIIHIIIIIIIHIIIHHEHHHHIIIIIIIIGHIIIIHHIIIIEDHHHIIHIIIIIIIHIIIIIIIIHIIIIIIIIHIIIHHHIIHIIIIIIIIIIIIIHIIIIIIHIIIIIIHIHHIIHHGHIIIIIIIIIIIIIIIIIIIIIHHHHIIIHEIIHIIIIIIIIGIIIIHHHEIHIIIIIIIIIHIIIHIIIIIIIIIHIIIIIIIIIIIIIHIIIIIHHI
@HISEQ:711:H5NNWBCX2:2:1101:7826:16828:ATCTCGTA
TTAAGTTCAGCGGGTAGTCCTACCTGATTTGAGGTCAAATAGTCAATAAATTGTCTACATACGTAGACGGTTAGAAAGCAGAACTTCCCTTTTCCTCTGAGACTACAGGTAGAGCAAAATTAATTGCAACACCAAAACCAGTATTACTACTGAGAGATAACAGATAAAGCAAAATTAATTGCAATATCCAGACCAGTATTGCTACTGAGAAATTTCCACTAATAACTTTAAGGAGAGCCGAACATCTAAGACGCCAGCATGCTCCCACATCCAAGCATCAATAAGCTAATAAAAGCTATTGAAGTTGAGAATTTAATGACACTCAAACAGGCATGCCCTCCGGAATACCAGAGGGCGCAAGGTGAGTTCAAAGATTCGATGATTCACTGAATTCTGCAATTCACATTACTTATCGCATTTC
+
IIHHIHHHIIIHCGIIHIGHIIIIICHH<FGHHCHFHHHHIHIIIIEFHIIHIGHIIGHHHHEHEHIGHEHHHEFHHHHIIIHFGHFHHIHHGGHIIIGHHHIIHEHFHHHE?@CFHIHEEFHFHCEHHHIHIIIIGIEFEEHHFHECEEECHHIIIIIIIGIIIIIIIGHH?FCHIIIF@?FH@G.GFHFBEE@H@G@?BFEEGEEGGHFHHHHHIHIHA.AA8A.CGHIIGHHB<C=IHHHEEIIIIIIIIHHIIIHDHE//EHGHE?IHGHHIIIHE?HHHHHFHIHHF0HEIIIIHIHIHFIIIIHEHEHHHGGHHFHCHHHGHHHG?HHHHIICIIGIIHIIIGHHHHIHHHHGIIIIIGIIIIIIHH?HEIHIIHEHHIHHIIIHIIIIIHHFIHIIIIIIHIIIIHIIHIHIGI
@HISEQ:711:H5NNWBCX2:2:1101:7836:16940:ATCTCGTA
TTAAGTTCAGCGGGTAGTCCTACCTGATTTGAGGTCAAGATGGTCAATACAGATGAGGTTTAGAAAGCAGCATTAAGCAGATGTCCAGGATGTAGATAATTAATCACACCTGTAGACAGTTCCACCAAGGTACTGCTAATCAATTTCAGGGAAGCAGACTACAAAAGCCTGCAACAACCCAAATCCAAGCCACACCAGGTGTGGTTGAGAATTTAATGACACTCAAACAGGCATGCTCCTCAGAATACCAAGGAGCGCAAGATGCGTTCAAAGATTCGATGATTCACTGAATTCTGCAATTCACATTACTTATCGCATTTC
+
IIIIIIHHHHIII<HHIIHHIIIIIEFIHIGIIIIIIHIIIHIHHIIIIIHIHEHHHGHEGHHIHIECFHHIIIIHIHIIIGIIIIIIIHHIIIIIIIIIIIIIIIIIIIIIHIHHIIHGHIIIGHHGIIHIIIIIIIIIIIIHGHHHHHHHIIIIIIIIIIIIIHIIIIIIIIIHHIIIIHGHIHHEHIHHIHHHHIHHGIIIIIIIIIIIHIIHIHHHHHIIIHHIIHIIIGIHIHFIHIHGHHHIIIHHIIHHIIIIIIIIIIIIIIIIIIIIIHGHIHHGHHIIIIIIHIIIIIGIIIHHHHGHIIGIIIIIIIHII
@HISEQ:711:H5NNWBCX2:2:1101:12537:16992:ATCTCGTA
TTAAGTTCAGCGGGTATCCCTGCCTGATCCGAGGTCAACCTTGCGAGTAGGTCTTCCGGCAGACATGGCCCCGACTTTCAAAGCGAAAGATAAGATTCTGCTACGCTTAAAGCCGGTGCCACGCCGCCGAACGTTTCGAGGCGCGTCCCTGAAGAGGACGTCGCCCAACACCAAGCCAGGCTTGAGGGGTGAAATGACGCTCGAACAGGCATGCCCCTCGGGATACCAAGGGGCGCAATGTGCGTTCAAAGATTCGATGATTCACTGAATTCTGCAATTCACACTACTTATCGCATTTC
+
IIIHIHIIIIIIIHIIIIIIIIIIIHHIIIIIIHIIHIIIIIIIIIIIIIIIIIIIIHIIIIIIIIHHHIIIIIIIIIIIIIIIIIIIIIIIIIIIIIIIIIIIIIIIIIIIIIIIIIIIIIIIIHHIIIIIIIIIIHIIIIIIIIIIIIIIIIIIIIHIIIIHIIIIIIIIGFIIIIIIIIIIIIIIIIIIIIIIIIIIIIIIIHIIIIIIIIIIIIIIIIIIIHHIIHFIIIIHIIIIIIHIIIIIIIIIIIIIHGD1IIIIIIIIIIIIIIIIIIIIIIIIIIIIIHIIIIIIIII
@HISEQ:711:H5NNWBCX2:2:1101:13961:16989:ATCTCGTA
TTAAGTTCAGCGGGTGGTCCTACCTGATTTGAGGTCAAGTTTATCAAAATCCAGCCCCCAGCTCCAGCAGCACGGCCCCTGATCGGATGCAGATATGTATCGCACCCAACAGAGAGGTCGTCACCACTCATGCATTTCAGGAGAGCAGACCCACAAGTTTAGGGCCTGTAACCCCCAAGTCCAAGCCACACATCACGATGTGGTTGAGATATTAATGACACTCAAACAGGCATGCTCCTCGGAATACCAAGGAGCGCAAGATGCGTTCAAAGATTCGATGATTCACTGAATTCTGCAATTCACATTACTTATCGCATTTC
+
IHHIHHIIHIIIIIIGGHIIIIIIIIHHHIGHHIHIIIGHIIIGHIIIHIIHIHHIHGHIHHIIIIICHHIIIIIIHHIHGHIIIHIIIIHIHHHIIHHIIHHHHHIHIIIHIIIHIHHIIIIIHIIIIIHIIIIHIIIIIIHIIIIIIIIHHIHHIIHIIIIIIIIIIIIIIHIIIHIHHIIIIIIIHHIIIIIIIIIIIIIIIIIIIIIIIIIIHHHHIHHHFHIIIHHIIIIHHHHIIIIIGIHIIIHHIHHIIIHHIGIIIIHIGHGIIIIIIIIHHEGIIHHIIHHGHIGIHHHGIHGIHHHHIHHIIGHIIIGI
@HISEQ:711:H5NNWBCX2:2:1101:15151:16762:ATCTCGTA
TTAAGTTCAGCGGGTAGTCCTACCTGATTTGAGGTCAAATTTGATATAAGAGTTCGTCCGAAGACCATTATAAGCGGACTTTGAAGTTGAATGACGGCGCAACTTTTATTATCACACCGACGTCCGGAAACCAAAGGTTATATTCCGCTGATGCATTTGAGAGGAGCCGACTAGACGCCAGCACGCTCCAAGTCCAAGCTCCGATTAGAAACAAATCAAATCAGAGTTGAGAATTTAATGACACTCAAACAGGCATGCCCCTCGGAATACCAAGGGGCGCAAGGTGCGTTCAAAGATTCGATGATTCACTGAAAATCTGCAATTCACATTACTTATCGCATTTC
+
IIIIIGH@H?HDHIIIGHHHHIHHHHGHIHIIIIHHIHIHHIIIHIIIIHIG@GEEGHIIIIIHIIIHGHHIIHIHHIIIHCHHIIIIHIIHHHICHHIHIIIIEFHIIIIIIIIIIGIIHCHGHHHIIIIIIHIIHIHIIIHEHHHCHHGIIIIHHI?GHHIIIIHIIIIHIIIHHHIIHIIIIHIIIIHIHHIIIIHHEIIIHIHIIIHIIIEHHHEGIIIIIIHIHHGHIIIIIIIIIHHHHHIHIHIHIIIIGIIHCIIHIIIHIHHHHHHHIHHCIIIIIHHIHHIHIIIIHIIHIHIIIIHIIIIIHIHFIIHIIIIIIHIIIIIIIIIIIIIIIIHI
@HISEQ:711:H5NNWBCX2:2:1101:3679:17085:ATCTCGTA
TTAAGTTCAGCGGGTATTCCTACCTGATCCGAGGTCAACCATGTAAAAGATGGGGGGTTTTACGGCCGGAGCGCGCCCCGCGCCAGAACGAGATGTAACTACTACGTTCGGTTGGAGGACGCACCCGCCGCTGTCTTTGGGGGTCTGCAGGCGCAGGACCCCAACGCCAGGCAGGGCCTGAGGGTTGAAATGACGCTCGAACAGGCATGCCCGCCGGGATACCGGCGGGCGCAATGTGCGTTCAAAGATTCGATGATTCACTGAATTCTGCAATTCACATTACTTATCGCATTTC
+
IIIIIIIIIIHHIIIIHIIIIIIIIIHIIIIIIIIIIIIIIIIIIIIIIHIIIIIIIIIIIIHHIIIHHIIGIIIIIIIIIIIIIIGHIHHIHIIIIIIIIIIIIHIIIIIHHIIIIHIIHIIGIIIHIIIIIHIIIIIHHIIIIIIIHEHIIHHHIIHIIIIIIIIIIIIIIIIIIGIIIIIIIIIIIIIIIIIHIIIIIIIGIIIIIHGIHIIHIIIHEIHIHHHIGIHGIIHGIHEIIHIGIHIHIHHHIIIIIIIIIIIHHGIIIIIIIIIIIIIIIHHHFGIIHIIHIHI
@HISEQ:711:H5NNWBCX2:2:1101:5298:17073:ATCTCGTA
TTAAGTTCAGCGGGTCTTCCTACCTGATTTGAGACCATGGTTCAAGATGCCGAAACACCTTTTTAGGTTTGGCAGCCTTTCCCACCAGAGCTAATGCAGCGCAAAGTAATGTAGAAACCAGAGGTCCCAGTCAATACTTGTAGCCGCGCTAGATAGTAGTTCAGACCACATATCGCTTTAAAGGCAGATTTAAAAACCACGCCTCAGTTCTCGCAGTTAAGAAACTGCAAAAGAATACAATAGATTCTCAAACAGGCATACTCTGCCGAAACAGAGTGCAATGTGCGTTCAAAGATTTGATGATTCACGGAATTCTGCAATTCACATTACGTATCGCATTTC
+
@EHHHHHCFDFHHICHEHHEHHHIHIHHGHHEHIGGHHHHIIIHGCHIHIHHDHIIEFGHHHIHEEE<FHHFGHGHEHHHHGHFHHHHHGCCHFCFEHHHHHIDCGHHCHHCGCFHFHCHHHCEEHHIIIIIIHHHHHIHHIEH/CHHIHHGHIIHHH@HEHIHIHHIIHEFBCHHHFHGIGHHEHHIIFHFHGGHIIHEG?HEEFEFHH@IHEHHH?IHHCG@HEHGGHGIHHFIHGHEHECHGHIIHFHHHHGCIIHGHHHDHHHHFHHEHGHHGCGHHGIHGHEHIIHHIIIHHIGIHEE?IIHHHEHHHGEHFHHIIIIIIHIIHHHIHIHHIIIIGH
@HISEQ:711:H5NNWBCX2:2:1101:7932:17183:ATCTCGTA
TTAAGTTCAGCGGGTGGTCCTACCTGATTTGAGGTCAAGTTTATCAAAAGCCCATCTTATGAGCAGCAAAGAACACGCCCCACAGATGCAGATAAATGTATCACACCTTAGGGCTTTCTCATTACTGGCTCCATGCATTTCAGGAGAGCAGACTACAATAGCAGAGCCTGTAACCCCCAAGTCCAAGCCCGACAACCCTCGCGGGTGTGGGTTGAGATGTATAAATGACACTCAAACAGGCATGCTCCTTGGAATACCGAGGAGCACAAGATGCGTTCAAAGATTCGATGATTCACTGAATTCTGCAATTCACATTACTTATCGCATTTC
+
IIIIIHIIHHIIIHIIIIHIIHHHIHIHIGIHIHIHHHHFFHHHIHIGHIIEEHEHIIIIHIHGIHHHIHIHIIIIIIHHIIIIIIHHHIIGHIIIHGGHIIIHHGHIFIGHFHHFHHIHHHIIIHIHIIHIHIHHIIIHHIIIIHHIIIIIIIIHIIHHEGIHHHHIIIIIIIIIIHIIHHGIIIHIIHHHIIIIIIIGGIIGHHIIIHIHFHIIGHIIIIIIIIIIIHHIIHHCHEIIIIIHIHIIIIIIIIIIIIIIIHIIIIIIIIIIIHHIHIIHIIHHEHIIIHIIIIIIHGIIIHIIIHHIIIIIHIIIIIIIIIIGIIIIII
@HISEQ:711:H5NNWBCX2:2:1101:15721:17240:ATCTCGTA
TTAAGTTCAGCGGGTAGTCCTACCTGATTTGAGATCAAACGTTCAAAAGCTGTCCTCCAGAAGAGAGACATTTATGAGCCCCCAGCGAACCTCCATCACTGAAGGTTGTCTGATGGAAAGCCACAAGCGTAGATAGTTATCACACCTGTGACGCCACCAAACACTGGTAAGCTGATTCATTTGAGAGGAGCCGACCATAGGCCAGCAAGACCCCCAAAGTCCAAGCTCATCATGGCAAACCATGAGAGTTGAGGTGTTCATGATACTCAAACAGGCATGCCCTTCGGAATAGCCAAAGGGCGCAAGGTGCGTTCAAAGATTCGATTATTCACTGAATTCTGCAATTCACATTACTTATCGCATTTC
+
HIHHIEHHHICEHIHH<GHHHH?GHHFHHHHGEFCFHHHHHHHCFGHEHIIFIEFHFCHGF1<GFHGHHG?GECEG1CEHIC/FHHE<EFHHGE?GHHIIII1DC@FGHC@GEGGEEHIIHEFHHIIHHGHHCHECGHIICHEHHD/:FHHIDEHDHHHHGEHHHIIHHFH??G8AFGHEH?HHHEHBAHHAHHHCH.9@EFCCBGCHHGCGF5<?//D/</</C/</<F<C/</G</<0<0HD0<<<00GCD<<11<111D@FC<1<1<11HHFC@HH@?CD0HF1GC<<1<1<CECHC/CHF</E/01D111HG<0111<<1111EG<1CF<G<<1C<HD1C1<<<1@E@F<<<?HCD<<//CC
@HISEQ:711:H5NNWBCX2:2:1101:19237:17057:ATCTCGTA
TTAAGTTCAGCGGGTAATCCTACCTGATTTGAGATCAAACGTTCAAAAAGCTGTCCTCGCTGAGGAGGGACATTTGTGAGCTCCAGAGAACCTTCATCGCTGAAGGCTATATGGTGGAAACCACAAGCGTAGATATTTATCACACCTGTGATGCCACCAAACACTGGTAAGCTGATCTATTTGAGAGGAGCCAACCATAGGCCAGCAAGACCCCCAAAGTCCAAGCCCATCACGGTAAACCATGAGGAGTTGAGGTGTTCATGATACTCAAACAGGCATGCCCTTCAGAATAGCCAAAGGGCGCAAGGTGCGTTCAAAGATTCGATGATTCACTGAATTCTGCAATTCACATTACTTATCGCATTTC
+
IIIIIIIIIIIIIIIHIIIIIIIIIIHIIIIIIIIIIIIIIHIIIIIIIIIIIIIIIIIIIIIIIIIHHIIIIIIIIIIIIIIIIIIIIIIIIIIIIIIIIHIIIIIIIIIIIIIIIIIIIIIIIIIIIHIIIIIIIIIIIIIIIIIIIIIIHIIIIIIIIIIIIIIIIIIIIIIIIIIIIIIIIIIGIIIIIIIIIIIHHIIIIIIHHIHHHIIIIHEHHIHIIHHGIIGIIIIIIIIIIIIIIIIIIIIIIIIIIIGIIIIIIIIIIIIIIIIIIIIIIIIIIIIIIIIIIIHIHHFIIIIIIIIIIIIIIIIIIIIIIIIIIIIIIIIIIIIIIIIIHIIIIIIIIIIIIIIIIIIIIIIIIII
@HISEQ:711:H5NNWBCX2:2:1101:3172:17473:ATCTCGTA
TTAAGTTCAGCGGGTATCCCTACCTGATCCGAGGTCAACCTTGTGAAAGATTTAACGGCCGCGGCCACCCGCACTCCGAAGCGATTAATGAAATCACAACGCTTGGAGACGGACAGCTCAGCCGGAGACTTTGAGGCGCGCGGAACACCGCGGCGCCCAATACCAAGCCAGGCTTGAGTGGTGAAATGACGCTCGAACAGGCATGCCCTCCGGAATACCAGAGGGCGCAATGTGCGTTCAAAGATTCGATGATTCACTGAATTCTGCAATTCACATTACTTATCGCATTTC
+
IIIHIHIIIIIIIHIIIIIIIIIIIIHIIIIIIIIIIIIIHHIIHIHIIHGIIIHIIHI<HIIGIIIDGHIIIIIIIIIIIIIIHIHIIIIIIIIHIIIIIIIHHIIIHIIHIIIIHIIIIIIIIIIIIIIIIIIIIIIIIIIHIHIIIIIIIHIIIIIIIIIIIIIIIIIIIIIIIIIIIIIIIIHIIIIIIIIIIIIIIIIIIHIIIIIIIIIIIHIIIHDIIIIIIIHHHIIIIIIHIIIIIHIIIHHIIIIIIIIIIIIHIIIIIIGIIIIIIIIIIIIIGHHIHII
@HISEQ:711:H5NNWBCX2:2:1101:4369:17333:ATCTCGTA
TTAAGTTCAGCGGGTATTCCTACCTGATCCGAGGTCAACCTTGTGTGTAGTGCCGTAAACGGCAGATGACTGGCGCCGGGTTCCCCTCAATGCGTGCCGAAGCTCGTTGCATCTAGAGTTCCACGACCCCGTCGTTACTTTTGAGACCGATAACTAAATCAAGTCCAACACAAACCGAAGTTTAGGTTGATAATGACGCTCGAACAGGCATGCCCTTCGGAATACCAAAGGGCGCAATGTGCGTTCAAAGATTCGATGACTCACTGTTTCTGCAATTCGCATTACCTATCGCATTTC
+
HGEHHGHIIIIHHIIIIIIIIIIIIIHIIIIIIIHIIIIIIGIHHGHHIIIIIIIIHHHIIIIIHHHHHIFHHHIIIIIICHHHIIIIHIHHIHHIHIIIIIIIIIIIHIIIHIIHIIIIHIIIIHIIIIIIIICHHHIIHIIIIIIHIIIIIHIIIIIIIIIIIIIIIHIIIHIIHIIIIIHHIIIIIIIIIIHHIIHIHIHIHIIIIIIIIIIIIHIIIIIIHIIHIIHHIIIIIIIIIIIIIIIIHIIGIIIIIIHIIIIIIIIIIIIIHHIIIIIIIIIIIIIHHIHIIIIHI
@HISEQ:711:H5NNWBCX2:2:1101:15085:17297:ATCTCGTA
TTAAGTTCAGCGGGTGGTCCTACCTGATTTGAGGTCAAGTTTATCAAAATCCAGCCCCCAGCTCCAGCAGCACGGCCCCTGATCGGATGCAGATATGTATCGCACCCAACAGAGAGGTCGTCGCCACTCATGCATTTCAGGAGAGCAGACCCACAAGTTTAGGGCCTGTAACCCCCAAGTCCAAGCCACACATCACGATGTGGTTGAGATATTAATGACACTCAAACAGGCATGCTCCTCGGAATACCAAGGAGCGCAAGATGCGTTCAAAGATTCGATGATTCACTGAATTCTGCAATTCACATTACTTATCGCATTTC
+
IIIIIIIIIIIIIIIHHIIIIIIIIHHHIIIIIHIIIIIIIIHHHIIIIIHIIGGGHIIHIIIIIIIGHHIIIIGIIIIIIIIIGHIIIIHIIIIIGIIIHIIIIGIIIIIIIIIIIIIHHIIIIIIHIIIIIIIIIIIIIIIIHHHIIIIIIIIIIIIIIIHHIIIIIIIIHIIIIHHHIIHIIIIIIIIHIIIIIIIIHIIIIIIIIIIIIIIIIIIIIGIGIHIIIGIHIIIIIIIIIIIIIIGIIIIHIIIIHIIIIIIGIIIIIIIIHIIIIIIIIIHIIIIIIIHIIIIIGIIIIIIIIIIIIIIIGHIIIIII
@HISEQ:711:H5NNWBCX2:2:1101:16305:17308:ATCTCGTA
TTAAGTTCAGCGGGTATCCCTACCTGATCCGAGGTCAATCATGAAAAAAGGGGGGGTTTTGGCAAGACACCACCAGGACCCTATAGCGAGGAGTATTACTACGCTTAGAGCCTGACGGCACCGCCACTGATTTTAGGGGCTGCCTTTTACAGCAGGTCCCAACACCAAGCTGAGCTTGAGGGGTGATAATGACGCTCGAACAGGCATGCCCCCCGGAATACCAAGGGGCGCAATGTGCGTTCAAAGATTCGATGATTCACTGAATTCTGCAATTCACATTACTTATCGCATTTC
+
IHHHIIIIIIGHIIHHHIIIIIIIHHHHIIHIIIGHHHIIHHHHIHHHGHGIIGHIDHHIHIIGIIIHHIIHIIEHIIIIHIHIHHIHHHIIIHHIIHHIHHIHIHHIIIIIIIHIIIIIIIHHIHIIIHIGHIHGIIIIIIIIIIIIHIIIHIIIHHIIIIHIIIIHHIHHCIIHIIIIHIHHIIIIIIIIIIIIIIIHHIIHIIIIIIIIHIIIIIIIIIIHHEGIIIIIIGIIIIHHIIHIIIIIIIHHHHHIIIHIIHHHIHHIGIIHHHHIIIIHHIIIIHIIIIIIII
@HISEQ:711:H5NNWBCX2:2:1101:19033:17299:ATCTCGTA
TTAAGTTCAGCGGGTAGTCCTACCTGATTTGAGGTCAAATGGTCATGTATTGTCCGAATGAACAGACGGTTAGAAGCAGTGCAAACCCATATAATTGCAGATGTCCACGGCGTAGATAATTATCACACCAATAGACAGTCCACGCGGGGCACTGGCTAATGCATTTAAGGGGAGCTGACCATCTTAAAGAAGCCGGCAAAATAAACCCCCATATCCAAGCCATTATCAGCAAAAGCTAATAAAGGTTGAGAATTTAATGACACTCAAACAGGCATGCTCCTCGGAATACCAAGGAGCGCAAGGTGCGTTCAAAGATTCGATGATTCACTGAATTCTGCAATTCACATTACTTATCGCATTTC
+
IHHHHHIIIHIIIIHHIIIHIIIIIIIGIGIHHIIIHIEG?HFHHIIHIHHIHIIIGGHHHHIIIIIHHIIIIIIIIHIHIIIHFHIIIIGHIHIIHIIIIIIIIIIIIGHHIIIHIIIIHGHIIHIIIEHIEHCHHHHHEHHHHIIIIHIIHGHHIHIIHIIHIHHIIIGHHHHHIHIIIHIHIIIHFHHHHIHIHIIIIHHHHIIIHHHHHHIIIIHHIIHHIIIIIIIIIIIHHHGIIIIIHIIIIIIIIIIIIIIIHIIIIIIIIHGHIIIIIHIIIIHIIIHIIIIHIGIIIHIIIIIIIIIHHHIHIHIHIIIIHIIIIIIHGIIIIIIIIIIIIIIIIIIIIIIHHIIIIHIIII
@HISEQ:711:H5NNWBCX2:2:1101:3085:17646:ATCTCGTA
TTAAGTTCAGCGGGTAGTCCTACCTGATTTGAGGTCAAATTGTCATGTATTGTCCGAATTAACAGACCGTTAGAAGCAGTCCCTAGCAGACCATGGCGTAGATAATTATCACACCAAATAGACGGTCCACACAAGGCACCAGCTAATGCATTTAAGGGGAGCTGACCTCAAGCCAGCAACCCCCACAATCCAAGCCACTATCAGAAATAAACTGATAAGGTTGAGAATTTAATGACACTCAAACAGGCATGCTCCTCGGAATACCAAGGAGCGCAAGGTGCGTTCAAAGATTCGATGATTCACTGAATTCTGCAATTCACATTACTTATCGCATTTC
+
IIIIIHHHIIIIIIIIIIIIIIIIIIHHIIIIIIIIIIIIIIHHIHIHIHIIHHIIIHIIHIIHIHHHDHHIIIIHIIIIHIIHHIIIIIIHIIHHIHHHGHHIIIIHFHIIIIHIGIIIIIIIIIIIIIIIIEIHIIIIIIIHIIIIIIIIIIIIFIIIIIIIIIIHIIIIHGIIIIIHIIIIIIIIIIIIIIIIIIIIIIIIIIIIIIIIHIIIIIIIIIHHHIIIIIIIHIIHEIHIIIIIHIHIIIIIHIIHIIHIHIIIIIHIHIIIIIIIIIIHHIIIIIIIIIIIIIIIIIIIIIIIIIIIIIIHIIIIIIIIIIIIIGIHGHIIIIIHI
@HISEQ:711:H5NNWBCX2:2:1101:6388:17680:ATCTCGTA
TTAAATTCAGCGGGTGTTCCCGACTGACCTGGGGTCTCGTTAAGAGGGTGCGCAAGCGCACGGGGTTCCTTCTCTCCGCGAGGCCGCACGACAACACCCGAGGTCCTTAGTTCAAAAAACCACCGCTTGTCGTGGCGATCCTCGCCGTGAGCTGAAATTTAGGCCAACCGCGCGCACCAAGGCGCACGGGAGGCCAAAATCCGCCCCCAACTACATCACGATCCCCTAAGGGAAGGATGTGCTGGCGGCGACGTTGCGTGACACCCAGGCAGACGTGCCCTCGGCCAAAAGGCTTCGGGCGCAACTTGCGTTCAAAGACTCGATGATTCACGGGATTCTGCAATTCACACCAAGTATCGCATTTC
+
IIIHIIHIHHIHIHIIIIIIIIHIIIIIIIIIGIIIIIIHIIIIIHIIIFHHHHHIIHIIIHGHIIIGHHIIIIIGIHIIIGDHHIHHIHHHIIIHIIHIGDHGHHIIHIIIIIIIHIIIIIIHHHHIIIIIIIGIIIGHIIIEHIIIIIIHIIIIHIIIHIHIIIHHHHIHIIHIIIHIHDHHIIIIICHIIIHIIGHIHHHHHIHIIHIGIIIIHHIHHDHHBA.HHHHFIIIIIIIIHIIIHHGHHHIIHIIIIHHIHHIIIHHIIIIIIIIIIIHDDDIIIIIIHHIIHHDCCHGIIIIIIIHIIIIHHHHCIGIIIIIIIHIIIHHHHIIIIIHIIHIIIHHHHHHHGHHIHHHIIIIII
@HISEQ:711:H5NNWBCX2:2:1101:10666:17563:ATCTCGTA
TTAAGTTCAGCGGGTATTCCTACCTGATCCGAGGTCAACCATGTAAAAGATGGGGGGTTTTACGGCCGGAGCGCGCCCCGCGCCAGAACGAGATGTAACTACTACGTTCGGTTGGAGGACGCACCCGCCGCTGTCTTTGGGGGTCTGCAGGCGCAGGACCCCAACGCCAGGCAGGGCCTGAGGGTTGAAATGACGCTCGAACAGGCATGCCCGCCGGGATACCGGCGGGCGCAATGTGCGTTCAAAGATTCGATGATTCACTGAATTCTGCAATTCACATTACTTATCGCATTTC
+
IIIIHIIIGIIIIIIIIIIHIIIIIHHHIIIHIIIIHIIIIHIEHIIHHEHIFHIIIIHIHIIHHIIHIIIIIIIHIIIIIIIIIIIIHIHHIHIIIIIIIIIIHHIHIIIHIIHHHHIIIIIIIIIIIIIIHHIHHIIIIHGIIIIIIIHIHIIIIIIIIIIHIHIIIIIIIIIIIIIIHIIIIIIIIIIIIIIGIIIIIIIIIIIIIIIIIIIIHHIHHHHIIHCGIIIHIIIIIHIIIIIHIIIIIIIIIIIIIIIIIIIHIIIIIHIHIGIIIIIIIIIIIHIIIIIIIHI
@HISEQ:711:H5NNWBCX2:2:1101:13109:17518:ATCTCGTA
TTAAGTTCAGCGGGTATTCCTACCTGATCCGAGGTCAACCTTAGAAAATTGGGGGTTTTACGGCTAGAATCCCTCCGAATCCCAGTGCGAGACGTTAGTTACTACGCAAAGGAGGCTCCGAGAGGGTCCGCCACTACCTTTAAGGGCCTACGTTTAACCGTAGGGCCCCAACACCAAGCAGAGCTTGAGGGTTGAAATGACGCTCGAACAGGCATGCCCGCCAGAATGCTGGCGGGCGCAATGTGCGTTCAAAGATTCGATGATTCACTGAATTCTGCAATTCACATTACTTATCGCATTTC
+
IIIIIHIIIIIIIIIIIIIIIIIIIIIIIIIIIIIIIIIIIIIIIIIIIIIIIIIIIIIIIHIIIIIFHIIIIIIIIIIIIIIIIIIIIIIHHIHIIIIIIIIIIIIIIHIIIIIIIHIIIIIIIIIIIIIIIIIIIIIIIIIIHIIIIIIIIHHIHIIHHHIIIIIIIIIIHIIIIIIIIIIIHIIHIIIIIIIIIIIIIIIIIIIHIIIHIIIIIIIIHIIIIIIIIIIIIIIIIIIHGFCCIIIIGIIIIIIIIIIIIIIIIIIIIIIIIIIIIIIIIIIIIIHIIIIIIHIIIIIIHI
@HISEQ:711:H5NNWBCX2:2:1101:1371:17840:ATCTCGTA
TTAAGTTCAGCGGGTATTCCTACCTGATCCGAGGTCAACCTTAAAAAATTGGGGGTTTTACGGCTAGAATCCCTCCGAATCCCAGTGCGAGACGTTAGTTACTACGCAAAGGAGGCTCCGAGAGGGTCCGCCACTACCTTTAAGGGCCTACGTTTAACCGTAGGGCCCCAACACCAAGCAGAGCTTGAGGGTTGAAATGACGCTCGAACAGGCATGCCCGCCAGAATGCTGGCGGGCGCAATGTGCGTTCAAAGATTCGATGATTCACTGAATTCTGCAATTCACATTACTTATCGCATTTC
+
IIIHHIIIIIHIIIIGHFFHIIIIIHIIIIIIIIHIIIIIIIIIIIIIIHHIIHHHHHIIIFGFHEHEGHHHIIIIEHHIIGIHIHHICGHHIHHHHHHIIIHIIHIHHGHHFHHHHHIIHIHHEHHIIGIIIIIIHFHIHFHIGIHHIHIIIHIHEGIIHHHIIHHHIIIHGHHHIIHIIGHFGIIIIIIIIIHIIIHEGIIHHHHGHHHCIIIHHHIIIIIIIIIIIIIHHFIIHHGFEECEIHHIIIIIIHHIIIIIIIIIIIIIIIHHGIIIIIHIIIIHHHHIIIIHGIIHEIHIII
@HISEQ:711:H5NNWBCX2:2:1101:2074:17980:ATCTCGTA
TTAAGTTCAGCGGGTATCCCTACCTGATCCGAGGTCAAGAGTGTAAAAAGTACTTTTGGACGTCGTCGTTATGAGTGCAAAGCGCGAGATGTACTGCGCTCCGAAATCAATACGCCGGCTGCCAATTGTTTTAAGGCGAGTCTACGCGCAAGGCGAGACAAACACCCAACACCAAGCAGAGCTTGAAGGTACAAATGACGCTCGAACAGGCATGCCCCATGGAATACCAAGGGGCGCAATGTGCGTTCAAAGATTCGATGATTCACTGAATTCTGCAATTCACACTACTTATCGCATTTC
+
IIII@HIIIHIIIIIIIIIIIIHIIIIIIIIIGHHGHIIIIHIIIIIIHIIIIIIIIICHIGGHHDHEHIIIIIHIIIIGIHIEHHIHIHHIIIIHIHHIIIGIHHIIIIIIIHIIHIIHDHIIIIHHIIIIIIIIIHHIHIIIIIHHIIIHHHHIHIIIIIIIGHHIIIGHHHHFHIHIIIIIIIIIHHHIIIIHIHIIIIIIHHIIIIIIIIIHHIIIIHIIIIIIIIIIIIHHFIIHHHIHIIIHHHIGIIIHHHIIIIGIIGIIIIIHIIIIIIHHGIIIIIHHGIIIIHIIIIII
@HISEQ:711:H5NNWBCX2:2:1101:3334:17854:ATCTCGTA
TTAAGTTCAGCGGGTAGTCCCACCTGATTCGAGGTCAAAACAGAAGCCAAAACAGATTACAATCCGTCAAAGCCGAATTAGAAGCAATCCCAGATCAGAGTTGGCCATCTTTCCTTGGCCATTGAAAAGATGAGACTCGAGCGGTCAAGTTCATTTATCACGCTGAGCAGAACCAATTCCACACCACATCAGGATCAGCTAATGTTTTTAAGGCCAGCTGTTCCCAACGAATGGGCACAGCAAAGCCCAATTACCAAGTTTGAGACGGAAAACCATCCAAGCTTGAGGATTTCACGACACTCGAACAGGCGTGCTCCCCGGAATACCAGGGAGCGCAAGGTGCGTTCAAAGATTCGATGATTCACTGAATTCTGCAATTCACATTACTTATCGCATTTC
+
EGHIGDG?GHGD?H/C<<<DHHHEEHE1DCHE?FEEGC1FC1DGHEEF?C1<FGFEH?GHH1DFCGEDEHHIF1EDDEEHC?FEECECDG@HGCE@GHE?HEHHHCEEHCHII<F@GHHCCGGGCDHIFHIHC<<@ECE0<C<CECDG@:DAGDHII@=D8E/ED=H?HH.@@ECEA.A8BHGIHHEF@8BF@H?CHH8;8B.A86B?GH@HIHHHFA.GF8>6.@FB86.@89.BB@@HHHFC.CHABC77.IIIHHHEC8..EEGG<//</GD//</CHC/HHEIFG?CC00HGCHGF0CC1<HCCHCIHE//?</FD1D<D<@<C1HGHGH@@HHC??HEHIHEGD1C1<<DF<F1C1HCHHGHECFECCHHHHC1FHHEHCGD0HECHHFGE</D
@HISEQ:711:H5NNWBCX2:2:1101:12795:17938:ATCTCGTA
TTAAGTTCAGCGGGTGGTCCTACCTGATTTGAGGTCAAGTTTATCAAAAGCCCATCTTATGAGCAGCAAAGAACACGCCCCACAGATGCAGATAAATGTATCACACCTTAGGGCTTTCTCATTACTGGCTCCATGCATTTCAGGAGAGCAGACTACAATAGCAGAGCCTGTAACCCCCAAGTCCAAGCCCGACGACCCTCGCGGGTGCGGGTTGAGATGTATAAATGACACTCAAACAGGCATGCTCCTTGGAATACCAAGGAGCGCAAGATGCGTTCAAAGATTCGATGATTCACTGAATTCTGCAATTCACATTACTTATCGCATTTC
+
CHHEE1G@G?EDHD<EF@GHF1<1CH@EHHGEHIDCC@GHECHEFHHHHIIHHHHHHCHHHHHGIIGGHH?GCFHIFHHDHIIH1GHIIIIGHICF<CGHHHIIII@FEHFECHGHHEHHIHHHGIH?IHHHFHIHIIEHIGHHHHIDHHIHIHIHHHHIHFHHCHHFEGHHHIIHHHI=@HIIIDHGHHHHHHEHIIIHHEHGHIHIIHHEHHHIIIIIIHIGHEEHHFECIHHFHEHHHHHHECHHIIHHHHIHGGGHEDDIGHHH?IHGIGHIHHEHHHIHIHHGCHEHHHHHEHHHGIHIIIHHIHHGHIHCHHHHHHHEHHECHH
@HISEQ:711:H5NNWBCX2:2:1101:5501:18020:ATCTCGTA
TTAAGTTCAGCGGGTAGTCCTACCTGATTTGAGGTCAAAATGTCAAAAGCTGTCCGAAGACGGTTATGAGCGGGTTCCCATAAGGTTTGCTTCAAGGTCAAGTGGCATAGATAATTATCACACCAAGTGACGGTCCACAAGAGATCCCACTAATGCATTTAAAGGGAGCAGACCGTCCACTGAAGGAAGCCAGCAAGCCCTCAAGTCCAAGCCTAACTCAAGCCGGTAAAAGCGAGCAAGGTTGATAATTTAATGACACTCAAACAGGCATGCCCTTCGGAATACCAAAGGGCGCAAGGTGCGTTCAAAGATTCGATGATTCACTGAATTCTGCAATTCACATTACTTATCGCATTTC
+
IIIHIIIIIGIIIIIIIIIIIIIIGIIFGHHIHICGHHIHHIIIHGIHGHIIEHHHDHHIIIHHEHHGHHHIIIIHIHIIHIHHHCEHHIIEHHCEHHIIIIHIIGICCHIHIHIIHHHGHEHDHHHHHIIIIHGHHHIEHHIHEGGFHHHHHHIIHGIGGHHEHEHHHHHGHIHHHHIEHIHEHHIIIIHHIIHHGIIIEHIFHCBHHCHHHHHGEEHHHHCCGEHHIIFIHIIHIHHHHHIIIIIIIIIHHHCD1CGHFHGCIIIHIIIHCIIIIIIHIIIIFHIHIHIIHHHEFDDIIIIIIIIIIHHEFHHIHIHHIHIHGHEIIHIIIIIIHHIIHHGIIIIIIHEFIIHHDI
@HISEQ:711:H5NNWBCX2:2:1101:7843:18117:ATCTCGTA
TTAAGTTCAGCGGGTAGTCTCACCCGATTTGAGGTCAAGGTTCTTTTTGTGGGTCCAGCCTCCCGCCACAGACGGCGGCGACCGGAGCACCATCGCTGTCCATGAGACAGTTAGGAGCGGAGAAAACAGTGCCAAATCCAAAACGTAGAAACATCTTATCACGTCAAGGATCAGCAAAGCGGACCCCACTAATTCATTTGAGAGGAGCTCGCTTTCAAAGGCGAAAGCAAGCATTGAACCTCCAAGTCCAAAAGTCCTATTCCGGTCAAAGAAAAGGATTTTGAGAATTTCACGACACTCAAACGGGTGTGCCCCTCGGAATGCCAAGGGGCGCAAGGTGCGTTCAAAGATTCGATGATTCACTGAATTCTGCAATTCACATTACGTATCGCATTTC
+
EHEHIHFIHH@CHHHHCFHHHHHGEHHHF@CD@HCGHHHI@CGHHHCHD@CEECEHGHHHIFHEHIGDDHHGEHHIIIHC/CHHHIIHFEGHIIIHIIIIFHHIEHDHEHG?GEHIHHHDDHH@GHHIHHIIHIHHHEHHIIIFHIHCHHHIIHCHDGHEHHGHEDGHEGHFHIFHIIH.EDHHIICIHHEIHGHHHFEGEHHHHHDG?DHIEHHH8DIHHHHHH@FIGIHFHHHB.9=CHH?GIIGIHHHIHHGBE@.EC?HEHEHHHHG?IHHIHIIHEHFCEHIIIHHIHGFGCIHHHHHGHHHHGIIIHHCHIGHIIHIHEHGHCCHIIIIIHHHHIIHHFEHHHIIGIIHHGCIIHFHHF?GGHFHF?EHHIIIIIIHIIIHHEDHEIHIHI
@HISEQ:711:H5NNWBCX2:2:1101:8056:18098:ATCTCGTA
TTAAGTTCAGCGGGTGGTCCTACCTGATTTGAGGTCAAGTTTATCAAAATCCAGCCCCCAGCTCCAGCAGCACGGCCCCTGATCGGATGCAGATATGTATCGCACCCAACAGAGAGGTCGTCACCACTCATGCATTTCAGGAGAGCAGACCCACAAGTTTAGGGCCTGTAACCCCCAAGTCCAAGCCACACATCACGATGTGGTTGAGATATTAATGACACTCAAACAGGCATGCTCCTCGGAATACCAAGGAGCGCAAGATGCGTTCAAAGATTCGATGATTCACTGAATTCTGCAATTCACATTACTTATCGCATTTC
+
HIICHIIHIIHHHHIIIIIIIIIIIHHHHIHHIIIHIHIHIIIIIHHFIIHIIIIIHCHHHHHIIIEDHHIGIHIIIIHIIIIHHCDEDEHIHHHHHIIIIIIHIIHGEHHHIGHIIIIIIHICHHHHCCHFFFHIIIGHHHHHIIFHIIIIIIIIHHHIICCFHHIGHIHGHGFHHHIEEGHHHHHHH/CGEHHGEHHHHHHHIIHGHHIIIIFF1DHHHIHHFEIHIH@EG@ECHHE<1GEC@HEEHHCC<C/1?GCC@F<?HF1EG@F0EHF@EEEHHFGIIHFG@G@F1@@FHIHHECFC@<<G@CHEHIHGCCHH
@HISEQ:711:H5NNWBCX2:2:1101:10159:18146:ATCTCGTA
TTAAGTTCAGCGGGTATCCCTACCTGATCCGAGGTCAAAGACGGTGAAAGGAGCTTGCTGGATCGCGGGCCGCCGCAGTTCTGCAAGCGCAATGTGCTGCGCAAGACTGGGGCAAAAAGACACCGCTGCCAATGAATTTGGGGCGAGTCCACGCGCGGAGGCGGGGACAGACGCCCAACACCAAGCAGAGCTTGAGGGTGTAGATGACGCTCGAACAGGCATGCCCCATGGAATACCAAGGGGCGCAATGTGCGTTCAAAGATTCGATGATTCACTGAATTCTGCAATTCACACTACTTATCGCATTTC
+
FFFHIIIIHGIIIHDHIHIIHFHHHIIHIIIIHHGHEEHHHHHIEHHGHHIHHIIHHIIIGHIFGDDDHHH/FHIHHIGHIHHIIHIIIHHEFHIIHIIIIIIIIIIHIIIIIIHIIIFHHHHIICHIHHIHGEHFHCHDEHHHHIHHFHIIIIIIIIHHHIIIIHIIIIIHHEIHIHIHFHIIHHHIHIIGIIIIIIIIIIIIIIIIIIHIHGHHHIIHHIHHCGFHIIIIHIIHIIIIIIHEHGIIIHHIIIHHHHEHDIGIIIIHHFHIIIIHIHEGIHGIIIIIIHIIIIHHHHHGIIIHHGIHH
@HISEQ:711:H5NNWBCX2:2:1101:13456:18243:ATCTCGTA
TTAAGTTCAGCGGGTATTCCTACCTGATCCGAGGTCAACCTTGGTGCCGCCGGAGCGGACTTGTGGGGGGTTTAGAGGCAGGACGCCGAGGGATCCCAATGCGAGGCTGATGCTACTGCGCAAAGGAGAGGGCCTTCGGGTCCGCCACTGGTTTTAGGGGCCTGCCGTGGCAGATCCCCAACGCCGGGCCACGGGGGCTCGAGGGTTGAAACGACGCTCGGACAGGCATGCCTCCCAGGATACTGGAAGGCGCCATGTGCGTTCAAAGATTCGATGATTCACTGAATTCTGCAATTCACATTACATATCGCGTTTC
+
IIIIIIIIIIIIIIIIHIIIIIIIIIHHHIIIIIIIIIIIIIIIIIIIHIIIIHHIIIHIIIHIHIIHIIHHHIIIIIIIIIIIIIIIHIIIIIIIIIIIIIIHIIIIIIIIIIIIIIIIIIIIIIIIIIIIIIIIIIHIIIIIIIIIIIIIIIHIIIIIHIIIIIIIIIIIIIIIIIIIHIIIHIIIIIIIIIIIIIIIIIIIIIIIIIHIIIIIIHIIIIIIIIIIIIIIIIIIIIIIIIIIIHGDIIIIHHHHFFHIIIIIIIIIIHHIIIIIIIIIIIIIIIIIHIIIIIIIIIIIIIIIIIIGIIIHIIHI
@HISEQ:711:H5NNWBCX2:2:1101:2833:18414:ATCTCGTA
TTAAGTTCAGCGGGTATCCCTACCTGATCCGAGGTCAAGAGTGTAAAAAGTACTTTTGGACGTCGTCGTTATGAGTGCAAAGCGCGAGATGTACTGCGCTCCGAAATCAATACGCCGGCTGCCAATTGTTTTAAGGCGAGTCCACGCGTAAAAGCGGGACAAACACCCAACACCAAGCAGAGCTTGAGGGTACAAATGACGCTCGAACAGGCATGCCCCATGGAATACCAAGGGGCGCAATGTGCGTTCAAAGATTCGATGATTCACTGAATTCTGCAATTCACACTACTTTTCGCATTTC
+
IIIIIHHHIIIIIIIHIIIIIIHIHIHIHIIIIIHHIIIIIIIIHHIIIIHHIIIIIIIIIIIGDHHDHHIIIIIIHIIIIIIIIHIIIIIIIIIIIIHHIIIIIIIIIIIIIIIIIHHIIIHHIIIIHIHIIHIIIHHIHHHIIIIIHIIIIIIIIIIIIIIHIHGHHIIIIIHHIIIIIIIIIIIHHIIIHFIIFHIIIIIIIIIIIHIIIIIIIHIIIIIIIHIIIHIHHIIIIHIIIHHIIIIHHIIIIHHHGIIIHIIIIIIIHHIIHIIIIIIIIIIIIIIHHHIIHIIHIIIII
@HISEQ:711:H5NNWBCX2:2:1101:10244:18432:ATCTCGTA
TTAAGTTCAGCGGGTAGTCCTACCTGATTTGAGGTCAAATTTGATATAAGAGTTCGTCCGAAGACCATTATAAGCGGACTTTGAAGTCGAATGACGGCGCAACTTTTATTATCACACCGACGTCCGGAAACCAAAGGTTATATTCCGCTGATGCATTTGAGAGGAGCCGACTAGACGCCAGCACGCTCCAAGTCCAAGCTCTGATTAGAAACAAATCAAATCAGAGTTGAGAATTTAATGACACTCAAACAGGCATGCCCCTCGGAATACCAAGGGGCGCAAGGTGCGTTCAAAGATTCGATGATTCACTGAAAATCTGCAATTCACATTACTTATCGCATTTC
+
IIIIIIIIIHIIIIIIIIIHIIIIIIIIIIIIIIGHIIIEHIHGHHIIHFHIIHFHIIGHIIIIIIIIIHIIIIIIIIIIIIIIIIIIIIIIIIIIIIIIIIIIIIIIIIIIHIIGIHIIIGIIIIGIHIIGIIIIHHIIIIIIHIIIIIIIIIIHIIIIIIIIIIIIIIIIIIIIIIIIIIIIIIIIIIIHHGHIIIHHHIIIIIIIIIIIHIIHIIIIIIIIIIIIIIIIIIIIHIIHHHHIIIHHEIIIIIHGIHHIIHIGIIIIIIIIHHIHIIIIIIIHIIHIIIIIIIIIHIIIIIIIIIIIIIIIIIIHIIHIIIIIIIIIIIIIIIHIIIIIIIII
@HISEQ:711:H5NNWBCX2:2:1101:11025:18473:ATCTCGTA
TTAAGTTCAGCGGGTAATCCCACCTGATTCGAGGCCAAATTGTGAAAGTTGGGGAAAACAGATTCATCAATCTGTAAATCCCCTGATTAGAAGCAACCCAATTGACAGTCTGGGCCTCCAAAAGAATAGTGAAATTCTTAAAGAATTCTACCCGTGCACTTTATTTCTTTCTTTTTCTTAAAATGCACGGATAGGTCCCCTGACATATAGGGCTTTAAGGCCAGCCATTCCTTCAATCAAAGGACACAGCAAAGCCCAAAACCAAGCTAAAAAGATGGACTTTTTTTCCAAAGGAAAAAAAAACTACCCCAGCTTGAGAATGCTCACGACACTCGAACAGGCGTACTCCCTGGAATACCGGGAAGTGCAAGGTGCGTTCAAAGATTCGATGATTCACTGAATTCTGCAATTCACATTACTTATCGCATTTC
+
IIIIHIHIIIIIGHIIIIIHHIIIHIIIIIIHIIIIIIHEHHHHHHIIIIHIIIIIIIIIIIIIIHIGHHHIHIIIIIHEHIIIHHHIIIIEHIIIIIGIIIIHIIHIHIHGHHIIIIIIGHGHIIIIIIGHHHIHIIIIHHH<<<<DEHHHII=GGHIGFIIIIEHGFHHHIIIGIIIIHIGHIHHIIHHIIIGE@FEHIHCHHIIII6FGEHHHIHEIIHHHCH@--HECIIIHG?HHEFGIIIHGCHIHHEBHBHGHE@IHGIIIIIIIIHHG?IIIIHHHEFHIFHHHHCIIIIIHIIIIIIHIHIHIHIHIIIHIHIIIIIIHHIHIHIIGIIIHIIIIIIIIIIIIIIIIIIIIIIIIIIIIIHHIIIIIIIIIIIIIIIIIIIIIIIIIIIHIIHIHIIIIIIHIIIIIIIIHHIHIIIIIIII
@HISEQ:711:H5NNWBCX2:2:1101:14255:18490:ATCTCGTA
TTAAGTTCAGCGGGTAGTCCTACCTGATTTGAGGTCAAATTTGTCAAAAATAAAAAGTGGATGTTAAGATCCACTTTTTTTTGGTTGGAAGCAGTGTGATCTGGTTTTTTGTCTGCAGCATACTAAAGGGCATAGATAAATTATCACACCTTGTAGTTTCTGCTCAGATACTACTAATGCATTTCAGGGGAGCAGACTTGAACAGCCTGCAAAACAACACCCCCACATCCAAGCCACAATTACAACAAAGTTGTTTGTGGTTGAGAACTTAAATGACACTCAAACAGGCATGCTCCTCGGAATACCAGGGAGCGCAAGATGCGTTCAAAGATTCGATGATTCACTGAATTCTGCAATTCACATTACTTATCGCATTTC
+
IIIIIGHHIIIIIGIIIIGHIIIIIIHIIIIHHIIIIGHIIIIIIIHHHHGHHHHHHIIGGIHFHHHFEHIHIIIIIIIIHHIHIIHIIIIIHIHIIIFHHIIIHIIHIIIIIIIHEFHHIHHIIIIHHHHIHHHHHHHHHIIIHHIIIIIIIIHIHIIIIHHIGIIHHIIIIIHHHIHHHHHHHHGHHHHIIHHHHHIIIHHHIGIHHHIFHIIHHHHIIIIHIHHHGHHIIIIIIIIIGIHIHIHIHHHFIHIHIIHHIIIIIIIIIIHFHEIIHHIHIHHHHHIGHHIGIIHHEHHFIIIIIIIIIHGGHIIIHIIIIIIIHIIIIIGIIIIIHIIIIIIIIIIIHHIIGIIIIHHIIIIIIHHHHIIIIIIIII
@HISEQ:711:H5NNWBCX2:2:1101:16754:18493:ATCTCGTA
TTAAGTTCAGCGGGTATCCCTACCTGATCCGAGGTCAACCTGTAAAAATTGGGGGTTGCTGGCAAGTAAACCTACCGGACTCAAACGCGAGGAGTATTACTACGCGTAGAGCCGACAGGCACCGCCACTGATTTTAGAGGCCGCGGAATCGCGAACCCCAAGACCAAGCGTGAGCTTGAGTGGTTGTAATGACGCTCGAACAGGCATGCCCCCCGGAATACCAGAGGGCGCAATGTGCGTTCAAAGATTCGATGATTCACTGAATTCTGCAATTCACATTACTTATCGCATTTC
+
IIIIIHIGHGIIIIIIHHIIIIIHIHIIIGIIIIIIIIIGGHIIIIIIIIIIIIIIDHIHIHIIHHHFHHIIIGIIIIIHIIIHIIIIIIIIIIIHIIHIHIIIIIIIHIIIIIIIIIHIHHIIIIIIIHHHIIIIHIIIIIHHIHIIIIIIIIIIHIIIIIIIIIHIIIIIIIIIIIIIIIIIIIIIIHHIIIIIHIIIIIIIIIHHIIIIIIHIIIGIIIIIHHIIIIIHIIIIIIIIIIIIIGIIIIIIIHIIIIHIIIHIIIIIIIHIIIIIIIHIIIGIIIIGIIIHII
@HISEQ:711:H5NNWBCX2:2:1101:3079:18553:ATCTCGTA
TTAAGTTCAGCGGGTAGTCCCACCTGATTCGAGGTCAAAACAGAATATGCGTAAAAGCCAAATTAGAAGCAACCCAAGATGAGAATTGGCCATCCCGAAAGATATATCCCCCCCAGCGGTCAGATTCATTATCACGCTGAGAGTAAAACCAACGCCACAACATGAGGATCAGCTAATGATTTTAAGGCCAGCTGTTCCCAATGAAAGGAACAGCAGAGCCCAATTACCAAGCTTAGGATGAAAAAAGCACCCCAAGCTTGAGGATTTCACGACACTCGAACAGGCGTGCTCCCCGGAATACCAGGGAGCGCAAGGTGCGTTCAAAGATTCGATGATTCACTGAATTCTGCAATTCACATTACTTATCGCATTTC
+
IIIGIHHHHIGIIHHIHIIIHIIIIIHHIFHIIHIIIIIIIIIIIIIIIIIIHHIHIIIIIIIIIIHHHHIIHIHIIGHHHHHIHIIIHHIIIHIIHIHCHIHHIIIIIHEHIIHGIIGHIIIIIIGHGHGHHIICCHHHIHIIIIIIIIGCHHIHIIGHHHIHIIHGHFHBEFGHEHIHHHHHIBGHIGIIIIAGEHIIHHHHIHEFHHHHIIHHHGA?HFHFHHB.EHCHHG@GEFHIHIHCGFHHCGIHIHGHGHHHIIIIIHHCHIHFEDCCHHHEEHGIIIIHHCDHEHHCIHHG?HHGHGIHIIHIHIHHHFHHHIIHIIIIHIIIIIIIIIIIIHIIIIIIIIIIIIHHIIIGHHHCEGGGGGHHII
@HISEQ:711:H5NNWBCX2:2:1101:4433:18660:ATCTCGTA
TTAAGTTCAGCGGGTATTCCTACCTGATCCGAGGTCAACTCATGAAATAATGGGTTTGTTTTACGGCATGGCCACCGCCGGGAACCACATGCGAGGTTTGTGCTACTACGCAAAGGTTGCCGCGGGCAGGACCGCCACTAGTTTTCAGGGGTCGCCAGTCAGCCCTAAGGCCTCGGGGGCGATCCCCCAACACCAAACCCTGCCTTGCAGCAAAGCAAGCGGGCTTGAGGGTTGAAATGACGCTCGAACAGGCATGCCCGCCGGAATGCCGGCGGGCGCAATGTGCGTTCAAAGATTCGATGACTCACTGAAATCTGCAATTCGCATTACTTATCGCATTTC
+
HHIIIIIIHIIIIHIIIIIIIIIGHIIIIIIIHHHIHIIGHIHIIIIIGIGFHGDHIHHHIIHHHIIHHHIHIIHIDHIDHHHHHIIIIHIIIFGDHEHIIGHGHGIIIIIIIHHHIGGGHCHIGHIIIIIIHHIHIIGHHHHIHGIFCFHHHIHHHHHIIIIHHHIIIHGHHHIHHIHIIIIIHHIHHGHHHIFHHIGHIIIIIIIIHHHGHHHHG?HGIIIHGIIIIHHEGIIIIHHHHHGIIHIIIHIIIIHHHGGHHHIIHGIHGIIIHEHHIIHIIHHHHIIHIHIIHGIIIIIIIHHIHCHIIIHGIIIIGIIGIGIIHHCHHGHIIIIIIIHIIG
@HISEQ:711:H5NNWBCX2:2:1101:9804:18621:ATCTCGTA
TTAAACTCAGCGGGTGATCCCGCCTGACCTGGGGTCGCGGTCGGAGGCCACTGCTCTCAATGGGGTCGATCGAGGGGGCCCCGGGGGCCGTCACGGCTCCTCAATGAATGAAACAAGCATGTCCAACCACCTCAAGCCGTGACGTCCCTTGTCCGGGGGCTCGCATTTGGGCCAGCCGCACCGCGAGGGAACGGGAGGCCAGCATCCGCCGCCCCGCTGCCAGCCAGCGTCCCGGAGGACGGGGAGGAGGGGGCGGCGACGAGATGCGTGACGCCCAGGCAGACGTGCCCTCGGCCGGATGGCTTCGGGCGCAACTTGCGTTCAAAAACTCGATGATTCACGGGATTCTGCAATTCACACCAAGTATCGCATTTT
+
IIIIIIIIIIIIIIIIIIIIIIIIIIIIIIIIIIHIIIIIIIIIIIIIIIIIIIIHIIIIIIIGHHIHIIIIIIIHIIIIIIIIIIHIIIIIIIIIIHHIIIIIIIIIIIIGHIIIHIIHIHIIIIIIHHIIIIHHHIHHHIIIIIFHIIIIIIIIIIHHIIHHHHHHIIIIHIIGHHIHHIHHIEFHH@EEHHIHHIGEBCEHHIIHIIHHHDHFHHIIHHHHGIHE?-HHHIIHIHEHHHHIHHH<IIHHIIIIHHHHHHHG<IIIGIHHGGIIIIIIIIIIIIIIIIIIIHIHIIIIIIHIHHEIIGIIIIIIIIGIIIIIHHECIGIHHIIIIIIHIIIIIIIIIIIIIIIIIIIIIIIIIIIIIHHIIII
@HISEQ:711:H5NNWBCX2:2:1101:18224:18672:ATCTCGTA
TTAAGTTCAGCGGGTATTCCTACCTGATCCGAGGTCAACATTTCAGAAAGTTGGGTGTTTTACGGCAATGGACGCGCCGCGCTCCCGATGCGAGTGTGCAAACTACTGCGCAGGAGAGGCTGCGGCGAGACCGCCACTGTATTTCGGGGCCGGCCCCGTAAAGGGCCGATCCCCAACGCCGACCCCCCGGAGGGGTTCGAGGGTTGAAATGACGCTCGGACAGGCATGCCCGCCAGAATACTGGCGGGCGCAATGTGCGTTCAAAGATTCGATGATTCACTGAATTCTGCAATTCACATTACTTATCGCATTTC
+
IHIIIHIIIIIIHIIHIIGIIIIIIGIIIIIIIIIIIIIIIIIIIIIIIIIIIIIHIIIIIIIIGHHHIIIIIIIIIIIIIIIIIIHIIIIIIIIIIIIIIIIIIIIIIIIIIIHIIIIIIIIIIIHIHIIIIIIIIIIIIIIHIHIIHHHIIIIIIIIIIIIIIIHIIIIIGIIIHHIIIIIIIIIIIHGIIIIIIHIIHIIIIIIIIHIIIIIIIIIIIIIIIIIIIHIIHGIIIIIIIIIIHDIIIIIIHEHDIGIIHIIIIIIIIIIIIIIHIGHIHIIIIIIIIIIIGIHIIIIGIIIIIIIIIIIHII
@HISEQ:711:H5NNWBCX2:2:1101:20317:18578:ATCTCGTA
TTAAGTTCAGCGGGTATCCCCACCTGATCCGAGGTCAACCTTGATAGAAAAAAAGGTGTGTTCTGCGGCGGACGTGGCCCATCTCGAAAACGCTGGAAAGTTATCTCGCTGCGCTCAAAGACGGACGGCGACGCCGAGGGGTTTGAGGCGGGCCCCAAAGGGCCTCACCCAACACCAAGCAGGGCTTGATTTGTGTAATGACGCTCGAACAGGTGTGCCCTCCGGAATACCAGAGGGCGCAATGTGCGTTCAAAGATTCGATGATTCACTGAATTCTGCAATTCACATTACTTATCGCATTTC
+
IIIHIIIGIIIIIIIIIIIGHHIIICHIIIIIIIHIIIIIIHIHIHHHHHIIIIIHHIIIIIIIIIIHHHIIIIIIIIIIIIIIIIIHHEHIIHIIIIIIIIIIHHHIIHIIIIIIIIIIGHHFHGIHGIIIIIHIIIIIIHHHIIIIIIIGIIIIHFHEHIHIIIIIIIIIIIHIHHHHIGIIIHIHIIIHIHEEHHGIIIIIIHGHIIHHHIIIIIIHHHEEEGIGHECEF/CEDHHDEFGHHECIIIHIHHFGGHHCD?CHHIHHHHFHHIIHHEGIIHFHEIIHIHHHHHGIIIIIIHH
@HISEQ:711:H5NNWBCX2:2:1101:8289:18899:ATCTCGTA
TTAAGTTCAGCGGGTATCCCTACCTGATCCGAGGTCAAAAGCAAAAGTATAGACTTCATGGACGCAAGCGTTCAGGTTCAGAAGCGCAAATTGTGCTGCGCTCCCAGACTAGTACGCCGGCTGCCAATTGCTTTAAGGCGAGTCCACGCACAAAGCGGGACAAACACCCAACACCAAGCAGAGCTTGAAGATACAAATGACGCTCGAACAGGCATGCCCCATGGAATACCAAGGGGCGCAATGTGCGTTCAAAGATTCGATGATTCACTGAATTCTGCAATTCACACTACTTTTCGCATTTC
+
IIIIIHIIIIIIIIIHIIIHIIIIIHIIIIIIIIIIIIIIIIIIIIIIIIIIIIIIHIIIIIIGIIIIIIHIIIIHIGIIIIIIHIIIIIHIIIIIIIHIIIIIIIIIIIIIIIIIIIIIIIIIIIIIIHHIIIIIIIIHIIIIIIIIIIIIIIIIIIIIGHHIIIIHIIHIIIHIIIIIIIIIIIIIIIIIIIIIHHIIHIGHHIIIIHGIIIIIIGIIIIIIIHHIIHIIHCHHHHFIIHHHIIIIIIIIGIIIIIIIIIIIIHIIIIIIIHIIHIIIIIHHHIHHHHHHHEHIIIIIII
@HISEQ:711:H5NNWBCX2:2:1101:10307:18975:ATCTCGTA
TTAAGTTCAGCGGGTATTCCTACCTGATCCGAGGTCAAACTCATAGAGTCGGGGGTTTTACGGCGTGGTCAAGCCGCGTTCCAATGCGAGGTGTGCTACTACGCAAGGGAAGCTGCAGCGAGACCGCCACTAAATTTGGGGGGCAGCACCGCCCCGGGGGGCAGTCTGGTCCCCAACACCGCAGCCCAGATGGGCGCGAGGGTTGAAATGACGCTCGAACAGGCATGCCCGCCAGAATGCTGGCGGGCGCAATGTGCGTTCAAAGATTCGATGATTCACTGAATTCTGCAATTCACATTACTTATCGCATTTC
+
IIIGIHIIIIIIIHIIIIIIIIIIGIHIGIIGIIIIIIIIIIHGHIIIHHIIDHIIGHHIGHIIIIHEHFHIIIIIIIGCHHIFHGHIIIHHHCHIIIIGHHHIHHHIIII@HIIHIIHHHHIHHIIHHIHHIIIHIHHEHHIIIIHHIIIIIIIIHEHIIIIHHHHHHEHHFHHHIIHIIIHIIHHIHHHHIIIHHHHCDIHIHGIIIIIIIIHIFHIIIIHHHIIHIGIHEIHHHCIIHHCHEIHHIGIIIIIIIIHGIGIHGIIHIIIIHHHGIHHGIHHIGIIGIIIIHIIIIHIIIHHHIGIIIIHGI
@HISEQ:711:H5NNWBCX2:2:1101:14657:18933:ATCTCGTA
TTAAGTTCAGCGGGTAATCCCACCTGATTCGAGGCCAAATTGTGAAAGTTGGGGAAAACAGATTCATCAATCTGTAAATCCCCTGATTAGAAGCAACCCAATTGACAGTCTGGGCCTCCAAAAGAATAGTGAAATTCTTAAAGAATTCTACCCGTGCACTTTATTTCTTTCTTTTTCTTAAAATGCACGGATAGGTCCCCTGACATATAGGGCTTTAAGGCCAGCCATTCCTTCAATCAAAGGACACAGCAAAGCCCAAAACCAAGCTAAAAAGATGGACTTTTTTTCCAAAGGAAAAAAAAACTACCCCAGCTTGAGAATGCTCACGACACTCGAACAGGCGTACTCCCTGGAATACCGGGAAGTGCAAGGTGCGTTCAAAGATTCGATGATTCACTGAATTCTGCAATTCACATTACTTATCGCATTTC
+
IIIIIIIIIIIIHHIIGIIIIIGIHIIIIIIGF<HIHIIIHHHIHHIIIIIIIHIHIIHIHIIIIIIHHHHIIIIIIIHHEHHIIIIIIIIIIIIIIIIHIIHIIIICGHIGHGIIIIIHIHIIIIIIGHIIIIIEHHIIIHG<D<D<GEHHHHEHHIIHFHIHIIIIHHHHIIIIIHHHHEHIHHHH?EEHH?.BABGHHI@FHIIEHAB.BGHHHHG@HEG@-IIHG?IHIIIHHCHIIIHHFEEHEHHFF?ECIIHIIIIIIIGIIIIIIGHHFIHHIGIIIHHHEIHEEEHDIIIHIIIIIDIIGHHHIIHIIGHIHGIIIIIIIHHIIIIIHHGIHIIIIHGIIHIIIIIIIGIIIHHIIIIIIHIIIIIIIIIHIHCIIIIIIIIIIIIIIIGIIIIIIIIIIIIIIIIIIIIIIIIIIIIIIIH
@HISEQ:711:H5NNWBCX2:2:1101:15811:18899:ATCTCGTA
TTAAGTTCAGCGGGTAGTCCTACCTGATTTGAGGTCAAATTTGATATAAGAGTTCGTCCGAAGACCATTATAAGCGGACTTTGAAGTCGAATGACGGCGCAACTTTTATTATCACACCGACGTCCGGAAACCAAAGGTTATATTCCGCTGATGCATTTGAGAGGAGCCGACTAGACGCCAGCACGCTCCAAGTCCAAGCTCTGATTAGAAACAAATCAAATCGGAGTTGAGAATTTAATGACACTCAAACAGGCATGCCCCTCGGAATACCAAGGGGCGCAAGGTGCGTTCAAAGATTCGATGATTCACTGAAAATCTGCAATTCACATTACTTATCGCATTTC
+
IIIIIHHIIIIIIHIIIHHIIIIIIICHHIIIIIFFHIIHIIIIIIIGIGHIIGGHIIIIIIIIIIHHHIIIIHIIHIIHHGHHIIIIIIIIIIIIIGIHIHGIIIIIIIIIHIIIIH<EHHIHIIGIHIIIHHHIHIIHHIIIIIHHHHHHIHIIIIHHIHHHFHHIIHIIGFHHIIIIHIIIIIIIIIHHHHIGHIIIIIHIHHIIIIIIIIIIGIIIIIIHGIIIHIIGIIHHHHIIIIIIHHIIHIIIIIIGIIHGIHIIIIHHIIIIIHHIIIIIIIIHIHGHIIIHIHIHIIIIIIHHIHHHIIIIHIGGIIIHIGHIHDHHIHHHIHHIIIHHIIII
@HISEQ:711:H5NNWBCX2:2:1101:15764:18901:ATCTCGTA
TTAAGTTCAGCGGGTAGTCCTACCTGATTTGAGGTCAAATTTGATATAAGAGTTCGTCCGAAGACCATTATAAGCGGACTTTGAAGTCGAATGACGGCGCAACTTTTATTATCACACCGACGTCCGGAAACCAAAGGTTATATTCCGCTGATGCATTTGAGAGGAGCCGACTAGACGCCAGCACGCTCCAAGTCCAAGCTCTGATTAGAAACAAATCAAATCAGAGTTGAGAATTTAATGACACTCAAACAGGCATGCCCCTCGGAATACCAAGGGGCGCAAGGTGCGTTCAAAGATTCGATGATTCACTGAAAATCTGCAATTCACATTACTTATCGCATTTC
+
IHHHIHIHIIIIHIIIIIIIIIIIIIIIIIHHIIIIIIIIIIIIGIIHIIIHHHIIIIIIIIIIIIIHIIHHHIIHIHIIIHIIIIIIIHIIIIIIIIIIIIIIIIIIIIIIIGIIIGHIIHIIIIIHHIIIGHGHIIIHHHIIIIIIIIIIIIIIIHHIIHHIIIHHIIIIIIHIHIIIIIIIIIIIIIIIIIIIIIIIIIIIIIHIHIHIIIIIIIIIIIIIGIIIIIIHHIHIHIHIHIHHEHIIHIIIIIIIIIIIIIIIIIHIIIIIIIIIIHIIIIIIIIIIIIIIIGIIIIIIIIIIIIIIIIIIIHIIIIIIIHIIIIIIIIIIIIIIIIIIIIII
@HISEQ:711:H5NNWBCX2:2:1101:17199:18973:ATCTCGTA
TTAAGTTCAGCGGGTAGTCCTACCTGATTTGAGATCAGATCATAAAGTAAAATTTGTCTAAGTTAATAGACTATTAGAAGCGGTTCATCTGCATTTCCTGGCCACTTTTTACAGTGTCCTCAGCGAGTGATACTTATCACGCCGAGTGGAACCAAGCATATACTGAGATCCAGCTAATAAATTTAAGAGGAGCAAATGGTGAAATCTGCAAGACCTCCAAGTCCAAAGCAAACCAGTTAAATTAACAAAAGATTTACTTTGAGAATTTCATGATACTCAAACAGGCATGCTCCAAGGAATACCAAGGAGCGCAAGGTGCGTTCAAAGATTCGATGATTCACTGAATTCTGCAATTCACATTACTTATCGCATTTC
+
IHHEHFGHIIIIDHIHHHCEHHEHHIGIFGHFHIIGFHGHIHHHEEGHIIHCGHFHHHHHHIIIIIIFHHFHIGHIFHIIGIHHIIIHHIIGIIIIIIIHIIIHFHIHHIIHEEGEHDD@EHHEH?HEHHH@HIIHIHHIIIEDHH/EHEHHHGIIHIIIIIIHHHHGIHIGFHHHGEHHHIHIIIHHEHGHHFHHGIIHIIIIHIIIGHHHHIHGGIGHHEHHIIIHIHHEEIHEHHHHEEIIIIIHIIIIIIIHH@FHHIHHHHEHHHHHIHHH?IIHFHIIHIIIIGIHIIHIHHHIHHFHGHEHHHCHC?HCCGGCHCGFGIGIIHIIIIIIIIIIIIIIHHGGIIIIHHCIIIIGIIHIHCIGIIIIIII
@HISEQ:711:H5NNWBCX2:2:1101:20384:18900:ATCTCGTA
TTAAGTTCAGCGGGTGGTCCTACCTGATTTGAGGTCAAGTTTATCAAAATCCAGCCCCCAGCTCCAGCAGCACGGCCCCTGATCGGATGCAGATATGTATCGCACCCAACAGAGAGGTCGTCGCCACTCATGCATTTCAGGAGAGCAGACCCACAAGTTTAGGGCCTGTAACCCCCAAGTCCAAGCCACACATCACGATGTGGTTGAGATATTAATGACACTCAAACAGGCATGCTCCTCGGAATACCAAGGAGCGCAAGATGCGTTCAAAGATTCGATGATTCACTGAATTCTGCAATTCACATTACTTATCGCATTTC
+
IIIIGFHIHHIIIHIIHIHIIIHGHHHIIHIHIHHGHHIIIIIIHHHIIIIIIGIIIIIIIIIIIHGFHIHIIIIIIIIHHHHIIGGEHHIEGHIIIIHIIIHHIIIIIIIGHFHHCIHIIIDHIIIFDFFHIIIGIIICHGHIHIHFIHHGIIGHHHHIIHIIIIIIHIHHHHHIIIIHIHIHHHIIIIIHIIIIHHHIIIIIIIIIIHHIIIHIIIIIIIGIIIIIIIIHIIIIIIIIIIIIIIIIIHIHIIIIIIIIIIIIHHIIIIIIIIIIIIIIIIIIIIIIIIIGGIIIIIIIIIIIIIIIIIHHIIIIIIII
@HISEQ:711:H5NNWBCX2:2:1101:20899:18844:ATCTCGTA
TTAAGTTCAGCGGGTATCCCTACCTGATCCGAGGTCAACCTTAAAAAATTAGGGGTTGCTGGCAAGTAGACCTACCGGACTCAATCGCGAGGAGTATTACTACGCGTAGAGCCGACAGGCACCGCCACTGATTTTAGGGGCCGCGAAACCGCGAACCCCAATACCAAGCGAGAGCTTGAGTGGTTATAATGACGCTCGAACAGGCATGCCCCCCGGAATACCAGAGGGCGCAATGTGCGTTCAAAGATTCGATGATTCACTGAATTCTGCAATTCACATTACTTATCGCATTTC
+
IIIIIIIIIHIIIIIIIIIIIIIIIIEHIIIIIIIIIIHIIIIIHIIIIHHIIIIIIIIIIIIIIHIFHHIHIIHHHIIIIIIIIIIIIIIIIIHIHIIIIIIIIIIIIIIIHHIIIHHHIIHHIIHHHHHIHIIIIIIIIHIIIIIHIIIHIIIIHIHHHHIIIHHHHIIIIIHHIIHEIIHIIIIHHGIIIIHIIIIIHHIIIIHIIIIIIIIIIIIIIIHHHCHIIIHHIHHHIIIIIIIIHHIIIIGHHFIIIIIIIIHIIIIIIHEHIIIHIIIIIIIIIIIIIIIIHI
@HISEQ:711:H5NNWBCX2:2:1101:3708:19149:ATCTCGTA
TTAAGTTCAGCGGGTAGTCCTACCTGATTTGAGGTCAAAATGTCAAAAGCTGTCCGAAGACGGTTATGAGCGGGTTCCCATAAGGTTTGCTTCAAGGTCAAGTGGCATAGATAATTATCACACCAAGTGACGGTCCACAAGAGATCCCACTAATGCATTTAAAGGGAGCAGACCGTCCACTGAAGGAAGCCAGCAAGCCCTCAAGTCCAAGCCTAACTCAAGCCGGTAAAAGCGAGCAAGGTTGATAATTTAATGACACTCAAACAGGCATGCCCTTCGGAATACCAAAGGGCGCAAGGTGCGTTCAAAGATTCGATGATTCACTGAATTCTGCAATTCACATTACTTATCGCATTTC
+
IIIIIIHIIHIIIIIIIIIIIIIIIIIIIIIHIIIIIHHIHIHIIIIIIIIIHIHIGHIIIIIIIIHGHIIIIIIIIIIIIIIIIHIIHHHIIGHIIIIIIIIIIIIIIIIIHIIIIIIIIIIIIIIIIGIHHIIIGIIIIIIHEIIIIIHHIIIIIHIHIHIIIIHHIIIGIIIHHIHHIIHHGHHIIIHIIIIIIIIIHHIHGHIHHGGIIHHFHHHIIIHHGEFHD/HIHIHHIIIHFHIIIIIIIIIIHHHHHHIIIIHGIIIIIIIIIIIHIHHIIGHIIIIHECCGDGHIHHHIHHIIHIIIIIHIIIIIIHIIIHHIIHIHHIIIIIIIIIIIIIIIIIIIHIIIIIIIII
@HISEQ:711:H5NNWBCX2:2:1101:12528:19118:ATCTCGTA
TTAAGTTCAGCGGGTTTTCCTACCTGATTTGAGACCAAGTTTTCAGGACTAGTTCCAAACGGAACTCTCCCTGAGTATTGAACTGGAGTTGCCCACAAGGCTGAATCAAGATCCAGGTACAAAGTGAAATCATTTAAAAGGAGTTATCCTATTCATGCAGCCATTAACCTAGATCCACTCAGCGAACAAATGGTCAAACATTGGTTCTAAAGACAATGTCATCCAATTCTAAAAAGACACGGTGAGTGATTATCGATTCTCAAACAGGCATGCTTACCGGAATACCGGAAAGCGCAATGTGCGTTCAAAGATTTGATGATTCACTGAATTCTGCAATTCACATTACTTATCGCAATTC
+
IIIHIHIHIIIIIIHIIIIIIIIIIIIIHIIIIIIIIIIIIIIIIHIIHIIIIHIHHIIIIIIIIIIHHIIIIIHIIIIIIHIIIHIIIIHIIHHIIIHGIIIIIHIIIIHHHHIIIIIIIIIIHIIIIIIIIHFHHFHHHIGHHIIIIIIIIIIIHHIIHHHHIHIIIIHICGHIIIIHIIIIIIIIIIIEEHHIIIHHIHHGHHIHHHGHHEHIIHIIHHHHGIIIHIIHFIIIHHIIIIIIIHHFIHHIIIIHGEHIHIHFGGHHFHIIIIIIHHIHHHGIIHHHE<IIIIIIHHHCIGHHHHHGCFEEHIHIIIIIIIHIIIHHIIIIFIIIIIGIIIIIIIHIGIIIIIIIII
@HISEQ:711:H5NNWBCX2:2:1101:2642:19341:ATCTCGTA
TTAAGTTCAGCGGGTATCCCTGCCTGATCCGAGGTCAACCTTGCGAGTAGGTCTTCCGGCAGACGGGGCCCCGACTTTCGAAGCGAAAGATTCTGCTACGCTTAAAGCCGGTGCCACGCCGCCGAGCGTTTCGAGGCGCGTCCCTAAAGGGGACGTCGCCCAACACCAAGCCAGGCTTGAGTGGTGAAATGACGCTCGAACAGGCATGCCCCTCGGGATACCAAGGGGCGCAATGTGCGTTCAAAGATTCGATGATTCACTGAATTCTGCAATTCACACTACTTATCGCATTTC
+
IIIIIIIGIIHIIIIIIIIIIIIIIIIIIHIIIIIIIIIIIIIIIIIHHIIIIIIHIIIIIIHIIIGHHIIIIIHIIIIIEHIIIIIIIIIIIIIIIIIIIIHIIIIIIIIIIIHIIIIIIIIIIIIIIIIIIIIIIIIIIIIIIIIIIIIIIIIIIIIIIIIIIIIIIIHIIIHIGIIIIIHIIIIIIIIIIIIIIIIIIIIIIIIIIIIIHHHIIIIIIIIHHFIIIIHIIIIIIIIIIIIIIIIIIIIIIHIIIIHIIIIIIIIIIIIIHGIIIHHIHIIIIHIIIIIHGI
@HISEQ:711:H5NNWBCX2:2:1101:6443:19288:ATCTCGTA
TTAAGTTCAGCGGGTGGTCCTACCTGATTTGAGGTCAAGTTTATCAAAATCCAGCCCCCAGCTCCAGCAGCACGGCCCCTGATCGGATGCAGATATGTATCGCACCCAACAGAGAGGTCGTCGCCACTCATGCATTTCAGGAGAGCAGACCCACAAGTTTAGGGCCTGTAACCCCCAAGTCCAAGCCACACATCACGATGTGGTTGAGATATTAATGACACTCAAACAGGCATGCTCCTCGGAATACCAAGGAGCGCAAGATGCGTTCAAAGATTCGATGATTCACTGAATTCTGCAATTCACATTACTTATCGCATTTC
+
IIIIIIIIIIIIIIIIIIIIIIIIICHIIIIIIIIIIGIIIIIHHHIHIIIIIIIHIIIIIIIIIIIDHHIIIHIIIIIIIHIHIIIHHIIGIIIHHIIHIHIIIIIIIIHIIIHIIIIIIIIIIHHHHHIIIIHHHHIHGHHIIIIIIHGIIIIIHFHIHEGHIIHHHIIIIIIIIIHHHIIIHIHHIIIIGHHHIIIIHHHIIIIIIIHIIIHHHHHGIIIIIIIIIIIIIIHHIIHGIIIIIIIIIIIIIIIGIIIIIIIHHIIIIIIIHHIIIIIIHIIIIIHHIIIIHIIIIIIIIIIIIHGHIIIHIIIIIIII
@HISEQ:711:H5NNWBCX2:2:1101:7222:19385:ATCTCGTA
TTAAGTTCAGCGGGTATCCCTACCTGATCCGAGGTCAACCTTGATAAATTGGGGGTTGCTGGCCAGCGTCCACCGGGCGTCTGTAGCGAGAGTAGGTACTACGCTTAGAGCCAGATGGCGCCGCCACTGATTTTGAGGCACACCGGGACCGGTGACGCCCAAGACCAAGCAGAGCTTGAGGGTTGTAATGACGCTCGAACAGGCATGCCCCCCGGAATACCAGGGGGCGCAATGTGCGTTCAAAGATTCGATGATTCACTGAATTCTGCAATTCACATTACTTATCGCATTTC
+
IIIIIIIIIIHIIIIIIIIIIIIIIIIGIIHIHHIIHIIIIIGIIIHIIIHIIIHIIIIHHEIIHIICHIIIIIIIIIIIIIIIIIIIIIIIIHIIIIIIIIIIIGHIIIIIIIIIIIIIIIIIHIIIIIHIIIIIIIIIIIIIIIIIHIIIIIIIIHIIIIIIIIIIIIIIIHIGIIIIIIIIIIIHIIHIIHGIIIIIIIIIIIGIIHHIIHIIIIIIIIIIHIGIHIIHIIIIIIIIIIIGIIIIIIIIIIIIIHIHIIIIIIIIIIIIHIIIIHIIIIIIIIIIHIIII
@HISEQ:711:H5NNWBCX2:2:1101:14741:19463:ATCTCGTA
TTAAGTTCAGCGGGTATCCCTACCTGATCCGAGGTCAACCTGTAAAAAATTTGGGGGTTGTTGGCAAGCAACCTACCGGACCCAGACGCGAGGAGTATTACTACGCGTAGAGCCGACAGGCGCCGCCACTGACTTTAGAGGCCGCGGAACCGCGCACCCCAATACCAAGCGAGAGCTTGAGTGGTTATAATGACGCTCGAACAGGCATGCCCTTCGGAATACCAAAGGGCGCAATGTGCGTTCAAAGATTCGATGATTCACTGAATTCTGCAATTCACACTACTTATCGCATTTC
+
IIIHIIIIIIIIIIIIIIIHIIIIHIHIIIHHIIIIIIIIIIIIIIIIIIIIIIIIIIIIIIHIIIHEHIIIIIIIIIIIIIIIIIIIIIIIIHIHIIIIIIIIIIIIIHIIIIIHIIIIIIIHIIIIIIIIIIIIIIIIIIIIIIIIIIIIIIIIIIIIHHIIIIEHIIHHIIIHHIIHIIIIHIIHIIIIIIHIIIIIIHIIIIIIIIHIIIIIIIIIIIIIHEHHIIIIIHIHHIIIIIIIIIIIIIHIHIIHHIIIIIIIIIIIIIIIIIIIHHIIHHIIIHIHIIIIIII
@HISEQ:711:H5NNWBCX2:2:1101:3549:19706:ATCTCGTA
TTAAGTTCAGCGGGTGGTCCTACCTGATTTGAGGTCAAGTTTATCAAAAGCCCATCTTATGAGCAGCAAAGAACACGCCCCACAGATGCAGATAAATGTATCACACCTTAGGGCTTTCTCATTACTGGCTCCATGCATTTCAGGAGAGCAGACTACAATAGCAGAGCCTGTAACCCCCAAGTCCAAGCCCGACGACCCTCGCGGGTGCGGGTTGAGATGTATAAATGACACTCAAACAGGCATGCTCCTTGGAATACCAAGGAGCGCAAGATGCGTTCAAAGATTCGATGATTCACTGAATTCTGCAATTCACATTACTTATCGCATTTC
+
IIIGCHHHH?HDH?FHIHEHHHIIHHCGEGHHEFFHFHIGHIIIIIIIHEHHHICHHHIIIIIHHIIHHGHI@@HICHHIIHHHIHHIHIGHEHIIIII@HGHIIHHEHIIIEHHHHHIIIIIHHECCHHIIIHIHFGHFIHHIHIHHIIIHHGEHHHHHGFEFHIIIIIIHHIHHHGIHH@HCGCGHIHHHE@HHDHICHIHHCE?H@GCIHGHHIIIIIHH@FHHHHHEC?D?FHIHIIHHEHIHHGIIHHIIHHHGEC0HHIIHHIHIHECEFCCHHGE@HHG?IHHHGGHIIIHEHIIIIIIHHHHHFHIIIIIHHHH@EIHHC<H
@HISEQ:711:H5NNWBCX2:2:1101:7626:19504:ATCTCGTA
TTAAGTTCAGCGGGTAATCCTACCTGATTTGAGGTTAAATTGGTCATAAGGATGAGGGGAACACCCCCCCATCAGTTATGAGCGAGCGAAACTTTCCGCAGCTGCACAACCACACTCAAGCATGAAAAGACTATCAATGCCAGAGAGGCGTGGGTGCCATGCAGATGTCACATCGCTAATGTATTTCAGGGGAGCTGGGCTTTCTAAACAAAAGGCCAGCACACCCCAATTCCAAAAGAGAAAATCTGTGAAGATTCTCTTTTGAGGATTCAATCACACTCAAACAGGCATGCCCCTCGGAATACCAAGAGGCGCAAGGTGCGTTCAAAGATTCGATGATTCACGGAATTCTGCAATTCACATTACGTATCGCATTTC
+
IIIIIIIIIIIIIIIIIIIIIIIIIIIHIIIHHIHIIIIIIIIGHHIIIIIHIIIIGIIIHHIIIIIEHIIIIIIIIIIIIIIHIIIIIIIIIHIIHHIIIIIHIIIIIIIIIIHIIIIIHHHHEHHIIIIIHIIIIIIIIIHIIIIIIIIIIIHHHIIIIIHIIIIIHHHHHIHIIIIIHIIIIIIIIFIEHIIHIHHHHIIIIHHIHHHHIIHGIIHECGHIHIHHGIHHHGFHEIHIGIHIHGIIFHCIHIIIIIIHIIHHHHHIIHIHEHIHGIHGGHFCHHIHHGIHGGIIHHIIIHIIIHIHHDIGIIHHGIIIGIIIIHHHIIHIHIHIFIIIHIIIIIHIIIIIIIIIIIIIIIIIIIIIIIIHHHHIII
@HISEQ:711:H5NNWBCX2:2:1101:11906:19622:ATCTCGTA
TTAAGTTCAGCGGGTAGTCCTACCTGATTTGAGGTCAAATGGTCATGTATTGTCCGAATGAACAGACGGTTAGAAGCAGTGCAAACCCATATAATTGCAGATGTCCACGGCGTAGATAATTATCACACCAATAGACAGTCCACGCGGGGCACTGGCTAATGCATTTAAGGGGAGCTGACCATCTTAAAGAAGCCGGCAAAATAAACCCCCATATCCAAGCCATTATCAGCAAAAGCTAATAAAGGTTGAGAATTTAATGACACTCAAACAGGCATGCTCCTCGGAATACCAAGGAGCGCAAGGTGCGTTCAAAGATTCGATGATTCACTGAATTCTGCAATTCACATTACTTATCGCATTTC
+
IIHHIHIIIIIIHIHIIIIHIIGIGIHIIIIIIIIHEFHHHHFHGIIIIIIIIIHHHIIIIIIIIIIHHIIIIIIGGIIIIIIIIIHIIGHHIIIHIHIHIIIHHIIHIHIIIGIIIIIHIHIIIHIIHIIIIHIIIHHEHHHHHIIHHHIIIIHIHIIIIIIIHHHHIHHHHGHHHGGHHHHHHHIHIHHHIIIHIIHIIIIHIHFHIIIIIHIIIHHGIHHIIHIIIIIIGIIIIIIIIIIIIIIIIIIIIGIIHHIIIIIIIHIIIIIIIIHHHGIIIGIIIIIIIIIIHHIIIIIIIIHIIHIIIIIIIGIIIIIIIIIIIIIHIIIIIIHIIIIIIIIIIIHIHHIIIIIIIIIIII
@HISEQ:711:H5NNWBCX2:2:1101:14342:19735:ATCTCGTA
TTAAGTTCAGCGGGTGGTCCTACCTGATTTGAGGTCAAGTTTATCAAAATCTAGCCCCCAGCTCCAGCAGCACGGCCCCTGATCGGATGCAGATATGTATCGCACCCAACAGAGAGGTCGTCGCCACTCATGCATTTCAGGAGAGCAGACCCACAAGTTTAGGGCCTGTAACCCCCAAGTCCAAGCCACACATCACGATGTGGTTGAGATATTAATGACACTCAAACAGGCATGCTCCTCGGAATACCAAGGAGCGCAAGATGCGTTCAAAGATTCGATGATTCACTGAATTCTGCAATTCACATTACTTATCGCATTTC
+
@<@G<<<CCCGD//<E<CFHIIIICHC?CE1D11<<CGF<<DC<FH?CGFC1<<FFCCF?EFH1DG1<1DGCE?/CHC/@G@C1D=<D/FE1DC<1D<D1D0<@FHI??HH?0<EC<<D/<EHHH=AEHHGIHHF?DFD0@EGGHIHHHHGHED/CHHHFHHEABEAEEHHIGHD<EED/AHGHHH@D@HHFHHHIEFHHEHIHGEGGHHHGFEGHIHHHHCHGCEHHEHGHIIIHHIHHIIIIHIGIHEEDHC<1CEHHDHHE@EFCEGCGEGC@@CHIHHEGIHHG<HHHIIH@FEEGGEHEC<<@0<?E=CGHCDDH
@HISEQ:711:H5NNWBCX2:2:1101:15917:19698:ATCTCGTA
TTAAGTTCAGCGGGTAGTCCTACCTGATTTGAGGCCAGATGTCAAGAATATTAATCCGAAGATCAATGGATTAGAAAGCGGTCTTTAGTCTTGCAACGCGGCCATCCGAAGATGTCCTTAGCGAAATACTTATTACGCCAAGTCAAACCATGTCGCGAGACAGATCCAGCTATTACTTTTAAGACGAGCCGACTTATCATCGGCAAACGTCCAAATCCAAGCCAAAGAAAGGTGTTAACCAATCTAAGGTTGAGGGTTTTCATGACACTCAAACAGGCATGCTCCCCGGAATACCAGGGAGCGCAAGGTGCGTTCAAAGATTCGATGATTCACTGAATTCTGCAATTCACATTACTTATCGCATTTC
+
IIIIIHIIIIIIIIIIIIIIHIIIIIIIIIIIIIIIIIIHIIIIIIIIIIIIHHIIIIIIIGHHIIIHIIIIIIIHIIIIIHHIIIIHIIIIIHIIIHIIIIGIIHIIIIIIIIHIIIIIIIIIIHIIIHHIIIIIIIIIIIHHIIHHHIIIIIIIIHIHHIHIIIIIIHHIIIIIIIIIHHIIHHHIIIIIIIIIIIIIIIHIHHIHIIIIIHHHCHHIIHEIHIIHHGHIIIIIIIIIHIIIHHGHIHHDHGIIIIIIIIHHIHEIHHIIIHIIIIIIIIIIIIIIHIIHIIHHHIHIIIIHIIIIIIIIIIHIIIIIIIIIIIIIIIIIIIIIIIIIIIIIIIIIIIIIIIIIIIIIIIIIIII
@HISEQ:711:H5NNWBCX2:2:1101:20084:19710:ATCTCGTA
TTAAGTTCAGCGGGTGCTCCTACCTGATCCGAGGTCAACCTTTGGTGTGGCTGAAGTCTTGCTGGCCGGCACGCCGCCCAGGCCCCTGAGCGAGAGAAGTCTACTGCGCTCGGGACCGGGCCACGGCCGCCACTGGTTTTGGGGAGGGCCCCGGTGATCGGGGCCGCACCCAACGCCGAGCTCCGGGGAGCTCGAGGGTCGTGACGACGCTCGGACAGGCATACCCCCTGGGTGCCAGAGGGTGCAATGTGCGTTCAAAGATTCGATGATTCACTGAATTCTGCGATTCACATTACTTATCGCATTTC
+
IIIIIIIIIIIIIIIIIIIIIIIIIIIIIHIIIIIIHIIIIIIHIIIIIIIHIIIIIIIIIIGHHHHCHIHHIIIIHIIIIIIHHIHIHIIIIIHHGHIIIIHIIIIIIIIIIIIIHIIIIHIIGHIIIIIIIIIIIIIIIHHEHIIIIIIGHIIIIIIIIHHHIHIIIIIIIIHIIIHHIIIIIIIIIIIIIIIHIIIIHIIHIIIIIHIHHIHIIHIIIIIIIIIIIIIIHIIIIHHEHIIIIIHGIIHIIIIIIIHHIIIIIIIIIIIIIIIIIIIIIIIHHIIIIIIIIIIIIIIIIIIIIIIH
@HISEQ:711:H5NNWBCX2:2:1101:4263:19992:ATCTCGTA
TTAAGTTCAGCGGGTAATCCTACCTGATTTGAGGTTAAATTGGTCATAAGGATGAGGGGAACACCCCCCCATCAGTTATGAGCGAGCGAAACTTTCCGCAGCTGCACAACCACACTCAAGCATGAAAAGACTATCAATGCCAGAGAGGCGTGGGTGCCATGCAGATGTCACATCGCTAATGTATTTCAGGGGAGCTGGGCTTTCTAAACAAAAGGCCAGCACACCCCAATTCCAAAAGAGAAAATCTGTGAAGATTCTCTTTTGAGGATTCAATCACACTCAAACAGGCATGCCCCTCGGAATACCAAGAGGCGCAAGGTGCGTTCAAAGATTCGATGATTCACGGAATTCTGCAATTCACATTACGTATCGCATTTC
+
IIIIIHIHIIIIIIIIIIIIIHHIHH@GHHHHHH@HHIIIIIIIIIIHCEHEHIIIIIIHEHHIHIICHHHHIIIIIIIIHIIHIIIGIIHIHIIHHIIHHIHFHFHHIGIIIIIIIIGHIIHIIGHFFHIIHIGIHIIIIHGHIIHIIIHIGHEHHHEHIIHIHHHIIIIIHHHHHHHHIHEHIGHHHHGHEHHHIIIHHHIHFHHHIIIIHHHIIIIIIHHHFG@IIIIIIIIIIIIIHGIHHHIGIHIIIIHIIIIIIIHIIIHHHEHIIIIIHHHHEHHHIHIGIIIIIIHIIIIIIHGIGGIHHGHHHHHIHIHCIIIHGIIHEGIIIIHIIIIHIIIIIHHIHGIIIIIIHHHHIIHHHIIIHHGIIIIIIH
@HISEQ:711:H5NNWBCX2:2:1101:8951:19793:ATCTCGTA
TTAAGTTCAGCGGGTATCCCTACCTGATCCGAGGTCAAGAGTGTAAAAATGTACTTTTGGACGTCGTCGTTATGAGTGCAAAGCGCGAGATGTACTGCGCTCCGAAATCAATACGCCGGCTGCCAATTGTTTTGAGGCGAGTCTACACGCAGAGGCGAGACAAACACCCAACACCAAGCAGAGCTTGAAGGTACAAATGACGCTCGAACAGGCATGCCCCATGGAATACCAAGGGGCGCAATGTGCGTTCAAAGATTCGATGATTCACTGAATTCTGCAATTCACACTACTTATCGCATTTC
+
HHF?GHEDHHHCCH?<@FH@GHHHCCGHHHIGIDG?CFHCGHHHHHHHIHEGCEHHIIG/GHHHHDDG?FE<CF?HFC@FG?C<FEFHIHIIHHEHCHIDHHHIGCHEGIHIHHEEHHHGHHHEGHHHFHIIHHEIHHHHFGHHIHIIHIIHHHGIGIIIIIIIHHCHEEEHHHHHAHIIIGIIHIHIHGHHGFHHIIHHIIHIIHHEHHHHHIIIHHHHHHGHEEHIGIHHECEHDIHHGIHHIGIIIIIHFHFIHIIIIHEIIHFHHHGDGIIHHEHGH?EIHHFD<HHCECHEHHIIIH
@HISEQ:711:H5NNWBCX2:2:1101:14655:19971:ATCTCGTA
TTAAGTTCAGCGGGTACTCTTGCTTATTTCAGGTGCCATAATTGGATAATTTCTTATTGAATAATGATTCACCAATTCTGATCCTCAAACGATTATCACCATTTAGTGACTAGTTCGTTTGGAGTCTTCATTGACATTATTCCATATTTTGTGAGAGAATTTCTTCAATCACATTATATTCTATGATGTAATTAACCGGACACACTGAAACAAACATGACATCCGAAGATGCCGCCACTTGCGTTCAAAAATCTGATGACTCGCGGTTCTGCAATTCGCATTGCTTATCGCACTTC
+
IIIIIHHIIIIIIIIIIIIIIHIIIIIIIIIIIHIIIIIIHIIIIIIIIIIIHIIHHIHIIIIIIGIFHICHHIIIIHIIIIIIIIIHIIIIIIIIIIIHHIIHIHIHIIIIIIIIIIIIIIHIIIIHIIIIIIIIIIIIIIIIIIIIIIIIIIIIIIHIIIIIIIIIIIIIIIIHIIHIIIHIIIIIIIIIIIIIIIIHIIIHIIIIHIIIIIIIIIIIIIIIIIIHIIIIIIIIIIIIIIIIIIIIIIIIIIIIIIIIIIIIIIIIIIIIIIIIIIIIIIIIGIIIIIIIIIII
@HISEQ:711:H5NNWBCX2:2:1101:8742:20179:ATCTCGTA
TTAAGTTCAGCGGGTGGTCCTACCTGATTTGAGGTCAAGTTTATCAAATCCAACGACATATAAGCAGCCATGACCTTTCCCATCAGATGCAGATAATTATCACGCCTGACAGAGGTTTGACCACTCATGCATTTCAGGGGAGCAGACTACAAGCCCAGAGCCTGCATAACCCCCAAATCCAAGCCACACACACCATGGTGTGGGTTGAGATATTGACGACACTCAAACAGGCATGCTCCTCGGAATACCAAGGAGCGCAAGATGCGTTCAAAGATTCGATGATTCACTGAATTCTGCAATTCACATTACTTATCGCATTTC
+
IIIHIIIHIIIIHGIHIIIIIIIIIIIIIIIIIHIIIIIIIIIIIIIGHIIIIIIHHIIIHGEHIGICFHHIIIIIIHIIGHIEGHIIIIIIIIIIIIIIIIIIIIHIIIIIIIIIHIIIIIIIIIIIIIIIIIIHIHIHHHIIIHHGIIIIIIHIIIGIIIIIIIIIIIIIIIIIIIIIIHHIIIIIIIHIHIIIIHIIHHDIIIIIHIIHIHIIIIIIIIIIIIIHIIIIIIIIHIIHIIIIHHIIIIIIIIIHIIIIGIHIHHIHIIIHIIHHIIIIIIHIIHHIIIIIIIIIIIIIIIIIIHIHHIHGEHHIIIIII
@HISEQ:711:H5NNWBCX2:2:1101:8957:20187:ATCTCGTA
TTAAGTTCAGCGGGTATCCCTACCTGATCCGAGGTCCATCAAGAAAGAAAAAATTGTGGATTGCTCTCACAATAGGCTTAAAGGGTCGGCCAGCTTTCAAGCGGGTGACAATGCCCCATACGCATTTAAAAGACCGGACTGCGACCCTGCCACTGCCTTTGGGGCTACTGTCCAATAAGACAGTGAGTCCATCACACAAGCCGGGCTTGAGGTATAGCAATGACGCTCGGACAGGCATGCCCTCCAGAATACCAGAGGGCGCAATGTGCGTTCAAAGATTCGATGATTCACGGAATTCTGCAATTCACATTACTTGTCGCATTTC
+
IIIHIIIIIIIIIIIIHIHHIIIIIHHIIEHCH<GHHHHHIIIIIHIIIIIIIIIIIIIHIHHHIIIIIHIIIHHHIIHHIIHFHHHHHHIIIIIHIIIHIIIIIIIIIIIIIIIIIIGIIIIIIGHIHIIHIIIIIIIIIIIHIIIIIIIIIIHHHHIHHHHIHHIIIIHHEIIIHHHHIHIIIIIIIIIIIIIIIIHHIIIHIHIIHIIIIIIIIIHEHFHGIIIHIIIIIHIIIIIIIFGHIIHIHHIHFIHFCIIHIHIHDFDHHHIIIIIHIIIIIIHIGIHIIHIIIHHFIIHHGHIIIIIIIIIIHIIIIIIIHGIII
@HISEQ:711:H5NNWBCX2:2:1101:12409:20174:ATCTCGTA
TTAAGTTCAGCGGGTGGTCCTACCTGATTTGAGGTCAAGTTTATCAAAATCCAGCCCCCAGCTCCAGCAGCACGGCCCCTGATCGGATGCAGATATGTATCGCACCCAACAGAGAGGTCGTCGCCACTCATGCATTTCAGGAGAGCAGACCCACAAGTTTAGGGCCTGTAACCCCCAAGTCCAAGCCACACATCACGATGTGGTTGAGATATTAATGACACTCAAACAGGCATGCTCCTCGGAATACCAAGGAGCGCAAGATGCGTTCAAAGATTCGATGATTCACTGAATTCTGCAATTCACATTACTTATCGCATTTC
+
1DEHHFHCGHGHICHCHHHHHHHIIICC@CEHHHCGHEHHG@ECGE@@CF?E1<DECHH<01D<FCC<GHHGHH?DCHIC@G@CHHDCEH1FF?FHIE1<FGHG??HEHFGHCHIHDHDDDEC?@CCGEFDHGFE@GF?HG?EHHGHH?EGHHHHIFDHHHHGFHCHHGCCF?BECEHAG?CD;EGEGGFIIGHGEC0CHEGHH?HHCG?E@EHHHFHFCD1F1@GHFGG1EEECHDDDEFGHF<<<<@?HEDH?@CF1C0?CHIHEE?EHE??GG@HHIIHIFHFEHHFEIIIHEHHHHH@HCGIHFEIHCHEHIIHIH
@HISEQ:711:H5NNWBCX2:2:1101:1422:20359:ATCTCGTA
TTAAGTTCAGCGGGTATTCCTACCTGATCCGAGGTCAACCTTTGTAAATAAAAGAAGGAGACCGGCCCGGAAGGTCCTTGAAACTCGACGCGTGCTCGTTTAAAAGCTCGTTGCACCGAGGGTCCCACGGACGCCGTCATTGTCTTTGAGACCAGTTGTTCACACAACTTGGGTCCAACACCAAACCCGAGGTTTGAGGGAGGATAATGACGCTCGAACAGGCATGCCCACCGGAATACCAGTGGGCGCAATGTGCGTTCAAAGATTCGATGACTCACGGAAATTCTGCAATTCGCATTACTTATCGCATTTC
+
IIIIIIIIIIIIIIIHIIIIIIIIIIHIIIIIIIHIIIIIHIHHIHEHIHHIHIGIIIIIIIIIIHIHHIDHHIHIIIIIHIIIIHIHIHIIHIIIIIIHIIIIIGIHIIIIIHIIIHHHHIHIHIIIIIHIHIHIIIIIIIIIIIIHIIHHIIIIIIIIIIIIIIHIIHIIIHIHIHHHIIIIHHHIHHHHCFIIIHHHHIIIHIIIIIIIIIHIIIHIIIIIIIIGIIIIIHIHEIIHIIHHEHIHHIIIIHIIIIIIIIHIIIIHHIHHIIIIHFIIIIIIIIHIIIIIIIHIIIHHHHDIIIIIIIIII
@HISEQ:711:H5NNWBCX2:2:1101:3623:20438:ATCTCGTA
TTAAGTTCAGCGGGTATCCCTACCTGATCCGAGGTCAAGCGTAAAATGGTAGACTTTATGGATGCCACCGTCAGCAGTGGAGAGCGCAAAATGTGCTGCGCTCCCACACGGGACGGCGGGCTGCCAATGCATTTGAGGCGAGTTCACGCGCGCAGCGGAACAAACGCCCAACACCCAGCAGGGCTGGAGGGTACAAATGACGCTCGAACAGGCATGCCCCATGGAATACCAAGGGGCGCAATGTGCGTTCAAAGATTCGATGATTCACTGAATTCTGCAATTCACACTACTTATCGCATTTC
+
IIIIIIIIIIIIIIIIIIIIIIIIIIHIIIIIIIIIIIIGIIIIIIIIIHHHIIIIIIIIIIIIHIIGHHIIIIIIIIIIIHHIIIIIIIIIIIIIIIIIIIIIIIIIIIIIIIIIIIIIHIIIIIIIIIIIHIIIIIIIIIHHIIIIIIIIIIIIIIIIIIIIIHDIIIIHIIIIIIIHIHIIIIHIIHHIIHHHIIIIIIIIIIIIIIHHIIIIIIHIIIIIIIIIIIIIHEHIIIHIIIHIIHIIIIIHIHHIHIIIIIIIIIIIIIIIIIIIIIIIIIIIIIIIIIIIIIIHIIIIII
@HISEQ:711:H5NNWBCX2:2:1101:6820:20358:ATCTCGTA
TTAAGTTCAGCGGGTGTCCTTGCCTGAGCTCAGGTCGAGAAAATAAGTACGGGTTAAGGTTCCTGGTTGAGGGATGAACGGCTAGGATCCAGACCAACAACTAAAGTATGGTTAGCTAATGAAAGCCTACCCAGTTGCGGCCCTTAGCGGGTCCACGGTTATCCTCTACACTTCAGCCGATCCAGCCGCGGTGAGCTACAGCAACCACCCCCAAGCCGTGTAACGGGCTGGATGTGGTTGTTGTAACAGCTGGAACAGCCAGGTCCACTCGCCAACCGATTACACCACAGAGGGGTAAAAGGGGAGTGATATTAACCCGACGCTGAGGCAGACATGCTCTCGGCCGAAGCCTCGAGCGCAATATGCGTTCAAAGATTCGATGATTCACGGAATTCTGCAATTCACACTACGTATCGCATTTC
+
IIIIIHIIIHHIIIIGIIIIIIIIIIIIIIHIIHHIIGHHIIIHIGIHIIGDHHHHIIGIIIIIIHHHIHIIIIIIIIIIIGHHHHHFIIIIIIIIIIIIGIIIIIIIIIGHIIHHIIIIIIIIIGIHIIHIIIIIIIIIHIIHIIIGHGIIIH?HDHEHGHHIIIIIIIIIIHEHGHHIGIHHIIHDHDDEHIHIIIICHIHHHHIHHGIIC=@G-@G@8-6<@5--HFEHHHEHF8-86---HG@-@66-GG8-CG6.EA9;.B77-7.5,-HC?GHHHEE?FGAHEHCHHHHDEHH@CCFHEHIIHHFEHE<IIIHHHGHIIIHHHGFHCHG?HHCHDHHDHHECC/0<?@HDHHHHHHEHHHEFHEHGHEEHGIIIHHHHEHFHEGHHHHHG?HGHEGFIHHHHCIHHHDEHFHIIHH
@HISEQ:711:H5NNWBCX2:2:1101:6933:20435:ATCTCGTA
TTAAGTTCAGCGGGTAGTCCCACCTGATTCGAGGTCAAAACAGAATATGCGTAAAAGCCAAATTAGAAGCAACCCAAGATGAGAATTGGCCATCCCGAAAGATATATCCCCCCCAGCGGTCAGATTCATTATCACGCTGAGAGTAAAACCAACGCCACAACATGAGGATCAGCTAATGATTTTAAGGCCAGCTGTTCCCAATGAAAGGAACAGCAGAGCCCAATTACCAAGCTTAGGATGAAAAAAGCACCCCAAGCTTGAGGATTTCACGACACTCGAACAGGCGTGCTCCCCGGAATACCAGGGAGCGCAAGGTGCGTTCAAAGATTCGATGATTCACTGAATTCTGCAATTCACATTACTTATCGCATTTC
+
HIIHHDCG1GHDCHHHIIIHHHEHHIGCEHHGHCEHHEEEHHFE@EHHHGHEHEIIIIIIHHIIIIICEEGHHHHEC<FHHHHIHFEHHHHIHHEHH=CHHHIHHHHHEEGCHDHIIHEC?EHEDGCHFHEHIFHH0EHHEGHHHFHHIDDBEEHCDHHEEHGGEGDABHHHI6GGHE?HHGFGHIHHHHHHHHHHHIIGHFIHHHCFGHIIGHHHB9..HHIHCHIHHGEE@?HGCFCFE?HGHIIIHIHEGD?FD/HFCHHHCHEEGHHEGFIHHHCIHEIHDEHCHIHHGHHFIIHHIHIIIIIHDG?IIHEIIHIIHIHEIIGIIIIHGIHIHHHFHIIHHIHIHHHFGGIHCIHECIHHHHIIIIDHHI
@HISEQ:711:H5NNWBCX2:2:1101:7189:20320:ATCTCGTA
TTAAGTTCAGCGGGTAGTCCTACCTGATTTGAGGTCAAATAGTCAATAAATTGTCTACATACGTAGACGGTTAGAAAGCAGAACTTCCCTTTTCCTCTGAGACTACAGGTAGAGCAAAATTAATTGCAACACCAAAACCAGTATTACTACTGAGAGATAACAGATAAAGCAAAATTAATTGCAATATCCAGACCAGTATTGCTACTAAGAAATCTCCACTAATAACTTTAAGGAGAGCCGAACATCTAAGACGCCAGCATGCTCCCACATCCAAGCATCAATAAGCTAATAAAAGCTATTGAAGTTGAGAATTTAATGACACTCAAACAGGCATGCCCTCCGGAATACCAGAGGGCGCAAGGTGCGTTCAAAGATTCGATGATTCACTGAATTCTGCAATTCACATTACTTATCGCATTTC
+
IIIHGFEHHHHHHIHHIHHIIIIIIIIGHEHHIIIIIHGHIIHHHIIGHIIHFHIIIIIIIHHIGIH<EHHHGFHIHHIIEHIIIHIIIIHIHIIHIIHIHHIIHIHGCHHHIFIHIHIHHHIIHIIHHHIIHFHIIIIIHHIGEHHIIIIEHIIEHEHHHIHHIIHGHHEDEHCGHIIIHEHIIIIIFHHHIIIIIGHIIGIIGICHHHHIGHIHHHHECGA6GAACG?FAHEFGGHHAIHHG@HHB6DHDGIIHCF:.GHEHFIHHGIHFHHHHHGIIHHHIHFCHEIIIHEHGIHHFHIIHIIGIIHHHIIHIIHHGHIIHHFHHGHIIHHGCGIIDIIIIIIIIIHHHHHHHGHHHGIIHIHHHHIIHIHIIHIHIHIIIHIIIIIIIIIIIHIIIIHIIHIIIHIIHHIGGIHIGI
@HISEQ:711:H5NNWBCX2:2:1101:11043:20466:ATCTCGTA
TTAAGTTCAGCGGGTAGTCCTACCTGATTTGAGATCGAACGATCAAAGGCTGTCTTCACTCGGGAGAGACATCTGTGAGCCCCAGCGAACCCTCATCGCTGAAGGTTGGATGGCAGACGGCCGCGAGCGTAGATAGTTATCACACCTGCGACGCCACCAAACACTGGTAAGCTGATTCATTTGAGAGGAGCCGACCACACAGGGGGGCCAGCAAAACCTCCAAAGTCCAAGCCAATCGTGGCAAACCACGAGGGTTGAGGTGTTCATGATACTCAAACAGGCATGCCCTTCGGAATAGCCAAGGGGCGCAAGGTGCGTTCAAAGATTCGATGATTCACTGAATTCTGCAATTCACATTACTTATCGCATTTC
+
IFEHIHGHHEFHHGHHHEHHIHHIIIIIFHEHIIHHIIIIIHEHIHHIIIIHIIHHHHHEIIGH?CC<?G@CCFHIIIG<F?GHDHHCHHI=CFHEHHHGHCEHHGHHHIGHHGIIIIIIIHHIGHHHIHHIIIHHHIIFIIIGHGHIIHIHIGIIIIGHIIIIHIHIIHHHHIIIIIIIHHIHHHIIIIHHIHIIIGIHDHIIHHG?GIIHIIIIHG.HHHFEGHHHFIHHEIHHIHIIIHHHHHGHDIIIHHHHIIHHHHFHGIIHIIHHH@CGDIIHIIIIIIGIHIIGIIIHIIHGIHECHIHGIHIHHIHIHFHHHHGHHIIIIIIIIIIIHGIIIHHIIIIHHHIGIIIHIIHG=GHFHCIIIIHI
@HISEQ:711:H5NNWBCX2:2:1101:13353:20290:ATCTCGTA
TTAAGTTCAGCGGGTAGTCCTACCTGATTTGAGGTCACATTAATGATGAGCTGTCCAAGGACTGTTAGAAAGCCAAACTGCCCCTTTGCCTTCAATAGCGTAGATAGTTATCACACCAATGAACAGGGTTGTTTCTGCTAATGCATTTCAGGGGAGCCAAAACCTTTCAAGAGGCCAGCAAACCCCCACATCCAAACCACTCCAACAGGAGAAGGTTGATATATTAATGACACTCAAACAGGCATGCTCCTCGGAATACCAAGGAGCGCAAGGTGCGTTCAAAGATTCGATGATTCACTGAATTCTGCAATTCACATTACTTATCGCATTTC
+
IIIIHHHIHIHHIHIGHIIIIIIIIIIIIIIIIIIIIIIIIIIIIIIIHIIIIHIIIIIHFHHGHHIGHHCHIIIHIGHIIIIHIHHHIIIIIIIIIIIIIIIIIIIIIHIIIIIGIIEHEHHHHIGGHHFIIHHHHHHHIIIEHIHHIHHIHIHIHHHHIGIIIIHFIIIIIGIIHHHIHIIIIIIIIHHHHHHHIHGHHHHHGHHIIIIIIIIIHHHGHHHIIHIHH@FGIHIIIHIIIIIIGHHHHIIHGHIGIHIHIIIHIIHIIIIIHHHHHIHIIIIIGIIIIIHFIIHIIIGIIHHIIIIHIIIHIHGIIIIIIHIHGIIIIHII
@HISEQ:711:H5NNWBCX2:2:1101:13284:20342:ATCTCGTA
TTAAGTTCAGCGGGTATCCTTATCTGATTTGAGGTCAAACTTCTGTCACCCGTCGCGGGTAACGTTATGTTTAACGCCGCTGAAGCTGGTATACGGCTTGGTATGAAATATTTGTAAACTCCACTCCATAAACCTTGCCATAAAGTAGCTTGCGGTCGTGCAGCAAGTTTAAGGTGAGGGGAGAATCAAGTGTTCAAATAACCCCCCCTACCCATAACCAGCAATAAAAGCTGAGAGGTTTTTGCTGACGCTCAAACAGATATGCCTACCGGAATACCAGCAGGCGCAATATGCGTTCAAAGATTCGATGATTCACGGAATTCTGCAATTCACATTACTTATCGCATTTC
+
IIIIIHHIIIGGDHHDHIIIIIIIIIIIIIHHHIHGHGHHIIIHHHHIHEH<HHHIIIIIIHHC1FDDFHHIHHFEHHHHHHGHIEHHHIIHIIEHHIHCHEHHIIIIIGIIIHGEHEDFFHHHIIIIHHHFHIIFEHIIIIIHEHHIHHIDHHHHHIIDHHHIIHIIIIIGIHIIIIGHIIIHHHHHIIIIIIIIIHIIICEDDHIHHHIIHHIE<?EF/HHGHIIIHGHGHHCG=EED<HHHHHHFCHHIIIHHIIHHHIHEEHHHIHIHHHIIHHIHHDEIIHHHHIHHHE?IIIHIIHGIIHIHIIIHHGHFHFHIIIHHHGIIGIGIHIHGHIHIIIHIIHIIGI
@HISEQ:711:H5NNWBCX2:2:1101:13878:20380:ATCTCGTA
TTAAGTTCAGCGGGTAGTCCTACCTGATTTGAGGTCAAATGGTCATGTATTGTCCGAATGAACAGACGGTTAGAAGCAGTGCAAACCCATATAATTGCAGATGTCCACGGCGTAGATAATTATCACACCAATAGACAGTCCACGCGGGGCACTGGCTAATGCATTTAAGGGGAGCTGACCATCTTAAAGAAGCCGGCAAAATAAACCCCCATATCCAAGCCATTATCAGCAAAAGCTAATAAAGGTTGAGAATTTAATGACACTCAAACAGGCATGCTCCTCGGAATACCAAGGAGCGCAAGGTGCGTTCAAAGATTCGATGATTCACTGAATTCTGCAATTCACATTACTTATCGCATTTC
+
1<C1FH?1F1?<</C/0F@GEFHIFI?<FH?H?DGCDHHI1?D?GFH1<11<FG?E/<E?CHHHGD?<<D@E?FH?@@HGH?FGH1<DC?C@CCCEHCGH?@HC11<F=C/FHHGCHFE0DGHFE?@FHHHEE<CDEG<C<D0</H?HEGDEFFEIHHGDHHEFEHEEHIHEEEGC?G?GIIHHHF@EIIHC<HHCHHHEGEGHHIDHHEEHE@DEFGEHIIIIIIIGHHHE@GCEFHHHIIHHH@HIIIHEHIHHECCHGDGC<<HFIIIIHIIHECHHFHGHFHIIHIHHHEHHIIIIHHIIHHIHIIHIHHHCHHF@HHHHCFCIIHFIIHHGIHHHHHHHGHEGGG=G<=HHEHIIGI
@HISEQ:711:H5NNWBCX2:2:1101:12757:20671:ATCTCGTA
TTAAGTTCAGCGGGTAGTCCTACCTGATTTGAGGTCAAATTTGATATAAGAGTTCGTCCGAAGACCATTATAAGCGGACTTTGAAGTTGAATGACGGCGCAACTTTTATTATCACACCGACGTCCGGAAACCAAAGGTTATATTCCGCTGATGCATTTGAGAGGAGCCGACTAGACGCCAGCACGCTCCAAGTCCAAGCTCCGATTAGAAACAAATCAAATCAGAGTTGAGAATTTAATGACACTCAAACAGGCATGCCCCTCGGAATACCAAGGGGCGCAAGGTGCGTTCAAAGATTCGATGATTCACTGAAAATCTGCAATTCACATTACTTATCGCATTTC
+
IIHIHHFEHHIIH<CCHHHHIIIICHHHCEGEHI<CHC?G@HHCEHGHHIGHHIIIIIIIGFHHHHH@HHHHHHIIIIIDFGCHHIIIIIGHHHIIHGHHIGDHHHHCHHIIIFHIHIFHHFHHHCCEHHGHHHGEF@=DEFHHH??EHHHHHIIHHIEHGHHHHIHHEIHIHIIIGHIIIHIIIIHHGHHFFHHHHHG/EIHIIIHHHHHHHHCHIIHGHFFIIIGHIHFHHEHCEHHCF@C??HEIIIHHHGFIHIHIIHHHEIIIIHHFHHDE<DHHHF/DIIHIHHEIHGIHGFFIGIIIIIIIIIHIGIGHIIIIHHHHHHIIIGIHEHIHIGIGHIII
@HISEQ:711:H5NNWBCX2:2:1101:18388:20740:ATCTCGTA
TTAAGTTCAGCGGGTATCCTCGTCTGATTCGAGGTCAAGGTCAGGAGAAAACACCGAGGTGTTTCGCGGTTTCGGCGGCCACTTGGCTTACCGGACGACAGGTAGTTTACTAGTCTCGCGGTCGCGGCGTGGCCCGCTAGCTTTCTACGCGTTTAAGCGGGGGAAGGACCGGCGCACCGAAACGCGGCGGTCCCGAATCCCCCGCCAATTCCCGGCCGAATTCTCACGAAAAGAGTTTGGCCGGATAGGTTACTGACGCTCGAACAGGCGTGCCTCTCGGAATACCAAAAGGCGCAATGTGCGTTCAAAGACTCGATGATTCACTGAATTCTGCAATTCACATTAACTATCGCGTTTC
+
IIIIIIHIIIHIIIIIIIIIIIIIIIIIIIIHGIHHIGIIIIHIIIIHIIIIIIIIGIIHIIGIIIIICHIIIIIHEHHHIIIIIIIIHIIIIIHGIIIIHIIIHIIIIHIIIIIIIIHIIHHIIHIIIIGHIHIHHIIIGIIIIHIIIHHIIIIIIIHHIHHIHHIIHIIIIHHHIIIIHIIIHIIHIIIHHHHHIIIIIIIIIIIIEHHIIHDHIHHIIIIIIIIIIIHIIIIHHDIHIIIIHIHIIIIIHFHHHHIHIIIIIIIIIIHIIIHDIIIIIHIHIIHHIIIIIIIIIIIIIIIIIIIIHIIIIIIIHHHIIIIIHIIHIHIIIHIIIIIIIIIIHHIHIIHIIIIIII
@HISEQ:711:H5NNWBCX2:2:1101:5748:20982:ATCTCGTA
TTAAGTTCAGCGGGTATTCCTACCTGATCCGAGGTCAACCTTAGAAAATTGGGGGTTTTACGGCTAGAATCCCTCCGAATCCCAGTGCGAGACGTTAGTTACTACGCAAAGGAGGCTCCGAGAGGGTCCGCCACTACCTTTAAGGGCCTACGTTTAACCGTAGGGCCCCAACACCAAGCAGAGCTTGAGGGTTGAAATGACGCTCGAACAGGCATGCCCGCCAGAATGCTGGCGGGCGCAATGTGCGTTCAAAGATTCGATGATTCACTGAATTCTGCAATTCACATTACTTATCGCATTTC
+
IIIHHHHGIIIIGIIIHIIHIIIIIIIIIIIIIIHGIIIIIHIIGIIIIIIIIIHHIHIEHHHIIIICGHIIIIIHHGHHHIIHHIIHHIIGIHHIIIIIIIIIIIIIIIIEFIHHIIIIIIIHHIIIIIIIHIHHHIIIIIIIIHIIIIIIIIIIHIIIHIIIIIHIIHIHIIGIHHIIIIIIHHIIIIIHIHIHHEIHIIHIIIIIIIIIIHIIIIIIHGHIIIHIHIIHHIHHCIIHHHEEIHHHIIIIIIIIIIIIIGIIIIIHIIIIIHGIIFHIIIIIIIIIIIIIHHHIIHIGII
@HISEQ:711:H5NNWBCX2:2:1101:7157:20780:ATCTCGTA
TTAAGTTCAGCGGGTATTCCTACCTGATCCGAGGTCAACCTTTGTAAATAAAAGAAGGAGACCGGCCCGGAAGGTCCTTGAAACTCGACGCGTGCTCGTTTAAAAGCTCGTTGCACCGAGGGTCCCACGGACGCCGTCATTGTCTTTGAGACCAGTTGTTCACACAACTTGGGTCCAACACCAAACCCGAGGTTTGAGGGAGGATAATGACGCTCGAACAGGCATGCCCACCGGAATACCAGTGGGCGCAATGTGCGTTCAAAGATTCGATGACTCACGGAAATTCTGCAATTCGCATTACTTATCGCATTTC
+
HFHHCHIEHIH<H<CCHHIHHI@GHIGHHHFC/F@GHEHHHCHHHHCCEHHCFHH?GH?FHIIHHHH?HIIIHHIIHIHIGHHHHIIIHIHIHIHHIIHIHHH@GCFHGHIIIIIHEHHHDEHHHHCHHCCCEEHHHHIIHIIIHEFHHHHGHHHHHEDFEFGHHIIIHIHIIIIIIIIHHEGHHFHHHGHHEIHHCIHHEGHHEHHIIHHIHHIHIIIIIHHHHGCHCCDGFEIIHHGHHHECDDGCCHIIHGHGC?IIIIHH@GHHHCEEGGEHIHHEIIIIHIIHGHIHIHG??IHHHIHHHHHHIHHCH
@HISEQ:711:H5NNWBCX2:2:1101:11027:20838:ATCTCGTA
TTAAGTTCAGCGGGTAGTCCTACCTGATTTGAGGTCACATTAATGATGAGCTGTCCAAGGACTGTTAGAAAGCCAAACTGCCCCTTTGCCTTCAATAGCGTAGATAGTTATCACACCAATGAACAGGGTTGTTTCTGCTAATGCATTTCAGGGGAGCCAAAACCTTTCAAGAGGCCAGCAAACCCCCACATCCAAACCACTCCAACAGGAGAAGGTTGATATATTAATGACACTCAAACAGGCATGCTCCTCGGAATACCAAGGAGCGCAAGGTGCGTTCAAAGATTCGATGATTCACTGAATTCTGCAATTCACATTACTTATCGCATTTC
+
IIIFHHHGFHGIHDHHGHHHHIHIIHIIIIHHEEHHHIIIIIHIGIHIIIIIGGIIIIIIIIIIIIG1FHIIGHIIEHIIIGHIIHIHIHIIIIIIIGHIHIIIIIGGEHHIIGIIIIIIHIHHHHHIHHHIIIIIIIIIIIIIIIIIIIIEEHIIHHHGHHHIHHGIHHGHHHHHIHHHIHIGDEFHHGGCHHHGHHHHGHFHIIIIIHHGIHIIIFIHH?HGHIIIHHHGHEHIIHHHCCHFHGHHCHGIHHHFGIIHHHDEHEEEIIIHGIGHCEIIHEC@GIIHIIIGHGHEHIHGHHEIIHIGIHIHHEGIIIHIIHGGIIIIHHHG
@HISEQ:711:H5NNWBCX2:2:1101:11667:20764:ATCTCGTA
TTAAGTTCAGCGGGTGGTCCTACCTGATTTGAGGTCAAGTTTATCAAAATCCAGCCCCCAGCTCCAGCAGCACGGCCCCTGATCGGATGCAGATATGTATCGCACCCAACAGAGAGGTCGTCGCCACTCATGCATTTCAGGAGAGCAGACCCACAAGTTTAGGGCCTGTAACCCCCAAGTCCAAGCCACACATCACGATGTGGTTGAGATATTAATGACACTCAAACAGGCATGCTCCTCGGAATACCAAGGAGCGCAAGATGCGTTCAAAGATTCGATGATTCACTGAATTCTGCAATTCACATTACTTATCGCATTTC
+
ICHHHCHCECH<C?FDEGGHCHHIHIFHHFHHIG<FCHI<FGHIHHIIHHIIIGHIH=EDHHHIIHECFHHIICEHHHDHGH?EH=GDHHHHHHHIGHHCGEEHHHHIIIHHHHHDCCDCFHHEIIIIHIHHHHIHIIIIIHHHHHHHEEHHHHHIIHHHFGHGHHEBHFHFEHHIIHGHHIIIIIHIIHIHCHGHFEHHEHIGHEHHIHIIIHIHHHEEHHEHCDHIIIIHHHDGHGIHHIHHIIIIHHHHHHHH@HIHFHGGIIIIIHHEEGIHHGHIIIIIIIIIIIHIIIHHHIIHIIHHIIHHEHHHIIIHDHHI
@HISEQ:711:H5NNWBCX2:2:1101:15270:20869:ATCTCGTA
TTAAGTTCAGCGGGTAGTCCTACCTGATTTGAGGTCACATTAATGATGAGCTGTCCAAGGACTGTTAGAAAGCCAAACTGCCCCTTTGCCTTCAATAGCGTAGATAGTTATCACACCAATGAACAGGGTTGTTTCTGCTAATGCATTTCAGGGGAGCCAAAACCTTTCAAGAGGCCAGCAAACCCCCACATCCAAACCACTCCAACAGGAGAAGGTTGATATATTAATGACACTCAAACAGGCATGCTCCTCGGAATACCAAGGAGCGCAAGGTGCGTTCAAAGATTCGATGATTCACTGAATTCTGCAATTCACATTACTTATCGCATTTC
+
IHGHIHHIIIIIGDIGHIEHIIIGIGIFHIHHIHHIIHIEHIIIEEHIHEHHIHHGHHICHHIIHIIHHEHHIIIIIIHIIIHIGCHIIIIIIHF?GCHEHHIIIIIIIIHHIIIHIIIHIGHHIIIIHHIIIIHIIIIIIHIHIIHIIHIHIGHHIIIHIIHIIIHFGHHIIIIIIIHIHHIIHIIHEFEIHHIGHHIIIIIIFHHEIIIIIIIIIIIHEFHIHHIHHHHIIHHHHFHIIHIIIIIIIIIIIGIIIIHHIHHEGIGHIIHEHHIHIIHIIHIGHIIIHIIIHIHGFIHGGIIIIHIHHIIIHGHIIIIIHFHHHHIIIIHH
@HISEQ:711:H5NNWBCX2:2:1101:8635:21083:ATCTCGTA
TTAAGTTCAGCGGGTAGTCCTACCTGATTTGAGGCCAAGCATTCATAGATTTGTCCATGTACAGGACAATTAGAAGCTGAACAAACAGAGAGCGTTCATGTATCTTTGGCGCAGATAATTATCACACCAGTGACAGACCGCAAACGGTTCCGCTAATGCATTTCAGGGGAGCCGACCTCAACAATGAGAGGCCCGCAAACACGCCCCCAACATCCAAGCCACAACTAGCCTCACACAAGAAGCTAAAAGGGTTGAGGATATTAATGACACTCAAACAGGCATGCTCCTCGGAATACCAAGGAGCGCAAGGTGCGTTCAAAGATTCGATGATTCACTGAATTCTGCAATTCACATTACTTATCGCATTTC
+
HFHIHIEHHIE/CECCEHHIEH?HHIGEGFHCEC@E?EGEE@1DDCCF<CGEFFDHFHEF?H1EE<E<<C1<FD1<1F@CHIEHHFHHEH?EEH<CCGHEC1<1<GHEHIHE?HHHHHGHIHCHHHI=GH@H0DHCEHIICEHHHIC:@EH.G@DEEF@GAHHEH@?888EE8?HF8.GHFEHEHHGHHHDEHH.CHEHIHGHHIHEEHEE?GHC/GCCC<<//<///CD/?IHD</F/GC?HD<<0<0<<00D<<1<1CEF<<11<GCHGGD1<D<1ED<11C/<HE<1<H@?HEHGD/@C</1GD<///0<111EHHHHEG<<<1D<<11CD1?GFC<<<C1CD<<C@<C11<<DC01CE@C</<<<
@HISEQ:711:H5NNWBCX2:2:1101:8677:21179:ATCTCGTA
TTAAGTTCAGCGGGTAGTCCCACCTGATTCGAGGTCAAAACAGAATAATGCGTAAAAGCCAAATTAGAAGCAACCCAAGATGAGAATTGGCCATCCCGAAAGATATATCCCCCCCTAGCGGTCAGATTCATTATCACGCTGAGAGTAAAACCAACACCACAACATGAGGATCAGCTAATGATTTTAAGGCCAGCTGTTCCAATGAAAGGAACAGCAGAGCCCAATTACCAAGCTTAGGATGAAAAAAGCACCCCAAAGCTTGAGGATTTCACGACACTCGAACAGGCGTGCTCCCCGGAATACCAGGGAGCGCAAGGTGCGTTCAAAGATTCGATGATTCACTGAAAATCTGCAATTCACATTACTTATCGCATTTC
+
IIIGHHHH?GECDHHHHDFFFHHHHHFHH<GFHIIHHIHGHIHHIIHFHHHHIIHEHIIIHHIIIHHHHHIHIHHHIHIFHHGHCHHHHHHGHH?HHHIIIIHIHIIHEHHIHIDEGHHIIHDHIGHIHHGGHIIIIIIIIHIGHIHHHHEAHHHIIIIHGEHHIHIHHHHFEEHIIIIIIHIHHGEEFHHHIGIHIIFHFHHGIIIIHHHHHHHHEGHHFHHF?HHHFFHA.8GBGB:.:CEHC.HHHED@CGG?CFFHGIHCED<GCHGDCGGDD0HGHHGHHHHGGEEHIIHGD<DFHIHHFEDHFHGIIHFHGHIGHHGIHHHHHHHF?HHGHIIIIIIIIHIIIHHHIIIGHIIHIHIIHHHHEHHIHHHIH
@HISEQ:711:H5NNWBCX2:2:1101:9833:21022:ATCTCGTA
TTAAGTTCAGCGGGTCTTCCTGCCTGATTTGAGACCATGGTTCAAGTCAACCCGAAGGTTGCCTTTAATAGGTGAGTGCCGGACATGCACCACCACACGTACTGGGTATTAGAGAAACCGAAGTCTCATACACATACTTTTCCGTTACTTGGTAGTATCCAGCAGCAATAGTTTTAAAAGCACGCAGGGTAAGTGCGACGCCTCAAATCTCTCCTTCCCTAGGTATAAATACCCAAGGTTGGAGAATGAATACTATAGATTCTCAAACAGGCATACTCTGCCGAAACAGAGTGCAATGTGCGTTCAAAGATTCGATGATTCACGGAATTCTGCAATTCACATTACGTATCGCATTTC
+
HIIIGHIIIIIHIHIIIHIIHHHIHHHIIIHIGIIGHIHGHHHHIHHIHGIGHIIHHIIIIIIHGIIFHHIIHIHHHHIIIIIHHE?HIIEEHIIIIIIIIIGHIIHHFIGHHHHHIIIIHIIIHHFHIIIIIIIIIFHHFHHIHIIIIIIIHHIIIIIHHHIHIIIIIIHIHHHHHIIIIHIHIHHGIIIIIIHIIIIIIIHIIIIIHIIIIIIHIHHIHHIIIHGIIIHIHGHIHHHHIGIIHIIIIIIIIHFHHEHEEIIIHIHIIIIIHIIIIIIIIIIIHGFGCIIIIHIIHIHHIIIIIHEIGIIIIIIIHIIIIIIIIHIIIIHIHHHHIIIIIIIIIIIIIHHIHIIII
@HISEQ:711:H5NNWBCX2:2:1101:11704:21088:ATCTCGTA
TTAAGTTCAGCGGGTAGTCCTACCTGATTTGAGGTCAAATTGTCATGTATTGTCCGAATTAACAGACCGTTAGAAGCAGTCCCTAGCAGACCATGGCGTAGATAATTATCACACCAAATAGACGGTCCACACAAGGCACCAGCTAATGCATTTAAGGGGAGCTGACCTCAAGCCAGCAACCCCCACAATCCAAGCCACTATCAGAAATAAACTGATAAGGTTGAGAATTTAATGACACTCAAACAGGCATGCTCCTCGGAATACCAAGGAGCGCAAGGTGCGTTCAAAGATTCGATGATTCACTGAATTCTGCAATTCACATTACTTATCGCATTTC
+
IIHIIIIIIIIIHIIIIIIIIIIHIIIIIIHHHHIHHIIIIIHIIHIIIIIIIIIIHIIIIIIIIIIHHGHHHHGHIIIIIIIIHGIIIIIIIIHIIIHHIIIIIIIIIIIIIHIIIIIIHIIHHHIIHHHHIIHHHHIIIHIIIIIGIIIIIHIHHIIIIHHIHIIIIIIIIHIHIIHHIIIIIIIGHHIIIIIIIIIIIIIIIIIIIHHIHHIIIHHHIHIIIIIGIIHIHHHGIIIIIHGIIIHHHHIIHIIIIIIIIHHHIIIHHIIIIHIIIIIIIIIHIIIIIIIHIHIIHIIIIHIIIIIIIIIIGHIIGIIIIIIIIIIIIIIIIIIII
@HISEQ:711:H5NNWBCX2:2:1101:15762:21224:ATCTCGTA
TTAAGTTCAGCGGGTAGTCCTACCTGATTTGAGGTCAAATTTGATATAAGAGTTCGTCCGAAGACCATTATAAGCGGACTTTGAAGTCGAATGACGGCGCAACTTTTATTATCACACCGACGTCCGGAAACCAAAGGTTATATTCCGCTGATACATTTGAGAGGAGCCGACTAGACGCCAGCACGCTCCAAGTCCAAGCTCCGATTAGAAACAAATCAAATCAGAGTTGAGAATTTAATGACACTCAAACAGGCATGCCCCTCGGAATACCAAGGGGCGCAAGGTGCGTTCAAAGATTCGATGATTCACTGAAAATCTGCAATTCACATTACTTATCGCATTTC
+
IIIIIIIIIIIIIIIIHIIIIIHIIIHHIGHIHHHIIHHHHIIIIIIIIHIIIHHHIIGIIIIIIIIFHIIIHIIHIHIIIIIIIIIIIIIIIIIHIIIIIHIIHIIIIIIIGHIIIIHIIIHIIIGIIIIIIIIIHHIIIIIIIIHIGIIIIIIIIHIHIIIIHHIIIHIIIIIIHIIIIIIIIIHIIIIIHIHIHIIIIHGIIIHHHHIIIHHHHIIIIIIIIIIIHIIHIIHHHHHIIIIIHIGGIIIIIHIIIIGIIIIIIIIHIIIIIIHHIGIIIIHIIHGHHIIIHEHIIIGIIHIIIIHIIGIIIGIIIIIIIIIIIIIIIIIIIHHIGHHHIIII
@HISEQ:711:H5NNWBCX2:2:1101:1451:21320:ATCTCGTA
TTAAGTTCAGCGGGTATTCCTACCTGATCCGAGGTCAACCTTGTAAAATTGGGGGTTTACCGGCCGGCATGCGCCCGCGCCCGGAACGAGAAGTAACTACTGCGTTCGGTCGTGGGACGCACCCGCCGCTGTCTTTCGGGGCCTGCAGCGCAGGACCCCAACGCCAGGCGTGGCCTGAGGGTTGTAATGACGCTCGAACAGGCATGCCCGCCGGGATACCGGCGGGCGCAATGTGCGTTCAAAGATTCGATGATTCACTGAATTCTGCAATTCACATTACTTATCGCATTTC
+
IIIIIIIIIIIIIIIIIIIIIIIHIIHIIIIIIIIIIGIIIIIIIIIIIIIGIIIHIIIIIIHHIIICEHHIIHIIHIIIIIIIIIIIIIIIIIIIIIIIIHIIIIIIIHIIIIIIIIIIIIIIHIIIIIIHGIIIIHIIIIIIIIIIIIIHIIIIIIIIIIIIIIIHIIIIIIIIIIIIIIIIHHIIIIIIIIIIHHIIIIIIIIIHHIIIIIIIIIIIIIIIIIIIIIIIIIIIIIIHIIIIIIIIIIIIIIIIIIIIIIIIIIIIIIIIIIIIIIIIIIIIIIIIIIII
@HISEQ:711:H5NNWBCX2:2:1101:4920:21281:ATCTCGTA
TTAAGTTCAGCGGGTAGTCTTACTTGATTTGAGATCGAGTTTTACAAGAGTCGTTTCCAACCCCTGTGAAATCCTGCATCAGTCAGCCAATACGGTCAGACTCCCTTTATGTTAGCTGCAGCAAAAGTAATAATCCGTTTGACGGGACTAAATAGATATGCTTATAGCTCAGGAGAATGTCCAGCTGCACCTGCATTTCAAGCAACCCTCCGCCGATCGTAAACGACTGGTGTTGGGATTGCTCAAGTCCAAAGTCATTCCAGAAAATAAATCAGAAATGTCTTTGAGGTGTTTACTGATACTCAAACAAGCATGCTCTTCGGAATACCAAAGAGCGCAATATGCGTTCAAAGATTCGATGATTCACTGAATTCTGCAATTCACATTACGTATCGCATTTC
+
IIIIIHIIIIIIIHIIIIIIIIIIIIIIIIIIIIIIIIIHIIIIIIIIIIIIIGHIIIIIIIIIIIIHIIIIIHIIHIIHIIIIIIIIIIIHIIHHIIIIHIIIIIIIIIIIIHHHHIIIIIIIIIIIIIIIIIIIIIIIHHIHHIIIIIIHIIIIIHIIHIIIIIIHIHIIGII@HHIIIHIIHHIIIIIIIIIIIIIIIIIIHIIHIIIIHIIIIHIIHHFHIIHCCHGHHHHGIIHEIIHIIIIIIIIIIIHIIIGIIIIIIIIIIHHEHIIIIHIIHHIIIIIIHIIIIIIIIIIIIIIIIIHIIIIIIIIIIIIIIIIIIIIIHIIHEHIHIIIIIIIIIIIIIIHIIIIGIIIIIIIIIIIIIIIIHIIIIIIIIIIIIIIIIIIIIIIIIHHII
@HISEQ:711:H5NNWBCX2:2:1101:7729:21399:ATCTCGTA
TTAAGTTCAGCGGGTAGTCCTACCTGATTTGAGGTCAAATTTGATATAAGAGTTCGTCCGAAGACCATTATAAGCGGACTTTGAAGTCGAATGACGGCGCAACTTTTATTATCACACCGACGTCCGGAAACCAAAGGTTATATTCCGCTGATGCATTTGAGAGGAGCCGACTAGACGCCAGCACGCTCCAAGTCCAAGCTCCGATTAGAAACAAATCAAATCAGAGTTGAGAATTTAATGACACTCAAACAGGCATGCCCCTCGGAATACCAAGGGGCGCAAGGTGCGTTCAAAGATTCGATGATTCACTGAAAATCTGCAATTCACATTACTTATCGCATTTC
+
EEGHCF@GECGHH<FCECGIIIIIEHHIIFCHIHF1<FHIEGHII1G@@GEHHHHHEE@<F0/<DGEGFCFCHHECH/CFCEHIH?C?EH@C1DFCE<HGHDHHIIH@HIII0CGHI@CDDDHHHD<=?CGEHHCIHHGHIIIGIHEHHHIHHHFHHFEEEHHIIIIIIHIH?HHFHHHIIIHIHIIHIIHHFHHHHCIHHHGIHFHIFHEHIGGHHDC</EEGEHD0GEIIIFGCHEHHGF<1ECD<1?GC@<1C////D=F<111F<<<<1</<<CD1D</</01G<<<1C1EHD<<11<1EE<111@D<1111<1<<<1H@CGD11EF<00HHD1<CCHCC
@HISEQ:711:H5NNWBCX2:2:1101:18927:21387:ATCTCGTA
TTAAGTTCAGCGGGTATCCCTACCCGATCCGAGGTCAACCTGTGATGGAGGTTTAACGGCGCGCCCGATCGTCCTCGCCAGCGAATTGATTAAACCACAACGCTGGGATTCGAACCGTGCAGCCGACAGATTAGGGGCGCGAGAGGCCTCGCCGCCCAAGACCAAGCCAGGCTTGATGGGTGTAATGACGCTCGAACGGGCATGCCCCCCGGAATGCCAGGGGGCGCAATGTGCGTTCAAAGATTCGATGATTCACTGAATTCTGCAATTCACATTACTTATCGCATTTC
+
IIIGHIGIIIHIIIIIGIIIIIIIIIGIIIIHHIIIHIHIIIHHIEHHHIIHHIIIIIIIIIIIIIIHIIIIIIIIIIIIIHIIIIIIIIHHFIIIIIIIIIIHHIIIIIIIIHIIIIHIIIIIIHIIIIIHIHIIHIIIIIIIIIIIIIIIIIIIIIHIHIIIIIIIGIIIHHIIIIIIIIHIIIIIIIIGIIHIIIIIIIIIHIIIIIIIIIIIHHIIHHIIIHHDFHIIIIIIIHIIIIIIIIIIIIIIIHIIIHIIHIIIIIIIIHIIIIIIIIIHIIIIIIHIII
@HISEQ:711:H5NNWBCX2:2:1101:1542:21677:ATCTCGTA
TTAAGTTCAGCGGGTAGTCCTACCTGATTTGAGGTCACATTAATGATGAGCTGTCCAAGGACTGTTAGAAAGCCAAACTGCCCCTTTGCCTTCAATAGCGTAGATAGTTATCACACCAATGAACAGGGTTGTTTCTGCTAATGCATTTCAGGGGAGCCAAAACCTTTCAAGAGGCCAGCAAACCCCCACATCCAAACCACTCCAACAGGAGAAGGTTGATATATTAATGACACTCAAACAGGCATGCTCCTCGGAATACCAAGGAGCGCAAGGTGCGTTCAAAGATTCGATGATTCACTGAATTCTGCAATTCACATTACTTATCGCATTTC
+
IIIIIIIIIIIIIIIIIIIIIIIIIIHIIIIIIIIIIIIIIIIIIIIIGIIIIGEEEHIHGIHIHIIHIHHIIIIIIIIIIIIIIIIIIIIIIIIIIIIIIIIIIIIIIIIIIIIIIIIIIIIIIIIIIIHIIIIIHHIIHIIIIHHIIIIIIIIIIIIIIIIHIIIIIIIGIIIIIIIIIIIIIIIIIIIIIHIEHHGHHHHIHIIIHHIHIIIHIHGIHIHIHHHIIHGGHHIIHFHIHHIIIIIHIIIIIHIHFIIIIIIHIIIIIIIIIIIHHHHIIIIIIIIIIIIIHIIIHIIIIIIIHIIIIIIHIIIIHIIIIIIIIIIIHHII
@HISEQ:711:H5NNWBCX2:2:1101:8253:21676:ATCTCGTA
TTAAGTTCAGCGGGTGGTCCTACTCGATTTGAGGTCAAGTTGTCAGTCATTGTCCGCAGACGGTTTGAAGCACAGAGCTCCCGATCAGCCACCCTCAATCGAGGTGCCGGCGAAGATACTTATCACGCCGTACTGTGTCCAACCAAGAGTTGCACTACTCCATTTGAGGTGAGCCACAGTGAAGCAGCAACACCCAAGTCCACCACTCCCGATCCAAGATGGATCACCAAAGATCGGGAGTGTGAGAGTACAATGACACTCAAACGAGCATACCCTTCGGAATGCCAAAGGGTGCAAGGTGCGTTCAAAGATTCGATGATTCACTGAATTCTGCAATTCACATTACTTATCGCATTTC
+
IIIIIIIIHIIIIIIIIIIIIIIIIIIIIIIIIIIIHIIIIIIGIGIIIIIIIIHIIIGIIIIHIIIEHHIIIIIIIIIIIIIIIIHIHIIIHIIIIIIIIIIIIGIIIIIIIHIIIIIIGHIIIIIHIIHEHIIIIIIGIIIIIIIIIIIIIIIIIIIIIHIHHIIIIIIIIIIIIIIIIIIIIIIIIHHIIIIIIIIIIIIIIIIIIIIHHIIIIHHIIIIHIIHHIHGDHHIGIIIIIIIIIIIHEIIIHIIIIIIIIIHIIGIIHGIIIIIIIIIIIIIIIHIIHEIIIIIIHIIIIIIHIIIIIIIHIIIIIIIHHHHIIIIIIIIHIIIIIIIIIIHIIIHIIIIIIIIIII
@HISEQ:711:H5NNWBCX2:2:1101:11665:21686:ATCTCGTA
TTAAATTCAGCGGGTAGTCCCGCCTGACCTGGGGTCGCATTGGAAGAGCCGCAAGCGCGACGCTACAGGGTCACAGAGCACAAGATGAGCAACGAGGCACGCACGACGGGACACGAGGGTTTTGACAACCACCGATTGTCGTGGCGCTCGTCGCCTAGGACTCGCTTTTAGGCCAGCCGCAAGCAGAAGCTCACGGGAGGCCAATGTCCGCCCCTCAAACTGCCCTCGTCTCTTGGAGAGGCGACGGGGTTGGGGGCAACGATGCGTGACACCCAGGCAGACGTGCCCTCGACCAGATGGCTTCGGGCGCAACTTGCGTTCAAAGACTCGATGATTCGCGGGATTCTGCAATTCACACCAAGTATCGCATTTC
+
IIHHIIGIIHIIIIIIHHIIIIIIIIIIIIHIIIIHIIGHHIGHHHHHHHICHIHHICHHIIIHHIHGHIFGHIIHIIHIIHIIHFHIIIIFHHHHGICEHHHIECHDHIIHIIHHEDDEHHIF0FGHHIHIIDHGFEHHH0DHD?EHG?DHHHHDH@F:FHHHIHHEE@EFGHHHHHHF8HEHHIIHEHHHFHEHHHHEGIIHIHEHHIDHHHIIHG@HIIHIHGIHHEIIIHHHHHFIIHHHIIIHIIIHHFIHIIIIHIIIIHIIIHHEIIHIIIGIIIIIIIIIIIIIHHIIIHIHDDIHFIIIHEHHIHIHIIIIIIIHIHIIIIIIIIIIIIIIIHIIIIIIHIIIIIIHHIIIHIIIIIIIIIIHI
@HISEQ:711:H5NNWBCX2:2:1101:7080:21806:ATCTCGTA
TTAAGTTCAGCGGGTAGTCTTACTTGATTTGAGATCGAGTTTAACAAGAATCGTTGCCGACCCTTGTGAAATCCTGCATCAGTCAGCCAATGCGGTCAAACTCCCTTTATGTTAGCTGCAGCAAAAGTAATAATCCGTTTGACGGGACTAAATGAATATGCTTTTAGCTCAGGAGAAAGTCCAGCTGCACCTGCATTTCAAGCAACCCGCCGCCAATCTGAAAAAGATTGGTGTTGGGATAGCTCAAGTCCAAAGCTTTCAAAAAAAATCCAAAAGCTTTGAGGTGTTTACTGATACTCAAACAAGCATGCTCTTCGGAATACCAAAGAGCGCAATATGCGTTCAAAGATTCGATGATTCACTGAATTCTGCAATTCACATTACGTATCGCATTTC
+
IHIHIGHEHGHHIHHHGHHHHHIIIIHIIIIIHGHHHHHIIIIHIIGHIIIIIIHIIIIIHHIIIHHHHHIIGHHHHIIIIHHIIIIHIIHHIHHGDHGHHHEHHHIGHIGIIIIGIHIIIHIHIGHHIHHIHIFHIHHIIIGHDHHHIIIIIHCFHHH?GGHIGHHHGHHHHEHIIIECFGHIHIHGIIHIIHHIGIIIIHIIIIHHIIDCHHIHIGIIHFF8EIIIIIIIHHIIHHCFGIIIIIIHEIHHIHHEFIIIIHDHIGIIIIIIIIHHIIHHIIHHFIIIIIIIIIIIHIIHHHIIIHIIIIIHHIIHFHIHIIGIIIHEIIIIHIIIIGIIIIIIIIIIIIIIIIHIIHHHIIIIIHIIIIGIIHFIIIIIIHIIHIIHIHIIIIII
@HISEQ:711:H5NNWBCX2:2:1101:7040:21853:ATCTCGTA
TTAAGTTCAGCGGGTGCTCCTACCTGATCCGAGGTCAACCTTTGGTGTGGCTGAAGTCTTGCTGGCCGGCACGCCGCCCAGGCCCCTGAGCGAGAGAAGTCTACTGCGCTCGGGACCGGGCCACGGCCGCCACTGGTTTTGGGGAGGGCCCCGGTGATCGGGGCCGCACCCAACGCCGAGCTCCGGGGAGCTCGAGGGTCGTGACGACGCTCGGACAGGCATACCCCCTGGGTGCCAGAGGGTGCAATGTGCGTTCAAAGATTCGATGATTCACTGAATTCTGCGATTCACATTACTTATCGCATTTC
+
IIHIIIIIIIIIIIIIIHIIIIIIIIIIIHIIIHIIHIIIHGHIHIIIIIIIIIIIIIIIIIIICHHHIIHIIIIIIIIIIIIIIIIIIIIIIIIIIHIHIIIIIIIIIIIIHIHIIIHIIIIIHIIIIIIIIHIIHIIIIHIHHHHHHIHIIIHIIIIHIIIIIIIIHIIIIIIIIIHIIHIIIIIIIIIHIIHIIIHIIIIIIHEHHDHIIIIIIIIIIHHIHHIIIIIIIHHHIHHEIIIIIIIIIIIIIHIHIIGIIIIHIIIIIIIIIIIIIIIIIIIIIIIIIIIIIIIIIIIIIIIIIIII
@HISEQ:711:H5NNWBCX2:2:1101:14529:21816:ATCTCGTA
TTAAGTTCAGCGGGTAGTCTTACTTGATTTGAGATCGAGTTTAACAGAGGTACTTCGCTTGCGCTAGATACCACTGTAAATTCCTGCATCAGTCAGCTATAGGATCAATCTTCCTTTATGTTAGCTGCAGCAAAAGTAATAATCCGTTTGACGGGACTAAATAAGTTATGCTTTTAGCTCAGAAGAATGTCCAGCTGCACCTGCATTTCAAGCGACCCGCCACTCGATCCGAAGATGTTGTGTTGGGTTCGCTCAAGTCCAATTCCCATTTTTTCCTTTTGACGGGAGAAAGTGGGATTTGAGGTGTTTACTGATACTCAAACAAGCATGCTCTCCGGAATACCAGAGAGCGCAATATGCGTTCAAAGATTCGATGATTCACTGAATTCTGCAATTCACATTACGTATCGCATTTC
+
IIIIEHIIIIIIHGEHFHIIIIIIIEHHIIIIHHIHIIIHHHIIIIHHIIIFHIIIIIGGHICCHIHHHIIIHIIIIIHIIFFIIHHHFGHHHIIHIHFHIIIIHHHHHIIIIHHHIIIIIIIGIEHIIHIIIIIIHHHHIIIIFEHIIIGHGHIIIHIIFHIIIHHFEHHICHHIGHIEHCHHGHIIIHHHIHIIIIGHIHHHIIHIIGHIIEHH<D@@EHE@G<HHEEHECIIHHHIIIHFHFHIIIIHHHHFCGHHFIHIIGIIIIIHIIIIHGIHIIIGIIIIGIIIIIHGEHHG?IIIHGIIIHHGIIIIIIIIIIIIHIIGIIIIIIIIIIIIIHH?IIIIHIIIHHIIIIIIHHHIIGIHGHIIIIIIIIIIHHHHFGIIHIIIIIIIIIIIGIIHHIHIIIIIIHIII
@HISEQ:711:H5NNWBCX2:2:1101:15815:21799:ATCTCGTA
TTAAGTTCAGCGGGTATTCCTACCTGATCCGAGGTCAACCATGTAAAAGATGGGGGGTTTTACGGCCGGAGCGCGCCCCGCGCCAGAACGAGATGTAACTACTACGTTCGGTTGGAGGACGCACCCGCCGCTGTCTTTGGGGGTCTGCAGGCGCAGGACCCCAACGCCAGGCAGGGCCTGAGGGTTGAAATGACGCTCGAACAGGCATGCCCGCCGGGATACCGGCGGGCGCAATGTGCGTTCAAAGATTCGATGATTCACTGAATTCTGCAATTCACATTACTTATCGCATTTC
+
ECGFDD@HCEHIHGIHIHIHHHHHIEHHIHHIHHHHIHIIIIHCGHEHHHHHEFHDEHIIHIIHCHHEHIDIGIDHIIHDDHDH<HECHHH?HHGHIHHHIHEHHIE?DEH80@EHIHHHHIDHIIHIIHHHIHHHHIHHIIIIIIIHIIIHIGDHHHDHHHIIHIHHHHIIIIIIIHIHIHIHDHD?HIHIGHIHHEHHHHIHHHEHHHGHHIIHGEFHHIIIHCCHGHH?HEHIHGFIIGIHGHIIIHHGHCIIIHHGEHHHCEHEHIIIIIHIHIGIIIHEHEHIHHGHGIH
@HISEQ:711:H5NNWBCX2:2:1101:17539:21997:ATCTCGTA
TTAAGTTCAGCGGGTAGTCCTACCTGATTTGAGGTCAAGCTTAAAAGTGTATGCCTCACAATGGAGACAGTCCGAAGACCATTAGAAGCTGAACACACACAAGTCCACAGCAGCGGCATAGATAGGATTATCAAACCAAAGCTGGTCCTTCAAAGTTCCGCTAATGCATTTAAGAAGAGCTGATAGTGACACCAGCAAACTTCCATAGTCCAAGCTTCAAAAAGGACAAATCCTTTTGAAGTTGAGAATTTAATGACACTCAAACAGGCATACCCTTCGGAATACCAAAGGGTGCAAGGTGCGTTCAAAGATTCGATGATTCACTGAATTCTGCAATTCACATTACATATCGCAATTC
+
HHIIHHIIHIIHGHIIIIIIIIIIIIEIIIIIIHHHIHHHIIHIIIIIIIHHHIFHHIIHHHHGHIIDEHHIHHIHIICCHIIIIHHHHHIIIHIIHHIIIIIHIGIIIFIIIIIIIIIIICHHIIHIIIIHIIIIHIFHFHIHFHHEHHHHGHIIIHHGIHIIIHHIIHIIIIIIIIIIIIIIHHHHHIIIIHHIHEHIIIIIHHHIIIHHIEIIIIIIHEEIIIIIIIIIHHHIIHIHHIIIIHIHIIIIIIHIIHIIIIHFIIHIIIIIIHHHEGIHIHIIGHIIHHIIIIHHGHIGIIIIIHGGIIIHIIHHHIIIIIHIIIIIHIIIHHGIIHIIIIIIHHIIIHIIIHIIHI
@HISEQ:711:H5NNWBCX2:2:1101:19006:21955:ATCTCGTA
TTAAACTCAGCGGGTAGTCCCGCCTGACCTGGGGTCGCAGTCGATGCGCGTTGGTAATAATGCGCGTCAGGGTCTTGGAGACGCCCGACAACGGGTTCGCCAGCGACAGGACGCGACAAGGTTGTTCAACCACCACGTGTCGTGACGATCCATCGTCGGGGACTTCACTTTTAGGCCAGCCGCGGGCTTTCGCGCACGGGAGACCATCATCCGCCCACAACGCACCCGGATGTCCGGAGGACAGGGGGGGTTGGGGGCGACGCGTTGCGAGACGCCCAGGCAGACGTGCCTTCGGCCTAATGGCTTCGGGCGCAACTTGCGTTCAAAGACTCGATGGTTCACGAGATTCTGCAATTCACACCAAGTATCGCATTTC
+
IIIIIIIIIIIIIIIIIIIIIIIIIIIIIIIIIIIIIIIIIIIIIIIIIIHHIIIIIIIIIIIIIIIHHIIIIIIIIIIIIIIIIIIIIIIIIIIIIIIIIIIIIIIIIIIIIIIIIHIIIHIIHIHIIIIIIIIIHIIIIIIIHIIGIHIIIHDGHIIIIIIHHIHHHIIIIIHIIHIIHHHHIIIDHEHHIIIIIIIIHI@HIIHIHGIHHIHIGHEEIHGIIHIIIHDHGHIIIIIIHGIIIIIIIHHHHIIIIHIIIIIHHHIIIIIIIIIHIIIHIIIIIIIIIIIIIIIGIIIIIIIIIIHFIIHIIIIIIIIIIHIIIIIIIIIIIIIIIIGIIIIIIIIIIIIIIIIIIIHIIIIIIIIIIIIIIIII
@HISEQ:711:H5NNWBCX2:2:1101:8992:22108:ATCTCGTA
TTAAGTTCAGCGGGTAGTCCCACCTGATTCGAGGTCAGATTTGAAAAGTGGTTAATCCAATAAAGAATTAAAGCCAGATTAGAAGCAGTCCATTGAATTTACTATGGCCATTCCTCGTGAAAGGAATGTCCTCAACGATCAGATAATTATCACGTTGAGTAGAACCAATTCGTTCTAGTACCAGCTAATACTTTTAAAACCAGCCGTTATAACACGGCAAAGTTCAAATCCAAAACAACAATCAGGTTTTAAGCCAATTGCGTTTTGAGAGCTTCATAACACTCGAACAGGCGTACTCCTCGGAATACCAAGGAGTGCAAGGTGCGTTCAAAGATTCGATGATTCACTGAATTCTGCAATTCACATTACTTATCGCATTTC
+
IIHIIIIHIHIIIHHHIIIIIIIIHIHIIIIIIIIIIIIIIIIIIIIIIII@GHHHIHIIGFHHHIIHHIHHIHIHIIIIIIIIHIIIHIIFHIHIIFHHIIIIIEEHIIIIHHHIIIIHIIIIIIIIIIHHIIIIHIIIIHIHHHIIHHHHHIIIIHIIIIFHHHIHIHHFHHGIHIHIHIIHHHIIIHIIIIIGHGHIIIIIIEHIIIIHHHHIGECHHHHHIHEF?IIIHECHGCGHH@HHEIH?HHIIHIIIHDIIIIHEIIIIIIGHIIIIIHGHHHHIHIIIIIIIIIIIIIHDHHHIIIIHHIIHHHHGEHEEEDHIIIIIIIIIIIHHIIGIIIIHIHHGHHIIIIIIIIIIIIIHIIHHGHIHHIHIIIIII
@HISEQ:711:H5NNWBCX2:2:1101:9628:22129:ATCTCGTA
TTAAGTTCAGCGGGTATTCCTACCTGATCCGAGGTCAACCATGTAAAAGATGGGGGGTTTTACGGCCGGAGCGCGCCCCGCGCCAGAACGAGATGTAACTACTACGTTCGGTTGGAGGACGCACCCGCCGCTGTCTTTGGGGGTCTGCAGGCGCAGGACCCCAACGCCAGGCAGGGCCTGAGGGTTGAAATGACGCTCGAACAGGCATGCCCGCCGGGATACCGGCGGGCGCAATGTGCGTTCAAAGATTCGATGATTCACTGAATTCTGCAATTCACATTACTTATCGCATTTC
+
HHIHIIHHIIIIIIIIIIIHHHIIIIIIGHHHIIIHIIHIIIIIIIIHICHHIIIIIHHIEG@GHIHDFHHIIIIIIIIIIIIIGIFHHIHHHIGHHIIIIIIHHIEHIHIIIIIIIIIIHIIIIGHIHHIIHIIIIIIIHHIIHIIHHIHIHIIIHHIHHHHHIIHFHIHHGHHIIIHIIIIHIIIIIIIIIIIIIIIIHIIIHIIIHHIIIHIHHHIIIIHIIHFIIGIHIIIHHIHEIHHGCHHHIIIIIIHHIHIIIHHHHHHHHGHHIIIIHIIIHGGIHEGIIIIIIII
@HISEQ:711:H5NNWBCX2:2:1101:9939:22103:ATCTCGTA
TTAAGTTCAGCGGGTAGTCCTACCTGATTTGAGGTCAAATTGTCATGTATTGTCCGAATTAACAGACAGTTAGAAGCAGTGCTAAGCAGACATCCATGCATGGCGTAGATAATTATCACACCAATAGACAGTCCACACAGGGCACCAGCTAATGCATTTAAGGGGAGCTGACCTGAGCCAGCAAGAGAAACCCCCACATCCAAGCCACTATCAGAAATAAACTGATAAGGTTGAGAATTTAATGACACTCAAACAGGCATGCTCCTCGGAATACCAAGGAGCGCAAGGTGCGTTCAAAGATTCGATGATTCACTGAATTCTGCAATTCACATTACTTATCGCATTTC
+
IIIIIIIIIHIDHDHIIIIIIIIIIIIGHHIIHHHIIIHIIIHIIIIIIIIIIIIIIIIIIIHIIHICGHIIGCHIIIIHHHHIECHEHHIIIIIHEHHF?HHIIHICDEEEHHHE?GHEHEGHHGC<FHEHHIIHHIHHEEHIHHHEHHHHHHIHHIIIIHGHHIHHEHHHHIIIIIHHHIIIIIHIIHEHIIHHIIHIIIHHHHHHIHHEHIIIIIHHEIHIIIIHHHIGIIHHIIIIIHEGFECGCHHHIHIIIIIIGIIIGIHHIHIIIHIHHEFHHGIHHHGIIIIIHGHGGIGIIIHHHHHIIHIHHIIIIIIIIIHIIIGIIIHIIHHIIGIIIIIIIIH
@HISEQ:711:H5NNWBCX2:2:1101:10077:22066:ATCTCGTA
TTAAGTTCAGCGGGTGGTCCTACCTGATTTGAGGTCAAGTTTATCAAATCCAACGACATATAAGCAGCCATGACCTTTCCCATCAGATGCAGATAATTATCACGCCTGACAGAGGTTTGACCACTCATGCATTTCAGGGGAGCAGACTACAAGCCCAGAGCCTGCATAACCCCCAAATCCAAGCCACACACACCATGGTGTGGGTTGAGATATTGACGACACTCAAACAGGCATGCTCCTCGGAATACCAAGGAGCGCAAGATGCGTTCAAAGATTCGATGATTCACTGAATTCTGCAATTCACATTACTTATCGCATTTC
+
IIHIGHHHHHHHHIHCHHGHH@HHIIIIIIIIHEGHHIIHHIIHHHIIHIIIHHGEHIHGGHHFHFEGHHIGHHEHHFIGHHHIIIHIIHHIIHHFEHIIIIGDHIIIIIIEHIIHIHHHHHIHHIIFIIGHHHGEHHGGEHHIHHHHHFHHFHHHIIIHHHHHHEGHHHDDIIIHHHHHEHHEEFHHI<EGHHEHHHG=HHGHEHIHGHFHIIHHHEGIHEHHHIIIIHGC@GEG<HDCIHEHG@HHHHHHHIGIHHHHHHCEEHHGHIHCC1FHGHFCGECHGCFHHGCHFHEGEFGF<C<@HHF@HHHFIHHHHGIII
@HISEQ:711:H5NNWBCX2:2:1101:10692:22206:ATCTCGTA
TTAAGTTCAGCGGGTATTCCTACCTGATCCGAGGTCAACCTGTTAAAAATAAAGGCTTACGGCTGGGGCCCGCCCGGCACCCGGAGCGACGTGTATTACTACGCTCGGGGCCGGGGCCGGGACCGCCGCTGTCTTTGAGGGGCTGCGGGTGCAGGCCCCCAACACCAGGCAGAGCCTGAGGGTGGAAATGACGCTCGAACAGGCATGCCCGCCAGGATGCTGGCGGGCGCAATGTGCGTTCAAAAACTCGATGATTCACTGAATTCTGCAATTCGCATTACTTATCGCATTTC
+
IIIIIHIIIIIIIIIIIHIIIIIIIIIHIIIIIIIIIIIIIICHHHIIIIHIHFEHIIIIIIIIIHIHHIIGIIIIIGIIIIHHIIIIIIIIIHHIIIIIIIIIHHIIIIHHGIHHIIIIIIGHHIIIIIHHHHEIIIIIIIIIIIIIIIIIIHIIHDIIIHHHIIIIGIHHGHHHIIIHIIIIIIIIHIIIIIHIIHHHIIIHHHHIIHIHIIHHGGIIIIHHEIIIIIIIIIIGIIIIHIH@CCHIGIHIIIHIIIIIIIIIIIIIIHHHIHIHIIHIIHIHIIHIIIIIH
@HISEQ:711:H5NNWBCX2:2:1101:14218:22078:ATCTCGTA
TTAAGTTCAGCGGGTATCCCTACCTGATCCGAGGTCAAAAGCAAAAGTATAGACTTCATGGACGCAAGCGTTCAGGTTCAGAAGCGCAAATTGTGCTGCGCTCCCAGACTAGTACGCCGGCTGCCAATTGCTTTAAGGCGAGTCCACGCACAAAGCGGGACAAACACCCAACACCAAGCAGAGCTTGAAGATACAAATGACGCTCGAACAGGCATGCCCCATGGAATACCAAGGGGCGCAATGTGCGTTCAAAGATTCGATGATTCACTGAATTCTGCAATTCACACTACTTTTCGCATTTC
+
IIIIHHIIIHIIIIIIGIIIIIHIIIIHIIIHIIIIIIIIIIIIIIIIIIIIIIIIIIIIIHIHIIIHIIEEHHIIIIIIIIIIIIIIIIIIIIIIIIHIIIIIIIIIHIIIIIIIHHIHIIIIIIIHIHIIIIIHIIIIIIIIIIIIIIIIIIIIIIIIIIIIIIIIIIIIIIIIIIIIIIHIIIIIHIIIIIIHIHIIIIIIIIIIIIHHIIIIIIHIIIIIIIHIIHIHIHGHIIIHIIIHIIIIIIIIIIIIHIIGIHHHIIHIIHHIGIIIIIIIHHIIIIIHGIHIIIIHIIIIII
@HISEQ:711:H5NNWBCX2:2:1101:2296:22392:ATCTCGTA
TTAAGTTCAGCGGGTAGTCCCACCTGATTCGAGGTCAAAACAGAAGCCAAAACAGATTACAATCCGTCAAAGCCGAATTAGAAGCAATCCCAGATCAGAGTTGGCCATCTTTCCTTGGCCATTGAAAAGATGAGACTCGAGCGGTCAAGTTCATTTATCACGCTGAGCAGAACCAATTCCACACCACATCAGGATCAGCTAATGTTTTTAAGGCCAGCTGTTCCCAACGAATGGGCACAGCAAAGCCCAATTACCAAGTTTGAGACGGAAAACCATCCAAGCTTGAGGATTTCACGACACTCGAACAGGCGTGCTCCCCGGAATACCAGGGAGCGCAAGGTGCGTTCAAAGATTCGATGATTCACTGAATTCTGCAATTCACATTACTTATCGCATTTC
+
HHGEHCGHEHHIIIHIIIIIIIIIHIHHIIIIIGHHHIHIFHIIIHIHCHGHHEGHIIGHHHIIHIHCHHFHGIIIIIEHHIIIHIIHIHIIIIIIII?HIIHIIIEHIIIIIIIIIFIIIHIGHGHHHHIIEHHHIIIIIIIIIIEHHHHIIIIIIIEHI=HEHGGHHIHHIGEHHIIHHIHHEHIIIHHIIIHHGHIIIHHHHGHHEFGFHHHFGHIIIHHHHHGEFEHH@GCHIHHEHHIHIHFGHHGHHEFIHIHIHHIIHIIHHHHFHIHG=FEH??IHEIIIIIIHIIIHHHEHHHHHGIHFIIIIIIIIHHHF@IGIIIIIHHGHHIIIIIGIIIIIIIIIIIIIIIIIIHHIHIIHIIHIIIIIIIHIHHGIHIIIHHHIIHHIIIIIIII
@HISEQ:711:H5NNWBCX2:2:1101:7355:22370:ATCTCGTA
TTAAGTTCAGCGGGTATTCCTACCTGATCCGAGGTCAACCATGTAAAAGATGGGGGGTTTTACGGCCGGAGCGCGCCCCGCGCCAGAACGAGATGTAACTACTACGTTCGGTTGGAGGACGCACCCGCCGCTGTCTTTGGGGGTCTGCAGGCGCAGGACCCCAACGCCAGGCAGGGCCTGAGGGTTGAAATGACGCTCGAACAGGCATGCCCGCCGGGATACCGGCGGGCGCAATGTGCGTTCAAAGATTCGATGATTCACTGAATTCTGCAATTCACATTACTTATCGCATTTC
+
GHIIHHIHHHIIIIIIIIIIIIIIIIIIIIIIHIHHIHIIHIIIIIIHICHHHIGIIIHIIIIIGFHDDDHHIIIIIIGIIHIIIIHHHIIHHIIIIIIIIIHIIIFHHIIGHHIIIIHIDHIIIIIIIIIIICHIIIIHIIIHIHIHIIIIHHIHIIHHIIIIIHIHHIHHIIIIHIIHHHHHHHHHGIHHHHIHHHIHHHIIIIIIHIHHEEHIIIIIIHIHDDEHHHHFIIIIIGIHGCIIIHHHIIIIIIIGIIIIIIHGHIHFGIIIIGGIIIHIIIIIIHGIIHGHDGI
@HISEQ:711:H5NNWBCX2:2:1101:8687:22353:ATCTCGTA
TTAAGTTCAGCGGGTGGTCCTACCTGATTTGAGGTCAAGTTTATCAAAATCCAGCCCCAGCTCCAGCAGCATGGCCCCTGATCGGATGCAGATATGTATCGCACCCAACAGAGAGGTCGTCACCACTCATGCATTTCAGGAGAGCAGACCCACAAGTTTAGGGCCTGTAACCCCCAAGTCCAAGCCACACATCACGATGTGGTTGAGATATTAATGACACTCAAACAGGCATGCTCCTCGGAATACCAAGGAGCGCAAGATGCGTTCAAAGATTCGATGATTCACTGAATTCTGCAATTCACATTACTTATCGCATTTC
+
IHIIIIIIIIIIIHIIIIIGHEHIIIFIHHHHIIEFHHHEGHHHHIIIGHHHHHIHHHIIGHHCHHHIIIIIHIIIIIIIIIGHIHIIIIICCHHIIHIIIIIIHIIIIIIHIIIIIIIIIIIIHIIIIIIIIHHHIIIHIHIIIIIIIIIIIIHIIIGIIIIIIIIHIIHHIIHHIIIHHHIIIIHHIHIHIHIIIIIIHIIIIHIIIIIIIIIIHHHIHIHEHIHGHIIIHIIIIIIIIHIIIHIIIIIIIIIIHEEIGHHHIHIHGIHIHIIIIIIIIIIHIHIIIIIIIGIIIIIIIIIIIIIIIHHIIIIIIII
@HISEQ:711:H5NNWBCX2:2:1101:12757:22292:ATCTCGTA
TTAAGTTCAGCGGGTATCCCAACCTGATCCGAGGTCAACCTTGCGAGTAGGTCTTCCGGCAAACGGGGCCCCGATTTTCAAAGCGAAAGATTCTGCTACGCTTAAAGCCGGTGCCACGCCGCCGAGCGTTTCGAGGCGCGTCCCAAAGGGACGTCGCCCAACACCAAGCCAGGCTTGAGTGGTGAAATGACGCTCGAACAGGTATGCCCCTCGGGATACCAAGGGGCGCAATGTGCGTTCAAAGATTCGATGATTCACTGAATTCTGCAATTCACACTACTTATCGCATTTC
+
HIHIHHIIIIIIHHHIIIIIIIIIHHHIHIIGHIIEGHHHIIIIIIIIGIIIIIIIIHIIHHFHHGHHIIIIIHIIIHIIIIIGIHHIHHHIIHHIIIIHIGIHHHHHIHHFGHIIIIHHGIIGHHHIHHHHIHIHIIIHHFHHGIFHHHHHHIIHHHGGGHEFHHIIIHIGIHGIHHGHHHHHGIHHIIIIGIHIHIHHHIHIHHFGIHIIIIIIIHEHIHHFIIIIIIHIIIHHHEHIIIIGIHFHHIIHIIIIHGHHIHHIGIIHIIHHHIHHIHHIHHGCIHIIIIII
@HISEQ:711:H5NNWBCX2:2:1101:12798:22295:ATCTCGTA
TTAAACTCAGCGGGTAATCCCGCCTGACCTGGGGTCGCAATCGATGCACCTTGAATGGCACACCAAGGGTCTATAAATCCAAAAGAATTTACACGGGTTCGAAACAGTTTCTCAACCACCACTAACCGTGTGTCCTTTCACATGGACTTAGATTTGAGCCAACTGTTTGACATGCACGCACAGGAGGCCATTATACGTCTCAAGACATTGCATGAAATGAGACGGCACGAAGCGAGACGCCCAGGCAGACGTGCCCTCAGCCTAATGGCTTCAGGCGCAACTTGCGTTCAAAAACTCGATGGTTCACGGGATTCTGCAATTCACACCAAGTATCGCATTTT
+
IIIEEHHIIIIIHHHHIIIIHIIIIIIEGHHIHIIHIHHIIGHHHIIIIIIIIIIIIHHHIHHHGIHHIIIIIHIHIIHIIIHIIHIIIIIIIIIIIIIIIIIIIIGFGHHIIIIIIHIIIIIIIIIIIIIIIIIIIIIFHHIEGHHHHIHGHIHIHIHIHIIIIHHIHIIIIIIIIHIIIIHIIIIIHIGHIIIIIHHHHIHIHIIHHIIHHIIIIHHHHHHHIIIIIIIIIIIIHHIIIIIIIIIIIIIIIIIIIIIIGHIHHGIIIIHHEHIIIIIIIIIIIIIIIIIIIIIHIHIIIHHIIIIHHHIIIHIIIIIIHIIIIIHIIHIIIIIIIIIII
@HISEQ:711:H5NNWBCX2:2:1101:3602:22696:ATCTCGTA
TTAAGTTCAGCGGGTATTCCTACCTGATCCGAGGTCAACCTGTTAAAAATAAAGGCTTACGGCTGGGGCCCGCCCGGCACCCGGAGCGACGTGTATTACTACGCTCGGGGCCGGGGCCGGGACCGCCGCTGTCTTTGAGGGGCTGCGGGTGCAGGCCCCCAACACCAGGCAGAGCCTGAGGGTGGAAATGACGCTCGAACAGGCATGCCCGCCAGGATGCTGGCGGGCGCAATGTGCGTTCAAAAACTCGATGATTCACTGAATTCTGCAATTCGCATTACTTATCGCATTTC
+
IIIIIIIIIIIIIGIHIIIIIIIIIIIIIIIIIIHIIIIIIIIIIIIIIHHIHIIIIGIIIIIIIGIHIIIIIIIIIIIIIIIIIIHIIIIIIIIIIIHIHHIIHIIIIIIIIIIIIIIIHIIIHIIIIIIHIIIIIIIIIIHIIIIIHIHIHIIIIIIHHHHIIIHIGHIIHIHHIIIIIIIIIIIIIIIHIIIHIIIIIIIIIIIIIIIIIIIIIIIIIIIHIIIIIIIIIIHHIIIIIIHEEHIIIIIIIIIHIIIIIIIIIIIIIIIIHIHIIIIIIHFIIIIIIIIII
@HISEQ:711:H5NNWBCX2:2:1101:9870:22700:ATCTCGTA
TTAAGTTCAGCGGGTATTCCTACCTGATCCGAGGTCAACTTTCAGAAGTGGGTTGTTTTACGGCATGGCCGCGCCGCGTTCCAGTGCGAGTGTTAGCTACTGCGCAGAGGAGGACTACAGCGAGACCGCCACTAGTTTTCGGGGCCGGCAGCCCCGTGAGGGGCCGCGCCGATCCCCAACGCCAGGCTGGGCCTGAGGGTTGAAATGACGCTCGAACAGGCATGCCCGCTAGAATACTAGCGGGCGCAATGTGCGTTCAAAGATTCGATGATTCACTGAATTCTGCAATTCACATTACTTATCGCATTTC
+
HIIIIFHHIIGHICECGHIIIIHIICHECHFIHCHCHHEHHHHIGHHHDGGGIECGHHHHIHIICHCFEHHDHHIIHHHHIIIG@CEHHIHHEGHFIGHICEHIIHCCEEGHIIHHEHH??D?ECEED??CHHHEHI?DEHDHEIHHHDH?GHHHHHHDGH?EDHHCHHHHEDECBGHDHHHHHHHGFHFGCEGGDDDFHHIIIIIIIHHIIIHHGCIHHEHHDD<HHIHGIHEHHDHDF/EIHHG@G1CCDHHGHHEHHHEHHEHIHHEHHIIIHHHFGHIIIHHEEIIIHDGG@FHE=HCIIHFIHII
@HISEQ:711:H5NNWBCX2:2:1101:10422:22646:ATCTCGTA
TTAAGTTCAGCGGGTAGTCTTACTTGATTTGAGATCGAGTTTACAAAGGCCAGCCGAAGCTGTCTCTGTGAATCCTGCATCAGTCAGCACAAGAACTAATCTCCTTTATGTTAGCTGCAGCAAAGGTAATAATCTGTTTTTTAGGCAGACTAAATAGATATGCTTTTAGCTCAGAGAAAAGTCCAGCTGCACCTGCATTTCAAGTAACCCGCCACTTTTCGGTGAGAAAAGCGTTGGGATCACTCAAGTCCAGCTCCCATTTCAAAAAAAGAAAGGGGAGTTGAGGTGTTTACTGATACTCAAACAAGCATGCTCTCCGGAATACCAGAGAGCGCAATATGCGTTCAAAGATTCGATGATTCACTGAATTCTGCAATTCACATTACGTATCGCATTTC
+
IIIIIHIIHIIIIIHHIIIIIIIIIIHIHIIIIIIIIGIIHIIIHIIEHIIIIIHIGDIIIIIIIIIHIIFHIIIIIIGIIGIHHIIIIIIHICHEHIIIIIIIIIIIIIIIIIIIIIHHIIIHHHHIHGIHIIHIHIIIHIIIIIIIHIIIIIIIIIIIIIGIIHIIIGIIIGIIIHHFHIIIGIIIIIIIIIIIIIHIIIIHIHHIHHIIHIIIHHIHIIIIIIHHIIIIHIHHHHHHIIHHHEHHFGIIIIIHGIIHGHIHHHIIIIIHHIHHCHIIHIIIHHHIIHHFEFHIIIIIIIHHIHEHHIIIIIIHIIIIIIIIIGIIIHHIHGIIIGIIIIIIIIIHGHIIIIIIIIIIIIIIIIIIIIIIIIHHIIIIIIIIIIIIIHHHIIIIII
@HISEQ:711:H5NNWBCX2:2:1101:10537:22735:ATCTCGTA
TTAAGTTCAGCGGGTGGTCCTACCTGATTTGAGGTCAAGTTTATCAAAATCCAGCCCCCAGCTCCAGCAGCACGGCCCCTGATCGGATGCAGATATGTATCGCACCCAACAGAGAGGTCGTCGCCACTCATGCATTTCAGGAGAGCAGACCCACAAGTTTAGGGCCTGTAACCCCCAAGTCCAAGCCACACATCACGATGTGGTTGAGATATTAATGACACTCAAACAGGCATGCTCCTCGGAATACCAAGGAGCGCAAGATGCGTTCAAAGATTCGATGATTCACTGAATTCTGCAATTCACATTACTTATCGCATTTC
+
IIIIIIIIIIIIIIIIIIHIIIIIIIIIIIIIIIIIIIIIIIIIIIIIIIIIIIIIIIIIIGIIIIIFHHIIIIHIIIIIIIIIIIIIIIIIIIIIIIIHIIHIIIIIIIIIIIIIIHIIIIIIIIHIIIIIHIIIIIIIIIIIIIIIIIIIIIHIIIIIHIIIIIIIIIIIIIIIIIIIIIIIIIIIIIIIIIHIIIIIIIIIIIIIIIIIIIGHIIIIIHHIIIIIIIIIIIIHIIIIIIIIIIIIIIIIIIIIIIHIIHGIIIHIIIIIIHGIIIHIIIIIIIIIIIIIIIIIIIIIIIIIIIIHHIIIIIIIIIII
@HISEQ:711:H5NNWBCX2:2:1101:16096:22745:ATCTCGTA
TTAAGTTCAGCGGGTAGTCCTACCTGATTTGAGATCGAACGATCAAAGGCTGTCTTCACTCGGGAGAGACATCTGTGAGCCCCAGCGAACCCTCATCGCTGAAGGTTGGATGGCAGACGGCCGCGAGCGTAGATAGTTATCACACCTGCGACGCCACCAAACACTGGTAAGCTGATTCATTTGAGAGGAGCCGACCACACAGGGGGGCCAGCAAAACCTCCAAAGTCCAAGCCAATCGTGGCAAACCACGAGGGTTGAGGTGTTCATGATACTCAAACAGGCATGCCCTTCGGAATAGCCAAGGGGCGCAAGGTGCGTTCAAAGATTCGATGATTCACTGAATTCTGCAATTCACATTACTTATCGCATTTC
+
EHIIIIGHIHIIIIIIIIIIIGIIIIGIIIIIIIIIIIIHIIIIIHHIIIIIIIIIIIIIIHGHDHIGHIIGIHIIIIHIIIIHIIIIHHIIIIIIHHHHHFHIHGHIIGIGHIIIHIHHIIHIIIIHHHEHHIIIIIHIIIIIIGIIIIGIIIIHHHHHIIHIIIHHHHIHHIIHHIIIIIIIHIIHIHHHHHHIHIHIIIIHIHHHDHIIIIHHHIHHIIIIHEIIIIIIIHHDHEIIIIIHHHHHHFHIGIIIIIIIIIIIGIIIIIIIIIIIIIHGIIIIIIIIIIIIIIIIIIIHIHHFFIGHHHHIIIHIGHIIIIIIIIIIIIGIIIIIHIHHGIIIIIHIIHHIIIIIIIIIIIIIIHIIIIII
@HISEQ:711:H5NNWBCX2:2:1101:18299:22635:ATCTCGTA
TTAAGTTCAGCGGGTAGTCCCACCTGATTCGAGGTCAAAACAGAAGCCAAAACAGATTACAATCCGTCAAAGCCGAATTAGAAGCAATCCCAGATCAGAGTTGGCCATCTTTCCTTGGCCATTGAAAAGATGAGACTCGAGCGGTCAAGTTCATTTATCACGCTGAGCAGAACCAATTCCACACCACATCAGGATCAGCTAATGTTTTTAAGGCCAGCTGTTCCCAACGAATGGGCACAGCAAAGCCCAATTACCAAGTTTGAGACGGAAAACCATCCAAGCTTGAGGATTTCACGACACTCGAACAGGCGTGCTCCCCGGAATACCAGGGAGCGCAAGGTGCGTTCAAAGATTCGATGATTCACTGAATTCTGCAATTCACATTACTTATCGCATTTC
+
HGEHE@HHIIGHDDECHHHHEHIGIIHICEEHEHIHHE@HHHHIIE?EHHHEGHH?GF@EG?HICHHGHFHHIIHIDCEGH?GECHGH?H@H1GEFEGHHEEEH?HHIIHEH@GHIG?HEEHHC@HEHEHIGHFH0<GCHCECCGHHGHE@GEHDHHHF:G.=EHCEHHHHIH.FHHHG..BE@G@FG?EGFAE.@BH?EHGFHGBGA?BGHHEE@AAB6.EDGHHFB.FB@.EA?HEG@AAGG?A?CGGD7FF@EHHHCE@C@F<CEG@HCHEFC=GCIIHHEIHHHHGC0EEE<C<<010@EGDGHHCHHGIIIIHHEFFHHHHEF<C<<C<1EHHDCIHCEGFHHEHEHIHHEIHHEEIHFHHCGHEHEIHHHHIHHG<1C@EHHG@HHCHGEC<?
@HISEQ:711:H5NNWBCX2:2:1101:20505:22533:ATCTCGTA
TTAAGTTCAGCGGGTATCCCTACCTGATCCGAGGTCAACCTGAAAAAAATTGGGGGTTGCTGGCGAGCACACGACCGGACCTCCAGAGCGAGAAGAATTACTACGCTCGGAGCCGGACGGCACCGCCACTGACTTTAGGGCCCGCCGGGGCGGCGGGGCCCAACACCAAGCTGAGCTTGAGGGTTGTAATGACGCTCGGACAGGCATGCCCCCCGGAATACCAGGGGGCGCAATGTGCGTTCAAAGATTCGATGATTCACTGAATTCTGCAATTCACATTACTTATCGCATTTC
+
HHIIIFHHHHIIHIIIIIIIHHHIIIHIIIIIIIIIHIIHIHIIIHHIHHGEHIHIIIIIIIHIIHIFHHIIHDHHIHHIGHIHHHHIHHIIIHHHHHHIIIIIGHIIIIIIHIIHIIHEEIIIGIIIIGHGHHIIICHIIIIIIIIEHHIIIIIHHHEHHHIHBEGHGIHHHHHHHEIHGGIIIIHIHIHHHIHGHHIIHGHHHEIHHIIIIHIHIIIIIHHHC<DIHGFHIHHHIGIHIIIHIHEHGIIIIIHEHIHEIIIHIIIIIHIIIIIIIIHFIHFEEIIIHFIIIG
@HISEQ:711:H5NNWBCX2:2:1101:21012:22687:ATCTCGTA
TTAAGTTCAGCGGGTGGTCCTACCTGATTTGAGGTCAAGTTTATCAAAATCCAGCCCCCAGCTCCAGCAGCACGGCCCCTGATCGGATGCAGATATGTATCGCACCCAACAGAGAGGTCGTCGCCACTCATGCATTTCAGGAGAGCAGACCCACAAGTTTAGGGCCTGTAACCCCCAAGTCCAAGCCACACATCACGATGTGGTTGAGATATTAATGACACTCAAACAGGCATGCTCCTCGGAATACCAAGGAGCGCAAGATGCGTTCAAAGATTCGATGATTCACTGAATTCTGCAATTCACATTACTTATCGCATTTC
+
GHHHIHIHIHHDDHHHDGHFHHIIHIIHIIIIHIFGHHHHHIICHHHIIIIHIIIIIHIHIFHHHHIDGHHHIHHHIIHIIIHIIHIHIIIIIHHHHEGHHIIIHIHEHHHFHGEHHGHIHGHHHHIHHEHHHHHHEHEGHIIIGIGHHGIHHIICFEHFA=IGIHHHHHHHIIHIDHHHIIIGHIHIIIHIHHDGGFHEEF@CBGHHI?FFE@ECEFGFHHFFDGFCE@F?HIIIHHH@HEHCFHIHHHCHDDCIHHEGHHHHHEEEHEHDGHHFEEFHHGIGIIHHEHHIHE?EFHF?G@E@FHEGC0?HIHHCDDHI
@HISEQ:711:H5NNWBCX2:2:1101:13120:22919:ATCTCGTA
TTAAGTTCAGCGGGTAGTCCTACCTGATTTGAGGTCACATTAATGATGAGCTGTCCAAGGACTGTTAGAAAGCCAAACTGCCCCTTTGCCTTCAATAGCGTAGATAGTTATCACACCAATGAACAGGGTTGTTTCTGCTAATGCATTTCAGGGGAGCCAAAACCTTTCAAGAGGCCAGCAAACCCCCACATCCAAACCACTCCAACAGGAGAAGGTTGATATATTAATGACACTCAAACAGGCATGCTCCTCGGAATACCAAGGAGCGCAAGGTGCGTTCAAAGATTCGATGATTCACTGAATTCTGCAATTCACATTACTTATCGCATTTC
+
IIIIIFHHIIHIIIIIIIIIIIIIIIIIIIHIHIIIIIIIIIHIIGIIIIIIIIIIHIIIIIIIIIIGHHIIIIIIIIIIIIIIIIIIIIIIIIIIIFHHIIIIIIIIIIIIIHIIIIIIHHHIIIIHIIIIIIIIIIHIHIIHIIIIIIIIIIIHIIIHIIIHHHHIIIIIIHIIIIIIIIIIHIHIIIIIIIIHIIIIIIIIHIIHIIIIIIIIIIHIIHHHIHIHIIIHIIIIIHIIIIIIIIHDHIHIHFIIIIIIIIIHIIIIIIHIHIIIIIGIIIIIIIGIHIIIIIIIHIIIIIIIIIIIIIHHIIIIIIIIIHHHIGIIIHHH
@HISEQ:711:H5NNWBCX2:2:1101:14079:22805:ATCTCGTA
TTAAGTTCAGCGGGTAGTCCCACCTGATTCGAGGTCAAAACAGAAGCCAAAACAGATTACAATCCGTCAAAGCCGAATTAGAAGCAATCCCAGATCAGAGTTGGCCATCTTTCCTTGGCCATTGAAAAGATGAGACTCGAGCGGTCAAGTTCATTTATCACGCTGAGCAGAACCAATTCCACACCACATCAGGATCAGCTAATGTTTTTAAGGCCAGCTGTTCCCAACGAATGGGCACAGCAAAGCCCAATTACCAAGTTTGAGACGGAAAACCATCCAAGCTTGAGGATTTCACGACACTCGAACAGGCGTGCTCCCCGGAATACCAGGGAGCGCAAGGTGCGTTCAAAGATTCGATGATTCACTGAATTCTGCAATTCACATTACTTATCGCATTTC
+
IIIIIIIIIIGIHI<HHIIIIIIIIIHIIIIIIIHHGHHC1FHHIIIIIIIIIHHIIIIIIIIIIIIGHDHHHIIIHIHIIIHIIIIIIIHIIIIIEGHHHIIHIHIIIHGIIIIIIHIIIIIIIIIIHEFHIIIIIIIHIIIGGDEHIIIHIIIIIIIIIHIIIHIIIHFIHIHHIHHHCHHIIIIHFHHFFHHIHIIIHIHHIIHHEFHH=EFFIIIIHHGIIIHHG?HHHE@?HIHHHEGHHGHHGFEHHF?FHHHHHGCEHEF@GHHECIHHCHIIHHHFHIHGHIIHIHGHHIIHGIHHHIIIIIHIIHHCDD?HEHHHHIHEEIHGHDGHHHHCHIIIIHEHIIIIHHHIHIIIIIHHHHE?HHIIIIHHIIHIHIGIHIHHHEEDHECHHCH
@HISEQ:711:H5NNWBCX2:2:1101:14971:22925:ATCTCGTA
TTAAGTTCAGCGGGTATCCTTGTCTGATCTGAGGTCAAAACTTCGATCTCCGTGAGGAGACTTTTGGGTTTAACGCCACCAAGCGGTTATCCATCAGGCTTTTTGGAAGATTGTAACACCACTCCATTGACCTGGCTAGAAGGGGCTTGCGGTCGTGCAGCAAGTTTAGGGAGGGCGCAGGTGGAGATAAATCAACCACCGGCATCCGCTGCCCAAGACCAGCATCGGATAAATAAATACTCAAGCTGAGGGTGTTTGCTGACGCTCAAACAGACATGCCTACCGGAATACCAGAAGGCGCAATGTGCGTTCAAAGATTCGATGATTCACGGAATTCTGCAATTCACATTACCTATCGCGTTTC
+
IIIIIIIIIIIIIIIIHHIIIIIIIIIGFHIIIGIIIIIIIIIHIIIIIIIIIIHIGHIIIIIIHIIEEHHHIIIIIIIGHIHIIIIIIIIIIIIIIIIIHIIIIGIIHIIGIHIIIIIIIIIIIIIIGIIIIIGIIIIIIIIIIIIIIHHIIIIIIHIGIHHHFHIIIIIHIIIIIIIIIHHIIIHEHHHEIIIIIIIIIIIIIIIHIIIIIIIIEHEIIIHDEFIHIIIIIHIIIHCHIHHIIIIIHIIIIIIIIIIIIHIIIHIHIIIIIIIIIIIIIIIIIIIIIIIHIIHHIHHIIIIIIIIIIIIIHHIIIIIIIIIIIIIIIIIHIIIIIIIIIIIHIIIIIIIIIHHDHIIIIIII
@HISEQ:711:H5NNWBCX2:2:1101:16469:22955:ATCTCGTA
TTAAGTTCAGCGGGTAGTCCTACCTGATTTGAGGTCACATTAATGATGAGCTGTCCAAGGACTGTTAGAAAGCCAAACTGCCCCTTTGCCTTCAATAGCGTAGATAGTTATCACACCAATGAACAGGGTTGTTTCTGCTAATGCATTTCAGGGGAGCCAAAACCTTTCAAGAGGCCAGCAAACCCCCACATCCAAACCACTCCAACAGGAGAAGGTTGATATATTAATGACACTCAAACAGGCATGCTCCTCGGAATACCAAGGAGCGCAAGGTGCGTTCAAAGATTCGATGATTCACTGAATTCTGCAATTCACATTACTTATCGCATTTC
+
IIIIIIIIIIIIGIHHIIIIIIIIIHHIIIIIGGGFCHHIIIIIIIIIIIIIIIIIIIIIIIHIIHHHHHHIIIIIHIIIIIHIIIIIIIIIIIIIIGIIIIGIIIIIIIIIHIHIDIIHIIIIIIIGHHIHIIIIHIHIHIIHIIIIIIIFIIIIIGIIIIHHHHGFHIIIIIHIIIIIIGHIIIIIIIIIIHGDHHHGHGHHIIIIIIIHIIIIHHHHHIHHHHIHIIHHHFIIIHIHHIHIHGHHIHIIIIIIHIIIHHIIIIIIIIHIIIIHIIGIIIIGIHIIIIIIIIHHHIIIIIHIIIIIHIIIIIHIIIIHHGIIIIIIIIGI
@HISEQ:711:H5NNWBCX2:2:1101:3788:23188:ATCTCGTA
TTAAGTTCAGCGGGTAGTCCTACCTGATTTGAGGTCAAGATGGTCAATACAGATGAGGTTTAGAAAGCAGCATTAAGCAGATGTCCAGGATGTAGATAATTAATCACACCTGTAGACAGTTCCACCAAGGTACTGCTAATCAATTTCAGGGAAGCAGACTACAAAAGCCTGCAACAACCCAAATCCAAGCCACACCAGGTGTGGTTGAGAATTTAATGACACTCAAACAGGCATGCTCCTCAGAATACCAAGGAGCGCAAGATGCGTTCAAAGATTCGATGATTCACTGAATTCTGCAATTCACATTACTTATCGCATTTC
+
IIHFEFGHIIIIHGHHHIIIIIIIHIIIIIIIIIIIIHHIIIIEHFHIIIIIHHHIIIIIIHIHCHHHEHIHIIIIHIHHIIGIHIIIHIIEHHIIIIIHHIIIIGHIHIHHIHHHHHHEFEHIIIIIHHHIIHHIIIIIHIIHIIIIIHHHIHIIHHIIIHHGHHHEIHFFEHIHHDHHHHHIGIHHIGHHHGHHIIIEHHHGHHHHIIIHHHIIIIHHFCHHG?GHG?EHHCEIIIIIIHIHHIHFHH?HEHCDHE?HIHHHEHHHGFIIIIIHH?HFIIHHIIIIIIHHHHIHHIHHHIIHHHIHEHHHGIFHHHIII
@HISEQ:711:H5NNWBCX2:2:1101:3984:23235:ATCTCGTA
TTAAGTTCAGCGGGTATCCCTACCTGATCCGAGGTCAACCTTGTAAATAGTTAAAAGAGACCGGGCCTCGAAGTCCACTTCAGTACGTGCTTAGAAAGCTCATTGTACCGAGGGTCCTCCAGACACCGTCATTATCTTTGAGGCCGGTGAGGATAACCTCACCGAGTCCAACAACAAGCCGGGCTTGAGGGTTGATAATGACGCTCGAACAGGCATGCCCTTCGGAATACCAAAGGGCGCAATGTGCGTTCAAAGATTCGATGACTCACGGAATTCTGCAATTCGCATTACTTATCGCATTTC
+
IIIIIIIIIIIIIHIIIIIIIIIIIIIIIIIIIIIIIIIIIHIIIHGIIIIIHIIIIIHHIIIHHHIDGGHIHIIIIIIIIHIHHHIIIIIIIIIIIIIIHIIIIIIIIHIIHIIIIIIIIHIIIIIHIIIIHIIIIIIIIIIHHIHEIIIIIIIIIIIIIIIIIIIIIIIHIHIIIIIIHIIIIHIIIIIIIIIIIIIIIIIIIIIIHIIIIIIIIHGIIIIIIIIIIIIIIHHIIHIIIIHHIIIIIIIIIIIIIIIIIIIIIIIIIIIIIIIIHIIIIIIIIIIIIHIHHGHHHIIIIII
@HISEQ:711:H5NNWBCX2:2:1101:5501:23022:ATCTCGTA
TTAAGTTCAGCGGGTATTCCTACCTGATTTGAGGTCAAACTTTGAGAGTTTTGGTTAAGCCGTATGCCTCAAGGAGACAAACACCAGCGAGTCTTTATAACACCTACAAGCTCTTTGACCCAAGCTTACCACGAATTGGCGCAAACCTAAGACGTAGATGTGCAAGAGTCGAGTCCATAGACTTGACACGCAGCCCTGCTCACGCAGAAGGCAACGGCTAGCCACTTTCAAGTTAACCCGGAAACGAGTATCACTCACTACCAAACCCAAAGGTTTGAGAGAGAAATGACGCTCAAACAGGCATGCCCCCTGGAATACCAGAGGGCGCAATGTGCGTTCAAAGATTTGATGATTCACGAAAATCTGCAATTCACAATACATATCGCAATTC
+
IIIIIIIIIIIIIGIIIIIIIIIIIGIIIIIIGHIHIIIIIIIIIIIHIIIIHIIIHIIHIIIIIIIEHIGIIIIIIIIIIIIIIIHIIIIIIIIHIIIIIHIIIIIHHHHIIIIIHIIIIIIIIIIIIHIIIIIIIHIIIIIIIIIIIIGIIIHHHGHHHHIIIHHHGFHIIHIIIIIIIIIHHIIIIIIIIIHHHHIIHIIIIIHHHCIIIIHIIIIHHFIIIHHGIIIIIIIIIIIIIIIIHIIIHHIIIHFHFHHIIHIHGHHGHHGIIHHIIIHIIIIIIIIIIIHIIHIHHIIIIIIIIIIIIIIIIIIIIHHIIHCIIIIIIHEEHIIIHEIIHIIIIIIIIIIIHIIIIIIHIIIHIIIIIIIIIIIIIIIIIIIIHGIIIII
@HISEQ:711:H5NNWBCX2:2:1101:5634:23200:ATCTCGTA
TTAAGTTCAGCGGGTATTCCTACCTGATCCGAGGTCAACCGTTCTGTGTGCCCTATAGGGCGATTTAGCGGCCAGCGCCGCCGCGTTCCAGTGCGAAAGACTTACTACGCAAGGAGCCGCGGGCGACGTCGCCGGTGGTTTTAGGGGGCTACCGGCTGTAGGCCCCCAACGCCGAGCAGTGCTCGAGGGTTGAAATGACGCTCGGACAGGCATGCCCGCCAGAGTACTGGCGGGCGCAATGTGCGTTCAAAGATTCGATGATTCACTGGATTCTGCAATTCACATTACTTATCGCATTTC
+
IIIIIIHIIIIIIIIIIIIIIIIIIIIIIIIIIIIIIIIIIHHIIHIIIHIIIIIIIIIHIHHIIIIGHIIIIIIIHIIIIIIIIHIIIIIIIIIIIIIIIIIIIIIIIIFIHHHIHIIIIIIIIIIIHIIIIIIIHIIIIIIIIIIIIIHHIIIIIIIIIIIIIIIIIIIIIIHIHFHHHIIIIIIIIIIHIIHHHHIIIIIIIIIIIIIIIIIIIIIIIIIIIIIIIHHEIIIGHIHHEEIIIIIIIIIIIIIIIHIIIIIIIHHIIIIIIIIIIIIIIHIIIIIIIIIIIGIIIIII
@HISEQ:711:H5NNWBCX2:2:1101:16455:23135:ATCTCGTA
TTAAGTTCAGCGGGTAGTCCTACCTGATTTGAGGTCACATTAATGATAAATTGTCCGAGGACGGTTAGAAAGCTGAACTGCCCCTCACATTCAACAGCGTAGATAGTTATCACACCAATGAACAGGTTGGGTTCTGCTAATGCATTTCAGAGGAGCTGAACCCCTTTAAAGAGGCCAGCAAACCCCCACATCCAAACCTCTCAACAAAGAGAAGATTGATATATATTAATGACACTCAAACAGGCATGCTCCTCGGAATACCAAGGAGCGCAAGGTGCGTTCAAAGATTCGATGATTCACTGAATTCTGCAATTCACATTACTTATCGCATTTC
+
HHIGHHIIIIIIIIIIHHIIIIIIIIIHIIIIIHHIIIIIIIIHIIIIIHIIIIIEHIIGHIIIHHHFHIIIIHIIIIIIIIIIHIIHHHHIIIIHHIIIIHIIIHIIIIHIIIIGIIIIIIIIGHHIHCHHHHIIIIIIIIIIIIIHIHFHHHGHHIIIIIIIIHIHIFEHHHIIHIIIIIHGIHIHIHIIIIIIIHIIIHHIIIIHIHIIIIIIIIIIHHHHHIHFIIIHHFGHIIIIIIHHIIIIIIGHIIIHIIIIIIIHHGIIIIIHHGIHHHHIIIIIHHIHIIIIIIIHIHHHIIHIIIIIGIIHHHIIIIIIIHIIIIIIIIIIII
@HISEQ:711:H5NNWBCX2:2:1101:17333:23073:ATCTCGTA
TTAAGTTCAGCGGGTGGTCCTACCTGATTTGAGGTCAAGTTTATCAAAATCCAGCCCCCAGCTCCAGCAGCACGGCCCCTGATCGGATGCAGATATGTATCGCACCCAACAGAGAGGTCGTCACCACTCATGCATTTCAGGAGAGCAGACCCACAAGTTTAGGGCCTGTAACCCCCAAGTCCAAGCCACACATCACGATGTGGTTGAGATATTAATGACACTCAAACAGGCATGCTCCTCGGAATACCAAGGAGCGCAAGATGCGTTCAAAGATTCGATGATTCACTGAATTCTGCAATTCACATTACTTATCGCATTTC
+
IIIIIIIIIIIIIIIIIIGHIIIIIIIIIIIIIIHIIIIIIIIHIIIIIIIIIIIIGHIIIIIHHIIFHHIIIIIIIIIHIHIIGIIIIIGIIIIIHIIIIIIIIIIIIIHIIIIIIIHIIIIIIIIIIIHIIIIIIIIIIIIIIIIIIIIIIIIHHHHIIHHIIIIIIIIIIIIIHHHIIIHHIGHIIIHHIHHHIIIIIIIIIIIIIIIIIIHHHIHHIIHIIHIIIIIIIIIHIIGIIIIIIIGIHIHGIIIIHIIIIHIGIIIIIIIIIIIIIIIHHIHHIIIIIIHIIIIIIIIIIIIIIIIIIIIIIIIIIIII
@HISEQ:711:H5NNWBCX2:2:1101:18224:23163:ATCTCGTA
TTAAGTTCAGCGGGTAGTCCCACCTGATTCGAGGTCAAAACAGAATAATGCGTAAAAGCCAAATTAGAAGCAACCCAAGATGAGAATTGGCCATCCCGAAAGATATATCCCCCCCTAGCGGTCAGATTCATTATCACGCTGAGAGTAAAACCAACACCACAACATGAGGATCAGCTAATGATTTTAAGGCCAGCTGTTCCAATGAAAGGAACAGCAGAGCCCAATTACCAAGCTTAGGATGAAAAAAGCACCCCAAAGCTTGAGGATTTCACGACACTCGAACAGGCGTGCTCCCCGGAATACCAGGGAGCGCAAGGTGCGTTCAAAGATTCGATGATTCACTGAATTCTGCAATTCACATTACTTATCGCATTTC
+
IHIIIIIIIIGIIIIIIIIHHHIIIIIIIIIGHHHIHIIGIIIIIIIIIIIHIIIIIIIIIIEHHIIHHIIIIIIIIIIIHIIIIIIIGEHHHHIGIHHIIIIHHIIIIIIIIIHIIIIIIIIIIGIIHHIIHIIIIIHHHHEHIIGHECHHIHCEDGEDHHIFHHIIEHHIHIIGHIHHIIIIHIIIHHIIIIIIIIIIHHGHHHHHIIIIIIIHIHIG?IIIIIHGIHHIIIIIIIIHHHHHGHHHEC-CHHIHEGHHIIIIIIIIGIHGIHHFHHIIHIIIIHGIIIHHHIHHHGHGHIIIIIHEIIIIIIIIIIIIIIIIIIIIGIIIHIIIHIIHGHIIIIIIIHIHIIIIIIIIIIIIIIIIIIIHIIHI
@HISEQ:711:H5NNWBCX2:2:1101:20267:23199:ATCTCGTA
TTAAGTTCAGCGGGTGCTCCTACCTGATCCGAGGTCAACCTTTGGTGTGGCTGAAGTCTTGCTGGCCGGCACGCCGCCCAGGCCCCTGAGCGAGAGAAGTCTACTGCGCTCGGGACCGGGCCACGGCCGCCACTGGTTTTGGGGAGGGCCCCGGTGATCGGGGCCGCACCCAACGCCGAGCTCCGGGGAGCTCGAGGGTCGTGACGACGCTCGGACAGGCATACCCCCTGGGTGCCAGAGGGTGCAATGTGCGTTCAAAGATTCGATGATTCACTGAATTCTGCGATTCACATTACTTATCGCATTTC
+
IIIIIHHIIIIIIIIIIIIIIIIIIIIIIIIIIIIIIHGHHIIIIIIIIIIIIHIIHHHHHHHGHIIHIIIIIIIHIIIIIIIIIIIHIIIIIIHIHIIHIICHHIIIIIIIHHIHIIIIIIIIIIIIIHIIIIIHGHIHHHHGCHHHIIIIIDHHEHIIIIIHHIIIIIHHIIIIHIIIIIIIIIIIIIIIHIIIIIIIIIIIIIIHIIIIIIIIIIIIIIHIIGHIIIIIIIIIIHHEHIGIIIIIIIIGIIIIIIHGHIHHEIIIIIIIIIIIIIIIIIIIGIIIIIIIIIIIIHIIHIIIIIII
@HISEQ:711:H5NNWBCX2:2:1101:1307:23413:ATCTCGTA
TTAAGTTCAGCGGGTATTCCTACCTGATCCGAGGTCAACCTTAAAAAATTGGGGGTTTTACGGCTAGAATCCCTCCGAATCCCAGTGCGAGACGTTAGTTACTACGCAAAGGAGGCTCCGAGAGGGTCCGCCACTACCTTTAAGGGCCTACGTTTAACCGTAGGGCCCCAACACCAAGCAGAGCTTGAGGGTTGAAATGACGCTCGAACAGGCATGCCCGCCAGAATGCTGGCGGGCGCAATGTGCGTTCAAAGATTCGATGATTCACTGAATTCTGCAATTCACATTACTTATCGCATTTC
+
IIIIIHIIIIIIIIIIIIIHIIIIIIIIIIIIIIIIIIIIIIIIIIIIIIIIIIIIIIIIIIGIIIIGHIIIIIIIIIIHIIIHIHIIIIIIIIIIIIIIHHIIIHHIIIIHIIIHIIIIIIIIIIIIIIIIIIIIIIIIIIGIIIIIIIHHGIIIIIIIIIIIIIIIIHHHHHIIIGIIHHHHIHIIIHIHIIIIHHIIIIIIIIIHIIIIIIIIIIIIIIIIIIHIIHIIIHIIIHEHH?FEIIIIIIIIIHHIHIGHIIIIIIIHIIIIIIIIIIHIHIIIIIIIIIIHHIIIIIIIII
@HISEQ:711:H5NNWBCX2:2:1101:1778:23441:ATCTCGTA
TTAAGTTCAGCGGGTATCCCTACCTGATCCGAGGTCAAAAGCAAAAGTATAGACTTCATGGACGCAAGCGTTCAGGTTCAGAAGCGCAAATTGTGCTGCGCTCCCAGACTAGTACGCCGGCTGCCAATTGCTTTAAGGCGAGTCCACGCACAAAGCGGGACAAACACCCAACACCAAGCAGAGCTTGAAGATACAAATGACGCTCGAACAGGCATGCCCCATGGAATACCAAGGGGCGCAATGTGCGTTCAAAGATTCGATGATTCACTGAATTCTGCAATTCACACTACTTTTCGCATTTC
+
IHHHIGHIIIIIIIHIIIIIIIIIIIGHHHIIIIHHHIHIIIIHIIIHIIIIHHGHHIIGIHIIIHIIHGHHHHIHGFIIHIHIHIIIIIIIIIIIIHHIIHIIIIIHIIIIIIIIIHIHIHHHHHHHHHIHIIHIIHIIIIHIIIIIIIHIIIIIIHIIIIIIHHIIIIIIIIIHIIHHIIHHIIIIIIIGIIIHHHIIIIIHIIIIIIIIIHIHIIIHHIIIHGHIIIIIHHIIIGIIIIIIIIIIIIIIIIFIIHIIIIHIHHHHHIHHIIIIIIIIHGIIHHHIIHIIHHIGIIIHII
@HISEQ:711:H5NNWBCX2:2:1101:3179:23282:ATCTCGTA
TTAAGTTCAGCGGGTATCCCTACCTGATCCGAGGTCAACCTGAAAAAAATTGGGGGTTGATGGCAAGCACACGACCGGACCTCCAGAGCGAGAAGAATTACTACGCTCGGAGCCGGACGGCACCGCCACTGACTTTAGGGCCCGCCGGGGCGGCGGGGCCCAACACCAAGCTGAGCTTGAGGGTTGTAATGACGCTCGGACAGGCATGCCCCCCGGAATACCAGGGGGCGCAATGTGCGTTCAAAGATTCGATGATTCACTGAATTCTGCAATTCACATTACTTATCGCATTTC
+
IIIHHIHIIIIIIIHIIIHIIHIIIIIIIGIIIIIIIIIIIIIIIIGHIIGIIIHIIIHHIIIHIHIGHIIIHIIIIHIIIHHIIIHIIIIIHIIIIIIIIGIIHHHHHIIIHIHHIHIIIIIIIIHHHHHIIHHIIGHHHHHIIIHIHHHHIIIHIGHIIHHIIIIIIHHHIHHEIHIIIIIIHIHHHEHHIIIIIIIIIIIIIHIHHHIIIIIIIIIIIIIIIHIIIHHIIIHHIIIHHIHIIIIIIIIIIIIIIIIIIIIIIIIIIIIIIIIIIHIIIIIHIIIIIIIIII
@HISEQ:711:H5NNWBCX2:2:1101:5853:23297:ATCTCGTA
TTAAGTTCAGCGGGTGGTCCTACCTGATTTGAGGTCAAGTTTATCAAAATCCAGCCCCCAGCTCCAGCAGCACGGCCCCTGATCGGATGCAGATATGTATCGCACCCAACAGAGAGGTCGTCGCCACTCATGCATTTCAGGAGAGCAGACCCACAAGTTTAGGGCCTGTAACCCCCAAGTCCAAGCCACACATCACGATGTGGTTGAGATATTAATGACACTCAAACAGGCATGCTCCTCGGAATACCAAGGAGCGCAAGATGCGTTCAAAGATTCGATGATTCACTGAATTCTGCAATTCACATTACTTATCGCATTTC
+
IIIIIIIIIIIIIIIHFHHHIHIIIIHHHIIIHIIIIIIIIIIIIHHIIIIIGIIIGIIIHIIIIIIDGHIIIIIIIIIIIIIIIHIHIIHGIIIHHHIGGHHIIIIIIIHHIIIHIGHDHHHIIIIHIIIIIIIHFHHIIIHIIIHHIIHFIIHIIHIIIHHHIIHHIIHHIIHHHEHHIHHFHHHHHFHIEIIHIIIIIHIHHIIIIIIIIIHIHIGHIHIIHFIIIIIIIIIHIIHHIHHIIHIHHIIHIIIHIIIIIDHHIIIIIIIIHIHGIIIIGIHHGHIIIIIIIIGHHIHFIIHHHFIHGHEGHIIHHIII
@HISEQ:711:H5NNWBCX2:2:1101:7851:23347:ATCTCGTA
TTAAGTTCAGCGGGTCTTCCTACCTGATTTGAGACCATAGTTCAGAGAAAAGTCAATTACTCAACTTTCCTCTTAAATGGTTAAGGACCTATCCTAATTTTCACTTTAACGATTTACCAAACTGCCATCAATTTACTAGGAAATATTTCTTGATTACTCAAAAAATCAATCTTTTGATTAATGACTGCCCAATAGATCAAGCAAAGACCGGAACAGGCATTTAGATTAGAAAGACTCTTTAAAAGAGATCTCCCAGATCACTTGATTCAATAAAGACTCAAGTAAGAATACTAAAGATTCTCAAACAGGCATACTCTACCGAAATAGAGTGCAAAGTGCGTTCAAAGATTCGATGATTCACGGAATTCTGCAATTCACATTACGTATCGCATTTC
+
HHIIIGFHIGHIIIIEHHIIIIHIIHGHHHHIIIIIHI1GHGHIGHIHHHIHIIIIIIIIHIIIIIHHIIGHIIHIIIHIHHIHIFHIIIIIIIIIIIHGHIIHHHHIIIFHHIIIIECHHHGDGHHGHHCHFHIIIHFGHHIIFIEHHIIHHFHHFHHHHC@HHGCHHHIHGHEHDHHIHIIHFHHHEHGHHCEHGFIIHIHHHHDHHH@FHIIIHHE?E?GIHHCFCD/HGGEHCE@CCHHEHH@GHEHHCHFIHF@HCIIIIIIHHIHF?IIIIIIHIIHHIIHIHHHHCHEHEHHHEHIHEHHIHHHGHF@H@HHGEEG@FDDIHHHCHHHHIIHIIHGHGEFHGFIIHF?HIFEEGGG@IIIIIIHIHIHIHHHIIHHHFHHDGEDCHHD
@HISEQ:711:H5NNWBCX2:2:1101:8833:23251:ATCTCGTA
TTAAACTCAGCGGGTAGTCCCGCCTGACCTGGGGTCGCAGTCGATGCGCACTGGTAATAATGCGCGTCAGGGTCTTGGAGACGTCCGACAACGGGTTCGCCAGCGACAGGACGCGACAAGGTTGTTCAACCACCACGTGTCGTGACGATCCATCGTCGGGGACTTCACTTTTAGGCCAGCCGCGGGCTTTCGCGCACGGGAGACCATCATCCGCCCACAACGCACCCACAGGGGGGGGTTGGGGGCGACGCGTTGCGAGACGCCCAGGCAGACGTGCCTTCGGCCTAATGGCTTCGGGCGCAACTTGCGTTCAAAGACTCGATGGTTCACGAGATTCTGCAATTCACACCAAGTATCGCATTTC
+
IIIIIIHHHIHHIIIIIIIHIIHIIHGGIHHGHIHIIIIIIIIIIIICHCHDHIFGHHHCHHIHIIHDEHCHFHHHHIIHEHHIDHHHIDHIHIIIGHDHHHIIIIIIIIHIHHIGIIIIIHHIIIIIHIIIIIFHIIIIIIIHHIIIHFHIIIIHGHDHGEGHEHHIIIIIIHIHE<CGHHGIIIIICEHHHIGFIHEHHFIIIIHIIIIIIIHHBECGCCG?HHB8G?IIIIHHHHHDHDHIGHHHDHDHE<HHEHGIIIHGIIHHEIIHHFHHHHHCHHHHGHHGHHHE<CDHHIHHHHHHHHHIHGHIIIIHHIIIIIIIHIHIIIHHHIHGIIGIIIIHIHHHGIHGIHHFHHIIIIHI
@HISEQ:711:H5NNWBCX2:2:1101:9195:23426:ATCTCGTA
TTAAGTTCAGCGGGTAGTCCCACCTGATTCGAGGTCAAAACAGAAGCCAAAACAGATTACAATCCGTCAAAGCCGAATTAGAAGCAATCCCAGATCAGAGTTGGCCATCTTTCCTTGGCCATTGAAAAGATGAGACTCGAGCGGTCAAGTTCATTTATCACGCTGAGCAGAACCAATTCCACACCACATCAGGATCAGCTAATGTTTTTAAGGCCAGCTGTTCCCAACGAATGGGCACAGCAAAGCCCAATTACCAAGTTTGAGACGGAAAACCATCCAAGCTTGAGGATTTCACGACACTCGAACAGGCGTGCTCCCCGGAATACCAGGGAGCGCAAGGTGCGTTCAAAGATTCGATGATTCACTGAATTCTGCAATTCACATTACTTATCGCATTTC
+
IHHIHEHEHHHIHIGHIIHIIIIIIIHIGIHIIIIIIIHIIGHIHCHIIIHIIIHHIIIHGIIIIIHGHHHIIHHHIIIIIGHIIHIGHIIIIIHHFHIFHHHGIHCHIIIIIIFHIEHHIFHFHHHHIIHIIGCHHIIIHCHIHHHFHHECHIHHGEEHHIIIGGHHIIHHFEHHEHHHIIIIIHHHFHHI?HAGIHHIIIIHIIIIIHFHHHHIEFE8..CH@HHGA..6GB@A6A@CHEHHEH?FHEEHIHHHHE@EEGCHHHGECEHGEHG@EF@E@GFIIHHHHCHHHECF0ECHCHFHFIIIIHHIIHIGIHIHHGHEFEHHIIHHGIHFHHHHIHHHH?HIHIGIIHIHIIHHIIIIIIIIHGIHHCCHHHEHIHIHHHHEEHHHGIIIIII
@HISEQ:711:H5NNWBCX2:2:1101:10513:23259:ATCTCGTA
TTAAGTTCAGCGGGTGGTCCTACCTGATTTGAGGTCAAGTTTATCAAAAGCCCATCTTATGAGCAGCAAAGAACACGCCCCACAGATGCAGATAAATGTATCACACCTTAGGGCTTTCTCATTACTGGCTCCATGCATTTCAGGAGAGCAGACTACAATAGCAGAGCCTGTAACCCCCAAGTCCAAGCCCGACAACCCTCGCGGGTGTGGGTTGAGATGTATAAATGACACTCAAACAGGCATGCTCCTTGGAATACCGAGGAGCGCAAGATGCGTTCAAAGATTCGATGATTCACTGAATTCTGCAATTCACATTACTTATCGCATTTC
+
IIHIIIIHIHIIIIIIIIIHIIIIIIIIIIIIIIIIIHIIIIIIIIIGHIIIIHIIIIIIIIIIHIIEHHIIIIHIHIIIHIIIIIHIIHIHIIIIIIIIIIIIIIIHHIIIHIIHIIIIIIIIIIHIHIIIIIHIIIIIHIIIIIIIIIIIIHIIIIIIIIIIHIIIIHIHIIIGIHHHIHIIIIIHHIHIHHHIIIIIIIIIGHIIIIIIIHIIIGIIIIIIIHEHHHIIIIIIIIHIIIIIIIIIIHHIIIIIIIIIHHHIHIHIIIIHGIIIIIIIGIIIIIGIIIHIIIIIIIIHIHIIIIIIIGIIIIIIIIGIIIIIIIIIII
@HISEQ:711:H5NNWBCX2:2:1101:10687:23282:ATCTCGTA
TTAAGTTCAGCGGGTGATCCTGCTTGATTTCAGATACAAAGAAAGTTTGGGTGTCTAAGCACTGGCAGCTGTAAGGCTGCACTGCCTCTACTCTCAATGAGTTCACACTGTAAACAATGTGACCGCTGCATTGAGTGCGACCTCGAACAAGTCGAAATCGCTCGCAGAGCGCAGAGTGCTTTCATGCTTGACAAGAGAAGGGTATCTCTCGCATTAAGATTTGGGTGATGAGATAAAAAGACACTGAAACAAGCATGCCGACTGGAGAGCCAGCCGGCGCCAGTTGCGTTCAAAAATCTGATGACTCACGGTTCTGCAATTCGCATTGCTTATCGCACTTC
+
HHIIIHHHGIIIHHIIIIIHHHIIHEHHGHIHIIIGIIIIIHIGIIGGGHCHIHIIHHIIIIIFGHHEHHGIIHIIHIIIIGHHIHGHIIIIIGHEHIHHIIHIHIIIHHIIIIIHIIIIHGHEFHIDHHIIIIIHHIIIIIIIHIIIIIIIIIHGIIIHIIIIIIIGIGHIIIHIIHIIIIIIIIIIIIIIIHGIIIIIHIIIIHIHHHIIIIIIIIIIHHEFHHIHHFIHIIIIHIIIIHGHHGIHHGIIIIIIIGIIHIHHHFHIHDHHC<DIIIIIHGIHHIIIHHHHIHEIIGHHHHHHIHIHHGHIIIIHIIHIIHIHIIIIIHHIIIHIHIHII
@HISEQ:711:H5NNWBCX2:2:1101:12971:23344:ATCTCGTA
TTAAGTTCAGCGGGTAGTCCCACCTGATTCGAGGTCAAAACAGAATAATGCGTAAAAGCCAAATTAGAAGCAACCCAAGATGAGAATTGGCCATCCCGAAAGATATATCCCCCCCTAGCGGTCAGATTCATTATCACGCTGAGAGTAAAACCAACACCACAACATGAGGATCAGCTAATGATTTTAAGGCCAGCTGTTCCAATGAAAGGAACAGCAGAGCCCAATTACCAAGCTTAGGATGAAAAAAGCACCCCAAAGCTTGAGGATTTCACGACACTCGAACAGGCGTGCTCCCCGGAATACCAGGGAGCGCAAGGTGCGTTCAAAGATTCGATGATTCACTGAATTCTGCAATTCACATTACTTATCGCATTTC
+
GHEHHEEHHIH<ECDDGGIHHHFHHFEEEHHIIHDC?EHHCGHHHHCHHHFHHF=DE11DEHIHHGG?1DCG<FCHHHHH?HHEEH<F?FE?HE?H?<E<E/1D1CH1F?GIHCDHEGF/<<?E?H@GGHIHFHHIIDGH0DD:=/D@/D@EHE/D//=D5:@F@DFAHHHIFF@EEHH@.FBBHHHHHEHHGHE.9.GFFFGHHHH@F8EHHHGFE??EHB76B.BB.@G@?G.@ECGCFCC;.E?CE<CE/CGCG?FH@@DCGH<EEHHC@DE<FC@HHHEE@HCG<0IHHIHHFFCHFHGHHEDEEDC11ED/C/CIHEE@CD1HCFEGIHHHHHGIHHFH?IIIIHHIIHEG@GGHFGDC0GCHHHCHGHHH
@HISEQ:711:H5NNWBCX2:2:1101:16089:23308:ATCTCGTA
TTAAGTTCAGCGGGTAGTCCTACCTGATTTGAGGTCAAGTTTGATAGACGTCGTCCGAAGACCATTGTGAGCGGCCTTCAAAGTCCCTATGCGACGGCGTAACAAATCCTTATCACACCGACTTTCGGAAGTAAAGGGTTTCCCGCTTATGCATTTGAGAGGAGCCGATGGGGGTTTCCACCAGCACACTCCAACTCCAATCCCCAAGGCTCGAAAACCCCGAGGTTGATGGTTTAATGACACTCAAACAGGCATGCCCCTCGGAATACCAAGGGGCGCAAGGTGCGTTCAAAGATTCGATGATTCACTGGAAATCTGCAATTCACATTACTTATCGCATTTC
+
IIIIIIIIIIIIHIHHIIIIIIIIIIIIIIIIIIHIHIIIHIIHHHHHHIIIGIIIHIIIIIHIIIIDHHHIIIIIIIIIIIIIIIIHIIIIIIIIIIIIIIIIIIIIIGIGIIHIHIIIIIHHIIHIIIIIHIIIIIHHHIIIIIHIHHGIIIIIIIHIIIHIIHHIIIIHHIIIIIIIIIIIIIIIIIIIIHIIIIIHHIIIIIIHHHIIIHIIIIIIIIIIIIIIIIIIIIIIIIIIIIIGIIIIIIIIIHIHIIIIIIIIIIIIIIIIHIHIIIIIIIIIIIIIIIIIIIIIIIIIIIIIIIIIIIIIIIIIIIIIIIIIIIIHHIIIIIHHGIIIIII
@HISEQ:711:H5NNWBCX2:2:1101:1520:23592:ATCTCGTA
TTAAGTTCAGCGGGTATCCCTACCTGATCCGAGGTCAAAAGCAAAAGTATAGACTTCATGGACGCAAGCGTTCAGGTTCAGAAGCGCAAATTGTGCTGCGCTCCCAGACTAGTACGCCGGCTGCCAATTGCTTTAAGGCGAGTCCACGCACAAAGCGGGACAAACACCCAACACCAAGCAGAGCTTGAAGATACAAATGACGCTCGAACAGGCATGCCCCATGGAATACCAAGGGGCGCAATGTGCGTTCAAAGATTCGATGATTCACTGAATTCTGCAATTCACACTACTTTTCGCATTTC
+
IHIGGHHIHFHIIHHHIIIIIIIIIHIIIIIIIHIIIIIIIII?GHIIIIIHIHFHIIIIIIIGHIHHHHEHHHIHGHHHHIIIHHHIIIIHIIIIIIIHHHIIIIIHIHIHHIIHIIHGHHIIIIIIIIIHHIIIHIIGIHIHIIIIIIIIIIIIHIIHIHIIIIIHIIIIIIIHHIIIIIIIIIHHIIIHHHHIHIIIIIIIIIIHIIIHHIHH0IIIIIIIIIIIHIIHFCHHEIHIHHHHIIIIIGIIIHIIIIIIIHHHFG?HGIGIIIHIIIHIIIIIHEHHHHHHIFIIGIIIII
@HISEQ:711:H5NNWBCX2:2:1101:3946:23514:ATCTCGTA
TTAAGTTCAGCGGGTAATCCTACCTGATTTGAGGTTAAATTGGTCATAAGGATGAGGGGAACCACCCCCCCCATCAGTTATGAGCGAGCGAAACTTTCCGCAGCTGCACAACCACACTCAAGCATGAAAAGACTATCAATGCCAGAGAGGCGTGGGTGCCATGCAGATGTCACATCACTAATGTATTTCAGGGGAGCTGGGCTTTCTAAACAAAAGGCCAGCACACCCCAATTCCAAAAGAGAAAATCTGTGAAGATTCTCTTTTGAGGATTCAATCACACTCAAACAGGCATGCCCCTCGGAATACCAAGAGGCGCAAGGTGCGTTCAAAGATTCGATGATTCACGGAATTCTGCAATTCACATTACGTATCGCATTTC
+
IHHGHGHHIIHIIIIIIIIHIIIIIIGIIHHGHIHIIIIIIIIIIIIIHFHCGHHIGIIHHIIIIIIEHIIHIIIIIIIIIHIEHIIIIIIIHIIIIIIIIIHIIHIIIIHIIIHIIIIIIHHIHGIIIIIIIIIIIIIIHEHHIHIIIGIHHHHEDHHFCHHIEHHIIHHIICHHHHHIGHIIIIIIIIIHHHFEGGHIHGHHIIIHIIIIHIHEIGIIIHHIHDHHHHHEHIIHHEGIHIIIIIIHIIIH?IGIIIHGHIIIIIIHIGIIIHHGIHHFHGHHHCHGIIHIIIHGIIIIIIIIIIIHHIIHIIIIIIIIIIIHIIIIIIIIHGIIIIIIIIIIGIIIIIIIIIIIIIIIIIHIIIHIIIIIIIIHHIIH
@HISEQ:711:H5NNWBCX2:2:1101:4287:23548:ATCTCGTA
TTAAGTTCAGCGGGTATCCCTACCTGATCCGAGGTCAACCTGTAAAAAATTTGGGGGTTGTTGGCAAGCAACCTACCGGACCCAGACGCGAGGAGTATTACTACGCGTAGAGCCGACAGGCACCGCCACTGACTTTAGAGGCCGCGGAACCGCGCACCCCAATACCAAGCGAGAGCTTGAGTGGTTATAATGACGCTCGAACAGGCATGCCCTTCGGAATACCAAAGGGCGCAATGTGCGTTCAAAGATTCGATGATTCACTGAATTCTGCAATTCACATTACTTATCGCATTTC
+
IIIIIIIIIIIIIIIIIIIIIIIIIIIIIIIIIIIIIIIIIIIIIIIIIIIIIIIIIIIIIIHHIIIHHIIIIIIIIIIIHIIIHIIHIIIIHIIIIIIIIIIIIIIIIIIIIIHIIIHIHIIIIIIIIIIIIIIIIIHIIHIIIIIIIIIIIIIIIIIIIIIIIIHIIIIIIIIIIIIIIHIIIIIIIIIIIIIIIIIIIIIIHIIIIIIIIIIHIIIIIIIIHHEHIIIHHIHHHHHGIIIIIIIIIIIIIIIIIIIHIIIIIIHIIIIHHIIIIIIIIIIIIIIHIIIIIII
@HISEQ:711:H5NNWBCX2:2:1101:5697:23533:ATCTCGTA
TTAAGTTCAGCGGGTAGTCCTACCTGATTTGAGGTCAGAGCAAAAGATGTCAGAAGACGGGTTATGAGCAGCCTTTGATCTTGGCCAGCGAAACTTATTACGCCAGATTCAATCTTAGAACCACTAACACTTTTAAGGCGAGCCGAAACGGCAACACCCAAATCCATCGTCATCGGAAACCCGATGGGATGATGTTTTCATGACACTCAAACAGGCATGCCCTTCGGAATACCGAAGGGCGCAAGATGCGTTCAAAGATTCGATGATTCACTGAATTCTGCAATTCACATTACTTATCGCATTTC
+
EHIIHGHHIIIIIHHIIIIIIIIIIHHGHHCFGF?FEHHIIHIIIIGHIIIIHEHIHIIIIIIIIFFCGHIIIGGHHHHGIH?FHIIIIIHIHIIIIIIIIIIIHIIIIIIIIIIHIIHIIIIIIIIIIIIHIIIIIIIIIIIIHIHHIHHHIIHGIIIIIHIHIIHHIIIIIIHIIIIIIIIIHHIHIGIIIIHIIIHIIIIIIIIIIHGIIIHGHIHGIIIIIIHIIIHHFIHHEIIHHHHIIIIGIIIIIIIHIIIIIHIIIIIIIIIIGIIIIIIIHHHIIIIIIIIIIIHHHHHCCHGII
@HISEQ:711:H5NNWBCX2:2:1101:6917:23563:ATCTCGTA
TTAAGTTCAGCGGGTATCCCTGCCTGATCCGAGGTCAACCTTGCGAGTAGGTCTTCCGGCAGACGGGGCCCCGACTTCCAAAGCGAAAGATTCTGCTACGCTTAAAGCCGGTGCCACGCCGCCGAGCGTTTCGAGGCGCGTCCCCAAAGGGGACGTCGCCCAACACCAAGCCAGGCTTGAGTGGTGAAATGACGCTCGAACAGGCATGCCCCTCGGGATACCAAGGGGCGCAATGTGCGTTCAAAGATTCGATGATTCACTGAATTCTGCAATTCACACTACTTATCGCATTTC
+
IIIIIIIIIIIIIIIIIHIIIIIIIIIIIIIIIIIIIIIIIIIIIIIHIIHIIIIIIIIIIIIIIIIFHHIIIIIIIIIIIIIIIIIIIIIIIIIIIIIIIIIIIIIIIIIIIIIIIIIIIIIIHIIIIIIIIIIIIIIIIIHIIIIIIIIIIIIIHHIIIIIIIIIHHIIIIIIIIIIIIIIIHIIIIHHHIIIIIIIIIIIIIIIIIIIIIIIIIIIIHIIIHEIIIIHIIIIIIIIIIIIIIIIIIIIIIIIIIIIIIIHIIIIIIIIIIIIIIIIIIIIIIIIIIIIIII
@HISEQ:711:H5NNWBCX2:2:1101:10430:23677:ATCTCGTA
TTAAGTTCAGCGGGTGGTCCTACCTGATTTGAGGTCAAGTTTATCAAAATCCAGCCCCCAGCTCCAGCAGCACGGCCCCTGATCGGATGCAGATATGTATCGCACCCAACAGAGAGGTCGTCACCACTCATGCATTTCAGGAGAGCAGACCCACAAGTTTAGGGCCTGTAACCCCCAAGTCCAAGCCACACATCACGATGTGGTTGAGATATTAATGACACTCAAACAGGCATGCTCCTCGGAATACCAAGGAGCGCAAGATGCGTTCAAAGATTCGATGATTCACTGAATTCTGCAATTCACATTACTTATCGCATTTC
+
HIIGHC@HHIIIH?EHDGGEHHCHHIGIHIHHIIFGH@GFGHI@?GHIIIIHHIIIIIIIIIIGHGHCHIGIIIIIIIIIHIIHIH@GHHIGHEGCGFHHHHHHIHIEEHIHFHHIHFGHEHHHHGEEAGHFHGHIHHHHHHHHHGHGD?D?FEFGIIHHGHGGHHCHEIHHEAIIIHIEHHHHHIIHIHIHGHGEHHEHHIHIHIIIIHGGGDBIIHGGG?HIHGIIIIGIIIIIIIIHIIIIGIIIHIGHIHIIIHHDIIIIIHEIIIIIIGIIIIIIHGIIHIIIHIHIIIIIHHIIIIIIIIIIIIIHIIIIIIIH
@HISEQ:711:H5NNWBCX2:2:1101:10752:23650:ATCTCGTA
TTAAGTTCAGCGGGTATCCTTGTCTGATCTGAGGTCAAACCTTAGAGTTGGGTAGGTTTTGTTCAGGCCGTACCGCTTCAGCCCCGACCCGTGAACAAGTAGGTGTTACTATGTTCTGGTTGGGCTGGGCGGCCGGCAGAGCTTACAACTTTAAAGCCGGCGGGGTCCTGGGACCCGGCTCGCTCAAAACCGGTGGTGACCGAGGGTTGTAATGACGCTCAAACAGACATGCCCAATGGAATACCAATGGGCGCAATGTGCGTTCAAAGACTCGATGATTCACTGAATTCTGCAATTCACATTAACTATCGCGTTTC
+
IIIIIIIIF?HHIIIGIHIIIFIIIHEHHIIHIHIIICHHIIIIIGHDEHIIIHHIIIIIIIIGIIIDHHHIIIIHIHIHHHHHHHIIIIHIIEHIIIIHIIIIIHIIIIIIIIIIIIIIIIIIIIIIIIIIIIIIIIIIHIHIIIIIIIIIIIIIIIIIIIIHIIIIIIIIHFIIIHHIIIIIHHHHHIIIIIIIIIHHIIIIIIIIIIIGIIIHIIIIIIIIIHGIIIIIIHIIIIIIIIIHGIIHEIIIIHIHHHHIIIHHIHIIIHGIIIIIHCIIHEIIIIIIHIIIIIHIIIHGIIIHHHIHHIIIIIIIH
@HISEQ:711:H5NNWBCX2:2:1101:17381:23611:ATCTCGTA
TTAAGTTCAGCGGGTATCCCTACCTGATCCGAGGTCAACCATTAAAAAATTGGGGGTTGTTGGCAAACGTCCACCGGGACCCTATAGCGAGAGAAATTACTACGCTTAGAGCCAGATGGCGCCGCCACTGATTTTAAGGGCTGCCAGTAGGCAGGCCCCAACACCAAGCTGAGCTTGAGGGGTTATAATGACGCTCGAACAGGCATGCCCCCCGGAATACCAAGGGGCGCAATGTGCGTTCAAAGATTCGATGATTCACTGAATTCTGCAATTCACATTACTTATCGCATTTC
+
IIIIIIGIIIIIIIIIIIHIIIIHIIIIIIIIIIIIIIIIIIIIIIIHIIHHIIHIIIIIIIIIIIIGHHIIIIIHHHHHHIHIIIIIHHIIIIIIIIIIIIIHIIIIIIIIIIIIIIIIHIHIIHIIIIIIIIIIIIIIHIHIHIIIHHHGIIIHIIIIIIIIIIIIHIHHIIIIIIIIHIIIIIIIIHIHIIIIIHIIIIIIHIIIIIIIIIIIIHIHIHIIHIIHIHIIIIIIIIIHIIIIIIIIIIIIIIIIIHIHIIIIIIIIIIIIIIIIIIIIIIIIIIIIIIIII
@HISEQ:711:H5NNWBCX2:2:1101:2975:23793:ATCTCGTA
TTAAGTTCAGCGGGTAGTCCTACCTGATTTGAGGTCAAATTTGATATAAGAGTTCGTCCGAAGACCATTATAAGCGGACTTTGAAGTCGAATGACGGCGCAACTTTTATTATCACACCGACGTCCGGAAACCAAAGGTTATATTCCGCTGATGCATTTGAGAGGAGCCGACTAGACGCCAGCACGCTCCAAGTCCAAGCTCTGATTAGAAACAAATCAAATCGGAGTTGAGAATTTAATGACACTCAAACAGGCATGCCCCTCGGAATACCAAGGGGCGCAAGGTGCGTTCAAAGATTCGATGATTCACTGAAAATCTGCAATTCACATTACTTATCGCATTTC
+
IIIIIFGHIIHIIIIIIIIIHIIIIIIFHHIHIIHIIIIIHIIIIIIIIHIIIGHIHHHHIIIHFFHFFHHHIIIIIGIDHIIIIIIIIIIIIIIIIHIIIIIIIIIIGIIIIIIIIIIHIHIIIIGHIIFGHIIHIHHIIHHIHIIIIIHGIHIIHIIIICHHIIHIHHHIHIHIIIIIIIIIHHGEHIIHHIHHHIHIGHHHIIHGIIHHHHHIIHHHDIIIHIIHFHGIHEHHHHHHHCHFHHHEFHEHFHIIHIIHIIIIIIIHIIIIIHDGHGHHIIIIIIIIHHHIIIIIIIIHGIHIIIHHHGIGIHHGIIGHHGHFHIIIIIIHGHHGIIIHIHHI
@HISEQ:711:H5NNWBCX2:2:1101:14665:23781:ATCTCGTA
TTAAGTTCAGCGGGTATTCCTACCTGATCCGAGGTCAAACTTTCAGAAGTGGGGGGTTTAACGGCGTGGCCGCGCTGCGATCCAGTGCGAGTGTTGCTACTACGCAGAGGAAGCTACAGCGAGACCGCCACTAGATTTAGGGGACGGCGCGCCGCGAGGGCACGCCGATCCCCAACACCAAGCCCGGGGGCTTGAGGGTTGAAATGACGCTCGAACAGGCATGCCCGCCAGAATACTGGCGGGCGCAATGTGCGTTCAAAGATTCGATGATTCACTGAATTCTGCAATTCACATTACTTATCGCATTTC
+
IIIIIIIIIIIIIIIIIIIIIIIIIIIIIIIHHIIIIIIIIIIIHHIHIIIIIIIIIIIIIIIIIIHEHIIIIIIIIIIIIIIIIIIIIIIIIIIIIIIIHIIIIIIIIIIIIIIIIIHIIIIIIIIIIIIIIIIIIIIIHFHIIIIIIIIIIIIIIIIIIIIIIIIIIIIIIIIIIIIIGHIIIIHIIIIIHIIIIIIIHIHIIIIIIIIIIIIIIIIIIHHIIIIIIIIIIGIIIIHFCEIIGIIHHEFIFIIIIIHIIIIIIIIIIIIIIIIIIIIIIIIIIIIIIIIIIIIIHIHIIIIIHIIII
@HISEQ:711:H5NNWBCX2:2:1101:15611:23993:ATCTCGTA
TTAAGTTCAGCGGGTAGTCTCACCCGATTTGAGGTCAAGGTTCTTTTTGTGGGTCCAGCCTCCCGCCACAGACGGCGGCGACCGGAGCACCATCGCTGTCCATGAGACAGTTAGGAGCGGAGAAAACAGTGCCAAATCCAAAACGTAGAAACATCTTATCACGTCAAGGATCAGCAAAGCGGACCCCACTAATTCATTTGAGAGGAGCTCGCTTTCAAAGGCGAAAGCAAGCATTGAACCTCCAAGTCCAAAAGTCCTATTCCGGTCAAAGAAAAGGATTTTGAGAATTTCACGACACTCAAACGGGTGTGCCCCTCGGAATGCCAAGGGGCGCAAGGTGCGTTCAAAGATTCGATGATCCACTGAATTCTGCAATTCACATTACGTATCGCATTTC
+
IGIHHHHIIIHIIIIIIHIIIHIIIIHIIIIHIIIIIGIIIIIIIHIIIIHHHIIIIIIIIIIIIII?HHIIIIIIHHIIIIIIIHHIIIHFGHHHIIIIIIIIIIGHIIHHIIIIIIIIGIIIIHIFGHHIIGEHGIIIHHHHDDHHIIHIIIEHHIHGIIHHHIIHGHIIIHIIIIHGHHHHHIIIIGIIHEIIIHIIIIIIIIIHHHIHHHHIHCIHFIIGIIGHEHFIIIHIHHFEEIHEHHA?HCFIHIH?IIHH<HECIIGIHHGIIHIHHIIHIHEIIHGHIIIHIIHHEHGEEIHHFHEIHHCIGIIIHFHIIIHGHIHDIHHGHFIIGIIIHHHFIIIIIIIIIIIIIHHHIIIIIIIIIIIIGHIIIIHEGIIIIIIIIIIIIHIII
@HISEQ:711:H5NNWBCX2:2:1101:1327:24207:ATCTCGTA
TTAAGTTCAGCGGGTAGTCCTACTCGATTTGAGGTCAAGTTGTCAGAATTGTCCGAAGACGGTTTGTGAAGCACAGAGCTCCCAATCAGCCACCCTCTTACGAGGCGCCGGCGAAGACACTTATCACGCCGTACTATGTCCAATCAGGAGTTGCACTAACGCATTTGAGGTGAGCCACCACGCAGCAGCAACACCCAAGTCCACCACTCGCAATCCAAAGGATCAGAGTGTGAGAGTACAATGACACTCAAACGAGCATACCCTTCGGAATACCAAAGGGTGCAAGGTGCGTTCAAAGATTCGATGATTCACTGAATTCTGCAATTCACATTACTTATCGCATTTC
+
IHIHIEHHHHHGHHEHHHIHIIIGHHIGHHEGHIHEHHECHHGHHHIGHHGHIHIIIIIHHHIHHIIFHIIHIIGEHHIHHHCHIIIIHHHIIHHFHHHHIIIIGIIGIHIHIIGIHHIIIGIHIHIHIIIHHHIHHFHIIIIHHIIIHIHIHIHIHIHIHIHHHHHIFEHIIIHIHIHHIIHIIGIHGIHGHHHFHHHBGHHHIHIHIIIHHHI?HGIHHHHGIHGIHHGHHHFHHHHFIHHHHGHHHHIIIHHIIHIIIIIGIGGIIIIIHHIIHHEHIHHEIIIIHHEHHHHGHFIIHIIIIIIHIHGHEIHEHIIHFIIIIHHIHIIIHIHIIIIHHIHIII
@HISEQ:711:H5NNWBCX2:2:1101:5722:24170:ATCTCGTA
TTAAGTTCAGCGGGTAGTCTTACTTGATTTGAGATCGAGTTTTACAAGAATCGTTGCCGACCCTTGTGAAATCCTGCATCAGTCAGCCAAAACGGTCAAACTCCCTTTATATTAGCTGCAGCAAAAGTAATAATCCGTTTGACGGGACTAAATAAATATGCTTTTAGCTCAGGAGAATGTCCAGCTGCACCTGCATTTCAAGCAACCCGCCACCGATCTAAAAAAGATTGGTGTTGGGATTGCTCAAGTCCAAAACTGTTTTTTTAAAAAAAAAAAAGTTTTGAGGTGTTTACTGATACTCAAACAAGCATGCTCTTCGGAATACCAAAGAGCGCAATATGCGTTCAAAGATTCGATGATTCACTGAATTCTGCAATTCACATTACGTATCGCATTTC
+
IIIIIGHIIIIIIIIIIIIIIIIIIIIGIHIHEHHIIIIIIIGGHHHIIIIIIHHIIIIIGHIIIIIHHIHHHIIIIIIHHHHIIIIIIIIIFHHGHHIIIHHIGHH?GHHIIIHIHHHHHGIIHHHIIHIHIIG@GHIHHIHDCDHHHHIGGIIHIIEHGECHFC?@HCHGH?EFHEHI?HHCHHHCH?GHHIGIIHHIIFHHIIIHHHHGEHHH?HGDEHHF@BEHHGG?EGF.@CIHEHFB7HCGHEEGEE;F7.HHEC?GHHCIIHIHHEHGIIHIHHIIIIHIIIHEIHIHHHHEIHFHHHHGIIHIIIHIHIHIHHHIHIHGHGIGIIHFHIHIHIIIIHHIHIIIHIIGIIIIIIIIIHHGIIIIIHIGHIIIIIIIHIIIIIIIHIHIII
@HISEQ:711:H5NNWBCX2:2:1101:8327:24078:ATCTCGTA
TTAAGTTCAGCGGGTGGTCCTACCTGATTTGAGGTCAAGTTTATCAAAATCCAGCCCCCAGCTCCAGCAGCACGGCCCCTGATCGGATGCAGATATGTATCGCACCCAACAGAGAGGTCGTCACCACTCATGCATTTCAGGAGAGCAGACCCACAAGTTTAGGGCCTGTAACCCCCAAGTCCAAGCCACACATCACGATGTGGTTGAGATATTAATGACACTCAAACAGGCATGCTCCTCGGAATACCAAGGAGCGCAAGATGCGTTCAAAGATTCGATGATTCACTGAATTCTGCAATTCACATTACTTATCGCATTTC
+
IIIIIIIIIIIIIIIIIIIIIIIIIIHIIIIIIHIIIIIIIIIIIIIIIIIIIIIIIIIIIIIIIIIFHIIIIIIIIHIIIIIIIIIIIIIIIIIIIIIIIIIIIIIIIIIIIIHIIIIIIIIIIIIHHIIIIIIHIIIIIIIIIIIIIIIIIIIIIIHIHIIHIIIIIIHIIIHIIIIIIHHIIIFIIHIIIHIIIIIIIIIIIHIHHIIIIIIIHHHHHIIIIHGIIHGIIIHHHHDHHHHHHHGIIGIIIIIIIIHIIHIIIIIIIIIIHIIHIIIIIIIIHIIIIIIHIHIIIIIIIIIIHGHHIHHHIHIIIIII
@HISEQ:711:H5NNWBCX2:2:1101:9164:24084:ATCTCGTA
TTAAGTTCAGCGGGTGGTCCTACCTGATTTGAGGTCAAGTTTATCAAAATCCAGCCCCCAGCTCCAGCAGCACGGCCCCTGATCGGATGCAGATATGTATCGCACCCAACAGAGAGGTCGTCACCACTCATGCATTTCAGGAGAGCAGACCCACAAGTTTAGGGCCTGTAACCCCCAAGTCCAAGCCACACATCACGATGTGGTTGAGATATTAATGACACTCAAACAGGCATGCTCCTCGGAATACCAAGGAGCGCAAGATGCGTTCAAAGATTCGATGATTCACTGAATTCTGCAATTCACATTACTTATCGCATTTC
+
IIIIIIIIIIIIIHIIIIIIIIHIIIIIIIIIIIHIHHIHIHHHIIHIGHIIIIHIIIIGIIIIIIIGHIIIIIHGIIIIIIIIIHIIIIIHGHIIIHHGHIIIIHIIIIIIHIIHIHIIHIIIIIIIHGEIIIIIIHIIIHIHIHIHIIIIIIIIIIIHIIHHIIIIHIIIIHIIIIHHIIIHIIIIIIIIHIIIIHIIHIIIIIIIIIIIHHIHHEHHHHIIHHHIIGIHIIIIIIHGIHIIGIIIIHHEIIIGIHIHHDIIIIIIIIHIIIIIIIIIIIIIIIIIIIHIIIIHIIIIIIIIIHHGIIIHGGHGIIII
@HISEQ:711:H5NNWBCX2:2:1101:12179:24183:ATCTCGTA
TTAAGTTCAGCGGGTAGTCCCACCTGATTCGAGGTCAAAACAGAAGCCAAAACAGATTACAATCCGTCAAAGCCGAATTAGAAGCAATCCCAGATCAGAGTTGGCCATCTTTCCTTGGCCATTGAAAAGATGAGACTCGAGCGGTCAAGTTCATTTATCACGCTGAGCAGAACCAATTCCACACCACATCAGGATCAGCTAATGTTTTTAAGGCCAGCTGTTCCCAACGAATGGGCACAGCAAAGCCCAATTACCAAGTTTGAGACGGAAAACCATCCAAGCTTGAGGATTTCACGACACTCGAACAGGCGTGCTCCCCGGAATACCAGGGAGCGCAAGGTGCGTTCAAAGATTCGATGATTCACTGAATTCTGCAATTCACATTACTTATCGCATTTC
+
HIIIIHHIHIIHHGHHHIIIIHIHHIHIIIGHIIIGHIIHHIIIGHIHIIIIIIIIIIIIIHIIIIIDHDFHIHIIHIIHGHHIIHIIIIIIIIIIIIIIIIHIHIIIIIIIIIIIIIIIGIHIIIGGIIIIIIIHHGHIIIIIHHIHIIIIIIIIIIIHIIIIHHIIIHIIIIIIIGHIIIIHIIIEHHGHIIHHIIHHHIIIIIIIHIIIHIIIHGHHHHD?HHA?HHHEHHIHIGIIHHIIIIIFHEHIHIHIHEEHHIIIHHIIIIIIHHHHGIIIGIIHHGHHIIIIIIIIIHIIIIIIHIIIIIIIIIIIIHIIIIIHIIIIHHHIIHIHIHHCIIHHIHGHIIIIIHIHIHIIHGHIIIIHIIIFIGIIIIIIHIIIHHIIIHHHHIIGIII
@HISEQ:711:H5NNWBCX2:2:1101:18598:24187:ATCTCGTA
TTAAGTTCAGCGGGTATCCCTACCTGATCCGAGGTCAAACTGTGATGTGGGCTTGATGGACGCCGATCCGCCGGAGCCTCGAGAAGCGCAATGTGCTGCGCGAGAAGCTGGCAAGACCGCTGCCAATACCTTTGGGGCGAGTCCGCGCACGAAGCGGGGACAGACGCCCAACACCAAGCAGAGCTTGAGGGTGTAAATGACGCTCGAACAGGCATGCCCCATGGAATACCAAGGGGCGCAATGTGCGTTCAAAGATTCGATGATTCACTGAATTCTGCAATTCACACTACTTATCGCATTTC
+
IIIIIIIIIIIIIIIIIIIIIIIIIIIIIIIIIIHIIHIIIIIIIIIIHIIIIIIIIHIIIIIIIIIFHIIIIIIIIIIIIIIIIIIIIIIIIIIIIIIIIIIIIIIIIIIIIIIIIIIIIIIIIIIIIIIIIIHHIIIIIIIIIIIIIIIIIIIIIIIIIIIIIIIIIIIIIIIIIIIIIIIIHIIIIIIBIIIIIIIIIIIIIIIHHHIIIIIIIGIIIIIIIIIIIIIIHHIIIGHIIHDDIIIIGIIIIIHIIIIIIIHIIIIIIIIIIIIIIIIIIIIIIIIHIIIHHGHGIIIIII
@HISEQ:711:H5NNWBCX2:2:1101:1471:24445:ATCTCGTA
TTAAGTTCAGCGGGTAGTCCTACCTGATTTGAGGTCACATTAATGATGAGCTGTCCAAGGACTGTTAGAAAGCCAAACTGCCCCTTTGCCTTCAATAGCGTAGATAGTTATCACACCAATGAACAGGGTTGTTTCTGCTAATGCATTTCAGGGGAGCCAAAACCTTTCAAGAGGCCAGCAAACCCCCACATCCAAACCACTCCAACAGGAGAAGGTTGATATATTAATGACACTCAAACAGGCATGCTCCTCGGAATACCAAGGAGCGCAAGGTGCGTTCAAAGATTCGATGATTCACTGAATTCTGCAATTCACATTACTTATCGCATTTC
+
HIIIIEHGHHGHHHHIHIIIHHHIHHFHFHIIGIIIIIIIIIHHHIIGHHHIHHHFIHIIIIIIIIIHHIIHIIIIIIHHIHHHFHIIIIGIIIIIIIIIIIIIIHIHHIIIIIIIIHIIGHHHHHIHIHIIIEHIIIIIHHIIIIIHIHHHCHIIIIHHHHHHIIGHHHHHIIHIIIIHIIIIHHHHHIIHHFGHHGDEEHHHHIIIIIIIHHHHHHIIIIHIHIHGCGGGHHIHHGIIIIHHHCHEIHHHHIIIIIIHIIIIIHIGIIHHHIGIIIHHIIIIIIHHHIIIIIIIIIIIIIIIIIIIHIIIIIIIIIIIIIHEIIIIIIII
@HISEQ:711:H5NNWBCX2:2:1101:2555:24330:ATCTCGTA
TTAAGTTCAGCGGGTAGTCCTACCTGATTTGAGATCAGATCATAAAGTATGTTTGTCCAATTTAATAGACTATTAGAAGCGGTTCATCCGCAATCCCGGCCACCTTTTTACGGGTGTCCTCAGCGAGTGATACTTATCACACCGAGTGGAACCGAGGTCACTGAGATCCAGCTAATATTTTTAAGAGGAGCAGACGTGAATCCGCAAAACCTCCAAGTCCAAAACAACACCAATTGAATGAACAAAAGTTGTGTTTTGATAATTTCATGATACTCAAACAGGCATGCTCCAAGGAATACCAAGGAGCGCAAGGTGCGTTCAAAGATTCGATGATTCACTGAATTCTGCAATTCACATTACTTATCGCATTTC
+
IIIIIHGHHIGIIHIIIIIIIIIIIIHIIHIIIIIIHIIIIIIIIIHHFHIHIIHHHHIIIIIIIIHEHHHIIIIIGIIIIIIIGHHIHIIIIIIIIIIGIIIHHIIIIIIIHIIHHHIIIIIIIIIHHIIIIIIIHHHI0DEHGHHIHGHIGIHIIHHGHHHHHHHGHIHIIHIIIIIHIIIHIIIHIIIIIIHHHIIIIHHIHHIGFHHHHHHIIIIIIHHHHHIHHIHIIIGIIHIIIIIIIHIIIIIIIIIHIIIIHIIIIIIHIIHIIIIHHGIHIIIHHIIEIIIIIHIHIIHGIHIHIHIIIIIIIIIIIIHIIIIHIIIIHIIIIHHHIIIIIIIIIIIIIIIHIIIIIGIHGIIIIIHHGIII
@HISEQ:711:H5NNWBCX2:2:1101:7830:24427:ATCTCGTA
TTAAGTTCAGCGGGTAGTCTTGTCTAATTCGAGATCAAGTCTTAAAGAGAGTTCATCTCTTCGTGAAATTTTTGTACCACATCCAAAGCTTAACTATACTAGTTGCAATCGGAAGAACTTGCGTTCAATGGTCATGCCTTTCATATAATCTCGCAGGAGATGGGCAACAAATGATATTAGGGTCTCTCTATCGAGAAGTCCCAAGTCCAAACATAGCATGTTTCCATGATAGGTTTGATGGTTAAACTGATTCTCGAATAGGCATGCCTTGAGGAGTACCAAAAGGCGCAATGTGCGTTCAAAGATTTGATGATTCACGGAATTCTGCAATTCACATTACTTATCGCATTTC
+
IIIGIHHHIIIIHHHIIIIIIHHIIIIIHIIIIGHIGHIIIIIIIIIHIIIHIIIIIIIHIIIHIIIIIIIIIIIIHHHHIIIHHIHIIIIIIIIIIIHIIGHHIIIIIIHIIIIIIHIIIIIIIIIIIHIIIIIIHIIIHIIIIIIHHHHHHIHHHHIIIIIGHHHHHIHHHIIIIHHIEHHHHHIIIIHEIHHGIIIHEIIIIHHHHHCHIIIIIIIIHHIIIIIIIIIHHGCIIIIIIIIIIHIIIHEHIHIIIIHIIIIIIIIIIIIIHIIIIIIIIIIIIIIHFIHEFEIIIIIIIHFIIHGIIIIIGIIHHIIIIIIIIIIIIHIIIIIIIHIHHIIHIIIIIIII
@HISEQ:711:H5NNWBCX2:2:1101:15122:24302:ATCTCGTA
TTAAGTTCAGCGGGTAGTCCTACCTGATTTGAGGTCAGATTGTGAAAATGTTTTGTCCTAAGACGGTTGTGAGCCGCTCACAATCCGAAACGCCTCGACGTTGATGTCTATCACGTCAAAAGGCGGACCAGCAGAGTCGACTAATGCATTTGAGACGAGCCGCAAAACAAATCACGGCAAAAGCGTCCAAGTCCAATCCCAACCGTCGACGACGGAGGGGTTGATGGTTTTCATGACACTCAAACAGGCATGCTCCTCGGAATACCAAGGAGCGCAAGGTGCGTTCAAAGATTCGATGATTCACTGAATTCTGCAATTCACATTACTTATCGCATTTC
+
CFE1D<C<C@1C/FC/<1<FC1DCGHCHI1<1<D<1<D1D<<<D1<1<CGCFG@HC1<E1G@1<000<<<C@HHCCD<?/<F<11<D<0</D/<10D0/<FHGC11D1F11C0<<G00CHH?E0/C/@EFH@85000HEFEIHGCHF@=E@F@@6HHHF78FDEHHEGB.IHHEIHIHHIIHHEHGEIHFHHHHG@7-<?G@HEC?<IIHEEIIHHCCIHHGIIIIIHHHIIHHEEHHECHGHHHFIGHHFHDHHHHIHEHIHHECCHHEEHIHGHCHDIHHHECHIHHHFHCG<CFF?HF@<HHEFFFCHHIIHHHGEHHHEHFHGHHHIIIIHIHI
@HISEQ:711:H5NNWBCX2:2:1101:19622:24320:ATCTCGTA
TTAAGTTCAGCGGGTATCCTTATCTGATTTGAGGTCAAACTTCGGCCGCCCTTGGACGGACCTATGGTTTAACGCCGCGGAAGCGGTGTACTAGCAGGCACAGAAGATTATAAACACCACTCCATGAACCCTGCCAGACTTTGCCAGCGGTCGTACAGCAGTTTTAAGGATGGGTGCCGGAGCGAAAATCCGGGACTGCCCAACCCAAGACCGGTGAAGACCAAACTTCAGCCGAGTTTTATTTGCTGACGCTCAAACAGATATGCCTACCGGAATACCAGCAGGCGCAATGTGCGTTCAAAGATTCGATGATTCACGGAATTCTGCAATTCACATTACCTATCGCGTTTC
+
F<F@@<GCHCHH?/<<FH?HE@GIHI1@?GH?1C<<CGHCGH1CHCCHCFHHIEHEDEDC/C<D1<C<<G1CC@CCHDDDE<C1CCCE<C<<<<GHHHCHCGECEEECG1GG?@0D0EEFEHII@0DDH@@F0==DGHHEHE0/=DHHHC/EDDFGEF?:@GF@DGHEEH@GHIFFHF?EEHDDGD<?GEGHHIHHHIIHEHHEHGAFEH<EFHIHFF/HGG<F/C@HCIHHCF/@GF<0DCG@?G=GCE1GC<1<GHEGFFEF?1FFC?CD<GGGD?HHF1E0DC111HC</0HFCCCC<1C@C<1E1F?@C1GDC1FCFHCCHHHECFC@HFD1@D10<CF/E<CECEC
@HISEQ:711:H5NNWBCX2:2:1101:7297:24523:ATCTCGTA
TTAAGTTCAGCGGGTATCCCCGCCTGATCCGAGGCCAAACCTTGTAAAATTTAGGGGGTCAATCGGCGACCCACCCAATGGACACGCGGAACGAGGGAAATAAATTCTTGCTACGCTCGCGGCCAGTAGGGGGCGCCTAAAGGTTTGGGGCTTGACAGCGCGTCATGGCCCAACATCAAGCAAGGCTTGGGGGGTGTAATGGCGCTCGGACAGGCGTGCCTCCCGGAATACCAGGAGGCGCAATGTGCGTTCAAAGATTCGATGATTCACTGAATTCTGCAATTCACATTAATTATCGCATTTC
+
IIHHHHIHIIIIIIIIIIIIIIIIIIIIHEHIIIGIHIIIIIIEHHGHHHHHIGIIIIIIIIIHIIIEHHIIIIHIIHHIIIIIIIIIIIHIIIIIIIIIIIIIIIIIIIIIIIIIIIIIIIIIHHHIIIIIHHHIIIIHIHHIHHIHIHIIIIIIIIIIIIIIIIIIIIIIIIIIIIIIIIIIIIIIIIIIIIIIIIIIIIIIIIIIHHIIIIIIIIIHIIIIHIIIHIIIIIIHIIIIHIIIIHHFIIIIIIIHIIIIIIIIIHIIIIIIIIIIIIIIIIIIIIIHHHHIIIIIIIIHIIII
@HISEQ:711:H5NNWBCX2:2:1101:10597:24603:ATCTCGTA
TTAAGTTCAGCGGGTAGTCCCACCTGATTCGAGGTCAAAACAGAATATGCGTAAAAGCCAAATTAGAAGCAACCCAAGATGAGAATTGGCCATCCCGAAAGATATATCCCCCCCAGCGGTCAGATTCATTATCACGCTGAGAGTAAAACCAACGCCACAACATGAGGATCAGCTAATGATTTTAAGGCCAGCTGTTCCCAATGAAAGGAACAGCAGAGCCCAATTACCAAGCTTAGGATGAAAAAAGCACCCCAAGCTTGAGGATTTCACGACACTCGAACAGGCGTGCTCCCCGGAATACCAGGGAGCGCAAGGTGCGTTCAAAGATTCGATGATTCACTGAATTCTGCAATTCACATTACTTATCGCATTTC
+
HHIIHH?GHHFCC?CHIIHFCHIIFECF@CCFHHE?@E@CGHIIHIHHHEEHHFHIHHHGEHIIG@CDGHHIHE@@CGHIEHHCFHGHCCG1<GCHHH//?GHHHHIIIHGHDCDHI</GHIH?FHEHHHHHI?CHEIFEHC?GHHHCHH/GHH<HEDFHH@HHHHHEG@HFBAHIHEGEGAAHHHHGHA?BF?AFHGCGHH@HH@HGHHHIIIHHHGHFEHHF.HIIIHGA@HHED.HH?D.IIIIHHHCE@CGIHCEHD/EHHEEHHEFHIHHFHF@HIHGHHGHHHIIIHGCEIIIIHHEEHGHHHHGHGHHDEGHHHIGGE=HF@HEH@IIHHGIIHHEHHIIHHEHHHHIHHFHHFGHIHIIIIHIHHD
@HISEQ:711:H5NNWBCX2:2:1101:12846:24543:ATCTCGTA
TTAAGTTCAGCGGGTATTCCTACCTGATCCGAGGTCAACCTTAAAAAATTGGGGGTTTAACGGCAAAAACTACAGAACCTTCCAAAGCGAGAAAAAATTACTACGCTCAGAGGCCACTGCGGCTCCGCCACTAGATTTAAGGAACTACAAACGTAGATTCCCAACACTAAGCCAGGCTTAAGTGGTCAAAATGACGCTCGAACAGGCATGCCCAATAGAATACTAATGGGCGCAATGTGCGTTCAAAGATTCGATGATTCACTGAATTCTGCAATTCACATTACTTATCGCATTTC
+
GIIIIIIIIIHIIIIIIIIIIIIIIIIIIIIHHIIIIIIIIIIIHIIIIIIIHIGIHHHFHHHGIHIHIHIIIHHIHIIIIIIHIHHIIIIIIIIHHIIIIHIIIHHIIIIIIIIIIIIIIIHIIIIIIIIIIIHHIHHHHHHIIIIIIIIIIIIIIIIIHIIIIHIIIIIIIIIHIIIIIIIIIHIIIHIIIIIIIIHIIIIIIIIIIIIIIIIIIIIIHIIIIIHFHIHHEIIIHHIIIHIIIHIIIIIIIIHIIIIIIIIGIIIIIIIIIIIIIIIIIIIIIIHHIGIIIIII
@HISEQ:711:H5NNWBCX2:2:1101:5315:24879:ATCTCGTA
TTAAGTTCAGCGGGTAGTCCCACCTGATTCGAGGTCAAAACAGAATAATGCGTAAAAGCCAAATTAGAAGCAACCCAAGATGAGAATTGGCCATCCCGAAAGATATATCCCCCCCTAGCGGTCAGATTCATTATCACGCTGAGAGTAAAACCAACACCACAACATGAGGATCAGCTAATGATTTTAAGGCCAGCTGTTCCAATGAAAGGAACAGCAGAGCCCAATTACCAAGCTTAGGATGAAAAAAGCACCCCAAAGCTTGAGGATTTCACGACACTCGAACAGGCGTGCTCCCCGGAATACCAGGGAGCGCAAGGTGCGTTCAAAGATTCGATGATTCACTGAATTCTGCAATTCACATTACTTATCGCATTTC
+
<DHEH@@GHHHCHD<FHEGHGIIHHIIIIIHIIGIHIECHCHHGIIIHHHIHIHIFEHEH?CGGHECC<FFHHHEHEHH?HFIIIEHIH?GHHFHHEHEDHHCGHHIIGI?@/<EF@HFHGIIIIEHHIIHIIIIE<EH=GEHE:GHHHHHEHIIH/G/DAGFE?FG.A.:AF@.B?HHIIIHHF@AB@GCBBEH.GH@BHIHHFHFEHIH.B@FH..A;.AHHHGHE@HB.:..FB.C;.C.GD.;.---/<</<<</?IHGC/HHEE=EIHHGED<01EGEECEC<10DC///D<1FC?HHCD1<<</CCCC<//C0<1<1F<<101D<11<1?G@HHFC?@GC@C1D1CCD11CHD1HD<1001EDC<C/C<<
@HISEQ:711:H5NNWBCX2:2:1101:7013:24915:ATCTCGTA
TTAAGTTCAGCGGGTATCCCTACCTAATCCGAGGTCAATCATTAAAAAATGGGGGGGTTCTGGCGAGTGGCCACCAGGTGTCTATAGCGATGAATTTACTACGCTTAGAGCCTGACAGCACTGCCACTGATTTTAGAGACTGCCTTGACAGCAGGTCTCAACACCAAGCTAGGCTTGAGGGGTGATAATGACGCTCGAATAGGCATGCCCCTCGGAATACCAAGGGGCGCAATGTGCGTTCAAAGATTCGATGATTCACTGAATTCTGCAATTCACATTACTTATCGCATTTC
+
CGFHH<FHHHHIHHHDHIHIIIIIII1<CGHGDDHIIHIICGFHHHHF<GHGII?DDHHHI?GHHDHHHHIIIIII@HHHHHHHIIIIIHCEGHHEHIIHHHHGHHIHHHIGEHIIIIIHHHII@HHHIIHHIHHIHGDIIHIHIHHHHHHHHHIIIIIIIIIIIHIIIHHIIHIHIHIIIHIIHHEHIIHIIIIIIIIHIIIIIIHIIIHHIIIIIHHHEHIHFIIHFEGGHIIIIIHGHIIIIIIHIIIIIIIHHIIIIIIIIIIIHHHIIIIHHGEHHHCIHIIIHHIII
@HISEQ:711:H5NNWBCX2:2:1101:7951:24923:ATCTCGTA
TTAAGTTCAGCGGGTAATCCTACCTGATTTGAGGTTAAATTGGTCATAAGGATGAGGGGAACCACCCCCCCCATCAGTTATGAGCGAGCGAAACTTTCCGCAGCTGCACAACCACACTCAAGCATGAAAAGACTATCAATGCCAGAGAGGCGTGGGTGCCATGCAGATGTCACATCACTAATGTATTTCAGGGGAGCCGGGCTTTCTAAACAAAAGGCCAGCACACCCCAATTCCAAAAGAGAAAATCTGTGAAGATTCTCTTTTGAGGATTCAATCACACTCAAACAGGCATGCCCCTCGGAATACCAAGAGGCGCAAGGTGCGTTCAAAGATTCGATGATTCACGGAATTCTGCAATTCACATTACGTATCGCATTTC
+
IIHIIHIHIIIIIIIHHHIIIIIIIIHIIHIHGIHHIHIIHHIHIIHIIIIGHIIIIIIIIIHIIGIHHHHIIIIIIIIIIHIGHIIIIIIIIIIIIIIIIIIIIIIIIIHIIGIGIIIIIHHIHHHIIIIHIHIIIIHIIIG?:HFFHHHIHHHHFHIHIGHIHHIHHHHIIIIHIIIHIIGHHHIIIIHHIIDHCHHHHIIIIIIIIIHIHIHHHFIHHHHEEH@GGHHHHIIIHFIHHGIHGD/HHFHHIHIIIHF?IIIIIIHHHHEIIIIHHGHGHHHGCDFCIHIHHHHCHIIIIIHGHH@HHIIIIIIIHIHHHIIIIIHIIIIIIIHIIIIIIIHGIIIHHHHHGIIIIIIHIIIHIIIIIHHEIIIHHHII
@HISEQ:711:H5NNWBCX2:2:1101:10587:24829:ATCTCGTA
TTAAGTTCAGCGGGTAGTCCTACCTGATTTGAGGTCAAGATGGTCAATACAGATGAGGTTTAGAAAGCAGCATTAAGCAGATGTCCAGGATGTAGATAATTAATCACACCTGTAGACAGTTCCACCAAGGTACTGCTAATCAATTTCAGGGAAGCAGACTACAAAAGCCTGCAACAACCCAAATCCAAGCCACACCAGGTGTGGTTGAGAATTTAATGACACTCAAACAGGCATGCTCCTCAGAATACCAAGGAGCGCAAGATGCGTTCAAAGATTCGATGATTCACTGAATTCTGCAATTCACATTACTTATCGCATTTC
+
IIGIIGGHHIHIGDEHIHIHHHIHIIIFHIFIIIIHEHIGIII@HHIIIHGHGHIECFCGFGHGHIIFGHHIIHHCHHHGHHIIHHHIHHCGHIGFIIIIIIHGHHHIHIIIIIIHIIIHHIIIIHIHHHIHEHHHEH9GHEGEHIIIGGIIIIHGHHFHHHIIIIHHHHHHHHIHHIIIHHHGHHIIIIIIGFHEFHHIHHGHC?HHHHHIHHHHFGHGDHFCHGC?GFHCGIIHIIHHIGIIIIIIHFEIHHIIGIHHHIHHCHCCHIHFECIIIHIIHHGEF1HHH@HHHHIIIIHIHIHIIGIHGHGHIHIEHIIII
@HISEQ:711:H5NNWBCX2:2:1101:20309:24765:ATCTCGTA
TTAAGTTCAGCGGGTGGTCCTACCTGATTTGAGGTCAAGTTTATCAAAATCCAGCCCCCAGCTCCAGCAGCACGGCCCCTGATCGGATGCAGATATGTATCGCACCCAACAGAGAGGTCGTCGCCACTCATGCATTTCAGGAGAGCAGACCCACAAGTTTAGGGCCTGTAACCCCCAAGTCCAAGCCACACATCACGATGTGGTTGAGATATTAATGACACTCAAACAGGCATGCTCCTCGGAATACCAAGGAGCGCAAGATGCGTTCAAAGATTCGATGATTCACTGAATTCTGCAATTCACATTACTTATCGCATTTC
+
IIIIHHHIIIIHGIIIIIIIIIIIIIHIIIIHIIIIIHIIIIIIIIIIIIIIIIHIIIIHIIIIIIIFEHHIIIIIHHIIIIIHIIIIIIIIIIIIIIIIHIIIIIIIIIIIHIIGIGHIIIHIIIIIIIIIIIIIHHIIIIIIIIIIIHIIIHIEHHHIHHIHIIIIIHIHIIIIIIIIIIIIIHHIIIIIHIIIIIIIIIIIIIIIIHIIIIIIHIIHHHIIHHIIIIIIIIIHGHFHGIHIHIIIHIHDHCIIIIIGIHIHIIIGIIHIIIIIHIIIIHHHIHIIIIIIIIIIIIIGIIIIIHHHGIIIHIIIIIII
@HISEQ:711:H5NNWBCX2:2:1101:5833:25059:ATCTCGTA
TTAAGTTCAGCGGGTATTCCTACCTGATCCGAGGTCAACCTTTGTAAATAAAAGAAGGAGACCGGCCCGGAAGGTCCTTGAAACTCGACGCGTGCTCGTTTAAAAGCTCGTTGCACCGAGGGTCCCACGGACGCCGTCATTGTCTTTGAGACCAGTTGTTCACACAACTTGGGTCCAACACCAAACCCGAGGTTTGAGGGAGGATAATGACGCTCGAACAGGCATGCCCACCGGAATACCAGTGGGCGCAATGTGCGTTCAAAGATTCGATGACTCACGGAAATTCTGCAATTCGCATTACTTATCGCATTTC
+
IIIIIHIIIIIIIIIHIIIIIIIIIIIIIIIIHIIIIIIIHHGHHHIIIHIIIIGIIGIIIHIIIIIEHHHIIIIHIIIIHIIIIIIHIIIIIIIGIIHIIIIIIIIIIIIIIIIIIHIIIIIIIIIIIIIIIIIIIIIIIIIIIIIIIIIIIIIIIIHIIHIIIIHIIIHHIIIHHHHIIIIIHIIIIIIIIIIIIHIIIIIIIGIIIIIIIHIIIIIIIIIIIIHIIIIIIIIIIIIIIIIIHIIIIIIIIIGIIIIHIIGIIHIIIIIIIIIIIHIIIIIIIIIIIIIHIIIIIIHHIHHDDGIIIIIII
@HISEQ:711:H5NNWBCX2:2:1101:8705:25182:ATCTCGTA
TTAAGTTCAGCGGGTGGTCCTACCTGATCCGAGGTCAACGTTCAGAAGTGGGGTGTTTTACGGCGTGGCCACGTCGGGTTTCCGGTGCGAGGTTGAGTTACTACGCAGAGGTCGCCGTGACGGGGCCGCCACTGTATTTCGGGGTCGGCGGTAGAGGCCGGTCCCCAACGCCGGGCTCCCCAAGGGGAGCTCGAGGGTTGAAATGACGCTCGAACAGGCATGCCCGCCAGAATGCTGGCGGGCGCAATGTGCGTTCAAAGATTCGATGATTCACTGAATTCTGCAATTCACATTACTTATCGCATTTC
+
IIIIIHHIIIHIHIIIIIIIIIHIIIIIIHHHIIIIHIIIIIIIIIIHHIIIHEHIIIIHHIHIIIHCDHHIIIIIIIIIIIHHHHIHHGEHHIHGHGHHIIIIIGHHDHIHHHHIIIIIIIIIIIIIHHIIHHIFHHHFHDHIIHIIIIIHIIFHIIIHHFIIIIHIIHHIIIIHEIIHHIIIHHIIHHHIIHHIHHGIIIHHHIIIIIIIIIIIIIIHIIIIIIIIIHIIIIIHHIHDIIIIIIHHHHIIIIIIIIHIIHHIIIIIIGGIIIIIIIIIIIHIIIIHIIIIIHIIIIIHIIIHDEC/
@HISEQ:711:H5NNWBCX2:2:1101:11193:25051:ATCTCGTA
TTAAGTTCAGCGGGTGGTCCTACCTGATTTGAGGTCAAGTTTATCAAATCCAACGACATATAAGCAGCCATGACCTTTCCCATCAGATGCAGATAATTATCACGCCTGACAGAGGTTTGACCACTCATGCATTTCAGGGGAGCAGACTACAAGCCCAGAGCCTGCATAACCCCCAAATCCAAGCCACACACACCATGGTGTGGGTTGAGATATTGACGACACTCAAACAGGCATGCTCCTCGGAATACCAAGGAGCGCAAGATGCGTTCAAAGATTCGATGATTCACTGAATTCTGCAATTCACATTACTTATCGCATTTC
+
IIIGIEHIHIHIIHIIIIHIIIHHIIEHHIIIIIIHHEHHHI@HFFEFHIIIIIIIIIIIHHHHIHHDHHIIIIIIIIIGHHICFEHIIHCHHIIIIHIIIIFHHHIIHIHIIIIHHHEHHHHHCEGHIIIIEHIHFEHHIIIHIHIHHIIIIIIIIIHHIIIIIHHHIIIHHHIHIHHIIIIHHHHHGIIHHHHGIIIHHEHIHHHHHHHIIIIIHHEHGIHGHIIIIIHIIIIHDHE=GHIIHIIIHHIIHHF?EIIIIIHIIIHIIIIHIIHGHIIIIHHHIIHIIIIIHIHHHIIIIIIIHHHHHHIIIIHIIIIIH
@HISEQ:711:H5NNWBCX2:2:1101:13621:25009:ATCTCGTA
TTAAGTTCAGCGGGTATCCCTACCTGATCCGAGGTCAACCATAGAAGTTAAAAGATTAATTAATGGCAAGCATCCACCAGGACTCCATAGCGAGAAGAGTTACTACGCTTAGAGCCGGATGGCACCGCCACTGATTTTAAGGGCTGCCAGGATGGCAGGCCCCAATACCAAGCTGAGCTTGAGGGGTTATAATGACGCTCGAACAGGCATGCCCCTCGGAATACCAAGGGGCGCAATGTGCGTTCAAAGATTCGATGATTCACTGAATTCTGCAATTCACATTACTTATCGCATTTC
+
IIIIIHHIHIGIIIIHIIIIIIIIIIIIIIIIIIIIIHIHIIIIIIIHHIIHHIHIIIIIIIIIGIIHIIIIIIIIIIIIIIIIIIIIIIIIIIIHIIIIIIGIHIIIIIIIIIIIIIIIIHIIIIIIIIIIIIIIIIIIIIIIIIIHIIIHIIIIIIIIIHIIIIIIIIIIIIIIHHIIIIIIHIHIIIIIIIIHIIIIIIIIIIIIIIIIIIIHIIIIIIIHIIIHEIIIIIIIHHHIIIIIIIIIIIIIIIIIIIIIIIIIIIIIIIIIIIIIHIIHIHIIIIIIIHIIIIIII
@HISEQ:711:H5NNWBCX2:2:1101:15188:25064:ATCTCGTA
TTAAGTTCAGCGGGTATCCCTACCTGATCCGAGGTCAAAAGCAAAAGTATAGACTTCATGGACGCAAGCGTTCAGGTTCAGAAGCGCAAATTGTGCTGCGCTCCCAGACTAGTACGCCGGCTGCCAATTGCTTTAAGGCGAGTCCACGCACAAAGCGGGACAAACACCCAACACCAAGCAGAGCTTGAAGATACAAATGACGCTCGAACAGGCATGCCCCATGGAATACCAAGGGGCGCAATGTGCGTTCAAAGCTTCGATGATTCACTGAATTCTGCAATTGACACTACTTTTCGCATTTC
+
HEHHE11<<GGC/<F?F@CE1D1DGH?@GECHDDHHECHCC@EHGHHCHHHHHE?1@FH@HFHHHDHGHHH0CHH?<D<F@1CC?E//<CCGGGEHHF<EHHHDHCFHHGEHEGHCIHHHGHHFGH?FGF?@EDE8FHHCCEEHHB6/EHCHIIIGHCEHFHHHCHEGHGHEH<<G?HHGCEGGG?GHHHHFEHAAEDE@FHEHEHHHFDCC@GHED111EHIHGC<<11HHCC0C<1<1<//<0<<11CED1<01<CC1@?F1HHHHF<1?EFC1HECCC<1GECFF1HE</0DF1D///?
@HISEQ:711:H5NNWBCX2:2:1101:15336:25184:ATCTCGTA
TTAAGTTCAGCGGGTGGTCCTACCTGATTTGAGGTCAAGTTTATCAAAATCCAGCCCCCAGCTCCAGCAGCACGGCCCCTGATCGGATGCAGATATGTATCGCACCCAACAGAGAGGTCGTCGCCACTCATGCATTTCAGGAGAGCAGACCCACAAGTTTAGGGCCTGTAACCCCCAAGTCCAAGCCACACATCACGATGTGGTTGAGATATTAATGACACTCAAACAGGCATGCTCCTCGGAATACCAAGGAGCGCAAGATGCGTTCAAAGATTCGATGATTCACTGAATTCTGCAATTCACATTACTTATCGCATTTC
+
IIIIIIIIIIIIIIIIIIHIHIIIIIIIIIGIIIIIHIIFHHIIIHHHIIIIIHIHIIICEHIIIIICHHHIIIIIIIIIIIIIIFHIIHIIIHHHHIIIIIIIGIIIIGIIFGCGHHHIHIIIIIIHHIIHIIIHHHHH=HEHHIIHHGHIIIIFDHHHIHFHFIIIIIIIIIIIIIHHIHGIIIHHHHIHIGIIIIIIHIIIIIIIIIIIIIIIIIIIIIIHGHGIIIIHHIIIIIIIIIIIIIIIIIIHIIHGIIHIIIIIIIHGIIIHIIIHIIIIHIIIHIIIIIHHIIIIIIIIIIIIIHFHIIIIGHHEIIII
@HISEQ:711:H5NNWBCX2:2:1101:16297:25212:ATCTCGTA
TTAAGTTCAGCGGGTATTCCTACCTGATCCGAGGTCAACCTTGAAAAAATTCATCTGGTTAACGGCGTGGGCCCGCCGCGTCCCAATGCGAGGTGTTTCTACTACGCAGAGGAGGCAGCGGCGAGACCGCCACTACATTTCGGGGCCGGCCGCCGGAGCGGGGCCGATCCCCAACGCCAGGCCCCCGGAGGGGCTTGAGGGTTGAAATGACGCTCGGACAGGCATGCCCGCCAGAATACTAGCGGGCGCAATGTGCGTTCAAAGATTCGATGATTCACTGAATTCTGCAATTCACATTACTTATCGCATTTC
+
IIIIIHHIIHIIIHIIIIIIIIIIIIHIIIIIIIIIIIIIIIIIIIIIIIIIIIIIIIIIIIIIIIIHIIIIIIIIIIIIIIHIIIIIIIIIIGHIHIIIIIIIIIIIIIIHHIIIIIIIIIIIIIIIIIIHIIIIIIIIIIHGHHIIIIIHIDIIIIIHIHHIIIIHIIIIIIIHHIIIIHIIIIIIIIHHHIIIIIIHIIIHIIIHIHIIIHHHFHIIHHIHGHHHHIGHHIHHIIIIIIHFHGIIIIIIIIIIIIHIIIIIIIIIIHIIIIIIIIIIIIGIIIIHHIIIIIIHHIIIIHHGIGIIIIII
@HISEQ:711:H5NNWBCX2:2:1101:19803:25108:ATCTCGTA
TTAAGTTCAGCGGGTGGTCCTACCTGATTTGAGGTCAAGTTTATCAAAATCCAGCCCCCAGCTCCAGCAGCACGGCCCCTGATCGGATGCAGATATGTATCGCACCCAACAGAGAGGTCGTCGCCACTCATGCATTTCAGGAGAGCAGACCCACAAGTTTAGGGCCTGTAACCCCCAAGTCCAAGCCACACATCACGATGTGGTTGAGATATTAATGACACTCAAACAGGCATGCTCCTCGGAATACCAAGGAGCGCAAGATGCGTTCAAAGATTCGATGATTCACTGAATTCTGCAATTCACATTACTTATCGCATTTC
+
IIIIIIIIIIGIIIHIHIIIIIIIIHGHHIIIIGHHIIIIIIIIIIHIIIIIIIIIHIIIIIIIIIHCHHIHIIIIHIIIIIIHHHHHHIIIIIIIIIHIIIIGIIIIHHIIGIHIIHIIIIIIIIIHIIIIIIHHHHGHHIIFHHIHIHIHIIIIHIIHHIIHHIIIIIIIIIIIHHHHIIHHHIIHIHHIIHGHIIIIIIHIIIIIIHHIHHHIIIIIIIIHGIIIIGIIIIIGIIIIGIIIIHHHIGIHIIIHHIIDHIIHHHGIIIIIIIIHHIIHIIIIIIIIIIHIIIIHIIIIHIIIIIHHIIIHIGIIIIHI
@HISEQ:711:H5NNWBCX2:2:1101:12977:25355:ATCTCGTA
TTAAGTTCAGCGGGTATTCCCACCTGATCCGAGGTCAACAATTGAAAATTGGGGGTTTTACGGCGTGGCCACGGCGCTCTCCAGTGCGAGGTGTATTACTACGCAAGGGATCACGGCGAGGCCGCCACTGAATTTAGGGGACGGCCGCAGGGTAGCGGCCGAGCCCCAACACCAGTCCCGCCCGCGAAGGGGGGCCTGAGGGTTGAAATGACGCTCGGACAGGCGTGCCCGCCGGAGTTCCAGCGGGCGCAATGTGCGTTCAAAGATTCGATGGTTCACTGAATTCTGCAATTCACATTACTTTTCGCATTTC
+
IIIHHHHIIHIIIIIHHHHHIIIIIHIIIIHHIIHIIIGICGHHGHHIIIIIIHHHIIIHIHHIIIIHIIIIIIIIIIIIIIIIIIIIIIHHIIIIIIIIIIIIIIGIHIHIIIIHIIHHIIIIIIIIHHHIIHHEHHIHHIIIHIIIHHHIIIIHIIIIIGIHIIIIIIIHIIIEHIIIIIHIHHFDIIIIHHHHHIHIIIIIIIIIHIGGIHHIIHHIIHCIIIHEHHHDHIIIIGHHIIHHCIIIHFIIIIIHIIHIHIIHHIHIIIIHHGHIIIIIIHIIIIIIIHIIIIIIIIIIIIIIHIIIIIIII
@HISEQ:711:H5NNWBCX2:2:1101:14270:25398:ATCTCGTA
TTAAGTTCAGCGGGTAGTCTTACTTGATTTGAGATCGAGTTGAACAACACATAAAGTGTCGTAAAATCCTGCATCAGTCAGCAATGAGGACAATTATCCTTTATGTTAGCTGCAGCAATAGTAATAATCCTGTTTGACGAGGACTAAATAGATATGCTTTTAGCTCAGATAAAAGTCCAGCTGCACCTGCATTTCAAGCCGCCCGCCTACCGGTAAAGGTTGTTGGGATAGCTCAAGTCCACCCTCCTTTTGAAAAATCAAGAGGAGGTTGAGGTGTTTACTGATACTCAAACAAGCATGCTCTTCGGAATACCAAAGAGCGCAATATGCGTTCAAAGATTCGATGATTCACTGAATTCTGCAATTCACATTACGTATCGCATTTC
+
IIIIIHIHIIIIIIHHHIIIHHIIIIHGHIIHIIIIIHIIIIIIIIIIHIIIIHHIHHHIIIHIEHIIHIIIIIIIIIIIIHIIIIHIIIIIIIGHHIHIIIIIIHIIIIIIIIGIIIIHIIIIIIIIHIIIIIGGIIHIIIIIHIIHHHHIIIIIIIIIIIGHHIHIIIIHHIHIIHIIHHHIIIIIIIIIIIHHHIHIIHIIIIIIIIIHIIIIIHHHIIHHHGIIHIIGIIIIHEIIHIIIIIHIHEIIIIIIIHIIGIIIIIIIIIIIHIHHIIIIIIIIIIIIIIIIIIIIIIIIIIIIIIIIIIIIHHGHEGIIIIIHIIHIIHIIHHHIIHIIHIIIIIIIIIIIIIIIIIIIIIIIIIIIHIHIIIIIIIGHIIHGII
@HISEQ:711:H5NNWBCX2:2:1101:15310:25405:ATCTCGTA
TTAAGTTCAGCGGGTATCCCTACCTGATCCGAGGTCAACCTAAGAAGTTGGGGGTTGTTGGCAAGCCTCCACCAGGACCCTATAGCGAGGTATTTACTACGCTTAGAGCCTGGCAGCACCGCCACTGATTTTAAAGCCCGCCAGACGGCGAAGCCCAAGACCCAGCCAGGCTGGATTGGTTATAATGACGCTCGAACAGGCATGCCCCTCGGAATACCAAGGGGCGCAATGTGCGTTCAAAGATTCGATGATTCACTGAATTCTGCAATTCACATTACTTATCGCATTTC
+
IIIIIIIHIIIIIIIIIIIIIIIIIIIIIIIIIIIHGHHHHIIIHIIIIIIIIIIIIIIIIIIIIIIHHIIIIIHIIIIIIIIHIIIIIIIIIIIHIIIIIHHIIIIIIIIHIIIIIIIIIIIIIIIHIIIIIIIIIHIIIIIIIIIIIIIIIIIIIIIIIIIIIIIIIHIIIIIIIIIIIIHIIIIIIIIIIIIIIIIIIIIIIIEIIIIIIIIIGIIHHEIIIIHHGECCIIIIHIIHHGIIIIIHIIGIIIIIIIIIIHIIIIIIIIIIIIIIIIIIIIIIIIIIII
@HISEQ:711:H5NNWBCX2:2:1101:18837:25454:ATCTCGTA
TTAAGTTCAGCGGGTATTCCTACCTGATCCGAGGTCAACCTTGAGAAGGGGGGGTGTTTCACGGCAAGAACCCGCCGCACGTCCAAAGCGAGATGTATTACTACGCTCGGTGTGACAGCGAGCCCGCCACTGTTTTTAAGGGCCTGCGGCAGCCGCAGGGCCCCAACGCAAGCCGGGGGCTTGATGGTTGAAATGACGCTCGAACAGGCATGCCCGCCAGAATACTGGCGGGCGCAATGTGCGTTCAAAGATTCGATGATTCACTGAATTCTGCAATTCACATTACTTATCGCATTTC
+
FHHIII@<CFHHDDHHEH@GHEHII@HE@FCEHCCD@HHHHHEEHHHHH@CDFHDFHHHEHGEHIH?<1<FCHHIEHDHDHD<@GGEFHHDDHHH@HECGFD@HE?1DGDEHD<GFG@GHDC?HHH?FHHGHFHHCIIIC=IIIHHCHIDHIHHHEHHHGEE?HHHHHIHHEHHHGHGHGEHEHEHHEIIHHHHFDHHFGEHHHFIHG@HIHGHDGHFECIIIIIHHEC<0IHGIHHDHHIIHEIGHHCGECHIIHHHHHHHIIIIIIIIGIIHGGCCCHHH@@HGEHHIHHEIIHGI
@HISEQ:711:H5NNWBCX2:2:1101:20495:25284:ATCTCGTA
TTAAGTTCAGCGGGTGCTCCTACCTGATCCGAGGTCAACCTTTGGTGTGGCTGAAGTCTTGCTGGCCGGCACGCCGCCCAGGCCCCTGAGCGAGAGAAGTCTACTGCGCTCGGGACCGGGCCACGGCCGCCACTGGTTTTGGGGAGGGCCCCGGTGATCGGGGCCGCACCCAACGCCGAGCTCCGGGGAGCTCGAGGGTCGTGACGACGCTCGGACAGGCATACCCCTGGGTGCCAGAGGGTGCAATGTGCGTTCAAAGATTCGATGATTCACTGAATTCTGCGATTCACATTACTTATCGCATTTC
+
IIIIIHHIIIIIIIIIIIIIIIIIIIIGIIIHIIIIIIIHHIIIIHHIIIIIIIIIIIIIIHIHIIIHIIIIIHIIIIIIIIIIIHGHHHIIIIIIIIIIIIIIIIIIIHIIIIHIIIIIIGIIIIIIHHIHIHHIHHHHIHIIIIIIIHHIIIHIHEIIHIIHHHHIIIHDHIIIIIIIHHHIIIIIHIHEDIHIIIHHIIIHHIIIIIHIIIIIIIIIIIIIIHIIIIIIIIIIHHDIIIIIIIIIIIIIIIIIIIIIIHIIIIIIIIIIIIIIIIIIIIIIIIIIIIIIHIIIIIIIIIIIIII
@HISEQ:711:H5NNWBCX2:2:1101:20804:25262:ATCTCGTA
TTAAGTTCAGCGGGTAGTCCTACCTGATTTGAGGTCACATTAATGATAAATTGTCCGAGGACGGTTAGAAAGCTGAACTGCCCCTCACATTCAACAGCGTAGATAGTTATCACACCAATGAACAGGTTGGGTTCTGCTAATGCATTTCAGAGGAGCTGAACCCCTTTAAAGAGGCCAGCAAACCCCCACATCCAAACCTCTCAACAAAGAGAAGATTGATATATATTAATGACACTCAAACAGGCATGCTCCTCGGAATACCAAGGAGCGCAAGGTGCGTTCAAAGATTCGATGATTCACTGAATTCTGCAATTCACATTACTTATCGCATTTC
+
IIIHHGHHIGHHHGHHHIIHHHHIIHHIIIIIIIGHIHIIIIIHHHHHGHHIHIIIIIIIIIHIHHHHHHIHIIHIIIFHHHHHIIIHIIHIHIGIIIIHHIHIIIFEHIIGIIICCHEHHIIIHGIIIGIIHCEHHIIEHIIIGIIHHHIHHIHHFHIIHHIEGHIHHIIIIIHGIIIHHGHHGHCHHHHHGHHEGIHHHHIIIHIHFHHHIIIHHHHHHIIHEHG1?HHFFGHEIHEDGCEGIIIIHDHHCC@HG1EHHFCGECHGIHIIIHHIGIIIHGIIIIHIIHHHHHHHHFGHHHHHHEHIHHHHHHEIIIIIIIIHHHEG?GIIII
@HISEQ:711:H5NNWBCX2:2:1101:1561:25665:ATCTCGTA
TTAAGTTCAGCGGGTGGTCCTACCTGATTTGAGGTCAAGTTTATCAAAATCCAGCCCCCAGCTCCAGCAGCACGGCCCCTGATCGGATGCAGATATGTATCGCACCCAACAGAGAGGTCGTCGCCACTCATGCATTTCAGGAGAGCAGACCCACAAGTTTAGGGCCTGTAACCCCCAAGTCCAAGCCACACATCACGATGTGGTTGAGATATTAATGACACTCAAACAGGCATGCTCCTCGGAATACCAAGGAGCGCAAGATGCGTTCAAAGATTCGATGATTCACTGAATTCTGCAATTCACATTACTTATCGCATTTC
+
IHIIIHHIHIIIIIIIGIIIIIIIIIIIIIIIIIHHHHIHIIHFHIIIIIIIIIIIIIIIIIIIHIIEFHIIHIDHIIIEHHCHHIIIGHHIHGIIHIIIIGIIGIIEHIIHHHEHHIHHDIHHHHIHGIHIIIIIHIHIIIHIIIHHIIHIIGHHIIHHHHIHIIHHECHHGIHHHHHGDHGHHIHHIGIIHHHIIIHHHHIHIIIIHHIFHIHIHIIIIIHHIHHHHIHHEHEHIIIIIIIIIIIIHGHHIIIIIIIIIIIIIIIIIIIIIHHEH@IIHIIIHIHHGIIHGIIIHIIIHEGHIIIIIHHHHIIHHIII
@HISEQ:711:H5NNWBCX2:2:1101:7715:25523:ATCTCGTA
TTAAGTTCAGCGGGTATCCCTACCTGATCCGAGGTCAACCTTAAAAAATTAGGGGTTGCTGGCAAGTAAACCTACCGGACTCAATCGCGAGGAGTATTACTACGCGTAGAGCCGATAGGCACCGCCACTGATTTTAGGGGCCGCGAAACCGCGAACCCCAATACCAAGCGAGAGCTTGAGTGGTTATAATGACGCTCGAACAGGCATGCCCCCCGGAATACCAGAGGGCGCAATGTGCGTTCAAAGATTCGATGATTCACTGAATTCTGCAATTCACATTACTTATCGCATTTC
+
IIIGIGHIIIIIIHHIIIIIIIIIIIIHIIIIGHIIIIIIIIIIIIIIHIIIIHIIIIIIIIIHHIIGHIIIIIIIIIIIIGIIIIIIIIIIIIIHIIIIIIHIIIIIIHIHIIIIIIIIIIIIIHIIHIIHFIHIIIHIHHHIIIIIIIIIIIIIIIIIHIIIIHHIHIIIIIHIIIIIIIIHIIIIIIHIIIIIIIIIIIIHIIIIIIIIIIIIIIIIIIIHHIIIIIIHIIHEIIIIIIIIIIIIIIIGIIIIIIHIIIIIIIIIIIIIIIIIIIIIIIIIHHIIIFIIII
@HISEQ:711:H5NNWBCX2:2:1101:8148:25582:ATCTCGTA
TTAAGTTCAGCGGGTAGTCCTACCTGATTTGAGGTCAAATTGTCATGTATTGTCCGAATTAACAGACAGTTAGAAGCAGTGCTAAGCAGACATCCATGCATGGCGTAGATAATTATCACACCAATAGACAGTCCACACAGGGCACCAGCTAATGCATTTAAGGGGAGCTGACCTGAGCCAGCAAGAGAAACCCCCACATCCAAGCCACTATCAGAAATAAACTGATAAGGTTGAGAATTTAATGACACTCAAACAGGCATGCTCCTCGGAATACCAAGGAGCGCAAGGTGCGTTCAAAGATTCGATGATTCACTGAATTCTGCAATTCACATTACTTATCGCATTTC
+
HHHHIIIIIIHIIIIIIIIGIIIIIIIGHIIHIIIIHIIIIIEHGHIIIIIIIIIIIIHIIIIIIGI?CHHIHIIIIIIIIIIIIIIIIIIIIIIIIIIIGIHHIIHIIHIIGIIIIIIIGIIIHIHIIIIIHHIIIIIIHIIIIIIIIIIHIIIIHIHHIIHHHHHHGHHHIIIIIIIIHIIIIIHHIIGHGIIHIHIHIIFCHIIIHIIIIHIIHIHGCEHIHHIIIIIIIHIIIIHIHIHHIHHHIIHHIIIIIIIIIIIHIHGIIIIIIIIIIIHIIIGIIIHIIIHIIIIIGHIIIIIIIIIIIIIIIIHHHIIIIHIIHIIIIGHIIIIIIIHHHIIIIII
@HISEQ:711:H5NNWBCX2:2:1101:9369:25523:ATCTCGTA
TTAAGTTCAGCGGGTGGTCCTACCTGATTTGAGGTCAAGTTTATCAAAATCCAGCCCCCAGCTCCAGCAGCACGGCCCCTGATCGGATGCAGATATGTATCGCACCCAACAGAGAGGTCGTCGCCACTCATGCATTTCAGGAGAGCAGACCCACAAGTTTAGGGCCTGTAACCCCCAAGTCCAAGCCACACATCACGATGTGGTTGAGATATTAATGACACTCAAACAGGCATGCTCCTCGGAATACCAAGGAGCGCAAGATGCGTTCAAAGATTCGATGATTCACTGAATTCTGCAATTCACATTACTTATCGCATTTC
+
IIIIIIIIIIIIIIHIIIIIIIIIIIIIIIHIIIHHIGIIIIIIIIIHIIIIIIIIIIIHIIIIIIIGHIIIIIIIIIIIHIIHIIIIIIIIIIIIIIIIIGIIIIIIIHIIIIGIIHIIIIIIIIIGHIIIHIIIIIIIGIIHIHIIIIIIIIIIIHIHIIIHIHIHHIHIHHIIIIIHIIIIIIIIIIFIIIIIIGIIIIIIIIIHIIIGIIIIIHIIIHHHHIIIIHIHIIIIIIIIIIIIIIIIIHHHHIGGIIIIHGHHFEGIHIIHHIIIIHIHIIIIIHIGIIIHFIIFIIHIHIIIIIHIIIHIIHIHHIII
@HISEQ:711:H5NNWBCX2:2:1101:11184:25685:ATCTCGTA
TTAAGTTCAGCGGGTATCCCTACCTGATCCGAGGTCAAGCGTAAAGGTATAGGCTTGTGGACGCCGCCGCACCCAGCGGAGAGCGCAAAATGTGCTGCGCTCCCACGCGGGACGGCTGGCTGCCAATGCATTTGAGGCGAGTTCACGCGCGCGGCGGAACAAACGCCCAACACCCAGCAGGGCTGGAGGGTACAAATGACGCTCGAACAGGCATGCCCCATGGAATACCAAGGGGCGCAATGTGCGTTCAAAGATTCGATGATTCACTGAATTCTGCAATTCACACTACTTATCGCATTTC
+
IIIHHIHIHIIIIIIIIIGIIIIIIIFEHHHIIGEHIEHHHHFHIHIHIHHIIIHHHIHIIEHHHDGDHDHHHIGHHIIICDHHIIGIHIIIHIIFHFHIHIIGFIIIIIGHHDCHH?HG?HHGHFHHFHEFEHGIHGHIIDFHEHHHHIHIIICHHCHDHIHCIIIIGIHHIHHIHHHIIIHEGHIIHHCGHHHHHGCHHHHHIIIIIIIIHHHHEGHIIIHHHHHHHIIHHHHHIIIHHIHIIIGHEIHHGEHIIIIIHHGIIHIIIIHHHGGIIIIIIIIIHHIHHGIHIIHIHHCGI
@HISEQ:711:H5NNWBCX2:2:1101:20344:25615:ATCTCGTA
TTAAGTTCAGCGGGTATCCCTACCTGATCCGAGGTCAAGCGTAAAGGTATAGGCTTGTGGACGCCGCCGCACCCAGCGGAGAGCGCAAAATGTGCTGCGCTCCCACGCGGGACGGCTGGCTGCCAATGCATTTGAGGCGAGTTCACGCGCGCGGCGGAACAAACGCCCAACACCCAGCAGGGCTGGAGGGTACAAATGACGCTCGAACAGGCATGCCCCATGGAATACCAAGGGGCGCAATGTGCGTTCAAAGATTCGATGATTCACTGAATTCTGCAATTCACACTACTTATCGCATTTC
+
IIIIIIIIIIIIIIIIIIIIIIIIIIIIIIIIIIIIGIIHIHIIHIIIIIIIIIIIIIIIIIIIIIIIIIIIIIHHIHHIIIIGIIIIIIIIIIIIIIIIIIIIIIIIHIGIIIIGIIIIIIIIIIHIIIIIIIIIIIIHIHHIIIIIIIIIIIIIIIHHIIIIIIIIIIIIIIIIIIIIIIIIIIIIIIIIIIIHIIHIIHHIIIIIIHIIIIIIIIIIIIIIIIIIIHIHFHIIIIIIIIIIGIIIIIIIIIIIIIIIIIIIIIIIIIIIIIIIIIHIIIIIIIHHHHIHHIIIIHIII
@HISEQ:711:H5NNWBCX2:2:1101:21233:25568:ATCTCGTA
TTAAGTTCAGCGGGTATCCCTACCTGATCCGAGGTCAAAGTAAAAAAGAGGCTTAATGGAAGGGGATATGTTGGAATCGTTTGCAATGTGCTGCGCACGAAGCCAATATACCGGCTGCCAATGAATTTAAGGTGAGTCCACGCACAGAGGCGGAACAAACACCCAACACCAAGCAGAGCTTGAAGGTTTAAATGACGCTCGAACAGGCATGCCCAACGGAATACCGAAGGGCGCAATGTGCGTTCAAAGATTCGATGATTCACTGAATTCTGCAATTCACACTACTTATCGCATTTC
+
IIIHIIHIFHIIIIIHIIHIGIIHIIGHHHIGIHDGHIIIHHIIIHIIHIHIHHEEHIIIGIGIIIIFEGG?HIHIGHIHIIIIHGHHHIFEHIIIIHIIIIIHIIIHIIIIIHIEAEFGHEHHHEHHHIHIHIGIACFEHIIDHHFHIHEHHIIHGHHHHIIHIHHHHH?GHFEF?GIIHGHIIHEHHHHFHHCHHIIIIIHHHHHHEIIHFFEEHHIHHHHGIHHECHIIIIHHDECE@GIIIIIHHFHHHHHHHFHHIHIHHHHIHIHGHHGIIHGHIGIHHIFGHHEHCIIHI
@HISEQ:711:H5NNWBCX2:2:1101:5637:25818:ATCTCGTA
TTAAGTTCAGCGGGTAGTCCTACCTGATTTGAGGTCACATTAATGATGAGCTGTCCAAGGACTGTTAGAAAGCCAAACTGCCCCTTTGCCTTCAATAGCGTAGATAGTTATCACACCAATGAACAGGGTTGTTTCTGCTAATGCATTTCAGGGGAGCCAAAACCTTTCAAGAGGCCAGCAAACCCCCACATCCAAACCACTCCAACAGGAGAAGGTTGATATATTAATGACACTCAAACAGGCATGCTCCTCGGAATACCAAGGAGCGCAAGGTGCGTTCAAAGATTCGATGATTCACTGAATTCTGCAATTCACATTACTTATCGCATTTC
+
IHHIHHHIIIIIIIIIIIIIIIIIIIHIIIIIIIIIIIIIHIIIIIIHIIIIIIIIIHGHHHGHIIIHIIHIIIIIIIIIIHIIIHIIIIIIIIIIHIIIEHIIIIIIIIIIIIIIIIIIHIIIIGIHHHIIIIIIFHHIIIIIIIHIIIHFEHIHIHIIIIIIIHHHHHHHIIIIIIHIIHIIHIIIIGGHEE?GHFHHHHIIIIIIHHHEHHHHIIIIIIIHHFHEHHGEHHHHHHHHIIHFHHHHHIHHGIIIHHIHIIHEHIHIIIHHCDGIGIIHIIIHEHHHHGEIIHIHGHIIHHFIIIHIHFFGIHIIIIIHHE<=IIIHHHGI
@HISEQ:711:H5NNWBCX2:2:1101:7221:25759:ATCTCGTA
TTAAGTTCAGCGGGTGGTCCTACCTGATTTGAGGTCAAGTTTATCAAAATCCAGCCCCCAGCTCCAGCAGCACGGCCCCTGATCGGATGCAGATATGTATCGCACCCAACAGAGAGGTCGTCGCCACTCATGCATTTCAGGAGAGCAGACCCACAAGTTTAGGGCCTGTAACCCCCAAGTCCAAGCCACACATCACGATGTGGTTGAGATATTAATGACACTCAAACAGGCATGCTCCTCGGAATACCAAGGAGCGCAAGATGCGTTCAAAGATTCGATGATTCACTGAATTCTGCAATTCACATTACTTATCGCATTTC
+
IIIHIHHIIIIIGHHIIIIIIHIIIIHIIIHHIIHHIGHIHIIHHHIHIIHIIHIIIIIIHGHHIIHDGHIIIIHHIHIIIIIIIHIIHIHIGGHEHIHHIHIIHHHHIIIIHHHIIHHHHIHHHIIIIIIIIHIIIHIIHHHIIIHHHHIIIIHIIHHIIIIHIHIIIIIIHHIIIIHIIIIIHHIHIHHHHIIIHIIHHHIIIIHIIIHIIIIIIIIHHIIIIIIIIIIIHIIIHIHHHIIIIIHIIIIGIIHIIHIGIGIIIIIIHHHGHHHHGHIHHIIGIIIIIIIIIHIIIIIIHIIIHIIIIIIHIIHIIIII
@HISEQ:711:H5NNWBCX2:2:1101:19489:25951:ATCTCGTA
TTAAGTTCAGCGGGTATCCCTACCTGATCCGAGGTCAAACTGTGATGTGGGCTTGATGGACGCCGATCCGCCGGAGCCTCGAGAAGCGCAATGTGCTGCGCGAGAAGCTGGCAAGACCGCTGCCAATACCTTTGGGGCGAGTCCGCGCACGAAGCGGGGACAGACGCCCAACACCAAGCAGAGCTTGAGGGTGTAAATGACGCTCGAACAGGCATGCCCCATGGAATACCAAGGGGCGCAATGTGCGTTCAAAGATTCGATGATTCACTGAATTCTGCAATTCACACTACTTATCGCATTTC
+
IIIIEHHIIIIIIIIHIIIIHHHHIIIIIIIIHHIIHIIIIIHIIIIIIIHIIIIHIHIGHIIIIHIEHIIIIHHIIIIIIIHGIIIIHIIIIIIIIIHIHIIIIIHIIIHIHIIHIIIIIIIIIIIIIIIIIIIHIHHDHIIIIHIHHIIIIHHIHEIHGHIIHIIIIIIHIIHHHGHIIIIIHHIIIHIHIIIHIIIIIIIIIIIIIIIIIIIHG?HHIIIIIIIIHIIHHFHIIGHIIHIHHIIHHHIIHGIHIIHHHIHIIIIIIIIIIIIIIIIIHIIIIHHIIIIHIHIHIIIIII
@HISEQ:711:H5NNWBCX2:2:1101:1443:26232:ATCTCGTA
TTAAGTTCAGCGGGTGGTCCTACCTGATTTGAGGTCAAGTTTATCAAAATCCAGCCCCCAGCTCCAGCAGCACGGCCCCTGATCGGATGCAGATATGTATCGCACCCAACAGAGAGGTCGTCGCCACTCATGCATTTCAGGAGAGCAGACCCACAAGTTTAGGGCCTGTAACCCCCAAGTCCAAGCCACACATCACGATGTGGTTGAGATATTAATGACACTCAAACAGGCATGCTCCTCGGAATACCAAGGAGCGCAAGATGCGTTCAAAGATTCGATGATTCACTGAATTCTGCAATTCACATTACTTATCGCATTTC
+
HIIIHHHHIIIIHDHIGHHHIIIIHFHIHHHIIIHHHIIIIIHEHHIIIIIIIHIIIIIIEHHIHIH<DDHIIHCHHIIIHGHIHIIIHHIIHIIIHHHIHCGHHIIHIIIHIHHIIHGHHHHIIIHIIIIIHHHHFHCHGHHHGEGHIIIIIIHIIHIHHHIHGHHHIIIHHHHIIIIIIIHHIIHIIIIGHHIIIIIHIIIIIIIIIIIIIHHIHIIIIIIHHHIIIIIIIIIHHHIIIIIIIIIHFHFDIIIHIIIIHHIIIIIIIIIIIIIIIHIIHIIIHIIIIIIHHHHHIIIHHIIIIIIIHIHIHG@HIIII
@HISEQ:711:H5NNWBCX2:2:1101:7331:26033:ATCTCGTA
TTAAGTTCAGCGGGTAATCCTACCTGATTTGAGGTTAAATTGGTCATAAGGATGAGGGGAACCACCCCCCCCATCAGTTATGAGCGAGCGAAACTTTCCGCAGCTGCACAACCACACTCAAGCATGAAAAGACTATCAATGCCAGAGAGGCGTGGGTGCCATGCAGATGTCACATCACTAATGTATTTCAGGGGAGCTGGGCTTTCTAAACAAAAGGCCAGCACACCCCAATTCCAAAAGAGAAAATCTGTGAAGATTCTCTTTTGAGGATTCAATCACACTCAAACAGGCATGCCCCTCGGAATACCAAGAGGCGCAAGGTGCGTTCAAAGATTCGATGATTCACGGAATTCTGCAATTCACATTACGTATCGCATTTC
+
IIIIIHHHHIIIIIIIIHIIIIIIIIHHHHIHHHGHIIHIIIGHHHIGIGHIHHIIIIGIIIFHIIIFHIIIHHIGIIIHHHIIIIIIIIIHIIHIIIHIIIHHIIIGHHIIIIIIIIIIIHIIIIIIIIGHIIIICGHHGGHIIGIIIIHEHIDGC@HHA/DEHHFHIHEHHHHHIIIIHHIHHIHIIHHHCIIHHGHHHIIIHCHHIGFIIIIHFFHH?EHCHCHHHIHF?HCHFGHHIHHHHHIIIHGHIHIIIHHGHIIIHGIIHEFHGIIIIIHHHHGEHHGEHHGIIIHHIIIIHHHHHIIHHFIHHHDGIIHHIIIIHHHGHIIHIIHIIIHGIIHHEGIIGIIIIIHGIIIIHIIIIIIIHHIIIHHGCEHI
@HISEQ:711:H5NNWBCX2:2:1101:7837:26191:ATCTCGTA
TTAAGTTCAGCGGGTAGTCCTACCTGATTTGAGGTCACATTAATGATGAGCTGTCCAAGGACTGTTAGAAAGCCAAACTGCCCCTTTGCCTTCAATAGCGTAGATAGTTATCACACCAATGAACAGGGTTGTTTCTGCTAATGCATTTCAGGGGAGCCAAAACCTTTCAAGAGGCCAGCAAACCCCCACATCCAAACCACTCCAACAGGAGAAGGTTGATATATTAATGACACTCAAACAGGCATGCTCCTCGGAATACCAAGGAGCGCAAGGTGCGTTCAAAGATTCGATGATTCACTGAATTCTGCAATTCACATTACTTATCGCATTTC
+
IIHGHHHHHIIIIIIIIIIIIIIIIIIIIHIEHHHFHIIIIIIIHIIIIHHHEHIIIIIIIIIIIIIIHIHIIIIIIIIIHIIIIIIHIIIIIIIIIIIIIIIIIIGHHIIIIIIIHHHIIHIIIHHIHHHIHIHIIIIIHIIHHIHIIIIIGIGIIIIIIIIIIIIIIGHHIIHIIIHIFIIIHIIIIHHIIIIIIIHIIIIIIIHIIIIIHHIIHIIIIHIIIIIIIIIHHHIIIHIIIIIHIIIIIIIIIIIIGIIIIIIHIIIIIHIIIIIIHIIHIIIIIIIIIIIIHHHIIIIHHFIIHIIIIIIIIIIIIIIIHHHHHIIIIIII
@HISEQ:711:H5NNWBCX2:2:1101:11848:26375:ATCTCGTA
TTAAGTTCAGCGGGTGGTCCTACCTGATTTGAGGTCAAGTTTATCAAAATCCAGCCCCCAGCTCCAGCAGCACGGCCCCTGATCGGATGCAGATATGTATCGCACCCAACAGAGAGGTCGTCACCACTCATGCATTTCAGGAGAGCAGACCCACAAGTTTAGGGCCTGTAACCCCCAAGTCCAAGCCACACATCACGATGTGGTTGAGATATTAATGACACTCAAACAGGCATGCTCCTCGGAATACCAAGGAGCGCAAGATGCGTTCAAAGATTCGATGATTCACTGAATTCTGCAATTCACATTACTTATCGCATTTC
+
GHICHHIIHGHHHI<DHHIIHHIHHIIIIHIHIIHHIHHHIIIIHIHHHIHEHC@GHHHHHIIIII?DHHIIIIHIIIIHHHEHCEHIDHHHEEHHHCGHHHIIIIIFHHII@HIFEGHIIIHHHHHHIICGHGEHIIIHIGGEEHEHHHGHHC@GHHIIIHHHIIIIHIICC@GH<EEECBHFIEHHECH/AGHHHEFHDAGAFIIHHHHDG?GCGCFHHFD<??IHGDGHFIHCDDC?HFHGHGEHEE?EHHEHC?F/GCHCEF@GCD@FHEIHHHCGHFIIIHHHEIHHHHHFHEGCG1HHEEDEIHHIGIIIHDDH
@HISEQ:711:H5NNWBCX2:2:1101:20670:26414:ATCTCGTA
TTAAGTTCAGCGGGTATCCTCGTCTGATCTGAGGTCAAGGGTTCAAGGCCGGAAAAACGGCCAGTGTTATGAGGCGGGGGCGTCCGGATTGCCTTCGACAGTAAAAAAAGCTTACGAGTCGTCGCGATCCGGGGCACACCCCGCTAGCTTCCACACCTTTAAGCGGGGGAAGGCCCGCCCGCACCGAAGCGCGGCGGCCAGTCCCCGCGCCAGCAAGCCCGAGCTTCCCGGAACAAACCGGGGGGCCGGAAGGTTTTGCTGACGCTCAAACAGACGTGCCTCTCGGAATACCAAAAGGCGCAATGTGCGTTCAAAGACTCGATGATTCACTGAATTCTGCAATTCACATTAACTATCGCGTTTC
+
IIIIIIIIIIIIIIIIIIIIIIIIIIHIIIIIIIIIIIIIIHIIIIIIIIIIIIIIIIIIIIDHIIIGHIIIIIHHIIIIHIIIIIIGIIIIIIIIIIIHIHHIIIIIIHHHIIIIIIIIIIIIIIIIIIIHIIHIIHIIIIHECCHIHIIIIIIIHEHHIIDCHHHHIIIICDHIIHHHIIIIHHHHGDDHHHHIHIHHGHIIIIIIHHHEIHHCHIIHFHGIHCIIIIHHFIHDEHHIIIIIIIIIIIIIHIHIIIHIIIIHGIIIIIIHHHIIIIIIIIIIIIIIIIIIIIIIIIIIIIIIIHHIIHIIIIIIIIIIIIIIIIIIIIIIIIIIIIIIIIIIIIIHHHIIIIHIIIIIIIII
@HISEQ:711:H5NNWBCX2:2:1101:5364:26580:ATCTCGTA
TTAAGTTCAGCGGGTATCCCTACCTGATCCGAGGTCAACCTTGATAAAAAAGATTCTCCCTGAGGGGAGGCAGACCGTGTCCCGTAAACCCGTGTGTCCGATACGTGTCCCGTGAAGAACTCAGTGTACCGGGGGTCCAACGAGGCCGCCGTCATTGTCTTTGGGAGGGGTAGAAGCCCGCAAAAGGGGTCTCCACCAAACCGTCCAACACCAAGCCGAGGGCTTGAGGGGTGATAATGACGCTCGAACAGGCATGCCCTTCGGAATACCAAAGGGCGCAATGTGCGTTCAAAGATTCGATGACTCACTGGAATTCTGCAATTCGCATTACTTATCGCATTTC
+
IIIIIIIIIIIIIIIIIHIIIIIIIIIIIHIIIIIIIIIIIHCHFHIIIIIGIIIIIHIIHIIIIGIIIIIIIIIIIIIIHIIIIHIIIHHHIIHHIIHIIIIIIIIHIIHIIGIIIIHIHIIIIHHIHIHHIIIIHIIIIIHIIIIIHHHHHIIIIIHIIIIIIIIIIIIHIIIIHHEHIIIEIIIIIIIIIIIIIIIIIHIIIIIIIHIIIIIHIIHHHHGHIIHIIGIIIIIHIIHHIIIGIIIIIIIIIIIIIIHHGIHHIIIIIIIIIHHIHHGIIIIIIHIGIIIHHIIHHIIIIIIIIIIIIGHIIIIIHGIIHHHHIGIIHIIGIIHIIIIIIII
@HISEQ:711:H5NNWBCX2:2:1101:9144:26527:ATCTCGTA
TTAAGTTCAGCGGGTATCCCTGCCTGATCCGAGGTCAACCTTGCGAGTAGGTCTTCCGGCAGACGGGGCCCCGACTTTTGAAGCGAAAGATTCTGCTACGCTTAAAGCCGGTGCCACGCCGCCGAGCGTTTCGAGGCGCGTCCCCAAAGAGGACGTCGCCCAACACCAAGCCAGGCTTGAGTGGTGAAATGACGCTCGAACAGGCATGCCCCTCGGGATACCAAGGGGCGCAATGTGCGTTCAAAGATTCGATGATTCACTGAATTCTGCAATTCACACTACTTATCGCATTTC
+
IIIIIHHIIIHIIIIHHIIIIHIIIIIIIIIIHIIIIIIIIIIIIIIIIIIIIIIIIIIIIGIHHHCEEHIIIGIIHIIIIIHIIIIIIHIIIIIIIIIIIIHIIIIIIHIIIIIIIIIIIIIIIIIIHHHIIIIHIIIIIIIIIIIIIIIIIIIHIIIIIHIHIIIIIIIIIIHICIIHHHIIIHIIIHIIIIIIIIIHIIIIIIIHIHIHHIIIIIHIHHHHHHIHIIIIIIIIIIIIIIIIIIIGIIIIIIIIIIIIIIHHIIIIHIHIIIIHIIIIIIIGIIIIGIIIGI
@HISEQ:711:H5NNWBCX2:2:1101:11751:26616:ATCTCGTA
TTAAGTTCAGCGGGTAGTCTTGCCTGATTTGAGATCAAGATTTAAATATAAAAAAGGTAGCTCATCACTGAGCCGCCTGAGAAAAACCACCCAAAGCTGGAAGGCGATGTAACCATCGTTATTTAGCCATGGGCATAGCGGTTTTCCCAGTTTCTCTGCATTTCAAGCGACTTTTCACAGCGCAAGGCAGTAAAAAGAGCGCTCATCTCCTCACTGAGTCCAGCCCGCAAAGGTTGGGTGAGATGGGGTTTCTGATACTCAAACAGGCATACTCTGCGGAATAGCCGCAGAGTGCAATGTGCGTTCAAAGATTCGATGATTCACGGAATTCTGCAATTCACATTACTTATCGCATTTC
+
IIIIIHIIIIIIIGIIIIIIIIIIIIIIIIIIHIIIIIIIIIIHIIIIIIHIHIIIGHIIIIIIIIIFHIHHIIIIIIIIIIIIIIIIIIIIIIIIIHHHIIIIGIIIHHIHIIIIIIIHHIIHIHIIIGHHHIIIHIIIIIHIHIHIIIIIIIIIIIIIIIIIIIIIHHIIHIIIIIHIIHIIHIHHIIIIIIIIIIIIIIIIIIIIIIIIIIIIHIIIIIIHIIIHGIIIHIIIIIIIIIIIIIIIIIIHIIIIIIIHHHFHIIIIIIIIIIIIIIIIIIIIHIIIIHIIIIHIIIHHIIIIIIHHIEGIIIHIIIIIHIHIIIIIIIIIIIIIIIIIIIIHIIIIIIIIIIHIHI
@HISEQ:711:H5NNWBCX2:2:1101:14114:26551:ATCTCGTA
TTAAGTTCAGCGGGTGGTCCTACCTGATTTGAGGTCAAGTTTATCAAAATCCAGCCCCCAGCTCCAGCAGCACGGCCCCTGATCGGATGCAGATATGTATCGCACCCAACAGAGAGGTCGTCGCCACTCATGCATTTCAGGAGAGCAGACCCACAAGTTTAGGGCCTGTAACCCCCAAGTCCAAGCCACACATCACGATGTGGTTGAGATATTAATGACACTCAAACAGGCATGCTCCTCGGAATACCAAGGAGCGCAAGATGCGTTCAAAGATTCGATGATTCACTGAATTCTGCAATTCACATTACTTATCGCATTTC
+
IIIIIHIHIIIIIIIIIIIIIIIIIIIIIIIIIIHIIIIIHHIIHHIIIIIIIIEHIIIIGIIIHHIEHHIIIIHIGIIIIIIIIIIIIIIIIIHIIIIIIGHIIHIIIHIGHFHIIHHHIIIIIIIIHHFHIIIHIIHIHIIHHHHHIIIIIHIIHIHIIHIIIIIIIIIHHHHHHIHIIIHHHHHIHIHHHHIIIHIIIIIIIIHIHIIIIIIHGHHEHIHHHGIGHIIHIIHDDDHHIIIHHHHIIHDHIIIIHHHECDHHHCHEIIIIIIIIIHGIHGIIIIIIHHHIIHGIHHIIIIIHIHHIIIIIIIIIIIII
@HISEQ:711:H5NNWBCX2:2:1101:18348:26513:ATCTCGTA
TTAAGTTCAGCGGGTGGTCCTACCTGATTTGAGGTCAAGTTTATCAAAATCCAGCCCCCAGCTCCAGCAGCACGGCCCCTGATCGGATGCAGATATGTATCGCACCCAACAGAGAGGTCGTCGCCACTCATGCATTTCAGGAGAGCAGACCCACAAGTTTAGGGCCTGTAACCCCCAAGTCCAAGCCACACATCACGATGTGGTTGAGATATTAATGACACTCAAACAGGCATGCTCCTCGGAATACCAAGGAGCGCAAGATGCGTTCAAAGATTCGATGATTCACTGAATTCTGCAATTCACATTACTTATCGCATTTC
+
HIIIIHIIIIIIIIIIIIIIIIIIIIHIIIIIIIIIIIIIIIIIIIIIIIIIIIIIIIIIIIIIIIIGHIIIIIIIIIIIIIIIIIIIIGIIIIIIIIIIIIIIIIIIIIIIIIIIIIIIIIIIIIIIIIHGIIIIIIIIIIIIIIIIIIIIIIIIIIIIIIIIIIIIIIIIIIIIIIIHIIIHIHIIIIIIIIIIIIHIIIIIIIIIIIIIIIIIHGGHHIIIIHIIIIHIIIIIIIIIIIIIIIIIIHHHIIIIIIIIIIIHIIIHIIHHHIHIIIIIIIIHIIIIIIIIIIIIIIIIIIHIIHIIIIIIIIIIIIII
@HISEQ:711:H5NNWBCX2:2:1101:18351:26953:ATCTCGTA
TTAAGTTCAGCGGGTGGTCCTACCTGATTTGAGGTCAAGTTTATCAAAATCCAGCCCCCAGCTCCAGCAGCACGGCCCCTGATCGGATGCAGATATGTATCGCACCCAACAGAGAGGTCGTCGCCACTCATGCATTTCAGGAGAGCAGACCCACAAGTTTAGGGCCTGTAACCCCCAAGTCCAAGCCACACATCACGATGTGGTTGAGATATTAATGACACTCAAACAGGCATGCTCCTCGGAATACCAAGGAGCGCAAGATGCGTTCAAAGATTCGATGATTCACTGAATTCTGCAATTCACATTACTTATCGCATTTC
+
GIIIHIIIIIIIIIIIIIIHIIIIIIHIIIIIIIIIIHIHIIIIIIIIIHHHHIIIIIIIIIIIIIHCGHIIIIIIIIIGIIIIIIIIIIIIIIIIIIIIIIIIIIIHHIIIIIIIGIHIIIIIIIIIIIIIIIIIIIIIIIIIHIIIIHHHIHHHIIHHIIIHHIIIHIHIIIIIIIIHIIIIIHIIIIIIHHIIIIHIIHIIIIIIIIIIIIIIIIIIIHHIHHIIIIIHHGIIGIIIIIIIIIIIHIIHHIIHIIIIIIIIIIHGIIIIIIIIIIIIIIHIIGIIIIIIIIIIIIIIIIIIIIIIIIIHHIIIIIHI
@HISEQ:711:H5NNWBCX2:2:1101:19513:26977:ATCTCGTA
TTAAGTTCAGCGGGTAGTCTTACCTGATCCGAGGTCGAACCTACGTTTCGTGAGAAACAGTTTAGGAACGGGCAATCATTATTTCAACTAGTATCACATTGTGCTGTGTCTTGGTCAAACTACGACGCCAACATGTTTAGATTATTGGATCACTCCAATAAATCAACGCAAGGCAAAGCCTTATGGTCTAAACGACGCTCGAACAGGTATGCCTCAAAGAATACTCTGAGGCGCAATGTGCGTTCAAAAATTCGATGATTCGCTGAATTCTGCAATTCACATTACTTATCGCATTTC
+
IIIIIICGHIIHHDHHIIEHIIIIIICH@GHIIIIIHIIIIIIIEC@GHHC@@EHEEGEH<FFHEHHCGECHEHHHCHHHIIHHEHIHHIIHHHGHHGHHIHIIHHIHHHHIHHHIIHGHIHIHGEGHEIIIIHHHIIHHIIIHIIHIIIIHHHHHIIHIIIHIIIIIIIIIGIIIIHHHHHIIIIIIIHIHGIIIHIIIIIIIIHIIIIIIIIIIHIIHHIIIIIIHGHIIGIHHIIIHIIIIHIIIIHHIIIIHIIIIIIIIIIIIIIHHGIIHIIIIIIIIHIIGIIIIIIIII
@HISEQ:711:H5NNWBCX2:2:1101:19780:26794:ATCTCGTA
TTAAGTTCAGCGGGTATTCCTACCTGATCCGAGGTCAACCTTAGAAAATTGGGGGTTTTACGGCTAGAATCCCTCCGAATCCCAGTGCGAGACGTTAGTTACTACGCAAAGGAGGCTCCGAGAGGGTCCGCCACTACCTTTAAGGGCCTACGTTTAACCGTAGGGCCCCAACACCAAGCAGAGCTTGAGGGTTGAAATGACGCTCGAACAGGCATGCCCGCCAGAATGCTGGCGGGCGCAATGTGCGTTCAAAGATTCGATGATTCACTGAATTCTGCAATTCACATTACTTATCGCATTTC
+
IIIIIIIIIIIIIIIIIIIIIIIIIIEHIIIIIIIHIIIHIIIIIIIIIIIIIIIIIIIIIIGIIIIHHIIIIIIIIHIIIIIHIIIIIIHIHIHIHIIIIIIIIIIIIIIHIIIIIIIIHIIIIIHHIIIIIIIIIIIIIIIIIIIHIHIIHHGHHIIIIIIIIIHIIIIIIIIIIIIIIIIHHIIIIIHIHIIIIIIIIIIIIIIIIIIIIIIHIGIIIIIIIIHIIIIIHHIHIIIIIHHEIGIHIIIIIIIIIIIIIIIIIIIIIIIIIIIIIIIIIHIIIIIIIIIIIIIIIIIIII
@HISEQ:711:H5NNWBCX2:2:1101:6570:27023:ATCTCGTA
TTAAGTTCAGCGGGTAGTCCCACCTGATTCGAGGTCAAAACAGAAGCCAAAACAGATTACAATCCGTCAAAGCCGAATTAGAAGCAATCCCAGATCAGAGTTGGCCATCTTTCCTTGGCCATTGAAAAGATGAGACTCGAGCGGTCAAGTTCATTTATCACGCTGAGCAGAACCAATTCCACACCACATCAGGATCAGCTAATGTTTTTAAGGCCAGCTGTTCCCAACGAATGGGCACAGCAAAGCCCAATTACCAAGTTTGAGACGGAAAACCATCCAAGCTTGAGGATTTCACGACACTCGAACAGGCGTGCTCCCCGGAATACCAGGGAGCGCAAGGTGCGTTCAAAGATTCGATGATTCACTGAATTCTGCAATTCACATTACTTATCGCATTTC
+
IIIIIIHIIIIIIIIIIIIIIHIIIIIIIIIIIIIIIHIIIIIIIIIIIIIIIIIIIIIIIIIIIIIFHHHIIIHIIIIIIIIIIIIIIGIIIIIIIIIGHHII1GHIIIIIIHIIIGIIIIIIIIIIIIIHIIIIIIIIIIIGIIIIIIIIIIIIIIIHIIIIIIIIIIIIIE@HIHIIIIHIIHHIHIIHIIIHIIIIIIIHIIIHHHIIIIIIIIIIIHGH?IIIIIIIIIHIIIIIIIIIIIIIIIIIIHEIIIHIIIIIIIIIIIIIHIHHFHIIIHIIGIIIIIIIIIIIIIIIIIIHHIIIIIIIIIHIIIIIIIIIIIIIIIIIIIIIIIIIGIIHGHIIIIIIIIIIIIIIIIIIIIIIIIIIIIIHHIIIIIIIIIIIIIIIIIIIIII
@HISEQ:711:H5NNWBCX2:2:1101:15732:27163:ATCTCGTA
TTAAGTTCAGCGGGTGGTCCTACCTGATTTGAGGTCAAGTTTATCAAAATCCAGCCCCCAGCTCCAGCAGCACGGCCCCTGATCGGATGCAGATATGTATCGCACCCAACAGAGAGGTCGTCGCCACTCATGCATTTCAGGAGAGCAGACCCACAAGTTTAGGGCCTGTAACCCCCAAGTCCAAGCCACACATCACGATGTGGTTGAGATATTAATGACACTCAAACAGGCATGCTCCTCGGAATACCAAGGAGCGCAAGATGCGTTCAAAGATTCGATGATTCACTGAATTCTGCAATTCACATTACTTATCGCATTTC
+
IIIIIIIIIIIIHIIHGGHHHIIIIIIIIIFHHFHEGEHHHIIIIIGHHIIIHGHGGHHIIGHHHHIDGHFCHHHIGHIHIIIHIGIIHHIIIIHHHHIHIIIIIGIIHGHHIIHIHHHHIHIIHDHIIHIIHFHFHGIIHIIGIIHHIIHIHHHBDHHIIHHHHHEHHHCCHHIIIIIHIGHIHHIIIIIIIHHFHHHHIHIHHHHHHIHHIHHHGHHCG1HIIHIHIHE@FHCEDHHIIHIIIHHHEGCEHIHIIIIIIHHGIIIHGIIHIHHHIIHGHIIHHHIIIIHCIIIIIHIIHIIIIHHHIIHHHGIIIIHH
@HISEQ:711:H5NNWBCX2:2:1101:16777:27247:ATCTCGTA
TTAAGTTCAGCGGGTATTCCTACCTGATCCGAGGTCAACCATTAAAATTGGGGGGTTTAGTGGCTGAGAGCTGCAACACCTAACCAAAGCGAGAAAAAAATTACTACGCTCAGAGGATATTACAGATCCGCCGTTGTATTTCAGGAACTACAATACAGTAGATTCCCAACACTAAGCTAGGCTTAAGGGTTGAAATGACGCTCGAACAGGCATGCCCACTAGAATACTAATGGGCGCAATGTGCGTTCAAAGATTCGATGATTCACTGAATTCTGCAATTCACATTACTTATCGCATTTC
+
HGHIIGHIGIIIHHHIHIIIHGIIIGIIGIHHHI<FEG?FEHEHHGEIIIHIIIGDIHDCHIHIGHHF?EHGIIHHFHHFDGHIIIHHHIIIIHIHIIIIHHIIHIFHHIFIGHGIHHHHHHHEDEEHHIGHIIIIIIIHHHHHFGHIIHHIIIHHIIHIIHCHEEGIIHIIIIHIHGHHHIEGHIIIIIIGIGHIIIHIIIIIHHIIIHIHIIHHIIIIIIIHHGHHHHHCHHHGIHHCIHIGIIIIGIIIHHHEGHIIHEHIHHHHIIHIIIHHIIHHGIIHEHHGFHHFIIIHHIGI
@HISEQ:711:H5NNWBCX2:2:1101:20556:27034:ATCTCGTA
TTAAGTTCAGCGGGTATCCCTACCTGATCCGAGGTCAACCTGAAAAAAATTGGGGGTTGCTGGCGAGCACACGACCGGACCTCCAGAGCGAGAAGAATTACTACGCTCGGAGCCGGACGGCACCGCCACTGACTTTAGGGCCCGCCGGGTCGGCGGGGCCCAATACCAAGCTGAGCTTGAGGGTTGTAATGACGCTCGGACAGGCATGCCCCCCGGAATACCAGGGGGCGCAATGTGCGTTCAAAGATTCGATGATTCACTGAATTCTGCAATTCACATTACTTATCGCATTTC
+
IIIIIGHIIIIIIIIIIIIIIIIIIIIIIIIIIHIIHIIIIIHIIIIIIIIIIIIIIIIIIIIIIIIFHIIIIHIIIIIIIIIIIIIIIIIIIIIHIIIIIIIIIIIIIIIIIIIHIIIHIHIIIIIIHIHIIHHHHHHIIIHHHIIIHHHHHIIHHIHIIHHIHIIIIHIHHHIIIIIIIIIIIIIIIIIIIIIIIIIIHIIIIIIHIHIIIIIIIIIIIIIIHFHIIIIIIIHHIIIIIIIIIIIIIIIIIIIIIIIIIIIIIIIIIIIIIIIIIIIIIIIIIIIIIHIIII
@HISEQ:711:H5NNWBCX2:2:1101:5523:27452:ATCTCGTA
TTAAGTTCAGCGGGTATCCCTACCTGATCCGAGGTCAAGAGTAAAAGTATAGGCTTACTGGACGCCAACGTTCAGGTCAAGGGGCGCAAAATGTGCTGCGCTCCGAGGCGAGTACGCCGGCTGCCAATCACTTTAAGGCGAGTCCCGCGTGGAAAACGGGGACAAACACCCAACACCAAGCAGTGCTTGAAGGTACAAATGACGCTCGAACAGGCATGCCCCATGGAATACCAAGGGGCGCAATGTGCGTTCAAAGATTCGATGATTCACTGAATTCTGCAATTCACACTACTTTTCGCATTTC
+
IIIIIIIIIIIIIIIIIIFHIIIIIIIIIIIIIIHIIHIIIIIIIIIIIGIIHIIIIIIIHGIGIIIHHIHIIIIIIIIIIIGIIHHHHIIIIHIIIGHHIIIIIIIIIIIIIHIIIIIIIIIIIIHHIIIIIIIIIHIIIIIIIIIIIIIIIIIIIIIHHIIIIIIHIIIIIIHIIHIHIIIIHIIIIIIIIIIIIIIIIIIIIIIIIIIIIIIIHHIIIIIIIIIIIIHHIHFCIIIIIIIHHHIHIHIIIIIIIIHIIIIIIIIIIHIIIIIIIIIHIIIIIIIIIHHIIIIHIGIIIHCI
@HISEQ:711:H5NNWBCX2:2:1101:6484:27319:ATCTCGTA
TTAAGTTCAGCGGGTGGTCCTACCTGATTTGAGGTCAAGTTTATCAAAATCCAGCCCCCAGCTCCAGCAGCACGGCCCCTGATCGGATGCAGATATGTATCGCACCCAACAGAGAGGTCGTCGCCACTCATGCATTTCAGGAGAGCAGACCCACAAGTTTAGGGCCTGTAACCCCCAAGTCCAAGCCACACATCACGATGTGGTTGAGATATTAATGACACTCAAACAGGCATGCTCCTCGGAATACCAAGGAGCGCAAGATGCGTTCAAAGATTCGATGATTCGCTGAATTCTGCAATTCACATTACTTATCGCATTTC
+
HHFHIIIIGIIIIHIIGIHIIIHIIIIIIIHHIIIIIC@DEHIIIIHIIIH@HCHEHIIIIHIIIG?DGHIIIIIHHHHIIIIHHCGHDEHEHHGIIIHIIIIIIIIHIIHIIGHHIHHHIIHHIIHIIHIHIIHHHIIHFHHIIIHHHHHIHIHHHHEIIGHIIIIHHIIIIGIIIIIIHHHHGEHHHEHIIIHGIIIIIIIHIIIHHHGIIIIIIHHHIIIIHIIHGHIIIIGIHHGHFGIIHIIIIIIIHHIIIIIIIHHIIIIHIIHHIIIIHIIIIIIIIIHIHIIIIIHGIIIIHFIIIGIIIIHIIHGIGIII
@HISEQ:711:H5NNWBCX2:2:1101:10600:27372:ATCTCGTA
TTAAGTTCAGCGGGTATTCCTACCTGATCCGAGGTCAACCATTAGAAAAATAGAGGCTTATGGCGATCGCCGCGGCACCTACAGAAGCGAGAAAAAATTACTACGCTTAGAGTGTGTCGTGACTCTGCCACTGATTTTAGAGAGTTATCTGCCAGGGACAGGTAAAGACTCTCAACGCTAAGCAACTAGGGCTTAAGGGTTGTAATGACGCTCGAACAGGCATGCCCACTAGAATACTAATGGGCGCAATGTGCGTTCAAAGATTCGATGATTCACTGAATTCTGCAATTCACATTACTTATCGCATTTC
+
HHGH@FHGHIHIGHHDHIHHIIIGIHI1@11CCCHHIHGHI?GE1DEHI1DD1GEHHIHEH?1<EEHE/<DCCCHG?CHIHEHHI?GC?HECGCEGHHHEHHHIHA@=GHCHHHDGHHHEEHHIIFHGEHHGHCFFHHHFFGGHGFEHHHD?FEHHIE@HHIHGHHED@FGHHHHGHECGHFFGFCIHEG?EFGHEGDGHEIHHFHHFFEHHGHHEHIIHHGHEEE?HIHHHIIIHHHGCHCHC<1FHG?EHGHHF1CCE@EECCC@IHCHECE@HG?CEIFHCEHHHHG@CCEIHIHDEGEECEEDHHC
@HISEQ:711:H5NNWBCX2:2:1101:11820:27428:ATCTCGTA
TTAAGTTCAGCGGGTAGTCCTACCTGATTTGAGATCAAACGTTCAAAGAGCTGTCCTCGCTGAGGAGAGACACGTTTATGAGCCCCAGCGAACCTCCATTGCTGAAGGTTACCTGGTGGAAAACCACAAGCGTAGATAGTTATCACACCTGTGACGCCACCAAACACTGGCAAGCTGATTCATTTAAGAGGAGCTGACATCAGGCCAACAAACCCCCATAGTCCAAGCTCATCGTGGCAAGCCACAAGAGTTGAGGTGTTCATGATACTCAAACAGGCATGCCCTTCGGAATAGCCAAAGGGCGCAAGGTGCGTTCAAAGATTCGATGATTCACTGAATTCTGCAATTCACATTACTTATCGCATTTC
+
IIFGHHHHIIIIIIIDHIIIHIIIIIIIIIIIIGIHGHIIIHHIIIIIHHIIIIIIIIIHIIIHEHIIIHIIIIIIIIIIIIIHIIIIIIIIIIIIIIIIIIIIIIIIHIGHHH?HHIIIIIIIIIIHIIGHIIIHIIIIIIIIIIIIHIIIIIIHIHHHHIIIIIHHHIHIIIHIIIIIIIIIIIIIHHIIIIIIIIIIIIIIIHIIIIIHIIIIHIHHIHHHGIIHHIIIHHHIHIIHEIFGIIGIIIIIIIIHHIIIHIIHIIIIIIHIIIIIIIHIHHIIHIIHIIIIIHEHHGCIIIIIHIIIIIIIIIIIIIIIIIIIIIIIIIIIIIIHGIIIIIIIIIIIIIIIIIIIIIIIIIIIIIGH
@HISEQ:711:H5NNWBCX2:2:1101:14264:27295:ATCTCGTA
TTAAGTTCAGCGGGTATTCCTACCTGATCCGAGGTCAACGTTCAGAAAGTCGGGGGTTTTACGGCGTGGCCGCGCCGCGCTCCAGTGCGAGTTGATAACTACTGCGCAGGGGAGGCTGCGGCGGGACCGCCACTGTATTTGGGGGACGGCGCCGCGCGGGGCGGGCCGATCCCCAACACCAGGCTCCGACCGCGCGAGGCGGAGGGATCCTGAGGGTTGAAATGACGCTCGGACAGGCATGCCCGCCAGAATGCTGGCGGGCGCAATGTGCGTTCAAAGATTCGATGATTCACTGAATTCTGCAATTCACACTACGTATCGCATTTC
+
IIIIIHIIIIIIHIIIIIIIIIIIIIIIIIIIIIGHHIIIIIIHHHHHHIIIIIHIHIGHIIIHIIIHHGIIIIIIIHIHIIHHIIIIIIIHHHHHHGIIHIIIIIIIIHHGCHIIIIIIIHIIIHHIIHIIIIEHHIIHFGHHIHDHIHIIIIIIHIHHHHHHHHHHHHIHHHHHIHHIGGHHHHHI8HHDHIIHHIHIHIHIIIHHHHHIIHIHIIIIIIHHGIIIIIIIIIIHGIIIIIIIIIIHIIIIIIIHHHCIIIHHIHHHEIHIIIIHHIIIIIIIIIIIIIIIIIIIIIIIIIIIIIIIIIIHHHIIHIIIIIHDIII
@HISEQ:711:H5NNWBCX2:2:1101:15368:27390:ATCTCGTA
TTAAGTTCAGCGGGTGGTCCTACCTGATTTGAGGTCAAGTTTATCAAAATCCAGCCCCCAGCTCCAGCAGCACGGCCCCTGATCGGATGCAGATATGTATCGCACCCAACAGAGAGGTCGTCACCACTCATGCATTTCAGGAGAGCAGACCCACAAGTTTAGGGCCTGTAACCCCCAAGTCCAAGCCACACATCACGATGTGGTTGAGATATTAATGACACTCAAACAGGCATGCTCCTCGGAATACCAAGGAGCGCAAGATGCGTTCAAAGATTCGATGATTCACTGAATTCTGCAATTCACATTACTTATCGCATTTC
+
IIIIIHIIHIIIIHIIIIIIIIIIIIIIIIIIIIIIIIIHHIIHHHIIIIIIGIIIIIIIIIIIIIHFHIIIIIIIIHIIIIIGIIIIIIIIIIIIIIIHIGIIIIIIIIIHIIIIIHHIIIIIIIIIIIIIIIHIHIIIIHHIHIHIIIIIIIIIIIIIHHHHHIIIIIIIIIIIIIIFIIIIIIIIIIIIIIIIIIHIIIIIIIIIIIIIIIIIIHHFHHGHHCIIIIHIIIIIIIIIIHIIIIIIIHIHIIIIIIIIIIIIIHIHIIHIIIIIIIIIHIIHHIIIIIIIIIIIIHIIIIHIIHHIIIIIIGIIIHII
@HISEQ:711:H5NNWBCX2:2:1101:16141:27270:ATCTCGTA
TTAAGTTCAGCGGGTATCCCTACCTGATCCGAGGTCAACCTTAAAAAAATTAGGGGTTGCTGGCAAGTAGACCTACCGGACTCAATCGCGAGGAGTATTACTACGCGTAGAGCCGATAGGCACCGCCACTGATTTTAGGAGCCGCGAAACCGCGAACCCCAATACCAAGCGAGAGCTTGAGTGGTTATAATGACGCTCGAACAGGCATGCCCCCCGGAATACCAGAGGGCGCAATGTGCGTTCAAAGATTCGATGATTCACTGAATTCTGCAATTCACATTACTTATCGCATTTC
+
IHIHHIIHIIIIIIIIHHIIHIHHHIIHHHIGHIIIIHIIIHIIIIII?HIIIIIHHHHHHHIIGIGDHHHIIHHIIHIHIGIIIHHIIIHHHHHHHIIIHIIEHIIIHIHIHHIHIIIIHIIIHHIIHHHHHHIGIIIGHIIIIIIIHHEHIIIIHHHIHIHHHHIHHHIIHIIHFHIIIIHIGHHHHHHHIGIIIIIIHHIHHHHIIHGHIIHHGIIHHHHIIEEHIHHHIIHHHGIIHHIIHIIIIHIHHHEIIIIIHHFIIIIIIIHHHHHHHIIIIHHFGHEFGIIHIGI
@HISEQ:711:H5NNWBCX2:2:1101:18670:27353:ATCTCGTA
TTAAGTTCAGCGGGTAATCCTACCTGATTTGGGGTTAAATTGGTCATAAGGATGAGGGGAACCACCCCCCCCATCAGTTATGAGCGAGCGAAACTTTCCGCAGCTGCACAACCACACTCAAGCATGAAAAGACTATCAATGCCAGAGAGGCGTGGGTGCCATGCAGATGTCACATCACTAATGTATTTCAGGGGAGCTGGGCTTTCTAAACAAAAGGCCAGCACACCCCAATTCCAAAAGAGAAAATCTGTGAAGATTCTCTTTTGAGGATTCAATCACACTCAAACAGGCATGCCCCTCGGAATACCAAGAGGCGCAAGGTGCGTTCAAAGATTCGATGATTCACGGAATTCTGCAATTCACATTACGTATCGCATTTC
+
IIIIIIIIIIIGIIIIIGHIIIIIHIIIIIIIIIHHHIIIIIIHIIIIHHIGGGIHHFHHHIFIIHHCHHIGHHHHIHIIIIHIHIIIHIHHHIHHIIIHIIHHIHIEHIIIIHIIIIIGIIHH?GIHIHGHIIIHIIIIGIHGIHIIHHHHHIGIFHH?GHHEHHFGHGHIIIIHIIIIIHIIIIGIHIEHIIIIIIHIIHHEHHIIIHIIIIIHHFFHHHIIIGIIIIIIIHIIIHIIIIIIIIIIIHHHEHGIIIIHGEIHIIIIIIIHIHHHIIIHHHIHIHIIIIIIIIIIHIHIIIIIIIIIIIHHIIIIIIIIIIIIIIIIIIIIHIHIIIIIIIIIIIIIIIIIIIIIIIIIIIIIIIIIIIIIIHHIIIII
@HISEQ:711:H5NNWBCX2:2:1101:4484:27707:ATCTCGTA
TTAAGTTCAGCGGGTATCCCTACCTGATCCGAGGTCAACCATAGAAAATTGGGGGTTGTTGGCCAGCATCCACCGGGACCCTATAGCGAGAGAAATTACTACGCTTAGAGCCAGATGGCGCCGCCACTGATTTTAAGGGCTGCCAGTTGGCAGGCCCCAACACCAAGCTGAGCTTGAGGGGTTATAATGACGCTCGAACAGGCATGCCCCCCGGAATACCAAGGGGCGCAATGTGCGTTCAAAGATTCGATGATTCACTGAATTCTGCAATTCACATTACTTATCGCATTTC
+
HHHHEDHHFH@CDHH?HH@CFCHHIG1CGEHHHIIHFHHHEHFH?FDCGE@GCD/EEHIIHHCFE@HFGHHHHHCCHHEHH@HHHCHIHDHHHGHEHHEHHHIHIIIIHGFHHHHEH?HHHHGHHHHFGHHCHGFGEHGHHHIIHGGHHHHHHHHHHHHEHHFHHHFHII@HHFHHEGHHGIGHIHGIHHHHIIIIHHHIIHHHGDHGHGEHFCHHHHEHHIHCIIGHCHC/DGIIIHHHIIIHHHHHIIIHFHHIHHEIHGH@IIHIHHHFHIHFFGHG@IIHHCHHHCHI
@HISEQ:711:H5NNWBCX2:2:1101:5512:27515:ATCTCGTA
TTAAGTTCAGCGGGTGGTCCTACCTGATTTGAGGTCAAGTTTATCAAATCCAACGACATATAAGCAGCCATGACCTTTCCCATCAGATGCAGATAATTATCACGCCTGACAGAGGTTTGACCACTCATGCATTTCAGGGGAGCAGACTACAAGCCCAGAGCCTGCATAACCCCCAAATCCAAGCCACACACACCATGGTGTGGGTTGAGATATTGACGACACTCAAACAGGCATGCTCCTCGGAATACCAAGGAGCGCAAGATGCGTTCAAAGATTCGATGATTCACTGAATTCTGCAATTCACATTACTTATCGCATTTC
+
IIIIIHHIIIIIIIIIIIIIIIIIIIHIIIIIIIIIHIIHIIIIIIIIIIIIIIIIIIIIHGHHHIHGHIIIIIIIIIIIHIIGHIIIHIIIIIIHHIIIHIIIIIIIIIIIIIIIIHHIIIIIHIIHIIIIIIIIIIIIIIIIIIIIIIIIIIIIIIGIIIIIIIIIIIIIIIIIHIIIIIHIIIIIIIIIIIIIIIIIIIIIIIIIIIIIIHIIIIIIIIHIIIHIIIIIHIHHHIIIIHHIHIIIIIIIHIIIIIIIIHHHHIIHIIIIIIIHIIIIHIIIIIIGIIIHEIIIIIIIIIIIIHIIIIIIHIIIIIHHI
@HISEQ:711:H5NNWBCX2:2:1101:6571:27646:ATCTCGTA
TTAAGTTCAGCGGGTTTTCTTGCCCGATTTCAGACCAAGTTATCAGACGACGTACTGTTGCCCAGCACACCGCCTGTCAAAGACTTGTAGACACGCCCAACAACAGGAATGACAAAAGGCCCACCAAAGAGAAATAGATGTATCTGTTGCACTTTGGAGAGCCAATAGATGTTCCTATCGGAGCACATACAATCATATTTAGACAATTGCAAAGAAAATGTTACAATGTATCCAGATCCACTTACTTCCGGGTTTCCACCACAGGGGTAGGGGCCCAGCAGGCAGTGAGATTTAAATGATTCTGCAACGGGCATGCTCCCCGGAATACCAGGACGCGCAATGTGCGTTCAAAGATTCGATGATTCACTGAATTCTGCAATTCACATTACGTATCGCATTTC
+
IH@GCGFCG@HICDHHICE@HGIHEEDII@CH@G@H1GHHIHHFFHHIIIIHHHIFHFHEH@<C@F1DEHEC<CGCCGHHIIF?F?GHFEHHIIHHH<GCHCGEE@111<@1@CGGFG@0FEH0<CGEEHHFHFCCGHHHHHHEHHHHGFHIIDF?:FEHIEEG/DD@@GHAB.BF88GEEH-EHHIFGE8FHIIIIIHHE7GEHIGE-FHGHEH?BBB.B.B8.6..B6....8.FH@AB.7.?5E?,68868AB.:.:.D8;.EED.?E</@@@FEC<//G?HCG@GHHC</HHIHGC<<000</C<1HF1F0E?C</<11<D1<11<<///C<11C<</DE?@EC@EIHEHGFHHD1D1FEF<1FHHF1HF1@<1FC1@GHC@EG</<1=C1G<E?HC
@HISEQ:711:H5NNWBCX2:2:1101:8119:27697:ATCTCGTA
TTAAGTTCAGCGGGTATCCCTACCTGATCCGAGGTCAAACCTTTCTAAGATTTTAGGTTAGACCGGTGAACCGCACAATGAACCATCTAAAGCGAGAGAGAGTCTACTACGCTTGAGGCCATCGTGGCACCGCCACTGATTTTCAGGCATGCCCTAAACCCCCTTGTAGGGGGGGAGGGGCAAACACCCAACACCAAGCTGAGCTTGAGATTTTTACAATGACGCTCGAACAGGCATGCCCCTAGGAATGCCCAGGGGCGCAATGTGCGTTCAAAGATTCGATGATTCACTGAAAATCTGCAATTCACATTACTTATCGCATTTC
+
IIIHIIIIIIIIIIIIIIIIIIIIIIIIIIIIIIIIIIIIIIIIIIIIIHIIIIIIIIIIIIHIIIICEHIIIIIIIIIIIIIIIIIIIIIIIIGHIIIIIIIHIIHIIIHIIIIIIIIIIIIIIIIIIGIIIIIIIIIIIIIIIIIIIIIGIHHHCIHHHIIIIIIIIIIIIIIIIIGIHHIIIIIHIIIIIHIIHIIIIIIIHHIIIHIIHHIIHGIIIHIIHHIIIIIIIIIIIHIIHIIIGIIIHIIHIIIIFHIIIIIIIHIIHIIIIHIIIIHIIIIIIIGIIIIIIIIIHIHHHIHIIIIIIIIIIIIIIIIIIIIHI
@HISEQ:711:H5NNWBCX2:2:1101:9471:27729:ATCTCGTA
TTAAGTTCAGCGGGTATCCCTACCTGATCCGAGGTCAAAAGTGAAAAAGGCTTGTGGAAGCGGGCGTATAGCTTTGAATCGCGACTTGTGCTGCGCTTCAAAACCAAACACTGGCTGCCAATTACTTTAAGGCGAGTCCCTCAGGACAAACACCCAACACCAAGCAAAGCTTGAAGGTACAAATGACGCTCGAACAGGCATGCCCCATGGAATACCAAGGGGCGCAATGTGCGTTCAAAGATTCGATGATTCACTGAATTCTGCAATTCACACTACTTATCGCATTTC
+
IICHHEHIIIGHHIIIHIIIIIIIIIIIIHHIIIIIIFHIHIIIIIIHIIIHHHHIIHHHGDHIHIICGHHIIIHHHHHHIIIIIIHIIIIHIHHIIIIIIIIIIIIIHIIHHHHIIIHIIIIIIIHIIIHHHGIHGHIIHIIFHHHIHHHIHHHIGHEIHHHHHIIIHEGGIIHHHHGFHIHIIIIIIIIIHHGIHHIIIIIHHIIIHIIHHHIIIHHHIIIIHHHC?DIHHIIIIIIIIIIIFIIIIHHHIIIGIHIHIIIIIHHEEEFHHGDGHCHGIHHHHCIH
@HISEQ:711:H5NNWBCX2:2:1101:11279:27598:ATCTCGTA
TTAAGTTCAGCGGGTAATCCTACCTGATTTGAGATCAAACGTTCAAAAAGCTGTCCTCGCTGAGGAGGGACATTTGTGAGCTCCAGAGAACCTTCATCGCTGAAGGCTATATGGTGGGAACCACAAGCGTAGATATTTATCACACCTGTGATGCCACCAAACACTGGCAAGCTGATCTATTTGAGAGGAGCCAACCATAGGCCAGCAAGACCCCCAAAGTCCAAGCCCATCACGGTAAACCATGAGGAGTTGAGGTGTTCATGATACTCAAACAGGCATGCCCTTCAGAATAGCCAAAGGGCGCAAGGTGCGTTCAAAGATTCGATGATTCACTGAATTCTGCAATTCACATTACTTATCGCATTTC
+
IIIFHHHIIIIIHIIIIIIHIIIIIIHIIHIH?GHIIIIGIHIIIIIIIIIIIIIIIGIIHIIGIIIGHHIIIIHIIGHIIIIIIIIIIIIIHHHIIHGGHHIIIGIIHIHHHHIHIGIHIIHIIIIIIIIIIHHHIIIIHIIIIIIGIIHHHHIIIGHHHIHHIHHIIIIHIIIHGHIEHHIHIIIIIIIIIHHIIIIIHHIIIIIIHIHIHGEHDCHGDIIHIIHIIIIIIGEIIHHIHIHHFHHIHHHHHIHHHCEIHIIHEHHIIHIHHIIHIIIIIIIIIIIHIIFHHHHHGHCHHIIIIHIIIIHIIHIIIIHHIIIHIIIIHHHGHGHHIHHHIGIIHIIIIIIIIIIHHGFHHIIHHCH
@HISEQ:711:H5NNWBCX2:2:1101:12377:27523:ATCTCGTA
TTAAGTTCAGCGGGTAGTCCCACCCGATCTGAGGTCAAATTGTCAAGATTGTCCGAAGACGGTTCGCAGCGCACTTCCATAGCTCGAGGGCGCGCCTCCGGAGAGGCTGATCAGCGAAGATACCTATCACGCTGTCTACACCGACGGGCGGGGCACACTGAGACATTTGAGACGAGCCGCATTTGACACGGCAGCATCCAAGTCCACTCCGAAAAAATAAATTTCCGGGGTGAGATTACAATGACACTCAAACGGGTGTACCCTTCGGAATACCAAAGGGTGCAAGGTGCGTTCGAAGATTCGATGATTCACTGAATTCTGCAATTCACATTACTTATCGCATTTC
+
IIIIIIHHIIIIGHEHHHHHHIIIIHHIHHGCFDCFGHHIIIIHIIIIIHHHIHHIII=GHEGGHCHEHHHDHGIGIHHEHIHHHHIHHHIGHHHIIIIHIHIGHIIGHHHGIHIIIIIIIIIIGIHIIIIIIHIIIIIIHGIIHDHDHFEHHIHIHHIECHHHHHIGHIIIIIGIIDHIIIHIGIHCHIIHHGAHEIIHHHFHHHHFHIIHGHDGHEEHEDEC.HIIHIIHHEIHEGHGIIIIIHHEIHHEHG?IIHIIHDHDHGIIHFCHHHEHHGHGIIIHHHHDDHHHHHHHIIIIHHIGHHHHHHHHIIIHCHEIHFHHHIHIIHHHIIHEEHGIHHC<HH
@HISEQ:711:H5NNWBCX2:2:1101:13715:27721:ATCTCGTA
TTAAGTTCAGCGGGTATCCCTACCTGATCCGAGGTCAACCATAGAAAAATTGGGGTTTTGGCAGAAGCACACCGAGAACCTGTAACGAGAGATATTACTACGTTCAGGACCCAGCGGCGCCGCCACTGATTTTAGAGCCTGCCATTGCTGACATGGACTCAATACCAAGCAGAGCTTGAGGGTTGAAATGACGCTCGAACAGGCATGCCCCCCGGAATACCAAGGGGCGCAATGTGCGTTCAAAGATTCGATGATTCACTGAATTCTGCAATTCACATTACTTATCGCATTTC
+
IHIIHHHIIHGIHIIIIIIIIIIIIIHIIHIIIIIIIIIIIIIIIHIIIIIHIIIHHIHIIIIIIHHHHIHIEHIHHIHIIIIHIIIEHIIHIIIIIIIIIIHHIHIIIIIIIIIIIIIIIIIIIIIIHIHHIIIIIIHHIIIIHIIIIIIIIIIIIHIIIIIIIHGHIIIIIIIIIIIIIIIIIIHHIIIIIIIIIIIIIIIIIIIIIIIIIIIIIIIIIIIIHIIIIHIIIIIIIIHHIHIIIIHIIIIIIIIIHHHIIIIIHHHHFHIIIIIIIIIIIIIIIIGIIIHII
@HISEQ:711:H5NNWBCX2:2:1101:20534:27658:ATCTCGTA
TTAAGTTCAGCGGGTAATCCTACCTGATTTGAGGTTAAATTGGTCATAAGGATGAGGGGAACCACCCCCCCCATCAGTTATGAGCGAGCGAAACTTTCCGCAGCTGCACAACCACACTCAAGCATGAAAAGACTATCAATGCCAGAGAGGCGTGGGTGCCATGCAGATGTCACATCACTAATGTATTTCAGGGGAGCTGGGCTTTCTAAACAAAAGGCCAGCACACCCCAATTCCAAAAGAGAAAATCTGTGAAGATTCTCTTTTGAGGATTCAATCACACTCAAACAGGCATGCCCCTCGGAATACCAAGAGGCGCAAGGTGCGTTCAAAGATTCGATGATTCACGGAATTCTGCAATTCACATTACGTATCGCATTTC
+
IIIIIIIIIIIIIHIIIIIIIIIIIIHHIIIHHIHIHIIIIIIIIIIIIHIIIIIIIIIIHIIIIIIHIIIIIIIIIIHHIIHIIIHIIIHIIIIIIIIIIIIIIIIIIIHIIIIIIIIIIIIIIIIIIIHIIIIIIIHHFGHIIHHHIIIIIHIHHHIIIIIIIIIHHHHHIIIIIIIIIIIIIGIIIHIFHHHIIIIHIIIIIHIIIIIIIIIHHHIIGIHIHIGHIHHIHDIIIIIIIIHIIIHIIIIIIIIIIHIIIIIHEIIIIIHIIIHIIIIIIIIIHIIIIGIIHIIIIIIIIIIIIIIIIIHHIIIHIIIIIIIGIIIIIIIIIIIIIIIIIIIIIHIIIIIIIIIIIIIGIIIIIIIIIIIIIIIIIIHI
@HISEQ:711:H5NNWBCX2:2:1101:2119:27992:ATCTCGTA
TTAAGTTCAGCGGGTATTCCTACCTGATCCGAGGTCAACCTTGAGAAGGGGGGTGTTTAACGGCAAGAACCCGCCGCACGTCCAAAGCGAGATGTATTACTACGCTCGGTGTGACAGCGAGCCCGCCACTGTTTTTCAGGGCCTGCGGCAGCCGCAGGGCCCCAACACAAGCCTGGGGCTTGATGGTTGAAATGACGCTCGAACAGGCATGCCCGCCAGAATACTGGCGGGCGCAATGTGCGTTCAAAGATTCGATGATTCACTGAATTCTGCAATTCACATTACTTATCGCATTTC
+
[truncated: 41,193,547 more chars]
