# Supplementary material for: The fungal community in non-rhizosphere soil of Panax ginseng are driven by different cultivation modes and increased cultivation periods
Source: PeerJ. 2020 Oct 15;8:e9930. doi: 10.7717/peerj.9930 (PMC7568858; doi:10.7717/peerj.9930)
Supplement: Supplemental Information 8 [file peerj-08-9930-s008.gz › S2-2.fq]

@HISEQ:711:H5NNWBCX2:2:1101:1552:2228:ATCTCGTA
TTAAGTTCAGCGGGTATCCCTACCTGATCCGAGGTCAACCTTAAGAAAGTATGGGGGTTTTGGCAAGTGGACCACCCGGACCTCCAGAGCGAGAAGTATTACTACGCTTGAAGCCAGATGGCACCGCCACTGATTTTAAGGCGCACCAGTACGATGGCACCCAATACCAAGCTGGGCTTGAGGGTTGAAATGACGCTCGAACAGGCATGCCCAGCGGAATACCGCTGGGCGCAATGTGCGTTCAAAGATTCGATGATTCACTGAATTCTGCAATTCACATTACTTATCGCATTTC
+
IIIIIIIIIIIIIIIIIIIIIIIIIIIIIIIIIIIIIIIIHHIIIGIIIIIIHIIIIIIIIHIIIIIHHIIIIIIIIIIIIIIIIIIIIIIIIIIIHIIIIIIIIIHIIIIIIIIIIIIIIHIIHIIIHIIIIIIIIIIIIIIIIIIIIIIIIIHIIIIIHIIIIIIIHIIIHIIGIIIIIIIIIHIHIIIIIIIIIIIIIIIIIIIIIIIIIIHIIIIGIHIIIIHIIGIHHGCCCIIIIHIIIIIIHIIIIIIIIIIIIIIIIIIIIIIIIIIIIIIIIIIIIIIIIIIHIII
@HISEQ:711:H5NNWBCX2:2:1101:10170:2125:ATCTCGTA
TTAAGTTCAGCGGGTATCCCTACCTGATCCGAGGTCAACCTTAAAAAAATTAGGGGTTGCTGGCAAGTAGACCTACCGGACTCAATCGCGAGGAGTATTACTACGCGTAGAGCCGACAGGCACCGCCACTGATTTTAGGGGCCGCGAAACCGCGAACCCCAATACCAAGCGAGAGCTTGAGTGGTTATAATGACGCTCGAACAGGCATGCCCCCCGGAATACCAGAGGGCGCAATGTGCGTTCAAAGATTCGATGATTCACTGAATTCTGCAATTCACATTACTTATCGCATTTC
+
IIIIIIIIIIIIIIIIIIIIIIIIIIHIIIIIIIIIIIIIIIIIIIIIIIIIIIIIIIIIIIIIIIIHIHHIIIIIIIIIIIIIIIIHIIIIIIIIIIIIIIIIIIIIIIIHIIHIIIIIIIIIIIIIIIIIIIIIIIIIIIIIIIIIIIIIIIIIIIIIIIIIIIIIIIIHIIIIIIIIIIIIIIHHIIIIHIIIIIIIIIIIIIIIIIIHIIIIIIIIIHIIHIHIIIIIIIIHHIIIIIHHHIIIIHIIIIIIIIIIIIIIIIIIIIIIIIIIIIIIIIIIIIIIIIIIIII
@HISEQ:711:H5NNWBCX2:2:1101:1554:2491:ATCTCGTA
TTAAGTTCAGCGGGTATCCCTACCTGATGCGAGGGCAACCTTAGAAATGGGGTTGGTTTACGGCGTAGCCTCCCGAACACCCTTTAGCGAATAGTTTCCACAACGCTTAGGGGACAGAAGACCCAGCCGGTCGATTTGAGGCACGCGGCGGACCGCGTTGCCCAATACCAAGCGAGGCTTGAGTGGTGAAATGACGCTCGAACAGGCATGCCCCCCGGAATACCAGGGGGCGCAATGTGCGTTCAAAGATTCGATGATTCACTGAATTCTGCAATTCACATTACTTATCGCATTTC
+
@CC@<F1CFF1<?DE/FFECH1CD1C@@11CGHD/<1<111<1<1<1<<<1D/<</<1<CFGH/CC//1<1C1<CC/CEGE?@F@GGFG?CH@EFC81@<1E@<CB@B=FCEFG@EG@8D0<0D<DC=HIIHEHCHHF?HEDHDE/GD5??E<HCEEHFBBFGG8:@BHIHHEHIHGAGIHFHIHIHFHHHCFECGIIHHCFGDDE0?HHHC///?HFHHF1E@IHCCGEGC1HHHEE@CIHHHHHHHGG?GHHHIIIIIHIHF?GHCCG1HHEC1<<1GIHHCIHHHIHEHHE?/
@HISEQ:711:H5NNWBCX2:2:1101:8113:2409:ATCTCGTA
TTAAGTTCAGCGGGTATTCCTACCTGATCCGAGGTCAACCTTGGTGCCGCCGAAGCGGGCTTGTGGGGGGTTTAGAGGCAGGACGCCGAGGGCTCCCGATGCGAGGCGGATGCTACTGCGCAAAGGAGAGGGCCCTTCGGGTCCGCCACTGGTTTTAGGGGCCTGCCGTGGCAGATCCCCAACGCCGGGCCACAGGGGCTCGAGGGTTGAAACGACGCTCGGACAGGCATGCCTCCCAGGATACTGGAAGGCGCCATGTGCGTTCAAAGATTCGATGATTCACTGAATTCTGCAATTCACATTACATATCGCGTTTC
+
1<GHEIHECFHHH<C<<CDCGHEHI@?GC@GEDC<FHEHHII?F<EFHH<HHHDC?FDHC?1/<CEE/CHDHIG@DFEC=@CGH?CEH?EC<EE1DE?0/D=DHIGDHIIIHE001DGHH/EH/<0DEH@DEDEHHI?CCCC<GD/F/DHHHFBBB/;AB:?EHHHHFIHHGEHEG?B.?:.8HDCEFHI<8GAHHHC7HEGCE@CGFE<0?DECIHHHE<CEHEF??EHC/<<11?EHHEGCCECGC0E@<GD1F<CHDIHHG1@C@EG1D<1@H?HHHEHC1EGEHG@CCG<@<1<<11?EHHHCC<HF@EH<C/
@HISEQ:711:H5NNWBCX2:2:1101:12917:2335:ATCTCGTA
TTAAGTTCAGCGGGTATCCCTACCTGATCCGAGGTCAACCTTAAGAAAGTATGGGGGTTTTGGCAAGTGGACCACCCGGACCTCCAGAGCGAGAAGTATTACTACGCTTGAAGCCAGATGGCACCGCCACTGATTTTAAGGCGCACCAGTACGATGGCACCCAATACCAAGCTGGGCTTGAGGGTTGAAATGACGCTCGAACAGGCATGCCCAGCGGAATACCACTGGGCGCAATGTGCGTTCAAAGATTCGATGATTCACTGAATTCTGCAATTCACATTACTTATCGCATTTC
+
IIIIIIIIIIIIIHHDHIIHIHIHIIIHIIIIIIIIIHHIIIHIIHIHGFHHHHHIIIIHIIIIIIIDGHHIIIIHHIHHIGIIIIIIIIHIIIIIHIGIIIIHHIIIIIIIIIIIIHIIIHIIIHIIIIIIIIIIIIIHHIIIHIIIHHIIIIIIIIHHIIIIIIIIIIIIHIIHIIIIIIIIHIIIIHIIIIIHIIIIIIIIHIIIIIIIIIIIIIIIIHFCIHCHGHIHIIIHHIIIIHIIIIIIIIIIIIIIIIIIIIIIIIIIIHIIIIIIIIIIIIIIIIIIIIHIIII
@HISEQ:711:H5NNWBCX2:2:1101:13232:2271:ATCTCGTA
TTAAGTTCAGCGGGTAGTCCTACCTGATTTGAGATCAGATTCATAAATGTATTTTTTTTTGTCTCAGTAAAGAGACGGTTGGAAGCAGATAAGCCACTAAATTGCCTGGCCACCGAAGTGTCCTCAGCGAATGACAATTATCACGCTGAGTAAGAACCAAGTTGGTATAATGGATCCAGCTAATATATTTCAGATGAGCCGAGGACTAGAGCACGGCATAAACATCCAAGTCCAAGACTGATTTCAAATAAATGAAAGGTCTTGATAGTTTCATGATACTCAAACAGGCATACCCTGTGGAAAACCAAAGGGTGCAAGGTGCGTTCAAAGATTCGATGATTCACTGAATTCTGCAATTCACATTACTTATCGCATTTC
+
CGHIIIIIIIGGIIHHIHIHHIIIIIEIIHIHHEFHHIIIHHIIIIIIIIIHIIIIIIIHHHHIGHIHHHIIIIHHGHHHHI@HGIIIIIIIIGHIIIIIIIHHIFEHHIIIIIIIIIIIHEHHIICEDHDCHHHIIHIIIIIIGFFHHE=FHFHHHHIGIHEHIHIHIHHHEFHEGC?6HHHHIIIHHHIHIGEHHGEIGIIIHHHGHHGHHHHCHIIHHHIIIIIHHH@CEIHIIHHHHFIIIIIIIIIIIIIIIHG@HIIIHIIIIIGIHIHIIIHHHHEIIIHHIIIIHFIIHGHHIHIIHIIIHGHCG?IIHHEIHGHIHHHIIHIIIIGIIIIIIFHHHHHHIIIIGGIIIIIIHIIIIHHIFHIIIIIHII
@HISEQ:711:H5NNWBCX2:2:1101:13803:2367:ATCTCGTA
TTAAGTTCAGCGGGTAGTCCTACCTGATTTGAGATCAGATTCATAAAAGTATTTTTTGTCTCAGTAAAGAGACGGTTGGAAGCAGATAAGCCACTAAATTGCCTGGCCACCGAAGTGTCCTCAGCGAATGACAATTATCACGCTGAGTAAGAACCAAGTTGGTATAATGGATCCAGCTAATATATTTCAGATGAGCCGAGGACTAGAGCACGGCATAAACATCCAAGTCCAAGACTGATTTCAAATAAATGAAAGGTCTTGATAGTTTCATGATACTCAAACAGGCATACCCTGTGGAAAACCAAAGGGTGCAAGGTGCGTTCAAAGATTCGATGATTCACTGAATTCTGCAATTCACATTACTTATCGCATTTC
+
HIIIIIIIFHHCHHDHDHHHHEHHHHHHIHH?HC1<CHE1C?GEHHFHECGHHFHHDCG<FHHHH?@FEHHEHGHIIHHHCG@@HHHHHIECHHHHFH?FHH@CFEHGHHH?HIIIIHECHFHCGHIII?HH?DEHH00CHHIHFH/=DHHGHHHECHDGHIHHAFFAEEHHCFGHAHHIFHHGIIHHEHHHHHIIGCCH7E?FHHHGGHHCEHEF<<///</ECD/?HHGFCFHHHHCEGHHG?GCC00C<1D1HC<1HIIHHEGCCCF?FE@F@CCHHHFF1C?EHHECIHHF1FHHHFF<11ECIHG1DC?EC?HEEG?HEHFDGEFC<HEH@@?HG?HHEHE@CF@?HHIIHHF?CHHHCGE0GIHIHHCH
@HISEQ:711:H5NNWBCX2:2:1101:14616:2400:ATCTCGTA
TTAAGTTCAGCGGGTATCCCTACCTGATCCGAGGTCAACCTGATAAAAATTGGGGGTTGTTGGCAAGTCACCACCGAGACTCTATAGCGAGAGAAATTACTACGCTCAGAGCTCAATAGCACCGCCACTGCGTTTAGAGGCTGCGAAACCGCAGGCCCCAAGACCAAGCCGAAGCTTGATGGGTTGAAATGACGCTCGAACAGGCATGCCCCGCGGAATACCACGGGGCGCAATGTGCGTTCAAAGATTCGATGATTCACTGAATTCTGCAATTCACATTACTTATCGCATTTC
+
HHIIHIIIIIIIIIIIIIIIIIIIIIHHHHIIHHHIIIIIHHHIHIIIHIIIIIIIIIIIIHHHHEHHIIIHIICHIHIIIIIIIIHHHHIIIIIIIIIHIIIIIIIIIIIIHHIIIIIIIIIIIHIIIIGIHIIIIIIIIIHIIIIIIIIIIIHHHHIHIIIIIHHHIHIIIIIHIIIIIIIIIIIIIIIIIIIIIIIIIIIHIIIIIIIIIIIIIIIHIHIIHEHIIIIIIHHHIIIIIHIIIIIIHHGIIIIIIHHGIIGGIIIIIIHIIIIIIHIIIIIHHHHIIIIIIH
@HISEQ:711:H5NNWBCX2:2:1101:3827:2605:ATCTCGTA
TTAAGTTCAGCGGGTAGTCCTACCTGATTTGAGATCAGATTCATAAATGTATTTTTTTTTGTCTCAGTAAAGAGACGGTTGGAAGCAGATAAGCCACTAAATTACCTGGCCACCGAAGTGTCCTCAGCGAATGACAATTATCACGCTGAGTAAGAACCAAGTTGGTATAATGGATCCAGCTAATATATTTCAGATGAGCCGAGGACTAGAGCACGGCATAAACATCCAAGTCCAAGACTGATTTCAAATAAATGAAAGGTCTTGATAGTTTCATGATACTCAAACAGGCATACCCTGTGGAAAACCAAAGGGTGCAAGGTGCGTTCAAAGATTCGATGATTCACTGAATTCTGCAATTCACATTACTTATCGCATTTC
+
IIIIIIIIIIIIHIIIIIIIIIIIIIIIIIIHIIIIIIIIIIIIIIIIIIIIIIIIIIIIHIHIIIIHIIIIGHHIGIIIIIIHIIIIIIIHIIIIIHIIIIIIGIICHIIHIIIIIIIIHIIIIIHIIIIHIIIIHIHHHFHIIIIIDHIHIGHHHIIEHHHHIIIIIHHIHHIIIHIHHIIIIIIIHIIHHIHIHHHHIEHHHHIIHCCHHHHHGIIIHHGHEHHGHIHIHFHG?HIHIHIHIIHHIIHHHIIIIHGEHHIIIHGIIIIIIIIIIIIIIIIIIIIIIIHIHHIIIHIIIIIHGHGIHEIIIIIIHHHIIGIIIIIIIIIIIIIIIIIIIIIIIIGIIIIIIIIIIIIIIIIIHHHIIIIIIIIHDI
@HISEQ:711:H5NNWBCX2:2:1101:7475:2623:ATCTCGTA
TTAAGTTCAGCGGGTATCCCTACCTGATCCGAGGTCAACCTTAAGAAAGTATGGGGGTTTTGGCAAGTGGACCACCCGGACCTCCAGAGCGAGAAGTATTACTACGCTTGAAGCCAGATGGCACCGCCACTGATTTTAAGGCGCACCAGTACGATGGCACCCAATACCAAGCTGGGCTTGAGGGTTGAAATGACGCTCGAACAGGCATGCCCAGCGGAATACCACTGGGCGCAATGTGCGTTCAAAGATTCGATGATTCACTGAATTCTGCAATTCACACTACTTATCGCATTTC
+
IIIIIHIIGHIIIDHHHHIIIIIIIIHHIHIIIIHHHHIHHIIGHHIEHIIIIGIIIIHIIIIIIIIGEHGHHIIIGHIIIIHIIIIIHGHIIHIIIHHIIIHIHIIIIIIIIHIIIHHHCHIHIIIHIIIIHIIIIIIHHIIIIIIIHHIIIIHHHIIIIIIIHIIIIIHHIHIHIIIIIIIHHHIIIIIIIIIHIGIIIIIIHIIIIIIIIIIIHFIIIIIIIHDHIIHHGHHHIIHIHIIIHIHHIIIIIIIIIIHIIIIFIIIIIHIIIIIIIIIIHHHHHIHHHIGHIII
@HISEQ:711:H5NNWBCX2:2:1101:11163:2566:ATCTCGTA
TTAAGTTCAGCGGGTATTCCTACCTGATCCGAGGTCAACTTTCAGAAGTGGGGTGTTTTACGGCATGGCCACCGCCGAGCTCCAGGCCGCGAGGTTGTGCTACTACGCGGAGGAGGGCTACAGCGAGACCGCCACTGAATTTCGGGGCCGGCAGCGCCCCCGGAGGGACGCCGCGCCGATCCCCAACGCCAGGCACTGGGGGCCTGAGGGTTGAAATGACGCTCGAACAGGCATGCCCGCCAGAATACTGGCGGGCGCAATGTGCGTTCAAAGATTCGATGATTCACTGAATTCTGCAATTCACATTACTTATCGCATTTC
+
HHEHHCHHHIIIIHCCFEHGGHHEHECHHHHIIHIHHHIIHIIIGEEHEHIIGHDCHHGHIEHDC/<<DHIIIGGHH/CH<GHH?GHHIIHHDCHHFHHHHHCGHIIIIHCDHHHHGFHHHHHIHHHHIHIIIHHHHIIIHHHHDHHHIHIIIHIHDHIIIHGHHHHHHIHHIIIIIHIGDHHIHHHHIHCEHHHEDIHHHFEIHIIIIIIIHGGGIHFEHGEIIIIIIIIHIIIIIIIHGHIIGIIIHHIDHIHHIIIHHECHIIIIHIIIIIIIIIIIIIHHIIIHEHGIIIIIHE@H?HIIIIIHIHCHIHCIIIIII
@HISEQ:711:H5NNWBCX2:2:1101:12890:2693:ATCTCGTA
TTAAGTTCAGCGGGTATCCCTACCTGATCCGAGGTCAACCTTAAGAAAGTATGGGGGTTTTGGCAAGTGGACCACCCGGACCTCCAGAGCGAGAAGTATTACTACGCTTGAAGCCAGATGGCACCGCCACTGATTTTAAGGCGCACCAGTACGATGGCACCCAATACCAAGCTGGGCTTGAGGGTTGAAATGACGCTCGAACAGGCATGCCCAGCGGAATACCACTGGGCGCAATGTGCGTTCAAAGATTCGATGATTCACTGAATTCTGCAATTCACATTACTTATCGCATTTC
+
IIIIIIIIIIIIIIIIIIIIIIIIIIHIHIIIIIIIHIHIIIIIIIIIIIIIIIIIIIIIIIGIIHIHIIIIIIIIIIIIIIIIIIIIIIIIIIIIIIIIIIIIIIIIIIIIIIIIIIIIIIIIIIIIIIIIIIIIIIIIIIIIIIIIIIIIIIIIIIIIIIIIIIIIIIIIIIIIIIIIIIIIIIIIIIIIIIIIIIIIIIIIIIIIIIIIIIIIIHIIIIIHHEDIIHIHIIIIIIIGIIIIIIIIIIIIIIIIIIIIIIIIIIIIIIIIIIIIIIIIIIIIIIHIIIIIIII
@HISEQ:711:H5NNWBCX2:2:1101:15000:2748:ATCTCGTA
TTAAGTTCAGCGGGTATCCCTACCTGATCCGAGGTCAAAAGTGGAAAAAGGCTTACTGGACGCAAGCGTTCTAGGCTGGAGACGCAAAATGTGCTGCGCTTCAATACCAAAACACTGGCTGCCAATTGCTTTAAGGCGAGTCCAAACACCAGGGAGTGGACAAACACCCAACACCAAGCAGAGCTTGAGGGTACAAATGACGCTCGAACAGGCATGCCCCATGGAATACCAAGGGGCGCAATGTGCGTTCAAAGATTCGATGATTCACTGAATTCTGCAATTCACACTACTTATCGCATTTC
+
IIHIIIIIIIGIIIIIIIHIIIIIIIIIIIIIGIIHIIIIIHIIIIIIIHEHHIHIIIHIIIGHHIIGHIIEHIIIIIIHIIIIIIHIIIIIIIHHIIHHICEHHHIHHIHIIIIIHIIIIIIHIIHIHIIIEHHHFHIIEIIIIIIIHHIIIGHEHHIIIIIHIGHHHHHHHIIHHIIIIIHIIIHHHHHIIIHHHHHEIHIHIIIGHIHHHIIIIIIGIIIIIHHEHIIIHFIIIHHHHECCGHGHEIIIIIHIIHIIIHIIIIIIIIHHHIIIIHIIHIIIIIHHHHHHECHHIIIIIH
@HISEQ:711:H5NNWBCX2:2:1101:16449:2702:ATCTCGTA
TTAAGTTCAGCGGGTGTTCTTGCCTGAACTCAGGTCGAAAAGGGTGTTCGCACGGCCGCCCCGCTAAGGGCGACCGACGATTCCTGCCGGCTTCCAGCAAGGCTCCGGGCGAACAGCGGCATGCGCCCTTGCGGGTCACCTACCAGACTGTTTTCCCATGCGGGTCCTTGCTCGAGCCTCTGGTCTTCAGCGGACCCGGTCGTTGCCGACCGGGACTGCCAGGTCCACGCCTCCCGATTGGGAGGGTGAGGGTAAAGCCGACGCTGAGGCAGACATACTCTTGGCCGGAGCCTCGAGTGCAATTTGCGTTCAAAGATTCGATGATTCACATTATCTGCAATTCACACTACGTATCGCATTTC
+
IIIIIIIIHIIIIIIIIIIIIIIIIIIIIIIIIIIIHHIIHIGFHGHIIFHHHDHIIIIIIIIIIIIGHEHIIIIIIIIIIIIGGGHIIHIIIIIHIIIEHEHHIIIIIIIIIIIIIIIIIIHIIIIIIIIHHCHIIHIIHIIIIIHHHIHIIHHIIIIIIIIIIIIIIIIIIHHIIIIIIGHHHHHIIIHHHHHIIIIIIIHGIIIHHIIIIIHIIHIIIIIIIIIIIIIHHHHIIIIHHHIIHIIIIIIIIIIIIHIIHIIHHIIIIIIIIIIIHFHHHIIIIIIIIIIIHEIIIIIIIIIIIHIIHEIIIIIIIIIIIIIIIIIIIIIIIHIIIIIIIIIHHHHIHHGIIIHIIIIIII
@HISEQ:711:H5NNWBCX2:2:1101:17140:2652:ATCTCGTA
TTAAGTTCAGCGGGTAGCCTTACTTGATTTGAGATCGGTACGTCAAGTCATGGTGTCCACCAAGACCGCAAGCAGCAGCCCGGTGCACGTTCCTCTGTTCCTGCGCTGCCAAGAGACAGCCAAGTCCAATCACCCTGTCAGATAACCAAACTTGATGGACGTTATCCCAAGTTGGCTCCCAGACTTGCATCCGGGCGAGACCTGACATATTGGAGCAGGAGCATACATTTAGAAGCAAGAACGATCGCTCGCTCTAGGCCTCAAGTCCACCCAGGATTGGGTGAGAGCATAGACGATACTCAAACAAGTATACCCAAGGGTCAAGCCCAAGGGTGCAAGTTGCGTTCAAAGATTAAATGATTCGCGAAGATTGCAAGTCATAACACATTTCGCGTTTG
+
IHHGHHIIHHIIIHHGHHGIIIIIIHEEHIIIGHIIIHIHHHIHIIIHIIIHIHHIIIIIIIIIHIICHDHHIIIIIIGHFHGHIHIIIIIIIHHHIIIIIIHHHIHIIIIGHGHIIIIHHIIIIGHHHIIIIIIIHHHIIIIIHIHIIGHIGIHIHHIIHHHHIEHIIIIIGGIIIIIHIIIHHIIIIHHHIIHIIIHIIIIIHIHGHHHHIIHIIHEIIIIHHGHHEHHGGIIIIIIHHHHIHHIHDIHEHIHIIIIHHHHEHHGIIIHIHECHHHIHIIIIIIIIIIIIIIIIIIHIHHHFGIHIHIIIIIHHIIHIIHIIHHHHHDHIGIHIIHIIIHGIIHHIIIHHFHHIIIIIHIIIIIIIIHHIIIIIHGIIIHGHHHHCIIIGIIIGII
@HISEQ:711:H5NNWBCX2:2:1101:19987:2704:ATCTCGTA
TTAAGTTCAGCGGGTATTCCTACCTGATCCGAGGTCAACTTTCAGAAGTGGGGTGTTTAACGGCATGGCCACCGCCGCGTTCCAACTGCGAGGTTGTGCTACTACGCAGAGGAGGACTACAGCGAGACCGCCACTAGATTTCGGGGCCGGCGGCCTTGCGAGAAGGCTGGGCCGATCCCCAACACCAGGCACTGGGGGCCTGAGGGTTGAAATGACGCTCGAACAGGCATGCCCGCCAGAATACTGGCGGGCGCAATGTGCGTTCAAAGATTCGATGATTCACTGAATTCTGCAATTCACATTACTTATCGCATTTC
+
IIIIHHHHIIIIIIIHHIIIIIIIIIHHHIIIIIIHIIIHHHHIIIIIIIIIHHHIIIIIIIIIIIIHIIIIIIHHIIIIIIFHIIIIIIIHIIHHHIIIIIIIHIIIIHIIIIHHHHIIIIIIIIIIIIIIIIIIIHHIIIHIIIIHHHIIIIIIIIIIIIHHIIIIIHIIIIIIIIIIIHIIIIIIHIIIIIIHIIIIIIIIIIIIIIIHIIIIIIIIHHIIIIHIHHGGIIIHHIIIHIIIIHIHEHIIIIIHHEEIIHGHIIIIHHFIIIIIIIHGIIIIIIIIIIIIIHHGIIIIHHIHIIHIHIIGIIIII
@HISEQ:711:H5NNWBCX2:2:1101:21171:2709:ATCTCGTA
TTAAGTTCAGCGGGTATCCCTACCTGATCCGAGGTCAATCATGAAAAAATTTGGGGTTCTGGCAGGACACCACCGGGACTCTGTCGCGAGGAGTATTACTACGCGTAGAGCCAGATGGCACCGCCACTGCTTTTAAGGGCTGCCCTGTGACGGGCAGGCCCCAACACCAAGCTGAGCTTGAGGGGTGATAATGACGCTCGAACAGGCATGCCCCCCGGAATACCAAGGGGCGCAATGTGCGTTCAAAGATTCGATGATTCACTGAATTCTGCAATTCACATTACTTATCGCATTTC
+
IIIHIEHIHIIIIGHIIIIIIIIIIIIIIIIIIIHIIIEHHCFHHIHHHHGHIIIIIHIIIGIHIIIGHIIHHHDHIIICHHHHIHHIIIIHH@FEHHHEHIIIIIIIIIIIIIHCHHIHHIHIIIIHHHEHHHHHHIIFIHHHGIHHHHIHHHIHIIIIHHIIDBHHHIIHHGFHIHIIIIIIIHIHHGIHGHIHIIIIHHIIIIIEIIHHHHGIIHIHFIHIHIHCIIIHHEEECCIIIIIHHHCC@HGIHHG?EHHHFIFHFCHIIIIIHHHHHCECHHIIIHGGIHIHIIII
@HISEQ:711:H5NNWBCX2:2:1101:6359:2837:ATCTCGTA
TTAAGTTCAGCGGGTATCCCTACCTGATCCGAGGTCAAAAGTGGAAAAAGGCTTACTGGACGCAAGCGTTCTAGGCTGGAGACGCAAAATGTGCTGCGCTTCAATACCAAAACACTGGCTGCCAATTGCTTTAAGGCGAGTCCAGACACCAGGGAGTGGACAAACACCCAACACCAAGCAGAGCTTGAGGGTACAAATGACGCTCGAACAGGCATGCCCCATGGAATACCAAGGGGCGCAATGTGCGTTCAAAGATTCGATGATTCACTGAATTCTGCAATTCACACTACTTATCGCATTTC
+
IIIFFEHHIHIIIIHHHHHIIIHIIIIIIIIGIIHHIIHGIHHIIIIIIIHHHIIIIHGIIIHHHCHDEEHHHGHIIIIIIIHGIIHGHHIIIHIIIIIIIIIIIIIIHHHIIIIIIIIIIIIIIIIIIIIIIIIHIHHIHIIIIIIIIIIIIIIIIIIIIIIIIIIIIIIIIIIIIHIIIIIIIIIIIIIHHHHHIIHIIIIIIIIIIIIIIIIIHIHGIIIIIIIHHHIIIIIHHHHGHHIIIGGIIIIIIIIIIHGHIHIHIIIHIIIIIIIIHGHIIIHHHGIHFIHHEGIIIIIIII
@HISEQ:711:H5NNWBCX2:2:1101:8327:2917:ATCTCGTA
TTAAGTTCAGCGGGTATCCCTACCTGATCCGAGGTCAACCTTGTGAAAGATTTAACGGCCGCGACCGCCCGCGCTCCGAAGCGATTAATGAAATCACAACGCTTAGAGACGGACAGCTCAGCCGGAGACTTTGAGGCGCGCGGAACACCGCGGCGCCCAATACCAAGCGAGGCTTGAGTGGTGAAATGACGCTCGAACAGGCATGCCCCTCGGAATACCAAGGGGCGCAATGTGCGTTCAAAGATTCGATGATTCACTGAATTCTGCAATTCACATTACTTATCACATTTC
+
IHGHHIIGHH?FDHCEGHF@G@HHHEHEG1DHHGHHHIIEH?CFHIIIC@EHHE@CCH<CHHCHHIIHHHHHHIHHHHHEHIGFHIIGIIHHHHIIHHHHHCHHH@GG?GEHGDHHHHIIIICHEHHHFIIHDCEHHIGIGC??EEECDEHIHHDHHHHHGHG?FGHGC=/CDGCEHEHHHD8EB@EFFFGHHEHHIHFEFHII?BG6CAG?=><A<111@</0/CG1G@IECC<11D<<<<01<1<1<1@C<<FD<1EC?HG<11CHD1HHD<<1D<<<11<11<1/HDC
@HISEQ:711:H5NNWBCX2:2:1101:9973:2989:ATCTCGTA
TTAAGTTCAGCGGGTATCCCTACCTGATCCGAGGTCAACCTGAGAAAGATTGAGGGGGGTCGCCGGCGGGCGCCGGCCGGGCCTACGGAGCGGGTGACGAAGCCCCATACGCTCGAGGACCGGACGCGGTGCCGCCGCTGCCTTTCGGGCCCGCCCCCCGGAGCCGGGGGGCGGGGCCCAACACACAAGCCGTGCTTGAGGGCAGCAATGACGCTCGGACAGGCATGCCCCCCGGAATACCAGGGGGCGCAATGTGCGTTCAAAGATTCGATGATTCACTGAATTCTGCAATTCACATTACTTATCGCATTTC
+
HIHIIIIIHGGDHHHHIIIIIIIIHIIHHHIIIIEHIIIIHHIHIIIHGHHHHEHIIIIIIHIIDHIHHIDHHDHDHIHIHIIIIHIGEHGGHHEHHHIEHHIHIIHIIIHHIIIIIGIGHIHHHGHIHIHHIIIDHHIIHIHIIHHHHHIIHHHHIHIHIE??EIIIIIHHHHIH?EHIHIHFCHHHIHHIGIHHHHEHIIIHH?HGHIGHIHIHHIHHIIHHIIIIHHHCIIIIIHHHHHIHCHDEHGHHDHHHHHHCIHIIIIIHIIIIIIIHGIIHIHIIIIIHFHIIIHHGHIHIIIIIHIGIIIHHI
@HISEQ:711:H5NNWBCX2:2:1101:10797:2855:ATCTCGTA
TTAAGTTCAGCGGGTATTCCTACCTGATCCGAGATCAACCATTAAAAAAGTGCCCTGCCCTCGTGAGAGGAGAGGTGCGGTTTATGGCCGTCGACCACTGCGTTCATACAAGCGAGATAAAGATTACTACGCTCAGAGCACAGAGGACTCCGCCACTGGTTTTGAGGAGCTGCGGTTTAGTGCAGTCTCCCAACACTAAGCTAGGCTTAAGGGTTGAAATGACGCTCGAACAGGCATGCCCACTAGAATACTAATGGGCGCAATGTGCGTTCAAAGATTCGATGATTCACTGAATTCTGCAATTCACATTACTTATCGCATTTC
+
IIIIIHIIIIIIIHIIIIIIIIIIIEHIIIGCC/DGHHHIIIHIIHHI<HGHFHHHIGFHIIIFHHDHHIIHHHIIHIIGGHIIIHHIIIHIIHHIIIIIIIIIIIIIIIIHIIIHHIIIIIIIHIIHHHHHIIIIIIIIIHIHIIHHIIHHIIIIIIHHIHIIIHIIHIHEHIIHIHHHIIIIIIIHIGHHHIHHIIIIIIIIIIIIIIIIIIIIIHIHIHIIHGIIIIIHIIHHHHCHCHGHHHGGGIHIIHGCCD=?GHEDHHFGIIIIHHGHHHEHGGHGHIIIIIHIHIIHIHGHGHGHIHIIIHIIGIIIIIHCIHGI
@HISEQ:711:H5NNWBCX2:2:1101:15049:2753:ATCTCGTA
TTAAGTTCAGCGGGTAATCTTGTCTAATTTGAGATCTTTAAATGTACTCGTGAAGGCGGGTAACTCGAGGTCGTTTGTATGCAGGGCTATCACCAAGTCAAAAGTCGTAACCATGACTGATGTATGCCACTGCCGACCAAGGCAGAGCCACAATCACTAAATGAGTGCTCTAGGGGCTATCAACTCCCGTTAAAGCGAGCACTCTCTACGAATCCATTTCAAGCAGCACTCTGCCAAGCCGACAATGACGCCGGTCGAGGACTAACCAAGTGACTGCTCAAGTCCACACTCGAAAGCATGATAATGGGGTACAGATACTCAAACAGACATACTGCCTCGAGGACAGTGCAATGTGCGTTCAAAGATTTGATGATTCACGAATTATGCAATTCACATTACATTTCGCAATTC
+
IIIIIHIIIIIGIIHIIIIIIIIIIIIIIIHIIIIIIIIHHHIIIIIHHHIIGHIIHIIIIIHIIIIIIIIHIIHIIHIIIIIIIIIIIIHIIIIIIHIIIIEHFEHIIIIIHGIIIIHIIHIIIGGHGHHIGHIIIDHIIIIIHIIHHFHIHHIHFI@GHIHEGHHIIGHHIHFDHHIHIIIIHIIIIIIIFHDHGIIGHHHHIHHIHIHHHHHIG@?HHGIIIHHGFHFHFE=HIHDHHHGHIHHHIHIHHHHHHHEEIIHIIIHIIIIIIIHIGIIIHGFIIHHHIIHHHHHGIIHHHHHGE?IHIIIIIIIIHIIIIIHIIIHHIIIIIIHIIHHIHHHHIIIIIIHHIIIIIHGIIIIIIHIIIIIIHIIIIHIIIIIIIIIIIIIIIIIIIIIIIIIHIIIIIII
@HISEQ:711:H5NNWBCX2:2:1101:15590:2959:ATCTCGTA
TTAAGTTCAGCGGGTATCCCTACTTGATCCGAGGTCAACCTTAAAAAATTGGGGGTTTTATAGCGGGACACATAGAACTAGGCTACGAATTATACCTATCCCCGAGCGGGCTCTATAGCGAGGAGAAATTACTACGCTTAGGACCCACAGGTGGCGCTACGGGACTCAAGGGCTGCAAAGATTCGCAACCCCAACACCAAGACAGGCTTGAGTGGTTATAATGACGCTCGAACAGGCATACCCGGCGGAATACCACCGGGTGCAATGTGCGTTCAAAGATTCGATGATTCACTGAATTCTGCAATTCACATTACTTATCGCATTTC
+
IIIFHEHIIIIIIGHHHIIIIIIIIIIIIIIIIHIIIHIIHIIIIHIHIHIGHGIIIIEHIIIIIIGHHHIIIIIGHIIIIIIIIIIIIHIIIIIHIHIIIIIIDHHHIHIIIIHIIIHHHIIIGHHHIIIIIIIIIIIGGHHHIHIIIHHGHHIIIIIIIHHHHIHIIIIIIHHGHHHIIIHIIIIIIGHIHFHEHFHHHEHIIHIHIIIIIHHHHHIIIHHFIHIIIIIIIHIHIIHH?IHIIIHHHIIIIHEIIHIIIIIIIHCEHHIIIIIGIHFHGIHEEIIIIIIIIIIIIHIIIHIIIIHHIHHIHIIGHDIIIIHHGI
@HISEQ:711:H5NNWBCX2:2:1101:5545:3015:ATCTCGTA
TTAAACTCAGCGGGTAGTCCCGCCTGACCTGGGGTCGCGGTCGAAGCGTCATCAGAAGACAACGCGTTGGGTCAATAAGCAACCTTTTGATGAGACACGCAACAGATTTCATGGTTTTGTCACCAATAGTCTTGCGCCCGTCAATAGGTGCCTTTATTTTGGCCAACCGCTCGGTAAAAACGGGAGGCCAATATCCGCTCCCGTCCAAAGCATCTCAAAGGAAATGTTGGGGGAGCGACGCGATGCGTGACGCCCAGGCAGACGTGCCCTCAGCCGAATGGCTTCGGGCGCAACTTGCGTTCAAAAACTCGATGGTTCACGGGATTCTGCAATTCACACCAAGTATCGCAGTTC
+
IIIIIIIIIIIIIIIHHIIIIIIIIIIIIIIIIIIIIIIIIIIIIIHIIIIIIIIIIIHIHHIHIIIIHIIHIIIIIIIIIIIIHIIIIIIIIIHIIIIHIHHIHIGHIIIIIIHIIHIIIIIIIIHIEHHIIHIIIIIIHIIHIHHHIIHIIIHIIHIHIIIIIHIGIHHIIIIHHHIIIHHIIHIHHIHIHIIHHIIHIIHHHIIIIHIIIIIIHIIIHIIHIIGHGIHHIIIIHEIHIHHGIIIIIIIIIIIIIIIIGIIIIIIIIHIHIIIIIIIIIIHIHFHIIHHIIIIHIGIIIIIIHHDIIIHIIIIIHIIIIIIIIIIHIIIIIHHGHHIIIHIIIIHIIIIHII
@HISEQ:711:H5NNWBCX2:2:1101:6648:3189:ATCTCGTA
TTAAGTTCAGCGGGTATTCCTACCTGATCCGAGGTCAACATTCAGAAGTTGGGGTTTTACGGCATGGCCGCGCCGCGTTCCAGTTGCGAGGTGTTAGCTACTACGCAATGGAGGCTGCAGCGAGACCGCCAATGTATTTCGGGGGCGGCACCGCCAGAAGGCAGAGCCGATCCCCAACACCAAACCCGGGGGCTTGAGGGTTGAAATGACGCTCGAACAGGCATGCCCGCCGGAATACCAGCGGGCGCAATGTGCGTTCAAAGATTCGATGATTCACTGAATTCTGCAATTCACATTACTTATCGCATTTT
+
HHHG@C@FEHIHHGHGHEHE@FHHIEHHIHCECCEGHHCHFCHFGC@CFHEHIIICGGHHF0<EDEEFGHDIGIHIIDCCHH@HHIIHDHDGEFGHFEHFHHIIFFHEHGEGIHHEHHHIIGHHHGHDHIHHHHHHGHEHCHHCCHHIHHIHEHFEFHHFHIHEHHIHHHIHHGHCBCGDE:A@HDHIIIGFFHHIIIHHIHHHFHEHIHHIHHHIHIIHGGHIHHHIHIHHHHHIHHHHIHEHHHHEHHGIHIHGHEIHEFHFIIHHHHHHFEGFIIHEIIIIIIIIIIGHHFFIGIIHCHHIIIIIHHH
@HISEQ:711:H5NNWBCX2:2:1101:7568:3149:ATCTCGTA
TTAAGTTCAGCGGGTAGCCCTACCTGATTTGAGGCCAGATCATGAATATGTGGGGTTATCAGCCACCCAGAAGGATGAAACGTATTACATCCAAGGTGCTTATGTCTTTAAGGCGAGCCTTTAGCAAGGCAACACCCAATACACCACCGCTCAGGCAAAAACCCAAGTGGGGTGAGGTTTCATGACACTCAAACAGGCATGCCCTTCGGAATACCAAAGGGCGCAAGGTGCGTTCAAAGATTCGATGATTCACTGAATTCTGCAATTCACATTACTTATCGCATTTC
+
IIIICEHHHGIIGHHDHGHIGIHIIHGIIGCGHHIIIIIIIIIHIIIIIIIIHIHIHHHIIIIGHHHHHHGHHHIIHIHGIIHIHHIIGIIIIIIIHIHHIIIIIGHHIHHHHHIIHHIGHHIHHIHIIIIIIIIHHIIIIIIIHHIHHHGHHHIIHIIHIIHIIIIHIIIIIIIIIHHHIIIIHIIIGIIGHIHHHHIHIIHIIIIIIIHHIIIHHHDHIIIHIIIIIIIIIHHIGIIIIIIIIIIIIIHHHHHEGIIIIGIIIHHHIIIHHGHHHGHHIIIIIII
@HISEQ:711:H5NNWBCX2:2:1101:8323:3243:ATCTCGTA
TTAAGTTCAGCGGGTAATCTTGCCTGAGCTCAGGTCGAGGAAATAAGTAATGAGTTTCCTTGTTGAGGGCTCATCCGGGTCCCAGACCAACAGCTAATCGTATCAGCATCACTGCCTAACCAGCTGCGGCCCTTGACGGGTCCTTGAATAAGCCTCTGCACTTCAGCCAACCCAGCTCTTAAGTCAATAAGAACTGAGACAGCCAGATCCGTCCCATGTACATTCACAAGTAAATGGAATGTATGGGGCGAGTATTAACCCGACGCTGAGGCAGACATGCCCTTGGCCGAAGCCGCGGGCGCAATATGCGTTCAAAGATTTGATGGTTCACGGTTTTCTGCAATTCACACTACGTATCGCATTTC
+
HHHHIIIIIFIIIGHHHIIEH?GHHHHEEHIEGHHHDEHICFGHIII@CEHCHHFHFF<GH@CHCEGCGCGHHHEHHHI0CGHIFHHIHG0CGFGH?@HHF@HHIGHF@@GH<F@HHHCHCEHHEHHHHHHIGFHEGHIGCCDG@GHEHHECHIHHGHHIE?FHIHHEHCHE=@HBEGAGHHIGFG@BFGECGFHHIIGGHHHHH.B.?EB85=ECHFFB;87.HFB.A.A.8;..CIHGIHH@DHIHHHHEEFFC=FDCCGD<00HHGC0FEFHIHEGE?CHEEC0/F?CDE<E/HEF@?HFG=H<HIIHIHHE?HHHCHHGFEIHCHHCHIHEHCGCHGF<<DC<FEGHHFHHFIHH@C<HHH
@HISEQ:711:H5NNWBCX2:2:1101:8812:3131:ATCTCGTA
TTAAGTTCAGCGGGTGTTCTTGCCTGAGCTCAGGTTGAGATTATGGTTTATAGGTTCCTGTTTGAGGGCCGAACACAAAGTCCCAGACCAACAACTAAGAATATAGCCTTTGACAGCCCACCCAGTTGCGGCCCTTATCGGGTCCTTGGTTAGCCTCTGGTCTTCAGCTGATCCAGGTGCATAGATGCCCGAATCACGAATGATTCGAACTGCATAGCTGGAACAGCCAGATCCGCCTCTCTATATCCGAAGGGGTATAGGGGAGCGATATAAACCCAACGCTGAGGCAGACATGCCCTTGGCCGAAGCCTAAGGCGCAATGTGCGTTCAAAGATTCGATGGTTCACGGAATTCTGCAATTCACACTACGTATCGCATTTC
+
HHHIHHIIGIIIHIHHIIHIIHHIIIIIHHIIIIIIIHIIIIHHIIHHIIHHHHIIIIIGHIIIHIEDGHHHIDIIIIIHHFHFGHHIIIIIIHHHHIIIIGIIIII?HHIIIIIIHIIIHHGIIHHIIIIHIIIIIIIHCHIHHHIIGHHHHIII?HHHEHHGGIGHHHFECGHEIHHHHHHHIIIIHHHHHIIHHHHHIIHGGHHEHIHGIIIGIHHFGHHHHHCHHEC5HIIHHGIHHIIIIIHEIIHEHHGGIHFHHGIIIIHIHHEHECIIIHGIHIHIIIIIIIHIIHIIIIIIIIIHHCHFEIHGDIIIHIIHIHIIIIHHIIIGIIIIIIIIIHHHIIGIHIIHHIIIIIIIHIHGIIIHIHHHGIIIIHHII
@HISEQ:711:H5NNWBCX2:2:1101:13554:3163:ATCTCGTA
TTAAGTTCAGCGGGTGTTCTTGCCCGAGCTCAGGTCGAGAAAATAAAGAAGGGTTTCCTGTTTTGGGCCGAACAACAAAGTCCCAGACCAACAACCAAGATGATATAGCAAGCGTGAGCTGCCCACCCAGTTGCGGCCCTTGACGGGTCCTTGGTTAGCCTCTGTTCTTCGGCTGATCCAGCTCTCGAATGATTGCTGGAACGGCCAGATCCGCCCATTTCTACTCATAAATGAGAAGAGGGGGCGAGTATTAACCCGACGCTGAGGCAGACATGCCCTTGACCAGAGGCCTCGGGCGCAATATGCGTTCAAAGATTCGATGATTCACGGAATTCTGCAATTCACACTACGTATCGCATTTC
+
IIIIIIIIIHHIIHHIIIHHIIIIIIIHIIIIHIHIICECGHFHIIIIIIIIIIIIIIIIHIIGHHHGHIIIIIIIIIIIIHIGIIIGHHIIHHIIHIIHIIIIGIIIIIGHGHIIIIIIIFFHIIHHIHDGHIIIIIGHIIIIIIHIHIIIIHIIHIIIIHHIIIIIHHEHGHIHIHIHIEHHIIHI@@EHIHHHHHFHIIIHHIHHDEHHIHHIHH@CHHHH@HEIHHH@FD.CHHHIHHEIIHHHHHCEHEHHIHHHHEEIIIHHIHHHHIIGIIHGIIHIIIIIHIIIHEHIIHHIHGIHHHIHHIIIIIIIHIIIIIHHIIIIHHIIIIIIHIHHHHIHGIHHFHHGGHIIIIHIII
@HISEQ:711:H5NNWBCX2:2:1101:15879:3001:ATCTCGTA
TTAAGTTCAGCGGGTATCCCTACCTGATCCGAGGTCAAAAGTGAAAAAAGGCTTACTGGACGCTAGTGTTCTAGGCTAGAGGCGCAAAATGTGCTGCGCTCCAATACCAAAACACTGGCTGCCAATGACTTTAAGGCGAGTCCACGATAGTAGACAAACACCCAACACCAAGCAGAGCTTGAGGGTACAAATGACGCTCGAACAGGCATGCCCCATGGAATACCAAGGGGCGCAATGTGCGTTCAAAGATTCGATGATTCACTGAATTCTGCAATTCACACTACTTATCGCATTTC
+
IIIIIHIIIHIIIHIIIIIIIIIIIIIIIIIHIIIIIIIIIFHHIIIIIIIIIIIIIIIIIHIIIHIHIIIIIHHIIIIIIIIHHIIIIIIIIIIIIIIIIIIHIHIIIIIIIIIIIHHIIIIIIHIIIIIIIIIIIIIIGIIIIIIIIIIIIIIIIIIIIIHHHHHIHHIIIIIIIIIIIIIIHIHIIIIIHHIIIIIIIIIIIIIIIIIIIIIIIIIIIIIIIIHHHIIIIIHHCEIIIIIIIIIIIIIIIIIIHFHIIIIIHIIIIIIIIIIIIIHIIIHHGGIIIIIIIHII
@HISEQ:711:H5NNWBCX2:2:1101:17007:3106:ATCTCGTA
TTAAGTTCAGCGGGTGTTCTTGCCTGAGCTCAGGTCGAGGATATGTGGGTTATGAGGCACATCAATCCTTGTTTAAGGGATCAACGCGTCTCTCTCCTGGGTTTAGTGAAGCATCACATCGAAGTCCTGTAAGGCCAACAACTAGCAAAGAAAGAGGAAAAGCTTTGCAGCTTCTCGCTCACTGCCCAGTTGCGACCCTCCCCCTATTCTGCTGCCGATCCAAGTCAACTCAATGACTTGGAACAACCAGTTCCACTCTAGGTATATACACAATGGTATAGTTAGAGTGAGATAAACCCGACGCTGAGGCAGACATGCTCTCGGCCGAAGCCTCGAGCGCAATATGCGTTCAAAGATTCGATGGTTCACGGAATTCTGCAATTCACACTACGTATCGCATTTC
+
IIIIIIIIIIIIIIIIIIIIIIIIIIIIIIIIIIIIIIIIIIIIIIIIIIIIIIIIIIIIIIIIIIIHIIIIIIIIIIIIIIIIIHHIIIIIIIIIIIIIHIIIIIIIIIIIIIIIIIIIIHHIIHIIIIIIHIIIIIIIIIIIIIIHIIIIIIIHIIIHIIHHIIHHIIIHIIIIGIIIIIIIIIHIHIIIIHIIIIIIIIIHHHHHHGHIIIIHHFIIIIIIIIHHG@HIIHA@HFIHIIIIIHIHIHF.EHFHIIIIIIIIIIHIIIIIIIIIIIIIIIIIIIIHIIIIIIIHHHIIIIIIIIIIIIIIIIIIIIHIIIIIIIIIIIIHIHGIIIIIIHIIIIIIIIIIIIIIIHIIIIIIIIIIIIIIIIIIIIIIIIGIIIIIIIIIIIIIIIHHIII
@HISEQ:711:H5NNWBCX2:2:1101:18470:3085:ATCTCGTA
TTAAGTTCAGCGGGTATCCCTACCTGATCCGAGGTCAAGAGTGTAAAAAATGTACTTTTTGGACGTCGTCGTCTTGTTGTCAAAGCGCGAGATGTACTGCGCTCCGAAATCAATACGCCGGCTGCCAATCGTTTTGAGGCGAGTCTGCGCGCAGAGGCGAGACAAACACCCAACACCAAGCAGAGCTTGAAGGTACAAATGACGCTCGAACAGGCATGCCCCATGGAATACCAAGGGGCGCAATGTGCGTTCAAAGATTCGATGATTCACTGAATTCTGCAATTCACACTACTTATCGCATTTC
+
IIEHHIIIGIHIIIGHIIIHIIIIIIIIIHHIIHIHIIIEH<FHHIIIIHIIIIIIIIIIICHIIIIIIIIIIIIIHIHIIHIIIHIHHIIIIIIIIHIIIHIIIIIIIIIIHIIIIIIIIIIIIHHIIHIIIIHIIIIIIIIDHFIIIIIIIIIIIIHIHHHIIIIIIFIHIIIIIIHIIIIIIIIIIIIIIIIIIIIIIIIIIIIIIIIHHIHIIIIIIIHGIIIIIIIIIIHEIIHIHIIIHDHIIIIIIIIIIIIIIIIHHIIIIIHIIIIIIIHIIIHIIIIHIHGIIHIIIIIIIIII
@HISEQ:711:H5NNWBCX2:2:1101:4713:3254:ATCTCGTA
TTAAGTTCAGCGGGTATCCCTACCTGATCCGAGGTCAACCTTAAGAAAGTATGGGGGTTTTGGCAAGTGGACCACCCGGACCTCCAGAGCGAGAAGTATTACTACGCTTGAAGCCAGATGGCACCGCCACTGATTTTAAGGCGCACCAGTACGATGGCACCCAATACCAAGCTGGGCTTGAGGGTTGAAATGACGCTCGAACAGGCATGCCCAGCGGAATACCACTGGGCGCAATGTGCGTTCAAAGATTCGATGATTCACTGAATTCTGCAATTCACATTACTTATCGCATTTC
+
IHIIIHIIHIIIIIIIIIIIIIIIIIIIIHIIIIIIIIIHIIIIIIIGIHHIHGHIIIIIIHHIIIIFHIHIIIIIHIIIIIHIIIIHIHIIIIIIIIIIIIIIIIIIIIIIIIIIIIIIIIIIIIIIIIIIIIIIIIIIIIIIIIIIIIIIIIIIIIIIIIIIIIIIIIIIHIIIIIIIIHHIIIIIIIIIIIIIIIIIIIIIIIIIIIIIIIIIIIIIIHIIIIIIIHIIIIIIHIIIIIHIIHHIIIIIHIIIIIIIIIIIIIIIIIHFHIHIIIIGIIIIIIIIHIIIIII
@HISEQ:711:H5NNWBCX2:2:1101:5209:3316:ATCTCGTA
TTAAGTTCAGCGGGTAGTCTTACTTGATTTGAGATCGAGTTTAACAAGAATCGTTGCCGACCCTTGTGAAATCCTGCATCAGTCAGCCAATACGGTCAAACTCCCTTTATGTTAGCTGCAGCAAAAGTAATAATCCGTTTGACGGGACTAAATGAATATGCTTTTAGCTCAGGAGAATGTCCAGCTGCACCTGCATTTCAAGCAACCCGCCACCGATCTCAAAAAGATTGGTGTTGGGATTGCTCAAGTCCAAAGCTTTTCGATTAAAAAATCCAAAAGCTTTGAGGTGTTTACTGATACTCAAACAAGCATGCTCTTCGGAATACCAAAGAGCGCAATATGCGTTCAAAGATTCGATGATTCACTGAATTCTGCAATTCACATTACGTATCGCATTTC
+
IIIIIHIHHHIIIIHHIIIIIIIIIIHIIIHIIIHHHIGHHIIIIIIHIIIIIIIIIIIIIIIHIIIFHHIIGHIIHIIHIHGHIIHIIHIHIGFHHHIHHIGIIIHIIIIIIIIIIIIIIIIHIHIIIIIIIIIGIHHHHIHHHIHIIIIHHHGIIIIIIIIICC/..8.;8.BG...8;.HHCE?EEFHFEHHGHFHIIIIIIHIIIHHHHFEB6FHHGHHEHHF?IHGIIHHHECIHFGIIHHG@CCHHHCHHECCH?HHFIIIIHHIIIHHHHHHIIHIIIIIIIIHHHGHIIIHHFIHHFIIHIIIIIIIIIFIHHIIIIIIHHGHIIIHEHIHIIIIIIGGIIHIIIIIIIIIIHIHIIIIIIIIIIIIIHHCIIIIIIIIIIIIIIIIHIII
@HISEQ:711:H5NNWBCX2:2:1101:7330:3345:ATCTCGTA
TTAAGTTCAGCGGGTAATCTTGTCTAATTTGAGATCTTTAAATGTACTCGTGAAGGCGGGTAACTCGAGGTCGTTTGTATGCAGGGCTATCACCGAGTCAAAAGTCGTAACCATGACTGATGTATGCCACTGCCGACCAAGGCAGAGCCACAATCACTAAATGAGTGCTCTAGGGGCTATCAACTCCCGTTAAAGCGAGCACTCTCTACGAATCCATTTCAAGCAGCACTCTGCCAAGCCGACAATGACGCCGGTCGAGGACTAACCAAGTGACTGCTCAAGTCCACACTCGAAAGCATGATAATGGGGTACAGATACTCAAACAGACATACTGCCTCGAGGACAGTGCAATGTGCGTTCAAAGATTTGATGATTCACGAATTATGCAATTCACATTACATTTCGCAATTC
+
HIHIIF?GHIIHGIHHHHIIFFHHFFHHIIHEGIHIIIIGCHIHFHHIGHHHGIIGIIIGDIHIIGHHIGIHIIIIHIIIIHHHEDGHIIEEHIEHHIIIIIGIHHICEHIHHICGHHHEHEHHIHEEHIIHIIIHHHHIIFHIIIIHIHEH?FEIIIFHHH=BDGCE.FGA.;.8?<GEHGHIECGGH8;AGHHEHGHFGHHHHIIGHGHHHGHHGFGHHFB.6.HEGEHHCHHHHC=@EG?HGEDDHHDDHGIFIHHGIIHHHFCEEEFHHHEFIHGIIGIIHIIHHCHHEHHHEHG@HIHGHGEEHHHHH?HHHIHIHHGGIIIIIIIHFEGIHHGHHHGIIIHHGIIIIIGHIGIIHHEFG@IIHEIHHEEIIIHGIIIHHHGIIIIIIIIIIIIIIIIIHEHGIDH
@HISEQ:711:H5NNWBCX2:2:1101:15834:3251:ATCTCGTA
TTAAGTTCAGCGGGTATTCCTACCTGATCTGAGGTCAACCTTGGTAAAGTTGGGTGTTTTACGGCGTGGTCAGGCCGCTCTCCGCCTGCGAGGGTTTTACTACTACGCAGAGAAGGCTACAGCGAGACCGCCACTAGATTTCGGGGCCGGCCGCCGCGGTGGACGGCCGATCCCCAACGCCGAGCCCAAAGGGGCTCGAGGGTTGAAATGACGCTCAGACAGGCATGCCCGCCAGAATACTAGCGGGCGCAATGTGCGTTCAAAGATTCGATGATTCACTGAATTCTGCAATTCACATTACTTATCGCATTTC
+
IIIHIHHIIIIIIIIIIIIHHIHIIIIIIIIGIIIIIHIIIIIIIIIIHHHIIHIIIIIIIIHIIIIIIIIFHIIIIIIIIIIHIIIIIIIHHIEHIIIIIHIIIIIIIHIIIIIIIIIIIIIIIIIIIIIIHIIHIIIIIIDHHHHHIIIIIIIIIIIIIIIIIHHIIIIIIIIIIIIIIIHIIIIIIHIIIIIIHIHIIIIHHIHHHHHIIIIIIHIIIIIIGIIGIHIHIIIIIIIIIIHHEHHGHCIHIHHIIIIIIIIIIHIIIIIIHGIHH@HHHHHIIIIGIIIIIIIIIGIIHHIIHHIHIIIIH
@HISEQ:711:H5NNWBCX2:2:1101:16620:3310:ATCTCGTA
TTAAGTTCAGCGGGTATCCCTACCTGATCCGAGGTCAACCTTGTGAAAGATTTAACGGCCGCGACCGCCCGCGCTCCGAAGCGATTAATGAAATCACAACGCTTAGAGACGGACAGCTCAGCCGGAGACTTTGAGGCGCGCGGAACACCGCGGCGCCCAATACCAAGCGAGGCTTGAGTGGTGAAATGACGCTCGAACAGGCATGCCCCTCGGAATACCAAGGGGCGCAATGTGCGTTCAAAGATTCGATGATTCACTGAATTCTGCAATTCACATTACTTATCGCATTTC
+
IIIHGGHIIIIIHIIIIIIIIIIIIIIIIIIIIIIIIIIIIIIIIHIIIHIHHIHIIIIIIIHIIIIFHIIIIIIIIIIIIIIIHIIIIIIIIIIIIIHIIIIIIIIIIIIIIIIIIIIIIIIHIIIIIIIIIIIIIIIIIIIIIIIIIIIIHHIIIIHIIIIHIIIIIIIIIHIIIIIIIIIIIIIIIIIIIIIIIIIIIIIIIIIIIIIIIIIIIIIIIIHIIIIIIIIHIIHIIHIIIIIIIHIIIIIIIIIIIIIIIIGIIHIIIIIIIIIIIIIIIHHIIIIIIII
@HISEQ:711:H5NNWBCX2:2:1101:19529:3346:ATCTCGTA
TTAAACTCAGCGGGTAGTCCCGCCTGACCTGGGGTCGCAACGGTTAGGAGGTTCCGGCGCCACTCGAGGGTGACACGGTCCTCCTCAGGGTCCTTTGAGCTCCCATGGGCCGCCTAGGCCACGACGCGATGCTCGAGGCACAGGGCCACGAGTAAACCACCAAACGTCGCGGCGTTTCGCGGCCACGGGGTCTGTGTTTAGGCCGACCGCGAGCGAGGAGCGCACGGGGGGCCACAGTCCGCCCCCGATCCCAACGGTTTGGGTGGGGGGCGACGCGGTGCGTGACGCCCAGGCAGACGTGCCCTTGGCCCGAAGGCTTCGGGCGCAACTTGCGTTCAAAGACTCGATGGTTCACGGGATTCTGCAATTCACACCAAGTATCGCATTTC
+
IIIGHIIIHIIIIIIIIIHIIIIIHIHHIIIIIHIIHHHHIICHIIIEEHHIHHHIIIIIIIIIIIEDHGHHGFFHHIIIIIIIIIIEHHIGHHFHECEGHHHHIIIGIIIIHIIHEHIHIII<EEHIGIIGIHDHHHHFHHHHEHHHHHGHHIGIHICHHICHGGHIIICDEHEHDFHHHHHHDHIHDHHIHHEHIIHHHHH@DCCDHIHHHHHEDB,<CHHGIIHDHHHEHHHDHHHHGHE?..EIHD@G:B8CGB.HGE?-IHHHE<<DH?HDIHCHGHDDC<C@@FHH?HHCHIIHHG?C?HIHHDGHHHHHEHHC?IHGHIIHDIIIIIHEGEFHEGIHGIIIHIHHHHGIIHIIIIIIIIIHEIIHHIIHHHHIIIIIIHIIG
@HISEQ:711:H5NNWBCX2:2:1101:20342:3466:ATCTCGTA
TTAAGTTCAGCGGGTAATCTTGTCTAATTTGAGATCTTTAACTGTACTCGTGAAGGCGGATCACTCGAGGTCGTTTGTATGCAGGGCTATCACCAAGTCAGAAGTCGTAACCATGACTGATGTATGCCACTGCCGACCAAGGCAGAGCCACAATCACTAAATAAGTGCTCTAGGAGCTATCAACTCACGTTAAAGCGAGCACTCTCTACGAATCCATTTCAAGCAGCACTCTGCCAAGCCGACAATGACGCCGGTCAAGGACTAACCAAGTGACTGCTCAAGTCCACACTCGAAAGCATGATAATGGGGTACAGATACTCAAACAGACATACTGCCTCGAGGACAGTGCAATGTGCGTTCAAAGATTGGATGATTCACGAATTATGCAATTCACATTACATTTCGCAATTC
+
C11<<<D1<<<CCCH/1<1@FEF<<CE@111111<1CCEG1<<<D1DC1CF??G111</<//<1<D1<0C0<ECEC0<<@<11DC/0<<1<@EE1<11<<1<<<<1011<0C0<0<@@C0<0<<F0000<00<<<E//<0F@0/:///D/=./=DHEE?F../:==D..BAC#######################@@@-6-EE@-5C@GHHF@HE?EFAHHEFGH?8.@BHF.8,<GGGIHFGA?E<HGIIIHFFD<//CHFC//@H@<<<//C@HE?FF0HH=HHHF<?EG?DCHHH@EE?IIHHHCEHHHCHHF<CD1D1F11<1EHF<0HHHEE<<11<<GFHF1DC1IIHGEIHF11D1?EIIHHHE?@GHE<D11HIHG@?C<?F@HFD1@C<1HDHHHGHIIHH?
@HISEQ:711:H5NNWBCX2:2:1101:4154:3701:ATCTCGTA
TTAAGTTCAGCGGGTATCCCTACCTGATCCGAGGTCAAAAGTGAAAAAAGGCTTGTGGAAGCGGGCGTGTAGCCTTGAATCGCGACTTGTGCTGCGCTTCAAAACCAAACACTGGCTGCCAATTACTTTAAGGCGAGTCCCTCGGGACAAACACCCAACACCAAGCAAAGCTTGAAGGTACAAATGACGCTCGAACAGGCATGCCCCATGGAATACCAAGGGGCGCAATGTGCGTTCAAAGATTCGATGATTCACTGAATTCTGCAATTCACACTACTTATCGCATTTC
+
IIIIIFHIIHIIIIIIIIIIIIIIHIHIHIHHFDEHFHHHHFGHHHIHIHGIGGHIIHCHHGIIIGDCHHIHIIIIFHHIHIHHHIIGGHHIEHHHIHGHHIIHHEHFHIHHHHHHHHIIHHIHHIHHHHHIHHIHHBDHHHIIIIHHIHIIIIHHIIFHHIIEIHHHIIIIIIIHIIHHHHHEHIHIIHHGIIIIIHIHGBFHIIIIIIIIIIIIHGCHHIHHF@HHHHHIIHHFIIIIIIHGHHGHIHHGHIIIIIIIIIHIIIIHHIIHHHGDHHIIHIIIIIIHH
@HISEQ:711:H5NNWBCX2:2:1101:9439:3683:ATCTCGTA
TTAAGTTCAGCGGGTACTCTTGCCTGATTTGAGACCAAGATTAACACGGTTTAAGTGTTGGGTCAATTTTCAAGAAAATCGTTAGTTGAGTTGCCGTCAAGAGTCTAATATACGCCTTAAAATAATTGTATTATGGATAAATCCAAGTAAACACAGACTATTAAAAAGCATTAGGCCTTTAGTCAACGCTGTCTTCTAGGTATGAAAGTTACCTTTCAAGCCCAAATCTACTTCAATGAGTCGAGTCAAATTGACAAGTCCCAATGGAGTAAGAAGGTTTATCGATTCTCAAACAGGCATGCTCTCCGGAATACCAGGGAGCGCAAGATGCGTTCAAAGATTAGATGATTCACGGTCTGCAATTCACATTACGTATCGCATTTC
+
HIHHIIIIIHIIIDHIIIIIIHIIIHHEHIIIIHIHIIIIHHHIIIIGEEGHHHHGEHIIIIIIIIHEHIIIIIIIIIIIIIIIIGHHHIIIHIGGIIHHHIIHIIIIIHIIIHIIHHEHHIIIHHHIIIIIIIIIFHHGHHHIIIIIIGIIIIIIHHIHIHIIHHIIHHIIIIIGHEIIIHHHIHHHHHIIIIIIHIHHGHHHHHHGEHIIIIHIIIHHCIIIIHHIIHGIHHEGEFHHFHFHIIHIIIIHHIIHIHEGHGHIIIIHGHIIIIIIIHFFIIIHHHGGIHHHGHIIIIIIIHHIIHIIIIIGIHHDEHHHDHIIIIIIIIIIHIIIGIIIIIIHGIHIHHIIIIIHGHHGIHHHHIIHIIIIHIHIIIIIIIII
@HISEQ:711:H5NNWBCX2:2:1101:9614:3667:ATCTCGTA
TTAAGTTCAGCGGGTAGTCCTACCTGATTTGAGATCAGATTCATAAATGTATTTTTTTTTGTCTCAGTAAAGAGACGGTTGGAAGCAGATAAGCCACTAAATTGCCTGGCCACCGAAGTGTCCTCAGCGAATGACAATTATCACGCTGAGTAAGAACCAAGTTGGTATAATGGATCCAGCTAATATATTTCAGATGAGCCGAGGACTAGAGCACGGCATAAACATCCAAGTCCAAGACTGATTTCAAATAAATGAAAGGTCTTGATAGTTTCATGATACTCAAACAGGCATACCCTGTGGAAAACCAAAGGGTGCAAGGTGCGTTCAAAGATTCGATGATTCACTGAATTCTGCAATTCACATTACTTATCGCATTTC
+
IHIIIHHIHIHIHIIHGIIHIIHIIIIIIIIIIHIIIIHIHIICHIIIIIIIIIIIIIHGCGHIIIGHIIIIIIIIIIIIIIIHIHHHIIIIIIIIIIIIIIIHHIIIIIIIIIGHHHIHHIHIIIGHIIIIIIIIIIIIIIHHHIIIIIIIIIIIIIIIIHHIIHIIIIIHIIHIIGIFIIHHHIIIIEHHHHIHIHFHHHHHHHIIIHHIIIHEGIIIHHHHE?IIIHHGHECIHHIHIHIIIIIIIIIHHGIIIEIHIIIGIIIIIHHIIIHIIIIHIIIIIIIIIIIIIIIIIHHHIIIIIIIHIHIIIIIIIIIIIIIIHIIIIIIHIIIIHIIIIIIIIIIIIIIIIIIIIIHIIIIIIIHIIIIHIIHHII
@HISEQ:711:H5NNWBCX2:2:1101:2430:3891:ATCTCGTA
TTAAGTTCAGCGGGTAGTCCTACCTGATTTGAGATCAGATTCATAAATGTATTTTTTTTTGTCTCAGTAAAGAGACGGTTGGAAGCAGATAAGCCACTAAATTGCCTGGCCACCGAAGTGTCCTCAGCGAATGACAATTATCACGCTGAGTAAGAACCAAGTTGGTATAATGGATCCAGCTAATATATTTCAGATGAGCCGAGGACTAGAGCACGGCATAAACATCCAAGTCCAAGACTGATTTCAAATAAATGAAAGGTCTTGATAGTTTCATGATACTCAAACAGGCATACCCTGTGGAAAACCAAAGGGTGCAAGGTGCGTTCAAAGATTCGATGATTCACTGAATTCTGCAATTCACATTACTTATCGCATTTC
+
IHIHHHHIHHIIIIHHIGIHGHIIIIEHEIIIHEHIIIIIIIIIIIGIIIIIIIIHHHIICFCCFGHDHHHIHHHHHIHHIGHHHHIIIIIGHIIIIIIIIIIIIIIIIIIIIHIIIHIIIHHHHIHIIIGHHEHFGHIIIIHIIIHHIIHHHHHIH//DHGHHIIHHIEHHEFHHHHHIIGHHHFFHHHHIIIHIIHHHHGHHHHHHFHEHGHEEIIHGIIIIGGHHHGCFCCHEGHEFEEHFHFFHIHFHCEHHHFFEGCD1HFHIHHHHHCHIIIHHHHGDIHIGHEGEIIGHHHCIHHGEIIHH@DFIIHIHHDHDHCHIIIIIIHIIIHIHIHHFHHIIIHIIIIIHIIHHFGGCF<EEHHGIIHIIIIIIII
@HISEQ:711:H5NNWBCX2:2:1101:2733:3897:ATCTCGTA
TTAAGTTCAGCGGGTATCCCTACTTGATCCGAGGTCAACCTTAAAAATTGGGGGTTTTATAGCGGGACACATAGAACTAGGCTACGAATTATACCTATCCCCGAGCGGGCTCTATAGCGAGGAGAAATTACTACGCTTAGGACCCACAGGTGGCGCTACGGGACTCGAGGGCTGCAAAGATTCGCAACCCCAACACCAAGACAGGCTTGAGTGGTTATAATGACGCTCGAACAGGCATACCCGGCGGAATACCACCGGGTGCAATGTGCGTTCAAAGATTCGATGATTCACTGAATTCTGCAATTCACATTACTTATCGCATTTC
+
IIIIIIIIIIIIIIIIIIIIHIIIIIIIHHHHHIIHIIIGIIHIIHHHHHIIIIIIIIIIHIIIIICCGHHHGECFGHIIHHHHIHHHIIIIIIFHIIHIIIHHIHIIGHIIIIIHHIHIIIHIHHIHHHHFIIHHIIHHHHIIHHIIIIIIIHEHHHHIGIGHIIGIIHHIIIIHIHIHHCFHHHIIIIIIHIIIHHHECHHHHHHIIGHGHFGEHIHIIHIIIHHHHIIHHHHIIIIHHEHHHEDHIHHHECCDGHHIIIIHHHHIHIIHHHEEHHFIIIIIFHHGIHGIHHHGIHHHIHIHHIIIIHHHHHHHHGGHIIHII
@HISEQ:711:H5NNWBCX2:2:1101:8383:3853:ATCTCGTA
TTAAGTTCAGCGGGTATCCCTACCTGATCCGAGGTCAACCTTAAGAAAGTATGGGGGTTTTGGCAAGTGGACCACCCGGACCTCCAGAGCGAGAAGTATTACTACGCTTGAAGCCAGATGGCACCGCCACTGATTTTAAGGCGCACCAGTACGATGGCACCCAATACCAAGCTGGGCTTGAGGGTTGAAATGACGCTCGAACAGGCATGCCCAGCGGAATACCACTGGGCGCAATGTGCGTTCAAAGATTCGATGATTCACTGAATTCTGCAATTCACATTACTTATCGCATTTC
+
HEHHHHHHHHIIDDDHCHEHHIHIHIEEHHECDDHHHEH@FHHHH?DEFFEEHHIH<HHH?FHHECHFHFHIIHIIIIIHHIHIIEHIHHIIIIIHHHGHHHHHHEHHIIHIHGHIHIHHHIIHIHHIIIIGIHHGFHHIIIIHHIIFGHIIIHIIIIIIIIEHFFHIIHHHHHEIHIHIHHIHIHEIHIIIHHHIHHIIHHIHHHIIIIHHGHHIIHGFHIHIHHCHHHFFHHIIHIIIHHEGFDHGHHHHHHEHGHIIIHHIHIIIIHFHFHFHHEFHEHHHIIIHF1HDIIH
@HISEQ:711:H5NNWBCX2:2:1101:8840:3936:ATCTCGTA
TTAAGTTCAGCGGGTGTTCTTGCCTGGTTCAGGTCGAGATGTGAGTTTCGTTAGAAACGAGCGTTCACGAATGAACGTCCTTGTTTGAGGGCACCCCGGTCGACCAAGCTAACATCACAAGTATGGAGCTTAGAAAGCAACCTACCCGAATGCAGCCCTTTTCTCGTTTCAACAGCGTCCCTAAACATGTATGGGGTTATCGTTGTAAAAAGAGTAAAATCTAAAGAACGTCGATAGCTACATAATTATGTGGAGGAAAGAGCATGAGAGGTACATCGACGCTGAAGCAGACATGCTCTCGGCCGAAGCCTCGAGCGCAATGTGCGTTCAAAGATTTGATGATTCACGGAATTCTGCAATTCACATTACGTATCGCAGTTC
+
IIHHIEHHIIIIIIHHHIIHIIIHIIIHIIIHIHIIDCGHIIIIHIHHGHIGHHHHHIHGIHIIIIICHHHHHIIHIIIIIHIIIHHIGHIIIIHIHIICEEEHIGHHHHIIIIHIIIIHIIIIHHIHIIIIIHIIIIIIIIIHIGHHIIIIHIIEEHHIIIHIIIEHHIHIHHGIDHCEHCHHHHIHGIHEHHHEHEHHBH;FHIIIIHIHHHIIHHFHHHHGGHHEHHCHEGHGEIIIHHHHIIHGIIIHGHFGHIHHIIHIIIIIHEEGHHE<DGHHEIHHIIIIIHHIHHGH<DHHHF@IHHHHHHHHEGGHHHHHDE?=HFH@<HHGGIHHHEEHEF1GEHHHEDGHIHIHHHHIHIHHIHHHHDGIHHCHHHHDH
@HISEQ:711:H5NNWBCX2:2:1101:16472:3778:ATCTCGTA
TTAAGTTCAGCGGGTATCCCTACCTGATCCGAGGTCAACCTTAGAAATGGGGTTGTTTTACGGCGTAGCCTCCCGAACACCCTTTAGCGAATAGTTTCCACAACGCTTAGGGGACAGAAGACCCAGCCGGTCGATTTGAGGCACGCGGCGGACCGCGTTGCCCAATACCAAGCGAGGCTTGAGTGGTGAAATGACGCTCGAACAGGCATGCCCCCCGGAATACCAGGGGGCGCAATGTGCGTTCAAAGATTCGATGATTCACTGAATTCTGCAATTCACATTACTTATCGCATTTC
+
IIIIIIIIIIIIIHIIIIIIIIIIIIHIIIIIIIIIIIIIIIIIIIIHIIHIIIIHIIIIIIIIIIIHIIIIIIIIIIIIIIIIIIIIIIIHIIIIIIHIIIIIIHIIIIIIIHHHIIHIIHIIIIHIIIIIIHIIIIHIIIIIIIIIIHIIIIHIIIIIIHIIIIIIIIHHIIHEIHIIIGIIIIHIIGHIHHIIIIIHIIIIHGIHIHIIIIIIIHIIIIIIIIHHIGIIIIIIIIHIIIHIIHIHHIGIIIIIHHCHIIIIIIHHIIIIIIIHIIIIIHHHIIHHIIIIHIII
@HISEQ:711:H5NNWBCX2:2:1101:17489:3957:ATCTCGTA
TTAAGTTCAGCGGGTATCCCTACCTGATCCGAGGTCAACCTTAAGAAAGTATGGGGGTTTTGGCAAGTGGACCACCCGGACCTCCAGAGCGAGAAGTATTACTACGCTTGAAGCCAGATGGCACCGCCACTGATTTTAAGGCGCACCAGTACGATGGCACCCAATACCAAGCTGGGCTTGAGGGTTGAAATGACGCTCGAACAGGCATGCCCAGCGGAATACCACTGGGCGCAATGTGCGTTCAAAGATTCGATGATTCACTGAATTCTGCAATTCACATTACTTATCGCATTTC
+
HHHGHIIGHHEH/CCHIEFFHHIGIHCFCEFEHH<CGHGCGEECC1<1DE?GHHIHFCHHHHCC1FHDC?DHEHIIGHHHHIIIIHC1EIHHHHIIHHHIIGEHHHE?@FHEEGHIHEGGHIIIIIIIIIIIIIHFIIIIIIHGHHHGIIIIIHIIIIIHHHHIIIIIHIIIIIHIGHIIIIHIIIHIIIIIIIIIHIHIIIIIIIIIIIIIHIIIIIIIIHIIIHHIIIHHIIIHHGIIIIIIIHIIIGIIIIIIIIIHIIIIIIIIIIIIIIIIIIIIIIIIIIIIIIIIIII
@HISEQ:711:H5NNWBCX2:2:1101:17695:3909:ATCTCGTA
TTAAGTTCAGCGGGTATCCCTACCTGATCCGAGGTCAATCATGAAAAAATTTGGGGTTCTGGCAGGACACCACCGGGACTCTGTCGCGAGGAGTATTACTACGCGTAGAGCCAGATGGCACCGCCACTGCTTTTAAGGGCTGCCCTGTGACGGGCAGGCCCCAACACCAAGCTGAGCTTGAGGGGTGATAATGACGCTCGAACAGGCATGCCCCCCGGAATACCAAGGGGCGCAATGTGCGTTCAAAGATTCGATGATTCACTGAATTCTGCAATTCACATTACTTATCGCATTTC
+
IIIIIHIIIIIIIIIIIIIIIIIIIIIIIIIIIIIIIIIIIIIHHIIIIIHHIIIIIIIIIIIIIIIHIIIIIIIIIIIIIIIIIIIIIIIIIIIIHGIIIIIIIIIIIIIIIIHIIIHIIIIIIIIIIIIIIIIIIIIIIIHIIIIIHIIIIIIIIHIIIIIIIIHIIIIIIIIIIHIIIIIIIIIIIIIIIIIIIIIIIIIIIIIIIIIIIIIIIIIIIIIIIIHEIIIIIIIIIHHIIIHIIIIIIIIIIIIIIIIIIIHIIIIIIIIIIIIIIIIIIIIIIIIIIIIHHIII
@HISEQ:711:H5NNWBCX2:2:1101:5083:4150:ATCTCGTA
TTAAGTTCAGCGGGTATCCCTACCTGATCCGAGGTCAATCATGAAAAAATTTAGGGTTCTGGCAGGACACCACCGGGACTCTGTCGCGAGGAGTATTACTACGCGTAGAGCCAGATGGCACCGCCACTGCTTTTAAGGGCTGCCCTGTGACGGGCAGGCCCCAACACCAAGCTGAGCTTGAGGGGTGATAATGACGCTCGAACAGGCATGCCCCCCGGAATACCAAGGGGCGCAATGTGCGTTCAAAGATTCGATGATTCACTGAATTCTGCAATTCACATTACTTATCGCATTTC
+
IIIIIHIIIIIIIIIIIIIIIIIIIIIIIIIIIIIIIIIIIIIIIIIHIIIIIHGIIIIIIIIIIIIEHIIIIIIIIIIIIIIIIIIIIIGHIHIIIIIIIIGHIIIIIIIIIIIIIHIHIIIIIIIIIIIIIIIIIIIIHHIIIIIIIIIIIIIIIIIIIIIHHIIIIIIIHHIIHIIIIIIHIHIIIGIIIIIIIIIIIIIIIIIIIIIIIIIIIIIIIIIIIIHHIIIIIIHHIHHIIIIIIIIIIGIIIIIIHHIHIIIIIIIIIIIIIIHIIIIIIIIIHIIIIIIIHIII
@HISEQ:711:H5NNWBCX2:2:1101:5708:4012:ATCTCGTA
TTAAGTTCAGCGGGTATTCCTACCTGATCCGAGGTCAACATTCAGAAGTTGGGGTTTTACGGCATGGCCGCGCCGCGTTCCAGTTGCGAGGTGTTAGCTACTACGCAATGGAGGCTGCAGCGAGACCGCCAATGTATTTCGGGGGCGGCACCGCCAGAAGGCAGAGCCGATCCCCAACACCAAACCCGGGGGCTTGAGGGTTGAAATGACGCTCGAACAGGCATGCCCGCCGGAATACCAGCGGGCGCAATGTGCGTTCAAAGATTCGATGATTCACTGAATTCTGCAATTCACATTACTTATCGCATTTT
+
IHIIIHGHIGGIIIIIIIIHIIIHHHIHIIIIGIIIIHIIIIIIIIIHHHIIHIEHIIEHHHGIIII@HHIIIIIIIIHHIIGHFHIIGHIEHGHGHIIIIIIIIIIIIIIIIIIIIIHIHIIIHHHIHIIIIIIHIHHHIIIGHHHHHIIGHIIHIHHIHHIIIIHIHHHIIIIHIIHIHHHIIIIHHGDHHHHHEHGHHHIIHHHHHIHIIIIIHIIHIIHIIIIIIIIIHIIIIIIIIHHIIIHIIIIIIIHHIHHIIIIIIGIHIHGIHHGHHHGIGIIIIHIIIHHHHHHHGIIGHIHIIIIIIII
@HISEQ:711:H5NNWBCX2:2:1101:7210:4096:ATCTCGTA
TTAAGTTCAGCGGGTAGTCCTACCTGATTTGAGATCAGATTCATAAATGTATTTTTTTTTGTCTCAGTAAAGAGACGGTTGGAAGCAGATAAGCCACTAAATTGCCTGGCCACCGAAGTGTCCTCAGCGAATGACAATTATCACGCTGAGTAAGAACCAAGTTGGTATAATGGATCCAGCTAATATATTTCAGATGAGCCGAGGACTAGAGCACGGCATAAACATCCAAGTCCAAGACTGATTTCAAATAAATGAAAGGTCTTGATAGTTTCATGATACTCAAACAGGCATACCCTGTGGAAAACCAAAGGGTGCAAGGTGCGTTCAAAGATTCGATGATTCACTGAATTCTGCAATTCACATTACTTATCGCATTTC
+
IIIIHHIHIIIIIIIIGHIHIIIIIIIHIIIHIIIHIIIHIIIIIIIIIIIIIIIIIIIIHIHIIIIHHHIIIIIIIIIGIIHHIIIGIIIIHGIIIIIIIIIIGIHIIIIGHHIHHIIHHHHHIIHIHIIIIIHHHHGHHIIIGIHIIIIIHHIIIIIIIIIIIIIIIIHIHGHHHHHHIHHHHHHHHHHH@HHIHHIIGIIHIIIIIIGHIII?FIHIIHHHIIIHHHEFHHHEHEIIHEIHHIIHIIIGIIIHIIGIIIIIIIIIIHIIHGIIIIIIHEIHHIHHIIIHGIGIGHHIIIIHIIHIHGIIIIIHIIHHGIIIIIHIIIIIIIHIIIHIIHEIHHIIIIIIIGIIIIIHHHIHHIIHEHHIIIIIII
@HISEQ:711:H5NNWBCX2:2:1101:9648:4075:ATCTCGTA
TTAAGTTCAGCGGGTATCCCTACCTGATCCGAGGTCAACCTGATAAAAATTGGGGGTTGTTGGCAAGTCACCACCGAGACTCTATAGCGAGAGAAATTACTACGCTCAGAGCTCAATAGCACCGCCACTGCGTTTAGAGGCTGCGAAACCGCAGGCCCCAAGACCAAGCCGAAGCTTGATGGGTTGAAATGACGCTCGAACAGGCATGCCCCGCGGAATACCACGGGGCGCAATGTGCGTTCAAAGATTCGATGATTCACTGAATTCTGCAATTCACATTACTTATCGCATTTC
+
FHHIGHHCHHIIIIHDHIIIHIIIIHIIIIHIHHHIHHHIHHHHIIIIHIIIIIHIIHIIIIIIIIIGHGHIIIIIIIIIIEHIIGIHIIIHIIIHIHIIIIIIIIIGIIIIIIHIIIIHIIIIIIIIIHHIGIIHIHIIIIIIIIIIIIIIIIHHIHIHIIIIIHIHHIHIIIIIIIIIIIHIIIIIIIIHIIIIIHHIIIHHHIIHHIHIIHHHHFIIHCIHHFHCGIHIHDFEIHHIHHHHHIIIIHHIIGIHIHHIHGHIIIHIHHIIIHGIIHEHHHIIIIIHIIIIIH
@HISEQ:711:H5NNWBCX2:2:1101:10915:4059:ATCTCGTA
TTAAGTTCAGCGGGTATCCCTACCTGATCCGAGGTCAAAAGTTGAAAAAAAAGGCTTAATGGATGCTAGACCTTTGCTGATAGAGAGTGCGACTTGTGCTGCGCTCCGAAACCAGTAGGCCGGCTGCCAATTACTTTAAGGCGAGTCTCCAGCAAAGCTAGAGACAAGACGCCCAACACCAAGCAAAGCTTGAGGGTACAAATGACGCTCGAACAGGCATGCCCTTTGGAATACCAAAGGGCGCAATGTGCGTTCAAAGATTCGATGATTCACTGAATTCTGCAATTCACACTACTTATCGCATTTC
+
IIIHIHCGHHHHC?DHHHEHIIIHHIIIIGHHIIHIIIIIGH?GHHIIIHIIIIIHGGIHHIIIGFFHCHIIIGIHHFHIHIHIIIIIHIIHIIIGIIGHHIIGGIIIHHGCHHHIHIEHHIIIHIIGIIHIHIIHGHHHIIHIIHIIIIIIIIIIIIIIIIIIIIIIIIIIIIIIIHIHHHIIHHHHHEHIIIHIGHIIHHHIHIIIHIIIIIIHIIHEIIGIIIHHGIIHIHIIIHHIIHHHHHEHHGHHIIIIIIHIIIIHHHHHEGIHHIHHGIHHGIIIIIIIHEHHHDFHGCHIHHHIIII
@HISEQ:711:H5NNWBCX2:2:1101:11176:4200:ATCTCGTA
TTAAGTTCAGCGGGTAGTCCTACCTGATTTGAGATCAGATCGTAAAGTGTGTTGTCCCGAAAGACGGTTGGAAGCGGCTCATCCGTGGTCCTGGCCACCTTTTTTACGGGTGTCCTCAGCGAGTGATACTTATCACGCCGAGTGGAACCAAGTCTACCGAGATCCAGCTAATGATTTTAAGAGGAGCAGACGTGAATCTGCGAACCCCCAAGTCCAAAGCGGCACCAGCTGAATTAACAAAAGATGTGCTTTGAAGATTTCATGATACTCAAACAGGCATGCTCCGAGGAATACCAAGGAGCGCAAGGTGCGTTCAAAGATTCGATGATTCACTGAATTCTGCAATTCACATTACTTATCGCATTTC
+
IIIIIIIIIGIIGIIHIHIIIIIIIIHIIIIHIIIIIHIIIHHHIIIFEHIIIHIIIIGIHHHIIHIIHHIIIIIGHIIIIIIIIIIGHHHIIIHIIGHHHIIIHIIIIIIIIIIHIIHIIIIIIHIHHHIIIIIIIHIIHHE?HFHHHIIIIIIIIIIIIIIIIIHHIIIIIIIHHIGIIHGIIIIIHHIIIIIIIIIHIHIIIIIIIIIIIIIIHHIIIIHHHIIIIHGIIHIHHEHHHIHIIIIIIIGIIIIIHIIIIIHIHHGGIIIIIIIIIIIIIIDHGIIIIIIIIIIIIHEIIHHHHHIIIIHIIIIIIIIHHEIIIIIIIIIIIIIIIIHIIHIIIIIIIIIIIIIHIIIIIIHHIIH
@HISEQ:711:H5NNWBCX2:2:1101:12374:4205:ATCTCGTA
TTAAGTTCAGCGGGTATCCCTACCTGATCCGAGGTCAACCTTAAGAAAGTATGGGGGTTTTGGCAAGTGGACCACCCGGACCTCCAGAGCGAGAAGTATTACTACGCTTGAAGCCAGATGGCACCGCCACTGATTTTAAGGCGCACCAGTACGATGGCACCCAATACCAAGCTGGGCTTGAGGGTTGAAATGACGCTCGAACAGGCATGCCCAGCGGAATACCACTGGGCGCAATGTGCGTTCAAAGATTCGATGATTCACTGAATTCTGCAATTCACATTACTTATCGCATTTC
+
IIIIIHHIHIHGIIIIIIIIIIIIIIIIIIIHIHIIIIIIIIHIIIIIIHIIGHGFHIIHIIIIIIGHIHHHIGHIIIIIIIIIIIIIIIIIIIIIHIIIIIIIHIIIIHIIHHIIIIHIHIIIIIIIIIIIIIIIIIIIIIIIIIIIIIIIIIHIIHIIIIIIIIIIIIIIIIIIIIIIIIIIIIIHGIIIIIIIIIIHIHHIHIIIIIIIIIIIIIIHHEHIIHEIIIIHHHHHHIHIIIIHIGIIIGHIIIIIIIIHIIHHHHIIIHHHHHHIIIIIHHIIIIIIIIIIHII
@HISEQ:711:H5NNWBCX2:2:1101:12846:4100:ATCTCGTA
TTAAGTTCAGCGGGTAGTCCTACCTGATTTGAGATCAGATTCATAAATGTATTTTTTTTTGTCTCAGTAAAGAGACGGTTGGAAGCAGATAAGCCACTAAATTGCCTGGCCACCGAAGTGTCCTCAGCGAATGACAATTATCACGCTGAGTAAGAACCAAGTTGGTATAATGGATCCAGCTAATATATTTCAGATGAGCCGAGGACTAGAGCACGGCATAAACATCCAAGTCCAAGACTGATTTCAAATAAATGAAAGGTCTTGATAGTTTCATGATACTCAAACAGGCATACCCTGTGGAAAACCAAAGGGTGCAAGGTGCGTTCAAAGATTCGATGATTCACTGAATTCTGCAATTCACATTACTTATCGCATTTC
+
IHHHHHIGIIIIIIIIHIIHHIIIIIIIICHHIIHIIIGHHHIIIIIIIIIIIIIIIIIIIIIIGEHHEHHGHIIIIIIIHIHIIIIIIIIIHIIHIIIHHIIHGIIHIIIIIIIIIIIHIIHIIIIIIHIIIGIIIFHHIHHIIIIIIIEHIHIHFEHHHHHIIIIIIIIHIIIIEHHIIIIIHIIIIIIIHIIHIIIGHHIIIIIIIIIHGHHIHIHHCHGF/HGHHG?IIIHHHFHHHEHIIIHIHHHHHHIHIIIHHHGIIIIIIIHIIHHIIIHFHHIIHIHIIIIIIIHIIH@IIHIHHIHCFHHIHIIHEHHIIHHHHIIIHHIIIIIIHIHHHHHHIHIIIIIIGIIIIIIIIIHHHIIHHDIIIIIIII
@HISEQ:711:H5NNWBCX2:2:1101:14381:4085:ATCTCGTA
TTAAGTTCAGCGGGTATCCCTACTTGATCCGAGGTCAACCTTAAAAAATTGGGGGTTTTATAGCGGGACACATAGAACTAGGCTACGAATTATACCTATCCCCGAGCGGGCTCTATAGCGAGGAGAAATTACTACGCTTAGGACCCACAGGTGGCGCTACGGGACTCAAGGGCTGCAAAGATTCGCAACCCCAACACCAAGACAGGCTTGAGTGGTTATAATGACGCTCGAACAGGCATACCCGGCGGAATACCACCGGGTGCAATGTGCGTTCAAAGATTCGATGATTCACTGAATTCTGCAATTCACATTACTTATCGCATTTC
+
FGHICH?GHHHII//?@@HICHHECCCE<DCH<EGEHHHIEFCGCG1EC@<C<?<EHEEHHH1DHD?/<GCCE?1@GHEH1@@FEEEEFCGHEHECFEHCCEHD/EE?DHHHIHHHHDEIHHHDIGFFHHIHHFHHEHFHFCDHIHHIIIHDHIHHHI/?@HHHIHIGFFEHHIHHHGHHIIFHHHHHHHHHIHHFHFHGEHIGIEHHFIIIIHHHFIHHCHG<HHEGIHIIIIIIIHIIIIIIHHHHHHHIHIHDCEHIIHIIHIHIHIIIGIIIHHHHEHIHGHFHIIHIIIHHIIIHIIHHIHHIIIIHIIHIIGIHEHHHIH
@HISEQ:711:H5NNWBCX2:2:1101:14704:4030:ATCTCGTA
TTAAGTTCAGCGGGTATCCCTACCTGATCCGAGGTCAACCTTAAGAAAGTATGGGGGTTTTGGCAAGTGGACCACCCGGACCTCCAGAGCGAGAAGTATTACTACGCTTGAAGCCAGATGGCACCGCCACTGATTTTAAGGCGCACCAGTACGATGGCACCCAATACCAAGCTGGGCTTGAGGGTTGAAATGACGCTCGAACAGGCATGCCCAGCGGAATACCACTGGGCGCAATGTGCGTTCAAAGATTCGATGATTCACTAAATTCTGCAATTCACATTACTTATCGCATTTC
+
IHIHHHHHIIIIIIIIIIIIIIHIHH?HHHIIHHHIIIIHIIIIHIIIIHIIIIIIIIIIIIHHHHIGHHIIIIHIIIIIIIIIIIIIIHIHIHHIHIIHIIIIIIGIIIHIIHIIIIIIIHHHIIGHHIIIHIHIHIIIHIIHHHIIIHIIIIIIIIHIHHIIIHIHIHIIHIIIIIIIIIIIIIHHIIIIHIIIIGIIHHHHHIHIHGHHHHIIHGIHGHHFHHDGIIIIHHHDHHGIHIIIIIIHFHIIIIIHHIHIIIHHHIIHGIIHIHGHHHHIIIIIHHHIHIHHIII
@HISEQ:711:H5NNWBCX2:2:1101:14843:4186:ATCTCGTA
TTAAACTCAGCGGGTAGTCCCGCCTGACCTGGGGTCGCGGTCGAAGCGCCGTCAAGGGACGACGCGTTGGGGTTTTTAAAGAGCTTCCCTCGCGACTAACGGCACGAAACAAAAGACGAGGGTTTTTACGACCACCACTAGTTCGTGCGTCCATCGAAGGGACTCCTATTTCGGCCAACCGCGCCATGAGCACGGGAGACCAGTATCCGCCCCCGAAACACAAGCTCCCCTGACGGAGAATTTGTGGGGGGCGACGCGATGCGTGACGCCCAGGCAGACGTGCCCTCGGCCAAAAGGCTTCGGGCGCAACTTGCGTTCAAAAACTCGATGGTTCACGGGATTCTGCAATTCACACCAAGTATCGCATTTT
+
IIIIIIIIGHIIHIIHHIIIIIIIIIIIIIIIHIDHIIIIHIIIIIIIIIHIIIIIIIIIIHIHIHEHFHIHEDHHIIIIIIIIIIIIIIIIIIIIIIIIIHHIIIIIIIGIIIIIIIIHIIEHHHIIIIIIIIIIHIIGIIIIIHIGIIIIGHHIIHHHIGGHHIIIHHIIIIIIIHIIIIHIIIGIIHHIIIHIHHIHHHGEHIHHIHIIIIHEHIHIHHHIHDHHIIIHCIIIHHGECIHIHIIHHGIIIHIIIIIHIIIIIIIIIIIHIIIIIIIIHIIIHCIIIIIIIIIIIIIHFFIIIIHHIIIIIIIIHHIHHHFIIIIIIIIIIIIIIIIIIIIIIHIIIHIIHHIHIHIIIIIIIIIIII
@HISEQ:711:H5NNWBCX2:2:1101:16497:4233:ATCTCGTA
TTAAGTTCAGCGGGTATCCCTACCTGATCCGAGGTCAAAAGTGAAAAAAGGCTTCATGGATGCCACGATTCAAGGACTAAGACGCAAAATGTGCTGCGCTTACTACCAAAAACACTGGCTGCCAATGACTTTAAGGCGAGTCTAATACAAGACAAGACGCCCAACACCAAGCAAAGCTTGAGGGTACAAATGACGCTCGAACAGGCATGCCCCATGGAATACCAAGGGGCGCAATGTGCGTTCAAAGATTCGATGATTCACTGAATTCTGCAATTCTCACTACTTATCGCATTTC
+
HIIIIIIIIHIIIHIIIHIIIIIIIIGIIIIHHIHGHIHIIHIIHIIIHIGHIIIIIIIHHIFHIIIHIIIIIIIIIIIHIHHIIHIHIIIIIIIIIIIIIIIIIIIIHIIIIIIHHIHIHIIIHHHHIIIIHHIHIIHIHIIHHHIIIHIIIIIIIIIIHIIHIIIIIGIIIIIIIIIIIIHHHIIIIIIIHIIIGHIIIIIIHIIIIIIIIIIIIIIIHIIIHHCHIIHIHHEEFIHHIHIIIIIIIIIIIIIHGHHHHHGIIHIIIIIIIIIHCIIHHHHIIHHIHIHIHHH
@HISEQ:711:H5NNWBCX2:2:1101:16942:4142:ATCTCGTA
TTAAGTTCAGCGGGTATCCCTACCTGATCCGAGGTCAACCTTGTGAAAGATTTAACGGCCGCGACCGCCCGCGCTCCGAAGCGATTAATGAAATCACAACGCTTAGAGACGGACAGCTCAGCCGGAGACTTTGAGGCGCGCGGAACACCGCGGCGCCCAATACCAAGCGAGGCTTGAGTGGTGAAATGACGCTCGAACAGGCATGCCCCTCGGAATACCAAGGGGCGCAATGTGCGTTCAAAGATTCGATGATTCACTGAATTCTGCAATTCACATTACTTATCGCATTTC
+
HIIIIGHIIIIIIIIIIIIIIIIIIIHIIIIIIIIIIIHIIIIIGHHHHHIIIIIIIIIIIIIIIIIFHIIIIIIIIIIIIIIIHIIHIIIIIIIHIIIHIIIIIIIIIIIIIIIIGIIIIIIIHIIIIIIHIIIHIIIIIIIHIHIIIIIIIIIHIHIIIIIIHIHHIIIIIIHIIIIIIIIIIIIHIIIIIIIIIIIIIIIHHIIIHIIHHIIIIIIIIHHHIIIGIIIHIIIIIIIIIIIIIGIIIGIIIIIHIIIIIIHIIIIIIIIIIHIIIIIHHHDIIIIIIII
@HISEQ:711:H5NNWBCX2:2:1101:18279:4036:ATCTCGTA
TTAAGTTCAGCGGGTAGTCCTACCTGATTTGAGATCAGATTCATAAAAGTATTTTTTGTCTCAGTAAAGAGACGGTTGGAAGCAGATAAGCCACTAAATTGCCTGGCCACCGAAGTGTCCTCAGCGAATGACAATTATCACGCTGAGTAAGAACCAAGTTGGTATAATGGATCCAGCTAATATATTTCAGATGAGCCGAGGACTAGAGCACGGCATAAACATCCAAGTCCAAGACTGATTTCAAATAAATGAAAGGTCTTGATAGTTTCATGATACTCAAACAGGCATACCCTGTGGAAAACCAAAGGGTGCAAGGTGCGTTCAAAGATTCGATGATTCACTGAATTCTGCAATTCACATTACTTATCGCATTTC
+
IIIIIIIIIIIIHGHIIIIIIIIIIIIIIIIHHHHIIHHIIHIIIIIIGIIIIIHIIHIIIHIHIIIHHIIIHIIIIIIIIIIIIIIHHHHIIIIIIIIIIIIIHGHIIIIIIIIIIIIIIIIIIIIIIIIIHHHHIIIIIHIIIIIIIIIIIIIIHIGHHIIIIIIIIHGHIHHHHHIHIIIIIIIFHEHIHHHIIIIIIIIIIGEGHHHIHIHHH?H@FD/EHHHEEEGEEF@?HHHHHGHEHHHEIIHGGF@FFCHIIIIHHG?FHIIHHHHH?HIIHIIHIIIIIIIHIHEFIIIHIIHHEFDGHHGIHECHDHHIHGHIIIHIHHHFHFGIHHIIIIHHHIHIIIHHHHHIIHEHHHGCDHHHIIIIHHH
@HISEQ:711:H5NNWBCX2:2:1101:19640:4037:ATCTCGTA
TTAAGTTCAGCGGGTATCCCTACCTGATCCGAGGTCAAGCGTTAATGTATAGGCTTGATGGATGCCAACAAGTATGACTAGGATCGCAAAATGTGCTGCGTTCCAAGGCCAATATGCCGGCTGCCAATTGCTTTAAGGCGAGTCCACACGCAACGCGGGACAAACACCCAACACCAAGCAGAGCTTGAGAGTACAAATGACGCTCGAACAGGCATGCCCCATGGAATACCAAGGGGCGCAATGTGCGTTCAAAGATTCGATGATTCACTGAATTCTGCAATTCACACTACTTATCGCATTTC
+
IIIHIIIIHIIIIIIIIIIIIIIIIIGHIIIIIHHIIIGIIHIIIIHIIIIIIIIIIGIHIIIHHIHGHIHIIIIIIIIIIGIIIIIIIIIIIHIIIIHHHHIIIIIIIIIIIIIIHIHHHIIIHGHIIHIIIHHHIIHGHIFHIIIIIIIIIIIIHHIIIIHHHHHIIIIIHHIIIIIHIIIIIGIIIIIHIIIIGIIHHHIIHHIHIIIIIHIHIIIIIGIIIIIIIIIHFIIIGHGIHHGIIIIIHIIIIHIIIHIHIIIGIIIIIIIIIIIIHIIIIIGIIIIHHHIIIIIIIIIIGI
@HISEQ:711:H5NNWBCX2:2:1101:20387:4197:ATCTCGTA
TTAAGTTCAGCGGGTAGTCCTACCTGATTTGAGGTCAGAGTCATAGATGCCCGAGGGCAGGTTATGAGCAGCCATCGTCGACCGACAGGCCAGAGAAACTTATTACTCCGGTCATTGGTCTGATCACCACTGACGCATTTGAGGCGAGCCAAGTGAATGGCAGCGCCCAAGTCCAGCCTCCCCGGGAGAAACCCGAGGGGTTGAAGTCTTCATGACACTCAAACAGGCATGCCCTCCGGAATACCAGAGGGCGCAAGGTGCGTTCAAAGATTCGATGATTCACTGAATTCTGCAATTCACATTACTTATCGCATTTC
+
IIIHIIIIIIIIIIIIIIIIIIIIIIIIIIIIIIIIIIIIIIIIIIHIIIIIIIIIIHHIIIIIIIIFHIIIIIIIIIIHIIIIIIIIIIIIIIIIIIIIIIIIIIHIIHIHHHIIHIIIIIIIIIIIIIIIIIIHHIIIIIHHIIIIIIIIIIIIIIIIIIIIIIIHIHHIIIIIIIIIIIIIHHHHGHIHIIIIIIIIHIIIIIIIHHIIIIIHHIIIIHHIHFIIIHIHIIIIIGIIIHHGIIIHFIIIIIIIIIHIIIHHIHIIIIIIIIIIHIIIIHIIIIIIIIIIIIIIIIIIIIIIIIIIIHIIIIIGI
@HISEQ:711:H5NNWBCX2:2:1101:21051:4113:ATCTCGTA
TTAAGTTCAGCGGGTATCCCTACCTGATCCGAGGTCAACCTTAGAAATGGGGTTGTTTTACGGCGTAGCCTCCCGAACACCCTTTAGCGAATAGTTTCCACAACGCTTAGGGGACAGAAGACCCAGCCGGTCGATTTGAGGCACGCGGCGGACCGCGTTGCCCAATACCAAGCGAGGCTTGAGTGGTGAAATGACGCTCGAACAGGCATGCCCCCCGGAATACCAGGGGGCGCAATGTGCGTTCAAAGATTCGATGATTCACTGAATTCTGCAATTCACATTACTTATCGCATTTC
+
IIIIIHHHFHIIIGHIIIIIIHHIIIIIIIIHIHIGHHHHFEHHHIHGIIEHHIIGHHHGFHHHHHHFHIIIHHIFHIIIIIGHIHIHIIIIIIHIIIIGIIGHHIGIIHHIHHHFHHHHIHIIHIIHHIHHHHHHIIHIHIHHIIIIIHIIHHIHIEHHIHHIGIIIIIIHHHHIHHGIHIHEIIGHEEEGDGIIHGIIIHIHHHEGHFHCHGIIIIIIHIHHIHHDIHHIHIHHFHIIIHHIGHFHHIHIGIHFHHIHHHHHFEHHHEEHFFEEIHIHHIHGHG?GIIIGHIHH
@HISEQ:711:H5NNWBCX2:2:1101:10254:4394:ATCTCGTA
TTAAGTTCAGCGGGTATCCCTACCTGATCCGAGGTCAACCTGATAAAAATTGGGGGTTGTTGGCAAGTCGCCACCGAGACTCTATAGCGAGAGAAATTACTACGCTCAGAGCTCAATAGCACCGCCACTGCGTTTAGAGGCTGCGAAACCGCAGGCCCCAAGACCAAGCCGAAGCTTGATGGGTTGAAATGACGCTCGAACAGGCATGCCCCGCGGAATACCACGGGGCGCAATGTGCGTTCAAAGATTCGATGATTCACTGAATTCTGCAATTCACATTACTTATCGCATTTC
+
ECFHIFGFHGGCFHHHHIHGHHHHIHGHIIHHDHEHHECC1DE1<FHCD@CHHGHC/<<DEH?HEHIII0CCHHGHHHHHHHHHHEEEEHFCHHHHIFHIHHHFDGHIHIHHHGHHGGDHFHHEHHHHHHGHHFF@GHIHHHFIIHHDHIIHHHGHHIIHHHHHHEDHEGBCIHGIIIHIHHHIIHFHGHCIIIGIIHHHHHIIHGHFHIIIIIGIIIIIHHHC<DIIHHEHIHHEFEHHEGEHHEHEEIIHGIIIIIIHIIIIIIIHHIIIIIIIIIHGHIGHEIHIGIHGII
@HISEQ:711:H5NNWBCX2:2:1101:13699:4342:ATCTCGTA
TTAAGTTCAGCGGGTATCCCTACCTGATCCGAGGTCAACCTTGTGAAAGATTTAACGGCCGCGACCGCCCGCGCTCCGAAGCGATTAATGAAATCACAACGCTTAGAGACGGACAGCTCAGCCGGAGACTTTGAGGCGCGCGGAACACCGCGGCGCCCAAGACCAAGCGAGGCTTGAGTGGTGAAATGACGCTCGAACAGGCATGCCCCTCGGAATACCAAGGGGCGCAATGTGCGTTCAAAGATTCGATGATTCACTGAATTCTGCAATTCACATTACTTATCGCATTTC
+
IGIIIIHIIIGIIHIIIIIHIIIIIIGIIGIHIHIIHHHHHHHIIIIIIHIIIIGIIIIIHIHIIIIHIIIIIIIIIIGHGIIIIHIIIIHIIIIHIIIHIIIIIIIIIHIIIIHIIIIIHGIIHIIHIIIIIIIIIIIIIIHIIIIIIIIIIHIHHIIIIIIIIIIIIIIIIIHIHIIGIIHHIIIIIIIHGIIIIIIIIHIIIIIIIIIHIIIIIIIIIHEHHHIIIHIIIIIIIHIHIIGHIIIIIIIIIIIHHIHIIIIIIIIHIIIIHIHIIIHHGIHHHHIIIII
@HISEQ:711:H5NNWBCX2:2:1101:19896:4306:ATCTCGTA
TTAAGTTCAGCGGGTATCCCTACCTGATCCGAGGTCAACCTTAGAAATGGGGTTGTTTTACGGCGTAGCCTCCCGAACACCCTTTAGCGAATAGTTTCCACAACGCTTAGGGGACAGAAGACCCAGCCGGTCGATTTGAGGCACGCGGCGGACCGCGATGCCCAATACCAAGCGAGGCTTGAGTGGTGAAATGACGCTCGAACAGGCATGCCCCCCGGAATACCAGGGGGCGCAATGTGCGTTCAAAGATTCGATGATTCACTGAATTCTGCAATTCACATTACTTATCGCATTTC
+
IIIIIIIIIIIIIIIIIHHIIIIIIIIIHIIIIIIIIHHIIIIIHIIHHIIIIIIIIHIHIIIIIIIFHHIHIIIIIIIIIIHIIIIHHIIIIIIIIIHIIIIIIHHIHIIIIIGIIIIIIHIHIIIIIIIIIIIIIIHHIIIIIIIIIIIIIIHIIIIIIIIIIIIHHHIIIIIIIIIIIIIIIIIIIIIHIIIHIIIIIIIIGIIIIIIIIIIIIIIIIIHIIHFFIIIIIIIIHDIIIIHIIIIIIIIIIIIIIIIIIIIHIIIIIIIIIIIIIIIIIIIIIIIIIIIIIIII
@HISEQ:711:H5NNWBCX2:2:1101:1814:4708:ATCTCGTA
TTAAGTTCAGCGGGTATCCCTACCTGATCCGAGGTCAATCATTAAAAATATGGGGGGTTTTGGCAGGACACCACCAGACATCTATAGCGAGGAGTATTACTACGCTTAGAGCCAGATGGCACCGCCACTGCTTTTAAGGGCTGCCCTGTGACGGGCAGGCCCCAACACCAAGCTGAGCTTGAGGGGTGATAATGACGCTCGAACAGGCATGCCCCCCGGAATACCAAGGGGCGCAATGTGCGTTCAAAGATTCGATGATTCACTGAATTCTGCAATTCACATTACTTATCGCATTTC
+
IIIIIIHIIIIIGIIIIIIIIIIIIIIIIIIIIIIIHGHHIGIIIIIIIIIIIHHHHIIIIIIHHIHGHIIIIIIIIIIIIIIIIIIIIIIIIIIIIIIIIIIIIHIIHIHIIIIHIIIIIIIIIIIIIIIIIIIIIIIIHIIIHIIHIIIIIIIIIIIIHIIIIIIIIIIIIIIIIIIIIIIIIIIIIIIIIIHIHIIIIIIIIIIIIIIIIIIIIIIIIIIIHIHHHIIIIIHIHHHIIIHIIIHHHIIIIIIIIIIIIIIIIIIIIIIIHIIIIIIIHIIIIIIIIIIIIIGII
@HISEQ:711:H5NNWBCX2:2:1101:5272:4548:ATCTCGTA
TTAAGTTCAGCGGGTATCCCTACCTGATCCGAGGTCAACCTTAGAAATGGGGTTGTTTTACGGCGTAGCCTCCCGAACACCCTTTAGCGAATAGTTTCCACAACGCTTGGGGGACAGAAGACCCAGCCGGTCGATTTGAGGCACGCGGCGGACCGCGTTGCCCAATACCAAGCGAGGCTTGAGTGGTGAAATGACGCTCGAACAGGCATGCCCCCCGGAATACCAGGGGGCGCAATGTGCGTTCAAAGATTCGATGATTCACTGAATTCTGCAATTCACATTACTTATCGCATTTC
+
IIIIIIIIHGIIIIIIIIIIIIIIIIIIIIIIIIIHHHIIHIIIIIIIHIIIIIIIIIIHICHHHIDEHIIIIIIHIIIIIIIIIIIHHHIIIIIIHHIIIIIIIHCEIIIIHHHIHIIIIIIIIIIIIHGIIIIIIIIHHHIIIIIIIIIIIIHHHIIIIIIIIIIIIIIIIHIIIIHIIIIIIIIIIIIIIIIHIHIHIIIIHIIIIHGIIHIIIIIIIIIIIHIHIIIIHIHDHEIIHIHIIIHIIHIIIHIIIIIIHIIIGIIIIIIIIIIGIIIIIIIIIIIIIHGIIIHI
@HISEQ:711:H5NNWBCX2:2:1101:7800:4512:ATCTCGTA
TTAAGTTCAGCGGGTATCCCTACCTGATCCGAGGTCAACCTTAAGAAAGTATGGGGGTTTTGGCAAGTGGACCACCCGGACCTCCAGAGCGAGAAGTATTACTACGCTTGAAGCCAGATGGCACCGCCACTGATTTTAAGGCGCACCAGTACGATGGCACCCAATACCAAGCTGGGCTTGAGGGTTGAAATGACGCTCGAACAGGCATGCCCAGCGGAATACCACTGGGCGCAATGTGCGTTCAAAGATTCGATGATTCACTGAATTCTGCAATTCACATTACTTATCGCATTTC
+
IIIIIIIIIIIIIIIIIIIIIIIIIIIIIIIIIIIIHIHIIIIIIIIIHFHHIIIIIIIIIHHIIIIGHIIIIHHHIIIIHIIIIIIIIIHIIIIIIHIGHHIHIIIIIIIIIIIIIIIIIIIIIIIIIIHIIIIHIIIIIIIIIIIIHIIIIIHIHIHIIIIIIIIIIIIIIIIIIIIIIIHIHIIIIIIIIIIIIHIIIIIIIIIIIIIHIIIIIIIIIHIIIHIIIIIIIIIHIIIIIIIIHIHIIIIIIIHHIIHHIIHIIIIIIIIIIIIIIIIIIIIIIIIIIIIIIII
@HISEQ:711:H5NNWBCX2:2:1101:15734:4662:ATCTCGTA
TTAAGTTCAGCGGGTATTCCTACCTGATCTGAGGTCAACCTTGGTAAAGTTGGGTGTTTTACGGCGTGGTCAGGCCGCTCTCCGCCTGCGAGGGTTTTACTACTACGCAGAGAAGGCTACAGCGAGACCGCCACTAGATTTCGGGGCCGGCCGCCGCGGTGGACGGCCGATCCCCAACGCCGAGCCCAAAGGGGCTCGAGGGTTGAAATGACGCTCAGACAGGCATGCCCGCCAGAATACTAGCGGGCGCAATGTGCGTTCAAAGATTCGATGATTCACTGAATTCTGCAATTCACATTACTTATCGCATTTC
+
IIIIIIIIIIIIIIIIIIIIIIIIIIHIIIIIIIIIIHIHHIIIIIIGHHHHIIHIIIIIIIIHIIIIIIIIIIIIIIIIIIIIIIIIIIIIIIHHIIIIIHIIIIIIIIIIIHIHIIIIIHIIIIIIIIIIIIIHIIIIIIHIIIIIIIIIIIIIIIHIHIHIIIIIIIIIIIIIIIIIIIIIIHIIIIIIIIIIIIIIIIIIIIIIIIIIIIIIIIIIIIIIGIIIHIIIIIGIIHIIIIIHHHIIIIIIIIIIHIIHIIIIIIIIIIHIIIIIIHIIIIHIIIIIIIIIIIIIIIIIIIIHIIHIIIIII
@HISEQ:711:H5NNWBCX2:2:1101:16444:4551:ATCTCGTA
TTAAGTTCAGCGGGTATCCCTACCTGATCCGAGGTCAACCTTAAGAAAGTATGGGGGTTTTGGCAAGTGGACCACCCGGACCTCCAGAGCGAGAAGTATTACTACGCTTGAAGCCAGATGGCACCGCCACTGATTTTAAGGCGCACCAGTACGATGGCACCCAATACCAAGCTGGGCTTGAGGGTTGAAATGACGCTCGAACAGGCATGCCCAGCGGAATACCACTGGGCGCAATGTGCGTTCAAAGATTCGATGATTCACTGAATTCTGCAATTCACATTACTTATCGCATTTC
+
<FHIIDGHHIIHICEIIIIHIIHHHHDHHIGIIGHIIGIHHHIIHHHHIIIIHHGIHHHIIEDHH1GDHHHHIIIIEHDHIIHHIGHC@GHDHHEHIIIIIIIIIIIGEHFEFIHHHHHIHEHHIHHHDHHIEHIEIHHIFHHEHIHHHIIIH=GDHIHHGHFHHGHHHEIHEHHGHIIIHHFHHIHHHHIIIHIIIHHHHHIHFHHHHHHHIIHI@FCCC1CCCC<0HG?HHHH?HFHHHHGCCHEGHEHHIFHHHHHHHEFHFHHGHC<<1HFHHHIIIIIIHHEHHIHHCHH
@HISEQ:711:H5NNWBCX2:2:1101:17949:4551:ATCTCGTA
TTAAGTTCAGCGGGTAGTCCTACCTGATTTGAGGTCAGAGCAAAAGATGTCAGAAGACGGGTAAAGCAGTCTTTCGTCTAGGCCAGCGAAACTTATTACGCCAGATTCGACTCGAACCACTAAGGCTTTTGAGGCGAGCCAGACGGCAACACCCAAGTCCATGCCATCGGAAACCCGATGGGATGATGTTTTCATGACACTCAAACAGGCATGCCCTTCGGAATACCAAAGGGCGCAAGATGCGTTCAAAGATTCGATGATTCACTGAATTCTGCAATTCACATTACTTATCGCATTTC
+
IIIIIHIIHIIIIIIHIIIIIIIIIIIIIIIIIIHIHIIIIGIIIIIIIIHIIGIIGHIIIIIGIIHHHIIIIIIIIIIIIIIIIIIHHIIIIIIIIHIHIIIIHIIIGHIIIIHIIIIIIIIIIIIIIIIIIIIIHIIIIIIIIIIIIIIGIIIIHHIIIIIHHIIIIIIIIIIIIIIHHIIIIIIIIIIIIIIIIIIIIIIIIIIIIIIIHIGIIIIIIIIHIIIIHHHIIGIGIIHIHIIIIIIIIHGHEHIIIIIIIHHIIIIIIHIIIHIHHHIIIHIIIHHGIIIIIIIIIGI
@HISEQ:711:H5NNWBCX2:2:1101:20800:4544:ATCTCGTA
TTAAGTTCAGCGGGTAGTCCTACCTGATTTGAGATCAGATCATAAATAAATTGTCCAAGCTAATGGACTATTAGAAGCGGCTCATCCTCAAGCCTGGCCACCTTTTTTACGGGTGTCCTCAGCGAGTGATACTTATCACGCCGAGTGGAACCAAGTTCAGGGAGATCCAGCTAATATATTTAAGAGGAGCAGACGTGAATCTGCAAGCCCCCAAGTCCAAAGCAGAGCCAATTGAATTAACAAAAGACTTGCTTTGAGAATTTCATGATACTCAAACAGGCATGCTCCGAGGAATACCAAGGAGCGCAAGGTGCGTTCAAAGATTCGATGATTCACTGAATTCTGCAATTCACATTACTTATCGCATTTC
+
HIIIIHHIIIHHIIIIIIEHIIIIIIIIIIIIIIIIIIIIHIIIIIIIIIIIIIIHIIIIIHIIIIIEHIIIIIHIIIIHHIIIIIHIIIIIIIIHIIIIIIIIIIIIIIIIHIIIIHIIIIGIHIIHIIIIGIIIIIIIIIIGIIII?FHEHIIIIHHIIHHIHIIGHHHIGIGHHHIIIIIIHHEIIIIIIIHHIIIHHGHHGHHDHGHIIIEGIHHHGIHIIGHCHGIIGGIHHHHIIHFIIIHHGHHHFHHIHFGGHIIIIIIIHHHFHCHHIIIIIIIHIIIHHIIIIIIIIHHHHCIIGIHHGCDIIHIGIIIIIIHIIIIIIIIIIHIIIIIIIIIIIHHIIIIHHIIIIIHHHIIIIIIIHH
@HISEQ:711:H5NNWBCX2:2:1101:20951:4651:ATCTCGTA
TTAAGTTCAGCGGGTATCCCTACTTGATCCGAGGTCAACCTTAAAAAATTGGGGGTTTTATAGCGGGACACATAGAACTAGGCTACGAATTATACCTATCCCCGAGCGGGCTCTATAGCGAGGAGAAATTACTACGCTTAGGACCCACAGGTGGCGCTACGGGACTCAAGGGCTGCAAAGATTCGCAACCCCAACACCAAGACAGGCTTGAGTGGTTATAATGACGCTCGAACAGGCATACCCGGCGGAATACCACCGGGTGCAATGTGCGTTCAAAGATTCGATGATTCACTGAATTCTGCAATTCACATTACTTATCGCATTTC
+
HIIIIGHIIIHIIHIGIIIIIHHHFHIIIIIIIIIIHIIIIIIIIIFHEHIIIIICEEGHIIFHIIIHHGHHHHHHIIIIIIIGHIIIIHIHIHIHIGFGFHHHHIHHHIIIHIIIIIIHIHIIHHHIHGHFHHIIHEGEHIHIHHIIIHGHHHHHHHIIHGHHIHHFHHHHIFHBEHHHHHGIHHHHHHEHHGGHHHEEGEHIIIIIIHIIIIIIIHHIHIHCHDIHIIIIIIHIIIHHHCCIIIIHIHHHIHHHHHHIIIHHHHCDIIIIHIIIIIHHFIIIHIHIIIIHIIGHIIIIIIIIIIIHIHIIIIIHGGHIIIIIII
@HISEQ:711:H5NNWBCX2:2:1101:4562:4821:ATCTCGTA
TTAAGTTCAGCGGGTAACCCTACCTGATCCGAGGTCAATCATAAAAAATTAGGGGTTTTGGCAAGAGACCGCCAGGGCTCTATAGCGAGAAGTATTACTACGCTTAGAGCCTGACGGCGCCGCCACTGATTTTAAGGGCTGCCCTAACGGGCGGGCCCCAACACCAAGCTAGGCTTGAGGGGTGATAATGACGCTCGAACAGGCATGCCCCTCGGAATACCAGGGGGCGCAATGTGCGTTCAAAGATTCGATGATTCACTGAATTCTGCAATTCACATTACTTATCGCATTTC
+
IIIHHGHIGHIIIHIIIIIIIIIIIIGIIIIIIIIIIIIIIIIIHIHIIIIIIHIIIHHIIIIIIIIIHIIIIIIGHHIIIIIIIIIIHHIHIIIHIIIIIIIIIIHIIIIIIHHIIIIIIIIIIIIIIIHIIIIIHIHIIIHIIGIIIIIIIIIIHIIIHIIIIIIFIIIIIIIIIIIIIIIIIIIIIHGHIIIIIIIIIHIIIIIGIIIIIHIIIGIIIIIHEHIIIHHHEHHIIIIIIIIHIIIIIIIIIIIHIHHIIHHIIIIIIIIIIIIIIIIIHIIIHIGIIIIIH
@HISEQ:711:H5NNWBCX2:2:1101:5684:4788:ATCTCGTA
TTAAGTTCAGCGGGTGTTCTTGCCTGAGCTCAGGTTGAGATTATGGTTTATAGGTTCCTGTTTGAGGGCCGAACACAAAGTCCCAGACCAACAACTAAGAATATAGCCTTTGACAGCCCACCCAGTTGCGGCCCTTATCGGGTCCTTGGTTAGCCTCTGGTCTTCAGCTGATCCAGGTGCATAGATGCCCGAATCACGAATGATTCGAACTGCATAGCTGGAACAACCAGATCCGCCTCTCTATATCCGAAGGGGTATAGGGGAGCGATATAAACCCAACGCTGAGGCAGACATGCCCTTGGCCGAAGCCTAAGGCGCAATGTGCGTTCAAAGATTCGATGGTTCACGGAATTCTGCAATTCACACTACGTATCGCATTTC
+
IIIIIDHIHIIIIIIIIIIIIIIIIIIHIIIIIHIIIHIIIIIIIIHHIHIHIIIIIIIIIIIIIIIHHIHIIIIIIIHIIIIIIIIIIIIIIIIIHIIIIIIIIIIIIIIHIIIIIIIIIIIHIHIIIHHHIHHIIIIEHHHEHHHEHIIHHIIEHHGGHCHHIEIHIIHIHIHGHIIHHIIIHIIIIIHHHGIIIIIIHHIIHIIIIIIIIHIIHCEIHGHFIIIHCCHDIIIIHHHHIHHHHHFHIHHGECEIIGHHGHEIIHHIIIHGIIIIIIIIIIIIIHIHIHIIIIIIIIIHIHIIIIIHGIHHECIIIHHIIHIIIIIIIIHIHIIIIIIHIIHIIIIIHIIIIIIIHIIIIIIHHHG<IIIIIIHHHHHHI
@HISEQ:711:H5NNWBCX2:2:1101:7577:4771:ATCTCGTA
TTAAGTTCAGCGGGTATCCCTACCTGATCCGAGGTCAACCTGAGAAAGATTGAGGGGGGTCGCCGGCGGGCGCCGGCCGGGCCTACAGAGCGGGTGACGAAGCCCCATACGCTCGAGGACCGGACGCGGTGCCGCCGCTGCCTTTCGGGCCCGCCCCCCGGGAGCCGGGGGGCGGGGGCCCAACACACAAGCCGTGCTTGAGGGCAGCAATGACGCTCGGACAGGCATGCCCCCCGGAATACCAGGGGGCGCAATGTGCGTTCAAAGACTCGATGATTCACTGAATTCTGCAATTCACATTACTTATCGCATTTC
+
GIHIIHIHIIIIIHIIIIIHIIIIIIIIIIIHGGHIEHIIHIHHIIIIGCGFHIIIIHIIIIIIIGHHHHHHIIHHIHHDHIEHHHIIGIIIIIIIIIIIIIIHIHIIIIIGIIIIIHHIIIIHIHHIIHHHIIIIIHIIHIHHIIIDHHIIHIIHIHHHHHHHHIIIIIIHHHIHHGHHHHHHHHEHIHIIIIGIHIHIIIIHGHGHFHIHHHIIIIIIHIIIIHIIHHIIHIIIIIIIIIIIHHFHIIIHIHHEHIIIHIIIIIIIIHIIIIIIIIIIIIIIIIIIIIIIIIIIHIIIIIIHHIIIIIIIIII
@HISEQ:711:H5NNWBCX2:2:1101:9603:4820:ATCTCGTA
TTAAGTTCAGCGGGTAGTCTTGCCTGAGCTCAGGTCGAAATGAAGAGTTTCGGTGTCGGGGGGTGCCCAAGCATCCGAATTCCTGCTAGGTCTCCAGCAAAGTCCCCTCGGGCAACGGCAGGATGCGTAGGGAATGCCTACCTACCAAGCCATTACCCTGCGAACGGGGTCCATGCTCATACCTCTGAGCTTCAACCGACCCGGCGCCAATCACGAGTGACCGGCGGAACCGGGAAGGTCAGATCCGCCTTCCCAATCAAAGGAGATGGGGAGGCGAGGGGGTGAGCCGACGCTGAGGCAGACATGCCTTTGGCCGAAGCCTCAGGCGCAAGTTGCGTTCAAAGATTCGATGGTTCACGGAATTCTGCAATTCACACTACGTATCGCATTTC
+
IIIIIIIIIIIIIIIIIIIIIIIIIIIIIIIIHIIIIIIIIIIIIHIIIIIIIIIIIIIIIGIIIIIGHGHIIIIIIIIIIIIIIIIIHIIIIIIIIIIIHEIIIIIIIIIIHIIIIIIIIHHIIIIIGHIIFHIHHIIIIIGIIHIIIIIIHHIIHHHIIIIIIIIHHIIHIIHIHHIHIIHHHIHGHGHHHGHGHGHHHHHDHHIIIIGHCHIHIHDHHCGIHHIIHH=IIHHIHHHHGHC,HCHEDGFIIIIHGHGF.IHGIHIIIIIIIIIIIIIIIIIIHHIIIHGIIIIIIIIIIIIIIIHHIIIIIIIIIIIIHHHEHIIIIIIIIIIIIHHIIIIHIIIIIIIIIHIIIIIIIHIIIIIIIIIHIIIIIHFHIIHIIIHIIIHI
@HISEQ:711:H5NNWBCX2:2:1101:14884:4783:ATCTCGTA
TTAAGTTCAGCGGGTATCCCTACCTGATCCGAGGTCAACCTGATAAAAATTGGGGGTTGTTGGCAAGTCACCACCGAGACTCTATAGCGAGAGAAATTACTACGCTCAGAGCTCAATAGCACCGCCACTGCGTTTAGAGGCTGCGAAACCGCAGGCCCCAAGACCAAGCCGAAGCTTGATGGGTTGAAATGACGCTCGAACAGGCATGCCCCGCGGAATACCACGGGGCGCAATGTGCGTTCAAAGATTCGATGATTCACTGAATTCTGCAATTCACATTACTTATCGCATTTC
+
EHIEEF?FHHIIIIHHIHHIIHIGEHEHIIIIHFEEEEHIFHEE?GHEDCGIHIGGCHIGIIFHH1CCGHIHIHIIGIIHEHHIIIIHEHIHHHIHHCGGHIHHIIHHIH@FHHHGGFCHGFGHHHHHFHFHIHFHHHGGIIGHHHHGIIGHIHHIHHHHCHHHEHEIHIIIIHHIIHHHHIIHHHHHHHHHIHIIIIHIIIIHIHIIGIHIHHIHIHFECHHHHFHIIIIIHIHEHFCIIHIHEHHIIIIIIIHIHHEIIHHGIHIIIHIIIIHIIGGHHHGIHIIHIIHGII
@HISEQ:711:H5NNWBCX2:2:1101:16273:4867:ATCTCGTA
TTAAGTTAAGCGGGTAGTCCTACCTGATTTGAGATCAGATTCATAAATGTATTTTTTTTTGTCTCAGTAAAGAGACGGTTGGAAGCAGATAAGCCACTAAATTGCCTGGCCACCGAAGTGTCCTCAGCGAATGACAATTATCACGCTGAGTAAGAACCAAGTTGGTATAATGGATCCAGCTAATATATTTCAGATGAGCCGAGGACTAGAGCACGGCATAAACATCCAAGTCCAAGACTGATTTCAAATAAATGAAAGGTCTTGATAGTTTCATGATACTCAAACAGGCATACCCTGTGGAAAACCAAAGGGTGCAAGGTGCGTTCAAAGATTCGATGATTCACTGAATTCTGCAATTCACATTACTTATCGCATTTC
+
HIIHIHHIGIIIIG<EHHGHHIIIIIHHIIIIGHCHIHHIIIEHHIIIIIFGHHHHHHHHHHFHICGGHHIHIIEHHHGHIHHHHCEHCCHHHHHIHHGEHHIIGIIHIIC?EHIGHHHIIGHHIHIHHDHGHIIIIIHEHEHHHHHHGIGHFHIGHFIIHBEHIFGHIIIHIHHIIIHGHHHIIHIIIHHHHHHHHHHGHIIGIIHHIIHHHHIIHHHHHIIHHIIHIIHHGDCDFIHHHHHEHG@@EHHHHIIHIHHG@HGIIIIHGFCHIIIIHHIGHHHDHHHHHHHCHIIGIHIIHEHHIIIHGDCIIIHHHDIIHHIHFIGIIGIIHHEHIIIIGHHHCIIIHHIHHIIHHGHHIHHHHGGDDDEGIIIIII
@HISEQ:711:H5NNWBCX2:2:1101:18191:4985:ATCTCGTA
TTAAGTTCAGCGGGTATCCCTACCTGATCCGAGGTCAACCTTAAGAAAGTATGGGGGTTTTGGCAAGTGGACCACCCGGACCTCCAGAGCGAGAAGTATTACTACGCTTGAAGCCAGATGGCACCGCCACTGATTTTAAGGCGCACCAGTACGATGGCACCCAATACCAAGCTGGGCTTGAGGGTTGAAATGACGCTCGAACAGGCATGCCCAGCGGAATACCACTGGGCGCAATGTGCGTTCAAAGATTCGATGATTCACTGAATTCTGCAATTCACATTACTTATCGCATTTC
+
IIIIIIIGHIIIIIIIIIIIIHHIIIHIIIHIIIIIHHIHIIIHIIHHHFHIHIHIIIIIIHIIIIIDGDFHHIIIIIHHHHIIIIIIIIIIIIIIIIIHIIIIIHIIIIIIIHIIHHIIIIIIHHIIIIIIIIIIHIHHIIIIIIIIIIIIIIIIIIHHGHIIIIIIIIIIIIIIHGHIIIIIIIHHHIIIIIIHIIIHIIIIHHHHHCHIHIIIHIIIIIIIHGCIIIIIIHHHEFIHHHIIIIIIHIIIHIIHHEIIIHHIIIIIIIHGEHIIIIIIHHIIIIIIIHHHIHI
@HISEQ:711:H5NNWBCX2:2:1101:3982:5247:ATCTCGTA
TTAAACTCAGCGGGTAGTCCCGCCTGACCTGGGGTCGCGGTCGAAGCGTCATCAGAAGACAACGCGTTGGGTCAATAAGCAACCTTTTGATGAGACACGCAACAGATTTCATGGTTTTGTCACCAATAGTCTTGCGCCCGTCAATAGGTGCCTTTATTTTGGCCAACCGCTCGGTAAAAACGGGAGGCCAATATCCGCTCCCGTCCAAAGCATCTCAAAGGAAATGTTGGGGGAGCGACGCGATGCGTGACGCCCAGGCAGACGTGCCCTCAGCCGAATGGCTTCGGGCGCAACTTGCGTTCAAAAACTCGATGGTTCACGGGATTCTGCAATTCACACCAAGTATCGCATTTT
+
HIIIHIHIGHHDHDHHIHHEHCHHIEGHGHIIEHHHHHHIHHHIHHHHEHEHHIGIHEHHHHHD?CHDHHIIIIHHHIHIHHHFHCGHCHHHHHHIHHHDHIHIIEHHIIIHIHIIHH@GF?HCHHHGFHHH@0DEHHHGDHGHHHIHHHHHHIIHHHHI?CHIHEHGH<?EH?FHHHHGHGEEABFCFHIHGHGCEHIHIIHHHGIHFAAHGIHHBGCIGIHFIIIIIHHIHEIIHIIIHIHDHIFIHIIHIHGHHHIIIHIIHHIIGIIIIIIIHIHIIIHCFCGIIIHIIIIGIIHHHDIGFC<HHGIHIHEIIIIIIHIIIIHIIIIIIHHIHHIHEHIIIHHHHIHIHI
@HISEQ:711:H5NNWBCX2:2:1101:9865:5024:ATCTCGTA
TTAAGTTCAGCGGGTAGTCCTACCTGATTTGAGATCAGATTCATAAAAGTATTTTTTGTCTCAGTAAAGAGACGGTTGGAAGCAGATAAGCCACTAAATTGCCTGGCCACCGAAGTGTCCTCAGCGAATGACAATTATCACGCTGAGTAAGAACCAAGTTGGTATAATGGATCCAGCTAATATATTTCAGATGAGCCGAGGACTAGAGCACGGCATAAACATCCAAGTCCAAGACTGATTTCAAATAAATGAAAGGTCTTGATAGTTTCATGATACTCAAACAGGCATACCCTGTGGAAAACCAAAGGGTGCAAGGTGCGTTCAAAGATTCGATGATTCACTGAATTCTGAATTCACATTACTTATCGCATTTC
+
HIHIIHIIIGHHIGHHHIIIHIIIIIFHIIIIIGFHIIHIIHIIIHHIIIHHIIIHIIIIIIGIIIIHHIIIIGIIIIIIIHIIIIIIIIIIIIIIIGHHHIIIIIIIIHIIIIIIIIGIIIIIIIIHHHIIHIIIIIIGIIIIIIHFGHHIIHEHHHFHHHFHIHHHHHHIHGHGHIHIIIIHHIIIIIIIIIHHHIIIIHIIHHIIIHIHHIIIGGFGHHIIIHHEHGHGIIHIIHHGIIIIIIIIIIIIIIIIIIIHFIIIIIIIHIIIIIIIIHHEGIIIGIIIIIIIIIHEIIIIIIIIIHIIIIIIIIIGIGIIIIHIIIIIIIIIIIIIIIIIIIIIIHIIHIIIIIIIIIIIIIIIIIIIIIIIII
@HISEQ:711:H5NNWBCX2:2:1101:14793:5237:ATCTCGTA
TTAAGTTCAGCGGGTATTCCTACCTGATCCGAGGTCAACATTCAGAAGTTGGGGTTTTACGGCATGGCCGCGCCGCGTTCCAGTTGCGAGGTGTTAGCTACTACGCAATGGAGGCTGCAGCGAGACCGCCAATGTATTTCGGGGGCGGCACCGCCGTAAGGCAGAGCCGATCCCCAACACCAAACCCGGGGGCTTGAGGGTTGAAATGACGCTCGAACAGGCATGCCCGCCGGAATACCAGCGGGCGCAATGTGCGTTCAAAGATTCGATGATTCACTGAATTCTGCAATTCACATTACTTATCGCATTTT
+
IIIIIHIIIIIIIIIIIIIIIIIIIIIIIIIHIIIIIIIIIIIIIIIIIIHIIIIIIIIIIGIIIIIFHIIIIIIIIIIIIIIHIIIIIIIIIIIHIIIIIIIIIIIIIIIIIIIIIIIIIIIIIIIIIIIHIIIIHIIIIIDHIIIIIIIIIIIIIIIIHIIIIIIIIIHIIIIIIIIIIIIIIHGIIHIIHIIIIIIIIIIIIIIIIIIIIIIIIIIIIIIIIIIIIIIIIIIIIIIIIIIIIIIIIIIIIIIIIIIIIIIIIIIHIIIIIGIIIIIIIIIIIIIIIIIIIIIIIIIIIIIIIIIIIII
@HISEQ:711:H5NNWBCX2:2:1101:15074:5182:ATCTCGTA
TTAAGTTCAGCGGGTGCTCTTGCCTGAACTCAGGTCGAATGGTGAAGGCGTGGCAAGCAGCCACTTCCTGCGGACTCGACCAGCAGGCGCCCCCGGCACCAGCGGCATGCGACCGGGGAGGGTCGCCTACCAGACTGTTGCCCTTGTACACGGGGTCCTGCTCGAGCCTCTGTGCTTCGGCGGACCCGGCCGGTGAGGGCCGAGACAACCAGGTCCCCCTCGCCTTTCTCTTCGCAAGAAGGGAAAGGGAGGGGAGGGGTGAAGCCGACGCTGAGGCAGACATGCCTTTGGCCGAAGCCTCGGGCGCAATTTGCGTTCAAAGATTCGATGGTTCACATAATCTGCAATTCACACTACGTATCGCATTTC
+
C<DGEF1<11D/C/</<CCHHHHHGHGC1CCH1DCCE/<DCCHH?1DHHH</<CFHHICCH@C<D1DD1<FC??FC<@@EHHECCHIHIIG<</<CCEDHEHHIHG/C11<E?E/<DHDC/<GHDH00GHCH@0<<0<00<<0/;/:://::@/@@EDD/B@GB?ED-F?EEED=5,>EH<G<55,D>,HEHF88-5-5-?HB88-8--7AE?,?C<CE?HEA7..HAG<:--.;8.A@?EGEC.HHGE.H@CE@HG?@C@/E???E<C@@<@0HHHGEGE@C1IIIHHEC=DGD1</<ECC</@IIIHDHE<C?HHFGHIHHFC0C<1CG1C<1CHH@D1C?@<<C<?HHGCF1<HDHG<D1HHC<CD
@HISEQ:711:H5NNWBCX2:2:1101:20476:5169:ATCTCGTA
TTAAGTTCAGCGGGTATCCCTACCTGATCCGAGGTCAATCATTAAAAATATGGGGGGTTCTGGCAGGACACCACCGGGACTCTGTCGCGAGAAGTATTACTACGCGTAGAGCCAGATGGCACCGCCACTGCTTTTAAGGGCTGCCCTGTGACGGGCAGGCCCCAACACCAAGCTGAGCTTGAGGGGTGATAATGACGCTCGAACAGGCATGCCCCCCGGAATACCAAGGGGCGCAATGTGCGTTCAAAGATTCGATGATTCACTGAATTCTGCAATTCACATTACTTATCGCATTTC
+
IIIIIIIIIIIIIHIIIIIIHHIIIIIIIIHIIIIIFFGHIIGIIIIIIIIIIIIIIIIIIIIIIIIDGHIIIIHIIHHIIIIIIIIGIIIIIIIIIIIIIIIIGIHHIIIIIIIIIIIIIIIIIIIIHIIIIIHIIHIIIIIIHIIIIHIIIHHIIIIHIIIIIIIIIIIIIIHIIHHIIIIIIHHIIIHIIIIIIIIIIIIIIHHHHHIIIIIIHIIIIIIIIIHHDHIIIHIIIIHIIIIIIHIIHIIIIIIIIIIIIIIIIIIIIGIIIIIIGIIIIIIIHIIIIIIIHIIII
@HISEQ:711:H5NNWBCX2:2:1101:1590:5328:ATCTCGTA
TTAAGTTCAGCGGGTATCCCTACCTGATCCGAGGTCAACCTTAAGAAAGTATGGGGGTTTTGGCAAGTGGACCACCCGGACCTCCAGAGCGAGAAGTATTACTACGCTTGAAGCCAGATGGCACCGCCACTGATTTTAAGGCGCACCAGTACGATGGCACCCAATACCAAGCTGGGCTTGAGGGTTGAAATGACGCTCGAACAGGCATGCCCAGCGGAATACCACTGGGCGCAATGTGCGTTCAAAGATTCGATGATTCACTGAATTCTGCAATTCACATTACTTATCGCATTTC
+
GIIIHHHHHHIHHHHHIIIIIIIIIHIIIIHFIHEHHHIIHIIIGIIIICHHIIIIIIHIIHHFEHHFHIHIIIIGHIGHHIIIIIIIIIHHHHHIGHIIIIIIIIIIIIHIFHIIHHIIHHHIHIIIHIIIIIIIIIHIHIIIIIIIIIHHIIIIHHHIIIIIIHIIIIIIIIIHHIIHIIIIHIHHHHEIHHIIHIIHIIIIIIIIHHIIIGHHIIIIIIHIIHHHIHIHIIHDEHHIIIIIIHHHGHIIIHIIIIIIIIIIIIIIIIIIGIIIIIHIIIIIIIIIIIIIHCI
@HISEQ:711:H5NNWBCX2:2:1101:4518:5453:ATCTCGTA
TTAAGTTCAGCGGGTATCCCTACCTGATCCGAGGTCAACCTTAAGAAAGTATGGGGGTTTTGGCAAGTGGACCACCCGGACCTCCAGAGCGAGAAGTATTACTACGCTTGAAGCCAGATGGCACCGCCACTGATTTTAAGGCGCACCAGTACGATGGCACCCAATACCAAGCTGGGCTTGAGGGTTGAAATGACGCTCGAACAGGCATGCCCAGCGGAATACCACTGGGCGCAATGTGCGTTCAAAGATTCGATGATTCACTGAATTCTGCAATTCACATTACTTATCGCATTTC
+
HHHEH@GHHHIIHHEHIIEHHHIIIHHIIHH=HH=DFFHHEHHHGHHHHHHHHHIIHHHII1<FHHHDEHGEEGHHHHHI<CEHHIIIIC<C/CGH@HEHHHHHEH@EHHHHHHHHHCHECHHFFHIDHFGGHHHHFDFHFEFFHHHHIEDHHFHGIIIIF?GGHIIHHHHHHHEHIHDHHIHIIHHHIIIIHHHHHIEHHHHECEEHHG<CHCFGHHHFCFIHHGCG/HH?HHDHCCHF<<HHHHGHEHG@CHFHGHHHHHHHHHEG?EEIHHHHF?EF<CEHD1<=HHFC/?F
@HISEQ:711:H5NNWBCX2:2:1101:9558:5309:ATCTCGTA
TTAAGTTCAGCGGGTATCCCTACCTGATCCGAGGTCAACCTTAAGAAAGTATGGGGGTTTTGGCAAGTGGACCACCCGGACCTCCAGAGCGAGAAGTATTACTACGCTTGAAGCCAGATGGCACCGCCACTGATTTTAAGGCGCACCAGTACGATGGCACCCAATACCAAGCTGGGCTTGAGGGTTGAAATGACGCTCGAACAGGCATGCCCAGCGGAATACCACTGGGCGCAATGTGCGTTCAAAGATTCGATGATTCACTGAATTCTGCAATTCACATTACTTATCGCATTTC
+
IIIIIHIIHIIIIIIIIIIIIIIIIIIIIIIIIIIHIIIIHHIHHHIIIIIIIIIIIIIIHHEHHHIDGHIIGHIIIIIIIIIIIIIHIIIIIIIIIIIIIIIIIIHIIIIIIIIIIIIIIIIIIIIIIIIIIIIIIIIIIIIIIIIIIHIIIIIIIIIIIIIIIIIIIIIIIIIIIIIIIIIIIIIIIIIIIIIIIIIIIIIIIIIHIIIIIIIIIIIIIIIHIHHHIGIIIIIHEHIIIHIIIIIIIIIIIIIIIIIIIIIIIIIIIIHIIIIIIIIIIIIIGIIIIIIIIGI
@HISEQ:711:H5NNWBCX2:2:1101:9950:5407:ATCTCGTA
TTAAGTTCAGCGGGTGTTCTTGCCTGAGCTCAGGTTGAGATTATGGTTTATAGGTTCCTGTTTGAGGGCCGAACACAAAGTCCCAGACCAACAACTAAGAATATAGCCTTTGACAGCCCACCCAGTTGCGGCCCTTATCGGGTCCTTGGTTAGCCTCTGGTCTTCAGCTGATCCAGGTGCATAGATGCCCGAATCACGAATGATTCGAACTGCATAGCTGGAACAGCCAGATCCGCCTCTCTATATCCGAAGGGGTATAGGGGAGCGATATAAACCCAACGCTGAGGCAGACATGCCCTTGGCCGAAGCCTAAGGCGCAATGTGCGTTCAAAGATTCGATGGTTCACGGAATTCTGCAATTCACACTACGTATCGCATTTC
+
IIIIIHHIGIIIIIIIIIIIIIIIIHIIEHIIIIIIIIIIIIIIICHHGHHIIIIIIIHIIIIIHHGCGHHIIIIIIIIIHHIIIIGIIHIIIIIIIIIHIIIIIIHHHIIGIIIGIIIGIIIHIIGHIIHIII0FCFHHHIIIIIIIIIGHHEHFHHHHHGHHHGHHIIIIIIHHGHIIIIIIIIHHIIEHHHIIHIIIHHHHHIHIIHHHHHHHGCEEHGHHHIIHIIHHHHFHHIIGHIIIHHFHHGEHHHHEHHHD/HIHHEHHHEHHHHHGHHEIIHIIHEIIIGIIIIHHHIIIHHEIHHGEC1HHGIIIIHIIIIIHEIIHHHHGIHHEHHHIIIIIIIIIHIIIIIIGIHIIIIIIHHHFGIHHIIIIHHHGI
@HISEQ:711:H5NNWBCX2:2:1101:12008:5262:ATCTCGTA
TTAAGTTCAGCGGGTATCCCTACCTGATCCGAGGTCAACCTTAGAAATGGGGTTGTTTTACGGCGTAGCCTCCCGAACACCCTTTAGCGAATAGTTTCCACAACGCTTAGGGGACAGAAGACCCAGCCGGTCGATTTGAGGCACGCGGCGGACCGCGTTGCCCAATACCAAGCGAGGCTTGAGTGGTGAAATGACGCTCGAACAGGCATGCCCCCCGGAATACCAGGGGGCGCAATGTGCGTTCAAAGATTCGATGATTCACTGAATTCTGCAATTCACATTACTTATCGCATTTC
+
GHIIIGIIHHHIIHHIIIIHHIIIIIIIIIHGIGHIIIHIIIIHHGIFGHH=HHIHIIIIGIHIIIICHHHGHIHIIIIIIIIIIIIIHHFHIHIIIIHHIIIHIHCHHIIIHHIEEHFEGHHGHGHEHHG@FHHIIHHEGHIHIHIIIHGHEGIHHHHHGHIIHGBHHIHHHIHGIHHCHCFHHG@HHGFFHHHHFHIIIIHIIIHIHIFHHHHIEFIIIHHHDHECHHGIIIIHHHHHHEEHHFHGDFHCHHIIIIGHGHIHGHIHGHHHIHIGHIHGHHD1EE?FIHEHDIIH
@HISEQ:711:H5NNWBCX2:2:1101:14778:5375:ATCTCGTA
TTAAACTCAGCGGGTAGTCCCGCCTGACCTGGGGTCGCGGTCGAAGCGCCGTCAAGGGACGACGCGTTGGGGTTTTTAAAGAGCTTCCCTCGCGACTAACGGCACGAAACAAAAGACGAGGGTTTTTACGACCACCACTAGTTCGTGCGTCCATCGAAGGGACTCCTATTTCGGCCAACCGCGCCATGAGCACGGGAGACCAGTATCCGCCCCCGAAACACAAGCTCCCCTGACGGAGAATTTGTGGGGGGCGACGCGATGCGTGACGCCCAGGCAGACGTGCCCTCGGCCAAAAGGCTTCGGGCGCAACTTGCGTTCAAAAACTCGATGGTTCACGGGATTCTGCAATTCACACCAAGTATCGCATTTT
+
HIIHIIIIIIIIIIIHHIIIIHIIIIHIIIIIIIIHIIIIIIIIHIIIIIIIIHIIIIIIIIIIIIHFHIIIHHIIIIIIIIIGIIIIIIIIIIIIIIIIHHIIIIIIIIIIIIIIIIIIIIHIIHIHIHIIIIIIIIIIIIHHIIIGIIIIIIIIIIIIIGHHHIHIHHIIIHIIHHIIIIIIIIIHHIHHHIHHIIIHIHIIHHIIIIIIIIIICHHGBHHHHCIHHHIHHIIIHIHIGIIIIIIIIHIIHHEIIIIIIIIIIIIIIIIIIIIHHIIIIIIIHIIIIHGIIIIIIIHHECIIIIIHGIIGIIIIIIIIIHHIIIIIIIIIIHIIIHIIIIIIIHIIIIIHHHIIIIIIIIIIIIIIII
@HISEQ:711:H5NNWBCX2:2:1101:17033:5282:ATCTCGTA
TTAAGTTCAGCGGGTATCCCTACCTGATCCGAGGTCAAACTGGTGAGACTACGCTCGTGGATAGCCGGACAAGGAGCTTCAGGCGCGTTGTGCTGCGCAATTAGCTACGATGTCCGCTGCCAATGAATTTGAGGCGAGTCCGCGCGGGGAGGCGGGACAGTCACCCAACACCAAGCTAGGCTTGAAGGTTTGAAACGACGCTCGAACAGGCATGCCCTATGGAATACCAAAGGGCGCAATGTGCGTTCAAAGATTCGATGATTCACTGAATTCTGCAATTTACACTACTTATCGCATTTC
+
II1DGFHHIIIIIIIIIIIIIIIIHIEHIIIIIHHHIIIHHIEHHHICEHIIIIHIIIIGGHCHHIIFCHHIIIIIHIIIIHHIIIIIIIIIIIIIIIHIHIIIHIIIIIIIIHIIIIIIIIIIIIIIIIIIIIHHHHHIIIIIIIIIIIIIIIHHHHIIIIIIIIHIIIIIIIHIIIIIIIIHHIIIIHIHIHIIIIIIIIFIHHIIHGHHHHHIIIIIIIIIIIGIIIHCCGIHIHGHIHHGIIIIIHGIIIFIHHFHIGHHIHHHFGGHIHGIIIIIHHGHHGDGHHHGIIIIIIHI
@HISEQ:711:H5NNWBCX2:2:1101:5647:5621:ATCTCGTA
TTAAACTCGGCGGGTAGTCTTCCCTGATCAGAGGTCTGCTGCGTGACGTGGGGCCCGCCGCCCCTTGGGGGGGGGGGGCCCACCTGCTTTTCCTCGGGAACCGGGGCCAATCGCCGACGCACACTTGTCCGAGTCCCATTGGTGGGTCCCCTCATCGCGCGCGGCTGGTGCCCCATTGATTCGCGTCGGTTTTTTTTCAGCCAACCCAGGCGGGCCGTGGTGGGGCCCGCCTCGGATGGCCAGTTCCACTCGAGCCACTTTCTGTTTGAGTGGAGCGGTGGGTGTCGCGGTGACGCTCTGACAGGGATGCCCTCGGTCGAGCCTCGGGCGCAAGTTGCGTTCAAAGACTCGATGATTCGCGGAATTCTGCAATTCACACTAGGTATCGCATTTC
+
IHHHGHHIIIIIIIHHHIHHIIIIHCEHHHEGHG@GHHIIIFHIIIGIIIDDHHIIIGHHIIIGHHHCFHIIHHGHICDHH0<D1<D<DDGEF1<<0/D<@EHIGHIG0@1<0<<//</<<D/GGG@0@HIGD@FHH0DGHEHEH/://;DEEG/D///:?-/:///.:;8;@G.BF8;8:/..-8CE::8CECHCC8.@598AEAH-,C<HC<DEG?IHHDC><<IHHC?==HG??HFHHA@A-EB8=IHIFECHEHHHGHCFEHHFFGHIHIHHHIHIIHHF<HIHHHHGDHHG0FIIIHFHIIIHHDDE<IHH?DHHHHCHDECIIIIHG<E<HIIHHHIHHEFIHHHEHGIIIIGHH?IIHIIIIIIHIIIIHGIHHGIIHIIIGIIIIG
@HISEQ:711:H5NNWBCX2:2:1101:5983:5741:ATCTCGTA
TTAAGTTCAGCGGGTATCCCTACCTGATCCGAGGTCAACCTTAAGAAAGTATGGGGTTTTGGCAAGTGGACCACCCGGACCTCCAGAGCGAGAAGTATTACTACGCTTGAAGCCAGATGGCACCGCCACTGATTTTAAGGCGCACCAGTACGATGGCACCCAATACCAAGCTGGGCTTGAGGGTTGAAATGACGCTCGAACAGGCATGCCCAGCGGAATACCACTGGGCGCAATGTGCGTTCAAAGATTCGATGATTCACTGAATTCTGCAATTCACATTACTTATCGCATTTC
+
HHIFHHEHFHFHHICHHHHIHIIIHFFHH1DE<CGHFHIICHHEGCFCHCE1DGG=ECGHHHHGHIHHFGHHHHEHGHHHIIHHIHHIIHIHIIIIGIIIIIHIHGHIHIHHIIIHFHHFIHHHIIHIIIIEHIHG@IHIIIIDIHIIIIIHHHHHIIIIIHIHIIIIIIFIIIIIHHIIHHIIHGHHIGIGIIHHHIIHHIHHIIIIIHIIHIIIIHIIIHHGCFHIHIHHHDCHIIIIIIIIIIIIHIIIIIIIIIHHGHHGIHIIIIHHGHIIIHIIIIIIIIIIIIIIIH
@HISEQ:711:H5NNWBCX2:2:1101:6597:5656:ATCTCGTA
TTAAGTTCAGCGGGTATCCCTACCTGATCCGAGGTCAACCTTAAGAAAGTATGGGGGTTTTGGCAAGTGGACCACCCGGACCTCCAGAGCGAGAAGTATTACTACGCTTGAAGCCAGATGGCACCGCCACTGATTTTAAGGCGCACCAGTACGATGGCACCCAATACCAAGCTGGGCTTGAGGGTTGAAATGACGCTCGAACAGGCATGCCCAGCGGAATACCACTGGGCGCAATGTGCGTTCAAAGATTCGATGATTCACTGAATTCTGCAATTCACATTACTTATCGCATTTC
+
HIIIIIIIIIHIIIIIHIIIIGIIIHIIIIHIIIIIIHIHHIIIIIIIIHGHHHGHIIIII?FHHIHHHEEHIHIGIHIIIIHIIIHIIIIIIIIHHHHIIIIGIHDIHIIIIIIIGIIIIIHIIIIIIIIIIIIIIIHIIIIHIIIIIIIIIIIIIIIIIIIIIIIIIIIIIIIIIIIIIIIIIIIHIHHIIIIIIIIIIIIIIHIIIIIIIIIIHIHHIGIIIHHHIIIGIIIHHIHIIIIIIIIIIIIIHIIHIIIIIIGIIHIIIHHEHIIIIIHIGIIIIIIIIIIIIII
@HISEQ:711:H5NNWBCX2:2:1101:6917:5544:ATCTCGTA
TTAAACTCAGCGGGTAGCCCCGCCTGACCTGGGGTCGCAACGGTTTTGATGCCCCAATGGGCAAACAAACTTAGGGTCCTGCGAGTCCTCAAAAGCTAAAAAGTGCACGACTCCGATGTATCCTAGGCTAGGCCTTGTATCTCACCTATGCCGCGGCACTTCATAACCGGGGGCTCCGTATTTAGGCCATCCACACCCGGTGAGGCATGGGAGGCCATCATCCTCCGCCCCTCCCACTGAAGGTGGGTGGGGGGAGACGCGATGCGTGACGCCCAGGCAGGCGTGCCCTCGACCTAAAGGCTTCGGGCGCAACTTGCGTTCAAAGACTCGATGGTTCACGGGATTCTGCAATTCACACCAAGTATCGCATTTC
+
IIHEHHIIIIIIGHHE<DHHIHHIIIIIHIHHHGDHHIIHIIIIHIIGIIHHFHIHFHIIIEHIIHHECEHIIHHIIIIIIHHIIHIIHIHIIGHHIIGHHIIIIIIIIHHHIHIIIIIHIHHIIIHIIIIGIIHIIHHHHHHHIGGFHHIHHHIHFHEHHHHHIHIIHCIIIIHIHHIHHHIHEGHIIHIIHIIIIHIHHIIIIHHIHHHGHDEHHFHEIIIHGIIIIHIHEFHGFHHHHHIHIIIIIIIIIIGIIGIIHCHHIIHIIIIHGHIIHIIHHHGHIIIGIIHHHEIHGHHHIIIGHIIIIIIIIIGIIHHHHGIHHFHIIIIIIIIHIHHIIHIIIIIIHIIIIHHHHHHHGHIIHHGIIIIII
@HISEQ:711:H5NNWBCX2:2:1101:8013:5677:ATCTCGTA
TTAAGTTCAGCGGGTAATCCTGCCTGATCTGAGGTCTAATCTAAAGTTGACTAAAGTAGTTGGAAGCTTCTACTGAGATCTCATTCGGCCACACTACAAAGAGCGTGTCCTCAGCGAATAGTCTATTACACTGAGTCAATCCGAGTTCGAATTAGAGATGCTAATATATTACGAATGAGCTGATTCAACTAGGAATAGCAACACTCAAAATCCAAACACCAATCCAATTTACAAGAAACTGGTGGGTTGAAGAGTTCATGACACTCAAACAGACATGCTCCGCGGAATACCACGGAGCGCAAGGTGCGTTCAAAGATTCGATGATTCACTGAATTCTGCAATTCACATTACTTATCACATTTC
+
GIGHIGHHHHIIHHIDGHFHIIHIHIHHFHHIHHEHIHIIHIHGHHHIIHIIEHIGHIIIHIFHHFHFHHHIIGIIIIIIIIIHHH<<FHEHHIIIIIIIIGHGHHDHHHIIIIIIEHIIHFDHHIHIIICEHCHIHIGH0GFHDEGIHHHHHHHHHHEEEHHGHHIHEFHIHHHIHHHHIIHHIIIHHHGCHIHIIIHHIIIGGIHEHIHIHH=HIHHGIHGHIHFCDGGF<FHHEDHFCHHGHHHGHHHEHHFHHEHEIIIIIIIHHHFHHIIHHHDIIIHHGIIGIHHHGIIIHHHHFHDDIIHIHIIHIHIHHHH?IGGIHHIHIIIIIHGHEEHGEHIIIIIIHIHHHIHHHIHHHGI
@HISEQ:711:H5NNWBCX2:2:1101:10045:5608:ATCTCGTA
TTAAGTTCAGCGGGTATCCCTACCTGATCCGAGGTCAATCGTGATAAAATTTGGGGTTCTGGCAGGACACCACCGGGACTCCGTCGCGAGAAGTATTACTACGCGTAGAGCCAGATGGCACCGCCACTGCTTTTAGGAGCTGCCCTGTGACGGGCAGGCCCCAACACCAAGCTGAGCTTGAGGGGTGATAATGACGCTCGAACAGGCATGCCCCCCGGAATACCAAGGGGCGCAATGTGCGTTCAAAGATTCGATGATTCACTGAATTCTGCAATTCACATTACTTATCGCATTTC
+
IIIHIHIHIIIIHHIIIIIHIIHIIIHHIIIIIIIIIIIIIGHIFHHIIIIIIIGHIIIIIEHIIIHHHIFHHIIIIIIIIIIIIIHIIIIIIHIIIIHIIIIIIIIIIHIIIIIIIIIIHHEHIIIIIIIIIIIHHIIIIIIIIHIIIIIIIIIIIIHIIIIIIIIIIHIIHHIIHIIIIHIIIIIIIHHIHHHIIIHHIIIGIHIIIIIIHIIIGEIHGHIHHHHHIIIIIIIIIHHFIIIIHIHIIIIHIIIIIIHIIIIIIHHIIHIIHHIIIIIIIIIIIGIHIIIIIIII
@HISEQ:711:H5NNWBCX2:2:1101:11618:5629:ATCTCGTA
TTAAGTTCAGCGGGTTTTCTTGCTCGATTTCAGACCAAGTCTTCAAACGTTGTTGGCATCAGCCGCTAACATTTGTATGTATGGTGAGGAGCGACAAAGCCCAACCACTAAAGAGATGACCCCAGGTGTTAACCAATGCTTGAAACATCTGTTGCACTTGAGACATCTACCCAGCAGGTGAGATGCGCACACAATCCGTTTGAGACCATTCACAGCCAAGGCTGCAAAAGAGATCCAAGCTTCAAAAGCGTCCCAAGATCATAAAGACCGAGAGAGCTTTTGGAATTGTGATGATTCTGAAACGAGCATGCTCCCCGGAATACCAGAGAGCGCAATGTGCGTTCAAAGATTCGATGATTCACTGAATTCTGCAATTCACACTACATATCGCATTTC
+
IIIIIIIIIIIIIIIIHIIIIIIIIIIIIIIIIIIIIIIIIIIIHIIIIIIIIIIIIIIIIIIIIIIIHIIIIIIIIIIIIIIIIIIIIHIIIIIIIIIGHIIIIIIIIIIIIIIIIIIIIIIIHHIIIIIIIIIIIIIIIIIIHHIHIIIIIIIHIIIIIIIIIIIIIHIHGHIIGGHIIIIIIIIIIIIIIHHIIHIIIIIIIIIIGHIIIIIIIHEHH?FIIIHHIIIIIIGIHHHHEHHHFHGIGIIHIIHHEIIIIIIHHIIIIIIIIIIIIIIIHHIIIIIIIIIIIIIGIIIIIHHIIIIIIIIIIIIIIIIIIIIIIIIHIIIIIIIIIIIIIHHHIIIHHIIIIIIIIIIIIIIIIIIIIIIIIIIIIIIIIHFHIIIIIIIIIIII
@HISEQ:711:H5NNWBCX2:2:1101:13466:5513:ATCTCGTA
TTAAGTTCAGCGGGTATCCCTACCTGATCCGAGGTCAATCATAAAAAATTTGGGGTTCTGGCAGGACACCACCGGGACTCTGTCGCGAGGAGTATTACTACGCGTAGAGCCTGGAGGCACCGCCACTGCTTTTAAGGGCTGCACTGTGACGGGCAGGCCCCAACACCAAGCTGAGCTTGAGGGGTGATAATGACGCTCGAACAGGCATGCCCCCCGGAATACCAAGGGGCGCAATGTGCGTTCAAAGATTCGATGATTCACTGAATTCTGCAATTCACATTACTTATCGCATTTC
+
IGHIIHIIIIIIHHIIIIIIIIIIIIIIIIIIIIHIIIIIIIIIIIIIIHIIIIIIIIIIIIIIIIIGHIIIIIIIIIIGHIIIIIIIHIIIHHIIIIIIIIIIIIHIIIIIIIIIHHIHIHIHIIIIHIIHIIIIIIHIIIIIIIIIIIHIIIIIIIHIHHHIIIIIIIIIIHIIHHIIIIIIIIIIIHIIHIIIIHIIIIHHIIIHHIIHHIIIHIIIIIIIHDFHHGGHIIIIIIIIHIIIIHIIIHHGHIHIIIIIIIIHIIIIIIIIIIIIIIIIIIIGIHFIHIIIHII
@HISEQ:711:H5NNWBCX2:2:1101:15140:5657:ATCTCGTA
TTAAGTTCAGCGGGTAGTCCTACCTGATTTGAGATCAGATTCATAAAAGTATTTTTTGTCTCAGTAAAGAGACGGTTGGAAGCAGATAAGCCACTAAATTGCCTGGCCACCGAAGTGTCCTCAGCGAATGACAATTATCACGCTGAGTAAGAACCAAGTTGGTATAATGGATCCAGCTAATATATTTCAGATGAGCCGAGGACTAGAGCACGGCATAAACATCCAAGTCCAAGACTGATTTCAAATAAATGAAAGGTCTTGATAGTTTCATGATACTCAAACAGGCATACCCTGTGGAAAACCAAAGGGTGCAAGGTGCGTTCAAAGATTCGATGATTCACTGAATTCTGCAATTCACATTACTTATCGCATTTC
+
HIIIIIIIIIIIIIIIIIHHIIIIIIIIIIIIIHHIIHHHHHHIIIIIIIIIIHIHIIIHIIIIHHHHIIIIIGIHIIIIIHIIIIIIIIHIIIIIIIIIHIIIIIIIIGIIIIIIIIGIIIIHIIIIIHIIIHIIIIIHIHIIIIHIHHIIHHIIFHHHIIHIIIIIIIIHGHIIHIIIIIIIHIIIIIIIIIHFIIIIHIIIIIIHHIIIIIIIIHHIIIIGIHEEHHIHHGIHHHIIIIIIIIIIIIIIIIIIIIIIIHIIIIHGIHGHHHIIHIIHHIIHHHIHIHHEHIHIIIIIIEGIHGDHIHIIIIIIIIGIIIIIIHIIIIIIIIIIIIHHIIHHIIIIIIHIIIIIIIIIIIIIIHDIIIIIIII
@HISEQ:711:H5NNWBCX2:2:1101:18509:5509:ATCTCGTA
TTAAGTTCAGCGGGTATCCCCACCTGATCCGAGGCCAACCTTGTAAGGTAGGTCGGGGCGGCCACCGCCTGGCGCTCCGAGCGAGGGATTTCTCTTGCTACGCTCGGGACCGGACGACGGCGCCCACGGGTTTCGGGCCCGTCCGCGAGGACGGGGCCCATCACAGAGCAGGGCTCCAGGGTAGAAATGGCGCTCGAACAGGTGTGCCCCCCGGAATGCCAGGGGGCGCAATGTGCGTTCAAAGATTCGATGATTCACTGAATTCTGCAATTCACACTACTTATCGCATTTC
+
IHIIIIIIIIIIIIIIIIIIIIIIIIIIIIHIIHHIHFIHHHIIIHHIDEHIIIIIHHIIIIIIIIIEHIIIIIHIIIIIIIIIIIIIIHIIIIIIIIIIIGIIIHHHHHIIIIHHCHHIIIHIIIIIHIHIIIIDHIHIHIIIHIIHIIIIIIIIHIIIIIHHIIHIIIIIIIHIIIIIIIHHIHHHIIIIIHIHIIIHIIIIIHGIIIHIIIIIIHIIIIIHIIIHHIIIIIIIIIIIIIHIIHIIIIIHIIIIIIIIIIIHIIIGIIIIIIIHIHFHGIIHIHGIGIII
@HISEQ:711:H5NNWBCX2:2:1101:20479:5595:ATCTCGTA
TTAAGTTCAGCGGGTATCCCTACCTGATCCGAGGTCAACCTTAAGAAAGTATGGGGGTTTTGGCAAGTGGACCACCCGGACCTCCAGAGCGAGAAGTATTACTACGCTTGAAGCCAGATGGCACCGCCACTGATTTTAAGGCGCACCAGTACGATGGCACCCAATACCAAGCTGGGCTTGAGGGTTGAAATGACGCTCGAACAGGCATGCCCAGCGGAATACCACTGGGCGCAATGTGCGTTCAAAGATTCGATGATTCACTGAATTCTGCAATTCACATTACTTATCGCATTTC
+
IIIIIIIIIIIIIIIIIIIHIIIIIIGIIHIHHHHHHFDHHHHIIHIGIHHGIIHIIIIIIHHIIIIHGGHHIIIIIIHIIIHIGIIIIIHGIIIIIIIIIIIIIIIIIIIIIIIIIIIIHII?IHHIIGIIIIIIIHIIIIIIIIIIIHIIIIHHIHIHIIIIIHIIIIIIIHHHIIIIIIIIIIIHIIHIIIIIIIIIIIIIIIIIIIHHHHHIIHIIIIIHHC<EIGIIIIIHHHHHIGIIIIIHGIIIIIHHIHHIIIIIIIIIIHIHIIIIIIHIIIIIIIIIIGIIIII
@HISEQ:711:H5NNWBCX2:2:1101:1462:5965:ATCTCGTA
TTAAGTTCAGCGGGTATCCCTACCTGATCCGAGGTCAAGAGTGTAAAAAATGTACTTTTTGGACGTCGTCGTCTTGTTGTCAAAGCGCGAGATGTACTGCGCTCCGAAATCAATACGCCGGCTGCCAATCGTTTTGAGGCGAGTCTGCGCGCAGAGGCGAGACAAACACCCAACACCAAGCAGAGCTTGAAGGTACAAATGACGCTCGAACAGGCATGCCCCATGGAATACCAAGGGGCGCAATGTGCGTTCAAAGATTCGATGATTCACTGAATTCTGCAATTCACACTACTTATCGCATTTC
+
IIIIIHIIIIIIIIIIIIIIIIIIIHGHIIIIIIIIHIIGIFHHIIIIIIIIIIIIIIIIH<HIIIIIIIIIIIIIIIIIIIIIIHHIIIIIIIIIIIIIIIIIIIHHHHIHHIIIIIIIIIIIHHIIIIIIIHHHHIHHHIIIIIIIIIIHIIGHIIIIHIIIHIIIIIIIGIGIIIHIIIIIHIHIIIIIHIIIIIHIIIIHHHIIIIIIIIIIIIIHHGIIIIIIIHIIHHHCHIIHHHHIIIIIIIIIIIIIIIHHIIIIHIIIIHIIIIIIIIIIIIIIIIIIHIHIHFIIIIIIIIII
@HISEQ:711:H5NNWBCX2:2:1101:3019:5854:ATCTCGTA
TTAAGTTCAGCGGGTATTCCTACCTGATCCGAGGTCAACATTCAGAAGTTGGGGTTTTACGGCATGGCCGCGCCGCGTTCCAGTTGCGAGGTGTTAGCTACTACGCAATGGAGGCTGCAGCGAGACCGCCAATGTATTTCGGGGGCGGCACCGCCAGAAGGCAGAGCCGATCCCCAACACCAAACCCGGGGGCTTGAGGGTTGAAATGACGCTCGAACAGGCATGCCCGCCGGAATACCAGCGGGCGCAATGTGCGTTCAAAGATTCGATGATTCACTGAATTCTGCAATTCACATTACTTATCGCATTTT
+
HGH@GHFCH?<CEHHHHFHIH1FC@H1FH?ECHHE@EGCCC11C<@GHHH?HH/C/GHHHHGIDHE1<CE?FHCCHCC?GHHECGCH?FHGICFEC@<F@@FHIIHE<E?FC<@C@EE0DD?CDHH?D/FH?HHD<D@HCHB<:/:DHHCEHCH??EHHH@EB8D/DEB.HCHG;FAEAAGHHGFH?HEEDEHIIHHD/HEHC/D</D<<<F<0FF0C<DD<CC?DHC/H@G<FCCCHE<F<<E<0C<G<?CC<C@G11GD1C1GC<1<1CEG@D1CCDHEC<<<1CG@H@HFHCHCCCHE@CC1<HHG@E
@HISEQ:711:H5NNWBCX2:2:1101:3020:5890:ATCTCGTA
TTAAGTTCAGCGGGTGTTCTTGCCTGAACTCAGGTCGAAAGGGGTGTGTCGCACGGCTTCTCGGAGAGCGGCCGACGATTCCTGCCGGCTTACAACGAGGTCCCGGGCCGACGGCGGCATGCGATCCCTGGCGGGTCACCTACCAGACTGTCGTCCCGATTGGGTCCTCGTTCGAGCCTCTGTTCTTCGGCAGACCCGGTTAATTTAACCGGGACGGCCAGATCCACGCCTCTTGAGAGAGGGTGAGGGTAAAGCCGACGCTGAGGCAGACATGCCTTTGGCCGAAGCCTCGGGCGCAATTTGCGTTCAAAGATTCGATGGTTCACATAATCTGCAATTCACACTACGTATCGCATTTC
+
IIIHHFHIIIIIIHIIIIIIIIIIIIHIIIGHIIIIIIIIIIIIHIIIIIIHIIIIIHIIIIHCHIHGHHHIIIIIIIGIGIIIIIIIGIIIIHHIIIHGHHIIIIIIIIIIIHGHHHDHHIIIIHIIIIIIHHHEHHIIIIIIIHGHHHIHGHHHHIGIHHHH@HFHHIIIIIIIIIIIHHHHHIIICHHHHEHHHHHHHIHHIIIHHHIIHCHHIGHHHE=HGHHHF.GHHEHHHHCIIIIIIIHIIIIIIGIGIHIIIIIIIIIIIIIIIIIHIIHHHIHHFHHHHECIIGHIIIIHIIIIHHIHIIIHIIIIHEHFIIGIHIIIHGIHHIIHIHIHGFGHC<HHGG=IIIIIIII
@HISEQ:711:H5NNWBCX2:2:1101:7289:5950:ATCTCGTA
TTAAGTTCAGCGGGTATCCCTACCTGATCCGAGGTCAAAAGTGAAAAAAGGCTTACTGGACGCTAGTGTTCTAGGCTAGAGGCGCAAAATGTGCTGCGCTCCAATACCAAAACACTGGCTGCCAATGACTTTAAGGCGAGTCCACGATAGTAGACAAACACCCAACACCAAGCAGAGCTTGAGGGTACAAATGACGCTCGAACAGGCATGCCCCATGGAATACCAAGGGGCGCAATGTGCGTTCAAAGATTCGATGATTCACTGAATTCTGCAATTCACACTACTTATCGCATTTC
+
IIIIIIIIIIIIIHHIHGHIHHHIIIGIIHHGHHHHIHHIIIIHHIIHIIHIHIIIGIIHHHHHCHIDHHIHIHEHHHHHIIIIIIIHHHIIIIIIIIIIIIIIIHIIIIIHIIIIIIHHHIIIIIIHIIIIIHHIIIIIHIIIIIHIHHHIIIIHHIIIHIIIHIIIIIIIIIIIIIHIIIIIIHGIIHIHHHIIIIIIIIIIIIIIIHHHIIIHIIIIIIIIIIHCHHHHGGGCCEIIHIIIHIHECIIHHHIIHHHIIHIIIIIIHHHIIEIHHIHGIHGIIIHHIIHIIIIH
@HISEQ:711:H5NNWBCX2:2:1101:8546:5849:ATCTCGTA
TTAAGTTCAGCGGGTATCCCTACCTGATCCGAGGTCAACCTTAAGAAAGTATGGGGGTTTTGGCAAGTGGACCACCCGGACCTCCAGAGCGAGAAGTATTACTACGCTTGAAGCCAGATGGTACCGCCACTGATTTTAAGGCGCACCAGTACGATGGCACCCAATACCAAGCTGGGCTTGAGGGTTGAAATGACGCTCGAACAGGCATGCCCAGCGGAATACCACTGGGCGCAATGTGCGTTCAAAGATTCGATGATTCACTGAATTCTGCAATTCACATTACTTATCGCATTTC
+
HHIFFFHHIHHHIIIIHHIEHIIIHHHIIHHHIGIIHHHGHHFEEEEEHHHIHHIIIIHIIHDHIHH<CGEHHGHIIIHHHDFGCHHGHEHIIGHHHIFHHHHIIHHHHFHGEFHIHHHHHHHHIIHHIIIIHHFIHIIHEHIIIIIIHHHIGHIIIIGGGHIIIHIHHFIIGIHHIIIIIHHHHHHHIIIIIIIHHHIIHGHIHIIHHHHHHHIIHHEHHFHHG@EHHHEHIHHDHHHHHIIIIGHHIHIIIIIHHHHGIIIHIHEHFEIHIHFIIIIIHDEGGIHHHGIIHHH
@HISEQ:711:H5NNWBCX2:2:1101:13546:5906:ATCTCGTA
TTAAGTTCAGCGGGTATCCCTACCTGATCCGAGGTCAATCATGAAAAAATTTGGGGTTCTGGCAGGACACCACCGGGACTCTGTCGCGAGGAGTATTACTACGCGTAGAGCCAGATGGCACCGCCACTGCTTTTAAGGGCTGCCCTGTGACGGGCAGGCCCCAACACCAAGCTGAGCTTGAGGGGTGATAATGACGCTCGAACAGGCATGCCCCCCGGAATACCAGGGGGCGCAATGTGCGTTCAAAGATTCGATGATTCACTGAATTCTGCAATTCACATTACGTATCGCAGTTC
+
IIIIIIIIIIIIIIIIIIHIIHIHIIIHIIIIIIIIIIIIIIIFHIIIIIIIIIIIIIIIHHGIIHHGHIHIIIIHIIIIIIIIIIIIHIIHIIIHHIIIIHIIIHIIHIIIIIIIIHIIIIIIIIIIIIIIIIIHHIIIIIHHHIIHHIIIHIIHIIIIIIIIIIIIIHIIIIHIHHIIIHIIIIIIHHHGIHIIIIIIIHHIIIIIIIHIHIIIIIIIIIGIIIIIIIIIIIIIHHIIIIIIIHIIIIIIIIIIIIIIHIIIIIIIIIIHIIHIIIIIIHIIIIIIIIIIIIHI
@HISEQ:711:H5NNWBCX2:2:1101:15871:5753:ATCTCGTA
TTAAGTTCAGCGGGTATCCCTACCTGATCCGAGGTCAACCTTAAGAAAGTATGGGGGTTTTGGCAAGTGGACCACCCGGACCTCCAGAGCGAGAAGTATTACTACGCTTGAAGCCAGATGGCACCGCCACTGATTTTAAGGCGCACCAGTACGATGGCACCCAATACCAAGCTGGGCTTGAGGGTTGAAATGACGCTCGAACAGGCATGCCCAGCGGAATACCACTGGGCGCAATGTGCGTTCAAAGATTCGATGATTCACTGAATTCTGCAATTCACATTACTTATCGCATTTC
+
IIIIIIIIIHIIIIHIHIIGIIIHIIIHIIIIIGHIIHIIIHHHIIEFHHIHGICHHIIIGHIIIIHCGCEHIIHEHC?HHIIHGIHIIGHIIIGIIIFHIIIIIIIIIHIIIIHGIHIGHEGHHHHHHHHIIIIHHIHIIIHGHHHIHIIIIIHG@IHHIIIHIIIIHIIHIHCEGBIIHHHHHHIIIIIIIHIHHGEHHHHHCHIIHHHIHIIHHHIIIIHH?D<CCG?FHGDCIIIIIIIIIGIIIIIHIHHGHEHIHHHHIHGGIIIIIIIIIHIIHIHHIHIHFFIHIII
@HISEQ:711:H5NNWBCX2:2:1101:18864:5921:ATCTCGTA
TTAAGTTCAGCGGGTAGTCCTACCTGATTTGAGATCAGATCGTAAAGTGTGTTGTCCCGAAAGACGGTTGGAAGCGGCTCATCCGTGGTCCTGGCCACCTTTTTTACGGGTGTCCTCAGCGAGTGATACTTATCACGCCGAGTGGAACCAAGTCTACCGAGATCCAGCTAATGATTTTAAGAGGAGCAGACGTGAATCTGCGAACCCCCAAGTCCAAAGCGGCACCAGCTGAATTAACAAAAGATGTGCTTTGAAGATTTCATGATACTCAAACAGGCATGCTCCGAGGAATACCAAGGAGCGCAAGGTGCGTTCAAAGATTCGATGATTCACTGAATTCTGCAATTCACACTACTTATCGCATTTC
+
IIIIIHIIHIIIIIIIIIIIIIIIIIHIIIIIIIIIIIIIIIIIIHIHIIIIIIEHHHIIHHHIHIHIHHHHIGGIIGIIIIIIGIIIIIIIIIIIIIHIIIIGIHGEGHIIIHIHIHIIHIIIGIIIIIIHIEHHHHHHHIIIIIIIIIGIIIHIHEIIHIHHEHIIHIIIHIIHHIHGIHIHIIIIHIHHHHIHHHHHHHHIIIIIIIIIHIIHIHIGIHIHHGIIEFHIIIIIIIIIIIIIIIIIHIIIHIIHIIIIIIIIGIIIIFIIIIIIIIIIIIHIIIHIHIIIHIIHIIHIIIHGHIHIHIIIIIIIIIIIIIIIIIIIIIIIIIIIIIIIIIIIIIIIIIIIIIIIIIIIIIIIIII
@HISEQ:711:H5NNWBCX2:2:1101:20253:5899:ATCTCGTA
TTAAGTTCAGCGGGTATTCCTACCTGATCCGAGGTCAACCTTGATAAGATGGGTGCGAGGCAAGCCCACGCCGGACGCCCAGAGCGAGGAGAAACTACTGCGCTCGGAGACCTAGCGTGTCCGCCACTGGATTTAAGGGACTGCAGACGCAGAGCCCCAACACCAAGCCAGGCTTGAGGGTTGAAATGACGCTCGAACAGGCATGCCCACCAGAATACTAGTGGGCGCAATGTGCGTTCAAAGATTCGATGATTCACTGAATTCTGCAATTCACATTACTTATCGCATTTC
+
IIIIIIIIIIIIIIIIIIIIHIIIIIIIIIIIHIIIIIIIIIHHIIIIHIIIIIIIIHIIIIIIIIIGHHIIIIIIIIIIIIIIIIIIIIIIIIIIIIIIIIIIIIIIIIIIIIIIIIIIIIIIIIIIIIIIIIIIIIIIIIIHIIIIIHIIIIIIIIIIIIIIIIIHIIIIIIIIIIIIIIIIIIIIIIIIIIIIIIIIIIIIIIIIIIIIIIIIIIIIIIHIIIIHIIIIIIIIIHIIIIIIIIIIIIIIIIIIIIIIIIIIIIIIIIIIIIIIIIIIIHHIIIIIIII
@HISEQ:711:H5NNWBCX2:2:1101:1999:6094:ATCTCGTA
TTAAGTTCAGCGGGTATTCCTACCTGATCCGAGGTCAACTTTCAGAAGTGGGGTGTTTTACGGCATGGCCACCGCCGAGCTCCAGGCCGCGAGGTTGTGCTACTACGCGGAGGAGGGCTACAGCGAGACCGCCACTGAATTTCGGGGCCGGCAGCGCCCCCGGAGGGGCGCCGCGCCGATCCCCAACGCCAGGCACTGGGGGCCTGAGGGTTGAAATGACGCTCGAACAGGCATGCCCGCCAGAATACTGGCGGGCGCAATGTGCGTTCAAAGATTCGATGATTCACTGAATTCTGCAATTCACATTACTTATCGCATTTC
+
IIIIIHHIIIIIHIIHFIIIIIIIIHHIIIIGHIIIIIIIIIIIHIIIIIIHIIIIIIIIH=EHHHHIHHIHIIIIIIIIIIIIIIIIHIIIIIIIHIIIIIHHHIIIIHHIIIHIIIIHHIIIIIIIIIIIIIIIIHIIIIIIIIIHIIHIHHHIIIHHEIHDHHIIIIHIIIIIIHHDIIHHHHIIIIIHIHHHEIIIIIIHHHHIHIHIIHIHFIIIIIHGHHEIIIHFGIIIIIHIIIIIIIHIIIIHFIIIHHHEHDEHHHCCIIIIIIIIIIHHIIHHHFGIIIIIIIIIIIIIIIIIIIIIIIIIIIIIIIIHI
@HISEQ:711:H5NNWBCX2:2:1101:2460:6032:ATCTCGTA
TTAAGTTCAGCGGGTACTCTTGCCTGATTTGAGACCAAGTTAACACGGTAAAGTGTAGGTCCTATCAAGGTTTGTTTGAATCGCCCAAGACAGCTATTAGCGTCAAGTGAAACATAAGTAATGAATAAATTCAAGTAAACACGTTCCAAGTAACAATAACTGCCAAGGTCAACGCTAGCTTCAAGGCTTTATATGACTATAAGAGCCCAAATCCACTCCAATGCTATCATCAATGATGAGTCCCAAAGGGGTGATGAGGTCTATCGATTCTCAAACAGGCATGCTCCCCGGAATACCAGGGAGCGCAATATGCGTTCAAAGATTAGATGATTCACGGTCTGCAATTCACATTACGTATCGCATTTC
+
IIIIIHHHIIIIHIIGIIIIIIIIIIIIIIHIHIIIIIIIIIIIIIIIIIGIIHIIIIHIIIIIIIIIIGIHHIIIIIIIIIHIGHHIIIIIIIIIIIIIIIIIIIIIIHIIIHFIIIIIIIIHIIIIIIIIIIHHIIHHHIHGHIIIIIIIIIIHIIIIIHHIIIIHHHIIICHEHEHHIIHHHIHHHIHIIIIIIHGHHEHIIIIIIIHHHFFEGEHHIIIHHEIGIIHIIHIIIIHHGIIHIIHIIIIIIIIIHHIIHGHHHGIIIIIIIIHIIIHIIIIIIIIHIIIHIHIHHCHGIIIIIHIIIHGIIIIIIIIHIIIIIIIIHIIIIHIHIIIIIIIIIHIIIIIIIIIIIIIHIIHIII
@HISEQ:711:H5NNWBCX2:2:1101:3306:6114:ATCTCGTA
TTAAGTTCAGCGGGTAGCCTTACTTGATTTGAGATCGGTACGTCAAGACGGGTGTCCACCAGAGCCATGGCCCGGTGCACGTTCCTTTGAGCCTGCGCTCGCTTGTGAAGCAAGCAATCCAGCACACGACCAGCAGGCAGCCAAACTTGATGGACGTTATCCCAAGTTGGCTCCCAGATGCCCCGTGAAGGGCACCCAGGCAAGGCCTGACATGTGTATTGGCAAACAGGAGCATACATTTAGAAGCAAGCACAGATAAACAGTGCTACGCCTCAAGTCCACACCACCATGATAGTGGCGTGAGAGCATAGACGATACTCAAACAAGTATACCCAAGGGTCAAGCCCAAGGGTGCAAGTTGCGTTCAAAGATTAAATGATTCGCGAAGATTGCAAGTCATAACACATTTCGCGTTTG
+
IHHIIIHHHIHGIIHHIIIIHHHIHHGHIHHIIIHHHHGHIIIIHHIIIIHHHHIIHIIIIIIICEHDHIIGIHHHIIIIIHHHHIFCDHHHHIHIIGHHIIIHIIHGHIHHFHHIHIHCHHIIIHGDHIIIIIIIHIIHIIHIGIHHIHHHHEHHIIIIICCGHFEFHIIIGHHCHHHH@HECDHIIG?.8.7BEHHGHICECHHH?E@HEGHHH-EE-G@8.6HHGGF6@6..B8..HAF.@B.@HFB88..6B.A;.B.HEEE,HHGC.C@;.HECCC.@HF<EEGHHHHHEC?HF@EGCFCHHHHGF?IHHGFE@C1HEHEEEF@GEC@CFFD<1HHHECHHF@DGHHHIHIHE<<HHHEECHHHCFCC?1CHHDC<DCHIHHHHG@GHHHGE?HE@CCDFHH?<CHHGCHGC
@HISEQ:711:H5NNWBCX2:2:1101:3698:6158:ATCTCGTA
TTAAGTTCAGCGGGTATCCCTACCTGATCCGAGGTCAACCTTAAGAAAGTATGGGGGTTTTGGCAAGTGGACCACCCGGACCTCCAGAGCGAGAAGTATTACTACGCTTGAAGCCAGATGGCACCGCCACTGATTTTAAGGCGCACCAGTACGATGGCACCCAATACCAAGCTGGGCTTGAGGGTTGAAATGACGCTCGAACAGGCATGCCCAGCGGAATACCACTGGGCGCAATGTGCGTTCAAAGATTCGATGATTCACTGAATTCTGCAATTCACATTACTTATCGCATTTC
+
IIIIIHIHIIIIIIIIIIIIIIIIIIIIIIIIIIIIIIIIIGIIIHIIIDHHIIIIIIHIIIIIIIHGHIIIIIIIIHIIIIIIIIIIIIIIIIIIIIIIIIIHIIIIHIIIIIIIIHIIIIIIIIIIIIIIIIIIIIIIHIIIIIIIIHIIIHHHIIIIIIIIIIIIIHIIIIIIIIHIIIIIIIIIHIIIIIIIIIIIIIIIIIIIIHIIIIIIIIHGIGHGHEFHHIGHIIHEHHHHIGHIIIIIIIIIIIIIHIIIIHIIIGIIIIHHIIHIIIIIIIIIIIIIIIIIIII
@HISEQ:711:H5NNWBCX2:2:1101:6993:6084:ATCTCGTA
TTAAGTTCAGCGGGTATTCCTACCTGATCTGAGGTCAACCTTGGTAAAGTTGGGTGTTTTACGGCGTGGTCAGGCCGCTCTCCGCCTGCGAGGGTTTTACTACTACGCAGAGAAGGCTACAGCGAGACCGCCACTAGATTTCGGGGCCGGCCGCCGCGGTGGACGGCCGATCCCCAACGCCGAGCCCAAAGGGGCTCGAGGGTTGAAATGACGCTCAGACAGGCATGCCCGCCAGAATACTAGCGGGCGCAATGTGCGTTCAAAGATTCGATGACTCACGGAAATTCTGCAATTCGCATTACTTATCGCATTTC
+
IIIIIIIIIIHIIGHIIIIIIIIIIIIIIIIIIIIIIIIIIIIIHIGHIIIIIIHHDHIIIIIHIHIIIIIIIIIIIHIIIIIIIHIHIIIIIIEHIIIIIHIIIIIIHIIIIHIIIIIIIIHIHIIIIIHIHHIIIHHHHHHHIGIIIHIHIIIHIIIIIIHHIIGIHHHIIIIHIIIIIIIIIIIIHHHIIIIIHIIIIIIIIIGIIIGHIIIIIHIIHGIIIGIIIIIIIHIHIIIIHIHHIHIHHHIIIIHHIIIIIHIIIIIIIHIIIIGHIIIIIIIIIIHHIIIIIIIIIIIIIIIHEIHIIIHHII
@HISEQ:711:H5NNWBCX2:2:1101:8988:6177:ATCTCGTA
TTAAGTTCAGCGGGTATCCCTACCTGATCCGAGGTCAACCTTAAGAAAGTATGGGGGTTTTGGCAAGTGGACCACCCGGACCTCCAGAGCGAGAAGTATTACTACGCTTGAAGCCAGATGGCACCGCCACTGATTTTAAGGCGCACCAGTACGATGGCACCCAATACCAAGCTGGGCTTGAGGGTTGAAATGACGCTCGAACAGGCATGCCCAGCGGAATACCACTGGGCGCAATGTGCGTTCAAAGATTCGATGATTCACTGAATTCTGCAATTCACATTACTTATCGCATTTC
+
IIIIIGGHIIIIIGIIIIIIIIIIIIIIHIIIIIIIIHHHHHIGIIIIIHIIIIIIIIIIIHHHIIIGHIIHHIIIIIIIIHIIIIIIIIIIIIIIIHIHIIIHIIIIIIIGIIIIHHIHIIIIIIIIIIIIIIIIIIIGIIIIIIIIIIIIIHHIIHHIIIIIIIIIIIIIIHIIIIIIIIIIIHIIIIIIIIIIIIIIIIHIIIHIIIIIIIIHIIIIIHHHHHEIIHHGHIIHHIHIIIIIIIIIIIIIIIIHIIHIIHIIIIHIIIIHIIIIIIIHIIIIIIIHIIIHHII
@HISEQ:711:H5NNWBCX2:2:1101:13945:6061:ATCTCGTA
TTAAGTTCAGCGGGTATTCCTACCTGATCCGAGGTCAACTTTCAGAAGTGGGGTGTTTTACGGCATGGCCACCGCCGAGCTCCAGGCCGCGAGGTTGTGCTACTACGCGGAGGAGGGCTACAGCGAGACCGCCACTGAATTTCGGGGCCGGCAGCGCCCCCGGAGGGACGCCGCGCCGATCCCCAACGCCAGGCACTGGGGACCTGAGGGTTGAAATGACGCTCGAACAGGCATGCCCGCCAGAATACTGGCGGGCGCAATGTGCGTTCAAAGATTCGATGATTCACTGAATTCTGCAATTCACATTACTTATCGCATTTT
+
HHHCHECHHHH<CCECGHHEHIIHHC1FHHGFH<EHHHIGHEGIIIIHIHHCDFHHEGFH?@GCCCHFC@GCHHIHHHHIC?<<FFECEHI/CDGHHGHIIGHIGFECFCHG@GEHEHHGHHIHHHCEDHHHIH=GHBEHDEHD:DDEFDHHIIHH<CHIHHG:CEHEE?EHHHHHEEE?HHGIHHHCHHGHEG?EHHHHGIIIIIHIHHHIIIHIHHHHHIGIIIIHHHGIHGIIHHIIIIIIIHIGHHECCCCDIHGIHIHHEG<?FD?EHGHIIHFGGIHHHHIHEIGHGGHGIHHHEHIIIHIHHGHG<CIIIHHII
@HISEQ:711:H5NNWBCX2:2:1101:2467:6406:ATCTCGTA
TTAAGTTCAGCGGGTATCCCTACCTGATCCGAGGTCAACCTTAGAAATGGGGTTGTTTTACGGCGTAGCCTCCCGAACACCCTTTAGCGAATAGTTTCCACAACGCTTAGGGGACAGAAGACCCAGCCGGTCGATTTGAGGCACGCGGCGGACCGCGATGCCCAATACCAAGCGAGGCTTGAGTGGTGAAATGACGCTCGAACAGGCATGCCCCCCGGAATACCAGGGGGCGCAATGTGCGTTCAAAGATTCGATGATTCACTGAATTCTGCAATTCACATTACTTATCGCATTTC
+
IIIIIHIIHIIIIIIIIIIIIIIIIIIIIIIIIIHHIIIHIIIIIIIIIIHIIIIIIIIIIIIIIIIIGHIIIIIIIIIIIIIIIIIHIHIIIIIIIIIIIIIIIIIIIIIIIIIIIIIIIIIIIIIIHIIIHHIIIIIIIIIIIIIIIIIIIIIIIIIIIIIIIIIIIIIIIIHIIIIIIIIHIIIIIIIIIIIIIIHIIIIIIHIIIIGIIIIIIIIIHIIHHIHDIIIIHIIIHHIHIIIIIIIGIIIIIIHIIIIIIIIIIIIIIIIIIIIIIIIIIIHIIIIIHIIIIIII
@HISEQ:711:H5NNWBCX2:2:1101:4553:6262:ATCTCGTA
TTAAGTTCAGCGGGTATCCCTACCTGATCCGAGGTCAAGAGTGTAAAAAGTACTTTTTGGACGTCGTCGTTATGAGTGCAAAGCGCGAGATGTACTGCGCTCCGAAATCAATACGCCGGCTGCCAATTGTTTTAAGGCGAGTCTACACGCAAAGGCGAGACAAACACCCAACACCAAGCAGAGCTTGAAGGTACAAATGACGCTCGAACAGGCATGCCCCATGGAATACCAAGGGGCGCAATGTGCGTTCAAAGATTCGATGATTCACTGAATTCTGCAATTCACACTACTTATCGCATTTC
+
IIIIIHHHIIIIIIIIIIIIIIHHIIIIIIIIIIIIHIIIIIIIIHIIIIIIHIIIIIIIIIHIIIHGFCCHIIIIIIIIIIHIIIIIIIIIIIIIIIIIIIIIIIIIIIIIIIIIIIHIIIIIIIIIIHIIIIIIIIIIIIIIHIIIIIIIIIHIIHIIIIIIIIIIIIIIIIIIIIIIIIIIIHIIIIIIIIIIIHHIIIIHIIIIIIIIIIIIIIIIIIIIIIIIIIIIHFIIIIHIIIIHIHIIIIIIIIIIIIIIIIIIIIIIIIIIIIIIIIIIIIIIIHHHGIIIIIIIIIIHII
@HISEQ:711:H5NNWBCX2:2:1101:6511:6251:ATCTCGTA
TTAAGTTCAGCGGGTATCCCTACCTGATCCGAGGTCAAAAGTGGAAAAAGGCTTACTGGACGCAAGCGTTCTAGGCTGGAGACGCAAAATGTGCTGCGCTTCAATACCAAAACACTGGCTGCCAATTGCTTTAAGGCGAGTCCAGACACCAGGGAGTGGACAAACACCCATCACCAAGCAGAGCTTGAGGGTACAAATGACGCTCGAACAGGCATGCCCCATGGAATACCAAGGGGCGCAATGTGCGTTCAAAGATTCGATGATTCACTGAATTCTGCAATTCACACTACTTATCGCATTTC
+
IHIHIIIHIIIIIHIIHIIIIIIIIHIIIIHHIIHHIIIIIIIIGIIIIIGIHIIIIHIHIIGIIIGHGEHHIIHHIHIHIGHIHIHHIIHHHHIIIHIHIHIIIIIIIIIIIHIIHHIIHIIIIHIHIHHGHIIHHIIIHHIIIIIIIIIIIIHGGEIIIIIIIIIIIHHIHIIIIHIIIIIIHHIHIIIHHHGHHIIIIIHHHIIIIHHIIIIHIIIIHHGGHIHHHIHEDCCIIIIIIIIIHIIIIIHHIIIIGIIIIHIHGIIIIIGIIIIHIHIIIIIIHHIHHEGIHEIGIIHIII
@HISEQ:711:H5NNWBCX2:2:1101:8061:6438:ATCTCGTA
TTAAGTTCAGCGGGTAGTCTTACTTGATTTGAGATCGAGTTTAACAAGAATCGTTGCCGACCCTTGTGAAATCCTGCATCAGTCAGCCAATACGGTCAAACTCCCTTTATGTTAGCTGCAGCAAAAGTAATAATCCGTTTGACGGGACTAAATGAATATGCTTTTAGCTCAGGAGAATGTCCAGCTGCACCTGCATTTCAAGCAACCCGCCACCGATCTCAAAAAGATTGGTGTTGGGATTGCTCAAGTCCAAAGCTTTTCGATTAAAAAATCCAAAGGCTTTGAGGTGTTTACTGATACTCAAACAAGCATGCTCTTCGGAATACCAAAGAGCGCAATATGCGTTCAAAGATTCGATGATTCACTGAATTCTGCAATTCACATTACGTATCGCATTTC
+
IIHIIIIIIIIGIHIIGIIIIIIIIIGIIIHIIIHIIIHIIIIIIIHIIIIIIHIIHFHHIHIIIIIGHHHIHIIIIIIIIIIIIIIIIHIIIIIHHIIIIIIIIIIIIHIIHHHIHIHIHIIHIIIHIIIHGIHHHHIIHIIHDHHHHIIIIFHIIIIIEHHHIIHHHCHHIHHEFHHIIHHIHIFHHIIIHHIIIIIHIHHIIHIHHHHGHIHC.@E=IHEHEHHHHHHEEH@CEEHFC?IIIIHFIIIIHEHHHHEHGIHHHIIGIIHEIHIGIHGIIIIIIIIIIIHHIIIIHIIHHIIIHIIIHIIIHIHHHDIIIIHIIIIIHHEEHIHGIIIIIIIIHHHHFHFGHGIIIIIIIIIIIIIHIHIIIIIIHIIIIIIIHHHIHHHHIIIHIII
@HISEQ:711:H5NNWBCX2:2:1101:9809:6490:ATCTCGTA
TTAAGTTCAGCGGGTATCCCTACCTGATCCGAGGTCAACCTTAAGAAAGTATGGGGGTTTTGGCAAGTGGACCACCCGGACCTCCAGAGCGAGAAGTATTACTACGCTTGAAGCCAGATGGCACCGCCACTGATTTTAAGGCGCACCAGTACGATGGCACCCAATACCAAGCTGGGCTTGAGGGTTGAAATGACGCTCGAACAGGCATGCCCAGCGGAATACCACTGGGCGCAATGTGCGTTCAAAGATTCGATGATTCACTGAATTCTGCAATTCACATTACTTATCGCATTTC
+
GIIIIHIHHIIIIIIIIIHHHIHIFHIIIHH=DHHCHHFHGEHIIHHHEHHIIHIIIHIHHEHII11<FHEGHIIIIDHHHHHIIHHHFHIIIIIIIIHIHIIIIIIHIIHHHFHHIIIHEHIIHHGIFIHIIHGAGHIFDHEEDCHIHEHHHHEEFFHHHHHIIIIHFHF@IIHHIIIIGHHGIEHCHHHHIIIHIIHIHHHIHEIHHHHFHHHEEHCHCF1HCCCHHCHIGHHC<EF?IHEHEFEDCG?HEFECHEFCIHG?IHIHHFEGIIHGIHHIIIIHHHGEHFIHDH?
@HISEQ:711:H5NNWBCX2:2:1101:12011:6482:ATCTCGTA
TTAAGTTCAGCGGGTATCCCTACCTGATCCGAGGTCAACCTTAAGAAAGTATGGGGGTTTTGGCAAGTGGACCACCCGGACCTCCAGAGCGAGAAGTATTACTACGCTTGAAGCCAGATGGCACCGCCACTGATTTTAAGGCGCACCAGTACGATGGCACCCAATACCAAGCTGGGCTTGAGGGTTGAAATGACGCTCGAACAGGCATGCCCAGCGGAATACCACTGGGCGCAATGTGCGTTCAAAGATTCGATGATTCACTGAATTCTGCAATTCACATTACTTATCGCATTTC
+
IIIIIIIIIIIIIIIIIIIIIIIIIIHIIIIIIIIIIIIIIIIIIIIIIHIIIIIIIIIIIIIHIHHGHIIIIHIIIIIIIIIIIIIIIIHIIIIIIIIIIIIIIIIIIIIIIIIIIIIIIIIIIIIIIIIIIIIIIIIHIIIIIIIIIHIIIIIIIIIIIIIGIIIIIIIIIIHIIIIIIIIIIIIIIIIIIIHIIIIIIIIIIIIIIIIIIIIIIIIGIIIIIHHIIIHHIHHHHIGIIIIIIIIIIIIIHIIIIIIIIIIHIIIHIIIIIIIIIIIIIIIIIIIIIIIIIII
@HISEQ:711:H5NNWBCX2:2:1101:16763:6335:ATCTCGTA
TTAAGTTCAGCGGGTAGTCCTACCTGATTTGAGATCAGATCGTAAAGTGTGTTGTCCCGAAAGACGGTTGGAAGCGGCTCATCCGTGGTCCTGGCCACCTTTTTTACGGGTGTCCTCAGCGAGTGATACTTATCACGCCGAGTGGAACCAAGTCTACCGAGATCCAGCTAATGATTTTAAGAGGAGCAGACGTGAATCTGCGAACCCCCAAGTCCAAAGCGGCACCAGCTGAATTAACAAAAGATGTGCTTTGAAGATTTCATGATACTCAAACAGGCATGCTCCGAGGAATACCAAGGAGCGCAAGGTGCGTTCAAAGATTCGATGATTCACTGAATTCTGCAATTCACATTACTTATCGCATTTC
+
IIGIHIHHIIIIHHHHHIIIIIIIIIFHIIHIHIIIHHHGHECHGHHGHGHHIHIIIHIIHIGHIIIEHHHIHIHEHHIHHHIHHHIIIIIIIHIIIIGCGHHHHGHHHIIHIGHHIGHIIIIIIIIFHIHIIHIIIIIIHIHHGEFHHIHHHIIG?HHDHHHHIIIIIHIIIIEHHHCHHHIHIIIHHHIHHHGHHHHHDFEHHHHIHGHGHFFGHIDHIHHCIIIIHIHHEFIHIHHHFIIIIHHHIIIIIHHHHIIHHHHHHHDIIIHFHIIIIIIHHDCHIIIIIIIIIHIHGHEHHGIHIIIIIIIIIIHIHIIIHIIIIIIIIHIIHIHEIHHIIIIHHIIIIHHGFFG@IIIIIHIIHGI
@HISEQ:711:H5NNWBCX2:2:1101:19752:6494:ATCTCGTA
TTAAGTTCAGCGGGTATCCCTACCTGATCCGAGGTCAACCTTAAGAAAGTATGGGGGTTTTGGCAAGTGGACCACCCGGACCTCCAGAGCGAGAAGTATTACTACGCTTGAAGCCAGATGGTACCGCCACTGATTTTAAGGCGCACCAGTACGATGGCACCCAATACCAAGCTGGGCTTGAGGGTTGAAATGACGCTCGAACAGGCATGCCCAGCGGAATACCACTGGGCGCAATGTGCGTTCAAAGATTCGATGATTCACTGAATTCTGCAATTCACATTACTTATCGCATTTC
+
IIIIIIIIIIIIIIIIIHIIIIIIIIIIIHIIIIIIIIIIIIIIIIIIIIIIIIIGIIIIIIIIIIIHHIIIIIIGIIIIIIIIHIIIIIIIIIIIIIIIHIIIIIIIIIIIIIIIHIIHIIIIIIIIIIIIIIIIIIIIIIIIIIIIIIIIIIIIIIIIIIIHIIIIIIIIHIIIIIIIIIIIIIIIIIIIIIIIIIIIIIIIIIIIIIIIIIHIIGIHHHIIIHEHIIIHGGHHIIIIIIIIHGIIGIIIIIIIIHHHIIHHIIIIIIHHHIIIIIIIIIHIIGIIIIHIIHI
@HISEQ:711:H5NNWBCX2:2:1101:1495:6713:ATCTCGTA
TTAAGTTCAGCGGGTGCTCTTGCCTGAACTCAGGTCGAATGGTGAAGGCGTGGCAAGCAGCCACTTCCTGCGGGCTCGACCAGCAGGCGCCCCAGGCACCAGCGGCATGCGACCGGGGAGGTCGCCTACCAGACTGTTGCCCTTGTAAACGGGGTCCTGCTCGAGCCTCTGTGCTTCGGCGGACCCGGCCGGTGAGGGCCGAGACAACCAGGTCCCCCTCGCCTTTCTCTTCGCAAAAAGAGAAAGGGAGGGGAGGGGTGAAGCCGACGCTGAGGCAGACATGCCTTTGGCCGAAGCCTCGGGCGCAATTTGCGTTCAAAGATTCGATGGTTCACATAATCTGCAATTCACACTACGTATCGCATTTC
+
IIHIIFHHIIIIIGIHHHIIIIIIIIHIIIIIIIHIHIHIHIIIIIIIIIIIHIIIHHHIGIIIIIHDHHHHIIIIIIIIIIIIIIIIIIIIIIIHHCHCHFHHIIHHHHIHICHHHIHEHGHIIHHIHIIIGHHHIHIIIIGGIGIHIIGEHHCEEEHHFHHDHIIIHIGHHHIIIIIHGHHHHAIHIHHI<?IHIHIHHFHGHGBBHGHHHIHHHHHHHEHHIIGIHHGIH?HFHC?HEIHHHIIIIHIIHHHHHEHECIIHCIHHECIIIHFIIHIHIIIIHE@HHGHCIHIGDFHEHHGIIIIIIHHIIIIIIIIIIIIHIIHIHG?CIIIIHHHHIIIIIIHIIIHIIIIIIIIHGFEGIIII
@HISEQ:711:H5NNWBCX2:2:1101:7664:6586:ATCTCGTA
TTAAGTTCAGCGGGTATCCCTACCTGATCCGAGGTCAAGAGTGTAAAAAATGTACTTTTTGGACGTCGTCGTCTTGTTGTCAAAGCGCGAGATGTACTGCGCTCCGAAATCAATACGCCGGCTGCCAATCGTTTTGAGGCGAGTCTGCGCGCAGAGGCGAGACAAACACCCAACACCAAGCAGAGCTTGAAGGTACAAATGACGCTCGAACAGGCATGCCCCATGGAATACCAAGGGGCGCAATGTGCGTTCAAAGATTCGATGATTCACTGAATTCTGCAATTCACACTACTTATCGCATTTC
+
1<G?FD1<<CECH/ECHCHHEEHGH?1<@FHH<E0C1C@@E<<1D?@FC?H?<<ECG@GHC<<<CHIIEHCCCFHG<CE1<GEECCE<?//<DCGHGG@?@C@=E<<EHHHHH@HGHHCHCEHHHHIG0DHEHBHHEHCHGEHEG/GHHHDHDHHHHGFDDHC?HHEHHHHECHHHDECCHHHHHHHGFGHFHHGCHHHHEHHHH@HHEFHHEFEHDHDIHHHGIIHHHHEHHHIHIHIHFIHHHIIIHHCHIHEHHGHHHHIHFHHGHGF?H@HHHEHFDGEFHHIIIIHH=HIHHIGIGIHH
@HISEQ:711:H5NNWBCX2:2:1101:9897:6634:ATCTCGTA
TTAAGTTCAGCGGGTATTCCTACCTGATCTGAGGTCAACCTTGGTAAAGTTGGGTGTTTTACGGCGTGGTCAGGCCGCTCTCCGCCTGCGAGGGTTTTACTACTACGCAGAGAAGGCTACAGCGAGACCGCCACTAGATTTCGGGGCCGGCCGCCGCGGTGGACGGCCGATCCCCAACGCCGAGCCCAAAGGGGCTCGAGGGTTGAAATGACGCTCAGACAGGCATGCCCGCCAGAATACTAGCGGGCGCAATGTGCGTTCAAAGATTCGATGATTCACTGAATTCTGCAATTCACATTACTTATCGCATTTC
+
IIIIIIIIIIIIIIIIIIIIHHIIIIHIIIIHIIIIIHIIIIIIIIIIIHIIGHIIIIIIIIIIIIIHIIIIIIIIIIIIIIIIIIIIIIIIIIHIIIIIIIIIIIIIIHIIIIIIIIIIIIIIGIHIIIIIIIIHHIIIIHGHIIIIIGIIIIIHIIHIIIIIIIIIIIIIIIIIIIIIIHIIHHHHHIIHIIIIHIIIHIHGHHHHHIHIIIIIHHHHHIIIIIIHIIIIIIHIIIIIIHGHCIIIIIHIIIHIGIIIIIIIHIIIIIIIIIGIIIIIIHHIIIIIGIIIIHIIIIIIIHHIIIIFGIIII
@HISEQ:711:H5NNWBCX2:2:1101:11366:6593:ATCTCGTA
TTAAGTTCAGCGGGTGTTCTTGCCTGAGCTCAGGTTGAGATTATGGTTTATAGGTTCCTGTTTGAGGGCCGAACACAAAGTCCCAGACCAACAACTAAGAATATAGCCTTTGACAGCCCACCCAGTTGCGGCCCTTATCGGGTCCTTGGTTAGCCTCTGGTCTTCAGCTGATCCAGGTGCATAGATGCCCGAATCACGAATGATTCGAACTGCATAGCCGGAACAGCCAGATCCGCCTCTCTATATCCGAAGGGGTATAGGGGAGCGATATAAACCCAACGCTGAGGCAGACATGCCCTTGGCCGAAGCCTAAGGCGCAATGTGCGTTCAAAGATTCGATGGTTCACGGAATTCTGCAATTCACACTACGTATCGCATTTC
+
IIIIIHHHIIIIIGIIIIIIIIIIHIIIIIIIIIIIHIIIIIIGIF@HHHIEHGIIIIIGCGHHH?CHHHIDHIHIIHIIIIIGIHIIIIHHIHIIIIIIIIHIICHHGHIHIIIHEHGIIGHHIHHGG?DHHHIIHHHHHGIIIIIIIIIHEHHHIIH?GFHGFFGHHHGEHHHHHHFHIHHHGHGHHIEHHIIIIHHHIHGHHHFHHGHHHIIHC7-?FIHHGIHHBE?HHGIIIGIIHEHHHIIIIHHHHEHIHIHHIIIHIIIHIGGHIIIIIIIIIHIHIIHGGIHIIIIGIIIHGGGIIHHHHHHHEIIHIHIIIHHHIIGIHIIGIIIHHIGIIIIIHIIIIIIIIIIIIIIIHIIIIIHGIIIIIHHFHHHDI
@HISEQ:711:H5NNWBCX2:2:1101:11396:6749:ATCTCGTA
TTAAGTTCAGCGGGTATTCCTACCTGATCCGAGGTCAACCTTGGTGCCGCCGGAGCGGGCTTGAGGGGGGTTTAGAGGCCGGATAGCCCGGGGGCTCCCGATGCGAGGCAGATGTTACTACGCAAAGGAAGGGCCCGTCGGGTCCGCCACTGGTTTTCGGGGACTGCCTGGGCAGGTCCCCAACGCCGGGCCACGGGGGCTCGAGTGTTGAAACGACGCTCGGACAGGCATGCCTCCCAGGATACTGGAAGGCGCCATGTGCGTTCAAAGATTCGATGATTCACTGAATTCTGCAATTCACATTACATATCGCGTTTC
+
IIIHIHIIIIIIIIIIIIIIHHHHIHIGHHIHGIHIIIGIICHIIIHIIIIIIEHHIIGDHIIHIHHHCHDEHHIIIIIHHIIIIIIIIHHIHIHDGHHHHIIIIIIGIIHIIIHIIIIIHIIIIIIHIIHIIIHHIIHHIIHIIIHIIIIIIHGHIIIHHIIHHIIIIIIHIHIIIIIIHIGIIIIIIIIIIIIHIHIIIIIHIHIHHIIIIIIIIHHIIIIIIIIIIIHIIIIHHHIIIIHHHIIIHHHIIHFFHHCCHEIIIIIIIIIIIHFGIHHIIIIIIIIIIIIHHGIHIIGHHGHEHIIIIIIIIIIIII
@HISEQ:711:H5NNWBCX2:2:1101:11856:6748:ATCTCGTA
TTAAGTTCAGCGGGTAATCCTATCTGATCTGAGGTCTAATCTTAGAAGTTGACTAGTTTGTCGGGCTTTATAAGCTTCCAGCAATAATATCGAAGGTCAGCCATGCATGAAACATGTCCTCAGCGAATAGTCTATTACGCCGAGTCAATCTGATCTCGATGAGAAGGATGCTAATGTATTACGAGCGAGCTTCAATCACAAAGGATCCAGCAAAGCGCTCAGAAACCAATCCACACCACATTTCATAATAAAATATGGGGGTTGAAGAGTTCACGACACTCAAACAGACATGCTCGCCGGAATACCAGCGAGCGCAAGATGCGTTCAAAGATTCGATGATTCACTGAATTCTGCAATTCACATTACTTATCACATTTC
+
IIIIIHIIIIGIGHIIIIIIIEHIIIGHIIIIIIIIHHIIIIIIIIIIIIIIIHIIIIIIIIIHIHGDGHIIHHIIHIIIIIIIIIIIIIIIIIIHIIIHIHHIIIIIIIIIIIIHIIIIIIHIHHHIIIHIIIIIIIIHHIHHIIHIIGIHIIHIHIIIHIIIIIHIIIIIGIHHHHIHIHIIHIHHIGIIIIIIIIIIHIHIIIIIIIIIIIGHIIIHHHHIHHE?HFIIHGF?GFHHIHHIIGIHIHCHIIGHIIIHHIIIHHHHIIIIIIIIIHIIIHIHGIIIIIIIIGHIHHIIHIIIHDHIHIIIHHIIIHCGIHHIIIIHIIHHIHFIIIIIHHEIIIIHHHIHIIIIIIIIIHHFHIHIGIHHHGIIII
@HISEQ:711:H5NNWBCX2:2:1101:12797:6737:ATCTCGTA
TTAAGTTCAGCGGGTAGTCCTACCTGATTTGAGATCAGATCATAAATAAATTGTCCAAGCTAATGGACTATTAGAAGCGGCTCATCCTCAAGCCTGGCCACCTTTTTTACGGGTGTCCTCAGCGAGTGATACTTATCACGCCGAGTGGAACCAAGTTCAGGGAGATCCAGCTAATATATTTAAGAGGAGCAGACGTGAATCTGCAAGCCCCCAAGTCCAAAGCAGAGCCAATTGAATTAACAAAAGACTTGCTTTGAGAATTTCATGATACTCAAACAGGCATGCTCCGAGGAATACCAAGGAGCGCAAGGTGCGTTCAAAGATTCGATGATTCACTGAATTCTACAATTCACATTACTTATCGCATTTC
+
IIIIIHIHIIIIIIIIIIIIHHIIGIIIIHEHIIIIIIIHIIIIIIIIIIIHEHIIIHIHIIIIFHIHHHIIIHIIIIIIIIIGIIIIIIGIIGHIHHGIIIHHIIIIIIIIIIIIIIIIIHIIIIHHHIIIIIIHIIHHIHIHHIHHHIIHIIIIIGHHIFHIHHIHIIIHHIIHIIIHHHHIHHGIIIIIIIIIIIIIEHHHHHHGEIHHHIIHIIIGHFEF/EF?IIIHFHHCG?IIIHHHHHHEHEHHHEHGIIHHCCHEHD?EHGE?IHHGIHEHGIIGIHIHIIIIIIHHEHIHIHIIHIHHHHEC=HHHFHHHHCHGHIHHIIIIIIIIIIIHHHGHIHIIIIIIIIIIHEDIIHIIIHGHII
@HISEQ:711:H5NNWBCX2:2:1101:13294:6677:ATCTCGTA
TTAAGTTCAGCGGGTGTTCTTGCCTGAGCTCAGGTCGAAAATGTAAGATGTTTCCTGGTTTGAGGGCAATATCCCAAGAGCCAAGCCAACATCTAAATATGTAGCAGTGATGCTGCCTACCTAGATGCGGCCCATAACGGTCCTTGATTAGCCTCTATGCTTCAGCTAACCCGGCTTTCAGAAACAAATCCGAATGCCGGGACAGCCAGGTCCATTCCAATCACACACACAAGATGTGTGTTTGGGATGAGGGATACATCGACGCTGAGCCAGACATACTCTCGGCCGAAGCCTCGAGTGCAATATGCGTTCAAAGACTTGATGATTCACGGAATTCTGCAATTCACACTACGTATCGCATTTC
+
IHIHIHIHIHHIIHHIIIIIHHHIIIIIIIIIIIIIIIIIIIIIIHHIIIIIIEFHIHIHIHHIEHHHHHHIHIIIIIIIHIIIIIIIHIIIHIIHHHHIIIIIHIGIIIIHGHHGHIIIIIIGIHIIHIHIIIIHHHHHHGHEHHFEHIIIHHIIHHIHHHHHDEHHIIIHHEHHHIIHHIIIIHIIGIHIHIIIIIIIIIIIHHHFIIIIIIIIIHHHHGCEGFHHHHIIIGIIIIIIIIIHHIIIIIIIIIIIIHIIIIIIIIHHHHHIHIIIIIIIHHIIIIIIIIIIIIIHIIIIIIIIHIGIIIIIIIIHHIHHHGIGIIIIHIIIIIHIIIIIIIIIIIIIIIIIIIIIIHIHHIII
@HISEQ:711:H5NNWBCX2:2:1101:15893:6634:ATCTCGTA
TTAAGTTCAGCGGGTATCCCTACCTGATCCGAGGTCAAAAGTGAAAAAAGGCTTACTGGACGCTAGTGTTCTAGGCTAGAGGCGCAAAATGTGCTGCGCTCCAATACCAAAACACTGGCTGCCAATGACTTTAAGGCGAGTCCACGATAGTAGACAAACACCCAACACCAAGCAGAGCTTGAGGGTACAAATGACGCTCGAACAGGCATGCCCCATGGAATACCAAGGGGCGCAATGTGCGTTCAAAGATTCGATGATTCACTGAATTCTGCAATTCACACTACTTATCGCATTTC
+
IIIIIIIIIIIIIIIIIIIIIIIIIIIIHIIIIIIGHHHHIIIIIIIIHHHHIIIIIIIGIIHIIHIHIHIIIIHHIIHIIIIIIIIIGIIIIHIIIIIIIIIIIIHIIIIIHHHHHIIIHHIHIIHIIHIIHIIIIIIIIHHIIIIIHHHHHIIIIHHHIIHHEHHHIIIIIIIIIIIIIIHIIHHIIHHHHHIIIHIIHIIIIIIIIIIIHHIIIHIIHIIIHIHHIIIHEIHIHFIHHHHHIIIIHHIIIIIIIIIIIIIIHFIIIIIIIIIIIIIHHEFHIIHHIIIIIIIH
@HISEQ:711:H5NNWBCX2:2:1101:18992:6642:ATCTCGTA
TTAAGTTCAGCGGGTATCCCTACCTGATCCGAGGTCAACCTTAAGAAAGTATGGGGGTTTTGGCAAGTGGACCACCCGGACCTCCAGAGCGAGAAGTATTACTACGCTTGAAGCCAGATGGCACCGCCACTGATTTTAAGGCGCACCAGTACGATGGCACCCAATACCAAGCTGGGCTTGAGGGTTGAAATGACGCTCGAACAGGCATGCCCAGCGGAATACCACTGGGCGCAATGTGCGTTCAAAGATTCGATGATTCACTGAATTCTGCAATTCACATTACTTATCGCATTTC
+
IHIGHHHIIEHHIHHGHIIIIIIIFHEIHIIIIIIHIIIFHHHIHHHCHDHHHIIHIIIIIIIHIHHGHIHIIIIIIIHIHIIIIIIIHIIIIIGIHIIIIIIIIIIIHHHIHIIIHHIHIHIIIHIIEIHHHGHIIIIHIIIIHIIIIIHIIIFHHHHHHHIHHHHHHHHIIIIIIIIIHHIGHHIHIIIIIHIHIIIHIIIIIHHHIIHHIIHIIIIGIHHFHCCEIHGHIHHHHIIIIHHFIIIIHHIHIIIGGIHFHHHHEHGHEIIIIHHIHIIHGIHHHEDHGIHDHHH
@HISEQ:711:H5NNWBCX2:2:1101:18830:6690:ATCTCGTA
TTAAGTTCAGCGGGTATTCCTACCTGATCCGAGGTCAACATTCAGAAGTTGGGGTTTTACGGCATGGCCGCGCCGCGTTCCAGTTGCGAGGTGTTAGCTACTACGCAATGGAGGCTGCAGCGAGACCGCCAATGTATTTCGGGGGCGGCACCGCCGTAAGGCAGAGCCGATCCCCAACACCAAACCCGGGGGCTTGAGGGTTGAAATGACGCTCGAACAGGCATGCCCGCCGGAATACCAGCGGGCGCAATGTGCGTTCAAAGATTCGATGATTCACTGAATTCTGCAATTCACATTACTTATCGCATTTT
+
IHIIIHHIIIIIIIIIIIIIIHHIIIIIIIIIHHIIIIIIHHFHIIGIHIEGIHDHHHHHHHHIII?DHHIHIIHHIHHIIIIIIIIIGHIHIIHIIIIIIIIIIIIIIFHHIIIGHHHIIIIIIIIIIIGHIIIHIIIIGDEDHHIIIHHHIIIHHIHHHIIHHHCHHIHIIIIIIIIIIIHHIIHIHHGIIIGIIIIIIIHIHIHIIHIIIIIHHGIIGGIIIIHIIHHIIHHEHIIHIHIIIHHHHHCIIIIIIIIIIHHIIGIIIIIIIIIIIHHHHIIGIIIIHHIIIHIIIHIHHECHIGIIIIH
@HISEQ:711:H5NNWBCX2:2:1101:19014:6601:ATCTCGTA
TTAAGTTCAGCGGGTATCCCTACCTGATCCGAGGTCAAGAGTGTAAAAATGTACTTTTGGACGTCGTCGTTATGAGTGCAAAGCGCGAGATGTACTGCGCTCCGAAATCAATACGCCGGCTGCCAATTGTTTTAAGGCGAGTCTACACGCAGAGGCGAGACAAAACACCCAACACCAAGCAGAGCTTGAAGGTACAAATGACGCTCGAACAGGCATGCCCCATGGAATACCAAGGGGCGCAATGTGCGTTCAAAGATTCGATGATTCACTGAATTCTGCAATTCACACTACTTATCGCATTTC
+
HHIIIHHIHIGIIIIHIIIHIGIIHIHIIIIIIIHIIHHIIHHIHHHHIIIIHIIIIIHHHHDHHIHEHHCHEEHIHHIIIIHFCHHHHHEHHIIIHIIIIIHHHIIIIIHGIIIHHHHHHFHHHIHHIIEHHEFGGIHHIHIHHEHHIHIIHHGEHIHIHHHGHIIIHHIHHGIHHEFHHIIIIIIIIIIHHGGIHHGHCIIIHIIHIHHHGIIIIIIIIIIIIIIIIIHIIIHIHIIIIHDIHGIIIIIIIIHHIIIIHIIHHHIIIHIIIIIIIHGIHHEHGFHIGHIIHHEIIIIIIII
@HISEQ:711:H5NNWBCX2:2:1101:1669:6820:ATCTCGTA
TTAAGTTCAGCGGGTACTCTTGCCTGATTTGAGACCAAGAATTCAAAGCCAGAAGCGAACTGCTTCCAGCAAAGAGTGGTCCTTCTCGAGAGAAAGTTTAATAGAGCCCACTTACTGAACTACTTTGCTTACCAAGTATCGCAGTGAAATATACAGCCGAGGCCATAATTGATAACACTTTGACTTGGTAAAATAGTACCGTAGCCGGGTCAATACATTCAAGGCCATGCATAAGCGCAAAGGCCCAAATCCAGCCCAAGTTTGTTTCCAACCTTGGGGTGATGAGTTAAATGATTCTCAAACAGGCATGCCTCCAGGGATACCCAAAGGCGCAATATGCGTTCAAAGATTCGATGATTCACGGTTCTGCAATTCACACTACGTATCGCATTTC
+
IHIIIIIIIIEHHIIHHIIIIIIIIIIIGHHIIIIIIGDEHIIIIIHHGGIIHIHHHIIIIIIIIHIHFIFHHHFHIIIFHIHIIIIIIIHCEHIHHHHFHIFEHIHIHHIIIGIIIIHIIIIIIIIHHIIIIIIHHIIGGHEHEHE?GHHIIIEECHDHH-D@FHH.BHHGIHHIIHIHH@?GHHHHHHIEFHHIIIHHCGDHHHHIIHIHGHIIHF@HEHGH@?HFAHFAE7<IHIHHIIGHGIHHHIGIHGHHDEHEHHEFHFEHF/DGC=HGIIIHGIIIHEGEIIHIIIIIIIIIHFFHHIIIHHIIHHGCHHIIHIIHGCIIHDIHHIIIIHHHHHHEHEIHEIIIIHHHHEGIIHEHHGHFHFDGIHHHEHHHHHHFIHIIIHHIII
@HISEQ:711:H5NNWBCX2:2:1101:5343:6920:ATCTCGTA
TTAAGTTCAGCGGGTATTCCTACCTGATCCGAGGTCAACATTCAGAAGTTGGGGTTTTACGGCATGGCCGCGCCGCGTTCCAGTTGCGAGGTGTTAGCTACTACGCAATGGAGGCTGCAGCGAGACCGCCAATGTATTTCGGGGGCGGCACCGCCCAGAAGGGCAGAGCCGATCCCCAACACCAAACCCGGGGGCTTGAGGGTTGAAATGACGCTCGAACAGGCATGCCCGCCGGAATACCAGCGGGCGCAATGTGCGTTCAAAGATTCGATGATTCACTGAATTCTGCAATTCACATTACTTATCGCATTTT
+
IIIIIIIIIIIIIHIIIIIIIIIIIIIIIIIIIIIIIIIIIIIIIHIIIIIIIIIIIIHIHHIIIIHGHIIIIIIIIIHIIIIIIIIIIIIHIIIIIIIIIIIIIIIIIIIIIIIGHHIIIIIIHIHIIIIIIIIIIIIIIIHIIIIHIIIIIIIIIIIIIHIIIIIIIIIHIIIIIIIIIIIIHIIHIIIIIIIIIIIIHIIIIIIIIIIIIIIHIHHGIIIIIIGIIIHHIIIIIIIIHIIHCHIIGIHHIHHIHIIGIIIIIIHFIHIIIIIIIIIIIIIIIIHIHIIIHIIIIIIIHHIIHIIIHHIII
@HISEQ:711:H5NNWBCX2:2:1101:7509:6927:ATCTCGTA
TTAAGTTCAGCGGGTATCCCTACCTGATCCGAGGTCAACCTGATAAAAATTGGGGGTTGTTGGCAAGTCACCACCGAGACTCTATAGCGAGAGAAATTACTACGCTCAGAGCTCAATAGCACCGCCACTGCGTTTAGAGGCTGCGAAACCGCAGGCCCCAAGACCAAGCCGAAGCTTGATGGGTTGAAATGACGCTCGAACAGGCATGCCCCGCGGAATACCACGGGGCGCAATGTGCGTTCAAAGATTCGATGATTCACTGAATTCTGCAATTCACATTACTTATCGCATTTC
+
IIIHIIIIIIIHIGIIIIIHIIIIIIGIHIIIGHIIIFHHHHHHHIIHHGHHIIIIIIIIIIIIGIIGHIIIIIIHIIHIIIIIIIIIIIIIIIIIHIIIIIIIIGIIIIIIIIIIIIIIIIIIIIIIGIIIIIIIIIIIIIIIIIIIIIIIIIIIIIIIIIHIIIIIIIIIIIIIIIIIIIIIIIIIIIIIIIHIIIIIIIIIIIIIIIIIIIHIIIIIIHGIIHIIIHIIIHHEIIHIHIIIHIHIHIIIIHIHIIIIIIIIHIIIIIIIIIIIIIIIIHIIIGIIIIHIII
@HISEQ:711:H5NNWBCX2:2:1101:8094:6930:ATCTCGTA
TTAAGTTCAGCGGGTATCCCTACTTGATCCGAGGTCAACCTTAAAAAATTGGGGGTTTTATAGCGGGACACATAGAACTAGGCTACGAATTATACCTATCCCCGAGCGGGCTCTATAGCGAGGAGAAATTACTACGCTTAGGACCCACAGGTGGCGCTACGGGACTCAAGGGCTGCAAAGATTCGCAACCCCAACACCAAGACAGGCTTGAGTGGTTATAATGACGCTCGAACAGGCATACCCGGCGGAATACCACCGGGTGCAATGTGCGTTCAAAGATTCGATGATTCACTGAATTCTGCAATTCACATTACTTATCGCATTTC
+
IIIIIIGIIIIIIIHIIIIIIIIIIIIIIIHHIIIIIIIGIIIIIHI<HIIIHGIFHHHIIHIIIIIDHHIGIIIHHHIGIIGIIIIIIIIHHHIIHIIHIIIIIIIIGGIIHIGHHIHIIHHHIIIHIIIHIIIIIIIIGGIIIHIHIIIHIIHIHIHIIHHFIHIIIIHIHIIIHHHHEIHHHIHIIIIIHIIHIHIHHFHHIIIHIHIHIHHHCGHEEHIIIHHFHIIHHHGIGIIIIIIIIIIIIGIIHHHHHHHIIHIIIIIIIIIIIIIIIHHIIIHIIIIHIIHHIHFHHHIIIIIHHIIIIIHHHGIHIHIGIIIIII
@HISEQ:711:H5NNWBCX2:2:1101:11053:6817:ATCTCGTA
TTAAGTTCAGCGGGTGTTCTTGCCTGAGCTCAGGTTGAGATTATGGTTTATAGGTTCCTGTTTGAGGGCCGAACACAAAGTCCCAGACCAACAACTAAGAATATAGCCTTTGACAGCCCACCCAGTTGCGGCCCTTATCGGGTCCTTGGTTAGCCTCTGGTCTTCAGCTGATCCAGGTGCATAGATGCCCGAATCACGAATGATTCGAACTGCATAGCTGGAACAGCCAGATCCGCCTCTCTATATCCGAAGGGGTATAGGGGAGCGATATAAACCCAACGCTGAGGCAGACATGCCCTTGGCCGAAGCCTAAGGCGCAATGTGCGTTCAAAGATTCGATGGTTCACGGAATTCTGCAATTCACACTACGTATCGCATTTC
+
IHHIGHHCFHHIIIHIHIIIGHIHHIIIHIIIIIHIHIGIIIIHHIHIIIIIIGIEHHHHIIIIGHHGHDHIIIGHIIIIIIIHHHIIGEFHGIIIHIIIHIIIGHIIIIGIIIIIICEEHIIHIIIIHHHIIIHHIGIHCCGHHHEHIHHHHHIIIHCHFEFHHFIHIIIIIIIIIHHIHIIIHIHHFHIHHHEBGEGHBGGHHIGGEHHFCGHIHEFEEIHEIHHHHE?7<?CIHEHHHHEIIIIIIHC<HGHIIIHIHIHEIHIIHIIHIIIHIHHHFHIIHGGHHIIIIGHHGFHIIIIIIIIHGFEGDIHGHHCHDEDHIIIIGIIIIIIIHFGIGHFHIHHEHHHHFECHIHHHHIHHGGE@E<EEHHEHE?HHI
@HISEQ:711:H5NNWBCX2:2:1101:12196:6763:ATCTCGTA
TTAAGTTCAGCGGGTAGTCCTACCTGATTTGAGATCAGATTCATAAAAGTATTTTTTGTCTCAGTAAAGAGACGGTTGGAAGCAGATAAGCCACTAAATTGCCTGGCCACCGAAGTGTCCTCAGCGAATGACAATTATCACGCTGAGTAAGAACCAAGTTGGTATAATGGATCCAGCTAATATATTTCAGATGAGCCGAGGACTAGAGCACGGCATAAACATCCAAGTCCAAGACTGATTTCAAATAAATGAAAGGTCTTGATAGTTTCATGATACTCAAACAGGCATACCCTGTGGAAAACCAAAGGGTGCAAGGTGCGTTCAAAGATTCGATGATTCACTGAATTCTGCAATTCACATTACTTATCGCATTTC
+
HIIIIIHIIIIIIIIIIIIIIIIIIICHHIIGIGIIIIIIIIHIHIIIIIHIIIIIIIIIHHIIIIIIIIIIIHIIIIGIIIIIIIIIIIIIIIHIHIIHHHIIIIIIIIIIIHHIIIIIIIIIIIGIIIIIIIIHGHIIIHIIIIIIIIIIIIIIIIHHIIIHIHFHHHHGHHIIIIIHHIIIIIIEHIHIIIIHHHHHHFHIIIIGHHHHHHHIFCHGIH@CFHHG?GIHHGHFIIH?IGIIIHHHHHIIHIHFIIIIHHIIHHIIHHEGIIHGHIIIIIIGIIIIIIIIIIHHIHIHHIIFHEHHIGIIHHHHIGIIIGIIIHIHEIIIIHHHIIIIIIIHHHEGGIIHHHGIHIHIHHHHHIIHHHIHIII
@HISEQ:711:H5NNWBCX2:2:1101:1333:7039:ATCTCGTA
TTAAGTTCAGGGGGTAGTCCTGCTCGATTGGAGGTCAAAGTGTATAGATTGATTTGTGGTAAGCCCATCCCGACTGACGTCCCCATTGAAAGTGTGAGCTTATGACAACGGGTCAAACCGCCAGTACAAAGGTACAGCTTGTTGCAATTCAGCGCAGCCCAAGAAAGCAGAGCGCTTCCGGGCAACGGCGCCACGATCCAAACCCTGAGACGATCCCTTTTGCAAGGGACGGGGTTGAGAGGTACGCGACACTCAAACAGACATGCTCCGCGGAATACCACGGAGCGCAAGGTGCGTTCAAAGATTCGATGATTCACTGAATTCTGCAATTCACATTACTTATCACATTTC
+
IIHIIIIIHIIIIIIIIIHHGHIIIIIIIIIHGHHHIIHIHHHHIIIIHIIHIGHHIIGHIIIIIIHEHHIIIIIIIIGIHHHIIGHIIHIIIIIEHIIFHIGHIFH?HHIHIHIIIIFHHIHIIGEHIIIIHHIIIIIIHIHIIIIIIIIHIHIIHIIGHIIEIHHIIIIIIIIHHGIIIHHIIIIIIHHIIIIIIIIIHHHHHIIIIIIIIIIIHFHFHHGEHHEEHHHIHHHFHGIGHHDIIHIGGIIHEIHCHIHG?HFIIIHIIIIIHIIHHHHIIIHIIIIIIIIHHIIIHIIHHEEHEIIHHIIIIGHGEH@?IHHHIIIIIIIIIHGFHIHEIHEHEIIHIII
@HISEQ:711:H5NNWBCX2:2:1101:1262:7204:ATCTCGTA
TTAAGTTCAGCGGGTATTCCTACCTGATCCGAGGTCAACATTCAGAAGTTGGGGTTTTACGGCATGGCCGCGCCGCGTTCCAGTTGCGAGGTGTTAGCTACTACGCAATGGAGGCTGCAGCGAGACCGCCAATGTATTTCGGGGGCGGCACCGCCCAGAAGGGCAGAGCCGATCCCCAACACCAAACCCGGGGGCTTGAGGGTTGAAATGACGCTCGAACAGGCATGCCCGCCGGAATACCAGCGGGCGCAATGTGCGTTCAAAGATTCGATGATTCACTGAATTCTGCAATTCACATTACTTATCGCATTTT
+
IIIIIHHHIIIHIHIIIIIIIIIIIIHHIIHIIIIIGIIIHHHHIIHIHIIIIIIIIIIIHHIIIIIHHHHIIIIIIIIIIIIDGHGIIIIEHIIIGIIIIIIHHHIIIIHIIIIIHHHIIIIIIHIIHIIIIGIIIIIHIIHIIHIIIIIIIGIIIIIIHIFIIHIHIIHHHIIHIIIIIIIIIGIIHIHIHIHHHIIIIIIIHIIHHIIIIIIIIGHGHIIIIIHHHIIIIIHHIHIIHHIHCIIHIIHIIIIIIIHGHIHGIIIHIIIIIIHIIIIIIHEIHIIIHGIHEIIIIHIIIIIIIIGIHHGII
@HISEQ:711:H5NNWBCX2:2:1101:8174:7201:ATCTCGTA
TTAAGTTCAGCGGGTATCCCTACCTGATCCGAGGTCAACCTTAAGAAAGTATGGGGGTTTTGGCAAGTGGACCACCCGGACCTCCAGAGCGAGAAGTATTACTACGCTTGAAGCCAGATGGCACCGCCACTGATTTTAAGGCGCACCAGTACGATGGCACCCAATACCAAGCTGGGCTTGAGGGTTGAAATGACGCTCGAACAGGCATGCCCAGCGGAATACCACTGGGCGCAATGTGCGTTCAAAGATTCGATGATTCACTGAATTCTGCAATTCACATTACTTATCGCATTTC
+
IIIIIIIIIIIIIIIIIIIIIIIIIIIIIIIHIIIIIIIHHIIIIIIIIIIIIIIIIIIIIIIIIHIHIIIIIIIIIIIIIIIIIIIIIIIIIIIIIIIIIIIIIIIIIIIIIIIIIIIIIIIIIIIIIIIIIIIIIIIIIIIIIIIIIIIIIIIIIIIIIIIIIIIIIIIIIIIIIIIIIIIIIIIIIIIIIIIIIIIIIIIIIIIIIIIIIIIIIIIIIIIIIHFGHIIHIIIIHIIIIIIIIIIIIIIIIIIIHIIIIIIIIIIIIIIIIIIIIIIIIIIIIIIIIIIIIII
@HISEQ:711:H5NNWBCX2:2:1101:8482:7005:ATCTCGTA
TTAAGTTCAGCGGGTATCCCTACCTGATCCGAGGTCAACCTTAAGAAAGTATGGGGGTTTTGGCAAGTGGACCACCCGGACCTCCAGAGCGAGAAGTATTACTACGCTTGAAGCCAGATGGCACCGCCACTGATTTTAAGGCGCACCAGTACGATGGCACCCAATACCAAGCTGGGCTTGAGGGTTGAAATGACGCTCGAACAGGCATGCCCAGCGGAATACCACTGGGCGCAATGTGCGTTCAAAGATTCGATGATTCACTGAATTCTGCAATTCACATTACTTATCGCATTTC
+
EHGIECFCFHGHHHIDHIHIHHCHHFCGCEC<CCH@1CCGEC<GGHIHHG<DGEHHHIIHH1E?1G?DHFCEGHCGGHHHDCCHGGFHHHID@FHGHHGHIHFHIDEHIIIIIHHHHIGIHEHIHIIIIIHHHIGHHIFIIIHHGIHHIIIIIGIHHHHIGIIHHHIIIIHHHHHFEFEHHIIIHGDFHGHHHHIHHHHI@HHGHIIIIIHIIIIH<1D1G<<<1=CD/HCG@@E<HFHHHEIHCGC1G?HFEHCHHCFF<<1CG?<<1<<1C<EC<GD1<FF00G<<1IIHC?<
@HISEQ:711:H5NNWBCX2:2:1101:12739:7139:ATCTCGTA
TTAAGTTCAGCGGGTAATCTTGCCTGAGGTCAGGTCGAATAGTTGACGGCGGCGGCCATGGCAGCAGATGCTGCCATCGGCACGCGCGCTCGTTTCCTGCTGGCCGCCAGCCAGGCCCCAGGCAACAACTTCGTGCAGGCAGCGCCTTGCGGCACCGCGCCTACCTATCCAGTTGAGCCCTTGTTGGGTCCTTGCTCTAGCCTCTGCTTTTCGGCGAACCCACTTGGACAGTGGGAAAGCCAGATCTGCTTCCAAGCCCAGCGATAAAGCGCAAGGCCGACCCCAAACAAGCTGGAGGGAAGCATGGGTATTAACCGACGCTGACGCAGACATGCCCTCGACCGAGGTCTTGGGCGCAATATGCGTTCAAAGATTCGATGGTTCACGGAATTCTGCAATTCACACTACGTATCGCATTTC
+
HIIIIGHHHIHIIIIIIIIIIGGIIHICHGHEHCHIIIIIHCHGHHIIIHHGHIEDDHFGFIIIIHHDHHHI?GHHIIHHHHHIIIIIHIIIHEHEHHGGHGHHHHHIGHDGHHHHIHIHCGHIGFECHHHHHEEEEDGCHEG/CDHH/:/?DDHHHIDC<EEHHH?FFHGEEHFEGEEEEHHHHHH<B@BCHIIH?BGFGC@GAFHIIEHH6DCHHC-@C@@?EG@F?HGF8-@--HECHH@F6CFFEGHGHHEGE?GAE@@HEB.HC?FFCEB-EDHH?.HHHHBHEHIIIHHIHFH@FHHEHGGFHHFIHEHIHH<GHHHHHIHEHHCCE=CIHHHEIIHHEHHEHIHFIIIHGHGHCHHGFHHEHHIIIHIIIIIIHIIIHIHGIIIGIHHIHIIIHIHFHF@HE=GEHEHIHHEI
@HISEQ:711:H5NNWBCX2:2:1101:13226:7107:ATCTCGTA
TTAAGTTCAGCGGGTATTCCTACCTGATCCGAGGTCAACATTCAGAAGTTGGGGTTTTACGGCATGGCCGCGCCGCGTTCCAGTTGCGAGGTGTTAGCTACTACGCAATGGAGGCTGCAGCGAGACCGCCAATGTATTTCGGGGGCGGCACCGCCAGAAGGCAGAGCCGATCCCCAACACCAAACCCGGGGGCTTGAGGGTTGAAATGACGCTCGAACAGGCATGCCCGCCGGAATACCAGCGGGCGCAATGTGCGTTCAAAGATTCGATGATTCACTGAATTCTGCAATTCACATTACTTATCGCATTTT
+
CEGHHIGHHH1CDHHHEHC1C1FDEC@EG@GHD<EEF<C@G?FHHIIGIIIG<H<C@G@1D0EEC1CGCCEH/C</CE<<CFC<CD?F?<?<CGEGE?GHHIIGICFEHHC?G@CHIEHHIHEHI?HHIHEHDHHFHH@0F/CHHBDC<HHGIHEHFDEHIE?HE@?FFGBE?HGHEFIIHHE;.;BHHEHIHEHFHHGHHHIHFGCEHEHG8GH?HHHFIHHIHHHDDDEIHHE?HHHHHCCEHECHFHHIIHHFHHCD<<GIFIHFIHHHHEHHFHHFIHCHHIHHHC11FEHHHHGEGGHDIHIHHHI
@HISEQ:711:H5NNWBCX2:2:1101:13622:7074:ATCTCGTA
TTAAGTTCAGCGGGTAGTCTTGCCTGAGCTCAGGTCGAAATGAAGAGTTTCGGTGTCGGGGGGTGCCCAAGCATCCGAATTCCTGCTAGGTCTCCAGCAAAGTCCCCTCGGGCAACGGCAGGATGCGTAGGGAATGCCTACCTACCAAGCCATTACCCTGCGAACGGGGTCCATGCTCATACCTCTGAGCTTCAACCGACCCGGCGCCAATCACGAGTGACCGGCGGAACCGGGAAGGTCAGATCCGCCTTCCCAATCAAAGGAGATGGGGAGGCGAGGGGGTGAGCCGACGCTGAGGCAGACATGCCTTTGGCCGAAGCCTCAGGCGCAAGTTGCGTTCAAAGATTCGATGGTTCACGGAATTCTGCAATTCACACTACGTATCGCATTTC
+
IHIHFHHIIIHIHHIIHHIHIIHHIH?HHIHIIGIIIGHIIIIIIEHHHIIFHHIIIIIIGICHHIH1D1GEHCHEHIHD@HDF1GEEHIDFEH11=@GH?@D@FH1DEDHDDDEEF??<?D=FG</<DECEECEEHE@DG0D/DDGGCHCHD:DHFEE@/-F-/::BCHHHE@FHHH@HFGGAH@87@:FF<F@HHHEHHHHHHH@EHD8GFGFA@CC<HCHHIHHHDEFHFG.GGHGHGDE,DHHHGAEFHHF?EHIGIIIIHIIHGIIHDIIIHHEHIHIHEHHHIHIHFHH@CHEHHHIIHIHHEEHEHIHFIIGGIHEDDHIIHHIHHHHHHIIIHIIIHIHHIIHHHHCIHIIIIHIHIIIHIIIIIIIHHHGHDIHHIHGFIIII
@HISEQ:711:H5NNWBCX2:2:1101:15163:7155:ATCTCGTA
TTAAGTTCAGCGGGTATCCCTACCTGATCCGAGGTCAACCTTAAGAAAGTATGGGGGTTTTGGCAAGTGGACCACCCGGACCTCCAGAGCGAGAAGTATTACTACGCTTGAAGCCAGATGGCACCGCCACTGATTTTAAGGCGCACCAGTACGATGGCACCCAATACCAAGCTGGGCTTGAGGGTTGAAATGACGCTCGAACAGGCATGCCCAGCGGAATACCACTGGGCGCAATGTGCGTTCAAAGATTCGATGATTCACTGAATTCTGCAATTCACATTACTTATCGCATTTC
+
IIIIIIIIIIIIIIHIIIIIIIIIIIIIIIIIIIIIIIIIHHHIIIIIIIIIIHIIIIIIIIIIIIHHHIIIIIIIIIIIIIIIIIIIIIIIIHIIIIIIIIIIIIIIIIIIIIIIIIIIIIIIIIIIIIIIIIIIIIIHIIIHIIIHIIIIIIIIIIIIIIIIIIIIIIIIIIIIIIIIIIIIIIIIIIIIIIIIIIIIIIIIIIIIIIIIIIIIIIIIIHGIIIHHHHIIIIIIHHHIIHIIIIIIIIIIIIIIIIIIIIIHIIIIIIIIIIIIIIIIIIIIIHIIIIIIIII
@HISEQ:711:H5NNWBCX2:2:1101:18127:7069:ATCTCGTA
TTAAGTTCAGCGGGTATTCCTACCTGATCCGAGGTCAACCTTAGAAATTGGTTAAAAAAGACCGGGTCAAAAGGTTTTACTAAAATGCGTGCTAGTGAAAGCTCGTTGCATCTAGGGTCCAATTGACGCCGTCATTATCTTTGGGGCCTGTCTTTTACCGACAAGAGGTCCAACAGCAAGCCGGGCTTGATTAGTGATAATGACGCTCGAACAGGTATGCCCTTCAGAATACTAAAGGGCGCAATGTGCGTTCAAAGATTCGATGACTCACTGAATTCTGCAATTCGCATTACTTATCGCATTTC
+
IIIIIIIIIIIIIIIIIIIIIIIIIIIIIIIHIIIIIIIIIIIIIIIIIIIIHIIIIIIIIIIHIHIHHHIIIIIIIIIIIIIIHIIIIIIHIIIIIIHIHHIHIIIIIIIIIIIIIIIIIIIIIIHIIIIIIIHHIIIIIIIIHFHIIIIIIIIHIIIIIIIIIIIIIHIIIIIHHIGIHIIHHHHIIIIIIIIIIIIIIIIIIIIIIIIIIHHIIIIIIGIIHHIIIIHHHHHDCFHIHGIHIIHIGIIIIHIIIHIIIIIIIHHIIIIIHHIIIIIIIIIIIIIIIIHHIHIIGIIIIIIII
@HISEQ:711:H5NNWBCX2:2:1101:19046:7176:ATCTCGTA
TTAAGTTCAGCGGGTATCCCTACCTGATCCGAGGTCAATCATGAAAAAATTTGGGGTTCTGGCAGGACACCACCGGGACTCTGTCGCGAGGAGTATTACTACGCGTAGAGCCAGATGGCACCGCCACTGCTTTTAAGGGCTGCCCTGTGACGGGCAGGCCCCAACACCAAGCTGAGCTTGAGGGGTGATAATGACGCTCGAACAGGCATGCCCCCCGGAATACCAAGGGGCGCAATGTGCGTTCAAAGATTCGATGATTCACTGAATTCTGCAATTCACATTACTTATCGCATTTC
+
HHIIIIIIIIIIIIIIIIIIIIIIIIIHIIIIIIIIIIIIIIIHIIIIIIIIIGIIIIIIHIHIIGIGHIIIIIIIIIIIIIIIIIIIIIHEIIIIIIIIIIIHIIIIIIHIIIIIIIIIIHHIIIIIIIIIIIIIHHEIIHHIIIHIIIIHIIIIIIIIHIIIIHIIIIIIIIIIIIIIIIIIIIIIHHIIIIIIIHIHIIIHIHGIIIHIHIIIIIIIIIIIIIHEIIHIIIIIIIIIIIIIIIIIIIIIIIIIHIHHHIIIHIIIIIIHIIIIIIIIIIIIIIIIHIIIIIII
@HISEQ:711:H5NNWBCX2:2:1101:1428:7456:ATCTCGTA
TTAAGTTCAGCGGGTATCCCTACCTGATCCGAGGTCAAGAGTGTAAAAATGTACTTTTGGACGTCGTCGTTCTGAGTGCAAAGCGCGAGATGTACTGCGCTCCGAAATCAATACGCCGGCTGCCAATTGTTTTGAGGCGAGTCTACGCGCAGAGGCGAGACAAACACCCAACACCAAGCAAGGCTTGAAGGTACAAATGACGCTCGAACAGGCATGCCCCATGGAATACCAAGGGGCGCAATGTGCGTTCAAAGATTCGATGATTCACTGAATTCTGCAATTCACACTACTTATCGCATTTC
+
IIIIIIIIIIIIIIIIIIIIIIIIIIIIIIHIIIIIIIHHIHEHHIIIHIIIIIHIIIIIIIHHHHHGHHIIIIIIHIIIIHIIIIIIHIIIIIIIIIIIIIIIIIIIIIIIIIIIIIIIIIIGIIIIIIIIIIHIHHIIIHIIIIIIIIIIIIIIIIIIIIIIHIIIIGHHIIHIIHHIHIIIIHIIIIIIIIIIHIHFHHIIIIIIIIIHIIIIIGIIIIIIIIIIIIIIIIIHIHGEHDHHIHIIIIHIIIIIIIIIIIHHHIIIIIIIIHIIIIIIIIIIHGIHDIIIIIGIIIIIII
@HISEQ:711:H5NNWBCX2:2:1101:6226:7325:ATCTCGTA
TTAAGTTCAGCGGGTAGTCTTGCCTGATTTGAGACCATAATTGATCAGCATACCAAAGTACACTGAACGGGGTCTCTCATCCGAAGAGTCGAGTTCGATTCGCCCAAGTCTAAAGATTTCGGCCAGCGGTAATATGCCAGAGCATACTAATATCGCTTTAGAAACTTAAAGTCTCGTTCGTTATCTCTTTAAGGCCTACTGCTCTTGCGAGAGTCAGGCCCAAGTCCACTTAAGCCCAGAGGCTAGAGTGAGAGTTTATATCGATTCTCAAACAGGCATACTTCTCGGGATACCAAGAAGTGCAATGTGCGTTCAAAGATTCGATGATTCACGAAATTCTGCAATTCACACTACTTATCGCAATTC
+
IIIIIHIIIIIIIGIIIIIIIHIIIIIIIIIIIHHIIIIIIIIIIIIIIIIHIIIHIIIHIIIIIIIGHIIIIIIIIIIIIIIGIIIIIIIIIHHIIHIIHIIIIIIIIIHHHIIHIIIIIHIIIIGIIIIHHIIIIIHIIIIIIEHIHIIIIIIIIIIGIHIIIHHHIHIIIIIIIIIIIIIIIIIIIIIHIHGHIHIIIIGIIIIHHIIIHIIIIHHIIIIHIIIIIHHHGIHIIIHHGEIHIGIIIIIIIIIIHIIIIIIIIIIIIIHHHHGIGIIIIHHIHIIIHIHIIIIHIIIIIIIIIHHHHHHIHIIIIIIIIIIIHHGDHIIIIIIIIIIIIIIIIIIIIIHGHIHIIIIIIIIIII
@HISEQ:711:H5NNWBCX2:2:1101:7593:7255:ATCTCGTA
TTAAGTTCAGCGGGTATTCCTACCTGATCCGAGGTCAACTTTCAGAAGTGGGGTGTTTTACGGCATGGCCACCGCCGAGCTCCAGGCCGCGAGGTTGTGCTACTACGCGGAGGAGGGCTACAGCGAGACCGCCACTGAATTTCGGGGCCGGCAGCGCCCCCGGAGGGACGCCGCGCCGATCCCCAACGCCAGGCACTGGGGGCCTGAGGGTTGAAATGACGCTCGAACAGGCATGCCCGCCAGAATACTGGCGGGCGCAATGTGCGTTCAAAGATTCGATGATTCACCGAATTCTGCAATTCACATTACTTATCGCATTTC
+
IIIIIHHIIIIIIHIIIIIHIIIIIIIIIIIHHHIIIIIIIHIIIIIIIIGHIDHIIIIIHGHIIIIIHIIIIIIIIIIIIIIIIIIIHIIHHHHFHHIHIIHIIIIIIIIDHHHIHHIIIIIIHHIIIIIIIIIHHHGHGIIIHIIHHIHHHHHDHHHEHHCCHIGHIHHIIGDHIHHHHHIIIIIHHIIIHIFHHHIIHH@IHHEIIHHEEGHIIHEIIHIHHCIIHIIHIHDCIIIHIIHGIHHEDIGHEIIHHHHHCHHIHHGHIIIIIIIGIIHHIIIIIIHIHGIIIHIIHHIIIIIIIIHHIIIGHIIIIHIII
@HISEQ:711:H5NNWBCX2:2:1101:18342:7374:ATCTCGTA
TTAAGTTCAGCGGGTATTCCTACCTGATCCGAGGTCAACCTTGTGGTAATGGGTGTCCCCGCGGGGGGGACGGCGACCGGGTCTGGACTTCTAGCCGTGTACGTGCCCGAAAGCTCAGTGTACAGGAGTCGTCGCAGACGCCGTCATTATCTTTGGGAGGAGCGGGATAAGCGCTGCATCCAACAACAAGCCGGGCTTGAGGGGTGATAATGACGCTCGAACAGGCATGCCCTCCGGAATACCAGAGGGCGCAATGTGCGTTCAAAGATTCGATGACTCACGGATTCTGCAATTCGCATTACTTATCGCATTTC
+
IIIIIIIIIIIIIIIIIIIIIIIIIIIIIIGIIIIIIIIIHIIIIIIIGIIIIHIIIHIIIIIIDHIHI?EHIIIIIIIIIIIHHIHIIIIIIIIICHIIIIIIIIHIIIIIIIIIIIIIIIIHIIIIIHIIIIHIIIGIHIIIIIIIIHIIIIIIIHHIIIIIIIHHIIIIIIIIIIHIIIIIIIIHIIIIIIIIHIIIIIHIIIIIIIIIIIHHHGIIIIIIIIIGHIIIIHIIIIIIHIIIIHIHHHHIIIHHHIIIHIHIHIIIIIIGIIHHIIIIIIIIIIIIIIIIIIIIIIIIIIGIHIIIIIIIII
@HISEQ:711:H5NNWBCX2:2:1101:18418:7454:ATCTCGTA
TTAAGTTCAGCGGGTATCCCTACCTGATCCGAGGTCAACCTTAGAAATGGGGTTGTTTTACGGCGTAGCCTCCCGAACACCCTTTAGCGAATAGTTTCCACAACGCTTAGGGGACAGAAGACCCAGCCGGTCGATTTGAGGCACGCGGCGGACCGCGATGCCCAATACCAAGCGAGGCTTGAGTGGTGAAATGACGCTCGAACAGGCATGCCCCCCGGAATACCAGGGGGCGCAATGTGCGTTCAAAGATTCGATGATTCACTGAATTCTGCAATTCACACTACTTATCGCATTTC
+
I1DHHHIIIHIIIIIIIIIIIIIIIIIIIGIIIHIIIIIHIIIIIHHIIIIHHIIIIIIIIIIIIIIFHHIIIIIHIIIIIIIIIHHHIHIIIHHIIIIIIIIIIIIIIIIIIHHIIIHIIIIIIIIIIIIGIIGIIIHIIIIIIIIIIIIIIIIHIHHHIIIIIIIIIIIIIHIIIIIIIIIIIIIIHIIHIHIIFHIIIIIIIIIIIIIIIIIIIIIIIIIIIHEEIIGIIHIIHHIHIHIHIIIIIIIIIIIGIHHIHIIIIIIHEIHIIIIIIIIIIIIIIIHIIIGHIIII
@HISEQ:711:H5NNWBCX2:2:1101:19961:7349:ATCTCGTA
TTAAACTCAGCGGGTAGCCCCGCCTGACCTGGGGTCGCAACGGTTTTGATTCCCCAATGGGCAAACAAACTTAGGGTCCTGCGAGTCCTCAAAAGCTAAAAAGTGCACGACTCCGATGTATCCTAGGCTAGGCCTTGTATCTCACCTATGCCGCGGCACTTCATAACCGGGGGCTCCGTATTTAGGCCATCCACACCCGGTGAGGCATGGGAGGCCATCATCCTCCCCCCTCCCACTGAAGGTGGGTGGGGGGAGACGCGATGCGTGACGCCCAGGCAGGCGTGCCCTCGACCTAAAGGCTTCGGGCGCAACTTGCGTTCAAAGACTCGATGGTTCACGGGATTCTGCAATTCACACCAAGTATCGCATTTC
+
IIHGHHHIHIGHGGHHIGDFHHIIHEHHHHHICHHHHGHHHHIIIHIIIIIECGHHIFHFHHFHGHHEHIIIIHIGHCHIIHHDDHHHFIGHIHIHFHGHIHHIFH?HHDHIHHHHIIHEHGHHHH?HIHIGHHEEHHHHIHHEHII@H@EEH??GHHHFHHHHH?H><8EE<DECHGGGHIIIHHEHCAEE>BH=>@EFHHHG?FEFHHHHHHGGGB.-87?,,,HGIHIIHEFHGHEIIIIHHHH??HG?GGIIIIIIHDGHEG?HIIIIHFIIHHGIIHIIIHHIDHHHHIHHHGIIHHHHIIHEHGIHCIIHGEEEEC?@CGHIGHHHIHIHHIHHGIIIIIGIHHCHHFHHIHIIHEHEIGHHHHIG
@HISEQ:711:H5NNWBCX2:2:1101:20621:7382:ATCTCGTA
TTAAGTTCAGCGGGTATCCCTACCTGATCCGAGGTCAACCTTAAGAAAGCATGGGGGTTTTGGCAAGTGGACCACCCGGACCTCCAGAGCGAGAAGTATTACTACGCTTGAAGCCAGATGGCACCGCCACTGATTTTAAGGCGCACCAGTACGATGGCACCCAATACCAAGCTGGGCTTGAGGGTTGAAATGACGCTCGAACAGGCATGCCCAGCGGAATACCACTGGGCGCAATGTGCGTTCAAAGATTCGATGATTCACTGAATTCTGCAATTCACATTACTTATCGCATTTC
+
HG@11<C<FEHDC</<<<DCCHCHE111<1<D/<<111<<@@@11@11<1<<1CCHIIDC1CCF@EC<1C1<<ECHH//<C/<D@G<G@HHHC/01<DHE@@G@1C/<<GB<FABC<GCCCCGC5<CCE@FEEB@=@E@HE??HHDDHHDHH<DCC:E@HICGHH?EGFGEECEADCF<@BEH=1A1IHG=GCC<@G@CCGD<11FA<106AG<?1DHD1<11<10/0<HHIHHF/C01<1<@GCHC<111111111<1D1<1EGGGG@C1HHF1<<?H1@<1<0C@E1@C<///
@HISEQ:711:H5NNWBCX2:2:1101:9173:7702:ATCTCGTA
TTAAGTTCAGCGGGTATTCCTACCTGATCCGAGGTCAACCTTGGTGCCGCCGGAGCGGACTTTAGGGGGGGTTTAGAGGCTGGAATCCTGCCGGCTCCCGATGCGAGGCTGATGCTACTACGCAAAGAAGGGCCTGGAAGGTCCGCCACTGGTTTTCGGGGACCGCCTGGGCGGATCCCCAACGCCGGGCCACGGGGGCTCGAGGGTTGAAACGACGCTCGGACAGGCATGCCTCCCAGGATACTGGAAGGCGCCATGTGCGTTCAAAGATTCGATGATTCACTGAATTCTGCAATTCACATTACATATCGCGTTTC
+
IIIIIHIIGHHIIGHHHIIIIIGIIIHIIIIEHGHHIIIIIIIIIIIIIIIIIHIGIHCHHGHIHHIHHIIIIHHHGIIHFIHIHIHIHIHHGHIIIHIIHIIIIGHIGHHIIIIIGIIIHIHHHEHIGIEEFHGHIIHHIIIHIIHIIHIIIIHHIHHHHIIIHHIIIIHHIIGIGIIIIFHIIIIHIGIIIIIHHHHHHHHIHHHHHIIHIHGIIIHIHEIGIHHHIHIIIHGIIIHHIIIIIHHHHHIGIIHHDHEIIIIHIIIIIGHHIIIIIIIIHIIHGHFIIHIHIIHHIIHGIIIHHHIHHIIIHIIII
@HISEQ:711:H5NNWBCX2:2:1101:11939:7504:ATCTCGTA
TTAAGTTCAGCGGGTATCCCTACCTGATCCGAGGTCAACCTTAAGAAAGTATGGGGGTTTTGGCAAGTGGACCACCCGGACCTCCAGAGCGAGAAGTATTACTACGCTTGAAGCCAGATGGCACCGCCACTGATTTTAAGGCGCACCAGTACGATGGCACCCAATACCAAGCTGGGCTTGAGGGTTGAAATGACGCTCGAACAGGCATGCCCAGCGGAATACCACTGGGCGCAATGTGCGTTCAAAGATTCGATGATTCACTGAATTCTGCAATTCACATTACTTATCGCATTTC
+
IIIIIIIIIIIIIIIIIGIIIIIIHIHIIGIHIIIIHIGHHIHIIHIGIHIIIIIHIIIHIEHIGHFHHGFHIIHIIIHIHHIIIHGHHIIIIIIHHHHIHIIIIIIIIIIIIIIIIIIHHHIIIIIIIIIIIIIIIIIIIIIIIHIIIIIIIIHHIIIHIIHHHIIIIIIHIIIIIIIIIIIIIIIHIIIIHIIIIIIIIIIIIIHIHIIIIIGHIIIIHHHFHEEIIHGHGHHHHIIIIIIHHHHIIIIHIIIGIIIIIIIIIIIIIIIIIIGIIIHGIIIIIHIIIIIIIII
@HISEQ:711:H5NNWBCX2:2:1101:12497:7640:ATCTCGTA
TTAAGTTCAGCGGGTATCCCTACCTGATCCGAGGTCAACCTTAGAAATGGGGTTGTTTTACGGCGTAGCCTCCCGAACACCCTTTAGCGAATAGTTTCCACAACGCTTAGGGGACAGAAGACCCAGCCGGTCGATTTGAGGCACGCGGCGGACCGCGTTGCCCAATACCAAGCGAGGCTTGAGTGGTGAAATGACGCTCGAACAGGCATGCCCCCCGGAATACCAGGGGGCGCAATGTGCGTTCAAAGATTCGATGATTCACTGAATTCTGCAATTCACATTACTTATCGCATTTC
+
IIHHHIIIHIFHHIHIIEHHIIHIIHIIGHHHIDIFHIIIIIIIHHFHHEGIIIIIHIIIIIIIIII?HHIIIHIIHIIIIIIHIHHIIIIIIIIHIIIIIIIIIHHHHHIIIIIIHIIIIIIIHHIIIIGHIIHHIIIIIHHHIIIIIIIIIIIIIIHIHIIIIHIIIIIIIIHIIIIIIIIIIIIIIIIHIIHIHHIHIIIIIIIIIIIIHHIHIIIHHIIIIIIIIIIHFIHHEHIIIIIIIIIHIIIIIIIIIIIHHHIIIIIIIIGIIIIIIIHIHHIHDIIHHHIIIIII
@HISEQ:711:H5NNWBCX2:2:1101:16050:7576:ATCTCGTA
TTAAGTTCAGCGGGTATCCCTACCTGATCCGAGGTCAACCTTAAGAAAGTATGGGGGTTTTGGCAAGTGGACCACCCGGACCTCCAGAGCGAGAAGTATTACTACGCTTGAAGCCAGATGGCACCGCCACTGATTTTAAGGCGCACCAGTACGATGGCACCCAATACCAAGCTGGGCTTGAGGGTTGAAATGACGCTCGAACAGGCATGCCCAGCGGAATACCACTGGGCGCAATGTGCGTTCAAAGATTCGATGATTCACTGAATTCTGCAATTCACATTACTTATCGCATTTC
+
HHIIHGFHHGHDDDCEHHIIIGIIHE1GCHHHHHGHHIGHEHFIIIFHHDFD@HHHGIIDHICHHHFHIIGHHHEHEHHHHIIIIIIHIIIIHEHHHHHHHHFHIIGEHGHIIHIE@HHIHIHIC?DEHIEHHHHHHHIIIHHDHH/DFE/DIHEHHHHHHHHFHIHGIHHIHHHHEIHIIHHHHHHHHHHIIHIIHHGIIIHIHEHIIHEHHIHIIIHHHIHFGD<HIHGGHGHIHIIIIHHHHHIHHEGHIIHHIIHGHF<1HIHGIIIIHIGHIIIHHIHDG?@EHHIHIII
@HISEQ:711:H5NNWBCX2:2:1101:3592:7912:ATCTCGTA
TTAAGTTCAGCGGGTAGTCCTACCTGATTTGAGGTCAGAGCATAAATAATGACCTTGCGGTCGGGTTATGAGCAGTCGTCACACCTTGACCAGACGAAACTTATTACGTCTTAGCCGTGGATGTTATTACCACTAACTCTTTTAAGGCGAGCCAGCGAACTGGCAGACACCCAAGTCCAAGCCCAACACTGATCAGAAACCAGGAGGGGTTGATATTTCATGACACTCAAACAGGCATGCCTTTCGGAATACCAAAAGGCGCAAGGTGCGTTCAAAGATTCGATGATTCACTGAATTCTGCAATTCACATTACTTATCGCATTTC
+
HHIIIFHIFHGHHHHIIIHIHIIIIIFHIIIIFHHIIHHIIIHHHIIIHHHHHIIIIIGGHIIIGIIHHHHHHIHIIHHHHIGHEGHEHHHHHEHIHIIIIFHIIIIHIIHIIHIIIIIIHIIIHIIHHFHIIIHHHHHHHHHHHDGHHHHHGHHADHIIIGIIHGHHGHHGIHHHHIIHIHIHHHIHHHHHIIHIHHFHHIHHIGHHHGHHIIIIIIIIHIHIHHHFFCGHEIHFHIIHIHIIIHHHIHHIHHEHIIIIIIHHHHIIIIHHHIHIIIIHHIHGIIIIIHIIHHEHHIIHEFHGIIHIHHHIIIIIIGIIIIIII
@HISEQ:711:H5NNWBCX2:2:1101:4027:7874:ATCTCGTA
TTAAGTTCAGCGGGTATCCCTACCTGATCCGAGGTCAACCTGATAAAAATTGGGGGTTGTTGGCAAGTCACCACCGAGACTCTATAGCGAGAGAAATTACTACGCTCAGAGCTCAATAGCACCGCCACTGCGTTTAGAGGCTGCGAAACCGCAGGCCCCAAGACCAAGCCGAAGCTTGATGGGTTGAAATGACGCTCGAACAGGCATGCCCCGCGGAATACCACGGGGCGCAATGTGCGTTCAAAGATTCGATGATTCACTGAATTCTGCAATTCACATTACTTATCGCATTTC
+
IHHIGGHIHHFHIIIIIIIIIIIIHHHHHIIIIIIIHIIIIIIIIIIIIIIIIIIIIIIIIHHHIIIHIIIIIIIIIIIIIIIIIIIIIIIIIIIIIIIHIIIIIIIIIIIIIIIIIHGHHIIIIHIHHIIIHIHHHHIIIIIIIHIHIIIIIIHIHHIIHHGHHHHIIIIIHIGIIIHIIHIHIIIHIIHIIIHIIIIIHIIHIHIIIIIIHHHHIIIIIHHHGHGIIHFHHDDHIIHHHIIIHHIIHHFIIIGHHHHHGIHGIIHIIHHHHGIIHFIIIIHEFGIIIIIHDG
@HISEQ:711:H5NNWBCX2:2:1101:8661:7933:ATCTCGTA
TTAAGTTCAGCGGGTATTCCTACCTGATCCGAGGTCAACCTTGGTAAAAAAGTTGGGGACGCCGAAGCGAACCCGAAGACCGGGTCTGCAAGTATCAGCCTAGTACGTGCCCGAAAGCTCAGTGTACAGGTGTCCTCACAGACGCCGTCATTATCTTTGAGACGGGCGGTACGCCACTAAAGGCCGCCGCCGACGTCCAACAACAAGCCGGGCTTGAGGGGTGATAATGACGCTCGAACAGGCATGCCCCCCGGAATACCAGAGGGCGCAATGTGCGTTCAAAGATTCGATGACTCACGGATTCTGCAATTCGCATTACTTATCGCATTTC
+
FHIF@HHIIIIIIHIH?GGHHHHEEHDF1DFDCFEHEHGHHEHHIICHHE/DFHHIHHC/FCDEH/EHHH<HCEHIDHGC?E??</<CEEFHHHIHEC1CHHHHE1DGHC@HE<//DHHHFEDHHHCE0DEHI?DDFHHIIHFHHHFED@GGBDHHHIIIHHHHCHCCHDHHIEHGHHGEGHBCEHHIIHH?HED?HHHHHHAE@C-EGC?HHIHHGDF:GCCIHHFDGCEDHF=0IHEHGDEEE<E<HCEC<1EEGCG@EE<E=CEHHHG?HIIHG??IHG@HFDEFF@1CC@CD1D<<EHD@@HFC</<@EHHHHHHG=HHHGEHHHHD
@HISEQ:711:H5NNWBCX2:2:1101:9128:7909:ATCTCGTA
TTAAGTTCAGCGGGTATCCCTACCTGATCCGAGGTCAAGAGTGTAAAAAATGTACTTTTTGGACGTCGTCGTCTTGTTGTCAAAGCGCGAGATGTACTGCGCTCCGAAATCAATACGCCGGCTGCCAATCGTTTTGAGGCGAGTCTGCGCGCAGAGGCGAGACAAACACCCAACACCAAGCAGAGCTTGAAGGTACAAATGACGCTCGAACAGGCATGCCCCATGGAATACCAAGGGGCGCAATGTGCGTTCAAAGATTCGATGATTCACTGAATTCTGCAATTCACACTACTTCTCGCATTTC
+
1?11<D?GEGHHCEE<D111DC@@E?1CFCHHIGH1<CG@G<CC@1DDE/<FF?CHHHIIG<@FHIIHHHHCHE<CD?GHHEC?EHHIIHHIIIIHHHHFGGHHIHI0<CHE0DEHH=HHEDD8DED8=DGHB=<DDGHFDEDD?DHHIEFHDB/HDDCC8EHEHCFEEGHH<BGEEEH@C8C@HGC0HFCC?HGFHIGCC/DEHHE??GHH<<FFCHGC@@D1HHF@C<11CGECGH@EHC@C/C@FCHF?D1<D<?HFC?C11HF11GD<11EGD<1C@HEGC<11<D1D<</<C1EHHDCF
@HISEQ:711:H5NNWBCX2:2:1101:9940:7779:ATCTCGTA
TTAAGTTCAGCGGGTATCCCTACCTGATCCGAGGTCAACCTTAAGAAAGTATGGGGGTTTTGGCAAGTGGACCACCCGGACCTCCAGAGCGAGAAGTATTACTACGCTTGAAGCCAGATGGCACCGCCACTGATTTTAAGGCGCACCAGTACGATGGCACCCAATACCAAGCTGGGCTTGAGGGTTGAAATGACGCTCGAACAGGCATGCCCAGCGGAATACCACTGGGCGCAATGTGCGTTCAAAGATTCGATGATTCACTGAATTCTGCAATTCACATTACTTATCGCATTTC
+
IHGHHEHIHHHGHIIIIHIGHIIIIIIIIIIIIHIIHIHHH1DGHIIHEEHHHIHIIIIIIGHIIIHDGECHHHHIIIHIIIIIIIIIIIIIIIIIIIIHIIIIIIHIIHIFEHHIIIIHIIIIIIIIIIIIIHIIIIIIIIHHIIIIIIIIIIHIIIIIIIIHIIIIIIIIIIIIIIIIIIIIIIIHIIIIIIIIIHHIIIIIIIIIIHHHHHIHIIHIIIIIIIIIIIHGIIHCDIIIIIIGIHIIIIIIIIIIIIIIIIIIIIIIIIIIIIIHIIIIIIIIIHIIHHIIIII
@HISEQ:711:H5NNWBCX2:2:1101:10209:7845:ATCTCGTA
TTAAGTTCAGCGGGTAGTCCTACCTGATTTGAGATCAGATCATAAAAATTTAATTGTCCAAGTCAATGGACTATTAGAAGCGGTTCGTCTGCATTTACCTTGGCCACTTTTTTACGGTGTCCTCAGCGATAGATAACTTATCACGCCGAGTGGAACCAAGCATAACACTGAGATCCAGCTAATGAACAAAGAGGAGCAGGTGTGAAGCTGCAAAGACCTCCAATACCAAAGCAAGAGACCGATTGAATTAACAAAAGGTTTGCTTTGAAGATTTCATGATACTCAAACAGGCATGCTCCAAGGAATACCAAGGAGCGCAAGGTGCGTTCAAAGATTCGATGATTCACTGAATTCTGCAATTCACATTACTTATCGCATTTC
+
IIIIHHIIIIIIHIIIIIIIIHIIIIIIIIIIIIIIIIGGHIIHIIIIIIHFGHIIIIIIIHIIIIIHEHIIIIIIIIIIIIIIIIIIIIIIIHIIIHHIIFHHIIHIIIIIIIIIIIIIIIIHGHIIIIIGHHIIIHIIIHIIGIIIGIHHIIHHIIGIIIHIHGHIIIGIHIEHIIIIHHHGHIIIIIIIHIIIIIHIIIIIHIEHHHIIIFHIIIHHHHEG@EHFEHIIIHHCHIIHEHFGIIHFIHHHHIHIIIIIIIIHIIIIIIIIIHIIIIIIHHHIIIHHIHIHIIIIIIIIIHIIIIHGHIIHEIHHIHIHHIIIHHIIHIIIIIIIIIIIIIIIHHIIIIIIIIIIIIIIIIIIIIHHIIHIHIIIHIIII
@HISEQ:711:H5NNWBCX2:2:1101:10478:7953:ATCTCGTA
TTAAGTTCAGCGGGTAGTCCTACCTGATTTGAGATCAGATTCATAAATGTATTTTTTTTTGTCTCAGTAAAGAGACGGTTGGAAGCAGATAAGCCACTAAATTGCCTGGCCACCGAAGTGTCCTCAGCGAATGACAATTATCACGCTGAGTAAGAACCAAGTTGGTATAATGGATCCAGCTAATATATTTCAGATGAGCCGAGGACTAGAGCACGGCATAAACATCCAAGTCCAAGACTGATTTCAAATAAATGAAAGGTCTTGATAGTTTCATGATACTCAAACAGGCATACCCTGTGGAAAACCAAAGGGTGCAAGGTGCGTTCAAAGATTCGATGATTCACTGAATTCTGCAATTCACATTACTTATCGCATTTC
+
IIIIIIIIIIIIGIIIIIIIIIIIIIIIIIIHHHIIIIHIIIIIIIIIIIIIIIIIIIIHHIHIIHHHIIIHHIIIHHIIIHIIIIIIIIIIIIIIIIHIIIIIIIIHIIIIIIIIIIIIIHIHIIIIIIHIIHIIIIIHIIIIGIIIHIIIIHIIDHHIHGHHIIHHIIHFIHHFIHHIIIIHHIIIHHEHIHHHHEHIHHHIIIIIHIHHHEHHHIHHEGEG@?HIHH?IIHFEHHIHHIHGIIIIIIIHHIIIIIHIIIIIHIHHIIGIIIIIIIIIIHHHHIIGIIIIIIIIIHIIIIIIHIIIIHIHIIHHHCIIHIHHHIIIIHIIIIIIIIHIIIIIIIIIIIIIIIIIIIIIIIIHHIIIIHIHIIIIII
@HISEQ:711:H5NNWBCX2:2:1101:14801:7912:ATCTCGTA
TTAAGTTCAGCGGGTAGTCCTACCTGATTTGAGATCAGATTCATAAAAGTATTTTTTGTCTCAGTAAAGAGACGGTTGGAAGCAGATAAGCCACTAAATTGCCTGGCCACCGAAGTGTCCTCAGCGAATGACAATTATCACGCTGAGTAAGAACCAAGTTGGTATAATGGATCCAGCTAATATATTTCAGATGAGCCGAGGACTAGAGCACGGCATAAACATCCAAGTCCAAGACTGATTTCAAATAAATGAAAGGTCTTGATAGTTTCATGATACTCAAACAGGCATACCCTGTGGAAAACCAAAGGGTGCAAGGTGCGTTCAAAGATTCGATGATTCACTGAATTCTGCAATTCACATTACTTATCGCATTTC
+
IHIIIIIIIIHGIIHIIIIIIIIIIIHIIIIIIIIIIIIIIIIIIHIIIIIIIIIGHIHIIIIIIHIHHIIIIIIIIIIHIIIIIIIIIIIGIIIIIIIIIIIIHHIIIIIIIIHIIIIIIIIIIIIIIIIIIIIIIIIIHIIIIIIIIIIIIIIIIIHHHHHIIHIIHHHHHHIIIIIIHIIHIHIIHIIGHIHFIIHIHIHHHHHHHHHHHIIIHHHHHGHIHFHGIIHEIIIGHIIHHIIIGIIIGHIIIIGIIIIIIIIGHHHIIIIIIIIIIIIIIIIHIIIIIIGIIIIHHHIIIIIIIHHHIHIHHHIIIIGIIIIHIIIIIIIIIIIIIIHIIIIIIIIHIIHIIIIIIIIIIIIIIIHIIIIGIII
@HISEQ:711:H5NNWBCX2:2:1101:15907:7918:ATCTCGTA
TTAAACTCAGCGGGTAGTCCCGCCTGACCTGGGGTCGCAACGGTTAGGGAGGTTCTCCTTGGCACTCGAGGGTGACGCGGTCCTCCTCCTCAGGGTCCTTTGAGCTCCCGTGGGCCACCAAGGCCGCGACGCGATGCTTGGGGCACGAGGCCACAAGTGAACCACCAAACGTCGCGGCTTTTCGAGGCCACGGGGTCTGTGTTTAGGCCGACCGCGAGCGAGGAGCGCACGGGGGGCCACAGTCCGCCCCCGATCCCAGTGGTTTGGGGTGGGGGCGACGCGGTGCGTGACGCCCAGGCAGACGTGCCCTTGGCCCGAAGGCTTCGGGCGCAACTTGCGTTCAAAGACTCGATGGTTCACGGGATTCTGCAATTCACACCAAGTATCGCATTTC
+
HHIIHIIIIHHIIIIIIIIHHHIIIHIIGIIIGIHIIIHIHIIIHIHHIGHHIIGIIIIIHIIIIIIEHHIIIIIIHIIIIIIIIIIHIIIIIIIIIIIHHHIHIIIIIGIHEHHHIIIHHHHIIHIHDHIHIIIIIIIIIGHHIIIHIHGHIIFHFHIIIHHIHIIFIIIIHHHHIICHHIIIGHDIEHHDFHHFHHGHHIIIIIHHHHHHIHIIIIGIIIIIIIHGEGHDDEHIIHCHHHHHHHHGGHHEHECEEIIIIIIHHIIIIHIIIIIIHHIIIIIIHHIIIIIIIIIIIIIIIIHHHIIIIIIIIIHHIGHIIIIHIHIGIIHGIHHIIIIIIIIHIIHIHHIIIHIIIIIIIIIIIHIIIIIIIIIHHHIIHIIIIIIIIHHIII
@HISEQ:711:H5NNWBCX2:2:1101:15810:7944:ATCTCGTA
TTAAGTTCAGCGGGTATCCCTACCTGATCCGAGGTCAACCTTAAGAAAGTATGGGGGTTTTGGCAAGTGGACCACCCGGACCTCCAGAGCGAGAAGTATTACTACGCTTGAAGCCAGATGGCACCGCCACTGATTTTAAGGCGCACCAGTACGATGGCACCCAATACCAAGCTGGGCTTGAGGGTTGAAATGACGCTCGAACAGGCATGCCCAGCGGAATACCACTGGGCGCAATGTGCGTTCAAAGATTCGATGATTCACTGAATTCTGCAATTCACATTACTTATCGCATTTC
+
IIIIIIIIHIHIIIIIHIIIHIIHIIHHHGHIIIIIIIHHFHHIIHGIICHEHHIIIIIIIGHIIHIGHHFHIIIIIIIIIIIHGIIHIIIIIIIIIHHGHIIGIIIHHHIIIIIIHIIIIIIIHIIGIIIHIHHHHIHIIHHIIIIHHIIIIHHIHIHIIIHHIHIIIIHIIIHIIIIIHHHIAHIIIIIIIIIIIIHIIIHIIHHHHIHHIIIIFHIIGHEHIHDIIHEFCFEFHIHHHIIIIIIIIIIGIIIHHHHCHEE@IIIIIHIIHIIIIIGHHIIIIIIIIHIHHGI
@HISEQ:711:H5NNWBCX2:2:1101:1556:8130:ATCTCGTA
TTAAGTTCAGCGGGTATCCCTACCTGATCCGAGGTCAATCATGAAAAAATTTGGGGTTCTGGCAGGACACCACCGGGACTCTGTCGCGAGGAGTATTACTACGCGTAGAGCCAGATGGCACCGCCACTGCTTTTAAGGGCTGCCCTGTGACGGGCAGGCCCCAACACCAAGCTGAGCTTGAGGGGTGATAATGACGCTCGAACAGGCATGCCCCCCGGAATACCAAGGGGCGCAATGTGCGTTCAAAGATTCGATGATTCACTGAATTCTGCAATTCACATTACTTATCGCATTTC
+
HHHHIHHIHIHIIIIIHIIIIIIIIFHHHHIIIIHHHIIIIIIHHIIEHIIHGHIHIHHHHEHHHHHDHHHIIIIHDHHHIIIIIIIIIIHHIFGHHGHH@HHEHHIHHIIIIIIIHCFEFHEHHHIHHHIHGHHEIGIIHII?GHHFHHHIIIIHHGHI:FHIIIIGHCHHFFIIIHIIIIIHIIIIHHHHGHIHHIIGHHHIDGGHHHHHHICIHHHHHHF1HHFCEDHHHIHGIIIIHIGIIIIIIIIIGHIIIHIHIIIHHGIHHHHGHIHHHIIIIIIHIHFIIIIIIIIH
@HISEQ:711:H5NNWBCX2:2:1101:11010:8010:ATCTCGTA
TTAAGTTCAGCGGGTAGTCCTACCTGATTTGAGATCAGATTCATAAAAGTATTTTTTGTCTCAGTAAAGAGACGGTTGGAAGCAGATAAGCCACTAAATTGCCTGGCCACCGAAGTGTCCTCAGCGAATGACAATTATCACGCTGAGTAAGAACCAAGTTGGTATAATGGATCCAGCTAATATATTTCAGATGAGCCGAGGACTAGAGCACGGCATAAACATCCAAGTCCAAGACTGATTTCAAATAAATGAAAGGTCTTGATAGTTTCATGATACTCAAACAGGCATACCCTGTGGAAAACCAAAGGGTGCAAGGTGCGTTCAAAGATTCGATGATTCACTGAATTCTGCAATTCACATTACTTATCGCATTTC
+
IIIIIIIIIIIIIIIIIIIIIHIIIIIIIIIIHIIIHIIHHIIIIIIIIIIIIIIIIIIIIIIIIIIHHGIHIHIIIHIHIIIIIIIIIIIIIIIIIIIIIIIIIIIIIIHIDHIHIIIIIIIIIIIIIIIIIHIIIIIIIIIIIIIIIIIIIHIIHIHIIHIIIIIIHHIHHHHHHIIIIIHIIIIIIHIIIHHHHIIGDIIIIHHIIHIIHIIIIIIHIIIIHHG?HHFHIHHIGHHGHIIIIIIIIIIIIIIIIHIIIIIHHHHGIIIIIIIIIIIIIIIIFIIIIIIIIIIHIIIIIIIIIHGHHIHIIHIIIIIIIHHIIIIIIIIHHIIIIIIIIIIIIIIGIIHIIIIIIIHIHHHIIHHHECIGIII
@HISEQ:711:H5NNWBCX2:2:1101:15200:8198:ATCTCGTA
TTAAGTTCAGCGGGTAATCTTGTCTAATTTGAGATCTTCAAATGTACTCGTGAAGGCGGGTAACGCAAGGTCGTTTGTATGCAGGGCTATCACCGAGTCAAAAGTCGTAACCATGACTGATGTATGCCACTGCCGACCAAGGCAGAGCCACAATCACTAAATGAGTGCTCTAGGGGCTATCAACTCCCGTTAAAGCGAGCACTCTCTACGAATCCATTTTAAGCAGCACTCTGCCAAGCCGACAATGACGCCGGTCAAGGACTAACCAAGTGACTGCTCAAGTCCACACTCGAAAGCATGATAATGGGGTACAGATACTCAAACAGACATACTGCCTCGAGGACAGTGCAATGTGCGTTCAAAGATTTGATGATTCACGAATTATGCAATTCACATTACATTTCGCAATTC
+
IIIIHGHIIIIIIIIHIIIIIHHHIIIIIIIIHIIIIIIHIIHIIIIIHIIIHIIIIIIIIIIIGHIHIGHIIIHIIIIIIIIGIIHIIHIIIIIIIHHHIIIIHHIIIIIIIIHIIIGHIHIIIEHIIIHHHIIGIHIIIIIHHHIHGHHHIIIIIIIIIIHHHHHIIIGIIGGDHHHIH?AHIIIIIHHIHIFHIIIHIHIIIIIIIIIGEHHI.A.HHHGIHHHHHHHFFHHHIIIHGEIHHHIHHICIHHHFFIIIIIIIIHHIIIHIIIIHHEIHCHGIIIHIIIHIIHGIIIIIHIHIIHHFGIIIIIIHGIHHFHHIIIHIIIIIIIHIIIIIHGIHIIHIIIHHIIIIIIIIIIIHIIIHHHIIIHIIIHHHIHHIIIIIIIIIIIIIHIIIIIIIIIIIIII
@HISEQ:711:H5NNWBCX2:2:1101:16595:8068:ATCTCGTA
TTAAGTTCAGCGGGTAATCCTGCCTGATCTGAGGTCTAAAATAAAGTTGACTACAATAGTTGGAAGCTTCTACTGGTTCTAGTACGGCCACTAATAAAAGTGTCCTCAGCGAATAGTCTATTACATTGAGTCAATCCGAATTCGAATTAGAGATGCTAATATATTACGAACGAGCTAGTCAGACTAGCAACGCTCAAAATCCAAACACCAACGCAGTCTACTAGAAACTGGTGGGTTGAAGAGTTCATGACACTCAAACAGGCATGCTCCCCGGAATACCAGGGAGCGCAAGGTGCGTTCAAAGATTCGATGATTCACTGAATTCTGCAATTCACATTACTTATCACATTTC
+
HIIIIIIIIIIIIIIIIHHIIIIIIHGHHIHHHIHIIIIIIIHGIIIIIIIHHIFHHIHHIIIIHHHGHHIIIIIIIIGIIIIIIHIGHGHIIIIIFIIIIIIGIIHIIGIHCFHIHIIIIHIIH0DHHHHIIIHIIIIIIHIHHHHIIHHEHHHIIIIIIIIIIIIHIIIIIHIIIIIIIIHIIIIIIIIIIIHHIIIGHHHHHHHHHHIIIHHIIIIIIIIIIIIIIHIIHIHIIIIIIIIIHIIIIIIIIIIIIHHIHEIIGIIIIIIIIIIIIIIIHIHHIIIIIIIIIIIIIIHHIIIIIIIIIIIIIIIIIIHIIIIGIIHIIIIHHIIIHIIHGHHFIIIIIIII
@HISEQ:711:H5NNWBCX2:2:1101:17099:8192:ATCTCGTA
TTAAGTTCAGCGGGTATTCCTACCTGATCCGAGGTCAACCTTGGTAAAAAAGTTGGGGACGCCGAAGCGAACCCGAAGACCGGGTCTGCAAGTATCAGCCTAGTACGTGCCCGAAAGCTCAGTGTACAGGTGTCCTCACAGACGCCGTCATTATCTTTGAGACGGGCGGTACGCCACTAAAGGCCGCCGCCGACGTCCAACAACAAGCCGGGCTTGAGGGGTGATAATGACGCTCGAACAGGCATGCCCCCCGGAATACCAGAGGGCGCAATGTGCGTTCAAAGATTCGATGACTCACGGATTCTGCAATTCGCATTACTTATCGCATTTC
+
IIIIHHHIHIHIIIIIIIIIIIIIIIGIIIIIIIIIIIIIIIIIGHIIIEHIIIIIIIIIIIIIHIHHHHHIIIIIIIIIIHGIHIIIIHHIIIIHIIIIIIIIHIIIIIIIIDIIHHIIIIHIIHHHIHIIIIIIIHIIIIIIIIIIIIIIHHIHIIIHIIIHHHHIIIIIIIIIIIIIIIIIIIIIIIIIIIIIIIIIHIIIEHIIIIGGIIIIIIHIHHIHFIHFIHIIIGIIIIIIIHIIIIIGIIIIIIIIIIIHIHEIIIIHHIHIIHIIIIIIIIIIIIIIIIHGHIIIIHIIIIHIIIIIIIIIIIIIHHHGCIHHHFIIIII
@HISEQ:711:H5NNWBCX2:2:1101:19262:8206:ATCTCGTA
TTAAGTTCAGCGGGTAGCCTTGCCTGATCTCAGGTCGAAAAAGTGGTGTTTTCCTGCGGGCTCGTGCCAGTCCCCAAAGCATCAGCTGGAGTAGTCAAGCTACCTACCTTGCTGGTGCCATACAGGTCCAAGCTTAAACCTCTGAATTTCGGCTAGCCCACTGCAGCCGCACCGAGGTGCATGGCAGTGGGGAAACCAGTTCCATCCCACCCCAGATGGGGGGATGTGGGGGTCACACCGACGCTGAGGCAGACATGGTCTCGGCCGAAGCCTTGACCGCAATATGCGTTCAAAGATTCGATGATTCACGGAATTCTGCAATTCACACTACGTATCGCATTTC
+
IIIIIIIIIIIIIIIIIIIHIIIIIIIIIIIIIIHIHIIHHIIHIIIHHIIIHIIIIIHHIIIIIIIEHIFHIIIIIGIHIIIIIIHCHIIIIGIHIIHIIIIIIIIIIIHIIIIIIIIHIIIIIIIIHIIIIIIIHIIHIIHHIIHHHHIHIIIIIIIIIGIIHIIIIIIIIIIIIIIIIIHHIIIHIIIIIIHIIIGHHHIIIIHIGHIIIHIIIIIIIIIIHIIIIHIHCHIHIIIIIIIIIIHIIIIHIIIIIIIHIIIGIIIIIIHIIHCIIIHHHHCIHIIHIIIIIIIIHIIIIIIIIHHHIIHHIIIIIHIIIIHIIIIIHFHIIIIIIIIHIII
@HISEQ:711:H5NNWBCX2:2:1101:20273:8108:ATCTCGTA
TTAAGTTCAGCGGGTATCCCTACCTGATCCGAGGTCAACCTTAAGAAAGTATGGGGGTTTTGGCAAGTGGACCACCCGGACCTCCAGAGCGAGAAGTATTACTACGCTTGAAGCCAGATGGCACCGCCACTGATTTTAAGGCGCACCAGTACGATGGCACCCAATACCAAGCTGGGCTTGAGGGTTGAAATGACGCTCGAACAGGCATGCCCAGCGGAATACCACTGGGCGCAATGTGCGTTCAAAGATTCGATGATTCACTGAATTCTGCAATTCACATTACTTATCGCATTTC
+
ECHI?FHHEHHEHHIEHEHEHHHHHDFHEHHIHIIIIIICCDCCGHHIEEHEEEHI<EDHHHDGH?<<<1DFHIIIIICHHHIIIHCEEHIIHHHHECHHIII?HHIIIGIHHHIH@HHCCHEHHIHHFHHHHHIIHIHHGIIHHHHHHHHHFHHEGHHHIHHIHHIIHHEGIIHHHHEHIIHG?HHHHHIIHIGEHHHHIIH@GEIHCE?IIIIIIIHGHEHHFEEGIIIHHHEDCECIIIHGIIIHEIHIIIHHFEHHEIGIHHIIIHEFHEGEHHHIIHCHFHHFHHHIIIG
@HISEQ:711:H5NNWBCX2:2:1101:3624:8316:ATCTCGTA
TTAAGTTCAGCGGGTAGTCTTGCCTGAGCTCAGGTCGAATGTAAGAGTTCGGGGCGTGAGCCACCGATTCCTGCCGGCTTTACAGCACAGGTTCCTGGGGGTGACAGCGGTATGCAGCGTGAGCTACCTACCAAGCTGGCGCCCTTTCAGCGGGACCATGCTCAAGCCTCTGTTCTTCAGCCGACCCTGTTCTCTCGAGGAGCACAGAGACGGCCAGATCCGTCTTTCCTCTTCCACAAGGGAAGAGGTTGACGAGGGGGTGGGCCAACGCTGAGCCAGACATGCTCTTGACCGAGGTCTCGAGCGCAATATGCGTTCAAAGATTCGATGATTCACGGAATTCTGCAATTCACACTACGTATCGCATTTC
+
IIIIIHIHIIIIIHIIIIIIIIHIIIIIIIIIIHIIIIIIIIHIHIIIIHHIIIIHIIIIHIIIIHIEHIIIIIIIHHIIIIIIHIIIIIIFHHHHHIIIIIIIIIGEHGIIIHIIIGIIIIIGHIHEHHIHHIHIIIIIIGIGHIIHIIIIHIIIIIIHIIIIIHIHIIIIIIHHIIIHIHIIIIIHHHHHIIHIIIGIHIIHHHHIHHIIIIIIHFEIIIIIHIIIIHHFDHHEGFIHIIGIHIIIIIHIIIIIHIIHHH?HGHIIIIGHIIIIIIIIHIIIIIIIIIIIIIIHHIHE?GIIIIIIHGHGIIHHIIIIIIIHIIIIIIIIIIIIIIIIIIIIIIHHHIIIIIIHEIIIIIIIIIHIII
@HISEQ:711:H5NNWBCX2:2:1101:3912:8283:ATCTCGTA
TTAAGTTCAGCGGGTATTCCTACCTGATCCGAGGTCAACCTTAGAAATCGGTTAAAAAAGACCGGGTCAAAAGGTTTTACTAAAATGCGTGCTAGTGAAAGCTCGTTGCATCTAGGGTCCAATTGACGCCGTCATTATCTTTGGGGCCTGTCTTTTACCGACAAGAGGTCCAACAGCAAGCCGGGCTTGATTAGTGATAATGACGCTCGAACAGGCATGCCCTTCAGAATACTAAAGGGCGCAATGTGCGTTCAAAGATTCGATGACTCACTGAATTCTGCAATTCGCATTACTTATCGCATTTC
+
IIGIIIIHHIIIIIIIIIIIIIIIIIGHIIIIIIIIIIIIIHGHHIHI1DHIHIHIIIIIIIIHDHHCGHHIIIIIIHIIIIHHIIHIIHIIIIIIIIIIIHIIIIIIIIIIIIHFIHIIHHHIIIIHIIIIIIIHIIHHHIHIIIIIIIIIIIIIIIIHIIIIIIIIHHIIIIIIIIIIIIIIHIIIIIIIIIIIIIIIIHHIIIIIIIIIHIIIIIIIHIIIIIIIIIIIIHHHCIIIIHIHHHHIIIGIIIIIIIIIIIIIIIIIIIIIIIIIHIIHHHIIIIIIIIIHHGHEIIIIHHIII
@HISEQ:711:H5NNWBCX2:2:1101:5333:8398:ATCTCGTA
TTAAGTTCAGCGGGTATCCCTACCTGATCCGAGGTCAAGTGTGTAAAAATGTACTTTTGGACGTCGTCGTTATGAGTGCAAAGCGCGAGATGTACTGCGCTCCGCAATCAATACGCCGGCTGCCAATTGTTTTGAGGCGAGTCTACGCGCAGAGGCGAGACAAACACTCAACACCAAGCAGAGCTTGAAGGTACAAATGACGCTCGAACAGGCATGCCCCATGGAATACCAAGGGGCGCAATGTGCGTTCAAAGATTCGATGATTCACTGAATTCTGCAATTCACACTACTCATCGCATTTC
+
1<1D<<DCF11<C/<<C<FHIH1CEH?HC<C0/<D@C1<1<FC<D<F<FHII?1DF1DHH11/<<?<<C/<DDH1CGHEE<G1FC///</C1CC1DD1C??@<C0</<1<1<D00<CF/?F/B<D0DB<FEBFD80<6DH?6DHFD?7DHCD/:::DGD:EHC<F<:/<B@AA/:GE<<AF@GEHHCD:FD<FFF0@HCHCBGCAH<HHD1?IHEC<1?D11<1<1GD1ED1</ECEG<C?HE<<11D1<F<10HEG<1G<1?CGC<F<F1FG1HF1D1<1D1D111D<1<0G<<1?IIHIH
@HISEQ:711:H5NNWBCX2:2:1101:12951:8384:ATCTCGTA
TTAAGTTCAGCGGGTATCCCTACTTGATCCGAGGTCAACCTTAAAAAATTGGGGGTTTTATAGCGGGACACATAGAACTAGGCTACGAATTATACCTATCCCCGAGCGGGCTCTATAGCGAGGAGAAATTACTACGCTTAGGACCCACAGGTGGCGCTACGGGACTCAAGGGCTGCAAAGATTCGCAACCCCAACACCAAGACAGGCTTGAGTGGTTATAATGACGCTCGAACAGGCATACCCGGCGGAATACCACCGGGTGCAATGTGCGTTCAAAGATTCGATGATTCACTGAATTCTGCAATTCACATTACTTATCGCATTTC
+
E@C<DH?F@CEH/CCHCC@C@FEHHI?@1<FHHH<<11C@GCEE1<<<F1FE1//CHEE1D1F?CC/C<@GEEFHHCC<F?CGHE?HHHIIHFEHEFCHC@HHHC<CHIHG<@@GHHDHIHHHIIH@DHHIHHII0FEE@HIIDE@FHEC:8<HDEDF8FHHHFIGIHFH?GHHHHIECGEGHEHCHHI.BGA<9GHIECGHEHFHHCHHGH/BD8/D/0FHG<F0<101?HHHHHHC/G?/CE@E@<HHHH=HC??CHHCHHHD<?E<1H@?CGC@EHC?HCHC?@1<1C<<1C1D1<1HFCC<@CHCCC1<10C<HEH@C/CC<
@HISEQ:711:H5NNWBCX2:2:1101:13067:8332:ATCTCGTA
TTAAGTTCAGCGGGTAGTCCTACCTGATTTGAGATCAGATCGTAAAGTGTGTTGTCCCGAAAGACGGTTGGAAGCGGCTCATCCGTGGTCCTGGCCACCTTTTTTACGGGTGTCCTCAGCGAGTGATACTTATCACGCCGAGTGGAACCAAGTCTACCGAGATCCAGCTAATGATTTTAAGAGGAGCAGACGTGAATCTGCAAACCCCCAAGTCCAAAGCGGCACCAGCTGAATTAACAAAAGATGTGCTTTGAAGATTTCATGATACTCAAACAGGCATGCTCCGAGGAATACCAAGGAGCGCAAGGTGCGTTCAAAGATTCGATGATTCACTGAATTCTGCAATTCACATTACTTATCGCATTTC
+
GIIHIHHHIIIIGHIIIIIIIEHHIIIIIIIGIHHHHHIIIIIIHHHIIIIIIIIIIHIEDHIIIIIGHIIGIIGHIIIIIIEHHHICHHEHIEHHIIIIIIIIIHHIICHHIIGEHHHHIIIIIIIIIIHIHHIIIGHHGIIIEHIGHEHIIIHIHIIHHHIHIIIIIIIHHHIIIHIIIFIHHHIEHIIIIIHHHHIIIIIIHHIHEIIIIIIIHCIGHHGGHIIHEHHIIIHIHIIHFGEIIIIGIIIIIIIIIHEHHHIIHHIHHIIIIIIIIIIIIIHGIHHIIHHIIIIIIIHIGIIHIGHIIIIHIIIIHIIIIIIIIIIIIIIIIIIIIIIHIIIIIIIIIIIIIIHHIIIIIIIHIII
@HISEQ:711:H5NNWBCX2:2:1101:17988:8465:ATCTCGTA
TTAAGTTCAGCGGGTATCCCTACCTGATCCGAGGTCAACCTGAAAAAGTTTGGGGGTTGCTGGCTAGTCACCGTCCGGACTCAATCGCGAGGAGTATTACTACGCGTAGAGCCGACCGGCACCGCCACTAGCTTTAGGGGCCGCGAGACCGCGAACCCCAATACCACGCGAAGGCGTGAGTGGTTGTAATGACGCTCGAACAGGCATGCCCCCCGGAATACCAGAGGGCGCAATGTGCGTTCAAAGATTCGATGATTCACTGAATTCTGCAATTCACATTACTTATCGCATTTC
+
IIIHIIGIIIIIIIIIIIIIIIIIIIIIIIIIIIIIHIGIIIIIIIIIHHIHHIIIIIIHIIIIHIIHHIIIGIIIIIIIIIIIIIIHHHIIIIIIIIIIIIIIIIGHHIIIIIIIHIHHGHIHIIIIHIIIIIIHHHHHIIIIIIIIIIIIIDHIIIIHEHIIHIHIIIIHIIIIIIIIIIIHIIIHIIIIIIHIIIIIIIIIIIIIIIIHIIIIIIIIIIIIHEIIIIIIIIIIIIIFIIIIIIIIIIIIIIIIIIIIIIIIIIIIIIIIIHIIIIIIIHIIIIIIIIIIII
@HISEQ:711:H5NNWBCX2:2:1101:19913:8336:ATCTCGTA
TTAAGTTCAGCGGGTAGTCCTACCTGATTTGAGATCAGATTCATAAAAGTATTTTTTGTCTCAGTAAAGAGACGGTTGGAAGCAGATAAGCCACTAAATTGCCTGGCCACCGAAGTGTCCTCAGCGAATGACAATTATCACGCTGAGTAAGAACCAAGTTGGTATAATGGATCCAGCTAATATATTTCAGATGAGCCGAGGACTAGAGCACGGCATAAACATCCAAGTCCAAGACTGATTTCAAATAAATGAAAGGTCTTGATAGTTTCATGAAACTCAAACAGGCATACCCTGTGGAAAACCAAAGGGTGCAAGGTGCGTTCAAAGATTCGATGATTCACTGAATTCTGCAATTCACATTACTTATCGCATTTC
+
HHIGHIHHHIIIHIIIIIIHIIHIIGEEHHFFHHFFEHE?GGHIGHHIHIGHHHHEHEHHIHHIIIHHHHIIHHEEHHHIIIHIGHIHIIHHHIIHHIHHHIIHEHIEHIHIIIHHIHHIH@HHIIHDHHHHHFEHHHIII=?CH@HHIIIGGIHHHHGEIHHAGHHIGEHBB@FGHCHGAFHFEHHEHHHGHHHHHIGCHIAFHHGHGEB?GHGEIHHHIIHHGC</FHGHIHHG?HHG?HEHFHGHIIIIIIHF@EIHEHEIHHEHEHHEHIHHFIIHHEHHIIIIIHEIIIHIIIIIHIHHGCEGHG?HEHDIHCIIIGGIIHHFHHIHHEIHHHHHHEEEIHFHIHIHIHHIIIHHIHEHIIHHHGHHIGI
@HISEQ:711:H5NNWBCX2:2:1101:7716:8570:ATCTCGTA
TTAAGTTCAGCGGGTAGTCCTACCTGATTTGAGATCAGATTCATAAAAGTATTTTTTGTCTCAGTAAAGAGACGGTTGGAAGCAGATAAGCCACTAAATTGCCTGGCCACCGAAGTGTCCTCAGCGAATGACAATTATCACGCTGAGTAAGAACCAAGTTGGTATAATGGATCCAGCTAATATATTTCAGATGAGCCGAGGACTAGAGCACGGCATAAACATCCAAGTCCAAGACTGATTTCAAATAAATGAAAGGTCTTGATAGTTTCATGATACTCAAACAGGCATACCCTGTGGAAAACCAAAGGGTGCAAGGTGCGTTCAAAGATTCGATGATTCACTGAATTCTGCAATTCACATTACTTATCGCATTTC
+
IIIIIIIIIIIIIIIIIIIIIIIIIIIIIGHFHEHIIIIHIIHIIGHIIIIIIIHIIIHIIGIIIIIEHIIIIIIIIIIIIIIIIIIIIIIIIIIIIIIIIIIIHIIIIIIIIIIIIIIIIHIIIIIIIIIIIHHHIIIIIIIIIIIIIIEHIIIIIIHIIIIIIIIIHIIIIIIIHIIIHHIHHHIIIIIIIIIGIIIIIIIHIHIIHHHHHIIHHHHHHHIHHGCGIIHIIHIIIHGFHIIHIHIIIHIIIHIIHIHIIIIHIIIIIIIIIIHIHIIIIIIIHIIIHIHIIIIHIIIIIIIIHHECIIIHIHIIIIIHHIIIIHIIIIIIIIIIIIIIIIIIIIIIIIIIIIIIIIIIHHIIIIIIIIIIIII
@HISEQ:711:H5NNWBCX2:2:1101:7976:8709:ATCTCGTA
TTAAGTTCAGCGGGTATCCCTACCTGATCCGAGGTCAACCTTAAGAAAGTATGGGGGTTTTGGCAAGTGGACCACCCGGACCTCCAGAGCGAGAAGTATTACTACGCTTGAAGCCAGATGGCACCGCCACTGATTTTAAGGCGCACCAGTACGATGGCACCCAATACCAAGCTGGGCTTGAGGGTTGAAATGACGCTCGAACAGGCATGCCCAGCGGAATACCACTGGGCGCAATGTGCGTTCAAAGATTCGATGATTCACTGAATTCTGCAATTCACATTACTTATCGCATTTC
+
IIIIIHIIIIIIIHIIIIIIIIIIIIIIIIIIIIIIIIIHHHIIIIIIIHIIIIIIIIIIIIIIIIIGHIIHHIIIIHIIIIIIIIIIIIIIIIIIIIIIIIIIIIIIIIIIIIIIIIIIIIIIIIIIIIIIIIIIIIIIIIHIIIIIIIIIIIIIIIIIIIIHIIIIIIIIIIIIIIIIIIIIIIIIIIIIIIIIIIIIIIIIIIIIIIIIIIIIIIIIIIIIIHHHIIIHHHHIHIIIIIIIIHIIHIIIIIIIIIIIIIIIIIIIIIIIIIIIIIIG?IIHIIIIIIIIIII
@HISEQ:711:H5NNWBCX2:2:1101:14655:8590:ATCTCGTA
TTAAGTTCAGCGGGTATCCCTACCTGATCCGAGGTCAAAAGTTGAAAAAAAAGGCTTAATGGATGCTAGACCTTTGCTGATAGAGAGTGCGACTTGTGCTGCGCTCCGAAACCAGTAGGCCGGCTGCCAATTACTTTAAGGCGAGTCTCCAGCAAAGCTAGAGACAAGACGCCCAACACCAAGCAAAGCTTGAGGGTACAAATGACGCTCGAACAGGCATGCCCTTTGGAATACCAAAGGGCGCAATGTGCGTTCAAAGATTCGATGATTCACTGAATTCTGCAATTCACACTACTTATCGCATTTC
+
IIIHIHEHHHIHIIIIIIIIIHIHIIIIIIIHIIIIIIIIIHIIHHHIIIIIIIIIHIIGIIIIIIIIIIHIIIIIIIIHIIIIIIIIIIIIIIIHIIHIIIIIIIIIIIHIIIIIIIIIIIIIIIIIIIIIIIIIIHIHHIHHIHHIIIIIIIIIIIIIIIIIIIIIIIIIIIIIIIIIIIIIIIIIIIIIIIIIIHIIIIHEHIIIIIGIIIIIIIIIIIIIIHHHIHHIIIIHHEFIIIIHIIIHHIIIHIGIIIHIIIIIIIIIIIIIIIIHHGIIIIGIHIIIIIHIHHHHHHIIIIIHIII
@HISEQ:711:H5NNWBCX2:2:1101:15489:8739:ATCTCGTA
TTAAGTTCAGCGGGTATTCCTACCTGATCCGAGGTCAACATTCAGAAGTTGGGGTTTTACGGCATGGCCGCGCCGCGTTCCAGTTGCGAGGTGTTAGCTACTACGCAATGGAGGCTGCAGCGAGACCGCCAATGTATTTCGGGGGCGGCACCGCCCAGAAGGGCAGAGCCGATCCCCAACACCAAACCCGGGGGCTTGAGGGTTGAAATGACGCTCGAACAGGCATGCCCGCCGGAATACCAGCGGGCGCAATGTGCGTTCAAAGATTCGATGATTCACTGAATTCTGCAATTCACATTACTTATCGCATTTT
+
IIIIIHIIIIIIIIIIHIIIIIIIIIIIIIGIICEHIIIIIHIIIIIIIHIHIIIIIIIIGHGIIHGHFHIIIGGHIIIIIIHFHIHIGHHHGHGHIIIHIIIIIIHIIIIIIIIIIIIHHIIHHDCHIIIIIIHHIHHIIHIEHIIIIIIIIIHIIIIIIIHHIIIIIIIIHIHGBHHIIIIIIHHHHIHGHGHHHIHIIIIGIIIIHHHHHIIIIIIGIIIHIIHHIGIIIHEIIGIGHHHIHIGHHGIIHEHHGIIIHHIIIIHIIIHIHIIHHEIHGFIIIIIIIIIIIHHHHIIIIIHIHIGHIIHII
@HISEQ:711:H5NNWBCX2:2:1101:16138:8715:ATCTCGTA
TTAAGTTCAGCGGGTGTTCTTGCCTGAGCTCAGGTCGAAAATGTAAGATGTTTCCTGGTTTGAGGGCAATATCCCAAGAGCCAAGCCAACATCTAAATATGTAGCAGTGATGCTGCCTACCTAGATGCGGCCCTTAACGGTCCTTGATTAGCCTCTATGCTTCAGCTAACCCGGCTTTCAGAAACAAATCCGAATGCCGGGACAGCCAGGTCCATTCCAATCACACAAGGTGTGTTTGGGATGAGGGATACATCGACGCTGAGCCAGACATACTCTCGGCCGAAGCCTCGAGTGCAATATGCGTTCAAAGACTTGATGATTCACGGAATTCTGCAATTCACATTACTTATCGCATTTC
+
HIIEGGHIGIIIIIHHHIIHIHIIIIIIHIIIIIHHIHIIIIIIIIIIIIIIIIHGIIIHIIFHIIIHGGFHHHHIIGIIIGHIIHHIIIIIIFHIIIIIHIIIIIIIIHIIGIIIHHHHHHHIHIIIIIIIIII@HIIHHEHHIIIIIHHHIHIIIHIIIIIIIHHIIIHHHIIIIIHIGEHIHHHHIHHHHH?HHEHIHHIIIIIIIGIHHHHHHIIHGHH@CHHHHIHHHFIIIHIHHHIIIHHIIIHIHHIIIHHHHHEHHIIIIIIHHHIIHDGIIIIHHEHHHFIIHIIIHHHHIIIIIHIIHHHIIIIIHHIIIHHHHGFFIIIIIIIIIIIIIIIIIIIIIHGIIIIIII
@HISEQ:711:H5NNWBCX2:2:1101:19827:8714:ATCTCGTA
TTAAGTTCAGCGGGTATCCCTACCTGATCCGAGGTCAAAAGTTGAAAAAAAGGCTTAATGGATGCTAGACCTTTGCTGATAGAGAGTGCGACTTGTGCTGCGCTCCGAAACCAGTAGGCCGGCTGCCAATTACTTTAAGGCGAGTCTCCAGCAAAGCTAGAGACAAGACGCCCAACACCAAGCAAAGCTTGAGGGTACAAATGACGCTCGAACAGGCATGCCCTTTGGAATACCAAAGGGCGCAATGTGCGTTCAAAGATTCGATGATTCACTGAATTCTGCAATTCACACTACTTATCGCATTTC
+
HIIIIIIHIIIIHGIIIIIIIIIHIIIIIHHHIIIIIIIIIIIIIIIIIGHIIIIHIIIIIIIIIIIHHIIIIIIIIIIHIIIIIIIIIIIIIIIIIIIIIIIIIIIIIIIIIIIIIIIIIIIIIIIIIIIIIIIIIIHGHHIHIHGIIIIIIHHIIIHIIIIIIIIIIIIIHIIIIIHIIIIHHIIIIIIIIHGDFHHHIHHHIHIIIIIIIHGIIIIIGIIHEHIIIIIIIIIHHHIHFHIHHDEHHIIHHIIIIIIHHIHIIIIIIHHIIIIIIIIIIIHHIIIIIIHHHEFHIHHIIHGHII
@HISEQ:711:H5NNWBCX2:2:1101:20397:8590:ATCTCGTA
TTAAGTTCAGCGGGTAGTCCTACCTGATTTGAGATCAGATCATAAATAAATTGTCCAAGCTAATGGACTATTAGAAGCGGCTCATCCTCAAGCCTGGCCACCTTTTTTACGGGTGTCCTCAGCGAGTGATACTTATCACGCCGAGTGGAACCAAGTTCAGGGAGATCCAGCTAATATATTTAAGAGGAGCAGACGTGAATCTGCAAGCCCCCAAGTCCAAAGCAGAGCCAATTGAATTAACAAAAGACTTGCTTTGAGAATTTCATGATACTCAAACAGGCATGCTCCGAGGAATACCAAGGAGCGCAAGGTGCGTTCAAAGATTCGATGATTCACTGAATTCTGCAATTCACATTACTTATCGCATTTC
+
HHIHIEHIIHIIIIHIHIIIHIIHHIEEHHIHIIHIIHIIIIIIIHIHIIHIHIHIIIIIIIIIHHHFHHIIIHIHIGHIIIIIIFHIIHIIIIIEHGIIIIIHIIIIIIIGHDHHHIIIIHIIIIHHIIIHIGHIHHIIIIGIHIIIIGHIIIIIIIIHHIIIFHHHIIIHHHHHHIIGIHIFHAHHGHHIIIHHHIIH@GEHGGHEHHHHHIHHHHHGE?GIHHIHEHHF<HHFHFGIHEHEHHCHEIHHHCFHGHHE?HEGIIHEHHHEHIHHHGHCEIHHHGHIIHIHIIGIIIIIHHIIIGIIHIHHEEGIIIIIIHHIIIIIHHHFHHHIHHGIIIIIIGIIIIIIIIIIHHGIIIIIIIIIII
@HISEQ:711:H5NNWBCX2:2:1101:7984:8877:ATCTCGTA
TTAAGTTCAGCGGGTATCCCTACCTGATCCGAGGTCAATCATGAAAAAATTTAGGGTTCTGGCAGGACACCACCGGGACTCTGTCGCGAGGAGTATTACTACGCGTAGAGCCAGATGGCACCGCCACTGCTTTTAAGGGCTGCCCTGTGACGGGCAGGCCCCAACACCAAGCTGAGCTTGAGGGGTGATAATGACGCTCGAACAGGCATGCCCCCCGGAATACCAAGGGGCGCAATGTGCGTTCAAAGATTCGATGATTCACTGAATTCTGCAATTCACATTACTTATCGCATTTC
+
IIIIIIIIIIIIIIIIIIIIIIIIHHHIIIIIIIHHGFIIIIHIIIIIHHIIIGIHIIIIIHIIIHIGHIGHIIHHIHIIIHIIIIHIIIIIIGHIHIIIIIHHIIIIHHHHIIIIHIIIIIIIIHHHHHIIHHHIHFHHIIHHHIIIHHIIIIHIIHDIIIIIIIIIIIHHIIIIIIHIIIIIIIIHFHIIHHIIIHIIIIIIGIIHIIIIHIHIIIIHIIIIHHHHHIHIIIHHIIIIIGIIIIIIIIIIIIIIIIIIHIIIIIIHIHIIHHIHIIIIIIIIHHFGIHHIIIII
@HISEQ:711:H5NNWBCX2:2:1101:9566:8826:ATCTCGTA
TTAAACTCAGCGGGTAGTCCCGCCTGACCTGGGGTCGCGGTCGAAGCGTCATCAGAAGACAACGCGTTGGGTCAATAAGCAACCTTTTGATGAGACACGCAACAGATTTCATGGTTTTGTCACCAATAGTCTTGCGCCCGTCAATAGGTGCCTTTATTTTGGCCAACCGCTCGGTAAAAACGGGAGGCCAATATCCGCTCCCGTCCAAAGCATCTCAAAGGAAATGTTGGGGGAGCGACGCGATGCGTGACGCCCAGGCAGACGTGCCCTCAGCCGAATGGCTTCGGGCGCAACTTGCGTTCAAAAACTCGATGGTTCACGGGATTCTGCAATTCACACCAAGTATCGCATTTT
+
@GFEHHICFEHDCEEF@GFD@EDHGC@F@@GFCHE0C?EHH/<C@HCDHICH@G@1CHEHHCC/C<FCCC?<DE1DFCEHHH@FFGH@GGHECFEE@C<CE/<D?C11D?=@FHG1CHEE@HE00<F?GD0<0<0DDH/EH@DEG?HHHHF?EGH6EHHE@E<AD@<HED=8E6EFAFHECH.BEAHGHH@8FEH?G?HHDDFFHHHHHHHH?H@A?B.HBB;.?IIHHHG:E@C<EHEE/<CH?CFHECC<0E<F0F0?GIHG@CEEF1<?HG<EEFHF?<DDCCEHEGC?D</EC1FG0?HFGCEHGH?HFFEEEHGE@HHF@G<<1<<<1<<1D<<1<1ECECEEFD1IHH
@HISEQ:711:H5NNWBCX2:2:1101:11346:8923:ATCTCGTA
TTAAGTTCAGCGGGTAGTCCTACCTGATTTGAGATCAGATCATAAATAAATTGTCCAAGCTAATGGACTATTAGAAGCGGCTCATCCTCAAGCCTGGCCACCTTTTTTACGGGTGTCCTCAGCGAGTGATACTTATCACGCCGAGTGGAACCAAGTTCAGGGAGATCCAGCTAATATATTTAAGAGGAGCAGACGTGAATCTGCAAGCCCCCAAGTCCAAAGCAGAGCCAATTGAATTAACAAAAGACTTGCTTTGAGAATTTCATGATACTCAAACAGGCATGCTCCGAGGAATACCAAGGAGCGCAAGGTGCGTTCAAAGATTCGATGATTCACTGAATTCTGCAATTCACATTACTTATCGCATTTC
+
IIIHHIHIFIIHGCH?EHIHHIHHHHHIHIHHHH1D@GHCGFHIIFCGHHGCCDGEHHHIIIIEE?GCHHIHHIGHHHHIIHIIIHFHH@EGHGHHHIIHHIGHHHIIIIIHII/CGHHHGHICHHII?HHHHHHIGIIFHHDHCGHCEHHEHCHHFHHIFGHHHFHHGEEFCCFHFHHHHIGEFGGFCBGHHCHHIHHHFHHIIC<@HF<?HHHF?ECCCEFEFEEEHHHHHGIHHHHIGIHEHEHIIGHHEEIHEG?IHF1HHHGGG@HEHG@FHHEEH?HC<IIHGHHH@GIHCEIIHHIHDHCEGHHHHHGC<EIHFHEHIIIIIHEHIIIIIIIHH?GHHHHHHIGIHHHIIIIHHHHHHIIIII
@HISEQ:711:H5NNWBCX2:2:1101:16941:8947:ATCTCGTA
TTAAGTTCAGCGGGTATCCCTACCTGATCCGAGGTCAACCTTAAGAAAGTATGGGGGTTTTGGCAAGTGGACCACCCGGACCTCCAGAGCGAGAAGTATTACTACGCTTGAAGCCAGATGGCACCGCCACTGATTTTAAGGCGCACCAGTACGATGGCACCCAATACCAAGCTGGGCTTGAGGGTTGAAATGACGCTCGAACAGGCATGCCCAGCGGAATACCACTGGGCGCAATGTGCGTTCAAAGATTCGATGATTCACTGAATTCTGCAATTCACATTACTTATCGCATTTC
+
IIHHFHEGHIIIHHIIIIIIIIIIIIHHIHIIGHEHHHHHHHHIICHIHGHHIIHIIIIIIH<HHIHDGHGHHHIIHIIIIIIGIIIIIIIIIIIIIIIHHIIIIIIIHIIIHIIIIIIHIIIIIHIHIIGIHHFHGHGHHIIHHIIIIHHHHHEHHIIIIIHHIHGIIIIIIIIHIIIIIIHHIHHHHIIIIIIIIHIHHIIHIHHIHIFIIIIIIIHHHEGHHHHHHHHEIIHHHIHIHHEHHIIIIIHFIIHHEEEGHIIHHIIIIIHHGHHGIIIHEHHHEC=GHIIIIII
@HISEQ:711:H5NNWBCX2:2:1101:3457:9152:ATCTCGTA
TTAAGTTCAGCGGGTATCCCTACCTGATCCGAGGTCAACCTGTAAAAATTGGGGGTTGCTGGCAAGTAGACCTACCGGACCCAGACGCGAGGAGTATTACTACGCGTAGAGCCGACAGGCACCGCCACTGATTTTAGGAGCCGCGAAACCGCGAACCCCAATACCAAGCGAGAGCTTGAGTGGTTATAATGACGCTCGAACAGGCATGCCCCCCGGAATACCAGAGGGCGCAATGTGCGTTCAAAGATTCGATGATTCACTGAATTCTGCAATTCACATTACTTATCGCATTTC
+
GIIGHFFIIHIIIIIIIIIIIHIIIHHHHHIIIIIIIIIIGIIIIIIIIIHIIIIHIIIIIIIIIIIFHFHIIFIIIGIIIIIHIIHIIIIGHIIHHGIIIIIIIIIIIIIIGIIIIHHFHHHIIGIIHIIIHIIHIHHIIIIIIIIIHGHIIIIIIIIIIIHGIIIIHIIIIIIHIIIIIHIIIIIIIIHIIIHHIIIIIIHGIIIIHIHIIIIIIHIIIHIIHHIIIIIIIIIIIIIIHIIIHIIHIIIIHIIHGIIIIGIIIIIIIIHHHGHIHHGHIIIIIIIHEHIIII
@HISEQ:711:H5NNWBCX2:2:1101:3493:9184:ATCTCGTA
TTAAGTTCAGCGGGTATTCCTACCTGATCCGAGGTCAACCTTGGTGCCGCCGGAGCGGGCTTGAGGGGGGTTTAGAGGCCGGATAGCCCGGGGGCTCCCGATGCGAGGCAGATGTTACTACGCAAAGGAAGGGCCCGTCGGGTCCGCCACTGGTTTTCGGGGACTGCCTGGGCAGGTCCCCAACGCCGGGCCACGGGGGCTTGAGGGTTGAAATGACGCTCGAACAGGCATGCCCAGCGGAATACCACTGGGCGCAATGTGCGTTCAAAGATTCGATGATTCACTGAATTCTGCAATTCACATTACTTATCGCATTTC
+
IIIHIHHIIIGIICHIIIIIIIIIIIIIIIIIIIIIIIIIIHIIIIIIIGIIIHHHIIIIIEHHHHIHHIEHHHHIIIIIHIHIIIIIIIIIIIIIIHIIHIHHIIIIIIIIIIHIIIIIIIIHIHHIIIIIIIIIIHIHIHIHIIHHIIIIIIIIIIIIIIHIIIIIIIIIIIIIIIIIIIIIIIIIIIHHHIIIIIIHDIHHHHIIIIIHIIIIIIIIIIIIIIIIIIIIHHIIIIIHHHHHIHGHHHHIIIHIIHIIIIIIIIIIIIIIHIIHHIIIHIHIIIIHIHIIIIHHIIIIHIIIIIIIIIIIIIIIII
@HISEQ:711:H5NNWBCX2:2:1101:5444:9132:ATCTCGTA
TTAAGTTCAGCGGGTATTCCTACCTGATCCGAGGTCAACTTTCAGAAGTGGGGTGTTTTACGGCATGGCCACCGCCGAGCTCCAGGCCGCGAGGTTGTGCTACTACGCGGAGGAGGGCTACAGCGAGACCGCCACTGAATTTCGGGGCCGGCAGCGCCCCCGGAGGGACGCCGCGCCGATCCCCAACGCCAGGCACTGGGGGCCTGAGGGTTGAAATGACGCTCGAACAGGCATGCCCGCCAGAATACTGGCGGGCGCAATGTGCGTTCAAAGATTCGATGATTCACTGAATTCTGCAATTCACATTACTTATCGCATTTC
+
IIHIIIIIIIIIIIIIIIIIIIIIIIHHIHIIIIIIIHIIIIIIIIIIIIIGIIIIHIIIIHIIIIIEGHIIIHIIIIIIIIIIIIIIIIIIIIHIIIIHHIIIIIIIIHGIIIIIIHHIIIIHIGIIIIIIIIIHIHGIIIIIIHHHIIIGHHHIIIIHIHHHHIHIIIIIIIIIIIIIIIHHHIIIIIIHIHHIFIIIHIIIHIIIIIIIIIIIHGHIHHHIHHIIIIIIIIHCIIIIIIIIHIIIIHIHIIIIIHIHHFHIHIIIIIIIIIIIIHIIIIHIIHIIIIHIIIIIIIIIIIHIIIHHIIIIIIIIIIGII
@HISEQ:711:H5NNWBCX2:2:1101:5578:9144:ATCTCGTA
TTAAGTTCAGCGGGTATTCCTACCTGATCCGAGGTCAACATTCAGAAGTTGGGGTTTTACGGCATGGCCGCGCCGCGTTCCAGTTGCGAGGTGTTAGCTACTACGCAATGGAGGCTGCAGCGAGACCGCCAATGTATTTCGGGGGCGGCACCGCCCAGAAGGGCAGAGCCGATCCCCAACACCAAACCCGGGGGCTTGAGGGTTGAAATGACGCTCGAACAGGCATGCCCGCCGGAATACCAGCGGGCGCAATGTGCGTTCAAAGATTCGATGATTCACTGAATTCTGCAATTCACATTACTTATCGCATTTT
+
IIIIIHIIIIIIIIIIIIIIIIIIIIIIIIIIIIIIIHIIIIIIIIGIIIIIIIIIIIIIIIIIIIIGHIIIIIIIIIIIIIIHIIIIIIIGHIIHIIIIIIIIIIIIIHIIIIHIIIIIIIIIHHIIIIIIIIIHIIIIHIIIIIIIIHHIIIIIIIHIIIIIIIIHIIIIIIIIIIIIIIIIIHIIIIHIIIIIHHHHIIIIIIIGIIIIIHIIIIIIIIIIIIIIIIIIIIIIIIIIIIIHHIHIIIIIIIIIIIIIIGIHIIIHIIIIIIGIHHIIIIIIIIIIIIIIIIIIIIIIIIHGIIIIIIIII
@HISEQ:711:H5NNWBCX2:2:1101:7592:9207:ATCTCGTA
TTAAGTTCAGCGGGTATCCCTACCTGATCCGAGGTCAATCATGAAAAAATTTGGGGTTCTGGCAGGACACCACCGGGACTCTGTCGCGAGGAGTATTACTACGCGTAGAGCCAGATGGCACCGCCACTGCTTTTAAGGGCTGCCCTGTGACGGGCAGGCCCCAACACCAAGCTGAGCTTGAGGGGTGATAATGACGCTCGAACAGGCATGCCCCCCGGAATACCAAGGGGCGCAATGTGCGTTCAAAGATTCGATGATTCACTGAATTCTGCAATTCACACTACTTATCGCATTTC
+
IIIIIFHHIIIIIIIIHIHIHIIIIIHIIGHIIHEHFHHIIIIIIIIHIIGIIIIHHIIIIIHIHEHEHIIIIIIHCHIHHIIIIIIIIIIIIHHHHHIHHHIGIHHIHHGHHHHIIGIIIIIIHIHHHHIIHIIIIIIIHGFHIIIIIIIIIIIIIHHGIIIIHHIIIIHIIIHIHHIIIIIIIHHHIIIIHIIIGGIIHIIIIHIIIHHHHIHIIIIIIIIIIIHEIIIHHIIHIIIIIHFGIGHHIIIIIGIIIHFEHIHHIIHIIIIIIHGIIIIIHIHHIIHIHIHIIIII
@HISEQ:711:H5NNWBCX2:2:1101:10042:9012:ATCTCGTA
TTAAGTTCAGCGGGTATCCCTACCTGATCCGAGGTCAAAAGTTGAAAAAAAGGCTTAATGGATGCTAGACCTTTGCTGATAGAGAGTGCGACTTGTGCTGCGCTCCGAAACCAGTAGGCCGGCTGCCAATTACTTTAAGGCGAGTCTCCAGCAAAGCTAGAGACAAGACGCCCAACACCAAGCAAAGCTTGAGGGTACAAATGACGCTCGAACAGGCATGCCCTTTGGAATACCAAAGGGCGCAATGTGCGTTCAAAGATTCGATGATTCACTGAATTCTGCAATTCACACTACTTATCGCATTTC
+
IIIIIIIIIIIGIHIIIIIIIIHIIIIIIIIIIIHIIIIIIIIHIIIIIIIIIIIIIIIIIIIIIIIIIIIIIIIIIIGHIHIIIIIIIIIIIIIIIIIIIHIIIIIIIIIIIIIIHIIIIIIIIIIIIIIIIIIIIIHHIIIIHIIHIIIIIIIIIIIIIIIIIIIHIIIIIIIIIIIIIIHIIIIIIIIIIIIIIIIIIIHHIIIIIIIIIIIIHIIIIIIIIIIIIHIIIIIIHFHIIIHIIHHHIIIIIIIIIIIIIIIIIIIIIIIIIIIHIIIIIIIIIIIIIIIIIIIIIIIIIIIIII
@HISEQ:711:H5NNWBCX2:2:1101:12009:9070:ATCTCGTA
TTAAGTTCAGCGGGTATCCCTACCTGATCCGAGGTCAACCTTAAGAAAGTATGGGGGTTTTGGCAAGTGGACCACCCGGACCTCCAGAGCGAGAAGTATTACTACGCTTGAAGCCAGATGGCACCGCCACTGATTTTAAGGCGCACCAGTACGATGGCACCCAATACCAAGCTGGGCTTGAGGGTTGAAATGACGCTCGAACAGGCATGCCCAGCGGAATACCACTGGGCGCAATGTGCGTTCAAAGATTCGATGATTCACTGAATTCTGCAATTCACATTACTTATCGCATTTC
+
IIIHIIIIIIGIIIIIIIIIIIIIIIIIIIIIHIIIIGHIHHHHIFHHIHHHHIIHHIIIHHHHIIHFHHIIIHIIIIHIHIIIIIIIIIIIIIIIHHIHIIIIIIIHHHIIIIIIIIIIHIIHHIIIIIIIIIHIIIIIIHIIIHIHIIIIIIIIHIIHIIIIIHIIIIIIIIIIIIIIIIIIIIIIIIIIIIIIIIHIIIIIIIIIIIIIIIIIIIIIIIIHIHEHIIHHHHHHHIHIIIIIIIHHIIIIIIIIIHHIIIIIIIIIIIIIIIIIIIIIIIGIIIIIIIIIIII
@HISEQ:711:H5NNWBCX2:2:1101:13221:9097:ATCTCGTA
TTAAGTTCAGCGGGTATCCCTACCTGATCCGAGGTCAAACATTGATAATTTAACTGTTCAGCAGAACATCATCCAGGCTCCAGAAGCGAGATTAAATTACTGCGCTTGAAAGCTGGAAAGTCTTGCTCCTTGACTTTAAGATGCACGTAAAATAGTGCCATCCAATACCAAGCTTAAGGCTTGTTAGTCGCAATGACGCTCGAACAGGCATACCTCCCGGAATACCAGAAGGTGCAATATGCGTTCAAAGATTCGATGATTCACTGAATTCTGCAATTCACATTACTTATCGCATTTC
+
IIIIIIIIGIIIIHIGIIIIIIIIIIIIIIIIIHEHIIIIIIIIIIIIIIIIIIIHIIIIIIIIIIIHIIIIIIIIIIIIIIIIIIIIHHHHIIIIIIIIIIHHIIHIHIIIIIIIIIHIIIIIIIIIIIHHHIIIIIIIIIIHHIIIIIIIIHIIHIIIIIIIIIIIIIIIIIIIIIHIIHIGIIIIIHGIIIIHIIHHHIIIIIIHHIIHDIIHIHIIIIIIIIIIIHIHIGIIIHIIIIIIIIIIGGIHIIIIHFIHHIHIIIHIIIIIHGIIIHIIIHHHHIIIIIIHIIIIII
@HISEQ:711:H5NNWBCX2:2:1101:14794:9200:ATCTCGTA
TTAAGTTCAGCGGGTATTCCTACCTGATCCGAGGTCAACCTTGGTGCCGCCGGAGCGGACTTGTGGGGGGTTTAGAGGCAGGACGCCGAGGGATCCCAATGCGAGGCTGATGCTACTGCGCAAAGGAGAGGGCCTTCGGGTCCGCCACTGGTTTTAGGGGCCTGCCGTGGCAGATCCCCAACGCCGGGCCACGGGGGCTCGAGGGTTGAAACGACGCTCGGACAGGCATGCCTCCCAGGATACTGGAAGGCGCCATGTGCGTTCAAAGATTCGATGATTCACTGAATTCTGCAATTCACATTACATATCGCGTTTC
+
IIIIIGHIIIIIIIIIIIHHIIIIIIIIIFHIHIHHIIIIIIIIIHGIIIIIIHHIIIHIIIIIIIIEHIIIHHIHHEEHHIIFHHHIHIHIIIIIIIHIIIIIIIIIIIIIIIIIIHGIIGHHIIIIHGIHIHHEHHHHHIIIIIIIIIIHIHIIIIIIIIIIIHIIIIIIIIIIIHIIIIIIIHHHHHHHIIHIIIIHHFHFIHIIIIIIIIIIIHFIIIIIIIIIIIIIIIIIIIIIIIIIIIHHIIHHDHHDHEIGIIIIIIHIIIIHIHIIIIIIIIIHHIIIIIIHHHIIIHHIIIIHIHIIIIIIHHII
@HISEQ:711:H5NNWBCX2:2:1101:15051:9098:ATCTCGTA
TTAAGTTCAGCGGGTATCCCTACCTGATCCGAGGTCAACCTGAGAAAGATTGAGGGGGGTCGCCGGCGGGCGCCGGCCGGGCCTACGGAGCGGGTGACGAAGCCCCATACGCTCGAGGACCGGACGCGGTGCCGCCGCTGCCTTTCGGGCCCGCCCCCCGGAGCCGGGGGGCGGGGCCCAACACACAAGCCGTGCTTGAGGGCAGCAATGACGCTCGGACAGGCATGCCCCCCGGAATACCAGGGGGCGCAATGTGCGTTCAAAGACTCGATGATTCACTGAATTCTGCAATTCACATTACTTATCGCATTTC
+
GIIHIIIIIIHIIIIIIIIIIIIIGIIIIIGEHIHIIIIIIIHHGIIIIIIIIIIIIIHIIHIIDHHIHHDHGIHHFHHCHIIIIIIGIIIIHIHHIIHIDHHIHHHHHHIIGHIIIIIIIHHIIIIIHHHHHIIIIIDHHHDHHIIHDIHHHHIIIIIIFHHHHHHEHHHDGHGFGIIHIIHHAHHHIIIIGGIHGIIIIIIIHEHHIIHIIIIIIHIIIIIIIIIGGHIIIIHIIIIIIIIIHIHHHFHHCC<IHIIIIIIIIIIIIIIIHEHIIHIIGIIIIIIIIIIIHIIIIIHIIIIIIIIIIHIIH
@HISEQ:711:H5NNWBCX2:2:1101:16990:9049:ATCTCGTA
TTAAGTTCAGCGGGTAATCCTGCCTGATCTGAGGTCTAATCTAAAGTTGACTAAAGTAGTTGGAAGCTTCTACTGAGATCTCATTCGGCCACACTACAAAGAGCGTGTCCTCAGCGAATAGTCTATTACACTGAGTCAATCCGAGTTCGAATTAGAGATGCTAATATATTACGAATGAGCTGATTCAACTAGGAATAGCAACACTCAAAATCCAAACACCAATCCAATTTACAAGAAACTGGTGGGTTGAAGAGTTCATGACACTCAAACAGACATGCTCCGCGGAATACCACGGAGCGCAAGGTGCGTTCAAAGATTCGATGATTCACTGAATTCTGCAATTCACATTACTTATCACATTTC
+
IIIIIEHHIIIIIIIHIIIIIHIHIIIIIIIIIIHIIHIIIIIGIIIHIHIIIIIIIIIIIIGHHIIHIIIIIIIGHHIIIIIIIICHHHHIIIIIIIIIHIHIGHHIIIIIIIIGEHHIFFHHIIIHIIIIIIIIIIIIIIHIIHHIHIHHIIIIIIIHIHIIHHIIIIHIIIHHHIHHHHIIIIIIIIIIIHHIHIHIIIIIIIIIIIHHHIIHGCHHHHHIIHH/HHHGCFFHGCHHIIIIIIIIIGIIHIIIIIIIHIHHIHHIHHFIHIIIIIGICIIIIIIHHDHEIHHHIIIIIIIIIIGIIIHIIHIIIIIIIIIHIIIIIIIIIIIIIIIIIIIHIIIHHIIIIHIHHFIIIII
@HISEQ:711:H5NNWBCX2:2:1101:19660:9161:ATCTCGTA
TTAAGTTCAGCGGGTATCCCTACCTGATCCGAGGTCAACCTTAAGAAAGTATGGGGGTTTTGGCAAGTGGACCACCCGGACCTCCAGAGCGAGAAGTATTACTACGCTTGAAGCCAGATGGCACCGCCACTGATTTTAAGGCGCACCAGTACGATGGCACCCAATACCAAGCTGGGCTTGAGGGTTGAAATGACGCTCGAACAGGCATGCCCAGCGGAATACCACTGGGCGCAATGTGCGTTCAAAGATTCGATGATTCACTGAATTCTGCAATTCACATTACTTATCGCATTTC
+
HHIIIHFIIGHIIIHIEHIIIHIIIGIIHHHIHIHHHIHFHHHHEEFHHHHCG?GHDHHIIIIIIGHFFHGIHHIIIIIHHIIHHHIIIFDHHHHHHHEHHHIIIIHHHEEHHIIIHIHIHHIIIIHIIIIIIHFHIIIIIHIIHHIHIIIIIIIIIIHHHEHIGIIIIHIHGIHHHIIIIHIHIIIIIGHIIIIHHHHHHHIIIIIIIHHIHHHIIIHHHGHHIHHHIIHEHHIGIIHHHGIIGHDIHIIGIIHHIIIHHIIIIIIHIIHHHHIIIIIHHHIIIHGIIIIIHII
@HISEQ:711:H5NNWBCX2:2:1101:20590:9048:ATCTCGTA
TTAAGTTCAGCGGGTATCCCTACCTGATCCGAGGTCAATCGTGATAAAATTTGGGGTTCTGGCAGGACACCACCGGGACTCCGTCGCGAGAAGTATTACTACGCGTAGAGCCAGATGGCACCGCCACTGCTTTTAGGAGCTGCCCTGTGACGGGCAGGCCCCAACACCAAGCTGAGCTTGAGGGGTGATAATGACGCTCGAACAGGCATGCCCCCCGGAATACCAAGGGGCGCAATGTGCGTTCAAAGATTCGATGATTCACTGAATTCTGCAATTCACATTACTTATCGCATTTC
+
IIIIIIIIIIIIIIIIIIIIIIIIIIIIIIIIHIHHHIIIHHIIIHIIIIIIIIIIIIGIIIIHHDHDGHIIIHIIIIIIIIIIIGIIIIHIIIHIIIHHIIIIIIIIIIIIIIHIIIIIIIHIIIIIHIHHHIIIHHIIIHHHHHHIIIIHIHHHHHHIIIIHHHGHEHIIIHHIIIIIIIIIIIIIIIHIIIIIIIIIIIIIIIIIHIIHIIIIIIIIIIIIHFHFIIIIIIIIIIIHIIIHIIIIHIIIIFHIIHHHHIIIHIIIIIIIIIIIHIIHIIIIHIIIIIIIIHII
@HISEQ:711:H5NNWBCX2:2:1101:1797:9404:ATCTCGTA
TTAAGTTCAGCGGGTAATCTTGCCTGAGCTCAGGTCGAGGAAATAAGTAATGAGTTTCCTTGTTGAGGGCTCATCCGGGTCCCAGACCAACAGCTAATCGTATTAGCATCACTGCCTAACCAGCTGCGGCCCTTGACGGGTCCTTGAATAAGCCTCTGCACTTCAGCCGACCCAGCTCTTGATGAAAAGAACTGAGACGGCCAGATCCGTCCCACGTACATTCCACAACTAAGGGAATGTATGGGGCGAGTATTAACCCGACGCTGAGGCAGACATGCCCTTGGCCGAAGCCGCGGGCGCAATATGCGTTCAAAGATTCGATGGTTCACGGTTTTCTGCAATTCACACTACGTATCGCATTTC
+
HEHHG<G?GHHHI<HHIIIIIHGHHHEHHHIIIIHHHHIIHEHIHIIHFEHIHIHHIIIIHIHGHG?FHHIIIIIIIHHIIIIHGHIIIIGHIGHFHHGHHIIHHCEHDHHHHIIIIHFHHIIIHHIGHHIIIHHHIHIHEHHH?HHHCEEHHHHIG?@GHIIIIIIGI@HHHHFEGGEEHHIHHHGHIHHHC@EFHHIHHHHHHHHIHHGHHIHIIIIGHGHH@F8:@EHIIIHFGIIIHHGGHHHCHHHEEHHHCHHHHIIHGGGGIIIHHEGHHIIHCIIIHIIH<HHHHFCHHIHHEG0FHIHIHHHFEHHHHGHHIIHHHIIIIIIIIHIIIIHFIIGIHHHHEHHIIIIIIHHIIHI
@HISEQ:711:H5NNWBCX2:2:1101:3371:9318:ATCTCGTA
TTAAGTTCAGCGGGTATCCCTACCTGATCCGAGGTCAACCTTAAGAAAGTATGGGGGTTTTGGCAAGTGGACCACCCGGACCTCCAGAGCGAGAAGTATTACTACGCTTGAAGCCAGATGGCACCGCCACTGATTTTAAGGCGCACCAGTACGATGGCACCCAATACCAAGCTGGGCTTGAGGGTTGAAATGACGCTCGAACAGGCATGCCCAGCGGAATACCACTGGGCGCAATGTGCGTTCAAAGATTCGATGATTCACTGAATTCTGCAATTCACATTACTTATCGCATTTC
+
IIIIIIIIIIIIIIIIIIIIIIIIIIHHIIIHHIIIIIIIHHHIIIIIIHIIIIIIIIIIIIHIIHIGHIIIIIIIIIHIIIIIIIIIIIIIIIIIIIIHIIIHIIIIHIHIHIIIIIHIHHHIIIIIIIIIHIIIHIGIIHIEHIIIIIHHIIIIIHIHIIIIIIIHHIHIHIIIIIIIIIHHGIIIIIHIHIIIIIIHIIIIIIIIIGIIIIIIIIHGIHHCGCHIHIIHHG?<HIIIHIIIIIIIHHHEEHIIIIIIIHIIIIIIIIIIHHHIIIIHIIIIHIIIIHIIIII
@HISEQ:711:H5NNWBCX2:2:1101:10831:9456:ATCTCGTA
TTAAGTTCAGCGGGTATCCCTACCTGATCCGAGGTCAACCTTAAGAAAGTATGGGGGTTTTGGTAAGTGGACCACCCGGACCTCCAGAGCGAGAAGTATTACTACGCTTGAAGCCAGATGGCACCGCCACTGATTTTAAGGCGCACCAGTACGATGGCACCCAATACCAAGCTGGGCTTGAGGGTTGAAATGACGCTCGAACAGGCATGCCCAGCGGAATACCACTGGGCGCAATGTGCGTTCAAAGATTCGATGATTCACTGAATTCTGCAATTCACATTACTTATCGCATTTC
+
HIIIIIIIIIIIHIIIIIIIIIIIIIIIIIIIIHHIIIIIIIIIIIIIIHIGHIHIGEHHIIGIHIIGHGIIIIIHIIIIIIIIIHIIIIIIIHIHHHGIIIIIIGHHIHIIIHIIIIIIGIIIIIIIIIIIIHHHIIHHHHIIIIIIIFHHIIIHHIIIHHHGHIIIIIIHIIIIIIIHIIIIIIIIHFHIIIIIIIIIIIIIIIIIIIIIIIIIIIIIIHIIHGCIIIHFIIHIIIIIIHIIHGIIIHIIIGIIIIHIIHIIIIIIIIIIIIHIIIIIIIIIIIHHIHIHIII
@HISEQ:711:H5NNWBCX2:2:1101:11283:9287:ATCTCGTA
TTAAGTTCAGCGGGTATCCCTACCTGATCCGAGGTCAAAAGTTGAAAAAAAGGCTTAATGGATGCTAGACCTTTGCTGATAGAGAGTGCGACTTGTGCTGCGCTCCGAAACCAGTAGGCCGGCTGCCAATTACTTTAAGGCGAGTCTCCAGCAAAGCTAGAGACAAGACGCCCAACACCAAGCAAAGCTTGAGGGTACAAATGACGCTCGAACAGGCATGCCCTTTGGAATACCAAAGGGCGCAATGTGCGTTCAAAGATTCGATGATTCACTGAATTCTGCAATTCACACTACTTATCGCATTTC
+
HIIIIIIIIIIIIIIHIIIIIIIIHIIHIIIDHIIHIIIGIHHIIIIIIIIHIGIIIGIIIHIIIIICHHHIIHIIGHIIIIIIIIIIGIIIIIIIIIIIIIICHIIHHIGIIIIIIIIIIIIHHHIHIIIIIIIIIIHHHHHHHIIIIIIIIIIIIIIIIHIIIIIIIIHIIIIIIIIIIIIHIIIIIIIIIIIIIIIIIIIIHGIHIIIIIIHIIIIIIHHIIIIIIIHIHIIHHEHIIHEIHEDEIIIIIIIHHIIIIIIIIIIIIHIHIHIIIHIIIIGIIIIIIHHEDHHHIIIIIIIIII
@HISEQ:711:H5NNWBCX2:2:1101:17813:9429:ATCTCGTA
TTAAGTTCAGCGGGTATTCCTACCTGATCTGAGGTCAACCTTGGTAAAGTTGGGTGTTTTACGGCGTGGTCAGGCCGCTCTCCGCCTGCGAGGGTTTTACTACTACGCAGAGAAGGCTACAGCGAGACCGCCACTAGATTTCGGGGCCGGCCGCCGCGGTGGACGGCCGATCCCCAACGCCGAGCCCAAAGGGGCTCGAGGGTTGAAATGACGCTCAGACAGGCATGCCCGCCAGAATACTAGCGGGCGCAATGTGCGTTCAAAGATTCGATGATTCACTGAATTCTGCAATTCACATTACTTATCGCATTTC
+
HHHIIIIIIIIIIIHIIIIIIIIIIIIIGIIIIIIIIIIHHIIIIIIGIIIIGIIHIIIIIIIIIIIIIIIIIIIIIIIIIIIIIIIIIIIHIIIGHIIIIHIIIIIGIIIIIIIIIIIHIIIIIIIIIIIIIIIIIIIIIIIIHIIIIHHIIIIIIIIIIEIHHHIIIIIHIIIIHIIIIIIIIIIHIGIIHIIHHIIIIIIIIIHIHIIIIIIIIIIIIIIIIIIIIIIIIIIHIIIIIIIIHIIIIHHHEHHHIIIIHHIIIIIIIIIIIIIIHIIIGIIIIIIIIIIIIIIIIIIIIIIIIHIIIIIII
@HISEQ:711:H5NNWBCX2:2:1101:20644:9269:ATCTCGTA
TTAAGTTCAGCGGGTATCCCTACCTGATCCGAGGTCAAAAGTGGAAAAAGGCTTACTGGACGCAAGCGTTCTAGGCTGGAGACGCAAAATGTGCTGCGCTTCAATACCAAAACACTGGCTGCCAATTGCTTTAAGGCGAGTCCAAACACCAGGGAGTGGACAAACACCCAACACCAAGCAGAGCTTGAGGGTACAAATGACGCTCGAACAGGCATGCCCCATGGAATACCAAGGGGCGCAATGTGCGTTCAAAGATTCGATGATTCACTGAATTCTGCAATTCACACTACTTATCGCATTTC
+
IHIIIHHHIIIIIIIIIIIIIIIHIIIIIIIIIIHIIIIGIIHIIIIIIIIFHIIIIIHIIHIIIIGHGHIIHIIIIIIIIIIHIIIIIIIHIIIHIIHIHIIIIIIIIIIIIIIIIIHIIIIIHHHIIHHHIIHHHHEHCIIIIIIIIIIIIHIIGHFHHHHHIIIIIIIIHIIIIIIIIIIIIIIIHIIHHHIIIIHHIIIIIIIIIIIIIHIIHIIIIIHHIHHIIIIHHHHIIIHHECFHIGIIIIGIIIHIIIIIIIIIIIIIIIIIIIIIIIIIIIIIIIIIHIIIIGIIIIIIII
@HISEQ:711:H5NNWBCX2:2:1101:21223:9396:ATCTCGTA
TTAAGTTCAGCGGGTATCCCTACCTGATCCGAGGTCAACCTTAAGAAAGTATGGGGGTTTTGGCAAGTGGACCACCCGGACCTCCAGAGCGAGAAGTATTACTACGCTTGAAGCCAGATGGCACCGCCACTGATTTTAAGGCGCACCAGTACGATGGCACCCAATACCAAGCTGGGCTTGAGGGTTGAAATGACGCTCGAACAGGCATGCCCAGCGGAATACCACTGGGCGCAATGTGCGTTCAAAGATTCGATGATTCACTGAATTCTGCAATTCACATTACTTATCGCATTTC
+
IIIIIIIHIIIIIIIIIIIIIIIIIIIIIIIIIHGHIIGHHIIIIIIIIFHIHIIIIIIIIHIIIIIGHIHIIIIIIIHHHIIIIIIIIIIIIIIIIHHIIIHIIIIIIIIIIIIIIIIIIIIIHIIIHIHHIIHGHHHIIIIIIIIIIIHIHIHHHIIIIIGHHIIIIIIIHIHHIHIIIIHIIIIHHHIIHIIIIIIIIIIIIIIIIIIIIIIIIIHIIIIHHHCIIIIIIHIHHIHIIIIIIIIIIIIHHIHHIIIHIIIIIIIIIIIIIIIIIIIIIIIIIIIIIIIIIII
@HISEQ:711:H5NNWBCX2:2:1101:2485:9635:ATCTCGTA
TTAAGTTCAGCGGGTATCCCTACCTGATCCGAGGTCAACCTTAAGAAAGTATGGGGGTTTTGGCAAGTGGACCACCCGGACCTCCAGAGCGAGAAGTATTACTACGCTTGAAGCCAGATGGCACCGCCACTGATTTTAAGGCGCACCAGTACGATGGCACCCAATACCAAGCTGGGCTTGAGGGTTGAAATGACGCTCGAACAGGCATGCCCAGCGGAATACCACTGGGCGCAATGTGCGTTCAAAGATTCGATGATTCACTGAATTCTGCAATTCACATTACTTATCGCATTTC
+
HIIGI?HHIIIIIHHHIHIIIIIIIIHIIIIIIIHHIIIHHCGHHIIIIHFHIIIIGIIIIHIHIIIHHIIIIIIIIIIIHIIIHIGIIIIIIIIIHGIIIIIIIIIIIHIHHIIIIIIIIIIIGHHHIIIIIIHHIIIIIIIIIIIIIIIIIIHHIIIIIIIIIIIHIIIIIIIIHGIIIIIIIIIIHHIIHIIIIIIIIIIIIIHIIIIIIIIIIIIIIIIIHIHHIIIIIIIIIIIIHHEHIHIHHIGIIIIIIIHFHIIIIIIIIIIHHIHIIIIIIIIIIIIGIHHDIHH
@HISEQ:711:H5NNWBCX2:2:1101:4808:9579:ATCTCGTA
TTAAGTTCAGCGGGTAATCTTATCTGATTTGAGATAGTTTTTCAAGGAAGCTATTACACTCCTTATTTGATTACATTCAGTCAAGAGTTACCTTACGGATGTCTCCTAAAGAATGTAGTACTAGTTTTAAGGGAATACAGGTTAAATGTAATTCCCCAATTCCATATTTGCCACTTGTTTTCACAATAGGCAAAAGTGATTTAGTTACAATACTCAAACAGATATACTGTCCGGGATTCCAGACAGTGCAATGTGCGTTCAAAGATTCGATGATTCACGGCCTGCAATTCACACTACGTTTCGCAGTTT
+
HHIIIHIHIIIIHIDCFEHHHHIIFHHHE1DG@HHII1<FCHHHIGIIIIIHHIHHIHHHHIHEFEH@GFHHIIHEFHIFHICH@HHIGIIIIIIIHHHIGHHFEHHHEHEEHIEIHIHFHHHGHIHFHIHHHHI?HFHC?GHGHIIHHIIIHHH?HIHHHIIHIIIIICHGHHIHIHDEHHHIIHHGHGIIIIIIHHIIIIHHHHHIIIIIGHIHG@EHHIIIIHHGHHHIIHHEE@FHFHGHIIHGHHEIHGIIIHEHEE?IHEGEEHHIIIIIIHHDIIHHHEGIHIHIIIHHIHHHHHHEIIIHH
@HISEQ:711:H5NNWBCX2:2:1101:6188:9553:ATCTCGTA
TTAAGTTCAGCGGGTATCCCTACCTGATCCGAGGTCAAACGTGAGAAGGAGTCTTGATGGAGTGCCGTCCTCTTTTGCTGATTGCAAGCGCAAAAATGTGCTGCGCTGCGAAACCAGTAGGCCGGCTGCCAATCGTTTTAAGGCGAGTCTTTGGGCAAAGAGCCAAAAGACAAGACGCCCAACACCAAGCAAAGCTTGAGGGTACAAATGACGCTCGAACAGGCATGCCCTTTGGAATACCAAAGGGCGCAATGTGCGTTCAAAGATTCGATGATTCACTGAATTCTGCAATTCACACTACGTATCGCATTTC
+
IIIIHHHIIIIIIIIIIIIIIIIIIIIIIHIGHIIIIIIIIIIIIIIIIHIHIHIIIIIGHHIIIIIHHIHIGIIIIIIIIIIIIIIIIHHDHIIIHIIIIIIIIIHIIIHIIIIIIIIIIIIIIIIIIIIIIIIIIIIIIHIIIHIIIIIIIIIIIIIIIIIIIIIIIIIIIIHIIIIIIHIIIIIIIHIIIIIIIIIIHIIIIIIHHIIIIIIIIIHIIIIIIHGHIIHGIIIIIIHIIHHFCIHHIIIIIIIIIIIIIIIIIHIIIIIGIIGIIIIIIIIHIIIIIIIIIIIIIIIIIIIIIIIIIIIII
@HISEQ:711:H5NNWBCX2:2:1101:7802:9567:ATCTCGTA
TTAAGTTCAGCGGGTAGTCCTACCTGATTTGAGGTCAGAGATAAAAGTGTATTAGAGTGGAGGGAGCGAAAACTTATTACGCATTCCACTTAGACATTTAAGACGAGCCAAAGCATGGCAGACGTCCAAAGCACCCAACTCGGAAACCCGAGAGGATGAGTCTATATGACACTCAAACAGGCATGCTCTTCGGAATACCAAAGAGCGCAATGTGCGTTCAAAGATTCGATGATTCACTGAATTCTGCAATTCACATTACTTATCGCATTTC
+
IIIIIGHHHIIIIIIIIIIIIIIIIIHIIIIIIHHHIIIIIIIIIIIHIIIIIIIIIHHIIHIIIIIIIIHIIIIIIIIIIIIIIHHIIIIHIHIIIIIIIIIIIIIIIIIIIHIIIIIIIIIIIIIIIHIIIIIIIIIHHHIIIIHHIIIIIIIIIIIIIIIIIIIIIIIIIIIIIIIIIIIIIIIIIIIIIIIHHIIIHHIIIHIIIIIIIIIIIIIIIIIIIIIIHIIHIIIIIIIHIIIIIIIIIIIHIIIIIIIIIHIIIIIIIII
@HISEQ:711:H5NNWBCX2:2:1101:10708:9734:ATCTCGTA
TTAAGTTCAGCGGGTATTCCTACCTGATCCGAGGTCAACATTCAGAAGTTGGGGTTTTACGGCATGGCCGCGCCGCGTTCCAGTTGCGAGGTGTTAGCTACTACGCAATGGAGGCTGCAGCGAGACCGCCAATGTATTTCGGGGGCGGCACCGCCCAGAAGGGCAGAGCCGATCCCCAACACCAAACCCGGGGGCTTGAGGGTTGAAATGACGCTCGAACAGGCATGCCCGCCGGAATACCAGCGGGCGCAATGTGCGTTCAAAGATTCGATGATTCACTGAATTCTGCAATTCACATTACTTATCGCATTTT
+
HIHIG1FGHHIIIHHIHIIHIIHIFHHIHIIHHGHHHIIIHIIGHIIIIIEHHIHGIHHHGGHIDHECHHHIHIHGHICCEEEC?FH<EDHGHHHDFCHHHIIHHHIIHCH1CGHHHIEHHIGDDEHHDDEDEFHDGHHCGC<EHCH<??HHDAACHH?HEEHEEIIIIIHCHIGIHEGDHIIHIIGHHIIIIHGHHHHFGIIIIHHHCGFHEHGHCGHHCHHGHDHCIIIH?IIIIIHHIHGHHIHHEEIIIIIGHHEIIIIHGIIGHIIIIIIIIIIIHIIIHHHFHHIHGGIIHIHIIIHHIIIHIIIHI
@HISEQ:711:H5NNWBCX2:2:1101:14115:9580:ATCTCGTA
TTAAGTTCAGCGGGTATCCCTACCTGATCCGAGGTCAACCTTAAGAAAGTATGGGGGTTTTGGCAAGTGGACCACCCGGACCTCCAGAGCGAGAAGTATTACTACGCTTGAAGCCAGATGGCACCGCCACTGATTTTAAGGCGCACCAGTACGATGGCACCCAATACCAAGCTGGGCTTGAGGGTTGAAATGACGCTCGAACAGGCATGCCCAGCGGAATACCACTGGGCGCAATGTGCGTTCAAAGATTCGATGATTCACTGAATTCTGCAATTCACATTACTTATCGCATTTC
+
IIIIIHIIIHHIIIIIHHHIIIIEHHIIHIIHIHIIIIIIHIIHEHHHIHIIHIHIHIHHIIIHGHIFHHIIIIIIIIIIIIIIIHHHHIIHIIIIIIHIIIIIIIIIIIIIIIIIIHIIHHIIIIIIIIIIIIIIIHIIIIIIIIIIIIIIIIIIIIIIIIIIIIIIIIIIIIIIIIIIIIIHHIIIIIIIIIIIIIIIIIIIIIIIIIIIIIIIIHIIIIIIIIHHIGIHIIIIHHIIIHIIIIIIIIIIIIIIIIIHIIIIIIIIIHGIIIIIIIIIIIIIIIIIIHIIIII
@HISEQ:711:H5NNWBCX2:2:1101:14300:9670:ATCTCGTA
TTAAGTTCAGCGGGTAGTCCTACCTGATTTGAGATCAGATTCATAAAAGTATTTTTTGTCTCAGTAAAGAGACGGTTGGAAGCAGATAAGCCACTAAATTGCCTGGCCACCGAAGTGTCCTCAGCGAATGACAATTATCACGCTGAGTAAGAACCAAGTTGGTATAATGGATCCAGCTAATATATTTCAGATGAGCCGAGGACTAGAGCACGGCATAAACATCCAAGTCCAAGACTGATTTCAAATAAATGAAAGGTCTTGATAGTTTCATGATACTCAAACAGGCATACCCTGTGGAAAACCAAAGGGTGCAAGGTGCGTTCAAAGATTCGATGATTCACTGAATTCTGCAATTCACATTACTTATCGCATTTC
+
IIIIIHHIIGHIIIIHIIHIIIIIIIIIIIIIHGHHIIIIHHIIIIIIIIHIIHIHIIIIIIIIIIIHIIIIIIIGHIIIIIIIIIHIIGIEHIIHIIIHHHIHGHIIIIHHIIIIIIIIHHIHHIIIIIIIIHHHIHHHCHHDHIIIHIIIIHIIHEFHHHIIIIIIHIIHIGIGHHIIIIIIIHHIIIIHIHEHHHIIIHIIIIIHIIIHGHIIIHIIIHIHHCHFGIIIHIGIIIHEEIHCEGIIHHHGIIHHGEIIHIHIIIIHGIHIHIIIHHHHHHGHEIGIIIHHHIIIIIHEGIIHHHGGHFIIIIGHIHEGIHIGIIIIIIIIIIIHEIGHIIIGIIIIIIIHIIIIIIIIHIIIIHGHHGHHHII
@HISEQ:711:H5NNWBCX2:2:1101:2077:9883:ATCTCGTA
TTAAGTTCAGCGGGTATCCCTACCTGATCCGAGGTCAAAAGTGGAAAAAGGCTTACTGGACGCAAGCGTTCTAGGCTGGAGACGCAAAATGTGCTGCGCTTCAATACCAAAACACTGGCTGCCAATTGCTTTAAGGCGAGTCCAAACACCAGGGAGTGGACAAACACCCAACACCAAGCAGAGCTTGAGGGTACAAATGACGCTCGAACAGGCATGCCCCATGGAATACCAAGGGGCGCAATGTGCGTTCAAAGATTCGATGATTCACTGAATTCTGCAATTCACACTACTTATCGCATTTC
+
IIIIIHIIIGHHHHHIIIIIIIIIIHIIIHHGHHHHHIIIIIGHHHIIHEHHIIIIIHFHHHIIIHIHIIIIIGEHHHHIIIIIGIIIIIFHHIIIHHHIHIIIIIIHIIIIIIIIHHFHHHIIIIIHHIIIIIHEHHIIHIIIIIIIIIIIHIIIHGIIIIIIIIIGHIHHEIIHIHGHHIHHIIIIIIIIIIIIIIHEHIHIIHIIIIGIIHIIIHIIIIIHIIGIIIIIIIIIIIHIIIIHIIIIIIIIIIIIIIHIIIIIIHGIIIHIHHIIIIIHIHIIIIIHHHIIIIIIIHIIII
@HISEQ:711:H5NNWBCX2:2:1101:2260:9926:ATCTCGTA
TTAAGTTCAGCGGGTATCCCTACCTGATCCGAGGTCAATCATGAAAAAATTTGGGGTTCTGGCAGGACACCACCGGGACTCTGTCGCGAGGAGTATTACTACGCGTAGAGCCAGATGGCACCGCCACTGCTTTTAAGGGCTGCCCTGTGACGGGCAGGCCCCAACACCAAGCTGAGCTTGAGGGGTGATAATGACGCTCGAACAGGCATGCCCCCCGGAATACCAAGGGGCGCAATGTGCGTTCAAAGATTCGATGATTCACTGAATTCTGCAATTCACATTACTTATCGCATTTC
+
GHIIEDGHHIIIIHIIIIIIHIHHHHCCF@GHIIHHHIGEHHH@?FHHHH1DFHHHDHFECHHFH<CDCFCGHIIGIGIHHFHIECHHFHHDFFHHHHIHIIHEFHIDGHHHHFFHFEHHHHEHGHHHHIHIHFIHIHIHIIHHFGIHHFGEEDHHHHDHHHEGIHHHIIHEG?FHFGGHHHHGCHHEHFEIIHIIIHIIHIHHHHHHHIIIHHHIIIIIIIIIIHHFHIIIIIGIHHHHHHHHHHHHCC@HEIIIIIIHHHFFC1IHHHEHG@CGHHFHFIIIHIHGHIIIHIHI
@HISEQ:711:H5NNWBCX2:2:1101:4960:9751:ATCTCGTA
TTAAGTTCAGCGGGTATTCCTACCTGATCCGAGGTCAACATTCAGAAGTTGGGGTTTTACGGCATGGCCGCGCCGCGTTCCAGTTGCGAGGTGTTAGCTACTACGCAATGGAGGCTGCAGCGAGACCGCCAATGTATTTCGGGGGCGGCACCGCCAGAAGGCAGAGCCGATCCCCAACACCAAACCCGGGGGCTTGAGGGTTGAAATGACGCTCGAACAGGCATGCCCGCCGGAATACCAGCGGGCGCAATGTGCGTTCAAAGATTCGATGATTCACTGAATTCTGCAATTCACATTACTTATCGCATTTT
+
IIIIIFHHIIIIIHIHIIIIIIHIIIHIIIIIIIIIIIIIIIIIIHHIHHHIIICHIHHHHHIIIGHDHHIIIIIIIIHIIIIHFHHIGIIEHIIIIIIIIIIGIIGFEFHHIHIHHHIIIHIIIIIIHIIHIIIIIIHEEHHHHIHIIIHHHHHGHIHHHIIGIHHHIHHIIHHHHGHHHECFFHIIIHEGHHGIHHHIH?IIIHHHHHHHHIHCHEHIIHHIIIHIIHHCGIIHE??<DHHFHIIHGIIHHIIIIHHHGIIHIIIHHIHGIHIHEHIHFHIIIHCIIHFHIIIHIIHHIIHIIHHHHHE
@HISEQ:711:H5NNWBCX2:2:1101:5066:9798:ATCTCGTA
TTAAGTTCAGCGGGTATTCCTACCTGATCTGAGGTCAACCTTGGTAAAGTTGGGTGTTTTACGGCGTGGTCAGGCCGCTCTCCGCCTGCGAGGGTTTTACTACTACGCAGAGAAGGCTACAGCGAGACCGCCACTAGATTTCGGGGCCGGCCGCCGCGGTGGACGGCCGATCCCCAACGCCGAGCCCAAAGGGGCTCGAGGGTTGAAATGACGCTCAGACAGGCATGCCCGCCAGAATACTAGCGGGCGCAATGTGCGTTCAAAGATTCGATGATTCACTGAATTCTGCAATTCACATTACTTATCGCATTTC
+
IIHIIHIIIIIIIHIIIIIIIIIIIIIIIHHIGIIIIIIHHIIIIIIIIIIIIIIHHHIIIIFHIIIIIHHIHHHHHIIIIIIIIIIIHIGIIIEFEHIIIIIIIIIIIIIIIIIHHHIIIIIIIHIIHIIIHHIIIIIHIIIIHGHHHIIIIIIIIIIIIIIHHHIIIIGHIHIHIIIIIIIIIIIIHFHIIIIIIIIIIHIHHHIIIIHIIIIIIIHIIIIIIIIHIIIHHIIIIIIIIHIHEHH=IIIIHHHIHIIIIIIHIHIIIIHHIIIIIHGIIIHFIHHIIIIIIIIIIHIIIIIIIGIIIIIII
@HISEQ:711:H5NNWBCX2:2:1101:5137:9801:ATCTCGTA
TTAAGTTCAGCGGGTAATCTTGCCTGAGCTCAGGTCGAGGAAATAAGTAATGAGTTTCCTTGTTGAGGGCTCATCCGGGTCCCAGACCAACAGCTAATCGTATTAGCATCACTGCCTAACCAGCTGCGGCCCTTGACGGGTCCTTGAATAAGCCTCTGCACTTCAGCCAACCCAGCTCTTAATGAAAAGAACTGAGACGGCCAGATCCGTCCCTCGTACATTCCACAACTAAGGGAATGTATGGGGCGAGTATTAACCCGACGCTGAGGCAGACATGCCCTTGGCCGAAGCCGCGGGCGCAATATGCGTTCAAAGATTCGATGGTTCACGGTTTTCTGCAATTCACACTACGTATCGCATTTC
+
IIHHIIIIIIIIIIIIIIIIIHIIIIIIIHIIHIIIIIIIIIIHIIHIHIIIIHIIIIHIIIIIIIHHHIIIIIIIIIIIIIIIIGIIIIIHIGIHHHHIIIIIIIGHIIIIIIIIIHHHHIHIHIIIIIIIHHIIIIDHICHHHHIIIIIIHHIIIIIIIIHIHIIIIIIIIIHIHIHHGIIIIIHHHHGHHHEHHHIHIIIIHHHIIIIIHHIIIIHCHHHGIHIIIIIIIIHIIIIIIIIIIIIIIIIIIIGIIIIIHIIIIIIHHEIIIIIIHIIIIHHIIGIIIIIIHHFIIIIIIIIHHGIIIIIIIIIHIGIIIIIIIIIIIIIIIIIIHIIIIIIHHHHHHGHIIIIIIIIHIII
@HISEQ:711:H5NNWBCX2:2:1101:8681:9921:ATCTCGTA
TTAAGTTCAGCGGGTAGTCCTACCTGATTTGAGATCAGATTCATAAATGTATTTTTTTTTGTCTCAGTAAAGAGACGGTTGGAAGCAGATAAGCCACTAAATTGCCTGGCCACCGAAGTGTCCTCAGCGAATGACAATTATCACGCTGAGTAAGAACCAAGTTGGTATAATGGATCCAGCTAATATATTTCAGATGAGCCGAGGACTAGAGCACGGCATAAACATCCAAGTCCAAGACTGATTTCAAATAAATGAAAGGTCTTGATAGTTTCATGATACTCAAACAGGCATACCCTGTGGAAAACCAAAGGGTGCAAGGTGCGTTCAAAGATTCGATGATTCACTGAATTCTGCAATTCACATTACTTATCGCATTTC
+
HHIIIIIIIGHIIIIIIIIIHHHHIIHIIIIGIHGHHHIHHIIIHIHIIHHHIIIIIIIIIIGHHIIHHIIEEH@FHHHHIIHIIIIIFHIGIHIIIIIIIIHIIIIIIIGCHHHHIIIIHGHHHIHHHIIIHIIIIIIIIHHHIHIIIIIIEHHHIHHIHHIGHEHEGHHIIIHHEHGHHIIHGHHIHIIHHHIFIHHEHDEDHHGHHHCHCDEHGFCGIIHHHHEIHHCF/GC?IHEFC<0FF<0IIIIHHHFCIHH?IHH@?EHGGCHHIGIIHIHHHHHFGHGCIIIHCIHHGCDIGIIHHF?EFCHHHHEIIIIIHHHHEIHFEFIIGIIIIIIIHGDFIHIIIIIHHIHHHIIHGIHEHGDHHHHHIHIIHI
@HISEQ:711:H5NNWBCX2:2:1101:13932:9937:ATCTCGTA
TTAAACTCAGCGGGTAGTCCCGCCTGACCTGGGGTCGCGGTCGAAGCGCCGTCAAGGGACGACGCGTTGGGGTTTTTAAAGAGCTTCCCTCGCGACTAACGGCACGAAACAAAAGACGAGGGTTTTTACGACCACCACTAGTTCGTGCGTCCATCGAAGGGACTCCTATTTCGGCCAACCGCGCCATGAGCACGGGAGACCAGTATCCGCCCCCGAAACACAAGCTCCCCTGACGGAGAATTTGTGGGGGGCGACGCGATGCGTGACGCCCAGGCAGACGTGCCCTCGGCCAAAAGGCTTCGGGCGCAACTTGCGTTCAAAAACTCGATGGTTCACGGGATTCTGCAATTCACACCAAGTATCGCATTTT
+
IIIIIIIIIIIIHIHIIIIIIIIIIIGIIIIIHIIIIIIIIIIIIIIIIIIIIIIIIIIIHIIIIIHEHHIICCHHIIIIIIIHIIIIIIIIIIIIIIIIIIIIHIIIHIHIIIIIHHIIIIEHHHIIIIHIIHIIIIIIIHIIIIIIHIIIIIHIHGIHIIIIIIIIIGHIIHIIGHHIIHIIIIIIIHIIIIIHIIIHHIHIIHIIIIIIIIIHEIG@HHAHE?DGHHEHEIIIIHEIHGIIIIIIIIIHECIIIHHIIIHIIIIIIIIIIIIIIIIIIIIIIHIIIHIIIIIIIIIIIHHHGIHIIIIIIIIHIIIIHGCIGIIIIIIIIIIIIIIIIHIIIIIHHHIIHHIIIIIHIIIHIIIIIH
@HISEQ:711:H5NNWBCX2:2:1101:14788:9910:ATCTCGTA
TTAAACTCAGCGGGTAGTCCCGCCTGACCTGGGGTCGCGGTCGAAGCGCCGTCAAGGGACGACGCGTTGGGGTTTTTAAAGAGCTTCCCTCGCGACTAACGGCACGAAACAAAAGACGAGGGTTTTTACGACCACCACTAGTTCGTGCGTCCATCGAAGGGTTCCTATTTCGGCCAACCGCGCCATGAGCACGGGAGACCAGTATCCGCCCCCGAAACACAAGCTCCCCTGACGGAGAATTTGTGGGGGGCGACGTGATGCGTGACGCCCAGGCAGACGTGCCCTCGGCCAAAAGGCTTCGGGCGCAACTTGCGTTCAAAAACTCGATGGTTCACGGGATTCTGCAATTCACACCAAGTATCGCATTTT
+
FHHIIHIGHGHGHGHICHIIGHHIIGHIIIIIHHDCHDHCEHDHHHIIHIGCHCCEEHEHH/EHHGCECHHH<<DEHHEHIHIIIHIIIIIIIIHHIIGHDHHHIIIIIIIIHIIHIIHHDDH@GHIFHDEHIII@HH?CHGD@CE:D?D?<HIHHIHIHHHHHIIIIIHIHHIIHEEHHIHHHIGIHHHIIIIEEHGEEHGHIHIHHDGHIHGHHHHGHFIHDHHCIHEHEEECEIHEHHHIHGIIIIIIHHIIHIIIIIIHHHHH?HGIIHHIIHIHIIIHIIIHHGHIIIIIHHHHCHIIIHHHIIHIIIIIIIIIHHGIIHIIIGIIIIIIIIIIIHIIIHHHHHFIIIHHHIIIIIHIIIIIII
@HISEQ:711:H5NNWBCX2:2:1101:17929:9917:ATCTCGTA
TTAAGTTCAGCGGGTATCCCTACCTGATCCGAGGTCAAAAGTTGAAAAAAAGGCTTAATGGATGCTAGACCTTTGCTGATAGAGAGTGCGACTTGTGCTGCGCTCCGAAACCAGTAGGCCGGCTGCCAATTACTTTAAGGCGAGTCTCCAGCAAAGCTAGAGACAAGACGCCCAACACCAAGCAAAGCTTGAGGGTACAAATGACGCTCGAACAGGCATGCCCTTTGGAATACCAAAGGGCGCAATGTGCGTTCAAAGATTCGATGACTCACTGAATTCTGCAATTCGCATTACTTATCGCATTTC
+
IIIHIIIIIIIIIIIIIIIIIIIIIIIIIIIIIIHHHHIIIIIIIIIIIIIHIIIIIIIIIIIHIIHGHHIIIIIIIIIIIIIIIIHIIIIIIIIIIIIIIIIIIIIIIIIIIIIIIIIIIIIIIIIIIIIIIIIIIIIIIIIIIIIIIIIIIHIIHIIIIIHIIIHHIIIIIIIIIIIIIIIIIIIIIIIIIIIIIIIIIIIHIIIIIIIIIIIIIIIHIIIIIIIIIIIIHHIHHCIIIIHIIHHHIIIIIIIIIIIIIIIIIIIIIIIIHIIIIIIIIIIIIIIIIIIIIIIIIIIIIIIIII
@HISEQ:711:H5NNWBCX2:2:1101:1581:10240:ATCTCGTA
TTAAGTTCAGCGGGTATCCCTACCTGATCCGAGGTCAAGAGTGTAAAAAGTACTTTTTGGACGTCGTCGTTATGAGTGCAAAGCGCGAGATGTACTGCGCTCCGAAATCAATACGCCGGCTGCCAATTGTTTTAAGGCGAGTCTACACGCAAAGGCGAGACAAACACCCAACACCAAGCAGAGCGTGAAGGTACAAATGACGCTCGAACAGGCATGCCCCATGGAATACCAAGGGGCGCAATGTGCGTTCAAAGATTCGATGATTCACTGAATTCTGCAATTCACACTACTTATCGCATTTC
+
IIHEEHHECHFHHHCDHIHEEHIE@HHHFEHIIHHHHIHFHHHHIIIHHIHGEHH1DHIH1GCCEHHHHHCHFHHECFE@HEEGDHDHHDHIIIIIHHHDCHHHHHHEGHH?GHCHDDEE//ECEHHIHHH?EFH?HH6DEHHHIIHHFHIHIHIHHEH?EHCCDDHHHEHHEHHEFHFFB/@F00HHIIHHGCFGG=HFCEEHHIHHGHHF?5HHHE@F1HGCCGHEEEHGCCHIHF?H@C/IHHCGCCHIIIHHFD1HHHFGHFHIIIHGFHCIIHHHD?HEFD1EEIHHGCCEHEDCHH
@HISEQ:711:H5NNWBCX2:2:1101:3178:10010:ATCTCGTA
TTAAGTTCAGCGGGTATCCCTACCTGATCCGAGGTCAACCTTAAGAAAGTATGGGGGTTTTGGCAAGTGGACCACCCGGACCTCCAGAGCGAGAAGTATTACTACGCTTGAAGCCAGATGGTACCGCCACTGATTTTAAGGCGCACCAGTACGATGGCACCCAATACCAAGCTGGGCTTGAGGGTTGAAATGACGCTCGAACAGGCATGCCCAGCGGAATACCACTGGGCGCAATGTGCGTTCAAAGATTCGATGATTCACTGAATTCTGCAATTCACATTACTTATCGCATTTC
+
@DHCHG<FHIHC<HC?CHIEHEHHHIH?HEHHIDHHHHHIIIHHHHECHHHIIIHHGHHIIIIHC?DDHHFIHHHHIIIIIIHIEIIIIHIHHHHHIIIEHHIIHHGHIIIHHIHHHIIIHHHIIIHGGHIIIHHHHHIHIIIHHHHGIHHIIIIIIIIIIIHIIHHIFHIIHIIIHFHIIHHHEHIIGHEHHIICHHHEHF?HEHIIIIIIIIHIHCEHHHHEHHCGIHHIHHHHFEIHIHIIIIIHIHH@EHIIHHIHIHEIIHIIGHIHHF@HEFHFFHGGHG=IIIIHIII
@HISEQ:711:H5NNWBCX2:2:1101:4293:10076:ATCTCGTA
TTAAGTTCAGCGGGTATTCCTACCTGATCTGAGGTCAACCTTGGTAAAGTTGGGTGTTTTACGGCGTGGTCAGGCCGCTCTCCGCCTGCGAGGGTTTTACTACTACGCAGAGAAGGCTACAGCGAGACCGCCACTAGATTTCGGGGCCGGCCGCCGCGGTGGACGGCCGATCCCCAACGCCGAGCCCAAAGGGGCTCGAGGGTTGAAATGACGCTCAGACAGGCATGCCCGCCAGAATACTAGCGGGCGCAATGTGCGTTCAAAGATTCGATGATTCACTGAATTCTGCAATTCACATTACTTATCGCATTTC
+
HI1FHFEEC?HHHIHCGHGHHHHHEH<GHHHFIIIHHHGFIHIIGE?HH@?GHIHEC<FGHHICECC</FFHIHHHHIIHHHHIHHHHHHHHII<CGHIHHHIHHIIHHFIII?G@EHHFFHHHHHHHIHDHHIHGHIHHHEGDHEHDHDCHHHIIIHEHHHHHI?EEHHIHHIIIHHHHHHIHIIHHHEEFHHEE.GHHHDHIHHH@HECCFHFHCHEFGFHHEHDDIHEE?HHIHGIIIHHHDE/EIHHHCDHFHEHCHIHHIHF<GEHHFIHGHGHHIGIIIIHIIGHHHHFHHC?G@HIIIIHHEHHDI
@HISEQ:711:H5NNWBCX2:2:1101:5507:10033:ATCTCGTA
TTAAGTTCAGCGGGTATCCCTACCTGATCCGAGGTCAAAAGTGAAAAAAGGCTTCATGGATGCCACGATTCAAGGACTAAGACGCAAAATGTGCTGCGCTTACTACCAAAAACACTGGCTGCCAATGACTTTAAGGCGAGTCTAATACAAGACAAGACGCCCAACACCAAGCAAAGCTTGAGGGTACAAATGACGCTCGAACAGGCATGCCCCATGGAATACCAAGGGGCGCAATGTGCGTTCAAAGATTCGATGATTCACTGAATTCTGCAATTCACACTACTTATCGCATTTC
+
IIIIIIIIIIIIIIIIIIIIIHIIIIIIIIIHIIIIIIIIIFHIIIIIIIGIIIIHIIIGHIIIIIIHHIIIIIIIIIIIIIIIIIIIIIIIIIIIIIIIIIIIIIIIHIIIIIIIHHHIIIIIIIIIIIIIIIIIIIIIHIIIIIIIIIIHIIIIIIIIIIIIIIIHIIIIIIIIIIIIIIIIIIIIIIIHHIIHIIIIIIIIHIHIIHIIIIIIIIIIIIIIHIHIIIIIIIHFFIIIIIHHIIIIIHIIIIIIIIIIIIHIIIIIIIIIIHHIIIIIIIIHIHHIIIHIIII
@HISEQ:711:H5NNWBCX2:2:1101:6043:10083:ATCTCGTA
TTAAGTTCAGCGGGTATTCCTACCTGATCCGAGGTCAACCATTAAAAAAGTGCCCTGCCCTCGTGAGAGGAGAGGTGCGGTTTATGGCCGTCGACCACTGCGTTCATACAAGCGAGATAAAGATTACTACGCTCAGAGCACAGAGGACTCCGCCACTGGTTTTGAGGAGCTGCGGTTTAGTGCAGTCTCCCAACACTAAGCTAGGCTTAAGGGTTGAAATGACGCTCGAACAGGCATGCCCACTAGAATACTAATGGGCGCAATGTGCGTTCAAAGATTCGATGATTCACTGAATTCTGCAATTCACATTACTTATCGCATTTC
+
HHIIIHIIIIIIIGIIHIIIIIIIHIIIIIIIIIIIIIIIIIIIHHIIHIIIIIIIIIIIIIIHGDGHFHGHGHIHHIIIGHIHIIIIIIIIIIIIIIIIIIHIIIHIIIIIIIIIIIIHIIIIIIIIIIIIIIIIIIIIIIIIIIHIIIIIIHIIIIIIIIIIIIIIIIIIIIIIIIIIHHIIIHIIIIHIIIIIIGIIIIIIIIIIHIIIIIIIIIIIHDIIIIIIIIIIIIIIIIIIHIIIIIHGIHIIHHIHIHIHHIHHHIIIIIIIIIIHHHFHIIIIIIIIIIIIIHIIIIIIIIHHIIIHHHHHHGHGIIIIIIII
@HISEQ:711:H5NNWBCX2:2:1101:9475:10105:ATCTCGTA
TTAAGTTCAGCGGGTATCCCTACCTGATCCGAGGTCAACCTTAGAAATGGGGTTGTTTTACGGCGTAGCCTCCCGAACACCCTTTAGCGAATAGTTTCCACAACGCTTAGGGGACAGAAGACCCAGCCGGTCGATTTGAGGCACGCGGCGGACCGCGTTGCCCAATACCAAGCGAGGCTTGAGTGGTGAAATGACGCTCGAACAGGCATGCCCCCCGGAATACCAGGGGGCGCAATGTGCGTTCAAAGATTCGATGATTCACTGAATTCTGCAATTCACATTACTTATCGCATTTC
+
IIIIIHHIIIIIIIIIIIIIIIIIIIHIIIIHICHGIIIIIHHHIIIIIGIIIIIIIIHHHHHIIIIHHHHIIHHHHHHHIIHIIIIIIIIIIIHIIIIIIHIIIIIHIIIIHHHIIIIIIIIIIIIIIIHHIIIIIIIIIIIIIIIHIIIIIIIIIIIHIIIIIIIIHIIIIIIIIIIHIIIIIIIHHIHHHIIIIIIIIIIIIHIGIIIHIHIIIIIIIHGGIIIIIIIHHIIIIHGIIIIIIIIHHEHEIIIHIIIIIIIIIIIIHHFIIIIIIIIIIIIHIIHIHFIIIIII
@HISEQ:711:H5NNWBCX2:2:1101:11275:10078:ATCTCGTA
TTAAGTTCAGCGGGCAATCTTGTCTAATTTGAGATCTTTAAATGTACTCGTGAAGGCGGGTAACTCGAGGTCGTTTGTATGCAGGGCTATCACCGAGTCAAAAGTCGTAACCATGACTGATGTATGCCACTGCCGACCAAGGCAGAGCCACAATCACTAAATGAGTGCTCTAGGGGCTATCAACTCCCGTTAAAGCGAGCACTCTCTACGAATCCATTTCAAGCAGCACTCTGCCAAGCCGACAATGACGCCGGTCGAGGACTAACCAAGTGACTGCTCAAGTCCACACTCGAAAGCATGATTATGGGGTACAGATACTCAAACAGACATACTGCCTCGAGGACAGTGCAATGTGCGTTCAAAGATTTGATGATTCACGAATTATGCAATTCACATTACTTATCGCATTTC
+
IIIIIHIIIIFHIIIGHHIIHIIIIIHIIIGIIIHIHIIIIIIHIGHHHHIIHIIIIIIIIIIIIIIHHHIIGHIIIIIIIGIIIIIGIIIIIIIIHHHHIIIIHIIIIIGHIIIIIIIGIIIIIIHIGIIHIIIHIIIIH?HHHIIGHHHIIGIHHIHHHHHHFHHHFHIIHI?EHGGHIIIIIGHHHHIIIIHHIGDHHIHHIIHHFHHIIIHIHHHGIHHIHIHHHFHHCCHIIHIHHGHHIIHHEECGHH=HHIHIHFIHIGIIIHGIIIHIIGIIHHCHHIIIHHCIIHIHHHCHIHIIIHIHHIIIIIIIIIIIIIIIIIIHIIIHHHHCHIHGGHHGIIIIHIIIIHIHIIIHHIIIIIIIIIIIHGIIHIHIIIIIIHIIIIHIIIIIIIIIIIIIGIIIIII
@HISEQ:711:H5NNWBCX2:2:1101:15262:10116:ATCTCGTA
TTAAGTTCAGCGGGTAATCCTACCTGATTTGAGGCCAGAGCGTTAAGTTGGGTTGGAGTGCAGGCACTCCGCGCCGGGTTAGAAGCAGACTATTGATCGCATTGTAGCTTGGCCGGCCGTGAAGCCGTCCTCAACGAATGAACTTATCACGTTGAGTAGAACCAATGCATCGCAGATGCAGTCCAGCTAATACTTTTAAGGCAAGCCTGTCCGAAGACTGGCAAAGATGCCCATGGACCCGCCCCAAGCACGTCCTTTGGTGACAAAAGACATGGGGGTGGAGAATTCATGACACTCAAACAGGCATGCTCGTCGGAATACCAACGAGCGCAAGGTGCGTTCAAAGATTCGATGATTCACTGAATTCTGCAATTCACATTACTTATCGCATTTC
+
IIIIIIIIIHIIIIIIIIIIIIIIHIHIHIHIIIIIIIIIHIEHIIIIIIIIIIIIIIIIIIIIIIIIIIIIIIIIIIHIHHHIIIIIIIIIIHIIIIHIIIIIIIIIIIHHIIIIIIIIIIIIGIIIIIIIIIHIIIIIIIIIIIIIIIIIIIIIIIIIHHIIIIIIIIIGHIHIIIIIIHHHIIIIIIIIIHHHIIIIIIIIIHHIHHIIIIIIHGIIHEIIIIIIIHEHHHIHHHEIIIIHIHGIIIHIHHCIHIHIHHHIIIHIIIIIIIIIIIIIIIIIIIIIIIHIIIIIIIHIIIIIIIIHHGIIIIIIIHIIGIIHHHIIIIHIHIIIIHIHHIIIIIIIIIIIIIIIIIIIIIIIIIIIIIIIIIIIHIIIIHIIHHIIIIHIII
@HISEQ:711:H5NNWBCX2:2:1101:16104:10232:ATCTCGTA
TTAAGTTCAGCGGGTAGTCCTACCTGATTTGAGATCAGATTCATAAATGTATTTTTTTTTGTCTCAGTAAAGAGACGGTTGGAAGCAGATAAGCCACTAAATTGCCTGGCCACCGAAGTGTCCTCAGCGAATGACAATTATCACGCTGAGTAAGAACCAAGTTGGTATAATGGATCCAGCTAATATATTTCAGATGAGCCGAGGACTAGAGCACGGCATAAACATCCAAGTCCAAGACTGATTTCAAATAAATGAAAGGTCTTGATAGTTTCATGATACTCAAACAGGCATACCCTGTGGAAAACCAAAGGGTGCAAGGTGCGTTCAAAGATTCGATGATTCACTGAATTCTGCAATTCACATTACTTATCGCATTTC
+
IIIHIHIIIIIIIIIIIIIIIIIIIIHIIIIIHGHIIIIIIIIIIIIIIIIIIIIIIIIHHHHHIIHFHHIIIIIIIIIIHIHIIIIHIGDGFHIIIIIIIIIIIIIIHIIIHHIIIIIIIHHHHHIIIHIIGIIHHHHHHIHHIIHIIIHIIHIHEHHIIIIIIIIHHIICFGHHHIHIIIIIIIHIIIIHHIIGHEHIHIIGFHGHIIIHHIGHIIHGEHIIHIHGIIHGIIIIIIIHIHIHFHGIIIIIHIIIHIIIIIIIIIIIHIIIIIIIIIIIIIHHIIIIIHIIIIIIIHHIIIIIIIIIIHGIHIIIHHIIIIHIIIHIIIIIIIIIIIIIIIHHIIIIIIIIIIIHIIIIIIIIHIIIHHIIIIIIII
@HISEQ:711:H5NNWBCX2:2:1101:18988:10193:ATCTCGTA
TTAAGTTCAGCGGGTATTCCTACCTGATCCGAGGTCAACCTTGGTGCCGCCGGAGCGGACTTTAGGGGGGGTTTAGAGGCTGGAATCCTGCCGGCTCCCGATGCGAGGCTGATGCTACTACGCAAAGAAGGGCCTGGAAGGTCCGCCACTGGTTTTCGGGGACCGCCTGGGCGGATCCCCAACGCCGGGCCACGGGGGCTCGAGGGTTGAAACGACGCTCGGACAGGCATGCCTCCCAGGATACTGGAAGGCGCCATGTGCGTTCAAAGATTCGATGATTCACTGAATTCTGCAATTCACATTACATATCGCGTTTC
+
IIIHHGHHHIIIIIIIIIIHIIIIIHIIIIIIIIIIHIIIIIIIIIIIIIHHIHIIIHDHIHIIIIIDDHIHHIIIGIIIIIIIIIIIIIIHIIIIIIIGFHIIIIIIIIIIIIIIIIGHIIIHHIIIIIIIIIIIIIIIIIIIIHHIIIHFHIIHIIHHIGIIIIIHIIIHHIHHIHIIIIIIIIHIIIIIIIIIIIHHHIIIIIIIIIIHIIIIIIHIIHIIIIIHHIIIIIGIIHIIIIIIIIIHHIIHHGHHCDEIHIIIGIIIIIIHIIIIIIHHHIIIIIIIIIGIHHIIIIIIIIIIIIIHIIIHIIIII
@HISEQ:711:H5NNWBCX2:2:1101:19416:10063:ATCTCGTA
TTAAGTTCAGCGGGTATCCCTACCTGATCCGAGGTCAAAAGTGGAAAAAGGCTTACTGGACGCAAGCGTTCTAGGCTGGAGACGCAAAATGTGCTGCGCTTCAATACCAAAACACTGGCTGCCAATTGCTTTAAGGCGAGTCCAAACACCAGGGAGTGGACAAACGCCCAACACCAAGCAGAGCTTGAGGGTACAAATGACGCTCGAACAGGCATGCCCCATGGAATACCAAGGGGCGCAATGTGCGTTCAAAGATTCGATGATTCACTGAATTCTGCAATTCACACTACTTATCGCATTTC
+
IIHIIHIIIIIHIIIHHIHHHIIIIIIIIHIIIIIIHHHIIHHIIIIIHIIIIIIIIIHIIIIIIIIEHHIIIIHIIIIIIIIIIIIIIIIIHIIIIIIIIIIIIIIIIIHIIIHHIIHIHIIIIIIIIIIHHIIIIIIIHHHHHIIHIIIIHGIHHIIHIIIIIGIHIIIIIHIIIIIIIIIHIIIIIIIHHIIIGIHHIIHHIIIIIIHHIIIHIHIGIIIIIIIIHIIIHHGIIIIIIHHHIIIIIIIIHIIHIHIIIIHHHHHIIIHIIIIIHHEHIIIIIIIIIIIIHHIIIIIIGI
@HISEQ:711:H5NNWBCX2:2:1101:3007:10411:ATCTCGTA
TTAAGTTCAGCGGGTATTCCTACCTGATCCGAGGTCAACCTTGTGAAAATTAAGGGGTTTCACGGCTGAAAACCCGCCGCGAGCCACAGAAGCGAGGTGTAAACTACTACGCTCAGGGTCACGGCGACATCGCCACTATCTTTCAGGGCCTGCTGCAAGCAGCAGAAGCCCCAACACCAAGCACTAAAGCGCTTGAGGGTTGTAATGACGCTCGAACAGGCATGCCCACTAGAATACTAATGGGCGCAATGTGCGTTCAAAGATTCGATGATTCACTGAATTCTGCAATTCACATTACTTATCGCATTTC
+
IIHHHHHIIHIIIIIIIIIIIIIIIIIIIIHGIIHHIIIIIIIIIIIIHIHHHIIIIIIIIIIIIIHHHIHIIIIIIIIIIIIIIIIIIIIIHIIHHFHHHIHIIIGIIIIIHIIIIHIIIIIIIIIIIHFHHIIIIIIIIIIIFHHHHIIIIHHIIHHHFHIFHIHHIIIIIIIHIFEHHF<HHEGHHHIIIIIIHHHFEFGIHHHHHIHHHHHGFIIIIHIGHIIHIHFIIIHIIHHGCEHHEEHHGECHGGHIIIIHGHGHIHIIIIHHHHIIIIFIIHHG?IHIIIHIIHHFHHIHHGIIIIIHGI
@HISEQ:711:H5NNWBCX2:2:1101:8845:10255:ATCTCGTA
TTAAGTTCAGCGGGTAGTCTTGCCTGAGCTCAGGTCGAAATGAAGAGTTTCGGTGTCGGGGGGTGCCCAAGCATCCGAATTCCTGCTAGGTCTCCAGCAAAGTCCCCTCGGGCAACGGCAGGATGCGTAGGGAATGCCTACCTACCAAGCCATTACCCTGCGAACGGGGTCCATGCTCATACCTCTGAGCTTCAACCGACCCGGCGCCAATCACGAGTGACCGGCGGAACCGGGAAGGTCAGATCCGCCTTCCCAATCAAAGGAGATGGGGAGGCGAGGGGGTGAGCCGACGCTGAGGCAGACATGCCTTTGGCCGAAGCCTCAGGCGCAAGTTGCGTTCAAAGATTCGATGATTCACTGAATTCTGCAATTCACATTACTTATCGCATTTC
+
HHIIGFHHHIIICGDHHIEFH?EHHHC@EFFHHHIHIHIHHIIIHHHIHGHH/DGHFHHICDG?EHHF@CGHIHHIIICHHGGHHIIIHHHHHHHICGGD1DGEEHHHHDHECCH@C/CHHDHHFDCHEHEHHEHHEEHHIGHHHHHE///:DGHHDHFHFHIDC?D.--BF@FAHEHHHHIGHEHHFHIIIHHFHHIDHIHH=<ECGCCHGCFHIIHHC,HIIIFH>,HGFEHEHG?CIIHIHIIHGIHC?EHEGD.HFEEGIHHHFEH@EDIHHDIHHIHFHEHHE@<<EHHIIIGHIIHEHH@<1EE?@DFHIHCHGIHHEIIIIIIIIIGIHHHECIIHHIHIIHIHHFEGHIHGGHIHIHHFHGHFCCHIIIHHGDIGIHGIIIIIH
@HISEQ:711:H5NNWBCX2:2:1101:14223:10418:ATCTCGTA
TTAAGTTCAGCGGGTATCCCTACCTGATCCGAGGTCAACCTTAAGAAAGTATGGGGGTTTTGGCAAGTGGACCACCCGGACCTCCAGAGCGAGAAGTATTACTACGCTTGAAGCCAGATGGTACCGCCACTGATTTTAAGGCGCACCAGTACGATGGCACCCAATACCAAGCTGGGCTTGAGGGTTGAAATGACGCTCGAACAGGCATGCCCAGCGGAATACCACTGGGCGCAATGTGCGTTCAAAGATTCGATGATTCACTGAATTCTGCAATTCACATTACTTATCGCATTTC
+
HHIIIGHIIIIH<EDHHHHIHIIIIIIHHHGGIHHIHHHHHIHIIEHEGGHIIIIIIIIIIEHIIGHDEHHIIIGHDHHHHIIIIHHGIIIIIHIIIIIIIIIIGIHIIHGHGCHHHHHHHHIHFHHGFEHHFDHHHHHHHHIHHHGHHFHHHHHHIHIIIIHIHEFHHHHIEHIHIHHHHHHHGHHIIHHHFGHHHGHHHIIFIHIHFEHHHIHHIIIIH?FCD0DHHG@GGHHHHHIHH?HHIIIHHHIIIIHEIIIHHHIIIIIIIIIHHHCIIIIIHHIIIIHHIIHIIII
@HISEQ:711:H5NNWBCX2:2:1101:16587:10474:ATCTCGTA
TTAAGTTCAGCGGGTAATCTTGCCTGAGCTCAGGTCGAGGAAATAAGTAATGAGTTTCCTTGTTGAGGGCTCATCCGGGTCCCAGACCAACAGCTAATCGTATTAGCATCACTGCCTAACCAGCTGCGGCCCTTGACGGGTCCTTGAATAAGCCTCTGCACTTCAGCCGACCCAGCTCTTGATGAAAAGAACTGAGACGGCCAGATCCGTCCCACGTACATTCCACAACTAAGGGAATGTATGGGGCGAGTATTAACCCGACGCTGAGGCAGACATGCCCTTGGCCGAAGCCGCGGGCGCAATATGCGTTCAAAGATTCGATGGTTCACGGTTTTCTGCAATTCACACTACGTATCGCATTTC
+
GIIIIIIIIIIIIIIIIIIIIIIIIIIIIIIIIIHHHIIIHHIIHIIIIHIHHIIIHHHHIIIIIIIHIIIIIIIIIHIIIF@HHIIHIIIIIIHGHIIIIIIIIIIIIIIIIIIIIHHIIIIIIIIIIIIIIIIHIIIIDHHIHIHHIIIIIIIIIIIIIIIIHIIIIIIIIHIGHIHHIIIIIIIIIIIIIIHIIIIHIIIIIIIHIHIIIIIIHIIIHIIIHIHHFGIIIIHFHHHCHIIIIIIIIIHHGIIHHIIIIIIIHIIIIIIIHIIIIIIIIIIIIIIIIIHGIHHIIIIIIHFIHIIHGIIIHIGHFHIGIGIIIIIIIIIIIIIIIHIIIIIIHIHHFHGIIIGIIIIIIII
@HISEQ:711:H5NNWBCX2:2:1101:20268:10471:ATCTCGTA
TTAAGTTCAGCGGGTATCCCTACCTGATCCGAGGTCAATCATAAAAAATTTGGGGTTTTGGCAGGACACCACCGGGACTCTGTCGCGAGGAGTATTCCTACGCGTAGAGCCTGGAGGCCCCGCCACTGCTTTTAAGGGCTGCCCTGTGACGGGCAGGCCCCAACACCAAGCTGAGCTTGAGGGGTGATAATGACGCTCGAACAGGCATGCCCCCCGGAATACCAAGGGGCGCAATGTGCGTTCAAAGATTCGATGATTCACTGAATTCTGCAATTCACATTACTTATCGCATTTC
+
D11CG1FEGHI<C?EC1F@G@11<@11C<FE0CCC<<CC@GHCHIHFC11<<1<CED0C1/<<<?DE1111CG//E<C@HHHIIII@6?C6<1?@F1E<@8<?HCEE@5FH1?HGD@00HHHD@GCEEEHBDCHFHGIHCG=HECHHHHIHFGHFIHDGIHGGHHEHIIIHIHFEGAHIIIGHIIIGIHHIHEIIIHDIHIIIIIHHDHC/IIIHIIIIIIIHIIHEIHHHHGC/HIIIIHHHIIHHHIIIIIHHHCIHIIHIIHHHIIIHIIIIIIIHGIIHHGIIIIIHIGII
@HISEQ:711:H5NNWBCX2:2:1101:1950:10581:ATCTCGTA
TTAAGTTCAGCGGGTATCCCTACCTGATCCGAGGTCAACCTTAAGAAAGTATGGGGGTTTTGGCAAGTGGACCACCCGGACCTCCAGAGCGAGAAGTATTACTACGCTTGAAGCCAGATGGTACCGCCACTGATTTTAAGGCGCACCAGTACGATGGCACCCAATACCAAGCTGGGCTTGAGGGTTTAAATGACGCTCGAACAGGCATGCCCAGCGGAATACCACTGGGCGCAATGTGCGTTCAAAGATTCGATGATTCACTGAATTCTGCAATTCACATTACTTATCGCATTTC
+
HHIHIFHIIIIIIIIIIIIIHIIHIIIIIIIIIIIGHIIIIIIIHGEHHGHIHIIIIIHIIIIIIIIHHHIIEHHIIIHIIIIIIIIHIIIIIHIHHHHIIIIIIHHIIHIIIIIIHGIIIIIIIIIIIIIIIIIIHIIHHIIIIIIHIHIIHHHHHHHHIIIHIHIHHIIIIIHHIHHHIIIIHGHHIHIHIHIHIIHHIIIIHHHHIIIIIHHIIGIIIHHIHHEIIIHIHGCHIIIIIHIIIIIIIHIIIHIHHHGFGGDHGEEHIIHHHHIIIHHHIIIIIHHIIIIIHGI
@HISEQ:711:H5NNWBCX2:2:1101:2401:10599:ATCTCGTA
TTAAGTTCAGCGGGTATCCCTACCTGATCCGAGGTCAACCTTAAGAAAGTATGGGGGTTTTGGCAAGTGGGCCACCCGGACCTCCAGAGCGAGAAGTATTACTACGCTTGAAGCCAGATGGCACCGCCACTGATTTTAAGGCGCACCAGTACGATGGCACCCAATACCAAGCTGGGCTTGAGGGTTGAAATGACGCTCGAACAGGCATGCCCTTTGGAAAACCAAAGGGTGCAAGGTGCGTTCAAAGATTCGATGATTCACTGAATTCTGCAATTCACATTACTTATCGCATTTC
+
IIHIHHHIEHHHHIH<EHHHIIIHIIDHGHHHHHHGHHCHIIHHIGHEEFCGHGHIIIIIGHHIGHEFHHHICHIIHIICCEHHFGHIIIIIIIII@GHHEGHGIHHIIIIIHHEHEFHEGHHHHIIHGHEHHHHIIHFHFHIIHHHIHHHHHHHGGHHHHHHIHIIHHHHHFHIIIHGIIHHIIIIIHHHHEHIHIIHIHIHHIIIIIFHHHIGIIH@CG?HHH@<@HHGHHFCDHGH@CHHHHHHHHHGEIHHIHHHHIIIIIIHHHHCHGD1F<HHHEHHHHHGCIIIHDCH
@HISEQ:711:H5NNWBCX2:2:1101:2935:10662:ATCTCGTA
TTAAGTTCAGCGGGTATCCCTACCTGATCCGAGGTCAACCTTAAGAAAGTATGGGGGTTTTGGCAAGTGGACCACCCGGACCTCCAGAGCGAGAAGTATTACTACGCTTGAAGCCAGATGGCACCGCCACTGATTTTAAGGCGCACCAGTACGATGGCACCCAATACCAAGCTGGGCTTGAGGGTTGAAATGACGCTCGAACAGGCATGCCCAGCGGAATACCACTGGGCGCAATGTGCGTTCAAAGATTCGATGATTCACTGAATTCTGCAATTCACATTACTTATCGCATTTC
+
IIIIIIIIIIIIIIIIIIIIIIIIIIIIIIIIIIIIIIIIHHIIIIIIIIIIHHHIIIIIIIIIIIIHHIIIIIIIIIIIIIIIIIIIIIIIIIIIIHIIIIIIIHIIIIIIIIIIIIIIHIIIIHIIIIIHIIIIIIIIIIHHIIIIIIIIHHIIIIIIIIIHHIIIHIIIHIIIIIIIIIIIIIIIIIIIIIIIIIIIIIIIIIIIIHIIIIIIIIIIIIIIIIHHHIIIIHIIIIIIIHIIIIHIIIIIIIHIIIIIIIIGHIIIIIIIIIHIIIHIIIIIIIIIIIIIIII
@HISEQ:711:H5NNWBCX2:2:1101:6596:10733:ATCTCGTA
TTAAGTTCAGCGGGTATCCCTACCTGATCCGAGGTCAATCATGAAAAAATTTGGGGTTCTGGCAGGACACCACCGGGACTCTGTCGCGAGGAGTATTACTACGCGTAGAGCCAGATGGCACCGCCACTGCTTTTAAGGGCTGCCCTGTGACGGGCAGGCCCCAACACCAAGCTGAGCTTGAGGGGTGATAATGACGCTCGAACAGGCATGCCCCCCGGAATACCAAGGGGCGCAATGTGCGTTCAAAGATTCGATGATTCACTGAATTCTGCAATTCACATTACTTATCGCATTTC
+
FHIIHCFHHHIHD?DHHIIHHIIIIG?EEFHHHHHIIHHGHHHHIIHHDHHHIHHCEHHICHIIEHH<F@GHHIHHHHIHHIFHHICCHIHCEFHGHIIHEHIHHCGEFFHIHHHHHHHHGHHHHHIGHIHHHHHHHHEHHIIHGHIIHIIHDHHDCHGHHIHHHHHHE?CGIHGHHFHHEHHECEEHHCHHHIIHHHHIIGFCIHIHHHHHGIIHHCFIIIGHGHC<CIHGHGGHHH@HEGC1HGHCHHFIIIIHHEGGEIIIHIGIHEEHIIIGIIIHIIIIHHIHHIIIDDGH
@HISEQ:711:H5NNWBCX2:2:1101:9129:10687:ATCTCGTA
TTAAGTTCAGCGGGTATTCCTACCTGATCCGAGGTCAACATTCAGAAGTTGGGGTTTTACGGCATGGCCGCGCCGCGTTCCAGTTGCGAGGTGTTAGCTACTACGCAATGGAGGCTGCAGCGAGACCGCCAATGTATTTCGGGGGCGGCACCGCCCAGAAGGGCAGAGCCGATCCCCAACACCAAACCCGGGGGCTTGAGGGTTGAAATGACGCTCGAACAGGCATGCCCGCCGGAATACCAGCGGGCGCAATGTGCGTTCAAAGATTCGATGATTCACTGAATTCTGCAATTCACATTACTTATCGCATTTT
+
HHHHHGHIHHIGDDEFEEHEHHHHFCGEHHHE<EHHHFHFHHIIIFHE@?CCDECEHHIIE0CCHEHEEHIHHIIHIIIHFFHHH@EEHHI=C<@HH?CCHHFHHGIHHHEHHHH@DHGHHDEDHDHHHEGDHFHHHIIHHEIHHHHHHHHIIHHABD@GFGHHHIGECHHIIHEEEIHHHEHIIEHIHHHHHEGEIIIHGIIIIIIHHHHHGEGHHF<HGCCIIHDIHHDDE@FDGCEFCCECIHDHECHHHHFG@HHEGHCIHHIFHHEGHGEGCCG@IH@HHFH@?DHHIIHGIHIIIHHCHHHHHCIHF
@HISEQ:711:H5NNWBCX2:2:1101:14597:10675:ATCTCGTA
TTAAGTTCAGCGGGTATCCCTACCTGATCCGAGGTCAACCTTAAGAAAGTATGGGGGTTTTGGCAAGTGGACCACCCGGACCTCCAGAGCGAGAAGTATTACTACGCTTGAAGCCAGATGGCACCGCCACTGATTTTAAGGCGCACCAGTACGATGGCACCCAATACCAAGCTGGGCTTGAGGGTTGAAATGACGCTCGAACAGGCATGCCCAGCGGAATACCACTGGGCGCAATATGCGTTCAAAGATTCGATGATTCACTGAATTCTGCAATTCACATTACTTATCGCATTTC
+
IIIIIIHIIIIIIIIIIIIIIIIIIIIIIIIHIIIIIIIIIIIIIIIIIHIIIIIHIIIIIHHIIIIGHHIIIIIIIGIIIIIIIIIIIHHIIIIIIIIIIIIIIIIIIIIIIIIIIHIIIIIIIIIIIIIIIIHHIIIIIIIIIIHIIIIIIHIIIIIIIIIIIIIIIIIIIIIIIIIIIIIIIIIIIIIIIIIIIIIIIIIIIIIIIIIIIIIIIIIHIHIHHHFHIIHGHGC0IIIIIIIIIIIIIIIIIIIIIIIIIIIIIIIIIIIIIHHIIIIIIIIIIIIIIIIIIII
@HISEQ:711:H5NNWBCX2:2:1101:17927:10701:ATCTCGTA
TTAAGTTCAGCGGGTATTCCTACCTGATCCGAGGTCAACATTCAGAAGTTGGGGTTTTACGGCGTGGCCGCGACGATTACCAGTAACGAGGTGTATGATTACTACGCTATGGAAGCTCGACGTGACCGCCAATCGATTTGGGGAACGCGGGTTACCGCGAGTCCCAACACCAAGCTGAGCTTGAGGGTTGAAATGACGCTCGAACAGGCATGCCCGCCAGAATACTGGCGGGCGCAATGTGCGTTCAAAGATTCGATGATTCACTGAATTCTGCAATTCACACTACTTATCGCATTTC
+
IIIIGHIIIIIIIIIIHIIHIIIIIIHIIIIIIIIIHIHIIIIIIHIIHHHIIIIIIIFHHIIIIIICHIIHIIIIIIIIIHIIIIIHIIIHHHIIIHIIIIIIIIIHIHIHHHIHIIIIIIIHIIIIIIHIIIIIHIIIIIIIIIIIIIIIFIIIIIIIIHIHHIIIHHHIHIIIIIHIIHIHHIIHIHHGHHHIIGIIIIGIIIIHIIIIGHHIIIIIIHGIIIIIIHIHIIIHIIIIIHH?HHIIIIHHHHIIHHIIHIHIIIIIIIIIIHIIIIIIHHHHFHHHHGIGIIHIII
@HISEQ:711:H5NNWBCX2:2:1101:18723:10520:ATCTCGTA
TTAAGTTCAGCGGGTATCCCTACCTGATCCGAGGTCAAAAGTTGAAAAAAAGGCTTAATGGATGCTAGACCTTTGCTGATAGAGAGTGCGACTTGTGCTGCGCTCCGAAACCAGTAGGCCGGCTGCCAATTACTTTAAGGCGAGTCTCCAGCAAAGCTAGAGACAAGACGCCCAACACCAAGCAAAGCTTGAGGGTACAAATGACGCTCGAACAGGCATGCCCTTTGGAATACCAAAGGGCGCAATGTGCGTTCAAAGATTCGATGATTCACTGAATTCTGCAATTCACACTACTTATCGCATTTC
+
IHIIIIGHIIIIHIDHIIIIIHHIIIIIIIIIGIHHGIIHIHIIIIIIIIIIIIHHHIIIGIIHHIIIIIIIIIEEHIIIIHIIIIIGIIHIIIIIIGHHIHHIIIIHIIIIIIHIHIHHIIIIIIHIHHHHIEHHIHIIIIIHHHHHIIIIIIIIIIIIIGIHIIHHIIIIIIIGHIHHHHIIIHHIIIIIIIHIHIIIIIHHIHIGHIIIIIIIIHIIHGIIIIIIIIIIIIIIHEIIIHEIHHHHHIIIIIIIIIIIIIIIIIIIIGHIIIIIIIIHHFIHHIIIIIIIHIIHIHHIIIIIII
@HISEQ:711:H5NNWBCX2:2:1101:1829:10752:ATCTCGTA
TTAAGTTCAGCGGGTAGTCCTACCTGATTTGAGATCAGATTCATAAAAGTATTTTTTGTCTCAGTAAAGAGACGGTTGGAAGCAGATAAGCCACTAAATTGCCTGGCCACCGAAGTGTCCTCAGCGAATGACAATTATCACGCTGAGTAAGAACCAAGTTGGTATAATGGATCCAGCTAATATATTTCAGATGAGCCGAGGACTAGAGCACGGCATAAACATCCAAGTCCAAGACTGATTTCAAATAAATGAAAGGTCTTGATAGTTTCATGATACTCAAACAGGCATACCCTGTGGAAAACCAAAGGGTGCAAGGTGCGTTCAAAGATTCGATGATTCACTGAATTCTGCAATTCACATTACTTATCGCATTTC
+
IIIIIIIIIHIIIHIIIIHIIIIIIHHIIIIIIIHIHIHHIHIIIIIIIIIIIIIHIHIIIIIIIIIHIIIIIHIHHIIIIIIHIIIIIIIIIIIHIIIIGIIIIIIHIIIIIIIIIIIIIIHIIHIIIHIIIIIGIIIIIIGEHHHGHGIHHIIIIIHHHHHIIIIIIIIHIGIIHIIIIIIIIIIIIHFHHHIIGHIEHHHHIIIHIIHIIIIIHHGHGHIIIIHHIHHHIIIIIIHHHIIIIIIIIIHGHGIIHGHGIIIIIIIIIHHGHIIIIHIHHIIIIIIIIIIIHIIHIIIIIIIIIIHIIIIIIIIIIIIHIIIIIHIIIIIIIIIIIIIHIIHFIIHIIIIIIIHIIIHHHHIIHIHIIIIIIII
@HISEQ:711:H5NNWBCX2:2:1101:3321:10750:ATCTCGTA
TTAAGTTCAGCGGGTATTCCTACCTGATCCGAGGTCAACTTTCAGAAGTGGGGTGTTTTACGGCATGGCCACCGCCGAGCTCCAATGCGAGTTGTGCTACTACGCAGAGGGGGACTACAGCGAGACCGCCACTAGATTTCGGGGCCGGCAGGCGTCGGCACCCCCGGAGGGATGCCGAGCCCGCGCCGATCCCCAACGCCAGGCACTGGGGGCCTGAGGGTTGAAATGACGCTCGAACAGGCATGCCCGCCAGAATACTGGCGGGCGCAATGTGCGTTCAAAGATTCGATGATTCACTGAGCTCTGCAATTCACATTACGTATCGCATTTC
+
IHHEHDGHHHGHGHHHIIIHIHIIHECHCHHCHFEE?HEFHHHEHIHIIIHIICEEHEHIHHHIHIFCFHHIHIHIIIHHIIFHHHGHIIHHGEHHEEHHFHHIIIIIHGHH?<CFHIHHEHHHIIIGDECEHIGHGHHIHHGIHCHHGFHHIIDD@E?CDH=HCHIAHHFHGIHDDHIIHHDHGHIHIHHHGGDAC?@IHGIHEGIIIHHHIFHHEGHIIHEHGC=HECIHEIHHHHFHHHFHIIHHHHEHHHIIIIHHHCEHECHHFGCFDHHIHFHHGIHGHEIHG@?HFHHHHFCIIHHGHIIIHHHHGHIIHIIIIIHIIIIHHHH
@HISEQ:711:H5NNWBCX2:2:1101:13178:10948:ATCTCGTA
TTAAGTTCAGCGGGTATCCCTACCTGATCCGAGGTCAACCTTAAGAAAGTATGGGGGTTTTGGCAAGTGGACCACCCGGACCTCCAGAGCGAGAAGTATTACTACGCTTGAAGCCAGATGGCACCGCCACTGATTTTAAGGCGCACCAGTACGATGGCACCCAATACCAAGCTGGGCTTGAGGGTTGAAATGACGCTCGAACAGGCATGCCCAGCGGAATACCACTGGGCGCAATGTGCGTTCAAAGATTCGATGATTCACTGAATTCTGCAATTCACATTACTTATCGCATTTC
+
IIIIIIIIIIGIIIIIGIHIIIIIIHIIIIIIGGHHIIIIIIIGH@GIIHHIHIIHIIIIIHIIFHIDGHHIIIHIIIIIIIIIIIIIHIIIIHIIIIIIIHIIIIIIIHIHHHIIIGHIHIIIIIHIIIIIIIIIIIHIIIIIIIIIHHIIIIIIIIHHHIIIIIHIIIIIIHIIIIIIIIIIHIIIIIIIIHHIIIIIHIIIHIIIIIHIIHIHIIIHIIHHHHFIIIHHIHHCEGGIIIIIIIHIHHIIIIHIIIIIIIIIHHHIHIIIIIIIIIIIIIIIIHHIIIIIIGI
@HISEQ:711:H5NNWBCX2:2:1101:15123:10870:ATCTCGTA
TTAAGTTCAGCGGGTAATCTTGCCTGAGCTCAGGTCGAGGAAATAAGTAATGAGTTTCCTTGTTGAGGGCTCATCCGGGTCCCAGACCAACAGCTAATCGTATTAGCATCACTGCCTAACCAGCTGCGGCCCTTGACGGGTCCTTGAATAAGCCTCTGCACTTCAGCCGACCCAGCTCTTGATGAAAAGAACTGAGACGGCCAGATCCGTCCCACGTACATTCCACAACTAAGGGAATGTATGGGGCGAGTATTAACCCGACGCTGAGGCAGACATGCCCTTGGCCGAAGCCGCGGGCGCAATATGCGTTCAAAGATTCGATGGTTCACGGTTTTCTGCAATTCACACTACGTATCGCATTTC
+
IIIIIFHHIIIIIGIDHHHIHGIIIIIIHGHHHIIHIHGIIEEHHHHIIIGIHHHHIGHHIHIIIIHIHIIHIIIIHDHHHIIIHIIIIIHHEHIIIIIIIHIHIIIIHIGIHHHHIGGHHFHHHIHIIIIHIHIGHIHIHIHIIIIIHIFHHIIHIHIEHIIIHIGIHHHIIIIHIIIHHIIHHHHIIIHHHGHIIHIIGHHIEHHIIIIHIIIHECHHIHHHHFABIHIIHHHHHHIIIIIIIIHIIIIHIHHGIHDIIIIIIIIGIIIIIIHIHGIIIIIHEHGHDHHIIHEIIHHHEIIHHIIIIIHIHIIHIGIIIIIIIIIIIIIIIIIHHH@FHIIHHHHIIIIIIIIIIIIIIII
@HISEQ:711:H5NNWBCX2:2:1101:18049:10779:ATCTCGTA
TTAAGTTCAGCGGGTAGTCCTACCTGATTTGAGATCAGATTCATAAATGTATTTTTTTTTGTCTCAGTAAAGAGACGGTTGGAAGCAGATAAGCCACTAAATTGCCTGGCCACCGAAGTGTCCTCAGCGAATGACAATTATCACGCTGAGTAAGAACCAAGTTGGTATAATGGATCCAGCTAATATATTTCAGATGAGCCGAGGACTAGAGCACGGCATAAACATCCAAGTCCAAGACTGATTTCAAATAAATGAAAGGTCTTGATAGTTTCATGATACTCAAACAGGCATACCCTGTGGAAAACCAAAGGGTGCAAGGTGCGTTCAAAGATTCGATGATTCACTGAATTCTGCAATTCACATTACTTATCGCATTTC
+
IIIIIIIIIIIIIIHHIIIIIIIIIIIHIIIHHHIIIHHIIIIHIIIIIIHHIIHGHIHHHHHHIHIHHIHIIHIIIGHHIGHIIIIHIIIIIIIIIIHIIIIIIIHHHIIIIGIHIIIIIHIIIIIHIIIIIIIIIIIIIIIHHICHHIIIIIFHIHHFHHHHIIIIIIIIHIFHHFHIIIHIIIIIIIIHIIIGHCFHIIIIIIIHIIIIIIHHIIIIHEHHHHECHEG?HHIIHIIIHHHHIHHHHHIIHIHHGIIHIIIHIIIHHIHIIIIIIIIIIIHHGIIHIHHIIHIIIIIIHIIIIIIHEEIIIIIIHIHIIIIIHHIIIIIIIIIIIIIIIIIIIIIIIIIIIIIIIIIIIIHIIIHIHHIIIHHIII
@HISEQ:711:H5NNWBCX2:2:1101:2469:11031:ATCTCGTA
TTAAGTTCAGCGGGTATTCCTACCTGATCCGAGGTCAACTTTCAGAAGTGGGGTGTTTTACGGCATGGCCACCGCCGAGCTCCAGGCCGCGAGGTTGTGCTACTACGCGGAGGAGGGCTACAGCGAGACCGCCACTGAATTTCGGGGCCGGCAGCGCCCCCGGAGGGACGCCGCGCCGATCCCCAACGCCAGGCACTGGGGGCCTGAGGGTTGAAATGACGCTCGAACAGGCATGCCCGCCAGAATACTGGCGGGCGCAATGTGCGTTCAAAGATTCGATGATTCACTGAATTCTGCAATTCACATTACTTATCGCATTTC
+
HHIIIHIIHIIH<DCHHIIIHIHHIIIIHHHIID@EHIFHIIHHH?EHHIGHIEHEHHIIIHHIHHIFHIHIIIIIIGIIGIHHIIIHIIHHHHHIIIIIGIIIGIIIIIFHIEHHIIH?GHHHIHIDHIIIIIHHHHHHHIIICDHIHHIIIHHHGHHHIIIIIHHHHIIHHHIIIIIIIIGIIHHHIHEHHIHIIHHAGHHHIIHGHHHGIHEHHIIIIIIIHEEIIIHHIIIIIHHIGIIIIIIIHHECEGGIHHHGC<FIIIIIHHIIIIIHHIIHFHHHHHIIIHGEEIIIIIHHCHHHGIHIIIHHHIHHHIIII
@HISEQ:711:H5NNWBCX2:2:1101:3580:11224:ATCTCGTA
TTAAGTTCAGCGGGTGTTCTTGCCTGAGCTCAGGTCGAGGATATGTGGGTTATGAGGCACATCAATCCTTGTTTAAGGGATCAACGCGTCTCTCTCCTGGGTTTAGTGAAGCATCACATCGAAGTCCTGTAAGGCCAACAACTAGCAAAGAAAGAGGAAAAGCTTTGCAGCTTCTCGCTCACTGCCGAGTTGCGATCCTCCCTCTAATAGTCTGGTGATCCAAGTCAACTCAATGACTTGGAACAACCAGTTCCACTCTAGGTATATACACAATGGTATAGTTAGAGTGAGATAAACCCGACGCTGAGGCAGACATGCTCTCGGCCGAAGCCTCGAGCGCAATATGCGTTCAAAGATTCGATGGTTCACGGAATTCTGCAATTCACACTACGTATCGCATTTC
+
IHIHIHHIIIHIIHHHIIIIHHHIIIIHGIIHIHIIIIIHIIIIIIIIIHIIHIIHIIIGHIIHGIIHIIIHIHIIIHIHIIHIIHHIIIIIIIIIIIIHIIIIHHIIIIIIIHIIIIIIHIIIIHHIIHIIIIGIIHIGIGHIIGIHIIIIIIIIEHHHHHHIIHI?GFEFHHHHHIIIIIIIC@CHHHHEHHDIHHIHIGIIIHHIIIHIIIIHECFHEIIHHCGIHEHHHHFEFFFCGIIHHHIIIIHEHHHHHIIHHEHIIIIHIHIHIIHIIIIIIIIIGIIIIIIIHIHFIIIIIIIIIHIIIIIIIIIIIIIIIIIIIIIIIHIIHIHHIIHGHHIIIIIIIIIIIIIIIIIIIIIIIIHIIIIIIIIIGIIIIIIIIIIIIIIIIIHIGIHIIII
@HISEQ:711:H5NNWBCX2:2:1101:7363:11027:ATCTCGTA
TTAAGTTCAGCGGGTAGTCCTACCTGATTTGAGATCAGATTCATAAAAGTATTTTTTGTCTCAGTAAAGAGACGGTTGGAAGCAGATAAGCCACTAAATTGCCTGGCCACCGAAGTGTCCTCAGCGAATGACAATTATCACGCTGAGTAAGAACCAAGTTGGTATAATGGATCCAGCTAATATATTTCAGATGAGCCGAGGACTAGAGCACGGCATAAACATCCAAGTCCAAGACTGATTTCAAATAAATGAAAGGTCTTGATAGTTTCATGATACTCAAACAGGCATACCCTGTGAAAAACCAAAGGGTGCAAGGTGCGTTCAAAGATTCGATGATTCACTGAATTCTGCAATTCACATTACTTATCGCATTTC
+
IHHIH@FHHHIHHIIIIIHIIIIIIIIIIIHIIHEHIIFGHHHHIIIIIIHIIIIIIHHHIIIIHIGIIIHHHHHHHIIIGHIIIIIIIIHIIIIIHIIHIIIIGHHIIHIIIIHIIIIIIIIIIIHIIIIIIIIIIIIIIHIHIHEHHHHHIHIGHGEFHHHGHIIHHIIHIIIIIHIIIIIHHIIHHHIIIIIGHHIIHIIIIIHHHHIIHHHHHEHHHIIHEFHHCECEHHIHHHHHEGIIIHIIHIHEEHGIIIIIIHIIHGGHCGGIIIIIIIIHHIHIGIIIHGHHHIHGIHIIIIIIHGEFIIIIIGHHHHIIIHHIGHIIGHIIHIHEHHHHIHHCHGIIHHGIHFIIHEIIHGHIIGIIHIIHHHI
@HISEQ:711:H5NNWBCX2:2:1101:7310:11201:ATCTCGTA
TTAAGTTCAGCGGGTATTCCTACCTGATCCGAGGTCAACTTTCAGAAGTGGGGTGTTTAACGGCATGGCCACCGCCGCGTTCCAACTGCGAGGTTGTGCTACTACGCAGAGGAGGACTACAGCGAGACCGCCACTAGATTTCGGGGCCGGCGGGCTTGACGCCCTGCTGCCGATCCCCAACACCAGGCACTGGGGGCCTGAGGGTTGAAATGACGCTCGAACAGGCATGCCCGCCAGAATACTGGCGGGCGCAATGTGCGTTCAAAGATTCGATGATTCACTGAATTCTGCAATTCACATTACTTATCGCATTTC
+
IIIIGHIIIIIIIIIIIIIIIIIIIIIIHIIIIIIIIIIIGIIIIIHIIIIHIIIIIIIIIIIIHHIHHIIIIHHIIIIIIHHIIIIIIIHIIIIIIIGIHIIIIIIIIIHHIIIIHIIIIIIIHHIIIIIIIIIIIIIIIIIHIIIIIIIIIIIIIIIIIIIIIIHIIIIIIIIIIIIIIIIIIIIHIIIIIIIIIIIIIIIIIIHIIIIIIIIIHIIIGIIIIIIIIIHHHIHIIIHIIIHHHHFIIIIHIIHHHIIIHEGIIIIIIIIIIIIIIHIIIIIIIIHGIHIIIIIIIIIIIIIIIIIIIIIHIII
@HISEQ:711:H5NNWBCX2:2:1101:1345:11348:ATCTCGTA
TTAAGTTCAGCGGGTATTCCTACCTGATCTGAGGTCAACCTTGGTAAAGTTGGGTGTTTTACGGCGTGGTCAGGCCGCTCTCCGCCTGCGAGGGTTTTACTACTACGCAGAGAAGGCTACAGCGAGACCGCCACTAGATTTCGGGGCCGGCCGCCGCGGTGGACGGCCGATCCCCAACGCCGAGCCCAAAGGGGCTCGAGGGTTGAAATGACGCTCAGACAGGCATGCCCGCCAGAATACTAGCGGGCGCAATGTGCGTTCAAAGATTCGATGATTCACTGAATTCTGCAATTCACATTACTTATCGCATTTC
+
IIIIIHIIIIIIIIIIIIIIIIIIIFHHIIIIIIIIIIIIIIIIHHIIIHIIIIHIHIIIIIIHIHIHIHIIHIIIIIIIIIIIIIHHIIIIIHEEIHIIIIIIHIIIIIIIIIHHHIHIIIIIIIIIIIIIHHHIIIHIHIIIIIHIIIIIIIIIIIFHHIHIIIIIIHIIIIIIIIIIIIIIIHIIHIIIHIHIIIHHIIIIIIIHIHHIIHIIHIHHIIIHHIHIIIHIIIIIHIIIIIIIHIIIFHDHHDEGIIIIIIIIIIIIIIIIIIIIHIIIIIHIHIIIIIIIIIIIIIIIIIIIIIGHIHIII
@HISEQ:711:H5NNWBCX2:2:1101:4407:11389:ATCTCGTA
TTAAGTTCAGCGGGTGTTCTTGCCTGAGCTCAGGTCGAAAATGTAAGAATAGGTTTCCTGGTTTGAGGGCATTATACCAAGTACCAAGCCAACACCTAAATATGTAGCAGTGATGCTGCCTACCTAGATGCGGCCCATAGCGGTCCTTGATTAGCCTCTATGCTTCAACTGACCCGGCTATCAATAATCGATTGCCGGGACAGTCAGGTCCATTCCAAACGGTGAGGTTTGGGATGAGGGATACATCGACGCTGAGCCAGACATACTCTCTGCCGAAGCCTTGAGTGCAATATGCGTTCAAAGACTTGATGATTCACGGAATTCTGCAATTCACACTACGTATCGCATTTC
+
IIHHIHHIIIIIIHIIIIIIIIIIIIIIIIIGHIIIIIIIIEHIIIIIIHHIIEHHIHEHHIHHHEHHIIIHIIIIIIIIIIHIIIIIIIIIIIIHIIIIIIIIIIIIIIIIIIHHIIIIIIIIFIIEHGIHCHIIIIIHIIHDHIIIIIIHIIIIIIIGIIIIHHCGHIIIIIHIIIIIHHHIHGHIHIIIIHIHIIIIIHHHHIHIIIIIIIIIG=FIHFFGIFIIIIIHHG0IIGIIIIHEHHIIIIIIIIIHHHHHGEHIIIIIIIIIIHIGHIGHIHGHG1IGIIIIIIIIIIIIIHHHIIGIHECHIIIHIHGIHHIIIIIIIIGIHIHIIHIGIIIIIIHHIII
@HISEQ:711:H5NNWBCX2:2:1101:7534:11477:ATCTCGTA
TTAAGTTCAGCGGGTAACCCTACCTGATCCGAGGTCAATCATAAAAAATTAGGGGTTTTGGCAAGAGACCGCCAGGGCTCTATAGCGAGAAGTATTACTACGCTTAGAGCCTGACGGCGCCGCCACTGATTTTAAGGGCTGCCCTAACGGGCGGGCCCCAACACCAAGCTAGGCTTGAGGGGTGATAATGACGCTCGAACAGGCATGCCCCTCGGAATACCAAGGGGCGCAATGTGCGTTCAAAGATTCGATGATTCACTGAGCTCTGCAATTCACATTACGTATCGCATTTC
+
IIIIIHIIIIIIIIIIIIIIIIIIIHHIIIIIIIIIIIIIIIIIIIIIIIIIIIIIIIIIIIIIIIHHHIIIIIIHIIIIIHHIIIIIIIIIIIIIIIIIIIIIIIIHIIIIIIIIIIIIIHIIIIIIIHIHIIIIIIHIIIHIIIIHHIIIIIHHIIIIIIIIIIHIIIIIIIIIIIIIIIIIIIIIIIIIIHIIIIIIIIIIIIIIHIIHIIIIIIIIIGIIIIIIIIIHECEIIIIIIIIIIIIIIIIIIHIIIHIIIHHIIIHIIIIIIIIIIIIIIIIIIIIIHFIHI
@HISEQ:711:H5NNWBCX2:2:1101:8840:11308:ATCTCGTA
TTAAGTTCAGCGGGTAGCCCTACCTGATTTGAGGCCAGATCATGAATATGTGGGGTTATCAGCCACCCAGAAGGATGAAACGTATTACATCCAAGGTGCTTATACTTTTAAGGCGAGCCTTTGGCAAGGCAACACCCAATACACCACCGCTCAGGCAAAAACCCAAGTGGGGTGAGGTTTCATGACACTCAAACACGCATGCCCTTCGGAATACCAAAGGGCGCAAGGTGCGTTCAAAGATTCGATGATTCACTGAATTCTGCAATTCACATTACTTATCGCATTTC
+
IIIIHHIIHIIIGIIIIIIIIIIIIIHIIIIHIHHHIHIIIIIIIIIHIIIGIGIIHHHDFHHIIHIGHHIIIIIHIIIIIIHIIIIIIIIHIIIIIHIIIIIIIIIIIIIIIIIIIIHHHIHHIIIIIIIIIIIIIHIIIIIIIIHHIIGIIIHIIIIIHIIIIIIIIIIIIIIIHGIIIIHHHIIIIIHIGIICIIIIIIHIIIHIIIIIIIIIGIHHGIIIIIIIIGIIIGIIHHIIHIIIIIIIIIIHHIIIIIIHHGGIIIHIIIIIHIIIHEEIIIIIIHI
@HISEQ:711:H5NNWBCX2:2:1101:12460:11366:ATCTCGTA
TTAAGTTCAGCGGGTGTTCTTGCCTGAGCTCAGGTCGAGGATATGTGGGTTATGAGGCACATCAATCCTTGTTTAAGGGATCAACGCGTCTCTCTCCTGGGTTTAGTGAAGCATCACATCGAAGTCCTGTAAGGCCAACAACTAGCAAAGAAAGAGGAAAAGCTTTGCAGCTTCTCGCTCACTGCCCAGTTGCGACCCTCCCCTGAATAGGCTGGTGATCCAAGTCAACTCAATGACTTGGAACAACCAGTTCCACTCTAGGTATATACACAATGGTATAGTTAGAGTGAGATAAACCCGACGCTGAGGCAGACATGCTCTCGGCCGAAGCCTCGAGCGCAATATGCGTTCAAAGATTCGATGGTTCACGGAATTCTGCAATTCACACTACGTATCGCATTTC
+
HIIIIGGGHHHCHH<FHHHIHIIIIIIGIHIIIIHIIHHHIHIFHIHCHIHHIIIIHIHIIFHHGHHFHIIHHIIIIGIIIGHHGHHIHHHHGHIIIHEHIIHIIIIIHHIHIIIIFHHHHHHEGHHHHCHHIEEHHIHHHHIIEFHEHIIIIIIHIIIHHHH?G/DFG@HHHEHHEHIIHIIGCAGHHHHIGIGIIIIICHDHHCHIIHEHFHDH6.6.?GCGHF?HHH@HECCHIIHHGHEG.GCEGEG?E:..FHIIIHCHHCHGCEHHFHHIIIIHEGHHHHHGHHIIHED/CIIIIIIH?EEHIHHHH?HIFDH?DHHIIHHGHD<=HIIHDC<1HHIHDIIHHEHFHEH?G?HG?HEHIIIIHHHEIHEFCHG@GHHE@HIIHEGIIIHCHFFEHHI
@HISEQ:711:H5NNWBCX2:2:1101:1252:11720:ATCTCGTA
TTAAGTTCAGCGGGTATTCCTACCTGATCTGAGGTCAACCTTGGTAAAGTTGGGTGTTTTACGGCGTGGTCAGGCCGCTCTCCGCCTGCGAGGGTTTTACTACTACGCAGAGAAGGCTACAGCGAGACCGCCACTAGATTTCGGGGCCGGCCGCCGCGGTGGACGGCCGATCCCCAACGCCGAGCCCAAAGGGGCTCGAGGGTTGAAATGACGCTCAGACAGGCATGCCCGCCAGAATACTAGCGGGCGCAATGTGCGTTCAAAGATTCGATGATTCACTGAATTCTGCAATTCACATTACTTATCGCATTTC
+
IHHHIFHIIHHHHIHHHIIIIIIIFECHHHHHHHIIIHIIFHHIIHHIIEHHIIIIIHHIIHIIIDHEHHGHIEGHHHIIHIIGIIHHHHIIGG@FHCHHHHHIHIIHHIIHHFHIIHHIIHHHHHHHHGHHIIIHFHIIIIHDIIHIHHIHHIHIHIHHHIHIHHHHHHIIIIIGIIIIHCIIIHIIHGHIIIIIHIIIIIIIIHHIHHFHIHHIIIIIIIHHIIHHHIIIIIHIIIIIIIIIIIIIIIIIIHHIIIIIIIIIIHHIIIIIIIIIIIIIIIHIIIIHHHIIIHIHFIIIIHIIIIIIHIIII
@HISEQ:711:H5NNWBCX2:2:1101:2638:11625:ATCTCGTA
TTAAGTTCAGCGGGTATCCCTACCTGATCCGAGGTCAACCTTAAGAAAGTATGGGGGTTTTGGCAAGTGGACCACCCGGACCTCCAGAGCGAGAAGTATTACTACGCTTGAAGCCAGATGGCACCGCCACTGATTTTAAGGCGCACCAGTACGATGGCACCCAATACCAAGCTGGGCTTGAGGGTTGAAATGACGCTCGAACAGGCATGCCCAGCGGAATACCACTGGGCGCAATGTGCGTTCAAAGATTCGATGATTCACTGAATTCTGCAATTCACATTACTTATCGCATTTC
+
IIIIIIIIIIIHIIIIIIIIIIIIHIHIIHIIHIHFHIHHHHIIIIIIIIHIHIHHIHIIIGEGEHHGHIGHIIIIIHCHHHHHIIIHIIIIIIIIIIIIIIIHIIIIIIIIIIIIIIIIIIIIIIIHIIIIIIIIIIIIIIIIIIIIIIIIGIHHIIIIIIIHIIIIIIGHIIIIIIHIIHHHGHIIIIIIIIIIGHIIIIIIIIIIIIHHIIIIHIHGIIIIHHCHIIIHHIHIIIIIIGIIIIGIGIIIHGHEGIIIHIIIIIIIIHHIIGIIIIIGIIHIIIIIIIIIIHI
@HISEQ:711:H5NNWBCX2:2:1101:8707:11524:ATCTCGTA
TTAAGTTCAGCGGGTATCCCTACCTGATCCGAGGTCAACCTTGTGAAAGATTTAACGGCCGCGACCGCCCGCGCTCCGAAGCGATTAATGAAATCACAACGCTTAGAGACGGACAGCTCAGCCGGAGACTTTGAGGCGCGCGGAACACCGCGGCGCCCAATACCAAGCGAGGCTTGAGTGGTGAAATGACGCTCGAACAGGCATGCCCCTCGGAATACCAAGGGGCGCAATGTGCGTTCAAAGATTCGATGATTCACTGAATTCTGCAATTCACACTACTTATCGCATTTC
+
HHIIHGHHHHGDFHIIHGHIIGHHIIHHHGHHH<GFHIHIHGHIIIIIIHIIIHFHHGIIIIGHGHIEHHIIHIIIIIIIHIIHIIIIGIIHHIIHEHHIIIIIIIIIIIIHIIIHIIIGIIGIIIIIIHHHIIIIIIHIHHIIIIHIIHIIHHHIIIIIIHHHHHIIIHEHIIIIIIIIIIIIIIIIIIHHHIIIIIIHGIHHHIIIHIHHHHHIIHHIHHFDHIIIIIHIHIHHIIIHHHIIIIHGHIHHFIHHIHIIIGIIHFIIIIIIIIIHIHIIIIHHIIIHIII
@HISEQ:711:H5NNWBCX2:2:1101:12010:11619:ATCTCGTA
TTAAGTTCAGCGGGTATCCCTACCTGATCCGAGGTCAACCTTAAGAAAGTATGGGGGTTTTGGCAAGTGGACCACCCGGACCTCCAGAGCGAGAAGTATTACTACGCTTGAAGCCAGATGGCACCGCCACTGATTTTAAGGCGCACCAGTACGATGGCACCCAATACCAAGCTGGGCTTGAGGGTTGAAATGACGCTCGAACAGGCATGCCCAGCGGAATACCACTGGGCGCAATGTGCGTTCAAAGATTCGATGATTCACTGAATTCTGCAATTCACATTACTTATCGCATTTC
+
IIIIIHIIIIIIIIIIIIIIIIIIIIIIIIIIIIIIIIIIHIIIIIIIIHHHHIIIIIIIIIIIIIIFHIIIHIIIIIIIIIIIIIIIIIIIIHIIIIIIIIIIIIIIIIIIIIIIIIIIIIIIIIIIIIIIIIIIIIIIIIIIIIIIIIIIIIIIIIIIIIIIHIIIIIIHIIIIIIIIIIHIIIIIIIIIIIIIIIIIIIIIIIIIIIIHIHIIIHIIIIIIIHEIIIHHHHHHHIHIIIIIIHIIIIIIIIIIIIIHHIIIIIIIIIIIHIIIIIIIIIIIIIIIIIIIIII
@HISEQ:711:H5NNWBCX2:2:1101:17449:11596:ATCTCGTA
TTAAGTTCAGCGGGTATCCCTACCTGATCCGAGGTCAACCTTAAGAAAGTATGGGGGTTTTGGCAAGTGGACCACCCGGACCTCCAGAGCGAGAAGTATTACTACGCTTGAAGCCAGATGGCACCGCCACTGATTTTAAGGCGCACCAGTACGATGGCACCCAATACCAAGCTGGGCTTGAGGGTTGAAATGACGCTCGAACAGGCATGCCCAGCGGAATACCACTGGGCGCAATGTGCGTTCAAAGATTCGATGATTCACTGAATTCTGCAATTCACATTACTTATCGCATTTC
+
HECGCHIIGHHHHH?HHHHHGHHFHIHHHHEDHGHH?FHIH<CGFCHGHCHHHGHHGHIHEFDEHHCDCFHHHFHHGHEEHEGIHIIHHHHHEIIHHFHFHIHIGHDHHHIIIHHHEECHGIHIHIHHHHHHIHIHHHIHHDGIHIIGHIIIIIIIIIIGIIIIHIIIIIIIIIHIIIIIIHGIIHIIIIIIIIIIIIIIIIIIIIIIIIIIIIIIIIIIIHIIIHHIHIHHIHHIIIIIIIIIIIIIIIIIIIIIIIIIIIIIIIIIIIIIIIIIIIIIIIIIIIIIIIIIIHI
@HISEQ:711:H5NNWBCX2:2:1101:18071:11635:ATCTCGTA
TTAAGTTCAGCGGGTATCCCTACCTGATCCGAGGTCAACCTTAGAAATGGGGTTGTTTTACGGCGTAGCCTCCCGAACACCCTTTAGCGAATAGTTTCCACAACGCTTAGGGGACAGAAGACCCAGCCGGTCGATTTGAGGCACGCGGCGGACCGCGTTGCCCAATACCAAGCGAGGCTTGAGTGGTGAAATGACGCTCGAACAGGCATGCCCCCCGGAATACCAGGGGGCGCAATGTGCGTTCAAAGATTCGATGATTCACTGAATTCTGCAATTCACATTACTTATCGCATTTC
+
IHGIIHHIIHIIIIHIIIIIIIGIIIHHHIIIIIIIIIIIGIIIIHIIIIIHIIIIIIIIIIIHIIIHHIIIIIIIIIIIIIIIHHHIIIIIIIIIIIIIHHHIIIHIHIIIIIHIIIHIIIIIIIIIIIIHIIIIIIIIIIIIIIIIIIIIHIIIIIIIIIIIIIIIIIIIIIIIIIIIIIIIIIIIIIIIIIIIIHGIIIIIIIIIIIIIIIIIIHIHHHFIIIIHIIIHHIIIIIIIIIIHIHIIIIIHIIIIIIIIIIIIIIIIIIIIIIIIIIIIIIIIIIIIIIIIHIII
@HISEQ:711:H5NNWBCX2:2:1101:19038:11747:ATCTCGTA
TTAAGTTCAGCGGGTATCCCTACCTGATCCGAGGTCAATCATTAAAAATATGGGGGGTTTTGGCAGGACACCACCAGACATCTATAGCGAGGAGTATTACTACGCTTAGAGCCAGATGGCACCGCCACTGCTTTTAAGGGCTGCCCTGTGACGGGCAGGCCCCAACACCAAGCTGAGCTTGAGGGGTGATAATGACGCTCGAACAGGCATGCCCCCCGGAATACCAAGGGGCGCAATGTGCGTTCAAAGATTCGATGATTCACTGAATTCTGCAATTCACATTACTTATCGCATTTC
+
1F1C@1DEE<DCCHEHCHHHF1GHCG@@HHH@//0<DFC<<GEHIIIIEH11110<EDHEE1<@?CHG@FHHE?GHDEHEHEHEC4@@GCHFEHGCEHHD@EDEEGHGFGHFHHHIHEHHIIHIIIHIGGIIHHCEHHHIIIHHHHHHDHIIIHHHHDHHHEHHHGFHHIGIHIIIIIIHIIIIIIIIIIIHHHDIHHHIIIIIIIHIIIIHIIIIIHHIIHIIIIHHFHIHHHIIHHHHIIIIHIIIIIIIIIIIIHIIHGIIIIIIIIIIIIIIIIIIIIIIIIIIIIIIIIIII
@HISEQ:711:H5NNWBCX2:2:1101:19487:11644:ATCTCGTA
TTAAGTTCAGCGGGTAATCCTGCCTGATTTGAGGTCTAATCTTAAAAAGTTAATTTAATGACTAGAGGGTTTGGAAGCTCTTCGTTATTTCTTATCTCGGCCACCTCCCGTTAGGAAAGTGTCCTCAGCGAATAGTCTATTACGCCAAGTCAATCCGATTACGAAAATTGAAATGCTAATGTCTTACGAGCCAGCTAACTTAATAGCAAAGGGCTCAGAATCCAAGCACCGACACCTAATCACAAGGAAAAGGGCGGGTTGAAGAGTTCATGACACTCAAACAGACATGCTCTCCGGAATACCAGAGAGCGCAAGGTGCGTTCAAAGATTCGATGATTCACTGAATTCTGCAATTCACATTACTTATCACATTTC
+
IIGIIIHHIIHIIGIIIIIIIIIIIIHHHIIIIIIIHHIIIIIIIIGIGIIHIIIIIIIIIIIIHIIHIIIIIIIIIIIIIIIIIIIIIIIIIIIIIIIHIGIIIIIIIIIHHIHIIIIIIIIIIIIIIIIIIHHIIIIHIIIIIIIHIIIHHIIIICHHIIIIIIHIIIIIIIHHIIGIIIIIIIHHIHIIIIHIIIIIIIHHIIHIIHHICHHHHHHHFGIIIIHIIIIIIHFHIHEGIIIIIIIIHIHHIIIIIIIHIIHIIHIHGIGHHHGGFHHHHIIIIIHIGIIIIIIIIIIIIIIIIIHIHGIIIIIIIIGIIIIIIIIIGIIIHIHIIIIIIIIIIIIIIIIIHHHIIIIIIIIIIIIHGHHIIHH
@HISEQ:711:H5NNWBCX2:2:1101:1649:11979:ATCTCGTA
TTAAGTTCAGCGGGTAGTCCTACCTGATTTGAGATCAGATTCATAAAAGTATTTTTTGTCTCAGTAAAGAGACGGTTGGAAGCAGATAAGCCACTAAATTGCCTGGCCACCGAAGTGTCCTCAGCGAATGACAATTATCACGCTGAGTAAGAACCAAGTTGGTATAATGGATCCAGCTAATATATTTCAGATGAGCCGAGGACTAGAGCACGGCATAAACATCCAAGTCCAAGACTGATTTCAAATAAATGAAAGGTCTTGATAGTTTCATGATACTCAAACAGGCATACCCTGTGGAAAACCAAAGGGTGCAAGGTGCGTTCAAAGATTCGATGATTCACTGAATTCTGCAATTCACATTACTTATCGCATTTC
+
IIIIIIIGIIIIIHHHIHGHHIHIIIHIIIHHECGGHHHHIIIIHIHIHHHHIGHHHIHHHHIIIHHHFCHFHHHHIHGHHCGEHHHIHHFEHIIIIIIIIGHIIIIHIIIIDHDHFHFHHGHIGIGHIIIIIHHHH0<FHHGDGHEGHEHEHIIIFFFCEIIIIHIIIHHIIHHIHIHHHHIIEHHHIIHGIGIIHHHHHIIGHIHIIIHIIIIHHHHFCGIIIHECCIIHGIIIHGFHIIHHHHHECEG@D1@HEHCEEIG?IIHHIIHHHFFHHHHFFHHHHIHHHGGHFIHGIIIIIIIHFFEFHHCHHFHIHEEHIHHEHIGIIIIIIIIHIIHGIIIIIFGIIGIIGHGHHHGHGGHHHHHHIIHHGII
@HISEQ:711:H5NNWBCX2:2:1101:4601:11976:ATCTCGTA
TTAAACTCGGCGGGTAGTCTTCCCTGATCAGAGGTCTGCTGCGTGACGTGGGGCCCGCCGCCCTTGGGGGGGGGGCCCACCTGCTTTTCCTCGGGAACCGGGGCCAATCGCCGACGCACACTTGTCCGAGTCCCATTGGTGGGTCACCTCATCGCGCGCGGCTGATGCCCCATTGATTCGCGTCGGTTTTTTTTTCAGCCAACCCAGGCGGGCCGTGGTGGGGCCCGCCTCGGATGGCCAGTTCCACTCGAGCCACTTTCTGTTTGAGTGGAGCGGTGGGTGTCGCGGTGACGCTCTGACAGGGATGCCCTCGGTCGAGCCTCGGGCGCAAGTTGCGTTCAAAGACTCGATGATTCGCGGAATTCTGCAATTCACACTAGGTATCGCATTTC
+
HIIIIIIIIIIIIIIHHIIIIIIIIIIIIIIIIIHIIIHIHIHIIIIIIIIIIIIHIIIIIIIIIIHEHHIIIGIIIICHHEHHIIIIIHHHHIIIIIIIIIHGHIIHHHHHH/ECHDHCHHEHIIGCD<DGHFHHHCEDEHHEHIIIEHFEHGE:D:ECEHIIIIH?GHIEHHFHHGIEE?---8?=EGHHIHGEH?GHIFHEHAD@HDHI<CH?EHHHD<DE5,DC,A@HEECG5GF-B-EB5-DHHHGIHHEACHIIIIHEHHEHGIHEIIIIIIIIIIIHIIIIHIHIIIHEGIHGIGIIGIIHGIIHEDIHHHDCC/ECIIHIIIIHHDIIIHGIIIIHIIGIIIIHHIHIIIIIHHHIIIIHHIHIGIIIHHHGIIHHIHHIHHII
@HISEQ:711:H5NNWBCX2:2:1101:17791:11959:ATCTCGTA
TTAAGTTCAGCGGGTAATCCTGCCTGATCTGAGGTCTAAATTAAAGTTGACTACAATAGTTGGAAGCTTCTACTGGTTCTAGTACGGCCACCAATAAAGGTGTCCTCAGCGAATAGTCTATTACACTGAGTCAATCCGAATTCGAATTAGAGATGCTAATGTATTACGAACGAGCTAGTCAGACTAGCAACGCTCAAAATCCAAACACCAACGCAGTCTACTAGAAACTGGTGGGTTGAAGAGTTCATGACACTCAAACAGGCATGCTCCCCGGAATACCAGGGAGCGCAAGGTGCGTTCAAAGATTCGATGATTCACTGAATTCTGCAATTCACATTACTTATCACATTTC
+
HHIIIIIIIIHIIIIIIIIIIIIIIIIIIIIIIIHIIGIIIIIIIIIIIIGHHGHIIIIIIIIIIIIHIIIIIIIIIIIIHIIIIHHHHGIIIFHIHHIHIIIIIIIIIIIIHHHHHIIIIIIIHIIIGIHIIIHIIIIHIIIHHHIIIGIHIHIIIIIIIIIIIIIIIHIHIIIIIIIIIIIIIIIIIIIIIIIIIIHIIHIIHHHHHIHIIIIIHHEIHEHIIIIIIIIIIIIIIIIIIIIIIIIIIIHHIIIIIIIIHIIIIIIHIIIIIIIIIIIIIIIIIIIIIIIIIIHIHIIIIIIIHIIIIIIIIIIIIIIIIIIIIHIIIIIIIIIHIIIIIIIIIIIIIIII
@HISEQ:711:H5NNWBCX2:2:1101:20950:11848:ATCTCGTA
TTAAGTTCAGCGGGTATCCCTACCTGATCCGAGGTCAATCATGAAAAAATTTGGGGTTCTGGCAGGACACCACCGGGACTCTGTCGCGAGGAGTATTACTACGCGTAGAGCCAGATGGCACCGCCACTGCTTTTAAGGGCTGCCCTGTGACGGGCAGGCCCCAACACCAAGCTGAGCTTGAGGGGTGATAATGACGCTCGAACAGGCATGCCCCCCGGAATACCAAGGGGCGCAATGTGCGTTCAAAGATTCGATGATTCACTGAATTCTGCAATTCACATTACTTATCGCATTTC
+
IIIIIIIIIIIIIIIIIIIIIIIIIIIIIIIIIIHHIIIIIIIIIIIIIIIIIIIIIIIIIGHIIHIDFHIIIIIHHIIIIHIIIIIIIIIIIHHIIIIIIIIIIIHIIIIIIIHIIIIIIIIIIHHHIHHGHIIIIIIIHIIIHEHIIIHHIIIHIHCHHHHHIIIIHIHIHIIIHHHIIIIIIIIIGIHHIIIIIIIIHIIIIIIHHHHHIIIIIIIIIIGHHHFCIIIIGHIHIHIGIIHFIIIIHIIIIIIHIIIIIIIIIIIHHIIIIIIIIIIHIIIIIIHIIIIIIIII
@HISEQ:711:H5NNWBCX2:2:1101:3442:12163:ATCTCGTA
TTAAGTTCAGCGGGTATCCCTACCTGATCCGAGGTCAAAAGTGAAAAAAGGCTTCATGGATGCCACGATTCAAGGACTAAGACGCAAAATGTGCTGCGCTTACTACCAAAAACACTGGCTGCCAATGACTTTAAGGCGAGTCTAATACAAGACAAGACGCCCAACACCAAGCAAAGCTTGAGGGTACAAATGACGCTCGTACAGGCATGCCCCATGGAATACCAAGGGGCGCAATGTGCGTTCAAAGATTCGATGATTCACTGAATTCTGCAATTCACACTACTTATCGCATTTC
+
IHIEHIGHHIIIIIIIHHIIIIIIIHHIIIIHHIHHHIIHIIHIHIIIIIHIIIHHHHIIIIIIGIHHIIIIGIIIIHHIIIIHIHIIIIIIEGHIIHIIIIHHIIIIIIIIHIIIHIIIHIHIHHHIIIIIHHIIHIIIHHHIIIIIIIIIIIHIIHIHHIIIIIIIFHHHIIIIHHHIIIHHHIHIHHIHHIIHHIHHIIIIIIHIIIIIIIIIHHHHHHHFDHEECHGHIHEDCHHHHFHIIIGHGHGFHHHIHIIHHHHIIHGHHEIHHHGHIHIHHHG@CHEHHHHCGHH
@HISEQ:711:H5NNWBCX2:2:1101:3384:12208:ATCTCGTA
TTAAGTTCAGCGGGTATCCCTACCTGATCCGAGGTCAACCATAGAAAAATTGGGGGTTGATGGCAAGCATCCACCAGGACTCCATAGCGAGAAGAATTACTACGCTTAGAGCCAGATGGGCGCCGCCACTGATTTTAAGGGCTGCCAGTGCAGCAGGCCCCAACACCAAGCTGAGCTTGAGGGGTTATAATGACGCTCGAACAGGCATGCCCCTCGGAATACCAAGGGGCGCAATGTGCGTTCAAAGATTCGATGATTCACTGAATTCTGCAATTCACATTACTTATCGCATTTC
+
IIIIIIHIIIIIIIHIIHIIIIIIIIIIIIIIHIIIIIIIIIIHIIIIIIIIIIIIIIIIIIIIIIIFHIIIIIIIGHIIIIIIIIGIIIIIIIIIIIIIIIIIIIIIIIIIIIIIIIGIIIIIIIIIIIIIIIIIIIHEHIIIIIIIIIIIIIIIIIIIIIIIIHIIIIIIIIIIIIHIIIHHHEIIIIIHIIIIIIIIIIIHHIIIIHIHIIIIIIIIIIIGIIHGIIHIHIHIIIIIIIHIIIIHIHEIIIIIIIIHIIIIIIIIIHIIIIIIIIIIHHIIIIIIHIIIIII
@HISEQ:711:H5NNWBCX2:2:1101:5070:12121:ATCTCGTA
TTAAGTTCAGCGGGTAATCCTGCCTGATCTGAGGTCTAATCTAAAGTTGACTAAAGTAGTTGGAAGCTTCTACTGAGATCTCATTCGGCCACACTACGAGAGCGTGTCCTCAGCGAATAGTCTATTACACTGAGTCAATCCGAGTTCGAATTAGAGATGCTAATGTATTACGAACGAGCTGCATCCGAAGACGAGCAACGCTCAAAATCCAAACACCAATCAGTCTACAAGAAACTGGTGGGTTGAAGAGTTCATGACACTCAAACAGACATGCTCCGCGGAATACCACGGAGCGCAAGGTGCGTTCAAAGATTCGATGATTCACTGAATTCTGCAATTCACATTACTTATCACATTTC
+
IHIHIIIIIIIHIGHIEFHIICHHFHHIIHIIIIHHIIIHIIHIHIHIHGHIII?FHCGGHIIIIIIHIHIIIHGFHHIIIIIIFIFHHHDEHIIGGHIIIHHHHIIIIIIIHHHHHIIHGHIIHIIICHHIHIHIHIHIIIIIHHHHIHEHHHIHHEHHIIHHHHHHHIIIGHIGHHIIHHHHHGHEHHHHHIIIIIIHH@GHIIIIHHIGGHIIFHEHGCEFHHEIHEHHFFHHIHHHHHHHGHIIGIFHGHHECCHHEIGIHHHFEGHIIDHDIIHHIHHHHHGIHHHHHHHGHHIIIIIIHGIIIIHIHHHHEGHDCG?HIIIHIHIHHGCIHIIHIIIIIIHEGCC?EHHHIII
@HISEQ:711:H5NNWBCX2:2:1101:6983:12150:ATCTCGTA
TTAAGTTCAGCGGGTATTCCTACCTGATCCGAGGTCAACATTCAGAAGTTGGGGTTTTACGGCGTGGCCGCGACGATTACCAGTAACGAGGTGTATGATTACTACGCTATGGAAGCTCGACGTGACCGCCAATCGATTTGGGGAACGCGGGTTACCGCGAGTCCCAACACCAAGCAGAGCTTGAGGGTTGAAATGACGCTCGAACAGGCATGCCCGCCAGAATACTGGCGGGCGCAATGTGCGTTCAAAGATTCGATGATTCACTGAATTCTGCAATTCACATTACTTATCGCATTTT
+
H1D@F<<C@EH<CCCCGGHIIHHICHHHIIC0EDH@EEHHHE@EHF1D<D11<?/<E?FHD=FCECC<C?E//CCDHCHF?GHECGCG@EC?FEEHHHH@HHH@FF<@DGHHCGHHDHEB<EHHC>=?DHGDGHIIDEHCGHHHGGD/DCDECHHC:ED??:D8;FHDBEGHHHIHEGEHFFEHHHHGHG?HFGEHGDA?CIHGEIHHEFEECFEC@EEIHHHHHECHCDEEG@CHGDCHIHHF?@CD1HCHHGD<<?HGHHH@CECFCHHHHFH?CGFEHHHGF<CCCDHIHEEIHH
@HISEQ:711:H5NNWBCX2:2:1101:11909:12006:ATCTCGTA
TTAAGTTCAGCGGGTAGTCCTACCTGATTTGAGATCAGATCATAAAAATAAATTGTCCAAGCTAATGGACTATTAGAAGCGGCTCATCCTCAAGCCTGGCCACCTTTTTTACGGGTGTCCTCAGCGAGTGATACTTATCACGCCGAGTGGAACCAAGTTCAGAGAGATCCAGCTAATGTATTTAAGAGGAGCAGACGTGAATCTGCAAGCCCCCAAGTCCAAAGCAGAGCCGATTGAATTAACAAAAGACTGGCTTTGAGAATTTCATGATACTCAAACAGGCATGCTCCGAGGAATACCAAGGAGCGCAAGGTGCGTTCAAAGATTCGATGATTCACTGAATTCTGCAATTCACATTACTTATCGCATTTC
+
IIIIIIIIIIIIIIIIIIIIIIIIIIIIHIIIHIHIIIIIIIIIIIIIIIIIHHIIIIIIIIIIIIIHIIIIIIIIIIIIIIIIIIIIIIIIIIIIIHIIIIIIIIIIIIIIIIHHIIHIIIIGIHIIHIIHIIHIIIIHIGIIIIIIIIIIIIIIIIIIIIIGIIIIIIIHIIIIHIIHIIIHIIIHIIIIIIIIHIIIIIIIIIICHHIHHHHHIHEIIIIHIIHHE=HHIIIIIHHEHIIIIIIIIIGIHIIIHIIIIIHFIIIIIIIIIIIHHFIIIIIIIIGIIIIIIIIIIIGIIHIHIIIIHIHIIIIIIIIIIIIHIIIIIIIHIIIIIIIIIIIIIIIHIIIIIIIIIHIIIIHIIIIIHIII
@HISEQ:711:H5NNWBCX2:2:1101:14567:12003:ATCTCGTA
TTAAGTTCAGCGGGTATTCCTACCTGATCCGAGGTCAACCTTAGAAATTGGTTAAAAAAGACCGGGTCAAAAGGTTTTACTAAAATGCGTGCTAGTGAAAGCTCGTTGCATCTAGGGTCCAATTGACGCCGTCATTATCTTTGGGGCCTGTCTTTTACCGACAAGAGGTCCAACAGCAAGCCGGGCTTGATTAGTGATAATGACGCTCGAACAGGCATGCCCTTCAGAATACTAAAGGGCGCAATGTGCGTTCAAAGATTCGATGACTCACTGAATTCTGCAATTCGCATTACTTATCGCATTTC
+
IIIIIHIHIGIIIIIGIIIIIIIIIIHIIIIHHIHIIIHGIIIIHGIIIHIIIIHHIIIHIHIHHIGCGHIIEHGHIHHHGIIIIHHGIIIIIHFHIIIIIIIHIIHHIHHHHEHIIHIIIIIIHIIIIIIGIHHIHIIHIIIHHIIIIIIIIIIIIIIIIIIIIIIIHHIIHHIHIIIIIIIHGIHIIIIIIIIHHIIIIIIIIIIHHIIIIHHIIIIIIIIIHIIIIIIIHHCHDHIHIHGIHEEIHIIIHIIIIHIIIIHIHHIGIIIIIIIIIIIIIIIIIIIIIIIIIHHIIHHHIHIII
@HISEQ:711:H5NNWBCX2:2:1101:14547:12076:ATCTCGTA
TTAAGTTCAGCGGGTAGTCCTACCTGATTTGAGATCAGATCGTAAAGTGTGTTGTCCCGAAAGACGGTTGGAAGCGGCTCATCCGTGGTCCTGGCCACCTTTTTTACGGGTGTCCTCAGCGAGTGATACTTATCACGCCGAGTGGAACCAAGTCTACCGAGATCCAGCTAATGATTTTAAGAGGAGCAGACGTGAATCTGCAAACCCCCAAGTCCAAAGCGGCACCAGCTGAATTAACAAAAGATGTGCTTTGAAGATTTCATGATACTCAAACAGGCATGCTCCGAGGAATACCAAGGAGCGCAAGGTGCGTTCAAAGATTCGATGATTCACTGAATTCTGCAATTCACATTACTTATCGCATTTC
+
<CGH1<C?FHIHGIFHEHIHFHHH@G@C11<CHFDGEHF@1DDC1DEDCGEFEFHIIHHHCDHI?<CCDC/DGHIHHHIIHFHE<CEHFFHHCHI@EFG?1<DHHHHIHIGHC?FGHEEGHHH/DF@0G?GHHICH=G@HDHHICFDDHCHG:D?EFHGHHHCHEEHHBGHEIHHEHHHEGHFFG?HHGGHEGH@HHBEGHHHHHEHGCEFHHHEEC<<,GCHHF/GEG</CGGFHIHHCC@HGFF?H?EG?HD1CEHCG?HHHCHG@?FHCCHHHHC?FC//DHHF?@HHCCHHCHHDHCECCEGCCHGCGCD1HG@C@@?1HHCHG@?IHCC@EFHF<1?HFDGFHHHCEHG@=HHHHHEGCH<H
@HISEQ:711:H5NNWBCX2:2:1101:17969:12225:ATCTCGTA
TTAAGTTCAGCGGGTATCCCTACCTGATCCGAGGTCAACCTGATAAAAATTGGGGGTTGTTGGCAAGTCACCACCGAGACTCTATAGCGAGAGAAATTACTACGCTCAGAGCTCAATAGCACCGCCACTGCGTTTAGAGGCTGCGAAACCGCAGGCCCCAAGACCAAGCCGAAGCTTGATGGGTTGAAATGACGCTCGAACAGGCATGCCCCGCGGAATACCACGGGGCGCAATGTGCGTTCAAAGATTCGATGATTCACTGAATTCTGCAATTCACATTACTTATCGCATTTC
+
IHHHHFHIEHIIIIIHIIHIIIIIIIGIIGHHHIIHIHHIIHIHIIEHIIIIHIIIHHIIIIIIIIIHIHIHHFHHIIIIHHIIIHFHHIIIIHIIIIIIIIIIIHIHHHHHHHHGIHHIIHIIIIIIIIHIHIHHHHHIIIIIIIIIHIIIIIIIIHIIIIHHHHIIIIIGHIIHIHIIIHIIIHIIIIIIIHIIIIIIIHHIIIIIIIIIIIGIIIGHIHHIIIIGIHIIIHCHIIHHHIIIIIHGHIIGGIHIIHHIHIHIGIIIHGEIHIHHGIIIIHHIIIIGIIGHII
@HISEQ:711:H5NNWBCX2:2:1101:1520:12283:ATCTCGTA
TTAAGTTCAGCGGGTATCCCTACCTGATCCGAGGTCAACCTTGTGAAAGATTTAACGGCCGCGACCGCCCGCGCTCCGAAGCGATTAATGAAATCACAACGCTTAGAGACGGACAGCTCAGCCGGAGACTTTGAGGCGCGCGGAACACCGCGGCGCCCAATACCAAGCGAGGCTTGAGTGGTGAAATGACGCTCGAACAGGCATGCCCCTCGGAATACCAAGGGGCGCAATGTGCGTTCAAAGATTCGATGATTCACTGAATTCTGCAATTCACATTACTTATCGCATTTC
+
HIHHIHHGHFHHHHHHIIIIIIIIHFHHIIIIIIIHIIIIGGHHHIIIIGIIIHHHECEHEHHHHHC<FHEHIIIIIIIHHHIIHIIIHIIIIHIIHHHHFHIIIHHIIIIIIHHHHHIHIIHHEIIHHHHHHHHIGIIIIIIIHHIIIHHHHEHIIIIIHEIIHEIHHIIHHHFIHIIIHHHIIIIIIIIIIHIIIIIIIIIIHHIIIIIIIIIHIIHGIHHIHHHIIIIHHIHHEGIIHHHHIHEFIHEHIHHGHIHHIIIHIHHHIIIHIIIIIIIIIIIIIIIIIII
@HISEQ:711:H5NNWBCX2:2:1101:3295:12280:ATCTCGTA
TTAAGTTCAGCGGGTATCCCTACCTGATCCGAGGTCAACCTTAAGAAAGTATGGGGGTTTTGGCAAGTGGACCACCCGGACCTCCAGAGCGAGAAGTATTACTACGCTTGAAGCCAGATGGCACCGCCACTGATTTTAAGGCGCACCAGTACGATGGCACCCAATACCAAGCTGGGCTTGAGGGTTGAAATGACGCTCGAACAGGCATGCCCAGCGGAATACCACTGGGCGCAATGTGCGTTCAAAGATTCGATGATTCACTGAATTCTGCAATTCACATTACTTATCGCATTTC
+
IIIIHHIHGHGIHIIIIHIHIIIIIIHGHHHIIIIIIIIIIIIGHGHHHHHHGHHIIIHIIGHIIIIGHGHIIIIIHIIIIIIIHIIIHHHGIIIIIIIIIIIIIIIIIIHIIIIHIGIIIHIIIIIIHIIIIIIIIIIIIIIHIIIIIIIIIHIIHIIHIIIHHIIHHIIIHIIIIIIIHIIIHGHGIIHIIHHHIIIIIIIHHHHIIIIHIHIIIHHGHHIHHHEHIHGHIIHDHHHHHHIHFHIIIIIIIIIIIIHHHIIIHCHHF?HIHHHFHFIHHHIDHHEHHIHGIII
@HISEQ:711:H5NNWBCX2:2:1101:4768:12333:ATCTCGTA
TTAAGTTCAGCGGGTATCCCTACCTGATCCGAGGTCAACCTTAAGAAAGTATGGGGGTTTTGGCAAGTGGACCACCCGGACCTCCAGAGCGAGAAGTATTACTACGCTTGAAGCCAGATGGCACCGCCACTGATTTTAAGGCGCACCAGTACGATGGCACCCAATACCAAGCTGGGCTTGAGGGTTGAAATGACGCTCGAACAGGCATGCCCAGCGGAATACCACTGGGCGCAATGTGCGTTCAAAGATTCGATGATTCACTGAATTCTGCAATTCACATTACTTATCGCATTTC
+
IIIIIHIIIIIIIIIIIIIIIIIIIIIIIHIIIIIIIIIIHHIIIIIIIIIIIIIIIIIIIIHHIIIHIIIIIIIIIIHIIIIIIIIIIIIIIIIIIIIIIIIIIIIIIIIIIIIIIHIIHHIIIIIIIIIIIIIIIIIIIIIIIIIIIIIIIIIIIIIIIIIIIIIIIIIIIIIHIIIIIIIIEHIIIIIIHHIIIIIIIIIIIIIIIIHIIIHIIIIIIIGIHHDHIHIHIIHHHIGHIHHHIIIIIIIGIIIHIIIHIIGIIIIIIHIIIHIIIHIIIIIIHIIHIHIIHGH
@HISEQ:711:H5NNWBCX2:2:1101:7583:12408:ATCTCGTA
TTAAGTTCAGCGGGTGTTCTTGCCTGAGCTCAGGTCGAGAAAATAAGGGTTAATTCCTGTTGGTGGGCCGAATGCAGGGTCCCAGACCAACAACTAGATGTAGCATAAATGCCTACCCAGTTGCGGCCCTTAACGGGTCCTTGATTAGCCTCTGCACTTCAACTGATCCAGCTGGTATGTTGGCTCAAAGAACCACCACTCTGGAACAGTCAGATCCACACTTGTTTACCACAGGGGTAAGTAGTATGATATTAACCCGACGCTGAGGCAGACATGCCCTTAGCCGAGGCCTCGGGCGCAATATGCGTTCAAAGATTCGATGATTCACGGAATTCTGCAATTCACACTACGTATCGCATTTC
+
IIIIIHIIIIIIIGIHIIIIIGIIIIIIIIIIIIIIIIIIIIIIIIIIIHIIIIIIIIIIIHHIGHIGHHIIIIIIIIIIIIIIIIIIIIIIIIIIHIIIIIIIIIIIIIIIIIIIIHGIIIHHIIIIIIIIIIHHHHIIIHGIIIHEHIIIIIIIIIIHIIIIIIIIHIHIIIIHIIIIIIIIIIIIIIIHIIIIHHIIIIHHHIIIGHHIIIHIHIIIHIIIHHHHIHIIGIGIIIIIIIIHIIIIIIIIIHFIIIIIIIIHIIIIIIIIIIIHHHHIIIIIGIIIIIHHHEIIIIIIIIIHIIIIIIIIIIIIIIIIIIHIIIIIIIIHIIIIIGIIIHIHIHGIHIIIIIIIHIHIII
@HISEQ:711:H5NNWBCX2:2:1101:8349:12439:ATCTCGTA
TTAAGTTCAGCGGGTATCCCTACCTGATCCGAGGTCAACCTTAGAAATGGGGTTGTTTTACGGCGTAGCCTCCCGAACACCCTTTAGCGAATAGTTTCCACAACGCTTAGGGGACAGAAGACCCAGCCGGTCGATTTGAGGCACGCGGCGGACCGCGTTGCCCAATACCAAGCGAGGCTTGAGTGGTGAAATGACGCTCGAACAGGCATGCCCCCCGGAATACCAGGGGGCGCAATGTGCGTTCAAAGATTCGATGATTCACTGAATTCTGCAATTCACATTACTTATCGCATTTC
+
IIIIGHIIIIIIHIIIHIHHIIIHIIIIIIHIIIIIIHHHIIIIIIIIIHIIIIIIIIIIIIHIIIIIIIIIIIIIIIIIHIIHIIIIIIIIIHIIIHHIIIIIIIIHIIIIIIIIIIIIIIIIIIIIIIIIIIHIIIIIIIIIIIIIIIIIIIIIIIIIIIIIIHIIIIIIIIHIIIIIIIIIIIIIIIIIIIIIHIIIIIIIIIIIIIIIIIIIHIIIIIIIIHHFHIIHHIIHIHIIHHEIIIIGHHHHIIIIIIIIIIIIIIIIIHIIIIIIHIHIIIIHHIHHIIIIIIIH
@HISEQ:711:H5NNWBCX2:2:1101:9064:12299:ATCTCGTA
TTAAGTTCAGCGGGTATCCCTACCTGATCCGAGGTCAAAAGTTGAAAAAAAGGCTTAATGGATGCTAGACCTTTGCTGATAGAGAGTGCGACTTGTGCTGCGCTCCGAAACCAGTAGGCCGGCTGCCAATTACTTTAAGGCGAGTCTCCAGCAAAGCTAGAGACAAGACGCCCAACACCAAGCAAAGCTTGAGGGTACAAATGACGCTCGAACAGGCATGCCCTTTGGAATACCAAAGGGCGCAATGTGCGTTCAAAGATTCGATGATTCACTGAATTCTGCAATTCACACTACTTATCGCATTTC
+
IIIIHIIIIIHIIIIIIIIIIIIIIIIIIIIGIIIHIIHHHIIIIHIIIIIIHIHHIIIIIIIIIIIIIIIIIIIIHIIIIIIIIIIHIIIGIHHIIIIIHIIHIIIIIIIIIIIIIIIIIHHIIIHHHIIIGHIHIIHIHHHIIIHIIIIIIIIIIHHHIIIIIIHIIIIHGHIIIIIIIIIIHIIIIIIIIIIHIHIIHIHHIIIHIIIIIIIHIHIIIIHHIIIIIIIIIIIIHHIIIIHHHEEEHIIIIIIIIHHHHIIIIIIIIIIHIIIIIIIIIIIIIIIIIIIHHHIIIIIIIIIIII
@HISEQ:711:H5NNWBCX2:2:1101:15893:12428:ATCTCGTA
TTAAGTTCAGCGGGTATTCCTACCTGATCCGAGGTCAACATTCAGAAGTTGGGGTTTTACGGCGTGGCCGCGACGATTACCAGTAACGAGGTGTATGATTACTACGCTATGGAAGCTCGACGTGACCGCCAATCGATTTGGGGAACGCGGGTTACCGCGAGTCCCAACACCAAGCTGAGCTTGAGGGTTGAAATGACGCTCGAACAGGCATGCCCGCCAGAATACTGGCGGGCGCAATGTGCGTTCAAAGATTCGATGATTCACTGAATTCTGCAATTCACATTACTTATCGCATTTT
+
IIIIIIIHIIIIIIHIIIIIIHIIIIIIIIIIIIIIIGIIIIGIIIHHHHIIIIHHIHIIHIIIIIHHIHIIHIIGIIIIIGIHIIIIIIIHHHIIIIHIIIIIHHHIII1HHIIHIIIIHIIIIIIIIIIHHIIHIHHIIIIHIIIIIHIIIIIIIIIHHHIIIIIIIIIIIIIIIIIHHIIIIIIIHHIIIIIIIIIIIIIIIIIIIIIIIIIIIIIIIIIIIIIIIHIIIHHIIGIHHIIIIIIIIIIIIIIIIIHIIIIIIIIIIHIIIIIIIIIIIIIIIHHHIHHIIIIIII
@HISEQ:711:H5NNWBCX2:2:1101:17276:12433:ATCTCGTA
TTAAGTTCAGCGGGTATCCCTACCTGATCCGAGGTCAACCTTAAGAAAGTATGGGGGTTTTGGCAAGTGGACCACCCGGACCTCCAGAGCGAGAAGTATTACTACGCTTGAAGCCAGATGGCACCGCCACTGATTTTAAGGCGCACCAGTACGATGGTACCCAATACCAAGCTGGGCTTGAGGGTTGAAATGACGCTCGAACAGGCATGCCCAGCGGAATACCACTGGGCGCAATGTGCGTTCAAAGATTCGATGATTCACTGAATTCTGCAATTCACATTACTTATCGCATTTC
+
FHHHHHHEGEFEHHHIIIIIIIIIIHIIIHHEDHIIIIE?DCGHGIHHICG?DFHHHHCEGCHHHCCF@FFHHHHHHHHHHHGHHIHIHIIIHIHHGHHGHIIIIIIIIHHIGHHIHIIHGIHIHIIIGHGCHIIIIHIIIHHIIIHHIHIIIIHGHHHIIIIIIHIIIHIHIFIIIIIIIIIIHIIIGIIIIIIIIIIIIIIIIHHHIHIIIIIHIIIIIIHGIHEIIIHGGIIIIIGHGIIIHIIIIIIEIIHFHIHIIIIIIIIIIIHHIHIIIIIIHIHHHHHGIIIIIII
@HISEQ:711:H5NNWBCX2:2:1101:18540:12420:ATCTCGTA
TTAAGTTCAGCGGGTATCCCTACCTGATCCGAGGTCAAAAGTGGAAAAAGGCTTACTGGACGCTAGTATTCTAGGCTAGAGGCGCAAAATGTGCTGCGCTCCAATACCAAAACACTGGCTGCCAATGACTTTAAGGCGAGTCCACGATAGTAGACAAACACCCAACACCAAGCAGAGCTTGAGGGTACAAATGACGCTCGAACAGGCATGCCCCATGGAATACCAAGGGGCGCAATGTGCGTTCAAAGATTCGATGATTCACTGAATTCTGCAATTCACACTACTTATCGCATTTC
+
IIEH?HHII@GDHIDHHIIIIIHHHHHCDGHHHCGEHHCEHGGEHGHH?CHFHIEHHHHHHIIIGHGHHHHHHH@HHHHIHIHIHHIHHHHIIIIGHIIIIIIIIHIIFHHGEHIHHGHHHIHIHHHHIEHIHHHHHEIHHIHGFHHHHIHHEHHIHIHHHIIHIIIIHHHHHIGIIIIIHHHFHIIHHFHHHIHIHIHHIIIHIHHIHIIHHHIHIHHHFHHHHIIHIIHFHHGCCEGIIIHEIHGHEIIIIFIHHIIHHIIIIIHEGHHEEIHIHGEFHEFHHGCEEHHHGIII
@HISEQ:711:H5NNWBCX2:2:1101:4422:12674:ATCTCGTA
TTAAGTTCAGCGGGTATCCCTACCTGATCCGAGGTCAACCTTAAGAAAGTATGGGGGTTTTGGCAAGTGGACCACCCGGGCCTCCAGAGCGAGAAGTATTACTACGCTTGAAGCCAGATGGCACCGCCACTGATTTTAAGGCGCACCAGTACGATGGCACCCAATACCAAGCTGGGCTTGAGGGTTGAAATGACGCTCGAACAGGCATGCCCAGCGGAATACCACTGGGCGCAATGTGCGTTCAAAGATTCGATGATTCACTGAATTCTGCATTTCACATTACTTATCGCATTTC
+
HIGHHGHIIFHIIIIHIIIIIIHIIIHIIIIIIIIIIIIIHIIIGHIIIHHIHIIGHIIHIHIIIIIFHIGIIIIIIHIIIIIIIIIIIIIIIIIIIIIIIIIIIIIIIIHIIIIIIIIIIIIIIHIIIIIIIIIIIIHIHIIIIIIIIIIIIIIHIIIIIIIIIIIIIIIIIIHHIIIIIHIIGIIIIIIIIIIIIIIIIIIIIHIIIHHIIIIIIIHGIIIHHG<DIHHCIIIIHIHIIIIIIGIIIIIIIIIHIIIHIIHIHIFHHIGIIIIHHIIIIIIIIIHIHIIIIHI
@HISEQ:711:H5NNWBCX2:2:1101:10650:12624:ATCTCGTA
TTAAGTTCAGCGGGTAATCTTGCCTGAGCTCAGGTCGAGGAAATAAGTAATAAGTTTCCTTGTTGAGGGCTCATCCGGGTCCCAGACCAACAGCTAATCGTATTAGCATCACTGCCTAACCAGCTGCGGCCCTTAACGGGTCCTTGAATAAGCCTCTGCACTTCAGCCAACCCAGCTCTTAAGTCAATAAGAACTGAGACAGCCAGATCCGTCCCTTGTACATTCACATGAATGGGAATGTATGGGACGAGTATTAACCCGACGCTGAGGCAGACATGCCCTTGGCCGAAGCCGCGGGCGCAATATGCGTTCAAAGATTCGATGGTTCACGGTTTTCTGCAATTCACACTACGTATCGCATTTC
+
IIIIIIIIIIIIIIIHIIIIIIIIIIIIIIIHIIIIIIIIIIIIIIIHIIHHHHHIIIIIIIIIHIIIIIIIIIIIIIHIIIIIIIIIIIIIIIIIIIIIIIIIIIIIIIIIIIHIIIIIHIIIIHIIIIIIIIIIIHIIIIIIIHIIIHIIIHHIIIIIIIIIIIIIIIIIIIGHHHIIIHHHIIIIIIIIIIIIIIIIIIIIIIIIIIIIHHIIIIIIIIIHGIIIIIIIIIIIIIIIIIIIIIIIIIIHIIIHGDHIIIIIIIIIIIIHIHIIIIIIHIIIIIIIIHHIHHC<IHHHHHH=IIIIIGHIIIIIIIIIIIIIIIIIIIIIIIIIIIIIIIIIHHHEIIHIGIHIIIHHIIII
@HISEQ:711:H5NNWBCX2:2:1101:15687:12639:ATCTCGTA
TTAAGTTCAGCGGGTATCCCTACCTGATCCGAGGTCAAAAGTTGAAAAAAAGGCTTAATGGATGCTAGACCTTTGCTGATAGAGAGTGCGACTTGTGCTGCGCTCCGAAACCAGTAGGCCGGCTGCCAATTACTTTAAGGCGAGTCTCCAGCAAAGCTAGAGACAAGACGCCCAACACCAAGCAAAGCTTGAGGGTACAAATGACGCTCGAACAGGCATGCCCTTTGGAATACCAAAGGGCGCAATGTGCGTTCAAAGATTCGATGATTCACTGAATTCTGCAATTCACACTACTTATCGCATTTC
+
IIIIIIIIIIIIIIHIIIIIIIIIIIIIIIIICHEHHIIIIIGIIIHIIHIIIHHIIHHIIIIIIIHHIIIIIIIIH?GHIIIIHIHIIIIIIHIIIIIIHIIIIIIIIIHIIHHIHIIIIIIIIIIHHIIIIIIIIIIIIIIHDIIIIHIIIIIIHIIIIIIIIIIIIHHIIIHIHHHHHFHIIHHIHHIHHHHHHIHIIHIHIIIIIIIIIIHIHIIIIIIIIIIHIIIIGIHFHDIIIHHIIHHHIGIIHIIIIIIIIIIIIIIIIIIIIIIIIIIIIIIIIIIIIHEHDIHHHDIIIIIIIH
@HISEQ:711:H5NNWBCX2:2:1101:16418:12736:ATCTCGTA
TTAAGTTCAGCGGGTATTCCTACCTGATCTGAGGTCAACCTTGGTAAAGTTGGGTGTTTTACGGCGTGGTCAGGCCGCTCTCCGCCCGCGAGGGTTTTACTACTACGCAGAGAAGGCTACAGCGAGACCGCCACTAGATTTCGGGGCCGGCCGCCGCGGTGGACGGCCGATCCCCAACGCCGAGCCCAAAGGGGCTCGAGGGTTGAAATGACGCTCAGACAGGCATGCCCGCCAGAATACTAGCGGGCGCAATGTGCGTTCAAAGATTCGATGATTCACTGAATTCTGCAATTCACATTACTTATCGCATTTC
+
IIIIIIIIIIIIIIIIIIHIIIIIIIIIHIGIIIIIIHHHIIIIIIIIHIIIICHGHHIIIIHIIGIHHHIIIHIIIIIIIIHIII?DHIIIIIHIIIIIIIIIIIIIIIIIHIHIIIIIIIIIIIIIIIIIIIIIIHHIIGIHIIIIIIHHIIIIIIHIIHIHIIIIIIHHIIIIIIIIIIIIIIIHIIIIIIHHIIHIIIIIIIIIIIHIIIIIIIIIIIIIIIHDE<HIIIIIHIHIIIGIHHIIIIIIIHHIGIIIHIIIIIHFIIIIIIIGIIIIIIIIHIIHIIHIGIIIIIIIHHIIHHHIIIIHI
@HISEQ:711:H5NNWBCX2:2:1101:18173:12663:ATCTCGTA
TTAAGTTCAGCGGGTGTTCTTGCCTGAGCTCAGGTCGAGGATATGTGGGTTATGAGGCACATCAATCCTTGTTTAAGGGATCAACGCGTCTCTCTCCTGGGTTTAGTGAAGCATCACATCGAAGTCCCGTAAGGCCAACAACTAGCAAAGAAAGAGGAAAAGCTTTGCAGCTTCTCGCTCACTGCCCAGTTGCGACCCTCCCTTGAATATTCAGCCGATCCAAGTCAACTCAATGACTTGGAACAACCAGTTCCACTCTAGGTATATACACAATGGTATAGTTAGAGTGAGATAAACCCGACGCTGAGGCAGACATGCTCTCGGCCGAAGCCTCGAGCGCAATATGCGTTCAAAGATTCGATGGTTCACGGAATTCTGCAATTCACACTACGTATCGCATTTC
+
HHH1FHH?GFHHH/FHIIIIIIICFHHCF1<CFCGGHDHCHGEHHIHIIDCHH@GHG?GHHHFHIGHHEHIHCHFHII@HCEHIGHHIHHHHIIIIIGHHIIIHIEH?HHHH@HGHHIIHIFEHIGCEHIGC0@GCFEHIIHIICHIIHHEHE?GH?@HGHEHHCH?GHEHHHHICEEHHCCHGEHHCHDHHIHHIHDHHHHHEHE?BGE?<EG8-.G?HHHF@?FFG@CHEF8.@EF86HHIHAB?B@?IIIHGA?EG@9G?HGA?EEHFEG?HHEIHHCHF?HHEGCIIIIHH@DIIEIHEH?HHEH?HIHHG@CDDIHIHIHHFIIHHHDC<HHED@EGG=HEHD@E@EHFEHEH=IIIIHHG@EFIIHHHIHIHHHHFHCF?HFCCG?=@=C1C?HHF<
@HISEQ:711:H5NNWBCX2:2:1101:19176:12511:ATCTCGTA
TTAAGTTCAGCGGGTGTTCTTGCCTGAGCTCAGGTTGAGATTATGGTTTATAGGTTCCTGTTTGAGGGCCGAACACAAAGTCCCAGACCAACAACTAAGAATATAGCCTTTGACAGCCCACCCAGTTGCGGCCCTTATCGGGTCCTTGGTTAGCCTCTGGTCTTCAGCTGATCCAGGTGCATAGATGCCCGAATCACGAATGATTCGAACTGCATAGCTGGAACAGCCAGATCCGCCTCTCTATATCCGAAGGGGTATAGGGGAGCGATATAAACCCAACGCTGAGGCAGACATGCCCTTGGCCGAAGCCTAAGGCGCAATGTGCGTTCAAAGATTCGATGGTTCACGGAATTCTGCAATTCACACTACGTATCGCATTTC
+
IIHHIHHIIIIIIHHIIIIIIHIIIIIIIIIIIIIIIIIIIIIIIHHHIIIIIHIIIIIIIIIIIIGHHIGIHIIIGIIIHIIIIIIIIIGIIIIIIIIHIIHIIIIIIIIIIHIIIIIIIIIIIHIIIHIIIIHIGHHH<HHHIIFHHIHHHIHHHHHIIEHIIIGHIHHGHCGEHHIHHHHIIIIIGHHIIHHIHHHHEHIHHHHIHHHHHIIHHCHH?EHGCEHIHIHHIIIIGIIHIIIIIGIIIIIHHHHIIIIIHHEIIIIHGIIIIHIIIIHHIIIIIIIIIHHIIIIIIIIIIHHIIIIIIHHHGIHIIIIIIHHIIFIIIIHHIIIIIIIIIIIIIIIIIIIIIIIIHFHHIIHHGIIHIIIIHIIIIIIHI
@HISEQ:711:H5NNWBCX2:2:1101:21195:12593:ATCTCGTA
TTAAGTTCAGCGGGTATTCCTACCTGATCTGAGGTCAACCTTGGTAAAGTTGGGTGTTTTACGGCGTGGTCAGGCCGCTCTCCGCCTGCGAGGGTTTTACTACTACGCAGAGAAGGCTACAGCGAGACCGCCACTAGATTTCGGGGCCGGCCGCCGCGGTGGACGGCCGATCCCCAACGCCGAGCCCAAAGGGGCTCGAGGGTTGAAATGACGCTCAGACAGGCATGCCCGCCAGAATACTAGCGGGCGCAATGTGCGTTCAAAGATTCGATGATTCACTGAATTCTGCAATTCACATTACTTATCGCATTTC
+
HHGCHD@HFHEHIIDDHIIHHHIFFFEEHGFHIIIG?GHFFFHI1CGCFCCFHH0CCEHGEHIHHIECCHIGHIIFHICH1EHIFHCHHIHHII@1D?GHIIIIIHIHIIGHEHHHHCFGHIGHHIIHHEGHCEH@GGHIFHIGIIHHIIIHHHIIEEHGHHEHHHHHHHEGGHEHDHHHDGFEE@AEHHHHHIIIIIHIIHIIHEHGIHHIIIIIHHEHIHHHHIIIHIIIIIIIGHIIHCIHCHHHIIHHHIIIIIHHIIHEHGGHHHHHFCGHHGIIIIHIIIIIIHHIHIIHHHGIHFIHIIIIIIGII
@HISEQ:711:H5NNWBCX2:2:1101:1514:12809:ATCTCGTA
TTAAGTTCAGCGGGTATCCCTACCTGATCCGAGGTCAACCTTGTGAAAGATTTAACGGCCGCGACCGCCCGCGCTCCGAAGCGATTAATGAAATCACAACGCTTAGAGACGGACAGCTCAGCCGGAGACTTTGAGGCGCGCGGAACACCGCGGCGCCCAATACCAAGCGAGGCTTGAGTGGTGAAATGACGCTCGAACAGGCATGCCCCTCGGAATACCAAGGGGCGCAATGTGCGTTCAAAGATTCGATGATTCACTGAATTCTGCAATTCACATTACTTATCGCATTTC
+
IIIIIHHIIIIIIIIIIIIIIIIIIIIIIIIIIHIIIIIIIIIIIIIIIIIIIIIIIIIIIIHIIIIFHIIIIIIIIIIIIIIIHIIIIIIIIIIIIIIHHIIIIIHIIIIIIIIIIHIIIIIIIIIIIIIIIIIIIIHIHIHHHHHIIIIIIIIIIIIIIIIIIIIIIIIIIIIIIIIHIIIIIIIIIIIIIIIIIIIIIIIIIIIIIIIIIIHIIIHIIHIIHGIIIIIIIIIIHIIIIHIHIIIIIIIIIIIIIIIIIIIHIHHIIIIIIIIIIIIIIIIIIIIIIII
@HISEQ:711:H5NNWBCX2:2:1101:2568:12783:ATCTCGTA
TTAAGTTCAGCGGGTATCCCTACCTGATCCGAGGTCAACCTTAAGAAAGTATGGGGGTTTTGGCAAGTGGACCACCCGGACCTCCAGAGCGAGAAGTATTACTACGCTTGAAGCCAGATGGCACCGCCACTGATTTTAAGGCGCACCAGTACGATGGCACCCAATACCAAGCTGGGCTTGAGGGTTGAAATGACGCTCGAACAGGCATGCCCAGCGGAATACCACTGGGCGCAATGTGCGTTCAAAGATTCGATGATTCACTGAATTCTGCAATTCACATTACTTATCGCATTTC
+
IIIIIIIIIIIIIIIIIIIIIIIIIIIIIGIIIIIIIIIIHHIIIIIIIIIIIIIIHIIIIHHIIIIGHIIIIIIIHIIIIIIIIIIIIIIIIIIIIIIIIIIIIHIIIIIIIIIIIIIIIIIIIIIIIIIIIIIIIHIIIIIIIIIIIIIIIIIIIIIIIIHIIHIHIIIIIIIIIIIIIIIIIIIIIIIIIIIIIIIIIIIIHIIIIIIIIIIIIIIIHHIHGEIHIIIHIHIHHIHIIIIIIIIHIIIIIHIIIIIIIIHHIIIIIIIIIIIIIIIIIIIIIIIGIIIIIII
@HISEQ:711:H5NNWBCX2:2:1101:4686:12998:ATCTCGTA
TTAAGTTCAGCGGGTATTCCTACCTGATCCGAGGTCAACATTCAGAAGTTGGGGTTTTACGGCGTGGCCGCGACGATTACCAGTAACGAGGTGTATGATTACTACGCTATGGAAGCTCGACGTGACCGCCAATCGATTTGGGGAACGCGGGTTACCGCGAGTCCCAACACCAAGCTGAGCTTGAGGGTTGAAATGACGCTCGAACAGGCATGCCCGCCAGAATACTGGCGGGCGCAATGTGCGTTCAAAGATTCGATGATTCACTGAATTCTGCAATTCACATTACTTATCGCATTTC
+
IIIIIIIIIIIIIIIIIIIIIIIIIIIIIIHHIIIIIIIIIHIIIIIIHIIIIIIIIIIIIIIIIIIFHIIIIIIGIIIHIIIIIIIIIIIIIIIIIIIIIIIIIHHIIIIIIIIIIIIIIIIIIIIIIIIIIHHHIIIIIIIIIIIIIIIIIIIIIIIIIIIIIIIIIIIIIIIIIIIIIIIIIIIIIIIIIIIIIIIIIIIIIIIIIIIIIIIIHHIIIIIIIIIIIHIIIHIIIHHIIHIIIIIIIIHIIIHIIIIIIIHIIIIIIIIIIIIIIGIIIIIIIIIIIIIIIIIIII
@HISEQ:711:H5NNWBCX2:2:1101:10592:12809:ATCTCGTA
TTAAGTTCAGCGGGTGTTCTTGCCTGAGCTCAGGTTGAGATTATGGTTTATAGGTTCCTGTTTGAGGGCCGAACACAAAGTCCCAGACCAACAACTAAGAATATAGCCTTTGACAGCCCACCCAGTTGCGGCCCTTATCGGGTCCTTGGTTAGCCTCTGGTCTTCAGCTGATCCAGGTGCATAGATGCCCGAATCACGAATGATTCGAACTGCATAGCTGGAACAGCCAGATCCGCCTCTCTATATCCGAAGGGGTATAGGGGAGCGATATAAACCCAACGCTGAGGCAGACATGCCCTTGGCCGAAGCCTAAGGCGCAATGTGCGTTCAAAGATTCGATGGTTCACGGAATTCTGCAATTCACACTACTTATCGCATTTC
+
IIIIIIIIIIIIIIIIIIIIIIIIIIIIIIIIIIIIIIIIIIIIIIIIIIIIIIIGHIIIIIIIIGHHIIIIIIIIIIHIIIIIIIHIIHIEHHIIIIIIIIIIHIIIIIIIHIIIIGHHIHIIIIIIIIIIIIHHIHIIGIIHIIII?HHIIIHIIIIIIIHHIHHIIIIIHHHIIIHGIIIHHIIIIIIIIIIHHHIIHIIIHIIIIHIIIIIHIFHHFHHIHFHIIIIHHIIHIHIHGHEIIIIHIIIIIHIIHHHIIGIIIIHEIHGHIHIHHHIIIIIIIHHEHIIIIIIHEIIIIIHHHHHHHHHG@HHIIHGIIHIIHIHHIHIIHIHIHFGIIIIIIHHFFHHHEIIHEGHIIIHHIGIIHIHHDHIIIIIGI
@HISEQ:711:H5NNWBCX2:2:1101:12559:12874:ATCTCGTA
TTAAGTTCAGCGGGTAGTCCTACCTGATTTGAGATCAGATTCATAAATGTATTTTTTTTTGTCTCAGTAAAGAGACGGTTGGAAGCAGATAAGCCACTAAATTGCCTGGCCACCGAAGTGTCCTCAGCGAATGACAATTATCACGCTGAGTAAGAACCAAGTTGGTATAATGGATCCAGCTAATATATTTCAGATGAGCCGAGGACTAGAGCACGGCATAAACATCCAAGTCCAAGACTGATTTCAAATAAATGAAAGGTCTTGATAGTTTCATGATACTCAAACAGGCATACCCTGTGGAAAACCAAAGGGTGCAAGGTGCGTTCAAAGATTCGATGATTCACTGAATTCTGCAATTCACATTACTTATCGCATTTC
+
IIIIIHHIHHIIGCFHFGHIIHHIIIHIHHHEHIHIIHHIIIGHHHIGHHIIIIIIEEHC?HHHHIGHIIEHHIHHHFGHIHGIHIIIHIGHIHIEHHIIIIIHGHIHEHHHIIHIIIIIIEEFHIHGIIGIIHIIIGIIHHHIGIEEHECHHIIIF?GGHGHHHHIFHIIIHHHHHHIFHEHHHHHEHHIIIIIEHHHHHIIHHHHHHHIIIIIHHIIFIHHHEGHHIIHHFGCHEHHGIIHIIHIHHHGHHGIIHHIHHFIIIHIIHIGIIIIIIIGIIHHIIIIIIHHHHHIIGIIIIIIHHHIHGDIIHIIHHDIIIIIHHHHHHGIHHHIHIIHHIIIIIIIIHIIIIHHHIIIIIIIIIIIIIIIIIIIIII
@HISEQ:711:H5NNWBCX2:2:1101:14004:12835:ATCTCGTA
TTAAGTTCAGCGGGTATTCCTACCTGATCCGAGGTCAACATTCAGAAGTTGGGGTTTAACGGCGTGGCCGCGACGATTACCAGTAACGAGGGTTTTACTACTACGCTATGGAAGCTCGACGTGACCGCCAATCAATTTGAGGAACGCGAATTAACGCGAGTCCCAACACCAAGCTGTGCTTGAGGGTTGAAATGACGCTCGAACAGGCATGCCCGCCAGAATACTGGCGGGCGCAATGTGCGTTCAAAGATTCGATGATTCACTGAATTCTGCAATTCACATTACTTATCGCATTTT
+
IIGIIIIIIIIIIIHIIIHHIHHIIIIHIIIHHEHIIIIIIIFHHHHIIIIIIHCCEHHIHIIIIIIHHHIHGIIIIIIHIIIIIIIIGIIHHIIIHIIIIIIIIHIIIIIIHIIIIIIIIIHHIHIHIIIIIHHHIIHIHHIIIIIIIHHHIIIIIHHIIIIIHHIIHIIIIIIHGHIIHIIIIIIIIIIHIHFHHIIHHHHHIIIIIIIIIIHIHGIIIFIIIIIHIIIIHHIHIHHIHHIIIIHIIIHIHIHHHHIIIIIIIIIIIIIHIIIIIIIIIIIIHHHHHHGIIIIII
@HISEQ:711:H5NNWBCX2:2:1101:15572:12934:ATCTCGTA
TTAAGTTCAGCGGGTATTCCTACCTGATCCGAGGTCAACCATTAAAAAAGTGCCCTGCCCTCGTGAGAGGAGAGGTGCGGTTTATGGCCGTCGACCACTGCGTTCATACAAGCGAGATAAAGATTACTACGCTCAGAGCACAGAGGACTCCGCCACTGGTTTTGAGGAGCTGCGGTTTAGTGCAGTCTCCCAACACTAAGCTAGGCTTAAGGGTTGAAATGACGCTCGAACAGGCATGCCCACTAGAATACTAATGGGCGCAATGTGCGTTCAAAGATTCGATGATTCACTGAATTCTGCAATTTACATTACTTATCGCATTTC
+
IHIEHIIIIIIHICHDEHGHHHEHIEHHHCGHDHHHHHIHIHGHEHGHIGHCHEHHHHHEHHD@G1<<DGHHCEE1DHHI0/<C@<DEHHHHHC<HHHHE@HEHHHHIIHEHHGHHCHHGHHHIIIIIHGHIHHHHHHIIIIIHHEHHHHIIIIIIIFGHHHCGHHIIGHEHHGHIIIIHIIIHIIGG<GHHEEFHHHIIIIIHCGGIHHHIIHEIIHHH@?<ECF0HHGEIHIHIIHIHIHHECEHHHFEHEEHEHGHHHHIHH?0FHIIGHIIHHFCFCHCCGDGHHGCDEHEHHHHGHD@<1FIHHFEFEDHFIIHHHE<C
@HISEQ:711:H5NNWBCX2:2:1101:17037:12782:ATCTCGTA
TTAAGTTCAGCGGGTATCCCTACCTGATCCGAGGTCAATCATTAAAAATATGGGGGGTTTTGGCAGGACACCACCAGACATCTATAGCGAGGAGTATTACTACGCTTAGAGCCAGATGGCACCGCCACTGCTTTTAAGGGCTGCCCTGTGACGGGCAGGCCCCAACACCAAGCTGAGCTTGAGGGGTGATAATGACGCTCGAACAGGCATGCCCCCCGGAATACCAAGGGGCGCAATGTGCGTTCAAAGATTCGATGATTCACTGAATTCTGCAATTCACATTACTTATCGCATTTC
+
IGIIIIHHIIIIIIIIIIIHIIIIIIIIIIIIIHIHFHGHHHHIIIIIEHIHHIIIIIIIIGHIIHIIGHHIIIIIIIIIIIIIIIIIIIHIIIIIHIIIIIIIIIIIIIIIIIIIIIIIIIIIIIIIIIIIIIIIIIIIIIIIIIIIIIHHHHHIIIIIIHIIIIIIIIHGHGIIIIIIIIIIIIIIIIIIIIIIIIIIIIIIIIIIIIIIHHIIIHIIHIHIIIIHCEGIIHIIIIIIHHCIGIIIIIHIIIIIIIIIIIIIHIIIIIIIIIIIIIIIIIIIIHHIIIIIIIGHI
@HISEQ:711:H5NNWBCX2:2:1101:17490:12752:ATCTCGTA
TTAAGTTCAGCGGGTAGTCCTACCTGATTTGAGATCAGATTCATAAAAGTATTTTTTGTCTCAGTAAAGAGACGGTTGGAAGCAGATAAGCCACTAAATTGCCTGGCCACCGAAGTGTCCTCAGCGAATGACAATTATCACGCTGAGTAAGAACCAAGTTGGTATAATGGATCCAGCTAATATATTTCAGATGAGCCGAGGACTAGAGCACGGCATAAACATCCAAGTCCAAGACTGATTTCAAATAAATGAAAGGTCTTGATAGTTTCATGATACTCAAACAGGCATACCCTGTGGAAAACCAAAGGGTGCAAGGTGCGTTCAAAGATTCGATGATTCACTGAATTCTGCAATTCACATTACTTATCGCATTTC
+
IIIIIIIIIHIIIGHHIIHHHIHHHIHHIIHHHHHFIIGHHHIIIIIIGHIIIIIIIGIIIIIHIIHHHIIIIIHDHHHHFHIIIIHIIHIIIIIIIIIIIFHHIIGHIHHIHCHHHIIIHIIIIHIIIIIIIIIIIIGIHIIIIIIIIIIHIIHIHIGHHIIIIIIIIHHHHIIIIIIIIIHIIIIIHIIIIIGGHHHICHHHIHHHHHHHHIIIIHEHCGIIIHHHEHHHEEHIHHHECFIIIIIIIIIIIIIIHHHIIHHGIHHGIIHGIIIFHFHHHIIIIIIIIIIIIIIIIIIIIIIIIHHIIIIIIIIIHHHIGIIIIIIIIIIIIIHIIIIIIIIIIIIIIIHIIIHGIIIIHHIIIIHHHIIIIII
@HISEQ:711:H5NNWBCX2:2:1101:3528:13139:ATCTCGTA
TTAAGTTCAGCGGGTATCCCTACCTGATCCGAGGTCAACCTTAAGAAAGTATGGGGGTTTTGGCAAGTGGACCACCCGGACCTCCAGAGCGAGAAGTATTACTACGCTTGAAGCCAGATGGCACCGCCACTGATTTTAAGGCGCACCAGTACGATGGCACCCAATACCAAGCTGGGCTTGAGGGTTGAAATGACGCTCGAACAGGCATGCCCAGCGGAATACCACTGGGCGCAATGTGCGTTCAAAGATTCGATGATTCACTGAATTCTGCAATTCACATTACTTATCGCATTTC
+
IIIIHIHIIIIIIGHIHIGHHHIIIIHIIIIIIIIIIIIIEHIIIIIIHHHIIIHIIIHIIIHIIGHGHHIIGIIIIIIHHIIHHHIGHHIIIHIGIIIIIIIIIIIIIIHHIIIIIIIIHIIIIIIIIIIIIIIHIIHIGIIIIIIIIIIIIIIHIIIHHIIIIIIHIIIIIIIIIIIIIIIIIIIHIIIIHIIIIIIIIIIIIIHIIIIIIHIIIIIIHGHHIHIIIHCIIHHDHIIIIHIIHIIIIIIIIIIHIIHHIHIIHIIIHIIIHIIIIIIIIIIIIIHHIIIIIII
@HISEQ:711:H5NNWBCX2:2:1101:4257:13242:ATCTCGTA
TTAAGTTCAGCGGGTATCCCTACCTGATCCGAGGTCAATCGTGATAAAATTTGGGGTTCTGGCAGGACACCACCGGGACTCCGTCGCGAGAAGTATTACTACGCGTAGAGCCAGATGGCACCGCCACTGCTTTTAGGAGCTGCCCTGTGACGGGCAGGCCCCAACACCAAGCTGAGCTTGAGGGGTGATAATGACGCTCGAACAGGCATGCCCCCCGGAATACCAAGGGGCGCAATGTGCGTTCAAAGATTCGATGATTCACTGAATTCTGCAATTCACATTACTTATCGCATTTC
+
IGHHIHIHHIIIIGIIIIIIGHHHIIIIHIIHHHHI@GGIIHIIIIHIGIIIIIIGHHIHFGHIHHI<GHHIIIIHIHHHIIGIHIIHHIGIIIIIIIIIIIIIIIHEHEHHHIGIIHHHHIIHHIIHIIIIIHIIIHIHHIIHIIIGHHIHHHIIHIIIHHIHIIIIIGIGIIHHHIIIHIHHHHHGIHIHIIIIIHIHIIIIIHHIIIIIIIIIIIIIIIIIIIHFHIIHHD1GIIHIIIHIIIIIIGHIHIIIIIHHHHIIIHIIIHHFHIIIHIIIIIHGHHGIHIGIGHGI
@HISEQ:711:H5NNWBCX2:2:1101:8961:13027:ATCTCGTA
TTAAGTTCAGCGGGTAATCCTGCCTGATCTGAGGTCTAAATCTTAGAATTTAATGTGATTAGAAGCTTTCTAAATATTTACAAGTTCAGCTTATAGAAGTTCTATAATCCTCAGCGAATAATCTATTACGCCGAGTCAATCTGATCTCGAAATGGGAAGGCTAATGTATTACGAATAAGTTTCGAGGATTACTCCTCCAACAATATTCAAAAACCAAATCAAACTTAATTCATAAAAAAATAAATTAAGGATTTGAAGAGTTCACGACACTCAAACAGACATGCTCGCCGGAATACCAGCGAGCGCAAGATGCGTTCAAAGATTCGATGATTCACTGAATTCTGCAATTCACATTACTTATCACATTTC
+
IIIIIHHHIIIIHHIIIHHIIIIIIIIIIIGHHHHIIIIHIIIHIHIHIIIIHIIIHHFHIHIHHIIIHGHIIIIHIHHIIIIIIIIIHIIIIIIHHIHGHHGHHHEHIHIIIIIIHIIIIIIIIIIIIFHHIIDDHFHHIIHHHGIIIHGIIIHGHIIGIHIHHHIIIIIHIIIIIHEHIHGHHHHHFHIHEAHEHHHIHIHHHHHIIHIHHHIHHGEHGEF@CEEE@CEIIIHIIIHHEFHGHHHGIHHHGHHIIHHHIIIIIHIHIIIHIIHIHIHIIIIHHHIIHHHIIIHHIHHEHGIIIIIIIIIIHIIHFHHIHIIIHHHIIIIHHFHIIIIIIIIIHIIIHHIHIIIIIIIIIIIIIIIII
@HISEQ:711:H5NNWBCX2:2:1101:11416:13159:ATCTCGTA
TTAAGTTCAGCGGGTAGTCCTACCTGATTTGAGATCAGATTCATAAAAGTATTTTTTGTCTCAGTAAAGAGACGGTTGGAAGCAGATAAGCCACTAAATTGCCTGGCCACCGAAGTGTCCTCAGCGAATGACAATTATCACGCTGAGTAAGAACCAAGTTGGTATAATGGATCCAGCTAATATATTTCAGATGAGCCGAGGACTAGAGCACGGCATAAACATCCAAGTCCAAGACTGATTTCAAATAAATGAAAGGTCTTGATAGTTTCATGATACTCAAACAGGCATACCCTGTGGAAAACCAAAGGGTGCAAGGTGCGTTCAAAGATTCGATGATTCACTGAATTCTGCAATTCACATTACTTATCGCATTTC
+
GCEHHCFHHHHIIIEHHHHHIIHHHHHFICGHEGEEEGHHHHHGIHEHEH?GEHIHIDHHHIIIEHHGHHHHHIEEHIHIH?CFHHIHIHHHHIIEHIH?@?FHEHCEHHIIIIHHFGHHIHHIIHHIHHGHIHIHIHHHHGIGIIIHHHIIIGDHHHGHHGCHHFHHIHIIGEHHIHIHEHHIIIHIIHHHEHHHIIIIIHIHGGHHHGHFHEEHFHGD/IIIGIHHCEHFFFIIIHEFEHHCGIIHCHHHEHHG?HIHHEGIIIHIIIIHGHIIIHE@1HCIIHHHHIGHIIIIIHIIHGHE?CEHGHIHIIIIIIGIIIHIIIIGIIIIIIHFHEIIHIIHHHGEHHIHFHCHHHHHIHIHHHIIHHIHIII
@HISEQ:711:H5NNWBCX2:2:1101:11718:13189:ATCTCGTA
TTAAGTTCAGCGGGTATCCCTACCTGATCCGAGGTCAACCTTAAGAAAGTATGGGGGTTTTGGCAAGTGGACCACCCGGACCTCCAGAGCGAGAAGTATTACTACGCTTGAAGCCAGATGGCACCGCCACTGATTTTAAGGCGCACCAGTACGATGGCACCCAATACCAAGCTGGGCTTGAGGGTTGAAATGACGCTCGAACAGGCATGCCCAGCGGAATACCACTGGGCGCAATGTGCGTTCAAAGATTCGATGATTCACTGAATTCTGCAATTCACATTACTTATCGCATTTC
+
IIIEE@CGE??E?/<FEHHIIIIHFFHCC?@E?/DGHGCHE1DCFGHEEEHHCHH=<CEHH1/CFF1<@@GECEHHICHHHHIHIIIIHGIGHIHHFFHFH@HGHEFHEHGGIHIIHHFGGHHEHGCCHHHIHHHIIIFIIHHCHGHHHFHHHIHEEDHHHIIHIHGHIIIGIHHHEIIIIIIHGIIHHIHHHHIIHHIIHIIIHHHEHHIIIIHHIHCHGCFHFGC@HIIHHHHHCHIIIHIHHHG?HGIHIHEHHHGHIHIIIIHHEFG@HHHIHIHHHIHIHHHHHIIIIIH
@HISEQ:711:H5NNWBCX2:2:1101:16648:13203:ATCTCGTA
TTAAGTTCAGCGGGTAGTCCTACCTGATTTGAGATCAGATCGTAAAGTGTGTTGTCCCGAAAGACGGTTGGAAGCGGCTCATCCGTGGTCCTGGCCACCTTTTTTACGGGTGTCCTCAGCGAGTGATACTTATCACGCCGAGTGGAACCAAGTCTACCGAGATCCAGCTAATGATTTTAAGAGGAGCAGACGTGAATCTGCAAACCCCCAAGTCCAAAGCGGCACCAGCTGAATTAACAAAAGATGTGCTTTGAAGATTTCATGATACTCAAACAGGCATGCTCCGAGGAATACCAAGGAGCGCAAGGTGCGTTCAAAGATTCGATGATTCACTGAATTCTGCAATTCACATTACTTATCGCATTTC
+
FHHHIIIIIIIIIIIIIIIIHGIIIIFIIIIIIIIGIIGHHHHIHHHHHHIHIIIHIGHHHIHHIIHHHIHGHIIIIIIIHIIHIIIIIIIIIIIIIIIIIIIHIHIIIIIHHIIIIIIIIDHHIIIIIIIIIHIHIIIGHHIIHCHGHGHHHHIIGHIHIHHIHHHIHIIIIIHIIIIIIGIIFHGIIIHIIIIHHHHIIIHIHIIHIHHHIIIIHEHHIHIHIIIIIIHIIIIIIIIHHHGHHIIIHFHGIIIIHECIIHIIIHHHHHFHIIEEHGGHHECDHHDHIIIIIIIHHHEGIHHIIHGHHHFEHHIIIIIHEHIIIHHHHIIIHIIHGGIHHGIHHIIIIIIIIIIGIIIIIIHIGHI
@HISEQ:711:H5NNWBCX2:2:1101:17078:13182:ATCTCGTA
TTAAGTTCAGCGGGTATCCCTACCTGATCCGAGGTCAACCTGGTTAAGATTGATGGTGTTCGCCGGCGGGCGCCGGCCGGGCCTACAGAGCGGGTGACGAAGCCCCATACGCTCGAGGACCGGACGCGGTGCCGCCGCTGCCTTTCGGGCCCGCCCCCCGGAAGCGGGGGGCGAGAGCCCAACACACAAGCCGTGCTTGAGGGCAGCAATGACGCTCGGACAGGCATGCCCCCCGGAATACCAGGGGGCGCAATGTGCGTTCAAAGACTCGATGATTCACTGAATTCTGCAATTCACATTACTTATCGCATTTC
+
IHIIIIIIIGIIIHIIIIIIIIIIIIEHIIIIIIIIIIIHGHIGHIIIIHIIEHIHIHIIIGDHHDHCHIC?HHHHIIIIGHIIIIIIIIIHHIHHHHHHHIIHIIHHHIIHHHHHHIIIIIGIHHIIIIIDHHHIIIIHHHHFHIG?HHHIHHIIIIIIHECHGHIIHHIIIIHHHHHHHHHHHHIDHIHIIIIIIIIEHHIEHHHHHHHHIIIIIHEHIHIIHGIHHDCDHIIIIHEIHHIIIHIIIGIHIIIHIGIHIHFEHF<CCHEIHIHGEHHHIHEIIGIIHIHFHHGIHIHCHG==HHIIHGHGHH
@HISEQ:711:H5NNWBCX2:2:1101:20067:13110:ATCTCGTA
TTAAGTTCAGCGGGTATCCCTACCTGATCCGAGGTCAACCTTAAGAAAGTATGGGGGTTTTGGCAAGTGGACCACCCGGACCTCCAGAGCGAGAAGTATTACTACGCTTGAAGCCAGATGGCACCGCCACTGATTTTAAGGCGCACCAGTACGATGGCACCCAATACCAAGCTGGGCTTGAGGGTTGAAATGACGCTCGAACAGGCATGCCCAGCGGAATACCACTGGGCGCAATGTGCGTTCAAAGATTCGATGATTCACTGAATTCTGCAATTCACATTACTTATCGCATTTC
+
IIIHHIIIIIIIIIIIIIIIIIIIIIIIIHIIHIIIIHIIIIHHIHHHIIIIIIIIIIIIIGHICGHDGHIIIIIIIIIIIIIIIHIIIIIIIIIIIIIIIIIIIIIIIHIIIIIIIIIGIIIIIIIIIIIIIIIIIIIIIIIIHHIIIIIIIIIHIIIIIIIIIHIHIIIIIIIIIIIIIIIIIIHIIIIIIIIIIIIIIIIIIHIIIHHIIIIHIIIIIIIIIIHIGHIIIIHIHGIIIGIIIIIIIIIIIIIIIIIIIIIIIIIIIHIIIIIIIIIIIIIIIIIIHIIIIII
@HISEQ:711:H5NNWBCX2:2:1101:5456:13357:ATCTCGTA
TTAAGTTCAGCGGGTATCCCTACCTGATCCGAGGTCAACCTTAAGAAAGTATGGGGGTTTTGGCAAGTGGACCACCCGGACCTCCAGAGCGAGAAGTATTACTACGCTTGAAGCCAGATGGCACCGCCACTGATTTTAAGGCGCACCAGTACGATGGCACCCAATACCAAGCTGGGCTTGAGGGTTGAAATGACGCTCGAACAGGCATGCCCAGCGGAATACCACTGGGCGCAATGTGCGTTCAAAGATTCGATGATTCACTGAATTCTGCAATTCACATTACTTATCGCATTTC
+
HFGHCECHHIIIIHIIIHHHFHHEHIHIHIIIIIIIHHIC@1DHFHHHFGHHGFIHHHIIHHEFHHHFHIHHGHIIIIHGIHGHIEHHIGHIHHIIHHHHHIIIIIGIHIHIIHIIGHIHEHIIHIIIIHIHIIHIIHGHEHHIHHEHIIIIIIIIIHGHHHIIEFHIIFIIHHHHIIIHHIIIHFCIIHHIIIIHHEHHHIIHEHIHHIHIIIHHCGGHGH@HHHEDHGF1?IHHHHHFFHHHIIIIIIIHHIHIHH@HHHHFFCE?HIFHHIIHGGGHIIHHHEDHIHHHHII
@HISEQ:711:H5NNWBCX2:2:1101:7525:13352:ATCTCGTA
TTAAGTTCAGCGGGTATCCCTACCTGATCCGAGGTCAAAAGTGGAAAAAGGCTTACTGGACGCTAGTGTTCTAGGCTAGAGGCGCAAAATGTGCTGCGCTTCAATACCAAAACACTGGCTGCCAATGACTTTAAGGCGAGTCCACGATAGTGGACAAACACCCAACACCAAGCAGAGCTTGAGGGTACAAATGACGCTCGAACAGGCATGCCCCATGGAATACCAAGGGGCGCAATGTGCGTTCAAAGATTCGATGATTCACTGAATTCTGCAATTCACACTACTTATCGCATTTC
+
FHHIHHHFHHGHHHIHHIIIIIIGICHGHHEEHDHHIIHIIHIIIIIIHIHHHHHHHHFEHHHHHDHHIHHIIHHIIIHHIIIIIHIIIIIHHIIIIHIHHHIHIHHIIIIIHHHHHHHHHHIIIIIIIIGIIIHGHGIIGIHIIIGIHIIIIIHIHIIHIIIIIIHIHHHIIIHIIIIHIIIIHHHIIIIIIHIIIHIIIIIIIIIIIIHGHIIIIIIIIIHIGIHDHHIIHIIHHHIIIIIIHIHIIIIIIIIIIHIHIIHIIIIIIHHHIHIIIIIIIIIIIIIIIIIIIIII
@HISEQ:711:H5NNWBCX2:2:1101:14346:13353:ATCTCGTA
TTAAGTTCAGCGGGTATTCCTACCTGATCCGAGGTCAACATTCAGAAGTTGGGGTTTTACGGCATGGCCGCGCCGCGTTCCAGTTGCGAGGTGTTAGCTACTACGCAATGGAGGCTGCAGCGAGACCGCCAATGTATTTCGGGGGCGGCACCGCCAGAAGGCAGAGCCGATCCCCAACACCAAACCCGGGGGCTTGAGGGTTGAAATGACGCTCGAACAGGCATGCCCGCCGGAATACCAGCGGGCGCAATGTGCGTTCAAAGATTCGATGATTCACTGAATTCTGCAATTCACATTACTTATCGCATTTT
+
IIIIIHIIIIIIIIIIIIIIIIIIIIIIIIIIIIIIIIIIIIIIIIIIHIIIIIIIIIIIHIIIIIIGHHHHHIIIIIIIIIIIIIIIHIIHHIIIIIIIIIIIIIIIIIIIIHIIIIIIIIIIIIIIIIIIIIIIIIIIIIHIIIIIIIIIIIIIIIIIIIIIIIIIIIIIIIIIIIIIIIIIIIHIIIIIIIIIIIIIIIIIIIIIIIIIIIIIIIIIIIGIIIIIIIIIIIIIIIIIIHHIIIIHIIIIIIHIIIIIIIIIIIIIHIIIHIIIIIIIIIIIIIIIIIIIIHIIIIIIIIIIIIIIIII
@HISEQ:711:H5NNWBCX2:2:1101:20692:13387:ATCTCGTA
TTAAGTTCAGCGGGTAGTCCTACCTGATTTGAGATCAGATTCATAAATGTATTTTTTTTTGTCTCAGTAAAGAGACGGTTGGAAGCAGATAAGCCACTAAATTGCCTGGCCACCGAAGTGTCCTCAGCGAATGACAATTATCACGCTGAGTAAGAACCAAGTTGGTATAATGGATCCAGCTAATATATTTCAGATGAGCCGAGGACTAGAGCACGGCATAAACATCCAAGTCCAAGACTGATTTCAAATAAATGAAAGGTCTTGAGAGTTTCATGATACTCAAACAGGCATACCCTGTGGAAAACCAAAGGGTGCAAGGTGCGTTCAAAGATTCGATGATTCACTGAATTCTGCAATTCACATTACTTATCGCATTTC
+
IHICCDCFEHIIHIEHIIHIIGIIIIHHEHHIHHHIFHHGE@EFGHHIGIHHIHIHGIIC/C@DC@GGHHHIHHGHIIIH<HHHGEHHHHIGIIHIIHIHHFHHCGE1CEGHIIIH?HEHHCHHHIIHGH<DHHIIIGHHHH0=/D=@@EEEFHHIIHH/F:GHCHCC@GGBEFAFGHHEFGHEHHGHH?HFHHGCHEHADDDDHIHD8B88DG<//DC<//<//EG?HHEFEGC/FC?@<0EGHIHC0EHF@@0FHEHH@E@F<1@1<<@EIIIHEFGF@F1HE?FHCHHHE<?HHGIIHHFG1CHIHHHHHEHCIIHHHEHEHIIIFHHFDCG@EF<@CCCF1FDHECHGE@EHEHIHHHF@C<0<1DIIIIHIIH
@HISEQ:711:H5NNWBCX2:2:1101:3220:13580:ATCTCGTA
TTAAGTTCAGCGGGTATCCCTACCTGATCCGAGGTCAATCATGAAAAAATTTGGGGTTCTGGCAGGACACCACCGGGACTCTGTCGCGAGGAGTATTACTACGCGTAGAGCCAGATGGCACCGCCACTGCTTTTAAGGGCTGCCCTGTGACGGGCAGGCCCCAACACCAAGCTGAGCTTGAGGGGTGATAATGACGCTCGAACAGGCATGCCCCCCGGAATACCAAGGGGCGCAATGTGCGTTCAAAGATTCGATGATTCACTGAATTCTGCAATTCACATTACTTATCGCATTTC
+
IHICEHEHHHIIIIIIIHIHIIIIIIIIGIIIGHEHHIHHIHHCEGHHIG?HIHIHHHIIGHIICIHHHHHHIIIIGDHIGHHHHHIIIIIHHFHHGIHHIIIIIDCHIIIIIIHHHHHHIIIIIIIGGHHIHHHFHHHIIIIHHHHIGHHHHIHHIHHDGHHHFIIIIIIHEIHGGHGHGIHHHHIIHHEHG<CGIHFHHFGIIHIIGIIHHGHIIGIIIGHHGHE<HGGHHHHHDDIIGHHHHHHGCHFHFHFCCGIIIIIHIHIIIGIHIHFHHIIIIIHGGGHDIHIIGIIH
@HISEQ:711:H5NNWBCX2:2:1101:5744:13664:ATCTCGTA
TTAAGTTCAGCGGGTAGTCCTACCTGATTTGAGATCAGATCATAAATAAATTGTCCAAGCTAATGGACTATTAGAAGCGGCTCATCCTCAAGCCTGGCCACCTTTTTTACGGGTGTCCTCAGCGAGTGATACTTATCACGCCGAGTGGAACCAAGTTCAGGGAGATCCAGCTAATATATTTAAGAGGAGCAGACGTGAATCTGCAAGCCCCCAAGTCCAAAGCAGAGCCAATTGAATTAACAAAAGACTTGCTTTGAGAATTTCATGATACTCAAACAGGCATGCTCCGAGGAATACCAAGGAGCGCAAGGTGCGTTCAAAGATTCGATGATTCACTGAATTCTGCAATTCACATTACTTATCGCATTTC
+
IHHGIHIHHHIIIIGIIIIIIIGHIIEHEEH1GDHIIHHHHIIIIIHFGHFHGGHHIIIHIHIIIIGCHGIIHIGIIHHHIHHIIIHIHIIIIIIIIIIIHIIGIHIIIIIHIHGIGIIIGHEHHICHHIIHGEHHIHIGCEHHGIIGHHEHHIHF@HHHHIIIIIIIIHHHHIIIIIHHHIIHGHGCGIIIGIHGHGIIIHHHHIHHHHFHHIGEHHHFEHHGHHHIHGHHHEIHHHHHHCEEFEHHIIIHHHEHHCIHFIIIHHEHFEHHHIIIIHHHEHGHDHHHGIIHGIGIIIIHHGDIDHGHIIHDHIIGIIGHEHHCHHGHHFHEHGGHIIIGHFIHGIHGHIIIHEHHHHCGHIIHIIHGII
@HISEQ:711:H5NNWBCX2:2:1101:6644:13643:ATCTCGTA
TTAAGTTCAGCGGGTATCCCTACCTGATCCGAGGTCAACCTGAGAAAGATTGAGGGGGGTCGCCGGCGGGCGCCGGCCGGGCCTACGGAGCGGGTGACGAAGCCCCATACGCTCGAGGACCGGACGCGGTGCCGCCGCTGCCTTTCGGGCCCGCCCCCCGGAGCCGGGGGGCGGGGCCCAACACACAAGCCGTGCTTGAGGGCAGCAATGACGCTCGGACAGGCATGCCCCCCGGAATACCAGGGGGCGCAATGTGCGTTCAAAGACTCGATGATTCACTGAATTCTGCAATTCACATTACTTATCGCATTTC
+
IIIIIHIIIIIIIHIIHIIIIIIIIIEHHGHHIIHIIIIIIHHIHIIIFHIIHIIIIIIIIIHHHIHHHIIIIIIIIIIIIIIGHIIIHIGIIIIHHIIIIHHIIIIGIIIIIIIIIHHIIIIIIHIIIHHGIIHIIIHHIIFIIIHHHEHIIHIHHIIIIHEDHHHHHHHHIIHFDEIGHHHHHEE@HHHIIIIIIIGIIIIIGIIHIIHIIIIIIIHIIIIIGIHHHIIIGIIHIIIIHIIIHIIIIIIIIIHIIIIIIIIHIHIGIIIIIIIIIIIIIIIIIIIIIIIIHIHIHIHFIGIGIIIIIIIII
@HISEQ:711:H5NNWBCX2:2:1101:10130:13662:ATCTCGTA
TTAAGTTCAGCGGGTAATCTTGCCTGAGCTCAGGTCGAGGAAATAAGTAATGAGTTTCCTTGTTGAGGGCTCATCCGGGTCCCAGACCAACAGCTAATCGTATTAGCATCACTGCCTAACCAGCTGCGGCCCTTGACGGGTCCTTGAATAAGCCTCTGCACTTCAGCCGACCCAGCTCTTGATGAAAAGAACTGAGACGGCCAGATCCGTCCCACGTACATTCCACAACTAAGGGAATGTATGGGGCGAGTATTAACCCGACGCTGAGGCAGACATGCCCTTGGCCGAAGCCGCGGGCGCAATATGCGTTCAAAGATTCGATGGTTCACGGTTTTCTGCAATTCACACTACGTATCACATTTC
+
IIIIIIIIIIIIIHIGIHIGIHHIHGHHIIIIIEHGHIHHIIIHIIIIIIIICHHIIIIIIIIIIHHHCEHIIIIIIIIIIIIIHIIIGIIIIGHIIH1EHHIIIIIIIHIIHFIIIGIGHGIIGHHIIHIIHHHIIHIGHHHHHIHHIIIIHHHHHHGHIHIHIDHHHFHHIIIIEBHHHHGF@EHHIIIHIIIHHHIHHIIHHHGHHHEEHHIHHGF?GHHHHIIIIHECH@IHEHGIGHEDCIIIHHHHHEGHDHHHEHHEIIIIHIIIIIIIIIHGIIIIIIHHHIIIHDEIHIHHHHHHGIHIIIHIHGIIIGIHFCIIIIIIIIIHIIIHIIIIIIHHHHGHHCHGHHEHHGIIIII
@HISEQ:711:H5NNWBCX2:2:1101:10510:13583:ATCTCGTA
TTAAGTTCAGCGGGTATCCCTACCTGATCCGAGGTCAACCTTAAGAAAGTATGGGGGTTTTGGCAAGTGGACCACCCGGACCTCCAGAGCGAGAAGTATTACTACGCTTGAAGCCAGATGGCACCGCCACTGATTTTAAGGCGCACCAGTACGATGGCACCCAATACCAAGCTGGGCTTGAGGGTTGAAATGACGCTCGAACAGGCATGCCCAGCGGAATACCACTGGGCGCAATGTGCGTTCAAAGATTCGATGATTCACTGAATTCTGCAATTCACATTACTTATCGCATTTC
+
IIIIIIIIIIIIIDHIIIIIIIGIHHHIHIIGIIIIIIHIIHIIIGIIIIIIIIIIIIIIIIGHIIIHEGEHIIIIGIIIIIIHIIIHIIIIIIIIIIHHIIIIIIIIIIIIIIHIIIIIIIIIIIIIIIHIIIIIIIIIIIIIIHHIIIIIIIHHIIIIIIIIIIIIIIIIIIIIIIIIIIHIIIIIHHHHHIIIIHHIIIIHIIHIIIIIIIIHIIIIIIIIHHFHIIHGHHHHHIIIIHIIIIIIHHIIIIIIIIIIIIIHIIIIIIIIIIIIHIIIIIIIIHEHIGIHHII
@HISEQ:711:H5NNWBCX2:2:1101:17268:13563:ATCTCGTA
TTAAGTTCAGCGGGTATTCCTACCTGATCCGAGGTCAACCTTGGTGCCGCCGAGGCGGGCTTGTGGGGGGTTTAGAGGCAGGACGCCGAGGACTCCCGATGCGAGGCGAATGCTACTGCGCAAAGGAGAGGGCCCTTCGGGTCCGCCACTGGTTTTAGGGGCCTGCCGTGGCAGATCCCCAACGCCGGGCCACAGGGGCTCGAGGGTTGAAACGACGCTCGGACAGGCATGCCTCCCAGGATACTGGAAGGCGCCATGTGCGTTCAAAGATTCGATGATTCACTGAATTCTGCAATTCACATTACATATCGCGTTTC
+
IIIHHHIIIIIIIIIHIIIHIIIIIIIIIIIIIIIIIIIIIIIIIIHIIIIIHIIIHIIIHIIHIIIEHIHIHIHHIIIIIIIHIIIIIIIIHIIIIIEHIIIIIIIIGHIIHIIIHIHIIIIIIIIIIIIGIIIEHIGHIIIIGHIHIIIIHHEHHIHIIIIHIHIIIIIIIIGIIHIIIIIIHIHIHHHHIHHIHGHIIIGIIIHHHHHHHIIIIIGIIHHGIIIIHIHIIIIIHHIIIIHHIIHHHIHHIHHHECCIHHIIIHIIIHHIHEIIHIIIIIHIIIIIIIIHIIIIIIHIIIIIIIHIIIGIIIIII
@HISEQ:711:H5NNWBCX2:2:1101:18995:13634:ATCTCGTA
TTAAGTTCAGCGGGTATCCCTACCTGATCCGAGGTCAAAAGTGGAAAATGGCTTACTGGACGCAAGCGTTCTAGGCTGGAGACGCAAAATGTGCTGCGCTTCAATACCAAAACACTGGCTGCCAATTGCTTTAAGGCGAGTCCAAACACCAGGGAGTGGACAAACACCCAACACCAAGCAGAGCTTGAGGGTACAAATGACGCTCGAACAGGCATGCCCCATGGAATACCAAGGGGCGCAATGTGCGTTCAAAGATTCGATGATTCACTGAATTCTGCAATTCACACTACTTATCGCATTTC
+
IHGIIHHGIIHIIIIIIIIIIIIIIHHIIIGIDHHHHIIIIHIIIIIIHFHIHHIIIIIHHIIIIIIHEHHIGIIIIIGIIGIIGDHIIIIIHIIIIIIIIIIIIIHIIIIIIIIIIIHEHHHIIIIHIIIHIHHIIHHIHEIIHHIIIIIHIIHHHHHIIHIIIHIIIIIIHIIIIHHHHHIIGIIIHHIIIIIHHGHHIIIIIIIHIHHHIIIIGIIIIHIHHHEIIIIIHEIIIIIIIIIHIIIIIHIIIIIHIIIIIIIIIIIIIIIIIIIHIHIIGGIIHGHEDGIHHHIIIIHIIH
@HISEQ:711:H5NNWBCX2:2:1101:20345:13602:ATCTCGTA
TTAAGTTCAGCGGGTATCCCTACCTGATCCGAGGTCAACCTTAAGAAAGTATGGGGGTTTTGGCAAGTGGACCACCCGGACCTCCAGAGCGAGAAGTATTACTACGCTTGAAGCCAGATGGCACCGCCACTGATTTTAAGGCGCACCAGTACGATGGCACCCAATACCAAGCTGGGCTTGAGGGTTGAAATGACGCTCGAACAGGCATGCCCAGCGGAATACCACTGGGCGCAATGTGCGTTCAAAGATTCGATGATTCACTGAATTCTGCAATTCACATTACTTATCGCATTTC
+
IIIIIIIIIIIIGGIIHIIGIIIIIIIIHIIIIIIIIIIIHIIIIIIGHGHIIGIGIIIIIIIIIHID?GEHHIIIIGIIIIIIIIHHHIIIIIIIIIIIIIIIIIIIHHIIIIIIIIIHHHIIIIIIIIIIIIIIHGHIHIHIIIIIIIIHIIHIIIIHIIIIIIIIIIIIHIIIIIIIIHIIIIIIIIHIHHHIIIIIIIIIIIIIHIHIIIIIIIIIIIIHIHCHIHIIIIIIIIIHHIIIIHIIIIIHHIIIIIIIIIIIHIIIIIIIHEIIIIIIIIIHIIIIHGIIHII
@HISEQ:711:H5NNWBCX2:2:1101:3757:13944:ATCTCGTA
TTAAGTTCAGCGGGTATCCCTACCTGATCCGAGGTCAAAAGTTGAAAAAAAAGGCTTAATGGATGCTAGACCTTTGCTGATAGAGAGTGCGACTTGTGCTGCGCTCCGAAACCAGTAGGCCGGCTGCCAATTACTTTAAGGCGAGTCTCCAGCAAAGCTAGAGACAAGACGCCCAACACCAAGCAAAGCTTGAGGGTACAAATGACGCTCGAACAGGCATGCCCTTTGGAATACCAAAGGGCGCAATGTGCGTTCAAAGATTCGATGATTCACTGAATTCTGCAATTCACATTACTTATCGCATTTC
+
IIIIIIIIIIIIHIIIIIIIIIIIIHIIIIIIIIIIIIIIIHHIIIIIIIIDIIIIIIIIIIIIIIIIIIIIIIIIIIIIIIIIIIIIIHIIIIIIIIIIIIIIIIIIIIIIIIIIIIHIIHIHIIIIIIIIIIIIIIIIHIIHIIIHIHIIIIIHIIIIIIIIIIIIIIIIHIIHIIIIIIIIIIHIIIIIIIIIIHIIIIIIHIIIIIIIIIIHGIIHIHHIIGIIHIIIIIHIIHEIIHHCGIHHHIHIHHIIIIIIIIIIIHGGIIIIIIIIIIIIIIIIIIHIIIIIHIHIIHIIIIIIIII
@HISEQ:711:H5NNWBCX2:2:1101:4610:13934:ATCTCGTA
TTAAGTTCAGCGGGTATCCCTACCTGATCCGAGGTCAACCTTAAGAAAGTATGGGGGTTTTGGCAAGTGGACCACCCGGACCTCCAGAGCGAGAAGTATTACTACGCTTGAAGCCAGATGGCACCGCCACTGATTTTAAGGCGCACCAGTACGATGGCACCCAATACCAAGCTGGGCTTGAGGGTTGAAATGACGCTCGAACAGGCATGCCCAGCGGAATACCACTGGGCGCAATGTGCGTTCAAAGATTCGATGATTCACTGAATTCTGCAATTCACATTACTTATCGCATTTC
+
IIIHIIIIIIIIIIIIIIIIIIIIIIIIIHIIIIIIIIIIIHIIIIIIIHIIIIIIIIIIIIIIIIIFHHIIIHIIIIIIIIIIIIHIIHIIIIIIIIIIIIIIIIIIIIIIHIHIIHIIIIIIIIIIIIIIIIIIIIGIIIIIIIIIIIHHIIIIIIIIIIIGIHIIHIIIGIIIIHIIIIIIHIHIIIIIIIIIIIIIHIIHIIIIIIHHIIIIIIIIIIHCHG<GGIIHIIIHHGHGIIIIIIIIIIHIIIIIIIHHIIIIIIIIIIIIIIIIIIIIIHHIIIIIIIIIIII
@HISEQ:711:H5NNWBCX2:2:1101:8786:13960:ATCTCGTA
TTAAGTTCAGCGGGTATTCCTACCTGATCTGAGGTCAACCTTGGTAAAGTTGGGTGTTTTACGGCGTGGTCAGGCCGCTCTCCGCCTGCGAGGGTTTTACTACTACGCAGAGAAGGCTACAGCGAGACCGCCACTAGATTTCGGGGCCGGCCGCCGCGGTGGACGGCCGATCCCCAACGCCGAGCCCAAAGGGGCTCGAGGGTTGAAATGACGCTCAGACAGGCATGCCCGCCAGAATACTAGCGGGCGCAATGTGCGTTCAAAGATTCGATGATTCACTGAATTCTGCAATTCACATTACTTATCGCATTTC
+
IIIIHIIIIIIIIIIIHIIIIIIIIIIIIIIIIIIIIIIIIIIIHHHIIIIIIIHHIIIIIIIIIIIHHIIIIIHIIIIIIIIIIIHIGHEFHIDGGHIIIIIIIIHIIIIIIIIIHIIIGIIIIIIHHIIIIIIGHHIHIIIIHHII7FIIIHIIIIIIIIHIHIIIIEEIIIHHGHIHHHHHIIIIIIIHIIIIIIIIIIEFGHHHHHIIIHHIIIIIIIHHGHHHIIIHIIIIHEHGIIIHHHFHIIIIHHDEHHGIIIIHGIIIIIIIHIHIIHGIIIIHHIIIHIIIHIIIIIHHHIHHGIIHHHGII
@HISEQ:711:H5NNWBCX2:2:1101:10893:13983:ATCTCGTA
TTAAACTCAGCGGGTGCTCTTGCCTGAGCTCAGGTCGAATGTTAAAGAGGCTCGGTGGAGGGTGCGAGTGACCACACCCTCCACACGAGTTCCTGCCGGCCGCAAGCAAGCATCCATGGAACCAACGGCATGTAGCGAGCTACCTACCTAGTTGGCGTCCACTGTAGCGGATCCTTGCTCAAGCCTCTGTGCTTCAGCCGACCCGGCGCGCGCAGCAGCCCTGCTCCGAAGAACAGGGCGCGGCAGCCGGGACGGCCACATCCGCCCACACTCTGCCAATTGGTAGAGGGAGAGGGGGGCGAGGGGATAAGCCGACGCTGAGGCAGACATGCTCTCGGCCGAGGCCTCGAGCGCAATTTGCGTTCAAAGATTCGATGGTTCACGGTTCTGCAATTCACACTACGTATCGCATTTC
+
IIIIIIIIIIIIIIIIIIIIIHHIIIIHIIIIIIHIIIIIIIIIIIHIIIIIIIIHHIIIIIIIGIIFHIIIIIIIIIIHIIIHIIIIIIIIIIIIIIIHIIIIIIIIHHIIIIIHIHFIHIHIIIIIIIIIIIIIIHIGIHHIIIIIGIHHIHHIIHIGHHHIIIHHGHHHHHHHHHIGIHIIIIGHIIIIIIIEHIIICHHHHHHHGHHHHFHI@-CFIHC>BFIHHEFHHHDHIHC,CIHDDHHDG<IIIHHHCHHH<IGHHHHHABHHGIGIIIIIHHIIIHIIIIIIIHIIHIIIIIIIIIIIIIIIHIHHIIHHIHHIIIIIIIIIIHGIIIHHIHHGHHDIIIIHHFIHDHHHIIIIIIHHHIIHHIIHHIIIIIHIIIIIIIIIIIIIHHEHIIIIIIIIIIIHHIH
@HISEQ:711:H5NNWBCX2:2:1101:11115:13995:ATCTCGTA
TTAAGTTCAGCGGGTATTCCTACCTGATCCGAGGTCAACTTTCAGAAGTGGGGTGTTTTACGGCATGGCCACCGCCGAGCTCCAGGCCGCGAGGTTGTGCTACTACGCGGAGGAGGGCTACAGCGAGACCGCCACTGAATTTCGGGGCCGGCAGCGCCCCCGGAGGGGCGCCGCGCCGATCCCCAACGCCAGGCACTGGGGGCCTGAGGGTTGAAATGACGCTCGAACAGGCATGCCCGCCAGAATACTGGCGGGCGCAATGTGCGTTCAAAGATTCGATGATTCACTGAATTCTGCAATTCACATTACTTATCGCATTTC
+
IIIIGEHHIIHIIIIIIIIIIIIIGFHIIIIHIHIIIIIIIIIIIFFHHIEHHCHHHHIHIIIIHIHEHIHIIIIIIIIIDIIIIIIIIIIDHHHIIIIIIIIIIIIIIIIGIIHIHGIIIIIIIIGIHIHIIIIIIIIIIIIIHCHIIIIHIIHIIIIIIIHCHIIHHIIHIIIIIHIIIIIIICHFHHIHIIIIIIIHGIIIHIHHHHIHIIIIIIHIIHFIIIIHHIHHFIHHCIHEEIHIIIIIHHIIHHHDIHIHHHFHIIGIHEIIIIIIHIIIHIIIIHHHHHEHHHIIIIIIIIHIHHIIIGIIIIIIHHIII
@HISEQ:711:H5NNWBCX2:2:1101:16912:13949:ATCTCGTA
TTAAGTTCAGCGGGTATCCCTACCTGATCCGAGGTCAACCTTAAGAAAGTATGGGGGTTTTGGCAAGTGGACCACCCGGACCTCCAGAGCGAGAAGTATTACTACGCTTGAAGCCAGATGGCACCGCCACTGATTTTAAGGCGCACCAGTACGATGGCACCCAATACCAAGCTGGGCTTGAGGGTTGAAATGACGCTCGAACAGGCATGCCCAGCGGAATACCACTGGGCGCAATGTGCGTTCAAAGATTCGATGATTCACTGAATTCTGCAATTCACATTACTTATCGCATTTC
+
HIIIIHHHIIIDIIIIHIIIIIIIIIIHIIIIGIIIIIIHHHIIHHHHIHIHHHIIHIIIIIHIIIIHHHHIIIIIHIHHHIIIIIIIIIIIIIIHIIHIHIIIIIIIIHHHIIIIGIIHGHHIIIHHIIIIHHIIHIIIHIIIIIIIIIIIIIIIHIIHIIIIIHHIIIIIIHIHGHHIIIIIIGIIHIIIHIIIIIIIIIHIHHHIIIIIHIIIIHCFHHHEHHHIHHEFHG?HEHIIHIIHHIIHIHIIIIHFHIHHIHIHHIIIIHIGHIIIIHIIIIIIIIHIHHFIIII
@HISEQ:711:H5NNWBCX2:2:1101:18349:13945:ATCTCGTA
TTAAGTTCAGCGGGTATTCCTACCTGATCTGAGGTCAACCTTGGTAAAGTTGGGTGTTTTACGGCGTGGTCAGGCCGCTCTCCGCCTGCGAGGGTTTTACTACTACGCAGAGAAGGCTACAGCGAGACCGCCACTAGATTTCGGGGCCGGCCGCCGCGGTGGACGGCCGATCCCCAACGCCGAGCCCAAAGGGGCTCGAGGGTTGAAATGACGCTCAGACAGGCATGCCCGCCAGAATACTAGCGGGCGCAATGTGCGTTCAAAGATTCGATGATTCACTGAATTCTGCAATTCACATTACTTATCGCATTTC
+
IIIIIIIIIIIIIIIIIIHIIIIIIIFHIIIIIIIIIIIIIIIIIIHIIHIIIIIHIIIIIIIIIIIHHIGIHIIIIIIIIIIIIIIIIIIIIIEHIIIIIIIIIIIIIIIHGIIIGIIIIIIIIIIIIIIGIHIHIHHIIIIIIIIHIDIIIIIIIIIHIIFIIIIIIHHIIIIIIIIIIIIIHIIIIHIIIHIHHIIIIIIIIIIIHIHIIIIIIIIIIIIIIIIHIIIIIHIIIIIIIHHECIIIIHIIIHHIHIHIHIHIIIIIIIIIIIIIIIIIIHIGIIIIIIIIIIIHIIIIIIIIIIIHIIIII
@HISEQ:711:H5NNWBCX2:2:1101:18745:13919:ATCTCGTA
TCAAGTTCAGCGGGTATCCCTACCTGATCCGAGGTCAACCTTAAGAAAGTATGGGGGTTTTGGCAAGTGGACCACCCGGACCTCCAGAGCGAGAAGTATTACTACGCTTGAAGCCAGATGGCACCGCCACTGATTTTAAGGCGCACCAGTACGATGGCACCCAATACCAAGCTGGGCTTGAGGGTTGAAATGACGCTCGAACAGGCATGCCCAGCGGAATACCACTGGGCGCAATGTGCGTTCAAGGATTCGATGATTCACTGAATTCTGCAATTCACATTACTTATCGCATTTC
+
E1<<C<C11CEHGCCCCDFHHIHFHH11<FFEHGHIIGEFEHIHC<@1C<<FC1FCC?EGEHDHFHE<11CCCHEHD/<CHIHIHHFHC?HHH/C@<FHCGHGHIDEHIIHHGHCHCGGH5GEFEHHCCCBGEEHHIH?HHHIIHGFHHIGEDHIIIEHH?EGFHGHHH?/B@E<D;BBIIHIHE?DHGHHHFCEEHEHIIIHHHIIHHHFH?@HHC<11<1<1<0<0ED?D<D/<DHF<1<1G<1D<11D1<<1111<<<11CG1G@CC<1<11<<<<<<D<<0<00F<C?F/C
@HISEQ:711:H5NNWBCX2:2:1101:2274:14219:ATCTCGTA
TTAAGTTCAGCGGGTAGTCCTACCTGATTTGAGATCAGATTCATAAATGTATTTTTTTTTGTCTCAGTAAAGAGACGGTTGGAAGCAGATAAGCCACTAAATTGCCTGGCCACCGAAGTGTCCTCAGCGAATGACAATTATCACGCTGAGTAAGAACCAAGTTGGTATAATGGATCCAGCTAATATATTTCAGATGAGCCGAGGACTAGAGCACGGCATAAACATCCAAGTCCAAGACTGATTTCAAATAAATGACAGGTCTTGATAGTTTCATGATACTCAAACAGGCATACCCTGTGGAAAACCAAAGGGTGCAAGGTGCGTTCAAAGATTCGATGATTCACTGAATTCTGCAATTCACATTACTTATCGCATTTC
+
GIIHIFFHIGIIGIC<HHIGIIH@EHH?FHHIHD<DHHGEHIE<DEGHIHFHHHFHCHHCHIIICHHGHHHHHIEC@EC0//CGH?FEHHFHHIHIIEHHHHCEECHIC1GHIECHII0FHEGC<DF@CHD/0DGEHHHICHE@HH/DH//;FHHH@/EHHFFFHIIIHH?F?AEEE8BAHEGB.?GFEAA.FGEBAGEGFEGCCD.FF.=DHHEDGC/GC<F</HEHF//E</FGFF<<C?CFEH?E@<?HED<1D1HFEHC11HEHHIIIHFHGEFE1<F<1G@<?C<GG=GIIHHHHHFEEHC<11CCCGCEF?C<C=GHHIHHIHIGHIHHHHG?FIHGCECEFHGF@CGEFEEHECFIHHD0EC0IHHECCHD
@HISEQ:711:H5NNWBCX2:2:1101:11433:14044:ATCTCGTA
TTAAGTTCAGCGGGTATCCCCACCTGATCCGAGGCCAACCTTGTAAGGTAGGTCGGGGCGGCCACCGCCTGGCGCTCCGAGCGAGGGATTTCTCTTGCTACGCTCGGGACCGGACGACGGCGCCCACGGGTTTCGGGCCCGTCCGCGAGGACGGGGCCCATCACAGAGCAGGGCTCCAGGGTAGAAATGGCGCTCGAACAGGTGTGCCCCCCGGAATGCCAGGGGGCGCAATGTGCGTTCAAAGATTCGATGATTCACTGAATTCTGCAATTCACATTACTTATCGCATTTC
+
IIIIIIIIIIIHIIIIIIIIIIIIIIIIIIIIHIIIIIIIGFHHHIIIHIIIIHIHIGHHHHIIIIICHIHIIIHIHIIIIIIIIIIHIIIIIIIIIIIIIIIIIIIIIIIIIIIIIIHIIIIIIIIIIIHHIIIIIHIIIIIHIIIIIHIIIIGIIIIIIHIIIIIIHIIIIIIIIIIIIIIIIIIIIIIIIIIIIIIIIIIIIIIIGIHHIIIIHIIHIIHHIIIHIIIIIIIIIIIIIIIIHIIIIIIIIIIIHIIIHIIIIIIIIIIIIIIIIHHIIIIIIIIIIIII
@HISEQ:711:H5NNWBCX2:2:1101:13835:14026:ATCTCGTA
TTAAGTTCAGCGGGTATCCCTACCTGATCCGAGGTCAAGAGTGTAAAAATGTACTTTTGGACGTCGTCGTTATGAGTGCAAAGCGCGAGATGTACTGCGCTCCGAAATCAATACGCCGGCTGCCAATTGTTTTAAGGCGAGTCTACACGCAGAGGCGAGACAAACACCCAACACCAAGCAAAGCTTGAAGGTACAAATGACGCTCGAACAGGCATGCCCCATGGAATACCAAGGGGCGCAATGTGCGTTCAAAGATTCGATGATTCACTGAATTCTGCAATTCACACTACTTATCGCATTTC
+
GHIIIHHIIIIIIIIIIIIIIGIIIIIHHIIIIIIIIIIHIIIIIIIIIIIIHIIHIIHHIIIIIIIHIICHHIIHIIGHHHIHIIIIIIIIHHIIHIIGIIIIIIHHHIIIIIIIIIHHGIIIIIIHIIIGHHHIIIHHIIHHHIIIIIIIIIHHHHHIHHIIIIIIIIIIIIIIIIHIHHIIIIIIIIIIIIIIIIIIIIIIIIIHHIHGHIIIHFEHFHIIIIIIHIIIHEHIIIHIIHHHIHIIIIGIIIIIIIIIHEIHIIIIIIIIIIIIIIIIIHIHHHIHHHHIHIHIIIIIII
@HISEQ:711:H5NNWBCX2:2:1101:15491:14087:ATCTCGTA
TTAAGTTCAGCGGGTATCCCTACCTGATCCGAGGTCAACCTTAGAAATGGGGTTGTTTTACGGCGTAGCCTCCCGAACACCCTTTAGCGAATAGTTTCCACAACGCTTAGGGGACAGAAGACCCAGCCGGTCGATTTGAGGCACGCGGCGGACCGCGTTGCCCAATACCAAGCGAGGCTTGAGTGGTGAAATGACGCTCGAACAGGCATGCCCCCCGGAATACCAGGGGGCGCAATGTGCGTTCAAAGATTCGATGATTCACTGAATTCTGCAATTCACATTACTTATCGCATTTC
+
IIIIIHIIGHIIIIIHIIIIIIIIIIIIHIIIIIHHIIHIIIIHIIGIIIIHHIIIIIIIGIEHHHIEHGHGHIIIHHIIHIIIIIIIIIIHHIHHHIIIIIIIIIHIIIHIIIHHIHIIIIHIHIIIIHHHHHIHIIIIIHDHIIIIIIIIHHIIIIFHHHIIIIIIIIIIIIHIIGIIIIIIIHIIIIIIHHGIIIHIIIIIIIHIIIIIIHIIIIIIHIIIHIIIIHHHGHIHHEIIIIIIIIHIHIIIIIIIIIIIIIIIIIIIIIIFHIIIHIIIIIIIHIIIIIIIIIII
@HISEQ:711:H5NNWBCX2:2:1101:15347:14122:ATCTCGTA
TTAAGTTCAGCGGGTAATCTTATCTGATTTGAGATAGTTTTTCAAGGAAGCTATTACACTCCTTATTTGATTACATTCAGTCAAGAGTTACCTTACGGATGTCTCCTAAAGAATGTAGTACTAGTTTTAAGGGAATACAGGTTAAATGTAATTCCCCAATTCCATATTTGCCACTTGTTTTCACAATAGGCAAAAGTATATAGTTACAATACTCAAACAGATATACTGTCCGGGATTCCAGACAGTGCAATGTGCGTTCAAAGATTCGATGATTCACGGCCTGCAATTCACACTACGTTTCGCAGTTT
+
EC@HH@EE<C1C/ECFHHHHIIGH1<C<<CHHCGEHHFEHHHIHHFEHHHIIIIIII?GHIFH1D@G<1FHIEGHHDFHIECHE@ECHHGIIIIIIHDCHHFHHCHCEHHEHIIHHHHCFCEHHH?CCHHHHHEHIHIHHCHHIIGFHIHIIHHHIG@FGIHIHEGGHI<FHHIIHEHIGFH<FFFHIIHFHHFIIIHHIHII@FHGHIHCEIIIIHHCCHHIGHHHCHDIIHHHHHHHFEHEHHHEE@EDDHHF@?HHHGCHHHCEEHHGHH@DIIHHHECFHCFF@C1GEFFHECCC<G@@?HGHH
@HISEQ:711:H5NNWBCX2:2:1101:16321:14086:ATCTCGTA
TTAAGTTCAGCGGGTATCCCTACCTGATCCGAGGTCAACCTGATAAAAAATGGGGGGTTACTGGCAAGTAACTACCGAGACCCTATAGCGAGAAGAATTACTACGCTCAGAGCTCAATAGCACCGCCACTGAGTTTAGAGGCTGCGGAGAACCGCAGGCCCCAAGTCCAAACCGAAGCTTGATGGGTTGAAATGACGCTCGAACAGGCATGCCCCGCGCAATACCACGGGGCGCAATGTGCGTTCAAAGATTCGATGATTCACTGAATTCTGCAATTCACATTACTTATCGCATTTC
+
GHHHIHIHHIIGHDDHGHHHHHHIIIHIIIEGHHHIGHHIHHIFHIHIHCGHFIIHHHHHIEEGHH?@GEHFHIIIIIIDHHHIIIHHEHHDHHHHHGHHEHHIGHHIIHHHIIIGHHHIIHIHIIIIIHHHIIIIIIHHIIHIHHIIHHIIHIIIIHIHIIHIHHIHHIIIHIHHFGFHIIGIIIHHIIHHIIIIGIHIIHGGHHGIIIHIHIIHIIIIHHHIIHDGHIIIHEGHCCHIHIIHIIIIHEHHHHHEEHIIIIHIIHGHHIHHIIHFIIHGHHHFGHEEC@DEIIIIH
@HISEQ:711:H5NNWBCX2:2:1101:18404:14194:ATCTCGTA
TTAAGTTCAGCGGGTATTCCTACCTGATCCGAGGTCAACCATTAAAAAAGTGCCCTGCCCTCGTGAGAGGAGAGGTGCGGTTTATGGCCGTCGACCACTGCGTTCATACAAGCGAGATAAAGATTACTACGCTCAGAGCACAGAGGACTCCGCCACTGGTTTTGAGGAGCTGCGGTTTAGTGCAGTCTCCCAACACTAAGCTAGGCTTAAGGGTTGAAATGACGCTCGAACAGGCATGCCCACTAGAATACTAATGGGCGCAATGTGCGTTCAAAGATTCGATGATTCACTGAATTCTGCAATTCACATTACTTATCGCATTTC
+
FGHEHHIIIIIIIGHHIHIIIIGIHFG@CHIGHHHIIIIECG?FHI@HIIHHFHIHHCHIIHHFHEHIGHEHFGHCGHHHEFHHIIHHEHFHHHHDEGGEHICEHHFIHIIIIIIHHEHIIIIIHHEHHHIIIIIHGIIIHHFFHHCEHHHHHIHHIIIHHIHHIIIIIIHHHHIHIHHIIIIIIHIIHHGFGHHIHHIHHFHHIHGIIIIHHHIIIIHGC/<HHEIHEIHH?EEHHGC1CHHIHF@IIIHHCHGCDE=H@CHEDDFHHCEHG1GIGHEHHG@HCHFHEIHHFFHCHIIIHHHHHEGIHHHF=DEHGHG@CD?C
@HISEQ:711:H5NNWBCX2:2:1101:5260:14366:ATCTCGTA
TTAAGTTCAGCGGGTATCCCTACCTGATCCGAGGTCAAAAGTGAAAAAAGGCTTCATGGATGCCACGATTCAAGGACTAAGACGCAAAATGTGCTGCGCTTACTACCAAAAACACTGGCTGCCAATGACTTTAAGGCGAGTCTAATACAAGACAAGACGCCCAACACCAAGCAAAGCTTGAGGGTACAAATGACGCTCGAACAGGCATGCCCCATGGAATACCAAGGGGCGCAATGTGCGTTCAAAGATTCGATGATTCACTGAATTCTGCAATTCACACTACTTATCGCATTTC
+
IIIIIIIIIIIIIIIIIIIIIIIIIIIIIIIIHIIIIIIIIIIIIIIIHIIIIIIIIIIIIIIIIIIHIIIHIIHIIHIIIIIIIIIIIIIIIIIIIIIIIIIIIIIIIIIIIIIIIIIIIIIIIIIIIIIIIIHIIHIIIIIIIIIIIIIIIIIIIIIHIIIIIIHIIIIIIIHIHHIIIIIIIIIIIIIIIIIIIIIIIIIIIIIIIIIIIIIIIIIIIIIIIIHIIIIIIHECFIIHIHIIIIIIIIIIIIIIIIHIIIIIIIIIIIIIIIIIIIIIIIIIIIIIIIIIIII
@HISEQ:711:H5NNWBCX2:2:1101:6568:14382:ATCTCGTA
TTAAGTTCAGCGGGTATCCCTACCTGATCCGAGGTCAAACTGGTGAGACTACGCTCGTGGATAGCCGGACAAGGAGCTTCAGGCGCGTTGTGCTGCGCAATTAGCTACGATGTCCGCTGCCAATGAATTTGAGGCGAGTCCGCGCGGGGAGGCGGGACAGTCACCCAACACCAAGCTAGGCTTGAAGGTTTGAAACGACGCTCGAACAGGCATGCCCTATGGAATACCAAAGGGCGCAATGTGCGTTCAAAGATTCGATGATTCACTGAATTCTGCAATTCACACTACTTATCGCATTTC
+
HIHIGHIIFHIIIDHIHIIIHIIIHHHIIIIGIIDHHIIIIIHIIIGIHIIIIIIIIIIHIIIIIIHDHIIIIIIIIIIIIIHIHIIIIHIIHHIHHIHIIGIIHIIIIIIIIIIIIIIIIIIIIIIIIIHIIIIIIIGIIIIIIIIIIIHIHHIEIIIIIIIIHIGIIIHIHIIGIIIHHHIIIIIHIHIHIIIIIHIIIHHIHIIIIIIIIIHIGIIIIHIHHHGHHHHFHIHIHIIHHDIIIIIIGIIIIIIHIIIIIIIHHHGIIIGIIHHIIIIHFHEEHHHIIIIIHIIIIHII
@HISEQ:711:H5NNWBCX2:2:1101:10154:14303:ATCTCGTA
TTAAGTTCAGCGGGTATCCCTACCTGATCCGAGGTCAACCTTAGAAATGGGGTTGTTTTACGGCGTAGCCTCCCGAACACCCTTTAGCGAATAGTTTCCACAACGCTTAGGGGACAGAAGACCCAGCCGGTCGATTTGAGGCACGCGGCGGACCGCGTTGCCCAATACCAAGCGAGGCTTGAGTGGTGAAATGACGCTCGAACAGGCATGCCCCCCGGAATACCAGGGGGCGCAATGTGCGTTCAAAGATTCGATGATTCACTGAATTCTGCAATTCACATTACTTATCGCATTTC
+
IIHIIIIIIIIIIHIIIIIIIIIHIIGIIIIHIIIIIIIIIIIIIIHIIHIIIIIHIIIIIIHIHIIHIIGIIIIIHIIIIIIIIIIHIHIIIIHIIIIIIIIIIIIHIIIIIIIIIIIIIIIIIHIIIIIIIIIIIIIIIIIIIIIHIIIIIIIIIIHIIIIIIIIIIHHIIIIIIIIIIIIHHHIHIIIIHHIIIIIIIIIIIIIIIIIIIIIHIIIIIIIIIIIHIIGIHIIIIHHGIIHGHHIIIIIHIIIIIIIHIIIIIHIHGHIHIIIIIIIIIIIIIIIIIIIIIIII
@HISEQ:711:H5NNWBCX2:2:1101:10497:14414:ATCTCGTA
TTAAGTTCAGCGGGTGTTCTTGCCTGAGCTCAGGTCGAAGATGTAAGTTGTATTTCCTGGTTTGAGGGCTATTGAAAAAGAGCCAAGCCAACACCTAAATATGTAGCAGTGATGCTGCCTACCTAGATGCGGCCCATAAACGGTCCTTAATCAGCCTCTGAGCTTCAGTAGACCCGGCTTTCACTCCATAATAAAACAGAGGAGAGCCGGGACTACCAGATCCAACCAGCCAATTATTAATGAATAATTATTGGGAGGTTGAGGGGTACATCGACGCTGAGCCAGACATGCTCTTGGCCGAGGCCTCGAGCGCAATATGCGTTCAAAGACTTGATGATTCACGGAATTCTGCAATTCACACTACGTATCGCATTTC
+
IIIIIIIIIIIIIHHHHHIIIIGIIIIIIIIFGHGHGHIHHHIHIIIIIIIHHIIIHHIIIIIHHHHHIHIIIIIIIHHHIIHHIIIIIIIIIIGHIGGHIIHIIGHHHHHIIIIHIIIIGHEHFHIHIGHIIIIIIIIHHFHGDHIIIHIIHHH?DEGHHIIIHIIIHHHIHHIIHIIHHIHIHHIIIIHGEHHHHIFHHHHHHIIHIHHHHHHHEIHGHEHHHIHGEIIIIIIHHHIIIIIHIHHHHHIIHFGHGIIIIIIIIHHIHHGIIHIIIIIGIHHIHIIHHIIIIIIHIIIHGHHHCHIHHIHHEIIGIGIIIIIIHIIHIHGIIIIHIIIHHHFHIIIIIIIIIIHIIIHHHHHHGIIIIIIHHIIG
@HISEQ:711:H5NNWBCX2:2:1101:12029:14353:ATCTCGTA
TTAAGTTCAGCGGGTATCCCTACCTGATCCGAGGTCAATCATGAAAAAATTTGGGGTTCTGGCAGGACACCACCGGGACTCTGTCGCGAGGAGTATTACTACGCGTAGAGCCAGATGGCACCGCCACTGCTTTTAAGGGCTGCCCTGTGACGGGCAGGCCCCAACACCAAGCTGAGCTTGAGGGGTGATAATGACGCTCGAACAGGCATGCCCCCCGGAATACCAAGGGGCGCAATGTGCGTTCAAAGATTCGATGATTCACTGAATTCTGCAATTCACATTACATATCGCGTTTC
+
IFHIHIIIIEHDHHHIHIIGIIIHHHHHHHH=DHIHHHHHIHIHGGIHIHIHGGDHIIIIIIIHIHICHHIIIIIHHHHIIIIHIFHHHHGHHHHIGIIGIIHIHHHIGIHIIHIHIGHHEHIIIIIIHHHHIIHIHIIIHGHHIIIIIHIIGHIIIIIHHHIIIIIIIIHHGHGIHHHHHHGHHIIHIIIHIIIIIHIHHHIIHHEHHFHIHEHHIHHHGFIHHHHCIIHHHHHCGIIHIIIIIIIIIHHFHIHIIIHIIHIGIGIIHIHIHIIIGIIIIIIIIIHHGHCIIIII
@HISEQ:711:H5NNWBCX2:2:1101:18999:14284:ATCTCGTA
TTAAGTTCAGCGGGTATCCCTACCTGATCCGAGGTCAACCTTAAGAAAGTATGGGGGTTTTGGCAAGTGGACCACCCGGACCTCCAGAGCGAGAAGTATTACTACGCTTGAAGCCAGATGGCACCGCCACTGATTTTAAGGCGCACCAGTACGATGGCACCCAATACCAAGCTGGGCTTGAGGGTTGAAATGACGCTCGAACAGGCATGCCCAGCGGAATACCACTGGGCGCAATGTGCGTTCAAAGATTCGATGATTCACTGAATTCTGCAATTCACATTACTTATCGCATTTC
+
IIIIHIIIIIIIIIIIIHIIIIIIII1GHHIGIGIGIIGHIIIIIIIIIHHIHIIIHIIIHFHIIHIFHHHGIIIIHIHHIHIIIHIIHHHHIIIIIIHIHIIHIIIIIHIIIIIIHHHHIIHIIIIIIIIIHIIIHIIIIIIIIIIHIIIIIIIIIIHHIIIIIIIIIIIIIIIIIIIIIIIIIHIIIIIIIIIIIIIIIIIIIIIIIIIIIIIIHIIIIGIHHEEHIIIIIIIIIIIHIIHIIIIIHGHIHIIIIHIHHIIIIIIHIIIIIIIIIIIHIIIIIIIIIHGIIII
@HISEQ:711:H5NNWBCX2:2:1101:19067:14412:ATCTCGTA
TTAAGTTCAGCGGGTGTTCTTGCCTAAGCTCAGGTTGAGAAAATAAGGGTTAATTCCTGTTGGTGGGCCGAACGCAAAGTCCCAGACCAACAACTAGATGTAGCATATGAATGCCTACCCAGTTGCGGCCCTTAACGGGTCCTGCATTAGCCTCTGCACTTCAGCTGATCCAGCGGCTGGTCGGTTCAAAGAACCACCACTGGAACAACCAGATCCACACTTGTTTACCCACAGGGGTAAGAAGTATGATATTAACCCAACGCTGAGGCAGACATGCCCTTAGCCGAGGCCTCGGGCGCAATATGCGTTCAAAGATTCGATGATTCACGGAATTCTGCAATTCACACTACGTATCGCATTTC
+
IIIIIIHIIIIIGIIIIIIIIIIIIIIGIIHHIIHHHHHHIIIIIIIIGGHEHIIIIIIIIIIIIIIHHIIIHHHIEHIHIHGHHIIHIIIIIIIIIIIIIIIIHIIIIIIHIHIHGHIHGIIIIIGHHGIIIIIIIIIHHHHFHIGHHHHFHIIIIIIIIIIIIIIIIIIIIIIIIIIHHIIIEHHHIHIIIHHHHIIIGHHIIIIIIIIIIHIHHHIHIIIHHIIIIIHIIIHGHIHIIHIIHHIIHIHGHEGGIIIIIHIIIHHGIIIIIIIHHIIIIHHCIHHIIHIHHFIHHIIIIIIIIHIIIIIIIIHHIIIIIIIIIIHGIIIIIIIIHIIIIIIIIHIHHIIIIIIIGHHGIH
@HISEQ:711:H5NNWBCX2:2:1101:5526:14533:ATCTCGTA
TTAAGTTCAGCGGGTAGTCCTACCTGATTTGAGGTCAGAGTCAAAAATTGCCCGAGGGCGATTGTAAGCAGTCATCACAACCTTCACCGACGAAACTTATTACGCCGACTTCGGTGCTATCCCGCTAAGTCTTTTAAGGCGAGCCGGCAGAGCGGCAACACCCAAGTCCAATCTCCTCGGAAACCCGAGGGATTGAGTCTACATGACACTCAAACAGGCATGCCCTCCGGAATACCAGAGGGCGCAAGGTGCGTTCAAAGATTCGATGATTCACTGAATTCTGCAATTCACATTACTTATCGCATTTC
+
HIHIIGHIIIHIGHDHIHHIHIIIIHHHHHHHIIIIIIIIIHIIHIHIHGIHIHHIIGHIHIHHHIHDEHIIIHIHIIHIIIIIIIIIIIIIHIGIHHIIIHHHHIIHIHHIIHIHIIIHIHIIIHHHGHHIIIIIHIHIHIHIIHHIEHIHHHIIIHGHHHHGHIIIHFHFHHIHHHHEDHFHGHHHGIIHHIIHHHHHHIHHIIIIHHIHHHHIGHHHHGIHHHHGHGHIIIIIIHDEIHHIIIIGIIGIIIIIHIIHHHGHIIIHHHCF<HHEHHHHHIIIIIHGIHHIHHHIIHHHHHHIHGII
@HISEQ:711:H5NNWBCX2:2:1101:13122:14603:ATCTCGTA
TTAAGTTCAGCGGGTAGTCCTACCTGATTTGAGATCAGATTCATAAATGTATTTTTTTTTGTCTCAGTAAAGAGACGGTTGGAAGCAGATAAGCCACTAAATTGCCTGGCCACCGAAGTGTCCTCAGCGAATGACAATTATCACGCTGAGTAAGAACCAAGTTGGTATAATGGATCCAGCTAATATATTTCAGATGAGCCGAGGACTAGAGCACGGCATAAACATCCAAGTCCAAGACTGATTTCAAATAAATGAAAGGTCTTGATAGTTTCATGATACTCAAACAGGCATACCCTGTGGAAAACCAAAGGGTGCAAGGTGCGTTCAAAGATTCGATGATTCACTGAATTCTGCAATTCACATTACTTATCGCATTTC
+
GHIIEHIIIIIHIIIIHHHIIIIIIIGHIIIFHEHHFHHIIHIHIIIHIIHHHIIIIIHHHHGHEHHHIHHIIIHEHHHHIHHIIEFFGEHII@EH1FEHHIIGIIIIHHHHIHC?D?E@FCG?G?FH<HHHHIIIIIIHEHHHCHHHHEGHEHHC@HFFCGHHFEHHHHEHEGHCGHHHH?EHHHHHGHHCHHFEG.DFHHCDHHHEHHFHHHHCHHD?CGD/CEFHHFF/HFF@F<00CHHFCHHHEGEEHEG?HGIIHHHEGDCF?HGIIHHIHFHHHHEEHHEIIIIHIHIGIHHIIIGHIHHED0@@EFHFHIHHHHHHHIHHHHGFGGEIHEGHHHFHHEHIHGGF@HFHHGIHHHCCDDCHHEG@HHGHDH
@HISEQ:711:H5NNWBCX2:2:1101:14135:14626:ATCTCGTA
TTAAGTTCAGCGGGTGTTCTTGCCTGAGCTCAGGTTGAGATTATGGTTTATAGGTTCCTGTTTGAGGGCCGAACACAAAGTCCCAGACCAACAACTAAGAATATAGCCTTTGACAGCCCACCCAGTTGCGGCCCTTATCGGGTCCTTGGTTAGCCTCTGGTCTTCAGCTGATCCAGGTGCATAGATTCCCGAATCACGAATGATTCGAACTGCATAGCTGTGACGGCCAGTCCCGCCTCTCTATATCCGACGGCGTATAGGGGAGCGATATACACCCAACGCTGAGGCAGACATGCCCTTGGCCGAAGACTAAGGCGCACTGTGCGTTCAAAGATTCGATGGTTCACGGAATTCTGCTATTCACACTACGTATCGCATTTC
+
<1F<GCF@G1DHD/CCHHEFHCHH@ECHHI?<CFH@<G1<<CFEFH<FH<1<DDHEHIHI1C@<C1<0CHC?CHH1C@CGF11CFHIE?HEHHIHHCGHH1CGHHFHEC?GECHCH?H@GHCHII<<CC??<CH@0=0D0C/D:D/GHCFHH/@G/DGC/B.DHEDCGHH?AH....FEB..;FCH.7BGAGCEH.BGCHEA?-67A-8-FHHHI################################################HFHIG@</<0<<0<0<<1<<11GGHGFC1<110111/0/0C<<11111<00//EF<1<</<?HD<1<1<01F1D<1F<1E@C<C<11<111C<11111<<<0<D<?C<<00HF1/?HE
@HISEQ:711:H5NNWBCX2:2:1101:17429:14667:ATCTCGTA
TTAAGTTCAGCGGGTGTTCTTGCCTGAGCTCAGGTTGAGATTATGGTTTATAGGTTCCTGTTTGAGGGCCGAACACAAAGTCCCAGACCAACAACTAAGAATATAGCCTTTGACAGCCCACCCAGTTGCGGCCCTTATCGGGTCCTTGGTTAGCCTCTGGTCTTCAGCTGATCCAGGTGCATAGATGCCCGAATCACGAATGATTCGAACTGCATAGCTGGAACAGCCAGATCCGCCTCTCTATATCCGAAGGGGTATAGGGGAGCGATATAAACCCAACGCTGAGGCAGACATGCCCTTGGCCGAAGCCTAAGGCGCAATGTGCGTTCAAAGATTCGATGGTTCACGGAATTCTGCAATTCACACTACGTATCGCATTTC
+
IIIIIHIIIIIIIIIIIIIIIIIIIIIIIIIIIIIIIIIHIIIIIIFHIIIIIIIIIIIIIIIHIIIHHIHIIHIIIIIIHHIIIIIHIIIIIIIIIIIIIIIIIIIIIIIIIIIIIIIIIIIIIFHHHIIIIIIHHHHEDHEHIFIIHIIHHIIIIIIIIIIIIGFIHFIIHIIIIIHHIIIEHIDHIIIIIHIHIIIIIIHEHCIIHHIIIIIIIIHIIIHHHFHIHIIIIIIIIIIIIHHHHHHHIIIIIIHHIIIIIIIIIIIIIIIHIIHIIIIIIHIIHHIIIGIIIIIIIIIIIIIIIIHGHHIHEIIIGIIIHHHIIIIIIIIIIIIIIIIIIHIIIIIIIIIIIIHIHIIIIIIIIIHFIHIHIIIIHHIII
@HISEQ:711:H5NNWBCX2:2:1101:17604:14506:ATCTCGTA
TTAAGTTCAGCGGGTAGTCCTACCTGATTTGAGATCAGATCGTAAAGTGTGTTGTCCCGAAAGACGGTTGGAAGCGGCTCATCCGTGGTCCTGGCCACCTTTTTTACGGGTGTCCTCAGCGAGTGATACTTATCACGCCGAGTGGAACCAAGTCTACCGAGATCCAGCTAATGATTTTAAGAGGAGCAGACGTGAATCTGCGAACCCCCAAGTCCAAAGCGGCACCAGCTGAATTAACAAAAGATGTGCTTTGAAGATTTCATGATACTCAAACAGGCATGCTCCGAGGAATACCAAGGAGCGCAAGGTGCGTTCAAAGATTCGATGATTCACTGAATTCTGCAATTCACATTACTTATCGCATTTC
+
IIIIIIIIIIIIIIIIIIIIIIIIIIHIIIIIIHIIIIIIIIIIHIIHIIIIIIIIIIIIIIIIIIIHHIIIIIIIIIIIIIIIIIIIIIIIIIIIIIIIIIIIIIIIGIIIIIIIIHIIIIIHIHIIIIIIIHIIIHIDGHHIIHIHIIHHHIIIIIHHIGIIHIIIHIIIIIIIIIIIIIIHIIIIIIIIIIIIHIIIIHIGIIIIIHIIIIHHIIIIHIIIIIIIGIIIIHIHHHIIIIIIIIIIHHIIHIIIIIIIHHHIIIHIIIIIIIIIIIIIIIGHIIIIIIIIIIIHIIHIIIIIIIIHIIIIIIIIIIIIIIIIIIIIIIIIIIIIIIIIIIIIIIIIIIIIIIIIIIIIIIIIIII
@HISEQ:711:H5NNWBCX2:2:1101:18207:14722:ATCTCGTA
TTAAGTTCAGCGGGTATTCCTACCTGATTCGAGGTCAACTCTGAAAAAGTTGGGGGGTTTTACGGCAGTGGCCATTCGCCGGGCTCCTGTTGCGAGGTGTGCTATACTACGCAGAGGAGGGCCGCGACGAGGCCGCCAAGTCATTTGGGGGGCGGCGACTCGCTGCGGAAGAAGATCCGCGGCTGTCTCGCCGGTCCCCAACACCGAGTCCACAGGGGACTTGAGGGTTGAAATGACGCTCGAACAGGCATGCCCGCCAGAATACTGGCGGGCGCAATGTGCGTTCAAAGATTCGATGATTCACTGAATTCTGCAATTCACATTACTTATCGCATTTC
+
IIIIIHIIIIIIIIIIIIIIHIIIIIEHIHIIIIIGHHIIIIIIIHIIIHHHIIIIHIHIHIIHIIIHHIIIHIHIIIHHCHHIIIIIIIIIIIIIIGHHHHIHIIIIIIHIGIIHGHHIHHHIHIHHIGIGIIIIIHHIIIEHIHIIIIHIIIIIIHHIIIIIIIIIHHIGHHIIIHIIIIIIIIIHFEIIIIIIIHIIIIHIIIIIHIIIIIHIIIHFIHIGIIIIHIIIIHIIIIIIHIIIIIIIIIIIIIIIIIIIIIHIIIHIIHIIIIIIIIIHIIIIIIHIIIIHIIIIIIIHIIIIIIIIIIIIIIHIIHIIIIIIIIIIIIHIIIIIII
@HISEQ:711:H5NNWBCX2:2:1101:20747:14591:ATCTCGTA
TTAAGTTCAGCGGGTAGTCCTACCTGATTTGAGATCAGATTCATAAAAGTATTTTTTGTCTCAGTAAAGAGACGGTTGGAAGCAGATAAGCCACTAAATTGCCTGGCCACCGAAGTGTCCTCAGCGAATGACAATTATCACGCTGAGTAAGAACCAAGTTGGTATAATGGATCCAGCTAATATATTTCAGATGAGCCGAGGACTAGAGCACGGCATAAACATCCAAGTCCAAGACTGATTTCAAATAAATGAAAGGTCTTGATAGTTTCATGATACTCAAACAGGCATACCCTGTGGAAAACCAAAGGGTGCAAGGTGCGTTCAAAGATTCGATGATTCACTGAATTCTGCAATTCACATTACTTATCGCATTTC
+
EHCHFEHIIIIIIIIHHEFGGFEECHFHIHF1C@CC@HFEHGH@CHGEHHHGHI?GDHHE@@GHEHHGHIHIHGH@HHHHIIIHFHHIFHFHH1<GHHIE1DGHHII@FHHC<EFHII@@GHHIIIIIIHH?GGCHEEGHFHIIICH@GH?@?CGHIFHHHFECHIIE?EA.:@@EF.ABHIIH@HH?FEHH.B...?HH<CGHEHCAE@G,=,=?#####################C<<0@CCG0EC<<<11?HGC@GD1EHHGC1D1CCD1<<1<1<1<11CG<<<<01G<11HCHEG<C<<<1DFHC<<1</C<0111HGHFFED1EHEF1FCCEF<HIH?G@<<<1@HGD1CFEG<@GC<0HD<?<1C<DC
@HISEQ:711:H5NNWBCX2:2:1101:21134:14572:ATCTCGTA
TTAAGTTCAGCGGGTATCCCTACCTGATCCGAGGTCAACCTTAGAAATGGGGTTGTTTTACGGCGTAGCCTCCCGAACACCCTTTAGCGAATAGTTTCCACAACGCTTAGGGGACAGAAGACCCAGCCGGTCGATTTGAGGCACGCGGCGGACCGCGTTGCCCAATACCAAGCGAGGCTTGAGTGGTGAAATGACGCTCGAACAGGCATGCCCCCCGGAATACCAGGGGGCGCAATGTGCGTTCAAAGATTCGATGATTCACTGAATTCTGCAATTCACATTACTTATCGCATTTC
+
HHIIIFEHIHGIIIIIIIIHIIIIHHHHIIHIIHGEHHHGHHHIIIIIIIIIIIIHIIHGIHIIHHHEHHHHHIIIIIIHIIIIHIHGHIIIIIGHIHIHIHIIHIDGHIEHIHIIGIIIIHHIIHHFDHDHHHHHIIIHGIHIIHHIHHIHHDHIIIIIHHHEHGHGHFHHHH@HIIGIHFIHIIHIIGHHHHIIIGIIHIIIIHIFIIIIHIGIIIIHHHHIHHHFIIIHHGGHHHIIIHGGIHIHHIIIFHHHHIHHGIHH@HIIIIIIHIIHHIIIIIIIIIIIIIIIIIII
@HISEQ:711:H5NNWBCX2:2:1101:4411:14780:ATCTCGTA
TTAAGTTCAGCGGGTATTCCTACCTGATCCGAGGTCAACATTCAGAAGTTGGGGTTTTACGGCATGGCCGCGCCGCGTTCCAGTTGCGAGGTGTTAGCTACTACGCAATGGAGGCTGCAGCGAGACCGCCAATGTATTTCGGGGGCGGCACCGCCAGAAGGCAGAGCCGATCCCCAACACCAAACCCGGGGGCTTGAGGGTTGAAATGACGCTCGAACAGGCATGCCCGCCGGAATACCAGCGGGCGCAATGTGCGTTCAAAGATTCGATGATTCACTGAATTCTGCAATTCACATTACTTATCGCATTTT
+
IIIHIIIIIIIIIIIGIIIIIIIIHIHIHIIHGIIIIIIIGHIIHGIIIIHIIIIIHIIIIGHHIHHDGHIIIIIIIHIIIIIHHIIIIIIFHHHHHIIIIIIIIIIEHIIIIIIIIIIIIIIIHIIIHIHHIIIIIIIIHHIHHIGHIIIIIIIIHIIIEIIIIIIIIIIIHIIHHIIIIIIIIIIIIHHIFIHHHIHIIIHIHIIIIIIIIIIHIIIIIHIIIIIHHCIIHGIHIIHIHDFGIIHHIIIHHHHIIIHHHEIIIIIIIIIIIIIIIIIIHIIIIIIIIIIIHIIIHIHHIHHIIHIIIII
@HISEQ:711:H5NNWBCX2:2:1101:12189:14928:ATCTCGTA
TTAAGTTCAGCGGGTAGTCCTACCTGATTTGAGATCAGATTCATAAAAGTATTTTTTGTCTCAGTAAAGAGACGGTTGGAAGCAGATAAGCCACTAAATTGCCTGGCCACCGAAGTGTCCTCAGCGAATGACAATTATCACGCTGAGTAAGAACCAAGTTGGTATAATGGATCCAGCTAATATATTTCAGATGAGCCGAGGACTAGAGCACGGCATAAACATCCAAGTCCAAGACTGATTTCAAATAAATGAAAGGTCTTGATAGTTTCATGATACTCAAACAGGCATACCCTGTGGAAAACCAAAGGGTGCAAGGTGCGTTCAAAGATTCGATGATTCACTGAATTCTGCAATTCACATTACTTATCGCATTTC
+
GEHEHGHHHIIIHIHIHIIIIIHFHIIIIIGIHHIHIIIFFHHHEHIIIIIIIIIIIHHIGHIIIIIEHGHIIHIHIIIIIHIIIIHIIHIHIIIIIIHHIGHIHIGIHGHIIIIHIIIIIHHHHIIIIIIIF?EGHIIHIDHEHHHGHHHFHHHIHHHHHIHHHIIIGFEHIIHHHHHHIGHIIIHIIHIIHHIIHHHHEHHHHHHHHIIGGIIIIIHHEEFGIIIHFHHHCGHHEHHFCG?G?GIHHGIEIIIIHGIHGIIHG?EGFHIIHIHHGHFGHECHFGIHHHFHEHHHEHEHHEEFHHHIIHF@CIIHDHIHGFHHHEE1IHHIIHEIGGHHHHFHGGHIIGIHIIHHIIHIHIHEHE=DIIIHHCE
@HISEQ:711:H5NNWBCX2:2:1101:18329:14992:ATCTCGTA
TTAAGTTCAGCGGGTATCCCTACCTGATCCGAGGTCAACCTTAAAAAAATTAGGGGTTGCTGGCAAGTAGACCTACCGGACTCAATCGCGAGGAGTATTACTACGCGTAGAGCCGACAGGCACCGCCACTGATTTTAGGGGCCGCGAAACCGCGAACCCCAATACCAAGCGAGAGCTTGAGTGGTTATAATGACGCTCGAACAGGCATGCCCCCCGGAATACCAGAGGGCGCAATGTGCGTTCAAAGATTCGATGATTCACTGAATTCTGCAATTCACATTACTTATCGCATTTC
+
IHHIIGHHHHHHGIHIIIIIIHIIIIHIIIIIIGIIHHGH1DHHIIIIIIHHHIIIIIIHIIGIIIIHHIIIHIIIIIIIIIIIIIEHIHHIIGIIIIIIGIHIIHIIHHHIHIIIIIIHHHIHHHIIIIIIIIHFIIIIIIHGIHHGIIIIIIIHHHIHHIIHHGHHHIIIIIIIIIIIIIIIIIIIIIHIHIIIIHHIIIIIIIIIHIIIIIIIIIIIIIIIIHHIIHHHHIIIIIIIIIIIIIIIIIIIIHIFIHGHIIHIIIIIIIIHHIIIIIHGIIIHIGIIIIIIIHH
@HISEQ:711:H5NNWBCX2:2:1101:2352:15194:ATCTCGTA
TTAAGTTCAGCGGGTGTTCTTGCCTGAACTCAGGTCGAAAAGGGTGTGTCGCGCGGCCTCTTCGTTCAAAAAGAGACCGACGATTCCTGCCGGCTTACAACGAGGTCCCGGGCCGACAGCGGCATGCGATCCCTTGCGGGTCACCTACCAGACTGTTGTCCCGATTGGGTCCTCGTTCGAGCCTCTGTTCTTCGGCAGACCCGGTCAGATTAACCGGGACGGCCAGGTCCACGCCTCCCGATGGGGAGGGGTGAGGGTGAAGCCGACGCTGAGGCAGACATACTCTCGGCCGGAGCCTCGAGTGCAATTTGCGTTCAAAGATTCGATGATTCACATTATCTGCAATTCACACTACGTATCGCATTTC
+
IIIHIHGHGHIIIDHIIIIIIIIIIIIIHIIIIIIGIHIIIIIIHIIGHHHHIIIIIIHIIIIIHIIHHIHIIIIIIIIIIIHHIIIIIHIIIHIHIIIIHIGHIIIIIIIHIIIHHHHIIIIGIIIIGIIIIIIIIGIIHHIIHIIFGHHEHHHIIHIIIIGHIHHHIIIHIHGHIHIIIIIHIIIIIHIIHHIGHC.FHIIIHHGHGHHHHIIIIHHHHHHHHGHCHCE<HDE:HEHIIIIIHIIHHHIIIHIIIHIHIIIIIIIIGIHHHIIIIIIHGDHHHIHIIIHIIIIHHGHIIIIIIIIIIHHHIIIHIHHHIIIIIIIIHIIIHHHGIIGIIIIHIHHIIIIIIIIIIIHIHGIIIII
@HISEQ:711:H5NNWBCX2:2:1101:3632:15096:ATCTCGTA
TTAAGTTCAGCGGGTATTCCTACCTGATCCGAGGTCAACATTCAGAAGTTGGGGTTTTACGGCATGGCCGCGCCGCGTTCCAGTTGCGAGGTGTTAGCTACTACGCAATGGAGGCTGCAGCGAGACCGCCAATGTATTTCGGGGGCGGCACCGCCAGAAGGCAGAGCCGATCCCCAACACCAAACCCGGGGGCTTGAGGGTTGAAATGACGCTCGAACAGGCATGCCCGCCGGAATACCAGCGGGCGCAATGTGCGTTCAAAGATTCGATGATTCACTGAATTCTGCAATTCACATTACTTATCGCATTTT
+
IIIIIGHGHHHHHIIIHIHIIIIIIIIIIIIIIIIIIIIIHIHIIHGIHHHIIIHHHHHIHIIIIIHHHIIIIIIIIIIIHIIIIIIIHHHHHIIIIHIIIIIIIHIIIIIIIIIIIIIHHIIIIIIIIHIHHHIIIIIHHIHIIIIIIHIIHIIHIIIIHIIIIIHIHIIIIIHIIIIIIIIHHIIIIHEIHHIIIIHIHFFHIIIIIIIIIIHIIIIIGHIIHIIIIIIHIIIIIIIHIIHIGIIIIIIHIIIIIIIIIHHHIHHIIIIHIIIHIIIIIIGIIIIIIIIIIIIIIIIIHHHHIIIIIII
@HISEQ:711:H5NNWBCX2:2:1101:5158:15074:ATCTCGTA
TTAAGTTCAGCGGGTATTCCTACCTGATTCGAGGTCAACATTTCGGTAAGTTGGGGGTTTTACGGCAGGGCACCGCCGAGATTCCAGTGCGAGGAGAAAACTACTACGCAGAGGAGGCTACAGCGGGACCGCCACTAGATTTAGGGGACGGCGACGCCCGAGGGCGCTACGCCGATCCCCAACACCAAGCAGAGCTTGAGGGTTGAAATGACGCTCGAACAGGCATGCCCGCCAGAGTACTGGCGGGCGCAATGTGCGTTCAAAGATTCGATGATTCACTGAATTCTGCAATTCACATTACTTATCGCATTTC
+
IIIHHFHHIIIIIIHIIIIHIHIIHIFIIIIIIIIIIIIIIEHHHIHIHGGHHIHIIFHIHIHHHIICHIIIIIIIIIHIIIIIIIIIIIIIIIHHHHIEHIIIIIIHIIIIIIHHIHIIIHIIIIHIIIIIIIGIHIIIIIHIHIGIIIIHIIIIIIIHGIIIIIIIIHHIIIIIHIIIIIIIHIIIHIHGIIIIHIIIIIHIHHHHIIIHIIHHFEIHHHEIIIIIHIIIIIIIIIIIIIIHHIIIIIIHEEEGIIIIIIIIIIIIIIHIIHIIIIIIHHIHIIIIGIIIIIIHIIIIIIHHHIIIGIIII
@HISEQ:711:H5NNWBCX2:2:1101:7712:15096:ATCTCGTA
TTAAGTTCAGCGGGTAGTCCTACCTGATTTGAGATCAGATCATAAAAATAAATTGTCCAAGCTAATGGACTATTAGAAGCGGCTCATCCTCAAGCCTGGCCACCTTTTTTACGGGTGTCCTCAGCGAGTGATACTTATCACGCCGAGTGGAACCAAGTTCAGAGAGATCCAGCTAATGTATTTAAGAGGAGCAGACGTGAATCTGCAAGCCCCCAAGTCCAAAGCAGAGCCGATTGAATTAACAAAAGACTGGCTTTGAGAATTTCATGATACTCAAACAGGCATGCTCCGAGGAATACCAAGGAGCGCAAGGTGCGTTCAAAGATTCGATGATTCACTGAATTCTGCAATTCACATTACTTATCGCATTTC
+
IIIIIIIIIIIIIIIIIIIIIIIIIIHIIIIIIIIIIIIIIIIIIIIIIIIIHHIIIIIIIIIIIIHHIIIIIIIHIIIIIIIIIIIIIIIIIIIIIIIIIIIIIIIIIIIIIIIIIIIIIIIIIIIIIIHIIIHIHIIIIHHEIGIIIHIIIIHIIHIIIIIHIIIIIIIIHIHIIIIIIIIIIIIHIIIIIIIIIIIIIHHHHIIIIIHHHHHHHHGIIIIIIIIIIHGIIIIIIIHIIIIIIIIIIIIIIIHHIHIIIIHHHIIIHHIIIIIHHHIIIIIIIIIIHIIIIIIIHIHIIIIHIIHHHIIIIIIHIIIIIIIIIIIHIIIIIIIIIIIIIIIIIIIIIIIIIIIIIIIIIIIIIIIIIIII
@HISEQ:711:H5NNWBCX2:2:1101:11431:15175:ATCTCGTA
TTAAGTTCAGCGGGTATCCCTACCTGATCCGAGGTCAAAAGTGAAAAAAGGCTTCATGGATGCCACGATTCAAGGACTAAGACGCAAAATGTGCTGCGCTTACTACCAAAAACACTGGCTGCCAATGACTTTAAGGCGAGTCTAATACAAGACAAGACGCCCAACACCAAGCAAAGCTTGAGGGTACAAATGACGCTCGAACAGGCATGCCCCATGGAATACCAAGGGGCGCAATGTGCGTTCAAAGATTCGATGATTCACTGAATTCTGCAATTCACATTACTTATCGCATTTC
+
HHEHH<CGHEHHIHHEHIIIIIIIHGHGIIIIIHEHHIIIHEHHIIHIIIHHIHIIIHHHIIIIIIHEEEHHHCHFHHHIIHHGHIHHIIHHHIIHIIGGHIIIIIIIIHIIIIIHGGHHHHIIIHIIIFIIIHIIIIIIHHHHHIHHIIHIHIIIIHHHIIIIHIIIIIHIIHIHIGIIHHHHIIHHHIHIHIHIIIIIIHIHFHHHIHIIHIIIHHHFIHIGIHEGIIGHIHHECCEHGIGIHHIHHGFHGGHHIIIIIIIIIHIIIIIHIHIIIHHIHHIIHGHHHIIIHHH
@HISEQ:711:H5NNWBCX2:2:1101:17598:15174:ATCTCGTA
TTAAGTTCAGCGGGTATTCCTACCTGATCTGAGGTCAACCTTGGTAAAGTTGGGTGTTTTACGGCGTGGTCAGGCCGCTCTCCGCCTGCGAGGGTTTTACTACTACGCAGAGAAGGCTACAGCGAGACCGCCACTAGATTTCGGGGCCGGCCGCCGCGGTGGACGGCCGATCCCCAACGCCGAGCCCAAAGGGGCTCGAGGGTTGAAATGACGCTCAGACAGGCATGCCCGCCAGAATACTAGCGGGCGCAATGTGCGTTCAAAGATTCGATGATTCACTGAATTCTGCAATTCACATTACTTATCGCATTTC
+
HIIHIIIIIIIICHIHHHHHIHHHHI1FHHFHHHHHIIHHIIIIHIIIIFHHIIIIHIIHIIIHIIIEHIIIIHHIIICDHIHIIIHHIHIHIIDHDGHIIIIIIIHIIIIIGIIIIHEHHIHICHHIIHHHGHHGHGHIIHIIGIIHIHIHIIIIIIIHIHEHHHIIHEHIHIIIHIIGIIIIHHH?IIHHHHCCIIHHEIIHHIIIIHHIIIHHHGHGHGCIIGIIGHIHFIIIIIIIIHHECEHHIHHIHHIHGHEHIIIIHHFIIIIIIIIIIIHIIIHHHHIIHHIIIIHHIHHHIIIIHHIHIIHHI
@HISEQ:711:H5NNWBCX2:2:1101:19939:15098:ATCTCGTA
TTAAGTTCAGCGGGTATCCCTACCTGATCCGAGGTCAACCTTAAGAAAGTATGGGGGTTTTGGCAAGTGGACCACCCGGACCTCCAGAGCGAGAAGTATTACTACGCTTGAAGCCAGATGGCACCGCCACTGATTTTAAGGCGCACCAGTACGATGGCACCCAATACCAAGCTGGGCTTGAGGGTTGAAATGACGCTCGAACAGGCATGCCCAGCGGAATACCACTGGGCGCAATGTGCGTTCAAAGATTCGATGATTCACTGAATTCTGCAATTCACATTACTTATCGCATTTC
+
IIIIIIIIIIIIIIIIIIHIIIIIIIIIIIIIIIIIIIHIIIIIIIIIGHHHIIIIIIIIIIIIIIIFHHIIIIIIIIIIIIIIIIIIIIIIIIIIIIIIIIIIIIIIIIIIIIIIIIIIIIIIIIIIIIIIIIIHIIIIIIIIIIHHIIIIIIHIIIIIIIIIHIIIIIIIIIHIIIIIIIIIIIIIIIIIIIIIIIIIIIIIHIIIIIIIIIIIIIIIIIIIIHHIIIHHHGHIIIIIIIIIIIIIIIIIIIIIIIIIIIHIIIIIIIIIIIIIIIIIIIIIIHIIIIIIIII
@HISEQ:711:H5NNWBCX2:2:1101:4445:15461:ATCTCGTA
TTAAGTTCAGCGGGTAATCTTGTCTAATTTGAGATCTTTAAATGTACTCGTGAAGGCGGGTACGCAAGGTCGTTTGTATGCAGGGCTATCACCGAGTCAAAAGTCGTAACCATGACTGATGTATGCCACTGCCGACCAAGGCAGAGCCACAATCACTAAATGAGTGCTCTAGGGGCTATCAACTCCCGTTAAAGCGAGCACTCTTTACGAATCCATTTCAAGCGGCACTCTGCCAAGCCGACAATGATGCCGGTCGAGGACTAACCAAGTGACTGCTCAAGTCCACACTCGAAAGCATGATAATGGGGTACAGATACTCAAACAGACATACTGCCTCGAGGACAGTGCAATGTGCGTTCAAAGATTTGATGATTCACGAATTATGCAATTCACATTACATTTCGCAATTC
+
IIIHIHIIIIIIIHIIIIIIIIIIIIIIIIHIIIIIIIIIIGIHFHIIHIIHIIHIIIIGIIHHIIIHIIIHIIIIIIHIIIHHGGEHHHIIIIICHH?FCFHHIIIIIIHHIIIIHHIIIIEHIIHHIIGIIIIIIDHHEHIIE?GHIIFHHHIIIIIIHHHHDHHIHHFFHHCHHIIIIIHHIIGIHHHIIIHHIHHHIHIHIHIIIIIIIIIGHGIGIIHHGHHG?EHHCHIIHHE@9.IHGHIIHIIIIIHHIHGIIIHG?IHHHGHHIIIIIIHGEHHEHHHG<EIHHHIHHIIHIIIIHGIHEIIHGIHHGIHGHHHGHHGIIHHHIIHHIIIIIHHHIIIIIIHIHHIHGEIHHECIIIHGHIIHG@GHHHEIIIIHIHHIIHIHHIHHIIIHGIIIIHHDHH
@HISEQ:711:H5NNWBCX2:2:1101:4726:15255:ATCTCGTA
TTAAGTTCAGCGGGTATCCCTACCTGATCCGAGGTCAAAAGTTGAAAAAAAGGCTTAATGGATGCTAGACCTTTGCTGATAGAGAGTGCGACTTGTGCTGCGCTCCGAAACCAGTAGGCCGGCTGCCAATTACTTTAAGGCGAGTCTCCAGCAAAGCTAGAGACAAGACGCCCAACACCAAGCAAAGCTTGAGGGTACAAATGACGCTCGAACAGGCATGCCCTTTGGAATACCAAAGGGCGCAATGTGCGTTCAAAGATTCGATGATTCACTGAATTCTGCAATTCACACTACTTATCGCATTTC
+
IIIHGHHHHIIIIIIIHIIIIIIIIIIHIIIIIIIIIIIIIIIIIIIIIIIHIIIIIIIIIIIIGHHHHIIIIIGIIIIIIHIHIIIIIHHHHHHIIIIIIIIIIIGIIIIIIIIHHHIIIIIIIHIIIIIIIIIIIIIHIIHHFGIIIIIIIIIIHIIIIIIIIIIIGHIGIIIIHIIIHGHHIHHIHHIIHIIHHIIIIIIIIIIIIIHHIIIIIIIIIHGIIIGIIIIHIIIIIHIIGIHHIHHEHIIIIHHIIIHHFIIIIIHIIIHIIIGIIIIIIHIIIIIIIIIHEIIHGIHIIIIIII
@HISEQ:711:H5NNWBCX2:2:1101:4800:15286:ATCTCGTA
TTAAGTTCAGCGGGTATCCCTACCTGATCCGAGGTCAATCATGAAAAAATTTGGGGTTCTGGCAGGACACCACCGGGACTCTGTCGCGAGGAGTATTACTACGCGTAGAGCCAGATGTCACCGCCACTGCTTTTAAGGGCTGCCCTGTGACGGGCAGGCCCCAACACCAAGCTGAGCTTGAGGGGTGATAATGACGCTCGAACAGGCATGCCCCCCGGAATACCAAGGGGCGCAATGTGCGTTCAAAGATTCGATGATTCACTGAATTCTGCAATTCACATTACTTATCGCATTTC
+
IIIHIHIIIIIIIHIHHIHGIIIIIHGIHIHHIHIIHIFHIHHIIIHGIIIIIGIIIIIIIIIIIHHHHIIIIIIIGIIIHIHIIIIIIHIIIHHGGIHIIIIHIIHHIGHIIIHIIIIIIIIIIIIGIIIIIHIHHHIIIIIIIIHIIIIIIIIIIIHIIIHIIGIIIIIHIHHHHIHIIIIIHHIIHIIIIIIHIIIIIIIIIIIIIIHIIIIIIHIIIHIIHHFCIIIIIIIIIIHGIIIIIHIGIIIIIIHIGIIIIIIIIIIIIIIIIIIIHHIIIHIHHFGIIGIIIIII
@HISEQ:711:H5NNWBCX2:2:1101:8199:15473:ATCTCGTA
TTAAGTTCAGCGGGTATCCCTACCTGATCCGAGGTCAAGAGTGTAAAAAATGTACTTTTTGGACGTCGTCGTCTTGTTGTCAAAGCGCGAGATGTACTGCGCTCCGAAATCAATACGCCGGCTGCCAATCGTTTTGAGGCGAGTCTGCGCGCAGAGGCGAGACAAACACCCAACACCAAGCAGAGCTTGAAGGTACAAATGACGCTCGAACAGGCATGCCCCATGGAATACCAAGGGGCGCAATGTGCGTTCAAAGATTCGATGATTCACTGAATTCTGCAATTCACACTACTTATCGCATTTC
+
IHIIIHHHHHHIIHIIEHHIIIHIIIHIIIIIIIHIIIIIIIHHHIIIIIIIIIIIHHIIIGHGHHIIIIIHGIIHIIIEHHIIIGHHIIIIHIIIIIIIHIIHHIIIHIIIIIIIIIIIIIHIIHIIIIIHHHGIIIHIHHIIIIIIIHHIIIIIIIIIIIIIHIIIIIGIHHIIIIIIIHIIIHIHIIHIIIIIIIIHIIIIIHIIIIIIIIIIIIHEIIIIIIIIIIIIIIHCIIHGGHHDHHIIIIHGIHIIIIIIIIIIIIIIIHIIIIIIIIIHIHHIGIIIIHGIHIIIIIIHIHGI
@HISEQ:711:H5NNWBCX2:2:1101:9775:15373:ATCTCGTA
TTAAACTCAGCGGGTAGTCCCGCCTGACCTGGGGTCGCGGTCGAAGCGTCATCAGAAGACAACGCGTTGGGTCAATAAGCAACCTTTTGATGAGACACGCAACAGATTTCATGGTTTTGTCACCAATAGTCTTGCGCCCGTCAATAGGTGCCTTTATTTTGGCCAACCGCTCGGTAAAAACGGGAGGCCAATATCCGCTCCCGTCCAAAGCATCTCAAAGGAAATGTTGGGGGAGCGACGCGATGCGTGACGCCCAGGCAGACGTGCCCTTGGCCCGAAGGCTTCGGGCGCAACTTGCGTTCAAAGACTCGATGGTTCACGGGATTCTGCAATTCACACCAAGTATCGCATTTC
+
IIIIIIIIIIIIIIIIIIHHIIIIHIIHIHIIIIIIIIIIIIIIIIHIIIIIIIIIIIGHIIIIIIIHIIIHHIIIIIIIIIIIIIIIIIIIIHIIIIIIIIIIIIIGHIIIIIIIHHIIIHIIIIIIIIHIIHIIIIIIHIIIIHGHHIIIIIIIIHIIGHHIHIHHIIGHIHHIHHIIIIGIIIIHIIIIIIIIIIIIIIHIIIIHIFIGHIHIIIIIIIIIIIIIIIIIHIIHIHHGHGHIIHIIIIIIIIIHHIIIIIIIHIGIHIHHIIHIIIIIHHGIIHIIHH@C1IIIIIIHGIIIIIHGIHIIIIIHIIIIIIIIIIIIIHIIIIHHGFIHHEIIIIIIIHIIII
@HISEQ:711:H5NNWBCX2:2:1101:16008:15269:ATCTCGTA
TTAAGTTCAGCGGGTAGTCCTACCTGATTTGAGATCAGATTCATAAAAGTATTTTTTGTCTCAGTAAAGAGACGGTTGGAAGCAGATAAGCCACTAAATTGCCTGGCCACCGAAGTGTCCTCAGCGAATGACAATTATCACGCTGAGTAAGAACCAAGTTGGTATAATGGATCCAGCTAATATATTTCAGATGAGCCGAGGACTAGAGCACGGCATAAACATCCAAGTCCAAGACTGATTTCAAATAAATGAAAGGTCTTGATAGTTTCATGATACTCAAACAGGCATACCCTGTGGAAAACCAAAGGGTGCAAGGTGCGTTCAAAGATTCGATGATTCACTGAATTCTGCAATTCACATTACTTATCGCATTTC
+
GIIIHHHHGIIIIIIHIIHHIIIIIIIIIIIGGFEHIIIIHHIIIIIHIIIIIIIIIIIHHIIIHHIIIHIHHHIIIIIFHIIIIIIHIIIHIHIIIIIIHHIIIIIIIIFHHIIIIIGIIIIIIIIHIIIIIHIIIIIHHIIHHIIEHHIIHGHIHIIHIIIIIIIIHIHHHHHIHIHIIIIIIIIIIHHIHIIHIHHIHIIIIIIIIIIHFHIIIHHHHIHHHEHEHFEEHIIHHHEEIIIIHHHIHF?FGHGIIIHIIIHHIHIIIIIIIIIIIHHHCHIIHIIIIIHIIIHHIIIIHIHHHHHGIIIIIIIIIHHGIHIIIIIIIIIIHIIIIHHGHHIIIIIIIGHHHEIIIIIHIHIIHHIHIIIIIIH
@HISEQ:711:H5NNWBCX2:2:1101:18300:15477:ATCTCGTA
TTAAGTTCAGCGGGTATCCCTACCTAATCCGAGGTCAAACGTTTGAATAAGGCTTCATGGACGCCGACGTAGAAGGGAGAGACGCAAATTGTGCTGCGCTCTACCACCAGTACGTTGGCCGCCAATCGCTTTCAGGCGAGTCCTTTGCAGGACAAACGCCCAACACCAAGCAGTGCTTGAGGGTACAAAATGACGCTCGAACAGGCATGCCCCATGGAATACCAAGGGGCGCAATGTGCGTTCAAAGATTCGATGATTTACTGAATTCTGCAATTCACACTACTTTTCGCATTTC
+
IIIHHIIIIIIIGIIIIIIIIHIIIIIIGIGHIIHIGHIIIIIIIIIIIHFEHIHIIHIFGIIIIIIEHIHHIIHIHIIIIHIIIIIIIIIHIIIIIIIIIIIIIIIIIGIIIGHIHHHIIIHIIIIIIHIIIIIIIHIIIIIIIIIIHHIIHHHIIHIIIIIHHIHFEHHHHHIIIIIHHHHHIIHIIGIIHIIIIIHIIIHHIHHHIIGIIIHHIIIGIIIHHIHIIIIIIIIHHIHIHGHHHHFGHIIIHIHIHF1IIHHIHIIIIIIIIFHIIIHIHGGDIIHHGIIIIII
@HISEQ:711:H5NNWBCX2:2:1101:18879:15497:ATCTCGTA
TTAAGTTCAGCGGGTATCCCTACCTGATCCGAGGTCAACCTTAAGAAAGTATGGGGGTTTTGGCAAGTGGACCACCCGGACCTCCAGAGCGAGAAGTATTACTACGCTTGAAGCCAGATGGCACCGCCACTGATTTTAAGGCGCACCAGTACGATGGCACCCAATACCAAGCTGGGCTTGAGGGTTGAAATGACGCTCGAACAGGCATGCCCAGCGGAATACCACTGGGCGCAATGTGCGTTCAAAGATTCGATGATTCACTGAATTCTGCAATTCACATTACTTATCGCATTTC
+
IIIIIIIIIIIIIIIIIIHIIIIIIIIIIIIHIHIIIIIGIIIIIHIGHIIIIIIIIIIIIHHIIIIFHHIIIIIIHIHIIIIIIIIIIHIIIIIIIIHIIIIIIIIIIIIHIIIIHHIIIIIIIIHIIIHIIIIHIHHHIIIIIIIIIIIIIIIIIIIIIIIIIIIIIHIIIIIIIIIIIIIIIIIIIIIIIIIIIIIIIIIIIIIIIIIIIIIIIIIIIIIIHHFIIIHHHGHEHHHHHGIIIIIHIHHHHEIHIIIIIIIIIHIIIGIIHHIIIIIIIIIIHIIIIIHIIHI
@HISEQ:711:H5NNWBCX2:2:1101:7907:15608:ATCTCGTA
TTAAACTCAGCGGGTAGTCCCGCCTGACCTGGGGTCGCGGTCGAAGCGCCGTCAAGGGACGACGCGTTGGGGTTTTTGAAGAGCTTCCCTCGCGACTAACGGCACGAAACAAAAGACGAGGGTTTTTACGACCACCACTAGTTCGTGCGTCCATCGAAGGGACTCCTATTTCGGCCAACCGCGCCATGAGCACGGGAGACCAGTATCCGCCCCCGAAACACAAGCTCCCCTGACGGAGAATTTGTGGGGGGCGACGCGATGCGTGACGCCCAGGCAGACGTGCCCTCGGCCAAAAGGCTTCGGGCGCAACTTGCGTTCAAAAACTCGATGGTTCACGGGATTCTGCAATTCACACCAAGTATCGCATTTT
+
IIIIIIIFHIHIIIIIIHIHHHHIH1CGHIEGHCHHHGHIHIIIHIIIIHHE<GHIIHGIHHGHIIDCHFDDCC@GHHHIHHIEHGGHIIIIIGIIIIHIGHHHHHIHIIIIIIHIIIIIID0GCHHHIHHHIIIHIHGHHIFHEGHECEHHIHHFEHEHHHHHHHHIHHHHHHHIIEHIDHHHDIHHHIIHHHHHHHHHHEHEHHG??EHDHHH@HH@BGHA-7-?HHHDHCHHHGFAHHGHHD??HHHHH<HDHCHCDGHHEC<HHECH?HHHGCHEE<C<IIGIHHHHFHG1@HHIHHFIIIIHHGC/IIIHIIIIIHGGFIIIGIIGIIIIIHHHIIIIIIIIHIIHGD<?HHEDIIIIIHIHIHH
@HISEQ:711:H5NNWBCX2:2:1101:9869:15717:ATCTCGTA
TTAAGTTCAGCGGGTATCCCTACCTGATCCGAGGTCAACCTTAAGAAAGTATGGGGGTTTTGGCAAGTGGACCACCCGGACCTCCAGAGCGAGAAGTATTACTACGCTTGAAGCCAGATGGCACCGCCACTGATTTTAAGGCGCACCAGTACGATGGCACCCAATACCAAGCTGGGCTTGAGGGTTGAAATGACGCTCGAACAGGCATGCCCAGCGGAATACCACTGGGCGCAATGTGCGTTCAAAGATTCGATGATTCACTGAATTCTGCAATTCACATTACTTATCGCATTTC
+
CHEHFHHIFFGHIIIHE?GHEEH?@F@<CFEHD<CHGCCD1<FG@HF@GDCCD<<EHDCEH?C?1CCDG1<@D@H@EHFFEFCGGGHHIIHDHHCEHEH@HEHHGHHHHEHHHGHGIECECHIGHHB<DHFHHHF@ADDFIHHIHHEHCHHIIHHHEEHFHHHIIIIHHHEEGGHHCIIHHFIHHHFBGGHEECHHHGFEHEEHHCGIHHHIHHIIHGCGCGEFC@HHDHFCHHDHCECGIIHE?HHHGHHGE@FEHHHFHIIHHEIHHHEIHH?@FEE@EFC@EGCHFHG?HHH
@HISEQ:711:H5NNWBCX2:2:1101:13277:15535:ATCTCGTA
TTAAGTTCAGCGGGTATCCCTACCTGATCCGAGGTCAATCATGAAAAAATTTGGGGTTCTGGCAGGACACCACCGGGACTCTGTCGCGAGGAGTATTACTACGCGTAGAGCCAGATGGCACCGCCACTGCTTTTAAGGGCTGCCCTGTGACGGGCAGGCCCCAACACCAAGCTGAGCTTGAGGGGTGATAATGACGCTCGAACAGGCATGCCCCCCGGAATACCAAGGGGCGCAATGTGCGTTCAAAGATTCGATGATTCACTGAATTCTGCAATTCACATTACTTATCGCATTTC
+
IIIIIHIHIIIIGIIIIIIIIHIIIIIIHIIIIIHHIHIHIIIFHHIHHIIIIIIIHIIHHIIIIIIHIIIIIGHGHIIIHHIIGIHIIIIHHHHIIIIIHIIHIIIIIIIIIIIIHIIIIIIIIIIIIIIIIIIIIIIHHHHIIIIIHHIHGHIHIHIIIIIIIIIIHIIIIIIHIIIIIIIIIIIHIIHHIIHIIIHIIHHHHHIIIIGIIIIIGHIIIHHHHHHCGIIIHIIIIIIIHHHHHHIIIIHHIIIIIIHIIIIHIHIIIIIGIHHHIIIIIIIIIIHHHIIIIIII
@HISEQ:711:H5NNWBCX2:2:1101:3329:15897:ATCTCGTA
TTAAGTTCAGCGGGTGTTCTTGCCTGGTTCAGGTCGAGATGTGAGTTTCGTTAGAAACGAGCGTTCACGAATGAACGTCCTTGTTTGAGGGCACCCCGGTCGACCAAGCTAACATCACAAGTATGGAGCTTAGAAAGCAACCTACCCGAATGCAGCCCTTTTCTCGTTTCAACAGCGTCCCTAAACATGTTTAGGGTCATAGTTGTAACAAGAGGTAAATCTAACGAACGCCGATAGCTACATAATCATGTGAAGCAGAGCATGAGAGGTACATCGACGCTGAAGCAGACATGCTCTCGGCCGAAGCCTCGAGCTCAATGTGCGTTCAAAGATTTGATGATTCACGGAATTCTGCAATTCACATTACGTATCGCAGTTC
+
IIIGIHIIIIIIHIDHICHHHIIIIIIIIIIIIIIIDHGHIIHEHHIIIIIIIIIIIIHIIIIIIIIGHIHHIIIIHHIIIIIIIIIHIHIIIIIIIIIHIIIIIIIIHIIIIIIIIIIHIIIIGHIIIIIIICHCHHIIIIIIIIIHIDHHIIEHIIIHIIIIIHHIIHIIHHHFEHHHIIIIGIHIIHHHHHIFFGHGH?BFHGHHHIIIGFEHEEE.E@.B.E7,55,7:7;.GG.HEFCD.;..GHGD//</D</</E</@</C////0DC<0?0G?G@0HHGCDD1D1CCHCC0C<<11H<<HHD<CD11IIHHC<0?HD1@EFE@HEC<111EEHG<<F11@HEHFC@G@?@@<<FC1HGG<HE/FFG?HHHE
@HISEQ:711:H5NNWBCX2:2:1101:3815:15843:ATCTCGTA
TTAAACTCAGCGGGTAGTCCCGCCTGACCTGGGGTCGCGGTCGAAGCGTCATCAGAAGACAACGCGTTGGGTCAATAAGCAACCTTTTGATGAGACACGCAACAGATTTCATGGTTTTGTCACCAATAGTCTTGCGCCCGTCAATAGGTGCCTTTATTTTGGCCAACCGCTCGGTAAAAACGGGAGGCCAATATCCGCTCCCGTCCAAAGCATCTCAAAGGAAATGTTGGGGGAGCGACGCGATGCGTGACGCCCAGGCAGACGTGCCCTCAGCCGAATGGCTTCGGGCGCAACTTGCGTTCAAAAACTCGATGGTTCACGGGATTCTGCAATTCACACCAAGTATCGCATTTT
+
IIIHHIIHHIIIIIHIHIIIGIIIIIHIHIHIIIIIIIIIIIIIIIIIIIHIHIIIIIHIIIIGIIIDHHHIIIIHFHIHIIGIIIHIIIIIIIIIIIIIIHCHGHIHHIHHHIHHHIGHIIIIIIIHHHIHHFHHIIIIHHHHIHIIIGIIHIIHIIIIHIHIHIIGHIHECHGHGFFHHHHHHIIIGIIHGHIGIGHIIHIFIIHGHIIIHHIHHCIIHFHIIIIIHDHHIIHHGHIIIHHGIIHIIIIIHCHHHHHHIIHIHHIIIIIIHFHIIIIHHIHHEHGIIHFHIHHECIHHIHIHHEHHGIHIIIHGHIIHHGHHIHHHEHHHHFGEHCHGGCDHIIIIIIHGII
@HISEQ:711:H5NNWBCX2:2:1101:5008:15791:ATCTCGTA
TTAAGTTCAGCGGGTATCCCTACCTGATCCGAGGTCAAAAGTTGAAAAAAAGGCTTAATGGATGCTAGACCTTTGCTGATAGAGAGTGCGACTTGTGCTGCGCTCCGAAACCAGTAGGCCGGCTGCCAATTACTTTAAGGCGAGTCTCCAGCAAAGCTAGAGACAAGACGCCCAACACCAAGCAAAGCTTGAGGGTACAAATGACGCTCGAACAGGCATGCCCTTTGGAATACCAAAGGGCGCAATGTGCGTTCAAAGATTCGATGATTCACTGAATTCTGCAATTCACATTACTTATCGCATTTC
+
IIIIIIIIIIIIIIIIIIIHIIIIIIIIIIIIIIIIIIIIIIIIIIIIIGIHIHIIIIIIIIIIIIIHHIIIIIIIIIHIIIIIIIIIHIIIIIIIIIIIIIIIIIIIIIIIIIIIHIIIIIIHIIIIIIIIIIIIIIHHIHIIHHIIIIIIIIIIIIIIIIIIIIIIIIIIIIIIIIIHIIIIIIIIHIIIHIIIIIIIIIIIIIIIIIIIIIIIIIIIIIIIHHIIIIHIIIIIIHIIIIIIIHEEIIHIIIIIIIIHIIIIIIIHIIIIGHHHIIHIIIIIIIIIIIIIIIIIHGIGIIIIII
@HISEQ:711:H5NNWBCX2:2:1101:5875:15922:ATCTCGTA
TTAAGTTCAGCGGGTAGTCCTACCTGATTTGAGATCAGATCGTAAAGTGTGTTGTCCCGAAAGACGGTTGGAAGCGGCTCATCCGTGGTCCTGGCCACCTTTTTTACGGGTGTCCTCAGCGAGTGATACTTATCACGCCGAGTGGAACCAAGTCTACCGAGATCCAGCTAATGATTTTAAGAGGAGCAGACGTGAATCTGCAAACCCCCAAGTCCAAAGCGGCACCAGCTGAATTAACAAAAGATGTGCTTTGAAGATTTCATGATACTCAAACAGGCATGCTCCGAGGAATACCAAGGAGCGCAAGGTGCGTTCAAAGATTCGATGATTCACTGAATTCTGCAATTCACATTACTTATCGCATTTC
+
IHIHIHFHFHIHCHHHHIIIIIIIIIHIIIIIIIIIIIGHIIHIHIHHHHHHIHIIGHHHHHHGIHIHHHIHHIGHIGIIHIHIIIIHIIIIHHHHIIIIIFHHHHIIIGIIIHIIIIIHHHIFHGIIIIIIIIHHIIEHHHHHHHIIIHIIIIIIIIIHHIHIHHIIHHHHHHIIHIHHIIIIGIIIIHHHIIGIHHHIIIHHHGHHIIIIIIIIFHHGHEIIIIHIIHHHFCHIIHHHHEEIIIIIIHCHGIIIHHHIHHIIIHIIIIIIHIHHHIIHHDHHIHHHIIIHHEGHHHIHIHHIHGGHIIIHHEGHHHHIIIIIHIIHHIIHFE?IIIIIHHIIGHHIIIIIHIHGIIIGIIIIHHH
@HISEQ:711:H5NNWBCX2:2:1101:6785:15988:ATCTCGTA
TTAAGTTCAGCGGGTATCCCTACCTGATCCGAGGTCAACCTTAAGAAAGTATGGGGGTTTTGGCAAGTGGACCACCCGGACCTCCAGAGCGAGAAGTATTACTACGCTTGAAGCCAGATGGCACCGCCACTGATTTTAAGGCGCACCAGTACGATGGCACCCAATACCAAGCTGGGCTTGAGGGTTGAAATGACGCTCGAACAGGCATGCCCAGCGGAATACCACTGGGCGCAATGTGCGTTCAAAGATTCGATGATTCACTGAATTCTGCAATTCACATTACTTATCGCATTTC
+
IIIIIHHIGIIIIHHHHIIHHHIIIHHHIIIIIIIIIIGHIHIIIIIHIHHHIIIIIIHIIEDHIHEDFEHHHHIIIIHHHHIEHHIIIIHIHIIIIIIIHIHIIFDHHIGIHHIIIIIIGIHIIIIIIIIIIHIIHHEIIIIIIIIIIIIIIIIIIIIHIIIGIHIIHIIIHIIGHHHIHIIIIIGHIIIIIIIIIIIIIIHHFHHHHHHIIHIIGIIIHHGHHHEHIHF@HHCHHGIHIIIIIGIIIIHIHIIIHHHFIIHHHIIHGIIHIIGIIIIHIIIHHIHIHHHIIII
@HISEQ:711:H5NNWBCX2:2:1101:8845:15953:ATCTCGTA
TTAAGTTCAGCGGGTAGTCCTACCTGATTTGAGATCAGATTCATAAATGTATTTTTTTTTGTCTCAGTAAAGAGACGGTTGGAAGCAGATAAGCCACTAAATTGCCTGGCCACCGAAGTGTCCTCAGCGAATGACAATTATCACGCTGAGTAAGAACCAAGTTGGTATACTGGATCCAGCTAATATATTTCAGATGAGCCGAGGACTAGAGCACGGCATAAACATCCAAGTCCAAGACTCATTTCAAATAAATGAAAGGTCTTGATAGTTTCATGATACTCAAACAGGCATACCCTGTGGAAAACCAAAGGGTGCAAGGTGCGTTCAAAGATTCGATGATTCACTGAATTCTGCAATTCACATTACTTATCGCATTTC
+
HHIIIIIIIHIIIIIIIIIIIIIIIIIHIIIIHCHIIGIC1FHCHCG?CF@EEECHIIHI/F1<<FF<C1C1CFFHE0<DC<GHIEE@HEC1CEE1@1CG111<1<1C<<DCG@<CC/0<<<C<FHIE<EHH@HC0=FDHHFH////:/==FF//D/=/:B8D.GE@HB.B...;.8GB.@@F9F.9BHI.@@BFBFAHH.?..?.CD.:FH@,</D<//HEHIHHHF<//<////<0D0D<0D0D<D0HD0HIIHFC1G@HHGD111HHG1IHHD1HHHIIHHHIHHHF<1D1D1<<1IHH@IHHEF1<1HEIIIHIIIIIIHHFGHIHHIIIIIHGIIIIIIIIIIIIIIHIIHHGIIIIIIIHHHIIHHIIGHHI
@HISEQ:711:H5NNWBCX2:2:1101:11560:15757:ATCTCGTA
TTAAGTTCAGCGGGTATCCCTACCTGATCCGAGGTCAACCTTAGAAATGGGGTTGTTTTACGGCGTAGCCTCCCGAACACCCTTTAGCGAATAGTTTCCACAACGCTTAGGGGACAGAAGACCCAGCCGGTCGATTTGAGGCACGCGGCGGACCGCGTTGCCCAATACCAAGCGAGGCTTGAGTGGTGAAATGACGCTCGAACAGGCATGCCCCCCGGAATACCAGGGGGCGCAATGTGCGTTCAAAGATTCGATGATTCACTGAATTCTGCAATTCACATTACTTATCGCATTTC
+
IIIIIHHHIHHIIIIHHIIIIHIIIIIIIIIIIIIIIIIIIIIIIIIIIIIHIHHIIIIIIFEHHDHHHIGHHIGHIIIIIHIIIIHHIIIIIIIIIIGIHHHIHIHIIIIIIIIIIIIIIIIIIIGIHIIHIIHIIIIIIHHIHIIIIIIHIHHIIIIIIIIIIIIIIIIIIIIIIHIHIIHIIHIIIIIIIIIIIIIIIIIIIIIIIIIIHIIIIHIIIIHGIHIIIIIGHIIHHHIGIIIIIIIIIIIIIIIIIHHIHIHHHIIIIIIIIIIHGHIIIIIIIIIIIIIIIIII
@HISEQ:711:H5NNWBCX2:2:1101:12957:15952:ATCTCGTA
TTAAGTTCAGCGGGTATTCCTACCTGATCTGAGGTCAATTTGGTAAAGTTGGGTGTTTTACGGCGTGGTCAGGCCGCTCTCCGCCTGCGAGGGTTTTACTACTACGCAGAGAAGGCTACAGCGAGACCGCCACTAGATTTCGGGGCCGGCCGCCGCGGTGGACGGCCGATCCCCAACGCCGAGCCCAAAGGGGCTCGAGGGTTGAAATGACGCTCAGACAGGCATGCCCGCCAGAATACTAGCGGGCGCAATGTGCGTTCAAAGATTCGATGATTCACTGAATTCTGCAATTCACATTACTTATCGCATTTC
+
IHIIIHIIIIIGHIIIHIIIIIIIIIIIIIIHIIIHIGIIIIIIIIIHIIHIIHHIIIIHIIIIIIIHIIIIIIIIIIIIIIIIIIIGIIHIIGHIIHHHIIHIIIHHHHIHHIHIIHIIHHIHHIIIHGHIIIIIHIIIHHIHHHIHIIIIIIIIHHHHIIIIHIIHIIIIIIIHIIIIIHIIHIIIIIIIHHIIIIIHIIIIHHHHIIIIIIHIHIIIIIIIIHHHIIGHIIIIIIIIIIHEIIIHIIIIHIIIIIIIIIIHIIHHIIIIIIHIIIIHHHIIIIHIIIIHIIIIIIIHIIIIIIIIIIGI
@HISEQ:711:H5NNWBCX2:2:1101:15855:15868:ATCTCGTA
TTAAGTTCAGCGGGTATCCCTACCTGATCCGAGGTCAACCTTAAGAAAGTATGGGGGTTTTGGCAAGTGGACCACCCGGACCTCCAGAGCGAGAAGTATTACTACGCTTGAAGCCAGATGGCACCGCCACTGATTTTAAGGCGCACCAGTACGATGGCACCCAATACCAAGCTGGGCTTGAGGGTTGAAATGACGCTCGAACAGGCATGCCCAGCGGAATACCACTGGGCGCAATGTGCGTTCAAAGATTCGATGATTCACTGAATTCTGCAATTCACACTACTTATCGCATTTC
+
IHIHEGHHHIIIIIIIIIHHHHHHHHEHIGHIIGHFHGHIHHIIHHHHHCE1CCFHHHHFIGHHEECGHIHIIIGHIICDHIIIIIIHFIHIIIIHGHIGHHIIHHHIHIIIHHHHGEH?GIIIGCHHIIIIIHIHHHGHGGIHHIHGHIHIHIIIIHIHIHFHHIIIIIIIIIIGHIIHHHIIIIIIIIEIHIIIIIIHIIHGHHHHHIIHIIIIHHHHGHEFHEDHHHIHHHECCIIIIIIIIIIHHHHHIIIIIIIHIIIHIHGIIIGIHEIIIHHIGHHGHGHEHIIIIII
@HISEQ:711:H5NNWBCX2:2:1101:17499:15796:ATCTCGTA
TTAAGTTCAGCGGGTATCCCTACCTGATCCGAGGTCAAGAGTGTAAAAAATGTACTTTTTGGACGTCGTCGTCTTGTTGTCAAAGCGCGAGATGTACTGCGCTCCGAAATCAATACGCCGGCTGCCAATCGTTTTGAGGCGAGTCTGCGCGCAGAGGCGAGACAAACACCCAACACCAAGCAGAGCTTGAAGGTACAAATGACGCTCGAACAGGCATGCCCCATGGAATACCAAGGGGCGCAATGTGCGTTCAAAGATTCGATGATTCACTGAATTCTGCAATTCACACTACTTATCGCATTTC
+
IIIIIHIIIIIIGIIIHFHIHHIIIIIIIIIHHIHIIIIEHHHIIHGHHIIHIIHIIIIIIEHHHIIHHIHIIIIIIIHIHIIFHHIIIIIIIHIHHIIIIIHHIHIHGHIGIHHIHIHIIIIIIIIIIIIIHHHIHIIIIIIHIIIIIIIIIHHHIHIIHIIIIIHHIIIIHHHHHIIIIIIIIIIIIIIHIIIIIIHHHHIIIIIIIIIIIIIIIGIHIIIIIIIIIIGIIIHEIHIIHIHHFHIHHHHIIHIIIIIIIHEHHHIIHHIIIIHIHIIIIIIIIHIIHGDGIIHGIIIGIIHH
@HISEQ:711:H5NNWBCX2:2:1101:19966:15993:ATCTCGTA
TTAAGTTCAGCGGGTATCCCTACCTGATCCGAGGTCAACCTTAAGAAAGTATGGGGGTTTTGGCAAGTGGACCACCCGGACCTCCAGAGCGAGAAGTATTACTACGCTTGAAGCCAGATGGCACCGCCACTGATTTTAAGGCGCACCAGTACGATGGCACCCAATACCAAGCTGGGCTTGAGGGTTGAAATGACGCTCGAACAGGCATGCCCAGCGGAATACCACTGGGCGCAATGTGCGTTCAAAGATTCGATGATTCACTGAATTCTGCAATTCACATTACTTATCGCATTTC
+
EG@@C1D<<GEHCHCCEHHECCFHHE1CHEFCECC@CCCH@G?GFH@1D<1<<@1CC<<DD<?11<1<FH<CCGHIIH?H?CFCFGG1F1C/?H@FCGDG?<DFFE/EHH1DHGHHIEHC?@FHGHHGFHEECHDDGGCFHHHHDGECEFHGH@GHGHEHEEHG@HGHAGGHEHIGHE?IHHDHBHHFCBGHHHH?IIHEHHHHHGHHHIIIHHD?HE@HHCGDD0C0HHCCF1<E?=IHGEHHFF0?F<C<<1<CHHG@IHCCCD1<1<1<<1EFFCGC1ED0CHGECFC//?C
@HISEQ:711:H5NNWBCX2:2:1101:2859:16156:ATCTCGTA
TTAAGTTCAGCGGGTATCCCTACTTGATCCGAGGTCAACCTTAAAAAATTGGGGGTTTTATAGCGGGACACATAGAACTAGGCTACGAATTATACCTATCCCCGAGCGGGCTCTATAGCGAGGAGAAATTACTACGCTTAGGACCCACAGGTGGCGCTACGGGACTCAAGGGCTGCAAAGATTCGCAACCCCAACACCAAGACAGGCTTGAGTGGTTATAATGACGCTCGAACAGGCATACCCGGCGGAATACCACCGGGTGCAATGTGCGTTCAAAGATTCGATGATTCACTGAATTCTGCAATTCACATTACTTATCGCATTTC
+
HHIIIHHIHIHIIIIIHIIIIIIIIIHH?FGHICHEGHIIIIICHHGHIHIIIIHCCH?FDFHHHIDHHH?GHHGEHIIIGHIIIIIIIIIIFHHHHIHHIIIHCHIIIIIIHHIIIHIHHHHHIHHHFHIGIIHHCEHHHHIHCHHHHIIHHIHHIIGHGHFFH?HHIHHFHHIHHIHFDHEHHHDEHHIIIIHHHIHIEHHGIHHHGHHE?FEIHHHHEHG<HHHCHHIIHF?HIIIIIHE==HGHIHFIIHEHHCE?EGGIIHHHHHEHIIHHHEHHHHGIGIHHIIIIHIIIIIHHGHIIIIIIIIHHHHHGHHIHHG<IHI
@HISEQ:711:H5NNWBCX2:2:1101:4211:16038:ATCTCGTA
TTAAGTTCAGCGGGTATCCCTACCTGATCCGAGGTCAACCTTAAGAAAGTATGGGGGTTTTGGCAAGTGGACCACCCGGACCTCCAGAGCGAGAAGTATTACTACGCTTGAAGCCAGATGGCACCGCCACTGATTTTAAGGCGCACCAGTACGATGGCACCCAATACCAAGCTGGGCTTGAGGGTTGAAATGACGCTCGAACAGGCATGCCCAGCGGAATACCACTGGGCGCAATGTGCGTTCAAAGATTCGATGATTCACTGAATTCTGCAATTCACATTACTTATCGCATTTC
+
EGIGHEFHGHHIIIIIIIIIIIIIIIIIGEGIHHIIHHHECHHHHFIHEFHFHF1DHIIHHI<GHIEFHEFHGHHIHIIHIHGHIIGHHHIIHGIIIIIIIIIIIIIIIIIIIIHIIGIHHHHHHIIIHIIIIIIIIIHIIHIHHIIIIHHIIIIIIHIIIHHIIHIIHHIIIIIHIIIIIHIIIHHHHFIIIIIHIIIHHHHIIIIIHHIIIIIIIIIIIHHFIIHIGHG<FGHDHHGHIIIIHHIHIIIIHHIIIIHHIIIIIIIIIIIIIIHIIIIIIHHHGIIGIIIIIII
@HISEQ:711:H5NNWBCX2:2:1101:15008:16052:ATCTCGTA
TTAAGTTCAGCGGGTATCCCTACCTGATCCGAGGTCAATCATTAAAAATATGGGGGGTTTTGGCAGGACACCACCAGACATCTATAGCGAGGAGTATTACTACGCTTAGAGCCAGATGGCACCGCCACTGCTTTTAAGGGCTGCCCTGTGACGGGCAGGCCCCAACACCAAGCTGAGCTTGAGGGGTGATAATGACGCTCGAACAGGCATGCCCCCCGGAATACCAAGGGGCGCAATGTGCGTTCAAAGATTCGATGATTCACTGAATTCTGCAATTCACATTACTTATCGCATTTC
+
IIIIHHIIIIIIHIIIHGHIIIIHIIIIIIIGIIIIFDGHIIIIIIIIIIHIIIIIIIIIIIHIHIIEHHIIIIIIIIIIIIIIIIIIIIIIHIHIIIIIIIIIIIHIIIHIIIIIIIIIIIIIHIIIIIIIIIIIIIIIIIIIIIIIIIIIIIIIIIHIIIIIIIIIIIIIIIIHIIHHIIIIIIIIIIHHHIIIHHHHIIIIIIHIIIIIIIIIIHHGIHIIIIIHDGIIIIIIIIGIIHHIIIIIIIHIIIIIIIHIIHIHIIHHIIIIIIIIIIIIIIIIIHGHHIGIHHIGI
@HISEQ:711:H5NNWBCX2:2:1101:19562:16134:ATCTCGTA
TTAAGTTCAGCGGGTATCCCTACCTGATCCGAGGTCAACCTTAAGAAAGTATGGGGGTTTTGGCAAGTGGACCACCCGGACCTCCAGAGCGAGAAGTATTACTACGCTTGAAGCCAGATGGCACCGCCACTGATTTTAAGGCGCACCAGTACGATGGCACCCAATACCAAGCTGGGCTTGAGGGTTGAAATGACGCTCGAACAGGCATGCCCAGCGGAATACCACTGGGCGCAATGTGCGTTCAAAGATTCGATGATTCACTGAATTCTGCAATTCACATTACTTATCGCATTTC
+
IIIIIHIIIIIIIIIIIIIIIIIIII?FHHIIHHIIIIHHIEHIHIHHIHCHFHHHIIIIHFHIIIIGHHHHIIIIIIIIIIIHIIIIHIIGIIIIIIIIIIIIIIIIIIIHIIHHIHIIHIIIIIIHHHIIHIIIIIIIIIIIIIIIHHHHHIIIHHGHIIIEIIIIIHIIIIIIIHHIIIIIIIIIIIIIHHIIIIIIIIIIIHIIHIIIIIIIIIIHEFIIIHHHIIHFIIIIHIHEHHHHIIIIHIIIIIIIIGIHIIIIIIIIHFEIIIIIIIIIIIIHIIIIIIIIIII
@HISEQ:711:H5NNWBCX2:2:1101:2046:16299:ATCTCGTA
TTAAGTTCAGCGGGTGTTCTTGCCTGAGCTCAGGTCGAAAATGTAAGAATAGGTTTCCTGGTTTGAGGGCATTATACCAAGTACCAAGCCAACACCTAAATATGTAGCAGTGATGCTGCCTACCTAGATGCGGCCCATAGCGGTCCTTGATTAGCCTCTATGCTTCAACTGACCCGGCTATCACTAATCGATCGCCGGGACAGTCAGGTCCATTCCAAACGGTGAGGTTTGGGATGAGGGATACATCGACGCTGAGCCAGACATACTCGCGGCCGAAGCCTTGAGTGCAATATGCGTTCAAAGACTTGATGATTCACGGAATTCTGCAATTCACACTACGTATCGCATTTC
+
C1<G1<<1<1<C?CC<CGEH?1<G?F?1<<CFHC@1?E1E<FHHHHHIHH1CHCGHF@HC1CGGC1<10<CC11<CG@G11<FHFGH1CG?@CCEEHE<<C1C1<DHEEEGHHEECGF?CCFH0CH0<C0CHHFDHE?CHEH/=/FH:@E@6D@H?D/@@8@FEHHBG@A7@@..AEB@HFEB.;.BGHE5BGGH97FHFFEBH?G9:88BHEGFHEG@HFC?FG/GF<@GH@@HEG<//D/<?CHCEECH?HGCD1<FC@FFD<</</C<C0C11C<<1@1EEFF?IHHGC/HHHG@1@GIHHGHIHHHCD111<1<1GDEHFGHFCCHHFFGEC<<</HEG<<1FEHFH
@HISEQ:711:H5NNWBCX2:2:1101:6662:16392:ATCTCGTA
TTAAGTTCAGCGGGTATCCCTACCTGATCCGAGGTCAAAAGTTGAAAAAAAAGGCTTAATGGATGCTAGACCTTTGCTGATAGAGAGTGCGACTTGTGCTGCGCTCCGAAACCAGTAGGCCGGCTGCCAATTACTTTAAGGCGAGTCTCCAGCAAAGCTAGAGACAAGACGCCCAACACCAAGCAAAGCTTGAGGGTACAAATGACGCTCGAACAGGCATGCCCTTTGGAATACCAAAGGGCGCAATGTGCGTTCAAAGATTCGATGATTCACTGAATTCTGCAATTCACACTACTTATCGCATTTC
+
IIIIIIIIIIIIIIIIIIIIIIIIIIIIIIIIIIIIIIIIIIIIIIIIIIIIIIIIIIIHIIIIIIIHIIIIIIIIIIIIIIIIIIIIIIIIIIIIIIIIIIIIIIIIIIIIIIIIIIHIIIIIIIIIIIIIIIIIIIIIHHIHIHIIIIIIIIIIIIIIIIIIIIIIIIIHIIIIIIIIIIIIIIIIIIIIIIIIIIHIIIHIIIIIIIIIIIIIIIIIIIIIIIIIIIIIIIIIHHIIIHIHIIHHEIIIHIIIIHIIIIIIIIIIIIIIIIIIIIIIIIIIIIIIIIHIIHIIIIIIIIIIIII
@HISEQ:711:H5NNWBCX2:2:1101:13889:16394:ATCTCGTA
TTAAGTTCAGCGGGTATTCCTACCTGATCCGAGGTCAACATTCAGAAGTTGGGGTTTTACGGCATGGCCGCGCCGCGTTCCAGTTGCGAGGTGTTAGCTACTACGCAATGGAGGCTGCAGCGAGACCGCCAATGTATTTCGGGGGCGGCACCGCCAGAAGGCAGAGCCGATCCCCAACACCAAACCCGAGGGCTTGAGGGTTGAAATGACGCTCGAACAGGCATGCCCGCCGGAATACCAGCGGGCGCAATGTGCGTTCAAAGATTCGATGATTCACTGAATTCTGCAATTCACATTACTTATCGCATTTT
+
IIIHICGHHIIIIIHIIIIIGHIIIIIIGGHEHHHIIHGHIIIIIIHHHIIGIIIIIHHIIHHIGIIDHDHDHHIIIIIHGEEHHIIIGHICHHHHHHGIHIIIHHIIIIIHHHIIHHHIIHHIIHHHIIIIIHIHHIIIIIIIIIIIHHHHHHHHIIIHIIIIIIIIIIIHHIIIIIIIIIHIIIIIIIIIIIIIIIIIIIHHHIIIIIIIIIHIHIIIIIIIHGIIIIIIIIIIIIIIIHEGHIIHHIIHIHIIIIIHIHCHIHIGHGIIHHHFF1IHIIIIIIGIIIIIIIIHIIIIIGIGHHIIIII
@HISEQ:711:H5NNWBCX2:2:1101:16098:16370:ATCTCGTA
TTAAGTTCAGCGGGTATCCCTACCTGATCCGAGGTCAACCTTAGAAATGGGGTTGTTTTACGGCGTAGCCTCCCGAACACCCTTTAGCGAATAGTTTCCACAACGCTTAGGGGACAGAAGACCCAGCCGGTCGATTTGAGGCACGCGGCGGACCGCGTTGCCCAATACCAAGCGAGGCTTGAGTGGTGAAATGACGCTCGAACAGGCATGCCCCCCGGAATACCAGGGGGCGCAATGTGCGTTCAAAGATTCGATGATTCACTGAATTCTGCAATTCACATTACTTATCGCATTTC
+
IIIIIIIHIIHIIIIHIIIIIIIIIIIIIIIIIHIIIIIIIIIIIIIIIIIIIIIIIIIIIIIIIIIHIIIIIIIIIIIIIIIIIIIIIIIIIIIIIIIIIIIIIIHIIIHIIHIIIIIIGIIIIIIIIIIIIIIIIIIIHHIIIIIIIHIHIIIIIIIIIIIIIIIIIIIIIIHIIIIIIIHHIHIIHHHIIIIIHIHIIIIHIIIIHIIIIIIIHGIIIHGHHDGHIHIHHIHHEEIGIIIIIIIIIIIIIIIIIHHIIIIHHIIIIIIIIIIIIIIIIIIIHGIHHHGIIGGI
@HISEQ:711:H5NNWBCX2:2:1101:17570:16273:ATCTCGTA
TTAAGTTCAGCGGGTAACCCTACCTGATCCGAGGTCAATCATAAAAAATTAGGGGTTTTGGCAAGAGACCGCCAGGGCTCTATAGCGAGAAGTATTACTACGCTTAGAGCCTGACGGCGCCGCCACTGATTTTAAGGGCTGCCCTAACGGGCGGGCCCCAACACCAAGCTAGGCTTGAGGGGTGATAATGACGCTCGAACAGGCATGCCCCTCGGAATACCAAGGGGCGCAATGTGCGTTCAAAGATTCGATGATTCACTGAATTCTGCAATTCACATTACTTATCGCATTTC
+
HIIIIIIHIIIIIHIHIHIIIIIIIIIIIIIIIIIIIIIIIIIIIIIIIIIIIIIIIIIIIIIIIIIHHHIIIIHHHIHIIIIIIIIIIIIIIIIIIIIIIIIHIIIIIIIIIIHIIIIIIIIIIIIIHIHHIIIIIIHIIIIIHHIIIIIIIIHIIIIIIIIIIIIIIIIIIIIIIIIIIIIIIIIIIIIIIHIIIIIIHHGHIIHIFHHFGHIIIIHGIIIHEHIHIIHHEHEIHGIGHIIHIHHHIGIHIHIHIHIGIGIIIIIIIIIHIIHHHHIIIHIIIIIIIIIII
@HISEQ:711:H5NNWBCX2:2:1101:19074:16468:ATCTCGTA
TTAAGTTCAGCGGGTATTCCTACCTGATCCGAGGTCAACATTTCAGAAGTTGGGTGTTTTACGGACGTGGACGCGCCGCGCTCCCGGTGCGAGTTGTGCAAACTACTGCGCAGGAGAGGCTGCGGCGAGACCGCCACTGTATTTCAGGGCCGGCACCCGGTGAGGGGTCCCGATCCCCAACGCCGATCCCCCGGAGGGGTTCGAGGGTTGAAATGACGCTCGGACAGGCATGCCCGCCAGAATACTGGCGGGCGCAATGTGCGTTCAAAGATTCGATGATTCACTGAATTCTGCAATTCACATTACTTATCGCATTTC
+
IIIIIIIIHIIIIIIIIIIIIIIIIIIIIIIIIIIIIIIIIIIIIIIIIIIIIIIHHIIIHIHGHIIHHIIHHIIIIIIIIIIIIGIIIIIHDEHGHIHIIIIIIHIIIHIIHIIIFHIIIIHIGIIIIHIIIIIIIIIIIIIIIIHHHHIIIIIIIIIIIIHIIIIIHIIIIIIIIIIIIIIIIGIIIIIIIHHIIHIIIGHIIIIIIIIHHHIIIIHIIIIIIIIGHIIIIIHHIGIIIIIIIHIHHEIIIHHHFECCIIIIGIHGIIHIHHIIHIIIIHHIGIHHIIIHIHHIIIIIIIIIIIIIIHIIIIGIII
@HISEQ:711:H5NNWBCX2:2:1101:2166:16546:ATCTCGTA
TTAAGTTCAGCGGGTATCCCTACCTGATCCGAGGTCAAGAGTGTAAAAATGTACTTTTGGACGTCGTCGTTATGAGTGCAAAGCGCGAGATGTACTGCGCTCCGAAATCAATACGCCGGCTGCCAATTGTTTTAAGGCGAGTCTACACGCAGAGGCGAGACAAACACCCAACACCAAGCAGAGCTTGAAGGTACAAATGACGCTCGAACAGGCATGCCCCATGGAATACCAAGGGGCGCAATGTGCGTTCAAAGATTCGATGATTCACTGAATTCTGCAATTCACACTACTTATCGCATTTC
+
IIIIHHHEHHIII<FHHIHIIIIIIIHHIIIHDDEHFHIHFFHGEHIIGH@GHIIIIFEDFHHHHIC<EHHIIHIHHIIIIIIIHIIIGHIIIHHEIIIHIHIHIHIHIIEHHHIHHHHHHFHGIIIHHHGCHHHHIIHHHHIHIIIIIHHHIHEHHGDHHIIHHHIIHEHHHIHEDEIHIIEEECIGGHHHIHIIHGHHHHHHIGHIHHEGIHGIIIIIIHG?HEHHHIHEIHHDECEEHHEEIHIIIHIIHGHHHHHHIHHEHIIHHEFHHHIIGIHIHHGHH@HHFHGHHIIIHIIHII
@HISEQ:711:H5NNWBCX2:2:1101:7264:16519:ATCTCGTA
TTAAGTTCAGCGGGTATCCCTACCTGATCCGAGGTCAACCTTAAGAAAGTATGGGGGTTTTGGCAAGTGGACCACCCGGACCTCCAGAGCGAGAAGTATTACTACGCTTGAAGCCAGATGGCACCGCCACTGATTTTAAGGCGCACCAGTACGATGGCACCCAATACCAAGCTGGGCTTGAGGGTTGAAATGACGCTCGAACAGGCATGCCCAGCGGAATACCACTGGGCGCAATGTGCGTTCAAAGATTCGATGATTCACTGAATTCTGCAATTCACATTACTTATCGCATTTC
+
IIIIIIIIIIIIIIIIHIIIIIIIIHIIIIIHDHIIIIIIIIIIIHIHIIIIHIIIIIIIIHHIIIIGHIIIIIIIIGHHIIIIIIIIIIIIIIIIIIIIIIHIIIIIIIIIIIIIIIIIHIIIIIIIIIIIIIIIHIIIIIIIIIIIIIIIIIIIIIIIIIIIGIIIIIIIIIIIIIIIHHHHGIIIIIIIHIIIIIIIIIIIIIIIHIIIIIIIIIHIIIIIIIHHIIHHHHIHIIIIIIHHIIIIIIIIIIIIIIIIIIIIIIIIHIIIIIIIIIIHIIIIIIIIIIIIIII
@HISEQ:711:H5NNWBCX2:2:1101:8038:16525:ATCTCGTA
TTAAGTTCAGCGGGTATTCCTACCTGATCTGAGGTCAACCTTGGTAAAGTTGGGTGTTTTACGGCGTGGTCAGGCCGCTCTCCGCCTGCGAGGGTTTTACTACTACGCAGAGAAGGCTACAGCGAGACCGCCACTAGATTTCGGGGCCGGCCGCCGCGGTGGACGGCCGATCCCCAACGCCGAGCCCAAAGGGGCTCGAGGGTTGAAATGACGCTCAGACAGGCATGCCCGCCAGAATACTAGCGGGCGCAATGTGCGTTCAAAGATTCGATGATTCACTGAATTCTGCAATTCACATTACTTATCGCATTTC
+
IIIIIIIIIIIIHHDHHHHHIHIIIIIGIIIIGGIIIIIIIIHIFHIFHHIIIHHIIFIHIHIIIIIHIIIIIIGGIIIIIHIIIIIHHCEHIDGHIHIIIIGIIIIIIHHIHHIHIHHHIHIIGHDIHHIIIIIHHHHHHIEHHIIIIIIIIIIIIIHIIHHIIGIIIHHIIIHICIHIIHIIIIHGHGHIIHIIIIIIIIIIIHHIIIHIHHHIIHHIHGIIIIIIIIIIIIIIHGIIGIIHHHIIIIIIHHHGIHGEIIHHHHGIIIIIIIHIHIIIIIIIIIIHIIIIIIIIIIIIIIIIIIHIIIIII
@HISEQ:711:H5NNWBCX2:2:1101:8554:16542:ATCTCGTA
TTAAGTTCAGCGGGTATCCCTACCTGATCCGAGGTCAAAAGTGAAAAAAGGCTTCATGGATGCCACGATTCAAGGACTAAGACGCAAAATGTGCTGCGCTTACTACCAAAAACACTGGCTGCCAATGACTTTAAGGCGAGTCTAATACAAGACAAGACGCCCAACACCAAGCAAAGCTTGAGGGTACAAATGACGCTCGAACAGGCATGCCCCATGGAATACCAAGGGGCGCAATGTGCGTTCAAAGATTCGATGATTCACTGAATTCTGCAATTCACACTACTTATCGCATTTC
+
IIIIIIIIIIIIIGIIHHIIHIIIIIIIHIIHIIHIIIIIIIIIIIIIIIHIHIHIIIIIHIHHHIIIIIIIIIIIIHIIIIHIHIIIIIIIIIIHIGIIIIIIIIIIIIIIIIIIIIHIIIIIIIIIIIIIIIIHHIIIIIIIHIIHIIIIIIIIIIIIIIIIIIIIIIIIIIIHIIIIIHHIHIIIIHIIIIHHHHIIIIIIHIIIIIIIIIIIIIIIIIHHHIIIIIHIIIHHHIIIIIIIIIIIIIIIIIIIIIIIIIIIIIIIIIIIIIIIIIIIIHIIIHHIHIIIIII
@HISEQ:711:H5NNWBCX2:2:1101:15730:16548:ATCTCGTA
TTAAGTTCAGCGGGTATCCCTACCTGATCCGAGGTCAACCATTGAGTAGTGTTTTTGGCCCCACGAGAGGTCCAAAGGCTTGTCCGGCCGGAGCAGACGGCTTCGCTGCAGCGAGGTTTTATTGCTACTGCGCTGGGAAGTCCGGCTGCACCGCCGCTGATTTTCGGGGGCACCCCAACCGGGGCGGCCTCCCAATACCAAGCTGAGCTTGAGTGGTGTAATGACGCTCGAACAGGCATGCCCCCCGGAATACCAGAGGGCGCAATGTGCGTTCAAAGATTCGATGATTCACTGAATTCTGCAATTCACATTACTTATCGCATTTC
+
IIHHIHHIIIIIIIIIIIIHIIIIIIGIIHIIIHHIIIIIIIHHHHHHHIIHIIIIIIIIIIIIIIGHHHIIIIHHIHGGHHHGHIHIIIHIIEHHHIHGIIHGGHHIIHHHHFIHGDGHIIIIIGHIIIIIIIII@GHHIIHHGIHHGHIIIGIIIHHGHHGGHHDHHIHIIHEHEHIIHGHHHHHIHHIHIHHIIHIHIIIIIHFHG?GIIIHHHIHHHIHHIHEHGIHHIIIGFHDHCHDHGIIHHIHHCEEHDFIIIIIIIHDIIIIHGIHIIHIIHHEIIHIIIHHHIIIIHHIIIHFIIIHIHHHHFIIHGHHIIHHIII
@HISEQ:711:H5NNWBCX2:2:1101:16583:16569:ATCTCGTA
TTAAGTTCAGCGGGTAGTCCTACCTGATTTGAGATCAGATTCATAAATGTATTTTTTTTTGTCTCAGTAAAGAGACGGTTGGAAGCAGATAAGCCACTAAATTGCCTGGCCACCGAAGTGTCCTCAGCGAATGACAATTATCACGCTGAGTAAGAACCAAGTTGGTATAATGGATCCAGCTAATATATTTCAGATGAGCCGAGGACTAGAGCACGGCATAAACATCCAAGTCCAAGACTGATTTCAAATAAATGAAAGGTCTTGATAGTTTCATGATACTCAAACAGGCATACCCTGTGGAAAACCAAAGGGTGCAAGGTGCGTTCAAAGATTCGATGATTCACTGAATTCTGCAATTCACATTACTTATCGCATTTC
+
IIIIGIIIIIIIIIIIIIIIIIIGHIHIIIIHHHIIIHHIIGHIIHIIIIIHIIIIHHHIFHHHIIIIIHIIHIIGHHHIIHEHIIIIIIIIIIIIIIIHIIICHHHHGHIIIHIIIIIIIHIIIHIIIIIIGIHIIIIHIHIIIIIIIIIHIGFHHIHC?AGHIIIIIIHIIIHHHGHIIIIIGIIIIHIHIIIIIHIIHIIGIIHIIIFHHIIGEIIHHHHEHCHEHH@?IIHGIIIIIIGIIIIIIIIIHGIIGIHIIGIIIIIHHGIIIIIIIIIIIIHHIIGIHIIHIIIIIIIIIIIIHIIIIHHHIIHGIIIIIIHHHIIHHIHIIIIIHGIIIHIIIHHGGIIIIIIHHIIIIIIHGIIIIIHIIIHHII
@HISEQ:711:H5NNWBCX2:2:1101:16844:16536:ATCTCGTA
TTAAGTTCAGCGGGTATCCCTACCTGATCCGAGGTCAACCTTAAGAAAGTATGGGGGTTTTGGCAAGTGGACCACCCGGACCTCCAGAGCGAGAAGTATTACTACGCTTGAAGCCAGATGGCACCGCCACTGATTTTAAGGCGCACCAGTACGATGGCACCCAATACCAAGCTGGGCTTGAGGGTTGAAATGACGCTCGAACAGGCATGCCCAGCGGAATACCACTGGGCGCAATGTGCGTTCAAAGATTCGATGATTCACTGAATTCTGCAATTCACATTACTTATCGCATTTC
+
<<<CC<@1<FH</<<<<CGHI?FHEH1<1<C0C/01<<GH1FHII1<1<<<G@H1<<</<CGHH@F1G<<1<CCFGH/HHFIIGIHHECHHHGEGF?CC@EHIHHHH@8<1GAGGEFC<EHFHIEHHGGHIGEHHGBFHIHHBEHHHIHIIHHGHIIIGHHEAHC/HFGHFBHHHHEGEHGIHG:HEHGEFAGHIHIHHIIHHEIHCIIGIHHDIHHHHIHHEHEGCCH=HEIHHHDIIHFHFF@FEFIIIIHIGIHHHHHHGCEHHHHHEHEE@GHHHHEHHGHIIHHHFCHHD
@HISEQ:711:H5NNWBCX2:2:1101:17913:16628:ATCTCGTA
TTAAACTCAGCGGGTAGCCCCGCCTGACCTGGGGTCGCAACGGTTTTGATGCCCCAATGGGCAAACAAACTTAGGGTCCTGCGAGTCCTCAAAAGCTAAAAAGTGCACGACTCCGATGTATCCTAGGCTAGGCCTTGTATCTCACCTATGCCGCGGCACTTCATAACCGGGGGCTCCGTATTTAGGCCATCCACACCCGGTGAGGCATGGGAGGCCATCATCCTCCGCCCCTCCCACTGAAGGTGGGTGGGGGGAGACGCGATGCGTGACGCCCAGGCAGGCGTGCCCTCGACCTAAAGGCTTCGGGCGCAACTTGCGTTCAAAGACTCGATGGTTCACGGGATTCTGCAATTCACACCAAGTATCGCATTTT
+
IIHHIHHIHIIIGHHIHHHIHIICHCEHIIIGHIHHHIIHIHIIHIIIIIHHHIIHCHHHHHIGIHGHGIHIHHHHHIIIIIIGGHHHHHIIIHHIIIIIIIIIIIIIGIIIGHHIIIGHFHHIICGHIFHEHIHIIIHIEHHEHHIIH?HFDHHIIHHCHHHHHHHHHHHGDHIIHHEHIHHHHIIHIGIHHIIIHIHHHIHHHGEIIIIIGIHHFCH?EDHHHHD?-DE.E?HHIHIHIIHIHIHHIIIIHHFHDIIIIGIIIIIHIIHGIIIIIIIGIIIIIIIIIIIIIIIIIIIIIIIIHIIIIIIIHIIIIIHHIHIIIHIGIIIIIIIIIIIIHIIIIHIIIIIIIIHHHIIIIIIIIIIHHGHII
@HISEQ:711:H5NNWBCX2:2:1101:20122:16668:ATCTCGTA
TTAAGTTCAGCGGGTATTCCTACCTGATCCGAGGTCAACTTTCAGAAGTGGGGTGTTTTACGGCATGGCCACCGCCGAGCTCCAGGCCGCGAGGTTGTGCTACTACGCGGAGGAGGGCTACAGCGAGACCGCCACTGAATTTCGGGGCCGGCAGCGCCCCCGGAGGGACGCCGCGCCGATCCCCAACGCCAGGCACTGGGGGCCTGAGGGTTGAAATGACGCTCGAACAGGCATGCCCGCCAGAATACTGGCGGGCGCAATGTGCGTTCAAAGATTCGATGATTCACTGAATTCTGCAATTCACATTACTTATCGCATTTC
+
HHHIGFHHIGFCHH<CG@1<@GHECGHHIIHIHI<<?GHH1<CFHH1CE1CC?<<<0CC@GHHCCHIHII?G?DDHHGDCCHH?FHFHCCED?CCFEE@DC@HGHIHCHHHDHHHHHD?HDFHFDHHICHCCDCHGCDHHGI?::DHFH//:F?HH<DD?GBHEHHCHCEHEHC<CH.88?BE@HG?.BEH<?AGB:7.:EED?...<<DC@CHF@C0<E=EHD0CC<C?ECHE<C</1<@D<?HEHH?</<<0E01<DC/CC0D1E@EECEECD1<CHHEHHGHG<<<?IIHEFG?H@G@CHEHEHGGG@C0<11IHE?/
@HISEQ:711:H5NNWBCX2:2:1101:20932:16512:ATCTCGTA
TTAAGTTCAGCGGGTATTCCTACCTGATCCGAGGTCAACTTTCAGAAGTGGGGTGTTTAACGGCATGGCCACCGCCGCGTTCCAACTGCGAGGTTGTGCTACTACGCAGAGGAGGACTACAGCGAGACCGCCACTAGATTTCGGGGCCGGCGGGCTTGACGCCCTGCTGCCGATCCCCAACACCAGGCACTGGGGGCCTGAGGGTTGAAATGACGCTCGAACAGGCATGCCCGCCAGAATACTGGCGGGCGCAATGTGCGTTCAAAGATTCGATGATTCACTGAATTCTGCAATTCACATTACTTATCGCATTTC
+
HIIHIHHEHCHIIHHIIEHHHIHIHGHHIHHIIIIIEHHC<D@FHHIIHHFHHEHE=CGGEGDHD?HFEHFEHIHIIHIHCHHHIIIIHHEHGEHEG@DGF1FGHGDCHHFHHEDHIHIHIIIHHEDHDHEDHHHFHHHCHHHHD<<?EHIHGHGCHHIHGHIIHHHHHGHHIHIIIIIICHHHHEHHFEEB@?HEIHHHGHHHEHFHHHHHFHDHHEC?HGFC0F?HHD<IIIIIHHFHIIIIHDCGHHGG@D<<CGHEHFIHFHC?GHHHIHF?HFFCHHGF@IIHHHIHHFFECHGHHIHEECEG@HGGIHI
@HISEQ:711:H5NNWBCX2:2:1101:4529:16905:ATCTCGTA
TTAAGTTCAGCGGGTATCCCTACCTGATCCGAGGTCAAAAGTGAAAAAAGGCTTACTGGACGCTTGTGTTCTAGGCTAGAGGCGCAAAATGTGCTGCGCTCCAATACCAAAACACTGGCTGCCAATGACTTTAAGGCGAGTCCACGATAGTAGACAAACACCCAACACCAAGCAGAGCTTGAGGGTACAAATGACGCTCGAACAGGCATGCCCCATGGAATACCAAGGGGCGCAATGTGCGTTCAAAGATTCGATGATTCACTGAATTCTGCAATTCACACTACTTATCGCATTTC
+
IIIIIIIIIIIIIIIIIIIIIHIIIIIIIIIIIHHIIIIIIIIIIIIIIHHIIIIIIIHIIIIIIIHIIIIIIGHIIIIIIIIIIIIIIIIIIIIIHIIIIIIIIHIIIIIHIIIIIIIIIIIIHHIHIHHIIIIHIIHHIIIIIIIIIIIIIIIIIIIIIIIHIIIIIIIIIIIIIEHIIIIIIIHHHIIIIIIIIIIIIHHIHIIIIIHIHIHIIHIHIIIIIHIHIIIIIIIHHHIIHGIIIIIIHIIIGIIIIIIHHIIIIIIGIIIIIIIIIIHHHF<HIGIHIIIHIIGI
@HISEQ:711:H5NNWBCX2:2:1101:4796:16776:ATCTCGTA
TTAAGTTCAGCGGGTATCCCTACCTGATCCGAGGTCAATCATTAAAAGATGGGGGGTTCTGGCAGGACACCACCGGGTCTCTGTCGCGAGGAGTAGTACTACGCGTAGAGCCAGATGGCACCGCCACTGCTTTTAGGGGCTGCCCTGTGACGGGCAGGCCCCAACACCAAGCTGAGCTTGAGGGGTGATAATGACGCTCGAACAGGCATGCCCCCCGGAATACCAAGGGGCGCAATGTGCGTTCAAAGATTCGATGATTCACTGAATTCTGCAATTCACATTACTTATCGCATTTC
+
IIHHHHHIIIIIGIIIHIHIGHIIIIIIIIIIIIIIIIIIIIIIIIIIGHHIGIIHIIIIIIIIHHIHIIIIIIHHHIIHIIHIIIIHHIIHIIIIHHIIIIIIIHHIHHIIIIIIIIIHHIHIIIIIIHGIIIIIIIIHIIHIHIIIIIIIIHIIIIIHIIIIIIIHIHGHIHHIIHHIIIIIIIIHHHHFIIIHIIIIIGHIIGIIHIIIIIIIIIIIIIIIIIHHHHIHHHIIIHHHHHEIIIIIIIIIIHHHHHHHGIIIIHIIIHHHIIIIHIIIIIHIIIHIHGHHGHII
@HISEQ:711:H5NNWBCX2:2:1101:5421:16973:ATCTCGTA
TTAAGTTCAGCGGGTATTCCTACCTGATCCGAGGTCAACATTCAGAAGTTGGGGTTTTACGGCATGGCCGCGCCGCGTTCCAGTTGCGAGGTGTTAGCTACTACGCAATGGAGGCTGCAGCGAGACCGCCAATGTATTTCGGGGGCGGCACCGCCCAGAAGGGCAGAGCCGATCCCCAACACCAAACCCGGGGGCTTGAGGGTTGAAATGACGCTCGAACAGGCATGCCCGCCGGAATACCAGCGGGCGCAATGTGCGTTCAAAGATTCGATGATTCACTGAATTCTGCAATTCACATTACTTATCGCATTTT
+
IIIIIIIIIIIIIIIIIIIIHIIIIIHIIIIIIGIHIIIIIHIIIIIIIIIIIIIIIIHHIIIHIIGFHHIIHHHIIIIIIIIHHHIIGIGHIIIIHIIEHHIHIIIIIIIHHIIIIHIIHIHHDHHIIIHIIHIIIIIIIHIIHIIHCHDHIHIIIIHHIIIIIHIIIIIIEHHIIIIIHIIHHHHIIIIIIIHIIIHHHIIIHIIIIIIIIIIIIIIHIIIIIHIIHHIIIIIIIIHGIIIHFIIIIGIIIHIIHIIIIIIHHHIHIIIIIHHIIHHHHIIIIIIGIIIIIIIHIIIIIIHGIIIIIIHGI
@HISEQ:711:H5NNWBCX2:2:1101:7238:16923:ATCTCGTA
TTAAGTTCAGCGGGTATCCCTACCTGATCCGAGGTCAACCTTAAGAAAGTATGGGGGTTTTGGCAAGTGGACCACCCGGACCTCCAGAGCGAGAAGTATTACTACGCTTGAAGCCAGATGGCACCGCCACTGATTTTAAGGCGCACCAGTACGATGGCACCCAATACCAAGCTGGGCTTGAGGGTTGAAATGACGCTCGAACAGGCATGCCCAGCGGAATACCACTGGGCGCAATGTGCGTTCGAAGATTCGATGATTCACTGAATTCTGCAATTCACATTACTTATCGCATTTC
+
HIIIIIHIHGHIHIIIIIIIIHIIIHIIIIIIIIIIIIHHIIIIHIIIIHHHGHIIIHHIIHIIGIIFHHHIIIIIIIIIIIIIIGIIIEHHHIIIHHIIIIIHHIIIIIIHHHHIIIIIIHIIIIIIHIIIIIHIIIHIIIHHHIIIIIIIIHIIIIIIIIHHIIIIIIHIIIIIIIIIIIIIIIIIIIHIHIHIIIIIIIIIHHHIIIIHIIIIIIHF?IIIIIHFHIIHIHIIIHIHHHF@HHHIIIIIIIIIIIHHIIIHIIIHIIHIIIIIIIIIIIIHIIHHIIIIIHI
@HISEQ:711:H5NNWBCX2:2:1101:8626:16764:ATCTCGTA
TTAAGTTCAGCGGGTATTCCTACCTGATCTGAGGTCAACCTTGGTAAAGTTGGGTGTTTTACGGCGTGGTCAGGCCGCTCTCCGCCTGCGAGGGTTTTACTACTACGCAGAGAAGGCTACAGCGAGACCGCCACTAGATTTCGGGGCCGGCCGCCGCGGTGGACGGCCGATCCCCAACGCCGAGCCCAAAGGGGCTCGAGGGTTGAAATGACGCTCAGACAGGCATGCCCGCCAGAATACTAGCGGGCGCAATGTGCGTTCAAAGATTCGATGATTCACTGAATTCTGCAATTCACATTACTTATCGCATTTC
+
IIIIIIIIIIIIIHI?GHHIHHIIIIHIIIIEHHI@HIIIIIIIIIIFHGHHIIIIHHIIIIIIIIIIIIIIIIIIIIIIIIIIIIIIIHDHIIEHIIIIIIIIIIIIIIIIIIHHIHIIHIIIIIIIIIIIIIIIIIIIIIHIIIIIIIIIIIIIIIIHIIHIIIIIIHHIIIIIIIIIIIIIIHHIIIIIIHHIIIIHIHGIGIIIIIHIHGHIIHHIIIIIIHIIIIIIHHIIIHIIIIHHEGGIIIIIIIHHIIHHIIIHEHIIIIIHIHHIIIHIIIIIIIIIHHHIIIIIHIIIHIIIIIIIIIIII
@HISEQ:711:H5NNWBCX2:2:1101:10992:16855:ATCTCGTA
TTAAGTTCAGCGGGTATCCCTACCTGATCCGAGGTCAACCTTAAGAAAGTATGGGGGTTTTGGCAAGTGGACCACCCGGACCTCCAGAGCGAGAAGTATTACTACGCTTGAAGCCAGATGGTACCGCCACTGATTTTAAGGCGCACCAGTACGATGGCACCCAATACCAAGCTGGGCTTGAGGGTTGAAATGACGCTCGAACAGGCATGCCCAGCGGAATACCACTGGGCGCAATGTGCGTTCAAAGATTCGATGATTCACTGAATTCTGCAATTCACATTACTTATCGCATTTC
+
IIIGIIIIHHIIIIIIIIHIIIHIIIIIIIIIGGHIIIIHEHHIIIGIIHHIHGHIHIIIIHIIIIIEHIHHIIIIHIIIIIIIIIIIIHIHIIIIIIIIIIIIIHIIIIHIIIIHIIIHHIIIHIIIGIIIIIHHIIIHIIIIIIIIIIIIIIIIIIIIIIIIIIIIIIIIIIIIIGIIIIHIIIHIHIHIIIIIIIHHIIIIIIIIIHIIIIIIHHHEIHIHIHEHHCIIIIIIIIHIGIHHIHIGIIHIIIIGIIIIHHGIHIHHIIIIHHHIIIIIIIIIIHIIIIIIIII
@HISEQ:711:H5NNWBCX2:2:1101:13657:16992:ATCTCGTA
TTAAGTTCAGCGGGTATCCCTACCTGATCCGAGGTCAACCTTAAGAAAGTATGGGGGTTTTGGCAAGTGGACCACCCGGACCTCCAGAGCGAGAAGTATTACTACGCTTGAAGCCAGATGGCACCGCCACTGATTTTAAGGCGCACCAGTACGATGGCACCCAATACCAAGCTGGGCTTGAGGGTTGAAATGACGCTCGAACAGGCATGCCCAGCGGAATACCACTGGGCGCAATGTGCGTTCAAAGATTCGATGATTCACTGAATTCTGCAATTCACATTACTTATCGCATTTC
+
IIIHIGHHIIGIIIGHHHI@HFHHHHIIHIHHHHHHHHHHHHIHIGIGIHIIHIGHIIIIIIGIIHHFGHHHIGIHIIIIHIIIIIIHIHHIIIIIIIIIIIIIIIIHIIIHIIIHHHIEHIEIIIIHHIHHHIIIIIIIIIIIIIIIIIIHIHIIIIIHHHIIIIIHIIIIIHIIIIHIIIIHIIIGHHIIIIIIIIIIIIIIIIHIIIHIIIIIIHIHIIIHHHEHIGHGGHIIIIIIIHHEIHIIIHIIIIHGIIIHHFEGIHHIHHIGIHHHHHHHGIIHGHHIIIIIIHI
@HISEQ:711:H5NNWBCX2:2:1101:17972:16826:ATCTCGTA
TTAAGTTCAGCGGGTAGTCTTGCCTGAGCTCAGGTCGAATGTAAGAGTTCGGGGCGTGAGCCACCGATTCCTGCCGGCTTTACAGCACAGGTTCCTGGGGGTGACAGCGGTATGCAGCGTGAGCTACCTACCAAGCTGGCGCCCTTTCAGCGGGACCATGCTCAAGCCTCTGTTCTTCAGCCGACCCTGTTCTCTCGAGGAGCACAGAGACGGCCAGATCCGTCTTTCCTCTTCCACAAGGGAAGAGGTTGACGAGGGGGTGGGCCAACGCTGAGCCAGACATGCTCTTGACCGAGGTCTCGAGCGCAATATGCGTTCAAAGATTCGATGATTCACGGAATTCTGCAATTCACACTACGTATCGCATTTC
+
IIIGIIIIIIIIHHIIIIIIIIIIIIIIIIIIIIIIIIIIIIIIIIIIIIIIIIIIIIIIIIIIIIIDHIIIIIIHIIIIHIIIIIFEHIGHIIIIHIGIIIIGHIIHHIIIIIIGHIIIIIIIIIIIHHIIIIGHIHIIIIIIIHHIIFHHIIIIIHIIIHIHGGIIIIIIIIIHIIHIHHIHIIIIIIIIIIIIIGIIIIHHIIIHIHIIGHHHE-GIIHIIHFIIIIIHHHEHHFHIIIHHIIHHHIIIHIIIIIIIIIIHHIIIIIIIIIIIIIIIIIIIIIIIIIHIIIIIIIIHHGIIIIHHHIIIIIIIIIIIIIIIIHIIIIIIIIIIIIHIIIIIIIIIIIIIIIIHHIIIIHIIIIIIII
@HISEQ:711:H5NNWBCX2:2:1101:18553:16881:ATCTCGTA
TTAAGTTCAGCGGGTATTCCTACCTGATCCGAGGTCAACCTTAAAAAATTGGGTGTTTTACGGCGTGGTCGTTCCGCTCTCCGGTGCGAGGTTGTGCTACTACGCAGGGGAGGCTGCGGCGCGACCGCCACTGAATTTGAGGGACGGGGGCCGCGAGGGCCGCCGATCCCCAGAACCAGGCCCGCTCCCCCGGAAGGGTGGGCCTGAGGGTTGAAATGACGCTCGGACAGGCATGCCCGCCGGAGTGCCGGCGGGCGCAATGTGCGTTCAAAGATTCGATGATTAACTGAATTCTGCAATTCACATTACTTATCGCATTTC
+
IIHIHEHHHHGHGIIHEHHIIHIIIIHIGHFCHIIHIEHHHIIIIHGDHHHIIIHIIIIIIHCECECFHHHHHIIIIHHIIIIDHIIIIDHHIHIEHH?HIIHEHDHH@FHHGHIIIIIHEH>HDFHIHHIHFHFIHGHCEDEHHHICDDHHHHHGIIIHIIGHHHGIGHIIIIIHHIIHIHIIHHIIIIHGIIHIHHIIHH@EHHGHIIHCIIHG=IHIGIIGIIIIIHIHHIHCEHHHHIIIIIIHHHHIHHHHHEHHCHHHHIIHHGIIIIIHHHIHIIGIHGGIIHHIHIIIHHIIIIIIIIHHIHIHIHIIIIIII
@HISEQ:711:H5NNWBCX2:2:1101:1352:17174:ATCTCGTA
TTAAACTCAGCGGGTAGTCCCGCCTGACCTGGGGTCGCGGTCGAAGCGCCGTCAAGGGACGACGCGTTGGGGTTTTTAAAGAGCTTCCCTCGCGACTAACGGCACGAAACAAAAGACGAGGGTTTTTACGACCACCACTAGTTCGTGCGTCCATCGAAGGGACTCCTATTTCGGCCAACCGCGCCATGAGCACGGGAGACCAGTATCCGCCCCCGAAACACAAGCTCCCCTGACGGAGAATTTGTGGGGGGCGACGCGATGCGTGACGCCCAGGCAGACGTGCCCTCGGCCAAAAGGCTTCGGGCGCAACTTGCGTTCAAAAACTCGATGGTTCACGGGATTCTGCAATTCACACCAAGTATCGCATTTT
+
IIIIIIIIIGIIIGHHGHIIIIIIIIIIIIIIHIHIIIIIIIIIIIIIIIIIIHIIIIIIIIIIIICCEHIIFHHHHIIIHIIIHIIIIIIIIIIIIIIIHHIIIIIIIIIIIIIIIGIIIIEHHHIIIGIIFHIIIIIIIHHIIIIIIIIIIIIIIIIIIHHIHHHIHHIIIIHIIIIIIIIIIIIIIHIIIIIHHHEHIHIIHEHIIHEIIHIIIHHHBFGHE<DHEEHHIIHIIHHG?EIIIIHIIIIIIHIIHHHIIHHHHIIGIIIIIIHIIIIHEIHCIGIIIIHIFHIIIIIHHHHHEIIIIIIIIHIIIHIIIHHIIIIIHIIIGHHIIIIIIIIIIIIIIIHHHHIIIIIIIIIIIIIIII
@HISEQ:711:H5NNWBCX2:2:1101:3818:17062:ATCTCGTA
TTAAGTTCAGCGGGTAGTCCTACCTGATTTGAGACCATGGTTCAGTTTGCATACACAAACTATAGGTTAACCGCCGCCGACCAACGCTAGGCACTACTCTGCGTACCAGGCACAATCAGAAACCACAGTTCCATGCATATACCTTTCCACAGACTCGCAGGCCATCGTTACGCTGCTCGCCGTCGGGCTATTCATTTCAGTGCACTCTCTCCCTTGCGAGACAGAGAAGCACCAAGTCTCCTGGATCATACCAAGGTACAACCAGAAAGGGTACATTAGATTCTCAAACAGGCATACTCTAGCAAGCTAGAGTGCAATGTGCGTTCAAAGATTAGATGATTCACGAGATTCTGCAATTCACATCACGTATCGCATTTC
+
IIIIIIIIIIHIIGHIIHIIIIIIIIHHIIIIIIIIHIIIIIIIIIIIIIIIIIIIIIIHIIIIHIIDHHIIIHIIIIHIIHIIIIIIIIHIIIHIIHIIIIIIIIHIIIIIIIIIIIHHIIIIIIIIEHIIIIHHHHIIIIIIIIIIHIIEHIHIEHGHHHIIHIHIIIIIIIIHHHHHIIHIHIHIIHIIIHIIIIIIIIHIIIIIIHIHIIIIGIIIIIIIIIIIIHG?IIHHHHCIIHHHGIIHIIIIIHIIIIIIIIIIIIIIHHIIIGIIIHIHHIIIIHGHIHIIIIIIIIIIIIIIIIHHHHIHHIHIIIHGIIHIHIIIIIIHIIIIHIIHIIIIIIIIIIIIIIIIIHHHHGFHIIIIIIIIIHIIII
@HISEQ:711:H5NNWBCX2:2:1101:6018:17088:ATCTCGTA
TTAAGTTCAGCGGGTATCCCTACCTGATCCGAGGTCAAAGACGGTAATGTTGCTTCGTGGACGCGGGCCACGCCCCCCCGCAGACGCAATTGTGCTGCGCGAGAGGAGGCAAGGACCGCTGCCAATGAATTTGGGGCGAGTCCGCGCGCGAAGGCGGGACAGACGCCCAACACCAAGCAGAGCTTGAGGGTGTAGATGACGCTCGAACAGGCATGCCCCATGGAATACCAAGGGGCGCAATGTGCGTTCAAAGATTCGATGATTCACTGAATTCTGCAATTCACACTACTTATCGCATTTC
+
HHI?GHIFIHHHHGHHHHGIIIIHHIHH?FGHH<HHCGHHCEHIHHHHIHHII?EHHHIC<1CEFH?<<GEHHHIIIIIGHH?HIHHIHHIIE@HHHIH@EHHDHEHHCCHEEIIIHHHHHHHGEHH@DEHHHEHIHH?<DCDE?C?DIHHEHHHHCHFECHHHHCHHHHIGHHH<BEEHCCHEHIHHHIHIIHHHCIIHEGGHGHHIHHIIIIHGCGCCHGIHHHHHGCHHF=HEIHFG?CCDHHECGHGCG@F<F@F?F1<CGGHCHHHGHGIGHHHHCEEF<HHFGEEHGGHHHCHIH
@HISEQ:711:H5NNWBCX2:2:1101:7089:17048:ATCTCGTA
TTAAGTTCAGCGGGTATTCCTACCTGATCCGAGGTCAACCTTGGTGCCGCCGGAGCGGACTTGTGGGGGGTTTAGAGGCAGGACGCCGAGGGATCCCAATGCGAGGCTGATGCTACTGCGCAAAGGAGAGGGCCTTCGGGTCCGCCACTGGTTTTAGGGGCCTGCCGTGGCAGATCCCCAACGCCGGGCCACGGGGGCTCGAGGGTTGAAACGACGCTCGGACAGGCATGCCTCCCAGGATACTGGAAGGCGCCATGTGCGTTCAAAGATTCGATGATTCACTGAATTCTGCAATTCACATTACTTATCGCATTTC
+
IIIIIIIIIIIIIIIIIIIIIIIIIIIIIIIIIIIIIIIIIIIIIIIIIIIIIIIIIIIIIHIIIIIFHIIIIIIIIIHIIIHIIIIIIIIIIIIIIIIIIIIIIIHIIIHIIIIIIIIIIHIIIIIIIIIIIIIIIIIIIIIHIIIIIIIIIIIIIIIHIIIIIHIIIIIIIIIIIIIIIIIIIIHIIIIIIHIIIIIIIIIIIIIIIIIIIIIIIIIIIIHIIIIIIIIIIHIIIIIIIIIIIIHHIHDHHHHHFEIIIIIHIIIIIIIIIIIIIIIIIIIIIIIIIIHIIIIIIIIIIIIIIIIIIIIIIIII
@HISEQ:711:H5NNWBCX2:2:1101:8169:17216:ATCTCGTA
TTAAGTTCAGCGGGTATCCCTACCTGATCCGAGGTCAAGCGTTAATGTATAGGCTTGATGGATGCCAACAAGTATGACTAGGATCGCAAAATGTGCTGCGTTCCAAGGCCAATATGCCGGCTGCCTATTGCTTTAAGGCGAGTCCACACGCAACGCGGGACAAACACCCAACACCAAGCAGAGCTTGAGAGTACAAATGACGCTCGAACAGGCATGCCCCATGGAATACCAAGGGGCGCAATGTGCGTTCAAAGATTCGATGATTCACTGAATTCTGCAATTCACACTACTTATCGCATTTC
+
IIIIIHIIIIIIIIIIHIHIIIIIIHHIIIIIIHIIIIIIIIIGIIIIIHIIIIHIIIIIIHHHIIHHHIIIIIIHIIIIGHIIHHIIIIIIIIHIIIIIHIIHIIHIHHHIHIIIIHIIHHHIIIHHIIIIIIIIIIIIHHHIIIHIHHIIHIIIIIHIIIHHHIIIHIIIHIIIIHIIHIIIIIIIHIIHHIIIIIIGIIHHIHHIIIIHHHIIHIIIGIHIIHHIIIHHHFIIIHHIIIHHIIIIIIHHIHIIIIIIIIHEIIIIIIIHIIIIIIIIIHIIIIIHHIIHHHGIIIIIII
@HISEQ:711:H5NNWBCX2:2:1101:12655:17111:ATCTCGTA
TTAAGTTCAGCGGGTATCCCTACCTGATCCGAGGTCAACCTTAAAAAAATTAGGGGTTGCTGGCAAGTAGACCTACCGGACTCAATCGCGAGGAGTATTACTACGCGTAGAGCCGACAGGCACCGCCACTGATTTTAGGGGCCGCGAAACCGCGAACCCCAATACCAAGCGAGAGCTTGAGTGGTTATAATGACGCTCGAACAGGCATACCCTGTGGAAAACCAAAGGGTGCAAGGTGCGTTCAAAGATTTGATGATTCACTGAATTCTGCAATTCACATTACTTATCGCATTTC
+
HHHIGIHGHHEHHCCCHHIEHEHHHIFH@CCGHIIIF1<<@GEHHIGCCEH1<CE<CDHHIIIHHIHDF1GHFHGIIIGHHHIHHIIIII<ECD0<D?CHHIIIIGIDHDHIIHIIIDHGHHHHIHGHHHIEFGHHHHHHIIHDHHCDCHHHHDCHDHG?HHHHHHCHHHIGIIHHBHIIIIHHHHHHIHGHIIHHHIIGHHHEFBHHHFHHHEIIHHHHIHIHHFHHIHIIHHEIDHHGCFFIGHF@@HEHGHHHHHHHIHHHEHEHCFGHIHEIIHHHHGD0G?HHGHHIHCI
@HISEQ:711:H5NNWBCX2:2:1101:13045:17074:ATCTCGTA
TTAAGTTCAGCGGGTATCCCTACCTGATCCGAGGTCAAGAGTGTAAAAATGTACTTTTGGACGTCGTCGTTCTGAGTGCAAAGCGCGAGATGTACTGCGCTCCGAAATCAATACGCCGGCTGCCAATTATTTTGAGGCGAGTCTGCGCGCAGAGGCGAGACAAACACCCAACACCAAGCAAAGCTTGAAGGTACAAATGACGCTCGAACAGGCATGCCCCATGGAATACCAAGGGGCGCAATGTGCGTTCAAAGATTCGATGATTCACTGAATTCTGCAATTCACACTACTTATCGCATTTC
+
IHIIIIIIIHHIIIIIIIIIIIIIIIHIHIIDHHIIIIHHIHHIIIIIHHHIIIIIIIIIIIHHGHHGDHIIIIEEHIIIIHIIIIIIIIHIIHIHIIIIIIIIIHGHIHIIIHHIIIHHHHGIIHHIIIIIIIHIHHHIHIHIIIHHHIHHIIHIHHGIIHHEHGHHIHIIIIG?GCHHFFIHHIIIIHHHHHIIIIIIIHIIHHHIII@HIIIIIHGHGIIIIHIHHHHHHHCHCGHIIHIHHHIIIIHHHHHHHIIIIGIIIIHHHCHHHEIHHHGHHGIIIIHHFFCHHIHIIHDGII
@HISEQ:711:H5NNWBCX2:2:1101:13389:17033:ATCTCGTA
TTAAGTTCAGCGGGTGCTCTTGCCTGAGCTCAGGTTGAGATTATGGTTTATAGGTTCCTGTTTGAGGGCCGAACACAAAGTCCCAGACCAACAACTAAGAATATAGCCTTTGACAGCCCACCCAGTTGCGGCCCTTATCGGGTCCTTGGTTAGCCTCTGGTCTTCAGCTGATCCAGGTGCATAGATGCCCGAATCACGAATGATTCGAACTGCATAGCTGGAACAGCCAGATCCGCCTCTCTATATCCGAAGGGGTATAGGGGAGCGATATAAACCCAACGCTGAGGCAGACATGCCCTTGGCCGAAGCCTAAGGCGCAATGTGCGTTCAAAGATTCGATGGTTCACGGAATTCTGCAATTCACACTACGTATCGCATTTC
+
IIEHEHIIGHIDHIIHIIIIFHIIHHHIIIIIIIC@GEHIIIIIHHHHHHHHHHHHIHHHIIIHHIIHHHIIHHHIGHIHEHEHIIGHIIHIIIIIIIIIIIIHHHIIHIIIHIIIGHIIIHHHIGHHHHEDHIIIIHGGHIIIIGII/FEEHIHHIIH?FHHHHHHGHEHCHHHH@FHHIIIGHHHE;F?EHHIHHHIIEIHHGEHHIIHHHHHHAHHG.@F.@@ABFCHDEHHHE?HHEHFC..HGIHHGD/HHIHEIHHCHHHFE@GEHHEIHHEEHHHEHIHEHEEHHIIHHGHFDCHGGIIIHIFHHGGIHHHEIIHHCGIHIHHIIIHIIIHHEIIHHIHHHEIIIIHHFIIIHHHHHHIHIIIIHGIHIIHIIH
@HISEQ:711:H5NNWBCX2:2:1101:15064:17102:ATCTCGTA
TTAAGTTCAGCGGGTATCCCTACCTGATCCGAGGTCAATCATGAAAAAATTTGGGGTTCTGGCAGGACACCACCGGGACTCTGTCGCGAGGAGTATTACTACGCGTAGAGCCAGATGGCACCGCCACTGCTTTTAAGGGCTGCCCTGTGACGGGCAGGCCCCAACACCAAGCTGAGCTTGAGGGGTGATAATGACGCTCGAACAGGCATGCCCCCCGGAATACCAAGGGGCGCAATGTGCGTTCAAAGATTCGATGATTCACTGAATTCTGCAATTCACATTACTTATCGCATTTC
+
IHIIIIIIIIIIIIIIIIIIIIIIHIIIIIIHIIIIIIIIIIIIIIIIIIIIIIIIIIIIIIIIIIIHIIIIIIIIIIIIIIIIIIIIIIIIIIIIIIIIIIIIIIIIIIIIIIIIIIIIIIIGIIIIIIHIHIIIIIIIIIIIIIIIIIIIIIIIIIIIIIIIIIIHHIIIIIIIIIIIIIIIIIIIIIIIIIIIIIIIIIIIIIIIIIIIIIIIIIIIIIIIIHHFHIIIIIIIIIIIIIIIIIIIIIIIIIIIIIIIIIIIIIIIIIIIIIIIIIIIIIIIIIIIIIIIIHII
@HISEQ:711:H5NNWBCX2:2:1101:15460:17234:ATCTCGTA
TTAAGTTCAGCGGGTATCCCTACCTGATCCGAGGTCAACCTTAAGAAAGTATGGGGGTTTTGGCAAGTGGACCACCCGGACCTCCAGAGCGAGAAGTATTACTACGCTTGAAGCCAGATGGCACCGCCACTGATTTTAAGGCGCACCAGTACGATGGCACCCAATACCAAGCTGGGCTTGAGGGTTGAAATGACGCTCGAACAGGCATGCCCAGCGGAATACCACTGGGCGCAATGTGCGTTCAAAGATTCGATGATTCACTGAATTCTGCAATTCACACTACTTATCGCATTTC
+
IIIIIIIIIIIIIIIIIIIIIIIIIIIIIIHGIIIIIIIIHIIIIIIIIIIIIIIGIIIIIHHIIIIHIIIIIIIIIIIIIIIIIIHIIIIIIIIIIIIIIIIIIIIIIIIIIIIIIHIIHHHIIIIIIIIIIIIIIIIIIIIIIIIIIIIIIIIIIIIIIIIIIIIIIIIIIIIIIHIIIIHHIIIIIIIIIIIIIIIIIIIIIIIIIIIIIIIIIIIGIHIIHHEHIHIHIHHHDIIIIIIIIHIIGIIIIIIIIIIIIIIIIIIIIIHIIIIIIIIIHHIIIIIIIIIIIII
@HISEQ:711:H5NNWBCX2:2:1101:16810:17095:ATCTCGTA
TTAAGTTCAGCGGGTGTTCTTGCCTGAACTCAGGTCGAAAAGGGTGTGTCGCGCGGCCTCTTCGTTCAAAAAGAGACCGACGATTCCTGCCGGCTTACAACGAGGTCCCGGGCCGACAGCGGCATGCGATCCCTTGCGGGTCACCTACCAGACTGTTGTCCCGATTGGGTCCTCGTTCGAGCCTCTGTTCTTCGGCAGACCCGGTCAGATTAACCGGGACGGCCAGGTCCACGCCTCCCGATGGGGAGGGGTGAGGGTGAAGCCGACGCTGAGGCAGACATACTCTCGGCCGGAGCCTCGAGTGCAATTTGCGTTCAAAGATTCGATGATTCACATTATCTGCAATTCACACTACGTATCGCATTTC
+
HIIIIGHFHIHIGCDDHIIIIIHHIIIIIGIIIIHIIIIHIHIGHHIIHIIIIIIHIIIIIGHGHFHH@HHHHHIIIIIIIHIHIIIFHIIIIIIGIIIHIHEHIHHIIIIIIIIHGGIIHHIDHIHHHHIIIHHIIHIHDHIIHHIIIHIEHHGHHIIIHIIC@EHGEHEHIHHHIGHHHIIIIIIIGHHIHIIHHHGIIIIIHGHEEHG@FHIIIHIIHHFHHGGDHCHCHIHE<GEHHHIIIIGIIHIIHFHHHEHHHCHIIHIIIHHHIIIHHHHHHGIGIIIGIIIIIHIHFHEGIIIIHHIIIIIGIIIHHHIIGIIHIIIIIIIIIIIHIIIIIIIIHHGIIHDHGHIIIIIIIHHHIHH
@HISEQ:711:H5NNWBCX2:2:1101:17642:17007:ATCTCGTA
TTAAGTTCAGCGGGTAGTCCTACCTGATTTGAGATCAGATTCATAAATGTATTTTTTTTTGTCTCAGTAAAGAGACGGTTGGAAGCAGATAAGCCACTAAATTGCCTGGCCACCGAAGTGTCCTCAGCGAATGACAATTATCACGCTGAGTAAGAACCAAGTTGGTATAATGGATCCAGCTAATATATTTCAGATGAGCCGAGGACTAGAGCACGGCATAAACATCCAAGTCCAAGACTGATTTCAAATAAATGAAAGGTCTTGATAGTTTCATGATACTCAAACAGGCATACCCTGTGGAAAACCAAAGGGTGCAAGGTGCGTTCAAAGATTCGATGATTCACTGAATTCTGCAATTCACATTACTTATCGCATTTC
+
HIIIIIIIIIIIIIIIIHIHIIIIIGHIIIIIIIEHHIIIIIIIIIIIHHHHHIIIIIIIH@EHIHHHHIIIIHIIIIIIIIGIIIIIHIIIHIGHIIIIIIIHIIIHIHIIIIHIIHIHIIIIIIEHIIIIIIIIIIIIIIIHIGIIIHHIHIIIDHIIFFEHHIHHHIIFHHHGHIIIIIHHIIIIIIIIIHHHIIHIIIIIIIIIIIHHIHHHHGHHEFEEGHHHEHHIIIHHFHFHCCEHIIIIIIIIIIHHHHHGIIIIIIIIHGIIHIIIIIIIIIIIIIIIIIIIHIIIIIIIIIGIGIHIIHIIIIHHHHCIIHIIHHIIIIIIIIIIIIIIIIIIIIIIIIIIIGIIIIIHIIIIIIIIIIGIIIIIII
@HISEQ:711:H5NNWBCX2:2:1101:3554:17443:ATCTCGTA
TTAAGTTCAGCGGGTATCCCTACCTGATCCGAGGTCAACCTTAAGAAAGTATGGGGGTTTTGGCAAGTGGACCACCCGGACCTCCAGAGCGAGAAGTATTACTACGCTTGAAGCCAGATGGCACCGCCACTGATTTTAAGGCGCACCAGTACGATGGCACCCAATACCAAGCTGGGCTTGAGGGTTGAAATGACGCTCGAACAGGCATGCCCAGCGGAATACCACTGGGCGCAATGTGCGTTCAAAGATTCGATGATTCACTGAATTCTGCAATTCACATTACTTATCGCATTTC
+
IIIIIIIIIIIIGIIIIIIIIIIIIIFHIIIIIIIIIIIHIHHIIIIIIHIIIIIIIIIIHHEHHHHDGHHIIIIIIIIIIIIIIIIIIIIIIIIIIIIIIIIIIIIIHIIIIIIIIIIIHHIHHHIIIIIIIIIIIIGIIIIIHHHIIIIIIIIIIIIIIIIIIIIIIIIIIIIIIIIIIIIHHHIIIIIIIIIIIIIIHIIIHIIIIIIIIIIIIIIIIIIHIIHIIIHIIHHHIHIIIIIIIIIHHIIIIIIIIIIIIIIIIHGIIIIIIIIIIIIIIIIIIIIIIHIIIII
@HISEQ:711:H5NNWBCX2:2:1101:5264:17368:ATCTCGTA
TTAAGTTCAGCGGGTATCCCTACCTGATCCGAGGTCAAAAGTGGAAAAAGGCTTACTGGACGCTAGTATTCTAGGCTAGAGGCGCAAAATGTGCTGCGCTCCAATACCAAAACACTGGCTGCCAATGACTTTAAGGCGAGTCCACGATAGTAGACAAACACCCAACACCAAGCAGAGCTTGAGGGTACAAATGACGCTCGAACAGGCATGCCCCATGGAATACCAAGGGGCGCAATGTGCGTTCAAAGATTCGATGATTCACTGAATTCTGCAATTCACACTACTTATCGCATTTC
+
HIIIIHHIIIIIIIIIIIHIIIIIIIIIGIIHIIHIIIIIIHHIIIIIIIIIIIIIIHIIIIIIIIIHIIIIIIHIHIIHHIIIIIIIIIIIIIIIIIIIIIIIIIIIIIIIIIIIIIIIIIIIIIIGHHHIIIIIIIIIHIIIHIIIIIIIIIIIIIHIIIIIIIHIHFGIIIIHIIIHIIIIIIIHHHIIIIIIIIIIHHIIIIIIIIIIIIIIIHIIIIHIIIIIHHHGIIIIHHIHIIIIHHIIHIHHIIIIIIIHIIIIIIIIIHIHHHIIIIIHHIIHIIIHIIIIIIII
@HISEQ:711:H5NNWBCX2:2:1101:6422:17391:ATCTCGTA
TTAAGTTCAGCGGGTATCCCTACCTGATCCGAGGTCAAAAGTTGAAAAAAAGGCTTAATGGATGCTAGACCTTTGCTGATAGAGAGTGCGACTTGTGCTGCGCTCCGAAACCAGTAGGCCGGCTGCCAATTACTTTAAGGCGAGTCTCCAGCAAAGCTAGAGACAAGACGCCCAACACCAAGCAAAGCTTGAGGGTACAAATGACGCTCGAACAGGCATGCCCTTTGGAATACCAAAGGGCGCAATGTGCGTTCAAAGATTCGATGATTCACTGAATTCTGCAATTCACACTACTTATCGCATTTC
+
IIIIIIIIIIIIIHIHIIIIIIIIIIIIHIIIIIIIIIIIIIIIIIIHIIIIHIIIIIIIIIIIIIIIIIIIIIIIIIIIIHGIIHIIIIIIIIIIIIIIIIHIIIIHIIIIIIIHHHHHIIIIIIIIIIIIIIIIIIIIIHHIHHIIIIIIIIIIIIIIIIIIIIIIIIIHIIIIIIIIIIIIIIIIIIIIIIIIIIIIIIIIIIIIIIIIIIIIIIIHHIIIIIIIIIHIIIIIIHIHIIIIIHFFHIIIIIIIIIIIHIIIIIIIIHIIIIIIIIIIIIIIHIIIIIIIIIIIIHIIIIIIII
@HISEQ:711:H5NNWBCX2:2:1101:7961:17261:ATCTCGTA
TTAAGTTCAGCGGGTATCCCTACCTGATCCGAGGTCAAGAGTGTAAAAATGTACTTTTGGACGTCGTCGTTATGAGTGCAAAGCGCGAGATGTACTGCGCTCCGAAATCAATACGCCGGCTGCCAATTGTTTTGAGGCGAGTCTACGCGCAGAGGCGAGACAAACACCCAACACCAAGCAGAGCTTGAAGGTACAAATGACGCTCGAACAGGCATGCCCCATGGAATACCAAGGGGCGCAATGTGCGTTCAAAGATTCGATGATTCACTGAATTCTGCAATTCACACTACTTATCGCATTTC
+
IIIIIIIHIHIHIIIIHHIIIIIIIIIHIIHIIHIIIIIIIIFHHIIIIIIIIIIIIIIIIIIIIIHEHFHIIIIIIIIIIIIIIIIIIIIIIIIIHIIIIIIIHHHHIIIIIIIIHIIIIHHHHIIIIIIIIIIIHIIIIIIIIIIHIIIIIIHIIIIIIHIIIIIIHGIIIIIIHIIIIGHIIIIIHHIIIIIIHGIHIIIIIIIIIIIIIIHHGIHIIIIIHIIHGHHHHFIIHEFHHHDHIIIHGIIHFHIIIIIIIIHHEHIIIIIIIIIIHGIIIIIIIIIHIIIIHHIIIIIIII
@HISEQ:711:H5NNWBCX2:2:1101:7815:17367:ATCTCGTA
TTAAGTTCAGCGGGTATCCCTACCTGATCCGAGGTCAAAAGTGAAAAAAGGCTTACTGGACGCTAGTGTTCTAGGCTAGAGGCGCAAAATGTGCTGCGCTCCAATACCAAAACACTGGCTGCCAATGACTTTAAGGCGAGTCCACGATAGTAGACAAACACCCAACACCAAGCAGAGCTTGAGGGTACAAATGACGCTCGAACAGGCATGCCCCATGGAATACCAAGGGGCGCAATGTGCGTTCAAAGATTCGATGATTCACTGAATTCTGCAATTCACACTACTTATCGCATTTC
+
IIIIIIIHIIIIIIIIIIIIIIIIIIIIIIIIIIHIIIIIIIIHIHIIIIGIIIHIIIFHIHIIIGIGHIIIIIIIIIIIHHIIIIIIIIIIIIHIIIIIIHHFHIHHHHIIHHIHIIIHIIIHHIIIIGIIIIIIIIIIHIIIIIIIIIIIIIIIIIIIIIIIIIIIIIIIHHHIIHIHIIIHHHIIHIIIIIIIIIIIIIIHIHIIIIIGIIIHIIIIIIIIIHDEHIHHHHHEFEIIHIIGIIIIHHIIHIIHHGIIHIIIHIIIHHGIIIIIIIIIIHEIIHHFEGIIIHII
@HISEQ:711:H5NNWBCX2:2:1101:11280:17496:ATCTCGTA
TTAAGTTCAGCGGGTATCCCTACCTGATCCGAGGTCAACCTGAAGAAAGTATGGGGGTTTTGGCAAGTGGACCACCCGGACCTCCAGAGCGAGAAGTATTACTACGCTTGAAGCCAGATGGCACCGCCACTGATTTTAAGGCGCACCAGTACGATCGCACCCAATACCAAGCTGGGCTTGAGGGTTGAAATGACGCTCGAACAGGCATGCCCAGCGGAATAACACTGGGCGCAATGTGCGTTCAAAGATTCGATGATTCACTGAATTCTGGAATTCACATTACTTATCGCATTTC
+
IIEHHHHIIIIIIIIGCCGHHIIC<FCG11CEEH<FGH1<F111<<DECG@1@C@H/CC=CHI?<1D<CCCG11<<<C<CE<<<111<FHII?<01D<<DH1<@C6<1EB16D0EFB6<CD@FCC@EA6DADF6=<F@E=0CFD8DD7=/:BG<<//G=D@ED@DEDCBF/D/GCD;C0C?IIHFHHHIHIIIIGHFEHHIHHCEHHG1BHEG?EHF<11<1D<1=CGC011<D/?<01<1HEHEHHGGF1C<<111F?C<1<<D1<1<<11FHHGC<1<@<<0C<00<1G<HC<
@HISEQ:711:H5NNWBCX2:2:1101:12708:17300:ATCTCGTA
TTAAGTTCAGCGGGTAGTCCTACCTGATTTGAGATCAGATTCATAAAAGTATTTTTTGTCTCAGTAAAGAGACGGTTGGAAGCAGATAAGCCACTAAATTGCCTGGCCACCGAAGTGTCCTCAGCGAATGACAATTATCACGCTGAGTAAGAACCAAGTTGGTATAATGGATCCAGCTAATATATTTCAGATGAGCCGAGGACTAGAGCACGGCATAAACATCCAAGTCCAAGACTGATTTCAAATAAATGAAAGGTCTTGATAGTTTCATGATACTCAAACAGGCATACCCTGTGGAAAACCAAAGGGTGCAAGGTGCGTTCAAAGATTCGATGATTCACTGAATTCTGCAATTCACATTACTTATCGCATTTC
+
IIIHIHIHIHIIIIIIIHIIIIIIIIIIIHHHHCEHHHHHIIIIHHHIHIIIIHIHHHIGIIIIIIHFHIIIIIIHIIIIIIHIHHIIIIIIIIIIIIIIIICHHIIIIIGIIIIIIIIGHIIIIGDHIIIHIIIIIIIIHIIIIIIHHIIII@HHIIHHHEHHIIIIHGIHHIIIHIIIIIIGIHHHIGIIHHHEIIHHHIIIHIIGHIIHEIIIIIIIIHHIIIHIHIIHHFHEGIIIIIIIIIIIIIIIGIIIIIHGHIIHIHHHIIIIIHIIHIIIIIIIIIIIIIIIIIIIIIHIIIIIHGIHHIIIIIIIHIIIIIIIIIIIIIGIIIIIHGHHIIIIIIIIIIIIIIIIIIIIIIIIIIIIIIIIIII
@HISEQ:711:H5NNWBCX2:2:1101:15703:17412:ATCTCGTA
TTAAGTTCAGCGGGTATCCCTACCTGATCCGAGGTCAACCTTGTGAAAGATTTAACGGCCGCGACCGCCCGCGCTCCGAAGCGATTAATGAAATCACAACGCTTAGAGACGGACAGCTCAGCCGGAGACTTTGAGGCGCGCGGAACACCGCGGCGCCCAATACCAAGCGAGGCTTGAGTGGTGAAATGACGCTCGAACAGGCATGCCCCTCGGAATACCAAGGGGCGCAATGTGCGTTCAAAGATTCGATGATTCACTGAATTCTGCAATTCACATTACTTATCGCATTTC
+
IIIIIIIIIHIIIIIIIIIIIIIIIIIIIIIIIHIIIHIHHHIIIIHIIEHHHHIIHHIIIIIHIIICHIIIIIIIIIIIIIIHIIIIIIIHIIIIIIHHHIIIIIIIIIIIIIHIIHHIIIIIIIIIIIGHHIIIIIIIIIIIHIIIIHIIIIHIGHIIIIIIIHHIIIIIIIIIIIIIHIIIIHIIIIIIIIIHIIIIIIIIIIIIIIHHIIIIIIIIIHHGHIIIIIHGHIIIIIIIGHHIIIIIIIIIHIIIIIHIIIIGIIIHIIHIIHIIIIIHIIIIIIIIIII
@HISEQ:711:H5NNWBCX2:2:1101:16301:17349:ATCTCGTA
TTAAGTTCAGCGGGTGTTCTTGCCTGAGCTCAGGTCGAAAATGTAAGATGTTTCCTGGTTTGAGGGCAATATCCCAAGAGCCAAGCCAACATCTAAATATGTAGCAGTGATGCTGCCTACCTAGATGCGGCCCTTAACGGTCCTTGATTAGCCTCTATGCTTCAGCTAACCCGGCTTTCAGAAACAAATCCGAATGCCGGGACAGCCAGGTCCATTCCAATCACACAAGGTGTGTTTGGGATGAGGGATACATCGACGCTGAGCCAGACATACTCTCGGCCGAAGCCTCGAGTGCAATATGCGTTCAAAGACTTGATGATTCACGGAATTCTGCAATTCACACTACGTATCGCATTTC
+
HHIIIHIIIIIIIIHIIIHIIIIIIIHIIIIIIIIIIIIIIIIHIIIHHIIIIIIHIIHHIHIIIFIHHGHIIIIIIHHIIIHIIIIGIIIIIIIIIIIIIIIIIIIIIGIIIIIHIIIHIIIIIIIHGIIIIIIIIIIIIIIIIIIIGIGIIHIHHHIIHIIIIIIGIIHHHIHIIIIIIIIIIIIIIHIHIIIHIIIIIHHIIHHHIIHIHHIIHIIIHIIHGHGIHIIHIIIIGIIIIHIIHHIIHIIIIIIHGIHIIIIGIIIIIIIIIIGIIIIIIIHIHIHGEFIIIIIIIIIIIHIIIIIIIIIIHIIIIIIIIIHHIIIIIIIIIHIIIIIIIIIIIIIHHIIIIIIIII
@HISEQ:711:H5NNWBCX2:2:1101:19819:17427:ATCTCGTA
TTAAGTTCAGCGGGTATCCCTACCTGATCCGAGGTCAACCTTAAGAAAGTATGGGGGTTTTGGCAAGTGGACCACCCGGACCTCCAGAGCGAGAAGTATTACTACGCTTGAAGCCAGATGGCACCGCCACTGATTTTAAGGCGCACCAGTACGATGGCACCCAATACCAAGCTGGGCTTGAGGGTTGAAATGACGCTCGAACAGGCATGCCCAGCGGAATACCACTGGGCGCAATGTGCGTTCAAAGATTCGATGATTCACTGAATTCTGCAATTCACATTACTTATCGCATTTC
+
IIIIHGCHHHHGHGHIIFHEHHIHHHHIGHHCHGHH?GFFFHHIIICHHHIHHHHIHIHIIICEHHGFHHF?CGHCHHGIIGHIIIGHHCHHHIHHHIIHIIIHIFH?EHHHHHHHHHEHIGIHHHDCHHEHHHICHIGHHIHIIHIIIHHIIIIIHGHHHHHIIC=EHHGHHHHGGHIHHIIIHIGHIIIIHHEHHHIIIIIIIIHHHHIIIHIIIIIHIHGIHHFGIHGHHHGIHIHEEEIHCHHHIIHHGHIGIIIIIIHHHHHIIIIHIIHIIIIIIHHHIIHIIIIIIII
@HISEQ:711:H5NNWBCX2:2:1101:2114:17536:ATCTCGTA
TTAAGTTCAGCGGGTATCCCTACCTGATCCGAGGTCAACCTTGATAAAATTAGGGGTTGTTGGCAAGCACACACCAGAACTCCAGAGCGAGAAGAATTACTACGCTTGAAGCCTAATGGCACCGCCACTGATTTTAAGGCGCACCGGAGACGGTGACGCCCAATACCAAGCAGAGCTTGAGGGTTGTAATGACGCTCGAACAGGCATGCCCCCCGGAATACCAGAGGGCGCAATGTGCGTTCAAAGATTCGATGATTCACTGAATTCTGCAATTCACATTACTTATCGCATTTC
+
HHHEHFGFHHHCHHH?DECHIHIHIFCHHIIIIHHHHHHIIHHHGHHGHHCGEFH<GHHHHIIIHFD<DHHHHHHIFGEHHIHH@CGHIIDCCHFIEHIIHIHHIIHH@GEHHFGCEF0DHHHEIIIHHHHHHFHIIHEIIHIIIHHHDIHEFHHIHHIIIHIIHIIIHHHHFGHHEAHHHHIHIIHHEHHIIIHHHHCHIHHHHHHDHHGHIHIHGHHGEEHEEC=IGHGEHHHHHHECIHIIIHGIIHGIGHHHFEFHIIIIHHIHHHEHHHHHFIHHHHGC1@EEFHHCII
@HISEQ:711:H5NNWBCX2:2:1101:4195:17710:ATCTCGTA
TTAAGTTCAGCGGGTATTCCTACCTGATCCGAGGTCAACTTTCAGAAGTGGGGTGTTTAACGGCATGGCCACCGCCGCGTTCCAACTGCGAGGTTGTGCTACTACGCAGAGGAGGACTACAGCGAGACCGCCACTAGATTTCGGGGCCGGCGGGCTTGACGCCCTGCTGCCGATCCCCAACACCAGGCACTGGGGGCCTGAGGGTTGAAATGACGCTCGAACAGGCATGCCCGCCAGAATACTGGCGGGCGCAATGTGCGTTCAAAGATTCGATGATTCACTGAATTCTGCAATTCACATTACTTATCGCATTTC
+
IIIIIHIIIIIIHIIIIIIIIIIIIIIIHIIIIIIIIIIIIIGIIIIIIIIIGHHHIIIIIIIGIIHHIIIIIIIIIIIIIIIIIIIIIIGIIHIIIIIIIIIIIIIIIIIHIIIHIHHIIHIIIIIIIIIIIIIIIHIIIIHHIIIIIIIHIIIIIIHIIIIIIHIIIIIIHHIHIIIIIIIIIIIIIIGIIHEIHIIHGHIIHIIIHHIIIHIIIIIIHGIIIIHIHGHHHFHIIIHIHHIHHEFHHHHIIIHHEFHIHIIIHGIIHIIIHIIIGIIIIIIIIIIIIIIIIHGIIGGIIHHHHHE0IIIHIGI
@HISEQ:711:H5NNWBCX2:2:1101:5059:17540:ATCTCGTA
TTAAGTTCAGCGGGTATTCCTACCTGATCTGAGGTCAACCTTGGTAAAGTTGGGTGTTTTACGGCGTGGTCAGGCCGCTCTCCGCCTGCGAGGGTTTTACTACTACGCAGAGAAGGCTACAGCGAGACCGCCACTAGATTTCGGGGCCGGCCGCCGCGGTGGACGGCCGATCCCCAACGCCGAGCCCAAAGGGGCTCGAGGGTTGAAATGACGCTCAGACAGGCATGCCCGCCAGAATACTAGCGGGCGCAATGTGCGTTCAAAGATTCGATGATTCACTGAATTCTGCAATTCACATTACTTATCGCATTTC
+
IIIHIIIHIIIIHGHIIIIIIIIIHIGHHIIIIIIHGHGIIIIHHHIIIHIICEGHIIHHEHIHIIIHIIIIGFHIIHIIIIIIIIIIHIHHHHEEHHHHHIIIHIIIHHIIHFHIGHGHIIIIHIHHHIHHIIGHHIIHIIGDHHHIIHIHIIIIIIIIIIHIHIIIHHHHIIIIHIIIIIHIHIIIHHHHIIIIIIHHIIIIHIHHEHIIIIIIIHGIIIIHHIIIIIIIIIIHIIIIIIIHEHIHIIIHHEHIIIHHGIIIIIIHHIIIIHIIIIIIIIIIIIIIIIIIIIIHIHHIIIIHHIHGIIIII
@HISEQ:711:H5NNWBCX2:2:1101:5178:17726:ATCTCGTA
TTAAGTTCAGCGGGTATTCCTACCTGATCCGAGGTCAACATTCAGAAGTTGGGGTTTTACGGCATGGCCGCGCCGCGTTCCAGTTGCGAGGTGTTAGCTACTACGCAATGGAGGCTGCAGCGAGACCGCCAATGTATTTCGGGGGCGGCACCGCCGTAAGGCAGAGCCGATCCCCAACACCAAACCCGGGGGCTTGAGGGTTGAAATGACGCTCGAACAGGCATGCCCGCCGGAATACCAGCGGGCGCAATGTGCGTTCAAAGATTCGATGATTCACTGAATTCTGCAATTCACATTACTTATCGCATTTT
+
IIIIIHIIIIIIIIIIIIIIIIIIIIIIIHIIIIIHGIIIIIIIIIIIHIIIIGIGHHHIGIIIIIHGHHIIIIIIIIIIIIIHIIIIIIHIIHIIIIIHIIIIIIIIIIIHHGIIIIIIIHIIIIIIIIIIIIIIIIIIIIIIHHIIIIHIIIIIIIHIIIIIIIIIIIHIIIIIIIIIIIGIIIIIIIIHHGHIIIIIIIHHGIIIIIIIIHIIIIIIIIIIIIIIIIHHHIHHIIGIIHFIHGIIIIIIIIIIIIIIIIIIIHIIIIIIIIIIIIIIIIIIIIIIIIIIIIIIIIIIIIIIIIIIIII
@HISEQ:711:H5NNWBCX2:2:1101:5743:17524:ATCTCGTA
TTAAGATCAGCGGGTATTCCTACCTGATCCGAGGTCAACCTTGGTGCCGCCGGAGCGGGCTTGAGGGGGGGTTAGAGGCCGGATGGCCCGGGGGCTCCCGATGCGAGGCAGATGTTACTACGCAAAGGAAGGGCCCGTCGGGTCCGCCACTGGTTTTCGGGGACTGCCTGGGCAGGTCCCCAACGCCGGGCCACGGGGGCTCGAGGGTTGAAACGACGCTCGGACAGGCATGCCTCCCAGGATACTGGAAGGCGCCATGTGCGTTCAAAGATTCGATGATTCACTGAATTCTGCAATTCACATTACATATCGCGTTTC
+
IHFEH11DGHHHHHDHHI@GHH?HHE1CGCGEHIHFHCG@HHHEHIEHIHHDHDD/C<EHIH<CGH=CEH/<FHFHEE<GHIIH/DGHIHHICH<HHHFEDEHED0DF<ECHIG@DHEGHEHIIC/GEG@EHG5D<DDGFHIHC<@/@@DGHIFHIHGHHHHHIHHCFCHIHCEGE9AFHHHGDHE?E@?-HHHHC?HHHECCGHEIHHIHIHCHHDDDHHECHHEHHGEEHHHHEEHHG?HHEHHHG@GIHHHEEHEEFHGHHIHHFHHHG@HHHHGHHFFFHCEHFIHHEIGIIIIHEECHFHIHHGIHGIHHDDH
@HISEQ:711:H5NNWBCX2:2:1101:11907:17515:ATCTCGTA
TTAAGTTCAGCGGGTAGTCCTACCTGATTTGAGATCAGATTCATAAAAGTATTTTTTGTCTCAGTAAAGAGACGGTTGGAAGCAGATAAGCCACTAAATTGCCTGGCCACCGAAGTGTCCTCAGCGAATGACAATTATCACGCTGAGTAAGAACCAAGTTGGTATAATGGATCCAGCTAATATATTTCAGATGAGCCGAGGACTAGAGCACGGCATAAACATCCAAGTCCAAGACTGATTTCAAATAAATGAAAGGTCTTGATAGTTTCATGATACTCAAACAGGCATACCCTGTGGAAAACCAAAGGGTGCAAGGTGCGTTCAAAGATTCGATGATTCACTGAATTCTGCAATTCACATTACTTATCGCATTTC
+
HIIGIHIHIIIIIIIHHHIIIFIHIIIIIIIIIIHIHHHHIIHIHIIHIIIIIIIIIIIIIIIIIIIHHHIIIIIHHIIIIIIIIIIHHIIIIIIH@CHHGHIIHHIHIIIIHIIIIIIIIIIHIIIHIHIIIIIIIIIHIIIIIIGHIHIIIIHIIHHHIHIHHIEHHIIHIHIIIIIIIHHIHHIIIHIHIHHHHIIIGHIHIIHHHIIIHIIIHHIIHEGIIIIIIIHHHFEHHHGIIIIHHIHHHGHIHHHIIIIIIIIIHHIIIIIHIIIIHIHGGIHG@HIIIFIIIHHHIIIIIIIIHHGHHIIIIIIIIIGHIIIHIHHHHIGIHHHIHIIIIHIIIIIHIHGIIIIIHHIIIIIIHHIHIIIIIII
@HISEQ:711:H5NNWBCX2:2:1101:13950:17706:ATCTCGTA
TTAAGTTCAGCGGGTATCCCTACCTGATCCGAGGTCAAAAGTGGAAAAAGGCTTACTGGACGCTAGTGTTCTAGGCTAGAGGCGCAAAATGTGCTGCGCTTCAATACCAAAACACTGGCTGCCAATGACTTTAAGGCGAGTCCACGATAGTGGACAAACACCCAACACCAAGCAGAGCTTGAGGGTACAAATGACGCTCGAACAGGCATGCCCCATGGAATACCAAGGGGCGCAATGTGCGTTCAAAGATTCGATGATTCACTGAATTCTGCAATTCACACTACTTATCGCATTTC
+
IIIGIHIIIIIHIHIIIIIIIIIIIIIIIIIIIHEHIIIIIHHIIIIIIIIIIIIIIIIIIIIIIIIHIIIIIHIIHIHIIIIIIIIIIIIIIIIIIIIIIIIIIIIIHIIIIIIHHIIIIIIIIIIIIHIIHHIHIIIIIIIIIIIIIIIIIIIIIIIIIIIIIIIIIHIIIIIIIIIIIIIHIIIIIIHIHHIIIIIIIIIIIIIIIIIIIIIIIIIIIIIIIHIHIIIIIIHDEDIIIIIIIGIIIIIIIIIIIIIIIIIIIIIIIIIIGIIIIIIIIIHHIHHHIIIIIIIH
@HISEQ:711:H5NNWBCX2:2:1101:13869:17724:ATCTCGTA
TTAAGTTCAGCGGGTATCCCTACCTGATCCGAGGTCAACCTTAGAAATGGGGTTGTTTTACGGCGTAGCCTCCCGAACACCCTTTAGCGAATAGTTTCCACAACGCTTAGGGGACAGAAGACCCAGCCGGTCGATTTGAGGCACGCGGCGGACCGCGTTGCCCAATACCAAGCGAGGCTTGAGGGTTGAAATGACGCTCGAACAGGCATGCCCAGCGGAATACCACTGGGCGCAATGTGCGTTCAAAGATTCGATGATTCACTGAATTCTGCAATTCACATTACTTATCGCATTTC
+
IIIIIIIIIIIIHIHHIIIHIHIIIIIIIIIIHIGEFEHHHHIIIIHHHIIIHHIIIIIIIHHIIIIEHIIIGIIIIHIIGHHHHHHIIIHIHHIHCGEHHIHHHIHHHIHGHHHIHHIGEHHHIHHIHHHHIIHHIIIIHHIIIIHIIIIIHIIIIHHIIIIIIHIIIIIIIIIHIIFHIIIIIHHHHHIHIIIIGHIIIIHIHIIIIIHIIIIHIIHIIHHHFGCEHIEHHHGE<C@@C?EHIHIHIHHIHIHCHHHHHHIHH@FCHIIHGHGHEFHHFCGCECIHHEHIIIHC
@HISEQ:711:H5NNWBCX2:2:1101:15631:17577:ATCTCGTA
TTAAACTCAGCGGGTAGTCCCGCCTGACCTGGGGTCGCGGTCGAAGCGCCGTCAAGGGACGACGCGTTGGGGTTTTTGAAGAGCTTCCCTCGCGACTAACGGCACGAAACAAAAGACGAGGGTTTTTACGACCACCACTAGTTCGTGCGTCCATCGAAGGGACTCCTATTTCGGCCAACCGCGCCATGAGCACAGGAGACCAGTATCCGCCCCCGAAACACAAGCTCCCCTGACGGAGAATTTGTGGGGGGCGACGCGATGCGTGACGCCCAGGCAGACGTGCCCTCGGCCAAAAGGCTTCGGGCGCAACTTGCGTTCAAAAACTCGATGGTTCACGGGATTCTGCAATTCACACCAAGTATCGCATTTT
+
HIIGIIIIGIIGGIIHIIIHIIIHICGHIHF?@HC@EHIIIIIIGIIIIII?FDHIIIHHHIIIIGICHHHD<<GGHFGHFHHIIHIHIHIGHIIIIIIIGGIIIGHD@HGD@@HHIHIIGD0F@HHHHCFGCHIHFCGHGEHHHHHHCHHDGHHFHHCHFGHGFFDGHIHIE@CH-FHEEHHCHDEEEFHFIIHHIIHIHEBFHHIIIIIIIIHEFBG8AAB=?<??F@.@.HHGFCHHHHEIIHHHHIHHC-IIIIIIIHEDCFDGHEHHIHHF?IIIIGIHGIHHIIIIIIHIIIHIHDHDGIIIIHIIHIIHHDEFHC<HGCIIIIHHHGHIHFHHHHIIIGIIHIHHE<HHIIIHHEHGHHGEGI
@HISEQ:711:H5NNWBCX2:2:1101:18828:17622:ATCTCGTA
TTAAGTTCAGCGGGTATCCCTACCTGATCCGAGGTCAAGAGTGTAAAAATGTACTTTTGGATCGTCGTCGTTATGAGTGCAAAGCGCGAGATGTACTGCGCTCCGAAATCAATACGCCGGCTGCCAATTGTTTTGAGGCGAGTCTACACGCAGAGGCGAGACAAACACCCAACACCAAGCAAAGCTTGAAGGTACAAATGACGCTCGAACAGGCATGCCCCATGGAATACCAAGGGGCGCAATGTGCGTTCAAAGATTCGATGATTCACTGAATTCTGCAATTCACACTACTTATCGCATTTC
+
IIIIIIIIIIIIIIIIIIIIIIIIIIIIIIIGIIIIIIIIIGHIIIIIIIIIIIIIIIIIIIIIIIIHHIIIIIIIIIIIIIIIIIIIIIIIIIIIIIIIIIIIIIIIIIIIIIIIIIIIIIIIIIIIIIHIIIIIIIHIIIIIIIIIIIIIIIIIIIIIIIIIIIIIIIIIIIIIIIIIIIIIIHIIIIIIIIIIIIIIHIIHIIIIIIIIIIIIIIHIIHIIIIIIIIIIIIIIIIIIIIIIIIIIIIIIIIIIIIIIIIIHDHIIIIIIIIIIIIIIIIIIIIIIIIIIIIIIIHIIIII
@HISEQ:711:H5NNWBCX2:2:1101:19618:17565:ATCTCGTA
TTAAGTTCAGCGGGTATCCCTACCTGATCCGAGGTCAAGCGTTAATGTATAGGCTTGATGGATGCCAACAAGTATGACTAGGATCGCAAAATGTGCTGCGTTCCAAGGCCAATATGCCGGCTGCCAATTGCTTTAAGGCGAGTCCACACGCAACGCGGGACAAACACCCAACACCAAGCAGAGCTTGAGAGTACAAATGACGCTCGAACAGGCATGCCCCATGGAATACCAAGGGGCGCAATGTGCGTTCAAAGATTCGATGATTCACTGAATTCTGCAATTCACACTACTTATCGCATTTC
+
HIHHIHHIIIIGHIIHHHHIIGHHIIFCHHHIHIIGIFHFGHHIHHHHHHHHHIFHHEGHHHIIIIIGHECHH@GHIHIIIIIIIHHHEIHIIIGHHIGGEHHIIHHFHGGHHHIIHDHHHHCEFEHHIIIEGIHIHHHHHHCIGHGHHIIIIIIHHHIIHIIIIHHIIIHHEHHHFHIIIIIHCIIIIIIGIIIHGHGCGHHHHHHHHHIIIHHIIIGHHHIHGCIIGIIHC?IIHHEHIIHDIIHIIIIIIIIIIIIIIIIIIHFIIHHHIIIHIIIIHIIHHEHHFHHHIHIHIHGHGI
@HISEQ:711:H5NNWBCX2:2:1101:3773:17882:ATCTCGTA
TTAAGTTCAGCGGGTATTCCTACCTGATCCGAGGTCAACATTCAGAAGTTGGGGTTTTACGGCGTGGCCGCGACGATTACCAGTAACGAGGTGTATGATTACTACGCTATGGAAGCTCGACGTGACCGCCAATCGATTTGGGGAACGCGGGTTACCGCGAGTCCCAACACCAAGCTGAGCTTGAGGGTTGAAATGACGCTCGAACAGGCATGCCCGCCAGAATACTGGCGGGCGCAATGTGCGTTCAAAGATTCGATGATTCACTGAATTCTGCAATTCACATTACTTATCGCATTTT
+
IIIIIIIIIIIIHIIIIIIIIIIIIIIIIIIIIIIIIIIIIHIIIIIIIIIIIIIIIIHHGHHIIIIFHHHHHIIIIIIIIIIIIIIIHIIHIIIIIIIIIIIIIIIIIIIIIIIIIIIIIIIIHHIIIIIIIIIIIIIIIIIIIIIIIIIHHIIIIIIIIIHIIIIIIIIIIIIIIIIIIIIIIIIIIIIIIIIIIIIIIIIHIIGHIIIIIIIIIIIIIIIIHIIIHFIIIIIIIIHIIHIIIIIIIIIIGIIIIIIIIIHIIIIHIGHIHIIIIIIIIIIHIIHIHIIIIIHIHI
@HISEQ:711:H5NNWBCX2:2:1101:4950:17828:ATCTCGTA
TTAAGTTCAGCGGGTATCCCTACCTGATCCGAGGTCAACCTTAAGAAAGTATGGGGGTTTTGGCAAGTGGACCACCCGGACCTCCAGAGCGAGAAGTATTACTACGCTTGAAGCCAGATGGCACCGCCACTGATTTTAAGGCGCACCAGTACGATGGCACCCAATACCAAGCTGGGCTTGAGGGTTGAAATGACGCTCGAACAGGCATGCCCAGCGGAATACCACTGGGCGCAATGTGCGTTCAAAGATTCGATGATTCACTGAATTCTGCAATTCACATTACTTATCGCATTTC
+
GHEDGEEGHHHED/CCEHHGHHHHHEHHHGHEC<EGFDDC1<DEHHCCHGEG11CEHDCEDH<GEHIHE@@FDCH=GC?C<C?CHGHHHFHIHDHIEH?1GEHHG88DGHGH@GHH@FHCHHIHHBEHIHHB6DHHFGEHHIDDHHH/DFFFEHHIFHGEH@EHHHIIIIHFHIEHHIIHEHGEE@IHHCHIHDGHEHHHGGHHHIHHCD@HGG@FHFHIHHC<GD/@C0HHHG<<EGFHHGIIIHCIIIIIIHHHHHDHIIHHIIIIHHIHGHHIIHGHHIIIIIHHIIIIIHH
@HISEQ:711:H5NNWBCX2:2:1101:7843:17763:ATCTCGTA
TTAAGTTCAGCGGGTAATCCTGCCTGATCTGAGGTCTAATCTAAAGTTGACTAAAGTAGTTGGAAGCTTCTACTGAGATCTCATTCGGCCACACTACAAAGAGCGTGTCCTCAGCGAATAGTCTATTACACTGAGTCAATCCGAGTTCGAATTAGAGATGCTAATATATTACGAATGAGCTGATTCAACTAGGAATAGCAACACTCAAAATCCAAACACCAATCCAATTTACAAGAAACTGGTGGGTTGAAGAGTTCATGACACTCAAACAGACATGCTCCGCGGAATACCACGGAGCGCAAGGTGCGTTCAAAGATTCGATGATTCACTGAATTCTGCAATTCACATTACTTATCACATTTC
+
HEEHGGEF@HCCHED/D?HH@H?GECCFH?1<F<1<<F@G1FHGEH1D@CGHDGHHHIHEECHHI@H1<DGHHEHHH<C@CECGHIE@<C?GFHHGHFHHHHHGEDCGHIIIIIIHEFDECDGHH?GHCHH@C@F00F@@F0C@HCHFFFG@GGCFH?GE@FC8GFFHHHEEGH8;BHEHHFEHHCAEGHHIIIHCH@.BABFE@F;?FHD?GCGCC;<<//HHFHEHGEHGD///G@G@EG</HF?EHHHHHGFC<0HHEG<HHHED<DCEDEGHCIHFHHEGHHCEHEC1HEDC<D?IHHIHE=CHHCC@FEFFHHIHIHHFHIHHHFGF1IHHHF1GGIHHIIHFGEE@HHEHDGHHIHH
@HISEQ:711:H5NNWBCX2:2:1101:10914:17930:ATCTCGTA
TTAAGTTCAGCGGGTATCCCTACCTGATCCGAGGTCAACCTTGTGAAAGATTTAACGGCCGCGACCGCCCGCGCTCCGAAGCGATTAATGAAATCACAACGCTTAGAGACGGACAGCTCAGCCGGAGACTTTGAGGCGCGCGGAACACCGCGGCGCCCAATACCAAGCGAGGCTTGAGTGGTGAAATGACGCTCGAACAGGCATGCCCCTCGGAATACCAAGGGGCGCAATGTGCGTTCAAAGATTCGATGATTCACTGAATTCTGCAATTCACATTACTTATCGCATTTC
+
HHIIIIIIIHIIHHHIIIIIHIHIIGIIIHHIHIHIIIIIHHIIIIHHHHIHHIIIHIHIIIIGHIIEDHHHIIIIIHIHIIIIIHIIIIIIIIIIIIHIHHIIIHIHHIIIIIIIHIIIIIIIIHDHIIIHIIIIIIIIIIIIIIIIIIIIHIIIIIIIIIIIDHIIIIIHIIIIIIHHIIIHIIIIIIIIIIIIIIIHIIIIIIIIIHIHIIIIHIHHFHHGHIHGHHDGIHHIIIHGIHIIIIIIIIIIHIHHGIIIIIHFIGIIIIHIIHIIIIHHFIIIIIIHHHD
@HISEQ:711:H5NNWBCX2:2:1101:12871:17918:ATCTCGTA
TTAAGTTCAGCGGGTATCCCTACCTGATCCGAGGTCAAAAGTGGAAAAAGGCTTACTGGACGCAAGCGTTCTAGGCTGGAGACGCAAAATGTGCTGCGCTTCAATACCAAAACACTGGCTGCCAATTGCTTTAAGGCGAGTCCAAACACCAGGGAGTGGACAAACACCCAACACCAAGCAGAGCTTGAGGGTACAAATGACGCTCGAACAGGCATGCCCCATGGAATACCAAGGGGCGCAATGTGCGTTCAAAGATTCGATGATTCACTGAATTCTGCAATTCACACTACTTATCGCATTTC
+
HIHCFFHIIIIIIGIHHIHHHHHIHIGHHIIIIICFHHH?GHIIIHIIIIHHGHHHIICHHIIHCHHDCEHHHIIIIIHIIIIIHIIIHIIHIIIIIHIIIHHGHHIGHIIHHHIHIIHFGHHIIIIIIIIHIIIHHHHCHHHIIIBE?HCHFHHHEHHHHIIIHIIHHHHHHHHHFHIIGIIIHIHHIHHHHGHHGIHHIIHHIHHHIIIHIIIIHIFIHHHHIHHIHEHFHHDIHHHHGCCCIHIHHIIIIIIIIIIIIIIIHIIIIGIIHHHIIHIHHHIIHHHIHHHCE<HHIIIIHH
@HISEQ:711:H5NNWBCX2:2:1101:13704:17779:ATCTCGTA
TTAAGTTCAGCGGGTATTCCTACCTGATCCGAGGTCAACCTTGGTTAAAGATGGGGTCTTTAACGGCAGGAGCACGCCACACTTCCCTAGCGAGATAATGAATTACTACGCTCGGAGTTGTAGCGAGCCCGCCACTTCCTTTCAGGGCCTACGTCAGACGTAGAGCCCCAACACCAAGCAGAGCTTGAGGGTTGAAATGACGCTCGAACAGGCATGCCCGCTAGAGTACTAGCGGGCGCAATGTGCGTTCAAAGATTCGATGATTCACTGAATTCTGCAATTCACATTACTTATCGCATTTC
+
IIIHIIIIIIHIHIIHIIIIIIIIIIIIIGHDHIIIIIIIIIHFHGHCHIEHHIIIIIIIHHHIHIIHIHIHIIIIIIIIIIIIIIIIHIIIIIEHHHIIIIIIIIIIIIIIIIIIIIIIIIHIIIIIIIIIIIIIIIIIIIIGHHIIIIIIIIIIIIIIIIIIIIIIIIIIHIIIIHIIIIIIIIIIIIIHIIIHIIHIIIIIIIIIIIIIIIIIIIIHGEIIIIHIHIIIHFHIIHIIIIHHHHIHHHIIIIIHIIIIIIIIHHHIIHIIIGIIIIIIIIIIIIIIIIIIIHIIHGIIII
@HISEQ:711:H5NNWBCX2:2:1101:14157:17887:ATCTCGTA
TTAAGTTCAGCGGGTATCCCTACCTGATCCGAGGTCAAGAGTGTAAAAATGTACTTTTGGACGTCGTCGTTCTGAGTGCAAAGCGCGAGATGTACTGCGCTCCGAAATCAATACGCCGGCTGCCAATTGTTTTGAGGCGAGTCTACGCGCAGAGGCGAGACAAACACCCAACACCAAGCAAGGCTTGAAGGTACAAATGACGCTCGAACAGGCATGCCCCATGGAATACCACTGGGCGCAATGTGCGTTCAAAGATTCGATGATTCACTGAATTCTGCAATTCACATTACTTATCGCATTTC
+
DGHEHIHC@CGHH?ECHHI?CCGEEEEH@CH@ECCGHCE1CHHCCFHEHHFFGHFGCG@H?1<EHCC<C<@FCCHHHIEHCHHHC?HHHHIIHHHIHIIIIHGHEEFHCHH?HDDCECDHCHHHFIHGHFHHG@DHDHHHE/DHFHGHIHEFHHIHFIHGEHIHHHIHHHDGFEGHIHEGIHEHHHHIFIIIHGHHHDIIHGIIHHIHIIIIHIIHHEGHIHIIIIIIIHHGHFGIIIIIHHHIIIIIIIIIHIIIIIIIHHFFGIIIIIIIIIIIIIIIIIIIIIIIIIIIIIIIIIHIHI
@HISEQ:711:H5NNWBCX2:2:1101:16803:17855:ATCTCGTA
TTAAGTTCAGCGGGTATCCCTACCTGATCCGAGGTCAAGAGTGTAAAAATGTACTTTTGGACGTCGTCGTTATGAGTGCAAAGCGCGAGATGTACTGCGCTCCGAAATCAATACGCCGGCTGCCAATTGTTTTAAGGCGAGTCTACACGCAGAGGCGAGACAAACACCCAACACCAAGCAGAGCTTGAAGGTACAAATGACGCTCGAACAGGCATGCCCCATGGAATACCAAGGGGCGCAATGTGCGTTCAAAGATTCGATGATTCACTGAATTCTGCAATTCACACTACTTATCGCATTTC
+
IHIIGGHIIIIIGIIIIIHHHIIIGIHIIIIIIIFHIIIIIFHHHHGHIIIHHIIIIIIHHHIIIGH<ECHHIIHIIIIIHIIHIIIIIIIIIIHIIIIIIIIIIIIIIIIIIIHIIIIIIIIIIIIHHIIIIIIIIIIIIHIHIIHIIIIIHIIHIIIHIIIIIIIIIIIIIIIIIIIIIHHIIIIIHIIIIIIIGHIIIIIIIIIHIIIIIIIIIIIIIHIIHGIIIHIHHHHHGHCHHGIIIIIIIIIIGIIHIIIIIIIHHHHIIIIIIIIIIIIIHIIIHHHHDGIIFHIIIIIIHG
@HISEQ:711:H5NNWBCX2:2:1101:17013:17762:ATCTCGTA
TTAAGTTCAGCGGGTAGCCTTACTTGATTTGAGATCGGTACGTCAAGTCATGGTGTCCACCAAGGCCGCAAGCAGCAGCCCGGTGCACGTTCCTCTGTTCCTGCGCTGCCAAGAGACAGCCAAGTCCAATCACTCTGTCAGATAACCAAACTTGATGGACGTTATCCCAAGTTGGCTCCCAGACTTGCATCCGGGCGAGACCTGACATATTGGAGCAGGAGCATGCATTTAGAAGCAAGAACGATCGCTCGCTCTAGGCCTCAAGTCCACCCAGGATTGGGTGAGAGCATAGACGATACTCAAACAAGTATACCCAAGGGTCAAGCCCAAGGGTGCAAGTTGCGTTCAAAGATTAAATGATTCGCGAAGATTGCAAGTCATAACACATTTCGCGTTTG
+
GHIHIHHHIIIIHIIIHIIIIIIIIIHIHIIIIIIIFHIHIIHIHIIGHHHHHIIIHFIIHIIIIIIEDHIHIIHIIIIHHIIIIIIIIIHHHIIIIIIIIIHIHHHHIIHHIIIIIIHHIIIIDGHHHHIIIIIIIIIGIHGIIIIIIIIIHHIHIECDEHGHHIIIIIIHIIGHEHHIIIIHHGIIHHIIIIIIIIHIIHHIIHIHIIIIIIIIIIIIIIHIIIHCIIIIIIHIIIIIIIIHGIHH<HEEGGFIHIHHHCIHEHGHIIIIIIIIHIIIIIHIIIIHIIIIIIIIIIIIIHHHIIIIIIIIIIIIIIHIIIIIIHIIHHIIIIHGIHHIIIIIIIIIIIIIIIIIHIIHIIIIIIIIIIIIIIGIIIIIIHFHHIIIIIIIIIIHII
@HISEQ:711:H5NNWBCX2:2:1101:18192:17937:ATCTCGTA
TTAAGTTCAGCGGGTATTCCTACCTGATCCGAGGTCAACATTCAGAAGTTGGGGTTTTACGGCATGGCCGCGCCGCGTTCCAGTTGCGAGGTGTTAGCTACTACGCAATGGAGGCTGCAGCGAGACCGCCAATGTATTTCGGGGGCGGCACCGCCAGAAGGCAGAGCCGATCCCCAACACCAAACCCGGGGGCTTGAGGGTTGAAATGACGCTCGAACAGGCATGCCCGCCGGAATACCAGCGGGCGCAATGTGCGTTCAAAGATTCGATGATTCACTGAATTCTGCAATTCACATTACTTATCGCATTTT
+
HIIIIIIIIIIIIIIIIIIIIIIIIIIIIIHIIIIIIIIIIIIIIIHIIHHHHIHHIHIHHHHHHHHFHHH<FHHIIIIIIIIIHIIIIIGHHHHIIIIIIIIIIHIIIIIIIIIIIIHIHHHIIIHIIIIIHIIIIIIIIHHIIIHIIGIHIIIIIIIIIIIHIIIIIIIIIIHIIIIIIIIHIIIIIIHIHHIHHHIHIHHHEHFIIIIIIIIIIIIIIIIIIGHIIIIIIIHIIIIIIIHIIIIIIIHIGIHIIIHIIIIIIIIIIIIIIIIIIIGIIIIIIIIIIIGIIIIIIHHIIIIIIIIIIII
@HISEQ:711:H5NNWBCX2:2:1101:7775:18062:ATCTCGTA
TTAAGTTCAGCGGGTATTCCTACCTGATCTGAGGTCAACCTTGGTAAAGTTGGGTGTTTTACGGCGTGGTCAGGCCGCTCTCCGCCTGCGAGGGTTTTACTACTACGCAGAGAAGGCTACAGCGAGACCGCCACTAGATTTCGGGGCCGGCCGCCGCGGTGGACGGCCGATCCCCAACGCCGAGCCCAAAGGGGCTCGAGGGTTGAAATGACGCTCAGACAGGCATGCCCGCCAGAATACTAGCGGGCGCAATGTGCGTTCAAAGATTCGATGATTCACTGAATTCTGCAATTCACATTACTTATCGCATTTC
+
IIIIIIIIIIIIIIIIIIIIIIIIIIIIIIIIIIIIIIIIIIIIIIHHIIIIIIIIIIIIIIIIIIIHIIIIIHHHIIIIIIIIIIIIIIIIIIGHIIIIIIIIIIIIIIIIIHIIIIIIIIIIIIIIIIIIGIIIIIIIIIIIIIIIIIIIIIIIIHHIIIHHIIIIIIIIIIIIIIIIIIIIIIIIIIIIIIIIIIIIIIHHHHIIHIIIIIIIIIIIIIIIIIIIIHIIIIIIIIIIIIHHCIIGIIIIIIHIIIIIIIIIIIIIIIIIIIIIIIIIIIIIIIIIIIIIIIIIIIIIHIIHHHHIIIIII
@HISEQ:711:H5NNWBCX2:2:1101:17473:18033:ATCTCGTA
TTAAGTTCAGCGGGTGTTCTTGCCTGAGCTCAGGTCGAGGATATGTGGGTTATGAGGCACATCAATCCTTGTTTAAGGGATCAACGCGTCTCTCTCCTGGGTTTAGTGAAGCATCACATCGAAGTCCTGTAAGGCCAACAACTAGCAAAGAAAGAGGAAAAGCTTTGCAGCTTCTCGCTCACTGCCCAGTTGCGACCCTCCCCTTAATAGGCTGCCGATCCAAGTCAACTCAATGACTTGGAACAACCAGTTCCACTCTAGGTATATACACAATGGTATAGTTAGAGTGAGATAAACCCGACGCTGAGGCAGACATGCTCTCGGCCGAAGCCTCGAGCGCAATATGCGTTCAAAGATTCGATGGTTCACGGAATTCTGCAATTCACACTACGTATCGCATTTC
+
IIIIIIIIIIIIIIIIIIIIIIIIIIIIIIIIIIIIIIIIIIIIIIIIIHIIIIIIIIIIIIIIIIIHIIIIIIGIIIIIIIIIIHHHIIIIIIIIIIIIIIIIIIIIIIIIIIIIIIIIIIHIIIIIIIIGIGHIHIIIIIIIHHHHHHHHIHHGCGHHIIFIIIIIIIIIIIIGGHIIIIIEHIIIIIIHIIIIIIHIHIIHFHHIIEHIIIHHHEFF.GIIHHH@@6.HF.HG?F@?IHIGHEIHFEHHGHG8.HE@HIHIIIHHIHHHCGFHHHIIIIIIIHIIIIHGIIIHHGIIIIIIIIIIIHIIIHFIHIIHHHIIIHIIHIIGIHIIIGIIIIIIIGIIIIIHIIHIIIIIIHIIIIHIIIIIIGIIIHIIIIIIIHIIIIIIHIIIIHHHHII
@HISEQ:711:H5NNWBCX2:2:1101:18544:18140:ATCTCGTA
TTAAGTTCAGCGGGTATCCCTACCTGATCCGAGGTCAACCTTAAGAAAGTATGGGGGTTTTGGCAAGTGGACCACCCGGACCTCCAGAGCGAGAAGTATTACTACGCTTGAAGCCAGATGGCACCGCCACTGATTTTAAGGCGCACCAGTACGATGGCACCCAATACCAAGCTGGGCTTGAGGGTTGAAATGACGCTCGAACAGGCATGCCCAGCGGAATACCACTGGGCGCAATGTGCGTTCAAAGATTCGATGATTCACTGAATTCTGCAATTCACATTACTTATCGCATTTC
+
IIIIIIIIHHIIIIIIIIIIIIIIIIIIIIIIIIIIIIIHHIIIIIIIIHIIIIIIIIIIIIIIIHIFHHHHIIIIIHIIIIIIIIIIIIIIIHIIIIIHIIIIIIIIIIIIIIIIIIIHIHIIIIHIIIIIIIIIIIIIGIIIHIIIIIIIIIIIIIIIIIIIIIIIIIIGIHHIIIIIIIIIIIIIIIIIIIIGIIIIIIIIIIIIIIHIIIIIIIIIIHIIIHHIIIIHIIIIHIGIIIIIGIIIIIIHHIIIIIIIIIIIGIIIIIIIHHGIIHIHHHIIIIIIIHIIIII
@HISEQ:711:H5NNWBCX2:2:1101:18871:18055:ATCTCGTA
TTAAGTTCAGCGGGTAGTCCTACCTGATTTGAGATCAGATTCATAAAAGTATTTTTTGTCTCAGTAAAGAGACGGTTGGAAGCAGATAAGCCACTAAATTGCCTGGCCACCGAAGTGTCCTCAGCGAATGACAATTATCACGCTGAGTAAGAACCAAGTTGGTATAATGGATCCAGCTAATATATTTCAGATGAGCCGAGGACTAGAGCACGGCATAAACATCCAAGTCCAAGACTGATTTCAAATAAATGAAAGGTCTTGATAGTTTCATGATACTCAAACAGGCATACCCTGTGGAAAACCAAAGGGTGCAAGGTGCGTTCAAAGATTCGATGATTCACTGAATTCTGCAATTCACATTACTTATCGCATTTC
+
CGHHIHHHHIIIC<CE=<DHHHIIHHHHHHIFH?GHHHHCHHIIHHIHHEEHIHIIIHIEHHIEH@F<<FHGHHHEHHIHIIHIIIIIHFHGIEGHIEHHHFHI@HHEHIIIHHDHEGEHHIIEHHHIGHFHHHCHHIIIIHIHICHIH?HHHIIGCFHIIHHIIIIHHIIIHGHHIIGHEHIHIHHGFHHHEHHCEHHIHIIIIIIIIIIIIIHGIIIHHHCFIGIIHCFFEFHGFIHHHHIIIHHIHGIEHIHFHHEHHHFCGFFHGGCEIIHH?HIIHIIIIIGIHEEHIIIIHIIIIHHCHHEHHEEHHHDHHHIHHHHIHIHIHHIIIHHIHHHGHEIHIHIHIHIFHEFHGIHHIIHEDHHGIHHIIHH
@HISEQ:711:H5NNWBCX2:2:1101:4110:18427:ATCTCGTA
TTAAGTTCAGCGGGTATCCCTACCTGATCCGAGGTCAACCTTAGAAATGGGGTTGTTTTACGGCGTAGCCTCCCGAACACCCTTTAGCGAATAGTTTCCACAACGCTTAGGGGACAGAAGACCCAGCCGGTCGATTTGAGGCACGCGGCGGACCGCGTTGCCCAATACCAAGCGAGGCTTGAGTGGTGAAATGACGCTCGAACAGGCATGCCCCCCGGAATACCAGGGGGCGCAATGTGCGTTCAAAGATTCGATGATTCACTGAATTCTGCAATTCACATTACTTATCGCATTTC
+
IIIGHHHIHIHIGHIIHFHIIIIHIHIHIHIIIHHH?GHIHHEHHIIIHHIHIHHHIIIIIHHHIIIIHIHIIIHHII?HHIIHHGHHEHHIHHHHHIIIIIIIIHHHHHHHHIIHHHHIHIIIIIIIIHIIIHIIIIIHHEIIIIIIIIIHHHEHIIIHHIIIIIHIHHIIIHIIIHGIIIHHHGIIIIHHIIHIHIHIHIIIIIIIIGHIIIIIHHIIHIHIHIIFIIIHGIIIHHIHHHIIIHGIHIHIIHHIHIIIHIIIIIIIIIIHFIIIIHIHIIIIIHHHHHHIHIHH
@HISEQ:711:H5NNWBCX2:2:1101:5249:18280:ATCTCGTA
TTAAGTTCAGCGGGTATCCCTACTTGATCCGAGGTCAACCTTAAAAAATTGGGGGTTTTATAGCGGGACACATAGAACTAGGCTACGAATTATACCTATCCCCGAGCGGGCTCTATAGCGAGGAGAAATTACTACGCTTAGGACCCACAGGTGGCGCTACGGGACTCAAGGGCTGCAAAGATTCGCAACCCCAACACCAAGACAGGCTTGAGTGGTTATAATGACGCTCGAACAGGCATACCCGGCGGAATACCACCGGGTGCAATGTGCGTTCAAAGATTCGATGATTCACTGAATTCTGCAATTCACATTACTTATCGCATTTC
+
IIIHIIIIIHIHHIIIIIHIIIIIIIIIIHGHHIIIIIIIHIIGIIIIIIIIIIIHHHIIIIIIGIIHHIIIIIIIIHHIIIHIIIGHIHEHIHIIIHHHGHIIIHIHCHHHIHIIIHHHHIGHHIIHIHGHHIIHHHIIIIHIHIIIIIIHHIHIIIIIHHEHHHIIIIHHHHIHHHFHHIHHGHIIHHIHHGHHHHIHHIIIIHIIIIGHIHGHIHIIHCHCIIHGIIIHHHHFEIHHIIIHGIHIIIIIHCCHHDHIHHHIIHE?HIIIHIIIHIGIIIHIIIIIIIHIHIIIIIIIIIIIHIHIHHIIIIIIHHIIIIHIHI
@HISEQ:711:H5NNWBCX2:2:1101:5855:18469:ATCTCGTA
TTAAGTTCAGCGGGTATCCCTACCTGATCCGAGGTCAACCTGAAAAAATTAGGGGTTGCTGGCTAGTCACCCACCGGACCCAATCGCGAGGAGTATTACTACGCGTAGAGCCGACAGGCACCGCCACTAGCTTTAGGGGCCGCGAGACCGCGAACCCCAAGACCACGCGAGAGCGTGAGTGGTTATAATGACGCTCGAACAGGCATGCCCCCCGGAATACCAGAGGGCGCAATGTGCGTTCAAAGATTCGATGATTCACTGAATTCTGCAATTCACATTACTTATCGCATTTC
+
IIIIIHHIIIIIIIIIIIIIIIIIIIIIIIIIIIIHIGIIIIHIIIHIGIIIIIIIIIIIHIIIIIIHIIIIIIGIIIIIIIIIHIIIHHHIIIIIIIIIIIIHIIIIIIIIIIDDHGIIIHHIIIIIHIIIIIIIHHIIIIIHIIIHIIIHIIIIHIHHHHIIIIIIIHHHIHIIIIIIIIIIIHHHHHIIHHHIIIIIIIIIIIIIIIGHHIIIIIIIIIHHFGIIIHIHIIIIHHHFIIHIGHIIIIIIIGIIIHHFEHHIIIIIIIHHGIIIIIIIIIIIIIIIIIIII
@HISEQ:711:H5NNWBCX2:2:1101:14783:18491:ATCTCGTA
TTAAGTTCAGCGGGTAATCTTGTCTAATTTGAGATCTTTAAATGTACTCGTGAAGGCGGGTAACACAAGGTCGTTTGTATGCAGGGCTATCACCGAGTCAAAAGTCGTAACCATGACTGATGTATGCCACTGCCGACCAAGGCAGAGCCACAATCACTAAATGAGTGCTCTAGGGGCTATCAACTCCCGTTAAAGCGAGTACTCTCTACGAATCCATTTCAAGCAGCACTCTGCCAAGCCGACAATGACGCCGGTCAAGGACTAACCAAGTGACTGCTCAAATCCACACTCGAGAGCATGATAATGGGGTACAGATACTCAAACAGACATACTGCCTCGAGGACAGTGCAATGTGCGTTCAAAGATTTGATGATTCACGAATTATGCAATTCACATTACATTTCGCAATTC
+
IIIIHHICHIIIIIHIIIIIIHIIIIIIIIIIIIIIIIIIIIHHIIEHIIHIHIIGIIIIIHIIHIIHHHHHHHHIHHIIIIIIIGIIIIHHHHHIIHIIHHHIHIIIIHIIHIIIIIIIIIIIIHHIHIHIIIIIHIIGIGGHEHHHEHIHIIIHIIIHIIEHHIIIHHHHHIGGIIIIHIH?GEHHDHFIHHGIIIIHIIHIIIIIIIHHIIIIIHACHIIIHEHGIIIHIGIIHGHHGIIIIIIGIIHHEIIIHHHIHIHEHHHHIIIIIIIIHFIHHHHIHHHHHCIGIIIIIHIIHIIIIHIHIIIIIHHHIIIHHFHIIHHHHHIIHIIGIIHHHHGIIHHIIIIIIIIIIIIIIIIIIIIIIIIIIIIIHIIIIIIIIIIIIHHIIIIIIIIIIGIIIIIIHHI
@HISEQ:711:H5NNWBCX2:2:1101:18759:18445:ATCTCGTA
TTAAACTCAGCGGGTAGTCCCGCCTGACCTGGGGTCGCGGTCGAAGCGCCGTCAAGGGACGACGCGTTGGGGTTTTTGAAGAGCTTCCCTCGCGACTAACGGCACGAAACAAAAGACGAGGGTTTTTATGACCACCACTAGTTCGTGCGTCCATCGAAGGGACTCCTATTTCGGCCAACCGCGCCATCAGCACGGGAGACCAGTATCCGCCCCCGAAACACAAGCTCCCCTGACGGAGAATTTGTGGGGGGCGACGCGATGCGTGACGCCCAGGCAGACGTGCCCTCGGCCAAAAGGCTTCGGGCGCAACTTGCGTTCAAAAACTCGATGGTTCACGGGATTCTGCAATTCACACCAAGTATCGCATTTT
+
IIIIIIIHHIHIGI<CHHIIIIIIHEHHHHHIIHHGIGHHHHDIHIIIGHHEHHIHHIIIIIIIIIEEHGHIHHHHHHIIHFHIIGIIIIIIIHHIIGIIIIIIIIIDHIIIEHHIIIGHIHEGHHHIIFHIIIIIIIIIIIIIIIIIIIIIHIIIIGIIIHIIIIIIIIIIIIIIIIIIIIIIIIIIHIIIIIHIIIHIHIIIIIIIHH@ECHHDFEHGHIHHH?HEGHIHIIGHEEHIIHGIIHHHIIIIIIIIGIIHIGIIHIHHIHIIHHHFHHGIIHHHDGIHIHIIIIHIGIIIIHIIIIIIIHHGFFHGHDHHGHCIIHIIIGIIIIIIIIIIHHCIHHHIIIHHHDHFGHHGIHCHFIHIIH
@HISEQ:711:H5NNWBCX2:2:1101:1909:18719:ATCTCGTA
TTAAGTTCAGCGGGTAGCCCTACCTGATTTGAGGCCAGATCATGAATATGTGGGGTTATCAGCCACCCAGAAGGATGAAACGTATTACATCCAAGGTGCTTATGTCTTTAAGGCGAGCCTTTAGCAAGGCAACACCCAATACACCACCGCTCAGGCAAAAACCCAAGTGGGGTGAGGTTTCATGACACTCAAACAGGCATGCCCTTCGGAATACCAAAGGGCGCAAGGTGCGTTCAAAGATTCGATGATTCACTGAATTCTGCAATTCACATTACTTATCGCATTTC
+
IIIIIIIIIIIIIIHIHIIIIIIIIIIIIIIIIIIIIIIIHIHIIIIIIHIHHIIIIIHHHFHHIIHHHIIIIIIIIIIIIIIIIIIIIIIHIIIIIIIIIIIIIIIIIIIHIHHIIIIIIIIIIIIIIIIIIIIIIIIIHIIIHIIIIIHIIIIIIIIIIIIIIHIIIIIIIIIIIHHHHIIIIIIIIIIHHIIIIIIIIIIIHIIIIIIHIIIIHHEHIIHIHIIIIIIIHIIIIIIIIIIIIIIIHHIIIIIIIIIHIIIIIIIIIIIIIIIIIIIIIIIIGII
@HISEQ:711:H5NNWBCX2:2:1101:6490:18634:ATCTCGTA
TTAAACTCAGCGGGTAGTCCTACCTGATTTGAGATCAGATCATAAATAAATTGTCCAAGCTAATGGACTATTAGAAGCGGCTCATCCTCAAGCCTGGCCACCTTTTTTACGGGTGTCCTCAGCGAGTGATACTTATCACGCCGAGTGGAACCAAGTTCAGGGAGATCCAGCTAATATATTTAAGAGGAGCAGACGTGAATCTGCAAGCCCCCAAGTCCAAAGCAGAGCCAATTGAATTAACAAAAGACTTGCTTTGAGAATTTCATGATACTCAAACAGGCATGCTCCGAGGAATACCAAGGAGCGCAAGGTGCGTTCAAAGATTCGATGATTCACTGAATTCTGCAATTCACATTACTTATCGCATTTC
+
IIIIIIIIIIIIIIIIIIIIIIIIIIIIIIIIIHIIIIIIIIIIIIHHIHHIIIIIIIIGIIIIIIIGHIIIIGIIIIIIIIIIIIIIIIIIIIIHHIIIIIIIIIIIIIIIIIIIIIIIIIIIIIIIIHIIIIIIIIIIHIIIIIIIIIIIIIIIIIIIIIIHIIIIHHIIHIHIIIIIHHHHHFIIIIIIIIHIIIHHHIIIIGHHHHHHIIIHIIIIHIHIHHGGIHHGHHIHHIIIIIIIIIIHHHHIIIIIIIIHIHHIIIIIIIHEIIIHIIIHIIIIIIIIIIIIIIIIIIIIIHIIIIIIIIIIIHIIHIIIIIIHIIIIIIIIIIIIIIIIIIIIIGIIIIIIIIIHIIIIIHIIIIIIII
@HISEQ:711:H5NNWBCX2:2:1101:6711:18592:ATCTCGTA
TTAAGTTCAGCGGGTATCCCTACCTGATCCGAGGTCAACCTTAAGAAAGTATGGGGGTTTTGGCAAGTGGACCACCCGGACCTCCAGAGCGAGAAGTATTACTACGCTTGAAGCCAGATGGCACCGCCACTGATTTTAAGGCGCACCAGTACGATGGCACCCAATACCAAGCTGGGCTTGAGGGTTGAAATGACGCTCGAACAGGCATGCCCAGCGGAATACCACTGGGCGAAATGTGCGTTCAAAGATTCGATGATTCACTGAATTCTGCAATTCACATTACTTATCGCATTTC
+
HEHCCGHEH@F<C?HDHCHEECHG?GHCGGFEH<CCGGCFC@GHHIIFGC@D@<1D?CEGEHCHECH<<1CFHHHCCC/??EHIEG@HH1CH<E=1<<CF@CF?DE<EHEBCDGEHHHHCGHEEECCEHC@DDGHEHH@@=GDCDDDD@EE@GEGD/DC:C8EFGG@/C<8/<;800GCEG<AHHB<HHD@AFFG<<B1CHAHG@HII1FHHE<5?@HHHD1<<<00<0<<11<C<C<<<D1GCGF<1C<1<1<<@G<1C@D1FF11EHF1CGD1EIIHF<<1=IHHC?FF??CC
@HISEQ:711:H5NNWBCX2:2:1101:6990:18624:ATCTCGTA
TTAAGTTCAGCGGGTATTCCTACCTGATCTGAGGTCAACCTTGGTAAAGTTGGGTGTTTTACGGCGTGGTCAGGCCGCTCTCCGCCTGCGAGGGTTTTACTACTACGCAGAGAAGGCTACAGCGAGACCGCCACTAGATTTCGGGGCCGGCCGCCGCGGTGGACGGCCGATCCCCAACGCCGAGCCCAAAGGGGCTCGAGGGTTGAAATGACGCTCAGACAGGCATGCCCGCCAGAATACTAGCGGGCGCAATGTGCGTTCAAAGATTCGATGATTCACTGAATTCTGCAATTCACATTACTTATCGCATTTC
+
IHGHHGHIIIIIIIHHIIIIIIIIIHHIHIIHHIIHIIIIIHHIHIIIIHHIHHHIHHHIIHIHHIIFHHHIGHIIIIIIIIHIIHIIIIIGIIG?HHHHIHHIIIIIIHIIIIIIIIHIIHIIHIIIIHIIIIHIIIIIIIIHIIHIIIIHIHHHHHIHHIHHHHIIHIIIIIIIIIIHIHHIGIHIIIIIIIIIIHIIIIIIIIIIIIIHIIIIHFIHHHHEHIIGIIIIIHIIIIIHIIIHEIIIIIHHHFCHHIIIIIIHHIIIIIIIIIIHIIHGIIIIHIIIIIIIIIHIHIIIIIIIHHHIHIIHH
@HISEQ:711:H5NNWBCX2:2:1101:8026:18535:ATCTCGTA
TTAAGTTCAGCGGGTAATCCTACCTGATCCGAGGTCAACCTTGTAAAAAGATGGGTGCAAGGCAAGCCCACGCCGGACGCCCGAAGCGAGAAAAGTTACTGCGCTCGGAGACCTAGCGTGTCCGCCACTGAATTTAGGGGACTGCAATCGCAGAGCCCCAACACCAAGCCAGGCTTGAGGGTTGAAATGACGCTCGAACAGGCATGCCCACCAGAATACTAGTGGGCGCAATGTGCGTTCAAAGATTCGATGATTCACTGAATTCTGCAATTCACATTACTTATCGCATTTC
+
IIIIIHHIIIIIIIIIIIIIIIIIIIIIIIIIIIIHIIIIIIIIIHIIIIIIIIIIIIIIIIIIIIIHGHIIIIIIIIIIIIIHIIIIIIIIIIIIIIIIIIIIIIIIIIIIIHIIHIIIIIIIIIIIIIIHIIIIHIIIIHIIIIIIIIIIIHIIIIIIIIIHIIHIIIIIHIIIIIIIIIIIIIIIIIIIIIIIIIIIIIHIIIIIIIIIIHIIIIIIIIIIIIIHGIIIIIIIIIIIIIGHIIIIIIIIIIIIIIIIIIIIIIIIIIIIIHIIIIIIIIIHIIIIIIII
@HISEQ:711:H5NNWBCX2:2:1101:12681:18690:ATCTCGTA
TTAAGTTCAGCGGGTATCCCTACCTGATCCGAGGTCAACCTTAAGAAAGTATGGGGGTTTTGGCAAGTGGACCACCCGGACCTCCAGAGCGAGAAGTATTACTACGCTTGAAGCCAGATGGCACCGCCACTGATTTTAAGGCGCACCAGTACGATGGCACCCAATACCAAGCTGGGCTTGAGGGTTGAAATGACGCTCGAACAGGCATGCCCAGCGGAATACCACTGGGCGCAATGTGCGTTCAAAGATTCGATGATTCACTGAATTCTGCAATTCACATTACTTATCGCATTTC
+
IIIIIHIIIIGIIIIIIIIIIIIIIIIIHHIHDHIHIHHIIHIFHHIHIFHHHHCHIIIIHEHHIIIFHHIIIHIIHIHHHIHGHHHHIIIIIIHIIIHHHHIIIIIIFHIIIIIIIIHHHHHIIIFHIIIIHIHHIIIIHHIIIIIIIIIIIIIIIIIHIIIIIHIIIHFHHHHIIIIIIIIIIIHIIHFHIHIIIHIIIIIIIIIIIIIIIIIIHIIHIIHHIHFGIHHHIHHHHGHIIHGIHIIIIIIIHHIIHIIIIIIIIIIIIIIIIIIIIIIGHIIIHIHIIIIIIII
@HISEQ:711:H5NNWBCX2:2:1101:12833:18663:ATCTCGTA
TTAAGTTCAGCGGGTATCCCTACCTGATCCGAGGTCAACCTTAAGAAAGTATGGGGGTTTTGGCAAGTGGACCACCCGGACCTCCAGAGCGAGAAGTATTACTACGCTTGAAGCCAGATGGCACCGCCACTGATTTTAAGGCGCACCAGTACGATGGCACCCAATACCAAGCTGGGCTTGAGGGTTGAAATGACGCTCGAACAGGCATGCCCAGCGGAATACCACTGGGCGCAATGTGCGTTCAAAGATTCGATGATTCACTGAATTCTGCAATTCACATTACTTATCGCATTTC
+
IIIIIIIIIIIIIIIIIIIIIIIIIIGIIIIIIIIIIHIIIIIIIIIIIIIIIIIIGIIIIIIIIIIFHIIIIIIIIIIIIIIIIIIIIIIIIIIIIIIIIIIIIIIIIIIIIIIIIIIHHIIIIIIIIIIIHIIIIIIIIIIIIIIIIIIIIIIIIIIIIIIHHIIIIIIIIIIIIIIIIIHIIIHIHIIIIIIIIIIIIIIIIIIIIIIIIIIIIIIIIIHIIIHHIHHHHHHIHIHIIIIIIIIIIIHIIIIIIIIIIIIIIIIIIIIIIIIIIIIIIIIIIIHIHIIIIII
@HISEQ:711:H5NNWBCX2:2:1101:13757:18710:ATCTCGTA
TTAAGTTCAGCGGGTATCCCTACCTGATCCGAGGTCAAAAGTTGAAAAAAAGGCTTAATGGATGCTAGACCTTTGCTGATAGAGAGTGCGACTTGTGCTGCGCTCCGAAACCAGTAGGCCGGCTGCCAATTACTTTAAGGCGAGTCTCCAGCAAAGCTAGAGACAAGACGCCCAACACCAAGCAAAGCTTGAGGGTACAAATGACGCTCGAACAGGCATGCCCTTTGGAATACCAAAGGGCGCAATGTGCGTTCAAAGATTCGATGATTCACTGAATTCTGCAATTCACACTACTTATCGCATTTC
+
IHIHIHHHIIGIIIIIIIIIIIIIIIIHHHHHEIHIIIIGIIIIIIIHIIIIHHGICHIIIIIIIIHDGHHIIIHIGIHIIIHIHIIHIIHHHHIIIGIIIIIIIIIIHHIIIIIIHIIIIIIIHIIIIIIIIIIIICHIIIIIHIIIIIIIHHHIIIIIIIIIIIIIIHIIIIIIIIIIIIIIIHIHHHIIIIIIIIIIIHIIIIIIIIIHIIIIIIHIIIIIIHHHIIIIIIIIHFHIHIGIIHDHIHHHHIHIHIIIIHIIIIHHHHIIIIHIGIIIIHHIHGHHIIHGFHHHEHIIIIIIIH
@HISEQ:711:H5NNWBCX2:2:1101:14743:18537:ATCTCGTA
TTAAGTTCAGCGGGTATCCCTACCTGATCCGAGGTCAACCTTAAGAAAGTATGGGGGTTTTGGCAAGTGGACCACCCGGACCTCCAGAGCGAGAAGTATTACTACGCTTGAAGCCAGATGGCACCGCCACTGATTTTAAGGCGCACCAGTACGATGGCACCCAATACCAAGCTGGGCTTGAGGGTTGAAATGACGCTCGAACAGGCATGCCCAGCGGAATACCACTGGGCGCAATGTGCGTTCAAAGATTCGATGATTCACTGAATTCTGCAATTCACATTACTTATCGCATTTC
+
IIIIIHIIHIIIIIIIIIIIIIIIIIIIIIIIIIIIIIIIIIIIIIIIIIIHHIIIIIIIIIIIIIIGHIIIIIIIIIHHIIIIIIIIIIIIIHIIIIIHIIIIIIIIIIIIIIIIIIIIIIIIIIIIIIIIGHIIIIGIHIIIIIIIIIIIIIIIIIIIIIIIIIIIIIIIIIIIIIIIHIIIIIHIIIIHIIIIIIIIIIIIIIIIIHIIIIIIIIIIIIIIIIHHIGHHHIIHEIIIIIIIIHIHIIIIIIIIIIHHIIIHIHIIHIIHIIIIIIIIIIIIIIIIIIIIIII
@HISEQ:711:H5NNWBCX2:2:1101:14589:18574:ATCTCGTA
TTAAGTTCAGCGGGTATCCCTACCTGATCCGAGGTCAATCATAAAAAATTTGGGGTTCTGGCAGGACACCACCGGGACTCTGTCGCGAGGAGTATTACTACGCGTAGAGCCTGGAGGCACCGCCACTGCTTTTAAGGGCTGCCCTGTGACGGGCAGGCCCCAACACCAAGCTGAGCTTGAGGGGTGATAATGACGCTCGAACAGGCATGCCCCCCGGAATACCAAGGGGCGCAATGTGCGTTCAAAGATTCGATGATTCACTGAATTCTGCAATTCACATTACTTATCGCATTTC
+
IIIIHIIIIIIIIIHIIIIHIIIIIHHHHIIIIIIIIIIGHHIIIIIIIIGIIHHHIIIIIGIIIIIHHHIIIIIIHIIIIIHHIIIIIIIIIIIIIIIHIIIIIIIIIIIIIHHIIIIIHHHIIIIIIIHIIIIIIIIIIIIIIIIIHIIHIIIIIIIIIHIIIIIIIHIIIIIHIIIIIIHIHIIIIIHHIIIGIHIIIIHIIIIIIIIIIIIIHIIIIIIIIHCIIHIIIIIIHIIGIIIIIIIIHIIIIIIIIIIHIIIIIIIHIIIIIIIIIIIIIIIIIIIIIIIHIII
@HISEQ:711:H5NNWBCX2:2:1101:17474:18572:ATCTCGTA
TTAAGTTCAGCGGGTATCCCTACCTGATCCGAGGTCAAGAGTGTAAAAATGTACTTTTGGACGTCGTCGTTCTGAGTGCAAAGCGCGAGATGTACTGCGCTCCGAAATCAATACGCCGGCTGCCAATTGTTTTGAGGCGAGTCTACGCGCAGAGGCGAGACAAACACCCAACACCAAGCAAGGCTTGAAGGTACAAATGACGCTCGAACAGGCATGCCCCATGGAATACCAAGGGGCGCAATGTGCGTTCAAAGATTCGATGATTCACTGAATTCTGCAATTCACACTACTTATCGCATTTC
+
HEHHHIGIEHCEHIIGHIGGEEGFHE?EGGFHICEHCDF@FFEHHIEFEGHHCGHHEHIGHGHH=EHECEEEHHEHHI?HIEHIIHHEGCHHGHIIHIICHGHHHEFFGHHGFF@EHHHHHHIEEDFHHFGGHGHIIIIDHEEDHDGHHIHHHEHGHEHHHIIHHHIHEAGHFHBGFECHHIHGGHIIIHHCHHHF@@GHHHCHEHFGHHHIIHGEFIHHHEIIIHHHIHIHHFCHHIHIHHIGIIHHHGEHHIIIIIHHHHEHIIIHHHHIHHEHEHHHHHEGIHEEHCCGIHEHHHCCHH
@HISEQ:711:H5NNWBCX2:2:1101:1481:18988:ATCTCGTA
TTAAGTTCAGCGGGTATCCCTACCTGATCCGAGGTCAACCTTAAGAAAGTATGGGGGTTTTGGCAAGTGGACCACCCGGACCTCCAGAGCGAGAAGTATTACTACGCTTGAAGCCAGATGGCACCGCCACTGATTTTAAGGCGCACCAGTACGATGGCACCCAATACCAAGCTGGGCTTGAGGGTTGAAATGACGCTCGAACAGGCATGCCCAGCGGAATACCACTGGGCGCAATGTGCGTTCAAAGATTCGATGATTCACTGAATTCTGCAATTCACATTACTTATCGCATTTC
+
HHIIIHIIIHHIIIIIIHGHIHIHEHIGH?GHHIDFHGH1<F@HGHHHH1<GHHHHHIIDHHGHEEHFHHCGFHIIIICHHHIHIHHIIHHHIIIHHIHIIIIIIHGBGIIIHIIIIHHHHGHEHDEHHIHHHFHHHHHHHIIIIHHIIHHIGHHEEHIHIFHHIIIHHIIIII?EHGHHHIIIEEHHIHGFHHHIIHHEHIIHHIIIIIIIIIIHHGHHHGIHGECEDEEHIHFECIIIHIIIHHHEFIIIIHHHHIHGHH@HHHFGHHHG?IHHIHHHEHG@HCHEIHG/HII
@HISEQ:711:H5NNWBCX2:2:1101:3509:18865:ATCTCGTA
TTAAGTTCAGCGGGTAATCCTGCCTGATCTGAGGTCTAATCTAAAGTTGACTAAAGTAGTTGGAAGCTTCTACTGAGATCTCATTCGGCCACACTACAAAGAGCGTGTCCTCAGCGAATAGTCTATTACACTGAGTCAATCCGAGTTTGAATTAGAGATGCTAATATATTACGAATGAGCTGATTCAACTAGGAATAGCAACACTCAAAATCCAAACACCAATCCAATTTACAAGAAACTGGTGGGTTGAAGAGTTCATGACACTCAAACAGACATGCTCCGCGGAATACCACGGAGCGCAAGGTGCGTTCAAAGATTCGATGATTCACTGAATTCTGCAATTCACATTACTTATCACATTTC
+
IIIHIIIIIIIIHIIIIHIIIIIIIIIIIIIHIIHHHIIIHIIIIHIIIIIIIIIIIIIIIHIIIIIHHIIIIIIIIIHIHHHIIIGHIIIIIHIIIIIIIIIIIIIIIIIHIIIIC<CEFHIIIIIIIGIIIGIIIIIGIIHHIEH/GEHHIIIHIIHHHIIHIIIHHIIIIIIIIIIIIIIIIIIIIIIIHIIIIIIHIIIIIIIIHGHIIIIHIHHFCHEHHHECHHIHIHCGHGIHIHHHHFGHIIIIIIIFIHG?HFEIHIIHHHIGHIIHHHDIIHIGIHIIIIIHHHHIHIIHIHHIIIHGIIHIHIIIIHHHIIIIIIIHIGIIIIIIIIIIIIHIHHIIHHHHHIHHEHHHHGI
@HISEQ:711:H5NNWBCX2:2:1101:5983:18891:ATCTCGTA
TTAAACTCAGCGGGTAGCCCCGCCTGACCTGGGGTCGCAACGGTTTTGCCGTCCCTAAGGGCGAACAAACTAAGGGTCCTGCGAGTCCTCAAGAGCTACAAAGTGCGTGACTCCGATGCATCCTAGGCTAGGCCTTGCCTACCACCTATTGCCGCGGCACTTCGTAACCGGGGGCTCCGTATTTAGGCCATCCACACCCGGTGAGGCATGGGAGGCCATCATCCTCCGGCCCTCCCACTCAAGGTGGGTGGGGGGAGACGCGATGGGTGACGCCCAGGAAGGCGTGCCCTTGACCTAAAGGCTTCGGGCGCAACTTGTGTTCAAAGACTCGATGGTTCATGGGATTCTGCAATTCACACCAAGTATCGCATTTC
+
IIIIIIIIIIIIIIIIIIIIIIIIIIHIIIIIIIHIIIIIIIHIIIIIIIIIIIIIIFIIIIIIIHIHIIIIIIIIIIIIIIIIIIHIIIIIIHIIIHIIIIIIIGIIHIIIIIIHHIIIHIIIHHHIIIFHIIIIGIIIGHHIHIIHIIIIIIIIIIIIIHHIHEHIIIIIHIGIIIIIGHHIGHIIGGIIC?GEHHHIHHIIHHIIIHHICHHI..BB;-C?,HHHHHC;.@EHAFE;?CHGAEHHHHDE?DCFHEGHIIHHGFHHHHHGHGGHIHIHHIIHGIIFF?HFHIHCFHHHC<IGHEHHDIHIIIIIIIHHIHHHHG@EIIIIHEIHHHGIHFGHIHIHIHCFHHHGHEIIHFIHIHIGIIIIIH
@HISEQ:711:H5NNWBCX2:2:1101:6952:18899:ATCTCGTA
TTAAGTTCAGCGGGTATCCCTACCTGATCCGAGGTCAACCTTAAGAAAGTATGGGGGTTTTGGCAAGTGGACCACCCGGACCTCCAGAGCGAGAAGTATTACTACGCTTGAAGCCAGATGGCACCGCCACTGATTTTAAGGCGCACCAGTACGATGGCACCCAATACCAAGCTGGGCTTGAGGGTTGAAATGACGCTCGAACAGGCATGCCCAGCGGAATACCACTGGGCGCAATGTGCGTTCAAAGATTCGATGATTCACTGAATTCTGCAATTCACATTACTTATCGCATTTC
+
IIIIIIIIIIIIIIIIHHIIIIIIIGIIHIHHIIIIIIIIIIIIIIIIIHIIIIHIIIIIIIHIGHEDGHIIIIIHIIIIIIIIHHHHIGHIIHHIIIIIIIHIIIIIIIIIIIIIIIHHHHIIHIIIIIIIIIIIIHIIIHHIIIIIIIIIIIIIIIIIIIIIHHIIIIIIIIIIIIIIIIIIHIIIIIIIHIIIIHIIIIIIIIIIIIHIIIIIIIIIIIIIIIHHGIHHIHFCDIIIIIIIIIIIIIIIIHIIHIIIIIIIIIIIIGIIIIIHIIIHIIHIIIIIIIIIIII
@HISEQ:711:H5NNWBCX2:2:1101:8406:18828:ATCTCGTA
TTAAGTTCAGCGGGTAATCCTGCCTGATCTGAGGTCTAATCTAAAGTTGACTAAAGTAGTTGGAAGCTTCTACTGAGATCTCATTCGGCCACACTACAAGAGCGTGTCCTCAGCGAATAGTCTATTACACTGAGTCAATCCGAGTTCGAATTAGAGATGCTAATTTATTACGAACGAGCTGAGTCCGAAGACTAGCAACGCTCAAAATCCAAACACCAATCAGTCTACAAGAAACTGGTGGGTTGAAGAGTTCATGACACTCAAACAGACATGCTCCGCGGAATACCACGGAGCGCAAGGTGCGTTCAAAGATTCGATGATTCACTGAATTCTGCAATTCACATTACTTATCGCATTTC
+
IIIIIHHHHIIHHIIIIIIIIHIHIIIIIHIHHIHHHIHHHGIHIIIIIIIIIGHIIHHHHIGHIIIHHIIIIIIIIGIIIIIIIIFHHHIIIIIIIIHGIHIIIIIIIIIIGIIC<CGHHIIGIIHIIIIIHIIIIIIIIHIIIIIIHHHIIIHIHIHIIGIIIIHIIIIGIHIIIIHIIHIHHHHHHHHHEHIHIIHIIHHIIHHGIHEGHIIHHIHHHHHEIIIIIIHIIHHHHIHGHEIIGIIHF?HHIGHEHHHHHIIHIIIIHFHGGHDGIHIHGIIIIIIIIIIIIIIIGIIIHGHGIHIIIIIIIIIIIIIIHHIIIIIIIIIIIIIIIIIIIIIIIGIIIIIIIIIIIII
@HISEQ:711:H5NNWBCX2:2:1101:8855:18813:ATCTCGTA
TTAAGTTCAGCGGGTATCCCTACCTGATCCGAGGTCAAACGTGAGAAGGAGTCTTGATGGAGTGCCGTCCTCTTTTGCTGATTGCAAGCGCAAAAATGTGCTGCGCTGCGAAACCAGTAGGCCGGCTGCCAATCGTTTTAAGGCGAGTCTTTGGGCAAAGAGCCAAAAGACAAGACGCCCAACACCAAGCAAAGCTTGAGGGTACAAATGACGCTCGAACAGGCATGCCCTTTGGAATACCAAAGGGCGCAATGTGCGTTCAAAGATTCGATGATTCACTGAATTCTGCAATTCACACTACGTATCGCATTTC
+
IIIIIIIIIIIIIIIIIHIIIIIIIIIIIIIIIIIIIIHIIIIIIHIIIHIHIICHHHIIIHIIIIIIIHIIIIIIIIHIIHIIIIIHIIHGIIIIHIIIIIIIIHIIIIHIHIIIIIIIHIIIIIIHIIIIHHHHHHIIIIIHIIIHHHIHHIHIIGIIIIIIIIIIIIIIHIIIIIHIHIHIIHHIIIIIGIIGHIIHHHHHIIHHHHHIIIIHHEHIHIIIIGIHHIIIIIIIIIIHHHHHCHHHHIIIHIIIHHHHIIIIHIIIIIIHIIIIIIIIHIIHHIHHHIIHIIIIHHHHHHHHIHIIIIGII
@HISEQ:711:H5NNWBCX2:2:1101:9960:18801:ATCTCGTA
TTAAGTTCAGCGGGTATTCCTACCTGATCCGAGGTCAACATTCAGAAGTTGGGGTTTTACGGCGTGGCCGCGACGATTACCAGTAACGAGGTGTATGATTACTACGCTATGGAAGCTCGACGTGACCGCCAATCGATTTGGGGAACGCGGGTTACCGCGAGTCCCAACACCAAGCTGAGCTTGAGGGTTGAAATGACGCTCGAACAGGCATGCCCGCCAGAATACTGGCGGGCGCAATGTGCGTTCAAAGATTCGATGATTCACTGAATTCTGCAATTCACATTACTTATCGCATTTC
+
IIIIIHIIIIIIIIHHIIIIIIIIIIIHIIIIIIIHIHIIIIIIIIIHHHIIHIHIIIIIIIIIIIIFHIIIIGIIIHIHIIHIIIIIHIIHIIIIIHIHIIIIIIIIIIIIIIIIIIHIIIIIIIHHIIIIIIIIIIIIIIHHIGIHIIIIIIIHIHHIIHHHIIIIIIIHHIIIHIIIIIGGHCHIIIIIIIIGEHIIIIIIIIHGIIIIHIHHHHIIIIIIIIIIIHHIGIHIIHHIIHIIIIIIHHHIIIIHFIHIIIHIIHIIIIIIIIHIIHIIIIHHIIIIIIIIHIIIII
@HISEQ:711:H5NNWBCX2:2:1101:10428:18788:ATCTCGTA
TTAAGTTCAGCGGGTATCCCTACCTGATCCGAGGTCAACCTTAAGAAAGTATGGGGGTTTTGGCAAGTGGACCACCCGGACCTCCAGAGCGAGAAGTATTACTACGCTTGAAGCCAGATGGCACCGCCACTGATTTTAAGGCGCACCAGTACGATGGCACCCAATACCAAGCTGGGCTTGAGGGTTGAAATGACGCTCGAACAGGCATGCCCAGCGGAATACCACTGGGCGCAATGTGCGTTCAAAGATTCGATGATTCACTGAATTCTGCAATTCACATTACTTATCGCATTTC
+
IIIIIIIIIIIIIIIIIIIIIIIIIIIIIIIIIIIIIIIIHIIIIIHIIHIIIIIIIIIIIIIIHHIGHHIIIIIIIIIIIIIIIIIIIIIIIIIIIIIIIIHIIIIIIIIIIIIIIIIIIIIIIIIIIIHIIHIIIIIIIIIIIIIIIIIIIIIIIIIIIIIIIIIHIIIIIIHHIIIIIIIIIIIIIIIIIIIIIIIIIIIIIIIIIIIIIIIIIIIIHIIHHHHHIIIHIIHHHIIIIIIIIIIIIIHIIIIIIIHIIIIIIIIIIIIIIIIIIIIHIIIIIIIIIIIIIII
@HISEQ:711:H5NNWBCX2:2:1101:13709:18812:ATCTCGTA
TTAAGTTCAGCGGGTAGTCCTACCTGATTTGAGATCAGATTCATAAAAGTATTTTTTGTCTCAGTAAAGAGACGGTTGGAAGCAGATAAGCCACTAAATTGCCTGGCCACCGAAGTGTCCTCAGCGAATGACAATTATCACGCTGAGTAAGAACCAAGTTGGTATAATGGATCCAGCTAATATATTTCAGATGAGCCGAGGACTAGAGCACGGCATAAACATCCAAGTCCAAGACTGATTTCAAATAAATGAAAGGTCTTGATAGTTTCATGATACTCAAACAGGCATACCCTGTGGAAAACCAAAGGGTGCAAGGTGCGTTCAAAGATTCGATGATTCACTGAATTCTGCAATTCACATTACTTATCGCATTTC
+
IIIIIHIIIIIIIIIIIIIIIIIIIIIIIIIHHFHIIHGHHIIIIIIIIIIIIIIHIHHHIIHIIIIEHHHIIIHGHIIHIIIIIHIIHHHHIIIIIIIIHHIHHHIIIIHHIIIIGHFHHIIIHIIGIIIIIHHHHIIIIIIHHIIIIGEHIIIIIIIIIIIIIIIIHFHHIIIHIIIIIIIIHIGIIIIIIIIHHEFHIIIIIIIHIHIIIIIIIIHG@CCCHEFEIIHHIHHEEHHGHIIIGHIGIIIHHHGIIIHIHIHIIHEHIHHGIIIHFIHHGHHHCIIHIIIIIIIIIIIIIHHHHFEIIIIIHHCHIIIIIHGIIGIIGIIIIGIIIIIIHIIIIIIHIIIIIIHHHHIIHIHIIHHIIIIIIII
@HISEQ:711:H5NNWBCX2:2:1101:16488:18962:ATCTCGTA
TTAAGTTCAGCGGGTATCCCTACCTGATCCGAGGTCAAAAGTGAAAAAAGGCTTACTGGACGCTAGTGTTCTAGGCTAGAGGCGCAAAATGTGCTGCGCTCCAATACCAAAACACTGGCTGCCAATGACTTTAAGGCGAGTCCACGATAGTAGACAAACACCCAACACCAAGCAGAGCTTGAGGGTACAAATGACGCTCGAACAGGCATGCCCCATGGAATACCAAGGGGCGCAATGTGCGTTCAAAGATTCGATGATTCACTGAATTCTGCAATTCACACTACTTATCGCATTTC
+
IIIIIIIGIIIIIIIIIHIIIIIIIIIIIIIHHIIIIIHIIEHIHIIIHGHGIIHIIIIGIIIIIIIGHIIIIIIHIHIIIIIIHIIIIIIIIIIIIIIIIIIHIIIIIIIIIIIIIHHIIIIIIIIIIIIIHHHHIHHIHIIIIIHIIIIHIIIIIIIIIIIIIIIIIIIIHIIIIIIIHHHIIIIIIIIHIIIIHHHIIIIIGGIHIIIHIIIIHIIIGIIIHHIIIGHHIIIHEEIIHIHGIIHIIGIIIIIHIIIHIIIIHHFHIGHHGHIHIIHIHEDGDHHGIIIIIIII
@HISEQ:711:H5NNWBCX2:2:1101:16906:18805:ATCTCGTA
TTAAGTTCAGCGGGTATCCCTACCTGATCCGAGGTCAACCTTAAGAAAGTATGGGGGTTTTGGCAAGTGGACCACCCGGACCTCCAGAGCGAGAAGTATTACTACGCTTGAAGCCAGATGGCACCGCCACTGATTTTAAGGCGCACCAGTACGATGGCACCCAATACCAAGCTGGGCTTGAGGGTTGAAATGACGCTCGAACAGGCATGCCCAGCGGAATACCACTGGGCGCAATGTGCGTTCAAAGATTCGATGATTCACTGAATTCTGCAATTCACATTACTTATCGCATTTC
+
IIIIIHIIIIHIHHIIHIIIIIIIHIHIIIIIIIHIIIIIFGHHIIIIIEHIIIEDHIIIIHHIIIIHIIIIIIIHIGGHIIIIIIIIIIIHIIIIIHHHIIIGIIIIIHIHHIIHIIIIIIIIIIIIGIIHHIIHHHHIIHIIIIIIIHHHIHIIIIIIIIGHHIIIIIIIHIIGIIHIIIIIIIIHHIIIIIIIIIIIIIIIHIIIIIIIIIIIIIIHIIIHIHEHIGHHHHIIHIIIIIIIHIIIIIIHGIIHIHHEIIH@IGIIIIIIIIIIIIIIHIHHHEIGIIIIIII
@HISEQ:711:H5NNWBCX2:2:1101:17593:18946:ATCTCGTA
TTAAGTTCAGCGGGTATCCCTACCTGATCCGAGGTCAACCTGAAAAAAATTGGGGGTTGATGGCAAGCACACGACCGGACCTCCAGAGCGAGAAGAATTACTACGCTCGGAGCCGGACGGCACCGCCACTGACTTTAGGGCCCGCCGGGGCGGCGGGGCCCAACACCAAGCTGAGCTTGAGGGTTGTAATGACGCTCGGACAGGCATGCCCCCCGGAATACCAGGGGGCGCAATGTGCGTTCAAAGATTCGATGATTCACTGAATTCTGCAATTCACATTACTTATCGCATTTC
+
IIIHIIGIIIIIIIIIIHIIIIIIIIIIIIIIIIHIIIIIIIIIIIIIIIIIIIGIIIIHIGIIIIIHIIIIIHIIIGGIIIIIIIIIIIIIHIIIIIIIIIIIIIIIIHHIIIIIIHIIIIIIIIIIIFHIIIIIIIIIIIIIIIIIIIIIIIHHHIHHHHHHHHIIIIIIIHIHHIIIIIIGIIHIHIIIIIIIHIIIIHHIIIIIIIIIIIIIIIIHIIIIHHHIIGIIIIIHGIIHIIIIHIIIIIIIIIIHGHHIIIHIIIHIIIHHIGIIIHIHHEIIGIGIIIGIII
@HISEQ:711:H5NNWBCX2:2:1101:18412:18949:ATCTCGTA
TTAAGTTCAGCGGGTGTTCTTGCCTGAGCTCAGGTCGAGAAAATAAGGGTTAATTCCTGTTGGTGGGCCGAATGCAGGGTCCCAGACCAACAACTAGATGTAGCATAAATGCCTACCCAGTTGCGGCCCTTAACGGGTCCTTGATTAGCCTCTGCACTTCAACTGATCCAGCTGGTATGTTGGCTCAAAGAACCACCACTCTGGAACAGTCAGATCCACACTTGTTTACCACAGGGGTAAGTAGTATGATATTAACCCGACGCTGAGGCAGACATGCCCTTAGCCGAGGCCTCGGGCGCAATATGCGTTCAAAGATTCGATGATTCACGGAATTCTGCAATTCACACTACGTATCGCATTTC
+
HHIIHIIHIIIIIGHIIIIIIIIIHIIIIIIIIIIIHIIIHIIIIIHIIHHHHIIIIIHIIFHIHIIGHHIIIIGIIGGHIHIIIHIHIIIIHIIHHHIIIIIIIIIIHIIIHHIIIIIICHHIGEHIIHIIIIIIIHIIIIHHIIIHIIHHIIIIHHIIIIIIHGHHIHHIIIIIIIIIIIIIIIIIIIIIIIIIIIIIIIIIHIIIIIIIIIIIHHHHIGIIHIIHHHIIIIIIIIIIHFIIIIIIIHGEGE<IHIIIIIIIIIIIIIIIIIIHHGIIHIIIIIIIHHIIHFIIIIHHIGIIIHIIHHIIIIIIIIIIIIIIIIIIIGIIIGHIIIHIIIHIHIIIIIIIIIIIHHIIII
@HISEQ:711:H5NNWBCX2:2:1101:4995:19242:ATCTCGTA
TTAAGTTCAGCGGGTATCCCTACCTGATCCGAGGTCAACCTTAGAAATGGGGTTGTTTTACGGCGTAGCCTCCCGAACACCCTTTAGCGAATAGTTTCCACAACGCTTAGGGGACAGAAGACCCAGCCGGTCGATTTGAGGCACGCGGCGGACCGCGTTGCCCAATACCAAGCGAGGCTTGAGTGGTGAAATGACGCTCGAACAGGCATGCCCCCCGGAATACCAGGGGGCGCAATGTGCGTTCAAAGATTCGATGATTCACTGAATTCTGCAATTCACATTACTTATCGCATTTC
+
IIIIIIHIHHIIHIIIHIIIIIIIIIIIIIIIIIIIIIIHIIIIIIIIIIIHHIIIIIIHIHHIGIHHIGIIHIIIIIIIIIIIIIHIHIIIIIIHIIIIIIIIIHIHIIIIIIIIIIIIIIIIIIIHHIIIIIIIIIIIIIIIIIIIIIIIHIIIIIIIHIIIIIIIIIIIIIIIIIIIIIIIIHIIIIIHIIIHIIIIIIIIIIIIIIIIHIIIIIIIIIIIIIIHIIIHIIIIIHIIIIIIIIIIIIIIIIIIIIIIIIIIIIIIIIIIIIIIIIIIIIIIIIIIIIIIIHII
@HISEQ:711:H5NNWBCX2:2:1101:7020:19003:ATCTCGTA
TTAAGTTCAGCGGGTAGTCCTACCTGATTTGAGATCAGATCGTAAAGTGTGTTGTCCCGAAAGACGGTTGGAAGCGGCTCATCCGTGGTCCTGGCCACCTTTTTTACGGGTGTCCTCAGCGAGTGATACTTATCACGCCGAGTGGAACCAAGTCTACCGAGATCCAGCTAATGATTTTAAGAGGAGCAGACGTGAATCTGCAAACCCCCAAGTCCAAAGCGGCACCAGCTGAATTAACAAAAGATGTGCTTTGAAGATTTCATGATACTCAAACAGGCATGCTCCGAGGAATACCAAGGAGCGCAAGGTGCGTTCAAAGATTCGATGATTCACTGAATTCTGCAATTCACATTACTTATCGCATTTC
+
HIHHIHHIIIIIIIIIIIIIIIIIIIHIHIIIIGHHHIHHHGHIHIIDGHHHGHIIIIIHIIGIIIGHHHHHIIHIIIHIHHIHHIIIHHIIHHIIIIIHIIIHHIIIIIIIHHHIIIIIHHIIIIIIIGHIIIIIIHIIHHHHHHGHFICEDCHHHHHHIIIGEFFGHIIHHHHGHEEEHHHGHHIHHIIHIHHEHHHHHHHFFHECGHHHHHHH/DHEEECIIIIHEEH?IHHGHHHCGIIIIIGIIHIHHEIIHGHIIHHHHHHHHIIHEHHHGIIHDDIHIHHEHHHHIHHIGHGGIHGHHGDIHHGCHFIHHHCIIHHHHHIHHHHHHHIHHIIHHIIIIHIIIIGIIIHHIHGIHHHHEHH
@HISEQ:711:H5NNWBCX2:2:1101:7328:19086:ATCTCGTA
TTAAGTTCAGCGGGTATCCCTACCTGATCCGAGGTCAAGAGTGTAAAAATGTACTTTTGGACGTCGTCGTTATGAGTGCAAAGCGCGAGATGTACTGCGCTCCGAAATCAATACGCCGGCTGCCAATTGTTTTAAGGCGAGTCTACACGCAGAGGCGAGACAAACACCCAACACCAAGCAGAGCTTGAAGGTACAAATGACGCTCGAACAGGCATGCCCCATGGAATACCAAGGGGCGCAATGTGCGTTCAAAGATTCGATGATTCACTGAATTCTGCAATTCACATTACTTATCGCATTTC
+
IHIIHIIGHHHIIIIIIIIIIHIIIIIIIIIIIGHIIIIHIHHHGHIIIIHIIIIIIIIIIIIIIIIHHFHIHIIIIIIIIIIIIIIIIIIIIIIIIHIIIIIIHIIIIIHIIIIGIIIIIIIIIHHIIIIIHIIHIIIIIIIIHIIIGIIIHIHIHIIHIIHIIIIIIIIGHIIIIIIHIIIHIHIIHIIIHIHIIHIIEHIIIIIIIIHHHIIHGIHEHCHHIHHGHIHIIIIHFIHHHHHCIHHGFGIIHHIHHGIHHC1DEIIIHGIHHGHFEEHIIIIIIIIIIIIHHGIIIHIIHI
@HISEQ:711:H5NNWBCX2:2:1101:8902:19014:ATCTCGTA
TTAAGTTCAGCGGGTATTCCTACCTGATCCGAGGTCAACTTTCAGAAGTGGGGTGTTTAACGGCATGGCCACCGCCGCGTTCCAACTGCGAGGTTGTGCTACTACGCAGAGGAGGACTACAGCGAGACCGCCACTAGATTTCGGGGCCGGCGGCCTTGCGAGAAGGCTGGGCCGATCCCCAACACCAGGCACTGGGGGCCTGAGGGTTGAAATGACGCTCGAACAGGCATGCCCGCCAGAATACTGGCGGGCGCAATGTGCGTTCAAAGATTCGATGATTCACTGAATTCTGCAATTCACATTACTTATCGCATTTC
+
IIIIIHIIIIIHIIIIIIIIIIIIIIHIIHIIIIIIIIIIIIIIIIHHHIIIIHIIIIIIIIIIIIGGHIIIIIIIIIIHIIIIIIIIGHHIIHIIHIIIIIHIIIIIIHHIIIIGIIIIIIIIGIIIIIGIIIIIIIIIIHIIIIIHIIIIIIIIIIIIIIIGIHHHHIIHIIIIIIIIIIHHHHIIIIIHIIIIIIIIHIIIIIHGIIIIIIIIIIIIHHHIIIHIIIIHIIHFFHGIIHIIIHHHEIIIIIIHHHHIIIIIHIHHIIIHIIIIIIHGIIIHGIIIIIIIIIHIIIIIIIIIIIHEHIIIIIIIH
@HISEQ:711:H5NNWBCX2:2:1101:8866:19128:ATCTCGTA
TTAAGTTCAGCGGGTAGTCCTACCTGATTTGAGATCAGATTCATAAAAGTATTTTTTGTCTCAGTAAAGAGACGGTTGGAAGCAGATAAGCCACTAAATTGCCTGGCCACCGAAGTGTCCTCAGCGAATGACAATTATCACGCTGAGTAAGAACCAAGTTGGTATAATGGATCCAGCTAATATATTTCAGATGAGCCGAGGACTAGAGCACGGCATAAACATCCAAGTCCAAGACTGATTTCAAATAAATGAAAGGTCTTGATAGTTTCATGATACTCAAACAGGCATACCCTGTGGAAAACCAAAGGGTGCAAGGTGCGTTCAAAGATTCGATGATTCACTGAATTCTGCAATTCACATTACTTATCGCATTTC
+
HIIIIIIHIIIIIHIIIIIGHHIIHHHIIIIIIHHIIIHGHIIHIIIIIIIIIIIIIHHHHIIHIIIFHIIIIIHHHIIHEHHHHHHHHHHHHIIIIHIHHHIHIIGIHIIIIIIIHIIHHIEHIHIIIIIIIIHIIIIIIIGIIIHHHHIIIIIIIIHHIIIIIIEGHHHFGHFHIIIIIIHIIIIIHIHIIIHIHHHGHHHHHGIHIHHHHIIIIHHFCHCHHFHFGIIHHHHEH@0IIIIGIIIHFHFEIHIIIIIIIIHHIHGIIIIIIIIIIHIHHHIHHIIHIIIIIIHGHIIIIIIHGHHHIIIIIHIIIIIIIGHIIIIIIIIIIIIIIIIHIHHHHGHIHGFIHHHIIIIHHHHHIHIIHIIGIII
@HISEQ:711:H5NNWBCX2:2:1101:9088:19138:ATCTCGTA
TTAAGTTCAGCGGGTATCCCTACCTGATCCGAGGTCAACCTTAAGAAAGTATGGGGGTTTTGGCAAGTGGACCACCCGGACCTCCAGAGCGAGAAGTATTACTACGCTTGAAGCCAGATGGCACCGCCACTGATTTTAAGGCGCACCAGTACGATGGCACCCAATACCAAGCTGGGCTTGAGGGTTGAAATGACGCTCGAACAGGCATGCCCAGCGGAATACCACTGGGCGCAATGTGCGTTCAAAGATTCGATGATTCACTGAATTCTGCAATTCACATTACTTATCGCATTTC
+
IHHIIHHIIIGIIHHHIIIIIFHIIHIIIIIIIIIIGHGHDHFIIHIIIHHIIHIDHDHHHI<C@HIHGHGHHHIIHIHHIHGHIIHIHHHDHHHIHIIIIIICHHHHIIGHIIIIHBFHHGIHHIIIIIIIHIHIIIIIHIIIHIIFHIIHIIIIIIIIIIIHIIIIIHIIIIIIIIIIIIHIIHHHIIHHIIIHIIIHIIIIIIIHIIIIIIHHHHIIHHHGGDEEHHHHHIIIHHGHECHHIIHHGIGIIIHIHIIHIIIHIHIIIIIHIIIHGIHHIIHIIGIIIHIHIII
@HISEQ:711:H5NNWBCX2:2:1101:9331:19194:ATCTCGTA
TTAAGTTCAGCGGGTATCCCTACCTGATCCGAGGTCAACCTGAAAAAAATTGGGGGTTGCTGGCGAGCACACGACCGGACCTCCAGAGCGAGAAGAATTACTACGCTCGGAGCCGGACGGCACCGCCACTGACTTTAGGGCCCGCCGGGTCGGCGGGGCCCAATACCAAGCTGAGCTTGAGGGTTGTAATGACGCTCGGACAGGCATGCCCCCCGGAATACCAGGGGGCGCAATGTGCGTTCAAAGATTCGATGATTCACTGAATTCTGCAATTCACATTACTTATCGCATTTC
+
IIIIIIIIIIIIIIIIIIIIIIIIIIHIIIIIIHIIGIGIIHIIIIHIIHIGHIIIIIHIIHGHIIICHIHHGIIIICHIIIIIIHHIHIIIIIIIEHHHIIIIHIIIIIIHHIICHHHHHIIIIEIIIIIHIHIHHHHHHIIIIIIHIIHHIHIIIIIHHIHHHIHEGIHIIHHHHGIHHEIIIHIIGHIIIIHHIIHGIHHHHIIIHIHHIIHHIIIFHHHHHDHGHIHHHHHHHHFHHHIIIIIHHIHIIIHIHIIIIIIGIHIIIIIIIGIIIIIHIIHHHIIIHIIIHI
@HISEQ:711:H5NNWBCX2:2:1101:9669:19037:ATCTCGTA
TTAAGTTCAGCGGGTATCCCTACCTGATCCGAGGTCAATCATGAAAAAATTTGGGGTTCTGGCAGGACACCACCGGGACTCTGTCGCGAGGAGTATTACTACGCGTAGAGCCAGATGGCACCGCCACTGCTTTTAAGGGCTGCCCTGTGACGGGCAGGCCCCAACACCAAGCTGAGCTTGAGGGGTGATAATGACGCTCGAACAGGCATGCCCCCCGGAATACCAAGGGGCGCAATGTGCGTTCAAAGATTCGATGATTCACTGAATTCTGCAATTCACATTACTTATCGCATTTC
+
IIIHIHIGIIIIHGDHGIIGHHIIIIGIHHIHIIIIIIIHHHIHIIIIIIHHHIIIIIIIHGHIHHIHHGIIIGHCFIIHIIIIIIIHHIIHIHHHIIIIIIIIIIIIIIHHHHHIGIHIIHIHIIIHHHHIIIIHHHHIIIIIIIIHHHHIIHIIIIIHIIIIIHIIIIIIIIIIIFIHIIIIIIIIIHIIIHIIHIIIIIIIIIIHIIHIIIHIHIHHIGIIHHHFGIHHGIIIIIIIIHHIIGIIIHIIIIIHCEIIHIIIIIHHIIIHHHIIIIIIIIIIIIIIIIIIIIIH
@HISEQ:711:H5NNWBCX2:2:1101:13152:19019:ATCTCGTA
TTAAGTTCAGCGGGTGTTCTTGCCTGAGCTCAGGTCGAGGATATGTGGGTTATGAGGCACATCAATCCTTGTTTAAGGGATCAACGCGTCTCTCTCCTGGGTTTAGTGAAGCATCACATCGAAGTCCTGTAAGGCCAACAACTAGCAAAGAAAGAGGAAAAGCTTTGCAGCTTCTCGCTCACTGCCCAGTTGCGACCCTCCCCTGAATAGTCTGGCGATCCAAGTCAACTCAATGACTTGGAACAACCAGTTCCACTCTAGGTATATACACAATGGTATAGTTAGAGTGAGATAAACCCGACGCTGAGGCAGACATGCTCTCGGCCGAAGCCTCGAGCGCAAGGTGCGTTCAAAGATTCGATGATTCACTGAATTCTGCAATTCACATTACTTATCGCATTTC
+
IIHHIIIHHIGIIGHIIIGIIIIIIIHGHHIHFGGHIIHIHIIHHGHHIHIIHHHIHIIIIIIIIHHGHHHHHHHHHHIIHGHIIIIIIIIIHIIEHIIIIIIIHHIIHHIIHIIIHHIGHIIHHEHHIIIFHGHIIIHHHIHHHGHHIHIIIIIIIHEHHIIIIIIIHIIGHHHHIIIGIIIFHHHHEHEHHIIIIIGHHHHHHI?FHHFCHIIEA@?HFHHEAF@AF@B88@EHIHF.EEHIHGFEEBAIIHHGEHHGBFHHHHHHHHGHHFEEDHHHIIHHIHH@GHHHFHDHIIHHIHHEIIHHIIIIIIHIHHHHGIGHIHIIHIHHHHIIHIHIHHIIIHHEFHGIHIHEHHIIHHIFHHIIIIIHHFHIIIIIHHIIIHIIIHHHHHEHIIIIIII
@HISEQ:711:H5NNWBCX2:2:1101:3305:19465:ATCTCGTA
TTAAACTCAGCGGGTAGTCCCGCCTGACCTGGGGTCGCGGTCGAAGCGCCGTCAAGGGACGACGCGTTGGGGTTTTTAAAGAGCTTCCCTCGCGACTAACGGCACGAAACAAAAGACGAGGGTTTTTACGACCACCACTAGTTCGTGCGTCCATCGAAGGGACTCCTATTTCGGCCAACCGCGCCATGAGCACGGGAGACCAGTATCCGCCCCCGAAACACAAGCTCCCCTGACGGAGAATTTGTGGGGGGCGACGCGATGCGTGACGCCCAGGCAGACGTGCCCTCGGCCAAAAGGCTTCGGGCGCAACTTGCGTTCAAAAACTCGATGGTTCACGGGATTCTGCAATTCACACCAAGTATCGCATTTT
+
HIIIIIHHIIGIIIHHHIHHHIIIIIHHHIIIHIIIIIHIIIGHIIIIIIIIIIIIIIIIHFHIDHCEEHHIEEHHHIIIIHIIIIHIIIIIHHHIHHIIIIHIIIHIIIHHHHGDHHIIIGDHIHIIIHIIIIHIIHIHIHHGHIIIIHIIIIHIEHHHIEHIIIIHHHIHIIIIIIIHIGIIIIIHHIIIIIIIHGIHHIHIHIHIIIIHHHIHHEFBFG8HE-HFHHHHHIHHHHIIIHIHHHHGIHD<HDCIIHHHGHHECDIHHGHHIIIIIHHHIIHIIIIIHIIHHEHHHHHHECDHD@FHHHHCHFGGIIHHHGFHCEIIHHEIIHIIIIHIIIHHEIIIHFFHHGHHHHGIIGHGIIIIIH
@HISEQ:711:H5NNWBCX2:2:1101:6218:19287:ATCTCGTA
TTAAGTTCAGCGGGTAGTCTTGCCTGAGCTCAGGTCGAATGTAAGAGTTCGGGGCGTGAGCCACCGATTCCTGCCGGCTTCACAGCACAGGTTCCTGGGGGTGACAGCGGCATGCAGCGTGAGCTACCTACCAAGCTGGCGCCCTTTCAGCGGGACCATGCTCAAGCCTCTGTTCTTCAGCCGACCCTGTTCTCTCGAGGAGCACAGAGACGGCCAGATCCGTCTTGCCTCTTCCACAAGGGAAGTGGTTAACGAGGGGGTGGGCCGACGCTGAGCCAGACATGCTCTTGACCGAGGTCTCGAGCGCAATATGCGTTCAAAGATTCGATGATTCACGGAATTCTGCAATTCACACTACGTATCGCATTTC
+
IHIIIGHIIIIIIIIIIIIIIIIIIIIIIIIIIIIIIHIIIIIIIIIIIIIIIIIIIIIIIIHIIIHHIIIIIIIIGIIIIIIIIIIIIIIIIIIIIIIIIIIHHHHIIGIIHIIIIIIIHHIHIIIIIIIHH0FHIIIIIIIIHIIHGIIHHIIIHIIIIIIHIGIIHIIIIIIIIHIIIIIIIIIIIIHIHIIIIHEHHIHHIIIHHDIIHIIIHHCIIIHHHBHGHHIIIGHGGCC8HHHHHIHGIHEHDIHIHHIIHDIIHHHHHIIIIIIIIIHIIIIIIHIIIIIIIIIIIIIIIHHHIIHIIIIIIHHHIIIIIIIIHIHECIIIIHGGIIIIHHIIGIIIIIIIIHHECIHIHHIIHIIIII
@HISEQ:711:H5NNWBCX2:2:1101:6724:19363:ATCTCGTA
TTAAGTTCAGCGGGTATTCCTACCTGATCCGAGGTCAACCATTAAAAAAGTGCCCTGCCCTCGTGAGAGGAGAGGTGCGGTTTATGGCCGTCGACCACTGCGTTCATACAAGCGAGATAAAGATTACTACGCTCAGAGCACAGAGGACTCCGCCACTGGTTTTGAGGAGCTGCGGTTTAGTGCAGTCTCCCAACACTAAGCTAGGCTTAAGGGTTGAAATGACGCTCGAACAGGCATGCCCACTAGAATACTAATGGGCGCAATGTGCGTTCAAAGATTCGATGATTCACTGAATTCTGCAATTCACATTACTTATCGCATTTC
+
GHIFHFHHIIIIIIIHIIHIIHHIIII?HHIIDHHIHHIIHIFHHIIHIHGHEHIIHHHHHHHGHEFEGHCHEHIIHIIGHHDHEHIIIIIHHIIHDIGFHHHCHHHHIIH?HHHIHHHIIIIHHHHEHIIIHHHHHIIHIIIHIIIIIIHIGHIIIHIIGHIIIIIIHHIIHIHHHHHIIIIIIHIGHIIIIIIIIIIIIIIHHIIHHHHHHIIHEIHHHCHECHIHEIHIHHEECIHFHIIIHHGHIIHEHFG?IHDHHHHCHDHFHCEIIHHGIIHEHEHFGCCHHEHHHGFEHHE@HHEHIHHHGCHHHEIHHEHIHCDD
@HISEQ:711:H5NNWBCX2:2:1101:9216:19460:ATCTCGTA
TTAAGTTCAGCGGGTATCCCTACCTGATCCGAGGTCAATCATGAAAAAATTTGGGGTTCTGGCAGGACACCACCGGGACTCTGTCGCGAGGAGTATTACTACGCGTAGAGCCAGATGGCACCGCCACTGCTTTTAAGGGCTGCCCTGTGACGGGCAGGCCCCAACACCAAGCTGAGCTTGAGGGGTGATAATGACGCTCGAACAGGCATGCCCCCCGGAATACCAAGGGGCGCAATGTGCGTTCAAAGATTCGATGATTCACTGAATTCTGCAATTCACATTACTTATCGCATTTC
+
IIIIIIIIIHHIGDHHHIIHHHIGHEHIFHHHICHCHHIHIIIIIHIHHHIIHIHIIGIHI?HFHIEHFEHHHGHDHGIIHIIHIFHIIIIHGFGHHHIIIIHIIIIIIIIHHHHIIIIIIIHHHHIGIIIIIIIGEFEHHHIIHIHHIHHHIHHIHIIIIIIIIHIIIEGHIIHHHIHHHIEIHIIHHHHHIIGIHIIHIIIIHHHIIHHHIFIIFIIIIIIHFEHCEGGIIHHHHHHGHHGIHHHEHG?IIHHIHFIIIIIIHIIHHD1IHEHFHGCGFIIIIHHGHHHHEDII
@HISEQ:711:H5NNWBCX2:2:1101:9951:19393:ATCTCGTA
TTAAGTTCAGCGGGTATTCCTACCTGATCCGAGGTCAACATTTCAGAAGTTGGGTGTTTTACGGACGTGGACGCGCCGCGCTCCCGGTGCGAGTTGTGCAAACTACTGCGCAGGAGAGGCTGCGGCGAGACCGCCACTGTATTTCAGGGCCGGCACCCGGTGAGGGGTCCCGATCCCCAACGCCGATCCCCCGGAGGGGTTCGAGGGTTGAAATGACGCTCGGACAGGCATGCCCGCCAGAATACTGGCGGGCGCAATGTGCGTTCAAAGATTCGATGATTCACTGAATTCTGCAATTCACATTACTTATCGCATTTC
+
IIIIIIIIIIIIIGIIIIIIIIIIIHIIIIIHIHIIIIIIIIIIIHIHHGHHHIIIIIIIIIIIIIIIIHIIIIIIIIIIIIIIIIHIIIIIIHIIIIIIIIIIIIIIHIIIIIIIIIIIIIIIHHHHDHHHIIIHIIIIIIIIIIIHIIIIHHIIIIIIIIIIIIIIIIIIIHIIIIIIIIIIHIIIIIHIIHEHIIIIHIIIIIIHIIIIIIIIIIIHIGIIIIIIIIIIIIIHHGIIIIIIHIIHHIIIHIGIIHECHHIIIHIIIIIIIIIIIHIIIIIIIIHIIIIHIIIIIIIIIIHIIIHIIIIIIIIIII
@HISEQ:711:H5NNWBCX2:2:1101:19119:19392:ATCTCGTA
TTAAGTTCAGCGGGTATCCCTACCTGATCCGAGGTCAACCTTAAGAAAGTATGGGGGTTTTGGCAAGTGGACCACCCGGACCTCCAGAGCGAGAAGTATTACTACGCTTGAAGCCAGATGGCACCGCCACTGATTTTAAGGCGCACCAGTACGATGGCACCCAATACCAAGCTGGGCTTGAGGGTTGAAATGACGCTCGAACAGGCATGCCCAGCGGAATACCACTGGGCGCAATGTGCGTTCAAAGATTCGATGATTCACTGAATTCTGCAATTCACATTACTTATCGCATTTC
+
IIIIIIIIIIIIIHIIIIHIIIIIIHIIIIIIIIIIIIIIIIIIIGHIIIIIIIIIIIIIIHHHIIIFHIHIIIIIIIIIIIIIIIIIIIIIIIIIIIIIIIIIIIIIIIIIIIIIIIIIIIIHIIHIIIIIIIIIIIIIIIIIIIIIIIIIIIIHIIIIIIIIIIIIIIIIIIIIIIIIIIIIIIIIIIIIIIIIIIIHHIIIIIIIIIHIIIIIGIIHHFGHIHCDHHGGIIIHHHFIIIIIHHDHEIIIIIIGIHHGHHG@IIHIIGHIIIHGIIIIIIIIIIIIIIIHHIH
@HISEQ:711:H5NNWBCX2:2:1101:3671:19743:ATCTCGTA
TTAAGTTCAGCGGGTATTCCTACCTGATCCGAGGTCAACATTCAGAAGTTGGGGTTTAACGGCGTGGCCGCGACGATTACCAGTAACGAGGGTTTTACTACTACGCTATGGAAGCTCGACGTGACCGCCAATCAATTTGAGGAACGCGAATTAACGCGAGTCCCAACACCAAGCTGTGCTTGAGGGTTGAAATGACGCTCGAACAGGCATGCCCGCCAGAATACTGGCGGGCGCAATGTGCGTTCAAAGATTCGATGATTCACTGAATTCTGCAATTCACATTACTTATCGCATTTT
+
IIIIIHIIIIIIHIIIIIIIIIIIIIIIIIIIIIIIIIIIIIIIIIIIIIHIIIHIIIIIIIIIIIIHIIIIHIIIIIHHIIIIIIIIIIIGEHIIIIIIIIIIIIIIIIHIIIIIIIIIIIIIIIIIHIHIIIIIIIIIHIIIIIIIIIIIIIIIIIIIIIIIIIIIIHIIIIIIIIIIIIIIIIIIIIIIIIIIIIIIIIIIIIIIIIIIIIIIIIIIIIIIIIIIIIIHIHIIHHHIHIIIIIIHHHIIIIIIIHIIIIIIIIIIIIIIIIIIIIIIHIIIIHIGHIIIIIIII
@HISEQ:711:H5NNWBCX2:2:1101:5850:19535:ATCTCGTA
TTAAGTTCAGCGGGTATCCCTACCTGATCCGAGGTCAACCTTAAGAAAGTATGGGGGTTTTGGCAAGTGGACCACCCGGACCTCCAGAGCGAGAAGTATTACTACGCTTGAAGCCAGATGGCACCGCCACTGATTTTAAGGCGCACCAGTACGATGGCACCCAATACCAAGCTGGGCTTGAGGGTTGAAATGACGCTCGAACAGGCATGCCCAGCGGAATACCACTGGGCGCAATGTGCGTTCAAAGATTCGATGATTCACTGAATTCTGCAATTCACATTACTTATCGCATTTC
+
FHHIIIIHIHIHHIIHHIHIIIIIIIIIEHHHHHHHIIIIIIIIIHIHHCFEHIHIHHIIIIGHGIHDHHCHIGHHIIIIIHFHIGIHHHHHIIHHHHIHIGHHHHHHHGIIHIHIIHHIIIIHIIHHHHGIHIFHHHHHHIIIIIIHHHIHHHHIIGHHHH@HHFHIHHIGHIIHIHHHHHHHHHHHHHEHIIHIIIIFHIIGHHHIIIHIHHHHEIIHIHIHHGHHGHCIIIGIIIIHIGIIIHCC@HHHHHIHIIHHHG@IHGEIIIIHIIIHHIHHIHHEHCHIIHHHHHH
@HISEQ:711:H5NNWBCX2:2:1101:7632:19724:ATCTCGTA
TTAAGTTCAGCGGGTGTTCTTGCCTGGTTCAGGTCGAGATGTGAGTTTCGTTAGAAACGAGCGTTCACGAATGAACGTCCTTGTTTGAGAGCACCCCGGTCGACCAAGCTAACATCACAAGTATGGAGCTTAGAAAGCAACCTACCCGAATGCAGCCCTTTTCTCGTTTCAACAGCGTCCCTAAACATGTTTAGAGTCATAGTTGAAACAATAGGAAAATCTAAAGAACGTCGATAGCTACATAATTATGTAGAGGAAAGAGCATGAGAGGTACATCGACGCTGAAGCAGACATGCTCTCGGCCGAAGCCTCGAGCGCAATGTGCGTTCAAAGATTTGATGATTCACGGAATTCTGCAATTCACATTACTTATCGCATTTC
+
HIIIIHHHIHIHDIIGHHIIIIHHHIIIGIIIIHHIIIIGHHIIIHIIIIIIIIIIIHIIIIIHIIHGHIIIHIIHH?GHEHIIHHCFHHHHEHGHIIHHIIHIIIIIIIHIIIHHIIIIIIHHHHIIHIIGH@GHHHGIHFHIFHIIGHIIIIIHHIIIIIIIHIHEHIHHFHHHHFHHIIHHHIIIICAGHHHHHHIIIHHGHFHHHHHHHHEHECA.?CHHHGB?DIIHEEIIHIHHCGHEHCEHEIIIHHHIHEHFGGCHIHHHHEEHHD0HHHEHF@G@<0CEHFGCCECHCC?CCHIIHHHC?0C?@HHCHCHHHE?011IHHIHGEHGIIHIHH?EIHIHHEHGCIHFECIHHFHHHHGIIIFHHEHFIIHDHI
@HISEQ:711:H5NNWBCX2:2:1101:11073:19614:ATCTCGTA
TTAAGTTCAGCGGGTATTCCTACCTGATCTGAGGTCAACCTTGGTAAAGTTGGGTGTTTTACGGCGTGGTCAGGCCGCTCTCCGCCTGCGAGGGTTTTACTACTACGCAGAGAAGGCTACAGCGAGACCGCCACTAGATTTCGGGGCCGGCCGCCGCGGTGGACGGCCGATCCCCAACGCCGAGCCCAAAGGGGCTCGAGGGTTGAAATGACGCTCAGACAGGCATGCCCGCCAGAATACTAGCGGGCACAATGTGCGTTCAAAGATTCGATGATTCACTGAATTCTGCAATTCACATTACTTATCGCATTTC
+
IIIIIIIIIIIIHIIIIIIIIIIIIIIIIIIHIIIIIHIIIIIIHIIGHHIHIIEHIIIIIIIIIIIHIHIIIIIIIIIHGIIIIIIIIIIIIIHHIIGIHIIIIIHIIIIIIIIIIHIIFHIIIIIIIIHIIIIIHHHIIGIIIHIIHGHHHIHHIIIHIIHIIIIHIIIIIIIIIIIIIIIIIIIIIHIIIHHHGIIHIIIIIIIIIIHIIIIIIIIIIIHIIHIIHIIHIIIIIIIIIIIHFIIIIIIIIIIIIIHIGIIIIIIIIIIIIIIIIHIIHHIIIIIIHIIIIIIIIIIIIIIIIIHIIIIII
@HISEQ:711:H5NNWBCX2:2:1101:13596:19646:ATCTCGTA
TTAAGTTCAGCGGGTATCCCTACCTGATCCGAGGTCAACCTTAAGAAAGTATGGGGGTTTTGGCAAGTGGACCACCCGGACCTCCAGAGCGAGAAGTATTACTACGCTTGAAGCCAGATGGTACCGCCACTGATTTTAAGGCGCACCAGTACGATGGCACCCAATACCAAGCTGGGCTTGAGGGTTGAAATGACGCTCGAACAGGCATGCCCAGCGGAATACCACTGGGCGCAATGTGCGTTCAAAGATTCGATGATTCACTGAATTCTGCAATTCACACTACTTATCGCATTTC
+
IIIHIHIIIIGIIIIIIIIIIIIIIIHIIIIIIIIIIIIIIIIGIIIIHHIHIGHIIIHIIIIIIIIFHIIIIIIIIIHIIHIIIIIIIIHHHIIIIIIIIIIIIIIIIIIIIIHHIIIHHIIIIIIIIIIIIIIIIHIIIIIIIIIIIIIIIHIIIIIIIIIHHIIIIIIIIIIIIIIIIIIHIIIIHGIIIIIIIIIIIIIIHIHIIIIIIIIIIIIIIGIIHHDIHIIHIIIHIIIIIHIIIIIIIGIIIIHIIIIIIIIIIHHIIIIIIIHIIIIHHHHHHIHHGIIIIII
@HISEQ:711:H5NNWBCX2:2:1101:14219:19523:ATCTCGTA
TTAAGTTCAGCGGGTATCCCTACCTGATCCGAGGTCAACCTTAAGAAAGTATGGGGGTTTTGGCAAGTGGACCACCCGGACCTCCAGAGCGAGAAGTATTACTACGCTTGAAGCCAGATGGCACCGCCACTGATTTTAAGGCGCACCAGTACGATGGCACCCAATACCAAGCTGGGCTTGAGGGTTGAAATGACGCTCGAACAGGCATGCCCAGCGGAATACCACTGGGCGCAATGTGCGTTCAAAGATTCGATGATTCACTGAATTCTGCAATTCACATTACTTATCGCATTTC
+
CGHIHHHHEGCCHHDDHIH?@G@GCCEH?HHHHG0D?EFE1<1D1C1<CG?CHHFHCFCE<C<FEE@<F?GHFHEHHHDCHDHHGG@6<EDHIGHHCHHGHEHHIEDHHGH?GHHHICG@@EG?HHCIHHHHHHHHHIEE??CHCH:=GHHHEHEG<=<@/GEHIFHHCHIHHHGHGCGIIHHHIHIHIICHIGIHHHHHHIIIHHGCBHCFHEFDEHFHHECFEC<E<HEHGHHCDIHHHHG<@HH@IIIHHFEHHH@D?FGEGHHG@@HHIHEHGGHIGIHHHEE@1HHHHC?
@HISEQ:711:H5NNWBCX2:2:1101:15634:19500:ATCTCGTA
TTAAGTTCAGCGGGTATCCCTACCTGATCCGAGGTCAACCTTAGAAATGGGGTTGTTTTACGGCGTAGCCTCCCGAACACCCTTTAGCGAATAGTTTCCACAACGCTTAGGGGACAGAAGACCCAGCCGGTCGATTTGAGGCACGCGGCGGACCGCGTTGCCCAATACCAAGCGAGGCTTGAGTGGTGAAATGACGCTCGAACAGGCATGCCCCCCGGAATACCAGGGGGCGCAATGTGCGTTCAAAGATTCGATGATTCACTGAATTCTGCAATTCACATTACTTATCGCATTTC
+
IIIIIIHHIIIIIIIIIIIIIIIIIHHEHGIIIIIIIIIIIIIIHIIIIIIHIIIIIIIGGHIIIIIIIIGIIIIIIIIIIIIIIIGIHIHHIIIIIIIIIIHIIIIIIIIIIIIIIIIIIIIIIIIIIIIIIIIIIIIIIIIIIIIIIIIIIIIIIHIIIHIHIIIIIHIIIIIIIIIIIIIIIIIIIIIIHHIIIIIIIIIIIIIHIIIIIIIIIIIIIIIHIIIHGIIHHHIIIHHIHIIHIHIIHIHIIIIIIIIIIIIIGIIIIIHHIHIIIIIIIIIIGIIIIIHIIIII
@HISEQ:711:H5NNWBCX2:2:1101:16148:19601:ATCTCGTA
TTAAGTTCAGCGGGTAGTCCTACCTGATTTGAGATCAGATCATAAAAATTTAATTGTCCAAGTCAATGGACTATTAGAAGCGGTTCGTCTGCATTTACCTTGGCCACTTTTTTACGGTGTCCTCAGCGATAGATAACTTATCACGCCGAGTGGAACCAAGCATAACACTGAGATCCAGCTAATAAACAAAGAGGAGCAGGTGTGAAGCTGCAAAGACCTCCAATACCAAAGCAAGAGACCGATTGAATTAACAAAAGGTTTGCTTTGAAGATTTCATGATACTCAAACAGGCATGCTCCAAGGAATACCAAGGAGCGCAAGGTGCGTTCAAAGATTCGATGATTCACTGAATTCTGCAATTCACATTACTTATCGCATTTC
+
FHIIIFHIIIIIIHHIIIIGHHIIIIIIIIIHHIIIHIIIIIHHHIIHHIIHIHIIIHIIIIIGGIIFHIIIHHIIIGIIIIHHFHHIIIIHIIHIHHHIIIIGIHHIHIIGHHIIIIIIHGHHHHFHHIIGIIIIHIHIIHGIHHIHIIHHFGHIIHIIHIHEIIIIIIIIIIGIIIIHHIIIIIIIIIIIIIIIHHIIHHIIIIIIGIIGIHHIIIIHHHHEHHIIIHHHHHHHHDHEIIIIHHHHHIIIHIIHHIIIIHHFHIIIIHHHIIHIIHIHHHIGHHFHHHIIHIIIHGIIHEHHHGIIHIHHGIIIIGIIHIIHIIHGHIIHGHHGIIIIGIIIIIIHHIIIIIIGHIHHHIHHIIGHHGIHFIHFHHHHH
@HISEQ:711:H5NNWBCX2:2:1101:19143:19540:ATCTCGTA
TTAAGTTCAGCGGGTATCCCTACCTGATCCGAGGTCAATCATTAAAAATATGGGGGGTTTTGGCAGGACACCACCAGACATCTATAGCGAGGAGTATTACTACGCTTAGAGCCAGATGGCACCGCCACTGCTTTTAAGGGCTGCCCTGTGACGGGCAGGCCCCAACACCAAGCTGAGCTTGAGGGGTGATAATGACGCTCGAACAGGCATACCCGGCGGAATACCACCGGGTGCAATGTGCGTTCAAAGATTCGATGATTCACTGAATTCTGCAATTCACATTACTTATCGCATTTC
+
IIIIIGEHIIIIIHHIIIIHIIIIIIIIIIIIHIIIGFGHIIIHIIIEHHHHIHIIIIIHIIIIHIHGHIIIIIIIIIIIIHIIIIIIIIIIIIIHIIIIIIIIIIIIIHIIIIIIIIHIIIIIIIIIIIIIIIIIIIIIIIIIIIIIIIIIIIIIIIIIHIIIIIHIIIHHIHIIIHIIIIIIIIIIIGIHIIIIIIHHIIIIIIIIIHHIIIIIIIIIIIIHHHIHEHIHHIIIIHHGIHIIIIIIIIIGIIGHGIIIIIHGIIHHGIIIIIIIIIIIIIIIIGIIIIIIIIGII
@HISEQ:711:H5NNWBCX2:2:1101:4272:19844:ATCTCGTA
TTAAGTTCAGCGGGTATCCCTACCTGATCCGAGGTCAATCATGAAAAAATTTGGGGTTCTGGCAGGACACCACCGGGACTCTGTCGCGAGGAGTATTACTACGCGTAGAGCCAGATGGCACCGCCACTGCTTTTAAGGGCTGCCCTGTGACGGGCAGGCCCCAACACCAAGCTGAGCTTGAGGGGTGATAATGACGCTCGAACAGGCATGCCCCCCGGAATACCAAGGGGCGCAATGTGCGTTCAAAGATTCGATGATTCACTGAATTCTGCAATTCACATTACTTATCGCATTTC
+
IIHHIHHIHIIGIIIIIGHHIIIIIIHIIIIHIIIIIIIIHIIIIIHIDHIHIIIIIIIIHHIIICH<FHIIIIIIIIIIIHIIIHIIHHIIHHHHIIIIIIIIIIIIIIIIIIIIIIIIIIHIIIIHHIIIHIIIIIHIIIIIIIIIIIHHIHIIHIHIIIIIIHIHIHIIIIHIIIIIHIIHHIIIIIIIIIGIHIHEHHIIHIIIIIIHIIDIEHIIIGIHHHHEIIIIHIIIIIIIIHHHIIIGIIIIIIHIIIIIIIIIIIIHIIIIHHHIIIIIIIIHGIHFHHFHIIII
@HISEQ:711:H5NNWBCX2:2:1101:5582:19945:ATCTCGTA
TTAAGTTCAGCGGGTATCCCTACCTGATCCGAGGTCAACCTTAAGAAAGTATGGGGGTTTTGGCAAGTGGACCACCCGGACCTCCAGAGCGAGAAGTATTACTACGCTTGAAGCCAGATGGCACCGCCACTGATTTTAAGGCGCACCAGTACGATGGCACCCAATACCAAGCTGGGCTTGAGGGTTGAAATGACGCTCGAACAGGCATGCCCAGCGGAATACCACTGGGCGCAATGTGCGTTCAAAGATTCGATGATTCACTGAATTCTGCAATTCACATTACTTATCGCATTTC
+
IIIIIIIIIIIIIIIIIIIIIIIIIIIIIIIIIIIIIIIIIHIIIIIIIIIIIIIIIIIIIIIIIHIHIIHIIIIIIIIIIIIIIHIHIIIIIIHIIIIIIIIIIIIIIIIIIIIIHHIIIIIIIIIIIIIIIIIIHIIIIIIIIIIIIIIIIIIIIIIIIIIIIIIHIIIIIIIIIIIIIIIIIIHIIHIIIIIIIIIIIIIIIIIIIIIIIIIIIIIGIIIIIIHIIIIHIIIIHGIIIGIIIIIIIIIIIIIIIIIIIIIIGIIIIIIIIIGIIIIIIIIIIIIIIHIIIII
@HISEQ:711:H5NNWBCX2:2:1101:6133:19891:ATCTCGTA
TTAAGTTCAGCGGGTATCCCTACCTGATCCGAGGTCAAAAGTTGAAAAAAAGGCTTAATGGATGCTAGACCTTTGCTGATAGAGAGTGCGACTTGTGCTGCGCTCCGAAACCAGTAGGCCGGCTGCCAATTACTTTAAGGCGAGTCTCCAGCAAAGCTAGAGACAAGACGCCCAACACCAAGCAAAGCTTGAGGGTACAAATGACGCTCGAACAGGCATGCCCTTTGGAATACCAAAGGGCGCAATGTGCGTTCAAAGATTCGATGATTCACTGAATTCTGCAATTCACACTACTTATCGCATTTC
+
GHIIIIIIIIIIIIIHHIIIIIIIIIHIIIHIIIHHIECHIIIIIIIHEHIIIIIGHFHIIIIIIHHHIHIIIIIIIIHHIIIIHIIIIIIIIIIIIIIHIIGIIIIIHIIIIIIHHHIIHHIHIIFHEGHIHIIIHIIIGHHDDHGHHHHIIHHIIIIIIHIHHHIIIIIHHGFHIIF?GHIIIIHIIIIIIIIIIHGEHGHHHIIIIIIIIIIIHIHIIIIIIIHFHIIHFHHHECDHHGHIIHHHHHEEHIIGIIHH?HHHHGIHHIHGHEHIIHIHIIIIIIIHEHIIHHIHHGIHIIIIIH
@HISEQ:711:H5NNWBCX2:2:1101:13510:19851:ATCTCGTA
TTAAGTTCAGCGGGTATCCCTACCTGATCCGAGGTCAATCATTAAAAATATGGGGGGTTTTGGCAGGACACCACCAGACATCTATAGCGAGAAGTATTACTACGCTTAGAGCCAGATGGCACCGCCACTGCTTTTAAGGGCTGCCCTGTGACGGGCAGGCCCCAACACCAAGCTGAGCTTGAGGGGTGATAATGACGCTCGAACAGGCATGCCCCCCGGAATACCAAGGGGCGCAATGTGCGTTCAAAGATTCGATGATTCACTGAATTCTGCAATTCACATTACTTATCGCATTTC
+
GHHHHECFCCCFHIHCDGEEEF?FFH@GGE@EEHEGHDCDGHE@ECEEH@C1F@H</CCHHIHHHHHCECGHIIHH?D@EHGEHHHE@F?E@HHHEEHHIEEFHHGEEFEEHGFH@FEHCHHCE?HECHEFIIHIIHHFGHHHHHHHHE@FHHHHE<EDHHDEBDHH=BGHIIHHHGHFHHIIHHCGHGIHGHFHHHFCHEHHHIIHHHIHHIHHHHHGHHFHHGEHCCIHHGIHHHCHHIIHHIIHHHHIIHIHHHHIHIHCHHGIIIHHHIIIHHIHHIHFIHIHHHG?HGDEEH
@HISEQ:711:H5NNWBCX2:2:1101:17113:19822:ATCTCGTA
TTAAGTTCAGCGGGTATCCCTACCTGATCCAAGGTCAATCATGAAAAAATTTGGGGTTCTGGCAGGACACCACCGGGACTCTGTCGCGAGGAGTATTACTACGCGTAGAGCCAGATGGCACCGCCACTGCTTTTAAGGGCTGCCCTGTGACGGGCAGGCCCCAACACCAAGCTGAGCTTGAGGGGTGATAATGACGCTCGAACAGGCATGCCCCCCGGAATACCAAGGGGCGCAATGTGCGTTCAAAGATTCGATGATTCACTGAATTCTGCAATTCACATTACTTATCGCATTTC
+
IIIIIDHHGHHIIIIIIIIIIIIIIIFIIHGHHIIIIIIGHIIIIIGHHIIIIIIIHIIIIIIIIIIHHIIHIIIHHIIIIIIIIHHIHIIIIHIIIHIIIIIHIHIHIIIIIIIIIHIIIIIIIIHIIIIIIIHIIHIIIIIIIIIIIHIIIIHIIGHIHIHHHHIHIIHGIHHHHHIIIIIIIIIIHHGHHHIIIHHIIIIIIIIGIIHIIIIIHHIIIIIIIIHFHIIGIIHHIIHIIIIIIIIIIIIIIIGIIHHHHHIIIIIIIIIIIHIIIIIIHGIIHIIIIIIIIIHI
@HISEQ:711:H5NNWBCX2:2:1101:19819:19952:ATCTCGTA
TTAAGTTCAGCGGGTATCCCTACCTGATCCGAGGTCAACCTTAAGAAAGTATGGGGGTTTTGGCAAGTGGACCACCCGGACCTCCAGAGCGAGAAGTATTACTACGCTTGAAGCCAGATGGCACCGCCACTGATTTTAAGGCGCACCAGTACGATGGCACCCAATACCAAGCTGGGCTTGAGGGTTGAAATGACGCTCGAACAGGCATGCCCAGCGGAATACCACTGGGCGCAATGTGCGTTCAAAGATTCGATGATTCACTGAATTCTGCAATTCACATTACTTATCGCATTTC
+
IIIFGEFGE?GHHHHIHHHIIIIGHIIEGEHHHIHIFHHEHIEHHIIII?FEHCEHCHHHHIIHIIE<FH@CGEHFIIGHIGHIHHHGEHIHHIGHHIHHIIIGGHIHEEHHHIIIHEHIIIIIIIIIIHIHIHHHIIHGIHIIIIIIIHHHIIIIHIHIIIHIHHIIIHIIHHHHFIIIHHGIHFIIIIIHHIIIIHIHIIIIHIIIIIGIIIIIHHHFHGHHHCFIIHEHHHHHHGHHHHIIIIHIGIHHG?HHIHIHIIIIIIHHGIIHGHCIIFHEGIHIGIHGIIHECCD
@HISEQ:711:H5NNWBCX2:2:1101:20979:19885:ATCTCGTA
TTAAGTTCAGCGGGTGTTCTTGCCTGAGCTCAGGTCGAGAAAATAAAGAAGGGTTTCCTGTTTTGGGCCGAACAACAAAGTCCCAGACCAACAACCAAGATGATATAGCAAGCGTGAGCTGCCCACCCAGTTGCGGCCCTTGACGGGTCCTTGGTTAGCCTCTGTTCTTCGGCTGATCCAGCTCTCGAATGATTGCTGGAACGGCCAGATCCGCCCATTTCTACTCATAAATGAGAAGAGGGGGCGAGTATTAACCCGACGCTGAGGCAGACATGCCCTTGACCAGAGGCCTCGGGCGCAATATGCGTTCAAAGATTCGATGATTCACGGAATTCTGCAATTCACACTACGTATCGCATTTC
+
IGHIIIIHHIIIIIIIIIIIIIIIIIHHIIIIIIHHHCHGHIHHIIIIIIIIIHHIIHIIIHIIIIIFHHHDHIHEIEHHHHIIIIIIIIIIIIHHIIIHHHIHIIGHIIHFHIIIIIIIIIFHHFIIHHDFHHIIIHIIIIIIIIHIIIHHHIIFHIIH?HHHDGGHIIGHCEHHEHIIIIHHGHHHHGHIIIIIGIIGIIHGIIHHHIGHHIHHHGAIIHHHHHHEHGCIHFHHEIHIHFIHHIIHIHHEHGGIHIIIIIHHIIIIIHHIIIIIIIIHIIIIIIHIIIHHHFIIHGIIIIIIIIIIHIIIGIIIIIHHIIIIIHGIHIHIIIIIIIHIIHIIHHIIHIIIHGIIIIHIII
@HISEQ:711:H5NNWBCX2:2:1101:4347:20127:ATCTCGTA
TTAAGTTCAGCGGGTATCCCTACCTGATCCGAGGTCAAAAGTGGAAAAAGGCTTACTGGACGCAAGCGTTCTAGGCTGGAGACGCAAAATGTGCTGCGCTTCAATACCAAAACACTGGCTGCCAATTGCTTTAAGGCGAGTCCAAACACCAGGGAGTGGACAAACACCCAACACCAAGCAGAGCTTGAGGGTACAAATGACGCTCGAACAGGCATGCCCCATGGAATACCAAGGGGCGCAATGTGCGTTCAAAGATTCGATGATTCACTGAATTCTGCAATTCACACTACTTATCGCATTTC
+
IIIIGHIIIIIIIHIIIIIIIIIIIIIIGIEHHIHIIIIIIHIIIIIIHHHHIIIIIIHHIIIIIIIHHHIHHIIIIGIIHIIGGHIIIIIHIIIIIIIHHHIHHIIIHHIIIIIHIIIIIIIHGIIIIIIIIIHHIIIHIIIIIIHIIIIHIIIIHHIIIHHIIIIIIIHIIIIIIIIIIIIIIIIHIIIIHIIHHIIIIIIIIHHIIIIHIIIIIIIIIIHIIIIIIHFHIHIIIIIIIIHHHFIIIIIIIIIIIIIIIIGIIIIIIIHIIHIIIIHHIIIHGHIIHIIIIHIHHIHIHI
@HISEQ:711:H5NNWBCX2:2:1101:9772:20115:ATCTCGTA
TTAAGTTCAGCGGGTAGTCCTACCTGATTTGAGATCAGATTCATAAATGTATTTTTTTTTGTCTCAGTAAAGAGACGGTTGGAAGCAGATAAGCCACTAAATTGCCTGGCCACCGAAGTGTCCTCAGCGAATGACAATTATCACGCTGAGTAAGAACCAAGTTGGTATAATGGATCCAGCTAATATATTTCAGATGAGCCGAGGACTAGAGCACGGCATAAACATCCAAGTCCAAGACTGATTTCAAATAAATGAAAGGTCTTGATAGTTTCATGATACTCAAACAGGCATACCCTGTGGAAAACCAAAGGGTGCAAGGTGCGTTCAAAGATTCGATGATTCACTGAATTCTGCAATTCACATTACTTATCGCATTTC
+
GEHHIHHHHIIGGDHHHHHIIHHEHHIEEHIFGHHHFHHHGIHEFHHGHHHDGHHFIIIIHHFDFEFHEHHHIHGHCG0E<DHEGEFHIEHIHHIGHHIIIHEHHHGCEHIIGHC<EDHHH@HHEHEEHHHHHIIHCG0DEHHDEH=HHHHHIIHH?EEG?AHGHH?EGHG?B8F@GHHHCFAGHHGHCEE@FHG.BHHEHHHDDHFHHCCDEGHH<//D/CC/<<<////HHIHGCC0F<0@C?F0GFF@C<011<11@C<D1HD1D<11?IIHHHHCCHF?F<1C<G?FC<11<<1C@<D1<1C<11EG@HGEEHF/HECHHCIH@ED<C1C<1HF<1EF<1<1DCC?IHHG<<?FHGC1CHF1=D1001HHC?CC
@HISEQ:711:H5NNWBCX2:2:1101:1816:20422:ATCTCGTA
TTAAGTTCAGCGGGTATCCCTACCTGATCCGAGGTCAAAAGTGAGAAAGTAGCTTAATGGACGCAAGTGTTTTAGGGCCAAGACGCAAAATGTGCTGCGCTTACTACCAAAAACACTGGCTGCCAATGACTTTAAGGCGAGTCTAATCACAAAAGAAAAGACAAGACGCCCAACACCAAGCAAAGCTTGAGGGTACAAATGACGCTCGAACAGGCATGCCCCATGGAATACCAAGGGGCGCAATGTGCGTTCAAAGATTCGATGATTCACTGAATTCTGCAATTCACACTACTTATCGCATTTC
+
IIIIIIIIIIIIIGIHIIIIIHIIIIIIIIIIIIGHHIIGIGHIIIIHIIIIIHIIIIIIIIIIIIFHIHHIIIIIHIIIIIIIIIIIIIIIIIIHIIIIIIIIIIIIIIIIIIIIIIIHIIIIIIIHHIGHIIIHHHIGHHHIIIHIIIIIHIIIIIIIIIIIIIIIIIIIHIIIIIIIIIIIHHHHIIIHH@FHHIIIHHIHHIGHHIHIIGIIIIHHHIIIIHIIIHCHEHHEHIGIIIHHDHHHHEHGGHGHEGIIHGIIHHHHIIIIIHIIIHHHEHHIIHHHHHDHHHEEHHFHHIII
@HISEQ:711:H5NNWBCX2:2:1101:5714:20277:ATCTCGTA
TTAAACTCAGCGGGTAGTCCCGCCTGACCTGGGGTCGCGGTCGAAGCGCCGTCAAGGGACGACGCGTTGGGGTTTTTAAAGAGCTTCCCTCGCGACTAACGGCACGAAACAAAAGACGAGGGTTTTTACGACCACCACTAGTTCGTGCGTCCATCGAAGGGACTCCTATTTCGGCCAACCGCGCCATGAGCACGGGAGACCAGTATCCGCCCCCGAAACACAAGCTCCCCTGACGGAGAATTTGTGGGGGGCGACGCGATGCGTGACGCCCAGGCAGACGTGCCCTCGGCCAAAAGGCTTCGGGCGCAACTTGCGTTCAAAAACTCGATGGTTCACGGGATTCTGCAATTCACACCAAGTATCGCATTTT
+
IIHHIGGIIIIIIIIDHIIIIIIGIIIGIIIIHDHIGIIIHHIIIIIIIIIEHHIIIGIIIGIIHICFHHHHCCGHHIIHIIIGIIIIIGIIIHIIIHIIIIGHIIH<HIIHIFHHIHHIHHHFCHHHHHIIIIIIIIIFHIIHHHHIIHIIIIIIGHIIIIIIIGIIHHHIIIIIDHHIIGIIIIGIHIHIIIIIHHIHHCGHIIIIIHIHHHHHGGF5BCHHHDHEF=HIHIHIHIHHIHIHHHIIIHHHE<HIIIHHIIHIHIIHEIIIIIIHIIIIIIHGHHHIIIHHHHGIHHHHHCIHHHEIIHIIIIHHGHHGHECIIHIHHIIIGIHHHHIIIIIIIIHIIIHHHHIHEIIIIHHHIIHIHI
@HISEQ:711:H5NNWBCX2:2:1101:9628:20402:ATCTCGTA
TTAAGTTCAGCGGGTAGTCCTACCTGATTTGAGATCAGATTCATAAAAGTATTTTTTGTCTCAGTAAAGAGACGGTTGGAAGCAGATAAGCCACTAAATTGCCTGGCCACCGAAGTGTCCTCAGCGAATGACAATTATCACGCTGAGTAAGAACCAAGTTGGTATAATGGATCCAGCTAATATATTTCAGATGAGCCGAGGACTAGAGCACGGCATAAACATCCAAGTCCAAGACTGATTTCAAATAAATGAAAGGTCTTGATAGTTTCATGATACTCAAACAGGCATACCCTGTGGAAAACCAAAGGGTGCAAGGTGCGTTCAAAGATTCGATGATTCACTGAATTCTGCAATTCACATTACTTATCGCATTTC
+
GHIHIHHHHIIHGGCHHIIHEHIIIIG1DFHCHDHIHHHGEFHIIHIIIIIIIIIIIHIIIIIIIIIFHGIIIHIIIIIIIHIIHIGIIIIHIIIIIIIHGHIGIIIIIIHIIIIIIIIIIGHGHHIIIIIIIDHIIIIIIIIHIHHIHHGIHIIHHI@GIIIIIIIIIHIIHHIIIIIIIHHHIEHHHIIIHHHHHIIGHHHIIHIIIIIIIIIHHHHG?HHIHHHFHHHCDCHHHIIHIIHGIHHHIIIIHHGFHHEHHGIIIIHEIIIIIIIIIIIHHHHHFHHGHIIHHIIHHIIIHHEHHHEGIIIHHHDGIGIIIGIHHIHIHHIIIIIHHIIHGIHIHGHIHIHIIIGIHHIIIHHHHHGIIIIIIIG
@HISEQ:711:H5NNWBCX2:2:1101:11747:20316:ATCTCGTA
TTAAGTTCAGCGGGTAATCTTGCCTGAGCTCAGGTCGAGGAAATAAGTAATGAGTTTCCTTGTTGAGGGCTCATCCGGGTCCCAGACCAACAGCTAATCGTATCAGCATCACTGCCTAACCAGCTGCGGCCCTTGACGGGTCCTTGAATAAGCCTCTGCACTTCAGCCAACCCAGCTCTTAAGTCAATAAGAACTGAGACAGCCAGATCCGTCCCATGTACATTCACAAGTAAATGGAATGTATGGGGCGAGTATTAACCCGACGCTGAGGCAGACATGCCCTTCAGAATACTAAAGGGCGCAATGTGCGTTCAAAGATTCGATGACTCACTGAATTCTGCAATTCGCATTACTTATCGCATTTC
+
IHIIIHIIIHIIIIIHEHHIIHIHHIIHIIIIIIIIIIHIIIIIIIIIIIIIIIIIIIGHIIIIHIHHIIIIIIIIIHIIIIHIIHIHIIIIIIGIIIIIIIIIIHIIIIIIIIIIIIIIIIFIIIIIIHIIHHIHIHIIEHHIIHIIIIIHIIEHIHIIIIHGIHHIIGIIIIIHHFIIIIHHIHIIHIHHIIIIHIIHHHIHHDHFEHHIHIHHFGHHEHIHHHCGIHHEGIIIIIIIHIIIHIIIHIHGIHHIHHHDIIIGIHIIIHIHIIIHEFHCFGIIGIIHHIIHHHCHEHHIHIHHHIHIIIHIIHIIIHIIIHHHHGIHHHEIIIIIIIIIGIIIHIIIIIIIIHIIIIIHIIIII
@HISEQ:711:H5NNWBCX2:2:1101:19832:20405:ATCTCGTA
TTAAGTTCAGCGGGTATCCCTACCTGATCCGAGGTCAACCTTAGAAATGGGGTTGTTTTACGGCGTAGCCTCCCGAACACCCTTTAGCGAATAGTTTCCACAACGCTTAGGGGACAGAAGACCCAGCCGGTCGATTTGAGGCACGCGGCGGACCGCGTTGCCCAATACCAAGCGAGGCTTGAGTGGTGAAATGACGCTCGAACAGGCATGCCCCCCGGAATACCAGGGGGCGCAATGTGCGTTCAAAGATTCGATGATTCACTGAATTCTGCAATTCACATTACTTATCGCATTTC
+
HIIIIHIIIIIIIIIIIGIIHHIIIIEHIIIIHIIIIIIIIIIIIIIGHHFHIIIIIIIHIDHHIIIEHHIIIIIIIIIIIHHHIIHIIIHHHHIIIIHIIIHIIIGHIIHGHHIIIHHIHHIIIIIIIIIIIHHIIIIIIIHIIIHIIIIIIIIIIIHHHHIIIHHHHHHHIIIIHHHIIIIHHHIIIIHIIHHIIHIHIIIIIIIIIHIIHIHIIHIIHIIIIHDCHHIHIHIIHHHIHGHIHHIIIHIIIIGIIIHIHHIIIIIIIIIIHHHIIIIIIIHHHIIIIIIHIIHI
@HISEQ:711:H5NNWBCX2:2:1101:1658:20690:ATCTCGTA
TTAAGTTCAGCGGGTATTCCTACCTGATCCGAGGTCAACCTTGGTAAAAAAGTTGGGGACGCCGAAGCGAACCCGAAGACCGGGTCTGCAAGTATCAGCCTAGTACGTGCCCGAAAGCTCAGTGTACAGGTGTCCTCACAGACGCCGTCATTATCTTTGAGACGGGCGGTACGCCACTAAAGGCCGCCGCCGACGTCCAACAACAAGCCGGGCTTGAGGGGTGATAATGACGCTCGAACAGGCATGCCCCCCGGAATACCAGAGGGCGCAATGTGCGTTCAAAGATTCGATGACTCACGGATTCTGCAATTCGCATTACTTATCGCATTTC
+
HHHGHGHHHHHHIIHIIIIIIIIHIIHHHIIIIHIIIIIIIHEHGHIIIIHGHIIIIIHIHIHDDHICHEHDHHIIIHIHIIHHIFGHIIIIIIIGIIIIIHIIHGHHIHIIIIIIHHFEEHFF@GHHIIHIIIIIHIIIHHIHHIIHHHHHHHGHHGHHHIHIDHHHIEIIIIHAHHG?HHHHIGHGHIHGHHIHHIHIHIHHHCIHHHGHEHIHIHIHHFIHHGHIIIIHIHHHFHHH@FHEDIIHHC<GCIIIIIHIHHE?GHHHEIIIIHIIHHHHCIIIIIIHHGHEHHEFEDHFHIHEHIGHIHHG?IIIIHHHDHHIIIIIHII
@HISEQ:711:H5NNWBCX2:2:1101:3490:20690:ATCTCGTA
TTAAGTTCAGCGGGTAGTCCTACCTGATTTGAGATCAGATTCATAAAAGTATTTTTTGTCTCAGTAAAGAGACGGTTGGAAGCAGATAAGCCACTAAATTGCCTGGCCACCGAAGTGTCCTCAGCGAATGACAATTATCACGCTGAGTAAGAACCAAGTTGGTATAATGGATCCAGCTAATATATTTCAGATGAGCCGAGGACTAGAGCACGGCATAAACATCCAAGTCCAAGACTGATTTCAAATAAATGAAAGGTCTTGATAGTTTCATGATACTCAAACAGGCATACCCTGTGGAAAACCAAAGGGTGCAAGGTGCGTTCAAAGATTCGATGATTCACTGAATTCTGCAATTCACATTACTTATCGCATTTC
+
IIIHIHIIIIGIHIHHHHEHHHIIIIIIGIIHIF@GEGCGHHIIIIIHHHIHHHIIHIIIHIIIHHHGHHIECHHIHHIDHIIIIIGIIIGHHHIIIHHHGHIIHHHHIIIIHIHIIHHHHCHHHHICHHIHHCHEHIIIIIFHIHI:FCHHIGIHFCHHHIIIHIIHIIIIHIGIHIHIIIIHGHHIIHHHHHHHHIHHHHHFHHHHHIHHIIHHIIHHECHEIHHHGHHHHEG@CGHEHHIIIIIIHIIHHIHHEGHHHIIHEIHGHIHHHHHHGHHHFIIIIIIIIHIIIIHHIIIIIIIHHHEFEIIIIHHDIIFIIHIIHIIIHHIIIIIIHHHHHHHIIHIIIIIIIHHHHIHIIIHIIHHIIIGIGHI
@HISEQ:711:H5NNWBCX2:2:1101:7737:20710:ATCTCGTA
TTAAGTTCAGCGGGTATCCCTACCTGATCCGAGGTCAACCTTAAGAGTTGGGGTTATGGCAAGTCACCATCAAGACCCTATAGCGAGAAAATTACTACGCTTAGAGCTTGACAGCACCGCCACTGATTTTAAGGGAGGCTAGTCAGCCATCCCCAAGACCACCATTACGGTGAGTTGGTCATTATGACGCTCGAACAGGCATGCCCTCCGGAATACCAGAGGGCGCAATGTGCGTTCAAAGATTCGATGATTCACTGAATTCTGCAATTCACATTACTTATCGCATTTC
+
HHIHHHGHIIGIHCHHIIIIHHHHHIIIIIHCCHIIEEHHDGHIHGHGCHHHHIHHHHHIIIIIHHIHHHIHIHHHIIIIGHHIGHHIIIIHIHIIIIIICHHCHIIIIIHIGHHHHHIHIIIHHIHHIHHGHHHIHIHHGHHIHIIHHIHIIIIIIIIHHIIIHHHIHHIIIIIHIHGHHIIHHIIIIIHIHHHHIIHIIIHGHIHIHHIIIHIIHHEFCEHEHEGHGHHHFHHHHIIHECHIHHEHHEHEIIHIIIIIIIIIIIIIHIHIGIHHEIIHEHHEIHIIH
@HISEQ:711:H5NNWBCX2:2:1101:7878:20570:ATCTCGTA
TTAAGTTCAGCGGGTATCCCTACCTGATCCGAGGTCAAAAGTGGAAAAAGGCTTACTGGACGCTAGTATTCTAGGCTAGAGGCGCAAAATGTGCTGCGCTCCAATACCAAAACACTGGCTGCCAATGACTTTAAGGCGAGTCCACGATAGTAGACAAACACCCAACACCAAGCAGAGCTTGAGGGTACAAATGACGCTCGAACAGGCATGCCCCATGGAATACCAAGGGGCGCAATGTGCGTTCAAAGATTCGATGATTCACTGAATTCTGCAATTCACACTACTTATCGCATTTC
+
HIII?DGHHIIIICHHHIHGHIIIHIGIHIICDHD1DHHIFHHIGEHHHHHHIIFIHIHIIIGIHHHEHHHIIFGEHHHIIHIIIHHGHHIHHIIHHHIHIIIHIHIHIHIFHIIEHCIHHIIHIIIHEHHEIHHHHIIHHHIIIIHIIIIIIIIIIHIIIHIHHICHIIHIIIIIIIIHHIIGHHGIHIHIIHIIIIIIIIIIHIIIIHIHIIIIHHIIIIHHHGHHHIHIHIHHEHHHIIHIIIIIHIHIIIIIHIIIIIIHHIIIIHHIIIIHIHHDIHGFHIHHIIIIIIII
@HISEQ:711:H5NNWBCX2:2:1101:8006:20681:ATCTCGTA
TTAAGTTCAGCGGGTATCCCTACCTGATCCGAGGTCAACCTTAAGAAAGTATGGGGGTTTTGGCAAGTGGACCACCCGGACCTCCAGAGCGAGAAGTATTACTACGCTTGAAGCCAGATGGCACCGCCACTGATTTTAAGGCGCACCAGTACGATGGCACCCAATACCAAGCTGGGCTTGAGGGTTGAAATGACGCTCGAACAGGCATGCCCAGCGGAATACCACTGGGCGCAATGTGCGTTCAAAGATTCGATGATTCACTGAATTCTGCAATTCACATTACTTATCGCATTTC
+
IIIIIHIIIIIIIHIHIIIIIIIIIIIIIIIIIGHHIHIGHIIIIIHEHHIIIIIIIIIIIIGIIFHGHHIIIIIIIHIIIIIIHIIIIIIGIIIGIHIGIIIIIIHIIIIIIHIIIIIIHIIIIIIIIIIIIIIIIIIIIHIIIIIIIIIIIIIIHIIIIIIIIIIIIIIIIIHIIIIIIIIIIIIIHIIIHIIIHIIHIIIIIIHIIIIIIIIIIIIIIIIHEFEHHIIHIIHHHIIIIIIIIIIIIGIIIIIIIIIIIIIIIIIIIIIIIIHIIIIHIIIIIHIIIIIIIIG
@HISEQ:711:H5NNWBCX2:2:1101:12011:20547:ATCTCGTA
TTAAGTTCAGCGGGTAGTCCTACCTGATTTGAGATCAGATTCATAAAAGTATTTTTTGTCTCAGTAAAGAGACGGTTGGAAGCAGATAAGCCACTAAATTGCCTGGCCACCGAAGTGTCCTCAGCGAATGACAATTATCACGCTGAGTAAGAACCAAGTTGGTATAATGGATCCAGCTAATATATTTCAGATGAGCCGAGGACTAGAGCACGGCATAAACATCCAAGTCCAAGACTGATTTCAAATAAATGAAAGGTCTTGATAGTTTCATGATACTCAAACAGGCATACCCTGTGGAAAACCAAAGGGTGCAAGGTGCGTTCAAAGATTCGATGATTCACTGAATTCTGCAATTCACATTACTTATCGCATTTC
+
IH?CFDFHHHHHIHHHHIIHIIIHIIEHHEHHIEFIIEHHHIIHIIHIIIHHIHHHIIIIEHHHHF@DHHIHIIIIFHIHHGIIIGIHHHGIHHHHHIHHHHHIHIIHHIGIIIHIIIG?HHHHIIIHHHIHHCHHIIHHI=GHDHHFHHICHHHIIHHIFHGHFHIIIHHIG?HGHGHIHHHIHIIGFHFFEEE?GEC??HHHHEGCHGEDD<HH@F</C</GCFFF/HHECCCE?IIHIHHHFHG?HGEFC1HIIHHFC<@@F1F<1HHHEHFHHH@CDF1@<1HD<HEGHHFEIIHE@?HCHFDCF@HIIIHHCCHGHCGIIIFHHFGEIIIIHHFCEIIIHFEIHGIHIHIHHHHHHEHHECCE@HGHHII
@HISEQ:711:H5NNWBCX2:2:1101:12062:20614:ATCTCGTA
TTAAGTTCAGCGGGTATCCCTACCTGATCCGAGGTCAACCTTTAATGAATGGGTTTGTTTAACGGCGTGACCGAAACGCGCACCTTTAGCGAATAGTTTCCACAACGCTGAGGGACGATTCAGACCCAGCCGGAAGATTTGAGGCGCGCGGCTAACCGCGTCGCCCAATACCAAGCGAGGCTTGAGTGGTGTAATGACGCTCGAACAGGCATGCCCCGCGGAATACCACGGGGCGCAATGTGCGTTCAAAGATTCGATGATTCACTGAATTCTGCAATTCACACTACTTATCGCATTTC
+
IIIIIIIIIIIIIHIIIIIIIIIIIIIIIIIHIHHHHIIIIIIIHIIIIIIIIEHIIIIIIHIHIIHHIIIIIIIIIHIIIIIIIHHHHHHIIIIHIIIIIIIIHHIIIIIIIIIIIIIIIIIIIIIHIIIIHHIIIIIIIIIIIIIIIIIIIIHIDDHGIIHIHIIIIIIIHIIIIHHIIIIHIIIIIIIHIIIIIIIIIIIIHHIIHIIIIHHHGHGIIHIIIHHDHFIHIIHGHIIHHGIHGIIIIGIIIIIHIIIIIIIHHIIIHHHIIIIIIIIIHFHHHHIHIIHHHGGHIIH
@HISEQ:711:H5NNWBCX2:2:1101:13526:20684:ATCTCGTA
TTAAGTTCAGCGGGTATCCCTACCTGATCCGAGGTCAACCATAGAAAAATTTGGGTTTTGGCAGAAGCACACCGAGAACCTGTAACGAGAGATATTACTACGTTCAGGACCCAGCGGCGCCGCCACTGATTTTAGAGCCTGCCATTACTGACATAGACTCAATACCAAGCTAAGCTTGAGGGTTGAAATGACGCTCGAACAGGCATGCCCCCCGGAATACCAAGGGGCGCAATGTGCGTTCAAAGATTCGATGATTCACTGAATTCTGCAATTCACATTACTTATCGCATTTC
+
IIIIIIIIIIIIIIIIIIIIIIIIIIIIHIIIIIIHHIIIHIIIIIIIHIIIIIIIIIHHHHIIIIIFHIIIIIIIIHIGIIHIIIHHIIIHHIIIIIIIIIIIHIIIIIIHGIIIHIIHGHIIHIIHFHIIIIIIIIIIIIIIIIIIIIIIIIIIIIIIIIHHIHIIIIIIIIIIIIIIIIIIIIIIIIIIIIIHIIIIIIHIIIIIIIIIIIIIIIIIIIIIHIIGIHIIIIIIIIIHIIHIIIIIIIIIIIIIIIIIIHIIIIIIIHIHIIIIIIIIIIIIHIIIHIIII
@HISEQ:711:H5NNWBCX2:2:1101:6314:20776:ATCTCGTA
TTAAGTTCAGCGGGTATCCCTACCTGATCCGAGGTCAACCTTAAGAAAGTATGGGGGTTTTGGCAAGTGGACCACCCGGACCTCCAGAGCGAGAAGTATTACTACGCTTGAAGCCAGATGGCACCGCCACTGATTTTAAGGCGCACCAGTACGATGGCACCCAATACCAAGCTGGGCTTGAGGGTTGAAATGACGCTCGAACAGGCATGCCCAGCGGAATACCACTGGGCGCAATGTGCGTTCAAAGATTCGATGATTCACTGAATTCTGCAATTCACATTACTTATCGCATTTC
+
IIIHIHIIIIIIIHIIIIIIIIIIIIIIIIIIIIIIIIIIHIHIIIIIIIIIIIIIIIIIIIIIIIIDFHIIIIIIIIIIIIIIIIIIIIIIIIIIIIIIIIIIIIIIIIHIHIIIIIIHHIIIIIIIIIHIIIIIIIIIIIIHIIIIIIIIIIIIIIIIIIIIIIIIIIIIIIIIIIIIIIIIIIIIIIIIIIIHIIIIIIIIIIIIIIIIIIIIIIIIIIIIIHFGHGIHIIIIHIIIIIHIIIIIIIIIIIIIIIIIIIIHIIIIIIIIIIIHIIIIIIIIIIIIIIIIIII
@HISEQ:711:H5NNWBCX2:2:1101:7100:20981:ATCTCGTA
TTAAGTTCAGCGGGTATCCCTACCTGATCCGAGGTCAACCTTAGAAATGGGGTTGTTTTACGGCGTAGCCTCCCGAACACCCTTTAGCGAATAGTTTCCACAACGCTTAGGGGACAGAAGACCCAGCCGGTCGATTTGAGGCACGCGGCGGACCGCGTTGCCCAATACCAAGCGAGGCTTGAGTGGTGAAATGACGCTCGAACAGGCATGCCCCCCGGAATACCAGGGGGCGCAATGTGCGTTCAAAGATTCGATGATTCACTGAATTCTGCAATTCACATTACTTATCGCATTTC
+
IIIIIIIIIIIIIIIIHIIIIIIIIIIIIIIIIIIIHIIIIIIIIIIIIIGHIIHHIHHGIIHIIIIEHHIIIIHIIIIIIHIIIIIIIIIIIIIIIIIIIIIIIIIHIIIIIHHIIIIHIIIHHIHIIHHIIIIIIIIHIIIIIIIIIIIIEIHHIHGHHHIIIIIIIIIIIIIIHIIIIIIHIIIIIIIIIHIHHFFHGIHIIIIIHIIIIIIHIIIIIIHEDIIHIIHIIIIIIHIIIHHIIIHHFHHIIIIIIIHHIIIHIIIGIIIIHIIIHIHFIIIIIHIHHIIIIHII
@HISEQ:711:H5NNWBCX2:2:1101:15743:20759:ATCTCGTA
TTAAGTTCAGCGGGTGTTCTTGCCTGAGCTCAGGTCGAAAATGTAAGAATAGGTTTCCTGGTTTGAGGGCATTATACCAAGTACCAAGCCAACACCTAAATATGTAGCAGTGATGCTGCCTACCTAGATGCGGCCCATAGCGGTCCTTGATTAGCCTCTATGCTTCAACTGACCCGGCTATCAATAATCGATTGCCGGGACAGTCAGGTCCATTCCAAACGGTGAGGTTTGGGATGAGGGATACATCGACGCTGAGCCAGACATACTCTCGGCCGAAGCCTTGAGTGCAATATGCGTTCAAAGACTTGATGATTCACGGAATTCTGCAATTCACACTACGTATCGCATTTC
+
HIIIIHIIIIIIIIIIIIIIIHIIIIIIIIIIHIIIIHHFHGHIHIIIIIHIIGHHIIGIIIIHIIHEHIIHIHIHIEHIIIIHIIHHIIIIIGIIIIHIIIIHIHIHIIIIIIGIGIHIHIIHIIIIIFIIIHIHIIIIIIIIIIGIIIHIIIIIIHIIIIIIIIIIIIIHIIIIIIIHIIHIIIHIIIHHIIIIIIIIHIHGHIIIIIIIIHIIIHGIIIIIIIIIHHCIIIHHIIIIIIIIGIIIIIIIIIIIIIHIIIIIHIIIIIIIHIIIIIIIIIIHIIIIIIHIIHHIIIHHIIIIIIIIIIIIIIHHIIHIIIIIIIIIIIHIIIIIIIIIIIIIIHHHIII
@HISEQ:711:H5NNWBCX2:2:1101:18590:20874:ATCTCGTA
TTAAGTTCAGCGGGTATCCCTACCTGATCCGAGGTCAACCTTAAGAAAGTATGGGGGTTTTGGCAAGTGGACCACCCGGACCTCCAGAGCGAGAAGTATTACCACGCTTGAAGCCAGATGGCACCGCCACTGATTTTAAGGCGCACCAGTACGATGGCACCCAATACCAAGCTGGGCTTGAGGGTTGAAATGACGCTCGAACAGGCATGCCCAGCGGAATACCACTGGGCGCAATGTGCGTTCAAAGATTCGATGATTCACTGAATTCTGCAATTCACATTACTTATCGCATTTC
+
IIIIIIIIIIIIHIIIIGIIIIIIIGIIIIIHIHIIIIHIGHIIIIGIIFHHIIIGIIIIIHHIIIIGHIHHHIHIIIHIIIIHIIIIIIIIIIIHHIIIII1CHIIIIIIIIIIIIIHIIHIHHHEHIIIHGIHIIIIIIIIIIIIIIIIIIIIIHHIIIIIIHIHIIIIIIIIIIHIIIIIIIIIIIIIHIIIIIIIIIIIIIIIIIIIIIIIIIIIIHIHHHHHHHGIHIIIIIIIIIIHIIIIIHIIHIIIIIIIHIIIHIIIIIIIIIIIIIGIIIIIIIIIIIIIIIGI
@HISEQ:711:H5NNWBCX2:2:1101:8093:21009:ATCTCGTA
TTAAGTTCAGCGGGTATTCCTACCTGATCCGAGGTCAACATTCAGAAGTTGGGGTTTTACGGCATGGCCGCGCCGCGTTCCAGTTGCGAGGTGTTAGCTACTACGCAATGGAGGCTGCAGCGAGACCGCCAATGTATTTCGGGGGCGGCACCGCCCAGAAGGGCAGAGCCGATCCCCAACACCAAACCCGGGGGCTTGAGGGTTGAAATGACGCTCGAACAGGCATGCCCGCCGGAATACCAGCGGGCGCAATGTGCGTTCAAAGATTCGATGATTCACTGAATTCTGCAATTCACATTACTTATCGCATTTT
+
IIIHIIIIIIHIIIIGIIIIIIIIIIIIIIIIIIIIIGIIIIHFFHIIHHGIIGEHHIIIIGHIHHHDHHHHHIIIIIIIIIIIHHIIIIHHHHHIIIIIIIIIHGIGHIHIIHIIIIIIIIIIIIIIIIIHHHHIIIIHHHGHIHIHHHHHIIIIIIIIIIIIIIIIIHIHIIHIIIIIIIIHHIHIIIIHIHHHIHIIIIIIHHIIIIIIIIIIIIIIIIIIHIIIHIIIIIIIIIIIIIIHHIIIIIIIIIIIIIIHIHFIIIIIIIIIIIIIIIGIIHIIIIIIHIIIIIIIHIIIIIIHHIIIIIHII
@HISEQ:711:H5NNWBCX2:2:1101:10674:21248:ATCTCGTA
TTAAACTCAGCGGGTAGTCCCGCCTGACCTGGGGTCGCGGTCGAAGCGCCGTCAAGGGACGACGCGTTGGGGTTTTTGAAGAGCTTCCCTCGCGACTAACGGCACGAAACAAAAGACGAGGGTTTTTACGACCACCACTAGTTCGTGCGTCCATCGAAGGGACTCCTATTTCGGCCAACCGCGCCATGAGCACAGGAGACCAGTATCCGCCCCCGAAACACAAGCTCCCCTGACGGAGAATTTGTGGGGGGCGACGCGATGCGTGACGCCCAGGCAGACGTGCCCTCGGCCAAAAGGCTTCGGGCGCAACTTGCGTTCAAAAACTCGATGGTTCACGGGATTCTGCAATTCACACCAAGTATCGCATTTT
+
IIIIIIIIIIGIIIHHIIIIIIIIIIIIIIIHIIIIIIIIIIIIIIIIIIIIIIIIIHHIIHIIIIIHIIIIHIIIIIIIIIIIIFHIIIIHIIIHIHIGHIIIIIIIIIIIIIIGHIIIHIEGHIHHIHHIIIHHHHIIIIHHHIHIIIHIIHIIHIHIIGHHIIFHIIIIIIIIIIIIIHIIIHIIIIHIIIIIIHHEHHHHIIIIHIHHHHHHFHG?HGA=HCDHHIHGEIHGIIIHHIHHDHHHCHHIGHHHHIHHIIIHHHIHG?IIHIIIIIHHHIIIIIIHHH@IIIIIIIIIHHIIIIIHIIHIHHIHIIIHGCFIIFHHIIIIIIIIIIIIIIHIIIIIIIHFHIIIIHIIIHHHIHHIII
@HISEQ:711:H5NNWBCX2:2:1101:14976:21214:ATCTCGTA
TTAAGTTCAGCGGGTATTCCTACCTGATCTGAGGTCAACCTTGGTAAAGTTGGGTGTTTTACGGCGTGGTCAGGCCGCTCTCCGCCTGCGAGGGTTTTACTACTACGCAGAGAAGGCTACAGCGAGACCGCCACTAGATTTCGGGGCCGGCCGCCGCGGTGGACGGCCGATCCCCAACGCCGAGCCCAAAGGGGCTCGAGGGTTGAAATGACGCTCAGACAGGCATGCCCGCCAGAATACTAGCGGGCGCAATGTGCGTTCAAAGATTCGATGATTCACTGAATTCTGCAATTCACATTACTTATCGCATTTC
+
GHIGHIIHHHCHDHIIIHFEHCHHGIGGCHHGHIHGEHHEHHIGIH?CDHHHCHHIIIIGH?GHIHICDHGHHIIGHHHDHFGFEHIIHHEHHGCFEHFHHHDGHHHIIHHHHHFHHHEHHHHHHHHIIHHIHHHHHIHIIHIIIHEIHIIHIIIIHIIIIIIHHIHCHG@HGIIIHIIIIHHHIIHHHHIIHHDHIIIIHIIHIHHHFIHIHHHIIIHEFECIIHHHHE@HFGEIHEIHHEECCGDHHIHHHEHHFHHFHHHHCIHHHHIHHHHIIIIIGIIIIIIGIHIIIIIIHHGHHIIIIIHHHHHGI
@HISEQ:711:H5NNWBCX2:2:1101:2899:21281:ATCTCGTA
TTAAGTTCAGCGGGTGTTCTTGCCTGAGCTCAGGTCGAGAAAATAAAGAAGGGTTTCCTGTTTTGGGCCGAACAACAAAGTCCCAGACCAACAACCAAGATGATATAGCAAGCGTGAGCTGCCCACCCAGTTGCGGCCCTTGACGGGTCCTTGGTTAGCCTCTGTTCTTCGGCTGATCCAGCTCTCGAATGATTGCTGGAACGGCCAGATCCGCCCATTTCTACTCATAAATGAGAAGAGGGGGCGAGTATTAACCCGACGCTGAGGCAGACATGCCCTTGACCAGAGGCCTCGGGCGCAATATGCGTTCAAAGATTCGATGATTCACGGAATTCTGCAATTCACACTACGTATCGCATTTC
+
CGHGHDHHIIGIIIIIIIIIIHIIIHHHIIIIIIIIIIIIIIIIIIIIIIIIIGEHHGIIIIIIIHHFHIIHHIIIHCHHHFHIIIGIGHIIIIIIIIIIEHIIIIIIIIGHHHHIIHIHIIHIIIIIIHHIHIIIIHIIIIIGIIIIIIIHHHHHHHHHHHGHHHHGHIIHHIHHHIHHHHHHIIIIIHIIHHIGIIIIHIIIHIIIIIIIHIHIHHHIIHHHEHHHHFHHIIIHIIIIIIIIIIIHHFIHEDIHHHEIHIIIHHCHIIIIHIIIHHIIGHIIGIIIIIIGIHHIIIIIHIIIGIIIHIIIHHHIHIIHIIIIHHGEHHIIIGIIIHIHG?HHHIIHFHHHHIIIIIIIGI
@HISEQ:711:H5NNWBCX2:2:1101:4198:21340:ATCTCGTA
TTAAGTTCAGCGGGTATCCCTACCTGATCCGAGGTCAACCTTAGAAATGGGGTTGTTTTACGGCGTAGCCTCCCGAACACCCTTTAGCGAATAGTTTCCACAACGCTTAGGGGACAGAAGACCCAGCCGGTCGATTTGAGGCACGCGGCGGACCGCGTTGCCCAATACCAAGCGAGGCTTGAGTGGTGAAATGACGCTCGAACAGGCATGCCCCCCGGAATACCAGGGGGCGCAATGTGCGTTCAAAGATTCGATGATTCACTGAATTCTGCAATTCACATTACTTATCGCATTTC
+
IIHIIIIIIHIIIIIIIHHHHIIIIIIIHIHHIIHIHIIIIHIHIGIIIHHIIIIIHHIHIIHIIIIHHHIIIIIIHIHIIIIIIGIIIHHHHIIIIIIIIIIIHHDHIHHHIIIIIIIIIIIIIIIIHIIIIIHHHIIIIHIHIIHIIIIIHHIIIIIIIIIIIIIIIIIIIIIIIIIHIIIIHIIIIHIHIIIIIIIIIIIHIIIIIIIHIIIIIIIIIIIIIIIHHIHIHIIIHHIIIIIIIIIIIHHIIIIIIHHIIIIIIIIIIHIIHIIIIHIIIIIIIIIIIIIIIGII
@HISEQ:711:H5NNWBCX2:2:1101:13656:21492:ATCTCGTA
TTAAGTTCAGCGGGTATCCCTACCTGATCCGAGGTCAAAAGTGGAAAAAGGCTTACTGGACGCTAGTGTTCTAGGCTAGAGGCGCAAAATGTGCTGCGCTTCAATACCAAAACACTGGCTGCCAATGACTTTAAGGCGAGTCCACGATAGTGGACAAACACCCAACACCAAGCAGAGCTTGAGGGTACAAATGACGCTCGAACAGGCATGCCCCATGGAATACCAAGGGGCGCAATGTGCGTTCAAAGATTCGATGATTCACTGAATTCTGCAATTCACACTACTTATCGCATTTC
+
IIIIIIHIIIIIIIIHHIIIIIIIIIIIIIIHIIHIIIIFIIIIIIIIIIHIIIHIIIIIIIIIGHIHHIIIIIGIIIIIIIHIIIIIIIIIIIIIIIIIIIIIIIIIIIIIIIIIIIIIIIIIIIIIIIHIIIIIIIIIHIIIIIIIIIIIIIIIIIIIIIIIIIIIIIIIIIIHIIHIIIIIIFHHIIIHIHIIIIIIIIIIIIHIIIIIIIIIIIIIHIIIIIIHIIIIHIHHEHIHIHHIIIIIIIIIIIIIIHGIIIIIIIIIIIIIIIIIIIIIIHGHIIHIIIIIIIII
@HISEQ:711:H5NNWBCX2:2:1101:15936:21304:ATCTCGTA
TTAAGTTCAGCGGGTATCCCTACCTGATCCGAGGTCAACCTTAAGAAAGTATGGGGGTTTTGGCAAGTGGACCACCCGGACCTCCAGAGCGAGAAGTATTACTACGCTTGAAGCCAGATGGCACCGCCACTGATTTTAAGGCGCACCAGTACGATGGCACCCAATACCAAGCTGGGCTTGAGGGTTGAAATGACGCTCGAACAGGCATGCCCAGCGGAATACCACTGGGCGCAATGTGCGTTCAAAGATTCGATGATTCACTGAATTCTGCAATTCACATTACTTATCGCATTTC
+
IIIIIIIIHHIIIIIIIIIIGIIIHIIIHIIIIIIIIIHEGFHHHIHHHGHIGIGHIIIIIIIGHHIHHIIIIIIIIIIHIIIIIIIIIHIIIIIIIIIIIIIIIIIIIIIIIIHHIIIHIIIIIIIIHIIIIIIGIIIIIIIIIIIIIIIIIIIIHIIIIIIIIIIIIHHIIIIIIIIIIIIIIIIIIIIIIIIIIIIIIIIIHIHIHIGHIIIIIHIIIIIIIHHIIIIHHIHHHIHHIIIIIIIIIIIHIIIIIHHHIHIIIIIIIIIIHIIIIIHGIIHGIHHIIIIIHHI
@HISEQ:711:H5NNWBCX2:2:1101:20489:21294:ATCTCGTA
TTAAACTCAGCGGGTAGTCCCGCCTGACCTGGGGTCGCGGTCGAAGCGCCGTCAAGGGACGACGCGTTGGGGTTTTTAAAGAGCTTCCCTCGCGACTAACGGCACGAAACAAAAGACGAGGGTTTTTACGACCACCACTAGTTCGTGCGTCCATCGAAGGGACTCCTATTTCGGCCAACCGCGCCATGAGCACGGGAGACCAGTATCCGCCCCCGAAACACAAGCTCCCCTGACGGAGAATTTGTGGGGGGCGACGCGATGCGTGACGCCCAGGCAGACGTGCCCTCGGCCAAAAGGCTTCGGGCGCAACTTGCGTTCAAAAACTCGATGGTTCACGGGATTCTGCAATTCACACCAAGTATCGCATTTT
+
IIIIIIIIIIIIIHHIIIIIIIIIIIHIIHHGHIIIIIIIIIIIIHIIIIIIHGIIIHIGHIIEHHH<FHIIHHHHHIIIIIIHIIIIIIIIIIIIIIIIHIIDIIIIIIIIIIIIIIHIHH0FHHIIIIIIHIIIIHGIHHIIIIIGIIIH=EHIHFIHFGH/DHEHIHHEECEHIHIHHHGIGHEHHGHIIIEHHIFHFHIEHIHEHHHHHIG.FEB5B-CH?7GIHG=HGHHHEHEIHHHCHDIIIHIHHHHIIIHIHIIIIIIIHIIIIIIIIIIIIIIHHHHGIIIIIIIIHIHIHFIIIIIIIIIIHHIIHIHIIIHIIIIHFIIIHIIIIHIIIIIIHIIIIHIHHDGDGHIIIIIIIIIIHI
@HISEQ:711:H5NNWBCX2:2:1101:21227:21333:ATCTCGTA
TTAAGTTCAGCGGGTATTCCTACCTGATCTGAGGTCAACCTTGGTAAAGTTGGGTGTTTTACGGCGTGGTCAGGCCGCTCTCCGCCTGCGAGGATTTTACTACTACGCAGAGAAGGCTACAGCGAGACCGCCACTAGATTTCGGGGCCGGCCGCCGCGGTGGACGGCCGATCCCCAACGCCGAGCCCAAAGGGGCTCGAGGGTTGAAATGACGCTCAGACAGGCATGCCCGCCAGAATACTAGCGGGCGCAATGTGCGTTCAAAGATTCGATGATTCACTGAATTCTGCAATTCACATTACTTATCGCATTTC
+
GHHIIIIIHIIIIIHIHIIIIIIIIIHHIIIIIIGHHIEGHIIIHHFHHHIIIHGHHIIHGHHIIIHHIHHIIIIIIIIHIHIIIIIIIIIIIHFHHHHIIHIIIIIIIIIIIIHHHHIIIIHIIHGHHHHHHIHHIDHHHHHCHIIHIIHHHIHHHHHHHIHIHHHHH<EIIIHEHIIIIIHHIIIHHEHGHIIIIIHIIIIIIIIGIHHIIIIIHCHHIHIIIIIIIIIIIIIHHIIIIHIHIIIHGIHHDCDIIIIIIIIHGIIIHFHHIHIIHEIIHFHIIIIIHEIIGIHHIIHHHGHCHIIIIIHGI
@HISEQ:711:H5NNWBCX2:2:1101:11973:21545:ATCTCGTA
[truncated: 39,770,880 more chars]
