# Supplementary material for: The fungal community in non-rhizosphere soil of Panax ginseng are driven by different cultivation modes and increased cultivation periods
Source: PeerJ. 2020 Oct 15;8:e9930. doi: 10.7717/peerj.9930 (PMC7568858; doi:10.7717/peerj.9930)
Supplement: Supplemental Information 9 [file peerj-08-9930-s009.gz]

Archive with 1 entries (1 files):
- shan15-1.fq
