# Supplementary material for: The fungal community in non-rhizosphere soil of Panax ginseng are driven by different cultivation modes and increased cultivation periods
Source: PeerJ. 2020 Oct 15;8:e9930. doi: 10.7717/peerj.9930 (PMC7568858; doi:10.7717/peerj.9930)
Supplement: Supplemental Information 9 [file peerj-08-9930-s009.gz › shan15-1.fq]

@HISEQ:711:H5NNWBCX2:2:1101:7341:2159:ATCTCGTA
TTAAGTTCAGCGGGTAGTCCTACCTGATTTGAGGTCAAATGTCATACATATTATTTATTTAGAAGCAGCAATATGCAAAGCATACTAGAGGCATAGATAGTTTTATCACACCTGTGCTAGTAGGTTTAGACCACCACTAATTCATTTCAGAAGAGCAGACACAAAGGCGGCCTGCAAATCCACTTCCAAGCCGCACGCAAGCAATCTGGTGCGGTTGAGAACTTGAAATGACACTCAAACAGGCATGCTCCTTGGAATACCAAGGAGCGCAAGATGCGTTCAAAGATTCGATGATTCACTGAATTCTGCAATTCACATTACTTATCGCATTTC
+
IHIIIHIIIIIIIHHGHFGHIIHHIGHHHHIIIIIGIHIHIGHHHIGIIIIIIIIIIIHIIHHIGIIIGIIIHHHHIIGIIIIIIIIGFHIGIIIHIIIIHHIIIHHGFHIIIIIIIIIIIIIHHHIHIIIIIIIIIIIIIIIHIHHIIIIIHHHFHIIIIIIIIHHHIIIIIIIIIIIGIIIIIIIHIIIGIIIIIIIHIIIIHIIHIIIHHIHIIIHEIHHIIHIIHGHIIHHHHHGHIIIHGGIIHIIIIGIIIIHHHIIHCIIIIHHHHHHIHHIIIIHGIHIIIIIHHIIIHIIIIIIIIIIIIIIIIIHIIHHFHFIIGHHGHIIII
@HISEQ:711:H5NNWBCX2:2:1101:10828:2233:ATCTCGTA
TTAAGTTCAGCGGGTAGTCCTACCTGATTTGAGGTCAAATGTCATACATATTATTTATTTAGAAGCAGCAATATGCAAAGCATACTAGAGGCATAGATAGTTTTATCACACCTGTGCTAGTAGGTTTAGACCACCACTAATTCATTTCAGAAGAGCAGACACAAAGGCGGCCTGCAAATCCACTTCCAAGCCGCACGCAAGCAATCTGGTGCGGTTGAGAACTTGAAATGACACTCAAACAGGCATGCTCCTTGGAATACCAAGGAGCGCAAGATGCGTTCAAAGATTCGATGATTCACTGAATTCTGCAATTCACATTACTTATCGCATTTC
+
CCE<F@FGHIIIICEE=CFHHIIIIHEEGCGHHH@EHCHHEHHIHGHHIGHHHHIH?HHHIEHFHHFEHCHHIIEHCCGHIIIIIEHGIHCCGHHIIGGHHIHHIIGHIIIGECGHHCHHHIHIG@IHIIIIIIGIIIIIIIIIHEEHHIFHFHEHGEHHHIHIIHDHEIHHHIHIIIIHIHGFHIHIHHHIIIIIIIIIIIIIHHHI?CIHHHHHIIHFHCGEHFHE?GHEHIHHGC<HHIGIIIIIIIHHHHHHHFIIHHGCDIIHFDHHDIHHD@?HIIIGHHEHHIIIIIGIIHIIHHHIIHHHIIIIIIHIHHGCIHHHCIIHIIIGI
@HISEQ:711:H5NNWBCX2:2:1101:19316:2176:ATCTCGTA
TTAAGTTCAGCGGGTAGTCCTACCTGATTTGAGGTCAAAAACAAAGAATATCACATTTATTTAAGAAGCCCAAGACCTCTAAAAGGCAACTGCCATGGCATAGATAGGCTATCATACCAAGGAACAGTCAACAAAGGTCATCCGCTAATGCATTTAAGGGAATTGCCAACTTTTTTGTGAAAAAAAGTTTACAAAGCCCCCACAATCCAAGCCACCCAATCAGCTTACAAAAGTGAAAGTGGTTGAGTATTTAATGACACTCAAACAGGCATGCTCCTCAGAATACCAAGGAGCGCAAGGTGCGTTCAAAGATTCGATGATTCACTGAATTCTGCAATTCACATTACTTATCGCATTTC
+
IIIIIIHGHGIIIGIIHIIIIHIIIGEHIIIIIHIIHIIIIIIIIIIIIIIHIHHIIIHIIIIIIIIHIIGHHHHIFHHIIIHHIGHIIIIIIIIIHIIIIIIIIIHIIIIIIIIIIIIIIFHIFHHHIIIIIIIIGEHEEHHHIIIIIIIIHHIGIHHIIIHIIIIIHHHHEHHHHHIHIIIIIIIHHIIIIIIHHIHIIIIIIIIDHHIIIIIHHHEIHIHF0IHHEHHHIIHHHHIHIIIIIIIIIIHIIIIIIHFIGIIIHIHHEGHGHFHIIIIIIIIHHIIGIIIIIIIHHIIIIIGIIHIIIIIIGIIIIIIIIIHHIIIIIIIIIIIHIIIIIIHIHHIIIIIIIHIIHHI
@HISEQ:711:H5NNWBCX2:2:1101:2229:2300:ATCTCGTA
TTAAGTTCAGCGGGTATTCCTACCTGATCCGAGGTCAACCGTTCTGTGTGCCCTATAGGGCGATTTAGCGGCCAGCGCCGCCGCGTTCCAGTGCGAAAGACTTACTACGCAAGGAGCCGCGGGCGACGTCGCCGGTGGTTTTAGGGGGCTACCGGCTGTAGGCCCCCAACGCCGAGCAGTGCTCGAGGGTTGAAATGACGCTCGGACAGGCATGCCCGCCAGAGTACTGGCGGGCGCAATGTGCGTTCAAAGATTCGATGATTCACTGGATTCTGCAATTCACATTACTTATCGCATTTC
+
IIIHHHIIIHIIGIHHIIIIIIIIIIHIHHHHII0DFEHHIHHHCHHIIIGIHIIHIIGHGHIIIGG1DHHDDHHGDHIHDFHIIIHHHGHGHIHHEIHHEEHGHFHHIHFIHGCHIHHIIIIHHDHHHHHEHHDIIHIHHGHHIIIIHHEHEHIHIIHHGHHFDHHGIIGHIIIIIHHHHHHGIIIIIIIHIIHHHIIHIIIHIHIHHGIHGIIHIIGIIIIGIIIIIHHEGHIHIHHFCCIGHFCGIIIIHIIIIIHIHIIIHHHGIIIIIIHIIIHIIIIIIIIIIHIHIIIIIIII
@HISEQ:711:H5NNWBCX2:2:1101:5178:2468:ATCTCGTA
TTAAGTTCAGCGGGTATCCCTACCTGATCCGAGGTCAACCTTTGATGAATGGGGATTTCTCCAATGGCAAGCAGTGGACCCACGATGCGAGCGAATAGTGCTGGTAAAGCTTTTACAACGCCACAAACACGTGGGGACAAACCGCCTCTGAATTTCGGTGGTGAGGTGATTCAACGTTATGCACGGATCCCCTCATTCACCAATAACCAATCCGCGAAATATTTCTAAAAGGGGATTGAACTGGTTGTTAATGACTCTCGAACAGGCATGCCCTCCGGAATACCGAAAGGCGCAATGTGCGTTCAAAGATTCGATGATTCACTGAATTCTGCAATTCACACTACTTATCGCATTTC
+
IIIIHIIIIIIIIIIHIIIIIIIIIIIIHIIHIIIIIIIIIIIIIIIHIIHIIIHEHIIII?GHIIIIIIHIIIIIIHIIHHIIIIIIGIIIIHHIIIHIIIHIIIHHHHIIIIIGIIHIIIGIHHHIIIIIIIIIHHHHHHIHIIHEHHHHIIGHGHHIIIIIIIHEGHHIHIHHHIHIHHFHHHHIHIIIHIHHIHIIIIIHHEFEHHHHIIIIIHHIHIIHIHHHIIIIIIHHHIIHIIIIIIIIIIIIIIIHHHIIIIIHGEIIGHIIIIIIHIIIIIIIIIHDIHIIGIIHHHIHHIHIIIHIIIIIIIIIIGHIHHIIIIIIIIIIIIIIIIHHHHFHGHIHIGIHIIII
@HISEQ:711:H5NNWBCX2:2:1101:5440:2471:ATCTCGTA
TTAAGTTCAGCGGGTAGTCCTACCTGATTTGAGGTCAAAAACAAAGAATATCACATTTATTTAAGAAGCCCAAGACCTCTAAAAGGCAACTGCCATGGCATAGATAGGCTATCATACCAAGGAACAGTCAACAAAGGTCATCCGCTAATGCATTTAAGGGAATTGCCAACTTTTTTGTGAAAAAAAGTTTACAAAGCCCCCACAATCCAAGCCACCCAATCAGCTTACAAAAGTGAAAGTGGTTGAGTATTTAATGACACTCAAACAGGCATGCTCCTCAGAATACCAAGGAGCGCAAGGTGCGTTCAAAGATTCGATGATTCACTGAATTCTGCAATTCACATTACTTATCGCATTTC
+
HIHIIHIIIIIIIHHIHHIHIIIIIIHIIIIIHHHHHIIIHFHGHIIIIIIIIIIIIIHIIIIIIGIHHHIIIHIHHIGHIHHIIHIIIIIIIIIIIEHIHHIIHGIIIIHIIIIIHIIHIHIIIIIHIIIIIHGIIIGIIIIHIIIIIIIIHIIIIHFHHHIIHFGHIHIDHHIIIIIIIHIIIIHIIIIIIIIIIHIIIIIIIIIHIIIIHIIIIIHFHIIIHIIIIIHGIIIIHHGIIIIIHHEIIIIIHIHHEHHHGHHHHIIIIIIIHHHGIIIIIIIIIIIIIIHIIIHIIHIIIIIIIHGIIIIGIIIIIIIIIIIIIIIIHIIGIIIIIIIIIIIIIIIIHIIIIIIIIII
@HISEQ:711:H5NNWBCX2:2:1101:6367:2309:ATCTCGTA
TTAAGTTCAGCGGGTAGTCCTACCTGATTTGAGGTCAAAAACAAAGAATATCACATTTATTTAAGAAGCCCAAGACCTCTAAAAGGCAACTGCCATGGCATAGATAGGCTATCATACCAAAGGAACAGTCAACACAAAGGTCATCCGCTAATGCATTTAAGGGAATTGCCAACTTTTTTGTGAAAAAAAGTTTACAAAGCCCCCACAATCCAAGCCACCCATCAGCTTACAAAACTGAAAGTGGTTGAGTATTTAATGACACTCAAACAGGCATGATCCTCAGAATACCAAGGAGCGCAAGGTGCGTTCAAAGATTCGATGATTCACTGAATTCTGCAATTCACATTACTTATCGCATTTC
+
EHIC@@GHH<CEDHEHE?GFHHF?EFE?GHHC1CGEHC?CGGECHEHH@?C<DFECFE?<?GEEHFH1<CHEGECEC1<FCHGDF<1FEH?1FEHEE?EEHEEGFHGFHEFGEFHHGCHE11<@HHIIE@HEHHHFHCCCFHHIIHIIHIHHIHHHIIHHHHHHHHHHGIIHHHEHHHHHHIIIIIIIIHHGGHHHEHHHGIIIIIIIHHHIIIIGHGHHHHIIHEFHHGHHC<IIHHGGIHFIIIIIIIIIHHIIHIIIIIFIHFGHIIIIHHF?IIIIIIIIIIIIHHHHGHIIGHIIGIIIIIIIIHHHHGIIIIIIIIIIHHIIIIIIIGIIIIIIGIIIIIIIIIIIIIIIIIIII
@HISEQ:711:H5NNWBCX2:2:1101:6747:2354:ATCTCGTA
TTAAGTTCAGCGGGTATTCCTACCTGATCCGAGGTCAACCATTAAAAAAAAATGTAAGGGTTATGGCTACAGCTAAGGCAACTAAAAAGCGAGAATAAATTACTACGCTTAGAGTATACCGAAACTCCGCCACTGGTTTTGAGGAACTACCAGTTAGGTAGACTCCCAATACTAAGCTGAGCTTAAAGGTTGTAATGACGCTCGAACAGGCATGCCCACTAGAATACTAATGGGCGCAATGTGCGTTCAAAGATTCGATGATTCACTGAATTCTGCAATTCACATTACTTATCGCATTTC
+
?GEIEHIHIGIIIGHHIIIHHHEEE<F@HHE0E<EEGHEHGHHIIHII<CHDHHHHE1CEHHHHFGH<<?GHEGHCHG?CGE<CGFHHCE@GDDHHHIHIGIIHHHHGHHEGFFIIIIHIIHHGFHHIIIHHHHIHHHIIHGHEHGEEHHCHGEHGEIIHIHGGCHEIIHIIHHHHHEGHHHEHHHHHHCIIHHIHGIIIHHHHHHIHGGHHF@HECEIHEIHHEHHFGEHCHH=HGG?GIIIIIHHHHIIFHFEHEHHHHHHHDEHIHGIIIIHHGGGCIHHHHGIIHHGIHHHHHDHD
@HISEQ:711:H5NNWBCX2:2:1101:6516:2411:ATCTCGTA
TTAAGTTCAGCGGGTATCCCTACCTGATCCGAGGTCAACCTGTAAAAATTGGGGGTTGCTGGCAAGTAGACCTGCCGGACTCAATCGCGAGGAGTATTACTACGCGTAGAGCCGACAGGCACCGCCACTGATTTTAGGGGCCGCGGAACCGCGAACCCCAATACCAAGCGAGAGCTTGAGTGGTTATAATGACGCTCGAACAGGCATGCCCCCCGGAATACCAGAGGGCGCAATGTGCGTTCAAAGATTCGATGATTCACTGAATTCTGCAATTCACATTACTTATCGCATTTC
+
IIIIIIIIIIIIIIIIIIIIIIIIIIIIIIIIIIIIIIIIIHIIIIIIIIIIIIIIIIIIIIIIIIIHHIIIIIIIIIIIIIIIIIIHIIIIIIIIIIIIIIIIIIIIIIIHIIIIIIIIHIIIIIIIIIIIIIIIIIHIIIHIIIIIIIIIIIIIIIIIIIIIIIIIIIIIIHHHIIIIIIIIIIIIHIHHIIIIIIIIIIIIIIIIIIIIIIIIIIIIIIIHHFHIIGIIIIIIIIIIIIIIIGIIIIIIIIIIIIIIIIIHIIIIIHHIIIIIIIIIIIHIIIIIIIHIII
@HISEQ:711:H5NNWBCX2:2:1101:11791:2429:ATCTCGTA
TTAAGTTCAGCGGGTAGTCTCACCCGATTTGAGGTCAAGGTTTGTGGGTCAAGTGGCGATCACTTGACCATTGTCTTCTATGAGACAGTTAGAAGCGGGGAACAGTGCGAAACCCAAGACGTAGAAAACATCTTATCACGTCAAGGATCGGCAAAGCAGACCCCACTAATTCATTTCAGAGGAGCTGGCTCCAACAAAGGAAGGCCAGCAAAAGCCTCCAAAGTCCAAAAGCCTTCCTGGTCAAGAAACCAAGAAGGTTTTGAGGATGTCACGACACTCAAACGGGTGTGCCCCTCGGAATGCCAAAGGGCGCAAGGTGCGTTCAAAGATTCGATGATTCACTGAATTCTGCAATTCACATTACGTATCGCATTTC
+
HHIIIIGIHIIIIIHIIIIIHIHIIIIIIIIHIHGHHHIIHHIIIIIICHHIIIIIHIIIIIIIIIIHIIIIHHIIIIIIIIIIHIIHHIIIIGHIIIGHIHIIIHFHGIIIIIIIIIIHIIIHHIIIIIHIIIIIIIIIIIIIIIIHHFHHIHGHIHGHHHIIHIIIIIIIIIIIGIHIIHIHIIIIIIIHHIIIIIIIIIIIIIIHIIIIIHHGAGHIIIHEHIIHHGHIIIHIIIIIIGIHHHIIIIIIGIGIIIHIIHGIHHIIIIIHFIIIIIIIHIIIIIIIIIIHHDHIHIHIHIIIIIHHIIGHIIHIHHHIIIIIIIHIIIIIIIIHIHHHIIIIIIIIIIIIIIIIIIIIIIIIIIIIIIHHHIII
@HISEQ:711:H5NNWBCX2:2:1101:14505:2445:ATCTCGTA
TTAAGTTCAGCGGGTAGTCTCACCCGATTTGAGGTCAAGATTTTTGTGGGCTCAGCCTCCCCCGCCAAGGTAGGCGGCGGCGACCGAAGCACCATCATTGTCCGTGAGACGATTAGGAGCAGGGACCATGTCAAATCCAAAACGTAGAAACATCTTATCACGTCAAGGACAAGCAAAGCAGACCCCACTGATTCTTTTGAGAGGAGCTCGCTTTCGAATGCAAAAGCGAGCATTGAACCTCCAAGTCCAAAAATCCTCAAAGAAGAGGGTTTTTGAGGGTTTCACGACACTCAAACGGGTGTGCCCCTCGGAATGCCAAGGGGCGCAAGGTGCGTTCAAAGATTCGATGATTCACTGAATTCTGCAATTCACATTACGTATCGCATTTC
+
HIIGHHGE@GHHIG<DHHHGIHIIIIIIGIHHIHHGHGIGFHEEH<<FECHHIIHHEHIIIGHHGHDCGFDGHHIHIIHHGDHDHHHGHGHHIGHHFHG?EGHHIGHIEHHGF?DFEHGHHFHGGHFHHHIEH?HFHIGCGHIGIHIGHHHIF@/DEEFHIGDHEHFEHHIFHIIIIGHHIHHHHHHHEGH@CFGHEHHGHEHFFHECCEHHGHHEHGHHHEHHFGGFEEEIHF.7-HHEHGGHHGC?D88EFDHEHEHHEFDHHFEEHHHE?FEHIIHHGIHHDFHHHHFHEHEHECHHHHHGGGHIIHHHHCHCFHEIHDHDGIIIHDHGEEHHGIHHHHHGHHGHIIIHHEHEEHHHHGHEEHHE?GHHFHG<EDHEE@FG?CECH
@HISEQ:711:H5NNWBCX2:2:1101:15087:2450:ATCTCGTA
TTAAGTTCAGCGGGTAGTCCTACCTGATTTGAGATCAAACGTTCAAAAAGCTGTCCTCCCCAAGGAGAGACATCTGTGAGCTCCAGCGAACCCCCATCACCGGAGGTTGCATGGCAGAAACCACAAGCGTAGATAGTTATCACACCTGTGACGCCACCAAACACTGGCAAGCTGATCCATTTGAGAGGAGCCGACGTTAGGCCGGCAAGACCCCCAAAGTCCAAGCTCATCATGGCGGACCATGAGAGTTGAGGTGTTCATGATACTCAAACAGGCATGCCCTTCGGAATAGCCAAAGGGCGCAAGGTGCGTTCAAAGATTCGATGATTCACTGAATTCTGCAATTCACATTACTTATCGCATTTC
+
IIHIIHIGIIIIIHHIIIIIIIIIIIHIIIIIIIIIIIIIIIIIHIIIIGIIHIIIIIIIIIIIGHIGHIIIIGIIIIIIIIIIIIIIIIIIGIIIIIHIIIIIIIHIIIHIIHIIIIIIIHIIIIHIHHHHEEHHHHIIIIIHIGGHIIIIIIIIIIIHHIHHIHHIIIIHIIIIGIIHCHHIHIIIIIHIIIIHIIIIHIIHHHIIIIIIIIIICFIHHEHGHHIIIHCEHFIHIHHHHHGIIIIIGHIIIIHIIIIIIHHIIIHHGHIIIIGHHIIHHIHIIHHIIIIIIIHHHFHHIIIIIIIIHIHIGIIIHIIIIIIIIIIHHHHEIHEHIIHGHHIIIHIIIHIIHHFIHIHIHIIIIH
@HISEQ:711:H5NNWBCX2:2:1101:15509:2329:ATCTCGTA
TTAAGTTCAGCGGGTAGTCCTACCTGATTTGAGGTCAAATTTCAAAGAAAAGTTGTTGAAAGCGATGGCATAGATAATTATCAAACCAAAGCCTTACAACAAAAGCTAATGCATTTAAGAGGAGCCGACATTGAAAAAGCCAGCAACACTCCACATCCAAGCCTCTTTTAAAGAGGTTGATAATTTAATGACACTCAAACAGGCATGCTCCTCGGAATACCAAGGAGCGCAAGGTGCGTTCAAAGATTCGATGATTCACTGAATTCTGCAATTCACATTACTTATCGCATTTC
+
GHEHHHHHIIGIIIHHGHIIIIIIIIIHHHIIIIIIIIIIIFHHGIIHHHIIIIHHHIIHIIIIIIIHGHHHFHHIIIIIIHHHHIIIIIIHHFHHIHHGIIIHHIIIIGIIIHEHHHHIHEHFHHIIIIIIIHHIIIIIHIIFHHHIHHIHHHIHH?EEHIGHHHHHIIIIIHIHHHGHCHHHIIIHHHIHGHHIHHGIIGFHHFHHHIIIIHCHHIIIHFHF0HIHIHHG?<IHHHHHHHIGIHGIHHHHHEIHIIIIIIHCFIIHHHHIHIIIIIIHIIHHIHHIGHHHH
@HISEQ:711:H5NNWBCX2:2:1101:15874:2463:ATCTCGTA
TTAAGTTCAGCGGGTAGTCCTACTCGATTTGAGGCCAAGTTGTCAGTCATTGTCCGAAGACGGTTTGAAAGCACAGAGCTCTGGATCAGCCACCCTTGAGTAAGGTGCCAGCGAAGATACTTATCACGCTGTACTATGTCCAATCTGGAGGTGCACTAATGCATTTAAGGCGAGCCGCGGTGAAGCAGCAACACCCAAGTCCACCGCTCCCAATCCAAAGACCAGAAGTGTGAGGTTACAATGACACTCAAACGAGCATACCCTTTGGGGATACCAAAGGGTGCAAGGTGCGTTCAAAGATTCGATGATTCACTGAATTCTGCAATTCACATTACTTATCGCATTTC
+
IIIIHHHIIIIIIIIIIIIIIIIIIIHHIIIIHIIIIIIIIIIIIIIIIIIIIIIIIHIIIIIIHIIHHIIIIIIIIIIHIHHIHIGIIIIIIIIIIIIIHHIIIIHIIIHIIIIIIIIIHHIIIIIIIIHHIIIIIIIIIIIIIIIHIIIIIIIIIIHIIGIGCGHHHIIIHIIIIIIIHIIIIIIIIIIIIIIIIIIHHIHHHHFHIIHIHIIIHIHHHHHIIIGIIIIIIIHHIIIIGHHGIHHEIIIHGHIGHHHHIIIIIIIIIIIIIIIIIHGHIHGIIIGIIHIHHIIIIIIHIIIIIHIIHIIIIIIIHIIIHIIIIIIIIIIIHIHDIIIIHIIGIIH
@HISEQ:711:H5NNWBCX2:2:1101:16643:2359:ATCTCGTA
TTAAGTTCAGCGGGTATCCCTACCTGATCCGAGGTCAAACTGGAAAAATACAAATGTGGGGGTTACGGCCAAACATTCCGGTCGTCAATAGCGATTTTGACACGTTTATCACGCTCTTGCCACGCCGGATGTTTGCCACTGGATTGCAGGCGGAGGGTGTTTGTTCCCTCCGGCCCAAGACCAAGCCGATGGTTTCTTTGTTGAAGGAACCCCGGCCTGAGCGGTGTTGATGACGCTCGAACAGGCATGCCCCGCGGAATACCGTGGGGCGCAATGTGCGTTCAAAGATTCGATGATTCACTGAATTCTGCAATTCACACTACTTATCGCATTTC
+
IIIIIIIIIIIIIIIIIIIIIIIIIIIIIHIIIIHIIIIIIIIHIHIHHHIIIIIIHIIIIIIHIIHHHDIIIGIIIHIIIIIHIFHIHHGGHIIIIIIIHEHIIIIIGIIIIHHIHIIIIHIIHIIIIIIIHIIIIIIIIIIIHHIIHIIIIIHIHIIHHGIIHHHIIHIIIIIGHIHHHIIHHIIIIIIIIIIIHHHIHIIHHEECHHIIIHIIIIIIIIIIHHIIIIIIIIIIIHHIHHIHHFIIIIIHGIIIIIIIIIHIHHHIIIIHIHHHEIGIIIIHHHIIHHIIIIIHIIIIIIIIIIGIIHHIIHGIIHHHHHHIIHIIIIIIIIH
@HISEQ:711:H5NNWBCX2:2:1101:18142:2344:ATCTCGTA
TTAAGTTCAGCGGGTATCCCCACCTGATCCGAGGTCAACCTTGATAGAAAAAAAGGTGTGTTCTGCGGCGGACGTGGCCCATCTCGAAAACGCTGGAAAGTTATCTCGCTGCGCTCGAAGACGGACGGCGACGCCGAGGGGTTTGAGGCGGGCCCCAAAGGGCCTCACCCAACACCAAGCAGGGCTTGATTTGTGTAATGACGCTCGAACAGGTGTGCCCTCCGGAATACCAGAGGGCGCAATGTGCGTTCAAAGATTCGATGATTCACTGAATTCTGCAATTCACATTACTTATCGCATTTC
+
IIIIIIIIIIIIIIIIIIHIIGIIIIIIIIHIIIIIIIIIIIIIIIIIIIIIIIIIIIIIIIIIIIHHHIIIHIIHIIIIIIHIIIIIHIIIHHHIIIIIIIIIIIIIIIIHIIIIIIIIIIIIIIIIIIIIIIIIIIIIIIIIIIIIIIIIIIIIIIIIIIHIIIIHIIIIIIIHHIIIIIIIIHIIIIIIIIIIIIIIIIIIIIIIIIIIIIIIIIHIIIIIIIIHIIIIIHFIIIHHIIIIIIIIIIIIIIIIIIIIIGIIIHIIIIIIIIIIIIIIIIHIIIIIIIIIIIIIIHIIIII
@HISEQ:711:H5NNWBCX2:2:1101:8551:2544:ATCTCGTA
TTAAGTTCAGCGGGTATCCCTACCTGATCCGAGGTCAACCTTTGATAAAATTTTGGGTTATGGCAGGCACGCAACCGGTCATCCAAAGCGAGAAAAATTACTACGCTTGAAGCCGAATGGCACCGCCACTGATTTTAGAGCCCGCCTTTTCAGGTGAAGCTTAATACCAAGCAGAGCTTGAGGGTTGTAATGACGCTCGAACAGGCATGCCCCCCGGAATACCAGAGGGCGCAATGTGCGTTCAAAGATTCGATGATTCACTGAATTCTGCAATTCACATTACTTATCGCATTTC
+
IHIEHFFHIIIHDIIIIFCHIIIIIEHIEFEHHC<CFHEFFECEC@C1D1FH@GGHIIH?HCE?EHG<<CE<?HFHCCFCGHE@F?GHFHHHCHHH@IHHCCHEEHHIIDGHFFCHHHFEHHIIIIIIIIHHHIIHHIIGIIIIHHHHFHHIHIIIIII@BHEHIIHHAIHHGHHHGHEHIHHIIIIIIGHIHGHHGHIHHIIIHGHHIIHHHGIIHHHHHHHHEEC=IGIIHHHGIHHHHFHGGHIIHEIIIIIIHFHHHIHHHIIIIIIHHIHHHHHCHIHIHHFHIIIHHII
@HISEQ:711:H5NNWBCX2:2:1101:9522:2746:ATCTCGTA
TTAAGTTCAGCGGGTAGTCCTACCTGATTTGAGATCAAACATTCAAAGGGCTGTCCCCGCTTAGGGGAGACGTTTATGAGCTCCAGCGAACCTCCATCACTGAAGGTTATCTGATGGAAAACCACAAGCGCAGATAGTTATCACACCTGTGATGCCACCAAACACTGGCAAGCTGATCCATTTGAGAGGAGCCGACCACAGGCCAGCAAGACCCCCAAATCCAAGCTCATCATGGCGAGCCATGAGAGTTGAGGTGTTCATGATACTCAAACAGGCATGCCCTTCGGAATGGCCAAAGGGCGCAAGGTGCGTTCAAAGATTCGATGATTCACTGAATTCTGCAATTCACATTACTTATCGCATTTC
+
IHHGHGGGHIIIHIIIGIIIIIIIIIGIIIIIIHIIHIHIIIHIHIGHIIIIIIIGIIIGIIIIIIIHHIIHIIHHHHIHIIIIIIIIGIIIIIIIIIIIIIGHIHHHHIIIIHIIHIGHHHDHIIIIIGC<EHIIIIEHIIIGEHGIIIIIHIIIHIIIIIIHIIIIII@GIIHHIIIIHHCHHIIHHHGHFHHHFHHHIIGHHHHFHHIHHIIIHC.EHHGEEHHEHHHIIHHIIHEEHIIIIGIHHIHIIIHHEIIIIIIHHHHHIHHIIIHIIIGIHIHHIIIIIIIHHHIHHEIIIGIIIHHGIIIIHHIIHHHHEIHIGIIIHIIIGIIIIGIIIHIIIIHIIIIHHHHGHFFHIGIIII
@HISEQ:711:H5NNWBCX2:2:1101:10947:2650:ATCTCGTA
TTAAGTTCAGCGGGTAGTCCTACCTGATTTGAGATCAAACATTCAAAAGGAGCCATTCCTCACTGAGGAGAGGCCTTTATGAGCCCCAGTGAACCTCCATCACTGAAGGTTACTTGATGGAAAACCACAAGCGTAGATAGTTATCACACCTGGGATGCCACCAAACACTGGCAAGCTGATTCATTTAAGAGGAGCCGACCACAGGCCAGCAAGACCCCCAAAGTCCAAGCTCGTCATGGCAAAACCATGAGAGTTGAGGTGTTCATGATACTCAAACAGGCATGCCCTTCGGAATAGCCAAAGGGCGCAAGGTGCGTTCAAAGATTCGATGATTCACTGAATTCTGCAATTCACATTACTTATCGCATTTC
+
IGHHIHHIIIIIHGHICHHHHHIIGIHIHIIHFIIHHHIHIIHIIIIIIIGHIIIIIHIIIHGEHGECHGFHHIHIIIIIIHHEFHHHIHHHE?GHEHIHIIIIIIIIIHHIIIIGHIIHIIIIIFIIIHIGGHHCEHIGEHIIIIHHIHIHIIIIHIIIIIHHHHHHHHGIIFHH.BFHIIHIHHIHIGIH?<EHHHHHDC?FECIIIHGHIGHE=??F@GECCIHIIHHGHFIHHHFHHIHGIGGIHIHEIHHIHHHHHHEIIIHIIHHHIHFEGIHHIGIIIIIHHHHIGIHHEFHHHHFECHIHHGHHHIIIIFIIIIIIIHG?IIHHGGIHEHIIHHCIGHIIIHHCHEHIIIIHHIIIHIHIHII
@HISEQ:711:H5NNWBCX2:2:1101:16777:2515:ATCTCGTA
TTAAGTTCAGCGGGTAGTCCTACCTGATTTGAGGTCAAATTGTCATGTATTGTCCAAGACGGTTAGAAGCAGTGCTAAGCAGACATCCATGCATGGCGTAGATAATTATCACACCAATAGACAGTCCACACAGGGCACCAGCTAATGCATTTAAGGGGAGCTGACCTGAGCCAGCAAGAGAAACCCCCACATCCAAGCCACTATCAGAAATAAACTGATAAGGTTGAGAATTTAATGACACTCAAACAGGCATGCTCCTCGGAATACCAAGGAGCGCAAGGTGCGTTCAAAGATTCGATGATTCACTGAATTCTGCAATTCACATTACTTATCGCATTTC
+
IIIII?HHIIFHEHIHHIIIIIIIFEHIIIIHIIGHIIIIHHDHHIIIIIIHIHHGHIEHHIDHHHHCGHIIHHIIFHHGHIIIIIIHIIHIHE?EHHHHHIIHIIHHHGHIGHDHIIHIHIIIHIIHIIIHGHFHHHGHHHHFFGHIHIIIIHHHEHIIHHHHHHIHHEHFHHHEHFHIHHIIHGHDHIIEHIIHIIIIIHHHHHHIHFHHIFHHCGHHEIIIIIIHIHHFHEHGIHGEHFIHHHIIIIIIIIIIIHDHHIIIHHHHHHHCIIIHHHHHHIIHIHHHHIHHGIIHGIHIHIIHHHIIIIHIIIIHHIIIIHHHIHGEHHECIIHIHIII
@HISEQ:711:H5NNWBCX2:2:1101:16864:2535:ATCTCGTA
TTAAGTTCAGCGGGTAGTCCTACCTGATTTGAGGTCAAAAACAAAGAATATCACATTTATTTAAGAAGCCCAAGACCTCTAAAAGGCAACTGCCATGGCATAGATAGGCTATCATACCAAGGAACAGTCAACAAAGGTCATCCGCTAATGCATTTAAGGGAATTGCCAACTTTTTTGTGAAAAAAAGTTTACAAAGCCCCCACAATCCAAGCCACCCAATCAGCTTACAAAAGTGAAAGTGGTTGAGTATTTAATGACACTCAAACAGGCATGCTCCTCAGAATACCAAGGAGCGCAAGGTGCGTTCAAAGATTCGATGATTCACTGAATTCTGCAATTCACATTACTTATCGCATTTC
+
IIHIIHIIHIIIIIIIIIIIIIIIIIHIIIIIIIHHIIHGGHIIGHEHIIIIIIIIIIIIIIIHHHIHIIHHIIIIHHIIIIIIEEHHGIHIIIIIIGHIHIIIIIIHIIIHIIIIIIIIHIHIIHIHHIIIIIIIGIIHHHIIIHIIIIHIIIIHIIIIIIIIIIIHIIIHHICHHHIHIHGHHIIIGHHIIHHGHHIIIHIIEHIIIHIIIHIIG?HHHHHGE?HEHF0GIIIIHHHGIIHHIIIIIHHGIHHHEHEHIIHHHIIIIIHIIIIHHIIGIIIIHIIHHFCHIIIIIIGIIHGGIIGIIIIIIIIHIIIIIIIHIIIIIIIIIIIIIIIIIIHIIIIIIIHIIIIIIII
@HISEQ:711:H5NNWBCX2:2:1101:20081:2671:ATCTCGTA
TTAAGTTCAGCGGGTATCCCCGCCTGATCCGAGGCCAAACTTTGGTTGTGTGTTGTCGACGCAGGTGTTACCCCAACATCTAGGCCGCCGTCCACCGAGTAAAACCCACAGAGCGATTGACTTGCGTCTTGCTACGCTCGTGGTCCGGCGCCGGCGCCCACGCGTTCCAGACCTGTCCTTTCACAGACAGCGTCCAACATCAAGCCGAGCTTGGGGTGTGTAATGGCGCTCGAACAGGCGTGCCTCCCGGAATACCGAGAGGCGCAATGTGCGGTCAAAGATTCGATGACTCACTGATTCTGCAATTCGCATTACCTTTCGCGTTTC
+
GHHHEFCHFH?FHDCDH@1DH<ECEC1DCF<<FCC1DF?1<@EHH@HHHIIHHIIIHHE/CFDHG@1<D<<C<DEHC?<DFGHHC@EHDDEH<HFHHDH1CFCHIEHEHHH?HCEGHH0@DEHHFHICEHHCDHHDCHHGHHDFHDCHHDDDECFHHHHHHGEHHCDBHHIHEHEHIHHB?8FGHHHBGBFHH7GFFF@?HHEEHGA5HF8HHHGHIHHIHIIHDDCDC@=G@D0HHHEECECC/F/1<CC1EHG=C1DCE/0G?EGC<HHC<1HG@CC01G1GCFGD1IHHHHG<EIHE?HHGEDHHECEHEHECCHHDD@HHIHD
@HISEQ:711:H5NNWBCX2:2:1101:5594:2811:ATCTCGTA
TTAAGTTCAGCGGGTAGTCCTACCTGATTTGAGGTCAAAATGTCAATGAAGTGTTGTCCTTCCAAAGGACGGTTTGAAGCTGAAGTCCCATTTGTTATAGCTGCTTCACGGCGATGGCGTAGATAATTATCACACCAAAGACGGTCCACAAGGGTTTCCGCTAATGCATTTAAAGGGAGCCGACTTGATAAAAAGCCCGCACAACCCCCAAAAATCCAAGCCACATTCATCTAACAAAAGCTGAATGGGTTGAGAATTTAATGACACTCAAACAGGCATGCTCCTCGGAATACCAAGGAGCGCAAGGTGCGTTCAAAGATTCGATGATTCACTGAATTCTGCAATTCACATTACTTATCGCATTTC
+
IIIIIHIIIIIIIIIIIIIIIIIIGIHIIIIIIIHIIIIIIIIIIIIIHCHHIIIIIIHIIHIIIIIIIIIHEHHIGHIHHIHIIIIIIIIHIIIIIIIIIIIIIIIIIIIIIIIIIIIHHHIIIIIIIIIIIIIIIHIIIIIIIIHHHIIIIGHHIIIIIIIIIIIIIIIIIIIHIIIHIIIHHHHIGHIIIHIHHIIIHHIHHGIIIIHHFHGHEHCHGHEHHHGHHHHHHGGIIIIIHHHIIIIHHHIGIGIIHHHIIIIHHGIIHHHGHIIIIIIIIIHDIIIIIIIIIIIIIHIIHIIIIIIIIIIIIIIHHIIIHHIIIIIIIIIHIHIIHIIIIHIIIHIHHIHIIIIHHHIGIIIIII
@HISEQ:711:H5NNWBCX2:2:1101:5719:2933:ATCTCGTA
TTAAGTTCAGCGGGTAGTCCTACCTGATTTGAGATCAAACATTCAAAGAGCTGTCCTCACTGGGGAGAGACATTTATGAGCCCCAGTGAACCTCTGTTACCAGAGGTAACCTGGCGGAAAACCACAAGCGTAGATAGTTATCACACCTGTGACGCCACCAAACACTGGCAAGCTGATTAATTTGAGAGGAGCTGACCGTTGGCCAGCAAAACCCCCACAGTCCAAGCTCATTCATGGCAAGCCATGAGGAGTTGAGGTGTTCATGATACTCAAACAGGCATGCCCTTCGGAATAGCCAAAGGGCGCAAGGTGCGTTCAAAGATTCGATGATTCACTGAATTCTGCAATTCACATTACTTATCGCATTTC
+
HIIGGHIIIIIIGHHIIIIIIIIIIIIIIHHHIIGHHIIIIHHHFHIIIIIIHIIIIIHHHIIIIDHHHIHHHHHHIHIIIIIIIIIIHIIHHIIIIIIIIIIGIHIIEHIIIHIIGHGHIGIIIGHIHGHHHFHHHIIIIHHIIIIIIIIEHIIHIIIIGCHIHHHIHIHHIIIIIIHGIIIIIIHHHIIIIIIIIIIHHIIIIIIIIHIIIHHHHHHFCHIHIGIIIHHEIIHHHHIIIFHIIIIIHIIIIIIHHIGHCHHHIIIHHEIIIIHHGHIIIIIIHHIIIIIIHIIIHIHHEEIIIIHHHIIHIHIHIIIIIHIIIIIHHHEIIIIIIIIHHHIIHIIIIIHHHIIIHIIIHIHHHDCGH
@HISEQ:711:H5NNWBCX2:2:1101:9773:2876:ATCTCGTA
TTAAGTTCAGCGGGTATCCCTACCTGATCCGAGGTCAACCATAGATAAATTAGGGGTTGTTGGCAAGACACTCACTGGACACTATAGCGAGGAGTATTACTACGCTTAGAGCCAGAGGGCACCGCCACTGATTTTAAGGGCTGCCAAATGGCAGGCCCCAACACCAAGCTAGGCTTGAGGGTTTTAATGACGCTCGAACAGGCATGCCCCCCGGAATACCAAGGGGCGCAATGTGCGTTCAAAGATTCGATGATTCACTGAATTCTGCAATTCACATTACTTATCGCATTTC
+
IIIII@HIIIIIIIIIIIFHHIIIIIHIIIIIIIIHIIIIIIIIIIIIIIIIIIIIIIIIIIIIIIIGHIIIIIIIIIIIIIIIIIIIIIIIIIIIIIIIIIIIIIIIIIIIIIIIIIIIIIIIIIIIIIIIIIIIIIIIIIIIIIIIIIIIIIIIIIIIIIIIIIIIIIIIIIIIIIIIIIIIIIIIIIIIIIIIIIIIIIIIIIIIHIIIIIIIIIIIIIIHIIIIIIIHIIIIIIIIIIIIIIIIIIIIIIIIIIIIIIHIIIIIIIIIIIIIIIIIIIIIIIIIIIII
@HISEQ:711:H5NNWBCX2:2:1101:14480:2775:ATCTCGTA
TTAAGTTCAGCGGGTAGTCCTGCTCAATTTGAGGTCAAGTCGTCAAAAGTTGTCCACAGACTGTTTGAAGCACAACTCCTGATCAGAGAGCACCAGCAACGACATTTATCATGCTGTACTATCTCCAATCATGAGCCGCACTAACCAATTTGAGGTGAGCCACAGTGAAGCAGCAACACCCAAGTCCACTGCTCTCGAAAAATCGGAGAGTGTGAGAGTAACAATGACACTCAAATGAGCATACCCTTTGGAATACCAAAGGGTGCAAGGTGCGTTCAAAGATTCGATGATTCACTGGATTCTGCAATTCACATTACTTATCGCATTTC
+
IIGIIIIIIIIIIIIHHIIIIIIIIIIIIIIIIIIIIIIHIGHHIHIIHIIIIIIIIIIHIIIHIHIFHIIIIIHIIIIIIIIIIIHIIIGIIIIIIIIIIIIIHHIHIIIIIIHIIIIIIIIIIIHIIIIIIIIIIIIIIIIIIIIIIHIIIIIIIIIIIIIIIIIIIIIIIIIIIIIIIIIIIIIIIIIIIIIIIIIIIIIIIIIIIIIIIIIIIIIIIIIIIIIIHIIIIIIIIIIIIIIIIIIIIIIIIHIIIIHHDIIIIIIIIIIIIIIIIIIIIIIIIIIIIIIIIIIIIIIIIGIIIIHIIIIIIIIIIIIIIIIIIIIII
@HISEQ:711:H5NNWBCX2:2:1101:9235:3107:ATCTCGTA
TTAAGTTCAGCGGGTAGTCTTACTTGATTTGAGATCGAGTTTAACAAGAATCGTTGCCGACCCTTGTAAAATCCTGCATCAGTCAGCCAATGCGGTCAAACTCCCTTTATGTTAGCTGCAGCAAAAGTAATAATCCGTTTGACGGGACTAAATGAATATGCTTTTAGCTCAGGAGAATGTCCAGCTGCACCTGCATTTCAAGCAACCCGCCACCGATCTGAAAAAGATTGGTGTTGGGATTGCTCAAGTCCAAAACTTTCAAAAAAAATCCAAAAGCTTTGAGGTGTTTACTGATACTCAAACAAGCATGCTCTTCGGAATACCAAAGAGCGCAATATGCGTTCAAAGATTCGATGATTCACTGAATTCTGCGATTCACATTACGTATCGCATTTC
+
HIIIIHHIIIHIHHHHIIIIIIIIIHHIHIIHIIIIIIIIIIIIIIIIGHIIIIIIIIIIIHIIIIIFHIIIGIHFHIIHIIIIIIIIIEHHIIHHHHHHGHFEHIGHIIHIIIIHHHGHIIIEHHHHIHHIIIH?HEGHIHHHDHIHFHHHGEHEHIIIIIIIHHIEHHGIHHHHIIIIIHGHHHFEHHIICHHGFHHIHHHHIIEHHHIHIHGHCHHCIIIHHEEHGCIIIHIHFIHEHGIIHHGHEIHHFHECHHHIHDGHHIHHIIHIHHHHHEGIGIIIHHHHFIHFIIIIIHHHHDIIIIIIHGIIIHGIHHIHFIIHIIHHIIIIHHHFHGIGIIHIHGHGHGEHEGHHFHEIIHIIHHHIIIHE@HIGIIIIHHFEDGHIIGIIHIHH
@HISEQ:711:H5NNWBCX2:2:1101:10977:3060:ATCTCGTA
TTAAGTTCAGCGGGTATCCCTACCTGATCCGAGGTCAAACTTAGAAAGTGAGGGGGTTGATGGCCAGCGTCCACCGGGTCCCTATAGCGAGGAGGTTTACTACGCTCAGGGCCCGACGGCACCGCCACTGACTTTAAGGCCCGCTGGGTGAGCAGCGGAACCCAATACCAAGCAATGCTTGAGGGTTGTAATGACGCTCGAACAGGCATGCCCCTCGGAATACCAAGGGGCGCAATGTGCGTTCAAAGATTCGATGATTCACTGAATTCTGCAATTCACATTACTTATCGCATTTC
+
HHHHHHHFHHEEDDEDECHHHHIIIGGCHIICHHEHHHEHIIIIHIII<FFHHEDHECHHHHHIIIIGHHIIHEGHHIHHIIHHHHIIHHIICHHDHHHIHHHHIIIGHHEEEHHEHIIIHIHGHIIHGFEFEGDHHHHHGHEDEHHIIHHHIHIIHIIIHAGHHHFHHHHHIIGHHIECHHHHHIHHHEGAGEIIHHHEHHHHHHIIIHDHHHIIHIIIHHEEG?H?HHGCGHHHDHIHIHHIHHHHCIGCCEHFIH@HFFEIHHIIIIHHIIIIEIIIIHHIIHGIIIIHGIHI
@HISEQ:711:H5NNWBCX2:2:1101:11329:3128:ATCTCGTA
TTAAGTTCAGCGGGTAGTCTTACTTGATTTGAGATCGAGTTTTACAAGAATCGTTGCCGACCCTTGTGAAATCCTGCATCAGTCAGCCAAAACGGTCAAACTCCCTTTATATTAGCTGCAGCAAAAGTAATAATCCGTTTGACGGGACTAAATAAATATGCTTTTAGCTCAGGAGAATGTCCAGCTGCACCTGCATTTCAAGCAACCCGCCACCGATCTAAAAAAGATTGGTGTTGGGATTGCTCAAGTCCAAAACTGTTTTTCAAAAATAAAAAAAAGTTTTGAGGTGTTTACTGATACTCAAACAAGCATGCTCTTCGGAATACCAAAGAGCGCAATATGCGTTCAAAGATTCGATGATTCACTGAATTCTGCAATTCACATTACGTATCGCATTTC
+
IIIGIHIIIIIIIIIIHIIIIIIIIIIIIHIIIIIIIIIIIIIIIHIIIIIIIIIIIIIIIIIIIIIHHIIIHIHHIHIIIIIIIIIIIIHIIIHHHHIHIIGIIIIIIIIIIIHIIIIHIIHIIIIIIHHHIIIIIIHHGHHIIIIIIIFHIIGIIIIIFIHIIIFHIIHIIIIHHHGHIIIIIIIIIHIIHIHGIIIHHHHHEIIHIIIIIIIHHEHHGIHIHHGBHEGHHHHHHIIIIIIIHHGIGIIHGHGFIHHHECCGHHIIIIIGIIHHIHGEHIIIIHIIIIIIIIIIIIIHHIHHIIIIIIIIIIIIIHIIHIHIIHHHIHDHCHIGIIIIHIIIIHIIIIIIIIHHIIIHHEIIIIIIIIIIIHGGIIIIHHIIIHHHGIHIIIIIIII
@HISEQ:711:H5NNWBCX2:2:1101:12837:3016:ATCTCGTA
TTAAGTTCAGCGGGTATCCCTACCTGATCCGAGGTCAAAAGTTGAAAAAAAGGCTTAATGGATGCTAGACCTTTGCTGATAGAGAGTGCGACTTGTGCTGCGCTCCGAAACCAGTAGGCCGGCTGCCAATTACTTTAAGGCGAGTCTCCAGCAAAGCTAGAGACAAGACGCCCAACACCAAGCAAAGCTTGAGGGTACAAATGACGCTCGAACAGGCATGCCCTTTGGAATACCAAAGGGCGCAATGTGCGTTCAAAGATTCGATGATTCACTGAATTCTGCAATTCACACTACTTATCGCATTTC
+
IHHIIIIIIIIHIIIIHHIIIIIIIIIIIIIIIGHIIIIIIEHIIIGIIHHIIIIHIIHGHIIIHHHIHHHIHHIIIIHIIIIIIIIIHIHHIHHHHHIIIIIIHIHIGIIIIIIIHIIIHIIIHHHHHGHHHHIGIHGIIIHHHHIIIIIIIHHIIIIIIIHHIIIHIIIIIIHHIIIIIIIIIIIHHIHIHHHHHIIIIIIIIIIIIIIHIIIIIIIIIIIIIIIIIIIIIIHIHECIIIHHHHHHHIIHIIIGIIHIIIHGIIIIIIIIIHIIIIIIGHIIHIHHHHHHGIIIIHIIIIHIII
@HISEQ:711:H5NNWBCX2:2:1101:15397:3200:ATCTCGTA
TTAAGTTCAGCGGGTATCCCTACCTGATCCGAGGTCAAACCATAGAAAAATTGGGGGTTGTCTGGCGAGCAGAGCCCATAACTCCGAAGCGGGTAGAATTGACTACGCTGGGAGATGGACACCACCGCCTACGAGTTTCAGGCGCGTCCTGAGCGGACGGAGCCCAATACCAAGCAGAAGCTTGAGGTTTGAAATGACGCTCGAACAGGCATGCCCTTCGGAATACCAAAGGGCGCAATGTGCGTTCAAAGATTCGATGATTCACTGAATTCTGCAATTCACATTACTTATCGCATTTC
+
HIIIIIHHEI??F<HHHCHEHEHIIGEEC?HEDDEECHHIHHIIIIHFGHHIHCH?DHHHHHIG?@CHHHIIHEFHHIIGHGHIHHHHHHIIIHHIHHGHHHHIHIHIHHGIHHIIIHEHEFHHHHEIEIIIIHHHIHHIIIHHHIGHIHIIHHIIHHHHHIHGHHGHHIHIHIIHHIIIIIIIIHFHHHHGHHGIHHHIIIIIHIGHHIIIIIIHHHIIHIIHIIHHHHHHIIIHHHFCHIIHIHIIHGIIIHHEHHIHIHHEHIGIIGIIHHHHHIHIIHIIHHHIHHHIIHIIHII
@HISEQ:711:H5NNWBCX2:2:1101:19650:3024:ATCTCGTA
TTAAGTTCAGCGGGTAGTCCTACCTGATTTGAGGTCAAATGTCATACATATTATTTATTTAGAAGCAGCAATATGCAAAGCATACTAGAGGCATAGATAGTTTTATCACACCTGTGCTAGTAGGTTTAGACCACCACTAATTCATTTCAGAAGAGCAGACACAAAGGCGGCCTGCAAATCCACTTCCAAGCCGCACGCAAGCAATCTGGTGCGGTTGAGAACTTGAAATGACACTCAAACAGGCATGCTCCTTGGAATACCAAGGAGCGCAAGATGCGTTCAAAGATTCGATGATTCACTGAATTCTGCAATTCACATTACTTATCGCATTTC
+
IIIIIHHHIIIIIIIIIIIIIIIIIIHEEHIHIGIIIIIIIIHIIIIIIIIICHIIIIIIIIHIIIIFHIIIIIIIIIIIIIHHIIIIIIIIHGIIIIIIIIIHIIIIIIIIIIIIIHHIIIIIIIHIHHHIIHHIIIIIIIIIIHHEIHIHIIIIHHHHIIHHIIIIIIIIIIIIHHIIHIIIHIIIIIIIIIIIIIIIHHIIIIHIIIIHIIIIIIIIIIIIIIIIIIIIIIHHIIHIIIIIIIHHHDHHIGIIIIIIHIIHGHHIIIIIIIIGGIIHHHIHHIIIIIIIIIGHIIIIIIIIIIIIIIIIIIIIIIIIIIIHIIIHIIIII
@HISEQ:711:H5NNWBCX2:2:1101:10622:3439:ATCTCGTA
TTAAGTTCAGCGGGTAGTCCTACCTGATTTGAGGTCAAAATGTCAATGAAGTGTTGTCCTTCCAAAGGACGGTTTGAAGCTGAAGTCCCATTTGTTATAGCTGCTTCACGGCGATGGCGTAGATAATTATCACACCAAAGACGGTCCACAAGGGTTTCCGCTAATGCATTTAAAGGGAGCCGACTTGATAAAAAGCCCGCACAACCCCCAAAAATCCAAGCCACATTCATCTAACAAAAGCTGAATGGGTTGAGAATTTAATGACACTCAAACAGGCATGCTCCTCGGAATACCAAGGAGCGCAAGGTGCGTTCAAAGATTCGATGATTCACTGAATTCTGCAATTCACATTACTTATCGCATTTC
+
IIHIIIIIHIIIIIIIIIIHIIGHIIHIIIIIIIIIIIIGIIIIIIIIIIIIIIIFHIIIIIIIHIIHHIIIIIIIIIIIIIEHIIIIIGIGHIIIIIIIIIIIIIIIIIIIIIIIIIIIIIIIIIIIIIIIIIIIIIIHIIIHHHIIIIFHHIIIIIIIIIIHIIIIHIIHIIHHIGHHIIIIHIIIHHHIIIIIIIIIIIIIHHHHHIHHHHIIIHHHHIHHIIIIIHIGIIIIIIIIIIIIIIIIIIIIIIIIHIIIHIIIIIIIIHHFIIIIIIIIIGHIGIIIIIHIHIIIIHIHIIIIIIIIIIIIHIIIIIHIHIHIIIIIIHHIIIIIIIIIIIIIIIIIIIIIIIIGIHIIHIIIII
@HISEQ:711:H5NNWBCX2:2:1101:11668:3409:ATCTCGTA
TTAAGTTCAGCGGGTAGTCCTACCTGATTTGAGGTCAAATGTCATACATATTATTTATTTAGAAGCAGCAATATGCAAAGCATACTAGAGGCATAGATAGTTTTATCACACCTGTGCTAGTAGGTTTAGACCACCACTAGTTCATTTCAGAAGAGCAGACACAAAGGCGGCCTGCAAATCCACTTCCAAGCCGCACGCAAGCAATCTGGTGCGGTTGAGAACTTGAAATGACACTCAAACAGGCATGCTCCTTGGAATACCAAGGAGCGCAAGATGCGTTCAAAGATTCGATGATTCACTGAATTCTGCAATTCACATTACTTATCGCATTTC
+
EHG?<DGHIIFHIGHHHGHFIIIIIIIIEHHIHHHIHIGHIFGHIIIIIIIIIIIICHIIGHEHHHIEHHIHIIGIEFEHHHIIEHIIHHHGHHGEHIIIHHIHHI?EGHIIFHFHIIIIIIHIIHGHEFHGDGGHIIIGHHIGIHIIIGHHIIHHIIIFEHHHIIHIIIIGIIIIHGHIIIIIIHHIIHHIIIIHIIHGIIIIIHHHHIIHIHGIIGIHIIHGIHEIIIIIHHHHEHHHHHGIIHIGIHIHEHHGHHGEHFHHGIIIGIIHIHIHHHIIIIIIHHIIIIIIIHIIIIIIHIFHHHHFFCGIIHGHHIIHHGHHIIIIIIHIH
@HISEQ:711:H5NNWBCX2:2:1101:12169:3481:ATCTCGTA
TTAAGTTCAGCGGGTAGTCCTACCTGATTTGAGATCAAACATTCAAAGGGCTGTCCCCGCTTAGGGGAGACGTTTATGAGCTCCAGCGAACCTCCATCACTGAAGGTTATCTGATGGAAAACCACAAGCGCAGATAGTTATCACACCTGTGATGCCACCAAACACTGGCAAGCTGATCCATTTGAGAGGAGCCGACCACAGGCCAGCAAGACCCCCAAATCCAAGCTCATCATGGCGAGCCATGAGAGTTGAGGTGTTCATGATACTCAAACAGGCATGCCCTTCGGAATGGCCAAAGGGCGCAAGGTGCGTTCAAAGATTCGATGATTCACTGAATTCTGCAATTCACATTACTTATCGCATTTC
+
GIIHIIIIGIGHIIIIIIIGIIIIIIIIIIHHIIIIIIIIIIIIIIIIIIHGHIIHIIHIIIIIHIGHIIIHHIIIIIIIIIIIIHGHIIIIHIIIIIGIIIHHEHHFHHIHIGHHIICHIIIHIIIIIHIIIIFHHIIIHHIIIIIIIIHFIGIHIIIIIIHHHIEHIIIIIIIGHEHHHHHHIIHIIHHFIIIIHIIHHHIHIHEHHIIHIIHHHFEFGIHG?HHIIHHIIIIHHIHHGIHIHHIIIGIIIIHHIIIHGGIIHGIHHHIIIHIHIIHGIGIIIIIIHHHIHHHGFHHIHIIIIIHIHHIIIIIIIHIIIIIIIIHIIIIIIHIIIIIIIIIIIIIIIIIHHHHHEHIIIIIIHI
@HISEQ:711:H5NNWBCX2:2:1101:20487:3495:ATCTCGTA
TTAAGTTCAGCGGGTCTTCCTACCTGATCCGAGGTCAACCTTGGGTAAAATAAGGCTTTTAACGGCCGGAACCCGCAGCACGCCCTGAGCGAGGTGTAAACTACTACGCTCGGGGTGACTAGCGAGCCCGCCACTGGTTTTCAGGGCCTGCGGCAGCCGCAGGGCCCCAACACAAGCCCGGGGCTTGATGGTTGAAATGACGCTCGGACAGGCATGCCCGCCAGAATACTGGCGGGCGCAATGTGCGTTCAAAGATTCGATGATTCACTGAATTCTGCAATTCACATTACTTATCGCATTTC
+
IIIIIGHHIIHI/CEHHIIHIHHHIIHIHICHIGHIIHHIIIIIIHHHHHGIHIHIIIIIIIHHGIIFHHDHIIIIIIIIIIHIIIIHGFHHIGCHHHHIIHIIIIHGIHIIIIIHHHHHHIIIHIGHHHEHHIIHIHGEHGHIIIIHHIIIIIHIIIIHHIIHEDEGHIIIIIIIIHIIIIIIIIIIHIIHIIIIIHIHIIHIHIIIIIIIIIIIIIIIIIIIIIIIIIIIHFIIHGHHHFCCHIIIIIIIIIIIIIIIIIIIIIHHIIIIIIIIIIIIIIIHIHIIIIIIIIIHIIHIII
@HISEQ:711:H5NNWBCX2:2:1101:1810:3600:ATCTCGTA
TTAAGTTCAGCGGGTATCCCTACCTGATCCGAGGTCAACCTTAAAAAATTGGGGGTTATTGGCAAGATACCATCTAACGTCTATAGCGAGGAGTATTACTACGCTTAGAGCCAGAAGGCACCGCCACTGATTTTGAGGCCCGCCCAGAGGCGAAAGGCCCAAGACCCAAGCACGAGGCTGGATTGGTTTAAATGACGCTCGAACAGGCATGCCCGGCGGAATACCACCGGGCGCAATGTGCGTTCAAAGATTCGATGATTCACTGAATTCTGCAATTCACATTACTTATCGCATTTC
+
IIIIIIIIIIIIIIIIIIIIIIIIHIIIIIIIIIIIIIIIGIIIIIIIIHIIIIIIIIIIIIIIIIIHIIIIIHIIIIIIIIHIIGIIIIIIIHIIIIIIHHHIIIIIIIIIIIIIHIIIIIIIIIIHHIIHIIIIIHIIIIIIIIIIIIIIIIIIIHIIHIIIHHEIIIIIIIIIIIIIIHEIHIIHIIHIHIIIIIIIIIIIIIIIIIIIIHIIIIIIIIIIIHIHEIIIIHIHFEEIIIIIIIHIIIIIIIIIIIIIIIIIIHIIIIIIIIIIIIIIIIIIIIIIIIHIIHIIH
@HISEQ:711:H5NNWBCX2:2:1101:3701:3515:ATCTCGTA
TTAAGTTCAGCGGGTATCCCCACCTGATCCGAGGTCAACCTTGATAAGAAAAAAGGTGTGTTCTGCGGCGGACGTGGCCCATCTCGAAAACGCTGGAAAGTTATCTCGCTGCGCTCGAAGACGGACGGCGACGCCGAGGGGTTTGAGGCGGGCCCCGGAGGGCTTCACCCAATACCAAGCAGAGCTTGATTTGTGTAATGACGCTCGAACAGGTGTGCCCTCCGGAATACCAGAGGGCGCAATGTGCGTTCAAAGATTCGATGATTCGCTGAATTCTGCAATTCACATTACTTATCGCATTTC
+
IIIIIIIIEHIIHGIIIIIIIIIIIIIIIIIIIIIIIIIHIIIIIHIIIIHIIIHFHIIIIIIIIIIIIIIIIIIIIIIIIIIHIIHIIIIIHIIIIHHIHGHH1HHHHIIIHIIIIIHIIIIIGIIIIIIHIIHEHEHHIIIIIHIIIIIIHHHIIIHHIHHIIIHGIHHHHIIIHHIIIGHIIHHHHHIIIIIIIHHIIIHIIIIIIIIIIIHHHHHIHIIHHHIIHGIIIHHIHIGIIIIIIIGIIIIIIIIHHIHHHEGIIIH?IIIIIIIIIIIHHHHIHIIIIIIIIIIHGIIGIGI
@HISEQ:711:H5NNWBCX2:2:1101:4268:3707:ATCTCGTA
TTAAGTTCAGCGGGTATCCCTACCTGATCCGAGGTCAACCTGTAAAAATTGGGGGTTGCTGGCAAGTAGACCTGCCGGACTCAATCGCGAGGAGTATTACTACGCGTAGAGCCGACAGGCACCGCCACTGATTTTAGGGGCCGCGGAACCGCGAACCCCAATACCAAGCGAGAGCTTGAGTGGTTATAATGACGCTCGAACAGGCATGCCCCCCGGAATACCAGAGGGCGCAATGTGCGTTCAAAGATTCGATGATTCACTGAATTCTGCAATTCACATTACTTATCGCATTTC
+
IIIIIIIIIIIIGIIIIIIIIIIHHIIIIIIIIIIIIIIIIIIIHIIIIIIIIIIIIHIIIIIHIIIGHIIIIHIIIIIIIIHIIIIIIIIHIIIIIIIIIIHIIIIIIIHIIIIIHIHIIIIIIIIIIIIHIHIIIIIIIIIIIIIIIIIIIIIIIHIIIIIIHIIIIIIIIIHIIIIIGIIIIIIIIIIIIIIIIIIIIHIIIIIIIIIIIIHHIIIIIIIHHIIIIIIIIIIHIHIHGIIIIIIIIIIIIIIIIIIIIIIIIIIIIIIIIHIIIIIIIIIIIIIHIIIIHI
@HISEQ:711:H5NNWBCX2:2:1101:4383:3731:ATCTCGTA
TTAAGTTCAGCGGGTAGTCCTACCTGATTTGAGGTCAAAAACAAAGAATATCACATTTATTTAAGAAGCCCAAGACCTCTAAAAGGCAACTGCCATGGCATAGATAGGCTATCATACCAAGGAACAGTCAACAAAGGTCATCCGCTAATGCATTTAAGGGAATTGCCAACTTTTTTGTGAAAAAAAGTTTACAAAGCCCCCACAATCCAAGCCACCCAATCAGCTTACAAAAGTGAAAGTGGTTGAGTATTTAATGACACTCAAACAGGCATGCTCCTCAGAATACCAAGGAGCGCAAGGTGCGTTCAAAGATTCGATGATTCACTGAATTCTGCAATTCACATTACTTATCGCATTTC
+
IIIIIHHIIIIIG/CDEHHIHIIIIICHHIIFEFGH@GHHHIIIHHIIGEHIIIIHIHIIHHGHCCHFHIIHIIIIF?HHHHIHHEHIIICEHHIIHCHHHIGIIIIHIIEHIIHIIIIIHHIHHIFGHHIHIIHGHHIIIHIIHIIIIGHIHHHHHHGIHHCGFGEHHHIHEGHHCAEGHHIIHGEHFEHHEH?GE?.E/D<EHHIIIIGGEHCHF<D//<0C@HHHHGHEHE@0HHGIHIIIIIIIHGIIIIIIHHHHHHIHHIIIHHIIIHHEHGIIHHGIIIHEIHHIIIHHHHHCHFIIIHGIIIIHIGIHHIHIIIIIIHGIHIIIHIIIIHHHHEIIIIHFHEHIIIIHDII
@HISEQ:711:H5NNWBCX2:2:1101:5981:3611:ATCTCGTA
TTAAGTTCAGCGGGTAGTCCTACCTGATTTGAGGTCAAAAACAAAGAATATCACATTTATTTAAGAAGCCCAAGACCTCGAAAAGGCAACTGCCATGGCATAGATAGGCTATCATACCAAGGAACAGTCAACAAAGGTCATCCGCTAATGCATTTAAGGGAATTGCCAACTTTTTTGTGAAAAAAAGTTTACAAAGCCCCCACAATCCAAGCCACCCAATCAGCTTACAAAAGTGAAAGTGGTTGAGTATTTAATGACACTCAAACAGGCATGCTCCTCAGAATACCAAGGAGCGCAAGGTGCGTTCAAAGATTCGATGATTCACTGAATTCTGCAATTCACATTACTTATCGCATTTC
+
1CG?HH?@E?EHHCH<EHHGIH??1G1C1DHH?ECCD1DEGHHHH?FHC1FHHEHGHH1FHEH?@E1<FG@GEHEHC110<<<CG@HE1CHHHIIHHHHHF1FH@E11DG1<DE11GEHC@EH0FEHCE?EHHE00DCE@@<D?G<FCCCHHEHGHGFECFC@CEHHEGGEB@BGDHHHCFHGFHB?HIHHHGFHE<IIIHFFHHCE<FIHIHE@D<///</?@CGHFCC<<CHH@CEEDHFHHG??EGC1HHHFC<IIIHHGCGEF@IHF1CEF@FCEFEF1HIHHHDDHFC/?HFD<CCIHEGCEHGCCHCCH?HG@FDHGGCF?HHEHHHHGGEHHG1GHHEHE=CHGHG1GCF/<
@HISEQ:711:H5NNWBCX2:2:1101:7932:3517:ATCTCGTA
TTAAGTTCAGCGGGTAGTCCTACCTGATTTGAGGTCAAAAACAAAGAATATCACATTTATTTAAGAAGCCCAAGACCTCTAAAAGGCAACTGCCATGGCATAGATAGGCTATCATACCAAAGGAACAGTCAACACAAAGGTCATCCGCTAATGCATTTAAGGGAATTGCCAACTTTTTTGTGAAAAAAAGTTTACAAAGCCCCCACAATCCAAGCCACCCATCAGCTTACAAAACTGAAAGTGGTTGAGTATTTAATGACACTCAAACAGGCATGCTCCTCAGAATACCAAGGAGCGCAAGGTGCGTTCAAAGATTCGATGATTCACTGAATTCTGCAATTCACATTACTTATCGCATTTC
+
IIIIIIIIIIIIIIIHIIIIIIIIIIIIIIIIIIHIIIIIIIIIIIHIIIHIIIIIIIIIIIIIHHIEHHHIIIIIHHIHHIIIIHHIIIHIHIIIHIIIIIIIIIIIIHHIIIIIIIIIIIIIHIIIGHIHIIIIIIHHIIIIIHIIIIIIHIIHHIIHHIIIHHIHIIHCHIIIIGIHHHHIHHHHIHHHHIIIIIHEHHHHIIIIHIIIHHIHHFCCFHHEEHHGF?F??HIIIHGIIIIIIIIIIIHHHEFIIHHGIIIIHHIIIIIIIIIIHIIIIIIHIHHIIIIHEIIIGIIIIIIIIIIIIIIIIGIHHIIIIIIIGHIIIHIIIIIIIHHIIIIIIIIIIHIHHIIIHIIII
@HISEQ:711:H5NNWBCX2:2:1101:8383:3705:ATCTCGTA
TTAAGTTCAGCGGGTAATCTTGCCTGATTTGAGATCGTAATAGATATATGATAGGTTAAACAAGCTGTGATTAGGGCTCTGCAACAAAACCACTAATGTGAGATCGGGACGACTGTCTCGCTAGCACACATCGAGCATCGCTGGGGAGCCCATCAACTTGATCAATTTAAACCAAATGCGTTATATTACAGCGCATGAGGTCAATCCCAACTCTAACTAGAGTTGATCGTGTTTGCGATTCTCAAACAGACATACTGCTACTTACGTAACAGTGCCATTCGCGTTCAAAGATTAGATGACTCACAGATTCGTGCAAATCGCATCACATTTCGCACTTT
+
IHIIIHHIIIIIHIIHIIIIIHIIIIIIIIIIIIIIIIIIIIIIIIIIIIIIIIIHHIIIIIIIHIIDHIIIIIIIIIIIIIIIIHIIIIIIIIIIIHIGIIHIHHIIIIIHIIIIIIIIIIIIIIIIIIIIHIHIIIIIIIIIIIIHIIIIIIIHIIIIIIIHHHIIIIIIIIIIHHHHIHIIIIIIHIIIIHIHIIIIIHHHIIIIIIIIIHHHHIHHEIHIIIIIIIGIIIIIIGIIIHHGCHIHIIIIIIIIIIIIIHIIIHHGHGIIIIGIIHIIIIIIIIIIIHIGIIIIIIIIHHHHIHIIHIHHEHIIHEHHHIIIIHIHIIIHIHIIII
@HISEQ:711:H5NNWBCX2:2:1101:14044:3557:ATCTCGTA
TTAAGTTCAGCGGGTAGTCTCACCCGATTTGAGGTCAAGGTTTGTGGGTCAAGTGGCAATCACTTGACCATTGTCTTCTATGAGAAGAGTTAGAAGCAGGAACAGTGCAAAACCCAAGACGTAGAAAACATCTTATCACGTCAAGGATCGGCAAAGCAGACCCCACTAATTCATTTCAGAGGAGCTGGCTCCAACAAAGGAAGGCCAGCAAAAGCCTCCAAAGTCCAAAAGCCTTCCCGGTCAAGAAACCAAGAAGGTTTTGAGGATGTCACGACACTCAAACGGGTGTGCCCCTCGGAATGCCAAAGGGCGCAAGGTGCGTTCAAAGATTCGATGATTCACTGAATTCTGCAATTCACATTACGTATCGCATTTC
+
IIIIIIIIIIIIIIIIIIIIHIIIIIFHIIIIIGHHIIGIIIIHIIIIFEHIGHGGIIIIIIGHHFHHIHHGHIHIIIIIIIIIIIIHIHIIIIIIIIIIIIIIIIIIIIIIIIIIFHIGIIIIIGIIIIHIIIIIFHHIHIIHFGHHHHGIIHIIHIIIHHIIIIIIIIHHIIIIIIIGIHHIHIIIIIIHIHIHHIIHHHHGIIIHHHIGHIIHGHIHIIIIIHHIIHHGHDCHHIHIHIIIIHHIIIHHIIIIIHHIIIIIIIIIIIIIIIIIIIIIHHIIHIIIIIIIIIIIIIIHHIHHIIHFHIIGIHHHIIIIIIIIIIIIIIHIIIIIIIIIHIIIIIIIIIIIIIIIIIIIIIIIIIIIIIIHHIII
@HISEQ:711:H5NNWBCX2:2:1101:14479:3651:ATCTCGTA
TTAAGTTCAGCGGGTATCCTTGTCTGATTTGAGGTCAAACTTCAGTTGCAGTTAAGCAACATCAGGTTTAACGCCACTAGCTATACTAAAAGGCAGCTGGAATATTGTAAACACCACTCCATTAACCTAGCATAAGCTTGCGGTCGTGCAGCAAGTTTAAGGTAAAAGCGACCGTTAGATCTACTCTATACCCATAACCAACAATAATAAATTGCTGAGGAGTTTTGCTGACGCTCAAACAGGCATGCCTACCGGAATACCAGCAGGCGCAATGTGCGTTCAAAGATTCGATGATTCACGGAATTCTGCAATTCACATTACCTATCGCGTTTC
+
GFHHGEHIIIIHHIHGHIIIIGHHIIIHHHHFHFHHIIIIIHIIIIIIIIHHHIHHHIIHIHHIHIIGHCHIHIIIIIGCHFHHEHGHIIIIHGIIIHIGIIGGHEHIIIIIIIEHHIIIIIIGHIIIIHHIIIIIIIIIIIHHHHHIGHIIIIIGHHHIIHIHHIIIIHIHHIIHIHIIHIHIHIHHIHIIIIHHIIIIIIIHIHGHFHHIIIIIIIIIIIIIHIIIIIIIHGIHHEIIIIIHHHHHGIHIIIHHHIHIIHHGGHGIHGCHHIIIHHHIHIIIIIIIIHGIIGIHHIHHHIIIHHIIIHIIIHIFHHIIIHIHHIIIIIIII
@HISEQ:711:H5NNWBCX2:2:1101:15561:3649:ATCTCGTA
TTAAGTTCAGCGGGTATCCCTACCTGATCCGAGGTCAACCTTAAAAAATTGGGGGTTATTGGCAAGATACCATCTAACGTCTATAGCGAGGAGTATTACTACGCTTAGAGCCAGAAGGCACCGCCACTGATTTTGAGGCCCGCCCAGAGGCGAAAGGCCCAAGACCCAAGCACGAGGCTGGATTGGTTTAAATGACGCTCGAACAGGCATGCCCGGCGGAATACCACCGGGCGCAATGTGCGTTCAAAGATTCGATGATTCACTGAATTCTGCAATTCACATTACTTATCGCATTTC
+
IIHHIIIIIIIIIIIIIIIIIIIIIIIIIIHIHIIHIIIIIIIIIIIIIIIIIIIIHHIIHGIIIIIFHHHIIIIIIIHIIIIIIIIGHHIIIHHHHIIIIIIIIIIIIIIIIIHIIHIIHIIIHIIIIIFHIIIIIIIIIIIIIIHIIIIIIIIHIIIIIIIIIIIIIIIIIIIIIIHIIIIHIIHIHHIIIIIIIIIIIIHIIIIIIIIIIIIIIIIIIIIIIHHHCIIIIHIIIHIIIIIIIIIIIIIIIGIIIIIIIIIIIIIIHIHIIIIIHIIIHIIIIIIHFIIIIHIII
@HISEQ:711:H5NNWBCX2:2:1101:16938:3574:ATCTCGTA
TTAAGTTCAGCGGGTAGTCCTACCTGATTTGAGGTCAAAAACAAAGAATATCACATTTATTTAAGAAGCCCAAGACCTCTAAAAGGCAACTGCCATGGCATAGATAGGCTATCATACCAAGGAACAGTCAACAAAGGTCATCCGCTAATGCATTTAAGGGAATTGCCAACTTTTTTGTGAAAAAAAGTTTACAAAGCCCCCACAATCCAAGCCACCCAATCAGCTTACAAAAGTGAAAGTGGTTGAGTATTTAATGACACTCAAACAGGCATGCTCCTCAGAATACCAAGGAGCGCAAGGTGCGTTCAAAGATTCGATGATTCACTGAATTCTGCAATTCACATTACTTATCGCATTTC
+
IIIIIIIIIIIIIIIIIIIIIIIIIIIIIIIIIGHIIIIIIIHIGIIIIIIIIIIIIIIIIHIIIIIGHIIIIIIIIHHIIIIIIIGHIIHHGIIIIIIIIIHIIIIIIIIIIIHIIIIIIGIIIIIHIIIIIIIHHHHHHIIIIIIIIIHIIHIIIIHIIIIIIIIIIIIHIHHHIHHIIIIIIHIHHIIIIIIIHIIIIIIIHIIHHIEIHIIIIHGHHHHGIIIIIIHGIHIGIHIIIIIHIIIIIGIHIIIIIHIHEIIHHHGIHIIIIIIIIIIIIIIIIHIHIIHIIIIIIIIIIIHIIIHIHIIIIIIIIIIIIIIIIHIIHIIIIIIIIIIIIIIIIHIIIIIIIIGIIII
@HISEQ:711:H5NNWBCX2:2:1101:17035:3524:ATCTCGTA
TTAAGTTCAGCGGGTAGTCCTACCTGATTTGAGGTCAAGTATTCAAAAAGTTAGTCCCACAAAGTAGAGACAATTAGAAGCTGAACAACACAGAGAGCAATCCCCTCGCCAGTGTAGATAATTTATCACACTTGTGGCAGATCGCAAACGGTTCCGCTAATACATTTCAGAGGAGCTGACCTCAAACGAGCGGCCAGCAAACCTCCACAATCCAAGCTCTCCTATACAAAACAGTATAACAGAGTTGAGAATTTAATGACACTCAAACAGGCATGCTCCTCGGAATACCAAGGAGCGCAAGATGCGTTCAAAGATTCGATGATTCACTGAATTCTGCAATTCACATTACTTATCGCATTTC
+
IHIGIHIIHIIIIIIIHIIIIIHHIIFGGHIHIHHHIHIIIIIIIHHIIIIHHIIGHHIIHIIIHHHHHHHIIIGIGIIIIIIIIIIIIIIIHIGIHIIIHIGIIIGHGIHHHHHHIIHIIHHHIHIH0GHIIHEHHIIIIIIIIIIIIHHIHGIIHIIIIHHHIIIIHHHHHGHGHHHIHHBFHGHIIHHIIHIHIHHIIHIGIIHHIIHHIHHHHHHGHIIHIIIIIIIIIIIIHHHIIIGIHHIIIIIIIHIIHIHGDGDHGHHHHHHIHIIIIIIIIHIHIIIIIIIIHHIIIIHIIHGIHIIIHGIIHIIIIIIIIIIIIIIHIIIHGHIHIIIIIIIIGIIHHHHIHIIIHIIGI
@HISEQ:711:H5NNWBCX2:2:1101:3941:3884:ATCTCGTA
TTAAGTTCAGCGGGTAGTCCTACCTGATTTGAGGTCAAAAACAAAGAATATCACATTTATTTAAGAAGCCCAAGACCTCTAAAAGGCAACTGCCATGGCATAGATAGGCTATCATACCAAGGAACAGTCAACAAAGGTCATCCGCTAATGCATTTAAGGGAATTGCCAACTTTTTTGTGAAAAAAAGTTTACAAAGCCCCCACAATCCAAGCCACCCAATCAGCTTACAAAAGTGAAAGTGGTTGAGTATTTAATGACACTCAAACAGGCATGCTCCTCAGAATACCAAGGAGCGCAAGGTGCGTTCAAAGATTCGATGATTCACTGAATTCTGCAATTCACATTACTTATCGCATTTC
+
HHGCFGGHCHGIHGHIG@HHIIIIII?FCHHHHIIFCGHIGHIHHCDHHEHIEHHHIHIIGCHHEECCHHIIHIIHHHH?@GHHHFHHFH@GHIIGHHIGIHEEHHHGHGFFE1FHHHHEGEGGHHIGHHHHHEHHIHIIHHIIIGIIHIIIGHFE@/EHHHGHHHEHHHHIG@FDC8EGHHGHHHHIIHHHHIHFE9HHGDHIAGECE/FEHHGIH?GCCFCEGGFC0HHFHEGHEIHIIIHFIHHIHGHIHE@DC1?D1D1CEHHFD?EHGIIGIHHGHHHHHIIIHHGGIHGIHGCHIIHIHIHIHHEHIGIIHHEHFHEIIIIHHHFEHHGDHIHIIHHHHFGFHEHE?IHHHGI
@HISEQ:711:H5NNWBCX2:2:1101:6173:3781:ATCTCGTA
TTAAGTTCAGCGGGTAGTCTCACCCGATTTGAGGTCAAGATTTTTGTGGGCTCAGCCTCCCCCGCCAAGGTAGGCGGCGGCGACCGAAGCACCATCATTGTCCGTGAGACGATTAGGAGCAGGGACCATGTCAAATCCAAAACGTAGAAACATCTTATCACGTCAAGGACAAGCAAAGCAGACCCCACTGATTCTTTTGAGAGGAGCTCGCTTTCGAATGCAAAAGCGAGCATTGAACCTCCAAGTCCAAAAATCCTCAAAGAAGAGGGTTTTTGAGGGTTTCACGACACTCAAACGGGTGTGCCCCTCGGAATGCCAAGGGGCGCAAGGTGCGTTCAAAGATTCGATGATTCACTGAATTCTGCAATTCACATTACGTATCGCATTTC
+
IIIIIIHIIEGHIIIIIIIIHIIIHH<HHHIHIIIGIHIHIIIIHHHIIIIIHHIHHIIGCHHIIIIHHHCHHHIIHIIIIIIHIIIGIIIIIIIIIIIIHIIIIHIII?EFHHIIIHIIIIHIHHHIIHHHIHHIGIHHIHIIIIIIIHHIHIIHGIIIIIHHHIIF@EHHHHHHIHIHHHHHHIHHIIIIGHGHIHHHFHHIIHHHIIIIIHIIIIHHHFHE@CHHHHCHHGHIIHEBEFHEG.<CIHFH?CHEGHHIIHCIIHEHDHHIHIIHHIIIIIIHHHHHHHEIIHHHIHIIHHHHDIHFHHCHHFIGHIIHHIHHHHIIIIIHHHHHHHIIIIIIHIIIIHHGHIHHHGHHEIHIIIIHHHHIGHHCIHIIHIIHGHIHH
@HISEQ:711:H5NNWBCX2:2:1101:6556:3920:ATCTCGTA
TTAAGTTCAGCGGGTATCCCTACCTGATCCGAGGTCAACCATAGAAAAATGGGGGGTTTTGGCAAGCCACCACCTGGACCCTATAGCGAGAGAATTACTACGCTTAGAGCCAGACGGCACCGCCACTGATTTTAAGGGCCGCGAGACCGCGGGACCCCAAGACCAAGCCGAGGCTTGAGTGGTTATAATGACGCTCGAACAGGCATGCCCCTCGGAATACCAAGGGGCGCAATGTGCGTTCAAAGATTCGATGATTCACTGAATTCTGCAATTCACATTACTTATCGCATTTC
+
IIIIIIIIIIIHIIIIIIIIIIIIIIIIIIGIIIIIIIIHIIIIIIIIHIIGHIIIIHHIIIIIIIIHHIIIIIIIIIHIIHIIIHIIIIIIIIIIIIIIIGIIHIIIIIHHHHIHIIIIIIIIIIHIIIIHHHHIHIIIIIIIHIIIIIIIIIIIIHIIIHIIIIIIIIIIIIGIIIIIIIIIIIIIIIIIIHIIIIIIIIIIIIIIIIIHIIIIIIIHIIIIHHIIHHHIHHEIIIIIIIIIIHIIIIIIIIIIHIIIIGIIIIIIIIIIIIIIIGIIIIIIIIHIIIIII
@HISEQ:711:H5NNWBCX2:2:1101:9003:3993:ATCTCGTA
TTAAGTTCAGCGGGTAGTCCTACCTGATTTGAGATCGAACGTTCAAAATGCTGTCTTCGCTCAGGAGAGACATCTGTGAGCCCCAGCGAACCCTCATCGCTGAAGGTTGCATGGCAGACGGCCACAAGCGTAGATAGTTATCACGCCTGCAACGCCACCAAACACTGGTAAGCTGATTCATTTGAGAGGAGCCGACTGGAGCCAGCAAAACCTCCAAAGTCCAAGCCAATCGTGGCAAACCACGAAGGTTGAGGTGTTCATGATACTCAAACAGGCATGCCCTTCGGAATAGCCAAGGGGCGCAAGGTGCGTTCAAAGATTCGATGATTCACTGAATTCTGCAATTCACATTCCTTATCGCATTTC
+
GGHHHH1DHFHDDDHH=<1<CE1C1CDC1FCCCCGH?CG1C<1<DCC1GHHEH@?FGHHIHH<D<1010@CHHHEGEHHGHHCEC0EC/CH/<CFF1FF0D=CGHHHHC?GHHHE1EGHHE<?/DGHHH==EHHFHHGHEE0DF=HHHH?GGFCCHHHHHBGH8GHHIACHGE?8FGHHGHHGHHHFHHHDG@B8EHHEEHIIHFHGFBHHIFGH?F@?FHCDF/<//E-?/C<@CGEHHECHHHEF<<0000<C0<1?FC11CD11D1H@HHHCEF@ECF<<0HEHHHCHC<1FCHCGCCE<F<E//CHGC1<1CEHHGD1IHFGIIHHHF@ED<11HEEGD<1GGCEG@<1DC@CED1IHHEHH
@HISEQ:711:H5NNWBCX2:2:1101:9960:3866:ATCTCGTA
TTAAGTTCAGCGGGTATCCCTACCTGATCCGAGGTCAACCATAGAAAATTTGGGGTTGTTGGCAAGCAACCGCCGGGACTCTGTAGCGAGAAAAATTACTACGCTTAGAGCCAGACGGCACCGCCACTGATTTTAAGAGCTGCCCAGGGGCAGGCTCCAACACCAAGCTAGGCTTGAGGGTTATAATGACGCTCGAACAGGCATGCCCCCCGGAATACCAAGGGGCGCAATGTGCGTTCAAAGATTCGATGATTCACTGAATTCTGCAATTCACATTACTTATCGCATTTC
+
IIGHHHIIIIIIIGIIIIGIIIIIIIHIIIIIGHIHEHHIHFHIIHFHIIHHHIIIIIIIHIHHFHHHEGHHIIIIIIHFIIHIIIIHIIHIIIHIIIIIGHHHIIIIIGIHHHCHIIHIIIIIGHIHHIHHHIHHGIIIIIIHIIIIHIIGHHIIIHHHHHHIHHIIHIHIIIIIIHIHGHHIHHHIIHIHIIIHIIIIIIIIIIIHHIHHIIHGIHIGIIHIIGHHHFHEDIHHHGIIIIHIIGIIIIIIIIHHIIIIIIIIIIIIHIIIIHHHHIIGIIIIIIIHIII
@HISEQ:711:H5NNWBCX2:2:1101:10547:3778:ATCTCGTA
TTAAGTTCAGCGGGTATCCCTACCTGATCCGAGGTCAACCTGAAAAAAATTAGGGGTTGCTGGCAAGTCACCCACCGGACCCAGACGCGAGGAGTATTACTACGCGTAGAGCCGACAGGCACCGCCACTGATTTTAGGGGCCGCGGAACCGCGAGCCCCAAGACCAAGCAAAGGCTTGAGTGGTTATAATGACGCTCGAACAGGCATGCCCTTCGGAATACCAAAGGGCGCAATGTGCGTTCAAAGATTCGATGATTCACTGAATTCTGCAATTCACATTACTTATCGCATTTC
+
IIIIIHIIIIIIIIIHIIIIIIIIIIIIIGIHIIIHIIIIIIGIIIIIIIIIHHHIIHHIHHHIHHHDGHHHGHIIIIIIIIIIHIIHIIIIIHIIIIIIIIHHHIHIHIIHIGIIIIHHIIIIIHIIIIIIIIIIIIIIIIIIIIHHHHIIIIIHIIIIHIIIIIIIIIIIIIIIIIIIHIIIIIIIIHHHHHHHIIIIIIHHIIIHHIIIIIHHIHHHIHIHHEHGIHHIIFFEIIIIIIIIIIIIIIIIIIIHHIIIIIHIIIIIIIIGIIHIHHIIIIIIIIIIHIIIHH
@HISEQ:711:H5NNWBCX2:2:1101:12932:3763:ATCTCGTA
TTAAGTTCAGCGGGTAGTCCTGCTCAATTTGAGGTCAAGTCGTCAAAAGTTGTCCACAGACTGTTTGAAGCACAACTCCTGATCAGAGAGCACCAGCAACGACATTTATCATGCTGTACTATCTCCAATCATGAGCCGCACTAACCAATTTGAGGTGAGCCACAGTGAAGCAGCAACACCCAAGTCCACTGCTCTCGAAAAATCGGAGAGTGTGAGAGTAACAATGACACTCAAATGAGCATACCCTTTGGAATACCAAAGGGTGCAAGGTGCGTTCAAAGATTCGATGATTCACTGGATTCTGCAATTCACATTACTTATCGCATTTC
+
IIIIIIIIIIIIIIHIHIIIIIGIIIEHIIIIIIIIIIIIIIIIIIIIIIIIIIIHIGIIIIIIIHHEHIIIIIIIIIIIIIIIIIIIHHHIIIIIIIIIIIIIIIIIIHIIIIHHIIIIIIIHIIIIIIIIIIIIIIIIIIIIIIIIIIIIIHHHIIIIIIIIIIIIIIIIIIIIIGIIIIIIIEHIIHHIHIHHIIIIHIIIIIIIIIIIHIIIIIIIIIIIIIIIIIIIIIIIIIIIIIIIIIIIIIIIIIIIIIIHGHIIIHIIIHIIIIIIIIIIHIIIIIIIIIIIHHIIHIIIIIIIIIIIGIIIIIIIIIIIIIIIIIIII
@HISEQ:711:H5NNWBCX2:2:1101:13198:3997:ATCTCGTA
TTAAGTTCAGCGGGTGGTCCTACCTGATTTGAGGTCAAAAACAAAGAATATCACATTTATTTAAGAAGCCCAAGACCTCTAAAAGGCAACTGCCATGGCATAGATAGGCTATCATACCAAGGAACAGTCAACAAAGGTCATCCGCTAATGCATTTAAGGGAATTGCCAACTTTTTTGTGAAAAAAAGTTTACAAAGCCCCCACAATCCAAGCCACCCAATCAGCTTACAAAAGTGAAAGTGGTTGAGTATTTAATGACACTCAAACAGGCATGCTCCTCAGAATACCAAGGAGCGCAAGGTGCGTTCAAAGATTCGATGATTCACTGAATTCTGCAATTCACATTACTTATCGCATTTC
+
IIIHHHHGHGHHHHHCHHIIIHIIHHIGIIIH?GGHIHHIIHIHHHGFHFDHHHHIIHHIIIIIIIFCCHHIHHIIGGHIIHIFHCHHIIHIHHHIHHIIHHIIIIIIIHHIIIGIHIEEGHIIIIH@HHHHIEECCEHHIEHHHHEHHHHIIIHIFFHIGGIIGHEHHHIHIHHHHIIIFHHGHIHCHHHGIHHFFGHHGHHIIIIIIIHIHHIIHHEDECHHEHHEGE0IHIIIIIIIHHEHHEHHGHHEGHFIIIHIHHHGCHIHHHIHFHFHGIIHFIHHHEHHHEC?DHIIIHHHGHHIHGHHFHEHHIIHIIHIIIHHHHHEIHGHIIHHIIIIHEHHHHIHHHIHIIIIIDH
@HISEQ:711:H5NNWBCX2:2:1101:13365:3902:ATCTCGTA
TTAAGTTCAGCGGGTAGTCCTACCTGATTTGAGATCAAACATTCAAAAGGAGCCATTCCTCACTGAGGAGAGGCCTTTATGAGCCCCAGTGAACCTCCATCACTGAAGGTTACTTGATGGAAAACCACAAGCGTAGATAGTTATCACACCTGGGATGCCACCAAACACTGGCAAGCTGATTCATTTAAGAGGAGCCGACCACAGGCCAGCAAGACCCCCAAAGTCCAAGCTCGTCATGGCAAAACCATGAGAGATGAGGTGTTCATGATACTCAAACAGGCATGCCCTTCGGAATAGCCAAAGGGCGCAAGGTGCGTTCAAAGATTCGATGATTCACTGAATTCTGCAATTCACATTACTTATCGCATTTC
+
IIIIHIIIIIIIIIIIGHHIIIIIIHIIIIHIIIIEFFHIIIIHIIIHIHIIIIIIIHHIFHIIIIIHIGIIHIIHIIIIIIHIIIHIHIIHIHIIIIEHHIIIIIIGHHHHIHIGHHIIIIIIIIIIIHIGHIHIGHHHHIIHIIIIIIIIHIIIIIIIIIIHFHHGGHIHHIIIHHIIIIIIIIIIIHHHIIHHHHIIIIIHHHIIIIHHIIIIHHIIHIGHHIHHHHCHHCIIHGIHIIIIHIIIHIHGF0IHIIHHHHHFHIIIIIHFIHHHHHHIIIIIHHHHGIIIIIIIIHIHEHHGIHIIIIIIIIHIIIHIIIIIHHHGIIIIHHIIIGIIHIHIIIIIIIIIIIIHHEHGHHIIIGHIIII
@HISEQ:711:H5NNWBCX2:2:1101:16097:3934:ATCTCGTA
TTAAGTTCAGCGGGTATCCCTACCTGATCCGAGGTCAACCATATAAAATTGGGGGTTGCTGGCAAGCGACCACCGAGACTCAGAAGCGAGGGTATAATTACTACGCGTAGAGCTCGATGGCACCGCCACTGATTTTAAGGCAAGCCGTTGCCGGCAGAGCCCAAGACCAAGCTAGGCTTGAGGGTTGAAATGACGCTCGAACAGGCATGCCCCCCGGAATACCAAGGGGCGCAATGTGCGTTCAAAGATTCGATGATTCACTGAATTCTGCAATTCACATTACTTATCGCATTTC
+
IIIIIIIIIIIIIIIIIIIIIIIIIIIIIIIIIIIIIIIIIIIIIIIIIIIIIIIIIIIIIHIIIIIHHIIIIIIIIIIIIIIIIIIIIIIIIIIIIIIIIIIIIIIIIIIIIIIIIIIIIIIIIIIIIIIIIIIIIIIIIIIIIIIIIIIIIIIIIIIHIIIIIIIIIIIIIIIIIIIIIIIIIIIIIIIIIIIIIIIIIIIIIIIIIIIIIIIIIIIIIIIIIHEGHIIIIIIIIIIIIGIIIIIIIIIIIIIIIIIIIIIIIIIIIIIIIIIIIIIIIIIIIIIIIIIIIII
@HISEQ:711:H5NNWBCX2:2:1101:16280:3993:ATCTCGTA
TTAAGTTCAGCGGGTATCCCTACCTGATTCGAGGAGTTCCCAATAAGTTGCTACGCCCCGCCCGACAGACGGGCCGAGGGCCGGGGGCCTCTCCGCGCTCGAGCGACAGTAGGGTCACATCACGCTCGGGCACGCGGAGGGCGTCCGCCCATGGATTCCGGCGCGGTGGCCGCCGCGTCTGGCTCGCCACCGGCGCCAACACCGCGCTTTCACTCGCGCGACCATTCGTCCAAGAGACGCTCGAACAGGCATGCCCCCCGGAATGCCAGGGGGCGCAATGTGCGTTCAAAGATTCGATGATTCACTGAATTCTGCAATTCACATTACTTATCGCATTTC
+
IIIIIIIIIIIIIIIIIIIIIIIIIIHIIIIIIIIIIIIHIIIIIIIIIIIHHIIIIIIIIIIHIIHHHIIIIIIIIIIIIIIIIIIIHHIHIIIIIHHIIIHGHHHHHIIIIIIHIIGIHHGIIIIIIIIIGHIIIDHIIIIIIHIIIIIIIIIHIHIHIIIIIHCHHIIIIIIIIIHHHFHHIHHHHIIHIIHIIIIHEHIHHIIHHHHDD@IIHHHHIGIIHHHEIIIIHIHIIGIHIIIIIIIIIHHIIIIIHIIHIIHHHGIIIHFIIIIIIIIGIIIIIIIIIIIIIHIIIHIIIGIIIIGIHIIIHIIIIIIIIIIIIIIHIIHIIIIHIIH
@HISEQ:711:H5NNWBCX2:2:1101:3042:4229:ATCTCGTA
TTAAGTTCAGCGGGTAGTCCTACCTGATTTGAGGTCAAATTGTCATGTATTGTCAGAGACGGTTAGAAGCAGTGCTAAGCAGACATCCATGCATGGCGTAGATAATTATCACACCAATAGACAGTCCACACAGGGCACCAGCTAATGCATTTAAGGGGAGCTGACCTGAGCCAGCAAGAGAAACCCCCACATCCAAGCCACTATCAGAAATAAACTGATAGGGTTGAGAATTTAATGACACTCAAACAGGCATGCTCCTCGGAATACCAAGGAGCGCAAGGTGCGTTCAAAGATTCGATGATTCACTGAATTCTGCAATTCACATTACTTATCGCATTTC
+
HIIIIHIHIIIIIIIIIIIIIIIIIIHHIIIIIIIIIIIIIIHIIIIIIIIIIIIIIIIIHIIIIIIIHIIIIIIIIIIIIIIIIIIIIIIGIIIIIIIIIIIIIIIIIIIIIIIIIIIGIIIIIIIIIIIIEHHHIHIIIIIIIIIIIHIIHIHIDDIHIHIIIIIIIIGIIIIIHHIIIHIIIIIIHIHIIIIIIIIIHIHIIIIIHIIIIHIHIHIIIIIIIIHIIIIIIHHIIIIHIHGIIHIIIIIIIIIHCIHIHIIIIIIIIIIIIIIIIIIIIHIIIIHFIIIIIIIIIIHIIIIIIIIIIIIIIIIIIIHHIIIIIIIIIIHHIHIIHIHI
@HISEQ:711:H5NNWBCX2:2:1101:6291:4124:ATCTCGTA
TTAAGTTCAGCGGGTATCCCTACCTGATCCGAGGTCAACCTTTGAAAATTAGGGGTTAGCTGGCAAGCCTCCACCCGGGACCCTGTAGCGAGAAGAATTACTACGCTTAGAGCCGGATGGCACCGCCACTGATTTTGAGGCCCGCCCGGAGGCGAAAGCCCAAGACCCAGCAAGCTGGATTGGTTTAAATGACGCTCGAACAGGCATGCCCCGCGGAATACCACGGGGCGCAATGTGCGTTCAAAGATTCGATGATTCACTGAATTCTGCAATTCACATTACTTATCGCATTTC
+
IIIIIIIIIIIIIIIIIIIIIIIIIIHIIIIIIIIIIIIIIIIIHIHIIIIIIGHIIIIIIHHIHHIDHIIIIIIIIIIIIIIIIIIIIHIIIIIIIIIIIIIIIIIIIIIIHIIIIHHHIIIIIIIIIIIHIIIIIIIIIIIHHIIIIHIIIIIIIHIIIIIIIIIIIIIIIIIIIIIIHIIHHIIIIIIIIIHIIIIIIIIIIIIIIIIIIIIIIIIIIIIHIHHHIIIIIIIHIIIIIHIIIIIIIIIIIIIHHHHIIIIIIIHIIIIIIIIIIIIIIIIIHIIIIIIIII
@HISEQ:711:H5NNWBCX2:2:1101:6401:4238:ATCTCGTA
TTAAGTTCAGCGGGTATTCCTACCTGATCCGAGGTCAACCTTAAAAAATTGGGGGTTTAACGGCAAAAACTACAGATCCTTCCAAAGCGAGAAAAAATTACTACGCTCAGAGGCCACTGCGGCTCCGCCACTAGATTTAAGGAACTACAAACGTAGATTCCCAACACTAAGCCAGGCTTAAGTGGTCAAAATGACGCTCGAACAGGCATGCCCAATAGAATACTAATGGGCGCAATGTGCGTTCAAAGATTCGATGATTCACTGAATTCTGCAATTCACATTACTTATCGCATTTC
+
IIIIIIHIIIIIIIIIIIIIIIIIIIIIIIIGHGIIIIIHHIHIIIGIGHIHIIIIHIIIIIIIIIIHHHGIIIHH1DGHHIIIIIIIIHIIIIIIIIHIIIHIIIHIIIIIIIIIIIIIIGIIIIIIIIIIIIIIIIIIIIIIIIIHIHIIIHHIIHHHIHIIIHHIIIIIIIIIIIIIIIIIIIIHIIIIIIIIIIIIIIIIIIIIIIIIIIIIIIIIIHIHFHHEHIHHHHHHEDIIIIIIIIIHHHIIIIIIIIIIHHHHGIIIIIHIIIIIIIIIIIIIIIHGHHHIIIII
@HISEQ:711:H5NNWBCX2:2:1101:9410:4135:ATCTCGTA
TTAAGTTCAGCGGGTATCCCTACCTGATCCGAGGTCAAACAAAAGAGTTTTAAGGTGTTTACCTATCAGCCTTCGCAGAGATTACTATGCGTGATTGATAGTTACCACCAAGTGTTTTAGGCAAGGCGTAAGCCAGTGCCAATACTCCGAAGAATAGTGTAATGACGCTCGAACAGGCATGCCCTTCGGAATACCAAAGGGCGCAATGTGCGTTCAAAGATTCGATGATTCACGGTGTCTGCAATTCACATTACTTATCGCATTTC
+
IIHIIIIIIIIIIIIHIIIIIIIIIIIIIIIIIIIIHIIIIIIIIIIHIIHIHIIIIIIIIIIIIIIHIIIIIIIHIIIIIIIIIIIIIIIIIIIIIIIIIIIIHIIIIIIIIIIIIIIIIIIIIIIIIIIIIIIIIIIIIIIIIIIIIIIIIIHIIIIIIIIIIIIIIIIIIIIIHIIIIIIIIIIIIIIIIIIIIIIIIIIIIIIIHIIIIIIIIIIIIIIIIIIIIIIIIIIIIIIIIHIIIIIIIIIIIIIIIIIHIIIIII
@HISEQ:711:H5NNWBCX2:2:1101:9278:4214:ATCTCGTA
TTAAGTTCAGCGGGTAGTCCTACTCGATTTGAGGCCAAGTTGTCAGTCATTGTCCGAAGACGGTTTGAAAGCACAGAGCTCTGGATCAGCCACCCTTGAGTAAGGTGCCAGCGAAGATACTTATCACGCTGTACTATGTCCAATCTGGAGGTGCACTAATGCATTTAAGGCGAGCCGCGGTGAAGCAGCAACACCCAAGTCCACCGCTCCCAATCCAAAGACCAGAAGTGTGAGGTTACAATGACACTCAAACGAGCATACCCTTTGGGGATACCAAAGGGTGCAAGGTGCGTTCAAAGATTCGATGATTCACTGAATTCTGCAATTCACATTACTTATCGCATTTC
+
IIIIIIIIIIIIIIIIHIIIIIIIIIHIIIGHIIIIIIIHHIIIIIHHIHIIIIIIIIIIIIIIGHIGHEHIIIIIGIIIIIHHIIIIIIIHIHIIIIIIIIIIIIIIIHIIIIHIIIHIIHHIHIHIIIIIHIIIIIIIIIGHHIHIIHIIIIIIIHIIIIIIIIIHIIIIIIIIIIIIIIIIIIIGIIIIIIIIIIHCHHHIIIIIIIIIIGIHFHFHHIIHFHIIIIHIHHHFHHIIIIIIHGIIHIHEHHIHFHIIIHIIIIGIHIHHIIIIIHEIIIIHIIHIIIHIHIIIIIHHGIIHHIIIIIIIIIIIIIIIIIHGHGIIIIIIIHIGIIIIIIIIIGI
@HISEQ:711:H5NNWBCX2:2:1101:11894:4138:ATCTCGTA
TTAAGTTCAGCGGGTATCCCTACCTGATCCGAGGTCAACCTTAAAAAATTGGGGGTTATTGGCAAGATACCATCTAACGTCTATAGCGAGGAGTATTACTACGCTTAGAGCCAGAAGGCACCGCCACTGATTTTGAGGCCCGCCCAGAGGCGAAAGGCCCAAGACCCAAGCACGAGGCTGGATTGGTTTAAATGACGCTCGAACAGGCATGCCCGGCGGAATACCACCGGGCGCAATGTGCGTTCAAAGATTCGATGATTCACTGAATTCTGCAATTCACATTACTTATCGCATTTC
+
IIIIIIIIIIIIIIIIIIIIIIIIIIIIIIIHIIIIIHIIIIIIIIHIIIGHIGHIHIIIHHIIIIIGHHHIIIIIHIHIIIIIIHHIIIIIIHIHIIIHIIIGIIIIHHIIIIIHHIIIIIIIIIIIIIIIHIIHIIIIIIIIIIIIIIIIIIIIIIIHIIIIIHIIIIIIIIIIIIIIIIIIIIHIIIIIIGIIIIIIIIIIIIIIIIIIIIIIIIIIIIIIIIIHEIIGHGIIHHFIIIIIIIIIIIIIIIIIHIIIGIIIHIIIIIIIIHIIIIIIIIIIIHIIIIIIIIIII
@HISEQ:711:H5NNWBCX2:2:1101:14768:4119:ATCTCGTA
TTAAGTTCAGCGGGTAGTCCTACCTGATTTGAGGTCAAAAACAAAGAATATCACATTTATTTAAGAAGCCCAAGACCTCTAAAAGGCAACTGCCATGGCATAGATAGGCTATCATACCAAGGAACAGTCAACAAAGGTCATCCGCTAATGCATTTAAGGGAATTGCCAACTTTTTTGTGAAAAAAAGTTTACAAAGCCCCCACAATCCAAGCCACCCAATCAGCTTACAAAAGTGAAAGTGGTTGAGTATTTAATGACACTCAAACAGGCATGCTCCTCAGAATACCAAGGAGCGCAAGGTGCGTTCAAAGATTCGATGATTCACTGAATTCTGCAATTCACATTACTTATCGCATTTC
+
HIIIIHHIIIIIIIIIIIIIIIIIIFIHIHHIIHIIGIIHHHIIIGIIHGHHHHIIIIIIIIIIHHIHHHIIIIIIIIIIIIIIHHHHIIGHIGIHHIIIIIHFIEHEHIIIIIIHIIIIIIHIIIIIIIIGI0GHHHHHIIIIIIIGHIIIIIIHIIIIIIIIIHEHFGHHHIHHIIIHIIIHHHIHIIHIIHIIIIHHIHGBGHHIIHHIHGFHHHHGHHHFIHHHHHHIHHIHHHIIGHFHHHIIIIIHHIIIIIHIIIIHHIHIHHHIIIHEIIIIIIIHHHHGGHEHGIGIIIIIIIHIIIIIIIIIIIIIIHIIIIIHIIIIIIIIIIIIIHHHIIIIIIIIIIIIIIIIIII
@HISEQ:711:H5NNWBCX2:2:1101:2059:4411:ATCTCGTA
TTAAGTTCAGCGGGTGATCCCACCCGATTTGAGGTCAAATTGTCAAAATGTAGGGGGGTTTAGCATGTGCTTTCGCCAGACAACCTCGACAGAGCGAGCCCGATGAAGTTTAACAATCGGTTTATCGTCACGACGGACACACGCTGATGCATTTCGGATCAGTCACAAAAGCGACAGGATCCAAGTCCAATCACACAACATAAAGTCATGGGATTGAGAGTACAATGACACTCAAACGGGCGTACCCTTCGGAATACCAAAGGGTGCAAGGTGCGTTCAAAGATTCGATGATTCACTGAATTCTGCAATTCACATTACTTATCGCATTTC
+
IIIIIIIIIIIIIIIIHIIIIHIIIHIIIIIIHIIIIIIIIIHIIIIIHIHHIIIIIHIIIIHHIIIGCHIIIIGHIHHIIIIIIIIHIIIIIII<FHIIIIIIIIIIHIIIIIIIIIIIIIIIIIHHIIIHIIHIHHHIGEHIIIIIIIIHIIHHHGHHHHHIIIIHIIHHHIHIHIIIIIHIHHIIIHIIHHIIIIIHHIHIIIIIIIIIIIIIIHGIIHHHHEHHFHHIHIHIIIIHDIIIIHHHHEHIIIIIHIIHHGIHIIIIIIIIIIIIIHIIIIIIIGIIIHIIHIIHIHIHIIHIHFIHHIIIIIIIIIIIIIIIIIIIIH
@HISEQ:711:H5NNWBCX2:2:1101:9654:4277:ATCTCGTA
TTAAGTTCAGCGGGTAGTCTTACTTGATTTGAGATCGAGTTTAACAAGGGTTTTTGAAGACTCTTGTGAAAATCCTGCATCAGTCAGCCAAAATGGTCAAACTCCCTTTATGTTAGCTGCAGCAAAAGTAATAATCCGTTTGACGGGACTAAATGAATATGCTTTTAGCTCAGGAGAAAGTCCAGCTGCACCTGCATTTCAAGCAACCCGCCTCCAATCTCAAGAGATTAGTGTTGGGATTGCTCAAGTCCAAAGTCTTTCTTCAAAAAAGAAAAAAGGCTTTGAGGTGTTTACTGATACTCAAACAAGCATGCTCTTCGGAATACCAAAGAGCGCAATATGCGTTCAAAGATTCGATGATTCACTGAATTCTGCAATTCACATTACGTATCGCATTTC
+
IIIIIHIIIHHIHIIIIIIIHIIIIIIHIIIIIHHIIIIIHIIIHHIIGHFEHIIIIIIHIIIIHHIHIIHIIIIIIHIIIIIHIHIHIHIIIHCHFGHHIIGHIIHIIHHGIIIIIHIIIGGIIHIHHHIIIIIHIIIHHHGHI<HHIIIIIIHHIIHIHHEEHIHHHHIIIHIGGIIIIIHHIIIIIIFIHIHIIHIIIIGHHIIIEHDHHHIIF.ACHEHHEF9.EAE@B.9.HF.CF.E?7HHHH?IHHGCGC<GG??HDCIHGHG@HIIHFF0G<0EC1F=HF1@HCCCG@CEF@HHHIHHHG1EGD1CHIIIHHHHGC<1H?HEHHDD1<ED@@/HIHHH?FHEGHIIIHHE@F@HHHG@GEHHHH?@CGCEHHHFEGIHIIIIIIIIIHIII
@HISEQ:711:H5NNWBCX2:2:1101:11063:4327:ATCTCGTA
TTAAGTTCAGCGGGTATCCCTACCTGATTCGAGGAGTTCCCAATAAGTTGCTACGCCCCGCCCGACAGACGGGCCGAGGGCCGGGGGCCTCTCCGCGCTCGAGCGACAGTAGGGTCACATCACGCTCGGGCACGCGGAGGGCGTCCGCCCATGGATTCCGGCGCGGTGGCCGCCGCGTCTGGCTCGCCACCGGCGCCAACACCGCGCTTTCACTCGCGCGACCATTCGTCCAAGAGACGCTCGAACAGGCATGCCCCCCGGAATGCCAGGGGGCGCAATGTGCGTTCAAAGATTCGATGATTCACTGAATTCTGCAATTCACATTACTTATCGCATTTC
+
HIIIIHIIIHHIIIIIIIIIIIIIIIHIIIIIIIHHIIIIIIIIIIIIIIHIIIHIIIIIIIIHGIIHHIIHIIIHIHCHHIHHGDHFHHIIIIHHHHHHHIHIIIIICHIGHIHIHHIIIIIIIIHIIHIIIHHHEIIHIIHHIHFFHIEFHHEHHIHHHHDEHHIDHHHHHHIIHEHHIHHHHIIIHGIIIHIHHCIIIIIHIIIHHIHHHGIHIIHIHIIHE?HHHIHGIIIHHIIIHIIIIHIIIIHHIHIIHIIIIIIIIHHHIHFIIIIIIHHIIIIIIIIIIIIHIIIIGIHHGIIHIIIIIHIIHIHIIHHIIIIIIHIIIIHIIIIIIHI
@HISEQ:711:H5NNWBCX2:2:1101:14108:4281:ATCTCGTA
TTAAGTTCAGCGGGTAGTCCTACCTGATTTGAGATCAAGCATTCAAAGAGCTGTCCTCACTGGGGAGAGACATTTATGAGCCCCAGTGAACCTCTGTTACCAGAGGTAACCTGGCGGAAAACCACAAGCGTAGATAGTTATCACACCTGTGACGCCACCAAACACTGGCAAGCTGATTAATTTGAGAGGAGCTGACCGTTGGCCAGCAAAACCCCCACAGTCCAAGCTCATTCATGGCAAGCCATGAGGAGTTGAGGTGTTCATGATACTCAAACAGGCATGCCCTTCGGAATAGCCAAAGGGCGCAAGGTGCGTTCAAAGATTCGATGATTCACTGAATTCTGCAATTCACATTACTTATCGCATTTC
+
HIIIIIIIIIIIIIHHIIIIIIIIIIIIIIIIIHHIIIEHIIIIIIIIIIHIIIIIIIHIIIIIHHIGHHHIIHHIIHHIIHIIIIIIIIIIIIIIIIIIIHIIIIIHHHHHHIIIHIIIIIIIIIHHHIIIIHHHIIHHIIIIIIIIIIIIIIIIHHIIIIIIIIIIHIIIIHHIIIIHIHIIHHIHIIIIGHHIIIHHHHHIIIIIIHHHIIIHGHHHHGIIIIHHHHIIIHIGIIHHFHCIIIIIIIIIHIIIHGIHEHIIIIHHIGIIIHHHIHIIGIHHIIIHIIIIIIIIIHHHFHIIIIIIIIIIIIIIIIIHIIIIIIIIIHGHHHIIIHIIIIHIHHIIIIIIHIHHIIIIIIIIIIIII
@HISEQ:711:H5NNWBCX2:2:1101:16563:4273:ATCTCGTA
TTAAGTTCAGCGGGTAGTCTTACTTGATTTGAGATCGAGTTGAACAACACATAAAGTGTCGTAAAATCCTGCATCAGTCAGCAATGAGGACAATTATCCTTTATGTTAGCTGCAGCAATAGTAATAATCCTGTTTGACGAGGACTAAATAGATATGCTTTTAGCTCAGATAAAAGTCCAGCTGCACCTGCATTTCAAGCCGCCCGCCTACCGGTGAAGGTTGTTGGGATAGCTCAAGTCCACCCTCCTTTTGAAAAATCAAGAGGAGGTTGAGGTGTTTACTGATACTCAAACAAGCATGCTCTTCGGAATACCAAAGAGCGCAATATGCGTTCAAAGATTCGATGATTCACTGAATTCTGCAATTCACATTACGTATCGCATTTC
+
IIIIIHIIIIHHIIIIIIIIIIIIIIHIIIIIIIIIIGHIIIIIIIIIIIIIIIIIHHIIIIIIIIIHIIIIIIIIIIIIIIIIIIIIHIIIIIIIIIIIIIIIIIIIIIIIIIIIIIHIIIIIIIIIHIIIIIIIIIGHHIIIIIIIIIIHIIIIFIIHIHHGHHIHGHIIIIIHIIIIIIIIGHHHIIHIIIIIIHIIIIIHIIIIIIIIIIHHHEIHHHEHIHHHHHEHCEIIIIIIIIHIIHHIHHHIIIIIHEHIIIIHIIIIIIIIIHGIIIIIIIIIIHHIIIIIIIGIIIIIIIIHHHIHIIHIIIHIIHIIIIIIIIIIIIIIIIIIGIIIIIIIIIIIIIIIIIIIIIHIIIIIIHIIHIIIHHIIIHIIIIIIII
@HISEQ:711:H5NNWBCX2:2:1101:19601:4334:ATCTCGTA
TTAAGTTCAGCGGGTAGTCTCACCCGATTTGAGGTCAAGGTTTGTGGGTCAAGTGGCGATCACTTGACCATTGTCTTCTATGAGACAGTTAGAAGCGGGGAACAGTGCGAAACCCAAGACGTAGAAAACATCTTATCACGTCAAGGATCGGCAAAGCAGACCCCACTAATTCATTTCAGAGGAGCTGGCTCCAACAAAGGAAGGCCAGCAAAAGCCTCCAAAGTCCAAAAGCCTTCCTGGTCAAGAAACCAAGAAGGTTTTGAGGATGTCACGACACTCAAACGGGTGTGCCCCTCGGAATGCCAAAGGGCGCAAGGTGCGTTCAAAGATTCGATGATTCACTGAATTCTGCAATTCACATTACGTATCGCATTTC
+
IIIIIIIIIIIIIIHIHIIHIHIEHIDHDGHHHHIHIIIIIHGIIHII<FHHHIIHIIIHHIIIHIHGHIIIIIIIIIIIIIIIHIIIIHHIIIIHIHIIIIIIIHFHHIIIIIHIIIIIHIIIIIHHHIGHIHHHIIIIHHHHIHHIIIIIGHIIHHHHIHGHIIIHIHIIIIIIHHHIIHIGHHHHIIIGHGIHICHHEHIIHHHFHIHCFGHIHIHHIIIHDHHFA.IHHHEIHHHIIHIIIIIIIIIIIIIIIIIIIIIIHIHIIIIHEHHHH?HIIIIHIIIIIIIHIIGIIIIHIIIIIHEFDIHIGIHHIIIIIIIIIHGIIIIIIIIHIIHHIIIIHHIIIIHIHIIIHIIIIIIIIIIIIIIIHIII
@HISEQ:711:H5NNWBCX2:2:1101:20525:4352:ATCTCGTA
TTAAGTTCAGCGGGTATTCCTACCTGATCCGAGGTCAACCTTGGTATAGTGGGGGGTTTCACGGCGTGGCCGCGCCGCTCTCCGGTGCGAGGTGTGCTACTACGCAGGGGAGGCTGCGGCGAGACCGCCACTGTATTTAGGGGGCGGCCACCGCGAGGGCGGCCGGTCCCCAACGCCAGGTCCCCCCCGAAAGGGGGTCCTGAGGGTTGAAATGACGCTCGGACAGGCATGCCCGCCAGAATACTAGCGGGCGCAATGTGCGTTCAAAGATTCGATGATTCACTGAATTCTGCAATTCACATTACTTATCGCATTTC
+
IHHHHHIIIIIIIIIIIIIIHIIIIIHIIIIHIHHIIIIIIIIIIIIFHFHIIGHIEHHIHIIIHIIIIGHIIIHHHIIIIIIIIIHIIHHHEHGFHIHIIIIGIHIIIIEHIIIIIHIIIIIIHGHIHHIIIHHHIIII@HDFHHEHGDHHHIHHIIIIIIHHIHFHHHHHHIHHIIHHGHHIHHHIIIHHHHGIHIIHEHHIHHEIIIIIHIHHIIHGIIIHFD?GIIIIIIIIHIHIIIIIIIIHEIIHIIIIHHIGIHIIGIIIHIIIIIIIIIIIIHIIHHGIIIIIIIIIIIIIIIHHIIHHHHGIHIHHH
@HISEQ:711:H5NNWBCX2:2:1101:4321:4564:ATCTCGTA
TTAAGTTCAGCGGGTGGTCCTACTCGATTTGAGGTCAAGTTGTCAGTTGTTGTCCGAAGACGGTTTGAAGCACAGAGCTCCCGGTCAGCCACCCTCTACTGAGGTGCCGGCGAAGACACTTATCACGCCGTACTATGTCCAACCAGGAGGTGCACGAATCCATTTGAGGTGAGCCACGGTAAGCAGCAACACCCAAGTCCACCGCTCCGAATCCAAAGATCGGGAGTGTGAGAGTACAATGACACTCAAACGAGCATACCCTTCGGAATGCCAAAGGGTGCAAGGTGCGTTCAAAGATTCGATGATTCACTGAATTCTGCAATTCACATTACTTATCGCATTTC
+
IIIIIHGHHIIIIIIIGHHIIIIIIIHI?HHIIIIIHHIIII?HHHEHIIIIIIGIDFDHEGHEHHDGGHHHHHIIHIIIIIIICHHHIIIHIIIIHIIGHIIHIIGIGIIIHIIIIGIIIHFIIIIIIHIIIIIIIIIIIIIHIIIIIHIIIIIIIIIHIGHFEIHHHIHIIIIIIIIIIIIIIIIHIIHIIHIIIIIHIIIIIIIIIIIIIIIIIHGGIIGHIHHHEHHGHFEHIHHIIIIIHHHGHHIIIIHIIIIHIHHIIIIHIIIHIHHDHIIIIIHGIIIHHGIIIIIIIHIIIIIIIIGIHIIIIIHGIIIIHHIHIHHIIHHHHHDGIIIIIIHI
@HISEQ:711:H5NNWBCX2:2:1101:4299:4692:ATCTCGTA
TTAAACTCAGCGGGTAATCCCGCCTGACCTGGGGTCGCGATGCGTGCGTTGTTGACAACGCTTCAGGGTCAGTGAGCCTTACTGTACCGACGACGGACGCGCGACGAGAGCTCGAGGTTTATTCGACCACCGAACGTCACGGCACCCATCGCCGACGACTCAAATTTAGGCCAACCGCGAGCCGTTCGGCCCACGGGAGGCCAATATCCGCCCACACCCAAGTCCCATCGTCTCTTTCGAGAGGAGAGGGGTTTCAGAAGGGGGGGGCAACGATGCGTGACACCCAGGCAGGCGTGCCCTCGGCCTAACGGCTTGGGGCGCAACTTGCGTTCAAAGACTCGATGGTTCACGGGATTCTGCAATTCACACCAAGTATCGCATTTC
+
IIIHIIIIIIIIIIIIIIIIIIIIIIIIIFHFHHHGHIIIIIIIIHIIIIHHHIHIIHHHHHIIIIGHIHIHHIGIGHHHHHIGIHHHHHHGCHHHHIIHGHHCHIHHEEHEHHIHI=EHIIHIIHDHHIHHIIIGIHIIHIICDIGHHIIIHHDHIHIHIIIIIHHF?FGGFHCHHHGHHCIIHIIHHHHIHIIIHFHHHHHIIFHIIIGIIHIIFF???HHHEHH<EB.HEHHHHECHEHIIIIHDGHEG.FHGEHDHIHHFIHHHHHIHCHIIIIIIHIHHFGIIIIIGHHHGHDHDHHGHEIGIIIIIHDHEHIIGIIIIIIIHIIIIGIIHFHGIIHIIIIIHIHHIIHIIIIIHHGHHHHG<EIIHIIHHIIIIIIII
@HISEQ:711:H5NNWBCX2:2:1101:7131:4666:ATCTCGTA
TTAAGTTCAGCGGGTAGTCCTACCTGATTTGAGGTCAAAAACAAAGAATATCACATTTATTTAAGAAGCCCAAGACCTCTAAAAGGCAACTGCCATGGCATAGATAGGCTATCATACCAAGGAACAGTCAACAAAGGTCATCCGCTAATGCATTTAAGGGAATTGCCAACTTTTTTGTGAAAAAAAGTTTACAAAGCCCCCACAATCCAAGCCACCCAATCAGCTTACAAAAGTGAAAGTGGTTGAGTATTTAATGACACTCAAACAGGCATGCTCCTCAGAATACCAAGGAGCGCAAGGTGCGTTCAAAGATTCGATGATTCACTGAATTCTGCAATTCACATTACTTATCGCATTTC
+
IIIIIIIIIIIHIIIIHIIIIIIIIIIIIIIIIGIGIIIIIIIIIIHIIIHHHIIIIIIIIIIHGHIHHIIHICHHHHIHIIIIIGHHHIIHHHHHHEHHIIIIIHIHHIIIIHIIIIIIIIHHIIIHIIIIIHIIIHHHIIHHHIHHHHHHIHHHHEHHIHHIHHHIHHIHHHHGHHIIIIIIHIHHIHIIIIHGGIHHIIIIHIIHIIHHHHHIHIHHHEHCHIHIIIIIIIIIIIHFHIIIIIIIIHIIIIIIIIIHHFHIIIIIIIHIIIIHHIIHIIHIIIIIIIHIHIIIIIIIIHFEIIHIHGHHIIIIIIHIIIIIIIIIHIIIIIIHIIIIIHHIHHIIIHIIIIIGIII
@HISEQ:711:H5NNWBCX2:2:1101:7591:4608:ATCTCGTA
TTAAGTTCAGCGGGTAGTCCTACCTGATTTGAGATCAAACATTCAAAAGGAGCCATTCCTCACTGAGGAGAGGCCTTTATGAGCCCCAGTGAACCTCCATCGCTGAAGGTTACTTGACGGAAAACCACAAGCGTAGATAGTTATCACACCTGGGATGCCACCAAACACTGGCAAGCTGATTCATTTAAGAGGAGCCGACCATAGGCCAGCAAGACCCCCAAAGTCCAAGCTCGTCATGGCAAAACCATGAGAGTTGAGGTGTTCATGATACTCAAACAGGCATGCCCTTCGGAATAGCCAAAGGGCGCAAGGTGCGTTCAAAGATTCGATGATTCACTGAATTCTGCAATTCACACTACTTATCGCATTTC
+
IIIIIHIIHIIIIIIGHIIIIIIIGHHHHIIIIHFHHIIIIIIIIIIIHHIIHHHIIIHIIIIIGIHHHHHFHGIIIIHHEHHHIIIIIIIIGHIIIIIHIIIGIGHIEHIHIIIHIIIIHIIIIIHIIIIHH@GHIIIHIIIIGIIIIHIIIHIIGIIHIIIIIIIIHIFHIIHHIIHIEHIIIIHHIIHHHIIIIIIIIHHHHHIIHHHIHHIHDHGH?DIHCIHHGHHIGIIGIIIIHIIHHIIIIIHHHFIIIIIIIIGIIIIIIIIIIIIIIIIIIGIIIIIIIHHIIIIIIIHIHHCEHDIGIHEHIIIIIIIIIIIIIHIIIIIIIIHHIIIIIIIIIIIIIIHHIHFHIHHHIHIIGIHIIII
@HISEQ:711:H5NNWBCX2:2:1101:9302:4507:ATCTCGTA
TTAAGTTCAGCGGGTATCCCTACCTGATCCGAGGTCAAACTGGAAAAATACAAATGTGGGGGTTACGGCCAAACATTCCGGTCGTCAATAGCGATTTTGACACGTTTATCACGCTCTTGCCACGCCGGATGTTTGCCACTGGATTGCAGGCGGAGGGTGTTTGTTCCCTCCGGCCCAAGACCAAGCCGATGGTTTCTTTGTTGAAGGAACCCCGGCCTGAGCGGTGTTGATGACGCTCGAACAGGCATGCCCCGCGGAATACCGTGGGGCGCAATGTGCGTTCAAAGATTCGATGATTCACTGAATTCTGCAATTCACACTACTTATCGCATTTC
+
HIHIIIIIEHIIIHIIIIGHIIIIIIIIIHIIIIHIIIIIIIGIIIIIIIIGFHIIIIIIHIIHHIIHIIIIFIIIIIIGHIIIIHIIIIHIIIIGIIIIIIIIIIIIHHIIIHIIHIIIGIIIIIIIIHHHHIIIIIIIIIIHIIIIIIIIIIIIIIIIHFHHHHHHIIIIHGIHIIIIIHIIHDIIIIIHGHIEHIIHIIIHHHH@AIGHIHHIHIIIIHHHIHIIIIIIIIIIHIHIIIIIIIIIIIIIIHHFIIIIIIIIIIHIIIIIIIHDHIIIIHIIIIIIHHIHIIGIIIIIIIIIHIIIIIIIIIIHIIIIIIIIHIIIHIIIIII
@HISEQ:711:H5NNWBCX2:2:1101:9335:4584:ATCTCGTA
TTAAGTTCAGCGGGTATCCCCACCTGATCCGAGGTCAACCTTGATAGAAAAAAAGGTGTGTTCTGCGGCGGACGTGGCCCATCTCGAAAACGCTGGAAAGTTATCTCGCTGCGCTCGAAGACGGACGGCGACGCCGAGGGGTTTGAGGCGGGCCCCAAAGGGCCTCACCCAACACCAAGCAGGGCTTGATTTGTGTAATGACGCTCGAACAGGTGTGCCCTCCGGAATACCAGAGGGCGCAATGTGCGTTCAAAGATTCGATGATTCACTGAATTCTGCAATTCACATTACTTATCGCATTTC
+
IIIIIIIIIIIIIIIIIIIIIIIIIIIIIIIIIIIIIIIIIIHIIIIIIHIIIIIIIIIIIIIIIIIIIIIIIIHHIIIIIIIIIIIIIIIIIIIIIHIIIIIIIIIIHIIIIHIIIIIIIIHIIIIIIIIIIIIIIIIIIIIIIIIIIIIIIIIIIIIHIIIHHHIIIIIIIIIIIIIIIIIIIIIIIIIIIHHIIIIIIIIIIIIIIIIIIIIIHIIIIIIIHIIIIHIIIHHIIIIHIIIIIIIIIIIIIIIIIIIIIIIIIIIIIIIIIIIIIIIIIIIIIIIIIIIIIIIIIIIIIII
@HISEQ:711:H5NNWBCX2:2:1101:12450:4530:ATCTCGTA
TTAAGTTCAGCGGGTAGTCCTACCTGATTTGAGGTCAAATGTCATACATATTATTTATTTAGAAGCAGCAATATGCAAAGCATACTAGAGGCATAGATAGTTTTATCACACCTGTGCTAGTAGGTTTAGACCACCACTAATTCATTTCAGAAGAGCAGACACAAAGGCGGCCTGCAAATCCACTTCCAAGCCGCACGCAAGCAATCTGGTGCGGTTGAGAACTTGAAATGACACTCAAACAGGCATGCTCCTTGGAATACCAAGGAGCGCAAGATGCGTTCAAAGATTCGATGATTCACTGAATTCTGCAATTCACATTACTTATCGCATTTC
+
IIIIIHHHHIHIIIIIHIIIIIIIIIIHIGIHIIIIIIHHIHIICHFHIHHIHGIIHHHIGHIIHIHEGHIIIFIIHIIIIIIIHIIFIIHIIIIGIIHHGHHIHGHIHIIIIIHIIIIHIIHHGHHIIIIIIIIIIIIIIIGHIIHHIIIIHIIHIIIIIIIHIDHIIIIIIIHIHIIIIIHIHIIIHIHIIIIIIGHIIIIIFIIIIIIIIIIGIIIGIHIIIIIIIIHIHIIHGHFHIIIIIIIIHHGIIIIIIIIIIHIHHIIIIHGHIHIIGIHIHIIHHGHIIIIIIIHIIIIIIIIIIIIIIIIIIIIIIIHHIIIHIIIIIIIII
@HISEQ:711:H5NNWBCX2:2:1101:15029:4673:ATCTCGTA
TTAAGTTCAGCGGGTAGTCCTACCTGATTTGAGGTCAAAATGTCAATTAAGTGCTGTCCCTCTAAAAGGACGATTAGAAGCTGAAGTCCCATTTTATAAGCTGCTTCACGGCTGTGGCGTAGATAATTATCACACCAAAGACGGTCCACAAGGGTTTTCCGCTAATGCATTTAAAGGGAGCCGACTTCAAAGAAGCCCGCACAACCCCCACAATCCAAGCCACATTCAACTAACAAAAGCTGAATGAAGTTGAGAATTTAATGACACTCAAACAGGCATGCTCCTCGGAATACCAAGGAGCGCAAGGTGCGTTCAAAGATTCGATGATTCACTGAATTCTGCAATTCACATTACTTATCGCATTTC
+
IIIHIIHHHIIHHHIIIHIIIIIIIIIIIIIHHIIGHHIIIIIIIHHIIHHIIIIIIIHIIHIHIIIGHHIIIHHIIIIIIIHIIIHIIIIIIIHHGIHIIHIIIIIHIIHIIGHICHHHHHIIIIGHHIHHHIIIHHHIIIIHIIIGIIGHII=FHIIIHIIIIIIIIHHIHIIIIHHDHHHIIIIIIIIHHCIHHHHIHH?GHIHIIIIIHGHHHFHHIIIIH@HEEG/HHIIIHHHEHGCGIIHIIHFEHHEFIHHGHFIHHHHCGIIIIIIGIIIIGHHHHHHHHHHIGIHIIHIIHHHHHHHHIHIGHHIHIHIHIIIIIHHGIIIIIIGIIHIIGHHIIHIIGHHIHHIIHHIIIIHIHI
@HISEQ:711:H5NNWBCX2:2:1101:16193:4718:ATCTCGTA
TTAAGTTCAGCGGGTAGTCCTACCTGATTTGAGGTCAAAATGTCAATGAAGTGTTGTCCTTCCAAAGGACGGTTTGAAGCTGAAGTCCCATTTGTTATAGCTGCTTCACGGCGATGGCGTAGATAATTATCACACCAAAGACGGTCCACAAGGGTTTCCGCTAATGCATTTAAAGGGAGCCGACTTGATAAAAAGCCCGCACAACCCCCAAAAATCCAAGCCACATTCATCTAACAAAAGCTGAATGGGTTGAGAATTTAATGACACTCAAACAGGCATGCTCCTCGGAATACCAAGGAGCGCAAGGTGCGTTCAAAGATTCGATGATTCACTGAATTCTGCAATTCACATTACTTATCGCATTTC
+
IIIIIHIIIIIIIIIIIIIIIHIIGIHIHHHHHIIIIIIIIIHIIIIIHIIIIHIIIIIIIIHHIGHHIHHIHHHIIIIIIIIIIHIIIIIIIIIIGIIIIHIIIIHIIIGIIHHIIIGHHIIIIHHIHIIHHIIHIIIIIIGHIIIIIIIIIHHHHHHHHHIIIHHIHIIIIIIIIIHIIHHHHIHIIIIIIHHHIHHIIIIIIIIIIIIHHIIIHHHHHIIIHHHIHCIIIHIHGHIIIIIIHCIIIIIIIIIIHHHHIIIIIIIIIIIHIIHHIHIIIHIIIIIHIIIIIIIIIHIIIIIIIIIIIIIIHIIIHIIIIIIIIIIIIIIIIIIIIIIIIIIIIHIIIIIIIHHIHHHIIIIIII
@HISEQ:711:H5NNWBCX2:2:1101:16982:4588:ATCTCGTA
TTAAGTTCAGCGGGTAGTCCTACCTGATTTGAGGTCAAATTGTCATCTATTGTCCGAATTAACAGACGGTTAGAAGCAGTGCTAAGGACATCCATAGCGTAGATAATTATCACACCAATAGACAGTCCACACAGGGCACCAGCTAATGCATTTAAGGGGAGCTGACCTCAATAAAGGAGCCAGCACCCCCACCATCCAAGCCACTATCAGAAATAAACTGATAAGGTTGAGAATTTAATGACACTCAAACAGGCATGCTCCTCGGAATACCAAGGAGCGCAAGGTGCGTTCAAAGATTCGATGATTCACTGAATTCTGCAATTCACATTACTTATCGCATTTC
+
IIIHIIEHHIHHIHIDEHIIIIIIIIFHIHIGHIHIIHIIIEGHHHIIIIIIIIIHCGHHHIIIIIIHIIHGHHHGIIHHHIIIIIIIIIIHIEIHHIIGHHHHGIIIIIIIIIIIIIIIHHIHIIIIHIIIHECHIHHIIIIIHIIIHHHGHIHHIHHIIIHHHIHCHHIIHHHHIHHHIIIIIIHDHGHHIIIIIIIHIIIIIIIIIHIHHHHIGHHHHIIIIIIIIIIIIIIIIIIHGHCHIIIHFHHG?HIIHIIIHIIIIIIIIGIHHDHIIIIIHHHIIIIIIIIIIIIIIIIIIIIHIIIIIIIIIIIIIHGIIIIIIIIHHHIIIHHHIHIIIII
@HISEQ:711:H5NNWBCX2:2:1101:17144:4533:ATCTCGTA
TTAAGTTCAGCGGGTAGTCTCACCCGATTTGAGGTCAAGATTTTTGTGGGCTCAGCCTCCCCCGCCAAGGTAGGCGGCGGCGACCGAAGCACCATCATTGTCCGTGAGACGATTAGGAGCAGGGACCATGTCAAATCCAAAACGTAGAAACATCTTATCACGTCAAGGACAAGCAAAGCAGACCCCACTGATTCTTTTGAGAGGAGCTCGCTTTCGAATGCAAAAGCGAGCATTGAACCTCCAAGTCCAAAAATCCTCAAAGAAGAGGGTTTTTGAGGGTTTCACGACACTCAAACGGGTGTGCCCCTCGGAATGCCAAGGGGCGCAAGGTGCGTTCAAAGATTCGATGATTCACTGAATTCTGCAATTCACATTACGTATCGCATTTC
+
IIIIIIIIIIIIIIHIIIIIIIIIIIHIIIIIIGIIHIIIIIIIIIIIEHIIIIGIIHHIHHIGIIIIHIHHHIIIIIHIIIHDHHHIHIIIHIIIIIIIIEHIIIGIIIIGHIIIIHIGHHIIHIHIIIIIGHIHEIIIIIHGIIIIIIIIIIIIIIIIIHHIIIHHIIIIIIIHHHHIIIGGFHIIHHHHIHHHIGHIFIHFHHHGEHHIIIHCIHEEHHHIHDEGFHEHHFHEEHFBEIHFHIIIIIHIIHHEFHGIIIHEGD/FIIHH?IIGIIIHIIIIHEHGHHFIHHHHIIIIIHHIIIIIIHGIHIHIIIHDHHHHIIHFCHHFHEEIGIIIIIHHHHIHHIIIHIHHHIHHFHHIHIHIIIIIIHEHHHGIIHHHHHIIH
@HISEQ:711:H5NNWBCX2:2:1101:18751:4573:ATCTCGTA
TTAAGTTCAGCGGGTATCCCTACCTAATCCGAGGTCAATCATTAAAAAATGGGGGGGTTCTGGCGAGTGGCCACCAGGTGTCTATAGCGATGAATTTACTACGCTTAGAGCCTGACAGCACTGCCACTGATTTTAGAGACTGCCTTGACAGCAGGTCTCAACACCAAGCTAGGCTTGAGGGGTGATAATGACGCTCGAATAGGCATGCCCCTCGGAATACCAAGGGGCGCAATGTGCGTTCAAAGATTCGATGATTCACTGAATTCTGCAATTCACATTACTTATCGCATTTC
+
IIIHGHIIIHIGDDHICH@HHIEHIIICHHHEHIHH?HIEHEHHIIEGIIHEGECHIHHFHDFHC/<<GHHIIGIIIHIIHIFHCEHHIHIHEHHFHFIHI7DHEHHHII@HFHIHHHHH@GHHHIHIHHIGHHHHEEEGHEFDHFEEGFHHHIGHFHIIECGEHHHFCHHGHIHCHHEHHIHHIHHIIHIGHEHEHCHHIIHHHHIIIHIIHHHHHHEFHGHHHIIHG1EHDHHHEEFHGHIIIIIIHHGHG?G?HGEHF<1IHE?EHIHHEGEIHEIHHDHHHHEG@C<//
@HISEQ:711:H5NNWBCX2:2:1101:21138:4540:ATCTCGTA
TTAAGTTCAGCGGGTATCCCTACCTGATCCGAGGTCCAACTTGATTATTTTATTAGCAAAAACCTACAGCAGCCCTCCAAGCGCAAGTCAGTCTGCTACGCTAGAGTCCATTGAGGCATCGCCATTTCTTTTTAGGCACGTCTCGACTAGCTGTAATGGCAGGAGACGAAAGCCCAATTCCAAGCTAGGCTTGAGATTTGATCATGACGCTCGAACAGGCATGCCCCTCGGAATACCAAGGGGCGCAATGTGCGTTCAAAGATTCGATGATTCACTGAATTCTGCAATTCACATTACTTATCGCATTTC
+
FHEHH?GHHIIIIIHHEHHIIIIIIIHHHIHHIH0C?1FHEHHHHHEFHGHHHHIIHGHFHI<CEHH<<CHH?CEHEHHIIHHIIIIFHHHHHCHHCFHHHHHIIIDEGFHHHHHGEEFHHHEEHEHHADHFGHIFEEHEGHEHHHHGDHGEFFHEHHHHFEHEHHHHIIECFFHHIHEHAFEHGGEHHHGEHHHGHHEGCGGAGEHHIIHIHGHHCHFHHHIHDIHHCIIIHHEHIIHF<IIIHHGIHHIHG?HIIIHEHCHHHHEHE@HEHHHHF?GIIIGIHHHHIIHHGIIIHEG@HHGIHHHGI
@HISEQ:711:H5NNWBCX2:2:1101:6512:4835:ATCTCGTA
TTAAGTTCAGCGGGTATCCCTACCTGATCCGAGGTCAAACTGGAAAAATACAAATGTGGGGGTTACGGCCAAACATTCCGGTCGTCAATAGCGATTTTGACACGTTTATCACGCTCTTGCCACGCCGGATGTTTGCCACTGGATTGCAGGCGGAGGGTGTTTGTTCCCTCCGGCCCAAGACCAAGCCGATGGTTTCTTTGTTGAAGGAACCCCGGCCTGAGCGGTGTTGATGACGCTCGAACAGGCATGCCCCGCGGAATACCGTGGGGCGCAATGTGCGTTCAAAGATTCGATGATTCACTGAATTCTGCAATTCACACTACTTATCGCATTTC
+
IIGIIIIIIHIIHIIIIIIIIIHIIICHHIIIIIIIGIIIHHHHIIHIIIIIIIIIHIIHIHHIIIIHHHIHIIGIIIIIHIIIHIIIIEHHIIIIIIIHIIIIIIIIIIHHIIIIIIIIICHHHIIIIIHIIIIIIHHHIHIIIIIIIHHIHGHGHHIHIIIIIIIIIIIIGHHHIHHHIIHEHHHIIIHHIIIHIIIHIIIIIIHHCIIHIIIHIIIHHHCIHFGIIIIIIIIHHIHIHGIIGIIIHDDHIIHHIIIIIIIIHHHHIIIHIHHHHHGIIIIIIIIIIIIIIIIIHHHIIIIIIIIIIIIIHGIIHHHIIHHIFFHIHIIIIIH
@HISEQ:711:H5NNWBCX2:2:1101:11473:4958:ATCTCGTA
TTAAGTTCAGCGGGTAGTCCTACCTGATTTGAGGTCAAAAACAAAGAATATCACATTTATTTAAGAAGCCCAAGACCTCTAAAAGGCAACTGCCATGGCATAGATAGGCTATCATACCAAGGAACAGTCAACAAAGGTCATCCGCTAATGCATTTAAGGGAATTGCCAACTTTTTTGTGAAAAAAAGTTTACAAAGCCCCCACAATCCAAGCCACCCAATCAGCTTACAAAAGTGAAAGTGGTTGAGTATTTAATGACACTCAAACAGGCATGCTCCTCAGAATACCAAGGAGTGCAAGGTGCGTTCAAAGATTCGATGATTCACTGAATTCTGCAATTCACATTACTTATCGCATTTC
+
IIIIIHIIIIIIIIIIIIIIIIIIHIIIIIHIIIIIIIIIIIIIIIIIIHHIIIIIIIIIHIIIIIIIIIIIIIIIIIIIIIIIIIFHIIHIIIIIHHIHHHIHHICEEHHHHHFGHGIIHHIHHHH@GHIIGGHDE@HHIIHHHEGHIHHHG@HHHHHHHHHIIHHHHHHHIIHGIIHHHIIGHIHGIIHIHEIIIHFGCIHHIHHHIIGHHHHIIHEEHGHHGHGHIHEIIIIIIIIIIHHIIIHIIHIIGIIIHHHIIIIIHIIIIIIIIIIIIIIIIIIHIIIIIIIIIHIIIIHHHIGHHIIIIIHIIIIIIHHIIIHIIIIGIIIIHIHIIIIIIHIIHGIIHHIIIIIIIGI
@HISEQ:711:H5NNWBCX2:2:1101:13006:4884:ATCTCGTA
TTAAGTTCAGCGGGTAGTCCTACCTGATTTGAGGTCAAAAACAAAGAATATCACATTTATTTAAGAAGCCCAAGACCTCTAAAAGGCAACTGCCATGGCATAGATAGGCTATCATACCAAGGAACAGTCAACAAAGGTCATCCGCTAATGCATTTAAGGGAATTGCCAACTTTTTTGTGAAAAAAAGTTTACAAAGCCCCCACAATCCAAGCCACCCAATCAGCTTACAAAAGTGAAAGTGGTTGAGTATTTAATGACACTCGAACAGGCATGCTCCTCAGAATACCAAGGAGCGCAAGGTGCGTTCAAAGATTCGATGATTCACTGAATTCTGCAATTCACATTACTTATCGCATTTC
+
CHHHEHF@FGFHC/CEEHHEH1FHHI@?EFHEE?1<FEEE1EGHCFH?HHHIHC11DG?EGGHIHCHHCCCFGH1<CGHIIHHII=GHIIEHEHIIIFGEHIEHIHHEFG@@GHIIIHHCHGEHIHHHEHHIEHCFCHHHCEEEHGDHHHEHI/@@@@/C.ACHIHEHHHEHGGEIIIHIFFHHHHIIIHEHIHGDDEEEHHHHHHHAHHIIHIIH<//D</CHGHEFG@<@C?HC<F0GIIHFHFHEFEG?HEFC<?D?D01<11EECGCHH@HG@IHHEG1C111IHHEDDDD1<G?DCHGE<<?HFC0FC1C11<<1C?F<C<1FECE@HHD111?@HFGHHHHIHHH@C<F?ECF
@HISEQ:711:H5NNWBCX2:2:1101:20617:4766:ATCTCGTA
TTAAGTTCAGCGGGTAGTCCTACCTGATTTGAGGTCAAATGTCATACATATTATTTATTTAGAAGCAGCAATATGCAAAGCATACTAGAGGCATAGATAGTTTTATCACACCTGTGCTAGTAGGTTTAGACCACCACTAATTCATTTCAGAAGAGCAGACACAAAGGCGGCCTGCAAATCCACTTCCAAGCCGCACGCAAGCAATCTGGTGCGGTTGAGAACTTGAAATGACACTCAAACAGGCATGCTCCTTGGAATACCAAGGAGCGCAAGATGCGTTCAAAGATTCGATGATTCACTGAATTCTGCAATTCACATTACTTATCGCATTTC
+
IIIIIIHHHHHHHHIIHHIIGGIIIIHIIHHHEHHIHGHFHHHIIHIHHHHIHHIIIIIIEHHHIIIDEHHHHHIIIHIIHIIIIIHIHIHHCHFEEHIIGHHHIHIFIEGHGEHHHGIIIIHHEHHHHIHHHIHHHHFCHGHHIGHHHHHEIIIIIIIIIICHHEGIHDEDEHIHHIGHIHIHHIIHEHHIIIIHIHIIIII?IHHHHHHIIIIIHIHFDHIIIHGIIIIIHIHHHEEIIHHHEHHH?HIIIIIHIHHIHHHC<IIIHFHHHIIIIIHIIHIFIGIIIIIHIIHIHHHHIIIIIHIIIHHIHHIIIHHFIIHHHHIHHCIII
@HISEQ:711:H5NNWBCX2:2:1101:4800:5146:ATCTCGTA
TTAAGTTCAGCGGGTATCCCTACCTGATCCGAGGTCAACCTGAAAAAGATTGGGGGTTGATGGCAAGCACGCGACCGGGCCTCCAAAGCGAGAAGAATTACTACGCTCGGAGCCGGACGGCACCGCCACTGACTTTAGGGCCCGCCGGGGCGGCGGGGCCCAACACCAAGCAGAGCTTGAGGGTTGTAATGACGCTCGAACAGGCATGCTCCCCGGAATACCAGGGAGCGCAATGTGCGTTCAAAGATTCGATGATTCACTGAATTCTGCAATTCACATTACTTATCGCATTTC
+
IIIIIIIIIIIIIIIIIIIIIIIIIIIIIIIIIIIIHIIIGIIIIIIIIHIIIIIIIIIIIIIIGIIHIIIIIIIIIIIIIIIIIIHIIIIIHIIIHHIIHIIIIIIIIIIIIIIIIIIHHIIIIIIIIIIIIIIIIIIIIIIIHIIGIIIIIIIIIIHHIIHGHIIHIHIIIIHHHFIIIIIIIIIIIIIIIIIIIIIIIIIIIIIIIIIIIIIIIIIIIIIHEIIIIHIIIIIIIIIIIIIIIIIIIIIIIIIIIIIIIIIIIIIIIIIIIIIIIIIIIIHIIIIIIIIIII
@HISEQ:711:H5NNWBCX2:2:1101:4942:5247:ATCTCGTA
TTAAGTTCAGCGGGTAGTCCTACTCGATTTGAGGCCAAGTTGTCAGTCATTGTCCGAAGACGGTTTGAAAGCACAGAGCTCTGGATCAGCCACCCTTGAGTAAGGTGCCAGCGAAGATACTTATCACGCTGTACTATGTCCAATCTGGAGGTGCACTAATGCATTTAAGGCGAGCCGCGGTGAAGCAGCAACACCCAAGTCCACCGCTCCCAATCCAAAGACCAGAAGTGTGAGGTTACAATGACACTCAAACGAGCATACCCTTTGGGGATACCAAAGGGTGCAAGGTGCGTTCAAAGATTCGATGATTCACTGAATTCTGCAATTCACATTACTTATCGCATTTC
+
IIIIIIIIIIIIIHIIIIIIIIIIIIHHHIIIIIIGGHEDHHIIIIHIIIIIIIIIHIIIIIIIIIIHHIIIIIIIIIIIIHHHIIIGEHHIIHIGHIIIIIIIIIIIIIHIIIIIIIIIHIHIIIIIIIIIIIIIIIIHHIIIIIIIIIIIIIIHIIIIIIIIHIIIHHIDHIIIHIIIIIIIIIIIIIIHHIIIIHEIIIIIIIIHIIIIIIIIGIHHHIIIIIIIIIIIIIIIIIIIHGIIIIHHIIIIIIIHIHIIIIIIIIIIIIIIIIHIIHGIIHIIIHHIIIIIIHIIIIIIIIIIIIIIIHHHIIIIIIIIIIIIIIIIIIIIIIIIIHIIIIIHIII
@HISEQ:711:H5NNWBCX2:2:1101:14260:5103:ATCTCGTA
TTAAGTTCAGCGGGTATCCCTACCTGATCCGAGGTCAACCTTAGAAAGATTCTCCCTGAGGGGAGGCAGACCGTGTCCCGTAAACCCATGTGTCCGATACGTGTCCCGTGAAGAACTCAGTGTACCGGGGGTCCAACGAGGCCGCCGTCATTGTCTTTGGGAGGGGCAGGAACCCCCGAGGGGGCCTCCACCAAACCGTCCAACACCAAGCCGAGGGCTTGAGGGGTGATAATGACGCTCGAACAGGCATGCCCTTCGGAATACCAAAGGGCGCAATGTGCGTTCAAAGATTCGATGACTCACTGGAATTCTGCAATTCGCATTACTTATCGCATTTC
+
IIIHIIIIIIIIIIIIIHHIIIIIIIHIIIHIIIIIIIIIIIIIIIIHIIIIIIIIHIIIIIGHIIIGHIIIIIIIIIIHHIIIIIIIIIIIIIIIIIIIIIIIHHIIIIIIIIIIIIIIIIIIIIHHIIGHFHHIIIIIIIIHIIIIIGIIIIIIIHFHHHIIIHIHIHIIIGHIIIIHHIHIIIHIHIIIIHHIIIIIIHIIIIIIIIIIIIIHIHHIIIIHIHHIIGIIHIIIIIIHHHHFGIIIIIIIHIIIIIIHIIIIIIIHHEIIHIIIHHEIIIIIIIIIIIIIIHGIIHIIIHIIIIIHIIIIIIIHHHIIIIIIIIIIIIIIIIIIII
@HISEQ:711:H5NNWBCX2:2:1101:15337:5230:ATCTCGTA
TTAAGTTCAGCGGGTAGTCCTACCTGATTTGAGGTCAAATTGTCATGTATTGTCAGAGACGGTTAGAAGCAGTGCTAAGCAGACATCCATGCATGGCGTAGATAATTATCACACCAATAGACAGTCCACACAGGGCACCAGCTAATGCATTTAAGGGGAGCTGACCTGAGCCAGCAAGAGAAACCCCCACATCCAAGCCACTATCAGAAATAAACTGATAGGGTTGAGAATTTAATGACACTCAAACAGGCATGCTCCTCGGAATACCAAGGAGCGCAAGGTGCGTTCAAAGATTCGATGATTCACTGAATTCTGCAATTCACATTACTTATCGCATTTC
+
IIIIIIIHIIIIHIIIHIIIIIIIIIHHHIHHIHIIIHIIHHGHHHHIHIIIIIIIIHIHIIIIGHHEHIIIIIHIIIIIIIHIIIIIIIIHIIIIIIHIIIIIIHHHIIIIIIIIHHHGHIHHHHHIIIIIHHHIIIIIHHIIIIIIIHIIIIIIHHIIIIIIIIIIIHIIIIIIIIIIIIIHIIIIIIIIIIIIIGIIIIIIIIHIIIIIIIIHIIIIIIIIIIIHIIIIIIIIHIHHIIHHHHIIIIIIIIIIIIIIIIIIIIIIIHIHIIIIIHIIIIIIHIIIIIIIHIIIIIIIIIIIHIIIIIGIIIIIIIIIIIHIIIIIIIHHIHIIIIII
@HISEQ:711:H5NNWBCX2:2:1101:16648:5228:ATCTCGTA
TTAAGTTCAGCGGGTAGTCCTACCTGATTTGAGGTCAAGTTAAAGTGTTTTCATCCCTTTCAAGGGCAACAAAACAGATTAGAAGCTGAACCATGACTTTTTGATCAACTGGAATGGCGCAGATAATTTATCACACCAGAAACCGAGTCAATGCAAAGGATTCTGCTAATGCATTTCAGAGGAGCTGACTTTGATCAAGCCTGCAAACACCTCCACCATCCTAATCCACTCCCTTCAGAAAACTGAAGGGGGGGGTTAGAGAATTTAATGACACTCAAACAGGCATGCTCCTCGGAATCAACCAAGGAGCGCAAGGTGCGTTCAAAGATTCGATGATTCACTGAATTCTGCAATTCACATTACTTATCGCATTTC
+
IIIIIIIIIIIIIIIIIIIIIIIIIIHIIIIIIIIIIGHIIIIIIIIIIIIIIIIIIIIIIIIIIIIHIIIIIIIIIIIIIIIIIIIIIIIIIIIIIIIIIIIIIIIIIIIIIIIIIIGIIIIIIIIHIIIIIIIIIIIHIIIIIGIIIIIIIHHIEHIIHIIIIIHHIIIIIIIIHIIHHHGHHIIIIIIIIGIIHHIGHIIIIIIIIIIIIHHIHIHIHHF6AHGHIHHHHHGIIIIIIHIIIIIIIIIIIHIHHIIIIIIHIIIIIIIHHHEIIIIIIIIIIIIIIIIHIIIIIHIIIIIIIIIIIIIIIIIIIIIIIHIIHHIIIIIIIIIIIIIHIIIIIIIIIIIIIIIHIIIIIHIIIIIIIIIIIII
@HISEQ:711:H5NNWBCX2:2:1101:5328:5494:ATCTCGTA
TTAAGTTCAGCGGGTAGTCCTACCTGATTTGAGGTCAAAAACAAAGAATATCACATTTATTTAAGAAGCCCAAGACCTCTAAAAGGCAACTGCCATGGCATAGATAGGCTATCATACCAAAGGAACAGTCAACACAAAGGTCATCCGCTAATGCATTTAAGGGAATTGCCAACTTTTTTGTGAAAAAAAGTTTACAAAGCCCCCACAATCCAAGCCACCCATCAGCTTACAAAACTGAAAGTGGTTGAGTATTTAATGACACTCAAACAGGCATGCTCCTCAGAATACCAAGGAGCGCAAGGTGCGTTCAAAGATTCGATGATTCACTGAATTCTGCAATTCACATTACTTATCGCATTTC
+
EFCHGHHHHIEDHD?DDHHIIGHII@CF@@1DGEHHHHEHICGHHFGGH1DHHHHFHHHHIHIGC1C<<<CEGEEEGHHHHHHHHECHHHIHFHIGHFEHHIIHIIEHH@CCFGHHIGE1DFHI@<FHHFEEHHFHEHHFEHHHEEHICHEF@GGHIHIHIGHHHHIECHHHHEHHIGDHHHHDHGCEEHF?EHEEHIEECAGHHHIIHIHFHHHED/HGD//C@C0HD<000GEEHHHFE0D11@HF1ED@<FFD1?FCCE@FIHHEF1HEHG@CC1C<<?@HIHG1?IHEDHHDEEFC<F/CIIHE@HHHIHEED<1CCC1?@FHIHHEHFECCHFHEIHIHH@IIHHEHHCGGGC<<H
@HISEQ:711:H5NNWBCX2:2:1101:7888:5429:ATCTCGTA
TTAAGTTCAGCGGGTATTCCTACCTGATCCGAGGTCAACCTTAAAAAATTGGGGGTTTAACGGCAAAAACTACAGAACCTTCCAAAGCGAGAAAAAATTACTACGCTCAGAGGCCACTGCGGCTCCGCCACTAGATTTAAGGAACTACAAACGTAGATTCCCAACACTAAGCCAGGCTTAAGTGGTCAAAATGACGCTCGAACAGGCATGCCCAATAGAATACTAATGGGCGCAATGTGCGTTCAAAGATTCGATGATTCACTGAATTCTGCAATTCACATTACTTATCGCATTTC
+
IIIIHIIIIHIIIIIIHIIIHIIIIIHIIIIIIIIHIHIHEHGHIIIIGHHHIIIIHIIIIIHGHHIGHIIIIIHHIIIIIHEIIHHHHIIIIIIIIIIIIIIIIHIIIHIIIIIIHHHHHHHIIIHIIIIIIIIIIIHIIHIIIIIIIIIIHIIIIIIHIHIIIHIIIIIHHIIIGIIIIIIIIHIIIIIIIIIIIIIIIIIIIIIIIIIIHIIIIIIIHGIIIIIHIIIIIIIHECIIGIIHIIIHCHIIHIIGIIIHHIIIIHHIIIGIIIIIIIIHIHIHIGGIIIHIHIII
@HISEQ:711:H5NNWBCX2:2:1101:8435:5335:ATCTCGTA
TTAAGTTCAGCGGGTGATCTTGCTTGATTTCAGGTGTTGAATGGAGAATTGTATAATTTATTTAAAAAAAAGACACTTTATTGAATCCCCAGTTATGCACAATCGAGATCACTTGCTAAGAAGTGACTACTTCGATCGGCACTGAACGATTCAGCGCTTTCATGTTTAACGGGAGAATAAAAATAAATTTTATTCAACCGCATTATGATATATGATTCCTAACACACTGAAACAAACATGCTGGGGTATTGTTTAACCCAGCGCCATTTGCGTTCAAAGATCTGATGACTCGCGGAATTCTGCAATTCGCATTGCGTATCGCATTTG
+
IGHIHEHHHEGHIHHHIGIIIFFIIIIH1DDGIHHHHIHHHHHIHHHHH?GHEHIIIIG?C@HEFHIHHHHIFEHIE@CGEHHIEEHCFHHHFHHIHHCHH@CGHIHHHHHHGC0FHGHHEFHHIHIIFHIHICHHHCFCGHEFEHFHIHHIGIEDHEECHFHHFEHCHFHEHIIIHFHHHHFHIIIHEGCCHHEHHHGCDFHHIIEHHFHHHCIHHHEHFHGF?HHHEH@CHHHGHIIGIHH?EHE?FFCF<CHG@<C?HCHGEFHH<@<1GE?@HCIIIHHGFEHECC<0CCCIH@?IHEFCCCEE?FHC@EC/EEHEHHEGGCE
@HISEQ:711:H5NNWBCX2:2:1101:8507:5499:ATCTCGTA
TTAAGTTCAGCGGGTATCCCTACCTGATCCGAGGTCAACCTTAAAAAATTGGGGGTTATTGGCAAGACACCACCTAACGTCCATAGCGAGGAGTATTACTACGCTTAGAGCCAGATGGCACCGCCACTGATTTTGAGGCCCGCCCAGAGGCGAAAGGCCCAAGACCCAAGCACGAGGCTGGATTGGTTTAAATGACGCTCGAACAGGCATGCCCGGCGGAATACCACCGGGCGCAATGTGCGTTCAAAGATTCGATGATTCACTGAATTCTGCAATTCACATTACTTATCGCATTTC
+
IIIHIIIIIIHIIIIIHIIIIIIIIIIIIIIHHIIIIIIIIHHHIIIHIIIIIIIIIIIIIIIIIIIHIIIHHIIIHIIIHIHIIIIIIIIIIIIIHIIIIIIIHIIIIIIIIIIIIIIIIIIHIIIIIHIIIIIIIIIIIIIIIIIHIIIIIHIIIIIIIIIIIHHIIIIIIIIIIIIIIIGIIIIIIIIIIIIIIHIIIIIIIIIIIIIIIIIIIIIIIIIIHIHHEHHIIIIHHEHIIHHIIIIIIIIIHIIIIIIHHIIIIIIIIIIHIIIIHIIIIIIIIHIIHIIIIIIII
@HISEQ:711:H5NNWBCX2:2:1101:10439:5265:ATCTCGTA
TTAAGTTCAGCGGGTATCCCTACCTGATCCGAGGTCAAGAGTTAAAATATGTGCTTAATGGACGCAAGCGTTCAAGTCAAGATGCGCAAAATGTGCTGCGCTCCAGGCTAGTACGCCGGCTGCCAATTGCTTTGAGGCGAGTCCACGCAAAAAGCGGGACAAACACCCAACACCAAGCAGAGCTTGAAGGTACAAATGACGCTCGAACAGGCATGCCCCATGGAATACCAAGGGGCGCAATGTGCGTTCAAAGATTCGATGATTCACTGAATTCTGCAATTCACACTACTTTTCGCATTTC
+
IIIIIHIIIIIIGHIIIIIIIIIIIIIIIIIIIIHIIIHGGHHHIIIHIIIIIIIIGIIGGHHHHIIHIIEHHHIIIIIIIIIIIIIIIIIIIIIHIIIIHIIIIIIIIIIIIIGIIIIHIIIHIIIIIIIIIIIIIIIIIHIIIIIIIHHGHIHIIHIIIIIIIIIHHIHIIIIIIIIGIIIHIIIIIIIHIIIIIIIIIIIIIIIIIIIIIIIIIIIIIIIIIHIIIIIIHIIIIHIIHFCHIIIIIIIIHHGIIIIIIIIIIIIIIIIIIIIIIIIIIIIIIHHHIHIIIIIIIIHGI
@HISEQ:711:H5NNWBCX2:2:1101:10863:5472:ATCTCGTA
TTAAGTTCAGCGGGTAGTCCTACCTGATTTGAGGTCAGATGTCAAGTATGTTGTCCGAAGACGACTATAAGCTCGTCCCCCCGCGGCTACACAACCGACAAAGAGTCAGGGTAGCACGCGCCACTACAAGTACTTCACGGCGTAGATAATTATCACACCGGGGATCCTCGTAGATAAGGTCCAAGCTAATGCATTCAAGGAGAGCTGACAGTCGCCAGCAAGCTCCCAAGTCCAATCCCTCTGTCAACAAAGCCAGAGGGGTTGAGATATTCATGACACTCAAACAGGCATGCTCCTCGGAATACCAAGGAGCGCAAGGTGCGTTCAAAGATTCGATGATTCACTGAATTCTGCAATTCACATTACTTATCGCATTTC
+
IIIIIHIIIIIIIIIIIIIIIIIIHIHIIIIIIIIIHIGIIHIIIHIIIHIIIIIIIIIIIIIIIIIHIIIIIIIIIIIHIIIIIIIIIIIIIGIIIIIIIIIIHIIIIIGHHHGIIIIIIIIHIGIIHHHIIIIHEHHIIIHHIIGHIIIIIIIIHIIIIIHHIIIIGHHHHHIIHIIIIIIIIIIIIIGIIIEIIIHHIIIIIIIIIIIHIIIIIIIIHIIHHEGIIIHIIIHHHIHGIHHHHHHHHHCIHIIIIHCGIIIIIHIIIIIIIIIHIHIIIIHHIIIIIIIIIHGIIIIIIIIIIIIIIHIHHIIIIIIIIIIIIHIGIIIIGIIIIHIHIHHIIIHEIIIIIIIIIIIIIIIIIIIIIHIHIIIIII
@HISEQ:711:H5NNWBCX2:2:1101:12027:5428:ATCTCGTA
TTAAGTTCAGCGGGTAGTCCTACTCGATTTGAGGCCAAGTTGTCAGTCATTGTCCGAAGACGGTTTGAAAGCACAGAGCTCTGGATCAGCCACCCTTGAGTAAGGTGCCAGCGAAGATACTTATCACGCTGTACTATGTCCAATCTGGAGGTGCACTAATGCATTTAAGGCGAGCCGCGGTGAAGCAGCAACACCCAAGTCCACCGCTCCCAATCCAAAGACCAGAAGTGTGAGGTTACAATGACACTCAAACGAGCATACCCTTTGGGGATACCAAAGGGTGCAAGGTGCGTTCAAAGATTCGATGATTCACTGAATTCTGCAATTCACATTACTTATCGCATTTC
+
HIIHIHIIIGIIIIIHHIIIIGHIIIHIIIIIIIHIHIIF?GCGHHHIIIIIIIIIGIHHHHFHIIHCHHHHIIIIIIIGIIIIIIIIIIIIIIIHGHIHIIIIIIIIIIIIIIIIIHIIHIHGHIHIIIIIHGHIIIIIIHHIIIHIIIIIIHHIIHIIIIHHHHIIIHIIIIIHGIIIIIIIIIIGIIIIHIHIIHHHHIIIIIIHHHIICIIIHEGIHHIIGIIIIHIIIIIIIHIIIHIHIIGHIHHHIIIIHGIHHIIIIIIIHIIGIIIIIHHIIIIIIIIIIIIIIIGIIIIIIHIIHIIIHIIHIIIIIGIIIIHHFHHGIIHIHHHHIIIIIHIIIII
@HISEQ:711:H5NNWBCX2:2:1101:15354:5447:ATCTCGTA
TTAAGTTCAGCGGGTAGTCCTACCTGATTTGAGGTCAAAAACAAAGAATATCACATTTATTTAAGAAGCCCAAGACCTCTAAAAGGCAACTGCCATGGCATAGATAGGCTATCATACCAAGGAACAGTCAACAAAGGTCATCCGCTAATGCATTTAAGGGAATTGCCAACTTTTTTGTGAAAAAAAGTTTACAAAGCCCCCACAATCCAAGCCACCCAATCAGCTTACAAAAGTGAAAGTGGTTGAGTATTTAATGACACTCAAACAGGCATGCTCCTCAGAATACCAAGGAGCGCAAGGTGCGTTCAAAGATTCGATGATTCACTGAATTCTGCAATTCACATTACTTATCGCATTTC
+
GIIIIIIIIIIIIHIIIGIIIIIIIIIIIIIIIIHIIIIIIIIIIIIIIHHGIIIIHHIIIIIIIIGHIGHHIIHIIIIIIIIIIIIIIIIIIIIIIHIIIIIIIIHIIHIIIHIIIIIIIHGIIIIIIIIIIIIHGFHHIIIIIIIIIIIIIIIIIIIIIIIIHIHHHHHHHGIHIIIIIIIHIIIIIIIGIIIHHHGGHHIIIIHIIIIIHHHHGCC/EHHGCIHF?IIIEHHGHIHHEEFD<GCEHGHHIHHHGHFEHE?IHHIIIIHIIIIHIGIIIIHIHFGHHHHHIIIIIIIIIIIIHIIHHHHHIIIIIIIIIIIIIHIIIIIHIIIIIIHIIHIIIIIIIHIIIIIIGII
@HISEQ:711:H5NNWBCX2:2:1101:18411:5309:ATCTCGTA
TTAAGTTCAGCGGGTAGTCCTACCTGATTTGAGGCCAAAGCTTTGGTTATGTTGTCCACGAGGGACGATTGGAAGCAGCACACACAGAAGAGGCCTAAGGCGACGGCGCAGATAATTATCACACCATGCCGAGCACTCTAACAAGCGCAAGCTAATGCATTTCAAAGGACGAGCCAACTACGGCACGGTCCAAGTCCACGGCCCACGATTTTGACGTCGCAGGTGTGAGGGTTTACGTGACACTCAAACAGGCATGCTCCATGGAATACCAAGGAGCGCAAGATGCGTTCAAAGATTCGATGATTCACTGAATTCTGCAATTCACATTACTTATCGCATTTC
+
CHHIHEHHHHHHICHDHFEGHIIIHHEIIHHHC@GEGHIIIHHHHCDEHHHFHEEHHIIIIIIIHHHHHFCHIHEHHIHIFFHIFIHIIIIEGFHHHIIHHGHHHIIDDDCCHHFEFHH@FHEHHHIHHHEHHDHHEEHHIIGIHHDHIIHHEGHEHHHCGHHIICHHGFHHIGHFHIIIHHEHE?IHEGECHHGFHIHC5HIHGEHCAHGHHEC?C<HCHGF?CHFCEEGEHCEGIHEGG<<1?EGFIIHEIIHHHIIHF@CCCCHEHFFCDHIHDG@IIHHHHHGF1HH@F=IHHHEHEEHHIFHHHEHHHC@H@@HHHFFHHIHHHHG@E@HHGEDHDC
@HISEQ:711:H5NNWBCX2:2:1101:18463:5488:ATCTCGTA
TTAAGTTCAGCGGGTAGTCCTACCTGATTCGAGGTCAGATTTCAAAGTGTGCTTGACCGCCGCTCATACGGCAGTCGAGGCGGGGGACGCGAGGCCCGGTCGGACGAGGACAATACAACGCCCGTGGGTGCTCGGAGACCCCACCGATGCTTTCAAGGGGAGCCGCGTTGCCGCGGCAGACCCCCAAGTCCGCCGCCAGCCGGTCGCAAAACCGGAGGCGGCGATGAATTCAAGACACTCGAACAGGCATGCCCATCGGAATACCAAAGGGCGCAAGGTGCGTTCAAAGATTCGATGATTCACTGAATTCTGCAATTCACATTACTTATCGCATTTC
+
HIIIIHIIIIIIGHHHIIIIIIIIIIIIIIGHIHHIIIIIIIIIIIIIIIFHHHIIIIHIIIIIIIIHIIIIIIHIIIIIIIHIIIIIHIIIHIHIIHIFHHHHHIIHHIIHIGFIHIHHHHIGHIIHEHHHHIIIIIIHHIIIIIIHHHHFHHHIIHEHIHHIHIHHHHIGHIHHIIHFHHIIIHHHHIHIHIIIHHCHIIIHHIIHHHGGIIIIIHDIIIIIIIIIIHHHIIHHGIIIIIIIIIIIIIIIIIIIIIIIIIIIIIIIIIIIIIIIIIIGIIIIIIIIIIIIIIIIIIIIIHIIIIIIIIIIIIIIHIIIIIIIIIIIIIIIIIIII
@HISEQ:711:H5NNWBCX2:2:1101:19296:5325:ATCTCGTA
TTAAGTTCAGCGGGTAGTCCTACCTGATTTGAGGTCAAATTGTCATGTATTGTCAGAGACGGTTAGAAGCAGTGCTAAGCAGACATCCATGCATGGCGTAGATAATTATCACACCAATAGACAGTCCACACAGGGCACCAGCTAATGCATTTAAGGGGAGCTGACCTGAGCCAGCAAGAGAAACCCCCACATCCAAGCCACTATCAGAAATAAACTGATAGGGTTGAGAATTTAATGACACTCAAACAGGCATGCTCCTCGGAATACCAAGGAGCGCAAGGTGCGTTCAAAGATTCGATGATTCACTGAATTCTGCAATTCACATTACTTATCGCATTTC
+
@GHHHHIFIHHHHHDHGFHHHHIHHHCGHG1<C1<FFHEECFCGC?HHCGHEEHHHEHGH=@GHHHHEEHGIEFH?GHEHEHIE@HHDH?HHFHGEFHHHHECGGCHC@1FHHIFHHHHIIHHCG@DFHHHHHCCHHIIIIGHCFEEHHEH@H/GGCCE<CH@C/GHEH?AHGHH?EHIIEGHEHHIIHHDHIIIHHFE<BE<G@HECDAGEHHIIHHHFHGC<?HC1FIHGC1HHIHF<11CFHHCC?HCHHGCC<<0HF<1HD<1C<C/<DD?HCCC<DCEGC1?IHHEHH?FCIHFHGF1HIIHHCHEHHFGC1HCHIHHG1HFEE@@IHEHF/EH<
@HISEQ:711:H5NNWBCX2:2:1101:20008:5301:ATCTCGTA
TTAAGTTCAGCGGGTAGTCCTACCTGATTTGAGGTCAAATGTCATACATATTATTTATTTAGAAGCAGCAATATGCAAAGCATACTAGAGGCATAGATAGTTTTATCACACCTGTGCTAGTAGGTTTAGACCACCACTAATTCATTTCAGAAGAGCAGACACAAAGGCGGCCTGCAAATCCACTTCCAAGCCGCACGCAAGCAATCTGGTGCGGTTGAGAACTTGAAATGACACTCAAACAGGCATGCTCCTTGGAATACCAAGGAGCGCAAGATGCGTTCAAAGATTCGATGATTCACTGAATTCTGCAATTCACATTACTTATCGCATTTC
+
HHIIIHHIIIIIIIIIIIIIIIIIIIHIHHHCGHHHHHHHIIIIIIIIIIIIIHCHCHIIFHHHHIIHIGHHHIHI?GEHHFHIIIIHIIFHIIIIIIIIIIHIGIHIIIIIIIIHIHIIIGIGHGIHIIHHHIIIIIIHHIHIHIIIIIHIIIIEHIIIIIIIIIIIHIIIIGHIIHHHHHHHIIIHIIHHHIIIIIIIIIHIIIIHIIHIHGGHIIIIIIIIHIIIIIIIIIIIHHHIIHIIIIIIHIGIIIIIIIIIIHHIIIIHEHHIIIIIIIIIIHHHHIIIIFIHIHIIIIIHIIIIIIIHIIIIIIIIIIIIIIIIHHHIIIIII
@HISEQ:711:H5NNWBCX2:2:1101:1511:5733:ATCTCGTA
TTAAGTTCAGCGGGTATCCCTACCTGATTCGAGGAGTTCCCAATAAGTTGCTACGCCCCGCCCGACAGACGGGCCGAGGGCCGGGGGCCTCTCCGCGCTCGAGCGACAGTAGGGTCACATCACGCTCGGGCACGCGGAGGGCGTCCGCCCATGGATTCCGGCGCGGTGGCCGCCGCGTCTGGCTCGCCACCGGCGCCAACACCGCGCTTTCACTCGCGCGACCATTCGTCCAAGAGACGCTCGAACAGGCATGCCCCCCGGAATGCCAGGGGGCGCAATGTGCGTTCAAAGATTCGATGATTCACTGAATTCTGCAATTCACATTACTTATCGCATTTC
+
IIHIIHHIHIIIIHIIIIIIIIIIIIIIHIIIIHIIHIIIIIIIIIIIIHIIIIIHIIIIIIIIIIIHIIIHGIIIIHIIIIIIHCEHIIIIIIIIIHHHHIIGIIIIIHIIIHEHHIIIIIHIIIIIHIIGIGIIIHIIIIIIIIIIIIFIIIIGHIIIIHIIIIHIIIIIHHGHIHEHIIIIIIIHHHIHIIIIIIIIIHIHIIIHIIHIIHIHIHIIHHHEIGIHIIHIHIIIHHIIHIIIIIIHIIIHGHGIIIIHIIIHHGHIIIHIIHIHHIGIIIIIIIHIIIHIIHIIHIIIIHHGIIHHIIIIGIHHHIIIIIIIIIIIIIIIIHIIIHI
@HISEQ:711:H5NNWBCX2:2:1101:2414:5601:ATCTCGTA
TTAAGTTCAGCGGGTATTCCTACCTGATCCGAGGTCAACCTTGTAAAATTGGGGGTTTACCGGCCGGCATGCGCCCGCGCCCGGAACGAGAAGTAACTACTGCGTTCGGTCGTGGGACGCACCCGCCGCTGTCTTTCGGGGCCTGCAGCGCAGGACCCCAACGCCAGGCGTGGCCTGAGGGTTGTAATGACGCTCGAACAGGCATGCCCGCCGGGATACCGGCGGGCGCAATGTGCGTTCAAAGATTCGATGATTCACTGAATTCTGCAATTCACATTACTTATCGCATTTC
+
HIIIIHIIIIIHIIIIIIIHIHIIIHIHH@HHIIIIIGHIHHHGHFEGHIGHIIHHGG?FDHHIIHI<FHCHHIGIHIHHIIIIIHHHGHEEHIIHIIGIIIHIHEHHDIIIHHEHGFDHHIIHIIHIIIIHHEHHHHIHIHHHHHHIIIHIIIIIHHIHEHIGIIIHIIIIIIHHIHIHIIIIIIIHIIIIIIHHHHHIIIHIIIIIIIGIIIIHHHHIIHHFIIIIIIIGIIIIIIIIIHFIIIGIIHHGIIGHHIIIIIIGIIIIIIIIHIIGIIIIGIHHIGIIIIHI
@HISEQ:711:H5NNWBCX2:2:1101:2284:5701:ATCTCGTA
TTAAGTTCAGCGGGTAGTCCTACCTGATTTGAGGTCAAATGTCATACATATTATTTATTTAGAAGCAGCAATATGCAAAGCATACTAGAGGCATAGATAGTTTTATCACACCTGTGCTAGTAGGTTTAGACCACCACTAATTCATTTCAGAAGAGCAGACACAAAGGCGGCCTGCAAATCCACTTCCAAGCCGCACGCAAGCAATCTGGTGCGGTTGAGAACTTGAAATGACACTCAAACAGGCATGCTCCTTGGAATACCAAGGAGCGCAAGATGCGTTCAAAGATTCGATGATTCACTGAATTCTGCAATTCACATTACTTATCGCATTTC
+
HHGHIHHIHIIIHIGHIIIIIIEHHHIHGEHIHHIIHHIHIIHEGHHEHIIIIIHIHIGGHHCHHGFHFHHIIIIIIHHHIIIIIIIIIEHFEFHIIHIHHHIIIHIIHGHHHHHHHEHGHHFFHGCHHH@5CHHHHIHEHIIIIIHHHGEH/DHHH?IGHHIHHDDGHHEHIIGIFFBHHHIFHHHIIHCHHEIHHHHIHEHFHIHIIIIHIIIIIIIIHG?HIIIIHHGGIIHGHD<F?HGIIIIHIIIIGIIIHHHHHHHIHIIHHGCGHHDHGHIHIIIIHEFEIIIIIIIHHIIIGIIIIIHGHIIIIIHHIIIIIIIIIIIIIIGII
@HISEQ:711:H5NNWBCX2:2:1101:3175:5560:ATCTCGTA
TTAAGTTCAGCGGGTAGTCCTACCTGATTTGAGGTCAAATGTCATACATATTATTTATTTAGAAGCAGCAATATGCAAAGCATACTAGAGGCATAGATAGTTTTATCACACCTGTGCTAGTAGGTTTAGACCACCACTAATTCATTTCAGAAGAGCAGACACAAAGGCGGCCTGCAAATCCACTTCCAAGCCGCACGCAAGCAATCTGGTGCGGTTGAGAACTTGAAATGACACTCAAACAGGCATGCTCCTTGGAATACCAAGGAGCGCAAGATGCGTTCAAAGATTCGATGATTCACTGAATTCTGCAATTCACATTACTTATCGCATTTC
+
HIIIIIHHIIIIIIHIIIIIIIIIIIIIHHIHIHIIIIGHIHHIIHHIHIIIIIIIIIIIIIHHIHIEHHGIIIHHIIIIIFHHIHIHHIIIIIIIIIIIHHHHIIIIIIIGHHIHIHIIHIIGHIHIHHHIIIIIIIIHHIIIIHIIIIIIIIIIIIIIIIIIIHHHIIIIIIHHHHHIIIIIHIIIIIIIIHIIIIIIIIIIIIIIIIIIIIIHHHHHHHCHHHIHHFHHHHHHHGFHIIIIIIIIIIIIIIIIHIIIIIIIIIIIIIHHGIIIIIIIIIIIGIIIIIIIIIIHIIIIHIIIIIIHIIIIIIIIIIIIIIIIIIIIIIIII
@HISEQ:711:H5NNWBCX2:2:1101:5827:5688:ATCTCGTA
TTAAGTTCAGCGGGTATCCTTACCTGATCCGAGGTCAAATCTTAGGTTTTTTTTAAGGTTTAATCGACGAAAATGCCGGCTGGACCACTAAAGCGTGTGACAGAGCTCCATACGCTCGGGCACCAGGACTCGGCATCGCCACTGGATTTTAAGCCTGTCCATTAAAAGGACAATTGGCTCAACAACCAAGCCGTGCTTGAAGATAGTAATGACGCTCGGACAGGCATGCCCTCCGGAATACCAGAGGGCGCAATATGCGTTCAAAGATTCGATGATTCACGGAATTCTGCAATTCACATTACTTATCGCATTTC
+
IIIIIIIIIIIIIIIIIIIIIIIIIIIIIGIEHIHIIIIIHIIIIIHIIIIIIIIHIIHIIIIIIIIEHHIIIIIIIIIHIIIIIIIIIIHHIIIIIIIIIIIIIIIIIIIIIIIIHIIIIIIHIIIHIIIIIIIIIIIHIIIIIIIIIIIIIIIIIHHHIIHIIIIIIIIIHIIIIIIIIIIIIIIIIHIIIIIIIHIIIIIIIIIIIIIIIIHHHIIIIHIHIIIIIGHIIIIIIIIIIIIIHHIIIIIIIHIHIHIIIHHFIIIIIIIIIIIIIIHIIIIIHIIIIIIIIIIIIIIIHIIIHIIIIIHIII
@HISEQ:711:H5NNWBCX2:2:1101:6248:5517:ATCTCGTA
TTAAGTTCAGCGGGTATTCCTACCTGATCCGAGGTCAACCTTGTAAAATTGGGGGTTTACCGGCCGGCATGCGCCCGCGCCCGGAACGAGAAGTAACTACTGCGTTCGGTCGTGGGACGCACCCGCCGCTGTCTTTCGGGGCCTGCAGCGCAGGACCCCAACGCCAGGCGTGGCCTGAGGGTTGTAATGACGCTCGAACAGGCATGCCCGCCGGGATACCGGCGGGCGCAATGTGCGTTCAAAGATTCGATGATTCACTGAATTCTGCAATTCACATTACTTATCGCATTTC
+
IIIIIIIIIIIIIIIIIIIIIIIIIIIIIIIIIIIIIIIIIIIIIIIHIIIIIIHIIIHIHHIIIIICHIHIIIIIIIIIIIIIIIIIIIIIIIIIIIIIIIIIIIIIHIIIIIIIIIIIIIIIIIIIIIIIIIIIIIIIIIIIIIIIIIIIIHIIIIIIGIIIIHIIIIIIIIHIIIIIIIIIIIHGIHIIHIIIIIIIIIIIIIIIIIIIIIIIIHIIIIIEIIIHGIIIIIIIIIIIIIHHIIIIIIIIIIIIIIIIIIHIIIIIIIIIIIIIIIIIIHHGIIIIIIII
@HISEQ:711:H5NNWBCX2:2:1101:12421:5718:ATCTCGTA
TTAAGTTCAGCGGGTAGTCCTACCTGATTTGAGGTCAAAAACAAAGAATATCACATTTATTTAAGAAGCCCAAGACCTCTAAAAGGCAACTGCCATGGCATAGATAGGCTATCATACCAAAGGAACAGTCAACACAAAGGTCATCCGCTAATGCATTTAAGGGAATTGCCAACTTTTTTGTGAAAAAAAGTTTACAAAGCCCCCACAATCCAAGCCACCCATCAGCTTACAAAACTGAAAGTGGTTGAGTATTTAATGACACTCAAACAGGCATGCTCCTCAGAATACCAAGGAGCGCAAGGTGCGTTCAAAGATTCGATGATTCACTGAATTCTGCAATTCACATTACTTATCGCATTTC
+
IIIIIHIHIHEH<HHHHHHIIIIGIIIIHHHHIIIIIIHHIIIHIHHHIIHIIIIIHHHHHHEH?GHFHHIIIIIIGIFCHHHIHIHIHIIICFHIIHIIHHHIIHHHHHIHHHHIICHEHIIGIIIIHIIGHIIHEGHIEHHHIHIHIIIIHGEHHHIIHFHHIIGIHHGHHHHGIHIIIIHHEHIHHHB?GFHHHIIIHFG@HHHH?HHGHHIHE@HGHGHHEHF<FH@GFCHEGHCIHHHHGIIIHHIIHHHCIGIIIHGHHHHHFFEG?IHHH?IHHEIHHHHHEDCDGIIHIIIIHHHHIHHGIIGIIGIHHIHIHEHFEIIIIHHIHHHHHHIHEHHIIIIHHHHHHIHHHDIHG
@HISEQ:711:H5NNWBCX2:2:1101:14285:5717:ATCTCGTA
TTAAGTTCAGCGGGTGGTCCTACTCGATTTGAGGTCAAGTTGTCAGTTGTTGTCCGAAGACGGTTTGAAGCACAGAGCTCCCGGTCAGCCACCCTCTACTGAGGTGCCGGCGAAGACACTTATCACGCCGTACTATGTCCAACCAGGAGGTGCACGAATCCATTTGAGGTGAGCCACGGTAAGCAGCAACACCCATGTCCACCGCTCCCAATCCAAAGATCGGGAGTGTGAGAGTACAATGACACTCAAACGAGCATACCCTTCGGAATGCCAAAGGGTGCAAGGTGCGTTCAAAGATTCGATGATTCACTGAATTCTGCAATTCACATTACTTATCGCATTTC
+
HIIHIIIIIHIIIIIIGIIIHIIIIIHHHIIIIHHHFHH<DHHHIHIHHHIIIHHHIIIIIIIIGC=FHHHHHIIIIHFIIIIIIIIIIIIIHHHHIHEEFHHGIFHIIIIIIIIIIIIIIIIIIIIIIHHHHHHIHIHFHHIHHHHHDHHFHIHHIIHHIIEHHIIHIIIIHIHHIHHHHIGIIIIHIIIIHIHIHHIIIIHIIIIIIIIIIIIHGHHHIHHHHHHIHGIIIIIIHHGIIIHIIIHHHCIIHHHIHHFIIIIIIIIIHIIHIIHHIHIIIHIIIHIIIIIIIIIIIHIIIIIIHIIHGHGHGIHIIHIIIIHHHHHHIIIIIIGHIIIHGIII
@HISEQ:711:H5NNWBCX2:2:1101:18726:5657:ATCTCGTA
TTAAGTTCAGCGGGTATCCCTACCTGATCCGAGGTCAAACTTGGGGTGGTCTTGTGGACGCCCGTGCCGGTCGGTTCGCGAGGCGCGATTTGCTGCGCTCGAAGCCAATGACACAGGCCGCCAATGTTTTTGAGGCGAGTCCGCGCGCGAGGCGGGACAAACGCCCAACACCAAGCAGTGCTTGAGGGTTTAGATGACGCTCGAACAGGCATGCCCTAAGGAATACCAAAGGGCGCAATGTACGTTCAAAGATTCGATGATTCACTGAATTCTGCAATTCACACTACTTATCGCATTTC
+
IIIIIIIIGIIIIIIIIHIHIHIIIIIIIIHIIIIIIHIHIHIIGIHFHIIHHCHHCHIIIIIIHCHEH<HHHIIIIHHIHIIIIIIIIIIHIIHIIIIIIHIIIIIIIIIIIIIIHIIIHIHIHIHHHIIIHHIHHHIIIIIIHIIIIHIHIHIIIHHHIIHGHIIIIIIIIIIHIIIGHHIIIIIIIHHIIIIHHIIIHIHIIHIIHIIIIIIIIIIIHIIIIIIIIIHIIIIIIHIIHHGIHIHIIHGIIIHFD1HIIHIIIIIIIIIIIIGIIHHIIIIIHGGFIIIIIHIIIII
@HISEQ:711:H5NNWBCX2:2:1101:2271:5948:ATCTCGTA
TTAAGTTCAGCGGGTATCCCCACCTGATCCGAGGCCAACCTTGTAAAAATTCGTTCCGGGCGGCCGCCGTCCGGGCGCCCAAGCGAGGGTTTTGCTACGCTTGGAGCCGAACGACGACGCCCACGAGTTTCGGGCCCGCCCGCAGGCAGGGCCCATCACCAAGCAGGGCTTGAGGGTTGAAATGGCGCTCGAACAGGTGTGCCCCCCGGAATACCAGGGGGCGCAATGTGCGTTCAAAGATTCGATGATTCACTGAATTCTGCAATTCACATTACTTATCGCATTTC
+
IIIIIIIIIIIIIIHIIIIIHIIIIIHIHIIHHGIIHIIIIIIIIIIIIIIIHIIIIIIIIIIHHIIHIIIIIHIHIIIIIIIIIHIIIHIIIIIIIHIIHIIIHIIIIIIIIHHHIIIIIIIIIIIIIIIIHIHIIIIIIIIIHHIIHHIIIHHIIIIIIHHIIIIIIIIIIIIIFHIIIIIIIIIIIIHHIIIIIIIIHIIIIIIIIIIIIIIIIHDIHGIHIIIIIIIIIIIIIIIIIIIIIIIIIIIIIIIIIIIIIIIIIIIIIIIIIIIIHIIIIIIIIII
@HISEQ:711:H5NNWBCX2:2:1101:4426:5875:ATCTCGTA
TTAAGTTCAGCGGGTAGTCTCACCCGATTTGAGGTCAAGATTTTTGTGGGCTCAGCCTCCCCCGCCAAGGTAGGCGGCGGCGACCGAAGCACCATCATTGTCCGTGAGACGATTAGGAGCAGGGACCATGTCAAATCCAAAACGTAGAAACATCTTATCACGTCAAGGACAAGCAAAGCAGACCCCACTGATTCTTTTGAGAGGAGCTCGCTTTCGAATGCAAAAGCGAGCATTGAACCTCCAAGTCCAAAAATCCTCAAAGAAGAGGGTTTTTGAGGGTTTCACGACACTCAAACGGGTGTGCCCCTCGGAATGCCAAGGGGCGCAAGGTGCGTTCAAAGATTCGATGATTCACTGAATTCTGCAATTCACATTACGTATCGCATTTC
+
IIIHHHHHHICHIHHIDHIIEHF@HHIHIIEEFH@EHHHCHIGIHHHIHIHIIFGH@FHEHII<EHCEEHHHIHIIIIIHIIGDHIHIIDHHHIHHIHHGIIHHHHIGIGIIECEGHIHH?@@EHIIIH?FEEHHH<FHH@FCDD@GH/;:BDFHHHHHIHIHEFHDHF/AHHHIGGHEHHGHGHEHE8.6G@EEHCHFHHE@HHCIHDFHHIEFB.F...HHHEDGA.B?HGB.AEHHCE@FHHE-EC@@@8C:D.EHGCGCHHHHDIHG?EHG//HIHECEEHGCHF0?E@<0<FIHIIIHFCDDHH@HHHFGCIIHDDHHHE@DD</<HHHHGDEHGHHHIIHIHEHCHIHHHEEHCIGIIIHHHHHHHHIIHHHCIHHHHGDDHD
@HISEQ:711:H5NNWBCX2:2:1101:4619:5836:ATCTCGTA
TTAAGTTCAGCGGGTATCCCTACCTGATCCGAGGTCAACCTTAAAAAATTGGGGGTTATTGGCAAGATACCATCTAACGTCTATAGCGAGGAGTATTACTACGCTTAGAGCCAGAAGGCACCGCCACTGATTTTGAGGCCCGCCCAGAGGCGAAAGGCCCAAGACCCAAGCACGAGGCTGGATTGGTTTAAATGACGCTCGAACAGGCATGCCCGGCGGAATACCACCGGGCGCAATGTGCGTTCAAAGATTCGATGATTCACTGAATTCTGCAATTCACATTACTTATCGCATTTC
+
FCE?GG11<G1EH//CC@HCCH?G?<1DFHHC</01DG?H1F@GHI1F<C1<C</<<<1D?D1F11<<DCGHC<F@@G0<CDE@CC1FHHDHE<D1<D1<F1DHE0D?FFHEHEHHE5CCCHHCGGHGHHG?G@0HCHGHHHHCHHHEADEHIIIHFHCHHHHGCC@GC@<HHEHEIIHGHHC/<HHHIIHHIIIIHEE@?HHHCHGHCCCECDDHC1?H@CEHIHDCEGE0@EEEC/CHHHEGIHIIHIHHHG?HHCHGHG@GF@FIGHHGEIIIIIIHHHHHHHIHDHHHIHIIH
@HISEQ:711:H5NNWBCX2:2:1101:13790:5782:ATCTCGTA
TTAAGTTCAGCGGGTAGTCCTACCTGATTTGAGGTCAGATGTCAAGTATGTTGTCCGAAGACGACTATAAGCTCGTCCCCCCGCGGCTACACAACCGACAAAGAGTCAGGGTAGCACGCGCCACTACAAGTACTTCACGGCGTAGATAATTATCACACCGGGGATCCTCGTAGATAAGGTCCAAGCTAATGCATTCAAGGAGAGCTGACAGTCGCCAGCAAGCTCCCAAGTCCAATCCCTCTGTCAACAAAGCCAGAGGGGTTGAGATATTCATGACACTCAAACAGGCATGCTCCTCGGAATACCAAGGAGCGCAAGGTGCGTTCAAAGATTCGATGATTCACTGAATTCTGCAATTCACATTACTTATCGCATTTC
+
HCHHIIIIIIGIIIIIHHIHIIIIIIHIIIIGHIFHGHIIIHFEEHHHIIHIIIHIIHHIGIHIHIHGIIHIIIIIHIIIGIIIICHHIIIIIHIIIIICDHIIIGHCHHFHIIHHIIIGICHHIIIIHIIHHHHIIIHEHIIIIIHIHIIIIIIG?@GHDHIIIIHIIIHGGHHHHHEHIIHHHHHHIIHHIIEIHIHIIIIIHHIIIHHHHHIIIIIIIHHEHGFHHHCHHFC=IHGEHHHHGCD/G@DIGIIHIHHHIHGHFIIHHHHHIHGHIHHGGHGCIHEIIIHHHC<DHGCIIIHHIIIHHIIIHIIIIHHHIIIIIIIIGIIIHIIIIIIIIIHHHIIHIIIIIHHIHIIIIIIIHHHFGIIIIHDIHI
@HISEQ:711:H5NNWBCX2:2:1101:14098:5909:ATCTCGTA
TTAAGTTCAGCGGGTAGTCCTACCTGATTTGAGATCAGATCATAAAGTATATTGTCTAATTAAATAGACTATTAGAAGCGGTTCATCTGCAATCCTGGCCACCTTTTTTTACGGGGTGTCCTCAGCGAGTGATACTTATCACGCCAAGTGGAACCAAGTTTACTGAGATCCAGCTAATATTTTTAAGAGGAGCAGACGTGAATCCGCAAAAAACCTCCAAGTCCAAAACAAAACCAATCGAATTAACAAAAGATTTGTTTTGAGAAATTCATGATACTCAAACAGGCATGCTCCAAGGAATACCAAGGAGCGCAAGGTGCGTTCAAAGATTCGATGATTCACTGAATTCTGCAATTCACATTACTTATCGCATTTC
+
HIIHCCFHEFHIIHHHIIIIIIIIIIIHHIHIGHIIIIIIGHHIIIIHHIIIIHHIIHHIGHHHHHHHHGHIHHIGHHIIIIIIIIIIIIHIIIIGH?HHIIIIIHHIHHHHEH/CDHIEHCHIHFDDHHHHHHIHIHHIIHEHEHCGHHEGEECHEH@FHEHGIDEHHIGAE@HHHHIHIHHHHIEHE?GEHHHHECHGHEHHHIIIHHGI<HHEECFCHHHHHHDCHEHIHHHHEFE@CHHIHHHHH@HIIHHHHHGHIIIIIIHHEHIIIHEHHHGIHFHIHIIIIHHHHHIIGIIIIIHEHHIIIIHGIGHHHHHGIIIIIIIIGIIIIIIIIHFHHHHIIIGIIIHHCIIFHHHIIGIIIHHHHEIHHIHI
@HISEQ:711:H5NNWBCX2:2:1101:14518:5950:ATCTCGTA
TTAAGTTCAGCGGGTAGTCCTGCTCAATTTGAGGTCAAGTCGTCAAAAGTTGTCCACAGACTGTTTGAAGCACAACTCCTGATCAGAGAGCACCAGCAACGACATTTATCATGCTGTACTATCTCCAATCATGAGCCGCACTAACCAATTTGAGGTGAGCCACAGTGAAGCAGCAACACCCAAGTCCACTGCTCTCGAAAAATCGGAGAGTGTGAGAGTAACAATGACACTCAAATGAGCATACCCTTTGGAATACCAAAGGGTGCAAGGTGCGTTCAAAGATTCGATGATTCACTGGATTCTGCAATTCACATTACTTATCGCATTTC
+
IIIIGGHIIHIIIGHEEHHIHHIIIIIIICHHIIIIIIHIIIIIGEHHHIIHHHIHIIIHIEHEHHIGHIIHHHIIIIIIIIHHIHIIIIIIIHIIIIIHIIIIIIIIIIIIHHIIIIIIIIIIGHHIIIIIHHHHHIIIHIIIIIIIIIIIHIGHIEHHHIIIIIIHIHHIIIIIHIIIIIIIIIIIIIIIIIIHHIIIIIIIHIIIIIHEIIIHEHHHIIIIIHHHEIIIIIIIIIIIIHIIHHIIIIIIIIIIIHHHEIIIIHIIIIIIHIHHIIIIIIIIIIIHHEHHFGIIIIIHIIIIIHIHGIIIIIIIIIIIIIIIHIIII
@HISEQ:711:H5NNWBCX2:2:1101:15697:5837:ATCTCGTA
TTAAGTTCAGCGGGTATCCCTACCTGATCCGAGGCCATGCTTTCGTAGACAGGCCGCCCGTCGAGACCTCTCGCCGCATTTCTCTGCGTTTCGAAGCCGCGACGGGCGCCGATGTGTTTCGAAGCACCCCTGGCGGGGAGACTTCAACGCAAGGCAGAGCCTCAGACACAAACGGCGCTCGAACAGGTATACCTCAAGGATTACCGAGAGGTGCAATGTGCGTTCAAAGATTCGATGATTCACTAAATTCTGCAATTCACATTACTTATCGCATTTC
+
IHIIIIIGIIIIIIIIHIIIIIIHIIIIIIIIHIIIIIIIHIIIIIIHHIHIIHIDHHHHHIIHHIIHIIIHIIIIIIIIIIIIIHIIGCHIHHIIIIIHIIIIHGIIHIIIHHIIIHHHHIIIIIIIHIIIHIIIIIHIHHIHHGIIIHIIHIIIIIIGHIIIIIIIHHHHIIIIIIHIIIIHIHIHIIIHIHIIIIHIIIIIHIIHHIIIHHIIHGGIIIIHHHHIHIIIIIHGGIGIIIIHIHHHIIIHIIIIHIIIIIHIIIIIGIIIIIIII
@HISEQ:711:H5NNWBCX2:2:1101:19017:5881:ATCTCGTA
TTAAGTTCAGCGGGTAGTCCTACCTGATTTGAGGTCAAATGTCATACATATTATTTATTTAGAAGCAGCAATATGCAAAGCATACTAGAGGCATAGATAGTTTTATCACACCTGTGCTAGTAGGTTTAGACCACCACTAATTCATTTCAGAAGAGCAGACACAAAGGCGGCCTGCAAATCCACTTCCAAGCCGCACGCAAGCAATCTGGTGCGGTTGAGAACTTGAAATGACACTCAAACAGGCATGCTCCTTGGAATACCAAGGAGCGCAAGATGCGTTCAAAGATTCGATGATTCACTGAATTCTGCAATTCACATTACTTATCGCATTTC
+
IIIIIIIIIIIIIHIIIIIIIIIIIIIIIIIIIIIIIIIIIIIIIIIIIIIIIIIIIIIIIIIIIIIHHIIIIIIIIIIIIIIIIIIHIIIIIIIHIIIIIIIIIIHIIIIIIIIIIHIHHIIHIIHHHHIHIIIIIIIIIIIIIHHIIHIIIIIIIIIIIIIIIHHHIIIHIIIIIIIIIIIIIIIHHIIIIIIIIIIIIIIIIIIIIIIIIIIIIIHHIHHIIIGIIIHIIIHIIIHHIIHIIIIIIIIIIIIIIIIIIIHIHIIGIIIIIIIIIIIIIIIIIIIIIIIIIIHIIIIIIIIIIGIIIIIIIIIIHIIIIIIHIIHIIIHHI
@HISEQ:711:H5NNWBCX2:2:1101:1853:6014:ATCTCGTA
TTAAGTTCAGCGGGTATCCTTATCTGATTTGAGGTCAAACTTCAGTCCACGAATGGACATCAGGTTTAACGCCGCTCCCCAACACTAGATTATGAAAAAATGTAAACACCAACTTCATAAAACCTAGCAATAGCTTACGGTCGTTCAGCAAGTTTAAAGCGGAGGCGGGCCATAAGCCCATGCCTCACGCCCAGTACCAACATAAATTAAATGCTGAGAGGTTTTTGCTGACGCTCAAACAGATATGCCTACCGGAATACCAGAAGGCGCAATGTGCGTTCAAAGATTCGATGATTCACGGAATTCTGCAATTCACATTACCTATCGCGTTTC
+
GHIIIHIIIIHDHICFHHHHHHHFIHFHIIIHEHHHHIIIHIHIIHHIIH=HHHHHEHHIIIIHFHHGHHHHIHHHHIIIEHIGIIHIH1DHHGHIIIIIHHHHHIIHIEHIIIIIIIIHIIIIIHHIIIIIHF@HIIHHHGHHIIHIHHFCGGGIIIIIHHFEHCHHIIGIIIIIFIIIHHHIHIIHIIIIIHHHHIIIIHHGHHHFHEHIIIHHEHIHHF@?HIHHGHHIIIHIHHIIIHEIHIIIIHIIIIIHHIHHHHGEGHIHHHGHHIIIIGIIIIIIIIIIHIGIIIGGIIIIHIHIHIIIIHHFIIIIIIIIGHIHHHHIIHHIH
@HISEQ:711:H5NNWBCX2:2:1101:5734:6080:ATCTCGTA
TTAAGTTCAGCGGGTATCCCTACCTGATCCGAGGTCAAACTGGAAAAATACAAATGTGGGGGTTACGGCCAAACATTCCGGTCGTCAATAGCGATTTTGACACGTTTATCACGCTCTTGCCACGCCGGATGTTTGCCACTGGATTGCAGGCGGAGGGTGTTTGTTCCCTCCGGCCCAAGACCAAGCCGATGGTTTCTTTGTTGAAGGAACCCCGGCCTGAGCGGTGTTGATGACGCTCGAACAGGCATGCCCCGCGGAATACCGTGGGGCGCAATGTGCGTTCAAAGATTCGATGATTCACTGAATTCTGCAATTCACACTACTTATCGCATTTC
+
IIIIIIIIIIIIIIIGIIIIHIIIIIIIIIIIIIHHIIIIHIIHIIIIHHHIHIHHHHIHIIIIHIGIHIIIIIIIIIIIIIIIIIIIHIIIIIIIIIIIIIIIIIIIIIIIIIIIIHHIIIIIIIGIGHHIIIIIIIIIIIIIIIIIIIIIIIIIIIIIIGHIIIIIIIHIIIIIIIIIHIIIIHIIIIIIIIHIIIIIIIIHHHIAEHHIHHIIIIIIGIIIGIFHHHGIIIIHFHIIIIIIHIHHIIIIIIHIGIIIIIIHHHDGIIIIIIIHHIIIIIIIIIIIIIIIIIIIIIIIIIIIIIIIHHHIIHHIIHHIIHHIIHIIIIIIGII
@HISEQ:711:H5NNWBCX2:2:1101:7024:6170:ATCTCGTA
TTAAGTTCAGCGGGTAGTCCTACCTGATTTGAGGTCAAAAACAAAGAATATCACATTTATTTAAGAAGCCCAAGACCTCTAAAAGGCAACTGCCATGGCATAGATAGGCTATCATACCAAGGAACAGTCAACAAAGGTCATCCGCTAATGCATTTAAGGGAATTGCCAACTTTTTTGTGAAAAAAAGTTTACAAAGCCCCCACAATCCAAGCCACCCAATCAGCTTACAAAAGTGAAAGTGGTTGAGTATTTAATGACACTCAAACAGGCATGCTCCTCAGAATACCAAGGAGCGCAAGGTGCGTTCAAAGATTCGATGATTCACTGAATTCTGCAATTCACATTACTTATCGCATTTC
+
IIIIIHHIIIIIGIIIHIIIIIIIIIIIIIIIIIIIIGIHIIIHIIIHIIGIIIIIIIHIHIHIIIHGHIIIIHIIIIIIHIIIIIHIIIIIHIHIIIHIIIIIIIIIIHIIIIIIIIIIHHHHIIGHHGHIIIIIIHHHGIHHIHIIIIIIGHIIIIHIHHIIHHHIHHIHHIIIIHIIIHIIHHIHHIIHIIIHHIHIHIIIIIHHIIHHIIIIIIHGFCFGHIIIIIIIIIIIIHIIHIIIIHIIIIHHFGIIIHGIIIIIIIIIIIIHIIIIIHIIHHIHHHHIHIHIIIHHIGIIHIIIHIHIHIIIIIIIIIIIIIIIIIIIIIIHHIIIIIIHIIIIHIHIIIIIIIIIIII
@HISEQ:711:H5NNWBCX2:2:1101:7146:6180:ATCTCGTA
TTAAGTTCAGCGGGTATCCCTACCTAATCCGAGGTCAATCATTAAAAAATGGGGGGGTTCTGGCGAGTGGCCACCAGGTGTCTATAGCGATGAATTTACTACGCTTAGAGCCTGACAGCACTGCCACTGATTTTAGAGACTGCCTTGACAGCAGGTCTCAACACCAAGCTAGGCTTGAGGGGTGATAATGACGCTCGAATAGGCATGCCCCTCGGAATACCAAGGGGCGCAATGTGCGTTCAAAGATTCGATGATTCACTGAATTCTGCAATTCACATTACTTATCGCATTTC
+
IIHIHIHIIIIHIIIIIIIIGIIIHHIIIHIHHHIIIHIIHIIIIIIIHHHIIIIIIIHIIIIHIHIHIIIIIIHIHIIIIIIIIIIIGIIIIIIIIIIIIIGHIIIIGIHIHIIIIIIIIIIIIIIIIIIIIIIHIGIIIHHHIIIIIIIIIIIIIIIHIIIIIIIIHIGIHIIHIIIIIIIIIHGHIIIIIHIIIHHIIIIIIIHIIHHHHIHHGIHIIHHHDGIIIIIIIIIHIHHHIIIIHFIIIIHHHIIHHHIIHGIIIIIIIHIIHIIIIIIIIIIHIIIIIIIII
@HISEQ:711:H5NNWBCX2:2:1101:14623:6161:ATCTCGTA
TTAAGTTCAGCGGGTATCCCTACCTGATCCGAGGTCAACCTGAAAAAAATTAGGGGTTGCTGGCAAGTCACCCACCGGACCCAGACGCGAGGAGTATTACTACGCGTAGAGCCGACAGGCACCGCCACTGATTTTAGGGGCCGCGGAACCGCGAGCCCCAAGACCAAGCAAAGGCTTGAGTGGTTATAATGACGCTAGAACAGGCATGCCCTTCGGAATACCAAAGGGCGCAATGTGCGTTCAAAGATTCGATGATTCACTGAATTCTGCAATTCACATTACTTATCGCATTTC
+
IIIIIIIIIIIIIIIIIIIIIIIIIIIIIIIIIIIIIIIIIIIIIIIIIIIIIIIIIIIIIIHHIIIIIIIIIIIIIHIIIIIIIIIIIIIIIIIIIIIIIIIIIIIIHIIIIIIIIIIIIIIIIIIIHIIIIIIIHIIIIIIIIIIIIIIIIIIIIIIHIIIIIIIIIIIHHIIIIIIIIHIIIIHIIIIIIIIIIIHIIIIIIIIIIIIIIIIIIIIIIIIIHEIIIIIIIIIIIIIIIIIIIHIIIIHIIIIIIIIIIIIIIIIIIIIIIHIIIIIGIIIIIIIIIIHIII
@HISEQ:711:H5NNWBCX2:2:1101:19677:6013:ATCTCGTA
TTAAGTTCAGCGGGTAGTCTTACTTGATTTGAGATCGAGTTTTACAAGAATCGTTGCCGACCCTTGTGAAATCCTGCATCAGTCAGCCAATACGGTCAAACTCCCTTTATGTTAGCTGCAGCAAAAGTAATAATCCGTTTGACGGGACTAAATAAATATGCTTTTAGCTCAGGAGAATGTCCAGCTGCACCTGCATTTCAAGCAACCCTCCACCGATCGTAAAGACTGGTGTTGGGATTGCTCAAGTCCAAAGCCATTCAAAACAAATTGAAAGTCTTTGAGGTGTTTACTGATACTCAAACAAGCATGCTCTTCGGAATACCAAAGAGCGCAATATGCGTTCAAAGATTCGATGATTCACTGAATTCTGCAATTCACATTACGTATCGCATTTC
+
IIIIIIIGIIIIIIIHIHIIIIIIIIIIIIHIGHIHIIIIIIIIIIIIIIIIIIIIIIIHIIIHHIIIIIIIHIIIIIIIIHIIIIIIIIIIHIHFHHIIIIIHIIIIIHIHIIHHIEH?HIIIGIHIHIIIIIIIIIHHHHGIIGFHIIIIIIIIIIGHHHHIIHEEHHIHCHGFGHIIHIIFGHIIIHHHHHHIHIIHIHGHIHHHHHIIIHHIEIIIIIIIIIHHHHHHHHHHHGHIIGHIIHHHHHHG?HIHHDIHIIIHHIIIHIHGHHIIHEIIIIHIIIIIIIIHIIIGIIIIIIIIIIIHHHHIIIFHIHIIIIIIIHGHIHHFGIIIHIIIHIHHIIIIIIIIIHIIIIIIIIIIIIIIIIIIIIIIIIIIGIIIIIHIIIIIIII
@HISEQ:711:H5NNWBCX2:2:1101:19760:6167:ATCTCGTA
TTAAGTTCAGCGGGTATCCCTACCTGATTCGAGGAGTTCCCAATAAGTTGCTACGCCCCGCCCGACAGACGGGCCGAGGGCCGGGGGCCTCTCCGCGCTCGAGCGACCGTAGGGTCACATCACGCTCGGGCACGCGGAGGGCGTCCGCCCATGGATTCCGGCGCGGTGGCCGCCGCGTCTGGCTCGCCACCGGCGCCAACACCGCGCTTTCACTCGCGCGACCATTCGTCCAAGAGACGCTCGAACAGGCATGCCCCCCGGAATGCCAGGGGGCGCAATGTGCGTTCAAAGATTCGATGATTCACTGAATTCTGCAATTCACATTACTTATCGCATTTC
+
IIIHIIIIIIIIIHIIIIIIIIIIIIIIIIIIIIHIHHHIIIIHIIIIIHHIHHHIIIIIIIIIIIIHHIHHHIIIIIIIHIIIIHIIIIIIHIIIHIHIIIIIIIIIIIIHHIHIHIIIIIIIIIIIIIICHIIIIDHIIIIIIIIIIIGFHHGIIIIIIIIIIIHHIIIIIIIIIHIIDHHHIIIIHEHHHIHIIIHIIIIIIHIIIIHIIGIHHIIIIIIIIIIGHIIIIIIIIIIHGIIIIIIIIIIIIIIIIIIIIIIIIHHHHHEIIIIIIIIIIIIIHIIIIHIIIIIIIHIIIIIHHHIIIIIIIIIIIIIIIIIIIIIIIIIIIIIIIII
@HISEQ:711:H5NNWBCX2:2:1101:1842:6476:ATCTCGTA
TTAAGTTCAGCGGGTATTCCTACCTGATCCGAGGTCAACATTTCAGAAAGTTGGGTGTTTTACGGCAATGGACGCGCCGCGCTCCCGATGCGAGTGTGCAAACTACTGCGCAGGAGAGGCTGCGGCGAGACCGCCACTGTATTTCGGGGCCGGCCCCGTAAAGGGCCGATCCCCAACGCCGACCCCCCGGAGGGGTTCGAGGGTTGAAATGACGCTCGGACAGGCATGCCCGCCAGAATACTGGCGGGCGCAATGTGCGTTCAAAGATTCGATGATTCACTGAATTCTGCAATTCACATTACTTATCGCATTTC
+
EHICC1<FG?GDH/CCGFEGGHCFEG1<CGEH?HHEHCHHE1@G@C<11<G1DCCEG?CGHHC@@EE/DCGHE?CHDHHC??DCCED0CHFHID/<<<GHHIHIGHH@FGH?CHDFEG<>FEH=5@EG?HHEDEC?EHEGEC@HHE:DHHFHC?DEHBGHHEE/CE:EAGEGF<HE?88BA::?CIHE=HEGE8CC.BF?HCEG?HHHHGDAGGHHIHCFIHHFIIHHHDIHHIIHF@@@C?HDFCEFEC?HF/CHIHHHF1CHEG@HHHHHHC@HEHCIIHCGG1EF@@EHIHHCGIIHHF0=HEGF?HIGIH
@HISEQ:711:H5NNWBCX2:2:1101:8862:6259:ATCTCGTA
TTAAGTTCAGCGGGTATCCCCACCTGATCCGAGGTCAACCTTGATAGAAATAAAGGTATGTTCTGCGGCGGACGTGGCCCGTCTCGAAAACGCTGGAAAGTTATCTCGCTGCGCTCGAAGACGGACGGCGACGCCGAGGGGTTTAAGGCGGGCCCCTAAGGGCTTCACCCAACACCAAGCAGGGCTTGATTTGTGTAATGACGCTCGAACAGGTGTGCCCTCCGGAATACCAGAGGGCGCAATGTGCGTTCAAAGATTCGATGATTCACTGAATTCTGCAATTCACATTACTTATCGCATTTC
+
IIIIIIIIIIIIIIIIHHHHHHIIIIIIHGHIIIIIIGIHHHIIIIIHHIIIIIIIHIIIHIIIIIIHIIGIIIIIGIHHHEEHHHHIIIHIHIIIFHHGHIIIIIIIHIIIIIHIIIHIIIIHDFHIIIIIHIIIIIGFHIIIIIIHIIGGIHHHIIIHHIIFHHIIIIHIIIHHIIIIIHGIHEIHIIIIIHIIIHHHHIHIIHHHIIHHHHHGHDEHHHIHHIHGHCGIHHECIHIIIIHIIHHFHHFHHGHHHHHGIIIIHIIHHHGIGIHIHIIIIHHIIIIIIIIIIGHIGIIHIHI
@HISEQ:711:H5NNWBCX2:2:1101:9062:6439:ATCTCGTA
TTAAGTTCAGCGGGTATCCCTACCTGATCCGAGGTCAAACTGGAAAAATACAAATGTGGGGGTTACGGCCAAACATTCCGGTCGTCAATAGCGATTTTGACACGTTTATCACGCTCTTGCCACGCCGGATGTTTGCCACTGGATTGCAGGCGGAGGGTGTTTGTTCCCTCCGGCCCAAGACCAAGCCGATGGTTTCTTTGTTGAAGGAACCCCGGCCTGAGCGGTGTTGATGACGCTCGAACAGGCATGCCCCGCGGAATACCGTGGGGCGCAATGTGCGTTCAAAGATTCGATGATTCACTGAATTCTGCAATTCACACTACTTATCGCATTTC
+
IIIIIHIIHHIIHIIDHIIIIIHIGIIICHHIIIHGHHIHIIHHIIIIIIIIIIIHIEHIIIIIFHFCHHHIIIIHIIIIIIIIIIIGHHIIHCHHIIIIHIIIIIHIIIGIHIHIIIHHDHIHIHIIHIIIIIIIHIIGGHHHIIIIIIIHGHIIIIIIHHHHHHHHIHHHIHHHIIIIIHHHHHIIIHHIHHHGIHIIIHIGIHHHHIIHHIIIIIIIIIHGEGHFHHHG?HIHGIIIIIIIHCEHGHIIIIHIHHHEIIIIIHFHHGIHHHCCDIHIIHHHEIHHIIIIHEHHIIHIIIIHHHEHHIHIHIHIIIIHHFFGCHHIHHHHIHI
@HISEQ:711:H5NNWBCX2:2:1101:13180:6263:ATCTCGTA
TTAAGTTCAGCGGGTAGTCCTACCTGATTTGAGATCAAACGTTCAAAAAGCTGTCCTCCCCAAGGAGAGACATCTGTGAGCTCCAGCGAACCTCCATCACTGAAGGTTGCATGGCGGAAACCACAAGCGTAGATAGTTATCACACCTGTGACGCCACCAAACACTGGCAAGCTGATCCATTTGAGAGGAGCCGACACTAGGCCGGCAAGACCCCCAAAGTCCAAGCTCATCATGGCGGACCATGAGAGTTGAGGTGTTCATGATACTCAAACAGGCATGCCCTTCGGAATAGCCAAAGGGCGCAAGGTGCGTTCAAAGATTCGATGATTCACTGAATTCTGCAATTCACATTACTTATCGCATTTC
+
IIGHHHIIIIGHIIIIIIIIIIHIHHHHHIIHHFHEHIIIIIIGHIEHIIIIIIIHHIHIHHIHGIIIIGHHIIIIIGEHHIHIHIIHCHGIIGIIIIIIIIIIIGHHHHIHIIIIGDHIHHIIEHHGHEDHHHIHHIIIHHIHIIIHIHEHIIGHFHEGHHHIHIIIIIIIIIHHHHIIHHGCEHIIHIIIHHIHHHIHIHHIHIIHHEHHIHHHCEEIHIIIIHEIIHHHHHHHHIHHIIIHHCHEIHIIHIIIIHIIIIIHHHHHEIIHHIHHIHIIIHHHHIIIHHIHHIIHECHIIHFGFHGIIGIIIHHIHGIHGHIIIHIIIIIIIIIIIIIIIGIIIIIIIIIIIIIIIHIIIIIHHH
@HISEQ:711:H5NNWBCX2:2:1101:13147:6301:ATCTCGTA
TTAAGTTCAGCGGGTAGTCCTACCTGATTTGAGGTCAAAAACAAAGAATATCACATTTATTTAAGAAGCCCAAGACCTCTAAAAGGCAACTGCCATGGCATAGATAGGCTATCATACCAAGGAACAGTCAACAAAGGTCATCCGCTAATGCATTTAAGGGAATTGCCAACTTTTTTGTGAAAAAAAGTTTACAAAGCCCCCACAATCCAAGCCACCCAATCAGCTTACAAAAGTGAAAGTGGTTGAGTATTTAATGACACTCAAACAGGCATGCTCCTCAGAATACCAAGGAGCGCAAGGTGCGTTCAAAGATTCGATGATTCACTGAATTCTGCAATTCACATTACTTATCGCATTTC
+
IIIIHIHHHIIIIIIIIIIIIIIIIIIIIIIIHIIIIIHIIIHIIIIHIIIIHIHHIIIIIIIIHFIHIIIIIHIIIIIIIIIIIIHIIIIIIIIIIHIHHHEHIIIHIHHIIIIIIGIIIHIIIIIEEHIIIIHIHHIIIHIGIHHIIHHHCGHHIIGGHIIHHIIIHHIHHHIIIHIIIHIIHIHIIIHIHGHIIHHHIIIIIIIIHHHFHIIHHHHFIHEHGIIIHHIIIIHIIHHHHHHHHEHHFHIHIIIIIIHHIHHHIIIIIIIHIHIIIHIIIIIIIIIIIIIIIIIIIHHHIHHHIHIIIIIIIIIIIIIIIIHHIIIIIHIIIHIIHIHIIIIIIIIIIIHIIIHGIII
@HISEQ:711:H5NNWBCX2:2:1101:17978:6432:ATCTCGTA
TTAAGTTCAGCGGGTAGTCCTACCTGATTTGAGGTCAAAAACAAAGAATATCACATTTATTTAAGAAGCCCAAGACCTCTAAAAGGCAACTGCCATGGCATAGATAGGCTATCATACCAAAGGAACAGTCAACACAAAGGTCATCCGCTAATGCATTTAAGGGAATTGCCAACTTTTTTGTGAAAAAAAGTTTACAAAGCCCCCACAATCCAAGCCACCCATCAGCTTACAAAACTGAAAGTGGTTGAGTATTTAATGACACTCAAACAGGCATGCTCCTCAGAATACCAAGGAGCGCAAGGTGCGTTCAAAGATTCGATGATTCACTGAATTCTGCAATTCACATTACTTATCGCATTTC
+
IIIIIIIIIIIHIIIIIIIIIIIIIIGHHIIHIIHHIIIIIIIIIIIIIHIIIIIIIHHIIIIIIHIEHHIIIIIIIHIHIIIIHIIIHIIIHIIIIGIHHIIHIIIIIHHIIIIIIIIIHIIIIIIIHIIIIIIIHHHHIHIIIIHIIIIHIIHIHIIIEHHIIIIIIHIIIIHIIIIIIIIIIIIIIHGHIIIIIIIIIIIIIIIIHIIIHIIIIIGIIHIHHHCHHIIIHFIIHHIIIIIIIIHIHHFHIIIIIHIIIIIIIHHIIIIIIIIIIIIIHIIIIIIIIIHDEIIHIHHHIIHHIIHHIIIIIIIIIIIIHIIHIHIIIIIIIIHIIIIIIIIIIIGHHGGHHHIIIIIII
@HISEQ:711:H5NNWBCX2:2:1101:18214:6463:ATCTCGTA
TTAAGTTCAGCGGGTATTCCTACCTGATCCGAGGTCAACGTTCAGAAAGTCGGGGGTTTTACGGCGTGGCCGCGCCGCGCTCCAGTGCGAGTTGATAACTACTGCGCAGGGGAGGCTGCGGCGGGACCGCCACTGTATTTGGGGGACGGCGCCGCGCGGGGCGGGCCGATCCCCAACACCAGGCTCCGACCGCGCGAGGCGGAGGGACCCTGAGGGTTGAAATGACGCTCGGACAGGCATGCCCGCCAGAATGCTGGCGGGCGCAATGTGCGTTCAAAGATTCGATGATTCACTGAATTCTGCAATTCACATTACTTATCGCATTTC
+
IHIIHHIIIHIGHIIIIIIIIIGIGHHIIIIHIIIIIIIIIIIIIIIIIIIIHHHHHIIIIIGHHIIIHIIHIIIIIIHIIIIIHHHIHIIHHGIIIIIIIIIIIIIIIIIIHIIIHIIIIGIIIHIGHHHIIIIHIHHIIHHIIHHHHIHHHIHIIIIIIIHHIDHGHCHEHIHEHIIIIIIHHHIHHHIHHHHHHHGHIIHGHHHHHIIHIIIIGIHHHGHEHIIIIIIIIIGIIIIIIIHIHIHHHGIIIIHIIHHGIIIGIIHIHIIIIIIIIIHGIIIIIIIIIIHIIIIIIHHIIIIIIIIIIIIIHIIGHIIIIIIIIIH
@HISEQ:711:H5NNWBCX2:2:1101:19282:6366:ATCTCGTA
TTAAGTTCAGCGGGTAGTCCTACCTGATTTGAGATCGAACGTTCAAAATGCTGTCTTCGCTCAGGAGAGACATCTGTGAGCCCCAGCGAACCCTCATCGCTGAAGGTTGCATGGCAGACGGCCACAAGCGTAGATAGTTATCACGCCTGCAACGCCACCAAACACTGGTAAGCTGATTCATTTGAGAGGAGCCGACCGGAGCCAGCAAAACCTCCAAAGTCCAAGCCAATCGTGGCAAACCACGAAGGTTGAGGTGTTCATGATACTCAAACAGGCATGCCCTTCGGAATAGCCAAGGGGCGCAAGGTGCGTTCAAAGATTCGATGATTCACTGAATTCTGCAATTCACATTACTTATCGCATTTC
+
GH@<DFHHIIEEDCHHIIIIIIIHHI@CFCGHGHIIHHIIH<FCFGEGFFHHIHHHHH?HHICF?GHHHHHEIHEHHEHHE@HI@@CDDDHHIFGEHHHHFE<DDGFHEFHHEHECHHHIIHD<@0EHEHDEDCHH@F0<=?F?HHEE?HFHDEGHFEHHEHHIIIGHHHG?EHHHH@HHIHHIHHFHHEHEHDIHHHGHIIIHFHHHEEGIIHHHHHIHHIIIHEHGDDHEEEEHIHFCHHHGHHIIIGIIIIIIIGIGHHHHFHGIIIHHC?HIIHHHIIHIHG?HHHHCD1CEDHHDHHHGGHCHCHHIIHIIHHIHHIIHHHGH@HHGEIHHHHIIIHC1@HHGGEHHGHCIHDIHHHHHHD
@HISEQ:711:H5NNWBCX2:2:1101:20118:6261:ATCTCGTA
TTAAGTTCAGCGGGTAGTCTTACTTGATTTGAGATCGAGTTTAACAAGGGTTTTTGAAGACTCTTGTGAAAATCCTGCATCAGTCAGCCAAAATGGTCAAACTCCCTTTATGTTAGCTGCAGCAAAAGTAATAATCCGTTTGACGGGACTAAATGAATATGCTTTTAGCTCAGGAGAAAGTCCAGCTGCACCTGCATTTCAAGCAACCCGCCTCCAATCTCAAGAGATTAGTGTTGGGATTGCTCAAGTCCAAAGTCTTTCTTCAAAAAAGAAAAAAGGCTTTGAGGTGTTTACTGATACTCAAACAAGCATGCTCTTCGGAATACCAAAGAGCGCAATATGCGTTCAAAGATTCGATGATTCACTGAATTCTGCAATTCACATTACGTATCGCATTTC
+
IHHHIHIIIIIIIIIIIIIIIIIIIIIIIIIIIIIIIHIHIIIIIIIIIIHHHHIIIIIHIIIIIIIHIIIIIHHIIIIIIIIIIIIIIHHIIIIGGHIIIHHHIIIIIIIIIIHHIIGIIIIGIHIIHIIIIIIIHIHIIHEHHDHGIIIIIIIHHIIIH?GHHIHHHIHEHHIIHHHHHHIIHHIHHIIHFHHIIIHHHHFHHFEGHIHIHHHHHHHEIIHHHIIHIHGHHHIIHHHGHEIIGIHIIIHEIIIIHHFHH@HIIIIIIIHIIIIIHIGIIIIIIHHHHHHIIIIIIIIIIIIIIIIIHIIIIIIIIHIGIIIIIIIIIHGIIIHHHHIIIIIIIIIIIIHIIIIIIIIIIIIIIIHIIIIIIIIIIIIIIIIIIIIIIIHIIIIIIII
@HISEQ:711:H5NNWBCX2:2:1101:4080:6593:ATCTCGTA
TTAAGTTCAGCGGGTATCCCTACCTGATCCGAGGTCAACCTTAGAAATGGGGTTGTTTTACGGCGTAGCCTCCCGAACACCCTTTAGCGAATAGTTTCCACAACGCTTAGGGGACAGAAGACCCAGCCGGTCGATTTGAGGCACGCGGCGGACCGCGTTGCCCAATACCAAGCGAGGCTTGAGTGGTGAAATGACGCTCGAACAGGCATGCCCCCCGGAATACCAGGGGGCGCAATGTGCGTTCAAAGATTCGATGATTCACTGAATTCTGCAATTCACATTACTTATCGCATTTC
+
IHIGHHHIIIHIHGHHIIHIIIIIIIIIGHIIHGIIIIIHHHHEIIIIIIIIIIIIIIIHIHFHGHGHIHHIIIIIHIIIIIIHIIIIIIIHIHHHHIHHHHHHHIIFHHGHICHHIIIIIIGHIIIHHIIIIIHIHHEGIIIHHHIIGHIIIIIHIIIIIHHHHIIIIIIIHIHIIHEHIIHIIIGIIIHIIIIHIIIIIIIIIIIIIIHIIIHHIHIIIIIHHHDEIIHHHIHDHHIIIIIHIIIIIIIIIIIIIHCIHHHIIHGFIHIHIHEEHIIIIHHHHDEHHIHGHHHI
@HISEQ:711:H5NNWBCX2:2:1101:8813:6715:ATCTCGTA
TTAAGTTCAGCGGGTAGTCCTACCTGATTTGAGGTCAAAATGTCAATGAAGTGTTGTCCTTCCAAAGGACGGTTTGAAGCTGAAGTCCCATTTGTTATAGCTGCTTCACGGCGATGGCGTAGATAATTATCACACCAAAGACGGTCCACAAGGGTTTCCGCTAATGCATTTAAAGGGAGCCGACTTGATAAAAAGCCCGCACAACCCCCAAAAATCCAAGCCACATTCATCTAACAAAAGCTGAATGGGTTGAGAATTTAATGACACTCAAACAGGCATGCTCCTCGGAATACCAAGGAGCGCAAGGTGCGTTCAAAGATTCGATGATTCACTGAATTCTGCAATTCACATTACTTATCGCATTTC
+
IIHIIIHHHIHIHHEDHIIHIIIIHIFHHEHHIHHHHHIIIHGFGHIIDGHHIHIIIHHHHFGIHIIHHHIIHHHIHHIIIIHIIIIIIEHHGHHIIIHIHIIIIIGHIHIDHGIIIIIIHHHIIGGHHIHIIIHCCHEHHIIHIGCHIHHHFH/FHHHIHCDDHIIGHHHIIIIHIIHHIIDHHEEHAFGHH?AEHBBIIHE?HHEHHFCF@G?HHF<?HHEGC<EIIHFCHFHIIIIIHCHHIHDHHHHFIHHHHFHHIIHHGGHHGHHHHIHGHIIIHDHHGIIIGIIIIIIIHFIIIHFIIGIIIIIIIIIIHGIIHHHIIIHGHGIIIFHHHHHHEHHHEEIIIHIGIHHDHIIIIIIIII
@HISEQ:711:H5NNWBCX2:2:1101:10630:6615:ATCTCGTA
TTAAGTTCAGCGGGTATTCCTACCTGATCCGAGGTCAACCGTTCTGTGTGCCCTATAGGGCGATTTAGCGGCCAGCGCCGCCGCGTTCCAGTGCGAAAGACTTACTACGCAAGGAGCCGCGGGCGACGTCGCCGGTGGTTTTAGGGGGCTACCGGCTGTAGGCCCCCAACGCCGAGCAGTGCTCGAGGGTTGAAATGACGCTCGGACAGGCATGCCCGCCAGAGTACTGGCGGGCGCAATGTGCGTTCAAAGATTCGATGATTCACTGGATTCTGCAATTCACATTACTTATCGCATTTC
+
GHIIIEHIIIGIIHIIIIIIIHIIIIHHIIIIIIIHHHHIIHGEHHIIIHHHIIHIIIIIIIIHIIIGHIHIIIIIGIIHIIIIIIHIIIIIIIIHHHHGHIIIIIHIIGHIIHIIIIIIHIIGIHHIIHHHHH<<HIIHIIHIIIIIHIHIHIIIHIHHHHHIHIIIIHIIIHEHGIIIHIIHIIIIHHIIIIGIHGHHIIIHHHHIIIIIIIIHHIIIIIIIGIIIIHHHIIIIHHHECCIIIHHIIIIIIHIIIIIIIIIIIIIIIIIIIIIIIIIIHHIHHHHIIIIIIIIIIIHI
@HISEQ:711:H5NNWBCX2:2:1101:15804:6563:ATCTCGTA
TTAAGTTCAGCGGGTAGTCTCACCCGATTTGAGGTCAAGATTTTTGTGGGCTCAGCCTCCCCCGCCAAGGTAGGCGGCGGCGACCGAAGCACCATCATTGTCCGTGAGACGATTAGGAGCAGGGACCATGTCAAATCCAAAACGTAGAAACATCTTATCACGTCAAGGACAAGCAAAGCAGACCCCACTGATTCTTTTGAGAGGAGCTCGCTTTCGAATGCAAAAGCGAGCATTGAACCTCCAAGTCCAAAAATCCTCAAAGAAGAGGGTTTTTGAGGGTTTCACGACACTCAAACGGGTGTGCCCCTCGGAATGCCAAGGGGCGCAAGGTGCGTTCAAAGATTCGATGATTCACTGAATTCTGCAATTCACATTACGTATCGCATTTC
+
IIIIIIHIIIIIHHHIIHIIIIIIIIHIIIIIHIIIIIHIHHHHHDHIIIGHIIIGHIIIGHIIIIIIHIHHIHIIIIHGIIIIHIIIIIIIIGIIIIIIIIIIIIIIIIIIGHHIHIHIIHIIIIIIHIHHIHIIIIIIIIIIIIIIHIIIIIHIHHHIGEDGDHHIIIHHIIHEHHHIIHIH@EEHGIIHHIIHHHHHFHIHHHHHHIIIHIIIHHIHHHGBGHHIHHHHCEHCHHHGHHG?IGIHHGHHCFEHCGHFHFHHGIHIGIIIIHHHHHIHHHHIIIHIIIIIIHDIIIIHHHIIHGIHIIIIIIIIGHHDCCHIIHHHIIIHIHHHHHIIIHIIHIHHHIIIIIIIIIIHHHIIHHIHIIIIHIIHHGHIIIIIHIIIH
@HISEQ:711:H5NNWBCX2:2:1101:16985:6736:ATCTCGTA
TTAAGTTCAGCGGGTAGTCCTGCCTGATTTGAGGTTATATGGGTCAAAGGATGGAGAGAGTCCATCACGATTAGGAGCAAGTGAACCTTTCCACAGCTGAACTACTCTGACATGAATGACTATCAATGCCAATGCAAGCTCAAGCAGGTGGAACACCACATCGCTAATGCATTTCAGAGGAGCTGAACAAGCCAGCACACTCCACATTCCAACAAGAAAGCCTCTCTCCGAAAAGAAAGGTTCTCATTGATGGTTTCATGACACTCAAACAGGCATGCCCCTCGGAATACCAAGAGGCGCAAGGTGCGTTCAAAGATTCGATGATTCACGGAATTCTGCAATTCACATTACGTATCGCATTTC
+
IIIIIHIIIIIIIIHHIIIIHHIIIIHIIIHEHIDFHIIIHHFEHHIIHGGHHGIIIHIIIIIHIIIHIIIIIIIHIHIIIIIIIIIHIIIIIIIIHIIIIIIIIIIIIIIIIIIIIGHIIIIIIIHHEHHIIHHIIHIIIIIGIIHGHHIIHHHIHHIGEHHIIHHHEGHHEHHHHIHIHHHIIHIIIIIIIIHHIIIIHIHHHIIHHHIIIIIIHIIIIIHHCHEGIHHH?IIIHIIIIIIIIIIGIIIIIIIIIIIIIIIIGIIHGIIIIIIIIIIHIIIIIIHIIIIIIHHIIIIHIHHIIIHIIIIIIHIIIIHIIIHIIIIHGIIIIIIIIIIIIIIIIIIIIIIIIIIHHHHHIHI
@HISEQ:711:H5NNWBCX2:2:1101:21135:6628:ATCTCGTA
TTAAGTTCAGCGGGTAGTCCTACCTGATTTGAGATCAAACATTCAAAGAGCTGTCCTCACTGGGGAGAGACATTTATGAGCCCCAGTGAACCTCTGTTACCAGAGGTAACCTGGCGGAAAACCACAAGCGTAGATAGTTATCACACCTGTGACGCCACCAAACACTGGCAAGCTGATTAATTTGAGAGGAGCTGACCGTTGGCCAGCAAAACCCCCACAGTCCAAGCTCATTCATGGCAAGCCATGAGGAGTTGAGGTGTTCATGATACTCAAACAGGCATGCCCTTCGGAATAGCCAAAGGGCGCAAGGTGCGTTCAAAGATTCGATGATTCACTGAATTCTGCAATTCACATTACTTATCGCATTTC
+
HIIIIFHHIIIIIIIHHIIIIIIIIIIIIIIIIIIIIIIIIIIIIIIIIIIIIIIIIIIIIIIIIIIHIIIIIIIIIIIIHIIIIIHIIIIIIIIIIIIIIIIIIIIHIIIIIHIIIIIIIIIIIIIIHICGHIHHHIIHFHIIHIIHIIIIIIIIIIIIHIHIIGHIIHIIHGGHHHIIHHGIHHEHEIIGHIHHIIEEHHHHHIIHHDHIIIIHHIHIHHHH?IHHIIIIIHIIHIHHIHIIIIIIHIHEIIIHIIHIIIIHHCHHIIIIHHHIIIIHIIIIIIIIIIIIHHIHHHHECHIIIIHGIIHIIIIIIIIIGIIIHGHHIHIIHHIIIGHIIIIIIHIIIIIIHIIHIIIHIIIIIIIII
@HISEQ:711:H5NNWBCX2:2:1101:5486:6753:ATCTCGTA
TTAAGTTCAGCGGGTAGTCCTACCTGATTTGAGATCAAACATTCAAAGGGCTGTCCCCGCTTAGGGGAGACGTTTATGAGCTCCAGCGAACCTCCATCACTGAAGGTTATCTGATGGAAAACCACAAGCGCAGATAGTTATCACACCTGTGATGCCACCAAACACTGGCAAGCTGATCCATTTGAGAGGAGCCGACCACAGGCCAGCAAGACCCCCAAATCCAAGCTCATCATGGCGAGCCATGAGAGTTGAGGTGTTCATGATACTCAAACAGGCATGCCCTTCGGAATGGCCAAAGGGCGCAAGGTGCGTTCAAAGATTCGATGATTCACTGAATTCTGCAATTCACATTACTTATCGCATTTC
+
IIIIIIIIGIIIIIIHIIIIHIIIIIIIIIIIIHIIIIIIHIIHIHIIHIIIIIIIIIIIIHHIIIIIHHIIHIIIIIIIIIIIIIIIIIIIIIIHIHIIIIHIHHHIIIIIIIIIIIIIIHHIIIIGIIIIIIHHIIIIIEHHIIIIIIIIIIIIIIHHGGHHIIIIIIIHHHHHHIHIIIHIHIIHIHHIIIHIIIIHIIIIIHGHHIIIIIHHIHC@IHIIIHHIIGIIIIIIIIHHIIIIIIIIIHIIIIIIIIIIIIIIIIIIIIHIHHGHHIIIIHEIIHIIIIHIIHIHECGIIIIIHHIHGIHGIIIIIIIIIIIIIIIHIHHHIHHIIIIHEIIIIIIHHIIIIIIHHHHHIIIHHI
@HISEQ:711:H5NNWBCX2:2:1101:5665:6959:ATCTCGTA
TTAAGTTCAGCGGGTAGTCCTACCTGATCCGAGGTCAAATGAGATGAATTCGTCTTGGATAAAGACCGTTGAGAAGCGGCCCGCCCTTCCAGAAAGCACAACGTAGATGAAACTATCACGCTGAAAGGATCATGGAAGGGGAGGATCCAGCTAATGCATTTGGGACGAGCCGATGAAACCCGGCAGACGTCCAAATCCAAAGCCCCCAACATCCGAAAAGACGAGGGGATTTGATGGTATTCATGACACTCGAACAGGCATGCTCCTTGGAATACCGAGGAGCGCAAGGTGCGTTCAAAGATTCGATGATTCACTGAATTCTGCAATTCACATTACTTATCGCATTTC
+
IIIIHIIIIIIIIIIIIIIIIIIIIIIIIIIIIIHIIGIIIIIGHHIHIIIIIHIIIIIIIIIIIIIHHHHIIIIIHHHIIIIIIIHIIIIIIIIIIIIIIIIIIIIHIIIIIGIHIIIIIIHIIGHIIIIIIIIIIIHHGGIIIIHIHHHIHIIHIIHHIIIIIHHHIHIIIIIIIIIDHHHIGIIIHHIGIIIIIIIIIIHCHIIIGHGHIHHHGIIIIIIIIIIHIHIIIIIHIIIIIIIHIHIIHHIIIIIIIHIIIIIIIIIIIIIIIIIIIIHHIHIIHHGIIIIIIHIIIIIIIIIIIIGIIIIIIIHEHIHIIIIIIHHHIIIIIIHIIIIHIIIIIIII
@HISEQ:711:H5NNWBCX2:2:1101:6529:6988:ATCTCGTA
TTAAGTTCAGCGGGTAGTCCTGCCTGATTTGAGGTTATATGGGTCAAAGGATGGAGAGAGTCCATCACGATTAGGAGCAAGTGAACCTTTCCACAGCTGAACTACTCTGACATGAATGACTATCAATGCCAATGCAAGCTCAAGCAGGTGGAACACCACATCGCTAATGCATTTCAGAGGAGCTGAACAAGCCAGCACACTCCACATTCCAACAAGAAAGCCTCTCTCCGAAAAGAAAGGTTCTCATTGATGGTTTCATGACACTCAAACAGGCATGCCCCTCGGAATACCAAGAGGCGCAAGGTGCGTTCAAAGATTCGATGATTCACGGAATTCTGCAATTCACATTACGTATCGCATTTC
+
IIIIIIIIIIIIHHIIIIIIIIIIIIIIHIIHII<GHIIIIIIHHHIIHIIIIIHIHIIIIHIIIIIHIHIGHIHIIIIIIHIGIHIHIIIIGIGHGHIIHIIIIIIIIIIHIIIIIIHIIHIHHHIIIIHIIGIHHIHIIHHIIIHIIIIIIIIFGHIIIIIIIIIIIIIHIHIIIIHIIIHHIIIIIHHFHIHIHIIHGIHHHHHIIIIIIFHFEHIHHHHHCHHIIIHIHIIIIIIIIIIGGHIGIHHIIGIGIIHIHIHHGHHHIIIHIIIIHDIGIIIIIIIIIIIIIIHIIIHIIIIIIIIIHFHIIIIHIIIIIIIIIHHGIHIHHHIIIIIIIIIIIIIIHHEHHGCIIHIHIII
@HISEQ:711:H5NNWBCX2:2:1101:9055:6933:ATCTCGTA
TTAAGTTCAGCGGGTAGTCCTGCCTGATTTGAGGTTATATGGGTCAAAGGATGGAGAGAGTCCATCACGATTAGGAGCAAGTGAACCTTTCCACAGCTGAACTACTCTGACATGAATGACTATCAATGCCAATGCAAGCTCAAGCAGGTGGAACACCACATCGCTAATGCATTTCAGAGGAGCTGAACAAGCCAGCACACTCCACATTCCAACAAGAAAGCCTCTCTCCGAAAAGAAGGGTCCTCATTGATGGTTTCATGACACTCAAACAGGCATGCCCCTCGGAATACCAAGAGGCGCAAGGTGCGTTCAAAGATTCGATGATTCACGGAATTCTGCAATTCACATTACGTATCGCATTTC
+
IHIII@CHIIIIIIIHD@CHIIIIIIFHIIGFHC1@GHHCCHIECHIIIIIIIHHHIIGHIIIIIIIHIHIIHIIGHIIHGHIHHIIIIIIHHIIIGIEHGIIIIHIGIIIIIGHGHHHIIIIIIIIIIIIIIGHHIHIGIIIGHGHG@CGHHIIIHHIIIIHIIHHIGHHIIHIIHIIHHEEHIIIIHHHHHIHFHCHIHIIIIIIIIIIHIIIIHHE=C7::-C@HHHHHHHHIIHFHHIHIIIIIHHIHHCIIIIHIIIHIIHGF@GHHHIHHDHIHIIIGIIIHG@FHHHHIIHGIIIDGGIHGIIIHIIHHGIIIIIHIIIIHIIIIIHHGIIIIIIIIIHIIIHIIIIIIHIIHIHH
@HISEQ:711:H5NNWBCX2:2:1101:11089:6966:ATCTCGTA
TTAAGTTCAGCGGGTAGTCCTACCTGATTTGAGATCAAACGTTCAAAAAGCTGTCCTCCCCAAGGAGAGACATCTGTGAGCTCCAGCGAACCTCCATCACTGAAGGTTGCATGGCGGAAACCACAAGCGTAGATAGTTATCACACCTGTGACGCCACCAAACACTGGCAAGCTGATCCATTTGAGAGGAGCCGACACTAGGCCGGCAAGACCCCCAAAGTCCAAGCTCATCATGGCGGACCATGAGAGTTGAGGTGTTCATGATACTCAAACAGGCATGCCCTTCGGAATAGCCAAAGGGCGCAAGGTGCGTTCAAAGATTCGATGATTCACTGAATTCTGCAATTCACATTACTTATCGCATTTC
+
IIEHHDHHHIHIIIIHHHIIIIHIIIIIIIIIHIHIIHHEHHHIIIHIIGHHHHEHIGIIIHIGHIIHHHIIHIIIIIIGHHHIHHHIHIGDHIIGHIIIGHFCHHIHHIIIIIIIHHCHHIIGHHIHIHIIIIIIIIIIHEHIEHIIIHHIIHIIHFDGIICHEHHIIGHHIGEFHHIGIIHHIIHHIIHHHHHHHHIHHIHHHIIIHHHIIIHHCCEF=EIIHEHHHGHGHHHCIIIIIHHHFIIIHFHHHEEHHGIIGIHGDCCHIHIIIIHHHIIHHHIIHIHFHCHIHHIHHHHIIIHHHIIIHIIGHIHHHGHGIGIHHEIHIHHIIIGIIIIIHHEIHIIIIIHHIHHGIHHIIHGIGH
@HISEQ:711:H5NNWBCX2:2:1101:12977:6813:ATCTCGTA
TTAAGTTCAGCGGGTATCCCTACCTGATCCGAGGTCAACCTGAAAAAAATTGGGGGTTGATGGCGAGCACGCGCCCGGGCCTCCAAAGCGAGAAAAATTACTACGCTCGGAGCCGGACGGCACCGCCACTGACTTTAGGGCCCGCCGGGGCGGCGGGGCCCAACACCAAGCAGAGCTTGAGGGTTGTAATGACGCTCGAACAGGCATGCTCCCCGGAATACCAGGGAGCGCAATGTGCGTTCAAAGATTCGATGATTCACTGAATTCTGCAATTCACATTACTTATCGCATTTC
+
IIIIIIIHIIIIIIIIIIIIIIIIHIIIIIIIIIIHIIIHHIIIHIIIIIIIIIIIIIICGHHHIIHCEHIIIIIIIIHIIIIIIIIIIIHIIIIIIIIHIIIIHIGHHHIIHIIIIHIIIIIIIIIIHIIHHHIIHIHIIIIIIIIIIIIIIIIIIIIFHIHIIIIHHIIIIIIIHHIIIIIIIIGIHEHIIIIIIIHHIIIIIHHIIIIIHIIIIIGIGIIIIIIIIIGIIHHIHHHIIIIIIIIHIIIIIIIHEIIIIIIIIIIIIIIIIIIIIIIIIIIIIGIHIIIIII
@HISEQ:711:H5NNWBCX2:2:1101:13280:6804:ATCTCGTA
TTAAGTTCAGCGGGTCTTCCTACCTGATCCGAGGTCAACCTTGGGTAAAATAAGGCTTTTAACGGCCGGAACCCGCAGCACGCCCTGAGCGAGGTGTAAACTACTACGCTCGGGGTGACTAGCGAGCCCGCCACTGGTTTTCAGGGCCTGCGGCAGCCGCAGGGCCCCAACACAAGCCCGGGGCTTGATGGTTGAAATGACGCTCGGACAGGCATGCCCGCCAGAATACTGGCGGGCGCAATGTGCGTTCAAAGATTCGATGATTCACTGAATTCTGCAATTCACATTACTTATCGCATTTC
+
IIIIIIIIHIIIHGHIIIHIIHIIHIHIIIIIIIIIIIIIIHIHIIIHHHIIIIIIIIIIIIIIIIIFDHIIIIIHHIIIIGHHIFGHIHIIHHIHIIHIIIIIIIIIHIIIIIIIHHIIHIIIIIIHIIHHIIIIIIIHIHIHHIIIIIIIGIIIIHHHHHGIIIIHHIIIIHIIIIIIIHIHIHIIHIIIIIHHHCIIHIIIIIHIIIIIIIIIIIIGHHHIIHCIIIIHIHIIIIIIHHCHIIIIIIIIIIHIIIIIIIIIIIIIIIIIIIHIIIIIIHIIIIIIIIIIIIIIIIIIII
@HISEQ:711:H5NNWBCX2:2:1101:16598:6990:ATCTCGTA
TTAAGTTCAGCGGGTAGTCCTACCTGATTTGAGGTCAAATGTCATACATATTATTTATTTAGAAGCAGCAATATGCAAAGCATACTAGAGGCATAGATAGTTTTATCACACCTGTGCTAGTAGGTTTAGACCACCACTAATTCATTTCAGAAGAGCAGACACAAAGGCGGCCTGCAAATCCACTTCCAAGCCGCACGCAAGCAATCTGGTGCGGTTGAGAACTTGAAATGACACTCAAACAGGCATGCTCCTTGGAATACCAAGGAGCGCAAGATGCGTTCAAAGATTCGATGATTCACTGAATTCTGCAATTCACATTACTTATCGCATTTC
+
IIIIHIIIHIIIIIIIIIIHHIHIIIIIHIIHHIIIIIIIIHIIIHHIIIHIHHIIIIIIIIGGIIIHIIIIIIIIHHHIIIIIIIIIHIIIIIIIHIIIIIHHIIIIIIIIIGHIHHEIIIIIHIHHHHHGIHIIIIIHIIIHHIIHHIGIIIIIIIIIIIIIHEHHDIIIIIIIHHIIHHIIHIIIIHIIIIIIIIIIIIIIIIIIIHHHHIIIIIHHHHHIIIIIIIIIIGHIIHFIIIHIIHIIIIIIIIIIIIIIIIHIHHIIIIIIIIIIIIIHIIHIIIIIIIIIIIIIIIIHIIIIIIIIIIIIIIIIIIIIHHHHGIIIIIIII
@HISEQ:711:H5NNWBCX2:2:1101:17734:6826:ATCTCGTA
TTAAGTTCAGCGGGTATCCCTACCTGATCCGAGGTCAACCTTTGATGAATGGGGATTTCTCCAATGGCAAGCAGTGGACCCACGATGCGAGCGAATAGTGCTGGTAAAGCTTTTACAACGCCACAAACACGTGGGGACAAACCGCCTCTGAATTTCGGTGGTGAGGTGATTCAACGTTATGCACGGATCCCCTCATTCACCAATAACCAATCCGCGAAATATTTCTAAAAGGGGATTGAACTGGTTGTTAATGACTCTCGAACAGGCATGCCCTCCGGAATACCGAAAGGCGCAATGTGCGTTCAAAGATTCGATGATTCACTGAATTCTGCAATTCACACTACTTATCGCATTTC
+
IIIIIIIIIIIIIIIIIIIIIIIIIIIIIIIIIIIIIIIIIIIIIIIIIIIIIIIHIIIIIIIIIIIHHIIIIIIIGIIIIIIIIIIIIIIIIIIIIIIIIIIIIIIIIIIIIIIIIIIIIHHIIIIIIIIIIIIHHHIHIIIIIIIIIIHIIHIIIIIIIIIIIIIIHIIIIIIIIIIIIHIHIHGHHIIIIIIIIIIHIIIIIIIIIIHIIIHIHHHHIIHHHHIIIHIIIIIIIIIIIIIIGIIIIIHHIIIIIIIIIIIIIIIIIIIIIIIIIIIIIIIHIIHEHIGIIIIIIIIIIIGIIIIHIIIIIIIIIIIIIIIIIIIIIIIIIIIIIIIIIIIIIHIIIIIIIIII
@HISEQ:711:H5NNWBCX2:2:1101:19446:6915:ATCTCGTA
TTAAGTTCAGCGGGTAGTCCTACCTGATTTGAGGTCAAAAACAAAGAATATCACATTTATTTAAGAAGCCCAAGACCTCTAAAAGGCAACTGCCATGGCATAGATAGGCTATCATACCAAAGGAACAGTCAACACAAAGGTCATCCGCTAATGCATTTAAGGGAATTGCCAACTTTTTTGTGAAAAAAAGTTTACAAAGCCCCCACAATCCAAGCCACCCATCAGCTTACAAAACTGAAAGTGGTTGAGTATTTAATGACACTCAAACAGGCATGCTCCTCAGAATACCAAGGAGCGCAAGGTGCGTTCAAAGATTCGATGATTCACTGAATTCTGCAATTCACATTACTTATCGCATTTC
+
IIIIIIIIIIHIIIIIIIIIIIIIIIIIHIHIIGHFHHHIHHHIIIGHHIIIIIIIIIGHIIIIIHIHIIIIHIGHIHGIIIIIIIIIIIIGIHIIIIIIIHGGIIHIHHIIIIIIIHIIIIIHIIIIHIHHHIIEEHIGHIHIHHIHHIIHHGIHIIIHIIFHHIHHIIHHIHHIIIIIIIIIIHIHHIEBGHIHHIIGGFIHHIIIHHIIIHIIIHHHF<GFHFHHIIHHCEHHHHFIIHIHHIHIIIHHEHGHIGIIIIHIIIHIIIIIIHGIIIIHIIIHIIIIGHHHHIIGIIIHIIIHHHHHHIIIIIIHIIIIIIIHIHIHHHEHIIIIIHHHIIIHHIIIIHGGHHIIIIIII
@HISEQ:711:H5NNWBCX2:2:1101:1681:7128:ATCTCGTA
TTAAGTTCAGCGGGTAGTCCTACCTGATTTGAGATCAAACGTTCAAAGAGCTGTCCTCACTGAGGAGAGACACATCTATGAGCCCCAGCGAACCTCCATCCACTGAAGGTTACCTGGCAGAAAACCACAAGCGTAGATATTTATCACACCTGTGATGCCACCAAACACTGGCAAGCTGATTAGTTTGAGAGGAGCTGACCATAGGCCAGCAAGACCCCCAAAGTCCAAGCTCATCATGGGCAAGCCATGAGAGTTGAGGTGTTCATGATACTCAAACAGGCATGCCCTTCGGAATAGCCGAAGGGCGCAAGGTGCGTTCAAAGATTCGATGATTCACTGAATTCTGCAATTCACATTACTTATCGCATTTC
+
IIIIIHIGHIIIIIIIIIHIIIIIIIIIHIHHIIIHIHIIIHIIGIHIIEHHIIIIIGIIHIIIIIIHHHIIIIIHIIIIHIIHIIIIIIIGIDGHIIIIIIHIIIGIIFHHHIIICHHHICHIGHHIIIHHIHDHIIIIIGIHEHIIHIIIIIIIIGIIIIIIHIGIHHIHHHGIIIIIIIHIIHHHHIIIHHIHIIIIIHHHHHHIHHHHIHHHIIIFFHIHGHHHHHFHIHHHEIHGIIIHIIHIHHGIIIIIHHGHHHEIIHFHGHHIIIHFIIIGIHHEHHHGHIHHIHHHGIHHHECHIIIIIIHDHIIIGIIIIIIIIIIIIHFHIHHDIIIGIHIIIHHGHIHIIIIIIHIIHHGIIIIHHII
@HISEQ:711:H5NNWBCX2:2:1101:5512:7098:ATCTCGTA
TTAAGTTCAGCGGGTAGTCTTACTTGATTTGAGATCGAGTTTAACAAGAATCGTTGCCGACCCTTGTAAAATCCTGCATCAGTCAGCCAATGCGGTCAAACTCCCTTTATGTTAGCTGCAGCAAAAGTAATAATCCGTTTGACGGGACTAAATGAATATGCTTTTAGCTCAGGAGAATGTCCAGCTGCACCTGCATTTCAAGCAACCCGCCACCGATCTGAAAAAGATTGGTGTTGGGATTGCTCAAGTCCAAAACTTTCAAAAAAAATCCAAAAGCTTTGAGGTGTTTACTGATACTCAAACAAGCATGCTCTTCGGAATACCAAAGAGCGCAATATGCGTTCAAAGATTCGATGATTCACTGAATTCTGCAATTCACATTACGTATCGCATTTC
+
IIIIIIHIHIIHIGIHIIGIIHHHIIEHHIIIHHIIIGIIIIIHIIIIIIIIIIIIGIIIIIHIIIIHIHHIFIIIIIIIIIIGIGIIHHIIIIHCEHEEHIHHHGFHHIHIIHHIIHIIHIIFHHIEHIHEHHHHHIHIIIGICDHIIHFHHHIIGIHIHHHIHHHHHEFGHHIIIHIEHHIIIHIIHCIHHHHIIIIIHIHHHHHGHHIGIIIHEGIIIIIIHHHGHHIIIHEIHHGGIIHGHHIIHDIHIIHF/IGIIHE</HHC?IHCFCHHFFHHHIIIGIIIIIIIIIIHEC?HHGGHGGHHIHHGHIHHIIIIIIHHIIHHDHG@EIHIIHIHIHIHHHFCHHGGEHGGIHHGCIIHHHGIIHGIIIIGIIIIIIHHE=HEIHHHDHGG
@HISEQ:711:H5NNWBCX2:2:1101:9242:7096:ATCTCGTA
TTAAGTTCAGCGGGTAGTCCTACCTGATTTGAGATCGAACGTTCAAAATGCTGTCTTCGCTCAGGAGAGACATCTGTGAGCCCCAGCGAACCCTCATCGCTGAAGGTTGCATGGCAGACGGCCACAAGCGTAGATAGTTATCACGCCTGCAACGCCACCAAACACTGGTAAGCTGATTCATTTGAGAGGAGCCGACTGGAGCCAGCAAAACCTCCAAAGTCCAAGCCAATCGTGGCAAACCACGAAGGTTGAGGTGTTCATGATACTCAAACAGGCATGCCCTTCGGAATAGCCAAGGGGCGCAAGGTGCGTTCAAAGATTCGATGATTCACTGAATTCTGCAATTCACATTACTTATCGCATTTC
+
IHHIIHIIHHIHGHIIIIIHHIIHIIGHIHHIIIIIIIHIIHHIIIIIIIHHGIIIIIIIIIIIIHIHHHHIIIIHIIIHIHGIHIHIHIIIIHIIIIHHCHHIIIIHIIGIIIHHIHIIIIHHIIIIIHEHIHIHIIHIIGHIDHHHIHHIIHIIIIIIHIIHHHIGIIIIHIIHHIIIGIIIIIIIIIIHIIIHIIIIIIIIIIIIIIIIIIIIIIHHIHHHIIIHHCIHECHGHHIIHGIIIIIIIIIIIIIIGGIIIIIHHFHIHHHIIIIIIIIIIIHHIIIIIIIHFGIIIIIIIIIIHIHIHHIIHGIIIIHIIIIIIIHHHIIIIIIIIIIIIIIIIHIHIIIGHHIIIIIIIIIIII
@HISEQ:711:H5NNWBCX2:2:1101:12898:7103:ATCTCGTA
TTAAGTTCAGCGGGTAGTCCTACCTGATTTGAGGTCAAAAACAAAGAATATCACATTTATTTAAGAAGCCCAAGACCTCTAAAAGGCAACTGCCATGGCATAGATAGGCTATCATACCAAAGGAACAGTCAACACAAAGGTCATCCGCTAATGCATTTAAGGGAATTGCCAACTTTTTTGTGAAAAAAAGTTTACAAAGCCCCCACAATCCAAGCCACCCATCAGCTTACAAAACTGAAAGTGGTTGAGTATTTAATGACACTCAAACAGGCATGCTCCTCAGAATACCAAGGAGCGCAAGGTGCGTTCAAAGATTCGATGATTCACTGAATTCTGCAATTCACATTACTTATCGCATTTC
+
IIIIIIIIIIHIIIIIGIIIIHIIHIHIIIIIIHHHHIIIIIIHIIIIIHIIIIGHIIIIIIIIIIIHHIIIIIHIIGGIIHIHIHIIHIIIHIIIGIIIIIIIIIIIIHIIIIIIIIIIIIHIIIIHCEHHHIGIHHIHIHIHIIIIHHIIIIIHIIIHIIHIIIIIIHHGHHHHHHGHGHGHIIIHHIHHIHIIIIIIIIHIIHIIIIIIIIIIIIHIHGHHCEGIIIGIIGHIIIHIIIHIIIIIIIIIIIIHHIIIIIIIIIIIIIIIIIIIHIIIIIIIIHIIIIHHGIIIIIIHIIIIHHIFHIIIIIIIHGIIIIIIIIIIHGIIIIIIIIIIIIIIIIIHHIHHIIIGIIIII
@HISEQ:711:H5NNWBCX2:2:1101:16311:7018:ATCTCGTA
TTAAGTTCAGCGGGTAGTCCTACCTGATTTGAGGTCAAAAACAAAGAATATCACATTTATTTAAGAAGCCCAAGACCTCTAAAAGGCAACTGCCATGGCATAGATAGGCTATCATACCAAGGAACAGTCAACAAAGGTCATCCGCTAATGCATTTAAGGGAATTGCCAACTTTTTTGTGAAAAAAAGTTTACAAAGCCCCCACAATCCAAGCCACCCAATCAGCTTACAAAAGTGAAAGTGGTTGAGTATTTAATGACACTCAAACAGGCATGCTCCTCAGAATACCAAGGAGCGCAAGGTGCGTTCAAAGATTCGATGATTCACTGAATTCTGCAATTCACATTACTTATCGCATTTC
+
HIIIIIIIEHIIIIIIIIIIHHIIIIIIIIIGIIIIGHIGHIIIIGHIIHIGHIIIIIHHIIIIIIIEHIGIHIHIIIIIIIIIIIIIHIIIIIIIIHIHIIHIIIIHIIIIIIIIIHIHIGFHIIIIIIIIHHIIIEHHIIHHIIIIHIIIIIIIHHHHHHIIHIGHFHIIIIIIIIIIIIIIIIHGHHIIHFIIHHHIIIIHHHIHIIIIHHHHHIHGHCIHFIIHIIIIIIIHHIIIIIHHGIIIHIHIHHEIHCHHHIIHIIHIHIIIIIIIIIIIHIHIIHHIIIHIIIIIIIIIIIHIIIIHIIIIIIIIIHIIIIHIIIIIIIIIIIIIHIIIIIHIIHHIIGIIIIIIIII
@HISEQ:711:H5NNWBCX2:2:1101:11023:7397:ATCTCGTA
TTAAGTTCAGCGGGTATCCCTACCTGATTTGAGGTCAACCATAAAAAAAATAAAAAATATGTTAAAGCAAGATATAGTTGTATACAAATCACAACCAATAAAGACTATTACATCAAAACAGTGTAATTCACAACTTTACATCTACTAATATATTTCAAAGGAAAGTCTTTATGTACTCTTCCTTCATATCCAAGCAAAACTGCTAGAGTAAGGTTTAATGACGCTCAAACAGGCATGCCTTCCAGAATACTAGAAGGCGCAATGTGCGTTCAAAGATTCGATGATTCACTGAATTCTGCAATTCACACTACTTATCGCATTTC
+
IIHIIHIIIIIIHIIIHIIIIHIIIIIIHHIIIIHIHIIIIHHIIIIHHIIIIIIIIIIIIIIIHIIHIIIIHHHHIHHIIHIIIIIIIIIIIHIICHIIIIIIIIIIIIHIHHHHHIIIHIHIIHIIIIIIIIHIHIIIIIIHHIIIIHIIIHHHIIHIHHIHEHHGHHIHIIIIIIIIHIIGHIIHHIHHCHIIHHEHHIGIIIIIIIIIIHGFHCHFHHHIIIIIHIIHHGIGIIIIHIIGIIHHHIIHF=HHIIIIIIHCCIIIIIIHFIIHIIIHFIIIIHIHIIIIGIIHIIIHHHGHEEIIIIIHHHHHGIIHHII
@HISEQ:711:H5NNWBCX2:2:1101:11738:7335:ATCTCGTA
TTAAGTTCAGCGGGTAGTCCCACCTGATTCGAGGTCAGATTTGAAGTTTGTATTGTCCATGAAAGACGATTAGAAGCAGTCCTAAGAAAGCTTGGCCACCTTGCAAGCAAGATGTCCTCGACGATAGATAATTATCACGCCGAGTAGAACCAATCCCTCAAGAGGGCCAGCTAATACATTTAAGACCAGCTATGCCTTTTGACAGGCTACAGCAGAGTCCAAATCCAAGTCAAGATCAACAATAAAGTCAATCTGATTTGAGAGTTTCATGACACTCGAACAGGCGTGCTCCCCGGAATACCAGGGAGCGCAAGGTGCGTTCAAAGATTCGATGATTCACTGAATTCTGCAATTCACATTACGTATCGCATTTC
+
HIIIIIIIIIIIGHHIHIIIIHIHIHIHIHGHIIEHIIIGHEHIIIIIGIIIHIIIIIIIHHIIIIICFHIEHHIIFHIHFEHHIHIIIIIIIIIIIHIIIIIIIIIIIIIIIIIIIHIHIIIIIIHIIIGIHIIIIIIIIDDHHGCHHIHIIIIEHHHIHHEEHHIIIIIIHIIIIIIIHHIHHIIIIIHHIHHIIIHIHHIHHEGHIIIIIIGGHGGHHEHFGIIHHHIGIIHIHHHHGIH@IHIHGGHIGIHIIGIIHHGHG?HHHIIIHHHFIHHDIIHIIIGIIHHGIIIIIHIHGIIHIHIHCIIIIIIIIIIIIIIHIHIIHHIHHIHIIIHGIHHHGHHGIIIIHHHHHHIHHIHIIHHIHHHIHI
@HISEQ:711:H5NNWBCX2:2:1101:13486:7343:ATCTCGTA
TTAAGTTCAGCGGGTAGTCTCACCCGATTTGAGGTCAAGGTTTGTGGGTCAAGTGGCGATCACTTGACCATTGTCTTCTATGAGACAGTTAGAAGCGGGGAACAGTGCGAAACCCAAGACGTAGAAAACATCTTATCACGTCAAGGATCGGCAAAGCAGACGCCACTAATTCATTTCAGAGGAGCTGGCTCCAACAAAGGAAGGCCAGCAAAAGCCTCCAAAGTCCAAAAGCCTTCCTGGTCAAGAAACCAAGAAGGTTTTGAGGATGTCACGACACTCAAACGGGTGTGCCCCTCGGAATGCCAAAGGGCGCAAGGTGCGTTCAAAGATTCGATGATTCACTGAATTCTGCAATTCACATTACGTATCGCATTTC
+
E@CFCEHEHEHHIDHHHGC?HHIHHHCHHGH?E@C@@1DGD@CCEE00<F11CGEHHHCE1DEHHH1<DCFHGCHHHC1CGHCEHFHIFHCCCF<C????<DE@HFFHIGIH?HIICC0<CCE0<F?00=@D@EEHE?=@=<0=G?EHH@GHI:/=D/@DGEH@EHEBHH@@BEBHHHIHHHEECGGHHCBGHHHHGFHFFCFG?GHHHHHHGHDG.@EHBCCHCHHHHE@HFGEHF@HGHFHHH?IHFEEHEEHHHCHIHHHHHHHIHEEC<F@GHEHEIHHGIIIIIHIIHHGHFHHFCHHHGFC<<HC1DD<ECCHHEHIIHHHCCFFD1HG1EFFIHEHHHIIIHHIIHHHFHEFEFFIHDHHEHHFGHIHH
@HISEQ:711:H5NNWBCX2:2:1101:16749:7435:ATCTCGTA
TTAAGTTCAGCGGGTAGTCCTACCTGATTTGAGATCAAACATTCAAAGGGCTGTCCCCGCTTAGGGGAGACGTTTATGAGCTCCAGCGAACCTCCATCACTGAAGGTTATCTGATGGAAAACCACAAGCGCAGATAGTTATCACACCTGTGATGCCACCAAACACTGGCAAGCTGATCCATTTGAGAGGAGCCGACCACAGGCCAGCAAGACCCCCAAATCCAAGCTCATCATGGCGAGCCATGAGAGTTGAGGTGTTCATGATACTCAAACAGGCATGCCCTTCGGAATGGCCAAAGGGCGCAAGGTGCGTTCAAAGATTCGATGATTCACTGAATTCTGCAATTCACATTACTTATCGCATTTC
+
<<CC<<<CGE1C<CCHHCH1D@@GH?HECCEHHIEF1DFHH?1FHG1G?EEHIIH1D<ECH=H?C1CCDGDEGEHHHHGICEHE@GHGIHC?GHIIGHHHEHIIFHCDHIIHGHIE@EG@HE=HHHHH0ECDHDHHHHHIHHEECHHECDG./?HHIGHIECGHEHFHGHIEF@ACHFEHBG?GGHEEEECHEDHHHFGE?BAHIGFH@GHHEHHH@@.CHHGCEEDD//C@C?CHGD/<0CHHHDFIHHHF<1@GFCF@HC1EGEHFHHGHHCFEF?GCCCC0C@C@G@CEHEHHECCIIGHGC?<DED<<1<1<<EF@GHHEHD?<F<CEHEGCCEHGEGEEGECEHCGF<HCDHEEFG</DHH
@HISEQ:711:H5NNWBCX2:2:1101:17461:7494:ATCTCGTA
TTAAGTTCAGCGGGTAGTCCTACCTGATTTGAGGTCAAAAACAAAGAATATCACATTTATTTAAGAAGCCCAAGACCTCTAAAAGGCAACTGCCATGGCATAGATAGGCTATCATACCAAAGGAACAGTCAACACAAAGGTCATCCGCTAATGCATTTAAGGGAATTGCCAACTTTTTTGTGAAAAAAAGTTTACAAAGCCCCCACAATCCAAGCCACCCATCAGCTTACAAAACTGAAAGTGGTTGAGTATTTAATGACACTCAAACAGGCATGCTCCTCAGAATACCAAGGAGCGCAAGGTGCGTTCAAAGATTCGATGATTCACTGAATTCTGCAATTCACATTACTTATCGCATTTC
+
IGIIHHIIIIIIHIIIIIIIIIIHIIHIGHHHHHHHIIIIIIIIGIGHIIHIIIIIIIHIIIIIHHIHIIIIIIIIIIIIIIIIIIIIIIIIIIIIIGIIIIHIIIIGHHIIIIIHIGIIIIHHHIIIHHHHIIIIHIIHHHIIIIHHIDFFHHIIIIHIIIGHHIIHHHHHGHHHIHEHHIHIIIHHGFFHHIHHIHHHHIHIIIIHHHIIIIIHGFC/HHHHEFGHHHHHEHHGHHIIIIIIIIHHGHHHHHHHHGIIIIHHIIHIIFGIIHIIHGIHIIIHIIHIIIIHGHIHIHIIIIIIIIIIHIIIIIIHHHIHGIHHHIHEIIIIIIIIHIIHHIIHHHHFFCIHEIIGIIIII
@HISEQ:711:H5NNWBCX2:2:1101:2837:7573:ATCTCGTA
TTAAGTTCAGCGGGTAGTCCTACCTGATTTGAGGTCAAGCTTAAAGTGTATGCCTCATAAAGAGACAGTCCTAAGACCATTAGAAGCTGAACAAAATTGAAGTCCACGGTAATGGCATAGATATGTATTATCAAACCAATAAGCCGAGTCCTTGAAAGTTCTGCTAATGCATTTAAGAGGAGCTGACATTGGTTAATGCCTGCAATAACCTCCAAAGTCCAAGCTTCAAAAGCTAACAAGTAACCTTTGAAGTTGAGAATTTAATGACACTCAAACAAGCATACCCTTCGGAATACCAAAGGGTGCAAAGTGCCTTCAAAGATTCGATGATTCACTGAATTCTGCAATTCACATTACATATCGCAATTC
+
HHEEG<GEEHFDHIHDHHEHEEEHGEHIHCHHCFHCC@HIECCFGHHIC@GHI@@CC@<FCE@EG@1C<E@GHIIE@@FFHG?CCHH?HHEHCHHFEHECEHCGGEHIGIIEGHEHEEHCH?H@EF@CHHH?CGCCGHHHIHCHHIIH@CCFHCCC?FHECC<CHEHH8EEEHIHHHED8C:8GEHIH@:.8BEHHHIFCD:@;FHHFIFHH<FHIH/@<<<///0@0GFG<000000GC<11<11@HC1<11GF<1<1HHHC<CD<D<<<1<<<111F1<<<E<<001FCFF<<D<G<1<CF1<1111<<1<11C<1@D<D1<1<11<11D<<1HHHG<<1<11<GF<<<@D1HHCC0C<0111C//<
@HISEQ:711:H5NNWBCX2:2:1101:4192:7656:ATCTCGTA
TTAAGTTCAGCGGGTGGTCCTACTCGATTTGAGGTCAAGTTGTCAGTTGTTGTCCGAAGACGGTTTGAAGCACAGAGCTCCCGGTCAGCCACCCTCTACTGAGGTGCCGGCGAAGACACTTATCACGCCGTACTATGTCCAACCAGGAGGTGCACGAATCCATTTGAGGTGAGCCACGGTAAGCAGCAACACCCATGTCCACCGCTCCCAATCCAAAGATCGGGAGTGTGAGAGTACAATGACACTCAAACGAGCATACCCTTCGGAATGCCAAAGGGTGCAAGGTGCGTTCAAAGATTCGATGATACACTGAATTCTGCAATTCACATTACTTATCGCATTTC
+
IIIIIIFHIIHIGIIIIIIIIIIIHIHIGEHFHIHGIHHGHCGHHHGEGHIIHHHHCHGHEHHED=HEHIIIIIGHEHHEHIIIIIIIIIHICHFHGEEGHIGGIIIIGDHIHHIHHHHHIIIIHIIHIIIHIHHIIHIHHIIIIHHIIHHHHEHIHGHHHHIIIIGHHHIHHHIIIIHHIHIHGIIIHIIIIIIIHHIIIIIIIIIIHHIIHHIA@IHDIHHHHIIIHCHIIHGHHEEIIHGIHHHHGCHHIIIIHGHHGHIHIIHIHIGHIHHDHHCIIHH<DCHHIHIGIHEFIIHIIIIIHHIHCHHHIIIHIIHIGHIIHFIHH?HHFHCDFHEHCIHI
@HISEQ:711:H5NNWBCX2:2:1101:4438:7541:ATCTCGTA
TTAAGTTCAGCGGGTATCCCTACCTGATCCGAGGTCAAACCTTAGAAAATATAAAAAAGGTTTTTAGGCGAGTTTATAACCAAAAAATCCAGAGCGAAAGAAAAAATAACTACGCAAAGGAGTCGATTAAAACCGCCTATGAGTTTTAGGCACATCCTCCTCCCGAAAGAAATGGATGAAAGCCCAATACCAAGCAGAAGCTTGAGGGTTGAAATGACGCTCGAACAGGCATGCCCCTCGGAATACCAAAGGGCGCAATGTGCGTTCAAAGATTCGATGATTCACTGAATTCTGCAATTCACATTACTTATCGCATTTC
+
IIIIIIIIIIIIIIIIIIIIIIIIIIIIIIIIIIIIIIIIIFHIIGIIIIIIIIHIIGIIIIIIIIHIHHHIEHIHIIIIIIIIIIIHGIHIIIHIIIIIIIIIIIIIIIIIIIIHIIHHIIIIHHHIIIIIIIHHIIIIIIHHHIIIIIIIIIIIHHIIIIIIIIIIIIIIIIHIIHIIIIIIIIIIIIIIIHHHIIIIIIIIIIIIGIIIIIIIIIIIIGIHIIIIIIIHIIIIIIIIIIIIIIIIIIHIIIIHIIIIIIIIIIIIIIIHIFIIIIIIIIIHIIIIIIIIIIIIIIIIIIIIIHIIGIIIIIIIIII
@HISEQ:711:H5NNWBCX2:2:1101:13938:7637:ATCTCGTA
TTAAGTTCAGCGGGTAGTCCTACCTGATTTGAGATCAAACGTTCAAAAGCTGTCCTCACCAAGGAGAGACATCTGTGAGCTCCAGCGAACCTCCATTGCTGAAGGTTACATGATGGAAAACCACAAGCGTAGATAGTTATCACACCCGTGATGCCACCAAACACTGGCAAGCTGATCCATTTGAGAGGAGCCGACGCTAGGCCAGCAAGACCCCCAAAGTCCAAGCTCATCATGGCAGACCATGAGAGTTGAGGTGTTCATGATACTCAAACAGGCATGCCCTTCAGAATAGCCAAAGGGCGCAAGGTGCGTTCAAAGATTCGATGATTCACTGAATTCTGCAATTCACATTACTTATCGCATTTC
+
HHHIHGH@FEHHHI<C@GICHHHFHIGHEGHHIFIIIHIIIHFHHIHHHGHIIIIHHHE@HIIH?HIGHHHIIIIHIIIIIIEHHHIIIHIGHIHIGHIGIHHIII?HHIIIIIIGIIIHIGGHHGEHHHHHIIIIIIIIFHHHIGHHHHGFHIIHE@HCHHEHHHHIIHHIHHHIIIIIHIIIIHIHIIHHIIHIIIIIIIEIIHIIIHHHFHHHIIHHHGHIHIIIIIIIHFGHECEGIIIHHIHIIIIIHIHHEHIIIIIIIIIIGIHGIIIGGIIIHIIIIIHHHHHIHIIIHEHHGIIHGHHIGEIIHHEIIIIIIIHIIIIHIIIIIIHIHHIIIIIHIIIIIIIIIIHHHIIHIIIIHH
@HISEQ:711:H5NNWBCX2:2:1101:20638:7507:ATCTCGTA
TTAAGTTCAGCGGGTAATCTTGCCTGATCCGAGGTCGACCAATATGTATAAAAAAAATGTTTCTGTTTCCAAATCCATTTCTTTTGAAATACAGGCATCATTTCGAAGGACGTCACACATTTTGCTGCGTTGGGCCAACTTCAAATGCCAATATGTTTGAACATATGGACTCCCTTACGGAAACCCAAGTGTCATCGCAAGGCAAAGCCTTATGGTTTAAACGACGCTCGAACAGGCATGCCTCCAGGAATACCCGGAGGCGCAATGTGCGTTCAAAGATTCGATGATTCGCTGAATTCTGCAATTCACATTACTTATCGCATTTC
+
IIIIIHIIIIIIIIHIIIIIIIIIIIIIIIIIIIHIIIIIIIIIIIIHIIIIIIIIIIIIIIIIIIIIIIIIIIHIIIIIIHIIIIIIIGIIIHHIIIHIIIIIIIIHIIHHIHHIIIIHIIIIIIIIIIIIIIIIIIHIIIIHIIIIIIHIIHHIIIIIHIIIIIHIIIIIIIHIIIIIIIIHIIIIIIIIIIHIHIIIIIIHHHHIHHHHIIIHIIIIIIIIIIIIIHIIIIIIIIIIIIHIIIIIIIIIIHIIHGIIIIHHIIHHIIIIHIIIIIIIIIIHIIIIIIIIIIIIIIIIHGIIIIIIIIIHIIIIIIIIIIIIII
@HISEQ:711:H5NNWBCX2:2:1101:4970:7944:ATCTCGTA
TTAAGTTCAGCGGGTATCCCTACCTGATCCGAGGTCAAACCTTAGAAATATAAAAAGGTTTTTAGGCGAGTTATAACCAAAAAATCCAGAGCGAAAGAAAAAATAACTACGCAAAGGAGTTGATTACAACCGCCTATGAGTTTTAGGCACATCCTCTCTAAAAAAGAATGGATGAAAGCCCAATACCAAGCAGAAGCTTGAGGGTTGAAATGACGCTCGAACAGGCATGCCCCTCGGAATACCAAAGGGCGCAATGTGCGTTCAAAGATTCGATGATTCACTGAATTCTGCAATTCACATTACTTATCGCATTTC
+
HIGHGIIIHHGIHDHHHHIIIIHHIIHHHHIIIIHHIIIIGHHIHHIIIHHHHIHIIIIIIIIEHFG?HH<GHIIIIIIIIIHIHHIIIGHHIHIIIIIIHIIIIIIIIIIHIIHIHIGHHIIIIHIIIHGIIIIHHIFHHIIIGGHHGIIIIIGHIIIIIHHHIIIIHIIIHIHIHIIIHEHHIGIIIIIIIIHIIIIIIHHIIIHHFIIIIHHHHHGHFHHFHIHDGIIHDHIIHIIHIHIHHECHGIGIIIIHHHHHHIIIIIIGIIIIGIIGHHEGIIHHIHHIHHEEFIGHIHIIIIHHHCHIIIIHHIH
@HISEQ:711:H5NNWBCX2:2:1101:8137:7925:ATCTCGTA
TTAAGTTCAGCGGGTAGTCCTACCTGATTTGAGGTCAAAAACAAAGAATATCACATTTATTTAAGAAGCCCAAGACCTCTAAAAGGCAACTGCCATGGCATAGATAGGCTATCATACCAAAGGAACAGTCAACACAAAGGTCATCCGCTAATGCATTTAAGGGAATTGCCAACTTTTTTGTGAAAAAAAGTTTACAAAGCCCCCACAATCCAAGCCACCCATCAGCTTACAAAACTGAAAGTGGTTGAGTATTTAATGACACTCAAACAGGCATGCTCCTCAGAATACCAAGGAGCGCAAGGTGCGTTCAAAGATTCGATGATTCACTGAATTCTGCAATTCACATTACTTATCGCATTTC
+
HHIHIHIGHIGHIIDFGHGIIFHHIIHHHHHEHHHHIIIIIHIIHHGIIIIIIIIIIIHHIHIHHGFDGHEHIIHIIIIHIIIGGHIIIIIIHGHHGHIHIEHHIIHDGHGHHIHIHHIIIIHHIGHFHHHGHIFHEHHHIGHIIHIHIIIIIIHEHIHGHEHHEHHHHIIHHHHHFHIHIIIIIIIIIIHFEHIHHHEH<AGEHII@GIHIIHIHGHGHHEFHDCHGHIIIHHIIIHHIGIHIHHHHHHHFHHHIIIHIHHGHHHHIIHIIIHHHHIHIIIIHIHIIIIIHGIIIIIHIHIIHIHIIHIIIIIGIHIIIIHHIIIIIIIIIIIIGIIHGIIIIIIIIIIIHHHHHIIIHI
@HISEQ:711:H5NNWBCX2:2:1101:15087:7822:ATCTCGTA
TTAAGTTCAGCGGGTACTCTTGCTTATTTCAGGTGTCATAATTGGATAATTTCTTATTGAATAATGATTCACCAATTCTGATCCTCAAACGATTATCACCATTTAGTGACTAGTTCGTTTGGAGTCTTCATTGACACTATTCCATATTTTGTGAGAGAATTTCTTCAATCACATTATATTCTATGATGTAATTAACCGGACACACTGAAACAAACATGACAGCCGAAGCTGCCGCCACTTGCGTTCAAAAATCTGATGACTCGCGGTTCTGCAATTCGCATTGCTTATCGCACTTC
+
HHIGHHHEHHDHHIIIIIIIIIIIIIIIIIIIHIHIIIIHHIIIIFHHHIIIIIIIIIIEEHHIIIIDHHHIIIIHIIIIHIIIIIIGIHIIIHHIIIIIHIIIIIIIIIIIIHHHIHIIIHIIIHHIIHIHHHIHIHHIHHIIIIIIIIIIIHHHHIIIHIIHHIHIHIHHIIIHHHIIIIIIHIHIIIIIIHHHHIIHHIIIHIHIIIIIHIIIIHHIIGGHIHHHHIIIIHIIHIIIGIIIIIIIIIIIIIIIIIIIIIGIIIIIHHGIIIIIIHIIIIIIHHIIIGIIIIII
@HISEQ:711:H5NNWBCX2:2:1101:15160:7925:ATCTCGTA
TTAAGTTCAGCGGGTAGTCCTACCTGATTTGAGGTCAAATTGTCATCTATTGTCCGAATTAACAGACGGTTAGAAGCAGTGCTAAGGACATCCATAGCGTAGATAATTATCACACCAATAGACAGTCCACACAGGGCACCAGCTAATGCATTTAAGGGGAGCTGACCTCAATAAAGGAGCCAGCACCCCCACCATCCAAGCCACTATCAGAAATAAACTGATAAGGTTGAGAATTTAATGACACTCAAACAGGCATGCTCCTCGGAATACCAAGGAGCGCAAGGTGCGTTCAAAGATTCGATGATTCACTGAATTCTGCAATTCACATTACTTATCGCATTTC
+
IIIIHHIIIIIHHHHIHHHHIIIIIHIIIIHIIGHHIIHHGIIGHHHIGIIIIIIIIGIIIIIIHHIDHIIIIHHHHHGIIIIIIIEHHIIIIHIIIIIIIIIIIHHIHIIIIIIIIHIIGHIIIIHGHHHIHHGHHIIIIHIIIIIIIIIIIIIHIIIIIIIHIIIIIIHHHIIHHIHIIHIIHIIHIIIIIIIIIIIIIIIHHHIIIIIIIIIHHIIIIIHIGIIIIIIIIIHIIIIIIIIIIIIHHIHIIIIIIIIIIIGIIIIIHHFIIHGIHIIHIHHIIIHHIHIIIIIIHIIIHIGIIHHHIHFHHIIIIHIIIIIIHIIIIIHIIIIIIHIIIII
@HISEQ:711:H5NNWBCX2:2:1101:16925:7992:ATCTCGTA
TTAAGTTCAGCGGGTAGTCCTACTCGATTTGAGGTCAAGTTGTCAGTTGTTGTCCGAAGACGGTTTGAAGCACAGAGCTCCTGATCAGCCACCCTCTAGTGAGGTGCCGGCGAAGACACTTATCACGCCGTACTATGTCCAACCAAGAGTTGCACGAATCCATTTGAGGTGAGCCACGGCAAAGCAGCAACACCCAAGTCCACCCTCCCAATCCAAACGATCGGGAGTGTGAGAGTACAATGACACTCAAACGAGCATACCCTTCGGAATGCCAAAGGGTGCAAGGTGCGTTCAAAGATTCGATGATTCACTGAATTCTGCAATTCACATTACTTATCGCATTTC
+
CCGHE<DGHI?H/</<<<<DCE@<CH11<<F1CHC<C1@FHH1DG@C1DCCCHHCHGH/CF0<0<DGCFHHHHIHIIIE@GH@FGGHH@HEHD<<FHHFD@HHI1<DH/<FHI?/E@CFCD@HHHIHGIHGEG?DGEHHEFHIIFHIEHGHHGHCGIIIGIHGHEHHHG8FFHHHHHCEHEFHEHHEFBHHHIIIHHIAGHHHCDAFADE/CHEFH<CC.=IIHGHHECHHHHGHHHHFC?GHHHIHH?HCHHEHFHHG=HDIHIIIHHHG@DCF<<1IHEHHHHEHIEHEHIIHHGC1FHC@HD1C@GDF@IIIHIHIHGCFHHGCIIHEIHHGCEGFCCIIII
@HISEQ:711:H5NNWBCX2:2:1101:17541:7752:ATCTCGTA
TTAAGTTCAGCGGGTATTCCTACCTGATCCGAGGTCAACCATTAAAATTGGGGGGTTTAGCGGCTGAGAGCTGCAACACCTAACCAAAGCGAGAAAAAATTTACTACGCTCAGAGGATATTACAGATCCGCCGTTGTATTTCAGGAACTACAATACAGTAGATTCCCAACACTAAGCTAGGCTTAAGGGTTGAAATGACGCTCGAACAGGCATGCCCACTAGAATACTAATGGGCGCAATGTGCGTTCAAAGATTCGATGATTCACTGAATTCTGCAATTCACATTACTTATCGCATTTC
+
IIIIIHIHIGIIIIIGIIIGIIIIIIIHIGIIHIIIIHIIIIIHIIIIHIHGHIHHHIHIHIIIIHHHHIIIIIGCHHIIIIIHIIIGIHHHIHIIIIIIIHIIIIIIIIIIIHIGIIIIIHHIIIIIHIIIIIIIIHIIIIIIHHIIIIIIIIIIIIIIIIIIIHIIIIIIIIHIHIIIIHIIIIIIIIHIIIIIIIIIIIHIIIIIIHIIIIHHIIIIHIIIIHHIIIHFGHIIIIIIIIIIIIHIIIIHHHIIHIIIIIIHHHHHHIHIIIIHIIIHIIIIHHIHIHIHIIIIHIGI
@HISEQ:711:H5NNWBCX2:2:1101:19325:7763:ATCTCGTA
TTAAGTTCAGCGGGTAGTCCTACCTGATTTGAGGTCAAAAACAAAGAATATCACATTTATTTAAGAAGCCCAAGACCTCTAAAAGGCAACTGCCATGGCATAGATAGGCTATCATACCAAAGGAACAGTCAACACAAAGATCATCCGCTAATGCATTTAAGGGAATTGCCAACTTTTTTGTGAAAAAAAGTTTACAAAGCCCCCACAATCCAAGCCACCCATCAGCTTACAAAACTGAAAGTGGTTGAGTATTTAATGACACTCAAACAGGCATGCTCCTCAGAATACCAAGGAGCGCAAGGTGCGTTCAAAGATTCGATGATTCACTGAATTCTGCAATTCACATTACTTATCGCATTTC
+
IIIIIIIIIHIIIIIIIIIIIIIIIIIIIIIHIIHHIIIIIIIIIIIIIIIIIIIIIIIIIIIIIHIGHIIIIIHIIIIIIIIIIHIIIIIIIIIIIHIIIIIIIIIIIIIIIIIIIIIIIIIIIIIIIIIIIIIIIIIIIIIIIIIIIIHIIHIHIIIIIHIHHHIHHIIIHHHIIIIIIIIIIIIIIIFHHIIIIIIIIIIIIIIGIIIIIIIIIIGIIIIIIHHHHIIIHGHIIIIIIIIIHIIIIIHHHHIHIIIIIIIIIIIIIIIIIIHFIHIGIIIFIIHGIIIIHIIIIHIIIIIIHIIIIIIIIIGIIIIIIIHIHIIIIIIIIIIIIIIIIIIIIIIIIIIIIIIIIIIHI
@HISEQ:711:H5NNWBCX2:2:1101:4402:8152:ATCTCGTA
TTAAGTTCAGCGGGTAGTCTTACTTGATTTGAGATCGAGTTGAACAACACATAAAGTGTCGTAAAATCCTGCATCAGTCAGCAAAGAGGACAATTATCCTTTATGTTAGCTGCAGCAAAAGTAATAATCCTGTTTGACGAGGACTAAATAGATATGCTTTTAGCTCAGATAAAAGTCCAGCTGCACCTGCATTTCAAGCCGCCCGCCGACCGGTAAAGGTTGTTGGGATAGCTCAAGTCCACCCTCCTTTTGAAAAATCAAGAAGAGGTTGAGGTGTTTACTGATACTCAAACAAGCATGCTCTTCGGAATACCAAAGAGCGCAATATGCGTTCAAAGATTCGATGATTCACTGAATTCTGCAATTCACATCACGTATCGCATTTC
+
IIIIIIIHECGHHHIG<FFHHEEHHI1D?GHIHHHIIEEHIIHGIHCHHHHIHHHGHHCHHHIIIEHHHHHEFHHHEHIHHHIHIHGHIIHHIIIIHIHGIIIIIIIHCHHHHHIHHHHI1FFEHHHHHHIHIHIIHHHHHIIIIHHHHIEHHIIIIIHHEHHHHIHIIIIHIHIHHHIHHIHICEHHFHHHIHHEFGHHHIDDHIHIIIHHHHHEF-HFEEF@EF.?GEG@F:..C@E<<?GGH=HHG@H@@<CFCG<<<D0D@E@HCEFCEIIIIH@G@CEFHFG@GEEHH?CF?FIHIHCHHHHG?HE@FHHECEHH=1EHC0HDC<1GCF<F@0HHFHHC<1EIHEEEEFF<CHG?@EHGF1@<EC<1GEDIHHE?GGIHHH
@HISEQ:711:H5NNWBCX2:2:1101:6334:8068:ATCTCGTA
TTAAGTTCAGCGGGTAGTCTTACTTGATTTGAGATCGAGTTTACAAAGGCCAGCCGAAGCTGTCTCTGTGAATCCTGCATCAGTCAGCACAAGAACTAATCTCCTTTATGTTAGCTGCAGCAAAGGTAATAATCTGTTTTTTAGGCAGACTAAATAGATATGCTTTTAGCTCAGAGAAAAGTCCAGCTGCACCTGCATTTCAAGTAACCCGCCACTTTTCGGTGAGAAAAGCGTTGGGATCACTCAAGTCCAGCTCCCATTTCAAAAAAAGAAAGGGGAGTTGAGGTGTTTACTGATACTCAAACAAGCATGCTCTCCGGAATACCAGAGAGCGCAATATGCGTTCAAAGATTCGATGATTCACTGAATTCTGCAATTCACATTACGTATCGCATTTC
+
IIIHHHIIIHIIIIIIIIIIIIIIIHIIIIHGHIIIHIGHIIIIHIIHEHIIIIIGIIHIHHHHIIEEHHIIIIIIIIIIIIIHIIIIIIIIIIIIIIIHIIIIIIIIIIIIHHHIGGHIIIIIHIIIEEHEHHHIFHHHIHIIHCEHHHIIIIIIIIIIIIGIHHHI?GHHHHIGHHHHIHHEHHGIHIIHHHGHHHHHIIGHIHGHHHHIHHHH>HHDGIEGIIIIIHHHIGHHHCCHHIHIIIIIIIIHIHHEHGHEHIHHHIIIIIIIIIIIIIIIIHHIIIIIIIIIIIIIIIIIHIHHIIIIIIIIIIIIIHIIIIIIIIIIIIIIIIIIIGIIIIHIHHGIIIIIIIIIIIIIIIIIIIIIIIIIIIIIIIIIIIIIHHIIIIIIIIIIHI
@HISEQ:711:H5NNWBCX2:2:1101:6354:8141:ATCTCGTA
TTAAGTTCAGCGGGTAGTCCTACCTGATTTGAGGCCAAAGCTTTGGTTATGTTGTCCACGAGGGACGATTGGAAGCAGCACACACAGAAGAGGCCTAAGGCGACGGCGCAGATAATTATCACACCATGCCGAGCACTCTAACAAGCGCAAGCTAATGCATTTCAAAGGACGAGCCAACTACGGCACGGTCCAAGTCCACGGCCCACGATTTTGACGTCGCAGGTGTGAGGGTTTACGTGACACTCAAACAGGCATGCTCCATGGAATACCAAGGAGCGCAAGATGCGTTCAAAGATTCGATGATTCACTGAATTCTGCAATTCACATTACTTATCGCATTTC
+
IIIHIHGIIIHIHIIHHIIIIIIIGIIIIIIIHIIIIHIIIEEHHIHIGIIHHGHIHIIHIIIHIIGIIHHIIIHGIHHIIIHIIIIGIIIIGIIHIIIGIIIIIIGIIIIHIIIGIHGIIIIIGIIHIIHHHIIIIIHIIIIIHHHIIIGIIIIHHIIIIIIIHIIIIIIIIIIHHHIIIHIIIIIHIIIIIIIIIIHIIIIIIIIHIIIIGIIIIIIIIIIIIIIIHGIHGIIIIIIIHIIIIIIIIIIIIIIIIIIIIHHIIIIIIIIHHHIIHIHIIIIGIIIIIGIIIIIIHIIIIIIIIIHIIGIHIIIIIIHIGIIIIHIHFHIIHIIIIIIIII
@HISEQ:711:H5NNWBCX2:2:1101:6699:8165:ATCTCGTA
TTAAGTTCAGCGGGTAGTCCTACCTGATTTGAGGTCAAAAACAAAGAATATCACATTTATTTAAGAAGCCCAAGACCTCTAAAAGGCAACTGCCATGGCATAGATAGGCTATCATACCAAAGGAACAGTCAACACAAAGGTCATCCGCTAATGCATTTAAGGGAATTGCCAACTTTTTTGTGAAAAAAAGTTTACAAAGCCCCCACAATCCAAGCCACCCATCAGCTTACAAAACTGAAAGTGGTTGAGTATTTAATGACACTCAAACAGGCATGCTCCTCAGAATACCAAGGAGCGCAAGGTGCGTTCAAAGATTCGATGATTCACTGAATTCTGCAATTCACATTACTTATCGCATTTC
+
GIECEGEHHHIIHHIHHIIGIHHIIHGGIIHHCEHHICHHHHIHCFHCFHHIHH?HFHIIIIFHHHEHFHIHHHIEHHEHHEHFEEGHHIIIIHEHC@HHGEHEFCD1FCFHHIHIIIHIIIHEEHHH@HHHHH@@<GGCHHGIIHHHIGHHIHGIIIGIHIHGIIIIHHHIHHIIIGHHGHHFHHHHHIHHHHEFBFGH<EFCHIHIHHCHHI?@G@HHG?HGHF<CFG@C<0GGHHHHGCHHIIHE?HHHHFHGEHGHFH@FHHGIHFGHCFGHFCHHHHEIIGIIIIHDHHHHIIIHHDHGHEFGIIIHFH?GEHCHIIHHHCIHGHHHFGFCCHHHIIIIIHIHHHIIHHGIIIIHI
@HISEQ:711:H5NNWBCX2:2:1101:9160:8236:ATCTCGTA
TTAAGTTCAGCGGGTAGTCCTACCTGATTTGAGGTCAAAAACAAAGAATATCACATTTATTTAAGAAGCCCAAGACCTCTAAAAGGCAACTGCCATGGCATAGATAGGCTATCATACCAAGGAACAGTCAACAAAGGTCATCCGCTAATGCATTTAAGGGAATTGCCAACTTTTTTGTGAAAAAAAGTTTACAAAGCCCCCACAATCCAAGCCACCCAATCAGCTTACAAAAGTGAAAGTGGTTGAGTATTTAATGACACTCAAACAGGCATGCTCCCCAGAATACCAAGGAGCGCAAGGTGCGTTCAAAGATTCGATGATTCACTGAATTCTGCAATTCACATTACTTATCGCATTTC
+
FC11C@C<FHHHI?EHCEHHHIIIHHHHFHCGHHIIHE?DHHCGGHHHHFHECCEHEHFEGHFEEHHGHIIIHIIH?HHHHIIIGHGGHFHHEHIIIIHEHHGII?FE??GH1DCGH@?@GHGIHHH<FFFFEEHFEHIHIIIHCEECHCHCH/@FHIECCFCEH/:.DEGHCA.?HBBFEFAE8?HHHFFGHHCHHHIHHGCGGABHHFHE@GBEDF</HGCC?EFCGHHHHHHD<0CGEGD?IHHF<CCHF@CDH@@D1C@@CGC?EG@@E<0<11F?C@GGF<1?HE<</EH@F</DCC11F1HGGIHHEHIHHHHCG@CCF<<111G@F@CE@HFFHCFGC1C=IHCHEHHEE/H
@HISEQ:711:H5NNWBCX2:2:1101:10617:8071:ATCTCGTA
TTAAGTTCAGCGGGTAGTCCTACCTGATTTGAGGTCAAATGTCATACATATTATTTATTTAGAAGCAGCAATATGCAAAGCATACTAGAGGCATAGATAGTTTTATCACACCTGTGCTAGTAGGTTTAGACCACCACTAATTCATTTCAGAAGAGCAGACACAAAGGCGGCCTGCAAATCCACTTCCAAGCCGCACGCAAGCAATCTGGTGCGGTTGAGAACTTGAAATGACACTCAAACAGGCATGCTCCTTGGAATACCAAGGAGCGCAAGATGCGTTCAAAGATTCGATGATTCACTGAATTCTGCAATTCACATTACTTATCGCATTTC
+
C1FHH1<<FEHDDEE?G@G?GGEHI?CFHED1C1F<C@EHHHIC@@11DCFF1<F?HHGF1CFHHIIIHIEHE@?GHHE?1FGD<FCCE1CHIEECHEG1DGFHEFHHHEHIHHG?1DHCHCEF@FFGEEC8CCHGHHGAFHFGGHGFGGHCFGHHFHHEG@HHHC?ECGGHF@@FHFFHHHHHHHHEBHHHFHIECFHHGHGAAEHIHDHHHFDHHHHGCEGIHHD1DCHH@HFGHHHEF11IHFHCEECHIIIHCIIGHHEIIHHIIHEFEHEEF?ECEHGFCHHEGEHHIHHHHHHIIIIIIIHHIHHHEHHHEEHFHHHGEHHHGCHIH
@HISEQ:711:H5NNWBCX2:2:1101:11571:8116:ATCTCGTA
TTAAGTTCAGCGGGTAGTCCTACCTGATTTGAGATCAAACATTCAAAGAGCTGTCCTCACTGGGGAGAGACATTTATGAGCCCCAGTGAACCTCTGTTACCAGAGGTAACCTGGCGGAAAACCACAAGCGTAGATAGTTATCACACCTGTGACGCCACCAAACACTGGCAAGCTGATTAATTTGAGAGGAGCTGACCGTTGGCCAGCAAAACCCCCACAGTCCAAGCTCATTCATGGCAAGCCATGAGGAGTTGAGGTGTTCATGATACTCAAACAGGCATGCCCTTCGGAATAGCCAAAGGGCGCAAGGTGCGTTCAAAGATTCGATGATTCACTGAATTCTGCAATTCACATTACTTATCGCATTTC
+
GHEGHHHIIHHIIHHIHIHHHIIIIIFHHHIIIIIIIHHEHIIIIIHIHIIIEHIGHIIIIIIIGGIGCHHHIIIIIIIIIFHHIIEEHIIGHHHHHHIHHHEHHIIIIHIII?GHIHIIIGHHIHIIGIHHHIIII@@HHHHIII=FGGHCHHIIGGHHIIHHHIGEIIIIHIIHHHHIIIIIHIIEDEHGFHHIHHGHHHHIIIIIHHHHGGCHHHHEHED<C/HHHIHGHHHHECCGCECGCIGIIIHGIIHHEIHGHIIIIIHHHEGFEEIHGIHHHHHHIHIIIIIIHHGGHHGCCGHIHIIIIIIIHIHH?HIIIIHGIHHHEHIGHHGHHHEHHHIIIIIIHHHIHHIIHHHGIIHFIIIHI
@HISEQ:711:H5NNWBCX2:2:1101:12047:8089:ATCTCGTA
TTAAGTTCAGCGGGTATCCCTACCTGATCCGAGGTCAACCTTTGAAAATTAGGGGTTAGCTGGCAAGCCTCCACCCGGGACCCTGTAGCGAGAAGAATTACTACGCTTAGAGCCGGATGGCACCGCCACTGATTTTGAGGCCCGCCCGGAGGCGAAAGCCCAAGACCCAGCAAGCTGGATTGGTTTAAATGACGCTCGAACAGGCATGCCCCGCGGAATACCACGGGGCGCAATGTGCGTTCAAAGATTCGATGATTCACTGAATTCTGCAATTCACATTACTTATCGCATTTC
+
IIIIFHIHIIIIIIIIIIIGHHIIIIIIIHHHHHHIIIIIHIIIIIIIIIIHIICHIIIIHHIIIIIGIIHIIIIIHGIIIIIHIIIIIIHIIIIIIIIIIIIIIIIIIEHHHHHIIIHIIIIIHHHHIIIIIIHHIGHIIIIIIDHHHIIHIHHHIIHFHHGHIHIIIIIIIIHHIHIHIIHHIIIHIIHIIIIIHIIIIHIHIIIHHIIGHHIIHGIIHHIIHHHHCIIIHFEEHIIIIHIHEHHHHIHIHEHIIIIHGIHIHIHIIHIIIIIIIIIIHHHIIIIIGIHIIH
@HISEQ:711:H5NNWBCX2:2:1101:17025:8080:ATCTCGTA
TTAAGTTCAGCGGGTAGTCCTACCTGATTTGAGGTCAAAAACAAAGAATATCACATTTATTTAAGAAGCCCAAGACCTCTAAAAGGCAACTGCCATGGCATAGATAGGCTATCATACCAAAGGAACAGTCAACACAAAGGTCATCCGCTAATGCATTTAAGGGAATTGCCAACTTTTTTGTGAAAAAAAGTTTACAAAGCCCCCACAATCCAAGCCACCCATCAGCTTACAAAACTGAAAGTGGTTGAGTATTTAATGACACTCAAACAGGCATGCTCCTCAGAATACCAGGGAGCGCAAGGTGCGTTCAAAGATTCGATGATTCACTGAATTCTGCAATTCACATTACTTATCGCATTTC
+
IIIIIHHHIIHIIIIIIIIIIIIIIIIIIIIIIIIIIIIIIIIIIIIIIIIIIIIIHHHIIIIIIIIHHHIIIIHIIIIHHIIIIIHIIIHIIIIIIIIIIIIGIIIHIEHIHHIIIIIIIIIIIIIHHIHIIIIIHHIHIIIIHIHIIIIHIHIHHHIIIIHIIIHIIIHIHIIHGEHHIIIIIIIIIIHIIIIIIIHIIIIIIIIIIIIIIIIIIIIIIIIHHFHFFHIHEFIIIHHIIIIHIIHIIHIIIHHHIIIIIIHIIIIIIIIIIIIHIIIIIIIIIIIIIIGIHIIIIIIIIIHGIIIHIIIIIIHIIIIIIHIIIIIIIIIIIIGIIIIIIIIIIHIIIIIHIIGHIIGII
@HISEQ:711:H5NNWBCX2:2:1101:18113:8180:ATCTCGTA
TTAAGTTCAGCGGGTATTCCTACCTGATCCGAGGTCAACCATTAAAAAAAAATGTAAGGGTTATGGCTACAGCTAAGGCAACTAAAAAGCGAGAATAAATTACTACGCTTAGAGTATACCGAAACTCCGCCACTGGTTTTGAGGAACTACCAGTTAGGTAGACTCCCAATACTAAGCTGAGCTTAAAGGTTGTAATGACGCTCGAACAGGCATGCCCACTAGAATACTAATGGGCGCAATGTGCGTTCAAAGATTCGATGATTCACTGAATTCTGCAATTCACATTACTTATCGCATTTC
+
IIIIIHIIIIIIIIIIHIIIIIIHIIIIIIIIHIIIIIIIIIIIIIIIHIIIIIHHHIIIIIIIIIIHIIIIIIIIGHIIIHIIIIIHIIHIIIIIIIIIIIIIIIIIIIIIIIIIIIHIIIIIIIIHIIIIIIIIIIIIIIIIIIIIHIIIHHIHIIIIIIIIIIIIIIIIIIIIIIIIIIIIIIIIIIIIIIIIIIIIIIIIIIIIIIIIIIIHIIIIIIIIHHHIIIHHIIHIHIHHHDIIIIIIIIIIIIIIHHIIIIIIIIIIIIIIIIIIIIIIIIIIIIIIIIIIIIIIIIGI
@HISEQ:711:H5NNWBCX2:2:1101:19277:8153:ATCTCGTA
TTAAGTTCAGCGGGTAGTCCTACCTGATTTGAGATCAAACATTCAAAGGGCTGTCCCCGCTTAGGGGAGACGTTTATGAGCTCCAGCGAACCTCCATCACTGAAGGTTATCTGATGGAAAACCACAAGCGCAGATAGTTATCACACCTGTGATGCCACCAAACACTGGCAAGCTGATCCATTTGAGAGGAGCCGACCACAGGCCAGCAAGACCCCCAAATCCAAGCTCATCATGGCGAGCCATGAGAGTTGAGGTGTTCATGATACTCAAACAGGCATGCCCTTCGGAATGGCCAAAGGGCGCAAGGTGCGTTCAAAGATTCGATGATTCACTGAATTCTGCAATTCACATTACTTATCGCATTTC
+
IIIIIEGEHHIIGHIIFHIIIIIIIIIIIIIHHIFHHIHF@GHHIIIHIHHIHHIIIIIDHE=GCHCHHIIIIIIIIIHHGIIIIIHIIIIIHHIHIIGHHHIHIHHHIIIIIIIIGGFEIHIIIIIIIIIIIHIHIIHHHIIIGIIIIIIHHHIHIHHIHIIHHHHEHHHIIHIIIHHEHHHHIHIEHHGHHFHIIHIIIIHIHIIHHFHEIIHHHHHGIIIIHGIHGHIHIIHHFGIIHIIIHFIIGIIHIIIHIIIHHGIIIHHIIIIIHIIIHIIIIIHIIHIIIIIGHHHHDC@HIIIHHHIHHIIHHIIHHGIIHIIIIHHGHEIIIHHHIHHIHIHIIIIIIIGHHH=HIIIHIIHIII
@HISEQ:711:H5NNWBCX2:2:1101:19641:8028:ATCTCGTA
TTAAGTTCAGCGGGTAGTCCCACCTGATTCGAGGTCAGATTTGAAGTTTGTATTGTCCATGAAAGACGTTTAGAAGCAGTCCTAAGAAAGCTTGGCCACCTTGCAAGCAAGATGTCCTCGACGATAGATAATTATCACGCCGAGTAGAACCAATCCCTCAAGAGGGCCAGCTAATACATTTAAGACCAGCTATGCCTTTTGACAGGCTACAGCAGAGACCAAATCCAAGTCAAGATCAACAAGAAAGTCAATCTGATTTGAGAGTTTCATGACACTCGAACAGGCGTGCTCCCCGGAATACCAGGGAGCGCAAGGTGCGTTCAAAGATTCGATGATTCACTGAATTCGGCAATTCACATTACGTATCGCATTTC
+
1C11D<<CFHECHHHI=G??CHHC1GC1C@CHEH0D1DC<F@H11<<@H1GEF@1<<FEGF1CEHH?<11<<CG1FH@1<CGHHHG@HIIIH@DHE?CE1CC<C@GFCH1<FEEHHC@FHECHI@GHHHC0D<GEH0FEHEDEHIHHHE/:CG@/CHED/AGH./DCE?EGFAFEEHF?F?.HFGEGEBA@G77?.AGHHHHEBBGHHHFHHEBG?..F;.FE:8.@:....;...8GD:<//D/GCCHHG<</C</C/CEG<C<</00/CF0<D<@<0<0F?E/F<@DCCDCHEGCC1C<1C1EDCCCHHE@C/<<<<<1IIIHG<C1HGE@HCC@EC1EF<<F<<1EHG?HEEHD111<C<0E<D<1CDHHH
@HISEQ:711:H5NNWBCX2:2:1101:3457:8264:ATCTCGTA
TTAAGTTCAGCGGGTATCCCTACCTGATCCGAGGTCAAACTGGAAAAATACAAATGTGGGGGTTACGGCCAAACATTCCGGTCGTCAATAGCGATTTTGACACGTTTATCACGCTCTTGCCACGCCGGATGTTTGCCACTGGATTGCAGGCGGAGGGTGTTTGTTCCCTCCGGCCCAAGACCAAGCCGATGGTTTCTTTGTTGAAGGAACCCCGGCCTGAGCGGTGTTGATGACGCTCGAACAGGCATGCCCCGCGGAATACCGTGGGGCGCAATGTGCGTTCAAAGATTCGATGATTCACTGAATTCTGCAATTCACACTACTTATCGCATTTC
+
IHIIIHIIIIIIIIIIIIIIIIIIIIHIIIIIIIIIIIIIIIIIIIIIIIIIIIIIIIIIIIIIIIIIIIIIIIIIIIIIIIIIIIIIIIIIIIIIIIIIIIIIIIHHIIIIIIIIIIHHIIIDIIIIHHIIIIIIIIIIIIHIIIIIIIIIHHIIHIIHIIHIIHHHGHHHHHHIIIHHIIIHIIIIIIHHHIIIIIIIHIIIIIIIHIHIIIIIIIIIIIIIIIIIHGHIIIIIIIHHIIIIIIIIIIIIIIIIIIIIIGIIIHFHHIIHIHHHHIIIIIIIIHIIIHIIIIIIHIIIIIIIIIIIIIIIIIHIIIIIHHHIIIIIIIIIIHI
@HISEQ:711:H5NNWBCX2:2:1101:15107:8286:ATCTCGTA
TTAAGTTCAGCGGGTGGTCCTACTCGATTTGAGGTCAAGTTGTCAGTTGTTGTCCGAAGACGGTTTGAAGCACAGAGCTCCCGGTCAGCCACCCTCTACTGAGGTGCCGGCGAAGACACTTATCACGCCGTACTATGTCCAACCAGGAGGTGCACGAATCCATTTGAGGTGAGCCACGGTAAGCAGCAACACCCAAGTCCACCGCTCCGAATCCAAAGATCGGGAGTGTGAGAGTACAATGACACTCAAACGAGCATACCCTTCGGAATGCCAAAGGGTGCAAGGTGCGTTCAAAGATTCGATGATTCACTGAATTCTGCAATTCACATTACTTATCGCATTTC
+
IIIHIHHIIGIIIIHIIIGIIIIIIIHIIIHHGIHIIIIFHGGFHIIIHIIIIIIIIIIIHHHGHHHFHIIIIIIIIIIIIIGIIIIIGIIIIHIIIIIIIIIIIIIIHIGIHIIIIIIIIIIIIIIIIIIIIIIIIIHIIIIIIIIIHIIIIIIIIIIIIGIHIIIIIIIIIHHIIHIIIIHIIIIHIIIHIIIIIIHIIIIIIIIIIHHHIIIHIIIIIIHIIIIIIIIIIIHIIIIIIHHIIIIIHFIIIIIIHIIIIIIIIIIIIIHIIHHDIIIIIIIIIIIIIHIIIIIIIIIIIIIIIIIIIIIIIIIIIIIIHGIIIIIIIIIIIIIIIIIIIIII
@HISEQ:711:H5NNWBCX2:2:1101:17588:8394:ATCTCGTA
TTAAGTTCAGCGGGTGATCCTGCTTGATTTCAGATACAAAGAAAGTTTGGGTGTCTAAGCACTGGCAGCTGTAAGGCTGCACTGCCTCTACTCTCAATGAGTTCACACTGTAAACAATGTGACCGCTGCATTGAGTGCGACCTCGAACAAGTCGAAATCGCTCGCAGAGCGCAGAGTGCTTTCATGCTTGACAAGAGAAGGGTATCTCTCGCATTAAGATTTGGGTGATGAGATAAAAAGACACTGAAACAAGCATGCCGACTGGAGAGCCAGCCGGCGCCAGTTGCGTTCAAAAATCTGATGACTCACGGTTCTGCAATTCGCATTGCTTATCGCACTTC
+
HHIIIIIIIIIHDIIHIIHFHHIIHIHIHIIIIFHIHGIIIDHHF<1DHHHHDHIIHCHEHIGFHHICGHHIIFFHIHHHIIIIIIGHHIIIIHIGHIC1DGHHIIIHIFHIHHIHIIIHHHIIGIDHHHHHIIHHEHGHIIIIIHHFIIIIHHHHEHHIHHIIIIIHHHHHDIFIHHHFEHIHIHHIIIGHAGIHIIIIIIHHEEHDIHIIHIIIIGIIIIHFHCCHCEGHHHHHHHCHHIIHHGHGEIIHGIIIIIIHHG?IIHIHHIHHC?IIIIGHIIIHHHEF1HCHHIHGIIIIFIHIIIIHHIIIHH@IHCHEIHHCHFHGHHHIIIIHIHDHI
@HISEQ:711:H5NNWBCX2:2:1101:1488:8557:ATCTCGTA
TTAAGTTCAGCGGGTAGTCCTACCTGATTTGAGGTCAAAAACAAAGAATATCACATTTATTTAAGAAGCCCAAGACCTCTAAAAGGCAACTGCCATGGCATAGATAGGCTATCATACCAAAGGAACAGTCAACACAAAGGTCATCCGCTAATGCATTTAAGGGAATTGCCAACTTTTTTGTGAAAAAAAGTTTACAAAGCCCCCACAATCCAAGCCACCCATCAGCTTACAAAACTGAAAGTGGTTGAGTATTTAATGACACTCAAACAGGCATGCTCCTCAGAATACCAAGGAGCGCAAGGTGCGTTCAAAGATTCGATGATTCACTGAATTCTGCAATTCACATTACTTATCGCATTTC
+
HFHHIIIIIIIIIIIIIIIIIIIIIIIIIIHHHIHGIHGHHHIIGIGFHHIIIGIGHIIIHHHIIHIIHIIHHIIIIIIIIHIIHHIIIHEHHIIIIIIIIIIIIIIIIHCDGHHIFHIIIIGHIIIIHIIIGIIIIGIGIIIHHIHIIIIIIIHHHIHIIHIIIIIHGIHIHHBGEFEHIIIIIHHHIIIIIIHIIIHHCGIIIHHIHHCF@GIIHGIGHEIHHCHGHHGHEFHHIHHHHEHHEIIIIIIHHFHIIIIHIHGIIIHIIIIIIIIIHIIIIIIHIIHIIIIHHIIIIHGIIIIGIHIIHHHIIIIIIIIIIHIHHGIHHGIIIIIIHHHFHIIIIIIIIIIIIIIIIIIII
@HISEQ:711:H5NNWBCX2:2:1101:8918:8682:ATCTCGTA
TTAAGTTCAGCGGGTAGTCCTACCTGATTTGAGGTCAAATTGTCATCTATTGTCCGAATTAACAGACGGTTAGAAGCAGTGCTAAGGACATCCATAGCGTAGATAATTATCACACCAATAGACAGTCCACACAGGGCACCAGCTAATGCATTTAAGGGGAGCTGACCTCAATAAAGGAGCCAGCACCCCCACCATCCAAGCCACTATCAGAAATAAACTGATAAGGTTGAGAATTTAATGACACTCAAACAGGCATGCTCCTCGGAATACCAAGGAGCGCAAGGTGCGTTCAAAGATTCGATGATTCACTGAATTCTGCAATTCACATTACTTATCGCATTTC
+
IIIIIHHIIHHIIHIIIIIGIIIIIIIIIIIHIIIIIIGIIIIIIIIIIHIHHIIHDHHIIIIIIFIEHIIIGHIIIIIIIIHIIIIHIIIHIIIGIIIHIHIHIHGIIIHIIIIIIIIIHGIHHHIIIIIIIIHHIHIIIHGHIIIIIIHHIIIHHHHHHIIIHHHIIIIIIIIIHIIIIIIIHHHIHHHEHIIIIIGIIIIIIIHIIIIIIHIIHIIIHIIIHGIIIIGIIIHEHHHIIIIIIIIHDHIIHIIIGIIIHIHIIIIIIIIIHHFHIIIIHGDHGGHIIIIIIIIIIIIIIIIIIIIIIIIIIHIIIIIIIIIIIIIIIIIIIHHHHIIIIII
@HISEQ:711:H5NNWBCX2:2:1101:12229:8700:ATCTCGTA
TTAAGTTCAGCGGGTATCCCTACCTGATCCGAGGTCAACCTGATAAAATTGGGGTTATTGGCAAGCAACCGACCGGACCCTATAGCGAGGAGTATTACTACGCTTAGAGCCGACCGGCACCGCCACTGATTTTAGAGGCCGCTGGTGGGCGGGCCCCAATACCAAGCTAAGCTTGAGTGGTATAATGACGCTCGAACAGGCATGCCCTCCGGAATACCAGAGGGCGCAATGTGCGTTCAAAGATTCGATGATTCACTGAATTCTGCAATTCACATTACTTATCGCATTTC
+
IIIIIIIIIIIHHHIIIIIIIIIIIHIIHHHIIIIIIIIIIIIIIIIIIIIIEHIHHHIIGHHHIIIHIIGIHHIIIIIIIGHHHIIIIIIIIIIIIIIIIIIIIIHIHIHIIIIIIIIIIIIIIIIIIGHHHHHIIIIIIIIIHIIIIIIIHIIIIIIIIIIIIIIIIIIIIIIIIIIIIIIIIIIIIIIIIIIIHIIIHIIIIIIIIIIIIIIIIIIHHHIIIGIHHFCHIIIIIIIIIIIIIIHIIIIIIIIIIIIIIIIIIIIIHIIIIIIIIIIIIIIIIIIIIH
@HISEQ:711:H5NNWBCX2:2:1101:12422:8589:ATCTCGTA
TTAAGTTCAGCGGGTAGTCTTACTTGATTTGAGATCGAGTTTACAAAGGCCAGCCGAAGCTGTCTCTGTGAATCCTGCATCAGTCAGCACAAGAACTAATCTCCTTTATGTTAGCTGCAGCAAAGGTAATAATCTGTTTTTTAGGCAGACTAAATAGATATGCTTTTAGCTCAGAGAAAAGTCCAGCTGCACCTGCATTTCAAGTAACCCGCCACTTTTCGGTGAGAAAAGCGTTGGGATCACTCAAGTCCAGCTCCCATTTCAAAAAAAGAAAGGGGAGTTGAGGTGTTTACTGATACTCAAACAAGCATGCTCTCCGGAATACCAGAGAGCGCAATATGCGTTCAAAGATTCGATGATTCACTGAATTCTGCAATTCACATTACGTATCGCATTTC
+
IIIIIIIIGHHHHIIIHIIIIIIIIIIIIIHIHHIIIIIIIIIIIIIEHIIIIIHIIIIIHHHHFHEHHIHIIHIIIIIIIIIIHIIIIIIIIHIHIIIIIIHHIIIIIIIIIIGIIIIIIIIIIIHIIIIGHIIIHIIIIIIIFHHGHIIIGHHIIIIIIHHIHHIIIIIHH?@HHHHHIHHHHEHHHHHIIIHHHHEHIIIHIIIIIHHIIIIIIIHIIHHEHIIIIIIIHHIGIHIIHIIIIIHHEIIHFHFCIIIIHHHIHIIIIIIHHHIHFHIIIIHGIIHIIIIIIIIGIIIHIIIIIIIIIIIIIIHHDIIIIIIIIIIIHIIIIIHIIIIIIIIIIIIIIIHHGIIIIIIHGIHHIIIIIIIIIIIIIIIIIIHIHIIIHIIIIIHIII
@HISEQ:711:H5NNWBCX2:2:1101:13183:8549:ATCTCGTA
TTAAGTTCAGCGGGTCTTCCTACCTGATCCGAGGTCAACCTTGGGTAAAATAAGGCTTTTAACGGCCGGAACCCGCAGCACGCCCTGAGCGAGGTGTAAACTACTACGCTCGGGGTGACTAGCGAGCCCGCCACTGGTTTTCAGGGCCTGCGGCAGCCGCAGGGCCCCAACACAAGCCCGGGGCTTGATGGTTGAAATGACGCTCGGACAGGCATGCCCGCCAGAATACTGGCGGGCGCAATGTGCGTTCAAAGATTCGATGATTCACTGAATTCTGCAATTCACATTACTTATCGCATTTC
+
IIIIHHIHHIIIGIHHHIIIHIIHIIGHHHIIIHIIIIIHHIIIHHHGHIIHIIIGIIIIIIIHHHICHIHIIIIIHHIIIIIIICHCHIIHIHIFHHHHIHIIIHHIIIIIIGIHHIIHHIIIHIHIIIIIIIHHHHHIHIFIHIHHHIHIIIIIHIIIIIIIIHHIIIIIIIIHIHIIIIIIIIIIHIIIIIIIHIIHIHIHHIIIIIIIIIIIIIHHIGIIIHHIIIIIHHIIIIIIHECFHIHHGIIIIIIIIIIIIHHHFHHGIIIIGIIHIIIIIIIIIIIIIHIIIIIGHIHHIH
@HISEQ:711:H5NNWBCX2:2:1101:13726:8712:ATCTCGTA
TTAAGTTCAGCGGGTAGTCCTACCTGATTTGAGATCAAACATTCAAAAGGAGCCATTCCTCACTGAGGAGAGGCCTTTATGAGCCCCAGTGAACCTCCATCGCTGAAGGTTACTTGACGGAAAACCACAAGCGTAGATAGTTATCACACCTGGGATGCCACCAAACACTGGCAAGCTGATTCATTTAAGAGGAGCCGACCATAGGCCAGCAAGACCCCCAAAGTCCAAGCTCGTCATGGCAAAACCATGAGAGTTGAGGTGTTCATGATACTCAAACAGGCATGCCCTTCGGAATAGCCAAAGGGCGCAAGGTGCGTTCAAAGATTCGATGATTCACTGAATTCTGCAATTCACACTACTTATCGCATTTC
+
IHCEGG@FHIGHHIIHHHIIIIHIGHEE?HHHHHIGF@E?<FHE?EF?@E<FEHHEHHHHFEHHHCG<@C@EHIIIIIHHGHH@GHH@0<DFEFHEEHIHHGDHDDHEHHHHHHFHHHIHGHIHHHHGH0CH<<@CGHIECHHHIHIIIIIIE/CFHHE:AB?@/G@@8EFHGGHFB?HHHGGBGHEHHHCEA5CHHFHG69B6CHHHHE?FF@EGC.C?HED<EHG<HE@ECG/EEDCCEHC@?EHF0HEGD0EHG@HEHFHHHHHHH@E<EHFFDGE@C?HHCFC0G<<11EHHFHFGFFEEDCHFFD</?@GEHE@HHFHEIHFHHH@F@HD<CECCEFIHG?IHEG?HH@C1C@GEC1CGHGHHDHD
@HISEQ:711:H5NNWBCX2:2:1101:18378:8674:ATCTCGTA
TTAAGTTCAGCGGGTATCCCTACCTGATCCGAGGTCAAAAGTTGAAAAAAAGGCTTAATGGATGCTAGACCTTTGCTGATAGAGAGTGCGACTTGTGCTGCGCTCCGAAACCAGTAGGCCGGCTGCCAATTACTTTAAGGCGAGTCTCCAGCAAAGCTAGAGACAAGACGCCCAACACCAAGCAAAGCTTGAGGGTACAAATGACGCTCGAACAGGCATGCCCTTTGGAATACCAAAGGGCGCAATGTGCGTTCAAAGATTCGATGATTCACTGAATTCTGCAATTCACACTACTTATCGCATTTC
+
IIIIIIIIIIIIIGHIIIIIIIIIIICHHGHHIIIHIIIIIHHIIIIIIHIGHIIIIIIIIIHIIIIHHIIIHIHHIIIGIIIIIIIHIIIIIIIIHIIFIIIIIIIIHIIIIIIIIIIIIHIIHHIIIIIIIIIHIIIHIHHHHHHIIHIHHIIIIIIIIIIIIIIIIIHHHIIIIIIIIIIIIIIIGHIIIIIIHIIHIIHIIIIHHIIIIIIIIIIIIIIIIIHIIIIIIIIIHCHIIHIIIHHIIHIHHIIIIIHIIIIIIIHFIHHIIIIIIIIIIIIIIIIIIIIHGIIIIIIHIIIIII
@HISEQ:711:H5NNWBCX2:2:1101:2172:8899:ATCTCGTA
TTAAGTTCAGCGGGTAGTCTCACCCGATTTGAGGTCAAGATTTTTGTGGGCTCAGCCTCCCCCGCCAAGGTAGGCGGCGGCGACCGAAGCACCATCATTGTCCGTGAGACGATTAGGAGCAGGGACCATGTCAAATCCAAAACGTAGAAACATCTTATCACGTCAAGGACAAGCAAAGCAGACCCCACTGATTCTTTTGAGAGGAGCTCGCTTTCGAATGCAAAAGCGAGCATTGAACCTCCAAGTCCAAAAATCCTCAAAGAAGAGGGTTTTTGAGGGTTTCACGACACTCAAACGGGTGTGCCCCTCGGAATGCCAAGGGGCGCAAGGTGCGTTCAAAGATTCGATGATTCACTGAATTCTGCAATTCACATTACGTATCGCATTTC
+
HIIIIIIIIIIIIIIIHHIIIIIIIIHIIIIIIIIIIIIIHIIIHIIIIIIIIIIIIIIIIIIHIICEGHHHIIIIIIIIIIIIIIIIHIIIIHIIIIHIIIIIIIIIHHHHEFHIHIHIIHGHIHIIIIIIIIHIIHIHIGFHHIIIIIIIGHHHHIIIHIHHHCHA@EHHHIIIIGIHHHHHIIIIHHGE?FHHIIIHIHIHFHIIIHIHHHHGIGEHIIHHIHIIIIIHEE?HHHHCHIHIHFHIIHIHHHIIHHGIIIIIIHGIHIHGIIIIIHIIIIIIIGHHFHEHIHHIIHIIHIIIIIIHIHHIHHIHHHHEIIIIIIIHGIIIIIIIHIIIIIIIIIIIIIIIIIIIHIHIHIIIIIIIHIHHHIIIIHIIIIIIHEHIH
@HISEQ:711:H5NNWBCX2:2:1101:2959:8853:ATCTCGTA
TTAAGTTCAGCGGGTAGTCCTACCTGATTTGAGGTCAAAAACAAAGAATATCACATTTATTTAAGAAGCCCAAGACCTCTAAAAGGCAACTGCCATGGCATAGATAGGCTATCATACCAAGGAACAGTCAACAAAGGTCATCCGCTAATGCATTTAAGGGAATTGCCAACTTTTTTGTGAAAAAAAGTTTACAAAGCCCCCACAATCCAAGCCACCCAATCAGCTTACAAAAGTGAAAGTGGTTGAGTATTTAATGACACTCAAACAGGCATGCTCCTCAGAATACCAAGGAGCGCAAGGTGCGTTCAAAGATTCGATGATTCACTGAATTCTGCAATTCACATTACTTATCGCATTTC
+
GIIGHHHIHGHIHIIHGHIIIIHHIIGHIIGHHIHHHEHIIHIFHGHIIIIHHHGHIHHIIIEHHFHCHIHHHHHIIHIIIIIIG@EHHCHHHIIIHFHIHIIGHHEHHFHHFIIIIIHGHIHIIIIHEHHIIIIHIIIHIIIIIHHHHGHHHHIHF@FHIIIFHHGHHHHHIIIIGHHIIIIIHHHIIIHHIGIIIHHEHIHEHH=EGEAHHHHGG??FH?HC<HHIHEEHEECIIIIIIIHHIIIIIIIHHCHHHHIIIHCIHHHHEFCIIIHHHHHHGIIHHHHHHHHIIIIIHHFGIHHGIIIIIHGIIIIIIIIIIHHHHHGIIIIIIIGIIHGIIHHHE<HHIHHIHHHHHDH
@HISEQ:711:H5NNWBCX2:2:1101:4926:8982:ATCTCGTA
TTAAGTTCAGCGGGTATCCTTGTCTGATCTGAGGTCAAAGGTTCAAAGTCTCCGCGGAAGGTGACTTGACAGTTTAACGCCACGAAGCGGTCTACCAGCAGGCTTTTTGGAAGATTGTAACACCACTCCATTTGACCTGGCTGGAAGGGGCACATGGTCGTACAGCAAGTTTAGGGAGGGCGCAGGTGGGAAAGAGTTAACCCCCCACCGGCATCCACCGCCCAAGACCGGCCTTGAGTATAAAAATATTCAGGCCGAGGGTGTTTTGCTGACGCTCAGACAGGCATGCCTACCGGAATACCAGAAGGCGCAATGTGCGTTCAAAGATTCGATGATTCACGGAATTCTGCAATTCACATTACCTATCGCGTTTC
+
IIIIIIIGIIIIIHHIIIIIIIIIIIIIIEHHHIIIHHIIIIHIIIIIIIHHHIIHGHHIHIIHIGIHHIIIIIIIHIGHHHIIIIHIIIIIGIHIIIIIHIGIIIEHHHIIIHHIIIIHHIIIIGIHHIIIHHIIIIIIIHHFHHHIHHHIHGHIIIHIIHIHIHIIIIIIIIIIHIIIHIHIHIIIHIIIHIIHHHHHIIIIIHIIIIIHIHIIIIIIHIIIHE?GHIIIIIHIIIIIIIIIIIHHIIHHIIIIIHHGIIHIIIIIHIIIIIIIIIIIIIIIIIIHGHIIIIIIIHIIHIIIIHHIIIIIIIIIIIIIIHIIHIIIIIHIIIIHIIIIIIIIIIIIIIHIIIIIIIHHIIIIIIIIIIIIII
@HISEQ:711:H5NNWBCX2:2:1101:7739:8806:ATCTCGTA
TTAAGTTCAGCGGGTGATCTTGCTTGATTTCAGGTGTTGAATGGAGAATTGTATAATTTATTTAAAAAAAAGACACTTTATTGAATCCCCAGTTATGCACAATCGAGATCACTTGCTAAGAAGTGACTACTTCGATCGGCACTGAACGATTCAGCGCTTTCATGTTTAACGGGAGAATAAAAATAAATTTTATTCAACCGCATTATGATATATGATTCCTAACACACTGAAACAAACATGCTGGGGTATTGTTTAACCCAGCGCCATTTGCGTTCAAAGATCTGATGACTCGCGGAATTCTGCAATTCGCATTGCGTATCGCATTTG
+
HHHHEDHIIIIHGIHHHIHIIHIIHIGGHDFHHCHHIIHIHHIIIGHHCGHIIIIHCHHIIEFHFHHCDHHIIIIIHHHHIIHHIIIIHHIIIIGHIIHIHIIIIIIE?GHIIHCIHIIIIIIHHHIHIIIIIIHHHHHIIIIHIIIHHFHHHCHHHHHHIGHIHIIHHFGEHIIIIIIIHIHHHHEHHEIIIHHHIGGFHIIHIIIHIHHIIIHHHIHHG@HHHEGHIHGHHHHHHHHHHECHHGIHIIIHIIHGFHIIIIHEHFDHDHIIIIHHHHIIIHIIIHHHIIIHIIIIIIIIHIHFIHIHGHGHHIIHIHIIHGIHHHH
@HISEQ:711:H5NNWBCX2:2:1101:8383:8964:ATCTCGTA
TTAAGTTCAGCGGGTAGTCCTACTCGATTTGAGGTCAAGTTGTCAGAGAGTGTCCGAAGACAGTTTGAAAGCACAGAGCTCCCGATCAGCCACCCTCTTACGAGGTGCCGGCGAAGACACTTATCACGCCGTACTATGTCCAACCAAGAGGTGCACTAACACATTTGAGGTGAGCCACAATGAAAGCAGCAAGCACCCAAGTCCACCGCTCCCCAAATCCAAGGATCAGAGAGTGTGAGAGTACAATGACACTCAAACGAGCATACCCTTCGGAATTCCAAAGGGTGCAAGGTGCGTTCAAAGATTCGATGATTCACTGAATTCTGCAATTCACATTACTTATCGCATTTC
+
IIIIIIIGIIIIIIIIIIIIIIIIIIHIIIIIIGIIHIIIIIIHIIIIIIIIIIIIIIIIIIIIIIIEHEHIIIIIIIIIIIIIIIIIIIIIIIIIIIIGIIIIIIIIHIHIIIHIHIHIHIIIIIIGIIIHIIIIIIIIIIIHIHHHHIIIIIIIIIIIIIIHIIIIHIIIIHIIIIHIIHHHIIIHHHHIHHIIIIIIIIIHHHIHIIIIIIIHHHIIIIIIHEIIIIIHIIIHHIGIIIIHHIIIHHIIIIIIIIIIIIIIHHHIHHIIHIIIIIIIIIHIIIIIIIIIHHGIIIIHIGIIIIIIIIGIIIIIIIIIIIIIIIIIIHIIIIHIIIIIIIIIIIIIIII
@HISEQ:711:H5NNWBCX2:2:1101:11115:8828:ATCTCGTA
TTAAGTTCAGCGGGTATTCCTACCTGATCCGAGGTCAACCTTGTAAAATTGGGGGTTTACCGGCCGGCATGCGCCCGCGCCCGGAACGAGAAGTAACTACTGCGTTCGGTCGTGGGACGCACCCGCCGCTGTCTTTCGGGGCCTGCAGCGCAGGACCCCAACGCCAGGCGTGGCCTGAGGGTTGTAATGACGCTCGAACAGGCATGCCCGCCGGGATACCGGCGGGCGCAATGTGCGTTCAAAGATTCGATGATTCACTGAATTCTGCAATTCACATTACTTATCGCATTTC
+
IIHIIHHHEIIIIIIIIGIHIIIIIIIHIIIIIIIIIIIIIIIHIIIHI1DHHIHIIIIIIIIIIIIFHIHIGIIIIIIIIIIIIIIIIIIHHIIIGHHIIIGIICHIIIHHHIIIIIIIIIIIIIIIGIIIHHHHIIIHIIIIIHIGHIHIHIHIIIHHHIIIHIIIIHHHHGHHHHIIIHCIIHHHGHIIIIIIIIIIIIIIIIIIIHIIIHIIIIHHIHHEHHHHFIIIIIIIIIIIIIIIIGIIIIIIIIIIIIIIIIIIIIHIIIIIIIIIIIIIHIIHIIIIIIII
@HISEQ:711:H5NNWBCX2:2:1101:14941:8941:ATCTCGTA
TTAAGTTCAGCGGGTATTCCTACCTGATCCGAGGTCAACCTTAAAAAATTGGGGGTTTTACGGCTAGAATCCCTCCGAATCCCAGTGCGAGACGTTAGTTACTACGCAAAGGAGGCTCCGAGAGGGTCCGCCACTACCTTTAAGGGCCTACGTTAACCGTAGGGCCCCAACACCAAGCAGAGCTTGAGGGTTGAAATGACGCTCGAACAGGCATGCCCGCCAGAATGTTGGCGGGCGCAATGTGCGTTCAAAGATTCGATGATTCACTGAATTCTGCAATTCACATTACTTACCGCATTTC
+
<C<FEGH?<DFHHIECGC1FEE1CC1GHHG10CH=<F1DDC1D<@1C/1<D1<E/C<<1D<0DEDHFEHE1GH?HHICH@<F@FG@<CE<EC/<<1<D1<<C<DCCCEC/11000=0DCEH/F/00=<DD<D/D0H@BCFB0@//:D/=/:8D@GEH?:BFH/8@::8A8@GH8AG@EE.G?FCE:8.=<E/HGH</@ECD<B0CD<<<6008CGE</1111?H@C<//E?C<C?<1@F</DEEF?F<1HHCGD11EHHGD1@?CCHIIIIHGC1D1<1<1C<HF@G1HGC0/<1<<///<
@HISEQ:711:H5NNWBCX2:2:1101:15976:8955:ATCTCGTA
TTAAGTTCAGCGGGTAGTCCTACTCGATTTGAGGTCAAGTTGTCAGAGAGTGTCCGAAGACAGTTTGAAAGCACAGAGCTCCCGATCAGCCACCCTCTTACGAGGTGCCGGCGAAGACACTTATCACGCCGTACTATGTCCAACCAAGAGGTGCACTAACACATTTGAGGTGAGCCACAATGAAAGCAGCAAGCACCCAAGTCCACCGCTCCCCAAATCCAAGGATCAGAGAGTGTGAGAGTACAATGACACTCAAACGAGCATACCCTTCGGAATTCCAAAGGGTGCAAGGTGCGTTCAAAGATTCGATGATTCACTGAATTCTGCAATTCACATTACTTATCGCATTTC
+
IIIIIIIHIIIIIGHHHIIGHIIIIHHGHIIHIIHIIHIHIIIIHIIHGHIIIIIIIIIHIHGGHIIGHIIHIIIHIIIIIHIIIIIIIHIHHHIIIGIIIIIHIHHIHHHIIIHDHHIIHHHHIIIHHIIHIIIHIIIIIIIIIIIIIIIIIIIIIIIIIIIHHIHIHHHIIIIIIHIIHIHGIIIIIIIHHIHIHIHHIIIIIIIIIHIIHIHHIHIIIIIHIIIIIIHIIIIIHIIIIIIIIIHHHHHGIIIIIIIIIIIIIIIIIGIIHIGIIIIIHEGHIIIHIHHHIIHIIIIIIIIIIIIIIGIIIIIIIIIIIIIIIIIIIIIIIIHIIHHIGIHHGIIIIHI
@HISEQ:711:H5NNWBCX2:2:1101:17478:8842:ATCTCGTA
TTAAGTTCAGCGGGTATCCCTACCTGATCCGAGGTCAAGTGAAAAGTATAAGCTTGTGGACGCCGCCGCACCCAGCAGAAGGCGCAAAATGTGCTGCGCTTCCTGCGGAACGGCTGGCTGCCAATGCATTTGAGGCGAGTTCACGCGCGCGGCGGAACAAAACGCCCAACACCCAGCAAGGCTGGAGGGTACAAATGACGCTCGAACAGGCATGCCCCAAGGAATACCAAGGGGCGCAATGTGCGTTCAAAGATTCGATGATTCACTGAATTCTGCAATTCACACTACTTATCGCATTTC
+
IIIIIIIIIIIIGIIIIIIGIIIIIIIHIIHIGHIIIIIIIIHHIIIIIEHIIIIIIIIIIIIIHHICHIIIIIIIIIIIGIIIIHIIIIIIIIIIIIIIHIIIHIIIIIIIIIIHIIIIIIIIIIIIIIIHIIHIIHHHHHIIIIIIIIIHIIIHIIIHIIIIIIIIIHIIIIHIIIIIHIIIHIIIIEHIIIIIIIIIIIIIHIIIIIIIIIIHHHIIIIIIIIGIIHIHIIIIIIIHHIIIGIIIIIIGIIIIIIIIIIIIIIIIIIIIIIIIIIIIIIIIIIHHGIHHIHIIIIHI
@HISEQ:711:H5NNWBCX2:2:1101:19133:8755:ATCTCGTA
TTAAGTTCAGCGGGTAGTCCTACTCGATTTGAGGCCAAGTTGTCAGTCATTGTCCGAAGACGGTTTGAAAGCACAGAGCTCTGGATCAGCCACCCTTGAGTAAGGTGCCAGCGAAGATACTTATCACGCTGTACTATGTCCAATCTGGAGGTGCACTAATGCATTTAAGGCGAGCCGCGGTGAAGCAGCAACACCCAAGTCCACCGCTCCCAATCCAAAGACCAGAAGTGTGAGGTTACAATGACACTCAAACGAGCATACCCTTTGGGGATACCAAAGGGTGCAAGGTGCGTTCAAAGATTCGATGATTCACTGAATTCTGCAATTCACATTACTTATCGCATTTC
+
IIIIICGHH@HIGCDHDHIIIIIIIIGHHHGIHEHFHCHIIHEFCGHH?GE@GHI=CHHHIIGIHIICCHFC1D<FECHHIHHHHGIIHIIHIHHHHGIIIHHHHIIHHIHIIHHII?HHHHHIIIIHGGHEHEHHHHIIIIIIIIHHHIHIIIHHIIHHFIIIIIIHHHHHHHHIHHIIIIIIIIIHIHHHHEHHHHHHI@GHHHHIHHIHGHHIDHHGDHHIHHIHHGHHHHHHGIHFHIIHIHIHHHHEHIHIIHIIIIIIIIIHHIHIHIHHIHEHIIIIIHHIHIIHHHHHIIIIIIIIHHIIHHHHIIHHHIIIIIIIIHHIIHHHGDFEIIIIIIIIIHI
@HISEQ:711:H5NNWBCX2:2:1101:6238:9135:ATCTCGTA
TTAAGTTCAGCGGGTAGTCTTACTTGATTTGAGATCGAGTTTACAAGTTCTGTTACAAACGAGTTTTCCTGCAATCAGCGTTGGTAGTTCATTCGACCTTTATATTAGCTGAAGCAAAAGTAATAATCCGTTTGACGGGACTAAATAGATATGCTTTTAGCTCAGAAGAATGTCCAGCTGCACCTGCATTTCAAGCGACCCTCCTCTTTCTGACGAAGGAGTCGGGATCGCTCAAATCCAATTCTCCCAACGCAAGCGCTAGGAGATTTGAGATGTTTACAGATACTCAAACAAGCATACTCTCCGGAATACCAGAGAGTGCAATGTGCGTTCAAAGATTCGATGATTCACTGAATTCTGCAATTCACATTACGTATCGCATTTC
+
IIIGIHIIIIIICHHIIIIIIGIIIIIIIIIIIIGHIIIIIIIIIIGHHHIIIIIIIIIIIIHIIIIHIIIIGHIIEHHDHHDHHIIIIIIIIIIEHHIIIIIIIIIIHHFHHHIIIIIIIHHIHHIIHHIIHIIIFHIIIGEFHHHIHIIIIIIIIIIICHHIIIIIIIIIIIHIIIIIHHHIIIHHHHGHIIIHIIIIIIIIHIIIIIIHIIIIHIHIHIHHHHFCHIIIHHHHHIHHFC<E?HHHG<HIIIIIHIHIIIIIIIGHHIHIIHIIHHHIHIHHHHHIIHHIIIIIIIHIIIIIIIIHIIIHHIIIHIIIIIIIHHHHHIIHIIIIIIIIIIIIIIHIIIIIIIIIIHCIIIIIIIIIIIIIIIIIIIHIIIIII
@HISEQ:711:H5NNWBCX2:2:1101:6507:9066:ATCTCGTA
TTAAATTCAGCGGGTAGCCCCGCCTGACCTGGGGTCGCGTTGGAAGCGCGGCGCGAGGCCGCGCGCAGGGGTCGTTCCGAGACAGCACGCTGGGGGCGTTCGCGACGGGGCACCGAGTTATTCGACAACCACCATCGCCGCGACGCTCGCAGCAGAGATCTCGCATTTGGGCCAGCCGCGAGGCGAGGCTCACGGGAGGCCAGCATCCGCCCCCCTTCTTCCCCGACGGGGTTTTGGGGGGCAACGGTGTGTGACGCCCAGGCAGACGTGCCCTCGGCCGGATGGCTTCGGGCGCAACTTGCGTTCAAAGACTCGATGGTTCACGGGATTCTGCAATTCACACCAAGTATCGCATTTC
+
IIIIIIIIIIIIHIIHHIHIHIIIIEHHIIIIIGIIIIIDHIHIIIIIIIHIIIIIIIHIIIIIIIIHIIIIHHHIIIIIIHIIIIIIHIIIIIHIIIIIIIIIIIHIIHIIIIHIIIIIIHIHHIHHHHIIICHHIHIGHIIIIIGIIIIIIHIIIGGHGHHHHIIHIHHHIIIIIHHIHIIIIIIHHHHEIIHGHHHHIIIIHHIIIIIIGIIIHH=<IIHHFHIIIIIHIGIIIIHIGIIHHIIIGIIIHIIHIIHHHCIHGHHHHGIIIIIHGGIIIHEIHIIHIHIGDG?IIIHIIIHIGIIIIIIIIIIIHIGIIIIIIIIIHIIHHEHHIIHIIIIHIHIIIIIIHHHIII
@HISEQ:711:H5NNWBCX2:2:1101:14558:9224:ATCTCGTA
TTAAGTTCAGCGGGTATCCCTACCTGATCCGAGGTCAAACTTGGGGTGGTCTTGTGGACGCCCGTGCCGGTCGGTTCGCGAGGCGCGATTTGCTGCGCTCGAAGCCAATGACACAGGCCGCCAATGTTTTTGAGGCGAGTCCGCGCGCGAGGCGGGACAGACGCCCAACACCAAGCAGTGCTTGAGGGCTTAGATGACGCTCGAACAGGCATGCCCTAAGGAATACCAAAGGGCGCAATGTGCGTTCAAAGATTCGATGATTCACTGAATTCTGCAATTCACACTACTTATCGCATTTC
+
1D?HEHHHGHIIC<CDE?C<FCGEH?11D1<DDCHHH1FH1<<C1/CCCECCHHHHC1CCDDDCCHEE/CF/E?/DCHH?//HCEH8CCEGECHCDGHHIHHGFFHHEHFDHHHIGHDGBDCEDHHE@GHCGE=HEHHCE?DHHHDE=IIHHHFDHHHHHHCDECHHHEHHHIHHHHHGHCHHHHIHHHHIIHEEG?DIIHHG@GCIHGCEEDF@CHCHHEIIHHHFC@C<CF=H?HHGHHHFG@HEHG?HEIIIHFHEHHHCFHIHHIGIIHEH@EHHHHHHIIIHFHEGEIHHIHIH
@HISEQ:711:H5NNWBCX2:2:1101:18318:9122:ATCTCGTA
TTAAGTTCAGCGGGTAGTCCTACCTGATTTGAGGTCAAAATGTCAATGAAGTGTTGTCCTTCCAAAGGACGGTTTGAAGCTGAAGTCCCATTTGTTATAGCTGCTTCACGGCGATGGCGTAGATAATTATCACACCAAAGACGGTCCACAAGGGTTTCCGCTAATGCATTTAAAGGGAGCCGACTTGATAAAAAGCCCGCACAACCCCCAAAAATCCAAGCCACATTCATCTAACAAAAGCTGAATGGGTTGAGAATTTAATGACACTCAAACAGGCATGCTCCTCGGAATACCAAGGAGCGCAAGGTGCGTTCAAAGATTCGATGATTCACTGAATTCTGCAATTCACATTACTTATCGCATTTC
+
IHIIIHHIIHIHIIHHHHHIIIIIIIIIIIIHHIIIIIIIIIIIIIHIHGHHGHIHIIIIIHIIIIIHGHIIHIHIIIIIIIIIIHIIIIIHIIHHIIFHIIIIIIIIIIIIIIIHIIIIIIIIIIIIIIIIIHIIHEEHHIGHCHHIIHHHIIIIIIIIIIIHIIIIIHIIIIIIGIHIIIHIHHHHHIIGIIIIIIFHIIIIIIIIIIIHHHHHHIIIHIHHHHHHHHIIIIIIIHHIIIIHHIHHIHIHIIIHIHHHHIIIHHHHEHHHIIIHIHIIHCIIHHHIIIIIIIIIHGIIIHFIIIIIIIGIIIIGIHIIIIIIIIIIGIIIIIIIIIIHIIIIIIIIIIIIHIIIIIIIIIIIII
@HISEQ:711:H5NNWBCX2:2:1101:2873:9474:ATCTCGTA
TTAAGTTCAGCGGGTAGTCCTACCTGATTTGAGGTCAAAAACAAAGAATATCACATTTATTTAAGAAGCCCAAGACCTCTAAAAGGCAACTGCCATGGCATAGATAGGCTATCATACCAAGGAACAGTCAACAAAGGTCATCCGCTAATGCATTTAAGGGAATTGCCAACTTTTTTGTGAAAAAAAGTTTACAAAGCCCCCACAATCCAAGCCACCCAATCAGCTTACAAAAGTGAAAGTGGTTGAGTATTTAATGACACTCAAACAGGCATGCTCCTCAGAATACCAAGGAGCGCAAGGTGCGTTCAAAGATTCGATGATTCACTGAATTCTGCAATTCACATTACTTATCGCATTTC
+
IIIIIIIIIIIIIIIIIIIIIIIIIIHIIIIIIIHIIIIIIIIIIHHHIHIHIIHHEHIIIIIIGHIIHHIIIIIIIIHIIIIIIGHHHHHHIIIIIIGIHIIIIIFHIIIIIIIIHHIIIIHIIFHHHHIIIIGHHHGHHHHIIIIIIEHHHIIIHHFHIIIHHHEHGCFEHHHHHIGEHHIIIIHHHIIHIIIIEHHHHGHHHHHHGHIIHHHHHHDFIHFIHIHIIGHIIIIHIHIIIIHIHIHIIIIIIIIHHHCHHHIIIIIIIGIIHFIIIIIIIIIIHIIIIHGIIIGIHCHHIIIIIIIIHIGIIHIIIIIIIGIIIIIIHGIHIIIIIHHIIIIIIIIIIIHHGHIIIHI
@HISEQ:711:H5NNWBCX2:2:1101:4349:9434:ATCTCGTA
TTAAGTTCAGCGGGTAGTCCTACCTGATTTGAGGTCAAAAACAAAGAATATCACATTTATTTAAGAAGCCCAAGACCTCTAAAAGGCAACTGCCATGGCATAGATAGGCTATCATACCAAGGAACAGTCAACAAAGGTCATCCGCTAATGCATTTAAGGGAATTGCCAACTTTTTTGTGAAAAAAAGTTTACAAAGCCCCCACAATCCAAGCCACCCAATCAGCTTACAAAAGTGAAAGTGGTTGAGTATTTAATGACACTCAAACAGGCATGCTCCTCAGAATACCAAGGAGCGCAAGGTGCGTTCAAAGATTCGACGATTCACTGAATTCTGCAATTCACATTACTTATCGCATTTC
+
HIIIIIHIIIIIIIIIIIIHIHIIIIIIIIIIGIHIIIIIIHHIIIIIIIIHIIHIIIIIIIIHIIIEHIIIIIIIIIIIIIIHHHHIIIIIHHIIIIIIIIIHIIIIIHIIIIIIIIIGHHIIIIIIIIGIIIIHFHHIIIIIIIIHHFHIGHHIIIHIIHHIIIHHHHHHIHIIIHHIIHIHIIIIHHIIIIIGCIIIHHIHHHIIIHHHIIIIHGHEEHHHHHHHHHIHHIHHHIIIIIIIIIIIIHHGHFIIIHHIIIGHHIIIIHGIIIIIIIGIIIIIIIIIHIIIHGIIIIIIIIIHIIIIIIIIIIIIIIIIIIHHIIHIIIIIIIIIIIIIIHIIIIIIIHIIIIGIIII
@HISEQ:711:H5NNWBCX2:2:1101:5558:9255:ATCTCGTA
TTAAGTTCAGCGGGTAGTCCTACCTGATTTGAGGTCAAAAACAAAGAATATCACATTTATTTAAGAAGCCCAAGACCTCTAAAAGGCAACTGCCATGGCATAGATAGGCTATCATACCAAGGAACAGTCAACAAAGGTCATCCGCTAATGCATTTAAGGGAATTGCCAACTTTTTTGTGAAAAAAAGTTTACAAAGCCCCCACAATCCAAGCCACCCAATCAGCTTACAAAAGTGAAAGTGGTTGAGTATTTAATGACACTCAAACAGGCATGCTCCTCAGAATACCAAGGAGCGCAAGGTGCGTTCAAAGATTCGATGATTCACTGAATTCTGCAATTCACATTACTTATCGCATTTC
+
HIIIIHIIIIHIIIIIIIIIIIHIIIIHHHIHHGIIHIHIIIIIIIIIIIIHIIIIHIIIHHIHIIIHIIIIIIIIIHIIIIIGHIHHHHIIHIIIHIIIIIGIIIIIIHIIIIIIIIIIHHIIIIIHHIIIIHHGHIHIIIIIIIIIIIIHHHIIIIIIIIIIIIHHHHHIIIIHIHIIIHIHHIHIGIIIHIIIIIHHHIHHEIHIIIIIII?GHHFFHHIHGHGHGIIHIIHIIIIIIIIIHIIIHHIIIHIIIHGHGIHHEHHEIIIIIIIHIIIIIIHIHFIIHIHIIIIIIIIIIGIIIIIIIIIIIIIGIIIHHFIFIHIIHIIHIGHFIIIIIIIIHHGHGIIIIIIIHHI
@HISEQ:711:H5NNWBCX2:2:1101:6755:9329:ATCTCGTA
TTAAGTTCAGCGGGTATTCCTACCTGATCCGAGGTCAACCTTAAAAAATTGGGGGTTTAACGGCAAAAACTACAGAACCTTCCAAAGCGAGAAAAAATTACTACGCTCAGAGGCCACTGCGGCTCCGCCACTAGATTTAAGGAACTACAAACGTAGATTCCCAACACTAAGCCAGGCTTAAGTGGTCAAAATGACGCTCGAACAGGCATGCCCAATAGAATACTAATGGGCGCAATGTGCGTTCAAAGATTCGATGATTCACTGAATTCTGCAATTCACATTACTTATCGCATTTC
+
IIIIIIIIIIIIIIIHIIIIIIIIIIIIIIIIIIIIIIIIIIIIIIIIIIIIIIGIIIIIIIIIIIIGHIIIIIHHHHIIIIIIIIIIIIIIIIIIHIIIIIIIHIIIHII1HHIIIIIIIIIIIIIIIIIIIIIIIIIIIIHIIIIIIIIIIIIIHHHIIIIIIIIIIFIIIIIIIIIIIIIIIIIHIHHIIIIIIIIIIIIIIIIIIIIIIIIIIIIIIHHIIIIHHIIIFHHEEHIIIIGHHIIHIIHIIIIHIIIIIIIIIIIIIIHIIIIHIIIIIHHIIIIGIIIIGIIH
@HISEQ:711:H5NNWBCX2:2:1101:8383:9420:ATCTCGTA
TTAAGTTCAGCGGGTAGTCCTACTCGATTTGAGGCCAAGTTGTCAGTCATTGTCCGAAGACGGTTTGAAAGCACAGAGCTCTGGATCAGCCACCCTTGAGTAAGGTGCCAGCGAAGATACTTATCACGCTGTACTATGTCCAATCTGGAGGTGCACTAATGCATTTAAGGCGAGCCGCGGTGAAGCAGCAACACCCAAGTCCACCGCTCCCAATCCAAAGACCAGAAGTGTGAGGTTACAATGACACTCAAACGAGCATACCCTTTGGGGATACCAAAGGGTGCAAGGTGCGTTCAAAGATTCGATGATTCACTGAATTCTGCAATTCACATTACTTATCGCATTTC
+
IIIIHHHIHIIIHIIHHIIIGHIIIIHGHIHIIIIIIIHIGFGHIHEHIIIIIIIIIIIHEHIHHHHGHHIIIIIIIIIIIHIIIIIHIIHIIIIIIIIGHHIIIHIGIIHHII<DGHIIHIHIHHIIGHHHHHHIHIIIHGHHIIIHIHIHHHHIIIIIIIHHHHIIIIIHIIIHIHIIHHIHHHIIIGHHIIIIIIIIIIHHFHFIIIIIIHIIEHHHIHIHIHIIHIHHIIHHHHHHHIIIIHHGIIIIIIIHEHHHHIIGIIIHIHIHIIIIIIHHIIIIIFGHIIHHEIGIGHCIIIIIIIIIIIHIIIIIIIIHIGHIIIGIIIHIIHFIIIIIIHIIIII
@HISEQ:711:H5NNWBCX2:2:1101:11190:9275:ATCTCGTA
TTAAGTTCAGCGGGTATCCCTACCCGATCCGAGGTCAACCTTAGAAATGGGGTTGTTTTACGGCGTAGCCTCCCGAACACCCTTTAGCGAATAGTTTCCACAACGCTTAGGGGACAGAAGACCCAGCCGGACGATTTGAGGCACGCGGCGGACCGCGTTGCCCAATACCAAGCGAGGCTTGAGTGGTGAAATGACGCTCGAACAGGCATGCCCCCCGGAATACCAGGGGGCGCAATGTGCGTTCAAAGATTCGATGATTCACTGAATTCTGCAATTCACATTACTTATCGCATTTC
+
IHHIIHHIIGIGDHEHIIIHIIIIIIIIIIIIIIIHIIIIIIIIGHHIIIIFIIIIIHIIIHGHIIHIHHHHIIIIIIIIIIIIIIIIIIIHIIIIHIHIIIIIIGGHHIHHHHHIFIIHIIIIIHIIIIIIIIHIHHHIHEIHIIIHIIIIHIIIIIHHIIIIIIIIIIHIHIIHHIIHHIIIIHHEGGIIIIIIIIHIHHIHEEHHIGIIIIIHIHHHHEGGGIIHIIHFHIIIHDGIIIIHIHIIIIIIIIHIIIIIHIIIIIIHHIIIIIIIHHIIIIHHIIIHHHIIIHHH
@HISEQ:711:H5NNWBCX2:2:1101:12201:9270:ATCTCGTA
TTAAGTTCAGCGGGTAGTCCTACCTGATTTGAGGTCAAATGTCATACATATTATTTATTTAGAAGCAGCAATATGCAAAGCATACTAGAGGCATAGATAGTTTTATCACACCTGTGCTAGTAGGTTTAGACCACCACTAATTCATTTCAGAAGAGCAGACACAAAGGCGGCCTGCAAATCCACTTCCAAGCCGCACGCAAGCAATCTGGTGCGGTTGAGAACTTGAAATGACACTCAAACAGGCATGCTCCTTGGAATACCAAGGAGCGCAAGATGCGTTCAAAGATTCGATGATTCACTGAATTCTGCAATTCACATTACTTATCGCATTTC
+
GHHEHFEGECGD/?C?GHHGHHHHIHE@FHHHIIHHH1FHHHEH?EHHHEEHGHHHHHHIICHGGHHFHHHHIEHIEHEHHHIIHHFH?HHHHIIIFIIIGHHIIIIIGIIIGHH?GHHEFHHH<<EHHIHHHHHIIIHHIIHFFCFHEEHHHIIHHGHHHHHFHEHGHHIIIIIIIHHHIHIHHIHHHIHHFHIHIIIHHIIIHHIHHIHGCIIIIGIIHIHHIIIHEHHIHHHIIHHIIIIIIHGFEHIIIHIHGF<1EIHHEHHF?EHHGIHHGCFEGHIIIIHHHHGHIIIIHFIHHHIIHHHHGHEHF?EHHFD@?HHIHIHHFIIIH
@HISEQ:711:H5NNWBCX2:2:1101:14368:9321:ATCTCGTA
TTAAGTTCAGCGGGTAGTCCTACTCGATTTGAGGCCAAGTTGTCAGTCATTGTCCGAAGACGGTTTGAAAGCACAGAGCTCTGGATCAGCCACCCTTGAGTAAGGTGCCAGCGAAGATACTTATCACGCTGTACTATGTCCAATCTGGAGGTGCACTAATGCATTTAAGGCGAGCCGCGGTGAAGCAGCAACACCCAAGTCCACCGCTCCCAATCCAAAGACCAGAAGTGTGAGGTTACAATGACACTCAAACGAGCATACCCTTTGGGGATACCAAAGGGTGCAAGGTGCGTTCAAAGATTCGATGATTCACTGAATTCTGCAATTCACATTACTTATCGCATTTC
+
IIIIIHHIIIHIIIIIIIIIIIIHIIHIIIIIIIIIHIIFHHHIIIIIIIIHIIIIIIIIIIHIIIHGHHIIIIIIIIHHIIIIIIIIIIIIIIIIIHHIHHHIIIIIIIIIIIIIGIIIGHHIIIIIIIIIIIIIIIIHIIIIIIIHIIIIHIIIIIIIGIIIIIIIHIHIIIIIIIIIIIIIHIIIIIIIIHIIIIIIIIIGIIHIHHHIIIIIHIIHEIIHIIGIIHIIIIIIGIIHIIHHHEGHHIIIHHIGIIHHIIHHIIHGIIIIIIIIIHHHIIIIIIIHIIHIIIIIIIIIIIIHIIIHHIIIIIIHIIIIIIIIIIIIIIIHHIIIIIHIIIHIIHH
@HISEQ:711:H5NNWBCX2:2:1101:2717:9629:ATCTCGTA
TTAAGTTCAGCGGGTAGTCCTACCTGATTTGAGGTCAAAAACAAAGAATATCACATTTATTTAAGAAGCCCAAGACCTCTAAAAGGCAACTGCCATGGCATAGATAGGCTATCATACCAAGGAACAGTCAACAAAGGTCATCCGCTAATGCATTTAAGGGAATTGCCAACTTTTTTGTGAAAAAAAGTTTACAAAGCCCCCACAATCCAAGCCACCCAATCAGCTTACAAAAGTGAAAGTGGTTGAGTATTTAATGACACTCAAACAGGCATGCTCCTCAGAATACCAAGGAGCGCAAGGTGCGTTCAAAGATTCGATGATTCACTGAATTCTGCAATTCACATTACTTATCGCATTTC
+
IIIHIHHIIIIGIGHIIIHFHIIIIIIIHIIIIGIIIIIIIIIIIIIIIIIIIIIIHIHIIHHIIHIIHIIIGIIIIIIIIIIIIGIIIIIIIIIIIGIEHIIIIIHIIIIHHIIIIHHIIHIIIIIIIIIIGHIIEEHHIHHGHHIIIIIHIIIIIHIGHIIIHEHHIHHGHHIIIIGHIHGGCHHHFIHIHIIHEHHGIHFHHHHHIIIGIHHIIIFGFEFFFHIHHHIIIHIIGHIIHIIHHHHIIHGEIIHIIHHIHHHHGHIHHGFIIIIHHHIIGIIIIIIIIGIIIIIHHIIIIIGGIIIIIIIIHFHHHHHHIIIHIIGIIHIIHHEEIIGIIHIIIHHIGHHIGHIHHHI
@HISEQ:711:H5NNWBCX2:2:1101:9959:9634:ATCTCGTA
TTAAGTTCAGCGGGTATCCTTGTCTGATCTGAGGTCAAAACTTCGATCTCCGTGAGGAGACTTTTGGGTTTAACGCCACCAAGCGGTTATCCATCAGGCTTTTTGGAAGATTGTAACACCACTCCATTGACCTGGCTAGAAGGGGCTTGCGGTCGTGCAGCAAGTTTAGGGAGGGCGCAGGTGGAGATAAATCAACCACCGGCATCCGCTGCCCAAGACCAGCATCGAATAAATAAATACTCAAGCTGAGGGTGTTTGCTGACGCTCAAACAGACATGCCTACCGGAATACCAGAAGGCGCAATGTGCGTTCAAAGATTCGATGATTCACGGAATTCTGCAATTCACATTACCTATCGCGTTTC
+
IIEFHGIHIHIIHHHIHIIIIIIIIIIIHIHIIHIIIIHICGHIIIIIIIIIDHEHHIIIHGHHHIDGEHIIIHIIIHIHIIIIIHGHIIHHHIIHIIIIHEHIIIIIFHIHHHIIIIIIIIGHIIIIHHIIHIHHIHFHHIFIEHIIIHHHHIIIIIHHIHHIHIIIIIGIIIIHHHIIGHHHIHIHIIIHIHIHHIHHIIIIIIIIHIIIHIIIGHIIIIIIIIHIIHIIHIIHHHIIIIIIIIHHDEDHEIIHIIIIHCCHHIIIIHIIGIIIIIIHHHHGIIIHHGFIIIHCIIIIIHIIIHIHIIIHIHHIIIIGIIIIIIIIIIIIIIIIIIIIIIIIIIIHGIIIIHDEHHGHIGII
@HISEQ:711:H5NNWBCX2:2:1101:17805:9655:ATCTCGTA
TTAAGTTCAGCGGGTAGTCCTACCTGATTTGAGGTCAAAAACAAAGAATATCACATTTATTTAAGAAGCCCAAGACCTCTAAAAGGCAACTGCCATGGCATAGATAGGCTATCATACCAAAGGAACAGTCAACACAAAGGTCATCCGCTAATGCATTTAAGGGAATTGCCAACTTTTTTGTGAAAAAAAGTTTACAAAGCCCCCACAATCCAAGCCACCCATCAGCTTACAAAACTGAAAGTGGTTGAGTATTTAATGACACTCAAACAGGCATGCTCCTCAGAATACCAAGGAGCGCAAGGTGCGTTCAAAGATTCGATGATTCACTGAATTCTGCAATTCACATTACTTATCGCATTTC
+
IIIIIIIIIIIIIIIIIIIIIIIIIIHIIIIIIGHHIIIIIIIIIIIIIIIIIHIIIIIIIIIIIIIGHIIIIIIIIGHIHIHHIDHIIIHIIHIIFHIIIIIIIIIHIIHIIIIIIIIIIIIIIIIIHIIIIIIIGIIIHIIIIIIIIHIIHHIIIIIIIHIIIIIIIIIIHIIIIIIIIIIIIIIIFHHIIIIIIHIIHHIIIIHIIIIIIIGIHHHHIIIIIHEHHIIHGHIIIGIIIHIIHHHIIHIHIIIGIIIIIIIIIIIIHIIIIIIIIIIIIHHHHIHIIHIIHIIHIIIIIIIIIHIIIIIIHIIIIIIIIHIIIIIIIIIIIGHIIIIIIIIIIIIHHHIIHIIIIIIII
@HISEQ:711:H5NNWBCX2:2:1101:3521:9758:ATCTCGTA
TTAAGTTCAGCGGGTAGTCCTACCTGATTTGAGGTCAAGTTAAAGTGTTTTCATCCCTTTCAAGGGCAACAAAACAGATTAGAAGCTGAACCATGACTTTTTGATCAACTGGAATGGCGCAGATAATTTATCACACCAGAAACCGAGTCAATGCAAAGGATTCTGCTAATGCATTTCAGAGGAGCTGACTTTGATCAAGCCTGCAAACACCTCCACCATCCTAATCCACTCCCTTCAGAAAACTGAAGGGGGGGGGTTAGAGAATTTAATGACACTCAAACAGGCATGCTCCTCGGAATCAACCAAGGAGCGCAAGGTGCGTTCAAAGATTCGATGATTCACTGAATTCTGCAATTCACATTACTTATCGCATTTC
+
GHIIIHIIHHHHIHIIIHHHIIIHIHEFHIIHIIGHHHHHCHHHIIIHEHIIIIIHHHIIIHIIHHFHHIGIIHHGIHHIIHIIHIIHIIIHIIIGIIIHIIIIGIHGHFHHIIIHIIHIIIIIIDFHIHIHEHIHHHIIHHHHHIGGH?EHHHFHGHHIIIHIIHEHHHHH@HCGHHIIHHHIIIHHEHHFGAGEHGFHHHHIEFHGIHHHIHIH.7.B8.9..B.-E?FE?F9:;.HFA.H?GGCHIIIIIHEIIIIHHFEEGIHHGHHHHHHEHHEFIIIIIHIGHIIHIIIHHEEIIIIIIHFGIIIIHCHD<IGIIIIIIIIIIIIIIIHIIIIIIIIHGIIIHHGIIHHHIHHEHFHGECEHIIHIIHGI
@HISEQ:711:H5NNWBCX2:2:1101:12522:9970:ATCTCGTA
TTAAGTTCAGCGGGTAGTCTTACTTGATTTGAGATCGAGTTTTACAAAAATCGTTTTACCGACCCTTGTGAAATCCTGCATCAGTCAGCCAAAATGGTCAAACTCCCTTTATGTTAGCTGCAGCAAAAGTAATAATCCGTTTGACGGGACTAAATAGATATGCTTTTAGCTCAGGAGAATGTCCAGCTGCACCTGCATGTCAAGCAACCCTCCGCCGATCCGTGAAGACTGGTGTTGGGATTGCTCAAGTCCAAAATCATTTCAATAGAGAAAATCGTTTGAGGTGTTTACTGATACTCAAGCAAGCATGCTCTTCGGAATACCAAAGAGCGCAATATGCGTTCAAAGATTCGATGATTCACTGAATTCTGCAATTCACATTACGTATCGCATTTC
+
GEHIHHHIIIIIIHI/C@DG?C@CGHH<F@@CEEECGIEHEGHIEGG1FEHHD<DGEHGEHEECDE?CCECEHEEHHHIIH@GHHFGHG@FEFEFG1<<FE@1DGGE@C@CFH<CGH@@HEHIEHHH0CCG<CFG?0<<<C00DFEEHE?:EE@DEGH@GHIE?/DF?HF@:.B..:AFF8:8BFFE.8FH.A..;.7.;6BGHIHFH########################################################C@C0F<<<00<<001F?@HFIHEHHFHHGCCC<F<111F<C1<1<D1<<00EF@?IHD1E@?E<</0<1ED0D/C<G<<111101<1CCHCD@C<1<?HG@FC11FC<1<F1C1EIHFDGE0C<G?C1E<?C
@HISEQ:711:H5NNWBCX2:2:1101:14571:9899:ATCTCGTA
TTAAGTTCAGCGGGTATCCCTACCTGATCCGAGGTCAACCTAGAAAAATAAAGGTTTCAGTCGGCAGAGTTCCTCTCCTTTGACAGACGTTCGAATAAATTCTACTACGCCTAAAGCCGGAGTGGCCTCGCCGAGGTCTTTAAGGCGCGCCCAACTAAGGACGACGCCCAATACCAAGCATAGCTTGAGTGGTGTAATGACGCTCGAACAGGCATGCCCCTCGGAATACCAAGGGGCGCAATGTGCGTTCAAAGATTCGATGATTCACTGAATTCTGCAATTCACATTACTTATCGCATTTC
+
IHHHIIIIIIIHIGIIIIIIIIIIIIHIIGIHDHHIIGIIIIIIIIIIIHIIIIHHIIIIIIGIIIIHIIIIIIGIIIGIIHHIIIIIIIIIIIIIIIIIIIIIIIIIHIIIIIHIIIIIIIIIIHHIIIIIIIIIHHIIIIIIIIIIIIIIIIIIIIIIIIIIIIIIIIIIHIIIIIIIIIIIHIIIIIIIHIIIIHIIIIIIIIIIIIIIIIIIIIIIIIIIIIIIIHHIIHIIIHGIHHHHIIIIGIIIIIIIIIGIIIIIIIIIIIIIIIIIIIIIIIIIIIIIIHIIIIIGIIIIII
@HISEQ:711:H5NNWBCX2:2:1101:16723:9805:ATCTCGTA
TTAAGTTCAGCGGGTAGTCCTACCTGATTTGAGGTCAAAATGTCAATGAAGTGTTGTCCTTCCAAAGGACGGTTTGAAGCTGAAGTCCCATTTGTTATAGCTGCTTCACGGCGATGGCGTAGATAATTATCACACCAAAGACGGTCCACAAGGGTTTCCGCTAATGCATTTAAAGGGAGCCGACTTGATAAAAAGCCCGCACAACCCCCAAAAATCCAAGCCACATTCATCTAACAAAAGCTGAATGGGTTGAGAATTTAATGACACTCAAACAGGCATGCTCCTCGGAATACCAAGGAGCGCAAGGTGCGTTCAAAGATTCGATGATTCACTGAATTCTGCAATTCACATTACTTATCGCATTTC
+
CCEFH1CEEHHI<DHCHFG1G?C<<<1<1CCHIHGH1D<@GHEH11@C11DGHH11<DDFHH?FH@@C1<//C0EC?1<1<CHHFHI?1<DD<CDDGHHC?F<FCGH<D@=FHDD<EHHCEDH?EFC0DE@FHEECHHHIHFF=CC:DGH/A/D=D=G@EH@EE@DHCHIGEA?GEC8E=AHHHF.;EGCBGE?EHI?CBEHCF@CDAEDHHFH/A<</HC/<</FG@CEC/C<CCDC0CGCHGCC0F<0F1HGC1?GCC<1C<1DC1ECD1HFCCCCHHEC/C=@HHHEHHCCE?HGC</1D@D//<IGIHEHEGG=HHCFF11CHHHGEHFCEHHCG@?FCHGFHG?HGIIHHHECIHHGGIDD
@HISEQ:711:H5NNWBCX2:2:1101:18059:9788:ATCTCGTA
TTAAGTTCAGCGGGTAGTCCTACCTGATTTGAGGTCAAGTTAAAGTGTTTTCATCCCTTTCAAGGGCAACAAAACAGATTAGAAGCTGAACCATGACTTTTTGATCAACCGGAATGGCGCAGATAATTTATCACACCAGAAACCGAGTCAATGCAAAGGATTCTGCTAATGCATTTCAGAGGAGCTGACTTTGATCAAGCCTGCAAACACCTCCACCATCCTAATCCACTCCCTTCAGAAAACTGAAGGGGGGGGTTAGAGAATTTAATGACACTCAAACAGGCATGCTCCTCGGAATCAACCAAGGAGCGCAAGGTGCGTTCAAAGATTCGATGATTCACTGAATTCTGCAATTCACATTACTTATCGCATTTC
+
IIIIGHIIIIIIIIHHIIIIIIIIIIIIIIIHIIHIIIHHHIIGIIIIIIIHIIIIIHIIIIIHEGHHHIIIIIIIIHIIHIIIGIIIIIIIIIIIIIHHHIIHIIIII1CCHHHIHIHIIIIIIIIIIIIIIIIHHHHHIIIIHHHIIEHIIIIIIIIIIIIIGIIIHIHHIHIIIGIIIIIIIIIIIIIHIHIIIIIIIIHIIIHIIIIIHIII@FB?FHEHIHHEIIIHF@?IGIIIHHHFHHIIHHGIIHIIHIIIHIIIHIIIIHIIHIIIIIIIIIHIIIIIIIHHHGIIIIIHIHIHIHGIHIIIIIHHIIIIHFHIHIIIIIIIIHIIIIIIIIIIIIIIIIIHHHIIIIHIIHIIHGCIIHIIHII
@HISEQ:711:H5NNWBCX2:2:1101:21173:9834:ATCTCGTA
TTAAGTTCAGCGGGTAGTCTTACTTGATTTGAGATCGAGTTTTACAAGAATCGTTGCCGACCCTTGTGAAATCCTGCATCAGTCAGCCAAAACGGTCAAACTCCCTTTATATTAGCTGCAGCAAAAGTAATAATCCGTTTGACGGGACTAAATAAATATGCTTTTAGCTCAGGAGAATGTCCAGCTGCACCTGCATTTCAAGCAACCCGCCACCGATCTAAAAAAGATTGGTGTTGGGATTGCTCAAGTCCAAACCTGTTTTTTTAAAAAAAAAAAAGTTTTGAGGTGTTTACTGATACTCAAACAAGCATGCTCTTCGGAATACCAAAGAGCGCAATATGCGTTCAAAGATTCGATGATTCACTGAATTCTGCAATTCACATTACGTATCGCATTTC
+
HHIIIGHHHIIIIICHHHIIIIIIIIIHFIIIIIFHHIIHIIIIIIGIHFFHHIIIIIIIIHHHIIIGHIHFHIHIIIHHHHIHHFHGHHIIIHFCHHHIIGHIHHGIIIIIIIHHHHHIIIIIIE?FFHEHHEH@GGGHHHCCHIFHHC@HEEECHFH/:.@GHF?@?::BCHHHEFAF..AEFHEGEE@8FEGHGH?HI.BGHHA<8HHGGH8?-F-HG@HBFGB.E@GA-CG8.B?HHFCG.B.?8=B8;..HHGHIHHHHHGHHHHHHHGCC0HHEEHIIIHHHHHFCHFH?HHIHHHHIIIHHHEIIIIIIIHGIIIHHHIHHEGHIHIIHEDHHIIHHHHG<HHHHIIHHHFCHIHHIIIHGIIIIIIFHIIIIHHIHIIHHHHIIIHHHII
@HISEQ:711:H5NNWBCX2:2:1101:2627:10112:ATCTCGTA
TTAAGTTCAGCGGGTAGTCCTGCCTGATTTGAGGTTATATGGGTCAAAGGATGGAGAGAGTCCATCACGATTAGGAGCAAGTGAACCTTTCCACAGCTGAACTACTCTGACATGAATGACTATCAATGCCAATGCAAGCTCAAGCAGGTGGAACACCACATCGCTAATGCATTTCAGAGGAGCTGAACAAGCCAGCACACTCCACATTCCAACAAGAAAGCCTCTCTCCGAAAAGAAGGGTCCTCATTGATGGTTTCATGACACTCAAACAGGCATGCCCCTCGGAATACCAAGAGGCGCAAGGTGCGTTCAAAGATTCGATGATTCACGGAATTCTGCAATTCACATTACGTATCGCATTTC
+
IIIHIHIIHIHIIIIIIHHIIIIHIIIIHGHHHICHHHIIIHIIIHIIIGIHIIHIHIHIIIIIHIIHHGGHIIIIIIIHHIIIIIIIIIIIIIIIIIIHHIIIIIIIIIIIIGIIIIIIIIIIIIIIIIHIIIIIIIIIIIIIIIHHIGIIIIIHIIIIIIIIIIHIIHIIIIIIIIIGFIIIIHIIIIIIHIIIIHHIIIIIIHHHIHIIIIIIIHHHIHGHIHDIIIGIIIHHIIIIIIGIIIIIIIIIIIIGIIHEHHHIIHHHFIHIIIIGIHGHHIIHGIIIIIHIIHHHHHHIHHHIHGIIIIIIIIHHIHHIIIIIIIIIIIHIHIIIIIHGHIHIIHIIIIIHIGIIIHFHIII
@HISEQ:711:H5NNWBCX2:2:1101:8229:10237:ATCTCGTA
TTAAGTTCAGCGGGTAGTCCTACCTGATTTGAGGTCAGATTGTCAAGTATTGTCCTTGCGGACGATTAGAAGCTAAGCCTCGATATGTCGCAACTCAATAGCGTAGATAATTATCACACTAGAGGTTAGCGGCAAAAGCTCTGCTAATGCATTTAAGGAAAGCCGACTCGTGAGAGCCCGCAAATCCCAAGATCCAAGCCATACAGGTTATCAAAACTTGTATAGTTGAGAATTTAATGACACTCAAACAGGCATGCTCCTCGGAATACCAAGGAGCGCAAGGTGCGTTCAAAGATTCGATGATTCACTGAATTCTGCAATTCACATTACTTATCGCATTTC
+
IIHHIHIIIIIHHHHIHIIIIIIIIIIIIIHIIIIIIIIHHIIIIHHIIIIIIIHIHHIIIIGHGHHHIHHIHHHHHFIIIIIHIIGHIIHIHIIHIHIIEHHHHIIIIHHIIHHIHIIIHIIHIIHHIIIHIIHHIHHHHHHHHHIIHIIIIIIIIIIIIIHIIIHIIIIIHHHHHHIHIIIHGHIIHIHIHHHHHHGIIIIIHFHHIHIHIIIIHHEHHIIIIIHIIIIIHHHHHIIIHHIHIIIHHIIHHIIHIIHIHHHHIIIIHIIIIHIGIIIIIIIIHHHHHIIHIIIIIIIIIIIIHIHIIIHIIIIHHHIHIHIIGIIIIIIIIIIIIHIHII
@HISEQ:711:H5NNWBCX2:2:1101:8976:10006:ATCTCGTA
TTAAGTTCAGCGGGTAGTCCTACTCGATTTGAGGCCAAGTTGTCAGTCATTGTCCGAAGACGGTTTGAAAGCACAGAGCTCTGGATCAGCCACCCTTGAGTAAGGTGCCAGCGAAGATACTTATCACGCTGTACTATGTCCAATCTGGAGGTGCACTAATGCATTTAAGGCGAGCCGCGGTGAAGCAGCAACACCCAAGTCCACCGCTCCCAATCCAAAGACCAGAAGTGTGAGGTTACAATGACACTCAAACGAGCATACCCTTTGGGGATACCAAAGGGTGCAAGGTGCGTTCAAAGATTCGATGATTCACTGAATTCTGCAATTCACATTACTTATCGCATTTC
+
IIIIIHHHIIIIGHIIHIIIIHIHIIIIHIFHIGIHIIICHHHIIIHHIIIIIIIIIHIHHHIIIIIIHHHIIIIHIIIIIHGHIIIIIIIIIIIIIIHHIHHIHHIIIHHIIIIIIHIEHHEHIIIIIIIHIIHIIIIHIIHIIIIHHIHIIIIIIIHIIIIIIHIHHHFHIIIIIHIIIHIIIIIIIIIIGHHHIHHHIIHHHHHIIIHHIGGHHGHHHGIIHIIGIIIIHHHEIIHHHEFHIIHIIIIIIIIIHGHHGIHHHIHHEIIIIIHIIIHHIHHIIIIIHHFIIIIIIIIIHIIIIIIHEHHHIIIIIIHIIIIHHIIIIIIIHIIHIIIIIGIIIII
@HISEQ:711:H5NNWBCX2:2:1101:12381:10207:ATCTCGTA
TTAAGTTCAGCGGGTAGTCTCACCCGATTTGAGGTCAAGATTTTTGTGGGCTCAGCCTCCCCCGCCAAGGTAGGCGGCGGCGACCGAAGCACCATCATTGTCCGTGAGACGATTAGGAGCAGGGACCATGTCAAATCCAAAACGTAGAAACATCTTATCACGTCAAGGACAAGCAAAGCAGACCCCACTGATTCTTTTGAGAGGAGCTCGCTTTCGAATGCAAAAGCGAGCATTGAACCTCCAAGTCCAAAAATCCTCAAAGAAGAGGGTTTTTGAGGGTTTCACGACACTCAAACGGGTGTGCCCCTCGGAATGCCAAGGGGCGCAAGGTGCGTTCAAAGATTCGATGATTCACTGAATTCTGCAATTCACATTACGTATCGCATTTC
+
IIIIIHIIIIIIHGHDHHHIIGIHIHHHIIHHHFHHHIIHHIIIIIIHHIIHHIIIIIIHIHHIIHHIHHIIGFHIHIIIHDDCHHDEHIHIHHGIIIIIIIIIIHIIIIGHHHHIGHEHGHHIHIGIIIIIIIIIGGFHGHIHHIGHIIIIIIIHHHCHCHHIHGHHHHEFHIHIIIIHHHHHHIHIIIIIHIIIIIIHIIIIIIHIIIHHHHHHHHHIIIIIIIIHCHGIIHEEGEIHHHHIIIGIHHHFEIIIIHFIIIIIIIIIIIGIIIIIIIIIIIIIIIIIIIHHIHEHHIIIIIIIIIIIIIIIIGIIIIHIHIIIIHIHIIIIIHEHHIGIIIIIIIIIIIIHIHIIIIIHIIIIIIHIIIIIIHHIHDHHEHHHHHHHH
@HISEQ:711:H5NNWBCX2:2:1101:13416:10155:ATCTCGTA
TTAAGTTCAGCGGGTATCCCTACCTGATCCGAGGTCAAACCTTTCTAAGATTTTAGGTTAGACCGGTGAACCGCACAATGAACCATCTAAAGCGAGAGAGAGTCTACTACGCTTGAGGCCATCGTGGCACCGCCACTGATTTTCAGGCATGCCCTAAACCCCCTTGTAGGGGGGGAGGGGCAAACACCCAACACCAAGCTGAGCTTGAGATTTTTACAATGACGCTCGAACAGGCATGCCCCTAGGAATGCCCAGGGGCGCAATGTGCGTTCAAAGATTCGATGATTCACTGAATTCTGCAATTCACATTACTTATCGCATTTC
+
IIIIHIIIIIIIIIIIIIIIIGIIIIIIIIIIHHHIHIIIIIIIIIIHIIIIIIIIIIIIHIIIIIHHHHIIIIIIIIIIIIIIIIIIIIIIIIIIIIIIIIIIIIIIIIIIIIIIIIIIIIIHIIHIIIIIIIIIIHIIIIIIIIIIIIHIIIIIHHIIIIIIHIIIIIIIIIIIIIIIIIIIIIIIIIHIIIHGHIIIIIIHHHIIIHIIIIIIIIIIIIIIIIHIIIHIGIIIIHGHHIHIIIIHHHHEIIHEIIIHHIHIIIIIIIIIIIIIIIIIIIIIIIGIIIIHHIIIIIIIIIIHIIIIIIIIIIIHIIIIIIII
@HISEQ:711:H5NNWBCX2:2:1101:16395:10242:ATCTCGTA
TTAAGTTCAGCGGGTATCCCTACCTGATTCGAGGTCAACCATAAAAAATTGGGGGTTGCTGGCCAGCATCCACCGGGACTCACACGCGAGGGTAGAATTACTACGCGTAGAGCTCGATGGCGCCGCCACTGATTTTAAGGCCAGCCGTTGCCGGCAGAGCCCAAGACCAAGCATAGCTTGAGGGTTGAAATGACGCTCGAACAGGCATGCCCCCCGGAATACCAAGGGGCGCAATGTGCGTTCAAAGATTCGATGATTCACTGAATTCTGCAATTCACATTACTTATCGCATTTC
+
IIIIIHIHIGIHIIIIIGIFIIIIIIHIIHHIIIIIHHIGIIIIIIGIIIIIIIIIIIIIIHHIIIIHHIIIIIIIIIIIIIIIHIHIIIIHHHIIIIIIIIIIIHIIIIIIHIIIHIIIIIIIHHHHHHIGHIIIIIIIHIIIHIIIIIIIIIIIIHHHIIIHIIIIIIIIIIIIIIIIIIIIIHIIIIHIIIIIHHIGEHHIHIIIIIIIHIIIIIIIIIIHIIIIIIIHIHIIHHHHIIIIIHHHHGIIIIIIIHHHHGIIIIIIIIHIIIHIIIIIIIIIIIHIIIHDHHH
@HISEQ:711:H5NNWBCX2:2:1101:17236:10185:ATCTCGTA
TTAAGTTCAGCGGGTAGTCCTACCTGATTTGAGGTCAAATGTCATACATATTATTTATTTAGAAGCAGCAATATGCAAAGCATACTAGAGGCATAGATAGTTTTATCACACCTGTGCTAGTAGGTTTAGACCACCACTAATTCATTTCAGAAGAGCAGACACAAAGGCGGCCTGCAAATCCACTTCCAAGCCGCACGCAAGCAATCTGGTGCGGTTGAGAACTTGAAATGACACTCAAACAGGCATGCTCCTTGGAATACCAAGGAGCGCAAGATGCGTTCAAAGATTCGATGATTCACTGAATTCTGCAATTCACATTACTTATCGCATTTC
+
EHHHIIHIIIIIIIIHIIIIIIIIIIHIIIIIIHIIIIIIIIIIIHIGIHIIHIIIIIIIIGIGIIGHIIHIIIIIIIIIHIFHHHIHHIIIIIIHIIIEHHHIIIIIIIIIIIIIIIHGIIIIIHIHHIIIIHIHIIIIIIIIIIIHIIIHHIIIIII@HGIHIIIIIHIIIIIHHIIIIIIIIIIIIIIIIIIIIIIIIIIIIIIIIHIHIIIIIIIHFIGHIIIIIIIIHIHIIIIIIHIIIHIIIIIIGIIIIIIIIIIIHIIIIIIIIIIIIIIHIIIGIIIIIIIIIIIHIHHIIHIIIIIIIIIIIIIIIIIHHIHHIHIIIIIII
@HISEQ:711:H5NNWBCX2:2:1101:18531:10018:ATCTCGTA
TTAAGTTCAGCGGGTAGTCCTACCTGATTTGAGGTCAAAAACAAAGAATATCACATTTATTTAAGAAGCCCAAGACCTCTAAAAGGCAACTGCCATGGCATAGATAGGCTATCATACCAAAGGAACAGTCAACACAAAGGTCATCCGCTAATGCATTTAAGGGAATTGCCAACTTTTTTGTGAAAAAAAGTTTACAAAGCCCCCACAATCCAAGCCACCCATCAGCTTACAAAACTGAAAGTGGTTGAGTATTTAATGACACTCAAACAGGCATGCTCCTCAGAATACCAAGGAGCGCAAGGTGCGTTCAAAGATTCGATGATTCACTGAATTCTGCAATTCACATTACTTATCGCATTTC
+
EHHHHHHHGIHIHCCHIIIIIIGIIIGIHIIIGIHIIIIIIIIIIIHIIIGHIHIIHIHIIIHIHHHEHIIHIHIIHHEHHHIGHGIHGIIIIIHIIIIHIIIIIIHIIIHHIHHIIIIIIIGIIIIIHHIIIIIIHIHIIIIHIIIIIHFH@GHEHIIHH@EHHHHHEHHIIIIIIHHIIHIHHHHDHHHGHHIIIIIGIIHHHHGIIIIIIHIIHGCGEECHECHHHHHHGHHIHIIIIIIIIHGEHIHHHHFDCFHIIIHHIIIIHIHEIIHHGGIIIIIHEEHHHGIIIIIIIIIIHIHIHIGGIIHIIHHIHIHHHIIIIIIIHHIHIHHEHGHFIIIIIIIIHIHHHIGIHIHII
@HISEQ:711:H5NNWBCX2:2:1101:18813:10189:ATCTCGTA
TTAAGTTCAGCGGGTATCCCTACCTGATCCGAGGTCAAAGTAAAAAAAGGCTTATGGAAGGGAGTCTGTTGAAGTCGCTTGCAATGTGCTGCGCACGAAGCCAACATACCGGCTGCCAATAAATTTGAGGCGAGTCCACGCGCTGAGGCGGAACAAACACCCAACACCAAGCATAGCTTGAAGGTTTAAATGACGCTCGAACAGGCATGCCCAACGGAATACCGAAGGGCGCAATGTGCGTTCAAAGATTCGATGATTCACTGAATTCTGCAATTCACACTACTTATCGCATTTC
+
IIIIHIIIIIIIIIIIHIIHIIIIIIIIIIIIIIIIIHIIIHIHIIIHIHIIIIIIIIGHHIIIIIIGHIIIIIHIIIIIIHIIIIIIIIIIIIIIII/GHIIIIIIIIIIIIHHIIIIHIIIIHHHIIIIIIIIIIIIIIIIIIIIIIIIIIIIIIIIIIIIIIHIIHHHIIHIIHIIIIIIIHHIHIIIIIIIIIIIIIIIIIIIIIHHIIIIIIIIIIHIIHHIIIIIIIIIIHHIIIIIIIHIIIIIIIIIIIIIIIIIIIIIIIIIIIIIIIIIIIHIIHHGHHIHHIII
@HISEQ:711:H5NNWBCX2:2:1101:1486:10393:ATCTCGTA
TTAAGTTCAGCGGGTAGTCCTACCTGATTTGAGGTCAAAAACAAAGAATATCACATTTATTTAAGAAGCCCAAGACCTCTAAAAGGCAACTGCCATGGCATAGATAGGCTATCATACCAAGGAACAGGCAACAAAGGTCATCCGCTAATGCATTTAAGGGAATTGCCAACTTTTTTGTGAAAAAAAGTTTACAAAGCCCCCACAATCCAAGCCACCCAATCAGCTTACAAAAGTGAAAGTGGTTGAGTATTTAATGACACTCAAACAGGCATGCTCCTCAGAATACCAAGGAGCGCAAGGTGCGTTCAAAGATTCGATGATTCACTGAATTCTGCAATTCACATTACTTATCGCATTTC
+
1<DGC<1<<GHDG?<<CDGFCGHE@C1D1<<1<?<CCHGHCHGHH1<F<<<DGHHC1<FEFCC@HHIGE1CFG11F@1<<<DHH?0<<DF1<FHH@G1<CCHHHGH11C<@1<C@?H?@1C1DC0DC0<DH?FHH?<<<<@0DCEFCGHHHH@DG<C@GFGFHHHAFHHGHF::?CGEHCCHGFHHFHHGHIIHIIHC.9@GIHHE6HHG<?=D/</</EHHFGH@GEC0F@HHHHFEHHFE?GHHHIIIIIHHGGF1G?EF?HCHHH@@CHC@FHEIHHC@CC1HFEHFDDHC@CIHE?DDHHHHCCGEIHGIIHHHGECHFIIIHHF@HCHGHHHHH@?IH?EFHE@?CE???IHIH
@HISEQ:711:H5NNWBCX2:2:1101:7645:10319:ATCTCGTA
TTAAGTTCAGCGGGTATCCCTACCTGATCCGAGGTCAACCTGATAAAATTGGGGTTATTGGCAAGCAACCGACCGGACCCTATAGCGAGGAGTATTACTACGCTTAGAGCCGACCGGCACCGCCACTGATTTTAGAGGCCGCTGGTGGGCGGGCCCCAATACCAAGCTAAGCTTGAGTGGTATAATGACGCTCGAACAGGCATGCCCTCCGGAATACCAGAGGGCGCAATGTGCGTTCAAAGATTCGATGATTCACTGAATTCTGCAATTCACATTACTTATCGCATTTC
+
IIIIIHIIIIIHIHIIIIIIIIIHIHIIIIIIIHIIIIIGHIIIIIIIHIIGIGIIIIIIIIIIIIIIIIIHIIIHHIIIHIIIIIIHIIIIIIIIIIIIIIIIIIIHIIIIIIIHHHHIIIIIIIIIIIHIIIIIIIIIIHIIIIIIIIIIIIIIIIHIIIIIIIIIIIIIIIIIIIIIIIIIIIIIIIIIIIIIIIIIIIIIIIIIIIIIIIIIIIIIIHHIIHEHG<HHIIIIIIIIIIHHHIIIHIIIIIHIIIIIIHIHIIIIIIIIIIIIIIIIHHIIIIIIII
@HISEQ:711:H5NNWBCX2:2:1101:10035:10345:ATCTCGTA
TTAAGTTCAGCGGGTAGTCTTACTTGATTTGAGATCGAGTTTACAAAGGCCAGCCGAAGCTGTCTCTGTGAATCCTGCATCAGTCAGCACAAGAACTAATCTCCTTTATGTTAGCTGCAGCAAAGGTAATAATCTGTTTTTTAGTCAGACTAAATAGATATGCTTTTAGCTCAGAGAAAAGTCCAGCTGCACCTGCATTTCAAGTAACCCGCCACTTTTCGGTGAGAAAAGCGTTGGGATCACTCAAGTCCAGCTCCCATTTCAAAAAAAGAAAGGGGAGTTGAGGTGTTTACTGATACTCAAACAAGCATGCTCTCCGGAATACCAGAGAGCGCAATATGCGTTCAAAGATTCGATGATTCACTGAATTCTGCAATTCACATTACGTATCGCATTTC
+
HEFHH<1C1CG<C?//CC@HHFHIIH@FHEHEHHHD1@@@EEHHHFCF1<CDGHFHIICH@?C<<FE<<1D1<1<CGHEHGHGHCFHH<GHFCECGEHICHGHC1<1D@1FHH<FHHHHHEFF?G@0<C@0000<G<G0GC<<E//<GFGH@//<DCEH?EEH.CFFH.;.FCH..CG..F@@.BGEG.?88.FC.@GBBCEBFHG>>HHHHEHGGIHCEFCHEHHHEHIIIIHIIIHHHFFECHCFHCHGHCHHHGE@GHG?HHIHHHHIHHHHHHEHIIGIHHHHHHIHGFIIHHIIIHHHFHIHGHIHEHCHIHIIIIIIIIIIHHGHHHHHIIIHHHGIIHHGIHIHIIIGIIIIIIIHHIIIIHFHHHIHHHIHIHHIIHHHIIIIGIHDHHH
@HISEQ:711:H5NNWBCX2:2:1101:20638:10294:ATCTCGTA
TTAAGTTCAGCGGGTAGTCCTACCTGATTTGAGGCCAAGGCTTTAACAATAGTTGTCCGCAGGGGGACGGCTATAAGCAGCACACGTGGAAGAGGCCTAAGGCGACGGCGCAGATAATTATCACACCATGCCGAGCGCTCTAACAAGCACCAGCTAATGCATTTCAGGACGAGCCGTCTACGGCAGGCATCCAAGTCCACCGCCAGAGACTGTTACATCTCTTGGGTGAGGGTTTACGTGACACTCAAACAGGCATGCTCCACGGAATACCGAGGAGCGCAAGGTGCGTTCAAAGATTCGATGATTCACTGAATTCTGCAATTCACATTACTTATCGCATTTC
+
HHHHEGCHEDEHHGH?DHHEHIGFHHGHGHHFHHECFCHHECCHEFHH@FEEHHIHHHHHIIGFHHE<CCHHHHEHHHHHIHFHEECHIIHHHHIICEHIIIIDDD//CHHHIIIIIIGHIHIHIIHIIIIIIHIGIHEHGIIIGHHHHIFHHGIHHIEECHHGHIIHIGCEEHEHHHIGHHHHHCHIHHHFDBCFEHHIIDIIHHGEHHIIIHGHEIIGGIHHHIHHGHHGHGGHIIGIIIIHIGHHGGHD?IHGGIHGHHECHIIHHIHGGHHHDCIIIHIHIHGHIIIHGC@IIIIHIHHFFHGGGIHIIIHGGGIHHGFHIIGHHGHHEEHGHHHDHCD
@HISEQ:711:H5NNWBCX2:2:1101:13583:10734:ATCTCGTA
TTAAGTTCAGCGGGTATTCCTACCTGATCCGAGGTCAACCTTGTAAAATTGGGGGTTTACCGGCCGGCATGCGCCCGCGCCCGGAACGAGAAGTAACTACTGCGTTCGGTCGTGGGACGCACCCGCCGCTGTCTTTCGGGGCCTGCAGCGCAGGACCCCAACGCCAGGCGTGGCCTGAGGGTTGTAATGACGCTCGAACAGGCATGCCCGCCGGGATACCGGCGGGCGCAATGTGCGTTCAAAGATTCGATGATTCACTGAATTCTGCAATTCACATTACTTATCGCATTTC
+
IIIIIIIIIIIIIIIIIIIIIIIIIIFIIIIIIIIIIIIIIIIIIIIIIIIIIIIIIIIIHIHIIIICFHHIIIIIIIIIIIIIIIIIIIIIIIIIIIIIIIIIIIIIGIIIIIIIIIIIIIIIIIIIIIIIIIIIIIIIIIIIIIIIIIIHIIIIIIIIIIIIIIIIIIIIIIIIIIIIIIIIIIIIIIIIIIHIIIIIIIIIIIIIHIIIIIHIIIHHIIHFHHHHCIIHHIIIHHGIIIIIIIIIIIIIIIIIIIIIIIIIIIIIIIIIIIIIIIIIIIIIIIIIIIII
@HISEQ:711:H5NNWBCX2:2:1101:17928:10664:ATCTCGTA
TTAAGTTCAGCGGGTAGTCTCACCCGATTTGAGGTCAAGATTTTTGTGGGCTCAGCCTCCCCCGCCAAGGTAGGCGGCGGCGACCGAAGCACCATCATTGTCCGTGAGACGATTAGGAGCAGGGACCATGTCAAATCCAAAACGTAGAAACATCTTATCACGTCAAGGACAAGCAAAGCAGACCCCACTGATTCTTTTGAGAGGAGCTCGCTTTCGAATGCAAAAGCGAGCATTGAACCTCCAAGTCCAAAAATCCTCAAAGAAGAGGGTTTTTGAGGGTTTCACGACACTCAAACGGGTGTGCCCCTCGGAATGCCAAGGGGCGCAAGGTGCGTTCAAAGATTCGATGATTCACTGAATTCTGCAATTCACATTACGTATCGCATTTC
+
IIIIIIIIIIIIIHHHHHIIIIIIIIIIIIIHIIHIHIHHIIIIIIIIHHHIIIIIIIIIIIIIIICFHHIIIIIIIIIIIIIHIIIIIIIIIIIIIIIIIIIIIIIIIIIIGHIIIGIHIIIIEHHIIIIIIIIIIIIIIIIIIIIIIIHHHHIIIIIIIIIHHHIIHIIHIIIIIIIHIIIIIIIIIIIIIIIIIIIIHHHHIIIIIIIGHIIIIIIIHHIHEGIIIIHHIIHHIIHEHFIIHHIHIIIHIHIHHIIIHIIIIIIHIIHIIIIIIHIIIHHHIIIHFHHIHHEIHIIIIGIIIIIIIIIIIHGIHIHHEIIHIIIIIIIIIHEFHIIIGIIHIIIIIIIIIIIIIIIIIIHIIIIIIIIIIIIIIIIIIIIIHIIII
@HISEQ:711:H5NNWBCX2:2:1101:19187:10520:ATCTCGTA
TTAAGTTCAGCGGGTAGTCCTACCTGATTTGAGATCGAACGTTCAAAATGCTGTCTTCGCTCAGGAGAGACATCTGTGAGCCCCAGCGAACCCTCATCGCTGAAGGTTGCATGGCAGACGGCCACAAGCGTAGATAGTTATCACGCCTGCAACGCCACCAAACACTGGTAAGCTGATTCATTTGAGAGGAGCCGACCGGAGCCAGCAAAACCTCCAAAGTCCAAGCCAATCGTGGCAAACCACGAAGGTTGAGGTGTTCATGATACTCAAACAGGCATGCCCTTCGGAATAGCCAAGGGGCGCAAGGTGCGTTCAAAGATTCGATGATTCACTGAATTCTGCAATTCACATTACTTATCGCATTTC
+
GGHHEHEHHIIIIHIIIIIHIIIIIIIIIIIHIHHHHIHIIHIIIIIIHHIIHHHIIIIIIIIIIIGHEHIIHIIIIHIIGIIIIIIIIIIGIHHHIIIIIIIIIHIIIIIIIIHIIIIHGHHIIIIIIIHHH0FHHHIHIIIIIIIIIIIIIIGGHIHIIFHHIGHHIHHIHIIIIHHIHGHHHIHHHHIGIIIIHHHIIHHHHIIIIIIIIHIIHIIIIHHHIHIHHDIIIHIIIIIIIIIIIIGGIHIIIIHHHHGIIIIIIHIIIIHIIHIIIIIIIIIIIIHIIGIIIIIHHHIIIIIHIHIIIIIIIIIIIIIIHIIIIIIHIIIIIIIIIIIHHIIIIIIIIIIIIIHIHHHIIIIIII
@HISEQ:711:H5NNWBCX2:2:1101:19402:10603:ATCTCGTA
TTAAGTTCAGCGGGTCTTCCTACCTGATCCGAGGTCAACCTTGGGTAAATAAGGCTTTTTAACGGCCGGAACCCGCAGCACGCCCTGAGCGAGATGTATTACTACGCTCGGAGTGACTAGCGAGCCCGCCACTGGTTTTCAGGGCCTGCGGCAGCCGCAGGTCCCCAACACAAGCCGGGGGCTTGATGGTTGAAATGACGCTCGAACAGGCATGCCCGCCAGAATACTGGCGGGCGCAATGTGCGTTCAAAGATTCGATGATTCACTGAATTCTGCAATTCACATTACTTATCGCATTTC
+
IIHHIHHHIIGHGHIHIIHIIIIIIHIIIIIHIIIHIIIIGIIIIHHIHIIHIIIIIIIIIIIHGHICHCHHHIGIIIHIHIIIIIGHIIHIIIIIIGIIHHIIIIIIHIIHIIIIIIIIIIIIHIIIHGIIIIHHHIHHHIIHIIIHIIIIIHIIIIIIIHEHIIIIIIHHHHHHIIIIIHGIIIIIIHIHIIIIGIIIIIIIIIIIIIIIIIHGIIIIIIIIIIIIIHHEHHIIIIIHIIGIIIIIHIHIIIHIHHGHHHIIHHIIIIIIIIIIHIIIIIIIIHIIIIIIIHIIIIII
@HISEQ:711:H5NNWBCX2:2:1101:4137:10807:ATCTCGTA
TTAAGTTCAGCGGGTAGTCCTACCTGATTTGAGGTCAAGTTAAAGTGTTTTCATCCCTTTCAAGGGCAACAAAACAGATTAGAAGCTGAACCATGTCTTTTTGATCAACTGGAATGGCGCAGATAATTTATCACACCAGAAACCGAGTCAATGCAAAGGATTCTGCTAATGCATTTCAGAGGAGCTGACTTTGATCAAGCCTGCAAACACCTCCACCATCCTAATCCACTCCCTTCAGAAAACTGAAGGGGGGGGTTAGAGAATTTAATGACACTCAAACAGGCATGCTCCTCGGAATCAACCAAGGAGCGCAAGGTGCGTTCAAAGATTCGATGATTCACTGAATTCTGCAATTCACATTACTTATCGCATTTC
+
IIIIIIIIIIIIGHIIHHIIIHIIIIIIIIIIIIIIIGHHHIHIIIIIIIIIIIIIIIIIIIIIHIIGHIIIIGIIIHHIIIIIIHHIIIIIIIIIIHIIIIHEFHIGIIHIGHHIHIIIGHDHHIIIIIIGIIIIIHIIIIIHGHIIHIIIIIIIIIHHHHIIIIHIIHHIHHGIIHIHHHCHIHHHIIIIHIIIIIIIIIIIIIHHHHHHIIIIIHFIHIHHCEEAEHIHFDEHFHGHGEHIIIIIIHHIHIIIHIIGHIIHHHIIIIIIIIIIIIIIIIIIIIIHIIIIIIHIIHIIIHHIHHHHHGIIIIHIIIHIHFHIHIIIIIIIIIHIIIIHHGIIIIIIIIIGIIIIIIIIIIIIIIIIIIIIHII
@HISEQ:711:H5NNWBCX2:2:1101:12764:10954:ATCTCGTA
TTAAGTTCAGCGGGTAGTCTTACTTGATTTGAGATCGAGTTTAACAAGGGTTTTTGAAGACTCTTGTGAAAATCCTGCATCAGTCAGCCAAAATGGTCAAACTCCCTTTATGTTAGCTGCAGCAAAAGTAATAATCCGTTTGACGGGACTAAATGAATATGCTTTTAGCTCAGGAGAAAGTCCAGCTGCACCTGCATTTCAAGCAACCCGCCTCCAATCTCAAGAGATTAGTGTTGGGATTGCTCAAGTCCAAAGTCTTTCTTCAAAAAAAGAAAAAAGGCTTTGAGGTGTTTACTGATACTCAAACAAGCATGCTCTTCGGAATACCAAAGAGCGCAATATGCGTTCAAAGATTCGATGATTCACTGAATTCTGCAATTCACATTACGTATCGCATTTC
+
IIIIHIIIIHHIIIIHIIIIIIHHIIHIHIIIIIIIIIIHIHIIHIIIHHFHIHIDHHHIIIIIIHIEHIIHIIIIIHIIIIIIIIGIIIIHIIFFEHHIIIIGIIIIIIIIIIIIIIIIIHIIIIIIIIIIIIIHIIHHIHHIIIDHHIIIHIFHHIHIHIHIHIHIHIIHHHHFIIIIIHIIIIIIIIIIIHIHIIIIIIIIIIIIIIIIIIIIIHG?HHFGHIIIIHIHEEB.HIIIIH?FIIIHHHEHHHHHHIHHHIHIIIIIIIIIIIIIIHIIIIHIIIIIIIIHIIIIIIIIIIIIIIIIIIIIIIIIHIIIHIIIIIIIHIIHHIGIIIIIIIIHIIIIIIIIIIIIIIIIIIIIIIIIIIIHIIIIHIIIIIIIIIIIIIHIIIIIIIII
@HISEQ:711:H5NNWBCX2:2:1101:18015:10989:ATCTCGTA
TTAAGTTCAGCGGGTATTCCTACCTGATCCGAGGTCAACCGTTCTGTGTGCCCTATAGGGCGATTTAGCGGCCAGCGCCGCCGCGTTCCAGTGCGAAAGACTTACTACGCAAGGAGCCGCGGGCGACGTCGCCGGTGGTTTTAGGGGGCTACCGGCTGTAGGCCCCCAACGCCGAGCAGTGCTCGAGGGTTGAAATGACGCTCGGACAGGCATGCCCGCCAGAGTACTGGCGGGCGCAATGTGCGTTCAAAGATTCGATGATTCACTGGATTCTGCAATTCACATTACTTATCGCATTTC
+
HHHHEHIIIIHHICHHHIIHFHIHHIIIIHHGHIHIIIIHHHFHFHHHIIHHHHHHIHIIIIHDHHIHIHIHIGGEHIIHHIIIIHDHIGHHIIIICHHIIIIIIIIIIICGHIIIHHHIIIHIHIIIIIIHGHHHEHHHHIIHIHIIIIIIIIHHHEGIIHHFHDHHIIHHIHIIIHHIHHIIIGIGIIIIIHHHHHIIIIIIHHHHGEHIIIIHIIHHIIIIGIIHHHHHHIIGIIHEHHIIHHEIHIHIIIIIHIIIIIIIHHGHIHIHIIIIIIIIIIIIIIIIIIHHHGIIIIHI
@HISEQ:711:H5NNWBCX2:2:1101:18711:10845:ATCTCGTA
TTAAGTTCAGCGGGTAGTCTCACCCGATTTGAGGTCAAGGTTTGTGGGTCAAGTGGCGATCACTTGACCATTGTCTTCTATGAGACAGTTAGAAGCGGGGAACAGTGCGAAACCCAAGACGTAGAAAACATCTTATCACGTCAAGGATCGGCAAAGCAGACCCCACTAATTCATTTCAGAGGAGCTGGCTCCAACAAAGGAAGGCCAGCAAAAGCCTCCAAAGTCCAAAAGCCTTCCTGGTCAAGAAACCAAGAAGGTTTTGAGGATGTCACGACACTTAAACGGGTGTGCCCCTCGGAATGCCAAAGGGCGCAAGGTGCGTTCAAAGATTCGATGATTCACTGAATTCTGCAATTCACATTACGTATCGCATTTC
+
IIIGFHIIIIIIHIIIIIIIIIIIIIIHHIIIIHIIIIIIHHEHHIIICHHHIIIIGIIIIIIIIIIFHHIIIIHIIIIIIIIIIIIIIIIIGIIIHIIIIGIIIHIIIIIIIIHIIIIIIIIHIIIIIHIIHIIIIIHIHHGIIHIIIIIIIHIIIIHIIIIIIIIIIIIIHIHIIIIHHHHHHIIHIIIIIIIIIIIIIIIIHHIHIIIHIIIFHHHIHIIGIIIHEBGHHHHIIIIIHHIIIIHHIIIIIIIIHIHIIIIIIHIIIHHIIIIIHIIIHHIIIIIGIGIIHIIIIIIIIHIHIIHFHIHIIIHIIIIIIIIIIIIIHIGIIIIIHIIIIIIIIIIHHIIIIIIIIIIIIGIIIIHHIHIHHIII
@HISEQ:711:H5NNWBCX2:2:1101:19873:10857:ATCTCGTA
TTAAGTTCAGCGGGTAGTCCTACCTGATTTGAGATCAAACATTCAAAGGGCTGTCCCCGCTTAGGGGAGACGTTTATGAGCTCCAGCGAACCTCCATCACTGAAGGTTATCTGATGGAAAACCACAAGCGCAGATAGTTATCACACCTGTGATGCCACCAAACACTGGCAAGCTGATCCATTTGAGAGGAGCCGACCACAGGCCAGCAAGACCCCCAAATCCAAGCTCATCATGGCGAGCCATGAGAGTTGAGGTGTTCATGATACTCAAACAGGCATGCCCTTCGGAATGGCCAAAGGGCGCAAGGTGCGTTCAAAGATTCGATGATTCACTGAATTCTGCAATTCACATTACTTATCGCATTTC
+
IIHIIIIHHIIHIIIIIIIIIIIIIIHIHIIIIIIIIIIIIIIHIIIIHGHHHIHIIIIIIIIIIIHIIIHHIIIIIHHIIIIIIGIIIIIIIIIIIIIIIIIHIIHHIIIHIIIHIIIIIIIIIIIIHIHHIHHIIIIIIGHIIIIIIIIHIIIIGCHFHHHIIIIHIHHIIIIIIIIIHHIIIIHIIIIGIIIIHIIIHHHIIGIHHHIIIHIHIHHFIHHIGHHHHFHGIIIIIIHIHIIIIIHHHIIIHIIIIIIIIIGIIIFIIIIIIHIIIIHIIHIIIIIIIIIIHHIHHHHIIGIIIIHIIIIIIIIIIHIIIHIIIIIIIIIIIIIIIIIIIHHIHIIIIIIIIHIIIIHIIIIIII
@HISEQ:711:H5NNWBCX2:2:1101:4349:11093:ATCTCGTA
TTAAGTTCAGCGGGTAGTCCTACCTGATTTGAGGTCAAAAACAAAGAATATCACATTTATTTAAGAAGCCCAAGACCTCTAAAAGGCAACTGCCATGGCATAGATAGGCTATCATACCAAGGAACAGTCAACAAAGGTCATCCGCTAATGCATTTAAGGGAATTGCCAACTTTTTTGTGAAAAAAAGTTTACAAAGCCCCCACAATCCAAGCCACCCAATCAGCTTACAAAAGTGAAAGTGGTTGAGTATTTAATGACACTCAAACAGGCATGCTCCTCAGAATACCAAGGAGCGCAAGGTGCGTTCAAAGATTCGATGATTCACTGAATTCTGCAATTCACATTACTTATCGCATTTC
+
HEHIIGHHHHHG/FEHHIIIHHIIHHHFHHHGEHEHFFGHHIGGHHIIGHHHHHHHIIIIHIIIHGEFHHHHEEHIIIIHIIHIIHHIHIIIHHFHIIIGHIHIIIIIIGHIIII?EFHHIHHIIGHHHHHIHHIEGHEHGHHHHHIIIIHIHIHIHIGHFHHIIIIHHHHEHHHHIHHHHEGFHFHGGHHIIIHHHHCDIHHHHHHIIIHHHGHFHHHEHF?HC@GHHEHIHHHGHHHHGCHG?IIIIIHHHEHCF?<GGF1HHIIHF1?HHHHHHEIIIIHHEIIIHHGC/?HHHHHHHCHHHIIIIIIIIGIIIIIIIIHHHHIIIIIHFGHFHHIIIIIIIIHIHFHHIIIHHHI
@HISEQ:711:H5NNWBCX2:2:1101:8191:11116:ATCTCGTA
TTAAGTTCAGCGGGTATTCCTACCTGATCCGAGGTCAACGTTCAGAAAGTCGGGGGTTTTACGGCGTGGCCGCGCCGCGCTCCAGTGCGAGTTGATAACTACTGCGCAGGGGAGGCTGCGGCGGGACCGCCACTGTATTTGGGGGACGGCGCCGCGCGGGGCGGGCCGATCCCCAACACCAGGCTCCGACCGCGCGAGGCGGAGGGACCCTGAGGGTTGAAATGACGCTCGGACAGGCATGCCCGCCAGAATGCTGGCGGGCGCAATGTGCGTTCAAAGATTCGATGATTCACTGAATTCTGCAATTCACATTACTTATCGCATTTC
+
IIHIIGHIIIGHHIIIIIIIIIIGIHHIIIIIIIHIHHIIHIIIIIIIIHIHIIIIHIIIHHHHIHICHIIIHIIHIGIIIIIHIIIIIHHCHIIIIIIIIIIIIIIIIIIIDIHHIIIIIIHIIHIIIIIHIHIIIHG?FHECH?CHHHHHHIGIHHIIIDHIHHHHHIIIIIGIHIIIFIIHHGHHCDHHHHHHGIIIHGIIHIHGEHDIHHHIIIIIIIIHIIIGIIHIHIIIGIHCIHHGGIIIIIIIHEIIIHFHGIHEIHECCHIIIHHIIIIHIIIHIIIIIIHHIIIGHIIIIHIHIIIIIIIIIHIIIIIIHIIIIII
@HISEQ:711:H5NNWBCX2:2:1101:9538:11180:ATCTCGTA
TTAAGTTCAGCGGGTGGTCCTACTCGATTTGAGGTCAAGTTGTCAGTTGTTGTCCGAAGACGGTTTGAAGCACAGAGCTCCCGGTCAGCCACCCTCTACTGAGGTGCCGGCGAAGACACTTATCACGCCGTACTATGTCCAACCAGGAGGTGCACGAATCCATTTGAGGTGAGCCACGGTAAGCAGCAACACCCATGTCCACCGCTCCCAATCCAAAGATCGGGAGTGTGAGAGTACAATGACACTCAAACGAGCATACCCTTCGGAATGCCAAAGGGTGCAAGGTGCGTTCAAAGATTCGATGATTCACTGAATTCTGCAATTCACATTACTTATCGCATTTC
+
IIIHIHHHIIHIHGIIIIIIHIIIIIHIIGHHEHHHIGIHIIIIIIGHHIHFHIIIHIIIIHIHHIGFEHIIIHHGIIIIIIIHIIIIIIHHIIIIHIIIIIHIIIIIIIIIIIIIIIHIIIIIIIHHIIIIIIIIIIHHHIHIGHHHFFHIIIIIIIIHIHHHHIIIIIIIIIIIHHHIIIIIIIIIIIHIHGIHHGIHIIIHIIIHHIIIIIIIIHIIHHHHIIIIHIIHIHIHIIIFGIIIIHIHHCIIIHIIIHIIHEIHHIIIIIIHIHGEEIIIIIHCHHFHHIHIIIIHIHGIIIIIIHIIIIIIHIIIIIIHIIHHIIIIIIHIIIIIIIIIIIIH
@HISEQ:711:H5NNWBCX2:2:1101:16971:11134:ATCTCGTA
TTAAGTTCAGCGGGTATCCCTACCTGATCCGAGGTCAACCTTTGATGAATGGGGATTTCTCCAATGGCAAGCAGTGGACCCACGATGCGAGCGAATAGTGCTGGTAAAGCTTTTACAACGCCACAAACACGTGGGGACAAACCGCCTCTGAATTTCGGTGGTGAGGTGATTCAACGTTATGCACGGATCCCCTCATTCACCAATAACCAATCCGCGAAATATTTCTAAAAGGGGATTGAACTGGTTGTTAATGACTCTCGAACAGGCATGCCCTCCGGAATACCGAAAGGCGCAATGTGCGTTCAAAGATTCGATGATTCACTGAATTCTGCAATTCACACTACTTATCGCATTTC
+
IIIHIIIIIIIIHIIIIIIHIIIIHIIIIIHHHHHIIIIIIIIIIIIIIIHHIIIIHIIHIHHIIIIFCHHIIIIIIHIIIIIHIIIIGIIIIIIIHEHIIIIIIIIHIIIIIIIIIIIHIIIIIHIHHHHCHHCE@EHIIIIGHIGGHICCHIIIIIHHHIIIIIIHHIHIIIIIIHHIIIIIIHIIIHIIIIIIIIFHIHHHIIIIHHEHIHHHIIHIIIIHHEHHIIIIIIIIHHHGIIHIIIIIHIIIIIIIHHDIIIIIHIIIIIIIHIIIIIIIIIIHIIHGIIIIIIIIIIIIIHIIHHHFIHGIIIIHHIHFHIIIHGIIIIIIHIIIIIIIHFHIIHIIIIGHIIIH
@HISEQ:711:H5NNWBCX2:2:1101:17541:11021:ATCTCGTA
TTAAGTTCAGCGGGTATTCCTACCTGATCCGAGGTCAACCGTTCTGTGTGCCCTATAGGGCGATTTAGCGGCCAGCGCCGCCGCGTTCCAGTGCGAAAGACTTACTACGCAAGGAGCCGCGGGCGACGTCGCCGGTGGTTTTAGGGGGCTACCGGCTGTAGGCCCCCAACGCCGAGCAGTGCTCGAGGGTTGAAATGACGCTCGGACAGGCATGCCCGCCAGAGTACTGGCGGGCGCAATGTGCGTTCAAAGATTCGATGATTCACTGGATTCTGCAATTCACATTACTTATCGCATTTC
+
IHHHIHGHGIGHIGHIIIIIIHIIIIGIIIIHIIHIIIIIIIIHIIIIIIIIIIHIIIIHIHHHIIIDHIGIHIHHIIIIIIHGIIIIIIHIHIIHHIIIHIIIIIGIIIIIIHHHIIIGIGHIHHDHIIIHHIIHHIHHHIIIIIIIGHHGHIIHIIIHIIHIIHHIHIIIIIGIIIIIIHIIIHHHIIHIIHHHHFHIHHHHIHHIIIIIIIIIGIIIIHIIIIHHHDDCEIIGIIHCEEIGIIIIIIHHIIIIIIHIHEIHHHIIHIIIIHHFHHGIIIIHIIIIIIHHHEIIIIHH
@HISEQ:711:H5NNWBCX2:2:1101:18920:11197:ATCTCGTA
TTAAGTTCAGCGGGTAGTCTTACTTGATTTGAGATCGAGTTTTACAAAAATCGTTTTACCGACCCTTGTGAAATCCTGCATCAGTCAGCCAAAATGGTCAAACTCCCTTTATGTTAGCTGCAGCAAAAGTAATAATCCGTTTGACGGGACTAAATAGATATGCTTTTAGCTCAGGAGAATGTCCAGCTGCACCTGCATTTCAAGCAACCCTCCGCCGATCCGTGAAGACTGGTGTTGGGATTGCTCAAGTCCAAAATCATTTCAATAAAGAAAATCTTTTGAGGTGTTTACTGATACTCAAACAAGCATGCTCTTCGGAATACCAAAGAGCGCAATATGCGTTCAAAGATTCGATGATTCACTGAATTCTGCAATTCACATTACGTATCGCATTTC
+
IIIIIIIIIIIIGHIIIHHIIIIIIIIIIIIIHIIIIIIIIIIIIIIIIIIIIHIIIIIIIIIHIIIGHIIHIIIIIHIIIIIIIIIIIIIIIIGDFHHIIIIIIIIIIHHIIIIIIIIIIIIIIIIHHIIIIIIIIGIIIIIIIHIIHHHIIFHFEFHHIIIIGIIIEHIIIIIIIHHIIIHHHHHHHIIIIIIIIIIIIIIIHHHAEHHIIHHIIIHG?FFGIHHCHHGIHIHGHHIIIIHGIIIIIIIIIIHCHHIHHHIIIIIIIIIHEIHHGHHGIHIIIHHIIIIIIIIIIHIIIIIIIIIIIIIIIIIIIIIIIIHIHHHHHIHIIIIIIIIIIIIIHGIIIIIIIIIIIIIIIIIIHIIIIGIHIIIIIIIIIIHIGIIIIIIIIIII
@HISEQ:711:H5NNWBCX2:2:1101:20157:11170:ATCTCGTA
TTAAGTTCAGCGGGTAGTCTCACCCGATTTGAGGTCAAGGTTTGTGGGTCAAGTGGCGATCACTTGACCATTGTCTTCTATGAGACAGTTAGAAGCGGGGAACAGTGCGAAACCCAAGACGTAGAAAACATCTTATCACGTCAAGGATCGGCAAAGCAGACCCCACTAATTCATTTCAGAGGAGCTGGCTCCAACAAAGGAAGGCCAGCAAAAGCCTCCAAAGTCCAAAAGCCTTCCTGGTCAAGAAACCAAGAAGGTTTTGAGGATGTCACGACACTCAAACGGGTGTGCCCCTCGGAATGCCAAAGGGCGCAAGGTGCGTTCAAAGATTCGATGATTCACTGAATTCTGCAATTCACATTACGTATCGCATTTC
+
IIHHHIIIIIIIIGIHIIIIIIIIIIGIIIIHIHHHIIIIIIIHIHDHCGHHIIIHGIIHIIIIHIICGHHIIIIIGHIHIIIIHIIIIIIIIIIIIHHHHHHHIHIIIIIIIIIHHIIIIIIIIIIIHHHHHFHHHIIIHIIIIIHGIIHIIIHIIGHHHII.GHHIHIIHGHHGHHIHHHIIIIIIIIHIIIIIIIIIIIIIIHHIIHGIIIHHEHIIIIIIIIHHEGIHIIHIIHHHGIIIIIIHIHHIHGHCIIIIIIIIIIIIIIIIHIIIIIHIIIIIIIGIHIIIHIIIIIIHIIIIIHHEIIIIIIIIIIIIIIIIIIIHIIIIIIIIIIIIIHIIIIIIIIHIIIIIIIIIIHHIIIIIIIIHHIHI
@HISEQ:711:H5NNWBCX2:2:1101:13257:11434:ATCTCGTA
TTAAGTTCAGCGGGTATCCCCACCTGATCCGAGGCCAACCATTGATAAAATATGGGGTCCGGGGCGGCCTCCGACCGGTCATCCACAAGCGAGGGTTTTGCTACGCTTGGAGTCCGGCCTGGGGCGCCCACGAGTTTCGGGCCCGCCACGCGGGCGGGGCCCATCACCAAGCAAGGCTTGAGGTTTGTAATGGCGCTCGAACAGGTGTGCCCCCCGGAATACCAGGGGGCGCAATGTGCGTTCAAAGATTCGATGATTCACTGAATTCTGCAATTCACATTACTTATCGCATTTC
+
IIIGHHIIIIIIIHHHHHIHIIIIIIIIHIIFHIIEHHHIHIHG@HHHHIIIIHHIIIIIIHHIIHIEHHIIIIIIIIHIHIEHIIHIIIIIIIIGHIHIIIIIIIIIIHIIIIIIIIHHHHIIGIIHHHHHHHHHHIHDEEFHHIGIIIHIHHHHHGEHHHHGIIIHHHHEHHHIIHIHHHIIHIHHFCFIIIHHIIIIIIIIHIIHHHGHIGIIHIIGIIIHIHFHHHGCIHIHIHHIHEHHHHHIIGIIIHHHHIIIIIIIIIIIIIGHHHIHHGHIGIIIIIHIIIGIIII
@HISEQ:711:H5NNWBCX2:2:1101:19253:11435:ATCTCGTA
TTAAGTTCAGCGGGTAGTCCTACCTGATTTGAGATCAAACATTCAAAGGGCTGTCCCCGCTTAGGGGAGACGTTTATGAGCTCCAGCGAACCTCCATCACTGAAGGTTATCTGATGGAAAACCACAAGCGCAGATAGTTATCACACCTGTGATGCCACCAAACACTGGCAAGCTGATCCATTTGAGAGGAGCCGACCACAGGCCAGCAAGACCCCCAAATCCAAGCTCATCATGGCGAGCCATGAGAGTTGAGGTGTTCATGATACTCAAACAGGCATGCCCTTCGGAATGGCCAAAGGGCGCAAGGTGCGTTCAAAGATTCGATGATTCACTGAATTCTGCAATTCACATTACTTATCGCATTTC
+
IIIIIHHIIIHIIIIHHIIIIIHIIIFHHIIIIEEHIIIIHIIIIIEHHHGHHHGGHIICDHGHHIIGECHHHHIIIIHIGIHHHHHIHIIHIIIIGIIIHFIIIGHIIIIIIHIIHHHIIIIGIHHHGHHIIDHHHIIIIIIIIIIIHIHHIIIIGHHIGIHHHIHGIIIHIIIIIIIIIHGHGEHIIHGIHGIIIHHIIEHHHHHIHHEIHHIHHHHEHGGEHIHHHFIIIHIHHIIIIIIIIHHEGHHHFHHGIHEIHHHIIIHIIHEHIIHHIHHIIGIFIGHHHGHHHEHIHEHIIHIHHIIIIIIIIIIIIGIIIIGIIIIHHHGHIIHIIHIHIGIHHIIHHIHHFHGIHHIGIIHIII
@HISEQ:711:H5NNWBCX2:2:1101:20636:11388:ATCTCGTA
TTAAGTTCAGCGGGTAGTCCTACCTGATTTGAGGTCAAATTGGTCAAGTAAATTGTCCTTGCGGACGGTTAGCAGCAAGCACGAGTCCAAATCCACGGCATAGATAATTATCACACCAATAGACGGAAGCTCAGTATAAGCTCGCTAATGCATTTCAGGGGAGCAGACCAGCACCGAGGCAGCCTGCAAAACCCCCACATCCAAGCCTTCACCTGTCTCGTTAAAAAATTGGTGAGGTTGAGAATTTAATGACACTCAAACAGGCATGCTCCTCGGAATACCAAGGAGCGCAAGGTGCGTTCAAAGATTCGATGATTCACTGAATTCTGCAATTCACATTACTTATCGCATTTC
+
IIIIIIIIHIIIIIIHIIIIIIIIIIIIIIIHIIHIIIIIIIIIIIHIIIIIIHIIIHIIIIIIIIIHIHIIIIIIIIIIIIIIIIIIIIIIIIIIHHIIIIIIIIIIIIIIIIIIHIIIIGHIIHHIIGIIIHIIIIIIIIIIIIIIIGIIIHGIHHIHIIIIIIIIIIIIII@IHIIHHHHIIIIIGIIIIIIIIIHIHHIIIIIIIHIIIIHIGIIHGIIIIHFIHIIIIIIIIIIIIHIIIIIIGIIIIIIIIIIIIIIIIIIIIIIIIIIIIIIIIIIIHEIHIIIIIIIIIIIIIIIIIIIIIIIIIIIIIIIIIIHIIIIHIIIIIIIIIIIIIIIIIIIIIIIIII
@HISEQ:711:H5NNWBCX2:2:1101:3459:11515:ATCTCGTA
TTAAGTTCAGCGGGTAGTCCTACCTGATTTGAGATCAAACATTCAAAGAGCTGTCCTCACTGGGGAGAGACATTTATGAGCCCCAGTGAACCTCTGTTACCAGAGGTAACCTGGCGGAAAACCACAAGCGTAGATAGTTATCACACCTGTGACGCCACCAAACACTGGCAAGCTGATTAATTTGAGAGGAGCTGACCGTTGGCCAGCAAAACCCCCACAGTCCAAGCTCATTCATGGCAAGCCATGAGGAGTTGAGGTGTTCATGATACTCAAACAGGCATGCCCTTCGGAATAGCCAAAGGGCGCAAGGTGCGTTCAAAGATTCGATGATTCACTGAATTCTGCAATTCACATTACTTATCGCATTTC
+
IIIHIHHHIIIHIHIIIIIIIIIIIIIIIIIIIIIIIIIIIIIIIIIIIIIIIIIIIIIIIIIIIIIIIIHIIHIIIIHIIHIIIIIIIIGHHIIIHHHIIIIIIIIIHHIIIIIIIGIIIIIIIIIIGIHIHHIGHIHHIIHIHIIIIIIHIGIHHIIIIIIIIIIIIIHHIIIIIIHIHHIIHIIGIHIIIIIIHIHIHHIIIIIIHIIIIHIHEHIIIHHHIIHHHFCHHIHEHIIIHIHIIIIIHIHIHIIIIIIHEIIIIIIIIGIIIIHIIHIIIIIHHHEEHHHHGIIHIIIHHHHIIHHHDHIIHIIIIIIIHHHHHIIIIIGIIIIIIIIIIIIHHGHHHIIIIIGIHHFIHIHIHGIII
@HISEQ:711:H5NNWBCX2:2:1101:5032:11575:ATCTCGTA
TTAAGTTCAGCGGGTAGTCCTACCTGATTTGAGATCAAACATTCAAAAGGAGCCATTCCTCACTGAGGAGAGGCCTTTATGAGCCCCAGTGAACCTCCATCACTGAAGGTTACTTGATGGAAAACCACAAGCGTAGATAGTTATCACACCTGGGATGCCACCAAACACTGGCAAGCTGATTCATTTAAGAGGAGCCGACCACAGGCCAGCAAGACCCCCAAAGTCCAAGCTCGTCATGGCAAAACCATGAGAGTTGAGGTGTTCATGATACTCAAACAGGCATGCCCTTCGGAATAGCCAAAGGGCGCAAGGTGCGTTCAAAGATTCGATGATTCACTGAATTCTGCAATTCACATTACTTATCGCATTTC
+
IIIIIEHIFHEHEHHIHHIHIIHIIIIIIIIIHGHIIHHIHIIIIIIIIIIIIIIIIIIIIIIEHHIHHHHIHIIIIIIIIIEHIIIIIIIIHHIHIIIIIIHIHIIIEHHIIIIIHIIHHIIHHGIIHEHHIIIIIIGIHIHIIIIHIIIIIIIIHHIHIIIHIGIHGHIIIIIIIIIIIIIIIIIIIHHIIHIIIIIIIIIIIIIIIIIHIIIHIHHIIIIIIIHIIIIIHHIIHHHIIHIHIHIHIIIIIGIIIHHIGIIIIIIIIIIIIIIIIIIIIIIIHIIIHHG?HHGIHIHIHHCIHIIHHIHGIIHIIIIIIIIIIIIIIIIIIIIIIIIIHHIIIIHIIIIIIIIIIIIGGIIIIIIIIII
@HISEQ:711:H5NNWBCX2:2:1101:5643:11584:ATCTCGTA
TTAAGTTCAGCGGGTATCCCTACCTGATTCGAGGAGTTCCCAATAAGTTGCTACGCCCCGCCCGACAGACGGGCCGAGGGCCGGGGGCCTCTCCGCGCTCGAGCGACAGTAGGGTCACATCACGCTCGGGCACGCGGAGGGCGGCCGCCCATGGATTCCGGCGCGGTGGCCGCCGCGTCTGGCTCGCCACCGGCGCCAACACCGCGCTTTCACTCGCGCGACCATTCGTCCAAGAGACGCTCGAACAGGCATGCCCCCCGGAATGCCAGGGGGCGCAATGTGCGTTCAAAGATTCGATGATTCACTGAATTCTGCAATTCACATTACTTATCGCATTTC
+
HHIIIIIIIHIICEHHIIIIHIHIGHIIIHHIFIGHIHIIHIIIIIIHIHHHHIIIIIIHIIIHHIIIHIIHIGIHIIHIHHIIHHHHHFHGHIHIIIHIIHIGIIIIIGHHGH@DHHIIIIIIIHIHHIIDHHHHIGHHHIIIIIIIIIGHHIIHIHHHHGDHEHDHGHHIHICHIIIIHHHGHIIIGIIHHIHIIIIIHIIIIIIHHGG?FGHHHDDHHGIHHGIHHHHHFIIHHHGEHHIHIIHHHIIGIIHIIHIHHHFIHFHIHHIIGIIHIIIIIIIIIIHIHEIIHIIIFIIIGGIIIIIIHGIIIIIIIIIHEIIIIIHHCHIIIHIHGIH
@HISEQ:711:H5NNWBCX2:2:1101:6367:11632:ATCTCGTA
TTAAGTTCAGCGGGTAGTCTTACTTGATTTGAGATCGAGTTGAACAACACATAAAGTGTCGTAAAATCCTGCATCAGTCAGCAAAGAGGACAATTATCCTTTATGTTAGCTGCAGCAAAAGTAATAATCCTGTTTGACGAGGACTAAATAGATATGCTTTTAGCTCAGATAAAAGTCCAGCTGCACCTGCATTTCAAGCCGCCCGCCGACCGGTAAAGGTTGTTGGGATAGCTCAAGTCCACCCTCCTTTTGAAAAATCAAGAAGAGGTTGAGGTGTTTACTGATACTCAAACAAGCATGCTCTTCGGAATACCAAAGAGCGCAATATGCGTTCAAAGATTCGATGATTCACTGAATTCTGCAATTCACATTACGTATCGCATTTC
+
HCHHHHIIIIIIICEHIIHHHIIIIIEHHIIGHIHGEHGDDEHIIIIHGIIEHHIIHHHHIIHIHIIHHHHIIIIIIIIIIIIHIHHHIIIIIIIIIIIIIIIIHIHHHIIIIIGHIIIIIHHHIHHHHHCHHIIIIIIIIHIIHIIIIIHHIGHIIIIIHHHIHHHIIIIIIHGIIIHHHHHIIIIIIIIIIIIIIHHIIGIIHHIIIIIIHHIHHCIGIIIIIHIHHIIIIHHHIIHGE<HHHGHHCEHHHIIIIHHEIIHIIIIIIHIIHIIIHHIIIHHIIHGIIHIIIIIIHHIIHIIIIHIIHIIIHHHHHGIIIIIIHGIIIIIIIIIIIIIIIIIIIIIHIHGIHIIHIIIIIIIIGIIIIIIIHHIIIIIIHIIIII
@HISEQ:711:H5NNWBCX2:2:1101:7909:11726:ATCTCGTA
TTAAGTTCAGCGGGTAGTCCTACCTGATTTGAGGTCAAAAACAAAGAATATCACATTTATTTAAGAAGCCCAAGACCTCTAAAAGGCAACTGCCATGGCATAGATAGGCTATCATACCAAAGGAACAGTCAACACAAAGGTCATCCGCTAATGCATTTAAGGGAATTGCCAACTTTTTTGTGAAAAAAAGTTTACAAAGCCCCCACAATCCAAGCCACCCATCAGCTTACAAAACTGAAAGTGGTTGAGTATTTAATGACACTCAAACAGGCATGCTCCTCAGAATACCAAGGAGCGCAAGGTGCGTTCAAAGATTCGATGATTCACTGAATTCTGCAATTCACATTACTTATCGCATTTC
+
IIIGHHHHIIIIHIIIIIIIIHIIIIIIIHHGHGHIHIHIIIIIHHIIIIHIIIIIHHIHHIIIIHHGHHIHHHHGIIHIIIIIGHHHIIHHIIIIIIIIHIIIGIGHIHHIIIHEHEFIIHIGHIIIEHIHGHIHIIHHHIIIIGIIIIIIHIIHIIIIHHFHIIIIGHHHHHHEHHIHHHHHHHFHIIIIIIIIHHHHGGIIHIIIGHIIIHHEHFHFEEHHHEEHIHHHGDHEEHIIIIIIIIIHHIIIHHIIIIHEFHHIIHGHIIIIIIIHIIIIIIIIIHIIIIIIHHIIHHIIHIIIIHHIHIHIHIIIIIIIIIIIIIIHIIIIIIHFIIIIIIIIIIIHIIIIIIIIIIIII
@HISEQ:711:H5NNWBCX2:2:1101:10320:11747:ATCTCGTA
TTAAGTTCAGCGGGTAGTCTCACCCGATTTGAGGTCAAGGTTTGTGGGTCAAGTGGCGATCACTTGACCATTGTCTTCTATGAGACAGTTAGAAGCGGGGAACAGTGCGAAACCCAAGACGTAGAAAACATCTTATCACGTCAAGGATCGGCAAAGCAGACCCCACTAATTCATTTCAGAGGAGCTGGCTCCAACAAAGGAAGGCCAGCAAAAGCCTCCAAAGTCCAAAAGCCTTCCTGGTCAAGAAACCAAGAAGGTTTTGAGGATGTCACGACACTCAAACGGGTGTGCCCCTCGGAATGCCAAAGGGCGCAAGGTGCGTTCAAAGATTCGATGATTCACTGAATTCTGCAATTCACATTACGTATCGCATTTC
+
IIIIIHHHIIHIHIIIIIIIIIIIIIIIIIIHIHIIIIIIHIIIIIIGDHHIIIIIIIIIIIIIHHHFHIIIIIIIHIIIIIIIGIIEGHIIGHFHIIIIIIIIHIHIIIIHHIHHIIEHIHIIIIIHHIHIIHIIIHIHHHIHIFIIIHHIGHEFHIIHIHIHIIHH@GHIIIHHIHIIIHHIHIIHHIHIIIIIIIIIIHIHHGHIHHHIHIHIEIIIHIIIHHHFHHHIHHHIHHHIGIHHFHGD@GGHEFECIHGIIIIFHHEHIFHHHFFHIHFIHHIIIHIIIHGIGIIIHHHHHHGIIIIHIIIIEHGHHIIGHHEIIIIIIIHIIIIIIHIHHIIIIIIHIHHIHHIIIIIIHHHHGIHHIHHFHHEI
@HISEQ:711:H5NNWBCX2:2:1101:11103:11530:ATCTCGTA
TTAAGTTCAGCGGGTATTCCTACCTGATCCGAGGTCAACCTTGAGAGTCACGGCTCGCGCCGAGGGTTTTACGGCCGGAGCTCCCCCGCGGACGTCCAAAGCGAGAATTTTACTACTGCGCTCGGAGCCGCGGCGGGTCCGCCAATTTCTCTAGGGGCCTCCCGCGGGGGGAGGGCCCCGACACCCGGGCGCTGGGCCCAGAGGGGTTGAAATGACGCTCGAACAGGCATGCCCGCCAGAATACTGGCGGGCGCAATGTGCGTTCAAAGATTCGATGATTCACTGAATTCTGCAATTCACATTACTTATCGCATTTC
+
HHEGHHIIHIIHHIIHIIIIHIHHHIIIHIIIIIIIIIIIIIHIGHIIIIIIGIIHCDDHIIHHHIHDHHIHIHHI/CEEHHHHH@EHGIHCHIHIHIHHIIIHHDGHHIHGHHHHIHHIIIIIGHHIIIHIHIIGHHHHHIIIHGHHHGGHHIHIHDHIHGIIHIIHGIIIHHD?8?GGHHHHDIHIIIIHHIIIHHGIIHHHHHFHHHIIHHHHEGIIHHHHHHIIIIHHIIHIIIIIIIIIIHCHHHHIIIIIHHHHIIIIIIIHFHIHIIIIIIIHIIIIHIIIIIIIIIHGEIIIGIGIIIIIIIHHIIHII
@HISEQ:711:H5NNWBCX2:2:1101:11400:11591:ATCTCGTA
TTAAGTTCAGCGGGTATCCCCACCTGATCCGAGGCCAACCTTGTAAAAATTCGTTCCGGGCGGCCGCCGTCCGGGCGCCCAAGCGAGGGTTTTGCTACGCTTGGAGCCGAACGACGACGCCCACGAGTTTCGGGCCCGCCCGCAGGCGGGGCCCATCACCAAGCGGGGCTTGAGGGTTGAAATGGCGCTCGAACAGGTGTGCCCCCCGGAATGCCAGGGGGCGCAATGTGCGTTCAAAGATTCGATGATTCACTGAATTCTGCAATTCACATTACTTATCGCATTTC
+
@HH11<FHHIIID<EH1F@GCGCH@H1<1<FECHHDCG@<GC@<<FH@CE1<C@<1CGDHG?/CC?/<<CHIHI<FHCCECFF<GEHDHIEGGIHHIG0D8<<01DEDBD?DFHHI<D8DEHHIFC?D@G<D?/<DDHHDC?DG??::D:@.:DG/GHBFEHH<=GBB/IHFHIIHDB@DEED/?DGED:HHEFHGDEHFD/</</EC<F1<11<HFC<<<0CFEECEHCCGC1HH@CC<?HFCHFEECEC<1CE?CEFC<CCDFC@FCG@G@HCE<<00HCEHD<H
@HISEQ:711:H5NNWBCX2:2:1101:13874:11740:ATCTCGTA
TTAAGTTCAGCGGGTAATCCTACCTGATTTGAGGTCAAAATTGTCATTGTATTGTCCAAGTCAATGGACAGTTAGAAGCAGTACAACCCCCATAAAGTCGTGGGCGTCTAATGGCGTAGATAGTTATCACACCAATAGCCGTTTACCACAAAGGGCACCGCTAATGCATTTCAGGGGAGCTGACTTGTGAAAGCCTGCAGAAACCCCCACATCCAAGCCAGACCAAGCAATAAAGCCGGTAAGGTTGAGAATTTAATGACACTCAAACAGGCATGCTCCTCAGAATACCAAGGAGCGCAAGATGCGTTCAAAGATTCGATGATTCACTGAATTCTGCAATTCACATTACTTATCGCATTTC
+
IIIIIHHGHIGIIIIIIIIGIIIIIIIIIIIIIIGHHIIIIIIIHHHIIIIIIHHIIHIIIIIHIHIIIFHHHIIIIHIIIIHIIIIHHIIIIIIIIIIIIIHGIIIDGHIIIIIIIIIIIIIGH??FHIHHIIIHIHHIIIIGHHIIIIHHHGHIHHIIIIIIIHIIIIHIIIHHHIIHIHHIIIIIIIIIIHIIIIIIIHHIHHHIIHHHIIHHEHHIIIIIHHHHIHIHIHIIIIIIIIIIIIIIIIIIGHIIIIIHCHIIIIIIIIIIIIIIIHHFD1IIIHIIIIIIIIIIIIIIIHIIIIIIHHHIIHIHIIIIIIHHHHIHGIIHIIHIIIHIIIIIIIIIIIIIHIIIIIIII
@HISEQ:711:H5NNWBCX2:2:1101:15731:11586:ATCTCGTA
TTAAGTTCAGCGGGTAGTCCTGCCTGATTTGATGTTATATGGGTCAAAGGATGGAGAGAGTCCATCACGATTAGGAGCAAGTGAACCTTTCCACAGCTGAACTACTCTGACATGAATGACTATCAATGCCAATGCAAGCTCAAGCAGGTGGAACACCACATCGCTAATGCATTTCAGAGGAGCTGAACAAGCCAGCACACTCCACATTCCAACAAGAAAGCCTCTCTCCGAAAAGAAGGGTCCTCATTGATGGTTTCATGACACTCAAACAGGCATGCCCCTCGGAATACCAAGAGGCGCAAGGTGCGTTCAAAGATTCGATGATTCACGGAATTCTGCAATTCACATTACGTATCGCATTTC
+
1<F1CH1<CCFEE?<CHEC1D<1FHH?<<DCH1<<11<<CC1DCC@1G1<GEH11110<0<<G@FH1<<0<10<FGE<C<FHEH?11CDGHHHEE?@EHCH?FEHHIG?CF1FEEEG1DH@C@1GGH0CCC@?GHH?CC0CC@<</</<<@G//FEHHHGH8/EFGH@.?HHIHHFB8888BEAG8FCF8G@GHFBAFF@.GHGG@FBHGF.HCF.GHGCE=GC-HEDDIHG/HHEHHEGFHGHHGHFHHCHFCEHHHEEGG@HGFG@CHHGEHHHCHHHHHHH@HC?IGIIHIHHHHEHEIHCHHHHCEHGFEHGHG@IHHGCGGC?IHHDHIIIIHHGHHCHF@HIGIIHFHCDHHFCCIH
@HISEQ:711:H5NNWBCX2:2:1101:19593:11690:ATCTCGTA
TTAAGTTCAGCGGGTATCCCTACCTAATCCGAGGTCAATCATTAAAAAATGGGGGGGTTCTGGCGAGTGGCCACCAGGTGTCTATAGCGATGAATTTACTACGCTTAGAGCCTGACAGCACTGCCACTGATTTTAGAGACTGCCTTGACAGCAGGTCTCAACACCAAGCTAGGCTTGAGGGGTGATAATGACGCTCGAATAGGCATGCCCCTCGGAATACCAAGGGGCGCAATGTGCGTTCAAAGATTCGATGATTCACTGAATTCTGCAATTCACATTACTTATCGCATTTC
+
IIIIIIIIIIIIIIIIIIIIIIIIIHIIIIIIIIHIIIIIIIIIIIIIIIHIIHIIHIIIIIIIIIIHHIIIIIIIIIIIIIIIIIIIIIIIIIIIIIIIIIIIIIIIIIIIIIIIIIIIIIIHIIIIHHIIIIIIIIIIIIIIIIHIIIIIIIIIIIIIIIIIIIIIIIIIIIHIIIIIIHHIIIIIIIIIIIIIIIIIIIIIIIIIIIIIIIIIIIHEIIIHIIIIHHIIIIIIIIIIIIIIIIIIIIIIIIIIIIIIIIIIIIIIIIIIIIIIIIIIIIIIIIIIIIIII
@HISEQ:711:H5NNWBCX2:2:1101:1418:11979:ATCTCGTA
TTAAGTTCAGCGGGTAGTCCTACCTGATTTGAGATCAAACATTCAAAGAGCTGTCCTCACTGGGGAGAGACATTTATGAGCCCCAGTGAACCTCTGTTACCAGAGGTAACCTGGCGGAAAACCACAAGCGTAGATAGTTATCACACCTGTGACGCCACCAAACACTGGCAAGCTGATTAATTTGAGAGGAGCTGACCGTTGGCCAGCAAAACCCCCACAGTCCAAGCTCATTCATGGCAAGCCATGAGGAGTTGAGGTGTTCATGATACTCAAACAGGCATGCCCTTCGGAATAGCCAAAGGGCGCAAGGTGCGTTCAAAGATTCGATGATTCACTGAATTCTGCAATTCACATTACTTATCGCATTTC
+
FHIHIFHHHHHIHHIIHHHHHHHIGHHHHHIIIHHHHIIIHIIIIIIIIIIIHIIHHFCHHEEHH@DCHIHIGFHIICHHHHIHHGEHIHHIIIIHIIIHHFHEHHHCEHIIGHIHHHH/<GHHHIEHHIHHIEEGFHIHCEHGEHGGHIHIIGHHGGIIICHHGHIFGHHIHHHEHHHFHHHHHHHHEEHHGHHHFHHEAGHGHHEHHC?EC@EH@HHHHHGF?EGCIIHEIIIIHEFHIIIIIHHHCFHG?HCHHGIHHHHHHFHHHEHHEEIIIHHCIHIHIIHHIIIHHEHEDGECCIHIHIHIHGIIIGIIIIHHHIIHIHIHHIHIHGIIIIIIIIIIIIHHIGIIIHIIHIIIHIHIIIIII
@HISEQ:711:H5NNWBCX2:2:1101:6617:11953:ATCTCGTA
TTAAGTTCAGCGGGTAGTCCTACCTGATTTGAGGTCAAGTTAAAGTGTTTTTATCCCTTTCAAGGGCAACAAAACAGATTAGAAGCTGAACCATGACTTTTTGATCAACTGGAATGGCGCAGATAATTTATCACACCAGAAACCGAGTCAATGCAAAGGATTCTGCTAATGCATTTCAGAGGAGCTGACTTTGATCAAGCCTGCAAACACCTCCACCATCCTAATCCACTCCCTTCAGAAAACTGAAGGGGGGGGTTAGAGAATTTAATGACACTCAAACAGGCATGCTCCTCGGAATCAACCAAGGAGCGCAAGGTGCGTTCAAAGATTCGATGATTCACTGAATTCTGCAATTCACATTACTTATCGCATTTC
+
EHHIIIIIFGHIHIIHHIHHHIIIIIHIIIGHHGGHIIIIHHIIIIIHHIIIIHHIHHHIHHIHHCHDEHIIIIIIIIIIHHHHIIIGHHIGIIGEHHHHHHIEEHIIIIIHHEHHHIHFHHIIIIGFHHIIGHHIFHEHIIIEFHHHHHIHHHIEHIIHHHHIIHHHHIHHHHHHHHIHHHHIIIIHIIHIHIHHHIHHHHIHIIHHIHHGGHIIIHHIIHHEHIHHGGIHHGGIIHHHHHHHIHIIIIIDGIIHHHGIIIIIIIIHHGCFFHHIHGDHHEGHHIHIDIIIIIIGHIHHHIIIIHEHHHEIIHIIIIHHHHHGHHHIGIIIIIIIIIIIIIIIIIIIIIIIIIIIIHIIIIIIIHHIHHIIIII
@HISEQ:711:H5NNWBCX2:2:1101:8247:11827:ATCTCGTA
TTAAGTTCAGCGGGTAGTCCTACCTGATTTGAGATCAAACATTCAAAAGGAGCCATTCCTCACTGAGGAGAGGCCTTTATGAGCCCCAGTGAACCTCCATCGCTGAAGGTTACTTGACGGAAAACCACAAGCGTAGATAGTTATCACACCTGGGATGCCACCAAACACTGGCAAGCTGATTCATTTAAGAGGAGCCGACCATAGGCCAGCAAGACCCCCAAAGTCCAAGCTCGTCATGGCAAAACCATGAGAGTTGAGGTGTTCATGATACTCAAACAGGCATGCCCTTCGGAATAGCCAAAGGGCGCAAGGTGCGTTCAAAGATTCGATGATTCACTGAATTCTGCAATTCACACTACTTATCGCATTTC
+
HIIHIHHIEHIIID<C@HHIIGHIII@CFHHIIIEHHHEEHHHHHIIHH=?GHHIIGHHHHIHE1CFGCHIICHEHEHHHIIHFIIIIIIHIFHHHIIICHHHHIIHF@FHHHHHEEHHCGDCFHHIFFHFHHEHHHHEGHHHFHHHHIIIIGHHHIHEHHHHFH?@HHIIGHGGHHIHHHFHGHIIHIHGFHGHDHIHGHHIHHFAIIHHIGHHG=C?@D..?HHHHHIHFEG/IHF@FHEHFHEHECEFCCD<EF0FIHH?IHF@@CHEEEHHE?GC?CFHHGIDEDG?EGFD11?DFF<C@GHGHECCC?EF@HFHG@@G<HEHFHHIHHIHH@HHEIIIHHEHHEFHHGG<CFFHHHGG<1EDC</<
@HISEQ:711:H5NNWBCX2:2:1101:8459:11772:ATCTCGTA
TTAAGTTCAGCGGGTAGTCCTACCTGATTTGAGGTCAAAATGTCAATGAAGTGTTGTCCTTCCAAAGGACGGTTTGAAGCTGAAGTCCCATTTGTTATAGCTGCTTCACGGCGATGGCGTAGATAATTATCACACCAAAGACGGTCCACAAGGGTTTCCGCTAATGCATTTAAAGGGAGCCGACTTGATAAAAAGCCCGCACAACCCCCAAAAATCCAAGCCACATTCATCTAACAAAAGCTGAATGGGTTGAGAATTTAATGACACTCAAACAGGCATGCTCCTCGGAATACCAAGGAGCGCAAGGTGCGTTCAAAGATTCGATGATTCACTGAATTCTGCAATTCACATTACTTATCGCATTTC
+
HIHHICEHHIIIIHIIIIIIIIIIHIHIIIHHIHHIIIIHFHIIGIIIHIIIIHIHIGIIIIIIHHIHIHHIHHIHIHIIIIIHEEHIIIIIHHHIIIIIIIIHIHHIIIIIIIIIGHIIIHIIIIIHIIIIIIIIIIIHIIIIIHHHIIHIIIIIIIIIHIIIIIIIIIIHIIIHIIIIIIIIIIIHIIIIIIIIIIIIIIIIIIIIIIIIIHHIEIHGHIIHHGGFHHIGIHHHHIIGHHIIIIIHHEIIHIIIIHHHGFHHHFIHHHHHIHIIIIIIIIIIIIIIIIIHEIIIIHIIIIIIIIIIIIIIGIIIIIIHFHGIIIIIIIIIIIHIIIIIIHIIIHIIIIIIIIIIIHHHIIIHII
@HISEQ:711:H5NNWBCX2:2:1101:12029:11790:ATCTCGTA
TTAAGTTCAGCGGGTAGTCCTACCTGATTTGAGGTCAAAAACAAAGAATATCACATTTATTTAAGAAGCCCAAGACCTCTAAAAGGCAACTGCCATGGCATAGATAGGCTATCATACCAAGGAACAGTCAACAAAGGTCATCCGCTAATGCATTTAAGGGAATTGCCAACTTTTTTGTGAAAAAAAGTTTACAAAGCCCCCACAATCCAAGCCACCCAATCAGCTTACAAAAGTGAAAGTGGTTGAGTATTTAATGACACTCAAACAGGCATGCTCCTCAGAATACCAAGGAGCGCAAGGTGCGTTCAAAGATTCGATGATTCACTGAATTCTGCAATTCACATTACTTATCGCATTTC
+
IIIIHHIIIHIIIHHHGIHHHIIIGGIHHGHGFHHGEHIHHCHHIIGIIIHHHIEHHIHHIHEHHHHCHHHEHFHHHIIHIIIIGHHIGIIIGFEHHHHGHIHIGIHHGIIIIIIGFHHIHHEHIIIHHHIHIIGHHHHGHHIIHIIIIIHHIIIHHHIHIHHIIHGIHHHHHHIHEGGIHHHIHIIHHHIIIIHIHCEIIHIHHHIIHIHEHHHHCFD/IIHHHHHHCHHHHFIIIIIIIIIIHFIHIHGGHIIIIIIIHHEIHHGEGHIGIIIIIHIIHHIHHFHHFIHGIIIHEHIGIIHGIIIIHHHGIIIIIIGIIIHHGIIGIHIIHEHHHIIIHGHHHHIHHEEDHHIIIII
@HISEQ:711:H5NNWBCX2:2:1101:14020:11960:ATCTCGTA
TTAAGTTCAGCGGGTATCCCTACCTGATCCGAGGTCCAACTTGATTATTTTATTAGCAAAAACCTACAGCAGCCCTCCAAGCGCAAGTCAGTCTGCTACGCTAGAGTCCATTGAGGCATCGCCATTTCTTTTTAGGCACGTCTCGACTAGCTGTAATGGCAGGAGACGAAAGCCCAATTCCAAGCTAGGCTTGAGATTTGATCATGACGCTCGAACAGGCATGCCCCTCGGAATACCAAGGGGCGCAATGTGCGTTCAAAGATTCGATGATTCACTGAATTCTGCAATTCACATTACTTATCGCATTTC
+
IHGHIIIIIIIIIIIIIIIIHEHHHHIIIIIHHDHHIIIIIIIIIIIIIHIIHIHHIIIIIIIIIIHHIIGIIIIIIIIIIHIIIIGIIIIIHIHIHHHIHIIIIIIIHIIHIIIIIHIIIIIIIIIIIIIIHHIIIIIIIIIIIIHIIIIIIIIHIIIIIIIIIIIIIIIIHGHHIIIIIIIIIIIIIIIIIIHIIIIIIIIIIIIIIIFHIIIIIIHIIIHIHDHHHHHGIIIIIIIHIIIIIHIIHHHIIHIIIIIIIIHIIIIIIHGIIIIIIIHFGIIIIIIIIIIHGHHIIHIHIIIIIIIHI
@HISEQ:711:H5NNWBCX2:2:1101:14806:11800:ATCTCGTA
TTAAGTTCAGCGGGTAGTCCTACCTGATTTGAGGTCAAATGTCATACATATTATTTATTTAGAAGCAGCAATATGCAAAGCATACTAGAGGCATAGATAGTTTTATCACACCTGTGCTAGTAGGTTTAGACCACCACTAATTCATTTCAGAAGAGCAGACACAAAGGCGGCCTGCAAATCCACTTCCAAGCCGCACGCAAGCAATCTGGTGCGGTTGAGAACTTGAAATGACACTCAAACAGGCATGCTCCTTGGAATACCAAGGAGCGCAAGATGCGTTCAAAGATTCGATGATTCACTGAATTCTGCAATTCACATTACTTATCGCATTTC
+
IGHHIHHCHHGIHDHHIIHHHIIIIIFHIIIHHIIHHHIHHHHHEHIIIIIIIIIIIIIIIIHIIIIHHIIIIIHHFHIIIIIIIIIIIIHHIIIIGHHIHIHIIIHIHGHIIHIIIIIIHHIIHHHIIIEFHGHHHHIIIHHIEHFHEHHHIIIIIHHIIFHIHHHIIIIHHIIIHHHIIIIIIIHIGHIIIIIIIIIIIIIGHIIIIHHHIIIIIFHGHIHIGIIIHHHIHH?HHIHIIHHIIIIIIIIHIIIIHGIIIIIIIIIGIGHIIIIIHIIIIIIIIIHIIIHIGIHGHHIIIHIIGHFGHIIIGIIIIIHHHHIIIIIIIIIHH
@HISEQ:711:H5NNWBCX2:2:1101:16455:11937:ATCTCGTA
TTAAGTTCAGCGGGTATCCCTACCTGATCCGAGGTCAACCATTGAAATTGGGGGTTAATGGCAAGCATCCACCGGGACTCTATAGCGAGAAGAATTACTACGCTTAGAGCCAGATGGCACCGCCACTGATTTTAAGGGCTGCCCGTGCGGCAGGCCCCAACACCAAGCCGAGCTTGAGGGGTTATAATGACGCTCGAACAGGCATGCCCCTCGGAATACCAAGGGGCGCAATGTGCGTTCAAAGATTCGATGATTCACTGAATTCTGCAATTCACATTACTTATCGCATTTC
+
HHIIIHGHIHIIGHIIIIIHIHHIIIIHIIHIIIIIIIHHIIIGIIHIHIHIIIIHHHGHGFHIIHIGEHHHIGIIIIIIIIIIGHIDHEHIIIIIIIHIHHHIIIIIHHHHIIIIIIIIIIHIIIIIHHHHIIIHFFIIHIIIIIIHHHHHHGHHHIHHIIIIIIHIIIIHHHHGHHIGHHEFHHIHIIHGHHIIIIIHIFIIIIHGIIHIIHIIIIHHGHE<GHIIIIHDHHEFHIGIIIIGIHHHIIIIIHHIIIGHHIHIIIIHIGIIIIIIIHIHHHHHIIIIIGII
@HISEQ:711:H5NNWBCX2:2:1101:17639:11963:ATCTCGTA
TTAAATTCAGCGGGTAGCCCCGCCTGACCTGGGGTCGCGTTGGAAGCGCGGCGCGAGGCCGCGCGCAGGGGTCGTTCCGAGACAGCACGCTGGGGGCGTTCGCGACGGGGCACCGAGTTATTCGACAACCACCATCGCCGCGACGCTCGCAGCAGAGATCTCGCATTTGGGCCAGCCGCGAGGCGAGGCTCACGGGAGGCCAGCATCCGCCCCCCTTCTTCCCCGACGGGGTTTTGGGGGGCAACGGTGTGTGACGCCCAGGCAGACGTGCCCTCGGCCGGATGGCTTCGGGCGCAACTTGCGTTCAAAGACTCGATGGTTCACGGGATTCTGCAATTCACACCAAGTATCGCATTTC
+
HEHIIIEHI?G<CEECD?CHEEHHGHIIHCDCEECECHHHHIFHHHGCH<DHHHHHGDHIHHIC?DHEDHCD@FEHHDDH/?FEIIIHDED0DH/?/DEHHEHH?EHHHHHHEHII<DHHHHEHCHHHHE@HEHHHDHIIHH?HIHEHHG@EHHFHI/DGC@HBHHIHIGHGHHIHFHH@EH<-IIHFB8IHEHED@H=HHEHGEFEHED@HIHHH.HB8??D?E8HHHG.EGG-GIHIHB8HHDIIGIHHHHHDHHIIIIIIIHHEHCHDC/DGGIIHHEIHEE<<<CCGHDCIIIDDHE@G@GCHHEHEEFCIGHCEHEEGIIIHHCGHCEGFF1@CD1<HFHHHGHHHHHCDIHH
@HISEQ:711:H5NNWBCX2:2:1101:19900:11800:ATCTCGTA
TTAAGTTCAGCGGGTATCCCTACCTGATCCGAGGTCAACCTGATAAAAATTGGGGTTGTTGGCAAGCAACCGACCGGACCCTATAGCGAGGAGTATTACTACGCTTAGAGCCGACCGGCACCGCCACTGATTTTAGAGGACGCTGGTGGGCGGGCCCCAATACCAAGCTAAGCTTGAGTGGTATAATGACGCTCGAACAGGCATGCCCTCCGGAATACCAGAGGGCGCAATGTGCGTTCAAAGATTCGATGATTCACTGAATTCTGCAATTCACATTACTTATCGCATTTC
+
IIIHIIIIIIHIIIIIIIHIIIIIIIHIIIIHIIIIIIIIIIIIIIIHIIIIIIIIIHIIIIIIHIIHHIIIIIIIIIIIIIIIIIHIHHIIIIIIIIIIIIIIIIIIHIIIIIIGIIIIIIIIIIIIIIIIIIIIIIIHIIIIIIIIIIIIIIIIIIIIIIIIIIIIIIIIIHIIIIIHIIHHIHIIHIIIIIIIIIIIIIIIIIIIIIIIHIIHHGIHIIIHIIIIIHFCHIIIIIIIHIHHGIIIIIIIIIIIIIIIIIIIIIIIIGIIIIIIIIIIIIHIIIIHIGI
@HISEQ:711:H5NNWBCX2:2:1101:20416:11892:ATCTCGTA
TTAAGTTCAGCGGGTATCCCTACCTGATCCGAGGTCAACCTGTAAAAATTGGGGGTTGCTGGCAAGTAGACCTGCCGGACTCAATCGCGAGGAGTATTACTACGCGTAGAGCCGACAGGCACCGCCACTGATTTTAGGGGCCGCGGAACCGCGAACCCCAATACCAAGCGAGAGCTTGAGTGGTTATAATGACGCTCGAACAGGCATGCCCCCCGGAATACCAGAGGGCGCAATGTGCGTTCAAAGATTCGATGATTCACTGAATTCTGCAATTCACATTACTTATCGCATTTC
+
HIIIIIIHIIIIIIIIIIIIIIIIIIIHIIIIIIIIHHIIIIIIIIIIHHHIIHIIIIIIIIGHIIIHIIIIIIIIIHIIIIHIIIHIIIIIGIHFIIGHIIIIIIIIIIIIIIIIIIGIHIIIIHIIIIIIHIIIIIGIIIIIIIIIIIIIIHIIIIIIIIIIIHIHIIIIIIIIIIIIIIIIHIIIIIIHHIIHHIIIIHHHHIIHIIIIHHIIIIIIIIIIHFGIIIIIIIIHIIHIIIHHHHIGIIIIIHHGIIHIIIIIIIIIIIIIHIIIIIIIIIIIIIIIIGIIII
@HISEQ:711:H5NNWBCX2:2:1101:20704:11894:ATCTCGTA
TTAAGTTCAGCGGGTAGTCTCACCCGATTTGAGGTCAAGGTTTGTGGGTCAAGTGGCGATCACTTGACCATTGTCTTCTATGAGACAGTTAGAAGCGGGGAACAGTGCGAAACCCAAGACGTAGAAAACATCTTATCACGTCAAGGATCGGCAAAGCAGACGCCACTAATTCATTTCAGAGGAGCTGGCTCCAACAAAGGAAGGCCAGCAAAAGCCTCCAAAGTCCAAAAGCCTTCCTGGTCAAGAAACCAAGAAGGTTTTGAGGATGTCACGACACTCAAACGGGTGTGCCCCTCGGAATGCCAAAGGGCGCAAGGTGCGTTCAAAGATTCGATGATTCACTGAATTCTGCAATTCACATTACGTATCGCATTTC
+
HHIIIIIHHIIGHIIIIIIIHIIHIIHICEHFHIIHIIIHHIIIIIIIGHFHIIHIFHIIHHIIIIIIHIIIHIHIIFHIHIIGHHIIIIIHHIIIIIHICHHIGHHIHIIIIIIIIIEHHHHHFHIIHHHHHHHIIIIIHHIIHIH?G=HHIIIHHHIIIIHIHIHHHHEIIIIIIIIIHHIIHF@GHHHHHHGHIIIHHHGIIHHIIIHHHHHHEHHHHFIHCIIHHEGGIIIIIIIHF?IHHFH@EGIIIHHIIHFHHHHFIHIIIIIIHHHHHIIIHIIFHIIIIIHGHHIIHHEEHIIIHIIHHIGHGIHIHIHHIIIHHHEIIIIIIIHHEEFHHIIIHGHHGIHGIIIIIIIIGHHIDGIIIHHHHHII
@HISEQ:711:H5NNWBCX2:2:1101:3810:12095:ATCTCGTA
TTAAGTTCAGCGGGTAGTCCTACCTGATTTGAGGTCAAGTTAAAGTGTTTTCATCCCTTTCAAGGGCAACAAAACAGATTAGAAGCTGAACCATGACTTTTTGATCAACTGGAATGGCGCAGATAATTTATCACACCAGAAACCGAGTCAATGCAAAGGATTCTGCTAATGCATTTCAGAGGAGCTGACTTTGATCAAGCCTGCAAACACCTCCACCATCCTAATCCACTCCCTTCAGAAAACTGAAGGGGGGGGTTAGAGAATTTAATGACACTCAAACAGGCATGCTCCTCGGAATCAACCAAGGAGCGCAAGGTGCGTTCAAAGATTCGATGATTCACTGAATTCTGCAATTCACATTACTTATCGCATTTC
+
IHIIIIGIIIIIHHIIIIIIIIIIIIIIIIIIIIIIIIIIIIIIIIIIHIIIGIIIIIIIIIIICHIGHIIIHIIIIHHIIIIHHIGHIIHIIIGHHIIIIIIHIHIIIGIFHIGHHHDIIIIGIEF?EHGGIIIIIIGIIIIIIHHIIIIIIIIIIIIHIHHIIIIIIIHIIIIIIIIIHHIIIHHHIHIIIIIIHIGIIIIIIIIIIIIIIIIIHHCIIIHHGIIHHFHHGHHIHHHHIHIIIHHHIIIIIIIHHIIIIIIHHIH@HHIIIHIIIHIHIIIIIIIIIHGIHHHHHEIHIIIIIHGGIIIIIIIIIIHGHHHIHIIHIGIIIIIIIIIIIIIIIIIHIIIIIIIIIIIIIIIIIIIIIIIIIII
@HISEQ:711:H5NNWBCX2:2:1101:4658:12190:ATCTCGTA
TTAAACTCAGCGGGTAGTCCCGCCTGACCTGGGGTCGCGGTCGGAGCGCACGTCGAGGACGGCGCAACAGGGTCATGAGAGCTTTTGCTGGCGACGGGTCACCGCACGACATGAGAAGAGGGCTTTTTACAACCACCACTTGTCGTGACGTCCATCGCCAAGGACTCGCATTTGGGCCAACCGCGCGGTGAGACACGGGAGGCCATTATCCGCCCCTCCGCCTCAACTCCCGCAAGGGAGTGATGGGTTGGGGGGCGACGCGATGCGTGACGCCCAGGCAGACGTGCCCTCGGCCTAATGGCTTCGGGCGCAACTTGCGTTCAAAGACTCGATGGTTCACGGGATTCTGCAATTCACACCAAGTATCGCATTTC
+
IIHHHHIHIIIIIIIIHIHHIIIIIHIIIIIIHGIGIIIIIIHHIIIIIGIIIIIHHIHHIIHIIGHHHHIHFHHIIIIIIIHIIIIIIHHIIIIIIIIIIIIIIHIIGIHIIIIIIIIIIHIHIHIHIHIIIIIIICHHHIIIIIIIHIHIHHIIIIIHIIIIIIIIIGHIIIIGIIIIIIIIIIHH@HHHHIIHIHGCGHHHHHHIHIIIIIIIDIGIHHHHHHDHHGIIHHHIIHGHIIHIIIIHIHIIIIIIIIIIIHIIIIHHIIIIHIIIIIHIIIIIIIHIHHIIIHGIIHIIIHIHHFIIIIIHIIIIIIIIHIIHIIIIHIIIHHFHIIIIHGFIIIIHIIIIIIHIHFIIIHIIIIIIIIHIII
@HISEQ:711:H5NNWBCX2:2:1101:6615:12049:ATCTCGTA
TTAAGTTCAGCGGGTAGTCCTACCTGATTTGAGATCAAACGTTCAAAAAGCTGTCCTCCCCAAGGAGAGACATCTGTGAGCTCCAGCGAACCTCCATCACTGAAGGTTGCATGGCGGAAACCACAAGCGTAGATAGTTATCACACCTGTGACGCCACCAAACACTGGCAAGCTGATCCATTTGAGAGGAGCCGACACTAGGCCGGCAAGACCCCCAAAGTCCAAGCTCATCATGGCGGACCATGAGAGTTGAGGTGTTCATGATACTCAAACAGGCATGCCCTTCGGAATAGCCAAAGGGCGCAAGGTGCGTTCAAAGATTCGATGATTCACTGAATTCTGCAATTCACATTACTTATCGCATTTC
+
IIIIIIIIIHIIIIIIIIIIIIIIIIIIIIIIIIIIIIIIIIGIIIIIIIIIIIIIIIIIIIIIHIIHHIIIIIIIIIIIIIIIIIIIIIIIIIIIIIIIIIIIIGIIIHIIIFHHIIIIIIGIIIIIIIIIIHHIIIIIGIIIIIIIIHIIIIIIIIIHHIIIHHHHIIIIIIIIIHIIHHIHIIIHIIIHIIIIIIIIIHIIIIIHHHIIIIIIIHIGHHHIGIIHHFHCIIHIHHHHIIIIHIIIIIIIIHHHHIIIIIHIHIIIIIHIIIIIIIIIIIIIIIIIIIIIIHHHFCHHHHCHHIIHGIIIIHIHIIIIIIIIIIIIIIIIIIIIIIIIIIIIHIIIIIIIIGIIIIIIIIIIII
@HISEQ:711:H5NNWBCX2:2:1101:10573:12137:ATCTCGTA
TTAAGTTCAGCGGGTATCCCTACCTGATCCGAGGTCAAACTGGAAAAATACAAATGTGGGGGTTACGGCCAAACATTCCGGTCGTCAATAGCGATTTTGACACGTTTATCACGCTCTTGCCACGCCGGATGTTTGCCACTGGATTGCAGGCGGAGGGTGTTTGTTCCCTCCGGCCCAAGACCAAGCCGATGGTTTCTTTGTTGAAGGAACCCCGGCCTGAGCGGTGTTGATGACGCTCGAACAGGCATGCCCCGCGGAATACCGTGGGGCGCAATGTGCGTTCAAAGATTCGATGATTCACTGAATTCTGCAATTCACACTACTTATCGCATTTC
+
IIIIIIIIIIIIIIIIIIIIIIIIIIIIIIIIIIIIIIIIIIHIHIIIIIIIIIIIIIIIHIIIIIIIIIIIIIIIIHIIIIIIIIIHIHIHIIIIIIIIIIIIIIIIIIHIIIIIIIIHIIIIIIIIIIIIIHIIIIIIIIIIIIIIIHIHIIHIIIIIIIIHIIIIIIIIIIIIIIIIIIIIIIIIHHIIIIIIIIIHIIIIIIIIHIIIIIIIIIIIIIIIIIHIIIIIIIIIIIIIIIIIIIIIIIHIIIIIIIIIIIIIIIHIIIIHIHHIIIIIIHIIIIIIIIIIIHIIIIIIIIIIIIIIIIIIIIIIIHIIIHHHIIHIHHIIIII
@HISEQ:711:H5NNWBCX2:2:1101:13109:12014:ATCTCGTA
TTAAGTTCAGCGGGTAGTCCTACCTGATTTGAGGTCAAAAACAAAGAATATCACATTTATTTAAGAAGCCCAAGACCTCTAAAAGGCAACTGCCATGGCATAGATAGGCTATCATACCAAGGAACAGTCAACAAAGGTCATCCGCTAATGCATTTAAGGGAATTGCCAACTTTTTTGTGAAAAAAAGTTTACAAAGCCCCCACAATCCAAGCCACCCAATCAGCTTACAAAAGTGAAAGTGGTTGAGTATTTAATGACACTCAAACAGGCATGCTCCTCAGAATACCAAGGAGCGCAAGGTGCGTTCAAAGATTCGATGATTCACTGAATTCTGCAATTCACATTACTTATCGCATTTC
+
HIIIIHIIIIIIIHHIIIIIIIIIIIIIIIHIIIFHHGIGHGHHGHEEHH@CGHFHHHHIIHIFHHIHFHHIFCHIEHIHHIIHHGHCHHHHFGHIHHGGIIIIIIIEH?FHHIHHIEHCHEGHHHHCGHHIGEHHIHIHHIIHHIIFHHIIEHIHHGEHIHIHHCFFHEH@FGHDDAHHHHGHIHH6@BB@A@HHHHHGHHIHEBFGHHIHHI?@?F</GD0D0GHG?HHG0CHEHFEIHIIIIIIHFCHIHHHIHHC?HIHHHIIHFIIGIIIIIIIIIIIIIIIIIHGIIIIIIHHIIIHIHHHIIIIIIIIIIIHIIIHIIIIIIIIIIIIHIIIIIIIIHIIIIIIIIIIIIII
@HISEQ:711:H5NNWBCX2:2:1101:18543:12220:ATCTCGTA
TTAAGTTCAGCGGGTATCCCTACCTGATCCGAGGTCAACCTAGAAAAATAAAGGTTTCAGTCGGCAGAGTTCCTCTCCTTTGACAGACGTTCGAATAAATTCTACTACGCCTAAAGCCGGAGTGGCCTCGCCGAGGTCTTTAAGGCGCGCCCAACTAAGGACGACGCCCAATACCAAGCATAGCTTGAGTGGTGTAATGACGCTCGAACAGGCATGCCCCTCGGAATACCAAGGGGCGCAATGTGCGTTCAAAGATTCGATGATTCACTGAATTCTGCAATTCACATTACTTATCGCATTTC
+
IIIIIIIHHIIIHHHIIIIIHHIIGHIIIIIGDHIIHHIHHHIHIIHHHFHIIIHHHIIIIIIIIHHHHIIIIGHIIIHIIIIHIIIIIIIIIIIIIIIIIHIIIHHHHGIIIIHIIIIIIIIHIIIIIIIIHHHHIIIIHHIECHIIHHGIIIIHIIGIIIIIIHIIIIHIIIIIIHIIIIIHHIIGIIIIIHIHHIHDGIIHIIHHHHHHHHIHHIIIIIIHHIIHFHHHHDIIIHHHHCHHGIIIHGIIHHIIIIIIHIIHIIHHHIIHHIIIIIIHGHIHIIHIHIGHHGHHHIHIIH
@HISEQ:711:H5NNWBCX2:2:1101:5623:12449:ATCTCGTA
TTAAGTTCAGCGGGTATCCCTACCTGATCCGAGGTCAACCTTAGAAATGGGGTTGTTTTACGGCGTAGCCTCCCGAACACCCTTTAGCGAATAGTTTCCACAACGCTTAGGGGACAGAAGACCCAGCCGGACGATTTGAGGCACGCGGCGGACCGCGTTGCCCAATACCAAGCGAGGCTTGAGTGGTGAAATGACGCTCGAACAGGCATGCCCCCCGGAATACCAGGGGGCGCAATGTGCGTTCAAAGATTCGATGATTCACTGAATTCTGCAATTCACATTACTTATCGCATTTC
+
IIIIIIIIHIIIIHIIIIHIIIIIGIIIIIIIIIIHIIIIIHIHGHHIIIIIIIIHIIIHIIGHHHIHIIIIIIIGHHHIIIIIIIHHIIHIIIIIIIIIIIIIIIIIHHIIIIIIHHIIIIIIIIIHIIIIIIIIIIIIIIIIIIIIIIIIIIIIIIHIIIIIIIIIIIIIIIIIIIEIIHIIHIIIIIHIIIIIIIIIIIIIIIIIIIIIIIIIIIIIHHHHIIIHIIIIIHIIHHIIIIIIIHIIHIIHIIGIHHHHHIIHGIIIIIIIIIIHIIIIIIIIIIHIIHIIHIHI
@HISEQ:711:H5NNWBCX2:2:1101:6172:12357:ATCTCGTA
TTAAGTTCAGCGGGTATCCCTACCTGATCCGAGGTCAACATTTAGAAATTTAGTTAAGACTGGTGCCCAACTTCCATCATTGCGACATCTGTGCGCTTGTGGTTATCGGTTACCATCGCTAATTTTTAGGCATGCCCTTACAGCAGTGCCCAACATCAAACCTAAGCTTGAGGGGTGTAATGACGCTCGAACAGGTATGCCCTTCGGAATGCCAAAGGGCGCAATATGCGTTCAAAAATTCGATGATTCACTGAATTCTGCAATTCACATTACTTATCGCATTTC
+
IIIIIIIIHHHIIIIHIIIIIIIIIIHIIGIIIHIIIIIIIIIHIGIIIHIHHIIIIIGIHGHHHIIFIIIIIIIIIIIIIIIIIIIIIIIIIIIIIIIIIIIIIIIIIIIIIIHIIIIIIIIIIIIIIHIIIIIIIIIIIIIIIIIIIIIIHIIIIIHHIIIIIIHFIIIIHHIIIIIIIIIIIHHHIHHIHHHGHHIIIGIIHHIIIIIIIIHHCEGIHIHIGHIIGHIIIIIIHHIHIIIIIIIIHHIIIIIIIIIIIIHHHIIIIIIHHHHHGHIIIIIII
@HISEQ:711:H5NNWBCX2:2:1101:6720:12314:ATCTCGTA
TTAAGTTCAGCGGGTAGTCCTACCTGATTTGAGATCAAACGTTCAAAAAGCTGTCCTCCCCAAGGAGAGACATCTGTGAGCTCCAGCGAACCCCCATCACCGGAGGTTGCATGGCAGAAACCACAAGCGTAGATAGTTATCACACCTGTGACGCCACCAAACACTGGCAAGCTGATCCATTTGAGAGGAGCCGACGTTAGGCCGGCAAGACCCCCAAAGTCCAAGCTCATCATGGCGGACCATGAGAGTTGAGGTGTTCATGATACTCAAACAGGCATGCCCTTCGGAATAGCCAAAGGGCGCAAGGTGCGTTCAAAGATTCGATGATTCACTGAATTCTGCAATTCACATTACTTATCGCATTTC
+
II?CHFHIIIIIGIIIICHHIIHIIIIIIIHIIHIIIIIIIIIIIIIIIHIIHHIIIIIIIIIHGIIEHIHIIIHIIIIIHIHIHHIIHIHGHIIIGIIIIGIHHGHHIIIIIHIHIHIIIIIIIIIIIHIHHHIIHIIIIGIIIIIIHHIHHIIIHG/FHIIIIIIIIHHIIIIHGIIHHIHHIIHIHIIIHIHHHIHIGHHHHIIIHIHIHIGHHIIHIIIIIIIIIIIIHHHCIGHHGFIH?GIIIIIIIHHIHHGIIIIHGHIIIIIIHIIIHHEHIIIHHIHIIIHIHCHFECIIIIHIIIIIGIIIIIIIIIIIGIIIIIHFHHHIIHGIIHHIIIIIIIIIIIIIIIIIGIIIIIIIHI
@HISEQ:711:H5NNWBCX2:2:1101:7226:12414:ATCTCGTA
TTAAGTTCAGCGGGTAGTCCTACCTGATTTGAGGTCAAATGTCATACATATTATTTATTTAGAAGCAGCAATATGCAAAGCATACTAGAGGCATAGATAGTTTTATCACACCTGTGCTAGTAGGTTTAGACCACCACTAATTCATTTCAGAAGAGCAGACACAAAGGCGGCCTGCAAATCCACTTCCAAGCCGCACGCAAGCAATCTGGTGCGGTTGAGAACTTGAAATGACACTCAAACAGGCATGCTCCTTGGAATACCAAGGAGCGCAAGATGCGTTCAAAGATTCGATGATTCACTGAATTCTGCAATTCACATTACTTATCGCATTTC
+
HIIHEFHIIIIIIIIIIIIIIIIIIIIIHIIIHIIIIIIIIHIIIIIHIIIIGIIIIIIIIIIIHIIHIIIIIIIIIHIIIIIIIIIIIIIGIIIIIIIHHHHIIIHIIIIIIIHIIIIIHIHIIIIIIIIIIIIIIIIIIIIIIHIHEIHHHHIIIIIIIIIIHIIIIIIIIIIIIIIIIIIIIIIIIIIIIHIIIHIEIHHIIIIIIIIIIIIHIIIIHIIIIIIIIIIIIHEHFGDGIHHHIIIIIHIIIIIIIIIHGHGIHHIIIIIHHIIIIIIIIIIHHIHIIIIIIIIIIIIIIHIIIIIHHHHHIIIIIIIIIIHEHIIIIIHDH
@HISEQ:711:H5NNWBCX2:2:1101:9009:12358:ATCTCGTA
TTAAGTTCAGCGGGTAGTCCTACCTGATTTGAGGTCAAAAACAAAGAATATCACATTTATTTAAGAAGCCCAAGACCTCTAAAAGGCAACTGCCATGGCATAGATAGGCTATCATACCAAAGGAACAGTCAACACAAAGGTCATCCGCTAATGCATTTAAGGGAATTGCCAACTTTTTTGTGAAAAAAAGTTTACAAAGCCCCCACAATCCAAGCCACCCATCAGCTTACAAAACTGAAAGTGGTTGAGTATTTAATGACACTCAAACAGGCATGCTCCTCAGAATACCAAGGAGCGCAAGGTGCGTTCAAAGATTCGATGATTCACTGAATTCTGCAATTCACATTACTTATCGCATTTC
+
IIIHIIIIIIIIIIIIIIIIIIIIIIGHIIIEHHIHHIIGIIIHIGGGIIIIIIIIIIHIIIIIIHHHIIICHGHHHIIIIIIIHHIIIGHFHIIIHGIIIIIIIIIIIHHHIHHIIIIIIHIIIIIHEHHHIIIIIIG?GHHEHHIHIIIHIIHIIIIIHHIHIIHIHGHHHIHIHIHHHHIIIIIIHHHHHHHIHHIIIGIIHIIIHHHHGHIHHEEGIHHGGHGHHHHHFDGEHIIHIIHIIHIIIIIIIIIIIHIIIIIIIIHHIIHIIIIIIHIIHHEIIIIIIIIIIIIIHHIHIHGHEHIHIIIIIHIIHIHIIHGIIIIIIIIHIIIHHGIIIIIIIIHHHHDGHIHIIIIII
@HISEQ:711:H5NNWBCX2:2:1101:13398:12485:ATCTCGTA
TTAAGTTCAGCGGGTAGTCCTACCTGATTTGAGATCAAACATTCAAAAGGAGCCATTCCTCACTGAGGAGAGGCCTTTATGAGCCCCAGTGAACCTCCATCGCTGAAGGTTACTTGACGGAAAACCACAAGCGTAGATAGTTATCACACCTGGGATGCCACCAAACACTGGCAAGCTGATTCATTTAAGAGGAGCCGACCATAGGCCAGCAAGACCCCCAAAGTCCAAGCTCGTCATGGCAAAACCATGAGAGTTGAGGTGTTCATGATACTCAAACAGGCATGCCCTTCGGAATAGCCAAAGGGCGCAAGGTGCGTTCAAAGATTCGATGATTCACTGAATTCTGCAATTCACACTACTTATCGCATTTC
+
IGHIHIIIIGEHIHHCCGHHHHHHIIIIIHHHHHIIIHHHHHH@?GHHHIHHHIEHHIHHHHIHHFHEHIIIIHGHHICGHHHHIIIIIIHHHHHIIIIGIGIIIGHHIIIIIIHEHHHHIIIEEHCHHIIIIHHIHIHHHHHIH@EHEEHCHIIGEHGHIIIGIGEHHHIIIHHHIIHIIHIHIIIIIIGGHHHHHIIIIIIIIIIIIIHHIHIHG.HEIIHHHFHGHHGHHHIHHGIIHGHHIIHHHH?IIHIIHHHHHG?IIIIIIIIHIIHHIIIIIIHEHHGIIIHIIHHIIHGHIHCHGHHHHHCIHFHIHHIIIIIHGGIIIGHHHIIIIGIHHFIHGIIIIIIIIIIIHHHEEHHHIIIIIIH
@HISEQ:711:H5NNWBCX2:2:1101:18660:12340:ATCTCGTA
TTAAGTTCAGCGGGTAGTCCTACCTGATTTGAGATCAAGATTCAATATTATGCCTCATAAGAGACAGTCCTTTAAAGGACAATTAGAAGCTGAACCAAAGTCTCTCAGCAACAGCATAGATAAAGATATTATTATCAAACCGAAGCTGGTCTAACAAAGTCCTGCTAATACATTTAAAAGGAGCTGACGTATGAATGCCAGCAGCCTTCAACATCCAAGCACAAAGCAAGAATAAACTTGTTGTGTTGAGAGATTAATGATACTCAAACAGGCATACCCTCCGGAATACCAGAGGGTGCAATGTGCGTTCAAAGATTCGATGATTCACTGAATTCTGCAATTCACATTACATATCGCAATTC
+
IIIGEHHIIIIIIIIIIIGIHGIIGHIIIIIIHIIIIIGIIGIIIIIIIIIIIHIIIHIIIIIHIIHGHIHIIIIIIDHIHIHIIHHHHIIIIIIIIIIGHHHIIHIIIGIIIIIICHHIHHIIIHHIIGIHIIHHIEHHIIIICIIIHHHHIIHHHGHHIHIHIIIIHHHIIIIIIHIIHIIIIIIIIHIIIIIIIIHIIHHHHHIIIIIIIIHIIIIIIHIIIHIIHHIIHHHHHIIIHHIHIGIIIIIIIIIIIIIIIIIIIIIIHIIIIIIIIIIIIIIIIIIIHIIHHEIIIIHIIHEDIIIIIIHHIIIIIIIIIIIIIIHIIIHIIIIIIIIIIIIIIIIIIIIIIIIIIIIIII
@HISEQ:711:H5NNWBCX2:2:1101:3604:12527:ATCTCGTA
TTAAGTTCAGCGGGTAGTCTCACCCGATTTGAGGTCAAGATTTTTGTGGGCTCAGCCTCCCCCGCCAAGGTAGGCGGCGGCGACCGAAGCACCATCATTGTCCGTGAGACGATTAGGAGCAGGGACCATGTCAAATCCAAAACGTAGAAACATCTTATCACGTCAAGGACAAGCAAAGCAGACCCCACTGATTCTTTTGAGAGGAGCTCGCTTTCGAATGCAAAAGCGAGCATTGAACCTCCAAGTCCAAAAATCCTCAAAGAAGAGGGTTTTTGAGGGTTTCACGACACTCAAACGGGTGTGCCCCTCGGAATGCCAAGGGGCGCAAGGTGCGTTCAAAGATTCGATGATTCACTGAATTCTGCAATTCACATTACGTATCGCATTTC
+
HIIIIIIIGIHHHDHHIIIIHIIGHDHIIIIIIIIGIHHHHIIIIIIIFHHIEEHFIIIIHIIGIIIHHHGHHEHDHIHHIHDHIIIGIGIHIIIIIIGHHHHIHIIIIIIHIIIIHIIIIIHHFHIHGHIIIIIIHHIIIIIIHIIIIHIIG@FHHIEHHHHHHIHHEHHFFHHEHH?HHHHHHHHH@FHIEIHIIGHGBFHEEHHHDHHI?CHH?HHHHHHIHE66.CHHHH@?GB..A.CEIHE7GGIIHHGHFHIHHHHHHG@@HFFFHFEHFHGEEEHHEEHIHIHHHHHDIIHHEGHHHHCHHHHIHHCIIHHDECDCHHIHIHHIHHHHHHGIHHHGIIIHIHHHCGHHIGIIIHHEIIIIIIHFIIHCHDEIIIIHHCHHI
@HISEQ:711:H5NNWBCX2:2:1101:15323:12501:ATCTCGTA
TTAAGTTCAGCGGGTAGTCCTACCTGATTTGAGATCAAACATTCAAAAGGAGCCATTCCTCACTGAGGAGAGGCCTTTATGAGCCCCAGTGAACCTCCATCGCTGAAGGTTACTTGACGGAAAACCACAAGCGTAGATAGTTATCACACCTGGGATGCCACCAAACACTGGCAAGCTGATTCATTTAAGAGGAGCCGACCATAGGCCAGCAAGACCCCCAAAGTCCAAGCTCGTCATGGCAAAACCATGAGAGTTGAGGTGTTCATGATACTCAAACAGGCATGCCCTTCGGAATAGCCAAAGGGCGCAAGGTGCGTTCAAAGATTCGATGATTCACTGAATTCTGCAATTCACACTACTTATCGCATTTC
+
IHHIIGHHIGEHIHHIIIHIIIIIIIIGIIIIIIIIHHGGHIIIIIIHIGIIIHIIIIIIGGHHGHIHHIGIIIIIIIIIIIHIIHIGHIHIIIIIIIGIIGHIGIIIHIIIIIIIHHHIIIIIIHHIIIIIHHIIHHHHHIHH@FEHIIHEDDHIHHHIIIHHHDGHHHHHIHHHIHIIHIIIIHHIHHIIHHGIIGIIIIIIGHHHIIIIIIHIIIHHH?HHGHIIHHHHHHHIIIIHHFGDGHHHIIIIIIIIIHHIHHIIIIIIIHHHIIIIIHIIIIIHHHHHHGIHIIIIHIGIHHCHIIIGIIIIIIHHIHIIGIIIIIIGHIIHHHIIIHIIIIIIIGIHIIIIIHHIHFIHHGIIHHIIHHI
@HISEQ:711:H5NNWBCX2:2:1101:1975:12916:ATCTCGTA
TTAAGTTCAGCGGGTAGTCCTACCTGATTTGAGATCAGATCATAAAGTATATTGTCTAATTAAATAGACTATTAGAAGCGGTTCATCTGCAATCCTGGCCACCTTTTTTTACGGGGTGTCCTCAGCGAGTGATACTTATCACGCCAAGTGGAACCAAGTTTACTGAGATCCAGCTAATATTTTTAAGAGGAGCAGACGTGAATCCGCAAAAAACCTCCAAGTCCAAAACAAAACCAATCGAATTAACAAAAGATTTGTTTTGAGAATTTCATGATACTCAAACAGGCATGCTCCAAGGAATACCAAGGAGCGCAAGGTGCGTTCAAAGATTCGATGATTCACTGAATTCTGCAATTCACATTACTTATCGCATTTC
+
HHIHGCGHIHIIGHIIIIIGIGHIIIHHIHHHHIIIGIGHFHIIIIHIIIHHIHIIIHHIEHFHHFEEHHHIIHIEHEHIHDCGHHIEHGHHCHHIHHHHIHHHHHHHHIGIIIHIIIIHHHHFHHDHCEHHHHIIIIIHICHCH@HIIIIIIHIHIIIIHHHHHIIHHH@GHIIHHIIIAFFHHHFIIHIIIHEHHHHH@@HHDB<HHH?@=EFG?HHHF@HGHG</CHH@CD<//H@0D0D?C0EFEGHEEHG1CF@HHDF<GHHFIHDC?GCEHDHHEHDC<@HHEHHEGHHFEHHHFIIHG?EEECDHIHGGHHC<@GFF@FFEHCFG@HHHC?GCCHFHGEHIIIGHHIIIHFCHEHGHCIHIIIIIIIII
@HISEQ:711:H5NNWBCX2:2:1101:12029:12932:ATCTCGTA
TTAAGTTCAGCGGGTCTTCCTACCTGATCCGAGGTCAACCTTGGGTAAAATAAGGCTTTTAACGGCCGGAACCCGCAGCACGCCCTGAGCGAGGTGTAAACTACTACGCTCGGGGTGACTAGCGAGCCCGCCACTGGTTTTCAGGGCCTGCGGCAGCCGCAGGGCCCCAACACAAGCCCGGGGCTTGATGGTTGAAATGACGCTCGGACAGGCATGCCCGCCAGAATACTGGCGGGCGCAATGTGCGTTCAAAGATTCGATGATTCACTGAATTCTGCAATTCACATTACTTATCGCATTTC
+
IIIIIIIIIIIHHIIIIHIIIIIIIIHIIHIHIHHHHIHIIHIIIIIIIIIIIIHIIIIIIIIIIIIHHIHIHIIIIIHIHIIHIIIIIIIIIIIIIIIIIIIIIIIIIIIIHIIHDHHIIIIIHHHIHHHHIIIIIIHIIIIIHIIHIIHHHIHIIHHHHHHIIIIIIIIIIHHHIHHIIIHIIHIHIIIFIIIIHHIIIIHIIIIIIHIIIIIIIIHHHCHIHIGIIIIIHIHIIIIHHFCCGIIIIIIIIIHIIIIIHGGIIIIIIIHIIIIIHIIIHIIHHIIIIGIIIIIIIIIIII
@HISEQ:711:H5NNWBCX2:2:1101:14311:12786:ATCTCGTA
TTAAGTTCAGCGGGTAGTCCTACCTGATTTGAGGTCAAAAACAAAGAATATCACATTTATTTAAGAAGCCCAAGACCTCTAAAAGGCAACTGCCATGGCATAGATAGGCTATCATACCAAAGGAACAGTCAACACAAAGGTCATCCGCTAATGCATTTAAGGGAATTGCCAACTTTTTTGTGAAAAAAAGTTTACAAAGCCCCCACAATCCAAGCCACCCATCAGCTTACAAAACTGAAAGTGGTTGAGTATTTAATGACACTCAAACAGGCATGCTCCTCAGAATACCAAGGAGCGCAAGGTGCGTTCAAAGATTCGATGATTCACTGAATTCTGCAATTCACATTACTTATCGCATTTC
+
HHIIHHHIIIIIIHIIGHHIIIIIHIGHIIHHIIIIIIIIIIIIIIHIHIIIIIIHIIIIIIIIIHHHIIIHIHGIHIIIIIHIHIIIFHHIIHIHHHHIIIIHHIIIIIIIIIIHIIIIIGHIHIIIIGIIIHHIHIHGHIIIGHHHIHIHIIIIIIIIHHHHIHIIIHHHHIIIIIIHHHIIIIIIIHHHGHIIHIHIHIHIHHHIIHHIIIIIIIFHIIHH?EHHIIGHHIIIHHHHHHHIHHIIIIIIIIIIHIHGIIIIIIHIIHIIIIHHG?IHHFIIGHHCIHFIIIIHHHHHCIHHIIIHFHHIIIHHIIIIIHHH?HHIIIIIIIIIIIIGIIIIIIIIIHDHGHHIIIIII
@HISEQ:711:H5NNWBCX2:2:1101:16165:12982:ATCTCGTA
TTAAGTTCAGCGGGTATTCCTACCTGATCCGAGGTCAACCTTGAGAGTCACGGCTCGCGCCGAGGGTTTTACGGCCGGAGCTCCCCCGCGGACGTCCAAAGCGAGAATTTTACTACTGCGCTCGGAGCCGCGGCGGGTCCGCCAATTTCTCTAGGGGCCTCCCGCGGGGGGAGGGCCCCGACACCCGGGCGCTGGGCCCAGAGGGGTTGAAATGACGCTCGAACAGGCATGCCCGCCAGAATACTGGCGGGCGCAATGTGCGTTCAAAGATTCGATGATTCACTGAATTCTGCAATTCACATTACTTATCGCATTTC
+
IIIIIHIIIIHIIIIIHIIHIIIIIIIIIIIGIIIIIIIGIIIIIHIIIIIIIIIIIHHIHICHHIC<GHGI=@HHIIHIIIHHIIIIIIIGHHHHIIIIIIIIIIHIIIIIIHHHIHGHIHIHHHIIHHIHIIHHIHHHIIIIHHHIIIHH?HIHHIIIIHIIIIIIIIIIHHHIIIHICH=HHIIIIIIIIHHHHHHHHHIHIIIGIIIIIIIHIIGGHHIIIIIIGHIGIIHHHIHIIGIIIIIIHIIHHIIIIIIIIIIIIIIIHIIIIIIHIIIHHGHIIIHHHHIIIIIIIIIHIIHIIIIIIIIIIIIII
@HISEQ:711:H5NNWBCX2:2:1101:18410:12976:ATCTCGTA
TTAAGTTCAGCGGGTAGTCCTACCTGATTTGAGGTCTAAATACAAAGTGTTATTATGCGAACATAATTAACAGGTTTGAAGCAGTTTAGCGATTCCTTAATGACAGGCCTTGACCTTGAACGAAATGTTTATTACGCTCAGGCACTAGCAGACTCGTCAGAATCATACTTGCTAATAAATTTGAAGCGAGCCAGATTACTTTACAGTAAAACGACAATCGCTCAAGACCAAATACCAATAGACTTTATACAAAATCTTTTGGATTTGATATTGAAAAGACACTCAAACAGGCATACCGTTCGGAATACCAAACGGTGCAAGGTGCGTTCAAAGATTCGATGATTCACTGAATTTTGCAATTCACATTACTTATCGCATTTC
+
CHFE@HHHHFHHHDHCEHGHHHIII?CHHIEHHHHIHHHEGHIGGHHHGFH?FHHIIIIGHIIIGHGHECGHIGECGHIHE?HHIICHCGHCFHHGIHE?FEC@FC@GHH@@DHHC<11<1DEC=HHHIGHHHFHIIIHGH?CHIIIIGEEHHIIEHCGHHHIHHHHHHIHIHIHHFHHHHH=FFE?DHHDEHGFHIIHIHHGBEBGFGHCHFHDE87,CHG@</C</FCC/C<</EHG@HEHGHHHGC/@C<@HIIIHHFCG?GEC?IHHGC?@EHCGEEIHHGEF?EEHEIIIHCIHHHGIIHEGC@ED</CEGIHHIHDC=IHIHE@@@@IIIHHHFHCHF@HHHHHHIHIIIHHEHHEHIIIHHEGDCIHHIIHHHG
@HISEQ:711:H5NNWBCX2:2:1101:19009:12876:ATCTCGTA
TTAAGTTCAGCGGGTAGTCCTACCTGATTTGAGATCAAACGTTCAAAAAGCTGTCCTCCCCAAGGAGAGACATCTGTGAGCTCCAGCGAACCTCCATCACTGAAGGTTGCATGGCGGAAACCACAAGCGTAGATAGTTATCACACCTGTGACGCCACCAAACACTGGCAAGCTGATCCATTTGAGAGGAGCCGACACTAGGCCGGCAAGACCCCCAAAGTCCAAGCTCATCATGGCGGACCATGAGAGTTGAGGTGTTCATGATACTCAAACAGGCATGCCCTTCGGAATAGCCAAAGGGCGCAAGGTGCGTTCAAAGATTCGATGATTCACTGAATTCTGCAATTCACATTACTTATCGCATTTC
+
IIIIIIIIIHIIGHIIIIIHIHIIIGHIGIIIHIIIGHHIIIIHIHHHHHIIFHIIIIHIIIIIGHIIIHHIIIIGHHIGHIIIIIIHHIIIIIGHHIIIIIIGHGHIGGHHHHGHGHHIHIIIIHIIIGHHIHIHIIGHIHIIHHIIIIHIIIIIIIHIIIHGHHIHHIIHHHHHIIGHHIIIIIIIIIIGIIIIIIHHIIIHHHEHHHHHIIHHIGIIIIIHIIIIHIIIIHHIIIHGIIIIHFHHHIIIIIIHHFFHIGIIIIHIIIGIIIIIIIIGHHIHGIIIIHHHEGHGCIHHHIIIIHIHHHIIIIIIHGIIHIIIIIIIIIIIIHHIIIIIIIIIIIIHHIHHGHIHFHHIHGIIHI
@HISEQ:711:H5NNWBCX2:2:1101:7970:13030:ATCTCGTA
TTAAGTTCAGCGGGTAGTCTCACCCGATTTGAGGTCAAGATTTTTGTGGGCTCAGCCTCCCCCGCCAAGGTAGGCGGCGGCGACCGAAGCACCATCATTGTCCGTGAGACGATTAGGAGCAGGGACCATGTCAAATCCAAAACGTAGAAACATCTTATCACGTCAAGGACAAGCAAAGCAGACCCCACTGATTCTTTTGAGAGGAGCTCGCTTTCGAATGCAAAAGCGAGCATTGAACCTCCAAGTCCAAAAATCCTCAAAGAAGAGGGTTTTTGAGGGTTTCACGACACTCAAACGGGTGTGCCCCTCGGAATGCCAAGGGGCGCAAGGTGCGTTCAAAGATTCGATGATTCACTGAATTCTGCAATTCACATTACGTATCACATTTC
+
IIIIIIIIIIIGIIIHIIIIIIIIIIIIIIIIIHIIIIIHIIIIIIIIHHHIIIIIIIIHIIIHHIIHHIHGHHIIIIHHHIIIIIIIIIIHIHIIIIIHHIIIIHIIIIIIHGHIIIHHIHIIIIIIHGHHHHHIIHIIIIIIIIHIIIIIHHHIHIIIIGHGHHIHIIIIIIIHIHIHIHHIIIIIHIIIIHIHIIIIIIIIHIIHIIIIHIIIIIIIIIHHIIIIHGCIIHHCGHEIHIIHIIIIIIIIIIIGIIGIIIIIIIIIIIHIIIIHHIIIIIIIIIIHHIIHHHHIIIIIHIIIHIIIIHIIIIGIIIIHFIIIIHIIIIIIIIIHIIIIIIGIIIHIHIIIHGGHHHHIIIIIIIIIIIIIIIIHIIIIHIIHIIIHI
@HISEQ:711:H5NNWBCX2:2:1101:9129:13196:ATCTCGTA
TTAAGTTCAGCGGGTATTCCTACCTGATTTGAGACCATGGTTCAAGCTTTTTTACGGCTTTAATGGTTATAAACTGCAAAGTAACTTTAAGCTAATCTTTACTGCATCATAATCAGCATTATAAGAGATAAATCTCATTCAAATACGTTTCTGATGCTTTGCAAAGAGTCAAACACTCTTAGCTCAGTTCAGCTATAGTTTTCGCAAAAGATACAGGATCAATTTGCACATCTTTGGTCTTTACGCTTTGTAAAAAGCATAAAGGCAAAATAAATACTATAGATTCTCAAACAGGCATACTCTACCGAAATAGAGTGCAATGTGCGTTCAAAGATTCGATGATTCACGGAATTCTGCAATTCACATTACGTATCGCATTTC
+
IIIIIIIIIIIIIIIIIIIIIIIIIIIIIIIIIIIIIIIIIIIIIHHIIIIIIIIIGIIIIIIIIIIHHHHIIIIHIIIIHIIIIIIIIIIIIIIIIGIIIIIIIIIIIIIIIIIIIIIIIIIIHIHIIIIIIIHIIIIHIIGIIIIHHIHIIIIIIIIIHIIIIIHIHHHIIIIIHIIIIIIHEHHHIIIIIIIIIIHHIHHHGIIIHIHIIHIHIIIIIIHHHIHIIIIHHHEHIIHHIHIHEHEHIGIHHGIIHIIIIHIIHHIIIHIIIIIHIIIIIIIIIIHHHGEIIIIIIIHIIIIIIIGIIIIHFGIIIFHIHIIIIIIIIIHHIIIIIIIIIIIIIIIIIIIIIIIIIIIIIIIIIIIIIIIIIIIIIIIII
@HISEQ:711:H5NNWBCX2:2:1101:13498:13131:ATCTCGTA
TTAAGTTCAGCGGGTAGTCCTACCTGATTGAGGTCAAGCTTAAAGTGTATGCCTCGTTAGAGACAGTCCGGAGGCCATTAGAAACTGAACATGACCGTTCACAGCGACGGCATTGATATACCTATTAAACCAAAGCTTGTACTTAAGAGTTCCGCTAATGCATTTAAGAGGAGCTGACAATGTTAATCGCCTGCAAATAACCTCCATAGTCCAAGCTTCAAAGATAACAAAATCTTTAAAGTTGAGAATTTAATGACACTCAAACAGGCATACCCTTCGGAATACCAAAGGGTGCAAGGTGCGTTCAAAGATTCGATGATTCACTGAATTCTGCAATTCACATTACATATCGCAATTC
+
HEHHHHHIIIIIIIHHIIIIIIIIIIHGH111D111<111<1DG?<<<111<<1101<<11<1111<1<</<//0<11<111<111<1D1111111/0<11111<////<///001000000<<<00<D0GEHH0000==0EHIHHHHGHDHC?EIHHIIIHHHIGHHH@HF?HHHIIIHEEIHIIIHHEHHIIHHHHHCHHEIIIIHIIIIHGIIHEHHHGIIIIIIIIHIHHFHIIIIIIIIIGIIIIIIIHIIIHHGIHHGHD1GIIIIIIIHHIIHIIIIIIIIHEGIIIIIHIHGIEHEHIIIIIGHIIIIIIIIIHHIHIIIIHIIHIIIHHIIIIIIHIIIIIIIHHHHHI
@HISEQ:711:H5NNWBCX2:2:1101:16466:13074:ATCTCGTA
TTAAGTTCAGCGGGTAGTCCTACCTGATTTGAGGTCAAAGACAAAGAATATCACATTTATTTAAGAAGCCCAAGACCTCTAAAAGGCAACTGCCATGGCATAGATAGGCTATCATACCAAAGGAACAGTCAACACAAAGGTCATCCGCTAATGCATTTAAGGGAATTGCCAACTTTTTTGTGAAAAAAAGTTTACAAAGCCCCCACAATCCAAGCCACCCATCAGCTTACAAAACTGAAAGTGGTTGAGTATTTAATGACACTCAAACAGGCATGCTCCTCAGAATACCAAGGAGCGCAAGGTGCGTTCAAAGATTCGATGATTCACTGAATTCTGCAATTCACATTACTTATCGCATTTC
+
EHIIIIIIIIIHGHIIIIIIIIHIIIIHHHHHHIHHHII1DGHGGHIIGHHIIIHHFHHHHIIIHHHFHIHHHHHHFIHIIIIGHGGIIIIHHIIHHFIIIIIHHIIGIGIGHIIIIIIIIEHIIIHHHGHHHIIGIIIIIIIIEHIIIIIIIIIHIHIIIIHHHHIHIHIHHHHHHHHEHHHHIIIIIHHHHIHHHHHHHHHCHIHHCIHIIIIIHEHHHEHHHEGFFIHF@FGHIHEIIIHHGIIHIHHGIIIIIIIIIIIIIIHIIIIIIIIHIIIHIIGHHEHIIIIHEHIGIIIHGHIIIIHGIIIHIHHIHIIIIHIIIIIHIHHIIIHGGHIHFHHIIGIIIHIIHIHIIIIHI
@HISEQ:711:H5NNWBCX2:2:1101:18424:13091:ATCTCGTA
TTAAGTTCAGCGGGTATCCCTACCTGATCCGAGGTCAACCTTTGATGAATGGGGATTTCTCCAATGGCAAGCAGTGGACCCACGATGCGAGCGAATAGTGCTGGTAAAGCTTTTACAACGCCACAAACACGTGGGGACAAACCGCCTCTGAATTTCGGTGGTGAGGTGATTCAACGTTATGCACGGATCCCCTCATTCACCAATAACCAATCCGCGAAATATTTCTAAAAGGGGATTGAACTGGTTGTTAATGACTCTCGAACAGGCATGCCCTCCGGAATACCGAAAGGCGCAATGTGCGTTCAAAGATTCGATGATTCACTGAATTCTGCAATTCACACTACTTATCGCATTTC
+
IIIIICHIIIIIIHIIIIIIIIIIHIHGIHIIIIIIHIIHHIGIIIIIIIIIGIIHHIHIHIIIIIIIIIIHIIIIIHIHHIIIIHIIIIIIIGIIIIIHIIFHFHIIHIGFHIIIIEHHGIIHHIHIIIDECHCCHHHDHHIGIIEIIIIIIIIIIIIIIIIIHIIIIIIIIIHHIHIIIIIIHHHHHHIIHIIIIIIIIIHHHHIHIIHHHIHIHGGHFHHHHF@HCIIIHIIIIIIHIIHIIIIIGIHHG?GIHHIHHHHGIIIIIHHIIHHIIIHIHIHIIHEEHIIIIIIHHIHEIIIHHIIHHE?IGIIIIIIHHGIIHHIHIIIIIIHIIHHHGHHIIHHIIHFGIIII
@HISEQ:711:H5NNWBCX2:2:1101:18913:13114:ATCTCGTA
TTAAGTTCAGCGGGTAGTCCTACCTGATTTGAGATCAAACGTTCAAGGAGCTGTCCTCACCGAGGAGAGACTTTTATGAGCCCCAGTGAATCTCCATTGCTGAAGGTTACCTGGCGGGAAGCCACAAGCGTAGATATTTATCACACCTGTGACGCCACCAAACACTGGCAAGCTGATTCGTTTGAGAGGAGCCGACCACAGGCCAGCAAAACCCCCATAGTCCAAGCTCATCATGGCAAGCCATGAGAGTTGAGGTGTTCATGATACTCAAACAGGCATGCCCTTCGGAATAGCCAAAGGGCGCAAGGTGCGTTCAAAGATTCGATGATTCACTGAATTCTGCAATTCACATTACTTATCGCATTTC
+
IIIIIIIIIIIIIIIIHIIIIIIIHIIIIIIIIIIIIIIIIIGHIHIGHHHIIIIIIIIIIGHHDHIHHIIIIIIIIHIIIIIIIGHHIHHHIIIIHIIIIHIIIIIHHIIIHHIICHHHHHIIIIIIFHHIIIGIIIIIIHIHHIIHIIIIIHIHIIIIGIIEHGHHIIIIIIIIIHHHFGHIHHIIHHHIHIIGEHFIHIIGHHHHHHIHGFEH?HHHHHHFECHHGHC@@FHHHCIHHIIIIHHHF?IHEGHHHGHEIHHFHHIHEIIIIIHIIIIIIIHEHHIIHEHHHHIIIIHIIIIIIIIIIIIIIIIIIIHIIIIIHHGHHHIIIIIIHIIIIIIIHIIHIIHIHHIHIIHHIIIIIII
@HISEQ:711:H5NNWBCX2:2:1101:6211:13405:ATCTCGTA
TTAAATTCAGCGGGTAGCCCCGCCTGACCTGGGGTCGCGTTGGAAGCGCGGCGCGAGGCCGCGCGCAGGGGTCGTTCCGAGACAGCACGCTGGGGGCGTTCGCGACGGGGCACCGAGTTATTCGACAACCACCATCGCCGCGACGCTCGCAGCAGAGATCTCGCATTTGGGCCAGCCGCGAGGCGAGGCTCACGGGAGGCCAGCATCCGCCCCCCTTCTTCCCCGACGGGGTTTTGGGGGGCAACGGTGTGTGACGCCCAGGCAGACGTGCCCTCGGCCGGATGGCTTCGGGCGCAACTTGCGTTCAAAGACTCGATGGTTCACGGGATTCTGCAATTCACACCAAGTATCGCATTTC
+
IIIIIIIIIIIIHIIIEGFFHIIIIICHIEHHHIHIDHIHIGIHGHIIIIIIIIIIIIHGHIIIGIHCEHHGHHIIIIHIIIIIIIEHHIHIIHHCDHDEHHHHHIIIIIIHGIIHHIHIHHIHIHHIIIIIIIIIHGICCH/FC/GHHIG=EGHIIIGHHHIHHGHIIHHHEHHHHIGIHHHHHHHHIHEFEHEHGIHHEHHIGHHIHIHHIHH@EHHCEGHHHBDHEEGGHCHHIHHHE=HHDHH=HCHG?C?G0EIHHIHEIIHH?C//D<HHDC0IHIIIHGIIHHIHHHEIIHGIIIHIIHIIIIIIIHHGIIHHIHHIIIIHFIHHFEHHIHHCIHGIIIIIIIGHEHHHHG
@HISEQ:711:H5NNWBCX2:2:1101:12833:13252:ATCTCGTA
TTAAGTTCAGCGGGTAGTCCTACCTGATTTGAGGTCAAAAACAAAGAATATCACATTTATTTAAGAAGCCCAAGACCTCTAAAAGGCAACTGCCATGGCATAGATAGGCTATCATACCAAAGGAACAGTCAACACAAAGGTCATCCGCTAATGCATTTAAGGGAATTGCCAACTTTTTTGTGAAAAAAAGTTTACAAAGCCCCCACAATCCAAGCCACCCATCAGCTTACAAAACTGAAAGTGGTTGAGTATTTAATGACACTCAAACAGGCATGCTCCTCAGAATACCAAGGAGCGCAAGGTGCGTTCAAAGATTCGATGATTCACTGAATTCTGCAATTCACATTACTTATCGCATTTC
+
IHIIIIIIIIIIIIIIIIIIIIHIIIIIIIIIIIIIIIIIIIIIIIGIIIIGHFHHHIHIIIIIIHHDHIHHIIHIHIHIIIIIFCGHIIIIGHIIIIIIIIIIIIIIIIIIIIIHIHIIIIIIIIIIIIIIIIIIIIIIHIIIIIIHIIIIHIIHHIIGHHIHIIIIGHHHHHIIIIHHHIIIIIHHHIHHIIIIIIIHHHHIIIIIIHIIIIIIIIIIHEIHGCGHHIHIHHIIIHIIIIIIIIIIIIHHFHIHHGIIHGIIIIHIIIIIIIHHEGHGIIIHIIIIHHHHIIIIIIIIIIIHIHHHIIIHIIIHIGIIIIIIIIIIHFHIIIIHHIHHGIIIIGIIHIIIIIIIIIHII
@HISEQ:711:H5NNWBCX2:2:1101:18442:13430:ATCTCGTA
TTAAGTTCAGCGGGTATCCCCACCCGATCCGAGGTCAACCTTGTAAAAGATAGGCTTGCGGCGGCCGCGGCCCGCATCGATGACGCTGGAAGAGTTCTCGCTGCGCTCGAGGACGGACGGCGACGCCGAGGGGTTTGAGGCGCGCCCACGACGGGCGGCGCCCAATACCAGGCTGGGCCTGAGTGTTGCAATGACGCTCGAACGGGTGTGCCCTATGGAATACCAGAGGGCGCAATATGCGTTCAAAGATTCGATGATTCACTGAATTCTGCAATTCACATTACTTATCGCATTTC
+
IHIHCHIHIIIIIIIIIHIIIIIIIIIIIHIIHHIIIIHGHIHHIHIIIGIIGHIIIGGHEHDHHIG?FHHIIIIIIIIHEHIHHEHHHHHIIGHGIIIIIGHIHHIHIGIGHIIIIIHHHHHIICIHGHHHHHEHE@IIHHHIIIIIGIIDIHIIIIHIIIHIHHHIIIIIHIHHIIIHHIIIIIHHIIHHHHHIIIIIIHHHIHHIIIHHIIIHHHHHHHHIIIIHIHCHGHHCIHIIIHHHHIGIHEIIIIIHHHEHIGIHEGHIIHHIIIIHFIHHHCHIIIHHHCHEGHHH
@HISEQ:711:H5NNWBCX2:2:1101:5035:13541:ATCTCGTA
TTAAGTTCAGCGGGTATCCCTACCTGATCCGAGGTCAAGAGTTAAAATATGTGCTTAATGGACGCAAGCGTTCAAGTCAAGATGCGCAAAATGTGCTGCGCTCCAGGCTAGTACGCCGGCTGCCAATTGCTTTGAGGCGAGTCCACGCAAAAAGCGGGACAAACACCCAACACCAAGCAGAGCTTGAAGGTACAAATGACGCTCGAACAGGCATGCCCCATGGAATACCAAGGGGCGCAATGTGCGTTCAAAGATTCGATGATTCACTGAATTCTGCAATTCACACTACTTTTCGCATTTC
+
IIHIIHIIIIIIIIIIIIIIHIIIIIIIIIIIIIHHHIIIIHIHIIIIIIIIIIIIIIHIIIIHIIIHHGDHIIIIIIIIIIIIIIIIIIIIIIIIIIIIIIIIIIIIIIIIIIIIIIHIIIIIIIIIGIIIIIIIIIIIIHHIHIIIIIHIIIIIHHIIIIHIIEIIHIIHIHIHIIIIIHIHIIIIIIIHHHIHIIIIHIHIIHIIIIIIIIHHHIHHIHIIIIIIIIIHHHIIIHIIHHHIIIIIIIIIIHIIIIIIIHFIIIIIIIIIIIHIIHGIIIIHEHGIIIIHGIIIIIIII
@HISEQ:711:H5NNWBCX2:2:1101:14624:13674:ATCTCGTA
TTAAGTTCAGCGGGTATCCCTACCTGATCCGAGGTCAACCTTTGAAAATTAGGGGTTAGCTGGCAAGCCTCCACCCGGGACCCTGTAGCGAGAAGAATTACTACGCTTAGAGCCGGATGGCACCGCCACTGATTTTGAGGCCCGCCCGGAGGCGAAAGCCCAAGACCCAGCAAGCTGGATTGGTTTAAATGACGCTCGAACAGGCATGCCCCGCGGAATACCACGGGGCGCAATGTGCGTTCAAAGATTCGATGATTCACTGAATTCTGCAATTCACATTACTTATCGCATTTC
+
IHIHIHIHIHIIIGHIIIIIIIIIIHIHIIIIIIIIHIHIHIIIIIHIIGFHIIHIIHEHHIGGHIG<EHHFHHIHIIHHHHG@GGFCGHIHHIIHIIEHHHGHHHIIIHHHHHHCHIGCHIIIHHIIIHEHIHIHIHIIIIIIIIGIIIIIHIIIHHHHGHHFEHHIIHEB/IIIIIIHIIIIHHHIIIIIIHIHIIIIIIIGIIIIHIIIHIIIIIHHHHIIHDIIGIHHIIHEHCIIIGHIHHIIIIIHHHHHHHFIIHFHIIIIIIIHIIIHIGIIHHIIHHHIIIIHII
@HISEQ:711:H5NNWBCX2:2:1101:17064:13678:ATCTCGTA
TTAAGTTCAGCGGGTGGTCCTACTCGATTTGAGGTCAAGTTGTCAGTTGTTGTCCGAAGACGGTTTGAAGCACAGAGCTCCCGGTCAGCCACCCTCTACTGAGGTGCCGGCGAAGACACTTATCACGCCGTACTATGTCCAACCAGGAGGTGCACGAATCCATTTGAGGTGAGCCACGGTAAGCAGCAACACCCAAGTCCACCGCTCCGAATCCAAAGATCGGGAGTGTGAGAGTACAATGACACTCAAACGAGCATACCCTTCGGAATGCCAAAGGGTGCAAGGTGCGTTCAAAGATTCGATGATTCACTGAATTCTGCAATTCACATTACTTATCGCATTTC
+
IIIIIHIIEHEHGHHDHHIIIHHGHIGHIHGHIIDFFHHDHHFHHHF1CHHHHIHIGHHIIIEEHHHGHIIHIIIIIIHIIGHHCDHGHIHHHHEHI?GHHIHHHHIHIIIHIIIIHHIIIHIIHFCHHIDGHHHHHIIIIIHFHHHHIHHIHIHGGCGHHHHIIIIIIIHHHHIIIIIIHHHHIIHHHIIIIHHHHHHHHHHGCHDHHGGGEIHIHHCDDHEHFHCHIIHHHEHHEGH?GHHDIHHHG?HHIHHHHHGHHIIIHHHCFHIIHHHEHIIIIIIIIIIFHHFHCHHIIIIIIIIIIIIHIHIIIIIIIHHHHHHHIIIIIIHHGHGHGGFHDIIG
@HISEQ:711:H5NNWBCX2:2:1101:6057:13841:ATCTCGTA
TTAAGTTCAGCGGGTATCCTTACCTGATCCGAGGTTAAATCTTAGGTTTTTAGGCCCAAATAAACAATCGACAGAATGCCGGCTGAGCCACTAAAGCGTGTGACAGAGCTCCATACGCTCGGGCATCAAGACTCGACATCGCCACTGCATTTCAAGCCTGTCCATTAAAAGAACAATTGGCTCAACAACCAAGCTGCGCTTGAAGGTGGTAATGACGCTCGGACAGGCATGCCCCCCAGAATACCAGAGGGCGCAATATGCGTTCAAAGATTCGATGATTCACGGAATTCTGCAATTCACATTACTTATCGCATTTC
+
HHEDEGHIIIGHIDHIIIIIIIIIIHIIHIHHHIHHIIIIIIIIHHHIIHIFEFHIIHHIHIIIIIIDFHHHHIIGIIGIIGHIIHIGIIIIIIFIIIIIIIIIIHGHHHHHHIIIIHHIIHHIHHIHIIIIIIHHHHHIIIIIIHHIHHHHIHIHIHIHHHIIIIIIIIIIIIIHHHIIIIHIIIHHHIIIIIIIIIIIHIIIIIHIIHFHGHHIIIIHHHIIIHIIHHIIHGHHIIHHFHFHHIHHEGIIHIIIIIIGIGHFHIHIGIIGIIIGIHHHIIIHFIIIIIIIIIIHGHIIIIIHIHGIHHHEHHGII
@HISEQ:711:H5NNWBCX2:2:1101:7067:13817:ATCTCGTA
TTAAGTTCAGCGGGTAGTCTCACCCGATTTGAGGTCAAGATTTTTGTGGGCTCAGCCTCCCCCGCCAAGGTAGGCGGCGGCGACCGAAGCACCATCATTGTCCGTGAGACGATTAGGAGCAGGGACCATGTCAAATCCAAAACGTAGAAACATCTTATCACGTCAAGGACAAGCAAAGCAGACCCCACTGATTCTTTTGAGAGGAGCTCGCTTTCGAATGCAAAAGCGAGCATTGAACCTCCAAGTCCAAAAATCCTCAAAGAAGAGGGTTTTTGAGGGTTTCACGACACTCAAACGGGTGTGCCCCTCGGAATGCCAAGGGGCGCAAGGTGCGTTCAAAGATTCGATGATTCACTGAATTCTGCAATTCACATTACGTATCGCATTTC
+
IIIIHIIIIIIIGIIHIIIIIIIIICHIIHIIIIIIIIIIIIIIIIIIIIHIIIGGIIIIHIIIIIIHHGHGHIIIGIIIIIIIIIIIIIIIIIIIIIIIIIIIIHIIHIIHGHHHIIIHHFHIIIIIIIIIIHHIIGHHIHHIIIIIIIIIIIGIIIIIIIEHHIGHHIIIHIIIIIIIHHHGHIIIIHIIIIHIIIIIIIGHIHHHHHIIHHIIIIIIIIHHIIHIIIIIIIHIHIIIIIIIHHHIIIIHIHIIHIHIIIIIIIIIHIIIIIHIIGIIIIHIIIIIIHFDHHHIIIIIIIIHHIIIIIHIIIIIIIIIHIIIIIIIIIHIIIIIIIIIIIIIIIIIIIIIIIIIIIIIIIIIIIIIIIIIIIHHIIIIIIIHHHIHI
@HISEQ:711:H5NNWBCX2:2:1101:8851:13807:ATCTCGTA
TTAAGTTCAGCGGGTAGTCCTACCTGATTTGAGGTCAAAAACAAAGAATATCACATTTATTTAAGAAGCCCAAGACCTCTAAAAGGCAACTGCCATGGCATAGATAGGCTATCATACCAAAGGAACAGTCAACACAAAGGTCATCCGCTAATGCATTTAAGGGAATTGCCAACTTTTTTGTGAAAAAAAGTTTACAAAGCCCCCACAATCCAAGCCACCCATCAGCTTACAAAACTGAAAGTGGTTGAGTATTTAATGACACTCAAACAGGCATGCTCCTCAGAATACCAAGGAGCGCAAGGTGCGTTCAAAGATTCGATGATTCACTGAATTCTGCAATTCACATTACTTATCGCATTTC
+
IH?HHIHFCHFHGGHDHHHIHEHIIIHIIIIIIIIHEHICEGHIII?GHEHHEHHHHIGHIHHIHHEDFDHGGFCHHIIIIHIIHHIIIIIIHIGHFHIHIIIHIIIHHEEHIHHHHHIIHHHHHGHIGHHCHFHIIGHFHFHIIIHHEHHGHIIIHIHIHIIIIIIHI@HHGIHHIIDHHHHHHHHIIHGEHIIHHHIHEDHGHHHEHHDGIHCIHHGHHGEFF0FHGHEHF<IHIIHG@IIIEHFIIIHFHIHHIHIIIIHHHIHIHIIIIIIHHGIHHHEHHHHHHGGHHHIIIHIIHHIIHHIHIIIHHGIIIIIIHGIIIIIIIIIHHHIIHHHHFIHHGEEFGHHHEEHIIHDIH
@HISEQ:711:H5NNWBCX2:2:1101:10676:13932:ATCTCGTA
TTAAGTTCAGCGGGTAGTCCTACCTGATTTGAGGTCAAAAACAAAGAATATCACATTTATTTAAGAAGCCCAAGACCTCTAAAAGGCAACTGCCATGGCATAGATAGGCTATCATACCAAGGAACAGTCAACAAAGGTCATCCGCTAATGCATTTAAGGGAATTGCCAACTTTTTTGTGAAAAAAAGTTTACAAAGCCCCCACAATCCAAGCCACCCAATCAGCTTACAAAAGTGAAAGTGGTTGAGTATTTAATGACACTCAAACAGGCATGCTCCTCAGAATACCAAGGAGCGCAAGGTGCGTTCAAAGATTCGATGATTCACTGAATTCTGCAATTCACATTACTTATCGCATTTC
+
IIIIHHIIIIIIIHHIIIIIIIIIIIIIIICDHHHHHHHIIHIIIIHIIIIIHIIIIIGHHHIHHHIIHIIIIHIIIIIHIIIIIHIIIHIFHGIHIIIIGIGHHHFHHIIIIIIIIHHHHGHIHIG<EHHHIHIIIIIHIIIGIIIIIIIIGIHHIIEHHHHGIEFHHHHHFEHHIHIIHHIHIHHHHHHIIIIH?HFIIIIHIIHHHIEIHHFE@GC<F?HGIHHIIHIIIHIGIHGIIIIIIHHHHHGIIIIIIGIIHHHHGHHGHIHIHIIIIIIIIHHIHIIIIIIIIIHIIHIIHIIIIIGHIHGIIIIIIIIIHIIIIIHECEHIIHIIIIIIIIIHHHIHIHIIIIIIIII
@HISEQ:711:H5NNWBCX2:2:1101:12788:13822:ATCTCGTA
TTAAGTTCAGCGGGTATCCCTACCTGATCCGAGGTCAAACTGGAAAAATACAAATGTGGGGGTTACGGCCAAACATTCCGGTCGTCAATAGCGATTTTGACACGTTTATCACGCTCTTGCCACGCCGGATGTTTGCCACTGGATTGCAGGCGGAGGGTGTTTGTTCCCTCCGGCCCAAGACCAAGCCGATGGTTTCTTTGTTGAAGGAACCCCGGCCTGAGCGGTGTTGATGACGCTCGAACAGGCATGCCCCGCGGAATACCGTGGGGCGCAATGTGCGTTCAAAGATTCGATGATTCACTGAATTCTGCAATTCACACTACTTATCGCATTTC
+
IIIHFHIIIIGIGGIIIIIIIIHIIHIIHIHHIIHHHIIIHFHEHEHIIIIHGHIIHHIIHIHIIIGHHIIIIIIHIIHIGHHHHIIIIHIIHHFHHHIIIHIIIIHIIIIIHIIIIIHGHIGHHHIIGHHHIIHIIIHIIIHIIIHIIIHIHIHHEHHHHHHHIIHHIHHIIHIIIIIGHIHIIIIIIIIIHHHHIHHIIHHHEHIHHHGIIIHEIIIIIIIIIIIHIHHHHHHHCGIHGHHHIIIIIHIIIIGIIIIIIHIIIHCHIIHEIIHDHHHHGIIIIHHIIHIIIIIIIHHHIIHHIIIIIIIIHIIIIIIHHGHIHHHIIIIIIII
@HISEQ:711:H5NNWBCX2:2:1101:13321:13845:ATCTCGTA
TTAAGTTCAGCGGGTAGTCCTACCTGATTTGAGGTCAAAAACAAAGAATATCACATTTATTTAAGAAGCCCAAGACCTCTAAAAGGCAACTGCCATGGCATAGATAGGCTATCATACCAAGGAACAGTCAACAAAGGTCATCCGCTAATGCATTTAAGGGAATTGCCAACTTTTTTGTGAAAAAAAGTTTACAAAGCCCCCACAATCCAAGCCACCCAATCAGCTTACAAAAGTGAAAGTGGTTGAGTATTTAATGACACTCAAACAGGCATGCTCCTCAGAATACCAAGGAGCGCAAGGTGCGTTCAAAGATTCGATGATTCACTGAATTCTGCAATTCACATTACTTATCGCATTTC
+
IIHIIIIIIGHIDH/FHHIHIIIIIHFHEFFHHEGFH?FHIIIIIIHHHIFHIGFHIIIFH?GHEHHGHHHHFIIHHHIGIHIIHHIIIIIIHIIIIHHIIIIIHGIHHHIIIIIIIIIIIIIIIIGFHCCHIIG?CGEHIGHHHIHIHHHIIIIIIHHIIHIIIHHGHIGIHHHHIIHIIIIIIHHHGFHGHIHE?HIIIIHIHHIIIIIIIIIHEDIHHHHHEHIGHIHIIHIIIHFHCIIIIIIHHHHIHIIHIHGHHIHHHIIIHIIIIIHIIIIIIIIFIIIIHEGIIIIIIIIIIGIIIIIIIIHIIHIIIIHHIIIIIIIIIIIIIIIIIHIIIIHIHHGHHHHHIIIHIII
@HISEQ:711:H5NNWBCX2:2:1101:14204:13798:ATCTCGTA
TTAAGTTCAGCGGGTAGTCTCACCCGATTTGAGGTCAAGATTTTTGTGGGCTCAGCCTCCCCCGCCAAGGTAGGCGGCGGCGACCGAAGCACCATCATTGTCCGTGAGACGATTAGGAGCAGGGACCATGTCAAATCCAAAACGTAGAAACATCTTATCACGTCAAGGACAAGCAAAGCAGACCCCACTGATTCTTTTGAGAGGAGCTCGCTTTCGAATGCAAAAGCGAGCATTGAACCTCCAAGTCCAAAAATCCTCAAAGAAGAGGGTTTTTGAGGGTTTCACGACACTCAAACGGGTGTGCCCCTCGGAATGCCAAGGGGCGCAAGGTGCGTTCAAAGATTCGATGATTCACTGAATTCTGCAATTCACATTACGTATCGCATTTC
+
IIIIIEHIIIIIIIIHHIHIIIIHIGHIHIHHHIIHHHIIGIIIIGIIHHIIIIIHIIIIIIIIIIIIHIHHIIIIIHIHIIHIIIIHIIIIIIHIIIHHIHIHIIIIIIIHHIIIIIIIIHGHIIIIIIIIIIIIIIIIIIIHIIIIIIIIIIIIIIEHH=DHHIIIIIIIHIIIIHHIIIIIIIIIHGHGIIIIIIIIIIIIIIIIIIHHHGIIIIIIIIIIIIHHEHHHFHIHHIHHEHHFHIHIIIIIHHHIIHHFIIIIIIHFIHEIIIIIIIIIIIIIIIIIIIIIIHHIIIIIIHIIIGHIIIIIIIHEIIIIIIIIHGHIHIGHGIIIIIIIIIIIIHIIHGIIIHIHIIIIIIHGIHHIIIIIIIIHIIIIIHEIHIIII
@HISEQ:711:H5NNWBCX2:2:1101:14295:13764:ATCTCGTA
TTAAGTTCAGCGGGTATTCCTACCTGATCCGAGGTCAACACTTAGGTAAAAAGTATAACAAGACTGTCGCCCATCAGAGTCGTCCCAGATACATGCTTAGTAAAAAGCTCCTCGTACCCGGTTCCCTCTGGGGCGCCGTCACTATCTTTGAGACCAGTTGATAGGCAAAGCTATAACTAAAGTCCAACACCAAGCCAGGGCTTGAGGGGTGATAATGACGCTCGAACAGGCATGCCCTTCGGAATAACCAAGGGGCGCAATGTGCGTTCAAAGATTCGATGACTCACGGATTCTGCAATTCGCATTACTTATCGCATTTC
+
IIIIIIIIIIHIHIIIHIIIIIIIIIIHIIIIIIIIHIIIIIIIIIIIIIIIIIIGIIIIIGIIGHIGHIIIIIIIIIIIIIIIIIIIIIIIIIIIIIIIIIIIIIIIIIIIIIIIIIIIIGHHIIHIIIHIIIIIIHHIIIIIIIIIIIIIIIIHIIIIHHHIHHHHHIIIIIIHHHHHHHIIIIIIIIIHIIHIIIIIIIIIIIIIIIIIIIIIIIIHEIIIHEHIIIIIIIIHIIIIIIIIIHHFHIHEIIIHIHIIIIHIIIIIIIIIIIIIIIIIHIIIIIIHHHGHIIIIIIIIIIIIIIIIIIHIIIIIIIII
@HISEQ:711:H5NNWBCX2:2:1101:18038:13781:ATCTCGTA
TTAAGTTCAGCGGGTATCCTTACCTGATCCGAGGTCAAATCTTAGGTTTTTTTTAAGGTTTAATCGACGAAAATGCCGGCTGGACCACTAAAGCGTGTGACAGAGCTCCATACGCTCGGGCACCAGGACTCGGCATCGCCACTGGATTTTAAGCCTGTCCATTAAAAGGACAATTGGCTCAACAACCAAGCCGTGCTTGAAGATAGTAATGACGCTCGGACAGGCATGCCCTCCGGAATACCAGAGGGCGCAATATGCGTTCAAAGATTCGATGATTCACGGAATTCTGCAATTCACATTACTTATCGCATTTC
+
IIIIHFHIIHIIIIIHIGIIHHIIIIIIEHFHHHHIIHEHIHIGHIDEHHHIHIHHIIIIIIIIIIICEHHIIIIIIIIIIIIIIIIIIIEHHGHIIHHIHIIIIIIIHHIIHIHEHIHIIHIHHGHFHIHHFHHGIHHHHHHHIHHHHHFFHGHIHHHFIIIHIIHHF@HHIIIIIIHHHIHHHHHIHIIIIIIHIIIHGGHHHHHHIHGHIIIHIHFHFHEGHHIIHHHHDIIIIHIIHHIHCCGHHHCGIIHCIIIHGHHHHIHIIHIIIIHEHHFEIIHIIIIIIIIGIHHHIIIGIHHHHHHGHHIIGI
@HISEQ:711:H5NNWBCX2:2:1101:10819:14126:ATCTCGTA
TTAAGTTCAGCGGGTGGTCCTACTCGATTTGAGGTCAAGTTGTCAGTTGTTGTCCGAAGACGGTTTGAAGCACAGAGCTCCCGGTCAGCCACCCTCTACTGAGGTGCCGGCGAAGACACTTATCACGCCGTACTATGTCCAACCAGGAGGTGCACGAATCCATTTGAGGTGAGCCACGGTAAGCAGCAACACCCATGTCCACCGCTCCCAATCCAAAGATCGGGAGTGTGAGAGTACAATGACACTCAAACGAGCATACCCTTCGGAATGCCAAAGGGTGCAAGGTGCGTTCAAAGATTCGATGATTCACTGAATTCTGCAATTCACATTACTTATCGCATTTC
+
HHHHHFHHIEHHHIHIGIIIIIIIIIFHFGEHHH@FGCHDGFHHIIE@CHHHIIIIHIGHIIIHDHEDGGGEHIIIIIIIIIIIDIHCHHFGHIHHIFHHHIIIIGIIHGIIGIIIIIIIGIHIIIIIIIIIIHIIIIHHHIIHIHGEHHIHIHIIIHHFIHHIHIGIIHIIIIIIIIIIIIIHIIGHHFHHIIIHHHHIIIIHGHHIIHIIHIIICHCHHIGIIHFGIGHIHIHH?HFHFHHHEHHCHEHHEHGGIHIHIHIIIIHGCHHHEHGEHHIIGIIHCGIIIHEEGIIIIIIIIIHFHEEFEIIIIIIIIHHIHHHIIHFIHHHHHDGEHEHHIIII
@HISEQ:711:H5NNWBCX2:2:1101:11775:14200:ATCTCGTA
TTAAGTTCAGCGGGTAGTCCTACCTGATTTGAGGTCTAACATAAAAGTTATTAGAGTGGAGGGAGCGAAAACTTATTACGCATTCCACTTAGTCATTTAAGACGAGCCATTGCTGGCAACGTCGAAAGCTCATATATAGAAAACTAGATATGAGAGGTGATATGACACTCAAACAGGCATGCCTTTCGGAATACCAAAAGGCGCAATGTGCGTTCAAAGATTCGATGATTCACTGAATTCTGCAATTCACATTACTTATCGCATTTC
+
IIIIIIIHIIHIIIIIIIIIIIIIIIIIIIIIIIIIHHIIIIIIIIIHIIIIIIIIHIIIIIHIIIIIHIFHIIIIIIIIIIIIIIIIIIIIHIIIIIIIIIIIIIHIIIIIIIIIHIIIHHHHIIIIIIIIIIIIIIIIIIIIIIIIGIIIIHIIIHIHIIIIHHIIHIIIIIIIIIIIIHIIIIHIHIIIIIIIHIGGHIIHIIIIHIIGIIIIGIIHEIIIIIIIIIIIIIIIIIIIHIHIIIIIIIIIIIIHHIIIHIIIIII
@HISEQ:711:H5NNWBCX2:2:1101:2534:14345:ATCTCGTA
TTAAGTTCAGCGGGTATCCCTACCTGATCCGAGGTCAACCCAGAATAAAAAATTGGGGTTGAGAGGCAGACATTTATCTGACAGAAGCGATGAAGTTTCCTAGACGCTTGAAGCCAGGCAGTGTCGCCGTTGCATTTGAGGTGTGTCCCCCAAAGAGGACAACACCCAAGACCAGGCCTACAAGTAGGCTTGAGTTTAGCAAATGACGCTCGAACAGGCATGCCCTCCGGAATACCAGAGGGCGCAATGTGCGTTCAAAGATTCGATGATTCACTGAATTCTGCAATTCACATTACTTATCGCATTTC
+
IIIIIIIIHIGIIIIIIIIIIIIIGHGHFHHIIHHIHIIHHIIIIGFHHIIHHIFHHHCHHIIHIHIHHHIIIIIIIHIIIIIIIFHIIIIIIHIHEGHIHIIHIIHHCHGIHIIIHEHIIHHHHHIIIIIHHHGHHHIIHHHFHHHHIIIIIIIIHIHIHHHIHIIIIHHEHIIIIIGHHHIIIIIHIIHIIIHFIHHIEHHIHIIIHHHIHIIHEIIHHIHFEEIIHHIIIIIIIIIIIIIHEIIHHHHHHHIIIIIGIHHHIIIHIGIIIIIIIIIIIIIHIIIIIIIHHIIHHHIHIIIIIIII
@HISEQ:711:H5NNWBCX2:2:1101:4050:14292:ATCTCGTA
TTAAGTTCAGCGGGTAGTCCTACCTGATTTGAGGTCAAAAACAAAGAATATCACATTTATTTAAGAAGCCCAAGACCTCTAAAAGGCAACTGCCATGGCATAGATAGGCTATCATACCAAAGGAACAGTCAACACAAAGGTCATCCGCTAATGCATTTAAGGGAATTGCCAACTTTTTTGTGAAAAAAAGTTTACAAAGCCCCCACAATCCAAGCCACCCATCAGCTTACAAAACTGAAAGTGGTTGAGTATTTAATGACACTCAAACAGGCATGCTCCTCAGAATACCAAGGAGCGCAAGGTGCGTTCAAAGATTCGATGATTCACTGAATTCTGCAATTCACATTACTTATCGCATTTC
+
EHFEHHHHIHHHHIIHGHIIHHIIGIEHHHIEHIHHGHHHIIIHIIGHH?HIGGEHHIIIHHHHFHHHHIIIIIIIIIIIIIHIHHEHIIIIIIHHFHHHHIHIIIHIIIIHEHGIIGHHIHHHIHHIFGHHIIIIIGH?FHHIIHGIIHHHHHIIHIGHIIDHHEHIIHIIHHHHHHIIHHEHHI@ECE@BHIIGHHGHHHI?HHHIHHFHHHCHD/FHF?@<C00GGC@<<0EEHF<EHHHHCCHIIHIHHIHIHH?EHHHHHHCCIHHFIHHEHHEIHHCHFGD?HIHHGIHIIHFHDEHHEIHHIHGCHCG@HIHGHGIHGCHHHIIIIFIFF@C@CGHECEHIHH@E=GIIIHH<H
@HISEQ:711:H5NNWBCX2:2:1101:6873:14441:ATCTCGTA
TTAAGTTCAGCGGGTATTCCTACCTGATCCGAGGTCAACATTTCGTGAGTTGGGGTTTTACGGCAGGCCGCCGCCCGGTCCAGTGCGAGGTGAGTTACTACGCAAAGGGAGCCGCAGCGGGACCGCCACTGTATTTGGGCGGTTGCAGCGCCGCGAGGGCACGCAATCCGCCAACGCCAAGCAGTGCTTGAGGGTTGAAATGACGCTCGGACAGGCATGCCCGTCAGAATACTGACGGGCGCAATGTGCGTTCAAAGATTCGATGATTCACTGAACTCTGCAATTCACATTACTTATCGCATTTC
+
HIIIHIEHHGHHGHHHHIIIIIIIFH@HEHHHHHHIIHIGIIIFHHH?ECHHHIIDHIIHIHEDHHD<CHIHIIHHHDHHDHIHHHD=EHHHIIIIIHHHIHFHHHIIGEHDHI<DIHHHIIIIIGGEIHHGE@EHHHHHIHA<HFHIHHIHIGHHHHD@HHHIHIIIIIIIIHHHHHCIHHIHIHHHIIHIIHHIHHIIIGHIHHHHIIIHHHIHEHHDDFIHIIIGIIIIHHHFCHHCHHIHHHFGHIHHEIHIHFHGIIIIIIIHHHHECG?HEHGIIIIIIIIIIHGIIHHHIIIHIIIII
@HISEQ:711:H5NNWBCX2:2:1101:7449:14488:ATCTCGTA
TTAAGTTCAGCGGGTATCCCTACCTGATCCGAGGTCAACCATAGAAAATTTGGGGTTGTTGGCAAGAGCACCACAGACACTATAGCGAGGAGTATTACTACGCTTAGAGCCAGAGGGCACCGCCACTGATTTTAAGAGCTGCCAGACGGCAGGCTCCAACACCAAGCTGAGCTTGAGGGTTTATATGACGCTCGAACAGGCATGCCCCCCGGAATACCAAGGGGCGCAATGTGCGTTCAAAGATTCGATGATTCACTGAATTCTGCAATTCACATTACTTATCGCATTTC
+
HHIIIIIIIIIIIIIIIIIIIIIIHHHHIIIIIGIIHIIIIIIIHIHHIIIIIIIIIIIIIGIIIHHHHHHIIIIIIIIIIIHIIIIIIIIHHHIIIHIIIHIIIIIIIIIIIIIIIIIIIIIIIIIIHIIIIIIIIIIIIIIIIIIIIIIIIIIIIIIIIIIIIIIIIIIIHIIIIIIIIHHIIHIIIIHHIIIIIHHIIIHIIIIIHIIIIHIIGIIHHEHIIHIIIHHHIIIIHIIIIIIIIIIIIIIIIIIIIIHIIIIIIIHIIIIIIHIIIHIGIHIIIIIIII
@HISEQ:711:H5NNWBCX2:2:1101:16327:14411:ATCTCGTA
TTAAGTTCAGCGGGTAGTCCTACCTGATTTGAGGTCAAAAACAAAGAATATCACATTTATTTAAGAAGCCCAAGACCTCTAAAAGGCAACTGCCATGGCATAGATAGGCTATCATACCAAAGGAACAGTCAACACAAAGGTCATCCGCTAATGCATTTAAGGGAATTGCCAACTTTTTTGTGAAAAAAAGTTTACAAAGCCCCCACAATCCAAGCCACCCATCAGCTTACAAAACTGAAAGTGGTTGAGTATTTAATGACACTCAAACAGGCATGCTCCTCAGAATACCAAGGAGCGCAAGGTGCGTTCAAAGATTCGATGATTCACTGAATTCTGCAATTCACATTACTTATCGCATTTC
+
IIIIHGGGHHHIIIIIIIIIGICHIHHIHCGHHIIIIIIHIGIIIIGHIGIIIIHHIIFHIIIIHHIDHIHIHIHIIIIIIIIIIIIIFHIHIIIIIIIIIIHIIIIIIHIIIIHHIIIIHHIIIIIIIIIIIIIGHIHHIHIIIHIIIIGIIHFHIIIIIGEHIIIIIIIHHHHHGGHHIIIHHHIIGHHIIIHIIGIIGHIIHHGGHIHGHGIIHGIIIFHHEHEFHHHHD<EHHFCHIGHIHIHGHIIIIIIHHFHIIIGHIIIIIIIIIIIIIIIIIIIIIHIIHGGEFIIGHIIHHIIHIIIIIIIIGIIHIHHIHHHHECIIHGIIIIFIIHHIIIIIGIIIIIHHHGDIIIIII
@HISEQ:711:H5NNWBCX2:2:1101:17574:14253:ATCTCGTA
TTAAGTTCAGCGGGTAGTCCTACCTGATTTGAGGTCAAATTGTCATGTATTGTCAGAGACGGTTAGAAGCAGTGCTAAGCAGACATCCATGCATGGCGTAGATAATTATCACACCAATAGACAGTCCACACAGGGCACCAGCTAATGCATTTAAGGGGAGCTGACCTGAGCCAGCAAGAGAAACCCCCACATCCAAGCCACTATCAGAAATAAACTGATAGGGTTGAGAATTTAATGACACTCAAACAGGCATGCTCCTCGGAATACCAAGGAGCGCAAGGTGCGTTCAAAGATTCGATGATTCACTGAATTCTGCAATTCACATTACTTATCGCATTTC
+
HIIIIGHHHHHIHIIIIIIHIIIIIIHIHIIIIIIIHIHHGIHIIIIIIIIIIIIIIIIHIIHIHIIIHIIIHIIIIIIIIHHIIIIIIIIIIIHIIIHIHIIIHIIIIIIIIIIIIIIIIIIIEHIHGIIIIHGHHHHIHIIIHIIIIIIIIIIIIIIIIIGIHIIIIIHHIIIIIIIIIIHIHIHHIIIGHIIIIIIIIIIIIIIIIIIIIIIIGIHIIHHHIGIIGIHIHIHEHIIHHHHHIHIIIGIIIHHIIIHIHIHGIHHIHHHHIIIIIIIIIIHHE?IHIIIIIIHIGIIIIHHHHIIIIGIIIIHIIIIIIIIIIIIIIHGIIHIIHIGH
@HISEQ:711:H5NNWBCX2:2:1101:3469:14627:ATCTCGTA
TTAAGTTCAGCGGGTAGTCCTACCTGATTTGAGGTCAAAAACAAAGAATATCACATTTATTTAAGAAGCCCAAGACCTCTAAAAGGCAACTGCCATGGCATAGATAGGCTATCATACCAAAGGAACAGTCAACACAAAGGTCATCCGCTAATGCATTTAAGGGAATTGCCAACTTTTTTGTGAAAAAAAGTTTACAAAGCCCCCACAATCCAAGCCACCCATCAGCTTACAAAACTGAAAGTGGTTGAGTATTTAATGACACTCAAACAGGCATGCTCCTCAGAATACCAAGGAGCGCAAGGTGCGTTCAAAGATTCGATGATTCACTGAATTCTGCAATTCACATTACTTATCGCATTTC
+
HHHEHHIEEHHIHHH?EHIHIHIGIF@@GHICGHHIHIGHHIHEGH11DGHHHIEHFHHCEHCFF?G1CE@GHICHIEHHHHIIHHH@CGEHIHHIHCHHHIGHIIIIICFHHIHHGHICCGCGHHIEHE?HHHHHHHHHH0FHIHIHHHFFHHEHHIIFICHHHHHEHEGGGHFH?FDHHIEFBHHGHHHBEHFHH?ECDED??EEHIIHHCHHEF?/D<@<F0EGCHH@?CDCH?G0D<DHHG1CHEHFHIGIHEHFD1C1GC<11CF1EECCHHCFHHG1GCCC1@CGHC<//HEHFC</0FC1?@FC1<GEFEDGEHHF@GFC?EHEG<@HCHHHHF?G1HHHD<<010E1<?CC??
@HISEQ:711:H5NNWBCX2:2:1101:6242:14641:ATCTCGTA
TTAAGTTCAGCGGGTATTCCTACCTGATCCGAGGTCAACCGTTCTGTGTGCCCTATAGGGCGATTTAGCGGCCAGCGCCGCCGCGTTCCAGTGCGAAAGACTTACTACGCAAGGAGCCGCGGGCGACGTCGCCGGTGGTTTTAGGGGGCTACCGGCTGTAGGCCCCCAACGCCGAGCAGTGCTCGAGGGTTGAAATGACGCTCGGACAGGCATGCCCGCCAGAGTACTGGCGGGCGCAATGTGCGTTCAAAGATTCGATGATTCACTGGATTCTGCAATTCACATTACTTATCGCATTTC
+
IIIIHIIIIIIIIIIIIIIIIIIIIIHIIIIIIIIIIIIIIHHIIIIIIIIIIIIIIIIIIIHIIIIHHIIHIIIHIIIIIIIIIIIIIHIIIIIIIIIIIIIIIIIIIIIIIIIIIIIHHIIIIIIIIIIIIIIHHHIIIHHIIHIIIIIIIIIIIIIIIIIIIGIIIIIIIIIIIIIIIHIIIIIIIIIIIHHIIIIIIIIIIIIIIIIIIIIIIIIIIIHIHIIIIHECIIHIHIHCFCGIIIIIIIIIIIIIIIIIIIIIIIIIHIIIHIIHIHHHHIIIIIIIIIIIIIIIIIII
@HISEQ:711:H5NNWBCX2:2:1101:11307:14643:ATCTCGTA
TTAAGTTCAGCGGGTAGTCCTACCTGATTTGAGGTCAAAAACAAAGAATATCACATTTATTTAAGAAGCCCAAGACCTCTAAAAGGCAACTGCCATGGCATAGATAGGCTATCATACCAAAGGAACAGTCAACACAAAGGTCATCCGCTAATGCATTTAAGGGAATTGCCAACTTTTTTGTGAAAAAAAGTTTACAAAGCCCCCACAATCCAAGCCACCCATCAGCTTACAAAACTGAAAGTGGTTGAGTATTTAATGACACTCAAACAGGCATGCTCCTCAGAATACCAAGGAGCGCAAGGTGCGTTCAAAGATTCGATGATTCACTGAATTCTGCAATTCACATTACTTATCGCATTTC
+
HHHIIIIIIIIIIGHHHIIIHIIIIIIGHIIHHHIIHIIIIIIGIIHHIIIHIIIIIIHIIIIHIIIHHHIGIIIIIIIIIHHHHDHHIIIHGIIIIHGHIIHIHIHHHHHHHHIIHHIHIHGHIIHIHHFHIIIIHIIGHIIIIIIIIIHIGCHIIIHIHHIIIIIIGHHHHHHIIHHIHHIGHHHHHIHHIHEHIIHGHIHHHHHIHHIHIIIHHF?ED///HHHHGIHHHFIIIIIHEIHIHHIIGIIIIIIIIHIHHHEHHFHIIIHIGIIIIIIIHIIIHEGIIIHHEDIHEHIHDIHHHHIIIHHHEIIIHHIGHHFIHFIHHHIIIIIIIIIIHIHHEIIIHGHIHHHIIIHIH
@HISEQ:711:H5NNWBCX2:2:1101:12569:14724:ATCTCGTA
TTAAGTTCAGCGGGTAGTCTCACCCGATTTGTGGTCAAGATTTTTGTGGGCTCAGCCTCCCCCGCCAAGGTAGGCGGCGGCGACCGAAGCACCATCATTGTCCGTGAGACGATTAGGAGCAGGGACCATGTCAAATCCAAAACGTAGAAACATCTTATCACGTCAAGGACAAGCAAAGCAGACCCCACTGATTCTTTTGAGAGGAGCTCGCTTTCGAATGCAAAAGCGAGCATTGAACCTCCAAGTCCAAAAATCCTCAAAGAAGAGGGTTTTTGAGGGTTTCACGACACTCAAACGGGTGTGCCCCTCGGAATGCCAAGGGGCGCAAGGTGCGTTCAAAGATTCGATGATTCACTGAATTCTGCAATTCACATTACGTATCGCATTTC
+
IIIHIIIIHIIHHIHIIIHIIIIIIIIIHIGHFIHHIIIIGIHIIIIGHHHHIHGHIIIIHIIGIHCHHIEHHGIHHIIIIGIIIIIHIGIIHHIIIIIIIIHHHHIIHIIIEHHHHIIIIIHDHIIIHIIIIGGIIHIHHHIIIIHIIIIIIGGHHIIIIIDHHHIIHFHIHIIIHIHIIHIIIHIIIIIIHIHHHIIHHHIIIIGHIHHHHHIHFGHHCHH?HDEHHIHHHHEHEHGIHGIIIIIIGHH?G?HFHHFIGIHIIIIHCIGHGFIGIIHECHIIIIIHHHEHFHEIIGIIIIHHDHGIIIIHIHHHIIIHEHGIIGIHIGIHGHHHHHIHIIIIIIIIIIIGIIIHHIIIIIIIIIIIHHHIIIIHIHHIHHHIHHHII
@HISEQ:711:H5NNWBCX2:2:1101:15418:14677:ATCTCGTA
TTAAGTTCAGCGGGTATCCCTACCTGATTCGAGGAGTTCCCAATAAGTTGCTACGCCCCGCCCGACAGACGGGCCGAGGGCCGGGGGCCTCTCCGCGCTCGAGCGACCGTAGGGTCACATCACGCTCGGGCACGCGGAGGGCGTCCGCCCATGGATTCCGGCGCGGTGGCCGCCGCGTCTGGCTCGCCACCGGCGCCAACACCGCGCTTTCACTCGCGCGACCATTCGTCCAAGAGACGCTCGAACAGGCATGCCCCCCGGAATGCCAGGGGGCGCAATGTGCGTTCAAAGATTCGATGATTCACTGAATTCTGCAATTCACATTACTTATCGCATTTC
+
IIIHHHHHHIIGIHIHHIIIICHIIIIIIHFHHH?GEGHGCHGHIEHHHHIIIIIHHDHIIHGH?HDCEHHHHGDHIIHHHHIIIGIIIIIIHHIIGIHICEEHDDHIIIIIHI<FHIIIIIIIIIHIIIGIIEHHHHDDHHHHHHIIGHFHIC?HHEGHHHDDHEDHGHHHIIHHCHHIHHIHIHIHHEHHHIGIIHFHHIIHHEG?HHHIHHHHHDHEB@BFEHGIHHIHEHIHIIHHFHHHHHG@DHH?IHHGHHIIIIHIHHEHHIHIIIIHIIHHIIIIIIHIHIIGIHIHHE@HHIFFIIHIHGIIIIGIIIIIIIGIIIIIIHCHGIIIIGH
@HISEQ:711:H5NNWBCX2:2:1101:16363:14507:ATCTCGTA
TTAAGTTCAGCGGGTAGTCTCACCCGATTTGAGGTCAAGGTTTGTGGGTCAAGTGGCGATCACTTGACCATTGTCTTCTATGAGACAGTTAGAAGCGGGGAACAGTGCGAAACCCAAGACGTAGAAAACATCTTATCACGTCAAGGATCGGCAAAGCAGACCCCACTAATTCATTTCAGAGGAGCTGGCTCCAACAAAGGAAGGCCAGCAAAAGCCTCCAAAGTCCAAAAGCCTTCCTGGTCAAGAAACCAAGAAGGTTTTGAGGATGTCACGACACTCAAACGGGTGTGCCCCTCGGAATGCCAAAGGGCGCAAGGTGCGTTCAAAGATTCGATGATTCACTGAATTCTGCAATTCACATTACGTATCGCATTTC
+
IIIIIIIIIIGIHIIIIIHHIIIIIIIIIIHGHIIHGIEHHIHIIIIIHHIIIIIIHIIIIIHIIGHHIIHHHHHHHIIIIIHIIIIHHHHHFHHHDHHIEHHHHIIIIHIIIIHIIIIIIIIIIFHIIHHHHIIHHIIIIIHHCHGIHIIIIICHIHIHHHIHIIIIHHEHIIHIIIHIHHHIIIIGHHHHIHIHIIIIIIIHIHHAHHHHHHGF.GFHHIIIIHHIHHHHFDEHHHHHHGIIHEHHHHHIHIHGD/@<HIIIIIIIIIHIHIIIIHIHHIIHHHGHDHHHHIHIIHHHHG@EIIHEIGIIIIIIIGIIIIHHIIIIIHIIHIHFIIHIIIIIHIIHIIIIHIIGIIIIIHIGIIIIIIIHHIII
@HISEQ:711:H5NNWBCX2:2:1101:18536:14672:ATCTCGTA
TTAAGTTCAGCGGGTAGTCTCACCCGATTTGAGGTCAAGATTTTTGTGGGCTCAGCCTCCCCCGCCAAGGTAGGCGGCGGCGACCGAAGCACCATCATTGTCCGTGAGACGATTAGGAGCAGGGACCATGTCAAATCCAAAACGTAGAAACATCTTATCACGTCAAGGACAAGCAAAGCAGACCCCACTGATTCTTTTGAGAGGAGCTCGCTTTCGAATGCAAAAGCGAGCATTGAACCTCCAAGTCCAAAAATCCTCAAAGAAGAGGGTTTTTGAGGGTTTCACGACACTCAAACGGGTGTGCCCCTCGGAATGCCAAGGGGCGCAAGGTGCGTTCAAAGATTCGATGATTCACTGAATTCTGCAATTCACATTACGTATCGCATTTC
+
IIIIIHHEHIIIIHHHHHIIIIIGIIHHHHHIHGHGHHHIIIIIIHHIHGHIFHGHIIIIIHIIHIHHHHHIIIIIIIIIGIIHGIIIIIIIGIIIHHHHHHHIIIEHHIIIGHHICGHIIGEHHHGHIIIIEHHHHIIIIIIHHHCHGHIIIIIHIHHHIHFHEHGEHHIIIIGHIHHHIIHHHHIIHHIHHIIHGHHHIHEEHIHFHIDHHHHGIHHHIHIIIIHFBG?HHHHHGHGCGHFCG?HIIHIIIGCC?EIIIIHIIHHHFHEHHHIHIIIHIIIIHHEHGHHHFCEGIGIIHIIIIGIHHGEHHCHIIIHHEHHIHHIHHGHIIHIIIIHHIGIIIIIHIIIHIIIHHHHIIHIIIIHHHIHGGHHGHHIIIIHHCCGII
@HISEQ:711:H5NNWBCX2:2:1101:1341:14855:ATCTCGTA
TTAAGTTCAGCGGGTAGTCCTACCTGATTCGAGGTCAGATTTCAAAGTGTGCTTGACCGCCGCTCATACGGCGGTCGAGGCGGGGGACACGAGGCCCGGTCGGACGAGGACAATACAACGCCCGTGGGTGCTCGGAGACCCCACCGATGCTTTCAAGGGGAGCCGCGTTGCCGCGGCAGACCCCCAAGTCCGCCGCCAGCCGGTCGCAAAACCGGAGGCGGCGATGAATTCAAGACACTCGAACAGGCATGCCCATCGGAATACCAAAGGGCGCAAGGTGCGTTCAAAGATTCGATGATTCACTGAATTCTGCAATTCACATTACTTATCGCATTTC
+
IIIIIIIIIIIIHHIHIIIIIIIIIIIIHIIGHIIIIIHIIIIIIIIHHIIIIIIIIIIIIIIHIIIHIIIIIIIHHHHIHIIIIIIGIIIIIIHIIIIHIIIIIIIIIDHHEHIIIHIHIIHHHGHGEHHDHHGEHIHIIIIHIIIHHIIIIIIHIIIIGIIIHHGHHHIIHHIIIHHHHIIIIHHHHIIIIIHIIIIIIIIHIIIIHDHIIIIIHIIIIHIIIIIHIHIHIIIHFHEIHHHIIIGIIIIHIGIIIHHHIIHHIHHHEIIIIIIHIIIIIIIIIIIIIIIIIIIGIIIIIHIIHIIIIIIIIIIIIIIIIIIIIIIIIIHIIIIII
@HISEQ:711:H5NNWBCX2:2:1101:3460:14882:ATCTCGTA
TTAAGTTCAGCGGGTATCCCTATTTGATCCGAGGCCATGTTTTTGTGAGTAAAAAAACAGGCAATCTTTAATTGCAAGATATAAACACATTTCACTGCGTTTTTCAAGCTATTAAACACGCCAAAATATTTAGATAAATCACTAAATCAGTGAGATATCAACAAAAGACAACGTCTTAATATTTAAACGGCGCTCGAACAAATATACCTCAAGGATTACCAAGAGGTGCAATGTGCGTTCAAAGATTCGATGATTCACTAAATTCTGCAATTCACATTACTTATCGCATTTC
+
IHIGIIIHIIIIIIIIIIIIIHIIIIGIHIIIGIIHIIIIIIIIIIIHIIIIIIIIIIIIHIIIIIIHIIIHIICHHHGHIIIIIIIIIIIHHIHIIHIGHIIIIIHIHIIIIIIIIIIIIIIIHIIIIIIIIIIIIIIIIIIIIIIHIIIIIIHHHGIIIIIIIIIHIIIIHHIHIIIIIIIIIIIIIIIHIIIIIHIIIIIIIIIIIIIIIIIIIIIHIHHFIIIIIIIIIIIIIIIIIIHIIIIIIIIIIIIIIIIIIIIIIIIIIIIHIIIIIIIIIIIHIIIIIIII
@HISEQ:711:H5NNWBCX2:2:1101:12167:14857:ATCTCGTA
TTAAGTTCAGCGGGTAGTCCTACTCGATTTGAGGTCAAGTTGTCAGTTGTTGTCCGAAGACGGTTTGAAGCACAGAGCTCCTGATCAGCCACCCTCTAGTGAGGTGCCGGCGAAGACACTTATCACGCCGTACTATGTCCAACCAAGAGTTGCACGAATCCATTTGAGGTGAGCCACGGCAAAGCAGCAACACCCAAGTCCACCCTCCCAATCCAAACGATCGGGAGTGTGAGAGTACAATGACACTCAAACGAGCATACCCTTCGGAATGCCAAAGGGTGCAAGGTGCGTTCAAAGATTCGATGATTCACTGAATTCTGCAATTCACATTACTTATCGCATTTC
+
HHHHIHIHHIIIIIDHCEHHHGHIHIIIHIIIFIHIHEHHIHGHIH<DGFHHHEGH<GHFHIIGHH0DHCGIIIIIIGIIIIIIIHHHIHGHHHIIIIIHFHICHHIIHIIIIIIGHIFHHHHIEHIIIIIIIIIIHIHHHEHHHIIHGHIIIIHHHHHEF?HHGHHIEHEHIGEGHHIIHGIIIHIIIIHHHHHHHIHFEHIHHIIIIGHHIHHH/CC<=HHFCCIHHHHHGIGHIIHIIIIIIIIHEC<CHEHEHEFE/DDDEGEGEGIHHIHHEIIIIIIIIIIIHHCHCEIHIHHHEIHHGIHIIHGIIHGIIIIHHHHIHHIHIIIIHHHGGHGIIHHHE
@HISEQ:711:H5NNWBCX2:2:1101:16442:14876:ATCTCGTA
TTAAGTTCAGCGGGTATCCCTACCTGATCCGAGGTCAACCTTAAAAAATTGGGGGTTATTGGCAAGATACCATCTAACGTCTATAGCGAGGAGTATTACTACGCTTAGAGCCAGAAGGCACCGCCACTGATTTTGAGGCCCGCCCAGAGGCGAAAGGCCCAAGACCCAAGCACGAGGCTGGATTGGTTTAAATGACGCTCGAACAGGCATGCCCGGCGGAATACCACCGGGCGCAATGTGCGTTCAAAGATTCGATGATTCACTGAATTCTGCAATTCACATTACTTATCGCATTTC
+
IHHHHIIIIIIIHHIIIIHHIIGIIIIIIIIHDHIIGIIHIHHIHIHIIIIIHIIIIIIIIEHHHIIFCFHHIHHIIIIIIIIIIIIIHHIHIFHIHIHHIHIHHIIIIIIIIIIIIIGIIHIIIIIIIIIIIIIIHIIIIIHHHHIHHIIIIIIIIIHIIIIIIIIIIIIIIIIHHIIIIIIIIIIIIIIHIIIIIIHHIHIIIIHIIIIIIIIIIIIIIIIIIHHIHIIIIHIHHHHIIIIIIIIIIIIIIIIIIIIIIIIIIIIIIIHIIIIIIIIIIIGIIIIIIIIIIIIII
@HISEQ:711:H5NNWBCX2:2:1101:2845:15138:ATCTCGTA
TTAAGTTCAGCGGGTAGTCCTACCTGATCCGAGGTCAAATGAGATGAATTCGTCTTGGATAAAGACCGTTGAGAAGCGGCCCGCCCTTCCAGAAAGCACAACGTAGATGAAACTATCACGCTGAAAGGATCATGGAAGGGGAGGATCCAGCTAATGCATTTGGGACGAGCCGATGAAACCCGGCAGACGTCCAAATCCAAAGCCCCCAACATCCGAAAAGACGAGGGGATTTGATGGTATTCATGACACTCGAACAGGCATGCTCCTTGGAATACCGAGGAGCGCAAGGTGCGTTCAAAGATTCGATGATTCACTGAATTCTGCAATTCACATTACTTATCGCATTTC
+
IFHHGHHIHIIIHGHHGHHIIHHIHIHIIIHHIH@FHGHHEHHHCHGHHIIGIIHII?FEFHI@GHIGHIIIIIGHIIHGIIIIIIIIEHHGFEG?HHHIHIIIHIHECFHHGHEEHEHIIHHEIHHHHIIH0HHHEH@FGC@EHEFHHGHHHFHHHEFHHGHHHHIHGHHGHHHHIHHIIIHIHGHHHHHIIHHEHIIEHHCHHED?HHHHHHHHGIIIHHCHIIIHHFEECIIIIH?HIHIIHHGFIIIIIIIHHGIHIHHIGIGHHHHGIIIIIIHGCHIHHGHIHHDHIIIIIIHHF?HEIIHIHIIIIIIHCHFIGHHHDHIHIIHIHIHHEIIGIIIIIHHI
@HISEQ:711:H5NNWBCX2:2:1101:8401:15147:ATCTCGTA
TTAAGTTCAGCGGGTAGTCCTACCTGATTTGAGATCAAACATTCAAAAGGAGCCATTCCTCACTGAGGAGAGGCCTTTATGAGCCCCAGTGAACCTCCATCGCTGAAGGTTACTTGACGGAAAACCACAAGCGTAGATAGTTATCACACCTGGGATGCCACCAAACACTGGCAAGCTGATTCATTTAAGAGGAGCCGACCATAGGCCAGCAAGACCCCCAAAGTCCAAGCTCGTCATGGCAAAACCATGAGAGTTGAGGTGTTCATGATACTCAAACAGGCATGCCCTTCGGAATAGCCAAAGGGCGCAAGGTGCGTTCAAAGATTCGATGATTCACTGAATTCTGCAATTCACACTACTTATCGCATTTC
+
IIIIIHHIIIIGIIIIIIIIIIIIHIHHIHHIIGIIHIIIIIIIIIIIHIIIIIIIIIIIIIHEHIIGHIIIIIIIIIIIIIIIGIIIGIIIIIIIIGIIIIIIIIIHHHIIIHHHIIIHHIHIIHHHIIIIIIIHIIIEHIIIIIIIIIIIIHHHIIIIIIIIIIIIIHHIIIIIHHIIIIIIIIIIIIHGHIIIHIGIIIHIIHIIIIIIHIHIGIIIHEIHIIIHDHHHIHIHHIIHHHHHIHIIIGHFIHIIHHEIHIIHIIIIIIHHIIGIIIHIIIIIIIHIIIIIIIHIHGHIIHHIHIIIHIIIIIIIIIIIIIIIIIIIIIIIIIIIIIIHIIIIIHIIIIIIHHIGHGIIHHHHGIIIHII
@HISEQ:711:H5NNWBCX2:2:1101:12801:15248:ATCTCGTA
TTAAGTTCAGCGGGTAGTCCTACCTGATTTGAGGTCAAAATGTCAAAAGTTGTCCGAAGACGGTTATGAGCGGGTTCCCATAAGGTTTGCTTCAAGGTCAAGTGGCATAGATAATTATCACACCAAGTGACGGTCCACAAGAGATCCCACTAATGCATTTAAAGGGAGCAGACCATCCACTGAAGGAAGCCAGCAAGCCCTCACATCCAAGCCTAACTCAAGCCGGTAAAAGCGAGCAAGGTTGATAATTTAATGACACTCAAACAGGCATGCCCTTCGGAATACCAAAGGGCGCAAGGTGCGTTCAAAGATTCGATGATTCACTGAATTCTGCAATTCACATTACTTATCGCATTTC
+
HHIIIHIGIIGIIGHHHHHIIIHIIIGIIHIHHHIIIIIIIIIIGHIIHIIIIIIGDHHIIIIHHIHHHIIIIHIIIHGIIIIGGCHHHHIIIIIIGIIIIIHIIIIGHHHIHHHIIIGHHIHHIHGHHHIIIHHIIGHHIIIGHGIHHHHHHIIIGIHIIGEHIIHIHIIIIIIGIIIIHIIHHIIIIIIIHIIIIIIIIIIIHIIIIIGIIIIIHHHEHHHHIIIIHEHHHHFCCHIIHHIIIGIHHIIIIIIIHHIHIHHHIIIHHHHEGIIIIIIIIIIIHHHHHEIIIGIIIIIIIHGHIIIIHIIIIIHHIIHHFHGIIIHIHHIHIIIHGHIIIIHHHHHHEGHHIHIIHH
@HISEQ:711:H5NNWBCX2:2:1101:14884:15151:ATCTCGTA
TTAAGTTCAGCGGGTAGTCCTACCTGATTTGAGGTCAAAAACAAAGAATATCACATTTATTTAAGAAGCCCAAGACCTCTAAAAGGCAACTGCCATGGCATAGATAGGCTATCATACCAAAGGAACAGTCAACACAAAGGTCATCCGCTAATGCATTTAAGGGAATTGCCAACTTTTTTGTGAAAAAAAGTTTACAAAGCCCCCACAATCCAAGCCACCCATCAGCTTACAAAACTGAAAGTGGTTGAGTATTTAATGACACTCAAACAGGCATGCTCCTCAGAATACCAAGGAGCGCAAGGTGCGTTCAAAGATTCGATGATTCACTGAATTCTGCAATTCACATTACTTATCGCATTTC
+
IIIIIIIHIHIIIIIIIIIIIIIIIIHIIIIHHIHIGIIIIIIIHIIHIIIIIIIIIIHIIIIIHHIIIIIIIIHIHIHIIIIIHEHIIGIHIIIIIHIIIIHIHIIHFHIIIIIIIFHIIIHIHHIIIIHIIIIIIIHHIIIIIHHHHHIHIIHIIIIIIIHHIIIHHIIIHIIIHIIIIIHIIIIIIIHHHIIIIIHIGHIHHGIIIIIIIIIHG@GEE@EF0EHHHFIIHGHIIIIIIHIIHIIIIIHFIIIIHFHHHGEHFIIIIGIIIHHGHIIGIIEHHCIIHHHHHHIIGIHHDHHHFIIHIIIIHHIIHHHHIIIIHHHFHHIIIGIGHHGHIHHIIIIIIIIGHIIHIIIII
@HISEQ:711:H5NNWBCX2:2:1101:16222:15142:ATCTCGTA
TTAAGTTCAGCGGGTAGTCCTACCTGATTTGAGGTCAAAAACAAAGAATATCACATTTATTTAAGAAGCCCAAGACCTCTAAAAGGCAACTGCCATGGCATAGATAGGCTATCATACCAAGGAACAGTCAACAAAGGTCATCCGCTAATGCATTTAAGGGAATTGCCAACTTTTTTGTGAAAAAAAGTTTACAAAGCCCCCACAATCCAAGCCACCCAATCAGCTTACAAAAGTGAAAGTGGTTGAGTATTTAATGACACTCAAACAGGCATGCTCCTCAGAATACCAAGGAGCGCAAGGTGCGTTCAAAGATTCGATGATTCACTGAATTCTGCAATTCACATTACTTATCGCATTTC
+
IIHIIHHHHFIIIIIIIIIIIIIIHIIHCHHHHHIHIIHHHHIIIIEHHHIIIIIIIIHIIIIIIIHGHIHIGHIIIGIGHIIIIHFH1FHGIIIIIIIIIIIGIHHHIIIIIIIIIIIHIGHIIEHHIIIGHIIHIHHHIIIIIIIHHHHHIIIHGHIGIIHIIIHIHGHHIIIIIIIIIIIIIHHHHGIIHHEHIIIIIIIIIHIIHIIIIIIGFHHDHHGHHIIHIGIIHEIIHIIHGIIIGIIIIIIIHHHHGCFIIIIIHIHHIHIIIIIIIGHIIIIIIIIIIHEIIIGIIHIIIIHIIIIHIIHIIIIIIIIIIIIIIIIHIIIIIHHIHHIIIIIHHIHGIHGIHIIIIII
@HISEQ:711:H5NNWBCX2:2:1101:2153:15315:ATCTCGTA
TTAAGTTCAGCGGGTATCCCTACCTGATCCGAGGTCAAACTTAGAAAGTTGGGGGTTTGCTGGCCAGCATCCACCGGGACTCAATAGCGAGGAGTATTACTACGCTTAGAGCCAGATGGCGCCGCCACTGATTTTAAAGCCCGCCGTAACCGGCCGGGCTCAAGACCAAGCTGAGCTTGAGTGTTGTACTGACGCTCGAACAGGCATGCCCTGCGGAATACCACAGGGCGCAATGTGCGTTCAAAGATTCGATGAGTCACTGAATTCTGCAATTCACATTACTTATCGCATTTC
+
CCCHHHCH1<1<C/C/<<<<G?G@1<1<1<<<CFGHI?11<FE@FG1D<GHCF<C/<EE1C@CHCC@<<EHC1<1C<EH/<<<1<C@<E?EHHIDGCG@1GHEB/1<D@DHFEG@C0<0<=CHHF?HEHGEF=GDFDEEGDE<EEEGH?DDDHCC<DEDCC<<D/CE@CFCA?EC/EHHHE<800EC<ABEE/DA90<1CFC9HGEFHGAEEIGHHG@F1F<<</C<C0?F<</H?=HH?D@HF@@1D1@C1<<111<1HHF?G<11EEGEHHGIHHG<1<<0CC0C1EHCFCC
@HISEQ:711:H5NNWBCX2:2:1101:5671:15455:ATCTCGTA
TTAAGTTCAGCGGGTAGTCCTACCTGATTTGAGATCAAACGTTCAAAAGCTGTCCCCTGCTGAGCGGAGACGTCTGTGAGCCCCAGTGAACCTCCATCGCTGAAGGTTACCTGGTGGAATCATCACAAGCGTAGATAGTTATCACACCTGCGACGCCACCAGACACTGGAAAGCTGATTCATTTGAGAGGAGCCGACCACACGCCGGCAAGACCTCCAAAGTCCAAGCTCATCATGGCAAACCATGGGAGTTGAGGTGTTCATGATACTCAAACAGGCATGCCCTTCGGAATAACCAAAGGGCGCAAGGTGCGTTCAAAGATTCGATGATTCACTGAATTCTGCAATTCACATTACTTATCGCATTTC
+
IIIHIGHHIIIIHGIII@HHIIIIIIIIIIIIGIIIGHIIIHHIIIIIHIIIIIIIIIIIIIHGIIIDHHHIIHIIIIIIIHHIHIIIIHHIHIIIIIHIHHIIIIIIHIIIIIIHIIIHIIIIIIGIIIIIIIIIIIIIIIIIIIIIIIIHHIIIIIIGIIEHIIIIIHIHHIHHHIIHIIIHIHHIGIIIIIIIIHHIIHIIIIIIIIIIIHIIIIHHEIFHHF/HIIHHHHEHIIIHHIHHFGIHIHHIIHHCIIIIHHIIIIIIHHHHHEHHHHIIIIHIIIHIIHIIHHGIHIHFHHIIGIIIIIIHHIIHIIIGHHEIIIIIIHIIIIIHIIIHIIHIIIIIIIIHHEGHIHGIIGIHHGGI
@HISEQ:711:H5NNWBCX2:2:1101:6809:15446:ATCTCGTA
TTAAGTTCAGCGGGTAGTCCTACCTGATTTGAGGTCAAAAACAAAGAATATCACATTTATTTAAGAAGCCCAAGACCTCTAAAAGGCAACTGCCATGGCATAGATAGGCTATCATACCAAGGAACAGTCAACAAAGGTCATCCGCTAATGCATTTAAGGGAATTGCCAACTTTTTTGTGAAAAAAAGTTTACAAAGCCCCCACAATCCAAGCCACCCAATCAGCTTACAAAAGTGAAAGTGGTTGAGTATTTAATGACACTCAAACAGGCATGCTCCTCAGAATACCAAGGAGCGCAAGGTGCGTTCAAAGATTCGATGATTCACTGAATTCTGCAATTCACATTACTTATCGCATTTC
+
IIIIIIIIIIIIHIIIIIIIIIIIIIGHIHHIIIIIIIIHHIIHIIIIIIIIIIIIIIIIIIIIIIIGHIIIIIIIIIIIIIIHGHIIIIIIHIIIIIIHIIIIIIIIIIIIIIHIIHIIHIIIIIHIIHHIGHIIIHIIIIHIIIIGIIIIIIIIIIIIIIIIIHGGHHHIIIIHHGHHIIHHIIIIIIIIIIIIIHEHIHIHIIIIGIHIHIIEHHHGIIHHIIIIIIIIIHIIIIIIIIIIIIIIIIHIIIIIHIIIHIIHHHIIIIIHHIIHIIIIIIIIIIHFHHHIIIIIIIIIGGIIIIIIIIIIIIIHIIIHIHIHIIIIIIIIIIHIHIHIIIIIIHHHHFHIIIIIIII
@HISEQ:711:H5NNWBCX2:2:1101:7249:15414:ATCTCGTA
TTAAGTTCAGCGGGTAGTCCTACCTGATTTGAGGTCAAAAACAAAGAATATCACATTTATTTAAGAAGCCCAAGACCTCTAAAAGGCAACTGCCATGGCATAGATAGGCTATCATACCAAGGAACAGTCAACAAAGGTCATCCGCTAATGCATTTAAGGGAATTGCCAACTTTTTTGTGAAAAAAAGTTTACAAAGCCCCCACAATCCAAGCCACCCAATCAGCTTACAAAAGTGAAAGTGGTTGAGTATTTAATGACACTCAAACAGGCATGCTCCTCAGAATACCAAGGAGCGCAAGGTGCGTTCAAAGATTCGATGATTCACTGAATTCTGCAATTCACATTACTTATCGCATTTC
+
GIIIIIIHIIIIIIIIIIIIHGHIIIHIIIIIIIIIIIIIIIIIIIGIIIIIIIIIIIHHIIIIIIIHHHIIIIHIGIIIIIIIIIIIHIIIIIIHIHIIHIIIIIIIIIIIIIIIIIHIIGIIIIIHIHIIIIIIIIIIIHIHIIIIIIIIIIIIIIHIHIIIIIIIIIHIIIIHIHIIIIIHIIHIIHHIIIIIIHIIIIIHHHIIIIIHIIIIIGHHIIHEHIIIIIIIIHHIIIIIHIIIHIIIIIIGHGIIHHIHFHIIHIIIIHIIIHHHGIIIGIIIHIIHHHEIHIIIIIHIIIIIIHGIIHHIGIIIIIIIIIIIHIIIIIIHIIIIIIIIIIIIGIIIIHIIIHIIIII
@HISEQ:711:H5NNWBCX2:2:1101:11767:15333:ATCTCGTA
TTAAGTTCAGCGGGTAGTCCTGCTCAATTTGAGGTCAAGTCGTCAAAAGTTGTCCACAGACTGTTTGAAGCACAACTCCTGATCAGAGAGCACCAGCAACGACATTTATCATGCTGTACTATCTCCAATCATGAGCCGCACTAACCAATTTGAGGTGAGCCACAGTGAAGCAGCAACACCCAAGTCCACTGCTCTCGAAAAATCGGAGAGTGTGAGAGTAACAATGACACTCAAATGAGCATACCCTTTGGAATACCAAAGGGTGCAAGGTGCGTTCAAAGATTCGATGATTCACTGGATTCTGCAATTCACATTACTTATCGCATTTC
+
@EHHE1FFHHHHIGCC@GHHEEHEGE@GHHIF1<1<DG<GH=CEGHHHHHHFGEHIHGHHIHHHGG@GG?GHHHHIIHHGHHFHHIFHEHHEHHIFHFII<HHDGGCFHHEHEHHIHIIIEEEIIIIHHHIEFHEEHHHIHDHHIHIGIIGIGHHHHHIIIIHGGD/EGHH?EHH<FHHHHI@FGGDGDFCHGHIIFHIHIIHEGEHHHHEHEHFFHCEGHEGHHHGEDGGHHG?@GHHF?HF@CCECHHEHCHGFHHHG@HHEHHHFE??DEF@H@EF<<1FGD<1D1D1?CCHD11HHCHIIHGHIHHD11EEHCCGGHGIHG/EHI
@HISEQ:711:H5NNWBCX2:2:1101:17634:15444:ATCTCGTA
TTAAGTTCAGCGGGTAGTCCTACCTGATTTGAGGTCAAAAACAAAGAATATCACATTTATTTAAGAAGCCCAAGACCTCTAAAAGGCAACTGCCATGGCATAGATAGGCTATCATACCAAAGGAACAGTCAACACAAAGGTCATCCGCTAATGCATTTAAGGGAATTGCCAACTTTTTTGTGAAAAAAAGTTTACAAAGCCCCCACAATCCAAGCCACCCATCAGCTTACAAAACTGAAAGTGGTTGAGTATTTAATGACACTCAAACAGGCATGCTCCTCAGAATACCAAGGAGCGCAAGGTGCGTTCAAAGATTCGATGATTCACTGAATTCTGCAATTCACATTACTTATCGCATTTC
+
IIHIIIIIGHIGHIIHHIIIGHIIIGHEHIHH?FGHHFHIHIHHH?CHHHHIHFGHEHFCGHIIFEHHICCG@G?DHEHFHEEHHHIGEHIIIIIICHHHHIHIIFFGHHHHHIEHGHIFEC@0FHIIHC0<FHIIHHII@GHHIHHHGIEHHHHHFHHHCCGEHGHFFEEHGFHHIIHIHHHIHHIHHHF@GHHHIEHCFHHIIIHGHIIIIG?GIHG/</C/000?HHC0D0EEHEEEECEHFHGCIIHHEHHHGG<1@IFHGC@EEFHEHCC0D1F@HEHHHGEG1HCCDDIHHE@EHHEGHEHHHHGFFHFIIHCIHFEEEIIIH@HHEIHHHHHHEHHHHCHHF<EIHGHHGIIIH
@HISEQ:711:H5NNWBCX2:2:1101:20681:15437:ATCTCGTA
TTAAGTTCAGCGGGTAGTCCTACTCGATTTGAGGCCAAGTTGTCAGTCATTGTCCGAAGACGGTTTGAAAGCACAGAGCTCTGGATCAGCCACCCTTGAGTAAGGTGCCAGCGAAGATACTTATCACGCTGTACTATGTCCAATCTGGAGGTGCACTAATGCATTTAAGGCGAGCCGCGGTGAAGCAGCAACACCCAAGTCCACCGCTCCCAATCCAAAGACCAGAAGTGTGAGGTTACAATGACACTCAAACGAGCATACCCTTTGGGGATACCAAAGGGTGCAAGGTGCGTTCAAAGATTCGATGATTCACTGAATTCTGCAATTCACATTACTTATCGCATTTC
+
GHHEHHIHEHIIHDDHICHHHGIHHHIHGHIIIGGCHEHHHIIIIIFGHHIHHIIHHHHHIIIGDHHHHIIIHII?HHIIHIEHHIIIIIIIIIIEHEHIHHIIIIIHIIIIIIHIG0GHHHGHIHIIHHHIIHEEGCHHGHHHIHHGHHHHHHIEIIGHIIIH@FHICGHHHIIDHGHIGIIIIIIGEHFIIIHHHHHAIHHIHHHHHHHIHHHHCF<HCEGD<IHHHHFIHHHHEIH@GIIIHHHGGIHHHIHHHGIIIIIIGIIIHHIIIIIHGHHIIHIIIHHGIHIHHGHIIFHFIIIHGCEEIIIIIFHHIIIIIIHIHIIIHHCIIHIIIHGHFIIIIII
@HISEQ:711:H5NNWBCX2:2:1101:1449:15597:ATCTCGTA
TTAAGTTCAGCGGGTAGTCTCACCCGATTTGAGGTCAAGATTTTTGTGGGCTCAGCCTCCCCCGCCAAGGTAGGCGGCGGCGACCGAAGCACCATCATTGTCCGTGAGACGATTAGGAGCAGGGACCATGTCAAATCCAAAACGTAGAAACATCTTATCACGTCAAGGACAAGCAAAGCAGACCCCACTGATTCTTTTGAGAGGAGCTCGCTTTCGAATGCAAAAGCGAGCATTGAACCTCCAAGTCCAAAAATCCTCAAAGAAGAGGGTTTTTGAGGGTTTCACGACACTCAAACGGGTGTGCCCCTCGGAATGCCAAGGGGCGCAAGGTGCGTTCAAAGATTCGATGATTCACTGAATTCTGCAATTCACATTACGTATCGCATTTC
+
HHHIIIIIIHIIHIHIIIIIIIIIHHHI0GHHHIEHIEHGHIIHH/<GHDHICFHFHIIIIIDCHE?EHH<FGEEHCHHHIIIDHEHIGDHEHHIIHIHHIICHHHG=GHHEEHDHFC@DHHI<GEH0DFHHICHEHHHIIIIGIIIIGHHCFC@GGHHIHIHHHHI?EHH?HHHHIGFHGHHF:HIHHHFHHHHHFHHFIG@GFIHHHFHIIGHGIIGIIIHFHHAA?GIHHHEHHHGIIHIHH?HDGHHHD.EHCHHEIHHFHIIHIIIHGHGHHGIIIIIHGIHIHHEHFHGIHHIHHIHIHDGIHHHHC@HIHIGHIHHDIHHGHHHHGIIIIIIIGIIIIIHEIHIIIIIHHHIIIHIHEIHIHGIIHHGFHHHHGIHIIHHIH
@HISEQ:711:H5NNWBCX2:2:1101:1999:15633:ATCTCGTA
TTAAGTTCAGCGGGTATTCCTACCTGATCCGAGGTCAACCTTTGTAAATAAAAGAAGGAGACCGGCCCGGAAGGTCCTTGAAACTCGACGCGTGCTCGTTTAAAAGCTCGTTGCACCGAGGGTCCCACGGACGCCGTCATTGTCTTTGAGACCAGTTGTTCACACAACTTGGGTCCAACACCAAACCCGAGGTTTGAGGGAGGATAATGACGCTCGAACAAGCATGCCCACCGGAATACCAGTGGGCGCAATGTGCGTTCAAAGATTCGATGACTCACGGAAATTCTGCAATTCGCATTACTTATCGCATTTC
+
HIIIHGHIIIIIIIIIHHHIIIIIIIEHHIIIIHIHHIHICGHHCFHHFHII1GGHHFHHHHHIHHIHHIGIHIIHGHHIIIIIFHGHHHHHHHIIHIHHHHHIIDHHHHHIIHGHIDDHIHIHHEHHHHDHIHDIFDHHIHHHIIIIFGGHHIIDHHIIIGIHHIHHEEHIIGHHIGHHIIHHGGFHIIIIHGHHEHIIHEEHEBIHHHHE<HHEIHHHIIHIIFIHDHHEIHHHEHHIIIHHGHHHHIIIHHHIHHCIHHFIHIIIHFHHHIIIIIHIIIIHIIHIHCHIHGHFIIIHGHCHHIHHFGHIH
@HISEQ:711:H5NNWBCX2:2:1101:2554:15623:ATCTCGTA
TTAAGTTCAGCGGGTAGTCCTACCTGATTTGAGGTCAAAAACAAAGAATATCACATTTATTTAAGAAGCCCAAGACCTCTAAAAGGCAACTGCCATGGCATAGATAGGCTATCATACCAAAGGAACAGTCAACACAAAGGTCATCCGCTAATGCATTTAAGGGAATTGCCAACTTTTTTGTGAAAAAAAGTTTACAAAGCCCCCACAATCCAAGCCACCCATCAGCTTACAAAACTGAAAGTGGTTGAGTATTTAATGACACTCAAACAGGCATGCTCCTCAGAATACCAAGGAGCGCAAGGTGCGTTCAAAGATTCGATGATTCACTGAATTCTGCAATTCACATTACTTATCGCATTTC
+
IHIHHHHHGIIDHHIIIIIIGIIHIIHIIIIHIIIIIIHIIHIIIIHHIIEHHHHIHIHIIIIIIIH<FGHIHHIIIIIIIIIIHHHIIIIIGHIIHIGIIHHIIIIHIHHIIIIGIIIIIIIIIHGHHHIIIIIHIIIGIHIIIHIHIHIHIIIHHHHIHHHHHIIIHIIIHHHIIHHIIIIIHIIHIIHHHHGFHHHDIHHEHHHHIIIIHIHIHHFHHIHHFHHGGIIHFDHFFHFIHHHHHHHHGHIIIHIIGIIIIIHIIHHIHIIIHHHIIHIIIIIIIIHIIHHHHIIIIIIIIHHHIIIHIHIHHGIIIIIIIIIIHHIIIIHIIIIIHEHHGIHHIIIHHHHHHIGIIHIII
@HISEQ:711:H5NNWBCX2:2:1101:7375:15548:ATCTCGTA
TTAAGTTCAGCGGGTATCCCTACCTGATTCGAGGTCAACCATAAAAAATTGGGGGTTGCTGGCCAGCATCCACCGGGACTCACACGCGAGGGTAGAATTACTACGCGTAGAGCTCGATGGCGCCGCCACTGATTTTAAGGCCAGCCGTTGCCGGCAGAGCCCAAGACCAAGCATAGCTTGAGGGTTGAAATGACGCTCGAACAGGCATGCCCCCCGGAATACCAAGGGGCGCAATGTGCGTTCAAAGATTCGATGATTCACTGAATTCTGCAATTCACATTACTTATCGCATTTC
+
IIIIHHIIIIIIIIHHHIIIIIIIIIIIIIIIIHIIIIIHIIIIIIIIIIIIIIHHHDHHHHHIIHGEEHHIIHIIHIIIIIHIIIIHHHHIIIIIIIHIIHHIHIHIIIIIIIIIIHHIIIIIIIIIIIIIIIIIIIHIHIIIIIIIIHGIHHIIIIHIIHIIIIHHHIIIHHHIIHIHIHIIIHIIIIIIHHIIHHHIIIIIHIIIHIIIIIIIHIIIIHIGEHHHHHIHIIIHHHIIHHIIGIIIIIIIHGIIIIIIIIHHIIIHHIIIIIIIIIIIIIIIIIIIIGHIIHI
@HISEQ:711:H5NNWBCX2:2:1101:16604:15642:ATCTCGTA
TTAAGTTCAGCGGGTAGTCTCACCCGATTTGAGGTCAAGATTTTTGTGGGCTCAGCCTCCCCCGCCAAGGTAGGCGGCGGCGACCGAAGCACCATCATTGTCCGTGAGACGATTAGGAGCAGGGACCATGTCAAATCCAAAACGTAGAAACATCTTATCACGTCAAGGACAAGCAAAGCAGACCCCACTGATTCTTTTGAGAGGAGCTCGCTTTCGAATGCAAAAGCGAGCATTGAACCTCCAAGTCCAAAAATCCTCAAAGAAGAGGGTTTTTGAGGGTTTCACGACACTCAAACGGGTGTGCCCCTCGGAATGCCAAGGGGCGCAAGGTGCGTTCAAAGATTCGATGATTCACTGAATTCTGCAATTCACATTACGTATCGCATTTC
+
IIIIIIIIIIIIIIIIIHIIIIIIIIHHIIIHIIIIIIIIHIIIIIIIHIIIIIIIIIIIIIIIIIIHHIHHHIIIIIIIIIIHIIIIIIIIIHIIEHIIIIHIIHIIIIIHGIIIIHIIIIIIIHIIIIIIIIHIHIIHIIIIIIIIFH?HHHHHIIFHID@HHFHIIIIHIHIIIIIIIIIIIIIIHHHHHHHHIIIIIIHIIIIIHHHIHIIIIIHIIHEGIIIHGHEHHIHHHHFCIHIHFIHDHHEIHEIHHIIIIIIIHIIHGIIIHIIIIFHHGHHIIIHHEHHIIHHIIIIIIIHIIIIHHHHIIIIIIIHF<IIHIIIHIIHIHIIIIIHIIIIIIIIIIIIIHHIHIIIIHIIIIIHFFIIIIIIHIIIIHHGHIHIII
@HISEQ:711:H5NNWBCX2:2:1101:19352:15694:ATCTCGTA
TTAAGTTCAGCGGGTAGTCCTACCTGATTTGAGATCAAACATTCAAAAGGAGCCATTCCTCACTGAGGAGAGGCCTTTATGAGCCCCAGTGAACCTCCATCGCTGAAGGTTACTTGACGGAAAACCACAAGCGTAGATAGTTATCACACCTGGGATGCCACCAAACACTGGCAAGCTGATTCATTTAAGAGGAGCCGACCATAGGCCAGCAAGACCCCCAAAGTCCAAGCTCGTCATGGCAAAACCATGAGAGTTGAGGTGTTCATGATACTCAAACAGGCATGCCCTTCGGAATAGCCAAAGGGCGCAAGGTGCGTTCAAAGATTCGATGATTCACTGAATTCTGCAATTCACACTACTTATCGCATTTC
+
HIGIHCGHHIIIHIIHHHIFHIIHHIFCFFHHHIFHGIIHIIIHIIIIIIHHIIIHIIHIHHIHCEHEHIIIIEHHHIGHHIIFEGHHHHHHHGFHEFHHGIGIIGHGHHIIIIIHCHHHI=FHHGHCHHIEHEHHEHIGIIIIHHHFHHHHIIGIIIIGEHGEE@HIHHIIIIHIIIIIIIIIEFHIHHH?GHIGHGEHDHHHHG?GGHFHEHHHD.877G7/@CHHHCE/HCFHHIHHD//FHG?GGFHCHHFG@GF@GFF<EHHHGCHHHEEHHGHHHHHIHHHHDIIHHHFEG@HGIHCIIIHIHHDHDG@IIHIHHIIIHEHIIHHFHEEIHFHHEIHFHIHHIIIHHG<C@CHIHGD@EHEIHIH
@HISEQ:711:H5NNWBCX2:2:1101:19712:15728:ATCTCGTA
TTAAGTTTAGCGGGTATTCCTACCTGATCCGAGGTCAACCTTGGTGCCGCCGGAGCGGACTTGTGGGGGGTTTAGAGGCAGGACGCCGAGGGATCCCAATGCGAGGCTGATGCTACTGCGCAAAGGAGAGGGCCTTCGGGTCCGCCACTGGTTTTAGGGGCCTGCCGTGGCAGATCCCCAACGCCGGGCCACAGGGGCTCGAGGGTTGAAACGACGCTCGGACAGGCATGCCTCCCAGGATACTGGAAGGCGCCATGTGCGTTCAAAGATTCGATGATTCACTGAATTCTGCAATTCACATTACATATCGCGTTTC
+
GHHHHDHHHIIIDHHHHIHEHHIIIHHHGEFCHIHFHIFHHHHIIIHIGCDCH?HHHHIIHICCEHICHHD<GHHHGH==GHFDEGHI<FHGFH@FHHHIHIIIIIIIIGIIGIEHHIIHHHIIFHHGHHHHHHHHIH=HHGIEIHHIIHHHFHIEHHHHGHHIIIIHHGCCHHHHHIEHHHIDIHIHFHHIIIHIGIIIHHGHHHCEEHIIHIIHE<IHIIIIIIHHHCCGFHIIIIIIHIHHHHHGHHIEHHIIIHIHFFHIIIIHHHIHHHHIHFFHIIIIIIIIIIIIIHHIIIHIHHHHIIHIIIIIIGII
@HISEQ:711:H5NNWBCX2:2:1101:5664:16000:ATCTCGTA
TTAAGTTCAGCGGGTAGTCCTACCTGATTTGAGATCAAACGTTCAAAAAGCTGTCCTCCCCAAGGAGAGACATCTGTGAGCTCCAGCGAACCCCCATCACCGGAGGTTGCATGGCAGAAACCACAAGCGTAGATAGTTATCACACCTGTGACGCCACCAAACACTGGCAAGCTGATCCATTTGAGAGGAGCCGACGTTAGGCCGGCAAGACCCCCAAAGTCCAAGCTCATCATGGCGGACCATGAGAGTTGAGGTGTTCATGATACTCAAACAGGCATGCCCTTCGGAATAGCCAAAGGGCGCAAGGTGCGTTCAAAGATTCGATGATTCACTGAATTCTGCAATTCACATTACTTATCGCATTTC
+
HIHIIHIIIIIIIIIIIIIIIIIHIIIIIGIHIIIIIIIIIHIIHHIIHIIIHIIIIIIIIIIIGGHHHIIIIIIIIIIIIIIIIIIIIIHHFHHIHIIIIHHIIHCGHIHIIIIIIIIIHIIIIIIIIHHHFHHIIHHIHIIIIHHHIIIIIIHIIIIIIIIIHIIHIIHIHIIIHHIIIIHIHIHIIIIIIIIIIIIIHIIIIIHIIIIIIIIHIIIIIIIIHFHHIHIIIIIHHHIGHHHHEHIIHGIIIIIIIIIIHIGHGHHIIHHIGIIIIIGIIIIIIIIHHIIIHFHFHFIIIHHHHIIIHIIIHIIIHIIIHIIIIIIIIIIIIIIIIIIIIIIIIHIIIIIIIIIIIIIIIIIIII
@HISEQ:711:H5NNWBCX2:2:1101:8693:15858:ATCTCGTA
TTAAGTTCAGCGGGTAGTCCTACCTGATTTGAGGTCAAATGTCATACATATTATTTATTTAGAAGCAGCAATATGCAAAGCATACTAGAGGCATAGATAGTTTTATCACACCTGTGCTAGTAGGTTTAGACCACCACTAATTCATTTCAGAAGAGCAGACACAAAGGCGGCCTGCAAATCCACTTCCAAGCCGCACGCAAGCAATCTGGTGCGGTTGAGAACTTGAAATGACACTCAAACAGGCATGCTCCTTGGAATACCAAGGAGCGCAAGATGCGTTCAAAGATTCGATGATTCACTGAATTCTGCAATTCACATTACTTATCGCATTTC
+
FHIHIIIGGIIHIIHIIIIIFHHHFEFHGHIHHIIIIHIIHHIHHIHHHIIIGHIHIHHHHIHIIIHDHIHHHIHIIHGHIIHHHIHH?GCEHIIIEHIIHIIIHIHHIIIHHHHIIIHHGHHHHHHIIHEHHIHIHIFHIHIIIGHEHEIIGHIIIIIIIIHIHIHIHIIHIIIIHHGIIIHHIIIIHIEHGIIIIHHHIHIIIIIHGIIIIHIIHH@HHHEHHIIIHGIIIIIIHHGHHHHHHHHIHIHHHGCHIHHIHHDDHIIIIIIIIIHCHHIIIIHHHGIIHGHIGHHIIHIIIIHIIIHHIHIHIIIHIHHFFC=HGHGIIIIII
@HISEQ:711:H5NNWBCX2:2:1101:10533:15916:ATCTCGTA
TTAAGTTCAGCGGGTAGTCCTACCTGATTTGAGGTCAAAAACAAAGAATATCACATTTATTTAAGAAGCCCAAGACCTCTAAAAGGCAACTGCCATGGCATAGATAGGCTATCATACCAAGGAACAGTCAACAAAGGTCATCCGCTAATGCATTTAAGGGAATTGCCAACTTTTTTGTGAAAAAAAGTTTACAAAGCCCCCACAATCCAAGCCACCCAATCAGCTTACAAAAGTGAAAGTGGTTGAGTATTTAATGACACTCAAACAGGCATGCTCCTCAGAATACCAAGGAGCGCAAGGTGCGTTCAAAGATTCGATGATTCACTGAATTCTGCAATTCACATTACTTATCGCATTTC
+
HIIHIGHIGHIIHIIIIIIHHIHHIIIGIIHIIIHIIIIIIIHIHIIIIIIIHIIIHHGHIIIHHIIHIIIIHHHIIIIIIIIIHHHIIIHIIIIIHEHIIIIHIHIIIIIGGIIIIHIIIGIIHHIHHIIIIIHFHHIHHHHHIIIIIIIIIIIHIIHHIIIIIECHHHHHHIIGHGGHEHHHIIIHFHIIIIIIHIIHEFIGIHHHIHIHIHIIEHFFHHHEFFGHIHFCIGIHHIHHHHHHHIIIHHGGIIIHHGIIHHHGCIIHIHIHHIGIHEHCHHHEGGHIIIHHIIHHIHIIIIIIHGHHHHIHIIIHIIHIHEHIIIIIIHHHGHCIIIHHHFGIHHHIHIHHHIHHDIH
@HISEQ:711:H5NNWBCX2:2:1101:16453:15768:ATCTCGTA
TTAAGTTCAGCGGGTATTCCTACCTGATCCGAGGTCAACGTTCAGAAAGTCGGGGGTTTTACGGCGTGGCCGCGCCGCGCTCCAGTGCGAGTTGATAACTACTGCGCAGGGGAGGCTGCGGCGGGACCGCCACTGTATTTGGGGGACGGCGCCGCGCGGGGCGGGCCGATCCCCAACACCAGGCTCCGACCGCGCGAGGCGGAGGGACCCTGAGGGTTGAAATGACGCTCGGACAGGCATGCCCGCCAGAATGCTGGCGGGCGCAATGTGCGTTCAAAGATTCGATGATTCACTGAATTCTGCAATTCACATTACTTATCGCATTTC
+
IHHHIHHIHHIDGHIIHIIIIIIGIIHIHIIIIIHIIHIIIIIGHGHHHIIIHHIIHHIIFHIHIIIHIHIIIHHIHIIIIEHHIIIIIEHHHH1DGHIFHIIIIIIHHIIIHHHHHHIHIIIHHHIIHIIIIHIIIIIIHFIHDDHHDHHHHHIHDHHHIHHHGGHH?HIHIIHIIHHIIIIIHIIHHHHHHIIIEHHHIIHHEHHHFHHHGEHHEGIIIHIIIIIIIHHHIHHIHIIIIIIHIGHHIIIHHHHHCCCEIIHGHD<CEIGHHIHFIIIIIIIGIIIIIIHHIIIIGHEHHGIIIHIIIIIIIIIIIHHHIHIHIHI
@HISEQ:711:H5NNWBCX2:2:1101:6222:16018:ATCTCGTA
TTAAGTTCAGCGGGTATTCCTACCTGATCCGAGGTCAACGTTCAGAAAGTCGGGGGTTTTACGGCGTGGCCGCGCCGCGCTCCAGTGCGAGTTGATAACTACTGCGCAGGGGAGGCTGCGGCGGGACCGCCACTGTATTTGGGGGACGGCGCCGCGCGGGGCGGGCCGATCCCCAACACCAGGCTCCGACCGCGCGAGGCGGAGGGACCCTGAGGGTTGAAATGACGCTCGGACAGGCATGCCCGCCAGAATGCTGGCGGGCGCAATGTGCGTTCAAAGATTCGATGATTCACTGAATTCTGCAATTCACATTACTTATCGCATTTC
+
IIIIIIIIHEHIIIIIIIIIIIIIHIGIHIIIIIEHHIIIIIIIIIIIIIIIIHIGIIIIHIICHHHHHIHHIIHHGIIIIIIIFIHIIHIHHIIIIIIHHIIIIHH<CHGHDHHIIIIHHGIIIGGIIIGDHHIIHIIIHHHHHEEHIGHHHIGHHHHHHDIIIHEEE?HHIIEHHIIIIIHHFHHHGHHHDHHIHIIHIIHIHHHHEHFHHIIIIIIIHHHHCHGHHGIIHIIIGIIIIIIHIHIHHIIIIIHIHDEIIIIIHHECHIIIIHIIIIIHIHIIHIHIHIIIIIIIIIIIIHIGIIIIIIIIIIHHIHIIIIHIIHI
@HISEQ:711:H5NNWBCX2:2:1101:7040:16132:ATCTCGTA
TTAAGTTCAGCGGGTATCCCTACCTGATCCGAGGTCAAACTTAGAAAGTGAGGGGGTTGATGGCCAGCGTCCACCGGGTCCCTATAGCGAGGAGGTTTACTACGCTCAGGGCCCGACGGCACCGCCACTGACTTTAAGGCCCGCTGGGTGAGCAGCGGAACCCAATACCAAGCAATGCTTGAGGGTTGTAATGACGCTCGAACAGGCATGCCCCTCGGAATACCAAGGGGCGCAATGTGCGTTCAAAGATTCGATGATTCACTGAATTCTGCAATTCACATTACTTATCGCATTTC
+
IIIIIIIIIHIIIIIIHIIIIIIIIIIIIIIHIIIIIIIIIIIIIIIIHHHIIHIIIIIIIIIIIIIEHHIIIIIHDHIIIIIIHIIHIIIHHIIIIIIIIIIIIIIIIIIIIIIIIIIHIIIIIIIIIIIIHIIIIIIIIIIIIIIIIIIIHIIIIIIHHIIIIIIIIIIIIIIIIIHHIIHIIIIIIIIIIIIIIIIIIIIIIGIIIIHIIIIIIIIIIIIIIIHIIIGIIIHHEEIIIIIIIIIHIIIIIIIHIIIHHIIHHGHHIIIIIIIIIIIIIIIIIIIHIIIIIIII
@HISEQ:711:H5NNWBCX2:2:1101:8352:16022:ATCTCGTA
TTAAGTTCAGCGGGTATTCCTACCTGATCCGAGGTCAACCTTTGTAAATAAAAGAAGGAGACCGGCCCGGAAGGTCCTTGAAACTCGACGCGTGCTCGTTTAAAAGCTCGTTGCACCGAGGGTCCCACGGACGCCGTCATTGTCTTTGAGACCAGTTGTTCACACAACTTGGGTCCAACACCAAACCCGAGGTTTGAGGGAGGATAATGACGCTCGAACAGGCATGCCCACCGGAATACCAGTGGGCGCAATGTGCGTTCAAAGATTCGATGACTCACGGAAATTCTGCAATTCGCATTACTTATCGCATTTC
+
IIIIIIHHIHIIIIIIIIIIIIIIIIIIIIIIIIIIIIIIIIIIIIIIHFHIIICHIHIIIIIIIIIIIIIIIHIIGHIIIGIIIIIIIHIIIIIIIIIIGHIIIIIHIIIIIIIIIIHHIIIIIIIIIIIIIIIIHIIIIIIIIIIIIIIIIIIIIIHIIIIIIIIIIIIIIIHIIIIIIIIHHIHIIIIIIIIIIIIIIIIIIIIIIIIIIIIIIIIIIIIHIIIIGIIIIIIHIIIIIIIHEIIHFIHIIIIIIIIIIIGIIIIIIIIIIIIHHIIIIIIIIIIIIIIIIIIIIIIIIIIIIIIIIIIII
@HISEQ:711:H5NNWBCX2:2:1101:8277:16063:ATCTCGTA
TTAAGTTCAGCGGGTATTCCTACCTGATCCGAGGTCAACCTTGAGAAGTTGGGGGTTTTACGGCCGGTCACCCGTCGCGTGCCCTGAGCGTGGTAAATTTACTGCACTCGGTACGACGACGAGCCCGCCACTGGGTTTGGGAGCCTGCGGCAGCCGCAGGGCTCCAACACAAGCGCAGGCGCTTGATGGTTGAAATGACGCTCGAACAGGCATGCCCGCCAGAATACTGGCGGGCGCAATGTGCGTTCAAAGATTCGATGATTCACTGAAATCTGCAATTCACATTACGTATCGCATTTC
+
IIIIIIIIIIIIIGIIIIIIIIIIIGIIIIHIIIIIIIIIHIIIIIIHDGEHIHIIIHHHIHHHIIIEHIIIIIIIIIIIIIIIIIIIIIIIIHIIIIIIIIIIHIIIIIIIIIIIIHIIIIIIIIIIHIIIIIIIIIIIIIIIIIIIIIHIIHIIIIIIIIIIHIHIIIIIIIIIIIHHHHIIIIHIHIIIIHIIIHIIIHIIIIIIIIIIIIHIIIIHIIIIIHHIIIHEIIIIIIIIIIGIIIIIIIIIIHHIIIIIIHIIIIIIIIHIIHIIIIIIIIIIIHIIIIIIIIIIIIHI
@HISEQ:711:H5NNWBCX2:2:1101:11800:16019:ATCTCGTA
TTAAGTTCAGCGGGTATCCTTGTCTGATCTGAGGTCAAAACTTCGATCTCCGTGAGGAGACTTTTGGGTTTAACGCCACCAAGCGGTTATCCATCAGGCTTTTTGGAAGATTGTAACACCACTCCATTGACCTGGCTAGAAGGGGCTTGCGGTCGTGCAGCAAGTTTAGGGAGGGCGCAGGTGGAGATAAATCAACCACCGGCATCCGCTGCCCAAGACCAGCGTCGAATATATAAATACTCAAGCTGAGGGTGTTTGCTGACGCTCAAACAGACATGCCTACCGGAATACCAGAAGGCGCAATGTGCGTTCAAAGATTCGATGATTCACGGAATTCTGCAATTCACATTACCTATCGCGTTTC
+
IHIIIIIIIIGIIGHIIIIIHIIIIHIGHHIHHHIIHIHHEHIIIIHHHIGIHHHIHIHHIIIGIIHHIHHIIIHIIIIIIIHIGHIIIIICHHHIIIIHHIHIIHIHII?HHGGHIHHHIIIIHIHHHHHCHEHHIIIGHIHGIHHIIGHHHHHIHIIIIIIIFHHHHIHHIHDHIIHIHHIHIIIIIIIIIIIIHIHHHHIIIIHIHHIIIIIIHHHHHDCHHCGIIIIHHIHHHEHHHGCGIIIIIHIIIIIIIIIHHIIIHHEHHIIIIIIIHIGIIIIIHHHHIIHIIHHDIIIHIIIHHIIHIIIIIIIHHIIIGIIIIIIIHIIIIHIIIIIIIIIIGIIIIIIIIGIIIIHIIIHI
@HISEQ:711:H5NNWBCX2:2:1101:13637:16203:ATCTCGTA
TTAAGTTCAGCGGGTAGTCCTACCTGATTTGAGGTCAAGTTAAAGTGTTTTCATCCCTTTCAAGGGCAACAAAACAGATTAGAAGCTGAACCATGACTTTTTGATCAACTGGAATGGCGCAGATAATTTATCACACCAGAAACCGAGTCAATGCAAAGGATTCTGCTAATGCATTTCAGAGGAGCTGACTTTGATCAAGCCTGCAAACACCTCCACCATCCTAATCCACTCCCTTCAGAAAACTGAAGGGGGGGGGTTAGAGAATTTAATGACACTCAAACAGGCATGCTCCTCGGAATCAACCAAGGAGCGCAAGGTGCGTTCAAAGATTCGATGATTCACTGAATTCTGCAATTCACATTACTTATCGCATTTC
+
IIIIIIIIIIIIIIIIIIIIIIIIIIEHIIIHHIIHIIHHIIIIIIIIIIIIIIIIIHIICHHHIIIHGHHIIHGIIFHHIGIIGHIIIIIHIIIIIIIIIIIFHGHHIGIIIHGIGHIHIICHHIIHHIIEHIIIIIIIHIIIDHIIIGIIIGIIIHHIIHIIHIIHFHIIIIIIIIIIHHHGIII@GHHIIHIIHHIHHIIFHGHHIH.8DHHHBB.FHGF6.@FBEBHFHG.IIHHGHHCFEIHHHIHIHHGHEFHHHHHIHHFIHFHHHGCIHHGIGIHIIIHIHHHHHHIHHIHIHHEGHIHHHCHHHIHHGIHEHFCIHGE@?IHHHIIIIIIIIIGIIIHIHIHHHEHHHHIHIHGHHHIHGIIHHDIH
@HISEQ:711:H5NNWBCX2:2:1101:17638:16230:ATCTCGTA
TTAAACTCAGCGGGTAATCCCGCCTGACCTGGGGTCGCGATGCGTGCGTTGTTGACAACGCTTCAGGGTCAGTGAGCCTTACTGTACCGACGACGGACGCGCGACGAGAGCTCGAGGTTTATTCGACCACCGAACGTCACGGCACCCATCGCCGACGACTCAAATTTAGGCCAACCGCGAGCCGTTCGGCCCACGGGAGGCCAATATCCGCCCACACCCAAGTCCCATCGTCTCTTTCGAGAGGAGAGGGGTTTCGGAGGGGGGGGCAACGATGCGTGACACCCAGGCAGGCGTGCCCTCGGCCTAACGGCTTGGGGCGCAACTTGCGTTCAAAGACTCGATGGTTCACGGGATTCTGCAATTCACACCAAGTATCGCATTTC
+
IHIHIIIIIHIII<HHIIIIIIIIIIIIIHIHHHHIIIIIIHIIIIIIHIHIIIGIIHIIIGIHIIIHIGHIIHIIIIIHIIIIIIHIIHIIIIHCHHIIIGHECHIHHHIHIGEHGHIHHIIHGHHHHIIIDHIIIIIIIGIIIIHIIHEHHGIIIIIHHHIIHHHGEGIHFHHECHDHIIIIIIHGHIHICHHHHG?HGIHHHHCHIHIIIIIGCEB8EG-ECHGHHEEG??-IGHHEIIIIHHHHHEE-.<DHHEDHHHHHHDHHHCHHHIIIIIIIIIIIGIHHHHCGIIGHHIIHHHHIIHHIIIIHHDHHIIGHIIIIHDHHHGHIHHEHHIIHHHHHGIIHHIIIIIIIIIIIIIHHIHHHHEHIIHIIGIIIIII
@HISEQ:711:H5NNWBCX2:2:1101:17917:16075:ATCTCGTA
TTAAGTTCAGCGGGTAGTCCTACCTGATTTGAGATCAAACATTCAAAAGGAGCCATTCCTCACTGAGGAGAGGCCTTTATGAGCCCCAGTGAACCTCCATCGCTGAAGGTTACTTGACGGAAAACCACAAGCGTAGATAGTTATCACACCTGGGATGCCACCAAACACTGGCAAGCTGATTCATTTAAGAGGAGCCGACCATAGGCCAGCAAGACCCCCAAAGTCCAAGCTCGTCATGGCAAAACCATGAGAGTTGAGGTGTTCATGATACTCAAACAGGCATGCCCTTCGGAATAGCCAAAGGGCGCAAGGTGCGTTCAAAGATTCGATGATTCACTGAATTCTGCAATTCACACTACTTATCGCATTTC
+
IIIIIIIIIIIIHIGHHIIIIIIIIIGIIIHIGIIIIIIIIIIIIIIHHIGGHHIIIIIIHIIHIHHHHIIHHIIHIIIHIIHIIIIIIIIHIFHHIIIIIIIIIIHHHHHIIIHEHIIIIHIIIIIIGIHIHHIIIIIIHHHIIEHIIHGHIIIIIIIIIIGHHHHIIGHHGIHHGHHIIHIIIHHHHFEHIIHHHHHHHIHHGHIHIHHIIHHGHHHFHHFCDIHDIIHHGHGGHCIIIHHHHIIIIIHIHIIIIIHGIIIHIIIIIHFHHHHIIIIIIIHGIIIIIHHFHIGIIIIIHDFEGHHGHIIIIIHIIIIIIIHIHIIIIIIHHIHHHIIHHGIGIIIIIHHIHHIIHDGCIIIHHHIIIII
@HISEQ:711:H5NNWBCX2:2:1101:17861:16145:ATCTCGTA
TTAAGTTCAGCGGGTATCCCTACCTGATCCGAGGTCAAACAAAAGAGTTTTAAGGTGTTTACCTATCAGCCTTCGCAGAGATTACTATGCGTGATTGATAGTTACCACCAAGTGTTTTAGGCAAGGCGTAAGCCAGTGCCAATACTCCGAAGAATAGTGTAATGACGCTCGAACAGGCATGCCCTTCGGAATACCAAAGGGCGCAATGTGCGTTCAAAGATTCGATGATTCACGGTGTCTGCAATTCACATTACTTATCGCATTTC
+
IIIIIIIIGHHIIIIIIIIHHHGIIIGHIIIIIIIIIIHHHHIHIIIGHIIIHIHHHIIIIIIIIIIGIIIIIIHIIIIIHHIIIIIIIIGIIIHIIIIIIIIIIIIIIIIIIIIIIHIIIHHEHHHIIIIIIIIIIIIIHIIHIIIIIIIIIIHIIIIHIHIIHIIIIIIIHIIIIIIIIIHIIIIIHIIHIIIIIIHHGIIHIIIIIIIIIIIIHIIIIIIIHIHIIIIIHIIIIIHFIIIIIIIIIIIIIHGIIIGIIIHHEI
@HISEQ:711:H5NNWBCX2:2:1101:18352:16147:ATCTCGTA
TTAAGTTCAGCGGGTATTCCTACCTGATCCGAGGTCAACGTTCAGAAAGTCGGGGGTTTTACGGCGTGGCCGCGCCGCGCTCCAGTGCGAGTTGATAACTACTGCGCAGGGGAGGCTGCGGCGGGACCGCCACTGTATTTGGGGGACGGCGCCGCGCGGGGCGGGCCGATCCCCAACACCAGGCTCCGACCGCGCGAGGCGGAGGGACCCTGAGGGTTGAAATGACGCTCGGACAGGCATGCCCGCCAGAATGCTGGCGGGCGCAATGTGCGTTCAAAGATTCGATGATTCACTGAATTCTGCAATTCACATTACTTATCGCATTTC
+
IIIHHIIIIIIHHIIIIIIIIIHIIIHIIIIIIIIIHGIIIIHIIIIIIIIIHIIIIIHIIHIGIIIIHIIIIIIIIIIIIIIIIHIIIGH<GHIIHIIIIHIIIIIDHIIIHIIGIIIIIIIIIGHHIIIHHHEHHIIIIIHIIHHHHIICHHIGHIIIIIHGHIHHHCHHHICHHFHIHHIHHHHHHHIHHHHGCHIHHHHHHHHHIIIGIHIIIIHFEIIIHHIHIIIIIIIIHHGIIIIIIHHIGIIGIDIIHHEHIHHHHHHEEGEIGIHGIIIHIHIIIIIIIIIIIIIIIIIIIIHIHEIIIIIIIIIIHIHIIIHHIII
@HISEQ:711:H5NNWBCX2:2:1101:1635:16363:ATCTCGTA
TTAAGTTCAGCGGGTATCCCTACCTGATCCGAGGTCAACCTGTAAAAATAAAGGTTTCAGTCGGCAGAGTTCCTCTCCTTTGACAGACGTTCGAATAAATTCTACTACGCCTAAAGCCGGGGAGGCCTCGCCGAGGTCTTTAAGGCGCGCCCAACTAAGGACGACACCCAATACCAAGCATAGCTTGAGTGGTGTAATGACGCTCGAACAGGCATGCCCCTCGGAATACCAAGGGGCGCAATGTGCGTTCAAAGATTCGATGATTCACTGAATTCTGCAATTCACATTACTTATCGCATTTC
+
IIIIIHIIIIIIHIHIIIIIIIIIIHHIIIIIIIIIIIIICHGHIIIIIIHHHIIIIIIIIIIIHHGHIIIIIIIIIIIIIHIIIIIIIIIIIIIIIIHHIIIIIIIIIIIIIIIHHHIIHHIIIIHHHHHIIIIIIIHIIHIIIHIIIIHIIIIIIIIIIIIIIIHIIIHHHHIIIHIIIIIIIIIIIIIIIIIHHIHIIHIIHIIHGIIIIIIIIHIIIIIIIIHIHIIIHIIIHHGIIIIIIIIIIIIIIGHIIIHIIIIIIIIIIIHIIIIIIHIIHIIIGIIIIIIHHGIIIIIIII
@HISEQ:711:H5NNWBCX2:2:1101:8180:16345:ATCTCGTA
TTAAGTTCAGCGGGTATCCCTACCTGATCCGAGGTCAAACTGGAAAAATACAAATGTGGGGGTTACGGCCAAACATTCCGGTCGTCAATAGCGATTTTGACACGTTTATCACGCTCTTGCCACGCCGGATGTTTGCCACTGGATTGCAGGCGGAGGGTGTTTGTTCCCTCCGGCCCAAGACCAAGCCGATGGTTTCTTTGTTGAAGGAACCCCGGCCTGAGCGGTGTTGATGACGCTCGAACAGGCATGCCCCGCGGAATACCGTGGGGCGCAATGTGCGTTCAAAGATTCGATGATTCACTGAATTCTGCAATTCACACTACTTATCGCATTTC
+
IIIIIHHHIIIIHIHIHIIIIIIIIIIIIIIIIHHIIIHIGIIHHIIIIIIGGFFGGHEHHHIHIHHIHIIIIHIIIIIIIIIIIGFIIIIIIHIIIHIIHHIIHHIIHIIIFHHIHIIIIIIIIHIHIGFHIIIIIIIIIIIIIIIIIIIIHIIGIIIIHIIIIIEHHEHHHHIIIHHIHHHIC@GFGHIIHIIHIIHIIHIIIIIHHIHIHIIIIHHDHGIIIHHIIIHGCDIHFHHIIIIIHIHGHHGIIIIIIIHIIHIHIIIIIHHGIHH?CIIIIHIIIIIIIHIIIIIIIIIIIHIIIIIIGIIIIIIHHIHIHIIIHIIIIIIIIIH
@HISEQ:711:H5NNWBCX2:2:1101:10585:16478:ATCTCGTA
TTAAGTTCAGCGGGTAGTCTCACCCGATTTGAGGTCAAGATTTTTGTGGGCTCAGCCTCCCCCGCCAAGGTAGGCGGCGGCGACCGAAGCACCATCATTGTCCGTGAGACGATTAGGAGCAGGGACCATGTCAAATCCAAAACGTAGAAACATCTTATCACGTCAAGGACAAGCAAAGCAGACCCCACTGATTCTTTTGAGAGGAGCTCGCTTTCGAATGCAAAAGCGAGCATTGAACCTCCAAGTCCAAAAATCCTCAAAGAAGAGGGTTTTTGAGGGTTTCACGACACTCAAACGGGTGTGCCCCTCGGAATGCCAAGGGGCGCAAGGTGCGTTCAAAGATTCGATGATTCACTGAATTCTGCAATTCACATTACGTATCGCATTTC
+
IHHIHIIIIIIIHIIHHIIIIIIIIIIIIHHFHHIIIIIIIIIIIIHHHHHIGEHIIIIHHIHIIHD<CEHIHHHIIHIIIIIIGIIGHHIIIHIICHHGIHHDHIIIIIIIIGIHHHEHI?DHCHHIIHIIHHHHHIIIIHIHHCHH?GCHIIHIIIIIGEFHIHDHHHFHIHIHHHIHHIGCHIIIHHIIIIHIIIIIIIHIIHIHHIIIHIIIIIFFHIIIIIGIIIHIIIIHHHFIIIHFGIIIIIHIHHEIHIIIIIHIIIIHIIIIIIIIIIIIIHIIIIHIIIIIIGCIIIIIIHIIIIIIIIIIIIIIHHHHHHIIIIIIIIIIIIIIIHIIIIIIIHIIHIIIIHIIHIIIIIHHIIIIIIIIIIHHHGIIIHIIHHIII
@HISEQ:711:H5NNWBCX2:2:1101:11225:16328:ATCTCGTA
TTAAGTTCAGCGGGTAGTCCTACCTGATTTGAGATCAAACATTCAAAGAGCTGTCCTCACTGGGGAGAGACATTTATGAGCCCCAGTGAACCTCTGTTACCAGAGGTAACCTGGCGGAAAACCACAAGCGTAGATAGTTATCACACCTGTGACGCCACCAAACACTGGCAAGCTGATTAATTTGAGAGGAGCTGACCGTTGGCCAGCAAAACCCCCACAGTCCAAGCTCATTCATGGCAAGCCATGAGGAGTTGAGGTGTTCATGATACTCAAACAGGCATGCCCTTCGGAATAGCCAAAGGGCGCAAGGTGCGTTCAAAGATTCGATGATTCACTGAATTCTGCAATTCACATTACTTATCGCATTTC
+
IIIIIHHIIIHHHIIHIIIIIIIIIIIIIIIIIIIIIIIIIIIIIIIIHGHHHIIIIIIIIIIGIIHHIIIIIIIIIIIIIHHIIIIHIIIIIIIIIIHHIIHIIHIIIIIIHIIIHIHIIIIIIIIIIHGIGIHIHIIIIHHHHIIHIIHIHFFHHIIGIIIIIGIHIIIIIHIIIIIIIHIIHHIIIHHIIIIIIIIIIIIIIIIIIIIIIIIIHEHIHGHIHHHHHHGCHIFIIIHIHGIIHIIIIIIIIIIIIHH?HHIHHHHDHGIHHHIIGIIIIHE?IIIIIHGHIGIHFIHHEIIIHIHIHIIHIGIIIIIIIIHIIHIHIIHHHHIIIHHHIIIIIIIIIIIIIHIIIGIIHIIIIIHIH
@HISEQ:711:H5NNWBCX2:2:1101:12304:16440:ATCTCGTA
TTAAGTTCAGCGGGTAGTCCTACCTGATTTGAGGTCAAGTTAAAGTGTTTTCATCCCTTTCAAGGGCAACAAAACAGATTAGAAGCTGAACCATGACTTTTTGATCAACTGGAATGGCGCAGATAATTTATCACACCAGAAACCGAGTCAATGCAAAGGATTCTACTAATGCATTTCAGAGGAGCTGACTTTGATCAAGCCTGCAAACACCTCCACCATCCTAATCCACTCCCTTCAGAAAACTGAAGGGGGGGGTTAGAGAATTTAATGACACTCAAACAGGCATGCTCCTCGGAATCAACCAAGGAGCGCAAGGTGCGTTCAAAGATTCGATGATTCACTGAATTCTGCAATTCACATTACTTATCGCATTTC
+
HHHEHCF1G?1CEHIHCEHHHHIHFG1C1?GEHHHHF11FCGHIECHG1D@HEH?CGCHH?GE11011<<11CFHHIEF?EHHHEHEFHHIEEDGI?FHGH<CEH?GHFCEEEFHH?FC=EHH0FEHHHHI?E?GH=EHE@HDHCE?CGHCH/DCCH?@@66=F/G@@GHGHHIIHBGH@FFHHHICGHI?H?@FEEH7A-B.B6EHHF@B8BHF?B..F?AF:.-FB6..@;.@EF.HHF;.?.FC<C<CED<D0?HEG?CD<1HIHG?HCC@@F1HEEC1HHHFEH?C<<<1<HG<@CF1FGEHGCHC?EGHDHHH?DF<CHHGCFCFHEIHHHC@@HH@HEH@HEGHFHHGEGGF@F@CCEHECG?HHDHDE
@HISEQ:711:H5NNWBCX2:2:1101:18265:16477:ATCTCGTA
TTAAGTTCAGCGGGTATCCCTACCTGATCCGAGGTCAACCTTTGATGAATGGGGATTTCTCCAATGGCAAGCAGTGGACCCACGATGCGAGCGAATAGTGCTGGTAAAGCTTTTACAACGCCACAAACACGTGGGGACAAACCGCCTCTGAATTTCGGTGGTGAGGTGATTCAACGTTATGCACGGATCCCCTCATTCACCAATAACCAATCCGCGAAATATTTCTAAAAGGGGATTGAACTGGTTGTTAATGACTCTCGAACAGGCATGCCCTCCGGAATACCGAAAGGCGCAATGTGCGTTCAAAGATTCGATGATTCACTGAATTCTGCAATTCACACTACTTATCGCATTTC
+
HIIIGIIIHIIIGIIIIIIIIIIIIIIGHHIGHIIIIIHIIIIIIIIHIIIHIHIIEHIIIIIIHIIHHIIIIIIIIIIIIIIIIIIIHIIIIIHIIIIIIIIHIIHIIIIIIIGIIIIIIIHIIIIIIIIHIIGIIIIIHIHIIIFHHIIIIIIIIIIIHIIIIIHIIHHIHHGHHHIIHHHHIHHHIIIHHIIIIIIIIIIIIIIIHHIIIIIIHHIIIIHIHHEEIHHGIIIIIHIHIIIHHIIIIHHHHHIHIGHIGIIIHFIIHIIIHIIIIIIIIIDGIHHGIIIHIIHDHDIIIIHIHIIIIHIGHGIIHIIHHIIIIIIIIIIIIIIIIIIIIIHIHIIIIIIIIIII
@HISEQ:711:H5NNWBCX2:2:1101:19138:16305:ATCTCGTA
TTAAGTTCAGCGGGTATCCCTACCTGATCCGAGGTCAAACTGTGATGTGGGCTTGATGGACGCCGATCCGCCGGAGCCTCGGGAAGCGCAATGTGCTGCGCGAGAAGCTGGCAAGACCGCTGCCAATACCTTTGGGGCGAGTCCGCGCACGAAGCGGGGACAGACGCCCAACACCAAGCAGAGCTTGAGGGTGTAAATGACGCTCGAACAGGCATGCCCCATGGAATACCAAGGGGCGCAATGTGCGTTCAAAGATTCGATGATTCACTGAATTCTGCAATTCACACTACTTATCGCATTTC
+
IHHHIIHIIIIIGHIIIIIIIGIIIHIIIHHIIIHHIIIIIIIIIIIIIIGIIIGIIHIIIIIIIIHFHIHHIGGIIIGIIIIIIIIIGIIIIIIHIHHIIIIIIIIHIIIIIHIIIIIIIHHIIIHIIIIIIIIHIIIIIHIIIIIIHIIIHIIIHIIIIIIIIIIIHIIIIIHHIIIIIIHIIHHIIIIIIIIIIIIIIIHIIIIIIIHIIIIHIIIIIIIIIIIIIIIIHHIIIIIIIHFHIIIIIIIIIIIIIIIIIIIIIIIIIIIHIIIIIIIIIIIIIIIIIIIIIHIIIIIIII
@HISEQ:711:H5NNWBCX2:2:1101:1747:16608:ATCTCGTA
TTAAGTTCAGCGGGTATCCCTACCTGATCCGAGGTCAACCTGAGAAAGTTGGGGTTATGGCAGGTACCCGCAGAGCCCAGAAGCGAGAATAATTACTACGCTTAGAGCCCAACGGACACCGCCACTGATTTTAAGGGCCGCTGGACGCGAACCCCAAGACCACGCCAGGCGTGATTGGTTATAATGACGCTCGAACAGGCATGCCCCTCGGAATACCAAGGGGCGCAATGTGCGTTCAAAGATTCGATGATTCACTGAATTCTGCAATTCACATTACTTATCGCATTTC
+
IIIIIIIIIIGIIIIGIIIIIIIIIIIIHIIIIIIIIIIIIIIIIIIIHHIIIIIIIIGHIIHIGHIGHHHHHHIIIIIIIIIIIIIIHHIGHIHIIIIIIHIHIIIIIIIIHIHIIIIIHIIIIIIGHHHIIGIIIIIIIIIIIIIIIIIIHIIIIIIIHGIIIIHIIIHIIIIIIIIIHHHHIIHIIIIIIIHHIIHIIIIHIHIHIIIIIIIIIIHHEIHHEHCHHCEHHIGIIHHHHHIIIIIIIIIIIIIIHHIHIIHIIIHIIIIIHIIHIIIIIIIIIIIII
@HISEQ:711:H5NNWBCX2:2:1101:4350:16505:ATCTCGTA
TTAAGTTCAGCGGGTAGTCCTACCTGATTTGAGGTCAAATTGTCATGTATTGTCAGAGACGGTTAGAAGCAGTGCTAAGCAGACATCCATGCATGGCGTAGATAATTATCACACCAATAGACAGTCCACACAGGGCACCAGCTAATGCATTTAAGGGGAGCTGACCTGAGCCAGCAAGAGAAACCCCCACATCCAAGCCACTATCAGAAATAAACTGATAGGGTTGAGAATTTAATGACACTCAAACAGGCATGCTCCTCGGAATACCAAGGAGCGCAAGGTGCGTTCAAAGATTCGATGATTCACTGAATTCTGCAATTCACATTACTTATCGCATTTC
+
HIIIHHHHHHIIIIIIGHIHIIIIIIIIIHIIIGIIHIIGHIHEHHIHIHIHIIIICHHHHIHHIIHHHIFIIGHIHIIIIIIIIIHIHHIIIIHIIIIIIHIIHEHHHIIIIIIIIHHIHHIIIIIIIHIHHHIIIIIIIIIIIIIIIIIIIIIIIIHHHIHIIIIHIIIIIIIIIIIIIIIIIIIIIHIIIIIIIIIIIIHHIIIIHIIIHIIIIIHIIIIIIIIIIIIIIIHHHIIIHIIHIIIHHGIIIGIIIIIIIIIIIIIGIHHCIIGIIIIIHIHHIHIHGIHIIIIGIIHIIIIHHIIIIIIIIIIIIIIIIIIIIHFIIIIGIIIHIIII
@HISEQ:711:H5NNWBCX2:2:1101:10069:16550:ATCTCGTA
TTAAGTTCAGCGGGTAGTCTCACCCGATTTGAGGTCAAGGTTTGTGGGTCAAGTGGCGATCACTTGACCATTGTCTTCTATGAGACAGTTAGAAGCGGGGAACAGTGCGAAACCCAAGACGTAGAAAACATCTTATCACGTCAAGGATCGGCAAAGCAGACGCCACTAATTCATTTCAGAGGAGCTGGCTCCAACAAAGGAAGGCCAGCAAAAGCCTCCAAAGTCCAAAAGCCTTCCTGGTCAAGAAACCAAGAAGGTTTTGAGGATGTCACGACACTCAAACGGGTGTGCCCCTCGGAATGCCAAAGGGCGCAAGGTGCGTTCAAAGATTCGATGATTCACTGAATTCTGCAATTCACATTACGTATCGCATTTC
+
IIIIEHHHGHHIIHIIIIIIIIIIIIGGDHGFHGHHIIIICHHHHIII?GHIFHIHIIGGHHHGIIHHHIIGFEHIHHGIIIIHGHHIIHHIIGEFHHHHGHIHHHGIIIIHIIIIIHIIIHIIIIIIGIIHHIIIHIIIGGHEHGIIIHHIHIHHIIIIHHHIIIHHIIIIIIIIIIHEIGIHHHIHIIHIHHHIIIIIHIIIIIIIIHIIIHIIHEIIIHHEHEHHECIHIIHIFHHIHEHGIIHHIIHIHF?HHHGIIIIHHIHHECIHHHGIIHIIIIIIIIIIIIHIIHIIIIIIIIIIIIHFIIIHHIHIHIIHIIGHIIIIIIIIIIIIHHHFIGIIHIIIHIIIIIIIIIGIIIIIHHIHHHDFCHHG
@HISEQ:711:H5NNWBCX2:2:1101:14858:16566:ATCTCGTA
TTAAGTTCAGCGGGTGGTCCTACTCGATTTGAGGTCAAGTTGTCAGTCATTGTCCGAAGACGGTTTGAAGCACAGAGCTCCTGATCAGCCACCCTCTAGTGAGGTGCCGGCGAAGACACTTATCACGCCGTACTATGTCCAACCAAGAGGTGCACGAATCCATTTGAGGTGAGCCACGGTAAAGCAGCAACACCCAAGTCCACCACTCCCAATCCAAAGATCGGGGGTGTGAGAGTACAATGACACTCAAACGAGCATACCCTTCGGAATGCCAAAGGGTGCAAGGTGCGTTCAAAGATTCGATGATTCACTGAATTCTGCAATTCACATTACTTATCGCATTTC
+
GHC?FD@CCHEDH/CCHH@EHCHH@GF@<CC??EDFGHHCECDFEHFHIGHCHIHGDHCCHHHHHE=FFEGHIEGHHHF1GHH@CCEE@HEEHEHHIIHIHGEHIIIHIIHHDHHIGGHHHHEEHCGHIHHIHCHHHIIIIHHIIHHFHIIIIIIIEDHIIHHIHHEHIHHHHIIHFGHICCFEHHHIHHHEHHHHIFHIIHIIIIHHIHGFCEEH/<<H<<HC<=HHD1<1@G<<G<@HEC<1<11CC@<0<1<11DCCGHHEC11<D1?G?F<1<11HGF1CC/<CGGD1C<<<01EC<1HF1C@1<<11C@HFCCIHG1@HGHG@??HDF<E@0@HCC<?<E
@HISEQ:711:H5NNWBCX2:2:1101:18303:16570:ATCTCGTA
TTAAGTTCAGCGGGTATTCCTACCTGATCCGAGGTCAACCATTAAAAAAAAATGTAAGGGTTATGGCTACAGCTAAGGCAACTAAAAAGCGAGAATAAATTACTACGCTTAGAGTATACCGAAACTCCGCCACTGGTTTTGAGGAACTACCAGTTAGGTAGACTCCCAATACTAAGCTGAGCTTAAAGGTTGTAATGACGCTCGAACAGGCATGCCCACTAGAATACTAATGGGCGCAATGTGCGTTCAAAGATTCGATGATTCACTGAATTCTGCAATTCACATTACTTATCGCATTTC
+
IIIHIHHHIIIIIIIHGIIIIIEHIHIIIIIIIGIIIIIGHHHHIIHIIIIIIIIIIIIIIIIIIIHDGHHHIHGHIHEHIIIHIIGHHHHHHHIIIHIIIIIIIIIIHIIIIIIIIIIIIIIIIIHHHHHHIIIHHHHIHIHIIIIIIHIIIHHIGIIIIHHIIIHIIIIIIIIHIIIHIIHIIHIIIHIIIIIIHHIHHIIIHIIIIIHIIIIIIIIIIIIHIIIIHFHHHIIIHIHHIHIIIIIIIIIIHHEHHIIIIGEHHHIHIHIIIHIIIIIIIIIIIIHHHCHHHHHHIIII
@HISEQ:711:H5NNWBCX2:2:1101:3261:16934:ATCTCGTA
TTAAGTTCAGCGGGTATCCCTACCTGATCCGAGGTCAAGTGAAAAGTATAAGCTTGTGGACGCCGCCGCACCCAGCAGAAGGCGCAAAATGTGCTGCGCTTCCTGCGGAACGGCTGGCTGCCAATGCATTTGAGGCGAGTTCACGCGCGCGGCGGAACAAAACGCCCAACACCCAGCAAGGCTGGAGGGTACAAATGACGCTCGAACAGGCATGCCCCAAGGAATACCAAGGGGCGCAATGTGCGTTCAAAGATTCGATGATTCACTGAATTCTGCAATTCACACTACTTATCGCATTTC
+
IIIIIIIIIIIIIHIIIIIIIIIIIIIIGIIIIIIIIIIIIIIIIIIIIIGIIIIIIIIIIIIIIIIHHIIHIIIIIIHIIIIIIIIIIIIIIIIIIIGIIIIIIIIIIIIHIIHIIIIIIIIIIIIIIIIIIIIIIIIIHHHIIIIIIIHIHIIIIHHHHHIIIIIHHIIIIIIIIIIIIIIIIIIIIIHIIIIIIIHHFIIIHIIIIIGIIIHIIIHIIIIIIHHHIIIHIIIIHIIIIIIIIIIIHIHIIIIIIIIIIIIIHIIIHHHIIIIHGHIIIIIHIHGIIIIHIGIIIIII
@HISEQ:711:H5NNWBCX2:2:1101:3885:16814:ATCTCGTA
TTAAGTTCAGCGGGTAGTCCTACCTGATTTGAGGTCAAAATGTCAATGAAGTGTTGTCCTTCCAAAGGACGGTTTGAAGCTGAAGTCCCATTTGTTATAGCTGCTTCACGGCGATGGCGTAGATAATTATCACACCAAAGACGGTCCACAAGGGTTTCCGCTAATGCATTTAAAGGGAGCCGACTTGATAAAAAGCCCGCACAACCCCCAAAAATCCAAGCCACATTCATCTAACAAAAGCTGAATGGGTTGAGAATTTAATGACACTCAAACAGGCATGCTCCTCGGAATACCAAGGAGCGCAAGGTGCGTTCAAAGATTCGATGATTCACTGAATTCTGCAATTCACATTACTTATCGCATTTC
+
IIIIIECHHHIIIICHIIIIIIIIIIIIIIIGIIIIIIIHIICHIIIIFEHHIIGHIIIIIHIIIIIGHHHDEHIIHIIHHGIIGHIIIIIIIIHIIIGIIIIIIIIIIIHIIIIIIIIHHHHIIGIIIIHIIIIIHIHIIIHHHHIIIIIIIIHDCGHIIIIHIIIHIHHIIIHIGIHIIHIHIHIIIIIIHHDHHEHIFHIIHHIIIIHHCHHIHHCH?FGHIFIHHHHGHHIHFHHIIIIIHIIHIHHIIIIIHHHHHIHHCEHIIHHDIIIIIHIHHIHIIHIIIIIHFGIIIIIIIIHIIIGHIIIHIIIIIIIIIIIHIIIGGIIIIIIIIGIIIIIIIHIIHGIIIIIIFIIGIHIHHG
@HISEQ:711:H5NNWBCX2:2:1101:11325:16896:ATCTCGTA
TTAAGTTCAGCGGGTAGTCCTACCTGATTTGAGGTCAAATGTCATACATATTATTTATTTAGAAGCAGCAATATGCAAAGCATACTAGAGGCATAGATAGTTTTATCACACCTGTGCTAGTAGGTTTAGACCACCACTAATTCATTTCAGAAGAGCAGACACAAAGGCGGCCTGCAAATCCACTTCCAAGCCGCACGCAAGCAATCTGGTGCGGTTGAGAACTTGAAATGACACTCAAACAGGCATGCTCCTTGGAATACCAAGGAGCGCAAGATGCGTTCAAAGATTCGATGATTCACTGAATTCTGCAATTCACATTACTTATCGCATTTC
+
IIIIIIIIIIIIIIIIIIIIIIIIIIIIIIIHEHIIIIIHIIIIIIIIIIIIIIGIIIIIIIIGHHIHIHIIGIHIIIIIIIIIIIIHHIIIIIIIIIIIHIIIIIIIIIIIHIIHIIIIIIHIIIIIIIIIIIIIIIIIIIIIIIHIIHIIIIIIIIIIIHIGHHHHIIHHHIIIIIIIIIIIIIIIHHHIIIHIIIIIIIIIIHIIIHHIIIIIIIIIIHHGEIHIIHHIIHEHHECHIHIIHIIHHHIIIIIIIIIGIIHHIIIIHGIIIIIHFIIIHFIIIIIHIIGIIIIIGHIIIIIIIIIHIHHIIIIIHHIIIIHEGIIIIIIGI
@HISEQ:711:H5NNWBCX2:2:1101:12654:16906:ATCTCGTA
TTAAGTTCAGCGGGTAGTCCTACTCGATTTGAGGCCAAGTTGTCAGTCATTGTCCGAAGACGGTTTGAAAGCACAGAGCTCTGGATCAGCCACCCTTGAGTAAGGTGCCAGCGAAGATACTTATCACGCTGTACTATGTCCAATCTGGAGGTGCACTAATGCATTTAAGGCGAGCCGCGGTGAAGCAGCAACACCCAAGTCCACCGCTCCCAATCCAAAGACCAGAAGTGTGAGGTTACAATGACACTCAAACGAGCATACCCTTTGGGGATACCAAAGGGTGCAAGGTGCGTTCAAAGATTCGATGATTCACTGAATTCTGCAATTCACATTACTTATCGCATTTC
+
HIIIHHIIGIIIIHIIIIIIHHIIII?1FHIIIIIIHHIHHHHHHHHIHIIIIIHHGIIIIIIHIIIHIIIIHIHHHHIHIHHHHIIIIHIIIIIIHIIIIIIIIIIHIIIIIGIIIIHIIIGIIIIIIGIIIIIHHIIHIHHEHEHHHHHIHHHIIIIIIIIIIIIIIHIIIIHHIHHGHIIIIIIIIHIIHIIIIIIIIHIIHIIIIIIIHIIHIIIIHIIHHHEHFIIIIHIIIHIIHHHHHIIGIIHIIHHFHIIHHFIIIIIGHGIIIIIIHIHHIIIIIIHIIHIIIIIIIIHHIIIIIIIIIHIHHHHIIIIIIIIIIHHIIHIIIIIIIHGHHIGIHII
@HISEQ:711:H5NNWBCX2:2:1101:13984:16915:ATCTCGTA
TTAAGTTCAGCGGGTATTCCTACCTGATCCGAGGTCAACCGTTCTGTGTGCCCTATAGGGCGATTTAGCGGCCAGCGCCGCCGCGTTCCAGTGCGAAAGACTTACTACGCAAGGAGCCGCGGGCGACGTCGCCGGTGGTTTTAGGGGGCTACCGGCTGTAGGCCCCCAACGCCGAGCAGTGCTCGAGGGTTGAAATGACGCTCGGACAGGCATGCCCGCCAGAGTACTGGCGGGCGCAATGTGCGTTCAAAGATTCGATGATTCACTGGATTCTGCAATTCACATTACTTATCGCATTTC
+
IIIIIIIIIIIIHIIIIIIIIIIIIIHIIIIIIIHIIIIIIIIIIIIHIIIIIIIIIIIIIIHIHHHFHIIIIIIIIIIIIIIIIIIIIIIIIIIHHHIIIIIIIHIIIIIHHIIIIIIIIIIIIHIIHHIIIIIIIIHIIIIIHIIIIIIIIIIIIHHIIIHIIIIIHIIIIIHIIHIIIIIIIIHIIIIIIIHIHIIIIHHHIIIIIIIIIIIIIIHIIIIIIIIIIHEFIIIIIIHECEIIIIIIIIIIIIIIIIIIIHIIHIIHIIIIIIHIIIIIIIIIIIHHHGIIIHIIIIII
@HISEQ:711:H5NNWBCX2:2:1101:15598:16925:ATCTCGTA
TTAAGTTCAGCGGGTAGTCCTACCTGATTTGAGGTCAAAATGTCAATGAAGTGTTGTCCTTCCAAAGGACGGTTTGAAGCTGAAGTCCCATTTGTTATAGCTGCTTCACGGCGATGGCGTAGATAATTATCACACCAAAGACGGTCCACAAGGGTTTCCGCTAATGCATTTAAAGGGAGCCGACTTGATAAAAAGCCCGCACAACCCCCAAAAATCCAAGCCACATTCATCTAACAAAAGCTGAATGGGTTGAGAATTTAATGACACTCAAACAGGCATGCTCCTCGGAATACCAAGGAGCGCAAGGTGCGTTCAAAGATTCGATGATTCACTGAATTCTGCAATTCACATTACTTATCGCATTTC
+
GIIIIIIIHHHIIIIIIIIIIIIIIIHHIIGHIHEHHHHHIIIIIFHHHGHHIHIIHGHHIHHIIIIF?FHGHHIHIIIIGHIIIIIHIIIHIIIIIGIIIIIIIHIIIIGIIIIIHGHIHIIFHHIIIIIIIIIHIIIIIIIIHIHHIIIIIIHHHGIHIIIIIIIIHIIHIIHHHEHIIHIIIIHHIIIIIIHHHHFHHHIIHIHIIIIIHHIHCEEHGIHGHHHGIIIHIIIIHIHHFHIIIIGIHFIIIIIIIHIIHIIHG<IIIIHHIIIHHFIHCIHGIIGIIIIIHGIHEDHIIIHHIIIIIIIHHGIIIIHIIIIIIIIHIIIIIIIIIIIIIHIIIGIIIIIHHHEIIIIIIIIIII
@HISEQ:711:H5NNWBCX2:2:1101:16544:16930:ATCTCGTA
TTAAGTTCAGCGGGTAATCCTACCTGATTTGAGGCCAAGTTGTCAAACGTAAATGTCTCAGAGCGAGACAGTCCAGTTTTACCAGACAATTAGAAGCCGGAACAGCAAAAGCGCATTCTAACAACAGTTCAATCTTATCAAACTGAAGCCAGTCCCGCAAGGTTCCTGCTAATGAATTTAAAAGGAGCTGACAGAACACGTCAATGCCAGCAAGCCTTCAACATCCAAACAGCAGAGCAAGTCTTGACAAACTTGCCTGTGTTGACATATTAATGACACTCAAACAGGCATACCCTCCGGAATACCAGAGGGTGCAATGTGCGTTCAAAGATTCGATGATTCACTGAATTCTGCAATTCACATTACATATCGCAATTC
+
HHIHHFHHHIIIIHCHGHIGHHHIIIH?1FHEEHHHHHHHIIIHIIIHIHHEEEHFHHHHHIC@HDDEHHHHEHEHFHH@HC@GHIIIIIHGHHCHEEHIIHHIIHHIIIIGDHG=HHGHIIIECEF<CFG@EHHHIIIFHHHIIGH//@HGFHHHHIHDEHDGEHHHIHIHHHFGHHHIGHIHEHHHHIIIHGFHHFHGHHHHIHGHHHD?HHEHDIIIIHIFHGHGHG?H?HHEGHIIIIHEFCHEHGCHHIIIIIHGGHHFIIIHHHHH@CHHIIHHHE@FFIHEIIHHGGHHEGHGGEEHIIGCEEEHHG@HGHDHEEIIHHIIIIIIIIIHGEHIIGIHHHEIIIHHHIIHIIIIIIIHIHHCHHIHEHIGIH
@HISEQ:711:H5NNWBCX2:2:1101:20860:16888:ATCTCGTA
TTAAGTTCAGCGGGTATCCCTACCTGATTCGAGGAGTTCCCACGTGTTGCTGTCCCCGCCCGACGGACGGGCCAGGGCCGGCAGCCTCGCCGCGCGCGAGCGCCAATGCGTCATATCACGCTCGGCCGCGCAGCAGGCGTCCGCCCATGGATTCCAGCGCGGTGGCCTCCCCGCTCGGGGCACGCCACCTCCGCCATGACCACGCCTCCGCCGGCGTGAGGGGTATTTCCAGAGACGCTCGAACAGGAATGCTCCCCGGAATGCCGGGGGGCGCAATGTGCGTTCAAAGATTCGATGATTCACTGAATTCTGCAATTCACATTACTTATCGCATTTC
+
HIHIHIIIIIIIIGHHIIIIIIIIHHGHIIIIIIIIIIIIIIIIIIIIIIIIIIIIIIIIIIIIIIIFHHDHIIIIIIHIIIGHIIIIIIIIIIIHIIHIIIIIIHHHFH=HHHHHHIIHIGIHIHIIHIICEHHHHCCDHHHHIIC?FCCBHHHHCGEDCE=EHHH?HHHHHH-:@?GB85.AEEFHHGHIHHIC@BFGHCGHIFFEGAHIH@CC.D:HIHEHFEF<//0?@HCCHIIHHHGIIIHHC?DHGIHDEHEHH?CC/IIHEIIIHIIHIHIHGHIHIIIHHHIIIIIIIIIIIIIIIIHIIIIIHIIHIIHHHIIIIIIIIIIIIIIII
@HISEQ:711:H5NNWBCX2:2:1101:4007:17049:ATCTCGTA
TTAAGTTCAGCGGGTCTTCCTACCTGATCCGAGGTCAACCTTGGGTAAATAAGGCTTTTAACGGCCGGAACCCGCAGCACGCCCAGAGCGAGATGTAACTACTACGCTCGGAGTGACAGCGAGCCCGCCACTGCATTTCAGGGCCTGCGGCAGCCGCAGGTCCCCAACACAAGCCCGGGGCTTGATGGTTGAAATGACGCTCGAACAGGCATGCCCGCCAGAATACTGGCGGGCGCAATGTGCGTTCAAAGATTCGATGATTCACTGAATTCTGCAATTCACATTACTTATCGCATTTC
+
IIIIIIIIIIIIIHHHIIIIHIIIIIIIIIIIIIIIIIIHHIHIIHIIGIIHIHHHIIIIIIIIIIIIIIIIIIIIIIIIIIIIHIIIIIGIHHIIIIHHHIIIIHIHHIIIIIIIIIHIHIHIIIIIHIHIIIIIIIIIIIHHHIIIIHIIIGHIIIHHGHIIIIHHIHIIHHHIIHIIHIIIIIIIIHIIIIIIIIHIIIIIIIIIIIIIIIHHHHHIIIIIIIIIIHHHHIIIIIIIIIHIHHIIIIIIHIHIHIIIIIIIGHIIIIIIIIIIIIIIIIIHIIIIIIIHIIIIIII
@HISEQ:711:H5NNWBCX2:2:1101:8472:17068:ATCTCGTA
TTAAGTTCAGCGGGTAGTCCTACCTGATTTGAGATCAAACATTCAAAGAGCTGTCCTCACTGGGGAGAGACATTTATGAGCCCCAGTGAACCTCTGTTACCAGAGGTAACCTGGCGGAAAACCACAAGCGTAGATAGTTATCACACCTGTGACGCCACCAAACACTGGCAAGCTGATTAATTTGAGAGGAGCTGACCGTTGGCCAGCAAAACCCCCACAGTCCAAGCTCATTCATGGCAAGCCATGAGGAGTTGAGGTGTTCATGATATTCAAACAGGCATGCCCTTCGGAATAGCCAAAGGGCGCAAGGTGCGTTCAAAGATTCGATGATTCACTGAATTCTGCAATTCACATTACTTATCGCATTTC
+
IIIHIIGFEHGIIIIIIIIIIIIIHHIIHIIIIIIIIIIFHIIHHIFHGHIIHIIIIIIGIIIIIHHHHGIIIIIIIIIHIHIHIIIIIGGHHIIIIIIIIIHIIHIIIIIIHHIHIIIIIIHHHHHIHHIHIIGIIHIGIIIHHIIGHHIIIIIHHIIIIIIIIIFHGHIHIIHHHHHIIHHIHHHHGIHIIIIIIIHHHHHHHHHHIIIIIIHEHIHHHHIHFHIIIHGIIIIIIHIHHHIIIHIIIIIIIIIIIIHIIIIIHHF<1HFIIIHHHGIIIIIIIIHIIHIIGIIGIIHHEHHIIHHHHHHHIHIIHIIIIIIIIIIIIIIIIHHEHHIHIIIIIHIIGIIIIIIIIIIHHIIIIIIIH
@HISEQ:711:H5NNWBCX2:2:1101:10648:17195:ATCTCGTA
TTAAGTTCAGCGGGTATCCCTACCTGATCCGAGGTCAAACTGGAAAAATACAAATGTGGGGGTTACGGCCAAACATTCCGGTCGTCAATAGCGATTTTGACACGTTTATCACGCTCTTGCCACGCCGGATGTTTGCCACTGGATTGCAGGCGGAGGGTGTTTGTTCCCTCCGGCCCAAGACCAAGCCGATGGTTTCTTTGTTGAAGGAACCCCGGCCTGAGCGGTGTTGATGACGCTCGAACAGGCATGCCCCGCGGAATACCGTGGGGCGCAATGTGCGTTCAAAGATTCGATGATTCACTGAATTCTGCAATTCACACTACTTATCGCATTTC
+
IIIIIHHIIIIIIIIIIIIIIIIIIIIIHIIIIHHIIHIIIIIIIIIIIIIIHIIHHIEHHIIIIIIIHIIIIIIIHIIHIIIIIIIIIIIIGIHIIIIIIIIIIHHIIIGIIHIIHHHIIIIIIIIIIIIIHHIIIIIIIIHHHGHIIIIIIIIHIIHIHIIIIHHGFIIIIHIIIIIHIIIICGHHIIIIIHHHIIIIIIIHHHHHHIHIIIHIHDIIIIIIIIIIHIIHHIIHHIIIIHIIIIIIIIIHIIIIIIIHHIIIIIHHIIIHIIIIHIIHHIHIIIHIIIIIIHHHFIIIIHIIIIIIIIIIIIIIHHHIIIGIIIIIIIIGIII
@HISEQ:711:H5NNWBCX2:2:1101:13769:17078:ATCTCGTA
TTAAGTTCAGCGGGTAGTCCTACCTGATTTGAGGTCAAAAACAAAGAATATCACATTTATTTAAGAAGCCCAAGACCTCTAAAAGGCAACTGCCATGGCATAGATAGGCTATCATACCAAAGGAACAGTCAACACAAAGGTCATCCGCTAATGCATTTAAGGGAATTGCCAACTTTTTTGTGAAAAAAAGTTTACAAAGCCCCCACAATCCAAGCCACCCATCAGCTTACAAAACTGAAAGTGGTTGAGTATTTAATGACACTCAAACAGGCATGCTCCTCAGAATACCAAGGAGCGCAAGGTGCGTTCAAAGATTCGATGATTCACTGAATTCTGCAATTCACATTACTTATCGCATTTC
+
IIIIIIIIIIGIIIIIIIIIIIIIIIFIHIIHIIHIIIHHHIIIIIGIIIIIIIGIIIIIIIIIIIIIIIIIIHIIIIIIIIIIIIIIGIIIIIIIIIHIIIIGIIHIIIHHIIIIIIIIIIIIHIIIIIIGIIHIIIICGHIIIIIIIIIIHIIIIIIHHHGHHHIIIIIIHIHHIIIIIIIIIIIIIHHHHIIIIIIIIIIIIIIIIIIIIHHHHGIIIHHHHGHHHIIHHGHHHIIIIIIIIIIIIIIIHHHIIIIIHIIIIIHIIIIIIIIIIIIIIIIGIIIIIIGIIIHIIHIIIIIIIIIIIIHHHIIIIIIIIIHIIIIIIIHIIIIIIIHGIIIIIHIIIIIIIIIIIIIII
@HISEQ:711:H5NNWBCX2:2:1101:14438:17022:ATCTCGTA
TTAAGTTCAGCGGGTAGTCCTACCTGATTTGAGATCAGATCATAAAGTATATTGTCTAATTTAATAGACTATTAGAAGCGGCTCATCCGCAATCCTGGCCACCTTTTTTTACGGGGTGTCCTCAGCGAGTGATACTTATCACGCCGAGTGGAACCAAGTTTACTGAGATCCAGCTAATATTTTTAAGAGGAGCAGACGTGAATCCGCAAAAACCTCCAAGTCCAAAACAAAACCAATCGAATTAACAAAAGATTTGTTTTGAGAATTTCATGATACTCAAACAGGCATGCTCCAAGGAATACCAAGGAGCGCAAGGTGCGTTCAAAGATTCGATGATTCACTGAATTCTGCAATTCACATTACTTATCGCATTTC
+
HHIHIIIIHDEHIDIIIIIHIIIIIHIIHIIIIIGIIGIHHIIIHIIIIIIIIGHHIIHIHIIHIIHDGHIIGHHGHIIIIIIIIIIIIGIHHHIIIIIHHIIIIIHIIHIIGHIIIIIIHIHHEHHHHEHHHIIIIIIIIIIIIIDHEHIHIIHGHIGHIHIEHHIIIIHIHHHIIHHHHHHIIIHAF6AGHIIIHHHIIIHIHHHIHEIHHHFHHIHIIIHHHFHHHEECGGIHHHCGIIIIIIHEHHHEHIIIIIIIIIIIIIGIHIHIIIHHHHEGHIHIIIIIHIIIIIIIIIIIIHFHHHHIIIIIIIIIIIIHIIGIIIIIIIIHIIIIIIIIIIIIIIIIIIIIIIIIIIHIIHIIIHIHGIIHIIH
@HISEQ:711:H5NNWBCX2:2:1101:16236:17001:ATCTCGTA
TTAAGTTCAGCGGGTAGTCCTACCTGATTTGAGGTCAAATGTCATACATATTATTTATTTAGAAGCAGCAATATGCAAAGCATACTAGAGGCATAGATAGTTTTATCACACCTGTGCTAGTAGGTTTAGACCACCACTAATTCATTTCAGAAGAGCAGACACAAAGGCGGCCTGCGAATCCACTTCCAAGCCGCACGCAAGCAATCTGGTGCGGTTGAGAACTTGAAATGACACTCAAACAGGCATGCTCCTTGGAATACCAAGGAGCGCAAGATGCGTTCAAAGATTCGATGATTCACTGAATTCTGCAATTCACATTACTTATCGCATTTC
+
CGH@E<FHIEHCH<<FHHHFCHGHHIFEEHHHECGEGFH@EFF@1D1?FCGHCCCGHEGHHH11CCFGHH1CHHII1GHIGIIHHHIECGCGH?GHEH@GEHHHIE@GHHEHIIHEHEHIHICEHHHH?HHHEFHFHHH@F0FFFEFHIIGHEHGECGFBGHFHHCEIHIHEEHHHHHEHHGHGCHEHIIHHHIHHEHFHHHGCEHHEIHHHHHCHHIHGDEFFGIIHGHHHIIHHFHDFHEEIIHH@G@EECHIHHGF?EIHHCHCHHEHHDIIHGCHEHFIGGIIHGEIHCHHHGFHHG?FHFHHH@CEHEHGIIIHFF=HG@EEHEDHHH
@HISEQ:711:H5NNWBCX2:2:1101:17831:17122:ATCTCGTA
TTAAGTTCAGCGGGTATTCTTACCTGATTTGAGGTCATTTAATGAAAAAATTATAGGCGCGAATCATGAGGATGACCGAACCTAATAAACATTCGATATCTCAAACGTACGTAAGCAATTTAAATACGTTCGAAAATCATACAAAAATTTTAAGTCACTTAACCGAAGGATAAGAAGACTCAATTCCGACGCGTCACCACGAAAAGCAGCAACAACACCGATTTTTATTTAACTGACCCTCAAACAGGCATACTTTCCGGAATACCAGAAAGTGCAATTTGCGTTCAAAGATTCGATGATTCACGGAATTCTGCAATTCACATTACATATCGCACTTC
+
IIIIIGHIHFHIIHHIIIIIIIHIGHHIIIIIHIHIIGIIIHIHIIIIICHHHHHH?GHIHIGDHIIGHIIIIIIIHIIIIGHHHIIHIIIIIIHHIIIIHHHHHIIIIIIIIGHHIIIIIIIIIIHHHHGIIIGHIIIIIIIIEIHGIIIIGIIIHIIIIIHIHIIIIIHIIIIIIIIGFIIIIIHHHHHGIIIIHHHHIIHIIIIIIHIIIIIIDIIIIIIHHHHIIHG?GHIIIIIHFIIIIIIIHIHHIIIHIIIIIIHIHHIHIHIIIIIIHDIIHIIIIIIIHIHIIIHIIIIIIIHIIIIIIIIIHHGIHHHHHIIIIIIIIIHHIIIIHH
@HISEQ:711:H5NNWBCX2:2:1101:2814:17431:ATCTCGTA
TTAAGTTCAGCGGGTAGTCCTACCTGATTTGAGGTCAAAATGTCAAAAGTTGTCCGAAGACGGTTATGAGCGGGTTCCCATAAGGTTTGCTTCAAGGTCAAGTGGCATAGATAATTATCACACCAAGTGACGGTCCACAAGAGATCCCACTAATGCATTTAAAGGGAGCAGACCATCCACTGAAGGAAGCCAGCAAGCCCTCACATCCAAGCCTAACTCAAGCCGGTAAAAGCGAGCAAGGTTGATAATTTAATGACACTCAAACAGGCATGCCCTTCGGAATACCAAAGGGCGCAAGGTGCGTTCAAAGATTCGATGATTCACTGAATTCTGCAATTCACATTACTTATCGCATTTC
+
IIIIIHIIIIIIIHIIIIFHIIIIIIIIIIIHIIHIIHHHIIHHHIIHHIIHIIEHHIIHIIIIHFHHHIIIIIIIHIIHIIIIHIIHIIIHIIIIHIIFGHIIIIIIIGIHIFHIGIIIIIIIIEHEHHIHGIIHHHIIIIHIFHFHHIGHIIHIIIIIIIIHHGHGHHIIIIIIIIIIIHIHIHIHIEHIIIIHIIHHIIIHIIIIIIHHIIHHHHHHHHDHIIHIIHIHIIIIIIGHIIIGIIHGIHFHHHHHEEHHHHHDHHIIHIHIIHIIIIIIIGIIHIIHHCHHHHHIHIIHIHHHIIIIHIIIHIIIIIIIHHIHIIHIIHIIIHHFCHIIIIIIIIIGIHHFIHHDII
@HISEQ:711:H5NNWBCX2:2:1101:3578:17274:ATCTCGTA
TTAAGTTCAGCGGGTAGTCCTACTCGATTTGAGGCCAAGTTGTCAGTCATTGTCCGAAGACGGTTTGAAAGCACAGAGCTCTGGATCAGCCACCCTTGAGTAAGGTGCCAGCGAAGATACTTATCACGCTGTACTATGTCCAATCTGGAGGTGCACTAATGCATTTAAGGCGAGCCGCGGTGAAGCAGCAACACCCAAGTCCACCGCTCCCAATCCAAAGACCAGAAGTGTGAGGTTACAATGACACTCAAACGAGCATACCCTTTGGGGATACCAAAGGGTGCAAGGTGCGTTCAAAGATTCGATGATTCACTGAATTCTGCAATTCACATTACTTATCGCATTTC
+
IIIIIHHHIIIIIHIIIHHIIIIHIIGIHIIHIIIIIIIHIIIHIIHGIIIIIIIIIHIGIIHIGHIHHIGIIIIHHIHHIHHHHIIIHGIIIHIIIIIIHHIIHIIIIIIIIIIIIIIIIIIIIIIIHIIIIIHIIIIIIHIIIHIIHIIIHIIIIIIIIIIIIGIIIIIIIIIIIHIHIIIIIIIIHHHHHHHIIHHHIHHIHHHGIIIIHHIIHFHIHHIIGHGHGHHGHGGIHHHHHGIIGIIIHHHHIIIIIIHHHHHIIIIIIIIIHIIIIHHIIIIGIIIIIIIHHIIIIIIIIIHIHIIIIIIHIHIIIIIIIIIHIIGIIIIIIIIIIIIIIIIIIGI
@HISEQ:711:H5NNWBCX2:2:1101:4155:17305:ATCTCGTA
TTAAGTTCAGCGGGTAGTCCTACCTGATTTGAGGTCAAAATGTCAAAAGTTGTCCGAAGACGGTTATGAGCGGGTTCCCATAAGGTTTGCTTCAAGGTCAAGTGGCATAGATAATTATCACACCAAGTGACGGTCCACAAGAGATCCCACTAATGCATTTAAAGGGAGCAGACCATCCACTGAAGGAAGCCAGCAAGCCCTCACATCCAAGCCTAACTCAAGCCGGTAAAAGCGAGCAAGGTTGATAATTTAATGACACTCAAACAGGCATGCCCTTCGGAATACCAAAGGGCGCAAGGTGCGTTCAAAGATTCGATGATTCACTGAATTCTGCAATTCACATTACTTATCGCATTTC
+
IIIHIHIIIIIIHHIIGHIIIIIIIIIIIIIIIIHIIIIIIIIIIHHHIIIIIIIIHHHIFHIHHIIHHGIHHIHIIIIGIHIHHGHIIIIIIGIIIIIIIIIHGIIIIIIIIGIHHIHIFIHHIGHIIGHIEGHHIIHHHIHIHIIHIIIGIGHIIHIIIIHHHHHIHHHHIIIIIHHIIIIIIIIIHIIIIHIIIIHIHHIIIIHIIIGIIIIIIHIIIHHHHIHIIIIIIIIGIHFIIIIIIHIHGHIHCIIIIIIHIHHDIHIIIIIIIIIIIIIIIIIIHGIIIHIIIIIIIIIIIIIIIHHIIGIIIIIIIIHIIIHIIIIIIIIIHIIIIIIIIIIIIIIHGHIGIHIIII
@HISEQ:711:H5NNWBCX2:2:1101:5501:17418:ATCTCGTA
TTAAGTTCAGCGGGTAGTCCTACCTGATTTGAGATCAAACGTTCAAAAAGCTGTCCTCCCCAAGGAGAGACATCTGTGAGCTCCAGCGAACCTCCATCACTGAAGGTTGCATGGCGGAAACCACAAGCGTAGATAGTTATCACACCTGTGACGCCACCAAACACTGGCAAGCTGATCCATTTGAGAGGAGCCGACACTAGGCCGGCAAGACCCCCAAAGTCCAAGCTCATCATTGCGGACCATGAGAGTTGAGGTGTTCATGATACTCAAACAGGCATGCCCTTCGGAATAGCCAAAGGGCGCAAGGTGCGTTCAAAGATTCGATGATTCACTGAATTCTGCAATTCACATTACTTATCGCATTTC
+
HHIHHGHIIHIIHIIGIIIHIIIIIIHIHGHHHHHIHIHHIEHHHHHGHGHIEHHHIIIIIIIHIHHHHIHIIIIIHIHHIIIIGHHDHIHIIIIIIFHHFFHIIIHIIIHIICHHHIIIGHFHIHHIIDEHGHHIIIIGGHIIIIGHHHHIIIHIHIIIIIIIIHHHHHIHHIIHHGHHEHIIHHIHHIIHIIGIIIHHHIGHIGGFE?CFEHC.HEHGHIIHHHGHGHHHCHHHCHHGHIHECGIIIGHHIIGHHEIHGHHHHHGHHGIHFGHIIHIHHDFHEHIIHHHGGIHFCCDH?GG@DDHHGFHH@HHFHHEHFHHFHIHHHGHEHF?IIHCHHIIIHHIHHHIIHHHHHCIIHIIIII
@HISEQ:711:H5NNWBCX2:2:1101:8137:17264:ATCTCGTA
TTAAGTTCAGCGGGTATCCCTACCTGATTCGAGGAGTTCCCAATAAGTTGCTACGCCCCGCCCGACAGACGGGCCGAGGGCCGGGGGCCTCTCCGCGCTCGAGCGACAGTAGGGTCACATCACGCTCGGGCACGCGGAGGGCGTCCGCCCATGGATTCCGGCGCGGTGGCCGCCGCGTCTGGCTCGCCACCGGCGCCAACACCGCGCTTTCACTCGCGCGACCATTCGTCCAAGAGACGCTCGAACAGGCATGCCCCCCGGAATGCCAGGGGGCGCAATGTGCGTTCAAAGATTCGATGATTCACTGAATTCTGCAATTCACATTACTTATCGCATTTC
+
IHIHIHIHIIIHIHIIIIIIIHIIIIIIIIIHIIIIIHHIHHIIIIGIHIHIIIHIIHIIIHIIHIIHIIIIIGIIIIHIIIIIHHGHHIIIIIHHIIHHIHHHHIGIIIIIIHHHHIIIIIIIIIIIIHIIIIIIHHIGIIIIHIIIIIGHHHHHHIHHHHHIHHHHIHHIIIHIGHHIHIHGIGHHHHHHIHIHHHIIIHIIHHIIIIIHIHIHHIGIHGHEEEHHFGIIHIIIIHHEHHIIHIGHGIIIIGGGGGIIIIIHGIIIIHEIIHIIIIIIIIIIIIGIIIIIHIIIIIIIHIHHIIIIHHGIIIIIIIIIIIIIIIIHIIGIHIIIIII
@HISEQ:711:H5NNWBCX2:2:1101:12862:17314:ATCTCGTA
TTAAGTTCAGCGGGTATCCCTACCTGATTCGAGGAGTTCCCACGTGTTGCTGTCCCCGCCCGACGGACGGGCCAGGGCCGGCAGCCTCGCCGCGCGCGAGCGCCAATGCGTCATATCACGCTCGGCCGCGCAGCAGGCGTCCGCCCATGGATTCCAGCGCGGTGGCCTCCCCGCTCGGGGCACGCCACCTCCGCCATGACCACGCCTCCGCCGGCGTGAGGGGTATTTCCAGAGACGCTCGAACAGGCATGCTCCCCGGAATGCCGGGGGGCGCAATGTGCGTTCAAAGATTCGATGATTCACTGAATTCTGCAATTCACATTACTTATCGCATTTC
+
HHIIIIIIHGIIIIIIHIHIIIHIIHGHHIIIIIIIIHGHHHIHIIIIHIIIIIHIIHGHHIIHHHGCHHIIIIIIIIIDHIIIIHGIIIGHGDECHDDHHHGIIIIIHGHIIIIIHIIDHHIIGIIIIDHDHIGGHIIHIIEHHHHIIH@FHHHHHHHIIHHIGHHHIIIIHIIIIIIIHCHEHIHIHIIIHHHCHHHHHHHHGHHHIIIIIHHIFHIHHHIHIHG@HD<HIHHDHHEHIHHIHIIIIIHIIIIHIIHIIHHIGIIIHHEHFGHG/<HGIIHIIIHHHIIHIHIIIIIIIIIIIIIIIIIHGHGIIIIIHIIIHIIIIIIIHIIIH
@HISEQ:711:H5NNWBCX2:2:1101:12977:17462:ATCTCGTA
TTAAGTTCAGCGGGTATTCCTACCTGATCCGAGGTCAACCTTTGTAAATAAAAGAAGGAGACCGGCCCGGAAGGTCCTTGAAACTCGACGCGTGCTCGTTTAAAAGCTCGTTGCACCGAGGGTCCCACGGACGCCGTCATTGTCTTTGAGACCAGTTGTTCACACAACTTGGGTCCAACACCAAACCCGAGGTTTGAGGGAGGATAATGACGCTCGAACAAGCATGCCCACCGGAATACCAGTGGGCGCAATGTGCGTTCAAAGATTCGATGACTCACGGAAATTCTGCAATTCGCATTACTTATCGCATTTC
+
HIIIHHHIHHGHHIIIIIIHHIIIIEHIEHHHIGIHCHIHHHIIHHIIIGHEEHIHIIHHHHIHGHIIIIHHIIIIIHHHIIIIIIHHIHHIIHIHIHEHIIHHHDGHIHHIIIIIIHHIIHHEFGHHIIHHIIHIIGIIIHIIIIIIIIIHIHHHHIIIIIIIIIIIIIHIIIIHHHIHIIIIHHHHHGHHGIIIIIIIIHIIIIIIIIIHIIIIIIIIIIIIIIHIIIHGIIIIHHHIHHHHEIGIHIIHIIIIHGIIIIIIIIIIIIIHIIHIIIIIIIIIIIIHIIIIIHIIIHHGIIHIIIIIIIIII
@HISEQ:711:H5NNWBCX2:2:1101:13948:17282:ATCTCGTA
TTAAGTTCAGCGGGTAGTCCTACCTGATTTGAGGTCAAAATGTCAATGAAGTGTTGTCCTTCCAAAGGACGGTTTGAAGCTGAAGTCCCATTTGTTATAGCTGCTTCACGGCGATGGCGTAGATAATTATCACACCAAAGACGGTCCACAAGGGTTTCCGCTAATGCATTTAAAGGGAGCCGACTTGATAAAAAGCCCGCACAACCCCCAAAAATCCAAGCCACATTCATCTAACAAAAGCTGAATGGGTTGAGAATTTAATGACACTCAAACAGGCATGCTCCTCGGAATACCAAGGAGCGCAAGGTGCGTTCAAAGATTCGATGATTCACTGAATTCTGCAATTCACATTACTTATCGCATTTC
+
IIIIIHIHIHIIIHHIIIIIIIIIIIIIHIIHIIIIIIIIIIIIIIIIIIIIIIIIIIIIIIIIIIIDFHHIHHHIHIIIIIIIIHIHIIIIIIIIIIHGIIIIIIHIIIIIIIIIIIIIIIIIIIIIIIHIIGIIIIHIIIIGHFHIIIIIIHIIIIIIIIIIIIHIHIIIIIIIIIHHIIHHHHIIIIIIIHIHIIHIIIHIHHHIIIHIHHFHHHEHIHIHHHHHHEIGIIIIHIIHIIIIIIGHHHIIIHIHHHHHHIIIIHIHHHHHIIIHIIIIIIIIIIHIGIHIIHHHIHIGIIIIIIIIIIIIIIIIIIIIIIIIIIIIHIIIIIIIIHHIIIIIIIIIHIIHIIIHHIIHIIHIHI
@HISEQ:711:H5NNWBCX2:2:1101:15035:17418:ATCTCGTA
TTAAGTTCAGCGGGTAGTCCTACCTGATTTGAGGTCAAAATGTCAATGAAGTGTTGTCCTTCCAAAGGACGGTTTGAAGCTGAAGTCCCATTTGTTATAGCTGCTTCACGGCGATGGCGTAGATAATTATCACACCAAAGACGGTCCACAAGGGTTTCCGCTAATGCATTTAAAGGGAGCCGACTTGATAAAAAGCCCGCACAACCCCCAAAAATCCAAGCCACATTCATCTAACAAAAGCTGAATGGGTTGAGAATTTAATGACACTCAAACAGGCATGCTCCTCGGAATACCAAGGAGCGCAAGGTGCGTTCAAAGATTCGATGATTCACTGAATTCTGCAATTCACATTACTTATCGCATTTC
+
HHHHHHHHHIIIIIIHIIIHIIIIIHIIHIIHHIIIIIIHHIHIIIHICHIHIIIIIIIIIIIGGHHGHIHIGHIIIIIIIIHIIEEEHIHIHHHIHHHIIIHIHIIIIHHHHCHHHIGIIGIIIHGIIIHIIIIIGIIIIHHIHIHIIIIIHIHIIIHIIIIIIIIIIHIIIIHHHIHIIIIIHIEHAHHHHHHIIHHIHHHHHIIIIIHHIIIHHHFHHIIIHCEGHHHIHHGIIIIHHHGDGIHHHGIIHIIIHIIIHHHGF@HIIHIHIIHHIIIHHHGHGIIHIIIHHEHHHEIIIIIIIIIHIIIIHIHIIHGIIIIHIIHHIHHGIIIIIIHIHEIIIIIIIIIIHIIHIIIIHHHHHI
@HISEQ:711:H5NNWBCX2:2:1101:18962:17414:ATCTCGTA
TTAAGTTCAGCGGGTATTCCTACCTGATCCGAGGTCAACACTTAGGTAAAAGTATAACAAGACCGTCGTCCATCAGAGTCGTCCCAGATACATGCTTAGTAAAAAGCTCCTCGTACCCGGTTCCCTCTGGGGCGCCGTCACTATCTTTGAGACCAGTTGATAGGCAAAGCTATAACTAAAGTCCAACACCAAGCCAGGGCTTGAGGGGTGATAATGACGCTCGAACAGGCATGCCCTTCGGAATAACCAAGGGGCGCAATGTGCGTTCAAAGATTCGATGACTCACGGATTCTGCAATTCGCATTACTTATCGCATTTC
+
IIIIHHIIIIIIIIIIIIIIIIIIIIIIIIIIIIHIIIIIIIHIIIIIIIHIIIIIIIIIFHIIIIIDHIIIIIGHIIIIIIIIIIIIIIIIIIIIIHIIHHIIIIIIIIIIIIIIIIHHIHIIIIIIIIIIIHHIIHIIIIHIHHIIIHHHHIIHIIIIHIIIIIHIIIIIIIIIIIIIIIIIHHIIIIIIIIIIIIIIIHIIIIHHIIIIIIIIIIHIHHIHFIIIIIIIIIIIIIIIIIIIIIIIIIHHIIIHHIIIIIIIIIIIIIIIIIIIIIIIHIIIIIIIIIIIIIIIIIIIIIIIIIIIIIIIIIIIHII
@HISEQ:711:H5NNWBCX2:2:1101:18751:17470:ATCTCGTA
TTAAGTTCAGCGGGTATCCCTACCTGATTCGAGGAGTTCCCAATAAGTTGCTACGCCCCGCCCGACAGACGGGCCGAGGGCCGGGGGCCTCTCCGCGCTCGAGCGACAGTAGGGTCACATCACGCTCGGGCACGCGGAGGGCGTCCGCCCATGGATTCCGGCGCGGTGGCCGCCGCGTCTGGCTCGCCACCGGCGCCAACACCGCGCTTTCACTCGCGCGACCATTCGTCCAAGAGACGCTCGAACAGGCATGCCCCCCGGAATGCCAGGGGGCGCAATGTGCGTTCAAAGATTCGATGATTCACTGAATTCTGCAATTCACATTACTTATCGCATTTC
+
IIIIHIIIIIIIICHIIIIIIIIHIIIIIHIIHIIIIIIIIIHIIGHHHHIIGIHIIIIHIIIIIIIIHHHHDIHHGHHIIHIGIIHHHHHIIIHIHHHICCCHHHHHHIHIHGEGHIIIIIIHIIIIIIIIIIHHIIHHHHIIIIHIIIHHIIGHHHIIGIIIIH/DGEHHIIIIHEHIIIIHIIIIIIIGIHIHIFIIIIIIIIIIIHHIIIIIIIHGEEIIHDHHEEHIIIIIHHIHIIIIIIIIIIIIHIIIHCIIIIIIHHGIHIIIIIIIIIHIIIIIIIIHHIIIIHIIIIIIIIIHIIIIIIHIHIIIIIHIIIIIIIIIIHHHIIIIIII
@HISEQ:711:H5NNWBCX2:2:1101:20395:17260:ATCTCGTA
TTAAGTTCAGCGGGTATCCCTACCTGATCCGAGGTCAACCATAGAAAGTTAGGGGTTGCTGGCCAGCGTCCACCGGAACTCAACAGCGAGAAGAATTACTACGCTGAGAGCACGATGGCGCCGCCACTCTTTTTGAGGCCCGCCGTTGCCGGCGCGGCCCAAGACCAAGCGGTGCTTGAGGGTTGAAATGACGCTCGAACAGGCATGCCCCCCGGAATACCAAGGGGCGCAATGTGCGTTCAAAGATTCGATGATTCACTGAATTCTGCAATTCACATTACTTATCGCATTTC
+
IIIIHIIIIHIIIIIIIIIIIIIHIIIIIIIIIIIIIIGHHIIIIHIIHIIIHIIIIIIIIHGIIIIHIIIIIIIIGHIIIIHIIIIIIIHIIIIIIIIHIIIIIHIIIHIIIIIIIHIIIHIHIIIHIHHIIHHHIIHIHIHIIIIIIIHHHIIIIIIIIIIIHIHHIIIHGHIIIIIIIIIIIGIIIIIIIHIIIIIIIIIIHEHIIHIIIIIIIIIIIIIHHIIIIIIIHIIIIIIHIHIIHIIIIIIIIIIIIHIHHHIIIIIIIIIIIIIIIIIIIIHHHIIIIIIHI
@HISEQ:711:H5NNWBCX2:2:1101:1922:17651:ATCTCGTA
TTAAGTTCAGCGGGTATTCTTGCTTATTTCAGGCATCAAAATTGGATAAATTCTTTTTAGATAATGATTCACCAGCTCCAACGTTTAGACGAGTATCACCGATTAGTGACTGTTTCGTTTAAGGTTTTTGCTGACATTACCTCATATTTGGTGAGAGAATTTCTTCAATCACATTAAATTATTTGATGTAATTAACCGGATGCACTGAAACAAACATGATAGCCATAGCTATCGCCACTTGCGTTCAAAAATCTGATGACTCACGGTTCTGCAATTCGCATTGCGTATCGCATTTC
+
IIIIIIIIIIIIIIIIIIIIIHIIIIIIIIIIIIIIIIIIIIIIIIIIIIIIIHIIIIIIHIIIHIGGHIIIIIIIIIIIIIIIIIIIIIIIIIIIIIIIIIIIIIIIIIIIIIHIIIIIIIHHHIIIIIIIIIIIIIIIIIIIHIIIIIIIIIIIIIIIHIIIIIIIIIIIHIIIHIIIIIIIIIIIIIIIIIIIIIIIIIIHIIIIIIIIIIIIIIIIIIIIIHIHIIIIIIIIIIIIIIIIIIIIIIIIIIIIIIHIHIHHHHHIIIIIIIHEIIIIIIIIIIIIIIIIIIII
@HISEQ:711:H5NNWBCX2:2:1101:4786:17706:ATCTCGTA
TTAAGTTCAGCGGGTGGTCCTACTCGATTTGAGGTCAAGTTGTCAGTTGTTGTCCGAAGACGGTTTGAAGCACAGAGCTCCCGGTCAGCCACCCTCTACTGAGGTGCCGGCGAAGACACTTATCACGCCGTACTATGTCCAACCAGGAGGTGCACGAATCCATTTGAGGTGAGCCACGGTAAGCAGCAACACCCAAGTCCACCGCTCCGAATCCAAAGATCGGGAGTGTGAGAGTACAATGACACTCAAACGAGCATACCCTTCGGAATGCCAAAGGGTGCAAGGTGCGTTCAAAGATTCGATGATTCACTGAATTCTGCAATTCACATTACTTATCGCATTTC
+
IIIIIIIIHIIIIIIGGIIIIHIIIIIHHHIIIGHIGIHHFHIIHIHHHIHIIIIHHIIIIIIIIIHDFGHIIIIIIIIHIIIHIIIHIIIIHIEHIHHHHIHHIIIIIIIHIIHIIIHIIIIIIIIIIHHIIGHHIHIIHIIIIIHIIIHHHIIHIDHIGIHIIIHHIIIIHIHIHHIIIIIIIIIHHIIIIHIIIHIIIHIIHIIIIIHHHHHEHIIGHGHIHHHIIGIIIHIHIGIGIHGHIIIHGCHHIIHIIIIGIHEIHFHHEIHGIIHEIIIIIIIGIIHGIIIHIIHHHGHHIIIIHIIIIHHHHIHIIIIIIIIGIIIIIIIIIIHIIIIIHIII
@HISEQ:711:H5NNWBCX2:2:1101:9110:17554:ATCTCGTA
TTAAGTTCAGCGGGTATCCCTACCTGATCCGAGGTCAACCTGAAAAAAATTAGGGGTTGCTGGCAAGTCACCCACCGGACCCAGACGCGAGGAGTATTACTACGCGTAGAGCCGACAGGCACCGCCACTGATTTTAGGGGCCGCGGAACCGCGAGCCCCAAGACCAAGCAAAGGCTTGAGTGGTTATAATGACGCTCGAACAGGCATGCCCTTCGGAATACCAAAGGGCGCAATGTGCGTTCAAAGATTCGATGATTCACTGAATTCTGCAATTCACATTACTTATCGCATTTC
+
IIIIIIIIIIIHIIIIGIIIIIIIIIHIIIIIIHIIHIIIHIIIHIIIIIHIHIIIIIIIIGIIIIIHHIIHIIIHIIIIIIIIIIIIIIIIIIHIHIIIIIIIIIIIGIIIHIIIIDHHIIHHIIIIIIIIIIIIIIHHIIHIIGHIIHIHIIIIIIIIGIHHIHIIIIIIIIIHIIIIEHIIHHGIHHIIIIIIIIIIIIIIGIHFHHIIIIIIIIHHIHFF<<IIHIIIHHHEIIIIIIHIHIIIHIIIIIIIIIIIIHIIIIIIIHIIIIIIIIIIIIIIIHIIIHIIII
@HISEQ:711:H5NNWBCX2:2:1101:9516:17697:ATCTCGTA
TTAAGTTCAGCGGGTAGTCCTACTCGATTTGAGGCCAAGTTGTCAGTCATTGTCCGAAGACGGTTTGAAAGCACAGAGCTCTGGATCAGCCACCCTTGAGTAAGGTGCCAGCGAAGATACTTATCACGCTGTACTATGTCCAATCTGGAGGTGCACTAATGCATTTAAGGCGAGCCGCGGTGAAGCAGCAACACCCAAGTCCACCGCTCCCAATCCAAAGACCAGAAGTGTGAGGTTACAATGACACTCAAACGAGCATACCCTTTGGGGATACCAAAGGGTGCAAGGTGCGTTCAAAGATTCGATGATTCACTGAATTCTGCAATTCACATTACTTATCGCATTTC
+
IIIHIHIIIIIIIIIIIIIIIIIIIIIIIIIIIIIIIIIIIIIIIIHIIIIIEHHIHIIIIIIHIIIHHIIIIIIIIIIIIIIIIIIIIIIIIIIIIIIIIIIIIIIGIIIIIIIIIIIIIIIIIIIIIIIIIIIIIIIIIIIHIIIIIIIIHIIIIIIIIIIIIIIIIIIIIIIIIIIIIIIIIIIIIIIIIIIIIIIIIIIIIIIHIHIIIIIIIIIIHIIIHIIIGIIIHIHGHIIIIIIIIIIGIIIIIIIIIIIIHIIIIIIIIIIIIIHIIHEEIIIHIIIIIIIIIIIIIIIIIIIIIIIHIIIIIIIIIIIIIHIIIIIIIIIIIIIIIHHIHHIIIII
@HISEQ:711:H5NNWBCX2:2:1101:11726:17724:ATCTCGTA
TTAAGTTCAGCGGGTAGTCCTACCTGATTTGAGGTCAAAATGTCAATGAAGTGTTGTCCTTCCAAAGGACGGTTTGAAGCTGAAGTCCCATTTGTTATAGCTGCTTCACGGCGATGGCGTAGATAATTATCACACCAAAGACGGTCCACAAGGGTTTCCGCTAATGCATTTAAAGGGAGCCGACTTGATAAAAAGCCCGCACAACCCCCAAAAATCCAAGCCACATTCATCTAACAAAAGCTGAATGGGTTGAGAATTTAATGACACTCAAACAGGCATGCTCCTCGGAATACCAAGGAGCGCAAGGTGCGTTCAAAGATTCGATGATTCACTGAATTCTGCAATTCACATTACTTATCGCATTTC
+
HHIIIIIHIIIIIHFHHIIIIIIIIGHIIIHIHIHIIHHIIIIIIIHHHHHHHHIIIIIIIIIIHHHIHIIIEEHHIIIIHIIIGHHHHHIIHIIEHHHHIGHIIIIHIIHHGIHHIIIIHIIIIHIHHIIIHIIIIIHIIIIIHECDHHIGG@HEHIHIHGHHHIIHHIIIHHIIIHGHHHHHHHHIIIIIIIHIHIIIIIIIIHHHHGHIIIIHHIIIHIHIHGGHHEHIIHIHIHIIIHIHFIG@HCIIIHGHHIIIIIIIHHFIGHHHIIHHIIHIIHIIIIIIIIIIHIIIIIIIIIIIHHHHHHIHGHHGHIIIHIIIIIHEIHHHHIHIHFIHHEIHHHIIIHHHIHHHIHHHIIIIII
@HISEQ:711:H5NNWBCX2:2:1101:12352:17588:ATCTCGTA
TTAAGTTCAGCGGGTATCCCTACCTGATCCGAGGTCAAACCTTTCTAAGATTTTAGGTTAGACCGGTGAACCGCACAATGAACCATCTAAAGCGAGAGAGAGTCTACTACGCTTGAGGCCATCGTGGCACCGCCACTGATTTTCAGGCATGCCCTAAACCCCCTTGTAGGGGGGGAGGGGCAAACACCCAACACCAAGCTGAGCTTGAGATTTTTACAATGACGCTCGAACAGGCATGCCCCTAGGAATGCCCAGGGGCGCAATGTGCGTTCAAAGATTCGATGATTCACTGAATTCTGCAATTCACATTACTTATCGCATTTC
+
IIIIIHIIIIIHIIIHIIIIIIIIIIIIIIHHHIIHHEHIIIIIGHIHIIIHIIHIIIHHCFHIIIIHIIIIDIIHIIIIIIIIHIIIHHIIHIHHIIIIHIIIIIIIIIHHIGHGIGIHHIIIIIHIIIHHIIIIHIHHHIIHHIIIHIHIIIIIIHIIIIHIHIHHHHHIHHIIIIIIIIIIIIIIIIHHIIIHHIIIIIHIFHHHHIIIIIHIIIHIIHHIIIIIIHIHIIIIIIIIIIIIIIIIHHHIIIIHIIIIIIIIHIIIIIIIIIIIIHIIIIIIIIIIHIIIIIIIIIIIHIIHIIIIIIIIIIIHIHIIIIII
@HISEQ:711:H5NNWBCX2:2:1101:17379:17666:ATCTCGTA
TTAAGTTCAGCGGGTAGTCCTACCTGATTTGAGGTCAAAAACAAAGAATATCACATTTATTTAAGAAGCCCAAGACCTCTAAAAGGCAACTGCCATGGCATAGATAGGCTATCATACCAAAGGAACAGTCAACACAAAGGTCATCCGCTAATGCATTTAAGGGAATTGCCAACTTTTTTGTGAAAAAAAGTTTACAAAGCCCCCACAATCCAAGCCACCCATCAGCTTACAAAACTGAAAGTGGTTGAGTATTTAATGACACTCAAACAGGCATGCTCCTCAGAATACCAAGGAGCGCAAGGTGCGTTCAAAGATTCGATGATTCACTGAATTCTGCAATTCACATTACTTATCGCATTTC
+
IIIIIHIIIHIICHIIHIIIIIIIIHIIIHHIHHIIHIIIIGHIIIHHHIIIIIIIIIIIIIIIIIIHIIIIIIGHIIIHHIIGIIIHIIIIIIIIIIHIIIIIIIIIIHHIIIIIHIIHIHIIIIIIIHIIIIIHIIHIHHIIHGIIHIHIIIIIHIIIEHFHIIIIHFEHEFGHGHHIEHHIIHIHIIIHIIIIHIIIIIIHHIIHEHHHIIIIHCHHHH@DGHHIHIHHFCHIHIIIIIHHFHHIIIIHIIIHEHGIIIHIHHHIIIIIIIIIIIIIIIIHIIIIIIIHGHIHIIIIIHIHGIIIIIHHHGIIIIIIIIIHHGHHHHEHIIIIIIIIGIIHHIHGIHIIHHIIIIIII
@HISEQ:711:H5NNWBCX2:2:1101:21171:17654:ATCTCGTA
TTAAGTTCAGCGGGTATCCCTACCTGATCCGAGGTCAAACTGAGAATCATAGACGTGTGCGGCAGCCCCGCGGCCTGGCCCTTGTGCGAACAATCTGCTACGCGCAAGACCAACCGCCGGACGCCGATGCTTTTGAGGCGAGTCCACCGCGCAACGCGGAGACAAACGCCCAACACCAAGCTGTGCTTGAGAGGTGCAATGACGCTCGAACAGGTATGCCCTTCGGAATGCCAAAGGGCGCAATGTGCGTTCAAAGATTCGATGATTCACTGAATTCTGCAATTCACACTACTTATCGCATTTC
+
IH1DGIIIIEGDDDHIIHHHHFHHIEEHEHHIIIIIIIII?GHHHHGHHHEHCGH<GHIGECCCHHEEHDHCCHHC<EHHHHH1<FHHIGHHHHIIIIIHIIIHHHH?EHIIIIIHHIC<DHDFHHCHHHEH@F@HHHHEEHHHG@FHIHEHHIHHDHHFHHHGHIIHHFEHCFHHFHEIHHHHHIHHEHHEGGHHHFEHGCFCFIHHIHHHHIIHIHHIIIIIIHHFIIIH@@E<CIIGIIHHHIHHHIHIIHHDGIIIHHEHGIIHHHEF@@IIHEG@GIHHHFHHIHGGEE?GHIHIIHHH
@HISEQ:711:H5NNWBCX2:2:1101:2237:17989:ATCTCGTA
TTAAGTTCAGCGGGTAGTCCTACCTGATTCGAGGTCAGATTTCAAAGTGTGCTTGACCGCCGCTCATACGGCGGTCGAGGCGGGGGACACGAGGCCCGGTCGGACGAGGACAATACAACGCCCGTGGGTGCTCGGAGACCCCACCGATGCTTTCAAGGGGAGCCGCGTTGCCGCGGCAGACCCCCAAGTCCGCCGCCAGCCGGTCGCAAAACCGGAGGCGGCGATGAATTCAAGACACTCGAACAGGCATGCCCATCGGAATACCAAAGGGCGCAAGGTGCGTTCAAAGATTCGATGATTCACTGAATTCTGCAATTCACATTACTTATCGCATTTC
+
IIIIIIHHHHIIIHIHHIHHIGIHIGIIIEIHIID1FHHEHHIIGIHEHHIHHHIFHHHHDEHIHGIFECGHIIHHH<HIIICCHCH<GHIDFHIGFHGHHIIIIIGHGHC1@GHIIIGHGHHIFHEHHHHIIIHHHHFHIFHGHHIFHHBFGHHIGIHHIIG=HEHIIIHHIIIIHCFHGHEIHIIHHHHIIIHHHHHIHIIIIHHHCHHCHIIIGIIGIIIIIIIHHHIHHHHHFHHHIHHIIHFHHHIIIHHGIIHIIHHEEIHDCHGIIHGHGIIIIIIIIIIIHHHGIIIIIIIIHIIIIHIIIIIIIHHHECHIIHIHIHHEHIIGHHCII
@HISEQ:711:H5NNWBCX2:2:1101:5504:17903:ATCTCGTA
TTAAGTTCAGCGGGTAGTCCTACCTGATTTGAGGTCAAATGTCATACATATTATTTATTTAGAAGCAGCAATATGCAAAGCATACTAGAGGCATAGATAGTTTTATCACACCTGTGCTAGTAGGTTTAGACCACCACTAATTCATTTCAGAAGAGCAGACACAAAGGCGGCCTGCAAATCCACTTCCAAGCCGCACGCAAGCAATCTGGTGCGGTTGAGAACTTGAAATGACACTCAAACAGGCATGCTCCTTGGAATACCAAGGAGTGCAAGATGCGTTCAAAGATTCGATGATTCACTGAATTCTGCAATTCACATTACTTATCGCATTTC
+
HIIIIIIIIIIHIIIIIIIIIIIIIIIIIIIIIHIIIIIHIHIIHIIIIIIIIIIIIIIIIGIIIIIIIIIIIIIIHIIHHIIIHIIHHIIIIIIIIIIGHHHHIIIIIIIIHHHIIIIIIIIHHIHHIHEHIIIHHHHHIHHHIGHHHIIHIIIIIIIIIIIHHIHIIIIIIIIIHIIIIIIIIIIIHHIIIIHIHIIIHIIIIIIIIIHIIIIIIIGIIIIIIIHIIIIIIIIIHHGIIIIIIIIHHIIIIIIIIIIHIIIIHIIIIIIIIIHIIIHHHIIHIIIIIIIIIHIIIIIIIIIIIIIIIIIIHIIIIIIIIIIIIIHIIIIII
@HISEQ:711:H5NNWBCX2:2:1101:7395:17821:ATCTCGTA
TTAAGTTCAGCGGGTTTTCTTGCTCGATTTCAGACCAAGTTGTCAGAGCCGGAGCATTCCTGCTCATCGGCTCTGTGTTATTGATAGGCGGTGACTCTCAATTTGGGCCCGGAGTGAATCTAAGCTGTTGCACTGAGGGTTGTCCAAATCAATTTACAATAAGTCACACACTCACTAATTTTTAGGCAATTGCCTAACACAAAGTGCCCAAATCCAACATCCTGCAAACAATGTCTTTTTATCGACATCATGCAGCATGTGAGTTTTTAATGATTCTGAAACGAGCATGCTCCGCGGAATACCACGAAGCGCAATGTGCGTTCAAAGATTCGATGATTCACTGAATTCTGCAATTCACACTACTTATCGCATTTC
+
<FGC1<1DC@???CCE01<D@GE1CCHH1DE@1D11D@@F111<<1DFGH////CCHHIGIIHH1<D<G0<<DC@<1<<1@111D?G<DC?<<1D1CCGCCEGH11CGHDH<?<0<<<<<<GGHH??<0<DEHEEH000<<DDFE?DECHHHC?@??/DFFHHHGFHHIGHHIHHHF.:8F@.F8GCEEAAHEFEGHHGHECIHHEBEHH.HHGFH;9.GIHGG:.G:.FHHHCCEHFHHIIHGHHGCEHFEC/EFHIHE?HHG@H?HHGCFCCD0<<<1CHEFCCE@C?IIEHHG@HHHIHHHHEDFFECHHHHHHHFIIGHFHHHEHIHGD?C1?FF@HHCFGHHIIIHHHG?IHHDHGDGED<CHCHHEDH?
@HISEQ:711:H5NNWBCX2:2:1101:14478:17906:ATCTCGTA
TTAAGTTCAGCGGGTAGTCTCACCCGATTTGAGGTCAAGGTTTGTGGGTCAAGTGGCGATCACTTGACCATTGTCTTCTATGAGACAGTTAGAAGCGGGGAACAGTGCGAAACCCAAGACGTAGAAAACATCTTATCACGTCAAGGATCGGCAAAGCAGACCCCACTAATTCATTTCAGAGGAGCTGGCTCCAACAAAGGAAGGCCAGCAAAAGCCTCCAAAGTCCAAAAGCCTTCCTGGTCAAGAAACCAAGAAGGTTTTGAGGATGTCACGACACTCAAACGGGTGTGCCCCTCGGAATGCCAAAGGGCGCAAGGTGCGTTCAAAGATTCGATGATTCACTGAATTCTGCAATTCACATTACGTATCGCATTTC
+
HIHHIHHIIIIIGHHHHIIIIIIIIIDHIIHIIIIIIHIIFHHHIIIIEHHIIIIIIIIIIIIIIIIGHIIIIIHHIIIHGHIIHIIIFHHHIIHIIHIIIIIIIIIIIIIIIIIIGHIIIIIIIIIIIIHIGGIIIIIIHEHFHIIIHHGIIIIIHHFHHIIIIIHHHHHHIIGEHHHHHEFGHHIHIIHHIIIHHIIIIIIIIIIIHIIIHFHHEHEHHAGHIIHGFHIGIIIHHHEHHIIHHG?FIGHHEHIIIIHHHHIIIIIIIIIHHHIHIIIIHHHHHGGIIHIIHHCHIIIIHIIIHHECCIHIIIIIHIIIIIIIIHGIHIHIHGIIIIIIIIIHIIIIIHIIHIHIIIIIIIIIIIHIIIIHHIII
@HISEQ:711:H5NNWBCX2:2:1101:20410:17777:ATCTCGTA
TTAAGTTCAGCGGGTAGTCCTACCTGATTTGAGATCAAACATTCAAAAGGAGCCATTCCTCACTGAGGAGAGGCCTTTATGAGCCCCAGTGAACCTCCATCGCTGAAGGTTACTTGACGGAAAACCACAAGCGTAGATAGTTATCACACCTGGGATGCCACCAAACACTGGCAAGCTGATTCATTTAAGAGGAGCCGACCATAGGCCAGCAAGACCCCCAAAGTCCAAGCTCGTCATGGCAAAACCATGAGAGTTGAGGTGTTCATGATACTCAAACAGGCATGCCCTTCGGAATAGCCAAAGGGCGCAAGGTGCGTTCAAAGATTCGATGATTCACTGAATTCTGCAATTCACACTACTTATCGCATTTC
+
GIIIIHHIIIIHGGIIIIHIIGIIIIHHIIIIIHIIGHIIIIIIIIHHHHHIIIIIIIIIHIIIIIIHHHGDHGIHIIIIIIHIIIIIHIIIIHIHIHHHHIIIIIIIHIIIIIIIIIIHIIIIGHIEHHHHIIIIHIIIIEHIIHGIIIIFHFHIHIGHIHHHHIIIICHHHHHIIHIHIIHIIIHHHHIHIIGHGIIHHIIIHIHHHHIFHCIIHIIHHHHEIHHIIIIIGIIHIIHHHGGIIHCGIIGIIIIIIIIIIIIIIIIIIIIHIIHHIIIGHHIIGHIIIIIIIIIIIGIIIIHIIIIHEHIIIIIIIIIIIIIIIIIHGHIIIIIIIIIHIHIIIIIIIIIIHIHHHGIIIIIIIIIIIII
@HISEQ:711:H5NNWBCX2:2:1101:20376:17974:ATCTCGTA
TTAAGTTCAGCGGGTAGTCTTACTTGATTTGAGATCGAGTTTAACAAGAATCGTTGCCGACCCTTGTGAAATCCTGCATCAGTCAGCCAATACGGTCAAACTCCCTTTATGTTAGCTGCAGCAAAAGTAATAATCCGTTTGACGGGACTAAATGAATATGCTTTTAGCTCAGGAGAATGTCCAGCTGCACCTGCATTTCAAGCAACCCGCCACCGATCTCAAAAAGATTGGTGTTGGGATTGCTCAAGTCCAAAGCTTTTCGATTAAAAAATCCAAAAGCTTTGAGGTGTTTACTGATACTCAAACAAGCATGCTCTTCGGAATACCAAAGAGCGCAATATGCGTTCAAAGATTCGATGATTCACTGAATTCTGCAATTCACATTACGTATCGCATTTC
+
IIIIIGIEHEHIIGIIIHHIHHIIII1GHIIHIIIIIIIIGHIIIIIHHIIIHIGHIIGIIIIIHICFHHIIIIIHIHIIHHIIHHHIIIIHHHDFGEHIIIIIIHHGHIIIHFCGHCGHGHIEEFHIIIIIIHIIIIIICHE<CEHIHCHHIHIHII?FHHHGHHHFEHHAFEHHIIIHHIIIIFHHHFHHIHHHIIIIHHHHHI?HDEEHHHGDFGEHIHHHHHHHHEGIIHGCIHHHEHEHIGGIIIIHHEHGGIIIHH?HGE??HHHIGHHHFHIIIHIHEIIIIIIIIHHHEIIIGIIIIIIIHIHGIIIIIIIHIIHGIIIIIHHIIGIIIIHHDHCGGCIIHHHHIIIIIHIGIIIIIHHHIIIIIIHIIIIIIIIIIHHIIIIIIIHGIII
@HISEQ:711:H5NNWBCX2:2:1101:3779:18212:ATCTCGTA
TTAAGTTCAGCGGGTAGTCCTACCTGATTTGAGGTCAAATTGTCAAAATTGTCCAAGTGAATGGACGGTTTGAAGCTGAACTTCATAAAGCTGTTTCACATCCACGGCGTAGATAATTTATCACACCAATAGACGGTCCACAAAAGTTCCGCTAATGCATTTAAGGAAAGCCGACCTCATTGATGAAGCCCGCAACTCCCACATCCAAGCCTAACCAAGCTTATAAAAGCTGGAAGGTTGAGAATTTAATGACACTCAAACAGGCATGCTCCTCGGAATACCAAGGAGCGCAAGGTGCGTTCAAAGATTCGATGATTCACTGAATTCTGCAATTCACATTACTTATCGCATTTC
+
IIIHIHIIHGHIIIIIHIIIIIIIIHIIHIHIIHIHIHHFIHHIGIIIIIIIIIIIIHHHIIHIHHIHIIHHIIIHIHHIHHIHHIHGHHIIHHHHHGHHHHHHIIHHHHHHCGHGHHIHIIHI?DEEIIHHGHGHIIHHIHI@EIGHHIIIDHGHHIIIHIIIIHHIGIHHIIIIIIHHHHEHHHIIIIHIIHHIIIIIEHHHIIIIHGIIHIIIHHIHIHHHHGDGHIHHIIHHIHIIIIIIHIHHEHHHHDHIIHHHIHHFHHHIIIIIIIHHIIIIGIHHCEGHIIHHGEFHEDCFFGHIIGIHGHHHGHHHHHHGIHHIIIHHGIHIIIIIIHIIHHGGIHIHHIIIIH
@HISEQ:711:H5NNWBCX2:2:1101:4966:18041:ATCTCGTA
TTAAGTTCAGCGGGTAGTCTTACTTGATTTGAGATCGAGTTTTACAAAGCTGTTGCCAGCTAAGCGTAATTCTGCATCAGTCAGCCAAGAGCTCTTCCTTTGGTGTAAGCTTCAGCAGATTAATAATCCTTTTTACGGGACTAATTAAGTATGCTATTAGCTCAGAAGAAAACTCAGCTGCACCTGCATTTCAAGCAACCCGCCGCAAGTCTGACTAGCAGAAAGGCGTTGGGTTTGCTCAAATCCAACACTCATTCGAAACAAATCGAGAGTGTTGAGGTGTTTACTGATACTCAAACAAGCATGCTCTTCGGAATACCAAAGAGCGCAATATGCGTTCAAAGATTCGATGATTCACTGAATTCTGCAATTCACATTACGTATCGCATTTC
+
?GHIHIHC1FHIHDHCCHFHH@HHFEEHI?FGHGCHGHIHEHIIIIHGCFFHGHHCHHIIIIHIIIICGH@GEHIIIIIH@CHFEGFGHHHHFEHHHHE?FHFHCEHGHIGCHEEHHHGIIIHH?GHEHHHHIHGHED/DHCFEHHHIHIHGHEHICHIIIIHHHH/GHGCGHIHHHHHHHHGGHFHIHHEEGH@ECEG@EHGGIHHHIHIIHFHHHHHHIIHECIIIHHHG@CGHHHCHIHEHGHGDGHEGHHHHCIHHHEHGFE=HCH?IHHHHHHCHIIIHGC@?EHH@IHHF<1CCEG@EEFFFDHHC@EHFCIHGC<1EDFCCIHHEG<=HHCFIHHHEHHHGCE@HECGHF?HHIHHHEHFHGEHEHHFHGIIIHFHHFHEEEC/H
@HISEQ:711:H5NNWBCX2:2:1101:5890:18110:ATCTCGTA
TTAAGTTCAGCGGGTATCCCTACCTGATCCGAGGTCAACCTTTGATGAATGGGGATTTCTCCAATGGCAAGCAGTGGACCCACGATGCGAGCGAATAGTGCTGGTAAAGCTTTTACAACGCCACAAACACGTGGGGACAAACCGCCTCTGAATTTCGGTGGTGAGGTGATTCAACGTTATGCACGGATCCCCTCATTCACCAATAACCAATCCGCGAAATATTTCTAAAAGGGGATTGAACTGGTTGTTAATGACTCTCGAACAGGCATGCCCTCCGGAATACCGAAAGGCGCAATGTGCGTTCAAAGATTCGATGATTCACTGAATTCTGCAATTCACACTACTTATCGCATTTC
+
IIIHHHIIIIIIIIIIIIIIIIIIIIIIIIIIIIIIIIIIIIIIIIIIIIIIHIGHIIIIIIIIHIIHIIIIIHIIIIIIIIIIIIIIIIIIIHIIIIIIIIIIIIIHHIIIGHIIIIIIIIIIIIIIIIIIIIIIHIIIIIEHHIIIIIIIGIIIIIHHHHIIIIHIIIIIHIIIIIIIIHHHHGIHHHHIIIIIIIIIIIIIHGHGDHIIIIIHIIIHIIIIHFGHIGHIIIGIIIHHHHEGHGIHGIIIIHGIIIIIIHIHHCIIIHIIIIIIIIIIIIIIIIHEIIIHHHHIGIIHIHHIIIIIIIIIIIIIIIHHHIIIIIIIIIIIIIIIIIHFHHHIIIIHIGIIIIII
@HISEQ:711:H5NNWBCX2:2:1101:9329:18221:ATCTCGTA
TTAAGTTCAGCGGGTAGTCCTACCTGATTTGAGGTCAAATGTCATACATATTATTTATTTAGAAGCATCAATATGCAAAGCATACTAGAGGCATAGATAGTTTTATCACACCTGTGCTAGTAGGTTTAGACCACCACTAATTCATTTCAGAAGAGCAGACACAAAGGCGGCCTGCAAATCCACTTCCAAGCCGCACGCAAGCAATCTGGTGCGGTTGAGAACTTGAAATGACACTCAAACAGGCATGCTCCTTGGAATACCAAGGAGCGCAAGATGCGTTCAAAGATTCGATGATTCACTGAATTCTGCAATTCACATTACTTATCGCATTTC
+
HIIIIIIIIIHIHIIIIIIHHIIHHIHIIGIHHHHHIIIIIHHHHIIIIIIHHIIICHIIIIIHIIIHIIIIIIIHHIGHIIIIIIIIIHIIIIIIIIIIEFHIIIIIIIIIIHIHHIIIIHIIIIHHHIIHIHHIIIIIIIIIIHIIIIIIIIIIIIIIIIHHHHIIHHEHHIIIHIIIIIIIIIIIIIIIIHIIIHIIIIIIIIIIIIIIHEHHIIIIHIHIIIHIHHEGIIIIHHHIHHIIIIIIIIIHHFIIIIIIIIHHHIIIIHIHHIIIIIIHGIIIHIIIIIIIIIIIIIIIIIIIIIIGIIIHIIIIIIIIIIHHCIIIIIIII
@HISEQ:711:H5NNWBCX2:2:1101:10867:18176:ATCTCGTA
TTAAGTTCAGCGGGTAGTCCTACCTGATTTGAGGTCAAAAACAAAGAATATCACATTTATTTAAGAAGCCCAAGACCTCTAAAAGGCAACTGCCATGGCATAGATAGGCTATCATACCAAGGAACAGTCAACAAAGGTCATCCGCTAATGCATTTAAGGGAATTGCCAACTTTTTTGTGAAAAAAAGTTTACAAAGCCCCCACAATCCAAGCCACCCAATCAGCTTACAAAAGTGAAAGTGGTTGAGTATTTAATGACACTCAAACAGGCATGCTCCTCAGAATACCAAGGAGCGCAAGGTGCGTTCAAAGATTCGATGATTCACTGAATTCTGCAATTCACATTACTTATCGCATTTC
+
FGHGHEHHHEHDHCH?EFHHIIIGHIHEHIIIIIFHHHHHHHHIEGEHHHIHIGHIEHHIHEHHIIIHIIHIHIIHHHHEHCGEHIIIIIHIHHIIIIHIIIII@HHHIIIHHHHIIGHHHHIHHII@CHHHHHIC?HHE?EHHEHGEHIIIHHCHHGGHHIIIHH@@CEEEDBB?HEHHFEHHDHIGHIHHHHIHHHHHHGHIHHIHIIIIHIHCCC<CCG0G@EEG?C0EIIIHECIIIHEHEFHEHFGHHIIIIGHIHH@C@HIIIIHIHIIIIIIHHEHHHIHCGC0HIHIHHGDDEHEHGIHIIHIHGHIHIIHHHHIIHIHEHIHHEIIHFIHEHHHGCIIGIHHIIIIGIII
@HISEQ:711:H5NNWBCX2:2:1101:12539:18064:ATCTCGTA
TTAAGTTCAGCGGGTAGTCCTACCTGATTTGAGATCAAACGTTCAAAAAGCTGTCCTCCCCAAGGAGAGACATCTGTGAGCTCCAGCGAACCTCCATCACTGAAGGTTGCATGGCGGAAACCACAAGCGTAGATAGTTATCACACCTGTGACGCCACCAAACACTGGCAAGCTGATCCATTTGAGAGGAGCCGACACTAGGCCGGCAAGACCCCCAAAGTCCAAGCTCATCATGGCGGACCATGAGAGTTGAGGTGTTCATGATACTCAAACAGGCATGCCCTTCGGAATAGCCAAAGGGCGCAAGGTGCGTTCAAAGATTCGATGATTCACTGAATTCTGCAATTCACATTACTTATCGCATTTC
+
IIIIIHIHIHHIIIIIIIHIIIIIHHHIIIIIIIIIIIIIIIIIIIIIIIIIIIIIIIIIIIIIIIIHIIHIIIIIIIIIIHIIIIIHHIIIIIIIHIIIIIIIIIIIIHHIIHHHEHHIIIIIIIIHIHHIIIIIIIIGIIIIIIIFHHHHHIIIIIIIIIIIHHIIIIIIIHFIIIIIIIIHIIIIIIHIIIIIIHIIIHHDHIIFHHIIIHIIGIIIHIHIIGIHHHHEHIHIIIHHIHIIHIIIIIGIIHIIIIIIHIIIIIIIIHHHGIIIIIHIIHIIGHIIIIIHGHHHHCHHIIHIHGHIIIIIIIIIIGIIHHHHIIHIHHHHIHHIIHHIHIHIIHIHHHIHHIIIHGHGIIHIIH
@HISEQ:711:H5NNWBCX2:2:1101:18927:18062:ATCTCGTA
TTAAGTTCAGCGGGTAGTCCTACCTGATTTGAGGTCAAGTTAAAGTGTTTTCATCCCTTTCAAGGGCAACAAAACAGATTAGAAGCTGAACCATGACTTTTTGATCAACTGGAATGGCGCAGATAATTTATCACACCAGAAACCGAGTCAATGCAAAGGATTCTGCTAATGCATTTCAGAGGAGCTGACTTTGATCAAGCCTGCAAACACCTCCACCATCCTAATCCACTCCCTTCAGAAAACTGAAGGGGGGGGTTAGAGAATTTAATGACACTCAAACAGGCATGCTCCTCGGAATCAACCAAGGAGCGCAAGGTGCGTTCAAAGATTCGATGATTCACTGAATTCTGCAATTCACATTACTTATCGCATTTC
+
IIIIIIIIIIIIIIHIIIIIIIIIIIIIIIIIIIHFIIIIIIIIIIIHIIIIIIIIIIIIIIIIHIIGHHHIIHIIIHIHGHHHHIIIHHIIIGIGIIIIIIIFCHIIIIIHEHHHFHHIIGIHIHIIIHIIHIHHIFHHHIGIHIIHH@HHHH?GHHHHEIIIIIIIHIIIHHHHIIHHIHHGHIIIIIIHHIIIHHIHGHIIHHIIIIHHHIIIG??IIHHHEIHHHHHHGIHGIIHHHGIHIIIIIIIIIHIIIIIIHGIIIIIIHIIHHHHIIHHIHIIIIIHIIGIIIIIIIGHHIIHGHHEEIIIIIIIIGIIIIIGIIIIIIIIIIIIIIIIIIIIIIIIIHIIIIIIIIIIIIIIHIIIIHIIIIII
@HISEQ:711:H5NNWBCX2:2:1101:3772:18356:ATCTCGTA
TTAAGTTCAGCGGGTATCCCTACCTGATCCGAGGTCAACCTGAAAAAAATTGGGGGTTGATGGCAAGCACGCGACCGGGCCTCCAAAGCGAGAAAAATTACTACGCTCGGAGCCGGACGGCACCGCCACTGACTTTAGGGCCCGCCGGGGCGGCGGGGCCCAACACCAAGCAGAGCTTGAGGGTTGTAATGACGCTCGAACAGGCATGCTCCCCGGAATACCAGGGAGCGCAATGTGCGTTCAAAGATTCGATGATTCACTGAATTCTGCAATTCACATTACTTATCGCATTTC
+
IIIIHIIIIIIIGHIIIHIIIIIIIIHHIIHIHIGIIIIIHIIIIIHIIIIIGGDDHHIHIIIIIHIFHIIIHIIIHHEEHIIIIIIIIGIIIIIIIIIHIIIIIHHIHIIHGIGHHIIIHIIIIIIIIIIHHHHHHIHHIIIHIIIIIIIIIIIIHIHHHIHIIIIIIIIIIIIHHIIIIIIIIIIIIHIIIIIIIIIIIIIIIIHIIIIIIIIIIIIIIIIHHHHHDGHIHHFHIIIIIIIIIIIIIIIIIIIIIIIIIIIHIIIIIIHIIHIIIIIIIIIIIIIHHIIIHI
@HISEQ:711:H5NNWBCX2:2:1101:10644:18317:ATCTCGTA
TTAAGTTCAGCGGGTATTCCTACCTGATCCGAGGTCAACGTTCAGAAAGTCGGGGGTTTTACGGCGTGGCCGCGCCGCGCTCCAGTGCGAGTTGATAACTACTGCGCAGGGGAGGCTGCGGCGGGACCGCCACTGTATTTGGGGGACGGCGCCGCGCGGGGCGGGCCGATCCCCAACACCAGGCTCCGACCGCGCGAGGCGGAGGGACCCTGAGGGTTGAAATGACGCTCGGACAGGCATGCCCGCCAGAATGCTGGCGGGCGCAATGTGCGTTCAAAGATTCGATGATTCACTGAATTCTGCAATTCACATTACTTATCGCATTTC
+
IIIIIIIIIIIIIIIIIIIIIIIIIIIIIIIIIHIIIIIIIIIIIIIIIIIIIHIIIIIIHIIGIIIEHIIIIIIHIIIIIIIIIHIIICHDHHIIIIIIGIIIIIHIIIHHHIIIIIIIIIIIHHIIIIIHIIIIIIIIIHHHHEHIIIIHHIIHIIIIIIIIIIIIIHIIIIIHHGIIIIIIIIIIHIIIIIIIIIIHIIIIIIIIIIIIIIIIIIIIIIIIIIIIHIIIIIIIIIIIIIIIIIHIIIIIIIIIIHHHIIIIIIHIHIIIIIGIIIIIIIIIIIIIIIIIIIIIIIHIIIIHIIHIIIIIIIIHIIIIIIIIIII
@HISEQ:711:H5NNWBCX2:2:1101:13424:18436:ATCTCGTA
TTAAGTTCAGCGGGTATCCCTACCTGATTCGAGGAGTTCCCACGTGTTGCTGTCCCCGCCCGACGGACGGGCCAGGGCCGGCAGCCTCGCCGCGCGCGAGCGCCAATGCGTCATATCACGCTCGGCCGCGCAGCAGGCGTCCGCCCATGGATTCCAGCGCGGTGGCCTCCCCGCTCGGGGCACGCCGCCTCCGCCATGACCACGCCTCCGCCGGCGTGAGGGGTATTTCCAGAGACGCTCGAACAGGCATGCTCCCCGGAATGCCGGGGGGCGCAATGTGCGTTCAAAGATTCGATGATTCACTGAATTCTGCAATTCACATTACTTATCGCATTTC
+
IIIIIIIIIIIIIIIIIIIIIIIIIIIIIIIIIIIIIIIIIIIIIHIIIHIIIIIIIIIIIIIIIIIFHIIIIIIIIIIIIHIIIIIHIIIIIHIIIICHIIIIHIIIIIIIIIIIIIIHIIIIIIIIIIIGIIIIIIHIIIIIIIIHHHIHIIIIIIIIIIIIIIIIIIIIIIIIIIHIIIIIIIIHIIIIIIIIIIIIIIIHIIIIIIIIIIIIHFHEIHHIIGIHHHIHGIIIIIHHIIIIIIHHIIIIIIIIIIHHIHGIIIIIHGIIHHIIHEHGIHIIIIIHIHIHFGHGIIIIIIIIIIIGIIIIIIIHHIHIHGIIHGIIIIIIIIGII
@HISEQ:711:H5NNWBCX2:2:1101:14690:18481:ATCTCGTA
TTAAGTTCAGCGGGTATCCCTACCTGATCCGAGGTCAAACTTAAAAGAAACTTAATGGGAGGAGGCCTGCCAGAATCGCGACGCAATGTGCTGCGTACGAAGCCAACATACCGGCTGCCAATGAATTTAAGGCGAGTCCACGCGCTGAGGCGGAACAAACACCCAACACCAAGCAGAGCTTGAATGATTAAATGACGCTCGAACAGGCATGCCCAACGGAATACCGAAGGGCGCAATGTGCGTTCAAAGATTCGATGATTCACTGAATTCTGCAATTCACACTACTTATCGCATTTC
+
IIIIHHIIIIIIIIIIIIIIIIIIIIIIIIIHIIIIIIIIIIIIIIIIIIIIIHGIIIIIGGIIIIIFHIIIIIIIIIIIIIIIIIIIIIIIIIIIIIIIIIIHIIIIHIIIIIIIIIIIIIIIIIIIIIIHIIIIIIIIIIIIIIIIIIIIIIIIIIIIIIIIIHIIIIIIIHIIIIIIIIHHIIIIIIIIIIIIIIIIIIIIIIIIIIIIIIIIIIIIIIIIIHHEEIIIIIHIHHHIHIIIIIIHIIIHIHIIIIIGIIIIIIIIIIIIIIIIIHHEHIHGIIHHHIHIIIIII
@HISEQ:711:H5NNWBCX2:2:1101:16838:18323:ATCTCGTA
TTAAGTTCAGCGGGTATCCCTACCTGATTCGAGGAGTTCCGAATAAGTTGCTACGCCCCGCCCGACAGACGGGCCGAGGGCCGGGGGCCTCTCCGCACTCGAGCGACAGTAGGGTCACATCACGCTCGGGCACGCGGAGGGCGTCCGCCCATGGATTCCGGCGCGGTGGCCGCCGCGTCTGGCTCGCCACCGGCGCCAACACCGCGCTTTCACTCGCGCGACCATTCGTCCAAGAGACGCTCGAACAGGCATGCCCCCCGGAATGCCAGGGGGCGCAATGTGCGTTCAAAGATTCGATGATTCACTGAATTCTGCAATTCACATTACTTATCGCATTTC
+
IHIHHGHIHHHGHGIHHIIHIIHIGHHIIHIIIIIIIHIIIHIIIHIIIIHIIIHIIIIIIIIIIIIHIHHHIIIHDHIGHHGHHIGGHIIIIIIIIIGHIIHIIHHHIHIHIIIHHIGIHGHIHHHIIHHIIIHIIHHHHIIIHIIIII@GHHHHHHHHIIIHIGHIIHHIIIIIGHHGHHHEHHGHIIIIIIHIHIHHCHHIIIIGHEHHHHHHGHDEF@FF8DHHHCHGIHHHHGIIIHF@H?HEGE?HDCHIIIIIIIIIHIIHHHEIIHIIIHIIIIIIHIIIIIIIHIHHHIIIIIIHIIHIIIIHIIIHIHHIIHHIIIIIIHHGIIIIIII
@HISEQ:711:H5NNWBCX2:2:1101:6962:18709:ATCTCGTA
TTAAGTTCAGCGGGTATCCCTACCTGATCCGAGGTCAAACTGGAAAAATACAAATGTGGGGGTTACGGCCAAACATTCCGGTCGTCAATAGCGATTTTGACACGTTTATCACGCTCTTGCCACGCCGGATGTTTGCCACTGGATTGCAGGCGGAGGGTGTTTGTTCCCTCCGGCCCAAGACCAAGCCGATGGTTTCTTTGTTGAAGGAACCCCGGCCTGAGCGGTGTTGATGACGCTCGAACAGGCATGCCCCGCGGAATACCGTGGGGCGCAATGTGCGTTCAAAGATTCGATGATTCACTGAATTCTGCAATTCACACTACTTATCGCATTTC
+
IHIIGCHIHHIIHHIIIEHHIIIIIIIIHGHHHGIHIIIIIIIHIIIIIIIHHHIIIIHHHDHIIIHEHIGIIIIIIIIHIIIIIIIGHHHHICHHHHIIIIIIHIIIIIIIHHIIHHHIHIHHIIIIHIGIHIHHHIIIHIIIHIIIIHIIHIIIIIIIIHHHHDHHIHHHGIIIIIIIIIHGIIIIIIHG?GGHHIHHHHHIHHFDGHIHHIIHHHHHIHHEIHIIIIHIIIGIHIIHHHHHGIIIHGHIIIIIIIIGIIHIIIHHHGHGHHHEHIIHHHHIIHHIIGIIIIIHIIIIIIHIIIIGIGIIIHHIHHEHEFHHIHHIIIIIIII
@HISEQ:711:H5NNWBCX2:2:1101:13947:18667:ATCTCGTA
TTAAGTTCAGCGGGTATCCCTACCTGATCCGAGGTCAAAGTAAAAAAAGAGCTTATGGAAGGGGGCTTGTTGAAATCGCTTGCAATGTGCTGCGCACGAAGCCAACATACCGGCTGCCAATGAATTTAAGGCGAGTCCACGCACTGAGGCGGAACAAACACCCAACACCAAGCAGAGCTTGAAGGTTTAAATGACGCTCGAACAGGCATGCCCAACGGAATACCGAAGGGCGCAATGTGCGTTCAAAGATTCGATGATTCACTGAATTCTGCAATTCACACTACTTATCGCATTTC
+
IIIIIHIHHIIHIIIIIIIIIIIIIIIIIHIHHIHIIIHIHIIIIIIIIHIGIIIIIIIIIIIDHIIEHHIIIIIIIIHIIIIIIIIIHHIIIIIIIIIIIIHIIIIIIIIIIIIIIIIIIIIIIIIIIIIIIIHIHIIIIIIIIIIIIHIIIIHHIIIIIIIIIIIIIIIIIIIIIIIIIIIHHHHHHHIIIIIIIHIIIIHIHHHIIIHIIIIIIIIIIIIHIIHEIIIHIHIHHDIIIIHIHHIIHHIHIIHIIIHIIIHEIHHGHIIIIHIIIIIIHIIIIIHHHHIIIIII
@HISEQ:711:H5NNWBCX2:2:1101:13887:18750:ATCTCGTA
TTAAGTTCAGCGGGTATCCCTACCTGATCCGAGGTCAACCATTGAAATTGGGGGTTAATGGCAAGCATCCACCGGGACTCTATAGCGAGAAGAATTACTACGCTTAGAGCCAGATGGCACCGCCACTGATTTTAAGGGCTGCCCGTGCGGCAGGCCCCAACACCAAGCCGAGCTTGAGGGGTTATAATGACGCTCGAACAGGCATGCCCCTCGGAATACCAAGGGGCGCAATGTGCGTTCAAAGATTCGATGATTCACTGAATTCTGCAATTCACATTACTTATCGCATTTC
+
IIIIIFHHIHHIIHHIIIIHHIIIIIIHIIIIHIIIIHHIHIIIHHHHHIIHHEHHHHIIHIIHIHIHHIHIHIIGCFHIHHIHHHICHHEHIIIIIIIIIIIIIIIIIIHHIIIIFHHIHIIHHHIIHIIIIIIHIGGIHHIIIIIIIIIIIIIIHIHHIIIHIHIIIHIIHIHHHIHIHHIHIHFHHIIIIIHIHIIIIIIIIIIIGIIHIHIIHIIIHHHCHIIIIIIIHHHIIIHIHHHHIHIHHHHIIHHHFGIHIIIIHFIIHHIHHHHIIHHIHIIIIIIIHGII
@HISEQ:711:H5NNWBCX2:2:1101:14142:18669:ATCTCGTA
TTAAGTTCAGCGGGTATTCCTACCTGATCCGAGGTCAACCATTAAAAAAAAATGTAAGGGTTATGGCTACAGCTAAGGCAACTAAAAAGCGAGAATAAATTACTACGCTTAGAGTATACCGAAACTCCGCCACTGGTTTTGAGGAACTACCAGTTAGGTAGACTCCCAATACTAAGCTGAGCTTAAAGGTTGTAATGACGCTCGAACAGGCATGCCCACTAGAATACTAATGGGCGCAATGTGCGTTCAAAGATTCGATGATTCACTGAATTCTGCAATTCACATTACTTATCGCATTTC
+
HHIIHIHHFHIIIGIGIIIHIIHIIIHFHIHIH<EHFHHHHIIIHHIHHHHHGHHIFHHHIIIIHHI<GHHFHIIGIHIIIIIIIIHIHHIIHGHGHHIIIIIIIIHIIIIIHIHIIIIHHIIIDHHHIIIIIIIHHHFHEHHIIIIIIIIEHFHHIIIIHHHIHIIIHIIIIIHIIIHIIIIHHHHHHHFEHGHHFHHHHFIHHHIIHIIIIHIIHHFIHFHGHHGHCGC?HIHGHHFHCHHIGHHIIIHIIIIHHIIIIHHHHHHCGEHHHHIIIIIIIIIHHIIIIE@EIHIIHIGI
@HISEQ:711:H5NNWBCX2:2:1101:14025:18727:ATCTCGTA
TTAAGTTCAGCGGGTAGTCCTACTCGATTTGAGGCCAAGTTGTCAGTCATTGTCCGAAGACGGTTTGAAAGCACAGAGCTCTGGATCAGCCACCCTTGAGTAAGGTGCCAGCGAAGATACTTATCACGCTGTACTATGTCCAATCTGGAGGTGCACTAATGCATTTAAGGCGAGCCGCGGTGAAGCAGCAACACCCAAGTCCACCGCTCCCAATCCAAAGACCAGAAGTGTGAGGTTACAATGACACTCAAACGAGCATACCCTTTGGGGATACCAAAGGGTGCAAGGTGCGTTCAAAGATTCGATGATTCACTGAATTCTGCAATTCACATTACTTATCGCATTTC
+
HHGHIIHHHIGCDHIIHIGHHHHHHF?GHHHCHHHH1GGGFHHHIIIHIIIHIIIHDHHIIIHEGHHHIEHHHHEHIIIGFGEHIIHIHFHIGHIHEHIIIIIIGIIGHIIEHHHHIIHIIIGIIIIHFIIIIIGHHICCHHHHIIIIIIHII?EEHHHHGHIHHGEGHHFHHHIGHDHFHIIHIIIIIHIHHHHIHIHHHGHHHECCHHHHHHHHCHFC<HHEEHHIHHIHIHHHHHHE<EFCIHIHG@EEEEC?HIIHHHFHHGGC?IHGHHHIHHHHIHIIHHHIIHEHECIIHHDHFEIGHHIHEIIHIHIIHHHHIHIHHHEHIIIHFIHEFHIIHFCHGIH
@HISEQ:711:H5NNWBCX2:2:1101:17026:18526:ATCTCGTA
TTAAGTTCAGCGGGTAGTCTCACCCGATTTGAGGTCAAGGTTTGTGGGTCAAGTGGCGATCACTTGACCATTGTCTTCTATGAGACAGTTAGAAGCGGGGAACAGTGCGAAACCCAAGACGTAGAAAACATCTTATCACGTCAAGGATCGGCAAAGCAGACCCCACTAATTCATTTCAGAGGAGCTGGCTCCAACAAAGGAAGGCCAGCAAAAGCCTCCAAAGTCCAAAAGCCTTCCTGGTCAAGAAACCAAGAAGGTTTTGAGGATGTCACGACACTCAAACGGGTGTGCCCCTCGGAATGCCAAAGGGCGCAAGGTGCGTTCAAAGATTCGATGATTCACTGAATTCTGCAATTCACATTACGTATCGCATTTC
+
HIHIIIHEHIHDCHDHHIIIHHIIIIHHDHIEGHEHEHHGDGHCHIHIFEGHHHHHHGDHHIIIIIHIHHIIIEHFHIHHHGEHGHHGF@GE@GHIHHGDDHEGHHHHDHH?E@HHHFEHHEHHHIHEEHHDHHHHHIGIHIGHFHHFHGHIICHII?FHEGE@GHHEHEHHEH@EFHGHHHEH@AFHHHFHIHHHIIIIHHHIEIIIGHHCIHFECFIHHHF?CFE?G?EGHIHHF8HEIIGHHEC<HHHIHCIFIHHGIIGGIIIIGHIHHHFEIHIHHHDHCHHIHHDHHIIIIIHHIHHIHGFCHHHGIHHHGHIHIIIGIIIIIIHIGIIIHHHEFHHCGHGIIIIHIHIGHGIIIGIIIIHHHHHFCHHI
@HISEQ:711:H5NNWBCX2:2:1101:18028:18572:ATCTCGTA
TTAAGTTCAGCGGGTAGTCTTACTTGATTTGAGATCGAGTTTTACAAAGCTGTTGCCAGCTAAGCGTAATTCTGCATCAGTCAGCCAAGAGCTCTTCCTTTGGTGTAAGCTTCAGCAGATTAATAATCCTTTTTACGGGACTAATTAAGTATGCTATTAGCTCAGAAGAAAACTCAGCTGCACCTGCATTTCAAGCAACCCGCCGCAAGTCTGACTAGCAGAAAGGCGTTGGGTTTGCTCAAATCCAACACTCATTCGAAACAAATCGAGAGTGTTGAGGTGTTTACTGATACTCAAACAAGCATGCTCTTCGGAATACCAAAGAGCGCAATATGCGTTCAAAGATTCGATGATTCACTGAATTCTGCAATTCACATTACGTATCGCATTTC
+
IIGHHGHIIIGIIIIIGIIIIGIIHIHGFIHEHHHIHGHFHIIIIIIIIHIIIIHIIHIHHHHHHHIEHIHHHGGIIIIGIIIGHGHIIIIHHIIIGFHIIIHIIIIHEHIIGIIGIHHIIIHHHHIIEHHHHIIIICH=HHIHIHHIIHIIIFHHIIIHGIIHHEC?FHIHHHHIHIHHEHGHFGHIHHHIIHGHHIHHHCGHHHCFIHHHEEFIHHEIHHHCHHEEEEIHGHCHHHCGIIHHHGFHHIHIHIHIIHIHEIHHHECIIHGIHIHIIHHIHGIIIIIIIHHHIIHIIHIIIHIIIIIIIHHFIIIIIIIIIHGHGIIIIIIIIIIIHEIIHHHIGIGHIGIHIHHGFIIHEIIIIIIIHHHHHEEHEHHHHIIIIIIHEHHH
@HISEQ:711:H5NNWBCX2:2:1101:5672:18903:ATCTCGTA
TTAAGTTCAGCGGGTAGTCCTACCTGATTTGAGGTCAAAATGTCAAAAGTTGTCCGAAGACGGTTATGAGCGGGTTCCCATAAGGTTTGCTTCAAGGTCAAGTGGCATAGATAATTATCACACCAAGTGACGGTCCACAAGAGATCCCACTAATGCATTTAAAGGGAGCAGACCATCCACTGAAGGAAGCCAGCAAGCCCTCACATCCAAGCCTAACTCAAGCCGGTAAAAGCGAGCAAGGTTGATAATTTAATGACACTCAAACAGGCATGCCCTTCGGAATACCAAAGGGCGCAAGGTGCGTTCAAAGATTCGATGATTCACTGAATTCTGCAATTCACATTACTTATCGCATTTC
+
GIIGHGFHIIIIIHHIGHIHIIIIIIIGIIIIHIHIHIHHIIFHHIIIIIIHIHHEHHIIIHHHIHICHIIHHIHHHHHIIIIIIIGHGIIIIIIHHIIIIIIHGHIHIIIIICHHIIIIIIHHG@HHHIIIIIIGHIIIGIIIIIHIHHGHIIIIIHIHHIHIHHIHIIIIHIIIHIIHIHIIIIHIFHIIHIIHHIHHGIIIIHIIIIIIIIIIECIIIHGHHIIIHHEIIIIHHGHHIIIHIIIIHIIIHIHIIIIIHIHEIIIIIIIIIIIIHIIIIIIIHEHHIHIIIIHIIIIHHIIIHIIIIIIIHIIIIIIIIIIIIHIHIHIHIGHHIIGIIIIIIIIIIIIHIGHGIH
@HISEQ:711:H5NNWBCX2:2:1101:7408:18945:ATCTCGTA
TTAAGTTCAGCGGGTAGTCCTACCTGATTTGAGATCAGATCATAAAGTATATTGTCTAATTAAATAGACTATTAGAAGCGGTTCATCTGCAATCCTGGCCACCTTTTTTTACGGGGTGTCCTCAGCGAGTGATACTTATCACGCCAAGTGGAACCAAGTTTACTGAGATCCAGCTAATATTTTTAAGAGGAGCAGACGTGAATCCGCAAAAAACCTCCAAGTCCAAAACAAAACCAATCGAATTAACAAAAGATTTGTTTTGAGAATTTCATGATACTCAAACAGGCATGCTCCAAGGAATACCAAGGAGCGCAAGGTGCGTTCAAAGATTCGATGATTCACTGAATTCTGCAATTCACATTACTTATCGCATTTC
+
IIIIIHIIIIIIIIGHIHIIIIIIIIIIIIIIIIHIIHIIHIIIIIIIIIGHIHHIIIIIIIIIIIHHHIIIIHHHGHIIHHIIIIIIIIIGHIIIGFIIIIIIIHHHIIIIHHCHHIIIIIIHEHHDIHIIGIIIHIIIGIIIIIIHIIFHIHHHIIHIHHHIIIIIHIIGHIIIIHHHHHIHHHFHHHHHHCHHHHHHHGHHHHIIIIHHGIHG?C/IHEHFCHCGIIHHGGHHGGIHGHEHHCIHHIGIHHCIIHIHIIIIIIIIIIIHIHHHHCHIIHHHHFIHIHHIIIIIHIHHHGCFHHHGDCIIIIIIIIIIIIIIHIIHIIIHIIIIHHHHIIIIHIIIHIIIIIIIIIHHIIGHIIIIIHHIIIHI
@HISEQ:711:H5NNWBCX2:2:1101:2467:19152:ATCTCGTA
TTAAGTTCAGCGGGTAGTCCTACCTGATTTGAGATCAAACATTCAAAGAGCTGTCCTCACTGGGGAGAGACATTTATGAGCCCCAGTGAACCTCTGTTACCAGAGGTAACCTGGCGGAAAACCACAAGCGTAGATAGTTATCACACCTGTGACGCCACCAAACACTGGCAAGCTGATTAATTTGAGAGGAGCTGACCGTTGGCCAGCAAAACCCCCACAGTCCAAGCTCATTCATGGCAAGCCATGAGGAGTTGAGGTGTTCATGATACTCAAACAGGCATGCCCTTCGGAATAGCCAAAGGGCGCAAGGTGCGTTCAAAGATTCGATGATTCACTGAATTCTGCAATTCACATTACTTATCGCATTTC
+
1DFG?FHHIIIICHHIHIIIIIII?@@GHGEHHHEH@??G<ECDFHIHE?DH<GHHIHEEH1CGHEHCD@FEHIIIIFH?GFHHG<FGHEH@HFHFHHHIIIDGH<@CGGHID1DDDDHH@ECHHIIIHFHHHGFFHEHFHE0C?G/FH@FHG=EHEHHHHHG@G@GHGIGHIIHHH@FEFGEEA8BFBAGEHHEEGEHHCGFH@AEHH?-ECD8C?HEG/HFD/CCEHHG<//GC<.?HC/@CCC0@G@D<0EHEG?HCEEGGHHHHEFCEFHH?HEECHHCGHECG?F?HHFFC<F<//HHGGHGHHDDHIHH?HIIIHFD1FGHHFEGIHGEHFHEEFHEEEHHF1D1ECCCDHHEEG0@@?DHII
@HISEQ:711:H5NNWBCX2:2:1101:8817:19058:ATCTCGTA
TTAAGTTCAGCGGGTAGTCCTACCTGATTTGAGGTCAGATGTCAAGTATGTTGTCCGAAGACGACTATAAGCTCGTCCCCCCGCGGCTACACAACCGACAAAGAGTCAGGGTAGCACGCGCCACTACAAGTACTTCACGGCGTAGATAATTATCACACCGGGGATCCTCGTAGATAAGGTCCAAGCTAATGCATTCAAGGAGAGCTGACAGTCGCCAGCAAGCTCCCAAGTCCAATCCCTCTGTCAACAAAGCCAGAGGGGTTGAGATATTCATGACACTCAAACAGGCATGCTCCTCGGAATACCAAGGAGCGCAAGGTGCGTTCAAAGATTCGATGATTCACTGAATTCTGCAATTCACATTACTTATCGCATTTC
+
IIICHHHHIIIIHHIIIIIGHIIIIIIIIIIFEHHHIIGIIIHIIHIIIIIIIIIIIIIIIIIIIIICGHIIIIIIIIIIIIIIIIGIIIHIIIIIIIIIHIIHIHIIEHHHIIIIIIIIIIIHIIIHCHHIIIIIHIIDHIHHIIIHHHHIHIGIGIIGIIIIHHHGIIIHIHIGHHHHIIHHHIHHIHIHIIIIIIIHHHIIIIIIIIIHIIHIIIIHHGHIHHHHEEHGHHHHHHF@GFIHIIHHHHFGIHIHGD0IIHHIIHHHHGHHHHHHEIIHIHHGHIHHIIIHIIIHIHHHIHHIIIIIIIIIIIHIIIHIHHIIIIIIIGHHHHIIGHGIIHHIIIIHHIIIGIHFIIGIGIIIHIIIIIIIIIGHGH
@HISEQ:711:H5NNWBCX2:2:1101:16591:19082:ATCTCGTA
TTAAGTTCAGCGGGTATCCCTACCTGATCCGAGGTCAAGAGCAAATGTAAAGGCTTACTGGATACCAACATTCATGTTAGAAGCGCAAAATGTGCTGCGCTCCGAGACAATATGCCGGCTGCCAATGGCTTTAAGGCGAGTCCACGCGCGAAGCGGGACAAACACCCAACACTAAGCAGAGCTTAAGGGTACAAATGACGCTCGAACAGGCATGCCCCATGGAATACCAAGGGGCGCAATGTGCGTTCAAAGATTCGATGATTCACTGAATTCTGCAATTCACACTACTTATCGCATTTC
+
IIIHIHIIHIEHHIIIIIIIIIHHIHIIHIICHHIII@HHHHIIIIIHE@GHIHHIGIIHGHIIIIIHHHHHIIIGIIIGIIGHFHIIIIHIIFIIHFHHIIIIIIHHIIIIIIGHHHIHIIIIIIIHIIIHHHIIIIIIEHIIIIHIHHIHHHIIHIIIIIGIHHGHHHHHHIGHIIIHHHIHIIIGGGHEHHIIIIIHHIGIIIIHIIHHIIIHCIIIIIIIIIHHGHHHHIIIHIHDEHIIHHHIIIHHHEEIIIIIIHIHHHGHIIIIIIHIIIHHGIGIHHDFIHHEIIIIIIHI
@HISEQ:711:H5NNWBCX2:2:1101:17570:19153:ATCTCGTA
TTAAGTTCAGCGGGTAGTCTTACTTGATTTGAGATCGAGTTTACAAAGGCCAGCCGAAGCTGTCTCTGTGAATCCTGCATCAGTCAGCACAAGAACTAATCTCCTTTATGTTAGCTGCAGCAAAGGTAATAATCTGTTTTTTAGGCAGACTAAATAGATATGCTTTTAGCTCAGAGAAAAGTCCAGCTGCACCTGCATTTCAAGTAACCCGCCACTTTTCGGTGAGAAAAGCGTTGGGATCACTCAAGTCCAGCTCCCATTTCAAAAAAAGAAAGGGGAGTTGAGGTGTTTACTGATACTCAAACAAGCATGCTCTCCGGAATACCAGAGAGCGCAATATGCGTTCAAAGATTCGATGATTCACTGAATTCTGCAATTCACATTACGTATCGCATTTC
+
IIIGIHIHIHGIGICHFGHIIIIIIHHHHIIIIFHIIIFIGHIIHHHEEHFEHHIIGHI<HHIIIIIFGHFHIIIHHIIHHHHIH?HGFHHHHHHIIHHIIHIIFHFHIIII?FHH?HHHIIGHHHFHHGGHGIGHHIGIIIHHGHIIHHHHHIHHEHEHIIHIGHIHIIIFEECHEHHGHHICHHGHHHFHHHHHIHHHHHG@GH.BHEHHIIFF<CHG?IHHEG?GIIIHH?HHHB7.HHHGFEEC?IHHDHHIIIIHHHHCH@?HHHHHHFHGHHIIGIHEDHHHGHIIIIIHGDEGHGHFEHHHGFIIHHCIIIIIIIIIIHHHHGDHHIIIIIIHHIHGIIHIIIHIHIHEHFHHHHFHIIHIIHHHHHIIIIIHEIIHHIHIIIIIIHHIIH
@HISEQ:711:H5NNWBCX2:2:1101:20535:19018:ATCTCGTA
TTAAGTTCAGCGGGTAGTCCTACCTGATTTGAGGTCAAAATGTCAATGAAGTGTTGTCCTTCCAAAGGACGGTTTGAAGCTGAAGTCCCATTTGTTATAGCTGCTTCACGGCGATGGCGTAGATAATTATCACACCAAAGACGGTCCACAAGGGTTTCCGCTAATGCATTTAAAGGGAGCCGACTTGATAAAAAGCCCGCACAACCCCCAAAAATCCAAGCCACATTCATCTAACAAAAGCTGAATGGGTTGAGAATTTAATGACACTCAAACAGGCATGCTCCTCGGAATACCAAGGAGCGCAAGGTGCGTTCAAAGATTCGATGATTCACTGAATTCTGCAATTCACATTACTTATCGCATTTC
+
IIIGIHHGHIIIHIGHHHHGIHHHHHHIGIHGIIGEHIIIIHIHHHIIIHIHHHIHIHIGIHHHHFHHIHHHHHHIIIIHGIIHIHFHHIIHHIIHHIHIGHHIHHIIHHHIIIIIGIICHHIGHHIIIIIIIIIHIIIIIIHHHHIHIHHHIEDIHHIHHEHIIIIIIHHHHIIIHHHDIHGHHGCHHHHIHIIHHHHIHGIG?DGHHHGHHHHHDHHHHHIHFHHHGEHHHHGIIIIIIIIIHIIIIIIHIIIIHGFHHIHEFD1HIIHIIIIIIIIIIIIDIIIIIIIHFEIIIIIIHIIIHIIHIGIIIIHIIIIIHIIIIIIIIIIIIHHHIIIHIIIIIHIIIIIHFHIHIIIIIIIIII
@HISEQ:711:H5NNWBCX2:2:1101:3411:19456:ATCTCGTA
TTAAGTTCAGCGGGTAGTCCTACCTGATTTGAGATCAAACGTTCAAAGAGCTGTCCTCACTGAGGAGAGACACATCTATGAGCCCCAGCGAACCTCCATCCACTGAAGGTTACCTGGCAGAAAACCACAAGCGTAGATATTTATCACACCTGTGATGCCACCAAACACTGGCAAGCTGATTAGTTTGAGAGGAGCTGACCATAGGCCAGCAAGACCCCCAAAGTCCAAGCTCATCATGGGCAAGCCATGAGAGTTGAGGTGTTCATGATACTCAAACAGGCATGCCCTTCGGAATAGCCGAAGGGCGCAAGGTGCGTTCAAAGATTCGATGATTCACTGAATTCTGCAATTCACATTACTTATCGCATTTC
+
IIIIIIIIIIIIIIIIGIIIIIIIIIIIIIIHHHIIHIIIIIHIIIIIIIIIIIIIIIIIIHIIIIIHIFIIIIIIIIIIHIIHEHIIIIGIIIIHIIIIIIIIIIIIIFHHIIIIIIGIIIIIIGIIIIIHIIIIIIIIHIIIIIHIIIIIIIHHHHIIIHHIIIIIIIIIIIIIIIIHIHHHIIIFHHHFIHIIIIHIIIHIIIIIIIIIIHIIGIHGHIIIIIGIIIHHGHHHIHCHIIIIIIIIIHHHEGIIIIIIHIIIIIIIIHHEHIIIIIIIIHGIIIIIIHHHHIHIIIHHGECHIIHIIHGHHHGHIIIIIGIIIHIIIIIIHIIHIIIIIIIIIIIIIIIIIHIIIIHIIIHHIIIHIII
@HISEQ:711:H5NNWBCX2:2:1101:5720:19337:ATCTCGTA
TTAAGTTCAGCGGGTATCCCTACCTGATCCGAGGTCAACCTGAAAAAAATTGGGGGTTGCTGGCGAGCACACGACCGGACCTCCAGAGCGAGAAGAATTACTACGCTCGGAGCCGGACGGCACCGCCACTGACTTTAGGGCCCGCCGGGTCGGCGGGGCCCAATACCAAGCTGAGCTTGAGGGTTGTAATGACGCTCGGACAGGCATGCCCCCCGGAATACCAGGGGGCGCAATGTGCGTTCAAAGATTCGATGATTCACTGAATTCTGCAATTCACATTACTTATCGCATTTC
+
IIIHIEHHIIHIIIIIHHHGIIIIIIIIIIIIIIIIIHHIIHHHIIIIHEHHHE<HHIIIIHGHIHIHIIIIIHHIIIIIIIIIHIHHHHIIHIIIIIIEHIIIIIIIIHIIHIIIIIIIIHHHHGHHIHIIHIHIHIIIHHIIHIHIIIHHIHIDGFHDHIHHHIHGGIIIIHHHIIIIIIIHIHIIGIIIIIGIIIHHIIHIIHIIHGHIIIIIHIIIGIHHIHIIIHGIHHEHGFIHHHIIIIIHIIIIIIIIHIHHHIIIIIIHIIHIIIIIIIHIIIHIIIIIHIIIII
@HISEQ:711:H5NNWBCX2:2:1101:6402:19281:ATCTCGTA
TTAAGTTCAGCGGGTAGTCCTACCTGATTTGAGGCCAAGGCTTTAACAATAGTTGTCCGCAGGGGGACGGCTATAAGCAGCACACGTGGAAGAGGCCTAAGGCGACGGCGCAGATAATTATCACACCATGCCGAGCGCTCTAACAAGCACCAGCTAATGCATTTCAGGACGAGCCGTCTACGGCAGGCATCCAAGTCCACCGCCAGAGACTGTTACATCTCTTGGGTGAGGGTTTACGTGACACTCAAACAGGCATGCTCCACGGAATACCGAGGAGCGCAAGGTGCGTTCAAAGATTCGATGATTCACTGAATTCTGCAATTCACATTACTTATCGCATTTC
+
IIHIIIIIIIIIIGIIHIIIIIIIIHHHIIIIIIIIIIIIIIIIIIHHIIIIIIIIIIIHIIIIIIIEHHIIIIHHHIIIIIIIIIIIIHIIIIIIIIIIIIIIHIIIIIIHIIIHIFHHIIIIIIHIIIIIIIIIIIIIIHIHIIIIIIIIIIIIIIGIIIIHIIIIHIIIIIIIIIIIIIIIIIIIIIIHIIGHIHIIIHHIIIIIIIIIHIHHEHIIIIIIHHIIGIIIGHIHIIIIIHHHIIIIIIIIIIIIIIIIIHHIIIIHHHIIHHGIIIHHIIIIIHHIIIIIIHIIIGIIIIIIHIIHIIIIIIHIIIGIIIIIIIIIIIIIHIIIIIIIIII
@HISEQ:711:H5NNWBCX2:2:1101:7842:19394:ATCTCGTA
TTAAGTTCAGCGGGTATCCCTACCTGATCCGAGGCCATGCTTTCGTAGACAGGCCGCCCGTCGAGACCTCTCGCCGCATTTCTCTGCGTTTCGAAGCCGCGACGGGCGCCGATGTGTTTCGAAGCACCCCTGGCGGGGAGACTTCAACGCAAGGCAGAGCCTCAGACACAAACGGCGCTCGAACAGGTATACCTCAAGGATTACCGAGAGGTGCAATGTGCGTTCAAAGATTCGATGATTCACTAAATTCTGCAATTCACATTACTTATCGCATTTC
+
IIIIIHHIIIIIIIIIIIIIIIIIIHIIIIIIIIIIIIIIIIIIIIIIIIIIIIIIIIIIIIIIIHIHGHIIIIIIIIIIIIIIIIIIGHIIIHIIIIIIIIIIIIIIIIIIIIIIIIIIIIIIIIIIIIIIIIIIIIIIIIIIIIIIIIIIIIIIIIIIIIIIIIIIIIIIIIIIIIIIIIIIIIIIIIIIIIIIIIIIIIIIIIIIIIIIIIIIIIIIGIIIIIGIIIIIIIIHIIIIIIIIIIIIIIHIIIIIIIIIIIIIIIIIIIGIIIIII
@HISEQ:711:H5NNWBCX2:2:1101:9619:19293:ATCTCGTA
TTAAGTTCAGCGGGTATCCTTACCTGATCCGAGGTTAAATCTTAGGTTTTTAGGCCCAAATAAACAATCGACAGAATGCCGGCTGAGCCACAAAAGCGTGTGACAGAGCTCCATACGCTCGGGCATCAAGACTCGACATCGCCACTGCATTTCAAGCCTGTTCATTAAAAGAACAATTGACTCAACAACCAAGCTGCGCTTGAAGGTGGTAATGACGCTCGGACAGGCATGCCCTCCGGAATACCAGAGGGCGCAATATGCGTTCAAAGATTCGATGATTCACGGAATTCTGCAATTCACATTACTTATCGCATTTC
+
IIIIIIIIIIIIIIIIIIIIIIIIIIIIIIIHIIHIIHIIIIIHHHGHHIIIIIIIIIIIIIIIIIIFHIIHIHHIIIIFHIIIIEHIIIIIIIIIHIIIIHIIIIIIIIIIIIIHHHHIIIIIHHHII@EIHIIIIIHIIIIIHIHIIIIIIIIIIIIIIIIIIIIIIIIIIIIIIIIIIHHGHIHHHHHHGIIIIIIIIIIIHHIIIIIIIIIIIHHIIIIIIGIIIIIHIIIIIIIIIIIIIIHFCIIGIIIIIIIHHIIIIGIIHHIIIGIIIIIIIIIIIIIIIIIIIIIIIIIIIIIHIIIGHIIIIHIII
@HISEQ:711:H5NNWBCX2:2:1101:11687:19500:ATCTCGTA
TTAAGTTCAGCGGGTCTTCCTACCTGATCCGAGGTCAACCTTGGGTAAATAAGGCTTTTAACGGCCGGAACCCGCAGCACGCCCAGAGCGAGATGTAACTACTACGCTCGGAGTGACAGCGAGCCCGCCACTGCATTTCAGGGCCTGCGGCAGCCGCAGGTCCCCAACACAAGCCCGGGGCTTGATGGTTGAAATGACGCTCGAACAGGCATGCCCGCCAGAATACTGGCGGGCGCAATGTGCGTTCAAAGATTCGATGATTCACTGAATTCTGCAATTCACATTACTTATCGCATTTC
+
IHECH<C<CHHIHG?EHHGGCHHIFF@1GH@DCCEHHIGEHIHIG=DFE@FCFCGHIEFHIHE/<CC<CECGD<HHCDCE?F?EHHIHEC/FHFHHHIHHHFHH1DCHGEHHH0=@FCGHHD?HHIDHGBDDDGHEHIHGIHCDHCEHHGHHHHIIHII?@FIHHHHFBEHIII@HHHFGIHFIIHHHIIHEE@FGFCEFEHHC<GFHHEFHEHHCHIIIHEH?D?HIHHCHHCGDH@IHEIHGHEIHHHGFHHGEDCC@HHEIIIIHFEFHHH1CIHIHHHHIGIHDHGEHGIIHDIH
@HISEQ:711:H5NNWBCX2:2:1101:13444:19285:ATCTCGTA
TTAAGTTCAGCGGGTAGTCCTACCTGATTTGAGGTCAAATGTCATACATATTATTTATTTAGAAGCAGCAATATGCAAAGCATACTAGAGGCATAGATAGTTTTATCACACCTGTGCTAGTAGGTTTAGACCACCACTAATTCATTTCAGAAGAGCAGACACAAAGGCGGCCTGCAAATCCACTTCCAAGCCGCACGCAAGCAATCTGGTGCGGTTGAGAACTTGAAATGACACTCAAACAGGCATGCTCCTTGGAATACCAAGGAGCGCAAGATGCGTTCAAAGATTCGATGATTCACTGAATTCTGCAATTCACATTACTTATCGCATTTC
+
IIIIIIHHIIHIIIIIIIIIIGIIHHG?FHHHHHHHI?EHHHHHIIIIIIIHHIIIIIIHIIIIGIICGHIIIHIHIFHHGHHIIIIGHIIIHHIIIIHGEGHHFHHHIIHGGHHHIIIIHIIHGHHHHIHHHHHIIHIIHHIHIHIGHIHHHIIIHHIIIIIIIIIHHIIHHIIHHHHIHHHHHIIIIHIIHIIIIIIIIHIHHIHGHHEHHHIIIHIIIHEIHHGIIIHHIIIHHHHFIHGIIIGIIIIGIIIIIHIIIIIHHIIIHHHHHIHHHIIIIIIIHIHHGIIIHIIIIIIIIIIIIIIHIIHIIIHIIIIHHHCHCHIIIIGII
@HISEQ:711:H5NNWBCX2:2:1101:15947:19270:ATCTCGTA
TTAAGTTCAGCGGGTATTCCTACCTGATCCGAGGTCAACACTTAGGTAAAAGTATAACAAGACCGTCGTCCATCAGAGTCGTCCCAGATACATGCTTAGTAAAAAGCTCCTCGTACCCGGTTCCCTCTGGGGCGCCGTCACTATCTTTGAGACCAGTTGATAGGCAAAGCTATAACTAAAGTCCAACACCAAGCCAGGGCTTGAGGGGTGATAATGACGCTCGAACAGGCATGCCCTTCGGAATAACCAAGGGGCGCAATGTGCGTTCAAAGATTCGATGACTCACGGATTCTGCAATTCGCATTACTTATCGCATTTC
+
IIIIHHHHIIIIICHIIIIIHIIIIIIIIIIIIIIIIIIIHGHHHHIIIFEHHIHIIHIIHHIIIHIHIHIIIHIIIHHHIHHIIIGEHHIIHGHHHIHIIIIIIIIIIIIICHIIIHHEHHIIIHIIHIIIHHHHHHIIIIIIEGHIHIHHIHHHHHIIIIIHIIIIIHIIIIHIHHHHIHHIHIHHIHHIIIHIHGHIGIIIIHGGIIIHHIIIIHGHIIIIIHGHGIHGIIGIIIIIIIIIHGIIHEEGHHIIIHIHCFIHHEHGIIIIHIIIIIIIIIIIIIIIIIGHIIIHIHEIIIIIIIIHIIIHIIIGHIG
@HISEQ:711:H5NNWBCX2:2:1101:1743:19614:ATCTCGTA
TTAAGTTCAGCGGGTAGTCTCACCCGATTTGAGGTCAAGATTTTTGTGGGCTCAGCCTCCCCCGCCAAGGTAGGCGGCGGCGACCGAAGCACCATCATTGTCCGTGAGACGATTAGGAGCAGGGACCATGTCAAATCCAAAACGTAGAAACATCTTATCACGTCAAGGACAAGCAAAGCAGACCCCACTGATTCTTTTGAGAGGAGCTCGCTTTCGAATGCAAAAGCGAGCATTGAACCTCCAAGTCCAAAAATCCTCAAAGAAGAGGGTTTTTGAGGGTTTCACGACACTCAAACGGGTGTGCCCCTCGGAATGCCAAGGGGCGCAAGGTGCGTTCAAAGATTCGATGATTCACTGAATTCTGCAATTCACATTACGTATCGCATTTC
+
IHIIGFHIIIIIGIHHHGHIIIIIIIIHHHHHGECGGHIIIHHIHHHHHHHIIIIIIHIEHIHCHIICFHIIIHIGIIIIIHHHDHIIIIIIIIIIFHG?G?FHHIIHHFHH=HIIGEHGHHECHHIIHIFHEHIIIC@EHIIIIIIHIHIIIEHIHFHEHHGHHEGHFFEIIHCHHHHGIHHHFEHDFGHAGHHIHHHIHHHHIGIIHHHEHHIHFGGEIHEFHHEB?HHFA.AB-IIHHFIIHG?-...G8CHHHHHGHCHEGIHHIGHHIHHE@ECHHHFGHHEIHFHHC<0IHIIHHCGHCIHHCFFHHIIHHHGCCHDIHHHIHDHGHHHEIHG1DHHGIIIIHHHHHEIIIIIIHIFFHIIIHIIIIHGCHIIHGHE?CIHHH
@HISEQ:711:H5NNWBCX2:2:1101:2455:19660:ATCTCGTA
TTAAGTTCAGCGGGTAGTCCTACCTGATTTGAGGTCAAAAACAAAGAATATCACATTTATTTAAGAAGCCCAAGACCTCTAAAAGGCAACTGCCATGGCATAGATAGGCTATCATACCAAAGGAACAGTCAACACAAAGGTCATCCGCTAATGCATTTAAGGGAATTGCCAACTTTTTTGTGAAAAAAAGTTTACAAAGCCCCCACAATCCAAGCCACCCATCAGCTTACAAAACTGAAAGTGGTTGAGTATTTAATGACACTCAAACAGGCATGCTCCTCAGAATACCAAGGAGCGCAAGGTGCGTTCAAAGATTCGATGATTCACTGAATTCTGCAATTCACATTACTTATCGCATTTC
+
IHHFHFFHHEHH<DDCHIHIIIIHGHIHHHIII@<<DHCHIGIHIHEHIIIIHIIHHIHH<GH?<FGHHHHHFHIIIIGHIIII@EGEHIIIIIIIFEHHHHIIIIIIGGEFEGHHGHIHIHC?DGH<<GHEHIIIIIIIHHGHHF<H@EGHHHHIDFDGHFCHHEHG@DGHEHGHHF??GCIIHHII<HFIGIHHHHE<ECBHHEHGHHHHHECHHF@F@<EGCHHHHGGGC<H@GCIIIIHHHCHIIHIIIIIIIHHF@E?HGHHFHHC@CHHEHHIHHG1GCHG@EFGHD/HIIIIHGIHGIHHHCHHHEHHHHIIHEEECD<1IHHIIIIHE?IIHFHFIHHHHHDIFHECHCGHII
@HISEQ:711:H5NNWBCX2:2:1101:4561:19652:ATCTCGTA
TTAAGTTCAGCGGGTATCCCTACCTGATCCGAGGTCAACCTGAAAAAAATTGGGGGTTGATGGCAAGCACACGACCGGACCTCCAGAGCGAGAAGAATTACTACGCTCGGAGCCGGACGGCACCGCCACTGACTTTAGGGCCCGCCGGGGCGGCGGGGCCCAACACCAAGCTGAGCTTGAGGGTTGTAATGACGCTCGGACAGGCATGCCCCCCGGAATACCAGGGGGCGCAATGTGCGTTCAAAGATTCGATGATTCACTGAATTCTGCAATTCACATTACTTATCGCATTTC
+
IIIIIIIIIIIIIIIIIIIIIIIIIIIIIIIIIIIIIIIIIIIIIIIIHIHIGIIIIHHHIIHIIIIFHIIIHIIIIHIIIIIIIHHHIIIIIGIIIIIIIIIIIHIIIIIIIIHHIIIHIHIIIIIIIHIIIIIIIIIIIIIIIIIIIIGIIHIIIIIIIIIIHIHIIIIIIHIIHIIIHIIIIIIIIIIIIIIIIIIHIIIIIIIIHIIIIIIIIIIIHIIIIHIIIIHIIIHIHIHIIIIIIIIIIIIIIIIIHIIIGIIHIIIIIIIIIIIIIIIIIIIIIIIIHHIIIH
@HISEQ:711:H5NNWBCX2:2:1101:7876:19680:ATCTCGTA
TTAAGTTCAGCGGGTGGTCCTACTCGATTTGAGGTCAAGTTGTCAGTTGTTGTCCGAAGACGGTTTGAAGCACAGAGCTCCCGGTCAGCCACCCTCTACTGAGGTGCCGGCGAAGACACTTATCACGCCGTACTATGTCCAACCAGGAGGTGCACGAATCCATTTGAGGTGAGCCACGGTAAGCAGCAACACCCATGTCCACCGCTCCCAATCCAAAGATCGGGAGTGTGAGAGTACAATGACACTCAAACGAGCATACCCTTCGGAATGCCAAAGGGTGCAAGGTGCGTTCAAAGATTCGATGATTCACTGAATTCTGCAATTCACATTACTTATCGCATTTC
+
1DCCH<CG@11CHHCECEG<<GG1<DCCH11<CGDHHFCFF11DC?<1FHCHFHEEFEDHE=ED<D0<<C1CGEC@FHHHF@E<C?GHC1@CCG?GCGHHIIE<G@H@HDHC?EDHEHHHIIIIGHIIGE?HGHIECHHHIHDGEGHHGGECEHHIIIHHHIHHHHHEFHEHFHHIGHIIIIGHIHHHHHGEGHHIGGHHHIIHHHHHGHHIHFHI@<.0C0<@@FHHHIHGEECFFEEF1FHFE@@EEIIHG@G1FGGCHHG@C?HC<F?HG?@DHFHEIHHCHHHHCHHEED1@11CC<11D1CFHG@@HHCIIIHF11CCCG<C1F<D1C@1<GHFCC?CC
@HISEQ:711:H5NNWBCX2:2:1101:10551:19667:ATCTCGTA
TTAAGTTCAGCGGGTAGTCCTACCTGATTTGAGATCAAACATTCAAAAGGAGCCATTCCTCACTGAGGAGAGGCCTTTATGAGCCCCAGTGAACCTCCATCACTGAAGGTTACTTGATGGAAAACCACAAGCGTAGATAGTTATCACACCTGGGATGCCACCAAACACTGGCAAGCTGATTCATTTAAGAGGAGCCGACCACAGGCCAGCAAGACCCCCAAAGTCCAAGCTCGTCATGGCAAAACCATGAGAGTTGAGGTGTTCATGATACTCAAACAGGCATGCCCTTCGGAATAGCCAAAGGGCGCAAGGTGCGTTCAAAGATTCGATGATTCACTGAATTCTGCAATTCACATTACTTATCGCATTTC
+
FHCHHEHIIHHIICEH=CGGHIIGIIHIFCHHHEGHCHCECHEHCHHEHHGIGCHGEDGCHHF1<@F@EEF@GHIGEHHHHC1C11D=HHEH?E?GHHHHHI?FEHEHEHIEFHC1GEEHIIHECCCHHEHHH=G/C@CGFCHHHCCCG=H//</:C/=@FHFEEEHEH?B?.8:F@?G@GHGI?F8.AFAB.9AEHIH.8BGHH?GE@G?.ECHD@FC:..D<H@DC-<IHHE@@@/?HEF<0<0<0HHGECHEHFD<FHD<1<1?@<<CCCHHGF?<ECCCHIIHG@F1HG<1EC?HEHHHIIIHIHHHHHHHHHDCEHHEGIIIHHEIIIIIHHH@HHEHFHGEHH?EHIIIIIIHFHHHG@EIHH?C
@HISEQ:711:H5NNWBCX2:2:1101:10993:19655:ATCTCGTA
TTAAGTTCAGCGGGTATTCCTACCTGATTTGAGACCATGGTTCAAGCTTTTTTACGGCTTTAATGGTTATAAACTGCAAAGTAACTTTAAGCTAATCTTTACTGCATCATAATCAGCATTATAAGAGATAAATCTCATTCAAATACGTTTCTGATGCTTTGCAAAGAGTCAAACACTCTTAGCTCAGTTCAGCTATAGTTTTCGCAAAAGATACAGGATCAATTTGCACATCTTTGGTCTTTACGCTTTGTAAAAAGCATAAAGGCAAAATAAATACTATAGATTCTCAAACAGGCATACTCTACCGAAATAGAGTGCAATGTGCGTTCAAAGATTCGATGATTCACGGAATTCTGCAATTCACATTACGTATCGCATTTC
+
IIIIHIHIIIIIIIIIHIIIIIIIIIIIIIIIIIICHHIIIIIHIIHIIIIIIHHDHGHHIIHIIHIHHDDHHIIIIHIIIIIHHIIHHHEFHIIHIGIIIIHHHHHHIIHIIHIHIHIIIIIHHHHHHIIIIHIIIHHHIFHIIHIIIIIIIFIIIIHGCHHCGGIIIIHHIIIIIEHHHHGGHHIIIHGIIIIIIIIHHHECIIIHHIHIIHIIHHHHEDGHFGIHHIIIHIHIHHIIHIIHGHHIIIIIIIIGHIIIIIIIIIIIIIHIIIGIIIIIIIIIIIIHHGHIIHIIIHIIIIIIIIIIIIIIHIIIIIIIIIIIHIIIIIHIIIIIIIIIIHGIIHIIIIIIIIIIIIIHIIIIIIIIIIIIIIIIIIIII
@HISEQ:711:H5NNWBCX2:2:1101:14504:19710:ATCTCGTA
TTAAGTTCAGCGGGTAGTCCTACCTGATTTGAGATCAAACATTCAAAGAGCTGTCCTCACTGGGGAGAGACATTTATGAGCCCCAGTGAACCTCTGTTACCAGAGGTAACCTGGCGGAAAACCACAAGCGTAGATAGTTATCACACCTGTGACGCCACCAAACACTGGCAAGCTGATTAATTTGAGAGGAGCTGACCGTTGGCCAGCAAAACCCCCACAGTCCAAGCTCATTCATGGCAAGCCATGAGGAGTTGAGGTGTTCATGATACTCAAACAGGCATGCCCTTCGGAATAGCCAAAGGGCGCAAGGTGCGTTCAAAGATTCGATGATTCACTGAATTCTGCAATTCACATTACTTATCGCATTTC
+
IHIIIGHFIIIIIIIIIIIIIIIIIIIIIIIIIIIIIIIHIIIIIIIIIIGIIIIIIIIHIIIIIHHHHIHIIIIIIIIIIIIIIIIIIIIIHIHHHIIIIIIIIIIIIIIIIIIIHIHIIIIIHIIIIIIIIIIIHIIHHIHIIIIIIIIIIIIIIHHHIGIIIFHHHHIIIIIIIIIIHHHIHHIIIIIIIIHIIIIHIIHHHIHIIIIIIIIHHIIHHIIIIIHGHHIGIIIHIGIIIIIHIHIIIHIIIIIIIIIIIIIIIIIIIIIIIIIIHHHIIIIHIIIIIIIIIIIHHIHDHHIIIIIHIIIHHIIIHHIHIHIIIIIIHHIIHGHIIIIIIHHIIIIIHIHGHIIIIIIIHIGIIIIII
@HISEQ:711:H5NNWBCX2:2:1101:10043:19877:ATCTCGTA
TTAAGTTCAGCGGGTATCCCTACCTGATTCGAGGAGTTCCCACGTGTTGCTGTCCCCGCCCGACGGACGGGCCAGGGCCGGCAGCCTCGCCGCGCGCGAGCGCCAATGCGTCATATCACGCTCGGCCGCGCAGCAGGCGTCCGCCCATGGATTCCAGCGCGGTGGCCTCCCCGCTCGGGGCACGCCGCCTCCGCCATGACCACGCCTCCGCCGGCGTGAGGGGTATTTCCAGAGACGCTCGAACAGGCATGCTCCCCGGAATGCCGGGGGGCGCAATGTGCGTTCAAAGATTCGATGATTCACTGAATTCTGCAATTCACATTACTTATCGCATTTC
+
IIIIIIIIIIIIIIIIIIIIIIIIIIIIHIIIIIIIIIIIIIIIIIIIIIIIIIIIIIIHIIIIIHIHDHIIIIIIIIIIIIIHIIIIIIIHIIIIIIIIIIHIIIIIIIHIIIIIIIIIIHIHIIIIIIGHIIHIIIIHIIIHHIIHHIHIHIIIIIIIIIIIIGIHIIIIIIDIHIIIIIIIHIIIIIIIHEIHHIHHIIIIIIHIIIIIIIHIIIHIIIIIIHHIHHHIIIIIIIIIIIIIIIHIIIIIIHIHIIIIHIIIHIIHHIHHHCHIGIIIHIIGIIIIIIHIIIIHIIIIIHIIIIIIIIIIHIIIIIIIIIIIIIIIIIIIIIIHI
@HISEQ:711:H5NNWBCX2:2:1101:10850:19945:ATCTCGTA
TTAAGTTCAGCGGGTATCCCTACCTGATCCGAGGTCAACCTTAAAAAATTGGGGGTTATTGGCAAGATACCATCTAACGTCTATAGCGAGGAGTATTACTACGCTTAGAGCCAGAAGGCACCGCCACTGATTTTGAGGCCCGCCCAGAGGCGAAAGGCCCAAGACCCAAGCACGAGGCTGGATTGGTTTAAATGACGCTCGAACAGGCATGCCCGGCGGAATACCACCGGGCGCAATGTGCGTTCAAAGATTCGATGATTCACTGAATTCTGCAATTCACATTACTTATCGCATTTC
+
IIIHIHIIIIIIIIIIIIIIIIIIIIIHIIIIIIIIIIIIIIIIIIIIIHIHIIIIIIIIIIIIIIHFHIIIIIIIIIIHIIIIIIIIIIIIIHHIHIIHIIIIIIIIIIIIIIIIHIIIIIIIHIIIIIIIIIIIIIIGIIIIIIIIIIIIIIIIHIIIIIIIIIIIIIIIIIIIIIIIHIIIHIIIIIIHIIIIIIIIIIIIIIHIIIIIIIIIIIIIIIIIHHHEFIIIIIIIIIHIIIIIHIIIIIIIIIIIIIIIIIHIIIIIIIIIHHIIIIIIIIIIIIIHHIGIIIIII
@HISEQ:711:H5NNWBCX2:2:1101:18314:19940:ATCTCGTA
TTAAGTTCAGCGGGTAGTCCTACCTGATTTGAGGTCAAATGTCATACATATTATTTATTTAGAAGCAGCAATATGCAAAGCATACTAGAGGCATAGATAGTTTTATCACACCTGTGCTAGTAGGTTTAGACCACCACTAATTCATTTCAGAAGAGCAGACACAAAGGCGGCCTGCAAATCCACTTCCAAGCCGCACGCAAGCAATCTGGTGCGGTTGAGAACTTGAAATGACACTCAAACAGGCATGCTCCTTGGAATACCAAGGAGCGCAAGATGCGTTCAAAGATTCGATGATTCACTGAATTCTGCAATTCACATTACTTATCGCATTTC
+
FGHHIIIIIIIIIIIIIIIIHHIHIIIHHHIIIIIIIGFHHHEHEEHHIGHIHIIIIIIIHIHHIIIHIIIIIHIIIHGHIIIIIIIIHIIIIIGHHIIIIIIIIIIIIIIIIIIIIHIIHIIIHIHHHIHHFHIHIIIHIIIIHHHHHIHHIHIIHIIIIIIIIIIHHIIIIIHIIIIIIIIHIGIIIIIIHIIIIIHIIIIIIIIIHHHIHIIIIIHIIIHIIIIIIIHIHIIIIIIIIHFIIHIIIIIIIIIIIIIIHIIIIIIIIIIIIIHGIHHHHIIIHIIGIIIIIIIIIIIIIIIIIIIHIIHIIIIIIIIIHGIIIIIIIIIII
@HISEQ:711:H5NNWBCX2:2:1101:1514:20064:ATCTCGTA
TTAAGTTCAGCGGGTATCCCTACCTGATCCGAGGTCAACCTTAAAAAATTGGGGGTTATTGGCAAGATACCATCTAACGTCTATAGCGAGGAGTATTACTACGCTTAGAGCCAGAAGGCACCGCCACTGATTTTGAGGCCCGCCCAGAGGCGAAAGGCCCAAGACCCAAGCACGAGGCTGGATTGGTTTAAATGACGCTCGAACAGGCATGCCCGGCGGAATACCACCGGGCGCAATGTGCGTTCAAAGATTCGATGATTCACTGAATTCTGCAATTCACATTACTTATCGCATTTC
+
IIIIHHHIIIIIIIIHHIIIIIIIIHIIIIIIHIIIIIIIIIIIIIIIIHHHIIIIIHIIIIIIIHIDFHIIIIIIIIIIIIIIICGHHHHHIHHHIIHHIIIIIIIIIIIIIHHHHHHIIIIIHHIHHIIIHIIIIHIIHIIIHIHIIIIIIHHHIIIIHHIFIIIIIIIIIIIIIIIHIIIHIIIIIIHIHIIIIIIIIIIIIIHHIIIIIIIIIIIIIIHGHHIHFIIIIIIIIIHIIIIIIIIIIIIIIIIHIGIIIIIIIIIIIIIIIIIIIIIIIIIIIIHIIIIIHIIII
@HISEQ:711:H5NNWBCX2:2:1101:2571:20008:ATCTCGTA
TTAAGTTCAGCGGGTATCCCTACCTAATCCGAGGTCAATCATTAAAAATGGGGGGTTTTGACGAGTATCCACCAGGACCCTATAGCGATGAATTTACTACGCTTAGAGCCTGACAGCACTGCCACTGATTTTAGAGGCTGCCTTTACAGCAGGCCCCAACACCAAGCTAGGCTTGAGGGGTGATAATGACGCTCGAATAGGCATGCCCCTCGGAATACCAAGGGGCGCAATGTGCGTTCAAAGATTCGATGATTCACTGAATTCTGCAATTCACATTACTTATCGCATTTC
+
IIIIIIIIIIIIIIIIIIIIIIIIIHIIIIHIIIIHHEHIIIHIIIIIHHIIIIGIIIIIGIIIIIIGHIHIIIIIIIIIIIIIIIIHHHHHIIIIIIIIIIIIHHIIIIIIIIIIIIIIHIIIIIIIIIIIHHIIIIIIIIIIIIIIIIIIIIIIIIHHHIIIIIIIHIIIHIHIIIIIIIIIHIIIIIIHHIIIIIIIIIIIIIIIIIIIIIIIIGIIHHFIIIHIIIIHHIIIIIIIIHIIIHIIIIIGHCIHIHGHHIIIGIIIGHGIIIIIIIHIIIIIIIIIIII
@HISEQ:711:H5NNWBCX2:2:1101:5750:20068:ATCTCGTA
TTAAATTCAGCGGGTAGCCCCGCCTGACCTGGGGTCGCGTTGGAAGCGCGGCGCGAGGCCGCGCGCAGGGGTCGTTCCGAGACAGCACGCTGGGGGCGTTCGCGACGGGGCACCGAGTTATTCGACAACCACCATCGCCGCGACGCTCGCAGCAGAGATCTCGCATTTGGGCCAGCCGCGAGGCGAGGCTCACGGGAGGCCAGCATCCGCCCCCCTTCTTCCCCGACGGGGTTTTGGGGGGCAACGGTGTGTGACGCCCAGGCAGACGTGCCCTCGGCCGGATGGCTTCGGGCGCAACTTGCGTTCAAAGACTCGATGGTTCACGGGATTCTGCAATTCACACCAAGTATCGCATTTC
+
HIIIIIIIIIIIIIHHIIIIIIIIIIIIGIIHIIIIIIIIHIHFHHIIIGHHIIIGIIIIIIIHIGIFHIIHIIIIIIIIIIIHIIHIIIIHHIHGGHHIHIIIIIIIIIIGIIIHHHIIHHIIIIIHIIIIIHHIIIIIIIIHIGHIHIHHIIIIIEHIGHIIIHIIIHIIIIIIIHIHIIIIHIIEHIGIIIHIIIIIIIHHIIIIIIIIIIIH@HHHGIHHHAIIGIHIHHHHIHIIGIIHEHFIHIIGIIIHIHHIGHIGIHFGIIHIGIIIHGIIHIHIHHIHHEIGIIGIIHIIHHIIIIIIIIHIHIIIIGIIHEGIIIIHHIHIIHFIIIIHHHHGHIIIIIIGIHHIII
@HISEQ:711:H5NNWBCX2:2:1101:8594:20207:ATCTCGTA
TTAAGTTCAGCGGGTAGTCCTACCTGATTTGAGATCAAACGTTCAAAAAGCTGTCCTCCCCAAGGAGAGACATCTGTGAGCTCCAGCGAACCTCCATCACTGAAGGTTGCATGGCGGAAACCACAAGCGTAGATAGTTATCACACCTGTGACGCCACCAAACACTGGCAAGCTGATCCATTTGAGAGGAGCCGACACTAGGCCGGCAAGACCCCCAAAGTCCAAGCTCATCATGGCGGACCATGAGAGTTGAGGTGTTCATGATACTCAAACAGGCATGCCCTTCGGAATAGCCAAAGGGCGCAAGGTGCGTTCAAAGATTCGATGATTCACTGAATTCTGCAATTCACATTACTTATCGCATTTC
+
IIEEHFHHHHIHGIIIIIIGHIIIIEFHHHIHIIIIIHIHHHHHIIHEHEFHIIIIIIIIIIIIHIIHHHHIIHIIIHIIGHIIIIHDHHHIEHHFHIIIIHIIIGHIIIHIGHIIIHHIHHIIIIHHIGHIHGHIIIIIHEHEEHGHHHGHIGHHHIIGHIHHHHIIIIHIIHIHIIIIFHHIHHHEIHHIGHHEHHHHHHEHHHHDEHIHIHIIE@G?HGIHFEEHEGHHCIIIIIHIHHIIIIHHGHHHHF@CEHIIIIIHHGCIHGCIHHFHHHEHIHHGHEEIIIIIIHIHHHHIIHIHGCC<HHIIIIIHIIIHIIIIIIH?FHCIIIIIIIHHCHGHHEHIIIHHGHHIIHIIIHDCDI
@HISEQ:711:H5NNWBCX2:2:1101:14228:20052:ATCTCGTA
TTAAGTTCAGCGGGTATCCCTACCTGATCCGAGGTCAACCTTTAAAAATTGGGGTTTTCTAGCAGGTACACAACTGGAGCTCCCAAACGAGAAATATTACTACGCTTGAAGCCAGAAGGCACCGCCACTGATTTTGAGGCTCGCCTGTAGCAGGTGAAGCCTAACACCAAGCAGAGCTTGAGGGTTGTAATGACGCTCGAACAGGCATGCCCCCCGGAATACCAGAGGGCGCAATGTGCGTTCAAAGATTCGATGATTCACTGAATTCTGCAATTCACATTACTTATCGCATTTC
+
HIIIIIIIIIIIIGIIIHHIIIIIIIIHIIHFHGHHHIIIIIIIIIHIIIHFHIIIIIIIIHHIIIIDGFHHIIIGHHEHIIIHHGHIIIIIIIIHIIIIHIIIHHIHIHHGHHHIIIHHIIDFFHIHIIHIIIIIHIIIIIIIHIIIIIIHIHHIIIHIIIIIIHIHGIIIHHIIIHHIIIIIHIIIIIIIIGIIHHIIIIIIIIIIHIHIIIIIIIIGIIIIIHHHHIIIIIHHHGGIHHIHIIIHIIIGIIIIIIHIIIIIIIIIIIIIIIIIIIHHHIIIHIHIIIHGIII
@HISEQ:711:H5NNWBCX2:2:1101:15325:20044:ATCTCGTA
TTAAGTTCAGCGGGTAGTCCTACCTGATTTGAGGTCAAAATGTCAATGAAGTGTTGTCCTTCCAAAGGACGGTTTGAAGCTGAAGTCCCATTTGTTATAGCTGCTTCACGGCGATGGCGTAGATAATTATCACACCAAAGACGGTCCACAAGGGTTTCCGCTAATGCATTTAAAGGGAGCCGACTTGATAAAAAGCCCGCACAACCCCCAAAAATCCAAGCCACATTCATCTAACAAAAGCTGAATGGGTTGAGAATTTAATGACACTCAAACAGGCATGCTCCTCGGAATACCAAGGAGCGCAAGGTGCGTTCAAAGATTCGATGATTCACTGAATTCTGCAATTCACATTACTTATCGCATTTC
+
IIIIIHHIGHHIGIIIIIIIIIGIHGHHIIGEEEEEGEFHHIIIFHEHIIIFHCHFIIIHIHIIICHGHHIIIIDHHHHHIIIHH1GHIHG?GHCFHGHIIGGIIGIIIIIIGDHIIICGHIHHGIIFHIIIIIIHIEHHIGGHGHHGHHIIIHHDHHEHHIIHHGIIHHHIHHHHIIIHHHHIHEHIIIIIIIIHHIICHHHIHIIGIHEEHHHED@GH@HEHIIHHCEEEHHIIIHIIHGIIIIIIHHHIIIIIHIHIHIHHHCFIIIHGHGIIIIIHIIHIHGGIIIIHHCIIIHHIIIIIIIIIHHIHIHHIIGHHIHHHIHHFFHIHIFHHHHGGIIIIHIIIIIIHFHHHHIHIIIHHCI
@HISEQ:711:H5NNWBCX2:2:1101:18754:20216:ATCTCGTA
TTAAGTTCAGCGGGTATCCCTACCTGATCCGAGGTCAAACTGGAAAAATACAAATGTGGGGGTTACGGCCAAACATTCCGGTCGTCAATAGCGATTTTGACACGTTTATCACGCTCTTGCCACGCCGGATGTTTGCCACTGGATTGCAGGCGGAGGGTGTTTGTTCCCTCCGGCCCAAGACCAAGCCGATGGTTTCTTTGTTGAAGGAACCCCGGCCTGAGCGGTGTTGATGACGCTCGAACAGGCATGCCCCGCGGAATACCGTGGGGCGCAATGTGCGTTCAAAGATTCGATGATTCACTGAATTCTGCAATTCACACTACTTATCGCATTTC
+
IIIIIIIIIIIIIHHHHHHHIIHIIIEHIHHIIHCHEHHHHHIHIIIIIIIHHEHGHHHIHIIHIIIHIHIIHHHIHHHEHHHGIHIHIIIIIIIIH@FHIIIIHIIIIHIIIIIIHGHHIIIHHIIIHIGIIEHHIIIIIIIIIHIIHHHIIHHIIIIIHHIIIIGIIIIIHIHHIHIHIIIIIIHIFHIHGAFEFHHHGHHHIIIFGEGHIIGHHIIIHHHHFHHEF?IHDHIIGIHIIIIIIIIIHGHHGIIIIIIIIIIHHHEIGHIHIHCHHIIIHHCHHIIIHEIIHCIIIHHHIHFHIIIIIIIIIHHIIIIHHHGHGIHDEHIIIII
@HISEQ:711:H5NNWBCX2:2:1101:19122:20100:ATCTCGTA
TTAAGTTCAGCGGGTAGTCCTACCTGATTTGAGGTCAAAAACAAAGAATATCACATTTATTTAAGAAGCCCAAGACCTCTAAAAGGCAACTGCCATGGCATAGATAGGCTATCATACCAAGGAACAGTCAACAAAGGTCATCCGCTAATGCATTTAAGGGAATTGCCAACTTTTTTGTGAAAAAAAGTTTACAAAGCCCCCACAATCCAAGCCACCCAATCAGCTTACAAAAGTGAAAGTGGTTGAGTATTTAATGACACTCAAACAGGCATGCTCCTCAGAATACCAAGGAGCGCAAGGTGCGTTCAAAGATTCGATGATTCACTGAATTCTGCAATTCACATTACTTATCGCATTTC
+
HHHHI1FHHHIHIIH?0FHHIHH?GEEHHHIIHH@EGHHGHDHHCGHGIHHIIIHGIHHEHCHEHIH??FHEHEHIH?@<GEHIFEEHIHIHCEHGIHIG?HGHIEHEHHHGCCFHHEHIHG?GHEHH?FHH?GGF@C0<DCHH@IIHFGIHHEEHH?G@HFHHGHGGHGHGGFEHFGIIIHIIIIIGIHIHFGIIIHDHIIIIIHHIIIFFEG@IHIIIIIHHHHHIIIIIIIIIHIIIIIIIIIIIIIIIIIIIIIHIIIIIIIIIIIIIIIIIIIIIIIIIIIHIIIHIIIIIIIIGIIIIIIIIIIIIIIIIIIIHIIIIIIIIIIIIIIIIIIIIIIIIIIIIIIHIIIIIIII
@HISEQ:711:H5NNWBCX2:2:1101:20581:20142:ATCTCGTA
TTAAGTTCAGCGGGTAGTCTCACCCGATTTGAGGTCAAGATTTTTGTGGGCTCAGCCTCCCCCGCCAAGGTAGGCGGCGGCGACCGAAGCACCATCATTGTCCGTGAGACGATTAGGAGCAGGGACCATGTCAAATCCAAAACGTAGAAACATCTTATCACGTCAAGGACAAGCAAAGCAGACCCCACTGATTCTTTTGAGAGGAGCTCGCTTTCGAATGCAAAAGCGAGCATTGAACCTCCAAGTCCAAAAATCCTCAAAGAAGAGGGTTTTTGAGGGTTTCACGACACTCAAACGGGTGTGCCCCTCGGAATGCCAAGGGGCGCAAGGTGCGTTCAAAGATTCGATGATTCACTGAATTCTGCAATTCACATTACGTATCGCATTTC
+
IIIIIHGHIIHIIIHHHIIIIIIIIHCHHHIHIIIIHHIHIHIHIGIIIIIIGIIIIIIHIIIIIIHIIHHIIIIIIIHIHIGDHDH<EHGIIIIIHIFHHIIIIIHIHHHGHHHIIIIIIIIIGHIIIIIIIIIIHHIHIHHIIIIIIIIHHHIIIIHIIHHIHIHGHIIIIIIIHHHHHIIEHIGIHIHHIHIIIIIIIHIGHIIHIIIHGIHHHIHHHHG?IIHIIHHIHIIHHHHEIHHFIIGIIIIHHF?HFCFIHIHHHG=HHCCGHIIIIIIHHGHIHIIIIIHHHGDIIIIIHHHHDIHGIIHHIIIIIGIIIIIIIIIIIIHIHIIIIIIIHHGIIIIIHHIIIIIHIIIIIHFIHHHIIIIIIIIIIIHIHHGIIHHII
@HISEQ:711:H5NNWBCX2:2:1101:12978:20269:ATCTCGTA
TTAAGTTCAGCGGGTATTCCTACCTGATCCGAGGTCAACCGTTCTGTGTGCCCTATAGGGCGATTTAGCGGCCAGCGCCGCCGCGTTCCAGTGCGAAAGACTTACTACGCAAGGAGCCGCGGGCGACGTCGCCGGTGGTTTTAGGGGGCTACCGGCTGTAGGCCCCCAACGCCGAGCAGTGCTCGAGGGTTGAAATGACGCTCGGACAGGCATGCCCGCCAGAGTACTGGCGGGCGCAATGTGCGTTCAAAGATTCGATGATTCACTGGATTCTGCAATTCACATTACTTATCGCATTTC
+
IIIIIGHHIIIIIIIIIIHIIIIIIIIIIIIIIIIIIIIHIHGHIIIIIIIIIIIIIHIIIIIIIIIDEHIIIIIIIIIIIIIIIIIIIIIIIIIIIIIHIIIIIIIIIIIIIIIIIIIIIIIIIIIIIIIIIIIIIIIIHIIIIHIIHHHIIIIIIIIIIIHHHIIIHHIIIIIIHIIIIIIIIIHIIIIIIHIIIIIHIIIIIIIIIIIHIIHIIIHHIIIIIIHIIHDHIIIIHIIHDFIIHIHIIIIIIIIIIIIIIIIIHIIHHIIIIIIHIIIIIHHHIIIIIIIIIIIIIIII
@HISEQ:711:H5NNWBCX2:2:1101:17214:20354:ATCTCGTA
TTAAGTTCAGCGGGTATTCCTACCTGATCCGAGGTCAACCTTGTAAAATTGGGGGTTTACCGGCCGGCATGCGCCCGCGCCCGGAACGAGAAGTAACTACTGCGTTCGGTCGTGGGACGCACCCGCCGCTGTCTTTCGGGGCCTGCAGCGCAGGACCCCAACGCCAGGCGTGGCCTGAGGGTTGTAATGACGCTCGAACAGGCATGCCCGCCGGGATACCGGCGGGCGCAATGTGCGTTCAAAGATTCGATGATTCACTGAATTCTGCAATTCACATTACTTATCGCATTTC
+
<<FEH<FCGHEHHIHHHIH?HIIIIHHEHHHHHCHIIEGHHCH1<<<DCFD1CHCCCGHHDEHHD?/<FDH?FHE</CHHHI@E?C<CDHC0HFFCGH@FGHIHD<DGD=CG<B<C?HCC<CCH<CDEDDFHFFHIHDHGD/ADHHE<IIHGD<@D@HEHHIHCHEHH?C@GF?G@GA8EG:FCDBIHHIIHHEEEEFHGGFHCEHIHEE?FHHD@DHC?HDCCGHEHIHHHHDG<CHGD<<1G1@FIHHHFC1GDFF<@DIIHHECD1FCIHHHGC1HD=HHGIIHHGHDC
@HISEQ:711:H5NNWBCX2:2:1101:17701:20425:ATCTCGTA
TTAAGTTCAGCGGGTATCCCTACCTGATCCGAGGTCCAACTTATTATTTTATTGACAGGGCCTACAAAAGTTCTCTAAAGCGTGTCAGTCTGCTACGCTTGAGTCTAATAAGGCACTGTCATTGATTTTCAGGCACATCAATACCCGTACAAAAGACGAGAGAGACGAAAACCCAATACCAAGCAAGGCTTGAGATTTGATCATGACGCTCGAACAGGCATGCCCTTCGGAATGCCAAGGGGCGCAATGTGCGTTCAAAGATTCGATGATTCACTGAATTCTGCAATTCACATTACTTATCGCATTTC
+
IIIIIIIIHIIIHICHIIIIIIIIIIHIIIIHIIGHHIHIHIIIIIIIIIGHHGGHIIHHIIIIIIIFCHHHIIIIIHIIHIIIIIIIIIIHIIIIIIIIHIIIIIIIIIIIIIIIIIIIIIIIHHHHHHHDHIIIIIIIIIIIIIIIIIIIIIIIIIIIIIIIIIIIIIIIIIIIIHIIIHIIHHIIIIHIIIIIIIIIIIIIIIIIIIIIIIIIIIIIIIIHIIHGIIIIIIIIIIHHIIHIIIIIIIIIIIIIIIIHIIIIHHIIIIHHIIIIIIIIIIIIIIIIIIIIIIIHIIIIIIIIIIII
@HISEQ:711:H5NNWBCX2:2:1101:18622:20319:ATCTCGTA
TTAAGTTCAGCGGGTAGTCCTACCTGATTTGAGATCAAACGTTCAAAAAGCTGTCCTCCCCAAGGAGAGACATCTGTGAGCTCCAGCGAACCTCCATCACTGAAGGTTGCATGGCGGAAACCACAAGCGTAGATAGTTATCACACCTGTGACGCCACCAAACACTGGCAAGCTGATCCATTTGAGAGGAGCCGACACTAGGCCGGCAAGACCCCCAAAGTCCAAGCTCATCATGGCGGACCATGAGAGTTGAGGTGTTCATGATACTCAAACAGGCATGCCCTTCGGAATAGCCAAAGGGCGCAAGGTGCGTTCAAAGATTCGATGATTCACTGAATTCTGCAATTCACATTACTTATCGCATTTC
+
IIIIHHIIIIIIIIHIIIIIIIIIIHIIIIIHIIIIIIIIIIIIIIIIIIIIIIIIIIIIIIIGIHIIIIIIIIIIIIIHHHHIIIIIIIIIIIIIIIIIIIIIIHIIIIIIGHIIHIHHHIIIIIIIIHIIHIIIIIIIIIIIIIIIIIIIIIIIIIIIIIIIIIIIIIIIIIIIIIIIIIIIIIIIHHIIIIIIIIIIIIIIIIIIHHHIIIHHIIIIHIIIHHIIIHHGHGIIIHGIHHIIIIIIIHIGIIIIIIIIIIIIIHGIIIIIIHIHGIIIIIIIIHHIIIIIGHHHDCHIIIIIIIIIIIIIHHIIIIIIIIIIIIIIIIHIIIGIIIHIIHGHHIHHIHHFHHIIIHIGIHIIII
@HISEQ:711:H5NNWBCX2:2:1101:1364:20525:ATCTCGTA
TTAAGTTCAGCGGGTATCCCTACCTGATCCGAGGTCAACCATAGAAAATTGGGGGTTGTTGGCCAGCGTCCACCGGGACCCTATAGCGAGATAAATTACTACGCTTAGAGCCAGATGGCGCCGCCACTGATTTTAAGGGCTGCCAGTTGGCAGGCCCCAACACCAAGCTGAGCTTGAGGGGTTATAATGACGCTCGAACAGGCATGCCCCCCGGAATACCAAGGGGCGCAATGTGCGTTCAAAGATTCGATGATTCACTGAATTCTGCAATTCACATTACTTATCGCATTTC
+
1GHH?GHHICE<E/EHCGHFEHIIIEHIIH@HCHHHIIIIIIIHIHIG?GFEFHCFHIIIHEHEHHHCHIIIII?EHHIHIHHIIIHHHHIIIHHIHIIIHHHIIHHGHFGGHHIIHHIHIIIIIIIIIIIIIIIIHIHIHHIIIIIIIHIHHHHIIIHIIIIIIIIIIHIHIIIIIHIIIIIIIIIIIHIIHIIIIIIIHGHIIHIIHIHHHIIIIIHGHHHFHHHHFHHHHHDEGHHEGHEHHHHHFIIHEHHCHHIIHIHHEGHFIHHEEHFIIHHHHE?IHEEIIEHE
@HISEQ:711:H5NNWBCX2:2:1101:2718:20700:ATCTCGTA
TTAAGTTCAGCGGGTAGTCCTACTCGATTTGAGGCCAAGTTGTCAGTCATTGTCCGAAGACGGTTTGAAAGCACAGAGCTCTGGATCAGCCACCCTTGAGTAAGGTGCCAGCGAAGATACTTATCACGCTGTACTATGTCCAATCTGGAGGTGCACTAATGCATTTAAGGCGAGCCGCGGTGAAGCAGCAACACCCAAGTCCACCGCTCCCAATCCAAAGACCAGAAGTGTGAGGTTACAATGACACTCAAACGAGCATACCCTTTGGGGATACCAAAGGGTGCAAGGTGCGTTCAAAGATTCGATGATTCACTGAATTCTGCAATTCACATTACTTATCGCATTTC
+
CGHHHHIHHIEHHIECEHHCFEH@G0EFH?G1EGE1D@HGEC1DHHI?CC@1CE<D<EHHHG0<DEH11<CHFEHC1DF<GEE1<CGEGFGHH<EHHHHG1CHIEEHEHHHGHDHG@C0D<GHHHEGGE=GCHH?HHCHCECEHHHHH@C@HHHHHGH?GHHIFEEHFED5ECHCDCB?@HHIIHHFF.DHGHFHHHH@@BFHCE<5?EDHECB@@<0EDC<0@CCC1111GEC1<<1CHE@F@CC?F<E1C@HHEF@CCG<1C=GD<1HGHF?G<C@EHHCG@FGCCHDEHH@HGC<@C@EH@CF@C?FHFFECHHIGHG@E@GC<?FEFHHF1HD<@=HHC?DHC
@HISEQ:711:H5NNWBCX2:2:1101:6801:20658:ATCTCGTA
TTAAGTTCAGCGGGTAGTCTCACCCGATTTGAGGTCAAGGTTTGTGGGTCAAGTGGCGATCACTTGACCATTGTCTTCTATGAGACAGTTAGAAGCGGGGAACAGTGCGAAACCCAAGACGTAGAAAACATCTTATCACGTCAAGGATCGGCAAAGCAGACCCCACTAATTCATTTCAGAGGAGCTGGCTCCAACAAAGGAAGGCCAGCAAAAGCCTCCAAAGTCCAAAAGCCTTCCTGGTCAAGAAACCAAGAAGGTTTTGAGGATGTCACGACACTCAAACGGGTGTGCCCCTCGGAATGCCAAAGGGCGCAAGGTGCGTTCAAAGATTCGATGATTCACTGAATTCTGCAATTCACATTACGTATCGCATTTC
+
HIHIGHHHIIIHGHHHIIIIIIHHIGIIIGIHHIHHGIHI@DHHHHHIHGHHIIIGGHIIIIIIIIICGHIIIHHIIIIIIGHIIIFHHHHIHIIHIEHIHIIIIIIIIIHHHGHIIHIIIIGIIIIIGIIIIIIGIHGHHHIIIFGFEHHGHIHIGIIIIIIIHIHHHGHIIIHGHIHIGIIIIIHIIIIHEHHIHIIIHHHIIIIIHIIIIIGIIHHGFIIHHHGIIHHFIHGIHHCIIIHHG@ECFHGFHIIHGHGIIIIIHIHHFIGIIIIHIGIHHDGHGIHHIIHIGIIHIIIIIIGHHHHEHHDCIHGHHGIIIIIIIIHGIIIIIIIIIGIIIHIIIIGIIHIIIIIIIIIIIIHGHGHHHHHHDHEH
@HISEQ:711:H5NNWBCX2:2:1101:8276:20749:ATCTCGTA
TTAAGTTCAGCGGGTAGTCCTACCTGATTTGAGGTCAAAATGTCAATGAAGTGTTGTCCTTCCAAAGGACGGTTTGAAGCTGAAGTCCCATTTGTTATAGCTGCTTCACGGCGATGGCGTAGATAATTATCACACCAAAGACGGTCCACAAGGGTTTCCGCTAATGCATTTAAAGGGAGCCGACTTGATAAAAAGCCCGCACAACCCCCAAAAATCCAAGCCACATTCATCTAACAAAAGCTGAATGGGTTGAGAATTTAATGACACTCAAACAGGCATGCTCCTCGGAATACCAAGGAGCGCAAGGTGCGTTCAAAGATTCGATGATTCACTGAATTCTGCAATTCACATTACTTATCGCATTTC
+
GIIHHIIHIIIIIIIIIIIIIIHIIHHIIIIEHHHEHIHIIIIIHIIIIIHHIHIHIIIIIHIIGHIGHIIIHHHHHHIIHIGHIIIIIGIIIIIIIIHIIIIIIIGIIIGHIIIIIIIIIHHIIIIIIIIIIIIHIHHHHHHHHHIIIIIHHHIIIIIIHIIGHIHHHHIIHHHHGIIHHDEHIIIHIIIIHIHHFHHIIIIHHHGHHIEHGCGHIIIHHGCIHHFFHCIIHFCEIHHIHHIIHEFHHHFIHIIIIHIIHGIHHFHCHIHHIHIHIGIIIHHIIIIIIIIIHIIIIHHGGIIHIIIIIIIHHEHGHHHIHIIIIHHIHIIIIIIIHHIIIIIIHIIIIHHHGHHHGHEGIHIIHI
@HISEQ:711:H5NNWBCX2:2:1101:14118:20633:ATCTCGTA
TTAAGTTCAGCGGGTAGTCCTACCTGATTTGAGGTCAAGCTTAAATAGTGCATGCCTCACGAGGAGACAGTCCGAAGACCATTAGAAGCTGAACAGGAAGGATTCCACAGCGACGGCATAGATACAATTATCAAACCAAAGCCGGTCCTTATATAGTTCCGCTAATGCATTTGAGAGGAGCTGGCAGTGACACCAGCAGGCCTCCAAAGTCCAAGCTTCAAAGAGACAAAACAAAGCCCCTCAAAGTTGAGAATTTAATGACACTCAAACAGGCATGCCCTTCGGAATACCAAAGGGCGCAAGGTGCGTTCAAAGATTCGATGATTCACTGAATTCTGCAATTCACATTACATATCGCAATTC
+
IGHHIFHHIHHHICDHHEHIIIIIIIICFGHEHEHIIIIGCFHHHIIIIHIIIIHIIHIIIIIHIHEHDHFEHHIIIHIGIGGHHHGHIIIIGHIIGHHHHIHGHHHHHHIICHHHHHHHIIHHIGHIHIFHHHCHHIHIHGGHHHHFHHHI@HHHHIIHGHIGIIGHHHHFFGEHHCHHHIIHHIIIHGHHGGHGIHHHHHCFHHHIHHIHHIIIF/IIGHHCHFC@G?HIIHIHIIIIIHFGC?HIIIIHHGEE@D1HHHHHEHGHEIIHEHIHHFIHHEIHGCHCIIHHHCCDIIGIHEHGIHEGEGFHHEHHGHHHGFE?HHFHFIIHIHIGIIHHHHFHFIIGHGGDFHGIHGEDHHI
@HISEQ:711:H5NNWBCX2:2:1101:16907:20678:ATCTCGTA
TTAAGTTCAGCGGGTAGTCCTACCTGATTTGAGATCAAACATTCAAAAGGAGCCATTCCTCACTGAGGAGAGGCCTTTATGAGCCCCAGTGAACCTCCATCACTGAAGGTTACTTGATGGAAAACCACAAGCGTAGATAGTTATCACACCTGGGATGCCACCAAACACTGGCAAGCTGATTCATTTAAGAGGAGCCGACCACAGGCCAGCAAGACCCCCAAAGTCCAAGCTCGTCATGGCAAAACCATGAGAGTTGAGGTGTTCATGATACTCAAACAGGCATGCCCTTCGGAATAGCCAAAGGGCGCAAGGTGCGTTCAAAGATTCGATGATTCACTGAATTCTGCAATTCACATTACTTATCGCATTTC
+
HHHIEHHIHI1EHHIHIHIHIGHII1<GHHIIIIHEHHHHHHGHIHIHICGHGH@HIIIIIFHGHIIHHHGHIGHHHHHHIIHIHHIHGHHH@HIHIIGHIIIH?FHCHEHFGHFHIIFHFHEHHCCHHHIEHEHHHHIIFEGGHIIIHIGH/DHHIIHHCGGHHIHIHGHFHAHHIHGHIIIIHHHHHGHIHIIHIIIHIIIIIHHIHHHHCHHC.GFEFFIIHHIIIIIIIIIIHHHGECCHIIIIIHHIIIHHIHHIIHIGIIHIHHHIHHHFIIIIIIIIIIIIIIIIIIIIHHGIHIHIIHHIIIHGIIHIIIIIIIIIIIIIIHIGIIHIIIHIIIIIHIIIIHIGIIIIIHIIIHIHIHEHHHH
@HISEQ:711:H5NNWBCX2:2:1101:17967:20553:ATCTCGTA
TTAAGTTCAGCGGGTGGTCCTACTCGATTTGAGGTCAAGTTGTCAGTTGTTGTCCGAAGACGGTTTGAAGCACAGAGCTCCCGGTCAGCCACCCTCTACTGAGGTGCCGGCGAAGACACTTATCACGCCGTACTATGTCCAACCAGGAGGTGCACGAATCCATTTGAGGTAAGCCACGGTAAGCAGCAACACCCAAGTCCACCGCTCCGAATCCAAAGATCGGGAGTGTGAGAGTACAATGACACTCAAACGAGCATACCCTTCGGAATGCCAAAGGGTGCAAGGTGCGTTCAAAGATTCGATGATTCACTGAATTCTGCAATTCACATTACTTATCGCATTTC
+
IHIIIHIIIIIIIIIIIIIIIIIIIIIIIIIHIHIGHIIIIIIIIIHIIIIIIIIIHHIHHIIIIIIHHIIIIIIIIIIIFIIIIIHHIHIIIIIIIIIIIIGEFHHHIIIIIIIIIIIGIHIIIIIIHHIIIIIIIIIHIIIIIGIIIIIHIIIIIIHEHFIIIHGIIIHIIIIIIHIIIIIIIIIIIHHIIIIIIHHIIIHIIIIIHHIIIIIHHHHCHIIIIIIIIIIIIIIIIIIIIHHDG?IHIHIIIHIIIFIHIIHGIIIIIHHIIHHDCIIIIIIIIIIIIIIIIIIIIIIIHIIIIIIIIIIIIIIIIIHIIIIIIIIIIIIHIIIIIIIIIIII
@HISEQ:711:H5NNWBCX2:2:1101:19431:20654:ATCTCGTA
TTAAGTTCAGCGGGTAGTCCTACCTGATTTGAGGTCAAAAACAAAGAATATCACATTTATTTAAGAAGCCCAAGACCTCTAAAAGGCAACTGCCATGGCATAGATAGGCTATCATACCAAAGGAACAGTCAACACAAAGGTCATCCGCTAATGCATTTAAGGGAATTGCCAACTTTTTTGTGAAAAAAAGTTTACAAAGCCCCCACAATCCAAGCCACCCATCAGCTTACAAAACTGAAAGTGGTTGAGTATTTAATGACACTCAAACAGGCATGCTCCTCAGAATACCAAGGAGCGCAAGGTGCGTTCAAAGATTCGATGATTCACTGAATTCTGCAATTCACATTACTTATCGCATTTC
+
II@FHC?GHEHDDHHHHIHIEHHIII1FHHHFIGHHIHHHGHIHHEHIHFHI?HHHHGH@HHHHHEE@CGHHEFGHH?HHIGHIHGIIGIHIIIIIF@HHHHHEECFEEDGHEEHHHHGHHG0DEHGFHHHGHIICGCGH0DECCHHC<CFHFHHHFH?DGF@FHEHHHFDFGHHGHIIIIHGHIIGIIHHGEHHHGHHCGCEHHHIIIIIHHEHEHHHC/HIHE@FHHC00CCHHCFHFC=FHCEFHHCHHGGGEIHHGHHEEEF<HIIIIIIHHEGIIHIHIIEFIHHHHHHHGHIIIIIHHEHCGHHGG@F<HHEG?FIIIIHHHGIHHIHEH@GE?IEHHEIIHHHHCIHF@CDDHI
@HISEQ:711:H5NNWBCX2:2:1101:2329:20858:ATCTCGTA
TTAAGTTCAGCGGGTAGTCCTACTCGATTTGAGGCCAAGTTGTCAGTCATTGTCCGAAGACGGTTTGAAAGCACAGAGCTCTGGATCAGCCACCCTTGAGTAAGGTGCCAGCGAAGATACTTATCACGCTGTACTATGTCCAATCTGGAGGTGCACTAATGCATTTAAGGCGAGCCGCGGTGAAGCAGCAACACCCAAGTCCACCGCTCCCAATCCAAAGACCAGAAGTGTGAGGTTACAATGACACTCAAACGAGCATACCCTTTGGGGATACCAAAGGGTGCAAGGTGCGTTCAAAGATTCGATGATTCACTGAATTCTGCAATTCACATTACTTATCGCATTTC
+
IIIGIIIIIIHIIHHIIIHIIIIHIHGIHHHIHIIFHIGIHHIIIIIHIHGHIIII?EHHIHIHHIIGHHHHHIIHHHHIIIIHHIIHHIHHIHIIHHIIHHHIIHHIIIIIIIIIIIIIIIIIIIIHIIIIIIHHIIIIIHGHIHIIIIIHHHHHHIIIIIIIHHHIHHGIIIHHHHHCHIHHIIHIHHIIIIIIIFIIHIIFHHHIIHIIIHIIIHHHHHIIIIIHIIIIIIIIIIIHHHIHHGHHHHIHFEIHGGHGHHIIIIIHIIIHHHHIIIHHIGIIHGDDIHHIHHIHHHHIIIHIIIIIIIIIHIHHHHIIIIIHCIIIIIIIIIIIIIIIIIHIIII
@HISEQ:711:H5NNWBCX2:2:1101:8012:20954:ATCTCGTA
TTAAGTTCAGCGGGTAGTCCTACCTGATTTGAGGTCAAATGTCATACATATTATTTATTTAGAAGCAGCAATATGCAAAGCATACTAGAGGCATAGATAGTTTTATCACACCTGTGCTAGTAGGTTTAGACCACCACTAATTCATTTCAGAAGAGCAGACACAAAGGCGGCCTGCAAATCCACTTCCAAGCCGCACGCAAGCAATCTGGTGCGGTTGAGAACTTGAAATGACACTCAAACAGGCATGCTCCTTGGAATACCAAGGAGCGCAAGATGCGTTCAAAGATTCGATGATTCACTGAATTCTGCAATTCACATTACTTATCGCATTTC
+
IIIIIIIIIIIIIIIIGHIIIIIHIIHHHIIIIIIIIIIIIIIIIIIIIGIIHIIIIHIIIIIIIIIHIIIIIHHIIIHIIIIIHHIHIIHIHIIIIIIIHIIIIIIIIIIIIIIIIIIHIIIIIIIIIIIIIIIIIIHHIIIIIHIIIHHHIIIIIIIIIIIIIIIHIHHIIIIIHHIIIIIIIIIIIIIIIIIIIIIIIIIHIIIIIIIIIIIIHIIIIIIIIIIIIIIIIIHHGEGIHIIHHIHEHIIGIIIIIIIIHIHHEHHDHIHHIIHGHHIHIIIHIIIIIIIHGIIIIIHIIIIIIHIIHIIIIIIIIIIIIIIGHHIHIHIII
@HISEQ:711:H5NNWBCX2:2:1101:8921:20766:ATCTCGTA
TTAAGTTCAGCGGGTAGTCCTACCTGATTTGAGGTCAAATGTCATACATATTATTTATTTAGAAGCAGCAATATGCAAAGCATACTAGAGGCATAGATAGTTTTATCACACCTGTGCTAGTAGGTTTAGACCACCACTAATTCATTTCAGAAGAGCAGACACAAAGGCGGCCTGCAAATCCACTTCCAAGCCGCACGCAAGCAATCTGGTGCGGTTGAGAACTTGAAATGACACTCAAACAGGCATGCCCCTTGGAATACCAAGGAGCGCAAGATGCGTTCAAAGATTCGATGATTCACTGAATTCTGCAATTCACATTACTTATCGCATTTC
+
IIHIIIIIIIIIHIIIIIIIIIIIIIIIIIIIIIIIIIIIIIIIIIIIIIIIHIIIIIIIIIIIIIHIIIIIIIIIIIIIIIIIIIHHHIIIIIIIIIIIIIIIIIIIIHIIIIIIIIIIIIHHIIIIIIIIIIIHIIIHIIIIIIIHIIIIIHHIIIIIIIIIIIIIHHIIIIIIIHHIIHIIIHIIIIIIIIIIIIIHIIIIIIIIIIEIHIIIIIGIIIIIIHIIIIIIIIIIIIHIHEIIIHHC0IIIIIHIIIIIIIIHGIGIIHIIIIIIHHIHEIIIHIIIIIIIIIIIHHHHIIIIIIIHIIIIIIIIIIIIIIIHGIIIIIIHI
@HISEQ:711:H5NNWBCX2:2:1101:9970:20856:ATCTCGTA
TTAAGTTCAGCGGGTAGTCCTACCTGATTTGAGGTCAAAAACAAAGAATATCACATTTATTTAAGAAGCCCAAGACCTCTAAAAGGCAACTGCCATGGCATAGATAGGCTATCATACCAAAGGAACAGTCAACACAAAGGTCATCCGCTAATGCATTTAAGGGAATTGCCAACTTTTTTGTGAAAAAAAGTTTACAAAGCCCCCACAATCCAAGCCACCCATCAGCTTACAAAACTGAAAGTGGTTGAGTATTTAATGACACTCAAACAGGCATGCTCCTCAGAATACCAAGGAGCGCAAGGTGCGTTCAAAGATTCGATGATTCACTGAATTCTGCAATTCACATTACTTATCGCATTTC
+
HHHHH<DHEHHCH<CEDCEHHHHHHH1FHCGEGDCGHHHHIHEHIE?H1CFHIIIGHHHHEE@H@HIHGHIHHE?FECCGHIHIHGHIIHH?FHHFHFEEFHHHHHFFHCEE?GHFHEHFHHHHHEHHFGHIHHF@GHCHEHHI?EHHEGHIEHHICHCHFHFFFH?HHFC@H@GGCE@E8AGHGIHHHFEAGHEHFBBHD@GEGFFHC/HCH@HHF?FC@F//EECHHHGEC<CGIHFHHEFEHHHEIHH@EIIIHHG<<EIHHEFIHHHHCHCHF?GECGCGHG<?HIHHEHCDF1HIHHHHCHEHHGEHHGCCCIIHHEFHIHCEC?HHGGCCHIHIHHHEFC@<HHHHEHEFIHHHF
@HISEQ:711:H5NNWBCX2:2:1101:11037:20782:ATCTCGTA
TTAAGTTCAGCGGGTAGTCCTGCCTGATTTGAGGTTATATGGGTCAAAGGATGGAGAGAGTCCATCACGATTAGGAGCAAGTGAACCTTTCCACAGCTGAACTACTCTGACATGAATGACTATCAATGCCAATGCAAGCTCAAGCAGGTGGAACACCACATCGCTAATGCATTTCAGAGGAGCTGAACAAGCCAGCACACTCCACATTCCAACAAGAAAGCCTCTCTCCGAAAAGAAAGGTTCTCATTGATGGTTTCATGACACTCAAACAGGCATGCCCCTCGGAATACCAAGAGGCGCAAGGTGCGTTCAAAGATTCGATGATTCACGGAATTCTGCAATTCACATTACGTATCGCATTTC
+
IIIGIHHIHIIIIIIIIIIIIHIIHIIGHIHCHHEHHHHIIIIHIIIIIHIIIHCH?GHHIIHIEHIHHHFHH<GHIIIIIIIIIHIIGHIHIIIIGIIIHHHHIHHHHHHIIIIIIIHIIIIIHHHHHHHHHFIHGHHHHIHHHIHGHIGIIIIIIIIIIIHIIIIIIIIHHIIIGIIIIIIIHHGHHHHHHHHIIIIHHIHHIHHHHHIIHIHIHEHHHEEHHEDGHHIHFIHHHHHHHIHFEIHIHGHEEHGIIGIHHEIIHFIIHIHHIIIHHHIIIIIHHHEFHE@IHHIIIIHIGIGIHGHGHFHHIIIIIGIGIIIIHHGDHEFHIIIHFEHHIHGHHIGIHFHHIIHHIIHDHGI
@HISEQ:711:H5NNWBCX2:2:1101:12581:20929:ATCTCGTA
TTAAGTTCAGCGGGTAGTCCTACCTGATTTGAGATCAAACATTCAAAAGGAGCCATTCCTCACTGAGGAGAGGCCTTTATGAGCCCCAGTGAACCTCCATCGCTGAAGGTTACTTGACGGAAAACCACAAGCGTAGATAGTTATCACACCTGGGATGCCACCAAACACTGGCAAGCTGATTCATTTAAGAGGAGCCGACCATAGGCCAGCAAGACCCCCAAAGTCCAAGCTCGTCATGGCAAAACCATGAGAGTTGAGGTGTTCATGATACTCAAACAGGCATGCCCTTCGGAATAGCCAAAGGGCGCAAGGTGCGTTCAAAGATTCGATGATTCACTGAATTCTGCAATTCACACTACTTATCGCATTTC
+
IIIHIHIIHIIIIIIIIIIIIIIIHHIIIIIIIGIIIGHIIIIIIGHIHIIIIHIIIIIIIHIIIHEEHHIIIIIIIIIIIHHIIIHFHIIIIIIIIIIIHIIIIGIIHHGHHHIIIIIIIIIIIHIIIHIIIHIHIIHIIIHHIIGIIIIHHIHHHHGIIIIIHHIIIIIHIHIHIIIIIHIIIHIIGIHIIHIHGHIHIIIIIIIHEHIEGGIIHCIHFGHHCIIIHIIHHIIIIIIIIIIHIIIIIIIIIIIIIIHHIHGHHIIHGIIIIIIHHIGIIIIIIIIIIIIIIIIIHEGIIHHIIIIIHIIIIIIIIIIIIIHIHIIIIIIHIIHGIIIHIIIIIIIIIIIIIHHFIIIIHHHHIIIIIHI
@HISEQ:711:H5NNWBCX2:2:1101:14322:20839:ATCTCGTA
TTAAGTTCAGCGGGTATCCCTACCTGATCCGAGGTCAACCATAGAAAATTGGGGGTTGTTGGCCAGCGTCCACCGGGACCCTATAGCGAGATAAATTACTACGCTTAGAGCCAGATGGCGCCGCCACTGATTTTAAGGGCTGCCAGTTGGCAGGCCCCAACACCAAGCTGAGCTTGAGGGGTTATAATGACGCTCGAACAGGCATGCCCCCCGGAATACCAAGGGGCGCAATGTGCGTTCAAAGATTCGATGATTCACTGTATTCTGCAATTCACATTACTTATCGCATTTC
+
@GHIE<C@?GE</C</<CF<<G<GH1FHCE1E<EHIIIF@=C@FF@C1DGHE?<E<//01111111D<CC?<CGD/<C/<CGHEHI1//HG@EFHHHG<HED@DF0<<1CEFG?GEH0H=H>HA@DB8<DDHHIB@GHA0D8<HEGA/@D/GH<H:GGHDH?GCHFBBF88AFHA=HA:BAD/:F@8AGDH<@=AEHIIGDEE?6HF8BC?HCHICF@HIHEE?HC<11<</<CD1F<<1<110<<111<11@GCD1<1D1FIIHF1F<HCG1CC?HFC@D<10CCC1E?IH
@HISEQ:711:H5NNWBCX2:2:1101:15540:20803:ATCTCGTA
TTAAGTTCAGCGGGTAGTCCTACCTGATCCGAGGTCAACTATCAGAAAAATATAGTGGTTTATGGTCTGCAGCCAGCACCTTAGCCGAAGCGAGAATAAAAGATTTACTACGCTCAGAAGTGTGCTAACCTCGCCAGCTTATTTGGGGAGCTACCGATGGCGGTAGGCTCCCAACACCAAGCACTTAAGCTTGAGGGTTGAAATGACGCTCGAACAGGCATGCCCATCAGAATACTAATGGGCGCAATGTGCGTTCAAAGATTCGATGATTCACTGAATTCTGCAATTCACATTACGTATCGCATTTC
+
IIIIIIIIIIIIIIIIIIIIIIIIIIHIIIIHHIIIIIIIIIIIIHIIIIIHIIIIIIHIIHIIIIIFHIIIIIIIIIIIHIIIIIIIIIIIIIIIIIHIIIHIIIIIIIIIIIIIIIIIIIIIIHIIIIIIHIIIIIIIIIIIIIIIIHIIIHIIIIIIIIIIIIIIHIIIIIIIIIIIIIHIIIIHIIIIIIIIIHHHIIIIIIIIHIIIIIIIIIIIIIIHHGIGHGIIIIIIIIHHIIHHIIHIHIIHIHGIIIIIIIHIIIIGIIIHIIIIIHHCIHIHIIIIIIIIHHIGIIIHIIIIIIII
@HISEQ:711:H5NNWBCX2:2:1101:17123:20917:ATCTCGTA
TTAAGTTCAGCGGGTAATCCTGCCTGATTTGAGACCATGGTTCAAAAAGGTTATTTTCGCCCAACAATTGGTTTTTACACCAGAGTTTGGTTAATAATAAATCTTTTTCATAGTTTTTGAACTTGGATTCTATTAAACGACTTATTCTGTATAGGGAGAAACTAAAAGTTCCATTCAAATACTTTTCAGCCAAGATTAATTACCAAGCTATATAATTAATAGAACTCTAAAAAAAAAAATTAGAGATTCTACAAATCTTTCCTAAATACAATGAAATTATATATAGAAAAAAGAATACATTAGATTCTCAAACAGGCATACTCTATCGAAATAGAGTGCAATGTGCGTTCAAAGATTTGATGATTCACGGAATTCTGCAATTCACATTACGTATCGCATTTC
+
IIIHIIIIIIIIIIIIIHHIIIIIIIIIIIIIIIIIIIIIIIIIIGIIHGIHFHHIIIIICDHIIIIHHIIHIIIIIIIIIIIIIIIIIIIIIHHHHIIIIIIHIIIIIIIHHHIIHIHHHHIIHIHHHEHHHIIIICHIHHHIIICHHHHIIICEEFECHIHHHHIIHI?AFHHEHHH@@?GHEHGA@HEGABEHIHIIHH?HHHFBCHFHHGHHGHHGF6BB...GHIIIHIIIIHHHIHHHEHECHHEGIGHHIIHG?@HIIIIHEHH?CEEHHHIIIIHHHCIIIIIIHFHGHFIIIIIIIIIIIIIIHIIHGIIIIIIIIHIHHHIIIIIIIIIIHHIIHCIIIIHIIIIIIIIIIIIIIIIIIIIIIIIIIIIHIHIIIIIHIIIIGIIIIHIIII
@HISEQ:711:H5NNWBCX2:2:1101:18318:20946:ATCTCGTA
TTAAGTTCAGCGGGTATCCCTACCTGATTCGAGGAGTTCCCACGTGTTGCTGTCCCCGCCCGACGGACGGGCCAGGGCCGGCAGCCTCGCCGCGCGCGAGCGCCAATGCGTCATATCACGCTCGGCCGCGCAGCAGGCGTCCGCCCATGGATTCCAGCGCGGTGGCCTCCCCGCTCGGGGCACGCCGCCTCCGCCATGACCACGCCTCCGCCGGCGTGAGGGGTATTTCCAGAGACGCTCGAACAGGCATGCTCCCCGGAATGCCGGGGGGCGCAATGTGCGTTCAAAGATTCGATGATTCACTGAATTCTGCAATTCACATTACTTATCGCATTTC
+
GIIIIIIIGIIIIIIIIIIIIIIIIIIIHIIIIIGIIHHHHIIHIGIIHIIIIIIIIIIIGIIHIHHCHHIIIIIIIIIIIIIIIIIIIIIIIIIIIHHIIIGIIIIIIIIHHHIIIIIHIHIIHIIIIIIIIIIIIHHIIIIIIHIIIIHIIIHIIIIIIIIIIIIIIIHIIIHIIIIIIIIIIIIIIIIIHIHHHHHIIIIIIIIIIIIIIIIIIIHHHHIIIIHIIIIIIIIIIIIIIIIIIIHIIGIIIIIHIIIIIIHHHIIHCHIIIIIIHIIIHIIIIIIIIIIHIIIIIIIIIIIIIIIIIIIIIIIIIIHHIIGIIIIHGHIHIHIII
@HISEQ:711:H5NNWBCX2:2:1101:19713:20911:ATCTCGTA
TTAAGTTCAGCGGGTAGTCCTACCTGATTCGAGGTCAGATTTCAAAGTGTGCTTGACCGCCGCTCATACGGCAGTCGAGGCGGGGGACGCGAGGCCCGGTCGGACGAGGACAATACAACGCCCGTGGGTGCTCGGAGACCCCACCGATGCTTTCAAGGGGAGCCGCGTTGCCGCGGCAGACCCCCAAGTCCGCCGCCAGCCGGTCGCAAAACCGGAGGCGGCGATGAATTCAAGACACTCGAACAGGCATGCCCATCGGAATACCAAAGGGCGCAAGGTGCGTTCAAAGATTCGATGATTCACTGAATTCTGCAATTCACATTACTTATCGCATTTC
+
HFHEHHHIIFIIHIIHIHIIHIIIHHFHIHHHIIHHIIFHIIIIIIHEEHHIHEGHEGHIIDHIHHHGHHHHIIHIIIHHDEDHHHDHHIHHIIIIIIIHHIIGICDDHIIICHGHEDEDHGIHHC@EDGHHHHGGHDHEHHHGHGGHIIIHIIIHHEHIHHEIHEHE?HHHCHHHIICHHHGEHIE?AIIIIHHHDHHIHHCHIHEHGC<CHHEHHHHGFHIIIIHHG?HGIIHHHHEH@CHIFGIHGIHHFHGIGHIIIHFHHIHECIIHHCEHHIGIIIIIIHIIIIIIIIHHIHHHEIIHHHGHHIHGEHGFIIIIIIHIIHHHCIIIIIGII
@HISEQ:711:H5NNWBCX2:2:1101:20818:20943:ATCTCGTA
TTAAGTTCAGCGGGTAGTCCTACCTGATTTGAGATCAAACATTCAAAAGGAGCCATTCCTCACTGAGGAGAGGCCTTTATGAGCCCCAGTGAACCTCCATCGCTGAAGGTTACTTGACGGAAAACCACAAGCGTAGATAGTTATCACACCTGGGATGCCACCAAACACTGGCAAGCTGATTCATTTAAGAGGAGCCGACCATAGGCCAGCAAGACCCCCAAAGTCCAAGCTCGTCATGGCAAAACCATGAGAGTTGAGGTGTTCATGATACTCAAACAGGCATGCCCTTCGGAATAGCCAAAGGGCGCAAGGTGCGTTCAAAGATTCGATGATTCACTGAATTCTGCAATTCACACTACTTATCGCATTTC
+
IIIIIHHIHHGIIIIIIIIIIIIIIIHIIIIHIIHGHIIIIIIIIGIIIIIIIIIIGIIIHIIHHGIHHHHHHIHGHIHHIIIHIIIIHHIGIHIIIIIIIIIIIGEFEEHIHIIIGIIIIGIIIHIGIIGHIHIIHHHIHHHHHHHIIIHHGEHFHHEHHHHHH@HHGHHHIHHHACHFHHIIFEHHIGI?FIHHHHIHHIGHHHHHHHFEHHHICEFEHEIIIIIHDCCFHIIIHCEIHHHHIHHHEEGIIIIIIIIIIGIIIIIHHHIGIHFIHGIIIIHIIIIIIIIIIIIIIIHIIHFIHIIIIGHIIIIIIIIIIIIHIIIHHIIIIIIIIIHIIIIIIIIHIIIIIHGGHHHFGHIIHIIHGII
@HISEQ:711:H5NNWBCX2:2:1101:1534:21240:ATCTCGTA
TTAAGTTCAGCGGGTAGTCCTACCTGATTTGAGGTCAAACAGTTCAAAAATTGTCCAAGTAACATGGACGGTTTGAAAGCAGCTACACTTAACATTCCTACCTATAGGCGTAGATAATTATCACACCAAAGTGGGAAACAGTAACCACTAATGCTTTTAAGAGGAGCTGACTATTGAAAGCCAGCAAGACCTCCACATCCAAAGTCTTGAATCGTCATTACAACAATTTAAGATTTGAGAATTTAATGACACTCAAACAGGCATACTCCTCGGAATACCAAGGAGTGCAAGGTGCGTTCAAAGATTCGATGATTCACTGAATTCTGCAATTCACATTACTTATCGCATTTC
+
HIIIIHIIIIIIIIIIIIIIIIIIIIIIIIIIIIHIIHIIIIIIIIIIIIHIIIIIIIIIIIIIIIIIHHIHIIIHIIIIIIIIIIIIIIIIIIIIIIIHIIIIHIHHIIIIIIIFIIIIIIIIIIIIHIIHIIIIIIIIIIIIIIIIIIIHIHHIIIHHIIIIHIIIIIIIIIIHIIHHEIIIIIIIIIIIIIIHHIIHIIIHIHIHIHIIHIHIIIIIIHCHEHHGIIIIIIHHHHHHIIIIIIIIIHIIIHHHHIIHIHIIHHHIHFHIIIIIHGIIIIHIIIIIIIIIHHIIIIIIIHIIIIIIIIIIIGHIIIIIIIHIIIIIIIHHIIIIIHHHIIHIIIIIIII
@HISEQ:711:H5NNWBCX2:2:1101:4653:21215:ATCTCGTA
TTAAGTTCAGCGGGTAATCCTACCTGATTTGAGGTCAAGCTTAAAGTGTATGCCTCATAAAGAGACAGTCCTAAGGACAATTATAAGCTGAACACTAGAAGTTCACGGCGACGGCATAGATATATTATCAAACCAAAGCCGATCCTTAACAAGTTCTGCTAATGCATTTAAGAGGAGCTGACATATAATATATGCCTGCAATAACCTCCAAAGTCCAAGCTTCAATAACAATAATTATTGAAGTTGATAATTTAATGACACTCAAACAGGCATGCCCTTCGGAATACCAAAGGGCGCAAGGTGCGTTCAAAGATTCGATGATTCACTGAATTCTGCAATTCACATTACGTATCGCAATTC
+
IIIIIEHIIIGHIIIIIIHIIIIIIIIIIIIIHIIIIIIIIIIIIIIIIIIIIIIIIIIHIIIIHIIHIIIIIIIIIHIIIIIIIIHIIIIIIIIIIIIIHIIHIIIIIIIIIGIIIIIIIIIGHIIIHIIIIFIIIHIIIIIIIIIIIIIIIIGIIIIIIIIIIIIHIIIIHIHIIHHHIIIIIIIIIIIIIHHHIIIIIIIIIHHHIIHHIGIIIIIIHFIIHIIIIIIHIIGIIIIIIIIIIIIIIIIHIHIIIIIHHIGIHHIIIIIIIIHDIIIIIIIIIIIIIIHHIHIIIIHIIIIIIIGHIIIIIIIIIIIIIIIIIHIIIH?IIIIIIIIIIIIIIIIIIIIIIIIIIIII
@HISEQ:711:H5NNWBCX2:2:1101:6999:21087:ATCTCGTA
TTAAGTTCAGCGGGTAGTCCTACCTGATTTGAGGTCAAAAACAAAGAATATCACATTTATTTAAGAAGCCCAAGACCTCTAAAAGGCAACTGCCATGGCATAGATAGGCTATCATACCAAGGAACAGTCAACAAAGGTCATCCGCTAATGCATTTAAGGGAATTGCCAACTTTTTTGTGAAAAAAAGTTTACAAAGCCCCCACAATCCAAGCCACCCAATCAGCTTACAAAAGTGAAAGTGGTTGAGTATTTAATGACACTCAAACAGGCATGCTCCTCAGAATACCAAGGAGCGCAAGGTGCGTTCAAAGATTCGATGATTCACTGAATTCTGCAATTCACATTACTTATCGCATTTC
+
IIIIIIIIIIIIIIGIHHIIIIIIIHEHHIHHHHHHIHIHIHIIIIHIIIIIIIIIIIIIIGIIIIIHIIIIIHIIGIIIHHIIICHFHHHGHFIIIHIIIIHGHIIIIIIIIHHHIIIHHGIHIHFDEHHHGHEE?DFGHHHHIIIIHHEFHHHGHFHHHCHGHHHHHHHHHHHHIHHHIHIIIIIHHEHHHGIIGHGHHHHHHHHHIIHFHHGIIHHHHEIHGIIIIHGIIIIIIHIIIHIIHIIIHIHIHIIIIIIIIIIIIIHGIIIIIGIHIHIIIIIIIHIIHIHHIIIHIHIIIIHIIIIIIHGIIIIIIIIIIIIIHHIGIIIIIIHHHHIIIIIIIHIIIHFIIIIIIII
@HISEQ:711:H5NNWBCX2:2:1101:9603:21087:ATCTCGTA
TTAAGTTCAGCGGGTAGTCTTACTTGATTTGAGATCGAGTTTAACAAGGGTTTTTGAAGACTCTTGTGAAAATCCTGCATCAGTCAGCCAAAATGGTCAAACTCCCTTTATGTTAGCTGCAGCAAAAGTAATAATCCGTTTGACGGGACTAAATGAATATGCTTTTAGCTCAGGAGAAAGTCCAGCTGCACCTGCATTTCAAGCAACCCGCCTCCAATCTCAAGAGATTAGTGTTGGGATTGCTCAAGTCCAAAGTCTTTCTTCAAAAAAAGAAAAAAGGCTTTGAGGTGTTTACTGATACTCAAACAAGCATGCTCTTCGGAATACCAAAGAGCGCAATATGCGTTCAAAGATTCGATGATTCACTGAATTCTGCAATTCACATTACGTATCGCATTTC
+
IIIIIIIIIIIHIIIIIIIIIIIIIIHIIIGHIIIIIIIHHIHIHHIIIIHIIIIHIIIHIIIIIIIHIHHIIIIIIIIIIHHHHIIIIFHIIIFHDHHIIIIIIIIIGHIFHIICGHHIIIIIIHIIIIIIIIIIIIHIHHIG@DDHHIIIIIIIIHIIIIIIIHFHGHFGIIHIIIIICHHIHHGIIIIIIIIIIIHHIIGIHIIIIIHIIIHIIHIIHHHIIHIHHHIIHIIIIHIHIHIIIIIIIIIIHGIHCIIIIHIIIIIIIIIIIIIIHIHIIIHIIIIIIIIIIIIIIIIIIIIIIIIIIIIIIIIIIIIIIIIIIIHHIIIHIIIIIIIIIIIIIIIIHIHIIIIIIIIIIHIHIIIIIIIIIIIIIIIIIIIIIHHIIIIIIGIHIIII
@HISEQ:711:H5NNWBCX2:2:1101:12430:21028:ATCTCGTA
TTAAACTCAGCGGGTAATCCCGCCTGACCTGGGGTCGCGATGCGTGCGTTGTTGACAACGCTTCAGGGTCAGTGAGCCTTACTGTACCGACGACGGACGCGCGACGAGAGCTCGAGGTTTATTCGACCACCGAACGTCACGGCACCCATCGCCGACGACTCAAATTTAGGCCAACCGCGAGCCGTTCGGCCCACGGGAGGCCAATATCCGCCCACACCCAAGTCCCATCGTCTCTTTCGAGAGGAGAGGGGTTTCGGAGGGGGGGGCAACGATGCGTGACACCCAGGCAGGCGTGCCCTCGGCCTAACGGCTTGGGGCGCAACTTGCGTTCAAAGACTCGATGGTTCACGGGATTCTGCAATTCACACCAAGTATCGCATTTC
+
IIHHIIIIIIIIIIIIIIIHHIIIHIIIIIIIIHIIIIHHEHIIHHHIIHIIIIIIHIHHIIGHHHIHIIIHIHIHIIIIIGIIIIIIIIIHHIIGIGIIIIIHHHDHHGIIIHHHHHIIIIIIEGCHHIFIIIHIIGHIHHHHHHHHIIIGIGIIIHHHHHHIIIIIHHIIEEHGDHIIIGHIFHHIDHHDHGHIIIHHHHIIIIIIHHCHHHIIB@B6F8-9@EA?HHCEEHHHHB..7EGF.CHHHG?-IHHHHDIIIIHHHHGHE8/EHHEG?HEG@GHHCCGD?GHIHHHIHE<HCHHG0HHEEG<CE<HHECIHHIHGHHIHGIIIIIIHHIIIIIHIHHEGIIIHIIIHHIIHGIHECHFHFEHGHHHIGIHFIHI
@HISEQ:711:H5NNWBCX2:2:1101:13610:21061:ATCTCGTA
TTAAGTTCAGCGGGTAGTCCTACCTGATTTGAGGTCAAATGTCATACATATTATTTATTTAGAAGCAGCAATATGCAAAGCATACTAGAGGCATAGATAGTTTTATCACACCTGTGCTAGTAGGTTTAGACCACCACTAATTCATTTCAGAAGAGCAGACACAAAGGCGGCCTGCAAATCCACTTCCAAGCCGCACGCAAGCAATCTGGTGCGGTTGAGAACTTGAAATGACACTCAAACAGGCATGCTCCTTGGAATACCAAGGAGCGCAAGATGCGTTCAAAGATTCGATGATTCACTGAATTCTGCAATTCACATTACTTATCGCATTTC
+
GHHHHHHHHIIIIIIHIIIIIIHHHIGHIHHHHIIIIHHHIIHHIIIIIHFHHIIIHIIIIIGIIIIGHHHIIIIIIIIHIIIGEHHHHIGIIIIHIHIIEHIIIIHGIGIIIIIIIIIIIIIHHCHHIHIIHIGHHHHHIIHIIIGIIHGHHHHIIIHIHHIIHHEHIHHIHIIIHHIHHIHIHIIHHIIHHHHHIIIIHIHIIHHHIHIIIHIHIIIIHH?HHIIIHIHGIHHIIHFHHHGIIIIHHHEHHGCIHIIIIIIHHHHHHIIHIIIIIIIHIIIHIIIIIIIIIIHIIIHIIHIIHIIIIHIIIIIIIIIHHHIIHIIIIIIII
@HISEQ:711:H5NNWBCX2:2:1101:15938:21091:ATCTCGTA
TTAAGTTCAGCGGGTATCCCTACCTGATCCGAGGTCAACCTTTAAAAATTGGGGTTTTCTAGCAGGTACACAACTGGAGCTCCCAAACGAGAAATATTACTACGCTTGAAGCCAGAAGGCACCGCCACTGATTTTGAGGCTCGCCTGTAGCAGGTGAAGCCTAACACCAAGCAGAGCTTGAGGGTTGTAATGACGCTCGAACAGGCATGCCCCCCGGAATACCAGAGGGCGCAATGTGCGTTCAAAGATTCGATGATTCACTGAATTCTGCAATTCACATTACTTATCGCATTTC
+
HHHHIHHIIIIIGIHIIIIIIIIIIIGIIIHHHIIHIHIIIIIHIHIIIHFGHICHIGHIIIIIHGIDHHIHHIIIIIIIIIIIIIIIIIIGIIIIIIIIIIIIIHHHHIIIIIHIIHHIIIHHIDIIIIIHHHIIIIIIIIIIIIIIIIIIIIIIIIIHIIHIIIIIIIIIIIIIIHEIIIIIIIIIIIIIIIIIIIIIIHIHIIIIIIIHIIIIIIIHIIHIHFEHIIIIIIHIIIHHIHHIIIIIIIIIIIIIIIHHIIIHHIIIIIIIIIIIIIIIIIIIIIIIIIIIHII
@HISEQ:711:H5NNWBCX2:2:1101:16459:21049:ATCTCGTA
TTAAGTTCAGCGGGTATCCCTACCTGATCCGAGGTCAACCATAGAAGTTAAAAGATTAATGGCAAGCATCCACCAGGACTCCATAGCGAGAAGAGTTACTACGCTTAGAGCCGGATGGCACCGCCACTGATTTTAAGGGCTGCCAGGATGGCAGGCCCCAATACCAAGCTGAGCTTGAGGGGTTATAATGACGCTCGAACAGGCATGCCCCTCGGAATACCAAGGGGCGCAATGTGCGTTCAAAGATTCGATGATTCACTGAATTCTGCAATTCACATTACTTATCGCATTTC
+
IIIHHIIIIIIIIGIIIIIIHHHIIIIIIIIIHGIIIIIIIIIIIHIIHHIIIIIIIIIIGIHIHIIGHIIIIHIIIIIIIIGHHIIIHIHHIHHIIIIIIHHIHHIG@HIIHHIIHHHIIIIIHIIIIIIIIIIIIIIIIIIIHIIIIIHIIIIIIIHHIHHIIIIIIIIIIHHHIHHIHHHIIIIHIIIIIIIIIIIHIIIIIIIIIIIIIHIIHIIIIHHIHIIIIIHHCCEGIIIHHIIIIIIIIHIIIIHHIIHIIIIIIIIIIHIIIIIIIIIIIIIIHIHIIIIII
@HISEQ:711:H5NNWBCX2:2:1101:17204:21073:ATCTCGTA
TTAAGTTCAGCGGGTAGTCCTACCTGATTTGAGGTCAAATGTCATACATATTATTTATTTAGAAGCAGCAATATGCAAAGCATACTAGAGGCATAGATAGTTTTATCACACCTGTGCTAGTAGGTTTAGACCACCACTAATTCATTTCAGAAGAGCAGACACAAAGGCGGCCTGCAAATCCACTTCCAAGCCGCACGCAAGCAATCTGGTGCGGTTGAGAACTTGAAATGACACTCAAACAGGCATGCTCCTTGGAATACCAAGGAGCGCAAGATGCGTTCAAAGATTCGATGATTCACTGAATTCTGCAATTCACATTACTTATCGCATTTC
+
IIIIIIIIHIIIIIIIIIIIIIIIIIGHIIHHHHHGIIIIIHHIIIHIIIHIFHHIIIIHIIHHIIIHIIIIIHIIIHHIIIIIIHIHHIIHIIIIGIIIHHIIIIIIIIIHIIIIIHIIIIHIIIHIIIHIIIIIIIIIIIIIHHHHHIIIHFHIIIIIIIIHIIIIHIIIIIIIIHHHIIHHHHHIIIGGIHIIIIIIIIIIIIIIIIIIHIIIIIIIIIIIIIIIIIIIHHHHHHEHGHFIIIIIHHHFIHHHIHIIIIHHGIIIIIIIIIIIIIIIHIIGIIHIIIIIIIIIIHIIIIHIIIIIIIIIIIIIIIHIIIHIIIIIIIIII
@HISEQ:711:H5NNWBCX2:2:1101:17899:21083:ATCTCGTA
TTAAGTTCAGCGGGTAGTCCTACCTGATTTGAGGTCAAAAACAAAGAATATCACATTTATTTAAGAAGCCCAAGACCTCTAAAAGGCAACTGCCATGGCATAGATAGGCTATCATACCAAAGGAACAGTCAACACAAAGGTCATCCGCTAATGCATTTAAGGGAATTGCCAACTTTTTTGTGAAAAAAAGTTTACAAAGCCCCCACAATCCAAGCCACCCATCAGCTTACAAAACTGAAAGTGGTTGAGTATTTAATGACACTCAAACAGGCATGCTCCTCAGAATACCAAGGAGCGCAAGGTGCGTTCAAAGATTCGATGATTCACTGAATTCTGCAATTCACATTACTTATCGCATTTC
+
IIIIIHIIIIIIIIHIFHIIIIIHIIIIIIIIIIIHIIIIHIIIIIIIIHIIIIHIIIIIHIIIHIIFHHIIIIIIIHIIIIIIIIHIIIIIIIHIHGIIIHIIIIIIIIIIIIIIIIGIIIIIHHIIHIIIIIIIIIIIHIIIIIIGIHIIIIIIIIHHHEIHHHIIIHIIIIIHHHIIIIIHHIIIIIHHIHIIIIIHHIHIIIIIHHIIIIGHIIIIIHIIHHFHHIHIHCIIIIIIHIIIIIHHHIHIHHHIGIIIIIHIIIHIIHIHIIIIIIIIIIIIIGIIIIHHHIIGIIIHIIIIIIIIIIIIIIIIIIIIIIIIIIIIIIIIIIIIHIIIIIIIIHHGHIIIIIIIGHIII
@HISEQ:711:H5NNWBCX2:2:1101:20785:21223:ATCTCGTA
TTAAGTTCAGCGGGTAGTCCTACCTGATTTGAGATCAGATCATAAAGTATATTGTCTAATTAAATAGACTATTAGAAGCGGTTCATCTGCAATCCTGGCCACCTTTTTTTACGGGGTGTCCTCAGCGAGTGATACTTATCACGCCAAGTGGAACCAAGTTTACTGAGATCCAGCTAATATTTTTAAGAGGAGCAGACGTGAATCCGCAAAAAACCTCCAAGTCTAAAACAAAACCAATCGAATTAACAAAAGATTTGTTTTGAGAATTTCATGATACTCAAACAGGCATGCTCCAAGGAATACCAAGGAGCGCAAGGTGCGTTCAAAGATTCGATGATTCACTGAATTCTGCAATTCACATTACTTATCGCATTTC
+
GHIIIHIHIHIIIHHHIIIIIIIIIIHGIHIEHHIIIIIGIFHHIIHGHHHIIHFHFHHHHIIIIIHFHHHIEHHHHHIIIHIIIIIIIHIIIIIIIGIHHIFHH?GEHHIIGHI/EHIIHIII?GHHIHFHHHHFHIHEHHHFHCEEG?CFHDGHHH/EE@GHHIHHHIIIIHHHHIHHHIIIIIIIHIIHEHGBHEHHHH>BFACE:?GHHHIHHFC/?C</</ECHHF@<HEHHGEFHEIHHIIHFG<EHIHIHIIIHHHHIIIIIHIHIHHEIHGHFFHIHIIIHIEGIIIIIIIIIIIHIIHHIIIGIIIHGIGHHIIIHIHFHIHGHIHIIGIIIIIHEIIIIHIIIIHHIIIIIIIHIIHIIIHIIIIH
@HISEQ:711:H5NNWBCX2:2:1101:4427:21274:ATCTCGTA
TTAAGTTCAGCGGGTAGTCCTACCTGATTTGAGGTCAAAAACAAAGAATATCACATTTATTTAAGAAGCCCAAGACCTCTAAAAGGCAACTGCCATGGCATAGATAGGCTATCATACCAAAGGAACAGTCAACACAAAGGTCATCCGCTAATGCATTTAAGGGAATTGCCAACTTTTTTGTGAAAAAAAGTTTACAAAGCCCCCACAATCCAAGCCACCCATCAGCTTACAAAACTGAAAGTGGTTGAGTATTTAATGACACTCAAACAGGCATGCTCCTCAGAATACCAAGGAGCGCAAGGTGCGTTCAAAGATTCGATGATTCACTGAATTCTGCAATTCACATTACTTATCGCATTTC
+
HHIIIHIHHFHHIIIIEHIHIIIIIGHHIIIGHECGHIIIIIGIIGHHIIIHIIHHII?HIIIHEHIFEHEHEEHHIIIHHIGEHGEHHEHIIHIIEIIIIIIIIIIIIIHHIIIHGHH?FEHGIIIIHHIIIIIHHEHCHHIIIIIHIHIIIHIHIHIIIEHIHIGHHHHGHHIIIGHHIHHHHHFHHHCEFFHHHHHEC9BEIHHHGGIIHIHHHEIHIHHF?GFGGHHCF0HHEHHHHHHGIIIIIIIIHIHHHHFHHHCEGFFIIIIIIIIHHIIIIIIIIGIIHIIHHIIIIIHHGIHHIIGIIIHHIHHHHIHEIHIHHFIIIIHIIIGHHHHIIIIIIHIIHHHIIIHHIIHII
@HISEQ:711:H5NNWBCX2:2:1101:9261:21479:ATCTCGTA
TTAAGTTCAGCTGGTGGTCCTACTCGATTTGAGGTCAAGTTGTCAGTTGTTGTCCGAAGACGGTTTGAAGCACAGAGCTCCCGGTCAGCCACCCTCTACTGAGGTGCCGGCGAAGACACTTATCACGCCGTACTATGTCCAACCAGGAGGTGCACGAATCCATTTGAGGTGAGCCACGGTAAGCAGCAACACCCATGTCCACCGCTCCCAATCCAAAGATCGGGAGTGTGAGAGTACAATGACACTCAAACGAGCATACCCTTCGGAATGCCAAAGGGTGCAAGGTGCGTTCAAAGATTCGATGATTCACTGAATTCTGCAATTCACATTACTTATCGCATTTC
+
IIGIIIIHHIGIIIIHIIIHIIHIFHHHIIIIIIIHGHHIIIHIIIIIHIIIIIIIHEHIIHIHHHIHIHIFHHHHIIIIIIIIIIIIIIIIHIHIIIIIIGHIIIIIIHIIIIIIIIIIIIIGIIHIIIHIIHHFHHHHIIIIIHHHHHHIIIHHHHIHIIIHIIIIIIIIHIHIIIGHIHIHIIHHHIEHIHHIIIIIIIIIHHIIIIIIIIIHHHDHHFHGHHHEHIIIIHGIHHFEHIIHHCIIIIIIIIIIHEIIIIGIIHHIIIHHIHGEGHGIIIHHHHIHIGIIIIHGIHFIGIHIIIHHFIIHHIIIIIIIIIIGIIIIHIHHEDIHIIHIIIIH
@HISEQ:711:H5NNWBCX2:2:1101:13556:21328:ATCTCGTA
TTAAGTTCAGCGGGTATCCCTACCTGATTTGAGGTCAACCATAAAAAAAATAAAAAATATGTTAAAGCAAGATATAGTTGTATACAAATCACAACCAATAAAGACTATTACATCAAAACAGTGTAATTCACAACTTTACATCTACTAATATATTTCAAAGGAAAGTCTTTATGTACTCTTCCTTCATATCCAAGCAAAACTGCTAGAGTAAGGTTTAATGACGCTCAAACAGGCATGCCTTCCAGAATACTAGAAGGCGCAATGTGCGTTCAAAGATTCGATGATTCACTGAATTCTGCAATTCACACTACTTATCGCATTTC
+
IIIIIHIFHIGIIIIIIIIIHEHHGHIIIIIHHHIHGHIEHHHEHIIHHIIGIIIEHIIHIIIHHIIIHIIIIIIIIHHIIIIIIIIIIIIEHHIHIIHHHIHHHIIIIIHIIHHIIIIIGFIHIHIIHIIIIIIIIIIHIIIIIHIHIIIIIIIHIIIHIIHIIHHHIIIIIIIHHHHIHHIIHHHIIIIIIIHIIHHHHIIIHIIIHIHIIHHIHIIIIHIHHIHIHHHIHIIIIIIIGIIIIIIIIIIIGIHIIIIIIHECCHHIIHIIIIIIIIIHIIIIIIIIIHHIIIIIIIHIIIIIIIIIIIIIIIIIIIIIIIH
@HISEQ:711:H5NNWBCX2:2:1101:14448:21387:ATCTCGTA
TTAAGTTCAGCGGGTAGTCCTACCTGATTTGAGATCAAACATTCAAAGAGCTGTCCTCACTGGGGAGAGACATTTATGAGCCCCAGTGAACCTCTGTTACCAGAGGTAACCTGGCGGAAAACCACAAGCGTAGATAGTTATCACACCTGTGACGCCACCAAACACTGGCAAGCTGATTAATTTGAGAGGAGCTGACCGTTGGCCAGCAAAACCCCCACAGTCCAAGCTCATTCATGGCAAGCCATGAGGAGTTGAGGTGTTCATGATACTCAAACAGGCATGCCCTTCGGAATAGCCAAAGGGCGCAAGGTGCGTTCAAAGATTCGATGATTCACTGAATTCTGCAATTCACATTACTTATCGCATTTC
+
HIIIIHIHIIIIHIHHIIIIIIIIIIIIIIIIHGIIIIIIIIIIIIIGIIIIIIHIGIIIGIIIIIHHHHHICGHGHHHHIIIIIIIHIIIIIHIIGHIHIIIIIIIIGHHFGHHHIIHIIIIIIGHHIIGHIIFIIIIIIIIIIIFHGIIIIIIFGGFIHIIIHGHGGIIHIIHHIHHHHEGEHHIHIIIIHGHIEIIIIIIIIIIHHHHIHIIIGIGIHHHIHGIHEIGIIHIIIIIIIIHIIIIHIIIIIIHIIIIIHIGIIIHFHHHGIIIIIIIHIIIHGGIIHIHIIIIGIHIHFIIIGIIIHIIIIHIIIIIIIHIIIIIIHIHIIIIIIIIIIIIIIIIIIHIIIIIIIIIHIIHHIIIGI
@HISEQ:711:H5NNWBCX2:2:1101:15255:21401:ATCTCGTA
TTAAGTTCAGCGGGTAGTCTTACTTGATTTGAGATCGAGTTTAACAAGAATCGTTGCCGACCCTTGTGAAATCCTGCATCAGTCAGCCAATACGGTCAAACTCCCTTTATGTTAGCTGCAGCAAAAGTAATAATCCGTTTGACGGGACTAAATGAATATGCTTTTAGCTCAGGAGAATGTCCAGCTGCACCTGCATTTCAAGCAACCCGCCGCCGATCTCAAAAAGATTGGTGTTGGGATTGCTCAAGTCCAAAGCTTTTCGATTAAAAAATCCAAAAGCTTTGAGGTGTTTACTGATACTCAAACAAGCATGCTCTTCGGAATACCAAAGAGCGCAATATGCGTTCAAAGATTCGATGATTCACTGAATTCTGCAATTCACATTACGTATCGCATTTC
+
IIIIHIIIIIIIIIIIIHHIIIIIIIIIIIIIIIIIHIIIIIIIIIHIFHIIIIIIIIHIIIIIIHIHHIIHIIIIIIIIIIIIIIIIIIIHIEGHHHHEHIIIIIIIIIIIIIIIIIIHIIHIHHIIIIIIIIIIIIHGHHHIHIGIIIIHIIIIHHCHHHHIHHIIIIIGCFECBHHIIIIIGHHIHIHIIIIIIIIIIHIIIIHIGIIIHIIGCHFIHEHEIHHHHDIIHFHIIIIHFIIIIIIIIIIIIGIGIHIIHIIHIIGIIIIIIHHHHHIIIIHIIGIIIHIIIIIHFHIIHGHHFIIHGHGIIIIIIIIIIIIIIHIIIHHIHIIGIIIIIIIIIIIIIIIHGIIGIIIIIGIIIIIIIHIIIIIIIIIIIIIIIIIIIIIIIHHHIII
@HISEQ:711:H5NNWBCX2:2:1101:16310:21408:ATCTCGTA
TTAAGTTCAGCGGGTATTCCTACCTGATCCGAGGTCAACCTTGTAAAATTGGGGGTTTACCGGCCGGCATGCGCCCGCGCCCGGAACGAGAAGTAACTACTGCGTTCGGTCGTGGGACGCACCCGCCGCTGTCTTTCGGGGCCTGCAGCGCAGGACCCCAACGCCAGGCGTGGCCTGAGGGTTGTAATGACGCTCGAACAGGCATGCCCGCCGGGATACCGGCGGGCGCAATGTGCGTTCAAAGATTCGATGATTCACTGAATTCTGCAATTCACATTACTTATCGCATTTC
+
IIIGIIIIIIIIIIIIIIIIHIIIIIIIIIIHHIIIHHGHIIIFHH@HHIIIIIIIIHHIIFHHEHHC?EGHIIIIIIIIIIIHIGIIIIHIIHGIIHIIIHIIHIGIIGHIEHIGIIDGHHIHIIIIIIIHHHEHIIIIIIHHHIIIIIIHHIHIIIIIIIIIIIIIHIHHHIHIIIHIIGIIGIIIIIHHIHIIIIIIIIHIIIIIIIIHIIHHIIIIIHEEIIIIIIIIIIIIIIIIIIIIIHIIIIHIIIIIIIIIIIIIIIHIIIIIIIIIIIIIIHIIIIIIIIII
@HISEQ:711:H5NNWBCX2:2:1101:18106:21482:ATCTCGTA
TTAAGTTCAGCGGGTAGTCCTACCTGATTTGAGGTCAAATGTCATACATATTATTTATTTAGAAGCAGCAATATGCAAAGCATACTAGAGGCATAGATAGTTTTATCACACCTGTGCTAGTAGGTTTAGACCACCACTAATTCATTTCAGAAGAGCAGACACAAAGGCGGCCTGCAAATCCACTTCCAAGCCGCACGCAAGCAATCTGGTGCGGTTGAGAACTTGAAATGACACTCAAACAGGCATGCTCCTTGGAATACCAAGGAGCGCAAGATGCGTTCAAAGATTCGATGATTCACTGAATTCTGCAATTCACATTACTTATCGCATTTC
+
IIHIIHIIIIIIIIIIIIIIIIIIIIIIHIIIIIIIHIIIIIIIIHIIIGIIIIIIHIIIIIHIIIIIIIIIIIIIHIIIIIIIIIIIIIIIIIIIIIIGHIIIIGHHIIIIIIIIIIIIIIIIHHHIGHHIIIIIIIIHIIIIIIHIIIIIIIIIIIIIIIIIIIIIIIHIHIIIHIIIIIIIIIIIIIIHHHIIIIIHIIIIIIIIIIIIIIIIIIIIIIIIIIGIIIIIIIIIIHGIIIIIIIIIIIIIIIIIHIIIIIIHHIIIIIIIIIIIIIIIIIIIIIIIIIIIIIIIIIIIIIIIIIIIIIIIIIIIIIIIIIIIIIIIIIIII
@HISEQ:711:H5NNWBCX2:2:1101:18672:21419:ATCTCGTA
TTAAGTTCAGCGGGTATCCCTACCTGATCCGAGGTCAAAAGTTGAAAAAAAGGCTTAATGGATGCTAGACCTTTGCTGATAGAGAGTGCGACTTGTGCTGCGCTCCGAAACCAGTAGGCCGGCTGCCAATTACTTTAAGGCGAGTCTCCAGCAAAGCTAGAGACAAGACGCCCAACACCAAGCAAAGCTTGAGGGTACAAATGACGCTCGAACAGGCATGCCCTTTGGAATACCAAAGGGCGCAATGTGCGTTCAAAGATTCGATGATTCACTGAATTCTGCAATTCACACTACTTATCGCATTTC
+
IIIIHIIIIIIIIIIIIIIIIIIIIIIHIIIIIIIIIIHIIIIIIIIIIHIIGIIIIIIIIIIIIHIIIIIIIIIHIIIIIIHIIIIIIHHIIIIIIIIIIHIIIIIIIIIIIIIIIIIIIIIIIIIIIIIIIIIIHHHHIIHIIHIIIIIIIIIIHIIIIIIIIIIIIIIIIIIIIHIIIIIIIIIIHIIIIHIHHHIHIIIIIIIHIIIIIIIIHIIIIIIIIIIIIIIIIIIIIHIIHIHIHHHHIIIIIIIIIIIIIIIIIIIIIIIIIIIIIIIIIIIIIIIIIIHIHIIIIIIIIIIIII
@HISEQ:711:H5NNWBCX2:2:1101:5494:21551:ATCTCGTA
TTAAGTTCAGCGGGTATCCCTACCTGATCCGAGGTCAAACTGGAAAAATACAAATGTGGGGGTTACGGCCAAACATTCCGGTCGTCAATAGCGATTTTGACACGTTTATCACGCTCTTGCCACGCCGGATGTTTGCCACTGGATTGCAGGCGGAGGGTGTTTGTTCCCTCCGGCCCAAGACCAAGCCGATGGTTTCTTTGTTGAAGGAACCCCGGCCTGAGCGGTGTTGATGACGCTCGAACAGGCATGCCCCGCGGAATACCGTGGGGCGCAATGTGCGTTCAAAGATTCGATGATTCACTGAATTCTGCAATTCACACTACTTATCGCATTTC
+
IIIIHIIIIIIIIIIIIIIIIIIIIIIIIIIGHIHHIIHHHHIIIIIHHHIHHIIIHEHHIGHIIIIIIIHIIIIIIIHHIIIIIIIIIIIIIIIIIIIHIIIIEHHIIHIIIIIIIIHIHIIIIHIIHIHHIIIIIIIIIIIIHIIIIIIIIHIHIIIHIIIHIIIIIIIIIIGIIIHHIIIIHIIIIIIIIIIIIHIIIIIIIIHHHIIIIIHIHIIIIIHIHIIHIIIIHIHHIIIIIIIIIIIIHIHIIIIIHHIIIIIIHHCDHHIIIHHEHIIIHIIIIIHFIGHIIIIIIIIIIIGIIHIIGIGIIIHIIHDHHGIIIIIIIIIIHHI
@HISEQ:711:H5NNWBCX2:2:1101:6474:21714:ATCTCGTA
TTAAGTTCAGCGGGTAGTCCTACCTGATTTGAGATCAAACATTCAAAGAGCTGTCCTCACTGGGGAGAGACATTTATGAGCCCCAGTGAACCTCTGTTACCAGAGGTAACCTGGCGGAAAACCACAAGCGTAGATAGTTATCACACCTGTGACGCCACCAAACACTGGCAAGCTGATTAATTTGAGAGGAGCTGACCGTTGGCCAGCAAAACCCCCACAGTCCAAGCTCATTCATGGCAAGCCATGAGGAGTTGAGGTGTTCATGATACTCAAACAGGCATGCCCTTCGGAATAGCCAAAGGGCGCAAGGTGCGTTCAAAGATTCGATGATTCACTGAATTCTGCAATTCACATTACTTATCGCATTTC
+
IIIIIIHIIHGHIIIHFIHHIIGIIIGIGIIHHHHIIHIFHIGFHHHIHIIIGHHHHIIIIIGHIICHHHHIFHIIIIIIIHHIHIIIIHIIIIIHHHCHHIIGIGIIIIIIHIHIHIHIIHHHHGHHHHGHHIIIGIHHIHIIGGE?HHGHIIIGIIFH@HHHIGHHHHHHHHIHHHHHIIIFHCHGBGHIIHIHGIIHIHHHHHHHHIHIIHIHEIIHFIHHHHIIHGGEHHGIIHIHEHIHGHFHHIHIIHHCHHF1IGIIGHIIIHHEGIIHFHHHHHIHH@DHHIIHIIHEFIHIIHGIIHGIHHDHGGHIIIHHGIIHIIIIHGHHIHIIHIIIIHEGHFIIHHFHIHHFC0EEHHGHGGIII
@HISEQ:711:H5NNWBCX2:2:1101:10924:21721:ATCTCGTA
TTAAGTTCAGCGGGTAATCCTGTCTGATTTGAGGTCAAAATCAATAGTATCGTGTTTCAAATGCCTTCGTGCTAACGGAAATGGACGTCCCGACAGTGAGGCGAACCTTACAACACTGTGGTCAAACCGTCCGCTCATCCGCGCGGTTGGCCCAACTGACTTTGGGGTGGGCGACAGGGCGGACCCTTTGCGTTTCGCCAGAGGCACCCAAGTTCCAAGCCGACTTTTGTAATCGAATACCAAAGCGGTTGAGAGGTCAAACGACACTCAAACAGACATGCCCCGCGGAATGCCACGGGGCGCAAGATGCGTTCAAAGATTCGATGATTCACTGGAGGTTCTGCAATTCACATTACATTTCGCGTTTC
+
HIIGHHHHGGHIIIIIHHIIIHHHIIIHHHIIIGIHHHIIGIIIIGIIIIIIIIIIIIIHIIIIIIIHFHHIIIIIIDGHHHGHIIGHIIHHHDHIHHGIIIIICHIIEHIIGIIHHHIIIIIIIIIIIIIIIIIIIIIIEGEHHHHHCHGHHHIIIHIHHIGHIIHHIIIIIHHHIHHIIHIHHHIIIGHHIIIHGEHIHHHHGHH?EHIHHHHHHHIHIIHIIIHGIHIIHHHGIHHHIIHGIHEHHIIIIIIHGIHFHIIHIHHGIHGIIIIIIHHIIHGIIIIHIHHIIHHHDIGHIGIIHHHDFGIHHGIIHGIHHHFEGIHHGIIIIHHHHIHHIHGIHIIGIIIIIIIIIHDGGHHHHHHI
@HISEQ:711:H5NNWBCX2:2:1101:12601:21746:ATCTCGTA
TTAAGTTCAGCGGGTAGTCCTACCTGATTTGAGGTCAGAGGTCATAAAGTTGTCTCTCAAGTGAGACGGTTAGAAGCTCGCCAAACGCTTCACGGTCGCGGCGTAGATATTATCACACCGAGAGCCGATCCGCAAGGAATCAAGCTAATGCATTTAAGAGGAGCCGACCAATCAAGGCCGACAAGCCTCCAAGTCCAAGCCTACAAACCACAAAAGCTTATAGGTTGAAGATTTCATGACACTCAAACAGGCATGCTCCTCGGAATACCAAGGAGCGCAAGGTGCGTTCAAAGATTCGATGATTCACTGAATTCTGCAATTCACATTACTTATCGCATTTC
+
IIIHH@FHIHHDHIIIFHHHHHHHCHIGCHCHIIIHIIHHHHHIHHHHIHIIHHHHHIIHEHEHIHIHHIII?HCHG@HHICGHIEHIGDCCECEEHHHHDDHCHHEFEHFGFIGIIIIIHCDDGEH<HHHEHHE?GCHH@G0F?GHHIGHIHHHHEFHEEEEE=?CHHHHIIICHHIHIHHIHHHFGEEEGH?BHEGEEGHHIIHIGHG@@GHFE<0@0@EF0EIHCHEHEHEEEHGC1CGC<<1@HEIHHIHFHCHCHHHIHEEIHHGCCEGHDHIIHHGIHFIHEGIHIIIHFGC@HEEHFHGHIHECFDC1EHIHEIHG?HIHHFHC<0EGC?HHCH
@HISEQ:711:H5NNWBCX2:2:1101:13252:21738:ATCTCGTA
TTAAGTTCAGCGGGTAGTCCTACCTGATTTGAGGTCAAAAACAAAGAATATCACATTTATTTAAGAAGCCCAAGACCTCTAAAAGGCAACTGCCATGGCATAGATAGGCTATCATACCAAAGGAACAGTCAACACAAAGGTCATCCGCTAATGCATTTAAGGGAATTGCCAACTTTTTTGTGAAAAAAAGTTTACAAAGCCCCCACAATCCAAGCCACCCATCAGCTTACAAAACTGAAAGTGGTTGAGTATTTAATGACACTCAAACAGGCATGCTCCTCAGAATACCAAGGAGCGCAAGGTGCGTTCAAAGATTCGATGATTCACTGAATTCTGCAATTCACATTACTTATCGCATTTC
+
HHIHIHHIGHIIHIHGHIIIIIIIIHEHHIIIFIIHHGIEHCHEEHHEHHHHIHIHHIHHIIHHHHHGHEHHHHIHIIIIGFHII@HGHIIEHHIHHHHIHIHIIHHIIIHHHIGHEHIIIII?FHII?GHEHHHIHHII@?GEHIHHII=HHHEHHGHIHHHIHIIFHHFIHHHGHHIHHHHHGHIHIGEGHIIIIHHEHIFIHHFIHHHIFHHHEEHEGC?H?HGIHHHFC<IHFIIIHHHIIIIGIIIHFIIIIHHIIIHHEEFHEIIIIIGIHHHEHHHIIHCCEHHIHHDH@EHIHGHIHFHIHHGIIIIIHHIHHCIHHHIIIHHIHHEHEHHHHHHHIHEIHGIHHHIIHIIII
@HISEQ:711:H5NNWBCX2:2:1101:19385:21590:ATCTCGTA
TTAAGTTCAGCGGGTAGTCCTACCTGATTTGAGGTCAAATGTCATACATATTATTTATTTAGAAGCAGCAATATGCAAAGCATACTAGAGGCATAGATAGTTTTATCACACCTGTGCTAGTAGGTTTAGACCACCACTAATTCATTTCAGAAGAGCAGACACAAAGGCGGCCTGCAAATCCACTTCCAAGCCGCACGCAAGCAATCTGGTGCGGTTGAGAACTTGAAATGACACTCAAACAGGCATGCTCCTTGGAATACCAAGGAGCGCAAGATGCGTTCAAAGATTCGATGATTCACTGAATTCTGCAATTCACATTACTTATCGCATTTC
+
HHHIGHIIIIIIIIIIIIIIGIIIIGIHHIIHIIIIIIIIIGHIIIHHIIIIIIIIIIIIIHHIIIIIIIIIIHGIIIIIIIIIIIIIHIIIIIIIIIGHIIHIIIHIIIIIIHHGIHIIIIIIIHHHIHHHHHIIIIIIIIHIIGIHIIIHIIIHHHIIIIIIIIIHIIIIIIIIIIIIIIIHHIIIIHIIHIIIIIIIHIIIHIHHIIHIIIIIIIIIIIHHHHGIIIHIHIFIIIHHIIHIIIIIGIIIIIIIIIIIIIIHGIIIIIIIIIIIIIIIIIIHIIIIIIIIIIIIIIIIIIIIIIIIIHHIIGIIIIIIIIIIHIHIIIIII
@HISEQ:711:H5NNWBCX2:2:1101:19280:21675:ATCTCGTA
TTAAGTTCAGCGGGTAGTCTCACCCGATTTGAGGTCAAGATTTTTGTGGGCTCAGCCTCCCCCGCCAAGGTAGGCGGCGGCGACCGAAGCACCATCATTGTCCGTGAGACGATTAGGAGCAGGGACCATGTCAAATCCAAAACGTAGAAACATCTTATCACGTCAAGGACAAGCAAAGCAGACCCCACTGATTCTTTTGAGAGGAGCTCGCTTTCGAATGCAAAAGCGAGCATTGAACCTCCAAGTCCAAAAATCCTCAAAGAAGAGGGTTTTTGAGGGTTTCACGACACTCAAACGGGTGTGCCCCTCGGAATGCCAAGGGGCGCAAGGTGCGTTCAAAGATTCGATGATTCACTGAATTCTGCAATTCACATTACGTATCGCATTTC
+
IIIIIIIIIIIIIIIIHIIHIIIIIIIIIIIIIIIHIIIFHIIIIIIHHHHIIIIIIIIIIIIIIIDHGHHHIIHIIIIHHIIGHHGIIIIIIHIIIIIIIIIIIIHIIHIGFHHHEHIIIIIIIHIHIGHHIIIGIHIIIIIDHIIIIIIIEHHHHIIIIIHGIIIIEHHIIIIHHFGHIIHEHIIHIIIIIHFHHHHHIIIHHIHHHIIIIIIIIHEHHHIHIGIIIGIIHIHFGHB6GIIHHHIIIIIIIIIIIIIIIIIHIIHEFIIIIIIIIIIHGIIIIIIIIHHHHGIIHHIIIIIIIIHIIIIIIIHIIIIIHIIIIIIIIIIHHHEHIIIIIIIIIIIIIHIIIHHIIIIIIIIIIIIGIIIIIIIIIIIIHIIIHHIII
@HISEQ:711:H5NNWBCX2:2:1101:19765:21565:ATCTCGTA
TTAAGTTCAGCGGGTATCCCTACCTGATCCGAGGTCAAGAGTTAAAATATGTGCTTAATGGACGCAAGCGTTCAAGTCAAGATGCGCAAAATGTGCTGCGCTCCAGGCTAGTACGCCGGCTGCCAATTGCTTTGAGGCGAGTCCACGCAAAAAGCGGGACAAACACCCAACACCAAGCAGAGCTTGAAGGTACAAATGACGCTCGAACAGGCATGCCCCATGGAATACCAAGGGGCGCAATGTGCGTTCAAAGATTCGATGATTCACTGAATTCTGCAATTCACACTACTTTTCGCATTTC
+
C1D@@CGGCHHIC/<C<G@CGEHHHI1?G1F@EH0CCCGHH<DF@GHEFFEH?H@@HEHH1D<?<?H/<EHGII?EE@CHHFCECHDHFHGFHHHHHHHHIHDHHEHHCHIIIHHDEIHGACGIHHHFHFFIHIIIHHHHHDGEHGHHGHEFHCCH?EDEEEIHHC/HHHHHGEAEE8HHFHEGEHHHHHFHFHHHIHHDEHHIIHCFHGCEEIHHG@ECHIHHE@HHHGHE<<HGHHGEE<IHEF1CEIHEHD<CGFD1FDEEHHIIHHHEHFECCCCD@@CGDF1G</<DHHH<CCDDH
@HISEQ:711:H5NNWBCX2:2:1101:20158:21585:ATCTCGTA
TTAAGTTCAGCGGGTATTCCTACCTGATCCGAGGTCAACCTTGAAAATTTGGGGGTTTTACGGCCAGAACCCGCTACACGTCCTGCGCGAAGAGTAAACTACTGCACTCGGTATATAGCGAGCCAGCCACTATTTTTAGGGGGCTGCGGACGGCCGCAGCGCCCCAACACAAGCCTAAAGCTTGATGGTTGAAATGACGCTCGAACAGGCATGCCCGCCAGAATACTAGCGGGCGCAATTTTCGTTCAAAGATTCGATGATTCACTGAATTCTGCAATTCACATTACTTATCGCATTTC
+
IIIIIIGHIHIIIIIIIIHEHIIIHHHIHCFEHHHIIIIHIII<1<<11DGGHHHCCHH<<CHDH<FC@<C0<CCEC<1EHHHD?1<C?CCDEHG1FE11CC@111<11=<DG<<1C00/DHG/0=0=D000=<D0<F?B07CE/EGHCDEHHHHHI7--CE?CG.B:;C8..@@8C.?HFD;///HG/D/EGFCC/F<C<0CHHCEHF<<//<HE@CGC<CC<</<</E<HF<1HG<<0<0<11F<CGD011D11<11D<D1DC<1GHC<1111CD1H<@EFCD<@@E<0<C<</HC/
@HISEQ:711:H5NNWBCX2:2:1101:4398:21869:ATCTCGTA
TTAAGTTCAGCGGGTAGTCCTACCTGATTTGAGATCAAACATTCAAAGAGCTGTCCTCACTGGGGAGAGACATTTATGAGCCCCAGTGAACCTCTGTTACCAGAGGTAACCTGGCGGAAAACCACAAGCGTAGATAGTTATCACACCTGTGACGCCACCAAACACTGGCAAGCTGATTAATTTGAGAGGAGCTGACCGTTGGCCAGCAAAACCCCCACAGTCCAAGCTCATTCATGGCAAGCCATGAGGAGTTGAGGTGTTCATGATACTCAAACAGGCATGCCCTTCGGAATAGCCAAAGGGCGCAAGGTGCGTTCAAAGATTCGATGATTCACTGAATTCTGCAATTCACATTACTTATCGCATTTC
+
IIIIIIIIIIIIIIIIIIIHIIIIIIIIIIIIHIIIIIIIIIIIIIIHIIIIHIIIIIIIIIHIIHIHHIHIIIIIIIIIIIIIIIIIHIIIIIIHHIIIIIIIIIIIIIIIIHIIHIIIIIIIIIIIIIIIHIGHIIIIIGHIIIIIIIHIIHHHIIIIGIIIIIIIIIIIIIIIHIIHIIIIIIIIIIIIIIGIIHIHIIIIIIHIIIIIIIHHHHHIIIIIIGIIIIGIIIHHG?HHHHGIIIIIIIHIHIIHIIIIIIIHHIIIHHIIIHIHIIIIIIIIIIIIIIIHGHIIIIIHEIIIIIIIHIIIIIIIIIIIIIIIIIIIIIIIIHIIIIIIIIIIIIIIIIIIIIIIIIIIIIIIIIIII
@HISEQ:711:H5NNWBCX2:2:1101:4334:21923:ATCTCGTA
TTAAGTTCAGCGGGTAGTCTTACTTGATTTGAGATCGAGTTTAACAAGGGTTTTTGAAGACTCTTGTGAAAATCCTGCATCAGTCAGCCAAAATGGTCAAACTCCCTTTATGTTAGCTGCAGCAAAAGTAATAATCCGTTTGACGGGACTAAATGAATATGCTTTTAGCTCAGGAGAAAGTCCAGCTGCACCTGCATTTCAAGCAACCCGCCTCCAATCTCAAGAGATTAGTGTTGGGATTGCTCAAGTCCAAAGTCTTTCTTCAAAAAAGAAAAAAGGCTTTGAGGTGTTTACTGATACTCAAACAAGCATGCTCTTCGGAATACCAAAGAGCGCAATATGCGTTCAAAGATTCGATGATTCACTGAATTCTGCAATTCACATTACGTATCGCATTTC
+
IHIIIIIIIIIIIHIIIIIIIIIIIIHIIHFHHIIIIIIHHIIIIIIIIIHHHHHIIHIIIIHI1DHCGHIIIIHHHIIIIIHHHIIIIIIIHIF1<DHHIIIIIIHIIIIIIGGHIIGHIHHHIIIIIIIIHIHIHIIIHHIGIHHHHHHHGHHIIHIIIHIHHHHGFHIIHEHIHIIGIIHHIIIIHHHIGIE@FHIIIIFFHIHIGIIHIIII6FEHGHHHHIHHIIIHIIHIFIIIIIHHIHGIHGIIIIIHGHEIIIHDHEHIIHHHIGHFIGIIIHIIIIIIIIIIIIHIIIHHCEIHEIHGIIHIIIIIHHIHIIHHHHEIGIHIHGIIIIGIHGIIIIIHGHGIIIIHIIIGIHIHIIIHGIHIHIHHHHGIHIIHIHHIIIIIIIHHIII
@HISEQ:711:H5NNWBCX2:2:1101:6133:21984:ATCTCGTA
TTAAGTTCAGCGGGTATCCCTACCTGATTCGAGGAGTTCCCACGTGTTGCTGTCCCCGCCCGACGGACGGGCCAGGGCCGGCAGCCTCGCCGCGCGCGAGCGCCAATGCGTCATATCACGCTCGGCCGCGCAGCAGGCGTCCGCCCATGGATTCCAGCGCGGTGGCCTCCCCGCTCGGGGCACGCCGCCTCCGCCATGACCACGCCTCCGCCGGCGTGAGGGGTATTTCCAGAGACGCTCGAACAGGCATGCTCCCCGGAATGCCGGGGGGCGCAATGTGCGTTCAAAGATTCGATGATTCACTGAATTCTGCAATTCACATTACTTATCGCATTTC
+
HHHHIHHIHHHHIIIIGIHHHHHI?H@GHIIIIIHIIIIIFFHHIHHHHIHIHHHGIIHDDHDHIIHCE?HEHIHFHHIIHHFHIHHIGHHGIGIIIIDHHDHH/EFDFHHH=GEHIIGIIIIHDFHIIHHGCEGHHHDDEHHHIHGGGHDEECGGFHDEHDDHIGEFE@GEHHCHEHHHG5HCDHHHHGHHHCEEEHHFHHIIHHGIIHIHHHFHGIGIIHF?EHCC@HD@=HIIIHHIIIHIIHFHHIHHHDD<EH?EHGHHHHC?<CEEHHHIHIHHHHHHHIIIIGHEHIHG@@HGGCHECEIHFIIHHHHIIHCEGHFIGGIIHHHEIHHIH
@HISEQ:711:H5NNWBCX2:2:1101:7992:21842:ATCTCGTA
TTAAGTTCAGCGGGTAGTCCTACCTGATTTGAGGTCAAAATGTCAATGAAGTGTTGTCCTTCCAAAGGACGGTTTGAAGCTGAAGTCCCATTTGTTATAGCTGCTTCACGGCGATGGCGTAGATAATTATCACACCAAAGACGGTCCACAAGGGTTTCCGCTAATGCATTTAAAGGGAGCCGACTTGATAAAAAGCCCGCACAACCCCCAAAAATCCAAGCCACATTCATCTAACAAAAGCTGAATGGGTTGAGAATTTAATGACACTCAAACAGGCATGCTCCTCGGAATACCAAGGAGCGCAAGGTGCGTTCAAAGATTCGATGATTCACTGAATTCTGCAATTCACATTACTTATCGCATTTC
+
[truncated: 41,797,000 more chars]
