# Supplementary material for: The fungal community in non-rhizosphere soil of Panax ginseng are driven by different cultivation modes and increased cultivation periods
Source: PeerJ. 2020 Oct 15;8:e9930. doi: 10.7717/peerj.9930 (PMC7568858; doi:10.7717/peerj.9930)
Supplement: Supplemental Information 10 [file peerj-08-9930-s010.gz › shan15-3.fq]

@HISEQ:711:H5NNWBCX2:2:1101:1661:2173:ATCTCGTA
TTAAGTTCAGCGGGTAGTCCTACCTGATTTGAGGTCAAGTCAAAAAATATGCCTCCAAGGAGACAGTCCAAATACATGGACCATTAGAAGCTGAACAATGACATTTCAGCAATGGCATAGATAGGATTATCAAACCAGAGCCGAACGTAACAAGTTCTGCTAATGCATTTAAGAGGAGCTGACATTTATATGCCTGCAAACCCTCCAACATCCAAGCTTCAATACAAAAAGTTTTGAAGTTGAGAATTTAATGACACTCAAACAGGCATGCCCTTCGGAATACCAAAGGGCGCAAGGTGCGTTCAAAGATTCGATGATTCACTGAATTCTGCAATTCACATTACATATCGCAATTC
+
<CH?CCGFEHIHIG/CE1D@GGIFGEHHIFECE1CGGHHIIHC1GCECFH1??<F?G1C11D@@GH1D1C<D@GHG?<<11<E1CGIIEHFCEH?CCE@1<FH1@GHHGGHHGH1C@<CCDCDC0D00CF0FE??CEC@GHDHGEHHHFCHEGIHHEIIGIHHHHCEIHHEHHHHGIIHHEHIHHHHHHHHHIHEIHHF=DHHFIIHFHHHG@@EH?HHHHIHIHHFHGFHGIHIIIIIHIIIHGEIIHH?IHIIHIHFHHHHEGD1GGIIIIIIIHHIHIHHIGHDCIIIIHIIIIIIHHHIHIIIIIIHHIIIIIIHHHIIIIHIIIHIIGIIIIIIIIHHGHDHEFIHIIIII
@HISEQ:711:H5NNWBCX2:2:1101:12399:2239:ATCTCGTA
TTAAGTTCAGCGGGTATCCCTACCTGATCCGAGGTCAAACTGTGATGTGGGCTTGATGGACGCCGATCCGCCGGAGCCTCGAGAAGCGCAATGTGCTGCGCGAGAAGCTGGCAAGACCGCTGCCAATACCTTTGGGGCGAGTCCGCGCACGAAGCGGGGACAGACGCCCAACACCAAGCAGAGCTTGAGGGTGTAAATGACGCTCGAACAGGCATGCCCCATGGAATACCAAGGGGCGCAATGTGCGTTCAAAGATTCGATGATTCACTGAATTCTGCAATTCACACTACTTATCGCATTTC
+
IIIIHHIIIGIIIIIIIIIIIIIIIIIIIIIICHHIIIIIHIGHIIIIIIIIIIIIIIIIIIIIIHIEHIIIIIIGIIHIIIIIIIIIHIIIHHIIIIIIIIIIHIIHHIIIIIIIIIIIIIHIIHIIHIHIHHHIIHIIIIIIIIHIIIIHHIIIHIIIIIIIIIIIIIIGIIIIIIIIIIIIHHIIIIIIHIIIIIIIIIIIIIIIIIIIHIIIIIHIIIIIIIIIGIIIHHHIIIHIIHHHIIIIHIIIIIGIHIIIIHIIIHIHIIIIIIIIIIIIIIIIIIIIIIIIHIIGIIIIHI
@HISEQ:711:H5NNWBCX2:2:1101:18211:2204:ATCTCGTA
TTAAGTTCAGCGGGTATCCTCGTCTGATTTGAGGTCAAGATTAAAAAAAAATGGATGGGGGGGCTTTGGGGCCCTTTTTCCAAGTTTTTTGTTATGGAGGCTAGGCAGGTCTGGATGCTAAGCACAACGGTAGGTTATACGAGTTGTTTCGCAATCCGGGACCATGCCCGCGAGCTTCCACAGGTTTAAGCGGGGGAGGACCTGACCCGCGCACGAAGCGCGGCGGCCACAGTCCCCTGCGCCAGCGAGCCCGTGCCTGCCGGACAACAAAGCCGGGGGCCGGAGGGGTTTTGCTGACGCTCAAACAGACGTGCCTCCCGGAATACCAGAAGGCGCAATGTGCGTTCAAAGACTCGATGATTCACTGAATTCTGCAATTCACATTAACTATCGCGTTTC
+
IIIIIIIIIIIIHIIIIIIHIIIIIIIIIHIIIIIIIIIIIHIIIIIHIDHIIIIIHIIIHIHHHII1FHHHIIIIIIIIHIIIIIIHIIHIIIIGHIIHGHHHGFEGHFEHIGFGHCHHHHGIIIIIIIIHHHDGECEGHHGHFHIHFGHGHDHIHDHHHHHEE:EHHHHHIIHI@FGHHEHIHBHHEHIIIIIHDDH=G@FDDIHEHDC-8DGH5DDCC=<,GB6EHGC>7IH?ECHHHHH?IIIHHHDHH?GHCIIIHHHHGIHH?GGHGHIIHGIGHIIIIHIHIIHHHHHHHDHHIIIHHHHHIIIHIHIIIIIIHGHIHIIIIHHIIIHHIIIIIIIIIIIIIIHEHHIIIIIIIHIIIIIIIIIIIIIIIIHIIIHHIHGHHIIIGHIIHHI
@HISEQ:711:H5NNWBCX2:2:1101:2980:2409:ATCTCGTA
TTAAGTTCAGCGGGTAGTCCTACTCGATTTGAGGCCAAGTTGTCAGTCATTGTCCGAAGACGGTTTGAAAGCACAGAGCTCTGGATCAGCCACCCTTGAGTAAGGTGCCAGCGAAGATACTTATCATGCTGTACTATGTCCAATCTGGAGGTGCACTAATGCATTTAAGGCGAGCCGCGGTGAAGCAGCAACACCCAAGTCCACCGCTCCCAATCCAAAGACCAGAAGTGTGAGGTTACAATGACACTCAAACGAGCATACCCTTTGGGGATACCAAAGGGTGCAAGGTGCGTTCAAAGATTCGATGATTCACTGAATTCTGCAATTCACATTACTTATCGCATTTC
+
GHIIIHCFHHEDHHIIGIHFHHHHHIHHHIFHIIEHHIIIEHHHEGGHIIHIHHIICHHHIIFGEHIHHIHCHHIGHHHIHEHECHIIICHHIEHIIIHHHH?FGGHHIFHIHCDHHIIIHHHHIIIGHHEHIIIGHHHFCHHFGHHHHEHHHIGGHHHGFHHEHHHFH@DHDHHDCB.FHHIGHHIHHIIIIIIIHCAGIHIHHHFGHHHIEHHHHG@GC<<000GIHEEHGEGHHGC?IHCG?F1HCHGF@G<EEEF<EEHHCCE<?HHHHIHHEF<CHHEECHHHH=F@FEHEHHHHH@F@?HIIH@HGHEHHGFHEF1HH?GIIIIIIHHGHHG0IGHEGIHH
@HISEQ:711:H5NNWBCX2:2:1101:9833:2460:ATCTCGTA
TTAAGTTCAGCGGGTAGTCCTACCTGATTTGAGGTCAAGCTTAAAAGTGTATGCCTCACAATGGAGACAGTCCGAAGACCATTAGAAGCTGAACACACGAGTCCACAGCAGCGGCATAGATAGGATTATCAAACCAAAGCTGGTCCTTCAAAGTTCCGCTAATGCATTTAAGAAGAGCTGATAGTGACACCAGCAAACTTCCATAGTCCAAGCTTCAAAAAAGACAAAAGCCTTTTGAAGTTGAGAATTTAATGACACTCAAACAGGCATACCCTTCGGAATACCAAAGGGTGCAAGGTGCGTTCAAAGATTCGATGATTCACTGAATTCTGCAATTCACATTACATATCGCAATTC
+
IIIIHFEHHIIIDHHIIIIIIIIIIHHHHEEHHHCGHCHIIIHIHHIHIHHHIIIIIIIGHHIIIIHEFHIIIIIHIIIIIIIHIHHEHIIIIGIIHIIIIHIHIIIIIIIIH<HHHIIHCGICGCCEHHHGHHHHHIGHHHFHGHHIIGGEEFHIEHHHHHABDHHHIIGHFFGHHIIIIIIIIIGIHEHHIIHHCHHHFIIIHHHGIIHHIGHIHHEF<<0CD0F0C@=C0<1@HDCGGGIIIHHEHEGGHHGF<CEEHG<HC1C@CF<C<HD<?C1HHFD<1?EGGGC?C<?GC<<0HEHIIHGD0C@HHGCHFIHHD1F<C@EG<<<1G<@G?IHIIHGD<?ED<<11?DDF/
@HISEQ:711:H5NNWBCX2:2:1101:10641:2308:ATCTCGTA
TTAAGTTCAGCGGGTAGTCCTGCCTGATTTGAGGTTATATGGGTCAAAGGATGGAGAGAGTCCATCACGATTAGGAGCAAGTGAACCTTTCCACAGCTGAACTACTCTGACATGAATGACTATCAATGCCAATGCAAGCTCAAGCAGGTGGAACACCACATCGCTAATGCATTTCAGAGGAGCTGAACAAGCCAGCACACTCCACATTCCAACAAGAAAGGCTCTCTCCGAAAAGAAAGGTCCTCATTGATGGTTTCATGACACTCAAACAGGCATGCCCCTCGGAATACCAAGAGGCGCAAGGTGCGTTCAAAGATTCGATGATTCACGGAATTCTGCAATTCACATTACGTATCGCATTTC
+
HHHHH@GHHHHDHHHIHHEHHIHC@@DCHEH11CDGHHG?FFHE1CCGHC?GHHHH?GHHHHHGHH1DCEFHHHIICHHEFHEHC@1EHHHIGHHEEHFEHEHGHHFHGIFFEH1@?GCG?GHHH?HHIGHHE?GHEHHEFFHCCHFFHEGHHHIIGHHHICEEFEHIHHHIHHHGFHIHHHCFEEGHHHHHHHHHIEHGFHHHGGFGHHH.EBFHHHHFCC.@?C/HCHHCEH?FGC@?F@EC/HHHHGC<0?@EFC0?GHHHF@@F<FIEFCFHDHE/C=HC1FFCD1@GCGD@HCCCGD<<F=FFC1?HHHHEECF11<11C1E@EGGGF1HHG@<@EE@<CF1HFCC<0<<CECCDHDD
@HISEQ:711:H5NNWBCX2:2:1101:10779:2407:ATCTCGTA
TTAAGTTCAGCGGGTAATCCTACCTGATTTGAGATCAAACGTTCAAAAGCTGTCCTTGCTGAGGGACATTCGTGAGCTCCAGCGCACCTTCATCGCTGAAGGTTACATGGTGGAAAACCACAAGCGTAGATATTTATCACACCTGTGATGCCACCAAACACTGGCAAGCTGATCCATTTGAGAGGAGCCAACCACAGGGCCAGCAATACCCCCAAGGTCCAAGCTCATCATGGCAAACCATGAGGAGTTGAGGTTGTTCATGATACTCAAACAGGCATGCCCTTCGGAATAGCCAAAGGGCGCAAGGTGCGTTCAAAGATTCGATGATTCACTGAATTCTGCAATTCACATTACTTATCGCATTTC
+
IIIIIHIIIIHIIIIIIIIIIIIHIGHIIIHIIIIHFHIIIHIIIIIIIIIIIIIIIIIIHIH?HGHEHHIIIIIIGGHIIHIIIGIIIIIIIIIIIHIIIIIIIHHIHH?CHHIIIIIIIIHHHGGHHIIIIIIGIIIIIIIIHIIGIGIIHIIIGHIIIIIFHHHHIIIIHGIHHHHHHIIIIHIICHHII@HHHIIIHIIHIHIIIHIIIIHHEC@EHEHF?IIIIHFIGHHFF?IIIHIIIIHFHIIIHIIIHEIHIIIIHIIIHHIIHIIIIIHIIIIHCIIHIIIHHHHHIHIGIHIHHGIIIIIIHIIIHIHEHHIIIIIIIIIIIIGIGIIIIIIIIIIIIIIIIIIIIIIIIIIIII
@HISEQ:711:H5NNWBCX2:2:1101:13339:2488:ATCTCGTA
TTAAGTTCAGCGGGTAGTCCTACCTGATTTGAGGTCAAAATGTCAATAAAATGTTGTCCCATTCAGAGGGACGGTTTGAAGCTGAAAGCCCCCCATTTGTAAAAATGAACTGCTTCACGGCGATGGCGTAGATAATTATCACACCAAAGACGGTCCACAAGGGTTTTCCGCTAATGCATTTAAGAGGAGCTGACTTTCTAAAGAAAGCCCGCAAAGCCCCCACAATCCAATCCGCCTTCAAACTAGCAAAAGCTGAAGAGGTTGAGAATTTAATGACACTCAAACAGGCATGCTCCTCGGAATACCAAGGAGCGCAAGGTGCGTTCAAAGATTCGATGATTCACTGAATTCTGCAATTCACATTACTTATCGCATTTC
+
IHGHHHHIIIIHIGGHHHIIHGHIIGHIIIIHIGIIHIGHIIIHIIIIIIGIIIIIIGHGHHHIIIIIGGFHIHIIIIHIIIIGIIIFHIGIIHIIIGHHIIIHIIIHIIIIIIIHHIIIGIHIHIIIIIIIIIIHIIIIIIIIIIHIIGGGHHIGHGGHIIHIIHHHFHIIIIHIIIHEHHHHIIEHHHIIHHHIIIIIIHHIIIIIIIIIIIIIIIHIHHHIHHHFHDHECCGHHFGIIIGHIHHIIIIIHHGIIIIGHHIIHHGIGGIIIHEGHHIIIHIHIIHIIIIIIIHIIIHGIIIIIHHFHDHHHHE?IIIIIHIIHHIHHGFGIHGIIIIIIIIIIIIIHIHHIIIIIIIIIIIGIIIGHIHIIIIIII
@HISEQ:711:H5NNWBCX2:2:1101:4077:2617:ATCTCGTA
TTAAGTTCAGCGGGTAGTCTTACTTGATTTGAGATCGAGTTGAACGACACATATGTGTCGTAAAATCCTGCATCAGTCAGCAAAGAGGACGATTATCCTTTATGTCAGCTGCAGCAAAAGTAATAATCCTGTTTGACGAGGACTAAATAGATATGCTTTTAGCTCAGATAAAAGTCCAGCTGCACCTGCATTTCAAGCCGCCCGCCTACCAATGAAGGTTGTTGGGATAGCTCAAGTCCACTCTCCTTTTTTTTTAAAAAAAAAGAGAAAAGTGAGGTGTTTACTGATACTCAAACAAGCATGCTCTTCGGAATACCAAAGAGCGCAATATGCGTTCAAAGATTCGATGATTCACTGAATTCTGCAATTCACATTACGTATCGCATTTC
+
IIIIHHIHIIIHIIIIHIHIIIIIIFHIIIIIHHHIHIHGHHHIGIHHIHGHIIHEHIIIIIIIGHHGHHHIIHIHIIIIIIHIIHHIIIHHIIIIIIIIIIIII1FHHHHHHIIIIHIIIIHIIIIIHFFHIHGGIDHIIIIIIIHIGHHHHIGEHIII?GFIIHIIIIIIHEHIHHFIIHGHIIIHIHHHHI?HIFHHIHH,,EHHIIGG?BHI-ECEA.A.@GA8..;7.HB7.-GB6.F99E?HH?E@CGF<DCIIHEEHHHGE@@HGIIIIIIIIIIIIIHIIHIIIHIHHHHIIIIIIIIIIIIIIIHIIHIHIHIIIHHIIHIIIIIIIIIIIIIIIIGIIIIHIHHHHIIIIIIIIIIHIHHIIIIIHHHIIIIIHHDIII
@HISEQ:711:H5NNWBCX2:2:1101:12774:2508:ATCTCGTA
TTAAGTTCAGCGGGTAATCCTACCTGATTTGAGATCAAACGTTCAAAAGCTGTCCTTGCTGAGGGACATTCGTGAGCTCCAGCGCACCTTCATCGCCGAAGGTTACATGGTGGAAAACCACAAGCGTAGATATTTATCACACCTGTGATGCCACCAAACACTGGCAAGCTGATCCATTTGAGAGGAGCCAACCACAGGGCCAGCAATACCCCCAAGGTCCAAGCTCATCATGGCAAACCATGAGGAGTTGAGGTTGTTCATGATACTCAAACAGGCATGCCCTTCGGAATAGCCAAAGGGCGCAAGGTGCGTTCAAAGATTCGATGATTCACTGAATTCTGCAATTCACATTACTTATCGCATTTC
+
IIIIIHIHGHIIIIHHIIIIIIIIIIIIIIIHGCHEHIHHGDGHIIIEHIHHIIHIIIIIHHIGFHHHFHHIIIGIIIIIGHHDHIIIHIIIIIHIC?CHHHIIIIIHGHIGIIIIIHIIHHHIIHGHHCHHHFHHHCCGHHFHHEHHHHIIIIIIHIIHHIHHHIIIIIIIIIIIGHHIHHEIIHIHHIIIIIIHIIIIIHIIIIIHIIHHHIGHCEHGCHEHFHHEHHHEHHHGGEHIIIGHHCHEIHIIIHGD1HGEIIIHGIHIIIHIIIIIHHGGCIIHHFHHHHHHHGHHECE?GHHHIHHHGIHHHIIIIGHHHHFHHGHHEHGHGHIIIHGCFHHHHGIHIIIIIHHHHHGIIHIIGH
@HISEQ:711:H5NNWBCX2:2:1101:13415:2523:ATCTCGTA
TTAAGTTCAGCGGGTAGTCCTACCTGATTTGAGATCGAACGATCAAAGGCTGTCTTCACTCGGGAGAGACATCTGTGAGCCCCAGCGAACCCTCATCGCTGAAGGTTGGATGGCAGACGGCCGCGAGCGTAGATAGTTATCACACCTGCGACGCCACCAAACACTGGTAAGCTGATTCATTTGAGAGGAGCCGACCACACAGGGGGGCCAGCAAAACCTCCAAAGTCCAAGCCAATCGTGGCAAACCACGAGGGTTGAGGTGTTCATGATACTCAAACAGGCATGCCCTTCGGAATAGCCAAGGGGCGCAAGGTGCGTTCAAAGATTCGATGATTCACTGAATTCTGCAATTCACATTACTTATCGCATTTC
+
IIIHIHEHIIIIIIIIIIIIIIIIIIIIIIHIHIIIIIHIGIIIGHIHIIIIIIIIGIIIIHHIIIIHIIIIIIIIIIIIIIIIIIHIIIIIIIIIIIIGIHHIIHIHIFHIIIIIIIIIIIIHIHIHIHIIIIIIIIIIIIIIIIIHIIIIHIIIIIHHGIIIHIIHHIHIIIIIIHIIIHIIIHIIIIIIIIIIIIIHIIIIHIIIIIIIHIIIFIIIIIIIIIIIIIIIIIIIIIHIIIHHGIIIIIIIHIIHIIIIIIIIHIHIIIIIIIIIIIHIHIIIIIIIIIIIHIIIIIIIIIIHIIIIIIIIIIIIIIIIIIIIIIIIIHIIIIIIIIIIIIIIIIIHIIIIIIIIIIIIIIIIIIIIIIII
@HISEQ:711:H5NNWBCX2:2:1101:2110:2830:ATCTCGTA
TTAAGTTCAGCGGGTATTCCTACCTGATCCGAGGTCAACCGTTCTGTGTGCCCTATAGGGCGATTTAGCGGCCAGCGCCGCCGCGTTCCAGTGCGAAAGACTTACTACGCAAGGAGCCGCGGGCGACGTCGCCGGTGGTTTTAGGGGGCTACCGGCTGTAGGCCCCCAACGCCGAGCAGTGCTCGAGGGTTGAAATGACGCTCGGACAGGCATGCCCGCCAGAGTACTGGCGGGCGCAATGTGCGTTCAAAGATTCGATGATTCACTGGATTCTGCAATTCACATTACTTATCGCATTTC
+
IIHHIIIIIIIIIIIIIIIIIIIIIIIIIIIIIIIIIIIIIHIIIIIIHIIIIIHHHIIIIIHIIIGFHHHIIIHIIHIHGIIIIIIIIHIIIIIIIIHGHHIIIIHIIIIIHIIIIIIIIIIIIHIIIIIIIHHHIIHHIIIIIHIIGIGIIIIIIIIIIIIIIIIHIHIIHHHIIIHIIHIIIIHIIIIIIIHHIIIIIIIIHHIIIHIHIIIIIIGIIIIIIHIIIIIHIHHHCFHECFHIIIHHIIIIHIGIGIIIIIHHHIIIIIIIIIIIIHIIIHIIIIHGIHHIIIIIIIGH
@HISEQ:711:H5NNWBCX2:2:1101:6193:2876:ATCTCGTA
TTAAGTTCAGCGGGTAATCCTACCTGATTTGAGATCAAACGTTCAAAAGCTGTCCTTGCTGAGGGACATTTGTGAGCTCCAGCGCACCTTCATCGCTGAAGGTTACATGGTGGAAAACCACAAGCGTAGATATTTATCACACCTGTGATGCCACCAAACACTGGCAAGCTGATCCATTTGAGAGGAGCCAACCACAGGGCCAGCAATACCCCCAAGGTCCAAGCTCATCATGGCAAACCATGAGGAGTTGAGGTGTTCATGATACTCAAACAGGCATGCCCTTCGGAATAGCCAAAGGGCGCAAGGTGCGTTCAAAGATTCGATGATTCACTGAATTCTGCAATTCACATTACTTATCGCATTTC
+
IIIIGEHHHIIIIIIIIIIHIIIIIIHIIIIIIIIIIIIIIIIIIIIIIIIIIIIIIIIIIIGIIIHHIIIIIIIIIIHIIIIIIIIIIIIIIIIIIIHHHIHIIIIIIIIIIIIIIIIIIIIIIIIIIIIIIIIIIIGIIIHIIIIIIIIIIIIIIIIIIIIIIIIIIHIIIIIIIIIIIIHIHIIIIIIIIIIIIIIIIHHIIIIIHIIIIIHHIIHHIIHEIIIIIIIIIIIIIHHHGIIIIIIHIIIIIHIGIHIIHIGIIIIIIIIHHHIIIIIIIIIIIIHIGIIIIIHECGHIIIIIIIIIIIIIIIIIIIIIIIIGIIIHHHHIIIIIIIIIHIHIIIIIIIHIIIIHHIIIIIHII
@HISEQ:711:H5NNWBCX2:2:1101:7234:2878:ATCTCGTA
TTAAGTTCAGCGGGTATTCCTACCTGATCCGAGGTCAACCTTGAGAAATAAAGGGGCTGAGAACCGGGCCATATAACTGCTAGATGCGTGCTGTTATAAGCTCGTTGCATTTAGAGTCTTTACGACACCGGCCATTTTCTTTGGGACCTGTCACCAGGTGACAAAGGGCCCAACAACAAGCCAAGCTTGATACTGTGATAATGACGCTCGAACAGGCATGCCCTTCGGAATACCAAAGGGCGCAATATGCGTTCAAAGATTCGATGACTCACTGAATTCTGCAATTCGCATTACTTATCGCATTTC
+
IIIIIIIHGIIIIIIIIIIIIIIIIGGHIIIIIIIIIIIIHIHIIHIGIIIIIIIGIIIIIIIIHIHHHHIIHIIIIIIHIIGIIHIGIIIIHHHIIIHHIIIIIIIHIIHIIIIIIHIIHHHIIIIIHIIIIIHIIIIIHIHHHHIIHHHIIIIIIIHIIIIIIIIIIIIIIIIIHIIIIIIIIIIIIHIIIIIIIIIIIIIIIIHIIIIIIIIIIIIIIIIHIIHHIIIIIHIHHHIIIHGIIIIIIIIHIHHGIIIIIIIIIIIIIIIIIHIIIIIIIIIIIHIIIIIIIIHHHEIIIIIHII
@HISEQ:711:H5NNWBCX2:2:1101:8357:2890:ATCTCGTA
TTAAGTTCAGCGGGTAGTCCTACTCGATTTGAGGCCAAGTTGTCAGTCATTGTCCGAAGACGGTTTGAAAGCACAGAGCTCTGGATCAGCCACCCTTGAGTAAGGTGCCAGCGAAGATACTTATCATGCTGTACTATGTCCAATCTGGAGGTGCACTAATGCATTTAAGGCGAGCCGCGGTGAAGCAGCAACACCCAAGTCCACCGCTCCCAATCCAAAGACCAGAAGTGCGAGGTTACAATGACACTCAAACGAGCATACCCTTTGGGGATACCAAAGGGTGCAAGGTGCGTTCAAAGATTCGATGATTCACTGAATTCTGCAATTCACATTACTTATCGCATTTT
+
HIHIIIIGCHHHIIHIIIHFHHGIIIHGHICEHHHHIIHHIHHHHHH@GHHFHIIHFHIIIIIGHICHHIIHHHIFGHGH@GHIGCE?CHIIHHFHFHHHIII??G?@GHIIIIIIHIHIII?HHIIIIIECHHHHIHIIHHHIEHCHHIGGHHHIIFHIIGHHGHIIIIIIHHICHHHHIIIHGHGHHHHIIIGHHIHIIHIHHEGEIHIHHHHHHIHHEFHHHEHEC<0CEIGIIIHHHIIHGIHIHHHHHCHHHHEFIIHFHEHGIIHHIIHIHG@FIHHHD1HIHGHIHHGIIIHHEIHIHIIHIIIHHHIIIIHIIIIIGIIIHIIIHHIIIIHIIIIHHF1
@HISEQ:711:H5NNWBCX2:2:1101:10429:2766:ATCTCGTA
TTAAGTTCAGCGGGTAATCCTACCTGATTTGAGATCAAACGTTCAAAAGCTGTCCTTGCTGAGGGACATTTGTGAGCTCCAGCGCACCTTCATCGCTGAAGGTTACATGGTGGAAAACCACAAGCGTAGATATTTATCACACCTGTGATGCCACCAAACACTGGCAAGCTGATCCATTTGAGAGGAGCCAACCACAGGGCCAGCAATACCCCCAAGGTCCAAGCTCATCATGGCAAACCATGAGGAGTTGAGGTGTTCATAATACTCAAACAGGCATGCCCTTCGGAATAGCCAAAGGGCGCAAGGTGCGTTCAAAGATTCGATGATTCACTGAATTCTGCAATTCACATTACTTATCGCATTTC
+
IIIHHGHIIIIICHIIIIIIIIIIIIIIHHHHHGHGHHHIGHEHIIHIIIIIIIIIIIHIIIHGHGGGHIICHHIHHHIIIGIIIHIIIIIIHIIIIIIHIIHIIIHIGCGEHHIIIIIIIIIGCHHHIIGIIEHEHIIIIIIIIIG@HHFHIHHHHHHIIIIIHHHIHIIIIIIIIIHIIHIHIIHIIIHIFGHICHHIIDHIIIIHHIHHHIHIGIHCHHHHGEE?HIHIHE?HGEECHHGCEGEHGIHHHCIIHIHGIIIHHHG?HHH?HHIGIIHHHGHIGIIHCHF1FEHHEHDHIIHHHHDIHHHHHIHHDIHHHIHHIHHFFIHEHGHHHCIIIIIIIHHGIHEHIIHHEGIIIHGII
@HISEQ:711:H5NNWBCX2:2:1101:11731:2896:ATCTCGTA
TTAAGTTCAGCGGGTAGTCCTACCTGATTTGAGGTCAAGTTTATTGTTATTGTCCAGAAGACAAGTCCACAAGCGCAGACAATTTGAGAAGCAAGAAAGGTTAATGCAATACCCTGCAACAGCTCAGATAACAAAAGTGTATCAAACCGAAGCTAGCACTGCAAAGTCCTTGCTAATGTATTTAAAAGGAGCTGACAGAAAGAGCCAGCAAATCCTTCAACATCCAAATGCAAAGAAAAGACAAGTTTTCTGAGCTTTGAGAAATAATGACACTCAAACAGGCATACCCTCCAGAATACCAGAGGGTGCAATATGCGTTCAAAGATTCGATGATTCACTGAATTCTGCAATTCACATTACATATCGCAATTC
+
DGHHEHHHGDGDHCCCHEHFHCGFHHHI?GHFEFHHIFHIGHHCHGHHHIHHHHEF<EHF?EHGFCGFHFEGHEDDHHHHEHEFEHHIGIHHIIHIIGH11CGIIHFHIIHEGHHGEGCGHFHG?@CHIHHGFC@DC<<<FHIIIH?GHHD<CCHHHHIHHFHHHHB@H.?EFGHFHIHHHHGHGCHECFHFHIIHIHHHGFH@EHHGGHIGHHGHHGHHHG?@GGCC<HIHFC?FHIHHHIEHD<1@EEHDIHHHIHHFEHEHG?FFHFHHHCE@HHHEEHHHF=ECHHECGC1<F@HEGGCHIHHFHGHHHHEGHEG1IHHGGIHGHHHFHHHG?GFCGGHHHHEHHHGFHC?HCHF<<0C/ECEC<DGH
@HISEQ:711:H5NNWBCX2:2:1101:11736:2980:ATCTCGTA
TTAAGTTCAGCGGGTAGTCCTACCTGATTTGAGATCAAACATTCAAAGGGCTGTCCTCACTGAGGAGAGACATCTGTGAGCTCCAGTGAACCTCCACTGCTGAAGGTTACCTGATGGAAGAACCACAAGCGTAGATAGTTATCACACCTATGATACCCACCAAAAACTGGCAAGCTGATTTATTTCAGAGGAGCCGACCATAGGCCAGCAAAACCCCCCCAAAGTCCAAACTCATCATGGAAAACCATGAAGAGTTGAGGTGTTCATGATACTCAAACAGGCATGCCCTTCGGAATGGCCAAAGGGCGCAAGGTGCGTTCAAAGATTCGATGATTCACTGAATTCTGCAATTCACATTACTTATCGCATTTC
+
IIIIIHIIIIIIIIIIHIHIIIIIIIIIIIHIIIIIIIIIIIIIIIIIIIIIIIIIIIGIIIIIHIIGHIIIIIIIIIGIIIIIIIIIIIIIIIIIIIIIHIIIIIHIIIIIIIIIGIHHIHIHIIIIHIGHIIIIIIIIIIIIIIIIIIIIIIIIIIIIIIIIIIIIIHIIIIIIIHIIIIIHIIIIIIHIIIHIIIIIIIHIHIIIIIHHIIIHIGIIIIHHHGHFHHIIIIHHGIIIIIIHIIIIIIIIIHHIIHIIIIIIHIHIIHHGIIIIHIHIIIGIHIIIIIIIHEIIIIIIIIHFIIIIHGIIIIIIIIIHIIIIIIIIIIIIIIIIHIIHIIIIIIIIIIIIGIIIIIIIIIIGIIIIHIII
@HISEQ:711:H5NNWBCX2:2:1101:17827:2770:ATCTCGTA
TTAAGTTCAGCGGGTAATCCTACCTGATTTGAGGTTAAATTGGTCATAAGGATGAGGGGAACACCCCCCCATCAGTTATGAGCGAGCGAAACTTTCCGCAGCTGCACAACCACGCTCAAGCATGAAAAGACTATCAATGCCAGAGAGGCGTGGGTGCCATGCAGATGTCACATCGCTAATGTATTTCAGGGGAGCTGGGCTTTCTAAACAAAAGGCCAGCACACCCCAATTCCAAAAGAGAAAATCTGTGAAGATTCTCTTTTGAGGATTCAATCACACTCAAACAGGCATGCCCCTCGGAATACCAAGAGGCGCAAGGTGCGTTCAAAGATTCGATGATTCACTGAATTCTGCAATTCACATTACTTATCGCATTTC
+
EHFHGHIIHHCDHEHHCGE@GEHIHC1DH11<CC1DC<GHEH?DGHEH1G@1DHEGHCC<G@GEGHHHDH<<@HEGCHIIHHEDH<HC/C/CGHH1@0CHDHH1GHFHIHHHIHIIICE0GEDFHIIG0GEEE?DDDGF?FHEE/:/DG/DE/:/=E?/=EFHHE@@:GH@8B3EHGHHEFHG?GHIHH@EEF.7EEHGEEHBEFHEAGEFHGBECHE?.ECH<C@EIHHEH@CGGCFHGD/<//FHC<HCGG?E@C0@0<HGHHIGIIFFDEH@F1@IHHHDDCHGCEHHH?HDIHIIIEHCHF?@GEEGIIIHEGHGIHGCHCGHHHHCHEE?HHG?HGHHHH?C<HEHIHG<C1EFCEHG@FHGGCD=HHGIHII
@HISEQ:711:H5NNWBCX2:2:1101:20993:2915:ATCTCGTA
TTAAGTTCAGCGGGTAATCCTACCTGATTTGAGATCAAACGTTCAAAAGCTGTCCTTGCTGAGGGACATTTGTGAGCTCCAGCGCACCTTCATCGCTGAAGGTTACATGGTGGAAAACCACAAGCGTAGATATTTATCACACCTGTGATGCCACCAAACACTGGCAAGCTGATCCATTTGAGAGGAGCCAACCACAGGGCCAGCAATACCCCCAAGGTCCAAGCTCATCATGGCAAACCATGAGGAGTTGAGGTGTTCATGATACTCAAACAGGCATGCCCTTCGGAATAGCCAAAGGGCGCAAGGTGCGTTCAAAGATTCGATGATTCACTGAATTCTGCAATTCACATTACTTATCGCATTTC
+
IIIIIFHHHIHIIHHHHIGIIIIIGIHIIHIIIIIIIIIHIH?@HHIIHIIIHIGHHIIIIIIIHIHHIHIIIIHIIIGIHGEHIIIIIIIIIIIHHIIHIIHHHIFHHHHIGHHHHIIIIIIIII@GHIHHIIIIIIIIIHIHHHHEHGHHHHHGIHIIIIHHIGFIFHHHHHHEHHEHHIIIIIIIGHHHIHH?FHHIHIHFHIHHIGGHHGCH<<HHEHCHIHGHIGHHHGD</IHIIHCIIIHHHHIIIIHIIIIHHIIHIHHHHEHHHFHHEIGHIIIHHIIIHHHGIGHECHHIIHIHDCIIIIIGIHIIHHHHIIIHIGIHIHIIHIIIIIIIIGIIIIIIIHHIIIHEHIGHFIHII
@HISEQ:711:H5NNWBCX2:2:1101:5833:3172:ATCTCGTA
TTAAGTTCAGCGGGTGATCTTGCTTGATTTCAGGTGTGGAGTAGAGAATAATAATTATATTAAAAAGACGCTTTAAGTGAATCTTCAGTTATGCACAACCGAGATCACTTGCTAAGAAGTGACTACTTCGGTCGGCACTGAACAATTCAGCGCTTTCAAGTTTAACGAGAGAATGATTAAATTCAATCGCATTTTGATATATGATTCCGTACACACTGAAACAAACATGCTCGGGTATTTTTTAACCGAGCGCCATTTGCGTTCAAAGATCTGATGACTCGCGGAATTCTGCAATTCGCATTGCGTATCGCATTTG
+
IIIIIHIHHHIIIIIIHIIHHHHHHHGHIIIIIIGHDHHHHDGHIIIIIHHIIHGHIHHHHIIIHIIIIIHIIIIHHHIIIIIIIIIIIIHIIHIIHIIHIGIIGIIIIIIHIIIIHHIIHIIIHIIGHHIIHHIHIHHHHGHHHHIIIIHHIIIGHGIHHIIHHIIHIIIHHHHHCHGGHHFIHIHIIIIHEHHHHHIHHHHHHHHHGHHIIGHHHHCFHIHHGFD/C<HHIHHHIHHHF@<00CE@DHHGIIGHGIGHCGG@GIIHEGHGHEG?IHDHHHHEIIHHIHEFIHIIHFEEHIHHGHHHHHIIIIHI
@HISEQ:711:H5NNWBCX2:2:1101:7468:3229:ATCTCGTA
TTAAGTTCAGCGGGTAGTCCTACCTGATTTGAGATCAAACGTTCAAAGAGCTGTCCTCACTGAGGAGAGACACATCTATGAGCCCCAGCGAACCTCCATCCACTGAAGGTTACCTGGCAGAAAACCACAAGCGTAGATATTTATCACACCTGTGATGCCACCAAACACTGGCAAGCTGATTAGTTTGAGAGGAGCTGACCATAGGCCAGCAAGACCCCCAAAGTCCAAGCTCATCATGGGCAAGCCATGAGAGTTGAGGTGTTCATGATACTCAAACAGGCATGCCCTTCGGAATAGCCGAAGGGCGCAAGGTGCGTTCAAAGATTCGATGATTCACTGAATTCTGCAATTCACATTACTTATCGCATTTC
+
IIIIIIIHIIIHHIIIIIIIHHIIIIHIIIIIGHIIIIIGIIIIIHIHIIIIIIIIIIIIHIHIIIIIGHHIIIIIIIHIIIIGIIIIIIHIIIIIIIIIIIIHHHIIIHHHIIIIIIIIIIIIIIIIIIIIIIIIIIIIIIHIHHGHIIIIFHIHHIIIIHIIIHIIIIIIIIIIIHIIIIIIHIIIIHHGIIIHHHIHHIHHHIIIIIIIIIIIIHHHIGHHIIIHHHHIIIHHEHHGIHIIHHHGHHIIHIIIIIIIIIHHIHIIHIIIIHHHIGIGHHIIHIIIIIIIIHDIHIIHGEEIIIIIIHHDHIHIIGIIIIGIIIHHIIIIIIIIIIIIHHIHIHHIIIIIIIIIIHHHHEHHIIIIIII
@HISEQ:711:H5NNWBCX2:2:1101:10448:3195:ATCTCGTA
TTAAGTTCAGCGGGTATCCCTACCTGATTCGAGGTCAAACTCTTAAAATTGGGGAGTTAATTTGCGACGGAAGCTTCATATGCCCAGCAGTGAAACATAACGTTGATTACTACACTGAACGGAACATGCAACTTCGCCATTGCATTTCGGACAGGACCAAGCCAATCTCAATCCTTGACCAATACTAAGCCAGAATAAATTCATGCTTGAAAGGTTTATATGACGCTCGAACAGGCATGCCTTCCGGAATACCGGAAGGCGCAATATGCGTTCAAAGATTCGATGATTCACTGAATTCTGCAATTCACACTACTTATCGCATTTC
+
IIIIIEHIIHIIIIIIHFH1FHIEHIHHH1CGH/DGCGE@H@111DGGC11<</0<0<CHH1<DEH///<DD/DGEHHI1DH1C<D1GHHHEC1<<CCGEHEF1<1FGHC@@FHHEHHGEC0FCHF<HHHG>6<F0<0=DH?HHC=:FH?G?CE/DE?AF?@F?HE?.F@H@@DGH@DA?HHFDA./<//AFHECGG@/?CHHGHGEHGCHHHIIHHFH?IHC<0IHH@HHHHHIHIHHHC<IHIIIIHDHCHHEIHHIIIHIIIIIIHHHHHIIHIIIIHHHIGIIIIIIHIIIIIIIIHHIIIIIHHHIHH=IIIIIIIIIHI
@HISEQ:711:H5NNWBCX2:2:1101:15797:3187:ATCTCGTA
TTAAGTTCAGCGGGTAGTCCTACCTGATTTGAGGTCAAGTTTATTGTTATTGTCCAGAAGACAAGTCCACAAGCGCAGACAATTTGAGAAGCAAGAAAGGTTAATGCAATACCCTGCAACAGCTCAGATAACAAAAGTGTATCAAACCGAAGCTAGCACTGCAAAGTCCTTGCTAATGTATTTAAAAGGAGCTGACAGAAAGAGCCAGCAAATCCTTCAACATCCAAATGCAAAGAAAAGACAAGTTTTCTGAGCTTTGAGAAATAATGACACTCAAACAGGCATACCCTCCAGAATACCAGAGGGTGCAATATGCGTTCAAAGATTCGATGATTCACTGAATTCTGCAATTCACATTACATATCGCAATTC
+
IIIIIIIIIIIIIIIIIIIIIIIIIIIIIIIIIIIIIIIHIIIIIIIIIIIIIIIIIIIIIIIIIIIHIIIIIHIIIIIIIIIIIIIIIIIIIIIIIIIIIIIIIIIIHIIIIIIIHIIIIIIIIIIHIIIIIIIIIHIIIGIIIIHIHIIIGIIIIIHIIIHIIIIIIIHIIIIIIHIIIIIIIIIIHIIIIIIIIIIIIIIIIIIHHHIIHIIHIHIIIIIIIIIHHHIHHHIIIIIIIIIIIIIIIIIIIIHIGIIIIIIIIIIIIIIIIIIHHGIIIHHHHIIGIIIIIIIHIIHIIHHGIIIHIIIIIIIIIIIIIIIIHIIIIIIIIIIIIIIIIIIIIIIIIIIIIIIIIIIIIIIIIIIIIIII
@HISEQ:711:H5NNWBCX2:2:1101:16425:3071:ATCTCGTA
TTAAGTTCAGCGGGTAGTCCTACCTGATTTGAGGTCAGATTTGTCATTATATTTCAAGTCAAGGGTTTATTTATCCCCAAGACATATGATACCCTTTCTATAGGAGCTTCTCCACAATTGAAGTTACTCTACTCATAGCTTTCACATTTAATGTAGATAATTATCACATTAGTGTTACTGAGCCATGATCTATCAGAAAAGCTCATCCATTTAGGAGGAGCTAACAAACAACCTAAGTTGTGCGCCAGCAATTATCCTCCAACTCCAACTTCACCCTTAACATAAATGCTAAAAAGGCAGTTGAGAATTTCATGACACTCAAACAGGCATACTCCTCGGAATACCAAGGAGTGCAAGGTGCGTTCAAAGATTCGATGATTCACTGAATTCTGCAATTCACATTACTTATCGCATTTC
+
IHIIHIIGIIIIIIIHIIIIHIIIIIIIIIIGIIIIIIIHIHIIIIIIIIHHIIIIIIIIIIHGHIIGHIIIIIIIHIIIIIIIIIIHHGHEHHIIIIIHIHIIGHIIIIIIIIIIGIIGHIHIIHHHEHIHIGIHHHHIIIHIIIIIIHHIIHHIHHIHFHHIHHHCHEHH@GHIHEHFGCH?EGCFHIIIIIHIHGHIHHHGGHHHHCHHHHHHH@IHHFIHHHH@HHHFIHHGIGHHDGHGHHIHIHHHIIIIHCHHFFFIIIHEHHHIIHGIHIIHIIHIIIIHIIHIHIIIIIIIIHIIIIIIIHHIIHHHEIIIIIHHHHIHIIHHGHGHHHIIGGIHHIIIHIIIIGIIIIIIIIIHIIIGIHGIIIIIIIIIIHIHIHIIHIIIIIIIHIIIIIIIIIIIIIIIIGIII
@HISEQ:711:H5NNWBCX2:2:1101:17824:3023:ATCTCGTA
TTAAGTTCAGCGGGTATTCCTACCTGATCCGAGGTCAACCAGATGATAAAACCAGAGGTTTGGTTTTGGCAAACCACACCATCCCACCACTCAAGACGAAGATAGATCTACTACGCTTGAAGTTGGAAGGGCATCGCCACTGATTTTCAGGCCCGTCCAGTGGACGGAGGCCCAACACCAAGCCAGGCTTGAGGGTTGTAATGACGCTCGAACAGGCATGCCCTCCGGAATACCAGAGGGCGCAATGTGCGTTCAAAGATTCGATGATTCACTGAATTCTGCAATTCACATTACTTATCGCATTTC
+
C@FHEHGHFHHIHDCEHHHEHHIIIIHHIIH=HHD?EGHIFFHGEHH@<C1DDHIHIFIIHDEDGHIIGECCGCHHGI0CEFHFHEHHHHHIHDHHHHFHGGEHHIIFHHHHHHHHHHFHHHGHIIHHHHHHHHGIIIHHHHHICFEHIIIHCIIHGHIHGHIIIHHIHHHHGEHHEIHHHHHHHHHIIIHIHIIHHHHHHIIIIIIIIIIIIIIIHHHIHHHGHFIIIHHIIIIHECDDEGGIIHIHIIIHIIIGIIHHEHHGHHIIIIHHIHIIIHIIHIHHFIHHHEGEHIIHIIIIHIIHII
@HISEQ:711:H5NNWBCX2:2:1101:19125:3232:ATCTCGTA
TTAAGTTCAGCGGGTATTCCTACCTGATTTGAGACCATGGTTCAAGCTTTTTTACGGCTTTAATGGTTATAAACTGCAAAGTAACTTTAAGCTAATCTTTACTGCATCATAATCAGCATTATAAGAGATAAATCTCATTCAAATACGTTTCTGATGCTTTGCAAAGAGTCAAACACTCTTAGCTCAGTTCAGCTATAGTTTTCGCAAAAGATACAGGATCAATTTGCACATCTTTGGTCTTTACGCTTTGTAAAAAGCATAAAGGCAAAATAAATACTATAGATTCTCAAACAGGCATACTCTACCGAAATAGAGTGCAATGTGCGTTCAAAGATTCGATGATTCACGGAATTCTGCAATTCACATTACGTATCGCATTTC
+
IIIIIIHIIIIIIIIIIIIIIIIIIIIIIIIIIIIIIIIIIIIIIIIIHIIIIHIHHIIIIIIIIIIHHHIHIIIIIIIIIIIIIGHIIIIIIIIIGIIIIIIHIIIHEHIHHIIIIHIIHIIGHHIEHIIHHEHHIIGHIHHGHHIIIIFHE@HIHHIIIHHGHCHHEHHIIIIIHHHHIHHEHCHHIIIIIIHIIIIHHIHIIIHIIIIHHFGECIIHHGHFEIHIIIHHIHEHHHGHIIIIIIIIIHHIIGIHGHIIIIIIIIIIIIIHHIIIIIIIIIGIHIIIIHHIIIHIIIIIIIIIHIIIIIHEHIIIHGHHIIIHIHIGIHIIHEHIIIIIIIIIIIIIIIIIIIIIHHHIIIIIIIHIIIIIIIIIIIIII
@HISEQ:711:H5NNWBCX2:2:1101:1222:3491:ATCTCGTA
TTAAGTTCAGCGGGTAGTCCTGCCTGATTTGAGGTTATATGGGTCAAAGGATGGAGAGAGTCCATCACGATTAGGAGCAAGTGAACCTTTCCACAGCTGAACTACTCTGACATGAATGACTATCAATGCCAATGCAAGCTCAAGCAGGTGGAACACCACATCGCTAATGCATTTCAGAGGAGCTGAACAAGCCAGCACACTCCACATTCCAACAAGAAAGGCTCTCTCCGAAAAGAAAGGTCCTCATTGATGGTTTCATGACACTCAAACAGGCATGCCCCTCGGAATACCAAGAGGCGCAAGGTGCGTTCAAAGATTCGATGATTCACGGAATTCTGCAATTCACATTACGTATCGCATTTC
+
HIIIIIIIIIIIIGDHHIIIIIHIIGHIIIIIHIGHIIIIHIIIHIGHIHIIIIHIIIHIGHIIIIIIHIFHHIIIIIIGIHIHHIGIGHHHHIIHIIIIIIIIIIIEHHHIGIIIIHIIIIIHIIHIGHHEHIIIIIGEGHIIHIHIIIIHIHHIGIIIGHHHFHIIIIIIIIHIIFHIIHIIIHIIHIIHHHHHHHGEIHGHHHHFHFG:BHFFGIIIHHFGHHIHHEHHGHHGHGIIHIIHEEHHG0EHEHEIIIHIIIIIIHIHFHHIHHEHIIIHHFGIIIHHEEIIHHEHDCHIIIHHIHHIIIIIHIIIIIIIIIIHIIIHIIIIHIIFIIIIIHCEHIIIIIIIIIIIIIHHIII
@HISEQ:711:H5NNWBCX2:2:1101:5974:3442:ATCTCGTA
TTAAGTTCAGCGGGTAATCCTACCTGATTTGAGGTTAAATTGGTCATAAGGATGAGGGGAACACCCCCCCATCAGTTATGAGCGAGCGAAACTTTCCGCAGCTGCACAACCACACTCAAGCATGAAAAGACTATCAATGCCAGAGAGGCGTGGGTGCCATGCAGATGTCACATCGCTAATGTATTTCAGGGGAGCTGGGCTTTCTAAACAAAAGGCCAGCACACCCCAATTCCAAAAGAGAAAATCTGTGAAGATTCTCTTTTGAGGATTCAATCACACTCAAACAGGCATGCCCCTCGGAATACCAAGAGGCGCAAGGTGCGTTCAAAGATTCGATGATTCACGGAATTCTGCAATTCACATTACGTATCGCATTTC
+
IIIIIIIIIIIIIIIIIIIIIIIIIIHIIIIIIIGHIIIIIIIIIIIIIIIIIIIIIIIIIIIIIIIFHIIIIIIIIIIIIIIIIIIIIIIIIIIIIIIIIIIIIIIIIIIIIIIIIIIIIIIIHIIIIIIIGIIIIIIIIIIIIIIIIHIIIIIIIIIIIIIIIIIIIIIIIIHIIIIIIIIIIIIIIIIIIIHIIIIIIIIIIIIHIIIIIIIIIGIIIIHIIHIIHFHIIIIHHIHIIHGHHHIIHEHIIIIHIIIIIIIIIIIIIIIIHIHHHGHHIHHGIIIIIIIIHGIIIIIIIIIIIIIIIHIIIIIIIIHIHHIIIIHHHIHIIIIIIIIIFIHIIIIIIIIIIIIIIIIIIIIIIIIIIIIIIIHIII
@HISEQ:711:H5NNWBCX2:2:1101:8050:3306:ATCTCGTA
TTAAGTTCAGCGGGTAGTCCTACCTGATTTGAGATCAAACGTTCAAAGTTGTCCTCACAAAGGAGAGACATCTGTAAGCTCCAGTGAACCTCCATCACTGAAGGTTACATGGCAGGGAACCACAAGCGTAGATAGTTATCACACCTGTGATGCCACCAAACACTGGCAAGCTGATCCATTTTAGGGGAGCCGACGCTGGGCCGGCAAGACCCCCAAAGTCCAAGCTCATCATGGCAGACCATGAGAGTTGAGGGTGTTCATGATACTCAAACAGGCATGCCCTTCGGAATAGCCAAAGGGCGCAAGGTGCGTTCAAAGATTCGATGATTCACTGAATTCTGCAATTCACATTACTTATCGCATTTC
+
IIHHIEHIIIGIIIIIIIGHHHIIIHIIHIGHIIIHIIIIIIHIIIIIIIIIIIIIIIIIIIFHFHIIHHIIIHIIIIIIHIHIIIGIIIIIIIIIHIIIIIHIIHHIIIHIIIIIGIIGHHICHIHHHIIHFHHHIIIIIIIHIIIIIIIIIIIHIIIIIIIHIIIIIIIIHHHHIIIIHIHIIGEGHHIIIIIIHIIHHIHHHHIIIHHGIIIHHGHHIHHEHFIHIIHHHEIIIIHIHEEIHHHIIIIHIGIIIIIIHIIGIIIIHGIIIHIIIIIIIGIHHHHHHHHIHIIHHEIIIHHHHIIIIIIIHIIIIIHFGIIIHIIHHHHIIIHIIIIHHIHHHEIHIIIIIHIHHIIIIIIIIH
@HISEQ:711:H5NNWBCX2:2:1101:12410:3284:ATCTCGTA
TTAAGTTCAGCGGGTAGTCCTGCCTGATTTGAGGTTATATGGGTCAAAGGATGGAGAGAGTCCATCACGATTAGGAGCAAGTGAACCTTTCCACAGCTGAACTACTCTGACATGAATGACTATCAATGCCAATGCAAGCTCAAGCAGGTGGAACACCACATCGCTAATGCATTTCAGAGGAGCTGAACAAGCCAGCACACTCCACATTCCAACAAGAAAGCCTCTCTCCGAAAAGAAAGGTTCTCATTGATGGTTTCATGACACTCAAACAGGCATGCCCCTCGGAATACCAAGAGGCGCAAGGTGCGTTCAAAGATTCGATGATTCACGGAATTCTGCAATTCACATTACGTATCGCATTTC
+
IIIIIIIIIIIIIIIIIIIIIIIIHIIIIIHHHIHIIHHIIIIIIIIIIIIIIIGIHIIIIIIIIIIFHHIIIIIIIIIIIIIIIIIIIIHIIIIIIIIHHIIIIIIIIHIIIIIIIIIIHIIIIIIIHIIIIIIIIIIIIIIIIIIIIIIIIIIIIIIIIIIIIIIIIIIIIIIIIIIIIIIIIIIIIIIIHIIHIIIIIIIIIIIHIIIHIIHIHIIIIIHG<HHIIHIGIHIIHIIIHHHHHHFIIIIIIHHFIIHIIIHGHIHHHIIIIIIIIHHIIHHIIIIIIHHIIHHIIIIIIIIIIIIHIHIHHIIIIIIIIIIIIIIIIIIIIIIHIIIIIIIIIIHIIIIIIIIIIIIIIII
@HISEQ:711:H5NNWBCX2:2:1101:15808:3326:ATCTCGTA
TTAAGTTCAGCGGGTAGTCCTACCCGATTTGAGGTCAGATTTGTCATTATATTTCAAGTCAAGGGTTTATTTATCCCCAAGACATATGATACCCTTTCTATAGGAGCTTCTCCACAATTGAAGTTACTCTACTCATAGCTTTCACATTTAATGTAGATAATTATCACATTAGTGTTACTGAGCCATGATCTATCAGAAAAGCTCATCCATTTAGGAGGAGCTAACAAACAACCTAAGTTGTGCGCCAGCAATTATCCTCCAACTCCAACTTCACCCTTAACATAAATGCTAAAAAGGCAGTTGAGAATTTCATGACACTCAAACAGGCATACTCCTCGGAATACCAAGGAGTGCAAGGTGCGTTCAAAGATTCGATGATTCACTGAATTCTGCAATTCACATTACTTATCGCATTTC
+
EEHHHC<D<FEH/CEHHIEHHIFFHC/<CHIHEHHG@C<CEHHHH@?CEEH1DEGHG?FEEH?EECD<1<<<CCCFEHHHHHIEHHHHECHC1CEFEGFGHIHHHHHHHIEHHIIIIEGCHHHGHIIIIIHHIHIIEHHHGHIHIIEHHEHIHIIIHIIIIIHIIEHHIHIG<C<<FFHGHEEHHHHIHGHIFGHHHHHAFFHHHGAGHHHHHIHG6A.CHEHHHHG6FHHIHHHEE.DHHCH=CHIIIIIHF?HIGIHFCIHF?HF<IHIIHHEHEHHHHEHHHCGGHGHGF@@H@EHHIHHHHFHHIIHEEHGEIIHHHEEHHGHG@EHHDHDHEHHFGHHEGC@GCF1@?CGC<CHHIIIIHHHFEEHHIHHIIHHH?GEHF1HH@F@EEHHEIHHHCG?FCEHEHCHHHC?CI
@HISEQ:711:H5NNWBCX2:2:1101:16175:3315:ATCTCGTA
TTAAGTTCAGCGGGTATCCCTACCTGATCCGAGGTCAACCATAGAAAATTGGGGGTTACTGGCCAGCATCCGCCGGGACCCTATAGCGAGAGAGATTACTGCGCTCAGGGCCCGACGGCACCGCCACTGATTTTAAGACCCGCCGGGTTAGCGGCGAAGCCCAAGACCAAGCTGTGCTTGAGGGTTGAAATGACGCTCGAACAGGCATGCCCCTCGGAATACCAAGGGGCGCAATGTGCGTTCAAAGATTCGATGATTCACTGAATTCTGCAATTCACATTACTTATCGCATTTC
+
HIIIHHHEHHIIDDHIHIIIGHGHIIFEHHCGHIEHHGIICHHIIIHGHE1EHIIHIHHHHHHHIHFHHIH0EHCHGDDHIGIIIHHHCHHHHIIIIHIHHIHHHHHIHGHIIHIIHIHHHDHIIHIIHHBFDFHIHHIIIIIIIIHHDCEHIIIHHIIHIIE8FHHIIHIHGIIIHIHHHHIHFCIHHEHHFIIHHHHHEHHHHHIIHGHHHHHHGHIHHGFHIHEHIHHFHHHHHEHIIIIIIHHIHHIIHHHF1@GHIIIHIHEIHHHIHHEIHIHEHHHHCIGIHIIHEIH
@HISEQ:711:H5NNWBCX2:2:1101:18204:3467:ATCTCGTA
TTAAGTTCAGCGGGTAGTCCTACCTGATTTGAGATCAAATGTTCAAAAAGATGTCTTCACTGAGGAGAGACATTTATAAGCTCCAGCAAACCTCCGTTGCCAAAGGTTACCAGGTGGTCAACCACAAGCGTAGATAGTTATCACACCCATGACGCCACCAAAAACTGGCAAGCTGATTCATTTGAGAGGAGCCAACTGTAGGGGGCCAGCAAAACCTCCAAAGTCCAATCTCTTCACGGCGAACCATGAGAGTTGAGGTGTTCATGATACTCAAACAGGCATGCCCCTCGGAATAGCCAAGGGGCGCAAGGTGCGTTCAAAGATTCGATGATTCACTGAATTCTGCAATTCACATTACATATCGCAATTC
+
IIIIGIIIIIIIIHHHIIIIIIIIHFHIIHIIHHHIIIIIIIIIIIIIHIHHHIIIHIIIIGIHHIIIIIIIIIIIEHHHIIIIIIIIIEHHIIIIIIIIIIIIIIIIIIIIIHIIGHIIIIIIIIIIIIIIIIIHIGHIIIIIIICHIIIHIIIIIIH@HIIHHIGIIIIIIIHHHHIHIHIIIIHHHHHHHHHIIIIIIIIIHHHIIHHHHIHHHIIHHFIIIHHIHIIIIIIIIIIIIIIIIIIIHIIIIIIIIIHIHIIIIIIHGHIIIHFIIIIIIIIIIIIIIIIIIIIHHGIHHHIHIIIIIIIIHHIIIIIIIIIIIIHIIIIIHIIIIHIIIIIIHIIIIIIIIIIIIIIIIHHIIIIIII
@HISEQ:711:H5NNWBCX2:2:1101:3047:3522:ATCTCGTA
TTAAGTTCAGCGGGTAATCCTACCTGATTTGAGGTCAAGACTTAAATGTATTGCCTGATGGCAAGTCCAAAGACAATTCGCAGCGGTCAAAACTACTAGCGACAGCACAGATGATTAAGTCTATCAAACTGGGGCCAGTTGTTTGCAACCTGCTAATGCATTTAAAAGGAGCTGACTTTAACAGTCAGCAAAGCCTTCAAAGTCCAAATCACAGAGCAAAATCTGGATTTGATGTTGCTAATGACACTCAAACAGGCATACCCTCTGGATTACCAGAGGGTGCAATGTGCGTTCAAAGATTCGATGATTCACTGAATTCTGCAATTCACATTACATATCGCAATTC
+
HGFHHIIHI?GHHDHHHIIIIHIFH?EHHI?@HHIIHIIIIIIHGIIHHIIHEHHIGII?GHHHHGHFHGHHHHIIIIEHHHEHHCHIHIIHHHIHIIHEDHCHHIHEHHIIIGG?HEFHIHIIHIIIHCCFEHHHHEFHHHHHHHHHIIHHIHHHFFHGHHIIIGFBGHDGHEHHFIHIIIGFHHHHFIIIHHEHGIIIHHFIGHHIIHHEGHGHFIIHHHF<1FHHHEEHHFGGHHEHCIIHHIIHHH?IHHHEHHF@GHIHGHCEIIHHHIHHGDD@CEHHHCECCIIIHHHHG@EFHIHHHHHGHCHEHFHIHFHHHHHHHIIIHFHHFCHHEHHEHCIIHH
@HISEQ:711:H5NNWBCX2:2:1101:5813:3703:ATCTCGTA
TTAAGTTCAGCGGGTAGTCCTACCTGATTTGAGGTCAAGTTTATTGTTATTGTCCAGAAGACAAGTCCACAAGCGCAGACAATTTGAGAAGCAAGAAAGGTTAATGCAATACCCTGCAACAGCTCAGATAACAAAAGTGTATCAAACCGAAGCTAGCACTGCAAAGTCCTTGCTAATGTATTTAAAAGGAGCTGACAGAAAGAGCCAGCAAATCCTTCAACATCCAAATGCAAAGAAAAGACAAGTTTTCTGAGCTTTGAGAAATAATGACACTCAAACAGGCATACCCTCCAGAATACCAGAGGGTGCAATATGCGTTCAAAGATTCGATGATTCACTGAATTCTGCAATTCACATTACATATCGCAATTC
+
IIIIIIIIIGIIIGHIIIIIIIIIIIHIHIIHIIIHHIIIIIIIIIIHIHHIIIHHIIIIIIIIIIHHHIIIIIIIIHIIGHHGHGHIHIIIIIIIIIHHFHIIIIIIIIIIHIIIHIIIIIHHIHIIHIIIIIIIHHHIIIHHEHHEHHDDHHIIIIHIIIIIIIIIHIHHHIHIIIIHIIIIIIIIIIIHHHIIIIIIIIIIIHHHIIIIHHHFEHFHFDEGHHEG@IIIHIIHHIHIIHHFHIHIGHEEIGIHIHGIIHHHHIHH?IIIIHHHFEHHHHIIIHHIIIIIIGIIIIIIIIIIIIIIIHHGIHIGIIIIIIGIIGIIIIIIIIIIHHHIIIIIIIHIIIIIIIIIIIHHIIHDHGIHHIII
@HISEQ:711:H5NNWBCX2:2:1101:7546:3637:ATCTCGTA
TTAAGTTCAGCGGGTAATCCTACCTGATTCGAGGCCAGATGTGAAATGAAATGCCCGTAAAGGACAGTCCTCGAAAGGACGATTGGAAGCCTTCAAGTAACAACTCAGCGCCTTGCGGCTGCCCGCGTAGATGTATTATCACACGGTTTAACTGAAGTCGAAATCGTCAGCTAATGCATTCAAGACGAGCCGAACTCGCGTCCAGCAACGTCCAATTCCAAGCCCGACATCAATGAAGATGCGGTTTGAGAGTTTCATGACACTCGAACAGGCATACTCCTCGGAATACCAAGGAGTGCAAGGTGCGTTCAAAGATTCGATGATTCACTGAATTCTGCAATTCACATTACTTATCGCATTTC
+
DHEHGIIIIIIIGIIIIIIIIIIIIIIIIIIIHIIIIHIIIIGHIIHIIIIHHIIIHHIIIIIIIIIIIIIIIHIIIIIIIICHEHIIIIIIIIIIIIIIIIIIIIIIIHIIIHIICHIIIIIIIIIIIGGHIIIIIIIIIIHHHHEFHIIIIIIIIIGIIIIIIIIIIHIIGHHIIHIIIIHHHHHHHDIIHCHHIIHIIHIHIHIHHIIHIIIIIHGGHIIIIHGFHIIHIIGHHIIIIHHIGIIIIHHIIIIIHIIIIIIIIIIHHGIIIIIIIIIIIIIIIIIIIIIIHEHIIIIGIIIIIIIHHHIIIGIIIIIIIIHHIIHIIIIIIIIIIIGIIIIIIIIIIHIIHHIIIIHIII
@HISEQ:711:H5NNWBCX2:2:1101:8339:3714:ATCTCGTA
TTAAGTTCAGCGGGTAGTCCTACCTGATTTGAGGTCAAAATGTCAATAAAATGTTGTCCCATTCAGAGGGACGGTTTGAAGCTGAAAGCCCCCCATTTGTAAAAATGAACTGCTTCACGGCGATGGCGTAGATAATTATCACACCAAAGACGGTCCACAAGGGTTTTCCGCTAATGCATTTAAGAGGAGCTGACTTTCTAAAGAAAGCCCGCAAAGCCCCCACAATCCAATCCGCCTTCAAACTAGCAAAAGCTGAAGAGGTTGAGAATTTAATGACACTCAAACAGGCATGCTCCTCGGAATACCAAGGAGCGCAAGGTGCGTTCAAAGATTCGATGATTCACTGAATTCTGCAATTCACATTACTTATCGCATTTC
+
IIIHIHIIIIIIHHHIIIIIIIIIIIIGIIIEHIHIIIIIIIIIIIIIHIIIHHIIIIHIIIHIIIHGHIIHIHHHHIIIIIIIHIIIGIIIIIIIIIIIIIIIIIIIIIIIIIIIIIIIIIIIIIIIEHHIIIIIIIIIIIIHIIIHIHIIHHIIIIIIIIIFHHHIHIIIHIIIIIHHHIIIHIIHHHIIHIHHHGIHIIIIIHIIIIIIHIHHGIHGHHG@HGHHHHEHDHHED/IIHIHHIIIIIIIIGIIGIIIIIHIIIHHHHHIIIIIIHHHHIIHHIIIIIIIIIIIIIHHHIHHIIIIIIHIIIIHHHIIHHHIH@IIIIIIHHIIIIHFHHIHHIIIHIIIIIIHIHHIIHIIIIHGIHHIIIIHIII
@HISEQ:711:H5NNWBCX2:2:1101:11090:3534:ATCTCGTA
TTAAGTTCAGCGGGTAGTCCTACTCGATTTGAGGCCAAGTTGTCAGTCATTGTCCGAAGACGGTTTGAAAGCACAGAGCTCTGGATCAGCCACCCTTGAGTAAGGTGCCAGCGAAGATACTTATCATGCTGTACTATGTCCAATCTGGAGGTGCACTAATGCATTTAAGGCGAGCCGCGGTGAAGCAGCAACACCCAAGTCCACCGCTCCCAATCCAAAGACCAGAAGTGTGAGGTTACAATGACACTCAAACGAGCATACCCTTTGGGGATACCAAAGGGTGCAAGGTGCGTTCAAAGATTCGATGATTCACTGAATTCTGCAATTCACATTACTTATCGCATTTC
+
IIGIIGHHIIIIIIIIIIIHIIHIII?HHIIIIIGHIIIHIIIIHIHIIIIIIIIIHHIIIIIHIHIHHHIIIGHHHIIIIIIIIIIHIIIIIGHIHIFHHHIIGIIIIHIIIIHIIIIIIIIIIIIIIHIIIIIIIIIIHHHIHIIIIHHIIIIIIIGIIIIIIIIIIGIIIHHIHIIIHIIIIIIHIIIIIIIIHIIIIIIIHIHHHIIHHHIHIHEEGIIIHHHIIIGHIHIIIIHIIIIIIHHIHEHGIIIIIIIIHIIIIIIIIIIIIGGIHHGIIIIIIIIIIIHIIIIIIIIGIHIIIHIIIIHIIIIIIHIIIIHIIIIIIIIHIIHIHEIIIIIIIGI
@HISEQ:711:H5NNWBCX2:2:1101:11672:3702:ATCTCGTA
TTAAGTTCAGCGGGTATCCCTACCTGATCCGAGGTCAACCATAGAAAATTTAGTTTTTGGCAGAAGCACACCGAGAACCTGTAACGAGAGATATTACTACGTTCAGGACCCAGCGGCGCCGCCACTGATTTTAGAGCCTGCCATTGCTGACATGGACTCAATACCAAGCTGAGCTTGCGGGTTGAAATGACGCTCGAACAGGCATGCCCCCCGGAATACCAAGGGGCGCAATGTGCGTTCAAAGATTCGATGATTCACTGAATTCTGCAATTCACATTACTTATCGCATTTC
+
HIIIIIIIIIIIIIIIIIIIIIIIIIIIIIIHIIHHIIIIIIIIIIIHIIIIIIIIIIIIIIHIIIIHHIIIIIIIIIIIIIIIIIIIIIIIIIIIIIIIIIIIIIIIIIIIIIIIIIIIIIIIIIIIIIIIIIIIIIIIIIIIIIIIIIIIIIIIIIIIIIIIIIIIIIIIIIIIIIIIIIIIIIHIIIIIIIIIIIIIIIIIIIIIIIIIIIIIIIIIIIHFIIIIIIIIIIIIIIHIIIIIIIIIIIIIIIIIIIIIHIIHIIIIIIIIIIIIIIIIIIIIIIIIIIII
@HISEQ:711:H5NNWBCX2:2:1101:14033:3599:ATCTCGTA
TTAAGTTCAGCGGGTAGTCCTGCCTGATTTGAGGTTATATGGGTCAAAGGATGGAGAGAGTCCATCACGATTAGGAGCAAGTGAACCTTTCCACAGCTGAACTACTCTGACATGAATGACTATCAATGCCAATGCAAGCTCAAGCAGGTGGAACACCACAACGCTAATGCATTTCAGAGGAGCTGAACAAGCCAGCACACTCCACATTCCAACAAGAAAGGCTCTCTCCGAAAAGAAAGGTCCTCATTGATGGTTTCATGACACTCAAACAGGCATGCCCCTCGGAATACCAAGAGGCGCAAGGTGCGTTCAAAGATTCGATGATTCACGGAATTCTGCAATTCACATTACGTATCGCATTTC
+
HIIIGHIHGEHHGDHHHHGHEHFHEHFGHHHCEHC?GHGHHIGDHHHHHGHIGGHHHIHHIIIIGHIEHHHHIIHEHEHFGHIIIGGHIIIIHIIIIIIHIIHIIHGHHHIIIIIIIGIIIIIIEHHIGHHHHIIIIIGHCHHHIIIHFHHHHHIHHIII.EHIIGIIIIIIHHIIIHHIHHHIIGIHHEHHHHHIIIIHIHHHHHHEHIIIIHFHGIHEHIIIHHIHHHHGHHIIGIHHIHHHHIGIIIIIH@ECEHGGHHHFIIHEHGIIHHGIIHDDHFHHHHFIIHIIHH@HHHHHHFHHGIIIIHIHHIIIIIHFHIHHHHHHHIIIIIHIHHIHHHEIIIIIGIIGIIIIIHHEIHI
@HISEQ:711:H5NNWBCX2:2:1101:17661:3724:ATCTCGTA
TTAAGTTCAGCGGGTAGTCCTACCTGATTTGAGATCAAACGTTCAAAGAGCTGTCCTCGCCGAGGAGAGACATTTATGAGCCCCAGCGAACCTCCATCACTGAAGGTTATCTGGTGGAAAACCACAAGCGTAGATAGTTATCACACCCGTGATGCCACCAAACACTGGCAAGCTGATTCATTTGAGAGGAGCCGACCTGCAGGCCAGCAAAACCCCCAAAGTCCAAGCTCATCATGGGCAAAGCCATGAGAGTTGAGGTGTTCATGATACTCAAACAGGCATGCCCTTCAGAATGGTCCAAAGGGCGCAAGGTGCGTTCAAAGATTCGATGATTCACTGAATTCTGCAATTCACATTACTTATCGCATTTC
+
IIIIIHIIIIIIIHGIHHIIIHIHIIHHHIIIIHHHIGHIIIIIIIGIIIHIGHHHHIIIHHIIHHI@HHIHIIIIHHHIIIIIIIIICHHIHIIIIIIIGIHIIIIIHIIIHHHFHHIIIIIIIGHEHHHIGHIIIIIIIEHHIIIIIIHCHHHIIIIHHHHIIIHGIIIIIIHHHHIIIHHHGEE@E?GFIHHHHHIIIIHIIIIHHHIHHHHHGEHFHCIIIIIHIHHHIHIHDHFHIIIIGIIIHFIIHIHHHIIIIIIIIIIHHH@HHHEIHEHGGIIIIHHIIHIIIIIHIHIHGECCHHHHHHIIIIIIIHEHGIHIHIIIIIIIIIHHIIHHIIIIIHIIHGIIIIHIIIIIIIIIIIIIIII
@HISEQ:711:H5NNWBCX2:2:1101:20889:3576:ATCTCGTA
TTAAGTTCAGCGGGTGGTCCTACTCGATTTGAGGTCAAGTTGTCAGTTGTTGTCCGAAGACGGTTTGAAGCACAGAGCTCCCGGTCAGCCACCCTCTACTGAGGTGCCGGCGAAGACACTTATCACGCCGTACTATGTCCAACCAGGAGGTGCACGAATCCATTTGAGGTGAGCCACGGTAAGCAGCAACACCCAAGTCCACCGCTCCGAATCCAAAGATCGGGAGTGTGAGAGTACAATGACACTCAAACGAGCATACCCTTCGGAATGCCAAAGGGTGCAAGGTGCGTTCAAAGATTCGATGATTCACTGAATTCTGCAATTCACATTACTTATCGCATTTC
+
IIIHIFHHIIIIHIHIIIIIIIIIIIIEHIIIIIFHIHICEHHHHI<FGHIIHIHIIHHHHIHEEHH<FFHHIIIIIIHIIICDHHIEHGHHIIGIHIIHGHIIHIIIIIHIHIIIHIIHIIIIIIHIHIIHHGHIHHIIIHIHIHHIIHGG@HFHHHEHHFIHHHIF??FAEDHHHFHGHHHHHHHIIHEHHHHEEIHIHIHIIIHEHHEHIHHHF<HIIIIIIIIIIIIIHHHHHIGIHGHFHGEEHEHIHIIHHHHHIIGIIIIIIIIIIHF<HIIIIHFHEIIHHIHIIIHHHIIIIHIIIIIHHIIIHIIIIIIHEIIIIIIIIHHGHHEIIHIGHIHI
@HISEQ:711:H5NNWBCX2:2:1101:6246:3822:ATCTCGTA
TTAAGTTCAGCGGGTAATCCTACCTGATTTGAGATCAAACGTTCAAAAGCTGTCCTTGCTGAGGGACATTTGTGAGCTCCAGCGCACCTTCATCGCTGAAGGTTACATGGTGGAAAACCACAAGCGTAGATATTTATCACACCTGTGATGCCACCAAACACTGGCAAGCTGATCCATTTGAGAGGAGCCAACCACAGGGCCAGCAATACCCCCAAGGTCCAAGCTCATCATGGCAAACCATGAGGAGTTGAGGTGTTCATGATACTCAAACAGGCATGCCCTTCGGAATAGCCAAAGGGCGCAAGGTGCGTTCAAAGATTCGATGATTCACTGAATTCTGCAATTCACATTACTTATCGCATTTC
+
IIGHIGHIIIIIIIIIIIIIIIIIIIFIIIIIIIIIIIIIIIIIIHHIIIHIIIIIIHIHHIIIIHIHHIIHIIHIIIIIIHHIIIIIIIIGIIIIIIGIGIIIIIIIIIIHIIIIHIHIIHGHFHEGHIHIIIIIIIIIIIIIIIHIIIIIHIIIHHFHIHHHIIIHHIHIIIFHGIIIIHHHHIIIIIIIHIHHIHHGEHHIIIIIIEGHIHIHIIIIHIIHIIIHIIIHHIIIHIIIIIIGIHGGGIIIIIIHIHHIIHFHIHIIIHIIIIIIIIGIIIIIIIIHIIIIHHIHEHIIIIIIIGIIIIIIIIIIIIIIIIIIIIHIIIIIIIIIIIIIIIIIIIIIHIIIHIIIIIIGIHIII
@HISEQ:711:H5NNWBCX2:2:1101:13872:3938:ATCTCGTA
TTAAGTTCAGCGGGTAGTCCTGCCTGATTTGAGGTTATATGGGTCAAAGGATGGAGAGAGTCCATCACGATTAGGAGCAAGTGAACCTTTCCACAGCTGAACTACTCTGACATGAATGACTATCAATGCCAATGCAAGCTCAAGCAGGTGGAACACCACATCGCTAATGCATTTCAGAGGAGCTGAACAAGCCAGCACACTCCACATTCCAACAAGAAAGCCTCTCTCCGAAAAGAAAGGTTCTCATTGATGGTTTCATGACACTCAAACAGGCATGCCCCTCGGAATACCAAGAGGCGCAAGGTGCGTTCAAAGATTCGATGATTCACGGAATTCTGCAATTCACATTACGTATCGCATTTC
+
IHIIIIGHIIGIIHIIHHIIIGIIHIIIIIIG@FCHIIIIIIIIIIIIGIIIIIHIIIIIIIHIIHIFHFHIHIIGIGHHIIIIIHHIIIIGIHIHIHIIIIIIIIHIIIIIHIIHHIIIHHIIFHIIIIIEHIIIIIIIHIIIHGIHIIFIIIHIHHIIIFHHIIHEGHIIHHIHIIEHHIHIHIIIIIIHHHHIIIHHHIGCHHHHIHHGHHIIECG==HGEEDEHHEIHIHHIIHGIHIIIHHEIIIHIHHGIIIIIIIHHGHIHEHIHEIHIHIHIIIIGIIIIHFHEHIHHIIIIHIGIIHHHIHIIHIIIIIIIGHHIIHIIIIIIHHIIHIIIIIHIIIIIIIIIHHDGIHHIIIH
@HISEQ:711:H5NNWBCX2:2:1101:20081:3982:ATCTCGTA
TTAAGTTCAGCGGGTAGTCCTACCTGATTTGAGATCAAACGTTCAAAGAGCTGTCCTCACTGAGGAGAGACACATTTATGAGCCCCAGCGAACCTCCATCCACTGAAGGTTACCTGGCAGAAAACCACAAGCGTAGATATTTATCACACCTGTGATGCCACCAAACACTGGCAAGCTGATTAGTTTGAGAGGAGCTGACCATAGGCCAGCAAGACCCCCAAAGTCCAAGCTCATCATGGGCAAGCCATGAGAGTTGAGGTGTTCATGATACTCAAACAGGCATGCCCTTCGGAATAGCCGAAGGGCGCAAGGTGCGTTCAAAGATTCGATGATTCACTGAATTCTGCAATTCACATTACTTATCGCATTTC
+
GHIHHHHIIIIIHGIIHEHEHIIIIIHGHHHFHHIIIIIIHHIIHIHIHIIIIIHHHIHHHHHIIIIHHEHIIHIIIIIIIIIGHIHIIIHHIIIIIIHIIIIIHIIIIHGHIIIIIHIHIIIIEHHIIIHIHDHHHHHIIIIIHHIIIIIHIIHGGHIIIHGIGIIIIIGIIIIIIIHIHHHHHHHIHHHHHHIIHIEHHHHHGIIIIIHIHIIHDHEEFEIHGIHEF@//HHHHHHHCHHFH?FIIIIHIIGGIIIIHEIHHIHGHHIIIHHIHHHHIIHHEECHIIIIIHIHIIFHIHEC@HDHIIIIGHIFHEHIHFHHHCHIIHEHHHIIIIIIHIIGHHIHIIIIHEGIIIIIIIHHIHHHHE<I
@HISEQ:711:H5NNWBCX2:2:1101:7303:4088:ATCTCGTA
TTAAGTTCAGCGGGTAGTCCTACTCGATTTGAGGCCAAGTTGTCAGTCATTGTCCGAAGACGGTTTGAAAGCACAGAGCTCTGGATCAGCCACCCTTGAGTAAGGTGCCAGCGAAGATATTTATCACGCTGTACTATGTCCAATCTGGAGGTGCACTAATGCATTTAAGGCGAGCCGCGGTGAAGCAGCAACACCCAAGTCCACCGCTCCCAATCCAAAGACCAGAAGTGTGAGGTTACAATGACACTCAAACGAGCATACCCTTTGGGGATACCAAAGGGTGCAAGGTGCGTTCAAAGATTCGATGATTCACTGAATTCTGCAATTCACATTACTTATCGCATTTC
+
EGHFCCGHFFHHG/E?=FHEHIIHH=DEFHHHE@HHHIHDCEFGFH@@GCHGIFFED0FCHEEGEC=D1<CEHHIIFGFHHHFHEHIHFFHC<GHHHHGHHHIIHIGEHHGIHHHHHHGHHHHIEHHHHDHGHHIIHFDGFIHIIIIIIIIIHHHIIHHHCBB8FHHIHHHHCEHHHEEHIHGEHHIHHIIHIHHHHHHIHHHHIIIIHHIHEGEDC?IHHECIHIIGHIHGHHHHHHCHHIIIIHHHEC1GIIIIIHF<E?HHIIHHGIIHH@GIIHHHECEGIHDIHHHHHIGIHIIHHFIIHEGIIIGIIHIIIIIIHIHEIHIHGCIIIIIIIIGHEIIIIHH
@HISEQ:711:H5NNWBCX2:2:1101:7600:4018:ATCTCGTA
TTAAGTTCAGCGGGTAGTCCTACCTGATTTGAGGTCAAGTTTATTGTTATTGTCCAGAAGACAAGTCCACAAGCGCAGACAATTTGAGAAGCAAGAAAGGTTAATGCAATACCCTGCAACAGCTCAGATAACAAAAGTGTATCAAACCGAAGCTAGCACTGCAAAGTCCTTGCTAATGTATTTAAAAGGAGCTGACAGAAAGAGCCAGCAAATCCTTCAACATCCAAATGCAAAGAAAAGACAAGTTTTCTGAGCTTTGAGAAATAATGACACTCAAACAGGCATACCCTCCAGAATACCAGAGGGTGCAATATGCGTTCAAAGATTCGATGATTCACTGAATTCTGCAATTCACATTACATATCGCAATTC
+
IHIIIIIIGIIIGHHICHIIIIIIIIIIIIHIIIIIIIIH?GHHGHIIIIIIIIIIIIIIGIIIHGHGHIIIIHIIIIIIHIIIIIIHIIIIIGIIIIIIHIHIIGIIGHHHHHHHIIIIIHIIIHIIIIIIIHIIIHHIIIIIIIIIIIIIIHIIIIIIIIIIIIIIIIHHHIIIIIIHIIHIHIIHHHFHFIIIIIIIHHIHHHHIHIIIIIIIIIIIIIHHHIIIHIHFHIHIFHIIIHHIIHHIIHIIIIHIIIIGIIIIIIIIIHHHHHHEIHIIIIIIIHIIIIIIIIIHIHHHIIIHIIIIIIHIIIIIIIIIIHIIIIIIIIIIHIIHIIIIIIIIIIIIIIIIIIIIIHHIIIIIIIIHHHII
@HISEQ:711:H5NNWBCX2:2:1101:9245:4014:ATCTCGTA
TTAAGTTCAGCGGGTAGTCCTACCTGATTTGAGGTCAAGTCAAAAAATATGCCTCCAAGGAGACAGTCCAAATACATGGACCATTAGAAGCTGAACAATGACATTTCAGCAATGGCATAGATAGGATTATCAAACCAGAGCCGAACGTAACAAGTTCTGCTAATGCATTTAAGAGGAGCTGACATTTATATGCCTGCAAACCCTCCAACATCCAAGCTTCAATACAAAAAGTTTTGAAGTTGAGAATTTAATGACACTCAAACAGGCATGCCCTTCGGAATACCAAAGGGCGCAAGGTGCGTTCAAAGATTCGATGATTCACTGAATTCTGCAATTCACATTACTTATCGCATTTC
+
CGHHGGCHIIGIIIHIHHHHHIGHHHECHHHHIHIHHHI?GGGGFGHIEHHIHHIHIEGE@CGCHEEDEFGHHIIIHIHEH?EHHIHIIIHHIIEHHHIFHHEG?<FCE?@GCGEHIIHHI1DFG@CDEHHHHIEHHCEHEEGHDHHIHHHIIHIGHEEHGAGHHHHHEHEHEHEHHFHHCBFHHHHHHIICHFHIIIHGBHFAEIIIIGFHIFHCFHHCD</<.HHEHHF<EF0EG<<0@CC@EECGHHHEIHEG@@IHGEHF@HCCCIHE?C0<<1GF@D1GDGF<CHHG@EGCC<HHCF1EHFHEHECHEGF?HIIIHHEHHHEHIHHIHHIHIHEGHHEHEHEHHHHGHDDI
@HISEQ:711:H5NNWBCX2:2:1101:11310:4054:ATCTCGTA
TTAAGTTCAGCGGGTAGTCCTACCTGATTTGAGGTCAAAATGTCAATAAAATGTTGTCCCATTCAGAGGGACGGTTTGAAGCTGAAAGCCCCCCATTTGTAAAAATGAACTGCTTCACGGCGATGGCGTAGATAATTATCACACCAAAGACGGTCCACAAGGGTTTTCCGCTAATGCATTTAAGAGGAGCTGACTTTCTAAAGAAAGCCCGCAAAGCCCCCACAATCCAATCCGCCTTCAAACTAGCAAAAGCTGAAGAGGTTGAGAATTTAATGACACTCAAACAGGCATGCTCCTCGGAATACCAAGGAGCGCAAGGTGCGTTCAAAGATTCGATGATTCACTGAATTCTGCAATTCACATTACTTATCGCATTTC
+
IIIIHHHHIIIIIIHIIIIIIGIIIIIIHHIIIIIGIIIHIIHIIIIIIHIIIIIIIIIIIIIIIIHHHIIIIGHHHHIIGHIIIIIIIIIIIIIIEHHIIIIIIIIIIIIIIIIIHIEHHHIHIHIIHIHIIIGHHHIIIIIIIIIIIHH=GHHIIIIIIII@DDHHIHIIIHHIIIIIIIIIIIFHHHHHHHIIIIIIHHGIHIIHIIIIIIIIH<IIHHGHIIIIIIIIHGFHIHGGHHIIIIIIIIIIIIIIIIIIIGIHIIIIIIHIIGIIHGHIIHIHIIIIHIIHIIHIIIIIIIIIIHHHIHIIHIIIIIIIIIIIIIIIIIIIIIIIIIIIIIIIIHIIIIIIIIIIIIIIIIIIIHIGIIIIIIIIII
@HISEQ:711:H5NNWBCX2:2:1101:20994:4206:ATCTCGTA
TTAAGTTCAGCGGGTAGTCCTACCTGATTTGAGGTCAAAATGTCAATAAAATGTTGTCCCATTCAGAGGGACGGTTTGAAGCTGAAAGCCCCCCATTTGTAAAAATGAACTGCTTCACGGCGATGGCGTAGATAATTATCACACCAAAGACGGTCCACAAGGGTTTTCCGCTAATGCATTTAAGAGGAGCTGACTTTCTAAAGAAAGCCCGCAAAGCCCCCACAATCCAATCCGCCTTCAAACTAGCAAAAGCTGAAGAGGTTGAGAATTTAATGACACTCAAACAGGCATGCTCCTCGGAATACCAAGGAGCGCAAGGTGCGTTCAAAGATTCGATGATTCACTGAATTCTGCAATTCACATTACTTATCGCATTTC
+
HIIIIIGIIIIIIIIIIIHIHIIHIIGHIIIIIIHHIHHIIIHFHIHIIIIHIIIIIIIIFHIIIIIDEFEEHIDGFHIIIIIHIIIGIHIIIIIIIIIHHIIIIIGHIIIGHIIIIIIIGHIHIIIICHIIIIHEHHHHIIIIHIHHHIIIIGHDHIIHIII?DHHIHFGIHIIHHHIHHHHIIIHHHHHHHHHIIIIIGHHHGGGGHHHIHHDHIIHHEFC.HHIHHECHHHGGHECHHFIHEIIHFFIHHHGIHHIIIIIIIHEHHHHFCHHHHFHIIIIIIIIIHFIHIIHIIIIIIHIIIIIHDEIIIIHHIIHIIIIIGIHIIGIIIIIIHIIHHHIIHHGHIIIIIIHIIIIIHHIIIHHGHIIIIHHIII
@HISEQ:711:H5NNWBCX2:2:1101:6665:4251:ATCTCGTA
TTAAGTTCAGCGGGTAGTCCTACCTGATTTGAGGTCAAAATGTCAATTAAGTATTGTCCTTTTTAAAGGACGGTTTGAAGCTGAAGTTCCCATTGTACGGCGATGGCGTAGATAATTATCACACCAAAGACGGTCCACAAGGGTTTTCCGCTAATGCATTTAAGGGGAGCCGACTTGAAAAGCCCGCATAACCCCCACAATCCAAGCCTCATTCAACAAAAAGCTAAATGAGGTTGAGAATTTAATGACACTCAAACAGGCATGCTCCTCGGAATACCAAGGAGCGCAAGGTGCGTTCAAAGATTCGATGATTCACTGAATTCTGCAATTCACATTACTTATCGCATTTC
+
IIIIIIIIIIIIIHIIIIIIIIIIGIIIIIHIIIIIIHIIHIHIIIHIHIGHIIIIIIIIIIIIHIHIHIIHIHHIIIIIIIIIHIGHHIIIIIIHIIHHHHIIIIIIHHIIIIIIIHEGHIIIIIIIIHIIGHIIIIIHIIHIIIIHIIIIHHHIHHIIIHIIHHIIHIHIIIIIIIIIIGIIHIHIIIIIHIIIIIIIHHHIIIIIIIIHIIHHIHCIIIIHHIHFIHHHEFIIIIIHIIIIIIHGGCHCIIHHIIHIIIIHHHHDHIHIIIIIIIIIIHIIIIIIHIIIIIIHIIIIIHIIHIIIHIGIIIIIIHIIIIHHHHIIHIIIIIIIIIIIIIIIIIHHII
@HISEQ:711:H5NNWBCX2:2:1101:9194:4357:ATCTCGTA
TTAAGTTCAGCGGGTAGTCCTACCTGATTTGAGATCAAACGTTCAAAGTTGTCCTCACAAAGGAGAGACATCTGTAAGCTCCAGCGAACCTCCATCACTGAAGGTTACATGGCAGGGAACCACAAGCGTAGATAGTTATCACACCTGTGACGCCACCAAACACTGGCAAGCTGATCCATTTTAGGGGAGCCGACGCTGGGCCGGCAAGACCCCCAAAGTCCAAGCTCATCATGGCAGACCATGAGAGTTGAGGGTGTTCATGATACTCAAACAGGCATGCCCTTCGGAATAGCCAAAGGGCGCAAGGTGCGTTCAAAGATTCGATGATTCACTGAATTCTGCAATTCACATTACTTATCGCATTTC
+
HHIIIHIIIIIIIHIIIIIIIIIIIIGHHHHIIHIIHIIIIIIIIIIIIGHHIIIIIIIIIIIIIIIIIIIIGIIGIHIIIIIIIIIIIIIIIIHIEHIGGHIHEHIIIIIGIIHIGHIIIIIGIIIIHHHHHHIIIIIIIIIIIIHIIIIIIIIIIIIHHIIIIIIIIIHIGIIIIIIHIHIIIIIHIIHHIIIIIIIIGIIIIHHHHHIHIIIIIHIIFHEGGFHIIIIIHIIIIIIIIHIIHGIFHHEIHHHHIIIIIIIHIIHIIIIIIIIIHIIIIGIIIIIGIIHHEIIIHHIIIIHIHIIHGIHHIIIIIIIIIHIIIIIHEHEIIIIIIIHHHIIHHEIIIIIHHHIIIIIGIIIIII
@HISEQ:711:H5NNWBCX2:2:1101:14498:4264:ATCTCGTA
TTAAGTTCAGCGGGTAGTCCTACCTGATTTGAGGTCAAGTTTATTGTTATTGTCCAGAAGACAAGTCCACAAGCGCAGACAATTTGAGAAGCAAGAAAGGTTAATGCAATACCCTGCAACAGCTCAGATAACAAAAGTGTATCAAACCGAAGCTAGCACTGCAAAGTCCTTGCTAATGTATTTAAAAGGAGCTGACAGAAAGAGCCAGCAAATCCTTCAACATCCAAATGCAAAGAAAAGACAAGTTTTCTGAGCTTTGAGAAATAATGACACTCAAACAGGCATACCCTCCAGAATACCAGAGGGTGCAATATGCGTTCAAAGATTCGATGATTCACTGAATTCTGCAATTCACATTACTTATCGCATTTC
+
IIIIIIIIIHHIIIIIIIIIIHIIIIIIIIIIHGIIHIIIHIIIHIIHIIHHIIIIHIIIIIIIIIHCGHIIIIIIIIIIGIIIIIIIIHIIIIIHIIIIHIHIIHIIIHIIIIIHIIGIIGHHIIGHHHIIIIIIHHIIHHIIIIGIIHIIIGIIIIIIIIIIIIHIIIHIIHHIHHIIIIHIHIIIHIIIHHIIIIIIIIIIIIHIHIHHHIIIHH@HHIHIIIIIIIHGIIIHHFIIIIIIHGIIIIIIIIIIIIIIIIHIIIIIHHHFIHHIHIIIHHHHIIIIIIIIIIIIIIIIHHHHIIHIIIIIIIIIIHIGIIHGHIIIIIIIHEIIIIHIIIIIIIIIIIIIIIIIIIIIIIIIIIIIIIII
@HISEQ:711:H5NNWBCX2:2:1101:17373:4392:ATCTCGTA
TTAAGTTCAGCGGGTATTCCTACCTGATTCGAGGTCAACTCTAATAAAATTGGGGTTGTTTTACGGCAGTGGCCGCCGTCACGTTCCCGTTGCGAGGTTGTGCGCTACTACGCAGGGGAGGCCGCGACGAGGCCGCCAATTCATTTCGGGGGCAGCGAGGGCGCTGCAAGACAAGCAGGCAGGCCCCTGTGCCGGTCCCCAACACCAAGTCCCCCGAAGGGGTCTTGAGGGTTGAAATGACGCTCGAACAGGCATGCCCGCCAGAATACTGGCGGGCGCAATGTGCGTTCAAAGATTCGATGATTCACTGAATTCTGCAATTCACATTACTTATCGCATTTC
+
IIIIIIIIIGIHIIHHIIIIIIIIIIHIIIIIIIIHIIIIIIIIIIIFCGHHIHGHIIIIIHIIHIGHHIHIIIIIIIHIIIHIHIIIIIIHIIHIIIIIIHIIHIIIIIHIIHHIIDHIIIIHIGIIIHIIHIIHIHIIHHHHGHIIIHHGHHDDFHHHIHHIHIIHHHHHFHGFHHFHHIHIIIIIIHIIIIIIIHIIHIIIIIIHHGHHHIIIHIHHHIIHGIHIHIHFIHIHHDECIIIIHHHGIIIIIGIGIIIIIIIHIIHHHGIIHHIIHIIIIHHHIGIIIIIIIIHIIIIHIHIIHGIIIHGIIIIIIHHIHIIIIIIGIIIIHIIHIIIIII
@HISEQ:711:H5NNWBCX2:2:1101:18303:4298:ATCTCGTA
TTAAGTTCAGCGGGTAGTCCTACCTGATTTGAGGTCAAAATGTCAATAAAATGTTGTCCCATTCAGAGGGACGGTTTGAAGCTGAAAGCCCCCCATTTGTAAAAATGAACTGCTTCACGGCGATGGCGTAGATAATTATCACACCAAAGACGGTCCACAAGGGTTTTCCGCTAATGCATTTAAGAGGAGCTGACTTTCTAAAGAAAGCCCGCAAAGCCCCCACAATCCAATCCGCCTTCAAACTAGCAAAAGCTGAAGAGGTTGAGAATTTAATGACACTCAAACAGGCATGCTCCTCGGAATACCAAGGAGCGCAAGGTGCGTTCAAAGATTCGATGATTCACTGAATTCTGCAATTCACATTACTTATCGCATTTC
+
HHIHIIIIHHHHHHHHHHIIIIIIIGFCHHFHEH@GC1FFHHIIIII?GHHHIHEHIHHIFHIIIIHHHGHHHIIHGH?<FHIIHHIFHIIIIHHEGHHHHHEFCGHEHHHEHHE@GHHCCCEIE0CEG<CGHHIIIHIHGEHHH?GHIIIG=EEHHHEE@FH.:DEGCEHHIIIHHGHGHGHHFEE@EGIIHHHHIIGHFHIHHFHGHHIICHHGCEEHHHGG;.IHGIIIHEGED?HHIHH?HIHIIIHHEEHHHHHGHHHHHHIHHHIIIHIIHHIIHHIHGHHEIIHECIHIIIIHHIIIGIHHIHDDE@EHHDHEEHHCFHFHHDHHGHHIIIIIFHHFCDEGHHIIHIIHHCCIIHIIIHIHHGHGHHIIII
@HISEQ:711:H5NNWBCX2:2:1101:19892:4274:ATCTCGTA
TTAAGTTCAGCGGGTAGTCCTACCTGATTTGAGGTCAAAATGTCAATAAAATGTTGTCCCATTCAGAGGGACGGTTTGAAGCTGAAAGCCCCCCATTTGTAAAAATGAACTGCTTCACGGCGATGGCGTAGATAATTATCACACCAAAGACGGTCCACAAGGGTTTTCCGCTAATGCATTTAAGAGGAGCTGACTTTCTAAAGAAAGCCCGCAAAGCCCCCACAATCCAATCCGCCTTCAAACTAGCAAAAGCTGAAGAGGTTGAGAATTTAATGACACTCAAACAGGCATGCTCCTCGGAATACCAAGGAGCGCAAGGTGCGTTCAAAGATTCGATGATTCACTGAATTCTGCAATTCACATTACTTATCGCATTTC
+
IIIIIIIIIIIIIIIIIIIHIHIIIIHHHIHFHHIIIGHIIIIIIIIIHIIHHGHHIIIIIIIHIIHGHHIIIIHIIIIHHHIIGIIIGIIIIIII?FHIIHHIIIGIIIIIIIIIIIIIIIIIIIIIIIIIIIHHIIIIIIIIHHIIIIHIIIHDHIIIIHIHHHHHHHIIIIHHIIIIIIIIHHHIHHHIIIHIIGIGHHIIIIIIHHIIIIHIHDEDHHHIHIIIHHCHEHFHEEHHIIHHIIIGIIIHHIIIIIHIHGIIIHHHIIIIIHFIIHIIIIHHHIIIIIIHHCF/HIIIIIIIIIIHIHIIIIIIIIIIIIIIIIIIIIIIHIHIIIIIGIIIIIIIIIIIIIIIIIIIIIIHIIGIIIIIIIIIII
@HISEQ:711:H5NNWBCX2:2:1101:5176:4746:ATCTCGTA
TTAAGTTCAGCGGGTAGTCCTACCTGATTTGAGGTCAAAGATCAAAATGCCCATGACTGGACAGTCCTAAGACAATACTAAGCAGAATTTGGTTCCTCAGCAACAGCACAGATAAGATATTTATCAAACTGGAGCTGATAAACAACAGTTCCGCTAATACATTTAAAAGGAGCAGACAAAATTTGCCAGCAGCCTTCATGATCCAAACACATCACAGAACAAAGTCTGATTAGTGTTGAGAGATTAATGACACTCAAACAGGCATACCCTCCGGAATACCAGAGGGTGCCATGTGCGTTCAAAGATTCGATGATTCACTGAATTCTGCAATTCACATTACATATCGCAATTC
+
IIIIIIIIIIIIIIIIGHIIIIIIIIIIIIIHIIIIIIIIIIIIIIIIIHIIIIIIIIIIIIIIGHIFHIIIIIIIIIIIIIIIIIIIIIIIHIIIIIIHIIIIIHIIIIIIIIIHIIIIIIIIIIIGIIHHIHIIIIIIIIIIIIIHHHIGIIIIIIIIHHHHIHIIIIHIHIIIIIIIIIIHIHHHIIIIIIHIIIIIIIIHIIIIHIIHHIIIHIHIIIIIIGIIIIIIIHHGIIIIIIIIHIHIIIIHIIIIIHIIIHIIIIIIIIIIIHIIIIIIIIHGIIIIIIIHHFIIIIIIIIIIIIHIIIIIIIIIIIIIIIIIIIIIIIIIIIIIIIIIIIIIIIIIHIII
@HISEQ:711:H5NNWBCX2:2:1101:15732:4728:ATCTCGTA
TTAAGTTCAGCGGGTATCCCTACCTGATCCGAGGTCAAGCGCATAAATGTAGACTTCATGGACGCCGCAATACAGCGAAGAGCGCAAAATGTGCTGCGCTCAAACACCAGATTGCCGGCTGCCAATTGATTTGAGGTGAGTTCACGCGCATAGCGGAACAAACACCCAACACCAAGCAGAGCTTGAGGGTACAAATGACGCTCGAACAGGCATGCCCCATGGAATACCAAGGGGCGCAATGTGCGTTCAAAGATTCGATGATTCACTGAATTCTGCAATTCACACTACTTATCGCATTTC
+
IIIHIIIIIHHHIHIIGHHHIIIIIIHIIIIIHIGDCFHIIIIIIIIIIIHIHIIGIIIIEHIIIIIFHHIHIIHIIIHIIIIIIIHHIIIIIIIHHIHEHHHIIIIIIHIIIIIIIHGHIHIFIIIHHGHIIIIHIIHHHGHIIIIIIIHIHHIIHIIIIIIHEHHEHHHHIIIIIIIIIHHGIIIIHHHHIIHHGHIIIIHHHIIHHGIIIIIHIHIIIGIIHGHHHEDCIHHHIHHCHEIIHEC?IHIIHHEFIIIHIHHIHIIIIHIIHEEIHIIIIIHHHCHHEECCHGEHIHIG
@HISEQ:711:H5NNWBCX2:2:1101:17245:4745:ATCTCGTA
TTAAGTTCAGCGGGTAGTCCTACCTGATTTGAGATCGAACGATCAAAGGCTGTCTTCACTCGGGAGAGACATCTGTGAGCCCCAGCGAACCCTCATCGCTGAAGGTTGGATGGCAGACGGCCGCGAGCGTAGATAGTTATCACACCTGCGACGCCACCAAACACTGGTAAGCTGATTCATTTGAGAGGAGCCGACCACACAGGGGGGCCAGCAAAACCTCCAAAGTCCAAGCCAATCGTGGCAAACCACGAGGGTTGAGGTGTTCATGATACTCAAACAGGCATGCCCTTCGGAATAGCCAAGGGGCGCAAGGTGCGTTCAAAGATTCGATGATTCACTGAATTCTGCAATTCACATTACTTATCGCATTTC
+
IIIIIIIIIIHIIIIIIIIIIIIIIIIIIIIIIIIIIIIGIIIIIIIIIIIIIIIIIIIHIIIIIIIHHHHHIIIIIIGIIIIFHIIIIIIIIIIIIIIHHHIIIFHIGIIIIIIIIIHIIIHIHIIIHEGHHIIIIIIIIIIHHIIHIHIIHIIHIIIHHFEHFHIIHGHHIIHIIHHHIHIIIEHHHHIIIIIHIIIIIIHHDHGIIIIIIIIIIIIIHGFIHGHGIHHHFEGIHHHHHHIIHHHFIIHGHHHIHHHIIIIIHIIIIIIIHIIIIHIIIIIGIHIIHGIIIIIIIIHIIIIHHIHIIHHIIHHGIIIIHIGIIIHIIIIIIHIHIIIHHIIIIIIIIIIIIIIIIIIIIIHIIIIHHHGI
@HISEQ:711:H5NNWBCX2:2:1101:20628:4599:ATCTCGTA
TTAAGTTCAGCGGGTAGTCCTACCTGATTTGAGGTCAAAATGTCAATAAAATGTTGTCCCATTCAGAGGGACGGTTTGAAGCTGAAAGCCCCCCATTTGTAAAAATGAACTGCTTCACGGCGATGGCGTAGATAATTATCACACCAAAGACGGTCCACAAGGGTTTTCCGCTAATGCATTTAAGAGGAGCTGACTTTCTAAAGAAAGCCCGCAAAGCCCCCACAATCCAATCCGCCTTCAAACTAGCAAAAGCTGAAGAGGTTGAGAATTTAATGACACTCAAACAGGCATGCTCCTCGGAATACCAAGGAGCGCAAGGTGCGTTCAAAGATTCGATGATTCACTGAATTCTGCAATTCACATTACTTATCGCATTTC
+
<<G?<DGGHIH<CDCCE@@@EHHHGHH@HHHHC<<CHHIHIGIIH@E<FHEE@GHHHEFHHEEHHII1CDHIHHHEE@GHIGI?FHIIGEHHHEHEGC@HFEHEFHIHEHH?FHHHIIGHDDHI@0CCCHDHEFHHCHIHFHHI=DDGEHHEHEHHHEFHIFHHHCCF8HGHHEHFHH@BHHHGHGGHGEHGHHHE@@BHHHHHCFH>8HGHHHDDC?G@FC77CCGIHCEC-F/D/EHIHFCECFCEIHGCGIIIIHHCEHHCHEHEEEIIHHCHHFHHCC1@F@1IEHHEIHHF=C@IHFHHHIHFDHIIIHEHFHDECHFHF11FEEGEHG?IHHEEHFIHHHD?IHHFHCHGHH@HHDGC<D=ECHGCCHEHDC
@HISEQ:711:H5NNWBCX2:2:1101:1473:4906:ATCTCGTA
TTAAGTTCAGCGGGTAATCCTACCTGATCCGAGGTCAACCTTGTGAGAATTGGGGTTCGCTGGCAAGCTGCCACCCGGAGATCCGAAGCGAGGTTTAGCTACTACGCTTGGAGCCGGATGACGCCGCCACTGATTTTAAGGCCCGCCGGGTGCCGGCGCGGCCCAGTACCAAGCAGGGCTTGAGGGTTGAAATGACGCTCGAACAGGCATGCCCCCCGGAATACCAGAGGGCGCAATGTGCGTTCAAAGATTCGATGATTCACTGAATTCTGCAATTCACATTACTTATCGCATTTC
+
IIIIHIIIIIIIIIIGIIIIIIIIIIIIIIIIIIHIIIIIHIGHHIHHHIIIGIHIIIIIIHIIIIIGHIIIGIIIIHIIIHIIIIHHIIIIIHIIIIIIIIIIIIIIGIIIIIIIIIIIIIIIIIIIIIIIIIIIIGHHHIIIIIHIIIIIIIIIIIIIIIIIIIIIIIIGIIIIIIIIIIIIIIHEHHHHIHHHHIIIIHIIHHIIIIIHIIIIHHHIIIIIHGHIHIHHHIIIIIIIIIIIIIIIIHIIIIIIIIIIIIIIGIIIIIIIIIIIIHIIIIIIIIHHHHIIIIIII
@HISEQ:711:H5NNWBCX2:2:1101:2038:4904:ATCTCGTA
TTAAGTTCAGCGGGTAATCCTACCTGATTTGAGGTTAAATTGGTCATAAGGATGAGGGGAACACCCCCCCATCAGTTATGAGCGAGCGAAACTTTCCGCAGCTGCACAACCACACTCAAGCATGAAAAGACTATCAATGCCAGAGAGGCGTGGGTGCCATGCAGATGTCACATCGCTAATGTATTTCAGGGGAGCTGGGCTTTCTAAACAAAAGGCCAGCACACCCCAATTCCAAAAGAGAAAATCTGTGAAGATTCTCTTTTGAGGATTCAATCACACTCAAACAGGCATGCCCCTCGGAATACCAAGAGGCGCAAGGTGCGTTCAAAGATTCGATGATTCACGGAATTCTGCAATTCACATTACGTATCGCATTTC
+
IIIGHHIGHHIHIGHHIGHIIHHHIIEHIIIIIHIIIGHHHIIIIIIIIIIFIHIIIIIHIHHHIIHHHIHIIHIHIIIIIIHDCHIIIIDHHHIIIIIIIIIIIHHIIIIIIHHHIGEHHHIIIIHIGIIHHIHIIIIHFIIIIIIHFHHHIIIHHHHEFHIHIIGHHIIHHHGHHHEFEHHHIHHIEFEHB@AFHFHEHIIHIHHHIIIHIIHGEF79-7HEFHECGGC,EHHCIHHFCHGCEC?HIHHHHHIIHHHHCEGHIGHGCHGHHHEHHHCCIIHHHFEHEEEC?CF<HEEHHHCHHFHFFHHH<F?IIIIIHHEEHHHIIIHCHHHG?HIHIHEEHHIHHHEHHHHHIHHHGIGIIIHIHHIHHIGHEI
@HISEQ:711:H5NNWBCX2:2:1101:3781:4962:ATCTCGTA
TTAAGTTCAGCGGGTAGTCCTACCTGATTTGAGGTCAAAATGTCAATAAAATGTTGTCCCATTCAGAGGGACGGTTTGAAGCTGAAAGCCCCCCATTTGTAAAAATGAACTGCTTCACGGCGATGGCGTAGATAATTATCACACCAAAGACGGTCCACAAGGGTTTTCCGCTAATGCATTTAAGAGGAGCTGACTTTCTAAAGAAAGCCCGCAAAGCCCCCACAATCCAATCCGCCTTCAAACTAGCAAAAGCTGAAGAGGTTGAGAATTTAATGACACTCAAACAGGCATGCTCCTCGGAATACCAAGGAGCGCAAGGTGCGTTCAAAGATTCGATGATTCACTGAATTCTGCAATTCACATTACTTATCGCATTTC
+
IHIIIIHIIIHHIIIIGHIIIIIIIIIIIIIIIIHIHHHIGIIHHIIHIFHIHHIIIHICHHHHIIHGHHHHGHGHHIIIIIIHIHHIHIIGIIIGHGHGHHIIIIHIIIIIIIIIIIFHHIIIGHIIHHIIHIIIIHIHHIIIIIEHIIIHEHHHIHHIGHHHHIHIIHHHIIIIIIHHIIIIFHIIHHIHIIHGHIIIIHHIHIIHIIGIHHHIHIFIIIIGIIHCHCHHHCHHEIIHIIHIIHFHHIHGIIIHIIHIIHIIIIIIIIIIIIIIHIIHHIIHIIIIIIIIIIHIHIIIIIIIIIIIIHIIIIHIIIHIIIIIIHIIIIIIIIIIIIIIIHGIHHIIHHGIIIIIIIIIIHHIIIIIHHIIIIIIII
@HISEQ:711:H5NNWBCX2:2:1101:5121:4989:ATCTCGTA
TTAAGTTCAGCGGGTAATCCTACCTGATTTGAGGTCAAGACTTAAATGTATTGCCTGATGGCAAGTCCAAAGACAATTCGCAGCGGTCAAAACTACTAGCGACAGCACAGATGATTAAGTCTATCAAACTGGGGCCAGTTGTTTGCAACCTGCTAATGCATTTAAAAGGAGCTGACTTTAACAGTCAGCAAAGCCTTCAAAGTCCAAATCACAGAGCAAAATCTGGATTTGATGTTGCTAATGACACTCAAACAGGCATACCCTCTGGATTACCAGAGGGTGCAATGTGCGTTCAAAGATTCGATGATTCACTGAATTCTGCAATTCACATTACATATCGCAATTC
+
IHIHIHIIIIIIIIIIIHIIIIIIIIIIHIIIIIHIIIGHIIIHIIIIIGHHGHIIIIIHIIIIHGHEHHHIHIIIIIHFHIIIHIIIIIIIIIHHHIIIIIIIIIIIIHIIGIIIHIIHHHGIIIIIIIHIIIHHIIIIIIIIIIIIIIIIIIIHIHIIIIIIIIIHGIHIIIIGHIHIIIIHFIIIIIIIIIIHIIIIIIHIHIHIIIIHHHIIIIIIIHIIIGIIIIIIIIIIIIIIHHIIIHHIIIIHHHGIHIIIIHIGIIHIIIIIIIIHIHIIIIHHHF<EIIIIGIIIHIIIIIIIIIIIHHDIIIIHIIHIHIIIIIIIIIIIIIHHIHIIIIHIII
@HISEQ:711:H5NNWBCX2:2:1101:12142:4918:ATCTCGTA
TTAAGTTCAGCGGGTATTCCTACCTGATCCGAGGTCAACCTTCAGTATAGTGGGGGTTTAACGGCCAGAACGCGCCGCGGTCCCAGGGCGAGGTGTTGCTACTACGCCCGGAGCCACGGAGGGTCCGCCACTGATTTTAGGGGCCTACGCTCAGCGCGTAGTGCCCCAACGCCAAGCAGTGCTTGAGGGTTGAAATGACGCTCGGACAGGCATGCCCGCCAGAATGCTGGCGGGCGCAATGTGCGTTCAAAGATTCGATGATTCACTGGATTCTGCAATTCACATTACTTATCGCATTTC
+
IIIIIHIIIIIIHIIIIIIIIIIIHIIIIIIIHIIIIIIHIIIIHHIIIIIIIHIIIIIHHHHCFDHFHIIIIIIIHHHHIIIIIH@GHIIHHHIIIHIIIIIIIIIIIIHIIIHIIIIHHHHHIIIHHIIIHHHIHHIIIIIHHGEIIIIIIGIIIIHIIIHIIIHIIIIIIIHGHHHHGAGIIHGHIIHIIIHIIIIIIIHIHIIIIHIIIIIIIIHHHHGHIIHIIIIHIIIIHH@C<CIIHIHIIIHIHIIIIIIIIIHGHIIIIIIIIIIIIIIHIIIHIIIIIIIIIIHHHHII
@HISEQ:711:H5NNWBCX2:2:1101:18891:4870:ATCTCGTA
TTAAGTTCAGCGGGTATCCCTACCTGATCCGAGGTCAACCTTAAAAAATTGGGGGTTATTGGCAAGATACCATCTAACGTCTATAGCGAGGAGTATTACTACGCTTAGAACCAGAAGGCACCGCCACTGATTTTGAGGCCCGCCCAGAGGCGAAAGGCCCAAGACCCAAGCACGAGGCTGGATTGGTTTAAATGACGCTCGAACAGGCATGCCCGGCGGAATACCACCGGGCGCAATGTGCGTTCAAAGATTCGATGATTCACTGAATTCTGCAATTCACATTACTTATCGCATTTC
+
IIIIIIIIIIIIIIIIIIHIIIIIIIIIIIIIIIIIIIIIIIIGIIIGIIIIIIIIIIIIIIIIIIIFEHIIIIHHIHIIIIIIIHHIHHIGIIIIIIIIIIIHIIIII8DHHIHIIIHHIHIIIIIIIIIIIIIIIHIIIIIIIIIIIIIIIIIIIIIIIIIIIIIIIIIIIIHHIIIIIIIIIIIIIIIIIIHIIIIHIIIIIIIIIIHIIIIIGIIIIIIIIIIHFHIHIIIIHHHIIIIHHIIIIIIIIIIIIIIIIIIIIIHIIIIIIIIIIIIIIIGIIIIIHIIIIIIII
@HISEQ:711:H5NNWBCX2:2:1101:5795:5246:ATCTCGTA
TTAAGTTCAGCGGGTAGTCTTACCTGATTTGAGGTCAAACTTTTAATTTTAAAAATTATAACGCCAAAGCGATATATCCAAATATAACAAAGCTCCTTACTAGCCAACGAGTTGGTAAAACCTATTACGTTGTAAAAAGAAAGCTTCAAACTGGATATTGCTTCTTGCCAAATCAATTTCAAACTATTTTCTATTTTGCAACAGAAAAATATAAGTTCAATACTAAATCAAACGATTTAAGAGTGAAATGACGCTCAAACAGGTATGCCCTTTGGAATTACCAAAAGGCGCAATGTGCGTTCAAAGATTCGATGATTCACAATTCTGCAATTCACATTACTTATCGCAATTC
+
IIHIIHHHHIIIIIHIIHIIIIIHHIIIIIIIIIIIIIIIIIIIIIIIIIHIIIIIIIIIIIIIIIIHHIIHIIIIIIIIGIIIIIHIIIIIHIHIIHIIIIIIIIHHHIIIIIHIHIIIIIIIIIIIIHHIIHIIIIIIIIIGGHHIGIIHHHHIIIIIIIIIIIIIIIIIIIIIIHHIIHHIHHHHIIIIIIHIIIHHIIIIIIIIIIIIIIIIIIIIIHHHHHHHHHHFIIHHHGEIIIIHIIIIIIIIIHHGIHGGIHHIHIIIIIIHIHHIIIIIIIIHIIIIIIIIIIIHHHHHHGIHIHHIHHIIIIHIIHIHIIIHHIHIIIIHIIIIHHHHIIHHHEIIIGII
@HISEQ:711:H5NNWBCX2:2:1101:9937:5003:ATCTCGTA
TTAAGTTCAGCGGGTATCCTTATCTGATTTGAGGTCAAACTTCAGTCGCGGTGGAGCGACATCGGGTTTAACGCCGTTCGCCAAAGACCTAGCTATGAAATATATGTAAATACCACTTCATGAACCTAGCCTTAGCTTGCGGTTGTGCAGCAAGTTTAAGGGGGGAGCCGGCCGGTAAGGGCCTTGGTGAACTCCCCACCCAGTACCAACAAATTAATGCTGAGAGGTTTTTGCTGACGCTCAAACAGATATGCCTACCGGAATACCAGTAGGCGCAATGTGCGTTCAAAGATTCGATGATTCACGGAATTCTGCAATTCACATTACCTATCGCGTTTC
+
HHHHIIFHHHIHIIHHHIIIIIIIIIIIIIGHGEEHIGHIIIIIIIIIIIIIHHHIIIIHIHHHIHHGEHHIHHIIIIIEHHHIIIIHHHIIIHHIIHIHHHIHHIHIIGIHIFHHHFHIIIIIIHHIGEHHHHIFHHIIIIHHIEGIIHHIHHHIHHIHHIIGIIIIIIGDHHHHHHHFHIIGHHHHIHHHHHGHHHHHHHHIIGHIIIHIIHHHHIIIHHGEEHEEHFGFF0=IIIHGHIHGDHHHHGIIHHFIHHFIIHHHIGIHEHDHHFHHIIIHECGHHEHHHIIIHEGIIIHIIIIHH?IHIHHIIHIHIIIIIIIHIIIIIIIHDIHHIHH
@HISEQ:711:H5NNWBCX2:2:1101:15695:5108:ATCTCGTA
TTAAGTTCAGCGGGTAATCCTACCTGATTTGAGATCAAACGTTCAAAAGCTGTCCTTGCTGAGGGACATTCGTGAGCTCCAGCGCACCTTCATCGCTGAAGGTTACATGGTGGAAAACCACAAGCGTAGATATTTATCACACCTGTGATGCCACCAAACACTGGCAAGCTGATCCATTTGAGAGGAGCCAACCACAGGGCCAGCAATACCCCCAAGGTCCAAGCTCATCATGGCAAACCATGAGGAGTTGAGGTTGTTCATGATACTCAAACAGGCATGCCCTTCGGAATAGCCAAAGGGCGCAAGGTGCGTTCAAAGATTCGATGATTCACTGAATTCTGCAATTCACATTACTTATCGCATTTC
+
CF@F?GEE1<1CEHHIIIIFGCHHHIGHEHHHHGIIIIHHCEHHIIIHIIHIIH?CHHGIIHHGF0DEEH@GHHIIIHIHFF@C??HHIEHEHIIIHHHGECHHHHEGHEHHIIIGHHHHEHEHIHCGHFHEHE0GHEEH0<EHHII?GHHHIH/FCCCHGHIG/DFHHHHFHIEFHEGEAEBFHG?9.6AE=EHEHFEEGBA?GAAHD?78>>HHCHCEGD///F</C@CF/@HHHHG0IHGD0<<<000CEIHEFHEEIHHFHGC<1<@<<FG@C?E<</0E<1CFEEGCGCHCC<</<D1F</<CC<CHC1?FFHGIHG1HHHFHH?GIHHHDC<C<1EEGF1C@G?D<HFG0EIDHEIIHDC
@HISEQ:711:H5NNWBCX2:2:1101:1610:5379:ATCTCGTA
TTAAGTTCAGCGGGTAGTCTTACTTGATTTGAGATCGAGTTTACAAAGGCCAGCCGAAGCTGTCTCTGTGAATCCTGCATCAGTCAGCACAAGAACTAATCTCCTTTATGTTAGCTGCAGCAAAGGTAATAATCTGTTTTTTAGGCAGACTAAATAGATATGCTTATAGCTCAGAGAAAAGTCCAGCTGCACCTGCATTTCAAGTAACCCGCCGCTTTTCGGTGAGAAAAGCGTTGGGATCACTCAAGTCCAGCTCCCATTTCAAAAAAGAAAGGGGAGTTGAGGTGTTTACTGATACTCAAACAAGCATGCTCTCCGGAATACCAGAGAGCGCAATATGCGTTCAAAGATTCGATGATTCACTGAATTCTGCAATTCACATTACGTATCGCATTTC
+
HIIIHEHHFHIHIICDHI?EGGEHIIIHHHHIIGHHIHIHHHHHCHHIIIFHHGHHHHHDHIIHIIIHIIIIIIIIIIIICHHIIIIIEHHHHIIGHHHIHIHCHHIGHCHHHHIIIIIIHIHHHHFHHHICHGHIHHIIIHGHHHIIGHHHGGHIIHHIIIHIIIIGHICHFGHIGGEBHHHGHGHHHHFHFHHHIIIHHIHIIIEEFHHDHHIIHD<EFHHHIHHGG@DEECHHGIIIIIIIIIIIHHH?IIIGIIIHHC?C@GGEHHHHHHHGHHC?IHHIIIHGIHHIHHFGHHCHF1HHHFHIHHEHIGHIHGIIIIIHIIIIIIIIIIIIGIHGHFH?GEIHEHHIIHIIIHIHIHHIHIHIIIIIIHIIIIGHIHIHIHIIIHIIHHHHH
@HISEQ:711:H5NNWBCX2:2:1101:4296:5430:ATCTCGTA
TTAAGTTCAGCGGGTAGTCCTACCTGATTTGAGGTAATTATCAAAAAAATAGTTGTCCTTCCGTGAGGACCTTTGGAAGCGAACAACGAGACTCGATTAGGGGATTAGTTAGACATAGACAATTATCAATGCCAGCAGCCCCCCTTGAGAAGGTTTGTATCGCTAATGTTTTTCAGAAGAGCCGACCCTTTGTCAAGGCCAGCAGCCTCCAGATCCAAACTTGAACTCCAAGACTAGAGGTCAAGTTGAGAATTTAATAACACTCAAACAGGCATGCCCCCCGGAATACCAAGGGGCGCAAGGTGCGTTCAAAGATTCGATGATTCACGGAATTCTGCAATTCACATTACGTATCGCATTTC
+
IIEHHIHIIIIIIIIIIIHHHIIIIHIIIHGGHHHIIHIHIIEHHIHC/DHHHIIIHHGFDHIIH1GFCFGGGHHHCCEHHIIIHEGHHHHHHIIIIIGIFHHDCHHIIHECGHHIIHHIIGHHIICHIHHHHHIHIIIIHDDHHIHDGHHHII4DEHHHG@GFHHHHFFH@BGEGFAEEF?>?EH@?HEHHIHEFAH@HHCHHE@EHF@HGHHHHABAA7:.HGG8A@GHHHHHHEGF;IHHHE?IHHHHE?HFFIHHGGDEFHHGEGFHHHHDHIIIIIHIHHHHHHIHIHHGHH?HEGIIIHCHGEHIHHGIIIIIIHHGIIHHHHCHIIIHHHIIHIHIIIIGIIIHIHIIIHHCIHG
@HISEQ:711:H5NNWBCX2:2:1101:4781:5414:ATCTCGTA
TTAAGTTCAGCGGGTAGTCCTACCTGATTTGAGGTCAAGTTTATTGTTATTGTCCAGAAGACAAGTCCACAAGCGCAGACAATTTGAGAAGCAAGAAAGGTTAATGCAATACCCTGCAACAGCTCAGATAACAAAAGTGTATCAAACCGAAGCTAGCACTGCAAAGTCCTTGCTAATGTATTTAAAAGGAGCTGACAGAAAGAGCCAGCAAATCCTTCAACATCCAAATGCAAAGAAAAGACAAGTTTTCTGAGCTTTGAGAAATAATGACACTCAAACAGGCATACCCTCCAGAATACCAGAGGGTGCAATATGCGTTCAAAGATTCGATGATTCACTGAATTCTGCAATTCACATTACATATCGCAATTC
+
HFGHIGHIIGIIICCCEHIIIHIHIGHGHIIIIIHHHIICHHHHHIIIHHHIHHHHHIIIHGHIHIHIIHGHIHEHIHIIHCHEHIIHHHHIHIIIIHHHCCHHIHHHIIIIHIIIHHIIHCHEHHIIFHIIIIIIHIHEHHHIIIHHHHHICHHEEHIHH?GGHHIHIGA@GGGBFGHFEAEG?G@.FGFHHFHHHIGHGHIEGHHHHIIIHHFHEHHHFG<<D<D@D00FECEIIIIIHF?G@?HH@EC@G<<1F?CHEHHHHEF?HFC<G<D?F@HFC<1?GHHHGCEIHHG1GD<@G<EEH?EFCGECG<E@?GHEHHEDEIHHE@C<@EHFEIHHHGF?HFC1?GEEHHHIGIHHIHH<HGIIIIIH
@HISEQ:711:H5NNWBCX2:2:1101:8980:5481:ATCTCGTA
TTAAGTTCAGCGGGTATCCCCGCCTGATCCGAGGCCAAACCTTGTAAAATTTAGGGGTCAATCGGCGACCCACCCATTGGACACGCGAAGCGAGGGAAAAAAATTCTTGCTACGCTCGCGGCCAGTAGGGGGCGCCTAAAGGTTTGGGGCTTGACAGCGCGTCATGGCCCAACATCAAGCATGGCTTGGGGGGTGTAATGGCGCTCGGACAGGCGTGCCTCCCGGAATACCAGGAGGCGCAATGTGCGTTCAAAGATTCGATGATTCACTGAATTCTGCAATTCACATTAATTATCGCATTTC
+
IIIIIIIIIIIIIIIIIIIIIHIHIIFHHIIIHIIIIIIIIIIHHIIIIIIIIIHIIIIHIHIEHIIFHHIIIIIIIIIIIIIIIIIIIIIHIIIHIHIIIIIHHIIIIIIIIIIIIIIIIIIIIIIIIIIHIIIIIIIIIIIIIIIIIIIIIIIHIIHEHHHIIIIIIIIIHHHIIIIIIHIIIIIIIIIIIIIIHHIIIIIHIIIIIIIIIIHEIIHIIIIIIIIIIIIIHHGIIIIHHHIIIHIIIIIIIIIIIGIIIIIIIIIIIHIIIIIIIIIIIIIIIIIIIIHIHIIIIIIIIII
@HISEQ:711:H5NNWBCX2:2:1101:9339:5491:ATCTCGTA
TTAAGTTCAGCGGGTAGTCTTACTTGATTTGAGATCGAGTTGAACAACACATAAAGTGTCGTAAAATCCTGCATCAGTCAGCAAAGAGGACAATTATCCTTTATGTTAGCTGCAGCAAAAGTAATAATCCTGTTTGACGAGGACTAAATAGATATGCTTTTAGCTCAGATAAAAGTCCAGCTGCACCTGCATTTCAAGCCGCCCGCCGACCGGTAAAGGTTGTTGGGATAGCTCAAGTCCACCCTCCTTTTGAAAAATCAAGAAGAGGTTGAGGTGTTTACTGATACTCAAACAAGCATGCTCTTCGGAATACCAAAGAGCGCAATATGCGTTCAAAGATTCGATGATTCACTGAATTCTGCAATTCACATTACGTATCGCATTTC
+
IIIIIIIIHIGIIIHIIIHIIHIHIIHHHHHHHFHHHIGGHIHIIIIIIIHIFHCGGHHIIIIIIHIIHHG?HHIGIIIHIGIIIIIIIIIIIIHHHHFHIHIIGIIIIGIHIIIGHIHHHIIHGGHHECHHHHGHFEHIHHHHIHFHHEHIHIIIIIIIHIIIIHIIIIGHIHIIIHIIIGHHGHFHHIIIHIIIHHIHIIIIHHDHIIIIIIHIH@HHE@@C@@IHIHEHEFHHEEHD/DEHHHCHHHIHHHFGIGIIIHHEHHHGHHIIHIIIIIHHHHIIIHHIHHGCIHIGIHHHEHHIIIHIIIHHHEIIHECDHHFEHHHDHG?IIHHGG<CHFHIHHIIHHGEIHHGIIIHFIHFHIIHHHHHIHCCGHHGGIIIHIH
@HISEQ:711:H5NNWBCX2:2:1101:10286:5282:ATCTCGTA
TTAAGTTCAGCGGGTATCCCTGCCTGATCCGAGGTCAACCTTGCGAGTAGGTCTTCCGGCAGACGGGGCCCCGACTTTTGAAGCGAAAGATTCTGCTACGCTTAAAGCCGGTGCCACGCCGCCGAGCGTTTCGAGGCGCGTCCCCAAAGAGGACGTCGCCCAACACCAAGCCAGGCTTGAGTGGTGAAATGACGCTCGAACAGGCATGCCCCTCGGGATACCAAGGGGCGCAATGTGCGTTCAAAGATTCGATGATTCACTGAATTCTGCAATTCACACTACTTATCGCATTTC
+
HHHHIHIIIFHHHEHIIIIIHHIIIIIHIGHFIGHHIIIIIIGIIIIEHHIIHHIIIHDEHHHIC@<CFHIIIHIHFHFHIHIHHHGIIIHHHGHHHHIIIIIIHHHHHIIHHDFEHEHIIIIHHIIIHHHHHIHHIHIHHHHHIIIIIIIIIIHEHHDHHHGHHIHHHHEHIIHIHIIHHHHHGIIHHHHHIIIHHGFHHHIIGIIIIHIHHDHHIIIHEEHHECHHIIHIIIIIHGIIIHHHHHGIIHHIHIIIHHHIIIHIIIIIIIIIIIIHHEIHHHHHEHHGIIIIII
@HISEQ:711:H5NNWBCX2:2:1101:10486:5447:ATCTCGTA
TTAAGTTCAGCGGGTATCCCTACCTGATCCGAGGTCAACCGTAGAGAATAGGGGGTTATGGCAGGTGGTCGCCTGGACCCTATAGCGAGAGAATTACTACGCTTAGAGCCAGACGGCACCGCCACTGATTTTAAGGGCCGCGAGACCGCGAACCCCAAGACCAAGCCGAGGCTTGAGTGGTTATAATGACGCTCGAACAGGCATGCCCCTCGGAATACCAAGGGGCGCAATGTGCGTTCAAAGATTCGATGATTCACTGAATTCTGCAATTCACATTACTTATCGCATTTC
+
IIIIIHIIIIHIIIHIIIIGIIIIHIIIIHIIIIIIIIIGHCGHDFFHIIIIIIIIHFIIHHIHHIIDHHIIIIIIIIHIIIIHIIIIIHIIIIIHIIIHHIIHHHHIIIIIIHIIIIHIIIIIIIIHHHHIIIIIIIIIIIIIIIIIIIIIIIIIIIHHIIIHIIIIIHIHIHIIIIIIIIIIIIIIIIIIIIIHIHIIIIIIIIIIIIIIHIIIIIGIIIHIIIIGIIHHCIIIIIIIIIGIIIIIIIIIIIIHIHHGHIIIHIIIIHGHIIHIHIHDHHGHGIIHIIH
@HISEQ:711:H5NNWBCX2:2:1101:12152:5468:ATCTCGTA
TTAAGTTCAGCGGGTATCCCTGCCTGATCCGAGGTCAACCTTGCGAGTAGGTCTTCCGGCAGACGGGGCCCCGACTTTTGAAGCGAAAGATTCTGCTACGCTTAAAGCCGGTGCCACGCCGCCGAGCGTTTCGAGGCGCGTCCCCAAAGAGGACGTCGCCCAACACCAAGCCAGGCTTGAGTGGTGAAATGACGCTCGAACAGGCATGCCCCTCGGGATACCAAGGGGCGCAATGTGCGTTCAAAGATTCGATGATTCACTGAATTCTGCAATTCACACTACTTATCGCATTTC
+
IIIIIHIIIIIIIIIIIIIIIHIIIHIIIIIIIIIIHIIHHIIHIHIHHIIIIIIIIIIIIHIIIHHFEHIIIHIIIIIIHIIHIIIHIIIIIIIIIIIIIIIIIHHHHIIIHHIIIIHHIHIIIIIIIIIIIIIIIIIIIIIIIHHIHIHIIIIIIIIIIIIIIIIIFGIIIIIIIHHIIIIIIHHIIIIIIHIIIIIIIIIGIIIIIIIIGIIIHIHHHHIHIIIIIGIHIIIHFGIIIIHHIHHHHIHHIIIIIHHHHHFHIIIIHFGIIIIHHHGHHIIHEIIGIIIIHG
@HISEQ:711:H5NNWBCX2:2:1101:15272:5367:ATCTCGTA
TTAAGTTCAGCGGGTATCCCTACCTGATCCGAGGTCAACCTGAGAAAGTTGGGGTTATGGCAGGTACCCGCAGAGCCCAGAAGCGAGAATAATTACTACGCTTAGAGCCCAACGGACACCGCCACTGGTTTTAAGGGCCGCTGGACGCGAACCCCAAGACCACGCCAGGCGTGATTGGTTATAATGACGCTCGAACAGGCATGCCCCTCGGAATACCAAGGGGCGCAATGTGCGTTCAAAGATTCGATGATTCACTGAATTCTGCAATTCACATTACTTATCGCATTTC
+
IIIIHIIIIIIIIIIIIIIIIIIIIHIIIIIIIIIIIIIIIIHIHIIIHIIIHIIHHIIHIIIIIIIFHHIIHHIIIIIIIIIIIIIIIIIIIIIGIIIIIIIIIHIIIIIIIIGIIIIIIIIIIHIIIIIIIIIIHHIHIIHIHIIIIIIIIIIIIIHIIIIIHIIIIIIIHHIIIIIIIIIIIHHIIIIIIIIIIIIIIIIIIHIIIIIIIIIIEIIHEIIIIIIIHHHIIIIIIIIIIIIIIIIIIIIIIIIIIIIIIIIIIHIIHIIIIIIIGIIIIIIIIIIII
@HISEQ:711:H5NNWBCX2:2:1101:3132:5533:ATCTCGTA
TTAAGTTCAGCGGGTATCCCTACCTGATCCGAGGTCAACCTTAAAAAATTTGGGTTATGGCAAGCAACCGCAAGACCCTATAGCGAGAAGAATTACTACGCTTAGAGCCTAACGGCACCGCCACTGTGTTTAGAGGACGCTAGAGAGCGAGCCCCAATACCAAGCCAGGCTTGATTGGTCAAATGACGCTCGAACAGGCATGCCCCTCGGAATACCAAGGGGCGCAATGTGCGTTCAAAGATTCGATGATTCACTGAATTCTGCAATTCACATTACTTATCGCATTTC
+
IIIIIIIIIIIIIIIIIIHIIIIIIHFHHIIIIIIIGIHIIIIHHHHHHHHHIHIIIIIIIIIIIIIDGDHIIIHIIIIIIIIHIIIHHHIIIIIIIIIIIIIIGHIIIIGIIIHIIIIIIIIIIIIIIIIHHIIIIIIIHIIIIIIIIIIHIIIIIHHIIHIIIIIIIIIIIIHIHIIIIIIHIIIIIIIIIIIIIIIIIIIIIIIIIIIIIIIHIIHFIIIIIIIIIIIIIIHIIIIIIIHIIIIIIHFHIIIIIIIHIIIIIIIIIIIIIIIIIHIIIIIIIIII
@HISEQ:711:H5NNWBCX2:2:1101:11484:5730:ATCTCGTA
TTAAGTTCAGCGGGTAGTCTTACTTGATTTGAGATCGAGTTGAACAACACATAAAGTGTCGTAAAATCCTGCATCAGTCAGCAAAGAGGACAATTATCCTTTATGTTAGCTGCAGCAAAAGTAATAATCCTGTTTGACGAGGCCTAAATAGATATGCTTTTAGCTCAGATAAAAGTCCAGCTGCACCTGCATTTCAAGCCGCCCGCCGACCGGTAAAGGTGGTTGGGATAGCTCAAGTCCACCCTCCTTTTGAAAAATCAAGAAGAGGTTGAGGTGTTTACTGATACTCAAACAAGCATGCTCTTCGGAATACCAAAGAGCGCAATATGCGTTCAAAGATTCGATGATTCACTGAATTCTGCAATTCACATTACGTATCGCATTTC
+
ICHEHCGEHHCD?DHDHHHHHIHEEGHFHECF?FHHHGHEH?GHHICCFGHHHCCED@1@DEG?EC1DHFHGGHHIG11CGIIIEHGH?@HCGHEHHCH?GHHF1<FHH<FGHHHG?@F1<DHIEHH?C0<DFHHF0<C?//<CEHCGHIHIC?CC///<<<CEH//;DGHGHG:.;88.8B:@CFABGG.B?9F.9BH.,7?ECDDH?,?,GABB.8-9-87.D..HHED...:.</CCECHIHHCHF<@F</0<00HEHHCGF<<HGD<10E@GDGD1?@CC<<111G?HD<C<?D1EEG/GECC<EHG<11<1G@C?C?HFHEH?ECCCG<@EG0HHGHHHHHH?HCCED1<?GCGD11D11DGFGHEEHHEG<0C11HHF<C
@HISEQ:711:H5NNWBCX2:2:1101:15794:5576:ATCTCGTA
TTAAGTTCAGCGGGTAGTCCTACCTGATTTGAGGTCAAGTCAATAAATATGCCTCCAAGGAGACAGTCCAAATACATGGACCATTAGAAGCTGAACAATGACATTTCAGCAATGGCATAGATAGGATTATCAAACCAGAGCCGAACGTAACAAGTTCTGCTAATGCATTTAAGAGGAGCTGACATTAATATGCCTGCAAACACTCCAACATCCAAGCTTCAATACAAAAAGTTTTGAAGTTGAGAATTTAATGACACTCAAACAGGCATGCCCTTCGGAATACCAAAGGGCGCAAGGTGCGTTCAAAGATTCGATGATTCACTGAATTCTGCAATTCACATTACATATCGCAATTC
+
HHII?FH?CEHHHHIHHIHIHIIIIIHCHHIHEHHHHHIIIIIHHHFEEHEFHIGHHIIGIHIHHI@CEHEHHHGHICEHHHHGHHEHEHIFIIIIIIE11GGF@HHEHE1CFHE?GEHIGHHIH?@@G@GHHHE?@ECDHCGHHGCHEH@GIHEGCGACDHIHE@CGEHHIEHHCHHCHHHHIIHHHCHHIHHHHHCHHDBGEH@DE@C6FCFGEG<?HHHECH?HHCC@FG?HHED0IHIHIHHEHF1CC1FHEHGC?HHEEG?HGFHCHIHHHGHFGFC1FCEDHEE<HHH@DHHHCEHHEHGF<1EHHEGHFGC?HGIHHHGIHG?ECEEG@HGEF1?H?HHEIHIHEDDCC
@HISEQ:711:H5NNWBCX2:2:1101:15470:5871:ATCTCGTA
TTAAGTTCAGCGGGTAGTCCTACTCGATTTGAGGCCAAGTTGTCAGTCATTGTCCGAAGACGGTTTGAAAGCACAGAGCTCTGGATCAGCCACCCTTGAGTAAGGTGCCAGCGAAGATACTTATCATGCTGTACTATGTCCAATCTGGAGGTGCACTAATGCATTTAAGGCGAGCCGCGGTGAAGCAGCAACACCCAAGTCCACCGCTCCCAATCCAAAGACCAGAAGTGTGAGGTTACAATGACACTCAAACGAGCATACCCTTTGGGGATACCAAAGGGTGCAAGGTGCGTTCAAAGATTCGATGATTCACTGAATTCTGCAATTCACATTACTTATCGCATTTC
+
IIIIIHIHIIHIIIIIIIIIIIIIIIIIIIHHIGIIIHIHIIIIFIHIIIIIIIIIHIIIIIIIIIIHIHIIIIIIIIHHIIIHIIIIIIIHIIIIIGIIIIFIHHHHIHHIIIDHIIIIIIIGIIIIIIIIIIIIIIIIIHIIIIIHHIIIIIHGIIHHIIIGIIIIIHIIIIIIHHIIIIIIIIIIHIHIIIIIIIIIIHIIIIIIIHIIHHIHIIHHHIHHHHIIIIIHIIIIIIHIHHIIIIIIHIIIIIIIHIIHHHHIIIIIHIIIIIIIIHGIIIIHIIIIIIIIIIIIIGIGIIIIIIIHGIHHIIIIIHIIIIIIIIIIIIIIHIIHHHHIHIIHHII
@HISEQ:711:H5NNWBCX2:2:1101:18920:5753:ATCTCGTA
TTAAGTTCAGCGGGTAATCCTACCTGATTTGAGGTCAAGCTTAAAGAGTGTATGCCTCAAGAGAGACAGTCCCAAAGGACCATTAGAAGCTGAACATAACAAACCATAGGTTCTCACAACAATAGCATAGATAATATTATCAAGCCAAAGCTGGTCCCCTTTTAAAAGGTTCATCAAAAAAGTTCCGCTAATGCATTTAAGAGGAGCTGACTGTGAAGCCGGCAATTTAAGACCTCCATAATCCAAGCTTCAGAGAGGCAACAAAGCCCTTTGAAGTTGAGAATTTAATGACACTCAAACAGGCATGCCCTTCGGAATACCAAAGGGCGCAAGGTGCGTTCAAAGATTCGATGATTCACTGAATTCTGCAATTCACATTACATATCGCAATTC
+
HHIIIIIIIIGIIIIIIHIIIIIIIHHIFHHGHGHEHIIIHH?HIIIIIHI?HHHGHIIHIHIHHHIGHEHGHIGGIHHHHIEHHIHGHGIHCEGEHICHIIGHHGEHI?GHIIIIIIGHIIIIHHIIIIGFHIIIIIIIGIIIIHHHEHHIEHEHIIGH@HFF?EEHFHHIIIIIHHIIIIIIEHIIIIHHEHIHIIFHHIHFHHEHHHIIIIIIHD<CEHHGHHHEEF@EIEHHFHHHGHHEGCEEG?IHEIHHHGIIIHCHHIHHC@C@EHHFHIIIIHHHHHHIIIIIFHFHFFEGCIHHHHHIHHECIHHEGHHHHFHHCHIIIIIIHIIGHIIIIHHEHIIIIIIIHFGEHFHHIHGGHIHIIIIIHIHHECEDHFHHHHHHIIIII
@HISEQ:711:H5NNWBCX2:2:1101:20725:5905:ATCTCGTA
TTAAGTTCAGCGGGTAGTCCTACCTGATTTGAGGTCAAAATGTCAATTAAGTATTGTCCTTTTTAAAGGACGGTTTGAAGCTGAAGTTCCCATTGTACGGCGATGGCGTAGATAATTATCACACCAAAGACGGTCCACAAGGGTTTTCCGCTAATGCATTTAAGGGGAGCCGACTTGAAAAGCCCGCATAACCCCCACAATCCAAGCCTCATTCAACAAAAAGCTAAATGAGGTTGAGAATTTAATGACACTCAAACAGGCATGCTCCTCGGAATACCAAGGAGCGCAAGGTGCGTTCAAAGATTCGATGATTCACTGAATTCTGCAATTCACATTACTTATCGCATTTC
+
GII1FFHIIIIIHHIIHIIIIIIIIIIIIIHIIIIIIIIIIICCGHHIIIIIIIIIHIIIIIIIIHIHHIHHIEHFHHHHIIHGHI@CFHHIIHHHIIIHHIHGIHIIDHHHHHIGFHIIIIIIHIIIFHHFHHHHHHIIHHHEEGCCHCHHHHHHIHHIHIIIIHIIHIIIHIIIIIIHIIIHHIHHHHIHHIHHFIHIHIIIIHHHHHIIHHIIIIIIIIIIHHHHFIHHIHIIIHHEEEHIIIIHHGHIIHHHIIIIIHHGIIIIIIIIHIIIIIIHDIIHHEIIIGIIIHIHIIIIIHHGHIIIIIIIIIIHIHIHHIIIIHIIIIIIHHIIIIGHEHIHIGIIIH
@HISEQ:711:H5NNWBCX2:2:1101:3579:6180:ATCTCGTA
TTAAGTTCAGCGGGTAATCCTACCTGATTTGAGACCATGGTTCAAAAAGTCAATCTTACGATTAACTTTTTTAATGGTTATGGGCATTATTTTCTATAGAAAACTAATCTCTCTCTGCGTAATTTGTATAAGGAGAACTGGTAGGTTCATTCAAATACATTTCTGCAAAGTTTTTATAGAGAGTTCAAACATTTACTATAAAAAAAATGACTATAGATTTAACAGAATTGGGTATTTTTAATAACCCAAAATCCGCAAAACTTTCCCATATAAAATTAAAAACTTTATAGAGAAAAAGAATACTATAGATTCTCAAACAGGCATACTCTGCGCAAACAGAGTGCAATGTGCGTTCAAAGATTTGATGATTCACGGAATTCTGCAATTCACATTACGTATCGCATTTC
+
IIIIIHHHIIHIGIIIHIHHIIIIIIIIIGIIHGHEHIIIIHHIIIIHIIIHHIIIIIHIHIIIHIIHHIHIIIIGHIIIIGHIIHHHIIIIIIIIIIIHFFHHEHHIIFHIIIIHHHHIIIIIIIIIIIIIHGHGHIIIIIIIIIIIHIIIIHIIIHEHHHHHHHIGHHGHHIGIIHFHHHHHEFHEHHIIIFHIIIIIHGHGHHIIHHIIIIIIGHIIHFEEGIHHHEHEHGHHIHHGDFIHDDFIHHHE<HGHHHHIIIIHC?HGIIIIIIIIIHIHGFIIIIIIIIIHIHIGHIIIIIIHGIIIIIHHEHIHHHHHEHIIIIIIIHFHHHGHHIHIHHHHFHIIIIIHIIHHIIIHIIIGIIIIIIHHHHHIIHIHHGIIIHGGHIIIIIIIIIIIIIHHIII
@HISEQ:711:H5NNWBCX2:2:1101:4312:6019:ATCTCGTA
TTAAGTTCAGCGGGTAATCTTATCTAATTCGAGATTCAAAGTGAAAGACAAAGTCTTTATGCCCCACGGAACCTAGAGTTTGTTTCGGAACCTAAGCTGTTTTTAACGTAAAGACTAAAGTTTCCAAGGCCCATTTTGAACAAGTCAAGGAAACAAGTGGGTGTCTTTACAACAACTCGCAAACTCTTATATTTAAAGTGACAATCTGGCAAGCTGCCCAGACGGAACACTCAAATCCATCATCAACACCAGGTTGTATAATGAGAACAAGATGATACTCGAATAGATATACTTCCAGTTACCTGGAAGTGCAAAGTGCGTTCAAAGATTTGATGATTCACGAGAACTGCGATTCACATTACGTATCGCATTTT
+
IIIIIIIIIIIIGIIIIIIIIIIIIHGIHIIIIHGIIIIIIIIIIIIIIIIIIIIIIIIIIIIIIIIHHIIIIIIIIIIIIIIIIIIIIIHIIIIIIIIIHIHIIIIIIIHIGIIIIIIIHIIIIIIHIIIIIHIIIHIIIHIHGHHHIIIIIIIIIIIIIIIIIIHIIIIIIIIIIIIGIIIIIHIIIIHIIIIIIIIIHIIIIIHIIIIHFIHIHEIHHEGEIIHIIIIIIIIHIIIHIHHIIHHHGHIGIIIIHIIHIIIIIIIIIIIHHHIIIIIHIIIIIIIHIIIIHIHHIIGIIIIIIIIIIIIHHIIIIIIIIIIIIIIIIIIIIIIHHHHD0IHIIHIIIIIIHIHIIIIIIIIIIGIIIIIIII
@HISEQ:711:H5NNWBCX2:2:1101:4908:6046:ATCTCGTA
TTAAGTTCAGCGGGTATTCCTACCTGATCCGAGGTCAACCTTCAGAAGTGGGTGTTTTACGGCATGGCCGCGCCGCGATCCGGTGCGAGGTGTGCTACTACGCAGGGGAAGCTACAGCGAGACCGCCACTGATTTTCGGGGGCGGCTGCCGCCAGAGGGCGGGCTGCCGGTCCCCAACGCCAAGCCCGGGGGCTTGAGGGTTGAAATGACGCTCGAACAGGCATGCCCGCTAGAGTACTAGCGGGCGCAATGTGCGTTCAAAGATTCGATGATTCACTGAATTCTGCAATTCACATTACTTATCGCATTTC
+
IIIIIIIIIIIIIIIIIIIHIHIIIIIIIHIIIIIIIIHIIIIIIIIIHHHIIHIIHIHIIEHHEGHHIIIIIIIIIIIIIIIIIIIIIIIIIIIIIIIGIIIIIIIIHIIIIIIIHIIIIIIIHIIIHIIIIIHIIIIHHIIIIHIIIIIIIIIIIIIIIIIIIIIIIIHIIIIIIIIIIIIIIIIIIIIIIIHIIIIIIIIIIIHIIIIIIIIIIIIIGIIIIIHIHIIIIIIIIIIIIIHIIIIHIIHDEIHIIIIIHIIIIIIIIIIIIIIIIIIIIIIIIIIIIIIIIIIIIIIIIIHIIIIIIII
@HISEQ:711:H5NNWBCX2:2:1101:11704:6195:ATCTCGTA
TTAAGTTCAGCGGGTAGTCCTACCTGATTTGAGGTCAAGTCAATAAATATGCCTCCAAGGAGACAGTCCAAATACATGGACCATTAGAAGCTGAACAATGACATTTCAGCAATGGCATAGATAGGATTATCAAACCAGAGCCGAACGTAACAAGTTCTGCTAATGCATTTAAGAGGAGCTGACATTAATATGCCTGCAAACACTCCAACATCCAAGCTTCAATACAAAAAGTTTTGAAGTTGAGAATTTAATGACACTCAAACAGGCATGCCCTTCGGAATACCAAAGGGCGCAAGGTGCGTTCAAAGATTCGATGATTCACTGAATTCTGCAATTCACATTACATATCGCAATTC
+
IIIHGFHIIIIIIIHHHIIIIIIIIIEHIIGIIIIIHIIHHIFHIIIHIIHIIIIIFHHIIIIHHHHDEHGIIHIIIHIIIHIIHEFGHIIIIIIIIFHHIIIIHIIIHIIIIHHHHIIIIHHHHGHIIIIFHCFHIIEHHHGHHHHIHIIIIHIHHIHIIIIIHHHHIIIIIIIEHHIHHIIIHIHHIIIIIIHHIHHHHIHHHHHHHHIIHHHHFIIGHFIHHD0GFEHHFIIIIIIIHHHHHGIHHIGIHEHIIHIIIIIHGIIIHG@<GGIIIIIIHHHHHGE<EHIHHIHDHDGIGHFGEIGIIIHHGHIIIGHEGHEHHHGHGHGIIHIIIIIIIGIIHFGIIHHHHHGI
@HISEQ:711:H5NNWBCX2:2:1101:12374:6025:ATCTCGTA
TTAAGTTCAGCGGGTAATCCTATCTGATTTGAGATCTAATCTAAAGGTAGACTAAGCTAGATTAGCAGCTTCCTAGTTCAAAAACGGCTCTAACCGAAGTTAGATTCCTCAGCGAATAGTCTATTACGCCAAGTCAATCCGAAGTCGAATATGGATGCTAATATATTACGAATGAGCTCGGGTTAGGAGCAACACTCAGAATCCAAACTCCTCTCAATTCACTAAGAAAAGGGAGGGTTGAAGAATTCATGACACTCAAACAGACATACTCTCCGGAATACCAGAGAGTGCAAGATGCGTTCAAAGATTCGATGATTCACTGAATTCTGCAATTCACATTACTTATCACATTTC
+
IIIIIIIIIIIIIIIIIIIIIIIIIIIIIIIIIIIIIIIIIIIIIIHIHHIIIHIIIIIIIGIIGIIEHIIIIIIIFHHHIIIIIHHHIIIIIIIIIIHIIIIIIIIIIIIIIIIIIIIIHIHIIIIIIIIIIHHIIIIIIIIIIIIIGHHHHIIIHGIIIHIIIIHHHIHHHGIIHGHHHIIIIIIHHIIHGHHEIHIIIHIIIHIHIIHHHHHH<CCIIHHIIIIIHIIIIHIIIIIIIIHIIHIIIIIIIIIIIIIHIIIHHIIHHDIHHIIIIIIIIHIIIIIIIHIIHIHDIIIIIIIIIIIIIIIIIIIIIIIIIIIIIIIIIIIIIIIIIIIIIIIIIIHIIIIIII
@HISEQ:711:H5NNWBCX2:2:1101:12774:6039:ATCTCGTA
TTAAGTTCAGCGGGTATTCCTACCTGATCCGAGGTCAACCTGGAGAAAGAAGGGGTGAAAACCGGGTCACACAACTGCCAGATGCGTGCTGTTGTCAGCTCGTTGCATGTGGAGTCTGTTCCACCGGTCATTGTCTTTCGGACCTGTCACCAGGTGACAAAGGGCCCAACAACAAGCCAGGCTTGATACCGTGATAATGACGCTCGAACAGGCATGCCCTTCGGAATACCAAAGGGCGCAATATGCGTTCAAAGATTCGATGACTCACTGAATTCTGCAATTCGCATTACTTATCGCATTTC
+
IIIIIIIIIIIIIIHIHIIIIIIIIIIGIHHHHHHIIIIHHIHIIIIIIIIGIIIIIIIIIIIGGIHFHHIIIHIIIIIIIIHHGIIIIIIIIHIIIIIHHIIIHIIHIGHHHIIHHHIIIIHIIIHEIHIHIIIIIIIIIIHIHIIIIIIIIHIIIIIIIHIIIIIIIIIIIIIIIIIIHIIIHIIHHICIIIIHHHIIHHIHIIIGIIHIIIIIHHIIIIIHHIIIIIHHHEHIIIIIIHIIIIIIIIIIIIIHIIIIIIHIIIIIIHIIIGIIIIIIHHIIIIHIIIIIIGIIIIIIII
@HISEQ:711:H5NNWBCX2:2:1101:15648:6157:ATCTCGTA
TTAAGTTCAGCGGGTTTTCTTGCTCGATTTCAGACCAAGTCTTCAGAAGAGAAAAGCAATTACTTCTTCTCTCGACTGTATGATAAGTGGAGCGTTCGTTCCGACGTTGAAGAAAACGACCATCCCAAGAGAAAACAAATAAATCTGTTGCACTTGGTAACGACCGATCTCACGACCGGAGGCAAACGCAATCATTTTCAGGCCATTTGCCGGAGAACCGACAAAAGAAGCCCACATCCAAAGCACTTCCCTTAGCTTTTGCAAGCCAAGTTGGGCTTTGAGATTGTAATGATTCTGAAACGAGCATGCTCCCCGGAATACCAGAGAGCGCAATGTGCGTTCAAAGATTCGATGATTCACTGAATTCTGCAATTCACACTACGTATCGCATTTC
+
IIIIIIIIIIIIIIHIHHIIIIIHIIIIHEHIIIIIGHIHIHIIGIIHHHIHHI?GHHFHIIIIIGG<GHIIIIHIIIFHHIIIHHIHHHHIHIHIIHHHIIIEHHIHIGHIGIIIHIHIGIIIIIIIIHGHIIIIIIIHHIIIIIGIIGHHHHGEHIIIIICHHIHIHHIHIIIIIIIGHHHHIIIGHIHHHHFHIIIIGIHIIHHIIGIHIHHHHIIHHHHHIIIHIHHEIHHHEIHHHHGHHHHGHIIIIIIIGIIIIIIIIIHFIHHHG?HHEFHIIIIIIIGIIIIIHHHECEGCIIHGIIIIIIGHGIIIIIIIHHHHHGDIIIIIIIIIIIIHHIIIIIIIIIIGHIIHIIHIIHFIIIIIIIIIHHHIHHHHGHHIHHIIIIIIII
@HISEQ:711:H5NNWBCX2:2:1101:15542:6243:ATCTCGTA
TTAAGTTCAGCGGGTAATCCTACCTGATTTGAGATCAAACGTTCAAAAGCTGTCCTTGCTGAGGGACATTTGTGAGCTCCAGCGCACCTTCATCGCTGAAGGTTACATGGTGGAAAACCACAAGCGTAGATATTTATCACACCTGTGATGCCACCAAACACTGGCAAGCTGATCCATTTGAGAGGAGCCAACCACAGGGCCAGCAATACCCCCAAGGTCCAAGCTCATCATGGCAAACCATGAGGAGTTGAGGTGTTCATGATACTCAAACAGGCATGCCCTTCGGAATAGCCAAAGGGCGCAAGGTGCGTTCAAAGATTCGATGATTCACTGAATTCTGCAATTCACATTACTTATCGCATTTC
+
IIHGHHHIHIIIHIHIIIIIHHIIIIGFHGHHHHFHIHEHDHHGHHHIIIIGIIIIIIIHIGIIIHIEHHIIIIIGHHIIHIIHIIIIIIIIHHIIIIIIIHGHHIIIIGIIHIIHIIHIIIIIIIGGHIIIHIHHIIIIIIHHIGHIIHHIGIHHIIIIHHHEHHIGGHHHAHHGIFGGHHIHHHHHIHHHHIHIGEGFHHIHIGIIGHHHIIIGD/HFFD/HF?G@@EC/HHGHHHHHHEEHIHHHIHHG@HHHHHHHHGHEHIHHHCIHCHHGHEC?HHFIIHHHHIHHGHEE<CHDIIIHGIHHHHEFHHCHHIHHIHHIIIIHHHIHHHIHHEHIHHHGIHHFFGIIHGIHEHHGC?IHH
@HISEQ:711:H5NNWBCX2:2:1101:20705:6093:ATCTCGTA
TTAAGTTCAGCGGGTATCCCTACCTGATCCGAGGTCAAACTTGTTCAATTATTTTGTTGACAGGACCGCAAAAGTTCTCCAAAGTGAGTCAGTCTGCTTCACTTGAGTCTTGTTGAGGCACCATCACTAATTTTCAGGTACGCCACCACCTATATGTAGGGGAGAGGCGAAAACCCAATACCCCAAGCAGGGCTCAGGAGGTTTGATCATGACGCTCGAACAGGCATGCCCCTCGGAATGCCAAAGGGCGCAATATGCGTTCAAAGATTCGATGATTCACTGAATTCTGCAATTCACATTACTTATCGCATTTC
+
IHHIIHHIIIIIIIIIIHIHIIIIIIIIIIIHIII1FHIHIIIIIIIHIIIGIIIIIIIIHIIIIIIHHIIIIGHGIIIHIIIIIIIIHIII@GHIIGEHIIIIIHIIIHIIIIIGHIIIHIIIIIIIIHIIHIIHHHIIIIIIIIIIIIIIHHIIIIIIHHIIHIIIIHIIIIIHHIIIIIHIIIIIIHIIIIIIIIIIIIHHHGIHHIHFIIGIIIIIHIIIIIIIIIIIHHIIIIIIIHHHECHIIIIIIHIIIIIIIIIHGHIIIHIHIIIIIIIIIIHHIIIIIIIIIIIIHIHIHIIIGHIIIIIIII
@HISEQ:711:H5NNWBCX2:2:1101:1562:6378:ATCTCGTA
TTAAGTTCAGCGGGTAGTCCTACCTGATTTGAGGTCAAAATGTCAATAAAATGTTGTCCCATTCAGAGGGACGGTTTGAAGCTGAAAGCCCCCCATTTGTAAAAATGAACTGCTTCACGGCGATGGCGTAGATAATTATCACACCAAAGACGGTCCACAAGGGTTTTCCGCTAATGCATTTAAGAGGAGCTGACTTTCTAAAGAAAGCCCGCAAAGCCCCCACAATCCAATCCGCCTTCAAACTAGCAAAAGCTGAAGAGGTTGAGAATTTAATGACACTCAAACAGGCATGCTCCTCGGAATACCAAGGAGCGCAAGGTGCGTTCAAAGATTCGATGATTCACTGAATTCTGCAATTCACATTACTTATCGCATTTC
+
HHIHIIIIHIIIIIIIIIIIIIHIIIIIIIIIGCEHHGIHIHHHHIIIIHIIIIHHIIHIIIIIIGHIIIIIIIHIHIIIHIIGIIIHIIIIIIHHHIHHIIIIIIIIHHGIHIHHHIHIGIIHIIIIIHIIHIIIIIHIIHGHHIIIIIHF@HHIIIHIIHEIHHHIIHIIIIIIIIIIIIIIIIIIIHHIIIHHHIIIIIIIIIHEHHHHIHIIHHHHHGFEFHFHIHIHHEHCHG?GHHHHIIIHHHIIIIIIIIIHHCHGIIIIIIIHHHHFIHHGIIHHIHIIHIHIIIHIIIHIIIIIIIIIIHIIHGIHIIGIIIIHGIIIIIIIHIIIIIIIIIIIFHIHIIHIIIIIIIIIIIIIIIHHGHIIIIIIII
@HISEQ:711:H5NNWBCX2:2:1101:2348:6253:ATCTCGTA
TTAAGTTCAGCGGGTAATCCTACCTGATTTGAGGTTAAATTGGTCATAAGGATGAGGGGAACACCCCCCCATCAGTTATGAGCGAGCGAAACTTTCCGCAGCTGCACAACCACGCTCAAGCATGAAAAGACTATCAATGCCAGAGAGGCGTGGGTGCCATGCAGATGTCACATCGCTAATGTATTTCAGGGGAGCTGGGCTTTCTAAACAAAAGGCCAGCACACCCCAATTCCAAAAGAGAAAATCTGTGAAGATTCTCTTTTGAGGATTCAATCACACTCAAACAGGCATGCCCCTCGGAATACCAAGAGGCGCAAGGTGCGTTCAAAGATTCGATGATTCACGGAATTCTGCAATTCACATTACGTATCGCATTTC
+
IIIIIHHHIIIIIGIIIIIIIIIIIHIIHIHGHHGHFHIIIIIIIIIIHHIGHIGIIIIHGHIIIIIHHIIIIIIHHHHIHIIIEHGHIHHHHHHGEHIIIGIIHIIIIIGHHHIIIHIIIIIGHIGIHIHIHIIIIIIHGIHGHIIIHIHGDH:GHHGEHIIIHIIIGHHHIIHHHIHHHHHIEHIHIIHIHIIIIHHFHHG@IIIIHHFHHHHHIHCIIIIIIIIHHIHHHCF/IIIIGHGH?HHEEFHHIHEGHHHFHCHCHIIIHHHFFGIHHHEFGIIIIHHGHHFCHIHDHHGIHHGIIHHHHDFIHHIIIIIHGIIIIIIIHIIHHGHHEHIHHHIIIIIHGIHHEHHHIIHIIIHHIHCIIIHHHGIIIH
@HISEQ:711:H5NNWBCX2:2:1101:10060:6352:ATCTCGTA
TTAAGTTCAGCGGGTAGTCCTACCTGATTTGAGGTCAAAGATCAAAATGCCCATGACTGGACAGTCCTAAGACAATACTAAGCAGAATTTGGTTCCTCAGCAGCAGCACAGATAAGATATTTATCAAACTGGAGCTGATAAACAACAGTTCCGCTAATACATTTAAAAGGAGCAGACAAAATTTGCCAGCAGCCTTCATGATCCAAACACATCACAGAACAAAGTCTGATTGGTGTTGAGAGATTAATGACACTCAAACAGGCATACCCTCCGGAATACCAGAGGGTGCCATGTGCGTTCAAAGATTCGATGATTCACTGAATTCTGCAATTCACATTACATATCGCAATTC
+
IIIIIHIIIHIIIHHIIIIHIIIIIHHIIIHIHIIIIHIIIIIHIIIIIIHIHHIIIIIIIIIIHIIHIIIIIIIIHIIIIIIIIHIIIIIIGHHIIIIIIIIIIIHGIIIIIIIHHIIIIIIIIIIHIIFHHIIHIIHIHIIIIIIIHHIIIIIIIIIIIIIIIIIHIIIIIIIIHIIIIIIHIHIIIHIIHIIIIIIIIIIIIIIIHHIIIIHIIIIHGHHIHGIIHIIIHIIIIIIIIIHIIIIIIIIHHIIIGHIIIIIIIIIIHIGIIIIIHHHGIIHHIIIHGGHHEEIGIIIIIIIIIIIIIIIIIIIIIIHIGIIIGIIIIIIIIIIIIIIIIIIIIIIIIIII
@HISEQ:711:H5NNWBCX2:2:1101:11616:6409:ATCTCGTA
TTAAGTTCAGCGGGTAGTCCTACCTGATTTGAGGTCAAAATGTCAATAAAATGTTGTCCCATTCAGAGGGACGGTTTGAAGCTGAAAGCCCCCCATTTGTAAAAATGAACTGCTTCACGGCGATGGCGTAGATAATTATCACACCAAAGACGGTCCACAAGGGTTTTCCGCTAATGCATTTAAGAGGAGCTGACTTTCTAAAGAAAGCCCGCAAAGCCCCCACAATCCAATCCGCCTTCAAACTAGCAAAAGCTGAAGAGGTTGAGAATTTAATGACACTCAAACAGGCATGCTCCTCGGAATACCAAGGAGCGCAAGGTGCGTTCAAAGATTCGATGATTCACTGAATTCTGCAATTCACATTACTTATCGCATTTC
+
EFGHH<GHFHHIGIHIIIIIIGFEHCHHHIIHIHHGIHIIIIFHGHHHHEHIHIFHIHIIGHHHIIHH1EHHCCCGHIIIGIHGHIGHIIIFHHIHIHHIGHHHHHIIIIIIIIIHIIIHHDDHHIIIHDHHHICHHHIIIIIIIIIIIIHIEEHIHHHIIF=B/=EH?@HEHHG.@FE@GG?FGFG@BEHFHHHHHEHHHHEHHEGDEEDDHHEH7,...@CEH.?FCE,<C@C@<//D?HG@C?HHEHHGHGCECC0D0CCG@C1CFFHHIHF<1<D1<11HHHHCEEEHG?HGIHHG?D1<1FF<C0HHC<1C1/CF<?HF1G?D1CC<1G<IIHFFF@EHIIHEHGD1?EEHHGIHHCHGG@ED1HIIIHDC/C
@HISEQ:711:H5NNWBCX2:2:1101:11682:6458:ATCTCGTA
TTAAGTTCAGCGGGTAGTCCTACCTGATTTGAGGTCAAAATGTCAATAAAATGTTGTCCCATTCAGAGGGACGGTTTGAAGCTGAAAGCCCCCCATTTGTAAAAATGAACTGCTTCACGGCGATGGCGTAGATAATTATCACACCAAAGACGGTCCACAAGGGTTTTCCGCTAATGCATTTAAGAGGAGCTGACTTTCTAAAGAAAGCCCGCAAAGCCCCCACAATCCAATCCGCCTTCAAACTAGCAAAAGCTGAAGAGGTTGAGAATTTAATGACACTCAAACAGGCATGCTCCTCGGAATACCAAGGAGCGCAAGGTGCGTTCAAAGATTCGATGATTCACTGAATTCTGCAATTCACATTACTTATCGCATTTC
+
IIIICFHHIIIIIIIIIIIIIIIIIGHIIIIIHIHIIHIIIIHHIIHIGGHIIIIIIIIIIIIIIGHHIGHHHIIIIIIIIIIHIGHFHIIIIHIFHIIHFHHIGIGIHIIHHHIIIIEHIHHIGHIIIIIGIIIIIGHIIHIIIIIHIHIGHHHGHIHIIHIGFEHIHHHIIIIIIIIIIHIIHHHHHIIHHIIHHHIIIIIIIIIHI?IIIIGHHHEGHIIHEIIHIHHHHGHHFIHHHHFIIHIHGGIIIIIHHHIIHEHDEHHHGHHHIIHHHHHFHH@HEGHHGHIIIIGHIIIHIIIIIIHHHCIHIIIIIHEIIGIIHIHEFHGHIIIIIIIGHIIIIIHHIIIIIIIIIIGHGHHHHHIHEEHEGIIIII
@HISEQ:711:H5NNWBCX2:2:1101:3817:6629:ATCTCGTA
TTAAGTTCAGCGGGTAATCCTGTCTGATTTGAGGTCAAAATCAATAGTATCGTGTTTCAAATGCCTTATAGCGACGGAAATGGACGTCCCGACAGTGAGGCGAACCTTACAACACTGTGGTCAAACCGTCTGCTCATCCGCGCGGTTGGCCCAACTGACTTTGGGGTGGGCGACAGGGCCGAGGCCCTTTGCGTTTCGCCAGAGGCACCCAAGTTCCAAGCCGACTTTTGTAATCGAATACCAAAGCGGTTGAGAGGTCAAACGACACTCAAACAGACATGCCCCGCGGAATGCCATGGGGCGCAAGATGCGTTCAAAGATTCGATGATTCACTGGAGGTTCTGCAATTCACATTACATTTCGCGTTTC
+
IIIIIIIIIIIIHGHIIIIIIHHHHIIIIGIHIIIIIIIHIIIIIGIHHHIIIIIIIIIIIIIIIGIHHHIGHIIIIHIIIIHIICHIIICHIIHIIIHHIIIIIIHIGIHHIIIGIIIIIIGHIHHIIHIHIHGHIIHDHIGHGHHIIIHIIHIIHIIIIIIIHHIHHHIIIIIIHFHGIIIIGIIIIIIIHHHDHIHHHIIHHHHHIIIIIIIIIHHD<HHH?FH@EEHHIIIIHIIIHHH@HIHIIIHIHIHIIIIIHHHIHIHIIIIIIIIIHHGIIIHDIHIHHEHGHEFHHHHHFIHFHHHHHGIIIIIIIIIIIIHIIIIHHIIHIIIHIHHIHHIIIIIIHIIIIIIIIIIIIHHIIIIHI
@HISEQ:711:H5NNWBCX2:2:1101:7036:6530:ATCTCGTA
TTAAGTTCAGCGGGTAGTCCTACCTGATTTGAGGTCAAGTTTATTGTTATTGTCCAGAAGACAAGTCCACAAGCGCAGACAATTTGAGAAGCAAGAAAGGTTAATGCAATACCCTGCAACAGCTCAGATAACAAAAGTGTATCAAACCGAAGCTAGCACTGCAAAGTCCTTGCTAATGTATTTAAAAGGAGCTGACAGAAAGAGCCAGCAAATCCTTCAACATCCAAATGCAAAGAAAAGACAAGTTTTCTGAGCTTTGAGAAATAATGACACTCAAACAGGCATACCCTCCAGAATACCAGAGGGTGCAATATGCGTTCAAAGATTCGATGATTCACTGAATTCTGCAATTCACATTACATATCGCAATTC
+
IIIIIIIIIIIIIIIIIHHIIIIIIIIIIGHHHHIIIIIIIIIIIIHIIIIGIIICHHHHIIIHIHGHHIIIIIIIHIHIIIIIIHHIHIIIIHIIIIHIIIH?HHHIIIIEHIIHIHGIIIIFHIIHIIIIIIHIIHIIIIIHGHIIIIHDEEHIIGIIIIIIIIIIIIIIGIIIHIIIHIIIIIIIIIIHHIIIIIIIIIIIIIIHIIHGHFIIHGIHHHHEEHEGEHEHIHGIIHHIIIIHIIHIIHIIIHHFIIHIIIIIHHHIIIIHIIIIIHIIIIIIHIIIIHGIIIIIGIHIHHIHHIIIHIIIIIIGIHHIIHIIIIIIIIIIIIIIIIIHIIIIIHHIIIIIIIIIIIIIHIHEHHIIIHII
@HISEQ:711:H5NNWBCX2:2:1101:11488:6643:ATCTCGTA
TTAAGTTCAGCGGGTAGTCCTACCTGATTTGAGGTCAAGTCAAAAAATATGCCTCCAAGGAGACAGTCCAAATACATGGACCATTAGAAGCTGAACAATGACATTTCAGCAATGGCATAGATAGGATTATCAAACCAGAGCCGAACGTAACAAGTTCTGCTAATGCATTTAAGAGGAGCTGACATTTATATGCCTGCAAACCCTCCAACATCCAAGCTTCAATACAAAAAGTTTTGAAGTTGAGAATTTAATGACACTCAAACAGGCATGCCCTTCGGAATACCAAAGGGCGCAAGGTGCGTTCAAAGATTCGATGATTCACTGAATTCTGCAATTCACATTACATATCGCAATTC
+
HHGHHHHICHHIH<EC0DHEGHIIHF@HHEHGIIFEGHIGHGHIEHHCHICCGHEHHIHICCHEHHHDGHIIIHHIIHIII?GHHHHHHEHEHHIHIIEHIIIHCCHHHGHIHHHIIIIIHIHDGHCGHHIHHHHHIEH?FF<ACEEFHHIIIHHHHFIHHHIIGHIIHBHF@CFFHEHHGHHHFCGGHHIGHIIIEFHHFHGHHHIHHHHH?GHGIHHHHHIIHHG<0EHCDEIIHHIHHHHHHHCHIIIHHHIHIIGHGHIGIHIIIHHHIIHIIIIHGIIIHHC<CIHHGIHHIGIHIIIIIIIHIIHGIIIHIHHIHIIIIIIIIIGIIIIGIIIHHHGHHIIIIIIIIIII
@HISEQ:711:H5NNWBCX2:2:1101:1547:6916:ATCTCGTA
TTAAGTTCAGCGGGTATTCCTACCTGATCCGAGGTCAAACACTTGAGGAAGTTGGGGGGTTAACGGCAGATGATTGTCATTACCACAGCGGAACATACACGATGCAATTATCACGCTGATTTGATGCTGACAGAATCGCCATTGATTTTCGGGCAGGAATGACTTATACACAAACATATGTACGTACGTACACTCCAGACCCAGCACCAAGACTTATCGTGGAATAATCCAATGCTTGAGGGTTTTTGATGACGCTCGAACAGGCATGCCCTCCGGAATTCCGAGGGGCGCAATGTGCGTTCAAAGATTCGATGATTCACGGAATTCTGCAATTCACACTACTTATCGCATTTC
+
IIIIIHIHIIHHIIIIIIIIIHIIIIIIIIHIIIIHHIHIIFHHIIIHGHHGHIHGHGIIHIIIHIIIIIIIIIIHIHIHHHHHGIIIIIIHIIIIIIIIIIIIIGIIIIIIIIIGIGIHIEHHHIHIGHHIIHEGHIHHHEHIIIIHIIGHHIHDHHHHHIIIHIIIIIHHEHIHIIIHIHFHHHIIHIIGIFHIHHHHHIHHIHHHHHHGHHIHCEHEEGEHEHGHEFIIIIHEIIIHFHGIFHIIHGE<CIIHIGHIIIIGIHHG<IIIIIIIIHHHGIIHHCHCCG?DIIDHGHEHEEIIIIHHHEHCHHHHIIIIHHHIHHCIIHIIGHIIHHHHDHIIIIIHHHIIGI
@HISEQ:711:H5NNWBCX2:2:1101:3092:7006:ATCTCGTA
TTAAGTTCAGCGGGTAGTCCTACCTGATTTGAGGTCAAGTCAATAAATATGCCTCCAAGGAGACAGTCCAAATACATGGACCATTAGAAGCTGAACAATGACATTTCAGCAATGGCATAGATAGGATTATCAAACCAGAGCCGAACGTAACAAGTTCTGCTAATGCATTTAAGAGGAGCTGACATTAATATGCCTGCAAACACTCCAACATCCAAGCTTCAATACAAAAAGTTTTGAAGTTGAGAATTTAATGACACTCAAACAGGCATGCCCTTCGGAATACCAAAGGGCGCAAGGTGCGTTCAAAGATTCGATGATTCACTGAATTCTGCAATTCACATTACATATCGCAATTC
+
IIHIIHIIIIIIIIIHIIIIHEHHIIHIIIIIHIHIFHEHHIHHHGIIIIHHIIGIIHEHHIIGHHIIIIHIHHIIIIIIIGIIIHIIIIIIIIIIIIIHHIHIIIIIIIHIHHIHHHHHHIIHHFHIIIHIHIGEHHGIGIIIIIIIIHIIIHIIIHHHHIHIIIIIIIIIIHHHHIIIIIIIIIIIIIIIHIHHHHIIHHIHIHIHIIIIIIIIIIIHFHHHEGHHHIIIHHHHEHEHHIHEHHIHIIIIIIIIIHIHHHHHHHIIIIHHHIHHGHIIIIHIHFHIIHGIIIIIIIHHIIIIIIIIIIIIIIIIIIIHIHIIIHH@IIIIIHHGIIIIIIHHIIIHIIHIIIII
@HISEQ:711:H5NNWBCX2:2:1101:3711:7073:ATCTCGTA
TTAAGTTCGGCGGGTTTTCTCGCTTCATTTGAGATCTAATTTCAAATTTGTTAAGTTGGTGTTATAAAAGGCCATTTGTGTCCCATTGTGTTTTCACTTCTAGTCTTGAAAAATTAACTCTAACCTAGACATATTGGATAATTATCCATGTCAGAGTTGGAATTGATTTCTCATTAAAGCGACCAAAAGCTAGACTCAATGAAGAGTCAAGCACAAGGTCAAATCAAACCTATTCTGCTTCAAGTGATTTACCTCCGAGAGGTAAAAAACACTCAAGTTCCCAGTTCAAGCAAGTTAAACTGGATGTGGTGGAATCGATACTCAAAGAGGCGTGCTCTCAGGCCTATCCCGAGAGCGCCATTTGCGTTCAAAGATTTGATGATTCACTGAATTCTGCAATTCGCATTACGTATCGCATTTC
+
IIIHHHIHIIHHHIHHHIIFHIIIIIFHIHIIIIIIHIIIIIIIGIIIIIIIHEHCEHHHIIIIIIIHIIIIIIIIIIIIIIIHHIIIIIGHHIIHIIIIIIIIIIIICHHIIHHHIIIIIIIGHHHHHIIIIIHHHHHIGIIIIIEEGEHIHIIIIIEEHHGHHHIIIIHIHHIIIHEHHIHHIHHHIEHHHEHIIHIHIHHEHHHHHIGIIHIHFCCHIIIIDIHHIIIHHGHEHHGIHIIHIIIIHFHDCCHHHGHHHHHIIIIIIIIIIIHIHGHGIIIHE?@GIIIHHIHEHG@HHHEHHHIIIIIIIHEIHIIHIHEIIIIIHIIIHHIHGIIIIIIIHHGIHHIHHIIIIIIIIIIIIIIIIIIIHIIIIHIIIIHIHGHIHHIIIIIIIIHGIIIIIIIIIIIIIIIHHHIII
@HISEQ:711:H5NNWBCX2:2:1101:4388:7181:ATCTCGTA
TTAAGTTCAGCGGGTAGTCCTACCTGATTTGAGGTCAAGCTTAAAAGTGTATGCCTCATCAGAGAGACAGTCTCTGAAAAGAGACCATAGAAGCAGAACATACAAAAGGTCAACAGCAACAGCATAGATAGAATTACCAAACTGAAGCCGATCCTTTTTCAAACAAAAGGTTCTACTAATGCATTTAAGAGGAGCTGACATATATACATTTGCCGGCAAGGCCTCCACATTCCAAAGCTTTGAAAAACACACAAAAATGTTTCAAAGTTGAGAATTTAATGACACTCAAACAGGCATGCCCTTCGGAATACCAAAGGGCGCAAGGTGCGTTCAAAGATTCGATGATTCACTGAATTCTGCAATTCACATTACATATCGCAATTC
+
IIIHIIIIIIHIIGIGHIHHHIIIGHHIIIIIFHHIHIIIHHIIIIHIIIIIGHIIIGIIHIHHIDHGHIHIIIIIHCHHIHGIIIIIECDC<DCCDDG@G1<1DGE<D<CCDC<1<1FEC<@F0<GE0CFHIEHHFHCHIECHHH/ECEEHHHHHIIG?.CGFCHEIHHHHHFHHIHHHGHIHEHHH?CEGHFGHHHGIIIIFGHHHF7CIHIHIGIHHHCFIHGIIHHHEHIHIFG?IIIIHEEFHHIHIIIHIIIHHHFIHHEGGIHHHIIHIIIHHIHHHHFHIHEHHIIIGHIIIIIIIGIIIGIHIIHCFIIGIHIHIIIHF<1HIIIGIIHIIIIIIHHGIHIHFHFIIIIIIIIHIIIIIGIIHHIIIIIGHGIHH
@HISEQ:711:H5NNWBCX2:2:1101:5445:7029:ATCTCGTA
TTAAGTTCAGCGGGTATTCCTACCTGATCCGAGGTCAACCTTAGAAAGATAAAGGGTAGACCGGCCCGGAAGGTCCTTTAGACTCGACGCGTGCTTCCGAAGATGCTCGTTGCGAAGAGGGTCCCACGGACGCCGTCATTGTCTTTGAGACCAGTTGGCTGTGACACCAACGCGGCCCAACACCAAACACAAGAGGTTTGAGGGAGGATAATGACGCTCGAACAGGCATGCCCACCGGAATACCAGTGGGCGCAATGTGCGTTCAAAGATTCGATGACTCACGGAAATTCTGCAATTCGCATTACTTATCGCATTTC
+
IHIHIIIIIHIIIIHHIHIIHIIGHIIIIHHHHHGHIHHGFHHIIIIIHHHHHHIHIFIIGHHHGHHHDDHCHFHHIIHGHIIIIHIIIIHHIIHGEHHIIIHIIIIHIIIIIIIIHIHIIIIIHHIIIIIIHIHHHIIHIHHHHHBDHHHHHHIHHHIIIHIIIHHIIIIIIIHCIHIIHHHHIHIIHIIIIIIIGIFIIIIIIHIIHHIHIIIIHHFIHIIHHIHGIIIIHIIIHIIIIHHIGIHHHHIIHIIHHHHEIIIIIHGIIIIHIHIIHIIHHIIIIIIHIIHIIIIHHIIIIIIIIIIIIIIIHHGII
@HISEQ:711:H5NNWBCX2:2:1101:8394:7112:ATCTCGTA
TTAAGTTCAGCGGGGAGTCACGCCTGATCTGAGGTCAGCAGAAGAGAGCACGCCACGACAACGCGCGCACTGACGAGGCTGGCAAGCCCACGCGGCGCACCATCACCGGCGCTCACTACATCGACAGACAACACGGAGAGACGCGGGCACGTCACTCGCACACTCTGCACATTCCGCCGCAGCCGCAGCCGCACGGATTGTGTGTGATAAGACCAACACTCAGACAGACGTGCCGACGGGAGTAACCCGACGGCGCCATTTGCGTTCGAAATTTTAGCCCTCCACAGGTTTGCAATTCGGGCTACATATCGCAGCTA
+
IIIIIIIIIIIIIIIIHIIIIIIIIIHHIIHHIIIIIIIIIIIIIIIIIHIIIIIIIIIIIIHIIIIHHIIIIIIGIGIIIIHIIIGIHHIIIHIIIIHHHHIIIIIHHIIIIHIIIIIIIIIIIIIIIIIIEHHIIIIIIGHIIIIIHIIIIHEHHGHHIIIHIIHIIIHHIIIIIIIIIIIIIIIIHIIIIIIIHIIIIIIIIIHIIIIIIIIIFCIHIIIIIIHIIIIIIIIIIHHIIHIHHHIHHIGIIIHHHIHIIIGIIIIIIIIIHEIHIHIIIIHGIIIIIIIIIIHHIIIIIIHIIIIIIIIIIIIII
@HISEQ:711:H5NNWBCX2:2:1101:11857:7050:ATCTCGTA
TTAAGTTCAGCGGGTAGTCCTACCTGATTTGAGGTCAAGTTTATTGTTATTGTCCAGAAGACAAGTCCACAAGCGCAGACAATTTGAGAAGCAAGAAAGGTTAATGCAATACCCTGCAACAGCTCAGATAACAAAAGTGTATCAAACCGAAGCTAGCACTGCAAAGTCCTTGCTAATGTATTTAAAAGGAGCTGACAGAAAGAGCCAGCAAATCCTTCAACATCCAAATGCAAAGAAAAGACAAGTTTTCTGAGCTTTGAGAAATAATGACACTCAAACAGGCATACCCTCCAGAATACCAGAGGGTGCAATATGCGTTCAAAGATTCGATGATTCACTGAATTCTGCAATTCACATTACATATCGCAATTC
+
HIIIIIIIIIIIIIHIIIHHIIIIIIIIIIIEHHHHHHIIIHHIIIIIIIHIIIHHGHFGEEHCHHHFHHIIHHIIIIIIGFEEGHHIHHIIIHGIHIII@HGHIHIIGIGEHFHHHIIIEEHEGH@FHHHGHHEHHHHHHHIIIGIE/<FHDHHIIHIIHIHHHHIIIHCFHIEEHHIHIHHIIHHHHHHHHGEHIHIHHHHEHIHEEHAIHHHGHEIHFEHEECIHHHIIHHDGEHCEHHEEHEHHFHHCHHGCHH@@HHHIHEHCIHGDGHIIIHIIHHHHHHIIIHHHIIIHHGEFEHFEHHHHIIHIIIHIIHHHG@EC?HHHGIHHHFHHEIIIIIIIHHEEIIIHHIIIIIIHHIHEIIIIIIII
@HISEQ:711:H5NNWBCX2:2:1101:12273:7162:ATCTCGTA
TTAAGTTCAGCGGGTAGTCCTGCCTGATTTGAGGTTATATGGGTCAAAGGATGGAGAGAGTCCATCACAATTAGGAGCAAGTGAACCTTTCCACAGCTGAACTACTCTGACATGAATGACTATCAATGCCAATGCAAGCTCAAGCAGGTGGAACACCACATCGCTAATGCATTTCAGAGGAGCTGAACAAGCCAGCACACTCCACATTCCAACAAGAAAGCCTCTCTACAAAAAAGAAAGGTCCTCATTGATGGTTTCATGACACTCAAACAGGCATGCCCCTCGGAATACCAAGAGGCGCAAGGTGCGTTCAAAGATTCGATGATTCACGGAATTCTGCAATTCACATTACGTATCGCATTTC
+
IIIIIHIIIIIIIIIIGGHHIIIIFECF@?F<DFDEEG?CHH?E<CFDGFG@GF?F@E@EHI@1DE@DF@GGHGHCHEHHI@HGHI<FHGHHE1<DHHHEEHF?@HHHHFHHGHHFEFEFFCE@FE<@G@FFHE0FCFH?GHI/CE@GHHHIEHFH@8<<<DEGCG@EFHFGHHHHHHIHE@EE:FHIIGG@G.EF87BGGHHHC.G@GB8:@GHH.FF..:9.8;..<-G@HHFDFGD?HGCF<DF/IIHHGIHEED0CC<<0@EHHIIHHHF@E<HHIIHHEHGEGCD?E1GED<F<<<<DCCC=HEHHGEEF0G@F@1DFFF?E1<FC@DHFH@<1CEFCD<<1CEHHHIIIIIIIIIIII
@HISEQ:711:H5NNWBCX2:2:1101:14491:7029:ATCTCGTA
TTAAGTTCAGCGGGTATCCCTGCCTGATCCGAGGTCAACCTTGCGAGTAGGTCTTCCGGCAGACGGGGCCCCGACTTTTGAAGCGAAAGATTCTGCTACGCTTAAAGCCGGTGCCACGCCGCCGAGCGTTTCGAGGCGCGTCCCCAAAGAGGACGTCGCCCAACACCAAGCCAGGCTTGAGTGGTGAAATGACGCTCGAACAGGCATGCCCCTCGGGATACCAAGGGGCGCAATGTGCGTTCAAAGATTCGATGATTCACTGAATTCTGCAATTCACACTACTTATCGCATTTC
+
IIIIIGHHFHIHIHIIIIIIIEHGIIIHHIIICHIHIIIIIGIIIIGHHHEHHIIIIIIIIGIIHHCECCHDDHIICHEHHHHIIIHIIHEHIIIIIIIIIHHIHGHIIIHHIIIIIIHHHHIDHHIIIGIHIIIIIIIIHHHIHHHHIIHHHIIIIHIHHHIHHHHHIHHIIHHIIIIIIIIHGHGHIIIHIHIIIIIHGIIIHHIIHHHIIIIIIHHHGHIHHHIHIIHIIIIIIIIIH?IIIIIIHIIIIHHIIGIHIIGGIIHHIIIHHIIIHHFFHGGIHHHGIIIIIH
@HISEQ:711:H5NNWBCX2:2:1101:18501:7192:ATCTCGTA
TTAAGTTCAGCGGGTAGTCCCACCTGATTCGAGGTCATATTGAAGATAATAGTGTTTGTCCATGAAAGACGATTAGAAGCAGCCTATAGTCAATTCCGGGCCATCACAGTAAAGCAATGTGCTCAACGTTAATAAGGGGGATAGGATTATTACGCCGAGTTAACCAAGAAAATCGTTAAGAGCCAGCTAATACTTTTAGAACCAGCCGTTTGTTACACAGCAGAGCTCAAATCCAATCAGCTATTAACGAGCAAGCATCAATAGTTGATTGAGAGTTTCATAACACTCGAACAGGCGTGCTCCCCGGAATACCAGGGAGCGCAAGGTGCGTTCAAAGATTCGATGATTCACTGAATTCTGCAATTCACATTACTTATCGCATTTC
+
IIIHIHIIIIIIGIHHHIIIIIIIIIHHGHIIIIIHIIIIIHHHHIIIIIHIIIIIIIIIIIIIIIIIIIIIIIHIHIIIIIIHIIIIIIIHIIIGIIIHHHIIIIIIIIIIIIGIIIHIIICHHIHIHEEGHHHHGI<EHHHHIIFHHHIIIIIHIIIIIIIHIIIIIIIIIIIHHIIIHHIIHIGFIHHHIIHHIIIHIHEHHGHIIIHHIHIHHIGIIGIIHG?HIHFIIHHHHIIFHHHHHFHIGIHIIHIIIIIHIHIHFIHFHHHIHHEHECHHIIIIHIIIIIIHIIIIIIIHDHDHIIIHHGIHIIIHEIHIFHIIIIIIHIGHIHIHGIIGIIIIHHIHHIHHIIHHGHIIIHHIIIHIIIHIIIHHGIIHHHDII
@HISEQ:711:H5NNWBCX2:2:1101:1225:7370:ATCTCGTA
TTAAGTTCAGCGGGTAGTCCTACCTGATTCGAGGTCAAGTTTCAAAGTTTCGTCTTTCGACGACGATCTAGAAGCGCTGACTTCACGACGCCCGCTAGCACTCCAGCCACGACGATCATTATCACGTCGAAGGCCGTTCATGCATGGTCAGATCGCGCCGCCATCGCTAATGCTTTTAAGGAGAGCCGAAGACCCGAGGGTCGCCGGCAGCCCCCAAAATCCAAGCCAAACCTCGAAACGAATCGAGGGATGGTTGAGAATTAAATGACACTCGAACAGGCATGCTCCTCGGAATACCAAGGAGCGCAAGGTGCGTTCAAAGATTCGATGATTCACTGAAAATCTGCAATTCACATTACTTATCGCAATTC
+
GHHHICHHIIHIIIIIIIHIIIIIIHHIIIIIHIIIIIIHHIIIIIIHIIIHIHIIIEHHIIIIDDHF@HHHHIIHIGIGHHH?GHHGHIIIIGIIIGHIIHEHIHHHHHHHICEHHHIIIIHHGHHIHIGHDCHIIGHHIIIIGHFDGHHHGGIIHHGIIHFHHHIHIEHHHGHHHIIIHHHEHCHIHHDFDIIHFHIIIIIIIIIIHHHFGHHHGFCHIHIHFH=IIHIHHHHHGHIHIHHHF@HHHIIIIIIHHGIIIIIIHHHFGCHEHGHHHHHHFHIIHHHHIHFHIIHEGHIIHIIIIHHIIIHHHIHIIIHIIIIGIIHIIIHHIIIIHIIIHIIIIIIIIIIHHHIIIIIIIIIIIIIIIII
@HISEQ:711:H5NNWBCX2:2:1101:4931:7292:ATCTCGTA
TTAAGTTCAGCGGGTAGTCCTACCTGATTTGAGGTCAAGTTTAAATGATGCCTTTGAAAGGCAGTCCTATGAGGACAGTTATAAGCTGAACTAATAACTCGTTCCAGCGATGGCATAGATAGTGTTATCAAACCAAAGCCGATCCTAAGTTCTGCTAATGCATTTAAGAGGAGCTGACCCTTTCGAGCCTGCAAAGACCTCCAACATCCAAGCTACAAAAAAACTTTTGTAGTTGAGAATTTAATGACACTCAAACAGGCATGCCCTTCGGAATACCAAAGGGCGCAAGATGCGTTCAAAGATTCGATGATTCACTGAATTCTGCAATTCACATTACATATCGCAATTC
+
IIIHHHIHIIHIGHIIIIIIIIIIIIIIIIIIIIHHHIIIIHIIIIIIIIGHIIIIIGIIIIGHHIIGHIIIIIIIIHHIIIIIHIHIHIIFHIIHHIHIIGHIIIIIIIIIHHIIIIIGIIIHHHHHFHHIIIIHHHIHIIHHGIIIHIHHHGIIIIIHIHHHIIIIHIIIIIIIHHHIIGHHIIIHFHIHIIGHHHIIGIIIIIIIIIIIIIIIIIIHHHHIIIGIHIIIHHHHGIIGIIIIIIIHHIIIIIIHIHIIHIIIIHHCIIIIIIIIHHHHFHIGIIIIIIIGIIHIIIIIIIIGIIIIIIIIIIIIIIIIIIIIHIIIIIIIIIIIIIIIIIIIIIIHI
@HISEQ:711:H5NNWBCX2:2:1101:8594:7277:ATCTCGTA
TTAAGTTCAGCGGGTAGTCCTACCTGATTTGAGGTCAAAATGTCAATAAAATGTTGTCCCATTCAGAGGGACGGTTTGAAGCTGAAAGCCCCCCATTTGTAAAAATGAACTGCTTCACGGCGATGGCGTAGATAATTATCACACCAAAGACGGTCCACAAGGGTTTTCCGCTAATGCATTTAAGAGGAGCTGACTTTCTAAAGAAAGCCCGCAAAGCCCCCACAATCCAATCCGCCTTCAAACTAGCAAAAGCTGAAGAGGTTGAGAATTTAATGACACTCAAACAGGCATGCTCCTCGGAATACCAAGGAGCGCAAGGTGCGTTCAAAGATTCGATGATTCACTGAATTCTGCAATTCACATTACTTATCGCATTTC
+
IHIHHGHHCHHIIIIDFHIIHIIIIIHIIIIGHHHHIIIIHIIHGHIIGIHFHIIHIHFHHIHGHGEDGFHIIHDHHIIGHHHHIIIIIIHHIHIIIIIIIIIIIIIIHHIHHIIIIIHHHIGHHHIIIIIIIIIIIIIIIIIII?HIHHHHHIIHHIIIIGHHGIIIIIIIIIIIIHIIIIIIIHIHIHIHHHIEHIHIIHIHIIIIHHIIIIIIIIHDIHHHEHIIIHEHHHGIHIIIIHHHHIIGIIHHIIIIIIIIIIIHIHIHHHHIIIIHHGIIHIHHHHGHIIIIIHIHFHIHGHIIIHHGIIIIHHHHIIIIIIIIIIHIIIIGIIIIIIIIIIIIIIIHHIHHHIIIIIHGCIGIHHHHFGHGIIHHHI
@HISEQ:711:H5NNWBCX2:2:1101:11278:7414:ATCTCGTA
TTAAGTTCAGCGGGTAGTCCTGCCTGATTTGAGGTTATATGGGTCAAAGGATGGAGAGAGTCCATCACAATTAGGAGCAAGTGAACCTTTCCACAGCTGAACTACTCTGACATGAATGACTATCAATGCCAATGCAAGCTCAAGCAGGTGGAACACCACATCGCTAATGCATTTCAGAGGAGCTGAACAAGCCAGCACACTCCACATTCCAACAAGAAAGCCTCTCTACAAAAAAGAAAGGTCCTCATTGATGGTTTCATGACACTCAAACAGGCATGCCCCTCGGAATACCAAGAGGCGCAAGGTGCGTTCAAAGATTCGATGATTCACGGAATTCTGCAATTCACATTACGTATCGCATTTC
+
IIIIIIIIIIIIGHHHGIIIIIIIHHIIIIHFHHDFHIIIIIIIIIHHIIIHIIHIHHFHIIIIIGHFHHIIIIIIIIIIIIIIIIIIIHIIHIIIIIGIIIIIIIIIIIIIIIIIIIIIIHIIIIIIIIIIHHIIHIIHFHIHHIIIIIIIIIIIHIIIIIIIIIIHHIIIIIIIIHIIHIIHIHHIHGHIIIIIIIIIIIGIIIHHIIIHIIIIIIIIIIHIIIHIHGIIIHIIIIIHHHIHIIHHGIIIHHIIIGIIIIHIHIIHHFHIHIIIIIIIHHHHHHIIHIIIHIHEIIIIIHHIIIHIIIHIIIIHHIIIIHHIIIIIIIIIIHFGIIIIIHIIIIIIIIIIIHIGIIIIIIII
@HISEQ:711:H5NNWBCX2:2:1101:18502:7267:ATCTCGTA
TTAAGTTCAGCGGGTAGTCCTACCTGATTTGAGGTCAAATTGTCAAAATTGTCCAAGTGAATGGACGGTTTGAAGCTGAACTTCATAAAGCTGTTTCACATCCACGGCGTAGATAATTATCACACCAATAGACGGTCCACAAAAGTTCCGCTAATGCATTTAAGGAAAGCCGACCTCATTGATGAAGCCCGCAACTCCCACATCCAAGCCTAACCAAGCTTATAAAAGCTGGAAGGTTGAGAATTTAATGACACTCAAACAGGCATGCTCCTCGGAATACCAAGGAGCGCAAGGTGCGTTCAAAGATTCGATGATTCACTGAATTCTGCAATTCACATTACTTATCGCATTTC
+
CGGE1<GHHHHHEHCFHIIGIEHHHHFGHE@HIIIHECFEFHCGHHHHFHEGEFHIIHIEHHHGFIGEHDEHIIIIHHIIIIIFCHHHIHIIFEGHCFH@HIHCHHIIHHHHHIFHHEFHEEHH?@@GHE@H?<0DHIIIEF6GHHHIHG=EHHIIHCHHIGH?HHE?FE7?DH<HHHHIIHIIIIIFG;C?C:CEFEEHHAHH6FCCEHHG?@DC/<//HGD<<0<<0EHFHHHEF<F@HHEFD1<1D1GD1CGGD1<<ECHHHGEHE<DHEHHHHEHCHHIHHDHDG?HCHHEEC111HHHHC1C<HHHHEHHHG@CFD1HEHG@EHEHHD1G@<1<1<@E1D<?GCEE/D
@HISEQ:711:H5NNWBCX2:2:1101:2218:7640:ATCTCGTA
TTAAGTTCAGCGGGTAATCCTACCTGATTTGAGATCAAACGTTCAAAAGCTGTCCTTGCTGAGGGACATTTGTGAGCTCCAGCGCACCTTCATCGCTGAAGGTTACATGGTGGAAAACCACAAGCGTAGATATTTATCACACCTGTGATGCCACCAAACACTGGCAAGCTGATCCATTTGAGAGGAGCCAACCACAGGGCCAGCAATACCCCCAAGGTCCAAGCTCATCATGGCAAACCATGAGGAGTTGAGGTGTTCATGATACTCAAACAGGCATGCCCTTCGGAATAGCCAAAGGGCGCAAGGTGCGTTCAAAGATTCGATGATTCACTGAATTCTGCAATTCACATTACTTATCGCATTTC
+
GHHHIHIHHHIIHHIHIIIHIHHIIHIIIIIGIIIIHHGHIIIIIIIHIIIIIIHHIIIIIIIHIIHEHIIIIIIHHIIIIIIIIIIHIIHIIHGHHHHHHIGHEFHIHGHHIIIHHIIIIIIIHHHIIIIIIHHHIIIHHHHICHHHHIHHIIIIHHHIHHEGHIIHIIIHGHFFHBFEFEHHIHEHIIHHHIIIIIHHIHGHHHEHEHIHGHHEDC/HHGEEF@HFHHHHHIIIHEIHG?HIIHHE?EHIIHIHHEHFIIHHEHFHIIIIHHHGC1EDIHHIHIHGHHHFHIIHHGIIIIIIIIIIIIIIIIIIIIIHIIIHIIIIIIHGIIIIIIIIHIIIIIIIIIHIHIIIIIIIIIIII
@HISEQ:711:H5NNWBCX2:2:1101:7261:7611:ATCTCGTA
TTAAGTTCAGCGGGTAGTCCTACCTGATCCGAGGTCAAATGAGATGAATCGTCTTCAAACGAAGATCGTTTTTAGAAGCGGCCAGCCCTTCCAACCGGCAAACACGACGTAGATGAAACTATCACGCCGAAAGGACCGTGGAAGGGTTAGGGATCCAGCTAATGCATTTGGGACGAGCCGACAACAAAAACCGGCAGACATCCAAATCCAAAGCCCCAACGTCCGAAAAGACGAGGGTATTTGATGGTATTCATGACACTCGAACAGGCATGCTCCTTGGAATACCGAGGAGCGCAAGGTGCGTTCAAAGATTCGATGATTCACTGAATTCTGCAATTCACATTACTTATCGCATTTC
+
IIIIGHIIIIIIIHHIIIIIIIIIIHHIIHIIIHHHIIIIIIIHIIIIHIIIIIIIHGIIIHIIIIIHIIIHHHIIIIIIIHIIIIIIIIIIIGIIIIIHIIIIIIGIIIHIIIIIIIIIIIIIIIIIHIIIIHIIIIIHGHHIHIGHHIHIIIIHIIIIIIIIIIIIIIHIIHIIIIIIIIHHHIHGEFIIIIHIHIIIIIIIHIIIIIIHHIIHHEEEHHGHIH?HIIHIIIIIHFHIIIHIIIIIIIGHIIIHIIIIIIIIIIIIIIIHGHIIIIIIIHIIIIIIIHIIIHHHGHHHIIHIHHIHIIHHFHIIIIIIHIIIIHHHHHIIIIIIHHIIIIHIIIIIIIIIIIHIII
@HISEQ:711:H5NNWBCX2:2:1101:11594:7662:ATCTCGTA
TTAAGTTCAGCGGGTAGTCCTACCTGATTTGAGGTCAAATGGTTCAAATTATCAGTCTCTAATAAATAAGAGACGACAAATTAGAAGCAAAGATCTTTTCTTAAATAAAGAAAAACACTTTTGTCCATTAATGATATAGATAATTATCATATCAAAGATGATTCAAAGTGATTAATCCTTGCTAATGCATTTAAGAAGAGCTGAGTTTTGCTAAGAAACCAGCACACTTCCAGAATCCAAGCCTGACCAGCCAAAAGCTTGAAAGGTTGAGAATTTCATGACACTCAAACAGGCATGCTCCTCGGAATACCAAGGAGCGCAAGGTGCGTTCAAAGATTCGATGATTCACTGAATTCTGCAATTCACATTACTTATCGCATTTC
+
GIIIHHIIIHIIIIHHHHIHIIHIIIHIIIIIIIIIIIIIIIIIIIIIIIIIIHIHIIIIIIIIIIIHIGHHFHFIIIIIHIIIIIIIIIIIIIIIIIIIHIIIIIIIIIIIIIIIIGIFIHIIIGEHHIHIIHIIIHIIIIHIGIIGHHIIIIFHHIGHGHHIHIHFHGHIIIIIEHIIIGIIIIIIIIHIIIHIHHIIHHHHHFFHHIIIIIIIIIHIIIIIIIIHEGHIIIIHHGHHHGIIIIIIIHHHHHIHIIHIIIIHIIIIIHEHHHHIIIIIHHHHHHHHIIIIIIIIIIGIIIIIIIIIIIHIIIHIIIHHHGIIIIHIIIIIIIIIIIIIIIIIIIIIIIIIIIIIIIIIIIIIIIIIIIIIIIIIIIIIIII
@HISEQ:711:H5NNWBCX2:2:1101:16032:7572:ATCTCGTA
TTAAGTTCAGCGGGTAGTCCTACCTGATTTGAGGTCAAAATGTCAATAAAATGTTGTCCCATTCAGAGGGACGGTTTGAAGCTGAAAGCCCCCCATTTGTAAAAATGAACTGCTTCACGGCGATGGCGTAGATAATTATCACACCAAAGACGGTCCACAAGGGTTTTCCGCTAATGCATTTAAGAGGAGCTGACTTTCTAAAGAAAGCCCGCAAAGCCCCCACAATCCAATCCGCCTTCAAACTAGCAAAAGCTGAAGAGGTTGAGAATTTAATGACACTCAAACAGGCATGCTCCTCGGAATACCAAGGAGCGCAAGGTGCGTTCAAAGATTCGATGATTCACTGAATTCTGCAATTCACATTACTTATCGCATTTT
+
IIIIIIIIIIIIIIIIIIIIIIIIIIHIIIIIIIIIIIIIIIHHIIHIHIIIIHIIIHHIIIIIHIIHIIIIIIIIIIIIIIIIIIIIIHIIGIIHHHIHIIIIIIIIIIIIHIIIIIIHIIIHHIIIHHIIIIIIIIIIIIIIIIIIIIIIHIIIHIIIIIIGHIIHIIHIIIIIIHHIIIIIIIHHHGHHGIIIIIIIIIIIHIHHHIHIIIIIIIHIIHHHEHIIIGIGIIIHHHIIIIIIGIIIIIHIIIIIIGHIIHIIHIIIHGIIIIIIIIIIIIIIIHIIIIIIIIIIHIIIIIIIIIHHIHIIIIIIIIIHIIIIIIIIIIIIIHIIIIIIIIIIIIIIIIIIIIIIIIIIIIIIHIIHHIIIIIIIII
@HISEQ:711:H5NNWBCX2:2:1101:21129:7602:ATCTCGTA
TTAAGTTCAGCGGGTAATCCTACCTGATTTGAGATCAAACGTTCAAAAGCTGTCCTTGCTGAGGGACATTTGTGAGCTCCAGCGCACCTTCATCGCTGAAGGTTACATGGTGGAAAACCACAAGCGTAGATATTTATCACACCTGTGATGCCACCAAACACTGGCAAGCTGATCCATTTGAGAGGAGCCAACCACAGGGCCAGCAATACCCCCAAGGTCCAAGCTCATCATGGCAAACCATGAGGAGTTGAGGTGTTCATGATACTCAAACAGGCATGCCCTTCGGAATAGCCAAAGGGCGCAAGGTGCGTTCAAAGATTCGATGATTCACTGAATTCTGCAATTCACATTACTTATCGCATTTC
+
?GGHHGHIHIHHHICEHIIHHIHIIIHHFHIIIIHHHIIGIGEHHIIGIIGHHHIHIIIHIHHIIGICF?HHIIHIIIIHGHGHHHGHHFEHHIIHFEHHIIHHFHHHIHGHHGHIH?HIEFHIEHEHHIHHGHHHGHHIHHHHIHIGEHFGHHHHHHHHHHFEFHEHFEEHGHEHGA@.BEECCHHEEFFEBAHHA.9FHEGG@GEBGIHCEHH@CCIHHF?EEHH?FCHFHHFC/EIHG?HHHGGEGEHHCHCEIHFHEHFDHHD?HGE?GCCEHEIHCDGF<1CGHHHEHFCHEHDIHFHF</GHGGHHFHHHHGIHGCCHF@HHHEIHGEHIIIIHHCHECCHEGHHHHGCDEGFHHHDHI
@HISEQ:711:H5NNWBCX2:2:1101:11522:7798:ATCTCGTA
TTAAGTTCAGCGGGTAGTCCTACCTGATTTGAGGTCAAATGGTTCAAATTATCAGTCTCTAATAAATAAGAGACGACAAATTAGAAGCAAAGATCTTTTCTTAAATAAAGAAAAACACTTTTGTCCATTAATGATATAGATAATTATCATATCAAAGATGATTCAAAGTGATTAATCCTTGCTAATGCATTTAAGAAGAGCTGAGTTTTGCTAAGAAACCAGCACACTTCCAGAATCCAAGCCTGACCAGCCAAAAGCTTGAAAGGTTGAGAATTTCATGACACTCAAACAGGCATGCTCCTCGGAATACCAAGGAGCGCAAGGTGCGTTCAAAGATTCGATGATTCACTGAATTCTGCAATTCACATTACTTATCGCATTTC
+
HHIIIGHIIIIIIHIIIIIIIIIIIHIIIIIIIIIIIIIIIIIIIIIIIIIIIIIIIIIIIIIIIIIIIIIIIIIIIIIIIHHHIIIIIIIIIIHIIIIIIIIIIIIIIGHIIIIIIIIIIIIIIIIIIIIIHHHHIIIIIHHHIIHHIIIIHHHHHHHIIIIIFHHHEHHIIIIIHEHIHIIIIIIHHHIIHIHIIIIHIGIIHHHIIIHIIIIIIIHHHHHIHIGIIIIIHIHGIIHIIGIHIIIIIIGIIHIIIIIIIIIIIIIIIIIIIIIIIIIIIIHIIIIHGIIIIIIIHIDEIHIIIIHHIIHIIHGIIIIHIIIIIIIIIIIIIIIIIIIHIIIHIIIIIIIIIIIIIIIHIIIIHIIIIIIIIIIIIIIIIII
@HISEQ:711:H5NNWBCX2:2:1101:11665:7809:ATCTCGTA
TTAAGTTCAGCGGGTAGTCCTACCTGATTTGAGGTCAAGTTTATTGTTATTGTCCAGAAGACAAGTCCACAAGCGCAGACAATTTGAGAAGCAAGAAAGGTTAATGCAATACCCTGCAACAGCTCAGATAACAAAAGTGTATCAAACCGAAGCTAGCACTGCAAAGTCCTTGCTAATGTATTTAAAAGGAGCTGACAGAAAGAGCCAGCAAATCCTTCAACATCCAAATGCAAAGAAAAGACAAGTTTTCTGAGCTTTGAGAAATAATGACACTCAAACAGGCATACCCTCCAGAATACCAGAGGGTGCAATATGCGTTCAAAGATTCGATGATTCACTGAATTCTGCAATTCACATTACATATCGCAATTC
+
HIIIIHFHHIIIGIHIHHIIIHIIIHFHIIIIHIIHHHHHHIFEHIIIIHIHIIIIIIIIIHIIIHIHHHIHIIIIIIIIIIIIHGHIIIIGIIHIIHIHHHHIIIIIHIIIHIHHHIIIIHIHIIHIIIHIIIEHIEHHHHIHIIHHHHIIGFHHIHHIIIIIIIIIIIIIHIIIIIIIHHIIIIIIIHIHHIIIIIIIIIIIHIHHHIHGIIIIIIIHHEHIIIIIIHIIIIIIIIIGIIIHHHHHHEHGIIIIIIHIHHGFHHIIHGEFGIIHEHIIIHGHIIIIIIHIHFIIIHIHHHFGHIHHEIHIHIHIIIIIIIHHGIIIHHIIIIIHHFIIHIIIIIIGIIIIIIIIIHHIIIIIIIHHIIHI
@HISEQ:711:H5NNWBCX2:2:1101:14522:7913:ATCTCGTA
TTAAGTTCAGCGGGTAGTCCTACCTGATTCGAGGTCAAGTTTCAAAGTTTCGTCTTTCGACGACGATCTAGAAGCGCTGACTTCACGACGCCCGCTAGCACTCCAGCCACGACGATCATTATCACGTCGAAGGCCGTTCATGCATGGTCAGATCGCGCCGCCATCGCTAATGCTTTTAAGGAGAGCCGAAGACCCGAGGGTCGCCGGCAGCCCCCAAAATCCAAGCCAAACCTCGAAACGAATCGAGGGATGGTTGAGAATTAAATGACACTCGAACAGGCATGCTCCTCGGAATACCAAGGAGCGCAAGGTGCGTTCAAAGATTCGATGATTCACTGAAAATCTGCAATTCACATTACTTATCGCAATTC
+
IIIIIIIIIIHIIIIIHIIIIIGIIHHHEHEHIIHHHIIHHHIIIIIIIIIIIIIIIIIIIIGIIHIDHHIIIIIHHIIIIGIIIIIHIIIIIHIIHIIIIIIHIIHHIIIIIIHHIIIHIIIIIIIEHIIIGIIGHHHIIHIIHHHHHIIIII?GHHIDHHEHIIIIIIIHEHIIIIIIHHGEHHHFHIE@HHIIIIGHEHIIIHGHHIIIIIIICCGHIIIHHEHHD<HHHHHGF<HHIHEIIHHHHIHIIIIIIIIHGIIIIHHGIHIHIHHFEHHIHHHIIHIIIHIHIIIIIIIIHHHIHIIIHDIIIIHIIIFHIIIIIIHIIIIIIHIHIIIIIIHHIIIIHHGIIIIIIIIIIIIHGEIIGII
@HISEQ:711:H5NNWBCX2:2:1101:15890:7752:ATCTCGTA
TTAAGTTCAGCGGGTATTCCTACCTGATTTGAGACCATGGTTCAAGCTTTTTTACGGCTTTAATGGTTATAAACTGCAAAGTAACTTTAAGCTAATCTTTACTGCATCATAATCAGCATTATAAGAGATAAATCTCATTCAAATACGTTTCTGATGCTTTGCAAAGAGTCAAACACTCTTAGCTCAGTTCAGCTATAGTTTTCGCAAAAGATACAGGATCAATTTGCACATCTTTGGTCTTTACGCTTTGTAAAAAGCATAAAGGCAAAATAAATACTATAGATTCTCAAACAGGCATACTCTACCGAAATAGAGTGCAATGTGCGTTCAAAGATTCGATGATTCACGGAATTCTGCAATTCACATTACGTATCGCATTTC
+
EH?HHHIHI?GCDHC?GHHHIIIEHHHEHHHHHHCEFEEHCHECHHEHIHIIIIGHCHDHHHEH1CF1FGEHFECG?HHICFHH?HEGHIIIHIECC@GGHHIGIC1FEHIIEHHHIIHHHEHG1FHCGHH0@FEHHC0<FE@CH@/</DHE/DFFFE@H//DHHFH?FHHEGF8@@FHHHHEHDHEGHFCHEGFFEHH=CDC:6GDCHG@@D8HHHG?HIIHHEEHGHCHCHCHEC@HHCIHE@F?EFHIIHIIHHEHHHH@FEEIHFHHEIHIGIHH@C?@EIHGF?ECHEHHIIHHHHGIIHHHIHHF@FFEEIHHHHHDHHFFEGHG?HGHFHHIHIHEHEHGIHIIHIHHFHGHIHIHHIHHHHHDHHHHHHDCHH
@HISEQ:711:H5NNWBCX2:2:1101:20781:7808:ATCTCGTA
TTAAGTTCAGCGGGTAGTCCTACCTGATTTGAGGTCAAAATGTCAATTAAGTATTGTCCTTTTTAAAGGACGGTTTGAAGCTGAAGTTCCCATTGTACGGCGATGGCGTAGATAATTATCACACCAAAGACGGTCCACAAGGGTTTTCCGCTAATGCATTTAAGGGGAGCCGACTTGAAAAGCCCGCATAACCCCCACAATCCAAGCCTCATTCAACAAAAATCTAAATGAGGTTGAGAATTTAATGACACTCAAACAGGCATGCTCCTCGGAATACCAAGGAGCGCAAGGTGCGTTCAAAGATTCGATGATTCACTGAATTCTGCAATTCACATTACTTATCGCATTTC
+
HIIGHHHI?HHIHIIIIIIIHHIIIGIIIIFHII?GHHIEHGHIIIIIHCHHIHIHIIHHHIIIEHH?HHHGHGGHIHHGHFIGGIHHIHIIGHIHHHFHHIGIIIIHG/EHHEHHIIIIIIIIIHIHGIIHGHCDHIIHIF=/@G@HHHEHHHHHEHHIIGHE?BEHHHHGEHHHHIHCEEF?EHHHHHIHEHIHCHE@CHHEHGHCGCH<BFGHCGHEHFFGCG@HGD<CGEHCGIIIHFHHGHFEC@ECIHCHEHIHHCHEHHHHEHGCHIIHHIIHHDHIIHIHIHHIIIHIHEEIIIHIIIIIIIIIIIIIIIHIHHIIHE@@HC1EHHHHIHHHHHHHGIHHGH
@HISEQ:711:H5NNWBCX2:2:1101:2929:8230:ATCTCGTA
TTAAGTTCAGCGGGTGGTCCTGCTTGATTTCAGATACAAAGAAAGTTTGAGTGTCTAAGCACTGGCAGCGGTAAGGCTGCACTGCCTCAGCTCTCAATGAGTTCACATTGAAACAATGTGGCTGCTGCATTGAGTGCGACCCTCGAACAAGTCGAAGTCGCTCGCTGAGCGCAGAGTGCTTTCATGCTTGACAAGAGAAGGGTATCTCTCGCATTAAGATTTGGGTGAGGAGAAAAAGAGACACTGAAACAAGCATGCCGACTGGAGAGCCAGCCGGCGCCAGTTGCGTTCAAAAATCTGATGACTCACGGTTCTGCAATTCGCATTGCTTATCGCACTTC
+
EC1<DFC1D??/CDHIC0<1DH11<C<1C11C?1<CC1<FHHFG11<@F11111<<1<FCCH1CEF1<0C/0C1F@DGE<1<11<DHEF1<FFC1<1<?111C1DE1C1<1<<1010<0<0<<HHHEGFF@HHHCDHHIHHHHE?HHIIIHGHHIHHIIIHDHIIHHHHHGIIIIIIIHIIHHHHHEIIIIIIIIIIIIIIIIIIHIIIIIIIHHFHHIGIHIIIIIIIIHIIIIIIIIIHIIIHIIIIIIIHIIIIIGIIIIIIIIIIIIIIIIIIIIIIIIIIIIIHIIIIIIIIIIIIIIHIIIIIIIIIIIIIHIIIIIIIIIIIHHIIIIIHIIGI
@HISEQ:711:H5NNWBCX2:2:1101:4566:8037:ATCTCGTA
TTAAGTTCAGCGGGTAGTCCTACTCGATTTGAGGCCAAGTTGTCAGTCATTGTCCGAAGACGGTTTGAAAGCACAGAGCTCTGGATCAGCCACCCTTGAGTAAGGTGCCAGCGAAGATATTTATCACGCTGTACTATGTCCAATCTGGAGGTGCACTAATGCATTTAAGGCGAGCCGCGGTGAAGCAGCAACACCCAAGTCCACCGCTCCCAATCCAAAGACCAGAAGTGTGAGGTTACAATGACACTCAAACGAGCATACCCTTTGGGGATACCAAAGGGTGCAAGGTGCGTTCAAAGATTCGATGATTCACTGAATTCTGCAATTCACATTACTTATCGCATTTC
+
IIIIIHHHIIIIIIIIIIIHIGIIIIIIHIIHHIIGIIIHHHHIHIFHIIIHIIHIHIIEHHHHHHHHIIIIIIIIGIIIIIIIHIIHHIIHIGGHIIIHHIHIHHIHIHGFHIIHHIIIHFEHHIIIIIHIIIIIIIIGEHHHIIIIIIIIHIIIIIIIIIHIIIHHHHIIIIIIIIIIIIIIIIHHHIHHIIHIHIIHHIIHHHHIIHFHHHIHIHHIIHIIIHIIIGIIIHHGIIIIHIIIIIIIIIIIIIIIIHHHHIFHIIHIHIIHIIHIHGHGIIIIIHIHIHHIHHHHIIIIIIIIIIIIHIIHIHIIIFIHIHHIIIGIIIIIIIIIHHHHHGHIIHI
@HISEQ:711:H5NNWBCX2:2:1101:9849:8191:ATCTCGTA
TTAAGTTCAGCGGGTATTCCTACCTGATCCGAGGTCAACCTTGAGAAATAAAGGGGGTGAGAACCGGGTCATATAACTGCTAGATGCGTGCTGTTATAAGCTCGTTGCATTTAAGAGTCTTTACGACACCGGCCATTCTCTTTGGGACCTGTCACCAGGTGACAAAGGGCCCAACAACAAGCCAAGCTTGATACTGTGATAATGACGCTCGAACAGGCATGCCCTTCGGAATACCAAAGGGCGCAATATGCGTTCAAAGATTCGATGACTCACTGAATTCTGCAATTCGCATTACTTATCGCATTTC
+
IIIHIIIIIIIIIHIHHIHHIIIHHHHIGHHDHGHHHIGIIHIIHIHEG1DCGHHHIIIIIIHHEHH<GHHHHHHIIHH?GHEHEFHCEGFEHHIIHIIGIHHIIIIHHHHHHGGHHHGFFHHGBFGHHHHHHIIHHIIHHIIHEHIHIHHBDGIHIHIIIIHIIHHHHHIIHGHHIIIHHHIHIIIIHIIIIIHHGIIIHHHHIIHGIHHIIIIIGIIIIHHIHGGHIIIIIIIHHDEEIGIHHIIIHIHIIIIHHEHHIIIIIIHHIIIIIIHHIIIIIIIIIHHHIIIHHHIIHHGHIIIGIII
@HISEQ:711:H5NNWBCX2:2:1101:11258:8173:ATCTCGTA
TTAAGTTCAGCGGGTGATCCTGCTTGATTTCAGATACAAAGAAAGTTTGTGTGTCTAAGCACTGGCAGCTGTAAGGCTGCACTGCCTCAGCTCTCAATGAGTTCACATTGTGAAATGTGACGGCCGCATTGAGTGCGACTAAGAACAAGTCAAAGTCGCTCGCAGAGCACAGAGTGCTTTCATGCTTAACAAGAGAAGGATATCTCTCGCATTAAGATTTGGGTGATGAGATAAAAAGACACTGAAACAAGCATGCCGACTGGAGAGCCAGCCGGCGCCAGTTGCGTTCAAAAATCTGATGACTCACGGTTCTGCAATTCGCATTGCTTATCGCACTTC
+
IIHIIIIIIIIIIIIIIHIIIHIIIIHIIIIIIIIIIIIIIIIIIIIIHIIIIIIIHIHIIIHFHIHHHHIIIIHIIIIIIIIIIHIIIIIIIIHHIIIIIIIIIIIIIIIIHIIIIIIIIIIIIIIHIIIIIIIIIHIIIIIIIIIIIIIIIIIIIIIIIIIIIHHIHIIHHHIIIIHIIIIIIIIIIIIIIH?IIIIIHIHHIHIIIIIIIIIIIIIIIIIIIIIIIIIIIIIIIIIIIIIIHHGIIIIHIHIIIIIIIIIIIIIIIHEIIIIIIIIIIIIIIIIIIIIIIIIIIIIHHHHHIHIIIIIIHHHIIIIIIIIIIIIHIIIIIIIIHII
@HISEQ:711:H5NNWBCX2:2:1101:16059:8216:ATCTCGTA
TTAAGTTCAGCGGGTAGTCCTACCTGATTTGAGGTCAAGTCAATAAATATGCCTCCAAGGAGACAGTCCAAATACATGGACCATTAGAAGCTGAACAATGACATTTCAGCAATGGCATAGATAGGATTATCAAACCAGAGCCGAACGTAACAAGTTCTGCTAATGCATTTAAGAGGAGCTGACATTAATATGCCTGCAAACACTCCAACATCCAAGCTTCAATACAAAAAGTTTTGAAGTTGAGAATTTAATGACACTCAAACAGGCATGCCCTTCGGAATACCAAAGGGCGCAAGGTGCGTTCAAAGATTCGATGATTCACTGAATTCTGCAATTCACATTACATATCGCAATTC
+
IIIIIHHIIIIIIIIIIIIIIIIIIIIIIHIGHIHHHHHHIHHIIIIIHIHIIIIHHHIHIIIIIIIHIIIHIHHHIIIIIIHIIIIIIIIIIIHIIIIIIHIIGHIIIIIHIIIIIIHIIIHIHIHIIIIHHHCHIIIHIIIHHIIIIIIIIIHIHHHHHIIIHHHIIIIIIIIHHIIIIIHIIIIIIIIIHHHHIIIIIIIHIHHHIIIIGEHHHHEIHGHIIIIHGIIHIIHHHHIIIIIIIIIHHIHHHIIIIHHHFIIIIIIIIHHIIIIHHIIIIIHIIHECHIHIIHGGIIIHIIHIIIIIIIIHHHHHIHIIIIIIHIIIIIIIIIIIIIIIHIHGIHHHIIIIIIGI
@HISEQ:711:H5NNWBCX2:2:1101:18698:8077:ATCTCGTA
TTAAGTTCAGCGGGTAGTCTTACTTGATTTGAGATCGAGTTTACAAAGTCGGCCGAAGCCTGTCTTTGTGAATCCTGCATCAGTCAGCACAAGAACTAATCTCCTTTATGTTAGCTGCAGCAAAGGTAATAATCTGTTTTTTAGGCAGACTAAATAGATATGCTTATAGCTCAGAGAAAAGTCCAGCTGCACCTGCATTTCAAGTAACCCGCCACTTTTCGGTGAGGAAAAACGTTGGGATCACTCAAGTCCAACTCCCATTTCAAAAAAGATATGGAAGTTGAGGTGTTTACTGATACTCAAACAAGCATGCTCTCCGGAATACCAGAGAGCGCAATATGCGTTCAAAGATTCGATGATTCACTGAATTCTGCAATTCACATTACGTATCGCATTTC
+
IIHIHHHIIIIIGICHHIHIHHIIGEHIGIIIGIIIIIIHIHIIIHIIIIIIIIHIIIIIIIIIIIHHIIIGIIIIIIIIIIIIIIIIIIIHIHIIIIHIIIIIIIHIIIIIGHIIIIHIIIIIHIIIIGIIIIIHHIHIIIGHCHHIHIIIIIIICHHIIHIIIIIIEEHIIIIIFHIIGIHHHIIIHIIHHIIIHHIIHEHGHHEHHHIGIIHIHDCBGEHHHEIGIIHHCGHHHHHEFFCCEFHHE?IHHG?H?EHHGCECDIHHHEGCCHFIIIIHHHHGIIIIIHEF@EEHHFHHGIHEEGHHHH??HHHIIHHHGHHGHC1ECCIIIHHEHDHDHHHHHEEFEEEEH?EEHCHGHHHHEHCHGC?H@EHHHHG@@?HHHIHHCECEF1CHHI
@HISEQ:711:H5NNWBCX2:2:1101:4111:8343:ATCTCGTA
TTAAGTTCAGCGGGTAGTCCTACCTGATTTGAGGTCAAAGATCAAAATGCCCATGACTGGACAGTCCTAAGACAATACTAAGCAGAATTTGGTTCCTCAGCAGCAGCACAGATAAGATATTTATCAAACTGGAGCTGATAAACAACAGTTCCGCTAATACATTTAAAAGGAGCAGACAAAATTTGCCAGCAGCCTTCATGATCCAAACACATCACAGAACAAAGTCTGATTGGTGTTGAGAGATTAATGACACTCAAACAGGCATACCCTCCGGAATACCAGAGGGTGCCATGTGCGTTCAAAGATTCGATGATTCACTGAATTCTGCAATTCACATTACGTATCGCATTTC
+
IIIIIIIIIHIIHIIIIHIIIHIIIIIIIIHIIHHHHIIIHHIHIIIIHIIIIIHHIIHIIHIIHIIIFHHIIIIIIIHHHIIIIIIIIIIHHHIIHIIIIIIIIIIIIIIIIIHIIIIIIIIHIIIIIIIIHIIIIIIHIIHHHIEHIIIIIIHIIIIIIHHIHHHHHIIIIIIHIIIIIIIIIFAHIHIIIIIIIIHIHHIIIIIHIIIIIIIIIFHIIIHHHHHIHGFIIIIIHGIHIIIIIIIIIIIHIHIHHHHIHIIIIHIHIGIIIHIIIIHHIIIHIIIHHHHCCCIGIIIIIIIIIIHIIIHHIIIIHIIIIIIIIIIIIIIIIIIIIIIIHGIHIIIIIIII
@HISEQ:711:H5NNWBCX2:2:1101:6757:8467:ATCTCGTA
TTAAGTTCAGCGGGTATCCCTACCTGATCCGAGGTCAACCTGGTTAGAAGAAGGTTGGGGGTCGGCAGGCGCCGGCCGGGCCTCCAGAGCGGGTGACAGAGCCCCATACGCTCGAGGACCGGACGCGGTGCCGCCGCTGCCTTTCGGGCCCGTCCCTCCCCGGGGGGCGGGACGGCGGCCCAACACACAAGCCGCGCTTGATGGGCAGCAATGACGCTCGGACAGGCATGCCCCCCGGAATACCAGGGGGCGCAATGTGCGTTCAAAGACTCGATGATTCACTGAATTCTGCAATTCACATTAACTATCGCGTTTC
+
IIIIIHHIIIHIIIIIIIIIIIIIHHHHIIIIIIIHIIIHHHIIHIIIIIIHHHHHHHDHHHIHIHHHHHHHIHGHHIDHIIIGIIIIIIIGIHIHIIIIIHIHIGIIIIIIIIIIIIHIIHGHIIIIIIIIGIHIIHIIIHIIIHHHIIIGCIHIGHIHIIIHIIIIIHIHHEHIHHIIHHHHHEGHCCFHIIIIIHHHHHHIIEHHFEHEHHHIHHHFHIIIHHHIIIIIIIIIIHHHGIHHHHHEIIIHHIIHHHIHIIIIIHGG?IIHIIIIHGGHGIIIIHEIIIIIHIIIIIIIIIIIIIIHIIIGIIII
@HISEQ:711:H5NNWBCX2:2:1101:7728:8426:ATCTCGTA
TTAAGTTCAGCGGGTATTCCTACCTGATCCGAGGTCAACGTTCAGAAAGTCGGGGGTTTTACGGCGTGGCCGCGCCGCGCTCCAGTGCGAGTTGATAACTACTGCGCAGGGGAGGCTGCGGCGGGACCGCCACTGTATTTGGGGGACGGCGCCGCGCGGGGCGGGCCGATCCCCAACACCAGGCTCCGACCGCGCGAGGCGGAGGGACCCTGAGGGTTGAAATGACGCTCGGACAGGCATGCCCGCCAGAATGCTGGCGGGCGCAATGTGCGTTCAAAGATTCGATGATTCACTGAATTCTGCAATTCACATTACTTATCGCATTTC
+
IIIIIHHIIIIIIIIIIIIIIIIIIIIIIIGIIIIIIIHIIIIIIGHIIHIIIHIIDHIIIIIIIGIHHHHIIIHIHHHGHHIHIIIIIIIEEHIIIIIIIGIIHHIIIIIGHIIHIIIIIHIIIIHHHIIHHHHHHIIIHHGHIHHHIIIHIIHIIIIIIIIHIHGHGHIIIIEIHIIIHIHIHIHHIIIIHHIHEIIHHHFHHHHHEHHHGIIIIIIHIIHE?HGHHHFFGGIHIIHIIHGIIFIIIIIIIIIIHHDHIHIIHHFEEGHIIIHIIHIIIIIIGIIIIIIHIIIIIIIIIHIIHIIHIIGIIIHIHIIHHIIIIHI
@HISEQ:711:H5NNWBCX2:2:1101:9633:8447:ATCTCGTA
TTAAGTTCAGCGGGTGGTCCTACTCGATTTGAGGTCAAGTTGTCAGTTGTTGTCCGAAGACGGTTTGAAGCACAGAGCTCCCGGTCAGCCACCCTCTACTGAGGTGCCGGCGAAGACACTTATCACGCCGTACTATGTCCAACCAGGAGGTGCACGAATCCATTTGAGGTGAGCCACGGTAAGCAGCAACACCCAAGTCCACCGCTCCGAATCCAAAGATCGGGAGTGTGAGAGTACAATGACACTCAAACGAGCATACCCTTCGGAATGCCAAAGGGTGCAAGGTGCGTTCAAAGATTCGATGATTCACTGAATTCTGCAATTCACATTACTTATCGCATTTC
+
IIIIIHHIIIIIIIIIIIIIIIIIIIIIIIIIIIHIIIIHIIHIIIHIIIIIIIIIIIIIIIIIIIIGHIIIIIIIIIGIIIIIIIIGHIIIIIIIIIIIIIIIIIIIIIIIIIIIIIIIHIIIHIIIIIHIHIIIIHHIIIIIHIIIIIIIIIIIIIIIIIIIIHHHHHHIIHIIIIIIIIIIIIHIIHIHHIIIHHIIIHHIHEIIIIIIIIIHIIIHIIIIIIIIIIIIIIIIIIIHHHFHIGIIIHHIIIIIIIIIIHFIIHIIIIHHIIHHHIIIIIIIIIIHIIIIIIIIIHHIIIIIIGIIIIIIIIIIIHIIIHIIIIHIIIIIIIIIIIIIIIII
@HISEQ:711:H5NNWBCX2:2:1101:18060:8337:ATCTCGTA
TTAAGTTCAGCGGGTAGTCCTACCTGATTTGAGGTCAAGTTTATTGTTATTGTCCAGAAGACAAGTCCACAAGCGCAGACAATTTGAGAAGCAAGAAAGGTTAATGTAATACCCTGCAACAGCTCAGATAACAAAAGTGTATCAAACCGAAGCTAGCACTGCAAAGTCCTTGCTAATGTATTTAAAAGGAGCTGACAGAAAGAGCCAGCAAATCCTTCAACATCCAAATGCAAAGAAAAGACAAGTTTTCTGAGCTTTGAGAAATAATGACACTCAAACAGGCATACCCTCCAGAATACCAGAGGGTGCAATATGCGTTCAAAGATTCGATGATTCACTGAATTCTGCAATTCACATTACATATCGCAATTC
+
CEGHIHIFHGHHHID?CHHGHHEHHCHHEHIHHICGHHIHEHIIHHHIHIGGHEEHIIIIGHHIHFHCHIIEHIHGHHIHHIHIHCH?HHHHHHHGEHHHHIIHGHIHGIIIIHHHHIIGGHHIHIHHHFFHIHHEHHHHIHHIIHGHCHHCHHHHHHIIIHHHGHEHHEHHHIIHIHIIHHHHHHHHHEHIIHHIIIHHIIHHIIHHHHIHIHIIFHHHHHHCHIHIHFEIHIHHHHHHGCIHHGDFIIIHIHHHHIIIIHIIHGIHHHHHHHHHHGGHHHHHHHHDIIIHHHHFEDIIHHHIIIHIIIHGIIIIIIIGIIIHIIIHIHFEIIIIIIIHHIIIIIIIIIHIIIIHIHHHIIIHIIHIIIIG
@HISEQ:711:H5NNWBCX2:2:1101:19554:8309:ATCTCGTA
TTAAGTTCAGCGGGTAGTCCTACCTGATTTGAGGTCAAAATGTCAATTAAGTATTGTCCTTTTTAAAGGACGGTTTGAAGCTGAAGTTCCCATTGTACGGCGATGGCGTAGATAATTATCACACCAAAGACGGTCCACAAGGGTTTTCCGCTAATGCATTTAAGGGGAGCCGACTTGAAAAGCCCGCATAACCCCCACAATCCAAGCCTCATTCAACAAAAAGCTAAATGAGGTTGAGAATTTAATGACACTCAAACAGGCATGCTCCTCGGAATACCAAGGAGCGCAAGGTGCGTTCAAAGATTCGATGATTCACTGAATTCTGCAATTCACATTACTTATCGCATTTC
+
IIIIIIIHHIIIIIIIIIIIIIIHIIIIIIIIIIIHIIIIIIIIHIIIIIIIIHHIIIIIIIIIIIIFEHHIIIIIIIHIGIIIIHIIIGHIIIIHFHHDIIIHHDGDHIIIIIHIIIIHIIHIIIHIIHHIIIIIIIIIIGIIGIIIIHHIIIIIIIIIHIIHIIIIIHIIHIIHIIIIHIIIIIIIIIIIIIIIIIIIHHIIIHHIIIHIHIIIIIHHHHHIGGIIFIHIIHIIIIIIIIHHHIIIIHHEHIIIIIIIIIIHHDHIIIIIIIIIIIIHIIIIIIIIIIIIHHHIIIIIIIIIIIIIIIIIIIIIIIIIIHIIIIIHIIIIIIIIIHGIIIIIIIIIII
@HISEQ:711:H5NNWBCX2:2:1101:2275:8711:ATCTCGTA
TTAAGTTCAGCGGGTATTCCTACCTGATCCGAGGTCAACCTTGAGAAATAAAGGGGGTGAGAACCGGGTCATATAACTGCTAGATGCGTGCTGTTATAAGCTCGTTGCATTTAAGAGTCTTTACGACACCGGCCATTCTCTTTGGGACCTGTCACCAGGTGACAAAGGGCCCAACAACAAGCCAAGCTTGATACTGTGATAATGACGCTCGAACAGGCATGCCCTTCGGAATACCAAAGGGCGCAATATGCGTTCAAAGATTCGATGACTCACTGAATTCTGCAATTCGCATTACTTATCGCATTTC
+
IHHHIHGIIIIIIIIIHIIIIIIIIIHHHHHIHIHHIIIHIIIIIIIIIIGHHHIIIIIGHIIIIIGHEHHIIHHHIIIIIIIIIIIHIIIIIIIIIIIIIIIIIIIHIIIIHHHIIHIIIIIHHHIIIIFIIFHHHIIHIHIGIIHHHHIIHHHHHHHIIHHIHHIHHIIIIIIIIIIIIIIIIIIIIIIIHHHHHHHIIIHIIIIIIIIIIIIIIIIIIIIHIIIIIIIIFIIIHHDEDIIIHHCIHHIIIIIIIIIIIIIIIIIIIHHIIIIIIIIIIIIIIIHIIIIIIIIIIIIIIHHHCIH
@HISEQ:711:H5NNWBCX2:2:1101:7499:8696:ATCTCGTA
TTAAGTTCAGCGGGTAGTCTTACTTGATTTGAGATCGAGTTTAACAAGAATCGTTGCCGACCCTTGTAAAATCCTGCATCAGTCAGCCAATGCGGTCAAACTCCCTTTATGTTAGCTGCAGCAAAAGTAATAATCCGTTTGACGGGACTAAATGAATATGCTTTTAGCTCAGGAGAATGTCCAGCTGCACCTGCATTTCAAGCAACCCGCCACCGATCTGAAAAAGATTGGTGTTGGGATTGCTCAAGTCCAAAACTTTCAAAAAAAATCCAAAAGCTTTGAGGTGTTTACTGATACTCAAACAAGCATGCTCTTCGGAATACCAAAGAGCGCAATATGCGTTCAAAGATTCGATGATTCACTGAATTCTGCAATTCACATTACGTATCGCATTTC
+
IIIIHHHIIIIIGIIIIIIIIIIIIIHIIIFHIIHIIIIIIIIIIIIGIIIIIIIIIIIGIIIIIIIHIIIIIIHIIHIIIHIIIIIIIIIGIIGGEHIIIIIIIHHHHIIIIIIIIIIHIIIGIIHIEHHHHHHIIHHGHEHHGDHHIIIHIGGIIIII?HHIIIGGHIIIGHIIIIIIIHH@GHHIGIHHIIIIIIHIIIIIIIFHCHHIIIIIG?IIIIHHIIIHHE-HHIIIHHHFIIHGIIIHFHGIIIIIHHGHIHIIIIIHHIHIHFIHIIIIIIIIIIIHIIGIIIIIHEIIIHIIIGIIIIIIIIIIHHHIIIIIIIHEHIIIIIIIIIIIIIIIIIIIIIIIIIIIIIIIIIIHIIIIIIIIIIIIIIIIIHGHIIIIIIHIIIII
@HISEQ:711:H5NNWBCX2:2:1101:8811:8522:ATCTCGTA
TTAAGTTCAGCGGGTAGTCCTACCTGATTTGAGGTCAAATAGTCAATTAAGTATTGTCCTTTTTAAAGGACGGTTTGAAGCTGAAGTTCCCATTGTACGGCGATGGCGTAGATAATTATCACACCAAAGACGGTCCACAAGGGTTTTCCGCTAATGCATTTAAGGGGAGCCGACTTGAAAAGCCCGCATAACCCCACAATCCAAGCCTCATTCAACAAAAAGCTAAATGAGGTTGAGAATTTAATGACACTCAAACAGGCATGCTCCTCGGAATACCAAGGAGCGCAAGGTGCGTTCAAAGATTCGATGATTCACTGAATTCTGCAATTCACATTACTTATCGCATTTC
+
IIIIIHIIFHHIIIHHHIIIHIIIIIEHIIIFHIHEHHIIIGFHHIIHIHIHIHIIIIGIIIIIHHHDHCEHHHHIIHHIIHHIIIHICHHHGIHI@HHHIIEHIIIGDCHIIHHHIIIIHIIHIIIIIIHIIIIIIIIIIHIHHHEIIHHIIIIIHIHHIIIIGHIIIIIIHHHHIIHIHHEIIIIIIIIHIHGHHIIIIHHHHGIIIHHIIIIIIIIIHHHHHFHHEDCHFHHHHIIGHHIHIIHIIIIIIIHHIIIIIIIHHIHHHIHHIIIIHIHHEHDHIIHIIHGGIHIIIIIIIHIGIHHIHHIHIIHHEIHHCHIIIHHGHIIIIIIHEIHGHIIIHEIII
@HISEQ:711:H5NNWBCX2:2:1101:9082:8597:ATCTCGTA
TTAAGTTCAGCGGGTAGTCCTACCTGATTTGAGGTCAAATGGTTCAAATTATCAGTCTCTAATAAATAAGAGACGACAAATTAGAAGCAAAGATCTTTTCTTAAATAAAGAAAAACACTTTTGTCCATTAATGATATAGATAATTATCATATCAAAGATGATTCAAAGTGATTAATCCTTGCTAATGCATTTAAGAAGAGCTGAGTTTTGCTAAGAAACCAGCACACTTCCAGAATCCAAGCCTGACCAGCCAAAAGCTTGAAAGGTTGAGAATTTCATGACACTCAAACAGGCATGCTCCTCGGAATACCAAGGAGCGCAAGGTGCGTTCAAAGATTCGATGATTCACTGAATTCTGCAATTCACATTACTTATCGCATTTC
+
IIIIIIIIIIIIIHIIIIIIIIIIIIIIIIIIIGHFHIHIIIHIIIIIIIIIHIHCHIIIIHIIFIIHHHIIIIIHIIHIHIFEHIIIIHIIIIIIIIIIIIIIIIIIHIGIIIIHHIIHIIIIIIIIEHIHHHHIIECHIIIIHIFHHHIIIIIIIIFHHIGHHHHIIIIIIIIIIHHIHEHIIIIIIIHIIHIHIIHIHIIIHHHHIIIIIIIHHCEFGHGIHHGIIHIIIHHEIIHHIIIIHIHIIHHHHIIIIIHIIIHIHIIIIIIIIHIIIIIIIIHEEHIIIIIIIIIIHIGIIHCHIIIHIIIIHHHIHIIHIIIHIIIIIIHIHHIIIGHHHIIIIHHHIIGIIIIIIIIIIIIIIIIIHHHFGGIIIIIIIII
@HISEQ:711:H5NNWBCX2:2:1101:13142:8747:ATCTCGTA
TTAAGTTCAGCGGGTAGTCCTACCTGATTTGAGGTCAAACAGTTCAAAGTTGTCCAATAGATATGGACGGTTTGAAAGCAGCTACACTTAACATTCCGACTTGTAAGGCGTAGATAATTATCACACCAGAGTGGGAAACAGTAACCACTAATGCATTTAAGAGGAGCTGACTTGTAAAAGCCAGCAAACCTCCACATCCAAAGCCTTCAACCGTCATTACAACAATTAAAGGTTTGAGAAGTTAATGACACTCAAACAGGCATACTCCTCGGAATACCAAGGAGTGCAAGGTGCGTTCAAAGATTCGATGATTCACTGAATTCTGCAATTCACATTACTTATCGCATTTC
+
HIHIHHIHHIHIIIGHIIFHIIHHHIEHHIIHIHHIIGHHFHEHHIIIIHIIIGCHGHIIIIIIEHH<CEHGIIEHIHIIIHFHIGIIIIIIIHGEHH=HHDHHHHIEHDHHHIIIIIIIHIHHHIHHHIHHHFHHFHHIIIIIIIIIIIIHIIIIHHIIIIHHIIIHIIIHHHHHHIIHEHIIIIIHHHCIHIHHHHIHHIHHIHIIIHHHIHHHHIIIIHIIIIIIIHGIHIHHIIIIIHIIIIIIIIIIIIIHIHHFIIIHHHHHHIIHIIIIIIIHIIIIIIIIIIIIIIIIIIIIHIIIIIIIIHGIIIIIIIIIIIIIHIHHHIIIIIIIIIIIIIIHIIIIHI
@HISEQ:711:H5NNWBCX2:2:1101:14595:8731:ATCTCGTA
TTAAGTTCAGCGGGTAGTCCTACCTGATTTGAGGTCAAAATGTCAATTAAGTATTGTCCTTTTTAAAGGACGGTTTGAAGCTGAAGTTCCCATTGTACGGCGATGGCGTAGATAATTATCACACCAAAGACGGTCCACAAGGGTTTTCCGCTAATGCATTTAAGGGGAGCCGACTTGAAAAGCCCGCATAACCCCCACAATCCAAGCCTCATTCAACAAAAAGCTAAATGAGGTTGAGAATTTAATGACACTCAAACAGGCATGCTCCTCGGAATACCAAGGAGCGCAAGGTGCGTTCAAAGATTCGATGATTCACTGAATTCTGCAATTCACATTACTTATCGCATTTC
+
IIIIIIIIIIIIIIIHIIIIIGIIIIGHHIIHIIIIIIHIGIIIGHHFCHIIIIIHIIIIIHHHIEHHHIIIIHIIIIIIGHIIIIIIIIIIHHHIIIIGHIIIIGHHDFHIIIIHIIIIIIHHIIIIHGFHHIIIHHIHIGH@GHHIIIIIIIIIIIHIIIHHHHHIIHIIIIIHIHIIIHGIHHHHIIIIIIHIIIIIFHCHHHHIIIHHHHIIIIIIIIHIHGIIIIGHHGGEGHHHHIIIIGIHHHIIH@HHIIHGHHHGEHHHIHHIIIGIGHHHGIIIIIIIIIHIIHIHHIIIHIHIIIIIIIIIGHHGIIHHIIHIIIIIIHIIHHIHHIIHIIIIIHIIII
@HISEQ:711:H5NNWBCX2:2:1101:16112:8742:ATCTCGTA
TTAAGTTCAGCGGGTAGTCCTACCTGATTTGAGGTCAAGTTTATTGTTATTGTCCAGAAGACAAGTCCACAAGCGCAGACAATTTGAGAAGCAAGAAAGGTTAATGCAATACCCTGCAACAGCTCAGATAACAAAAGTGTATCAAACCGAAGCTAGCACTGCAAAGTCCTTGCTAATGTATTTAAAAGGAGCTGACAGAAAGAGCCAGCAAATCCTTCAACATCCAAATGCAAAGAAAAGACAAGTTTTCTGAGCTTTGAGAAATAATGACACTCAAACAGGCATACCCTCCAGAATACCAGAGGGTGCAATATGCGTTCAAAGATTCGATGATTCACTGAATTCTGCAATTCACATTACATATCGCAATTC
+
HIIIIHIGHFHHDIIIGHIIIIIHIIHHIIIHHHIHIIIIIIEHHGIIIHIIIHGHIIIHIIIGHHHDHHIIHIGIHHIHIIIHIIIIHHIEHCHHHHHIIIGHIIIEHIIIFHHIIIIHIIIIIIHIIIHHIIIIICHIIICHHHIEHDHIIIIIIHIHHIIIHHHHHIHIHIIIIIIIIHIIIIIHIIIIIIIIIIIIIIIIIIIIIIIIHIIIIIIHHHEGIIIHGIIIHHEHHIHIIHHHHHEIIIIIIHHHHHIIIIHGHIGIIIIIIHHIHHIGHGIHHHHIIIIIIHIIIIIIIHHHHHIIIHHHHHHIIIIIIIIGIIIIIIHHIIIIIHIHIIIHIIHIHIIIIIIIIIIIIIIIIHIIIHHI
@HISEQ:711:H5NNWBCX2:2:1101:8039:8977:ATCTCGTA
TTAAGTTCAGCGGGTAATCCTACCTGATTTGAGATCAAACGTTCAAAAGCTGTCCTTGCTGAGGGACATTTGTGAGCTCCAGCGCACCTTCATCGCTGAAGGTTACATGGTGGAAAACCACAAGCGTAGATATTTATCACACCTGTGATGCCACCAAACACTGGCAAGCTGATCCATTTGAGAGGAGCCAACCACAGGGCCAGCAATACCCCCAAGGTCCAAGCTCATCATGGCAAACCATGAGGAGTTGAGGTGTTCATGATACTCAAACAGGCATGCCCTTCGGAATAGCCAAAGGGCGCAAGGTGCGTTCAAAGATTCGATGATTCACTGAATTCTGCAATTCACATTACTTATCGCATTTC
+
IHIGHIHHHHHIHIIHIIIIIIIIIIIIIIIIIHIIIIIIIIHIIIIGIIIHIIIHIGIHIIHHHHIIHHIGHHIGHIIIIIGIIIIIIIIIIHGHIHIIIHHHHHIIIHIIGIIIIIIIIIIHIIIHHIIHIIIIIIIIIIIIIIGHIIIIIIIIIIIHIIHIIIIHIIIHHIIIIHIHHIIHHIIHIHHHHIIHIIIIIHHIHHHGIHIIIIGIHC=HHGHH@HHHIIIIIHHGFEGC@FIIIIIIIHIGHIHHIIHIIIIHHHHHHHGIIIIIIIIIIGHIIIIIIIHHHHIHHHHHIIIHHHIIIIHHIIIIGIIIIIHIIIIIIHIIIIIIHIHIHHHHGIIIIIIIIIHHHHGGIHIIH
@HISEQ:711:H5NNWBCX2:2:1101:8461:8949:ATCTCGTA
TTAAGTTCAGCGGGTAATCCTACCTGATTTGAGGTTAAATTGGTCATAAGGATGAGGGGAACACCCCCCCATCAGTTATGAGCGAGCGAAACTTTCCGCAGCTGCACAACCACGCTCAAGCATGAAAAGACTATCAATGCCAGAGAGGCGTGGGTGCCATGCAGATGTCACATCGCTAATGTATTTCAGGGGAGCTGGGCTTTCTAAACAAAAGGCCAGCACACCCCAATTCCAAAAGAGAAAATCTGTGAAGATTCTCTTTTGAGGATTCAATCACACTCAAACAGGCATGCCCCTCGGAATACCAAGAGGCGCAAGGTGCGTTCAAAGATTCGATGATTCACGGAATTCTGCAATTCACATTACGTATCGCATTTC
+
IIIIIHHIGHIHHIHIIIIIIIIIIIIHIGHEHGHIIHIIHEEHHFHHH?FEEHHIHIHIIHHIIIIHIHIIIIIIHIGHIIIIIHIIIIHIHHGHHIIIIIIHHHIIHIIIIGDHFHIHIIHIIHHHIHHHHIFCHHHIIHIIHHHIHHHHIIIIGEHIIIIHHHHHHIIIHHICFGHIIHIIIIIIIHHIIIIHHIHIGEHHIIIIIHHIIHIIIIIHEIIHIIHHIIHDHHFHIHHEIIHHHHHGIIIIHHHCIGIIIIIIIIIIIHIHIHHIIGIIIIIIIIIIIIIIIHH<GIHHIIIIIIIHHHHHIIIIIIIIIHHHGIIIGHIHGIIIIIIIIIHIIHIIHIHHIIIIIIIIIIIIIIIIIIIIIHDIHI
@HISEQ:711:H5NNWBCX2:2:1101:11085:8991:ATCTCGTA
TTAAGTTCAGCGGGTAGTCCTACCTGATTTGAGGTCAAGCTTAAAAGTGTATGCCTCACAATGGAGACAGTCCGAAGACCATTATAAGCTGAACACACGAGTCCACAGCAGCGGCATAGATAGGATTATCAAACCAAAGCTGGTCCTTCAAAGTTCCGCTAATGCATTTAAGAAGAGCTGATGGTGACACCAGCAAACTTCCATAGTCCAAGCTTCAAAAAAAGACAAAAGCCTTTTGAAGTTGAGAATTTAATGACACTCAAACAGGCATACCCTTCGGAATACCAAAGGGTGCAAGGTGCGTTCAAAGATTCGATGATTCACTGAATTCTGCAATTCACATTACATATCGCAATTC
+
IIIIIHHIIIIIIIHIIIHIIIIIIIIIIIIIIIIIIIIIIIIIIIIIIIIIHIIIIIIHIHHIIIIEHHIIIIIIIIIHIIIIIIIIIIIIIIIIIIIIIIIIIIIIIIIGHIIIIIHIIIIHIIIIHHIIHHIIIIHIIHHIIIIIIIIIIHIGIIIIIHIIHIIIHGIIIHGHHIIIHIHHHIIIIHHHHIIHHIIIIIHHIIHIIHIIIIGCIHHEIHHEEHHHECEHFHGIIIHIIHIHHFGIIHGHFHEEHHGHHH?HHG?DIHHHHIIIHHGGIIIHEIIHEGDHIHHHHDHIIHHHHHGIIHIIHIIIHHHHIIIIIHIIIIIIHIIIIIIHHHGHHEIIHHIIIIIHHG
@HISEQ:711:H5NNWBCX2:2:1101:17485:8955:ATCTCGTA
TTAAGTTCAGCGGGTAGTCCTACCTGATTTGAGGTCAAAATGTCAATAAAATGTTGTCCCATTCAGAGGGACGGTTTGAAGCTGAAAGCCCCCCATTTGTAAAAATGAACTGCTTCACGGCGATGGCGTAGATAATTATCACACCAAAGACGGTCCACAAGGGTTTTCCGCTAATGCATTTAAGAGGAGCTGACTTTCTAAAGAAAGCCCGCAAAGCCCCCACAATCCAATCCGCCTTCAAACTAGCAAAAGCTGAAGAGGTTGATAATTTAATGACACTCAAACAGGCATGCTCCTCGGAATACCAAGGAGCGCAAGGTGCGTTCAAAGATTCGATGATTCACTGAATTCTGCAATTCACATTACTTATCGCATTTC
+
IIIIIIIIIHHHHIIIIIGHEHIIGIEHIIIIIIIIIHIHHIHIIIHIIGHHIHHHIIIHIIIHHHIHGHHEHDHFHIHIHHIIIFEHHIIEHHIHIIIIIIIGIIHHIIIGIEEHII?0DDHHEHGDHHHIHIIIIIHIGHHIEEHHIIIHEHHHFHIHIFHFHEDFHIIIIIIIHHI@EFHHHCFFEEHHIIHHHIIHHEHCHIHGIIHHHHEHE?9..D7...@D8C7CCGCCF</HEHHEGHEHHG<EC0IIHHGC0HHD<11IHFHHCD1G@HG?HHCHIIHIHCD<</DHHFHEHFHHHCHHECHHC?GFGEHEEGGEF<C<<<11IHHHGF@CC@GCHHEHG@CGGHEHH@EHHH?HHGE=HCDHHHHHIH
@HISEQ:711:H5NNWBCX2:2:1101:20576:8915:ATCTCGTA
TTAAGTTCAGCGGGTAGTCCTACCTGATTTGAGGTCAAAGATCAAAATGCCCATGACTGGACAGTCCTAAGACAATACTAAGCAGAATTTGGTTCCTCAGCAGCAGCACAGATAAGATATTTATCAAACTGGAGCTGATAAACAACAGTTCCGCTAATACATTTAAAAGGAGCAGACAAAATTTGCCAGCAGCCTTCATGATCCAAACACATCACAGAACAACGTCTGATTGGTGTTGAGAGATTAATGACACTCAAACAGGCATACCCTCCGGAATACCAGAGGGTGCCATGTGCGTTCAAAGATTCGATGATTCACTGAATTCTGCAATTCACATTACATATCGCAATTC
+
IIIIIGHHIHIIIIIHHHIIIGIIIIIIIHIIHHIIIIIIIIHHIHIIHIIIHIIIGHIHIIIHHIHHIIIIIIIIIIIIHIHHHHHHHIFGGHHHHIIHIIIIIIIIIIIHHIIGHIIGHIIIIIIIHHGHFHIIHIIIGIIIIIIHIHGEIHIIHIIHHHHHIIIIIHIIIHIIIHGHHCHHHHIHHEHGHIIIIIIIIIIIIIIIIHHHHHHIIHEHIIIIIIIIIIIIIHHIHIIIIIIIIIIIIIIIIHHHHHIIGIIIHIIHGIIIIIIIIIHHIHGDHHIIIIHDEFIIIHIIIIIIIIIIIIGIIHIIIIIIIIIIIIIIHIIIIIIIIIIIIHIIIIIIIIIH
@HISEQ:711:H5NNWBCX2:2:1101:5054:9245:ATCTCGTA
TTAAGTTCAGCGGGTAGTCCTACCTGATTTGAGGTCAAAGATCAAAATGCCCATGACTGGACAGTCCTAAGACAATACTAAGCAGAATTTGGTTCCTCAGCAGCAGCACAGATAAGATATTTATCAAACTGGAGCTGATAAACAACAGTTCCGCTAATACATTTAAAAGGAGCAGACAAAATTTGCCAGCAGCCTTCATGATCCAAACACATCACAGAACAAAGTCTGATTGGTGTTGAGAGATTAATGACACTCAAACAGGCATACCCTCCGGAATACCAGAGGGTGCCATGTGCGTTCAAAGATTCGATGATTCACTGAATTCTGCAATTCACATTACATATCGCAATTC
+
HIIIH@HHIIIIHIIHHHIIIIIIIHIIIIIHIIIIIIIHHIEGHIIIIIIHHIHIIIIGIIIIIIHGHHIIIIIIIIHIIIHHHIIIIHHHHGHIIIIHIIGIIIIIIGGHHIHHIIIIHIIIGIIIIGHHEFHIIIIIHIIIIIII?FHHHIIIIIIIIHIIIIIIHIHHIIIHGIIIIIHIIHIIHHIHHHHHIHHHIIHHIIIHIIIHHGGHIHHIIHEIIIIIIIIIIIIIHEFHIIIIIHFIIIGHIIIIHHIIIIIIHEHHIHIIIHHIIIIIIHHHHIHHHHHFFFIIIIIIHHIIIIIIIIIIIIIIIIHIIIGIIIIIHHIIIIIIIHIIIIIIIIIIIIII
@HISEQ:711:H5NNWBCX2:2:1101:8629:9041:ATCTCGTA
TTAAGTTCAGCGGGTAGTCCTGCCTGATTTGAGGTTATATGGGTCAAAGGATGGAGAGAGTCCATCACGATTAGGAGCAAGTGAACCTTTCCACAGCTGAACTACTCTGACATGAATGACTATCAATGCCAATGCAAGCTCAAGCAGGTGGAACACCACATCGCTAATGCATTTCAGAGGAGCTGAACAAGCCAGCACACTCCACATTCCAACAAGAAAGGCTCTCTCCGAAAAGAAAGGTCCTCATTGATGGTTTCATGACACTCAAACAGGCATGCCCCTCGGAATACCAAGAGGCGCAAGGTGCGTTCAAAGATTCGATGATTCACGGAATTCTGCAATTCACATTACGTATCGCATTTC
+
HIIIIIIIIIIIIIEHHIIIIIHHHIHHHHHFGHHHIIIHIIGIIIIIIEHHIIHHGHEHIHHIIHHGG=HHHCHHHIIIHHIIIIIHIIHHIIIIIIIFHFHIHGIIIIIHIIIHIIIHHIIIIIHIHIGHHI?HHHHIIIIIHE@@HHEHHIIIIIIIIIIIIIIIIIIIIEGHHHHIFFHIIIHIHIHHIHIIIIIIHHFHIHHHIIIIIGGCIIHEED.HCE@IHHHIHIIIIIIIIIIIHHHHHHFFEFHFIHGIIIHFIIIHFDFD@IHIIIIIHIHGIIIHIIIIHHDHIIHIIHIIIHHHHHIIHHGIIHHHIHIIIIHHHGGGHIIIIHIHIIIIIIIIIIHHHHGIIIIGIII
@HISEQ:711:H5NNWBCX2:2:1101:9012:9168:ATCTCGTA
TTAAGTTCAGCGGGTAGTCCTACCTGATTTGAGATCAAACGTTCAAAAGCTGTCCCCTGCTGAGCGGAGACGTCTGTGAGCCCCAGTGAACCTCCATCGCTGAAGGTTACCTGGTGGAATCATCACAAGCGTAGATAGTTATCACACCTGCGACGCCACCAGACACTGGAAAGCTGATTCATTTGAGAGGAGCCGACCACACGCCGGCAAGACCTCCAAAGTCCAAGCTCATCATGGCAAACCATGGGAGTTGAGGTGTTCATGATACTCAAACAGGCATGCCCTTCGGAATAACCAAAGGGCGCAAGGTGCGTTCAAAGATTCGATGATTCACTGAATTCTGCAATTCACATTACTTATCGCATTTC
+
HIIIIHIIIHIIIIHIIIIHIIIIIHFEHHHIIGHHHIIGHHIIIIIF?HIHIIIIIIFHHHEHHHHHHHFHHIIIIGIIIIIII0GHHHHGFHIHIHHHHHHIHHHHIIHIHHHIIIIEHIIHHIIIHIGHIHIHHGHHIIGIIIHHHHHHIIIGIIHHHFFIHHHHFHHHHIIIIIIIHHHIEHIHFHIIHHHHHHHHHIIIHHIHHFIGIHHIIIHIIHIGIIHHEHHFHIIHIIGHHGHIIIHIIHHIIIHHEIGIIIIIIGHEGEHHHIIHIHGGHIIGIHGD@HHGIIIIIIHIIGIIHHG<EGIIHHHEIIHHHHIHGIIIIHGHIIIIIIIIIIIHIIHHIIIGIHHHHGHIIIIHHHHH
@HISEQ:711:H5NNWBCX2:2:1101:10610:9187:ATCTCGTA
TTAAGTTCAGCGGGTAGTCCTACCTGATTTGAGGTCAAGTTTATTGTTATTGTCCAGAAGACAAGTCCACAAGCGCAGACAATTTGAGAAGCAAGAAAGGTTAATGCAATACCCTGCAACAGCTCAGATAACAAAAGTGTATCAAACCGAAGCTAGCACTGCAAAGTCCTTGCTAATGTATTTAAAAGGAGCTGACAGAAAGAGCCAGCAAATCCTTCAACATCCAAATGCAAAGAAAAGACAAGTTTTCTGAGCTTTGAGAAATAATGACACTCAAACAGGCATACCCTCCAGAATACCAGAGGGTGCAATATGCGTTCAAAGATTCGATGATTCACTGAATTCTGCAATTCACATTACATATCGCAATTC
+
IIIIIIHHIIIHIIIIIIIIIIHIIIHIIIIIIIHHHHEHFGHHIIIIIIIIIHIIIIIIHIIIIIHGEHIIIIIIHIIIIIIIIIIHIIIHHIIIIIIIIIIHIIIIIIIIIIIIHIGIIIIIIIIIIIIIIIIIIGHIHIIIIIIIIIIHIIIIIIIIHHIIIIHIIHIIHIIIHIIIHFHHIHHIHEHIHHHIIIIHHIHIIIIIIIIIHHIHHHFIIHHCIHIHHHIIIIIHGIHHHHIIIIHHHIIIIIIIIHIIIIIIIIHHFHFFGGHHHHIIIIIIIIDIIIIIIIIIIIIIIHHIIIIGGHHCEIIHIHHHGIIIHIHIIHIIIIIIHHIIIIIIIIHIIIIIHIHHIIIIHIHHIIIIIIII
@HISEQ:711:H5NNWBCX2:2:1101:17859:9123:ATCTCGTA
TTAAGTTCAGCGGGTAATCCTACCTGATTTGAGATCAAACGTTCAAAAGCTGTCCTTGCTGAGGGACATTCGTGAGCTCCAGCGCACCTTCATCGCTGAAGGTTACATGGTGGAAAACCACAAGCGTAGATATTTATCACACCTGTGATGCCACCAAACACTGGCAAGCTGATCCATTTGAGAGGAGCCAACCACAGGGCCAGCAATACCCCCAAGGTCCAAGCTCATCATGGCAAACCATGAGGAGTTGAGGTTGTTCATGATACTCAAACAGGCATGCCCTTCGGAATAGCCAAAGGGCGCAAGGTGCGTTCAAAGATTCGATGATTCACTAAATTCTGCAATTCACATTACTTATCGCATTTC
+
HHIIHHGHHIIHGHIIIIIHIIIIIIFHIIIGIIIIIIHIIHIIIIIIIIHIIIIIIIIIIIHFIIIGHHIIIHIIIIIIIIIIIIIIIIIIHIGIHIIIIIHIIIIIIHIIHIIIIIIIIIHIIGDGHIHHHIIIIIIIIIIIIIIGIIIIIIGHGHFHIIIIIIIHIIIIHIIIIIIIIIIIHIIIIIIIIIIIHHHIHIIIIIIIIIIIIIHHHCHIIIIHGHHIIIIIIIIHEIHHIIIIIIHHIIIIIIHHHHIGHHHIIIGIIIHHHIHIIIIGGHIHIGIIIGIIHHIIHFEIIIIHHHHIIIHGHHHIIIGIGIIIIIIIIHIIIIHIHIIHGIIIIGIIIHGHHCDHEFIIIIIIHH
@HISEQ:711:H5NNWBCX2:2:1101:1681:9409:ATCTCGTA
TTAAGTTCAGCGGGTAGTCCTACCTTATTTGAGGTCAAGTTTATTGTTATTGTCCAGAAGACAAGTCCACAAGCGCAGACAATTTGAGAAGCAAGAAAGGTTAATGCAATACCCTGCAACAGCTCAGATAACAAAAGTGTATCAAACCGAAGCTAGCACTGCAAAGTCCTTGCTAATGTATTTAAAAGGAGCTGACAGAAAGAGCCAGCAAATCCTTCAACATCCAAATGCAAAGAAAAGACAAGTTTTCTGAGCTTTGAGAAATAATGACACTCAAACAGGCATACCCTCCAGATTACCAGAGGGTGCAATATGCGTTCAAAGATTCGATGATTCACTGAATTCTGCAATTCACATTACATATCGCAATTC
+
IIIIHGHIIIIIIIIIIIIIIIHHIIIIIIIHIHFGHIIGHIIIIIIIIHHIIIGHHHHHGHIIIHHHHIIHIIIIIIHHIIIIIIIIHIIHIIIIIIIIHHGHHHIIIIIIIIIIIIIIIIHHIIIHIIIHIHIIHFFHHGHHHHGHHHIIGHIIIHHIIHHHHIHHHIIIHGHIHHIIIIIEHIHHHHIG?FGHHHIIIIHIIHHIIIHIIIHHHEHHFF<<DE@HF?IIHIHIHHH?HHHHEHIHGHHEHHGCIHIIIIIHHHCHHIHGHHHHGDGIHDHHGIIIIIIIIHFIHEGIHIHDCIIIIIIIIIIHHHHIHIIHHHHHHIIHIHIHHHHEIIIIHGHHIHIHHHHIHIHHHIIHIIIIIIII
@HISEQ:711:H5NNWBCX2:2:1101:4687:9354:ATCTCGTA
TTAAGTTCAGCGGGTAATCCTACCTGATCCGAGGTCAACCTTGTGAGAATTGGGGTTCGCTGGCAAGCTGCCACCCGGAGATCCGAAGCGAGGTTTAGCTACTACGCTTGGAGCCGGATGACGCCGCCACTGATTTTAAGGCCCGCCGGGTGCCGGCGCGGCCCAGTACCAAGCAGGGCTTGAGGGTTGAAATGACGCTCGAACAGGCATGCCCCCCGGAATACCAGAGGGCGCAATGTGCGTTCAAAGATTCGATGATTCACTGAATTCTGCAATTCACATTACTTATCGCATTTC
+
GIIIIIIIIIIIIIIIIIIIIIIIIIIIIIIIIIIHHIHHIHEHHIIIGHIHIIIIIIIIHHHIIIIDHIIIIIIIIIIIIIIIIGIIIIHHIHHIIIIIIIIIIIIIIIIIIIIIIIIIHIIIIIIIIIIIIHIIIIIIIIIIIIIIIIIIIIIIIIIIIIHIIIIIIIHIIIIIIIIHEIIIIIIIIIHHFIIIIIHIIIIIIIIIIIIIIIIIIIHHIHHFIIIHEIIIHIIIIIIIIIHHIIIIIIGIIIHIHHHIHHGIIIIIIIIIIIIIIIHIIHHHIIHIHIIIIIHII
@HISEQ:711:H5NNWBCX2:2:1101:5529:9294:ATCTCGTA
TTAAGTTCAGCGGGTAGTCCTACCTGATTTGAGGTCAAAGATCAAAATGCCCATGACTGGACAGTCCTAAGACAATACTAAGCAGAATTTGGTTCCTCAGCAGCAGCACAGATAAGATATTTATCAAACTGGAGCTGATAAACAACAGTTCCGCTAATACATTTAAAAGGAGCAGACAAAATTTGCCAGCAGCCTTCATGATCCAAACACATCACAGAACAAAGTCTGATTGGTGTTGAGAGATTAATGACACTCAAACAGGCATACCCTCCGGAATACCAGAGGGTGCCATGTGCGTTCAAAGATTCGATGATTCACTGAATTCTGCAATTCACATTACATATCGCAATTC
+
IIIIIHHIIGHIHICHIIIIIIIIIIEHHHHHIHHHHIIHHIIIEHHHIIIIHIHIIIIIGHIIHHH<?DHHIIIIGIIIIIIHHHHIIGIIGHIIIIIIGIEHGHIGHIIIHHIIIHFHIIIIIHCHHIIIIHHIIIIHGHHHHIHHIIIIHIGIIIIIHHHHIIHIHIHIIIHHHHHHHHHHGIIIHHIIHIIHHIIIHHHIIHHHHHHHIIHIHGHHIHHFCHF0HHCHHECHHHHEFCIHHHHEFCHHHEGIIHIHHHCHGCIIIIHIHIIIHHIIHIHGHHGIHCHFCCHIIIIIIGIIIIHIIIIHHFHIIIIIIIIIIIHHIIIIIIHFGHIHIIIHIIIGIHII
@HISEQ:711:H5NNWBCX2:2:1101:11868:9295:ATCTCGTA
TTAAGTTCAGCGGGTATCCCTACCTGATTCGAGGAGTTCCAATGTCAAGCTGTCCCCCGCCCAGACTGACGGGCAAGGGCTGGCAGCCTCGCCGCGCGCGGGCGCACATGCGTCTTATCACGCTCGGCCGCGCGGCAGGCGTCCGCCCATGGATTCCAGCGCGGTGGCCGCCTCCTCGGGCACGCCACCGCCGCCATGACCGCGCCTTCACTTTGCGCGAGGTTTTTCGTCGCAGAGACGCTCGAACAGGCATGCCCCCCGGAATGCCAGGGGGCGCAATGTGCGTTCAAAGATTCGATGATTCACTGAATTCTGCAATTCACATTACTTATCGCATTTC
+
IIIIIIIIIIIIIIIIIIIIIIIIHIIIIIIIIGIIIIHIIIIIIIIIHIHCFHHHIIHIIIIIIIIIIIIIIIIIIGIIIIIIIIIHIIIIIIIIIHIIIIIIIHIHIIHIHHHIIIIIIIIIIIGIIIIIIIIDHHHHDHIIIIIIIIIGHIIIHIIIIIHGDIIHIIIIIIIIIIIIHHIHIIIIIHIIIIIIIHHIIIIIHIIIHHIIIIHHDHIIHIIIHIHDHGIHIHIIHHHIIHIIIIHIIIIIIIIIHHIIIHIIHHGCHHECIIIIHIIIHHIIIIHHIIIIHIIIIHIIIIIIIHIIIIIIIIIIIIIIIIIIIIIIIIIIIIIIIIHI
@HISEQ:711:H5NNWBCX2:2:1101:14130:9492:ATCTCGTA
TTAAGTTCAGCGGGTAATCCTACCTGATTTGAGATCAAACGTTCAAAAGCTGTCCTTGCTGAGGGACATTTGTGAGCTCCAGCGCACCTTCATCGCTGAAGGTTACATGGTGGAAAACCACAAGCGTAGATATTTATCACACCTGTGATGCCACCAAACACTGGCAAGCTGATCCATTTGAGAGGAGCCAACCACAGGGCCAGCAATACCCCCAAGGTCCAAGCTCATCATGGCAAACCATGAGGAGTTGAGGTGTTCATGATACTCAAACAGGCATGCCCTTCGGAATAGCCAAAGGGCGCAAGGTGCGTTCAAAGATTCGATGATTCACTGAATTCTGCAATTCACATTACTTATCGCATTTC
+
IHIIIIIIHGHIIHIIIIIGHHIIIIHHHIHIHHHGHIIIIEHIIIIIIIIIIIIHIIIIIIGIHHICGHIIIFHHIIIIHIIIIIIHHIIHIIHIIIGGIGFHHIGIFHGHIIIIIGHIHHIIIIHIDHIHHIIHIIHHIGHIHHIHIGHHGHHHEHHHHI@8GIIIIHHHIHHIIHHHHHHHEHHHGHHHIIIIIHHIIIHHHIIIIIHIHHIIIIIIHHHHHIGHHHH@G=IHHHIIIIIIIIIIIIHIIIIIIIIIIGIIHIIIHHHHIIIIIIHHDIHHHEGIIIIHIIHHEIHHIIIIHDIIHIHHFIHGGGHHFHHIIIHIGIIIIHIIIHIHHHIIIIIIIHGIIIHIHIIIIIIIH
@HISEQ:711:H5NNWBCX2:2:1101:18850:9412:ATCTCGTA
TTAAGTTCAGCGGGTAGTCCTGCCTGATTTGAGGTTATATGGGTCAAAGGATGGAGAGAGTCCATCACGATTAGGAGCAAGTGAACCTTTCCACAGCTGAACTACTCTGACATGAATGACTATCAATGCCAATGCAAGCTCAAGCAGGTGGAACACCACATCGCTAATGCATTTCAGAGGAGCTGAACAAGCCAGCACACTCCACATTCCAACAAGAAAGCCTCTCTCCGAAAAGAAAGGTTCTCATTGATGGTTTCATGACACTCAAACAGGCATGCCCCTCGGAATACCAAGAGGCGCAAGGTGCGTTCAAAGATTCGATGATTCACGGAATTCTGCAATTCACATTACGTATCGCATTTC
+
IIIHHHIIHIIIIHIHHHIIIIIIIIIIIIIEHHHIHGIIIIIIIIIIIGHIIIGIIIHIIIIIIIIGHIIIHIIIIHIIIIIIIIIIIIGIHIIIIIIIIIIHIIIIIIIIIIIHIIIIIIIIHIIIGIIIIHIHHHHIIIIIHIIHIIHIIIHGHIIIIIIIIIIIIIHIIIIIGIIIIIHIIHHIIIHGHIIIIIIIHHHIIHHIIHHIIIHIHGHHHHEHDHHIHHIIIIHHHIHGIIIIIIIGIIIIIHHIGIIIIIIIIIIIHIIIHHHIHHCIIHIIIHIIIIIIIIHIHHHIIIIHHIIIIHIIHIIIIIIIIIIIIIIIIIIIIIIIHIIIHIIIIIIHHIIIHIHIHIHHIII
@HISEQ:711:H5NNWBCX2:2:1101:19071:9445:ATCTCGTA
TTAAGTTCAGCGGGTAGTCCTGCCTGATTTGAGGTTATATGGGTCAAAGGATGGAGAGAGTCCATCACGATTAGGAGCAAGTGAACCTTTCCACAGCTGAACTACTCTGACATGAATGACTATCAATGCCAATGCAAGCTCAAGCAGGTGGAACACCACATCGCTAATGCATTTCAGAGGAGCTGAACAAGCCAGCACACTCCACATTCCAACAAGAAAGGCTCTCTCCGAAAAGAAAGGTCCTCATTGATGGTTTCATGACACTCAAACAGGCATGCCCCTCGGAATACCAAGAGGCGCAAGGTGCGTTCAAAGATTCGATGATTCACGGAATTCTGCAATTCACATTACGTATCGCATTTC
+
IIIHIIIIIIIIHDIIHHHIIGIHIHHHHHHHIGHHHIHIGHHIIHGHGGHHHHHIIGIIIGIHIIIHHHHIIIIHIHIGIIHIIIIHIIHIIIIGIHIIIIIGIGIIHHIHIIIIGHHHHIIIGHHHIIIEHGHIIIHIIIIIEHHHHIIHIIIIIHIIIIHHIIIIIIIIHCHHHHGHHIIHIHIIIGIIIIIHHHIIIHHHIIIIIIIIIIIHHIHIIIIGIHHDIIIIIHHHHHHIIIIIGIIIIIIIIIIIIIHIIIIHIIIIIIGIIIIIIHHIIHGIIGIIHHIIIIHIIIIHIIIIIIIIIGIHIIIIIIIIIIIIIIIHIIIIIIIGIIIIIIIIIIIIIIIIIIIIIHHGIII
@HISEQ:711:H5NNWBCX2:2:1101:19566:9460:ATCTCGTA
TTAAGTTCAGCGGGTAATCTTGCTTGATCCGAGGTCGACCTTTAAAAATTTGGTGTACAAAAGGCAAAGTCTTTTATCGTTCGGTCACAAAGACACATTTTGCTGTGCTTGGGCTAAACTTCAGACGCCAATCAGTTTAAAGCTATCAACTTTTCCCTAGAGAAAAAATCGATAGCTCATCGCAAGGCAAAGCCTTATGGTCTTTAACGACGCTCGAACAAGCATGCCTCCAGGAATACCCGGAGGCGCAATGTGCGTTCAAAGATTCGATGATTCGCTGAATTCTGCAATTCACATTACTTATCGCATTTC
+
IHIIIIIHIGIIIGIIIIIIHIHIIHHIIIIHGIHIHIIIHIEHHIIIGHGIGIIIGHIHIHIIHGIIIIIIGHHHHHFIIHHHIIIIIHIIIIIIIIIHHIGIIIIHHIIHGHIIHHIHIIIIIIIIHIIIIIIHHHIIIHIIIIIIIIIHGHIIIHHHHHHIIIIIIIIIIIIIIHIIIIIIIHEIIHHGHIIIIIIIHIIIIIHIIIIIIIIIIIIIIIIIIGIIIIIIIIIIIHIGIIHEIIHGHHIHHHIIIIIGIHHHGIIIIHIIHIIIHIIHGIIIIHIIHIIIIIHIIIIIIHHGIFIIIIHI
@HISEQ:711:H5NNWBCX2:2:1101:7618:9531:ATCTCGTA
TTAAGTTCAGCAGGTATTCCTACCTGATCCGAGGTCAACCTGGAGAAAGAAGGGGTGAAAACCGGGTCACACAACTGCCAGATGCGTGCTGTTGTCAGCTCGTTGCATGTGGAGTCTGTTCCACCGGTCATTGTCTTTCGGACCTGTCACCAGGTGACAAAGGGCCCAACAACAAGCCAGGCTTGATACCGTGATAATGACGCTCGAACAGGCATGCCCTTCGGAATACCAAAGGGCGCAATATGCGTTCAAAGATTCGATGACTCACTGAATTCTGCAATTCGCATTACTTATCGCATTTC
+
HGFGHGHIIHIIIGIIGIIIIIIIIHIIIIIIIIIHIIIIIIIHIIIIHHIIHFHHIIGHIHHHGHIEHIIIIIIIIIGFHHGHIIIHIHIIGIIIIIIHHIIIIIIHIHIHHIIIIIIIIIIIIIHIIIIIIIIIIIIHIIIIHIHIIIIHIIIIIIIHIIIIIHIHIHIIIHIHIIIHIIIIIIIIIIIHIIGIIIIIIIIIIIHHIHIIIIIIHHHIIIIIIGIIGIIIHEIIIIIIIIIIIIIIIIIIIIIIIIIIIIIIIIIIHIIIIIIIIIIIIIIIGIIIIIIIIHIIIIIIII
@HISEQ:711:H5NNWBCX2:2:1101:7884:9749:ATCTCGTA
TTAAGTTCAGCGGGTAGTCCTACCTGATTTGAGGTCAAGTTTATTGTTATTGTCCAGAAGACAAGTCCACAAGCGCAGACAATTTGAGAAGCAAGAAAGGTTAATGCAATACCCTGCAACAGCTCAGATAACAAAAGTGTATCAAACCGAAGCTAGCACTGCAAAGTCCTTGCTAATGTATTTAAAAGGAGCTGACAGAAAGAGCCAGCAAATCCTTCAACATCCAAATGCAAAGAAAAGACAAGTTTTCTGAGCTTTGAGAAATAATGACACTCAAACAGGCATACCCTCCAGAATACCAGAGGGTGCAATATGCGTTCAAAGATTCGATGATTCACTGAATTCTGCAATTCACATTACATATCGCAATTC
+
IIIIIHFHIIHHCHHHHIHIIIIIHIIGHIIIIHGHIIIHCHHHHHIHEF@GHIIHHIHHIIIHHEHDHHIICHEHIHHIHHHIHIHHIHIIIIIIIIIIHIHIHHHHHIIGGHGHHHIHIHIIIIIIIGGEGH?GHHIIHHHC<<FCCCDDHCHIGIIIIIIHHHIHIIAGHHHHHHHHHHEEHHHICGFFHIIIEHIIFHIHIIIIIHHHHE?D/IHGDFCECEHHHC<0HCGGEEHHGC<0C?D1IIHHFG?GHCCFD111F<1EEF?C<<1F<<CE@?EGD</0CD1@@FCECE?HGHHHHHHE@?HCIIH@GFCHHH@HFHHHHFHD<1D<<CIGIH@ED<HFCCEH@HHED1HG?GIIHEEECCDH
@HISEQ:711:H5NNWBCX2:2:1101:8206:9748:ATCTCGTA
TTAAGTTCAGCGGGTAGTCCTACCTGATTTGAGGTCAAGTCAATAAATATGCCTCCAAGGAGACAGTCCAAATACATGGACCATTAGAAGCTGAACAATGACATTTCAGCAATGGCATAGATAGGATTATCAAACCAGAGCCGAACGTAACAAGTTCTGCTAATGCATTTAAGAGGAGCTGACATTAATATGCCTGCAAACACTCCAACATCCAAGCTTCAATACAAAAAGTTTTGAAGTTGAGAATTTAATGACACTCAAACAGGCATGCCCTTCGGAATACCAAAGGGCGCAAGGTGCGTTCAAAGATTCGATGATTCACTGAATTCTGCAATTCACATTACATATCGCAATTC
+
IIGGHHHHGIGIIIHHHIIHIIIIIIHIIIIIIGHIHIHFIIIIHIIIIHHHHHIHIICGHHHGIGHGHGFHFHHIEHEHHIGDHHIIIHIHHHIIHHFHIIHHHGHHIIHIIEGHHIIHHGHIHIIIIIIHIIIHHEHHHIHHIHEHIIIIIIHGHHIIIIIIIIIHIHIHIIHIIIIIIHHHHIIIIIIIHEIHIHIHHFHGHGHHGHEHGHHGIHH?IIIHIHHHIIIIHIHHHIHHIIIIIIIHIIIIIIIIIIIHIIHHHEFHHHHHHHEHGGHHHHHFIIHIIIHHCEIHHIIIHGIHCIHHGIIIHIIIHHIIIIHHHEEIHHHIHIIIHHHHIHHHIIHIIHEGIHIG
@HISEQ:711:H5NNWBCX2:2:1101:12978:9582:ATCTCGTA
TTAAGTTCAGCGGGTAGTCCTACCTGATTTGAGGTCAAAGATCAAAATGCCCATGACTGGACAGTCCTAAGACAATACTAAGCAGAATTTGGTTCCTCAGCAACAGCACAGATAAGATATTTATCAAACTGGAGCTGATAAACAACAGTTCCGCTAATACATTTAAAAGGAGCAGACAAAATTTGCCAGCAGCCTTCATGATCCAAACACATCACAGAACAAAGTCTGATTAGTGTTGAGAGATTAATGACACTCAAACAGGCATACCCTCCGGAATACCAGAGGGTGCCATGTGCGTTCAAAGATTCGATGATTCACTGAATTCTGCAATTCACATTACATATCGCAATTC
+
IIIIIHIIIIIIGHIIIIIIIIIHIFHIIEHHHIEHIIIIIIIIHIIHHIIGHIIIIIGIIGIIHIIGHIIHHIIHIIIIIHGHIIIIHHIEEHHIIHIIIIHIIIIIIGIIHIIIHIGIIGHGHHGHIHHHEHHHIHHCGHHHIHIIIIIIIHIIIIHHFEHIIHIIHGIHIHHGHIIIHHHIIHHIIIIIIHIHIIIIIIIIHHHGHHHIIIIIHIIIHHGIHIIHHHGIIIIHFIIHHIIIIHHIIHHGGIIIIIHIIIIHHGHGIIIIIHHHIIHHIHHGIIHIHHHC<CFIIIIIIIIIIHIIIIIIIIIIIIIIIIIIIIIIIIIIIIHIIIIIIIIIIIIIIIII
@HISEQ:711:H5NNWBCX2:2:1101:14420:9621:ATCTCGTA
TTAAGTTCAGCGGGTAATCCTACCTGATTTGAGGTTAAATTGGTCATAAGGATGAGGGGAACACCCCACCATCAGTTATGAGCGAGCGAAACTTTCCGCAGCTGCACAACCACACTCAAGCATGAAAAGACTATCAATGCCAGAGAGGCGTGGGTGCCATGCAGATGTCACATCGCTAATGTATTTCAGGGGAGCTGGGCTTTCTAAACAAAAGGCCAGCACACCCCAATTCCAAAAGAGAAAATCTGTGAAGATTCTCTTTTGAGGATTCAATCACACTCAAACAGGCATGCCCCTCGGAATACCAAGAGGCGCAAGGTGCGTTCAAAGATTCGATGATTCACGGAATTCTGCAATTCACATTACGTATCGCATTTC
+
IIIIIHIIIIIIHIIIIIIIIIIIIIIIGIIIIIIIIIIIIIIHIIIIIIIIIIIIHIIIIIIIIIIGHIIIIIIIIIIIIIIIIIHHHIIIIIIIIIIIIIIIIIIIHIIIIHIIIIIIIIIIIIIIIIIGHIIIIIIIIIIIIIIHHHIIHHHHHIIIHHHIIIIIIIIIIIIIIIIIIIHIIIIIIHHHIIIIIIHHIIIIIIIIIIIHIIIHFHHGIIHHFHEIIIHDIHHGIIIIIIHHHHIIHIHHHHHHHIGHHIIIIIIIIIIHHHHIHGHIHHHHHIIGIIIIIIIIIHIIIIIIIHIIIHIIIIIIIIIIHIIIIIIIIIIIIIIIIIIIIHIIIIIIIIIIIIIIIIIIIIIHIIHIIIIGHIIIII
@HISEQ:711:H5NNWBCX2:2:1101:11206:9878:ATCTCGTA
TTAAGTTCAGCGGGTAGTCTTACTTGATTTGAGATCGAGTTTACAAAGGCCAGCCGAAGCTGTCTCTGTGAATCCTGCATCAGTCAGCACAAGAACTAATCTCCTTTATGTTAGCTGCAGCAAAGGTAATAATCTGTTTTTTAGGCAGACTAAATAGATATGCTTTTAGCTCAGAGAAAAGTCCAGCTGCACCTGCATTTCAAGTAACCCGCCACTTTTCGGTGAGAAAAGCGTTGGGATCACTCAAGTCCAGCTCCCATTTCAAAAAAAGAAAGGGGAGTTGAGGTGTTTACTGATACTCAAACAAGCATGCTCTCCGGAATACCAGAGAGCGCAATATGCGTTCAAAGATTCGATGATTCACTGAATTCTGCAATTCACATTACGTATCGCATTTC
+
IIIIIHHHHIIIHIIIIIIIIIIIIIIIIIHEHIIIIIIHHIHIIIIHHIIIIIIIIIIIIHIIIIIEHIIIIIIIIIIIIIIIIIIIGIIIIHIIIIHIIIHHHHIIHIIIIHGIIIIIIIHHGFDHHHGDHHCHEHHIIHIIHHIDHHIIIIIIHHIIIIIICHHFGHIIIHIHIHHHHHHIHIHHFHIIIIIIIHHHIIIIHHGHHHGIIIII<HCCIIIHHHHHIIIFIIHIIIHIIIIHHHFHHEIHIIHHHIHFHHGIIHHIHHHGDFHIHIIIIIGIIIHIIIIIIIIGIIIHIIIIIIIIIIHIIIIIHIIHHIIIIGIIIIIHIHGHIIIIHIHHIIIHIIIIHIIIIIIIIIHIHIIHHIIIIIIIIIIIIIIHHIIIIIIHIHEHHI
@HISEQ:711:H5NNWBCX2:2:1101:13000:9953:ATCTCGTA
TTAAGTTCAGCGGGTGGTCCTACTCGATTTGAGGTCAAGTTGTCAGTTGTTGTCCGAAGACGGTTTGAAGCACAGAGCTCCCGGTCAGCCACCCTCTACTGAGGTGCCGGCGAAGACACTTATCACGCCGTACTATGTCCAACCAGGAGGTGCACGAATCCATTTGAGGTGAGCCACGGTAAGCAGCAACACCCAAGTCCACCGCTCCGAATCCAAAGATCGGGAGTGTGAGAGTACAATGACACTCAAACGAGCATACCCTTCGGAATGCCAAAGGGTGCAAGGTGCGTTCAAAGATTCGATGATTCACTGAATTCTGCAATTCACATTACTTATCGCATTTC
+
IIIHIHIIIIHIIIHIHHHIHIIEEHGHHHIIIHHGCHIC@HHHHFGHIIIIIHHE?EDEHIIIIHHHFGHHHIGHHIIIHIIIIIG@GGFHIIIIIIIIIIIIHIIIIIIHHHEEHIIIHIIIIIIGIIHCHHIHIIIHIIIIIIIIHEHHIHIHHHHHIIIIHHFEHHIIIIIIHIGHHHFHHGEHHIHEGHHFHHHGHHIHIHIIHGIIHHHEHHDGIIIIIHHH?HHGEHHIIIIIIHHGHGIHHDIHHIHIHEIHIIIIIHHHGHDDHEHDIIIHEHG<HIIIHGEHGHHIHHFIIIIGIHHHHHIHHIIHIIHHHIIIIHIIIIIIHHHHIIHIHDII
@HISEQ:711:H5NNWBCX2:2:1101:17389:9893:ATCTCGTA
TTAAGTTCAGCGGGTATTCCTACCTGATCCGAGGTCAACCTTGAGAAATAAAGGGGCTGAGAACCGGGCCATATAACTGCTAGATGCGTGCTGTTATAAGCTCGTTGCATTTAGAGTCTTTACGACACCGGCCATTTTCTTTGGGACCTGTCACCAGGTGACAAAGGGCCCAACAACAAGCCAAGCTTGATACTGTGATAATGACGCTCGAACAGGCATGCCCTTCGGAATACCAAAGGGCGCAATATGCGTTCAAAGATTCGATGACTCACTGAATTCTGCAATTCGCATTACTTATCGCATTTC
+
IIIIIHIIHHIHHIHHIIIIIIIHIHIIIIGIIHHIIIIIHHIIIIIIHIIIIIIIHIIIHHIIIIHHHIGHGHHIIGIIGIHIIIHIIHIIHIIIIIIIIIIIIIIHIIHHIIIIIIIHIIIIGIIIIIIIIIHIIIIIIIIIIIIIIIIIIIHHHHIIHHHHIIIIIIIHGIIIIIIHHIIIIHIHIIIIIIIIIIIIIIHIIGIIIIIIIIIHIIIIIHHIIIIIIIIIHGIIHFHIHIIIIIIIHHG?HFHHHIHIIIIIIHHHHHGHIIIIIIIIIIIIIIGIIIIHFIHIGIIFHIIHII
@HISEQ:711:H5NNWBCX2:2:1101:2143:10140:ATCTCGTA
TTAAGTTCAGCGGGTAGTCCTACCTGATTTGAGGTCAAAGATCAAAATGCCCATGACTGGACAGTCCTAAGACAATACTAAGCAGAATTTGGTTCCTCAGCAACAGCACAGATAAGATATTTATCAAACTGGAGCTGATAAACAACAGTTCCGCTAATACATTTAAAAGGAGCAGACAAAATTTGCCAGCAGCCTTCATGATCCAAACACATCACAGAACAAAGTCTGATTAGTGTTGAGAGATTAATGACACTCAAACAGGCATACCCTCCGGAATACCAGAGGGTGCCATGTGCGTTCAAAGATTCGATGATTCACTGAATTCTGCAATTCACATTACATATCGCAATTC
+
IHGFEHIIHIIIIIIIIIGIIIIHIIHHIIHGHIHIIIIIHHIIHIIIGHIHFHIHIIIIHIHIGHHFHHHIIIIIIIICCGEHIIIIIHHHHIGHIIIIIIIIIIHIIIGHHIIIIIIIIIIIGHIIIIIICHIIIHHIGHIIIHIIIHHEEIHHGHHIHHHHHHHIIIIIIHHIIHIHHHHHHIIHHHHIIHHIIIIIIIGIIIIIIHIIHHIIIHGHHG@?HH@HEIIIIIIIIIIHIIIIIIIIHHHHHHHIHGIIIIHEHHHIIIIFHIIIIIGIIIHGHIIIHHGC<<FIHHHIHHHIHIGIIHHIIIIIHHHCHGIIIIIIIIHHIIIIIHHGFIIHFHFIIIII
@HISEQ:711:H5NNWBCX2:2:1101:7581:10151:ATCTCGTA
TTAAGTTCAGCGGGTAGTCCTACCTGATCCGAGGTCAAATGAGATGAATCGTCTTCAAACGAAGATCGTTTTTAGAAGCGGCCAGCCCTTCCAACCGGCAAACACGACGTAGATGAAACTATCACGCCGAAAGGACCGTGGAAGGGTTAGGGATCCAGCTAATGCATTTGGGACGAGCCGACAACAAAAACCGGCAGACATCCAAATCCAAAGCCCCAACGTCCGAAAAGACGAGGGTATTTGATGGTATTCATGACACTCGAACAGGCATGCTCCTTGGAATACCGAGGAGCGCAAGGTGCGTTCAAAGATTCGATGATTCACTGAATTCTGCAATTCACATTACTTATCGCATTTC
+
IIIIIIHIIIIIIIIIIIIIIIIIIIHIIIIIIIHIHHIIIIIHIIIIIIHIHIIIIIHIIIGIHIIHHIIIIIHIIIIIIIIIIIIIIIIGIIIIIGIIIIIHIIIIIIIIHHHHIIIIIIHIIHIIIIIHIGHIIIHIIIIIHHEHIIIIIIIIIIIIIHIHIIIIIIIIIIIIHIHIIIIIIIHHHHIHIHIIIHIIIIHHIIIIIIHIIIHIHEHIIIIIIIHHHHGIHHHHIIIIIIIIIIIIIIIHIIIIIIHGIIIHIIHGIIIIIIGIIIIIIIIIIIIHHHIIIIIIIIIIIIIIIIIHIIIIHIIIIIIIIIIIIIIIIIIIIIIIIGIIIIIIIIIIIIIIIIHIII
@HISEQ:711:H5NNWBCX2:2:1101:14798:10022:ATCTCGTA
TTAAGTTCAGCGGGTAATCCTACCTGATTTGAGGTCAAGACTTAAATGTATTGCCTGATGGCAAGTCCAAAGACAATTCGCAGCGGTCAAAACTACTAGCGACAGCACAGATGATTAAGTCTATCAAACTGGGGCCAGTTGTTTGCAACCTGCTAATGCATTTAAAAGGAGCTGACTTAACAGTCAGCAAAGCCTTCAAAGTCCAAATCACAGAGCAAAATCTGGATTTGATGTTGCTAATGACACTCAAACAGGCATACCCTCTGGATTACCAGAGGGTGCAATGTGCGTTCAAAGATTCGATGATTCACTGAATTCTGCAATTCACATTACATATCGCAATTC
+
IIIIIHIIIIHIIHIIIIIIIIIHIHFHIHHHIIHIHHIIIIIIIIIIIFIIHIHIIGIIHHIHHHIHIIIIIIIIIIIIIIHIDIHHIIHIIIIIIIIIIIIIIIIIHIIIIHIIIIIIIIIIIIIIGIIIIIIIHHHIIHHHHHIIIIIHIIIIIIIIHHIIIIIIIIIIIIIHHIIIIHHIIIIIIGHHHIHHHIHHHIHHHHHHHIHIIIHIHFEEIHHIHHFHIIIIIHGHHHHHGIIIIIIIHEHIHIIIIHHHGIHIIIIIIIIHHIHHHHIHIHHFECEIIIIGIIIIIIIIIHIIIIHIIIIIIIGIIIIIGIIIGIIIHIIIIIHGGIIIIIIII
@HISEQ:711:H5NNWBCX2:2:1101:17738:10236:ATCTCGTA
TTAAGTTCAGCGGGTAGTCTTACTTGATTTGAGATCGAGTTGAACAACACATAAAGTGTCGTAAAATCCTGCATCAGTCAGCAAAGAGGACAATTATCCTTTATGTTAGCTGCAGCAAAAGTAATAATCCTGTTTGACGAGGACTAAATAGATATGCTTTTAGCTCAGATAAAAGTCCAGCTGCACCTACATTTCAAGCCGCCCGCCGACCGGTAAAGGTTGTTGGGATAGCTCAAGTCCACCCTCCTTTTGAAAAATCAAGAAGAGGTTGAGGTGTTTACTGATACTCAAACAAGCATGCTCTTCGGAATACCAAAGAGCGCAATATGCGTTCAAAGATTCGATGATTCACTGAATTCTGCAATTCACATTACGTATCGCATTTC
+
IIHIHIIIIIIIIIIIIIIIIIIIIIHIIIIIIIHIIIGIIIIIIIGIHIGHHIHHHHIIIIIIIIIHEHHIIHIIFHGFHIIGIIGHIICEHGHIIIIIIIIIIIIIIIIGIHIIIGGHHHHIIIIIIIEHHHHHHEDHIECHHHHHIGEEGHHFFHIIHCCFHHIHGHHHGHIIIIIHEHHIIHICHHHHHIHHGHHFHH<EIIIHHHHIIIIHHEHEFIGIHHHIIHCF?FHHFGHEEHHHGHF@EHHIHIIHHGHHEHHIIIIIHIIIIIHHHHHHG@IIHHE?IHGGIHHIHIIIIIIHHGEIHHIHIHHHHHIIIHHEIGHIIIIIHHHHIIHFHIHHFFHHIIHIHHHIIHHHHHHHEGIIIHGIIIIHHHGIHEHIHH
@HISEQ:711:H5NNWBCX2:2:1101:4527:10325:ATCTCGTA
TTAAGTTCAGCGGGTAGTCCTACCTGATTTGAGGTCAAAATGTCAATTAAGTATTGTCCTTTTTAAAGGACGGTTTGAAGCTGAAGTTCCCATTGTACGGCGATGGCGTAGATAATTATCACACCAAAGACGGTCCACAAGGGTTTTCCGCTAATGCATTTAAGGGGAGCCGACTTGAAAAGCCCGCATAACCCCCACAATCCAAGCCTCATTCAACAAAAAGCTAAATGAGGTTGAGAATTTAATGACACTCAAACAGGCATGCTCCTCGGAATACCAAGGAGCGCAAGGTGCGTTCAAAGATTCGATGATTCACTGAATTCTGCAATTCACATTACTTATCGCATTTC
+
HIIIGFHHIIHHHHHEGHHIIIIHIHHEHIIHIIIFHIHHHIIHHHIIGIIIIFHHHHHIIIIIIHIEHIIIIIIIIGIHIIIIIIIGIGIHIGHHIHIDHIIHHHIIIIIHHIGIIGHHIIIIGIGIIIIIIHGIIIIIHIHEHIIIIIHIIHHHHHHIIIHIIHHIHIHHIIIHIIIIIIIIIHIIIHHIIIIIIIIHHIHHIGHIIIHHHHHIHIHIIIHEHIIIIIHEDCIGHIIIIIIIIIIHEDHHHHHHIHFGIIIHHIHIHIHFIIIIIHGHIHIHHHGIIIIGIIIIHIIIIIIGHHIHHIIIHH?GIIIIGIIIIHIIIIIIIGIIIIIIHIIIIIGIHI
@HISEQ:711:H5NNWBCX2:2:1101:4814:10379:ATCTCGTA
TTAAGTTCAGCGGGTATCCCTACCTGATTTGAGGTCAACCATAAAAAAAATAAAAAATATGTTAAAGCAAGATATAGTTGTATACAAATCACAACCAATAAAGACTATTACATCAAAACAGTGTAATTCACAACTTTACATCTACTAATATATTTCAAAGGAAAGTCTTTATGTACTCTTCCTTCATATCCAAGCAAAACTGCTAGAGTAAGGTTTAATGACGCTCAAACAGGCATGCCTTCCAGAATACTAGAAGGCGCAATGTGCGTTCAAAGATTCGATGATTCACTGAATTCTGCAATTCACACTACTTATCGCATTTC
+
IIIIIIHHIHIIIIHHIIIHHIIIIIIIHIIIIIIHIHHIIIHIIIIIGHIIIIIGIIGIIIHHHIIHHIIGIIIGGHGIIIIIHIIIIHCHHIIHIGIIIIIIIIIIIIIIHIIIIIIIIIIIIIIIIIIHGIIIIIIHIHIIHIIIIIIIHIIIIIIIHIIHIIIIHIIIIIIIIIIHGIHHIHHIIIIIGIHIIHHHIIIIIIIIIIIIIHHIIHHIIIHHHHHHHIIHGIIIIIIIHIHIIIHGIIHIIHEGIHIHGHHEEHIHIIIIIHIIIHIIIHIHHHIHIIIIIHGIHIIHIIHIIIIIIHHHIIIGIIIHIIH
@HISEQ:711:H5NNWBCX2:2:1101:5597:10282:ATCTCGTA
TTAAGTTCAGCGGGTAGTCCTACCTGATTTGAGGTCAAAATGTCAATTAAGTATTGTCCTTTTTAAAGGACGGTTTGAAGCTGAAGTTCCCATTGTACGGCGATGGCGTAGATAATTATCACACCAAAGACGGTCCACAAGGGTTTTCCGCTAATGCATTTAAGGGGAGCCGACTTGAAAAGCCCGCATAACCCCCAAAATCCAAGCCTCATTCAACAAAAAGCTAAATGAGGTTGAGAATTTAATGACACTCAAACAGGCATGCTCCTCGGAATACCAAGGAGCGCAAGGTGCGTTCAAAGATTCGATGATTCACTGAATTCTGCAATTCACATTACTTATCGCATTTC
+
IHIIIIIIHIIIIIIIIIIIIIIIIIIIIIIIIIIIHHHIIHGHHIHIIIIIIHIIIIHIIIIIIIHCHHHIIIIIIIIIIIIIIIHIIIIIHIIHHIHIIIIIIIIIGHIIHIIIIIIIIIIIIIIIIIIIIIIIIIHIIIIGHDHIIIHIHHIIIIIIIIHIIIIIIIIIIIIHHIIIHIHHIHIIIHHHHHIHIIIIGHHHIIHFFHHHIIIIHHHIHHHEHFHHHHGCHHIIIIIHGHGHIIIHHFHGHHHHIIIIIIIIIHHHIIHHIIIIIIIHHHIIIIIIIIIIIIIIHIIIIIIIIIIIIIIHIIHHHHIHIIIIIGIIIIIIIIIIIIIIIIIIIIIIII
@HISEQ:711:H5NNWBCX2:2:1101:11364:10683:ATCTCGTA
TTAAGTTCAGCGGGTAGTCTTACTTGATTTGAGATCGAGTTGAACAACACATAAAGTGTCGTAAAATCCTGCATCAGTCAGCAAAGAGGACAATTATCCTTTATGTTAGCTGCAGCAAAAGTAATAATCCTGTTTGACGAGGACTAAATAGATATGCTTTTAGCTCAGATAAAAGTCCAGCTGCACCTGCATTTCAAGCCGCCCGCCTACCGGTGAAGGTCGTTGGGATAGCTCAAGTCCACCCTCCCTTTTTTTTATCAAAAAAGAGAGGTTGAGGTGTTTACTGATACTCAAACAAGCATGCTCTTCGGAATACCAAAGAGCGCAATATGCGTTCAAAGATTCGATGATTCACTGAATTCTGCAATTCACATTACGTATCGCATTTC
+
IHIIEHEHIIIIIHHHIIHIIIIIIIFHIIHIIGIIFHHHIIIIIGIIHIIIIHIHEHHIIICFEGGFGHFHIGIHHIIIIIIIIIIHGHHHIIIIIIHIIIIHHHHHIHHHIIIIIHIIIIHHHHHHEHIIIIIHIIIGHCHIIIHHII?GH?@GGHFHHIIHHHFHHIIHEHIIHHHIHGHHGIHEGHFEGHHHHEEHHCHHHHHHHHGGDDGEE,IHG=HEA..@HCHEHFHF.G7-9,<E7:.C-E</?D</H@C<D0CEIHHGF0GC1HF=FHEFGIHHD<1GCG@F<1HC?H?G<HC1=DE@HGEHG@EH@FHHHHCHFFHHHHHE@?FIHHCHHGEIHEIHIHHC@HG@@FEHEGHEHEFHHIHGHHHIGIIIIHEHHHCDH
@HISEQ:711:H5NNWBCX2:2:1101:2489:10807:ATCTCGTA
TTAAGTTCAGCGGGTGGTCCTGCTTGATTTCAGATGCAAGTAAAGTTTGTGTGACTAAGCACTGGCAGCTTACGCTGCACTGCCTCAGCTCTCAATGAGTTCACATTGTGAGCAATGTGACTGCTGCATTGAGTGCGACCCTCGAACAAGTCGAAGCCGCTCGCAGAGCGCAGAGTGCTTTCATGCTTAGCAAGAGAAGGGTATCTCTCGCATTATGATTTGGGTGATGAGATAAAGAGACACTGAAACAAGCATGCCGGTTGGAGAGCCAACCGGCGCCAGTTGCGTTCAAAAATCTGATGACTCACGGTTCTGCAATTCGCATTGCTTATCGCACTTC
+
IIIIIIIHIIIIIIHHHIHIIIIHIIHIHHIIIHHIIHIIIICHIIIIIIIIIHEFCGHIEHHFEHHEHIIIHIIIIIHIIIIIIIIIIIIIIIGIHHIIIHIIIHIHHEEHHHIIIIIEHHHHIIIGHHHIIIIIIIIHIIIIGIIIIIIIIIIHIIIIIIIHIIHIIIIIHHIIHIIIIIIIHIIHGHIIIIIIIIIIIIIIIIIIIHHIIIIIIIHHIHHHIIIIIIIIIIIIIHIHIIIIIIHHIHHFFIGIIIIIIIIIHHGHHHFCIIIIIHEIIIIIIIIHIIHGGIIIIIIIIIHHHHEEHEIHIIIIIIIIIIIIIIIIIIIIIIIIIHHI
@HISEQ:711:H5NNWBCX2:2:1101:2506:10859:ATCTCGTA
TTAAGTTCAGCGGGTAGTCCTACCTGATTTGAGGTCAAAGATCAAAATGCCCATGACTGGACAGTCCTAAGACAATACTAAGCAGAATTTGGTTCCTCAGCAACAGCACAGATAAGATATTTATCAAACTGGAGCTGATAAACAACAGTTCCGCTAATACATTTAAAAGGAGCAGACAAAATTTGCCAGCAGCCTTCATGATCCAAACACATCACAGAACAAAGTCTGATTAGTGTTGAGAGATTAATGACACTCAAACAGGCATACCCTCCGGAATACCAGAGGGTGCCATGTGCGTTCAAAGATTCGATGATTCACTGAATTCTGCAATTCACATTACATATCGCAATTC
+
HIIHHHHIIIHIIIHGHIIIIIIIIIGIIIIGIIIIIGFIHIHHHGHIIIIHHIIHIIIIIIIGIIIFHHIIHIGIHHIIIIHIIIIIIIIIIIIHIGIIIHIIIIHIIIIIIIIIIIIIIIIIEHIIIIIIIIHIIIIIIIIIIIIIHHHIIIIIIIIIHIIIIIHIIIIIIIIIIIIIHHIHIIIIIIIIIIIIIIIIIIIIIIIIIIIHIIIIIHHIIIIIHIIIIIIIIIIGIIIHHIIIIIIIIIIHH?IIHEIIIHIHIIIIIGIIIHIIIIGIIIIHIIIIIHHCCCIIIIIIIIHHIIIIIIIIIIIIIIIIIIIIIIIIIIIHIIIIHIIIIIIIIIIIIIII
@HISEQ:711:H5NNWBCX2:2:1101:7638:10914:ATCTCGTA
TTAAGTTCAGCGGGTAGTCCTACTCGATTTGAGGCCAAGTTGTCAGTCATTGTCCGAAGACGGTTTGAAAGCACAGAGCTCTGGATCAGCCACCCTTGAGTAAGGTGCCAGCGAAGATACTTATCATGCTGTACTATGTCCAATCTGGAGGTGCACTAATGCATTTAAGGCGAGCCGCGGTGAAGCAGCAACACCCAAGTCCACCGCTCCCAATCCAAAGACCAGAAGTGTGAGGTTACAATGACACTCAAACGAGCATACCCTTTGGGGATACCAAAGGGTGCAAGGTGCGTTCAAAGATTCGATGATTCACTGAATTCTGCAATTCACATTACTTATCGCATTTC
+
IHIIIHIIIIIIIIIIIIIIHHIIIIIIIIIIIIIIIIIGHGGHIIIIIIIIIIHHHIIGHIIEHHHHFHIIIIIIIIIGIHHHHIIIIIIIIIIHHIGIIHIIIIHIIIIIIIIHIIIIHIHIIIIIIIIIIIHIIIHIIIIIIIIGIIHIHIIIIIIIHIHIIIIIFHHIIIHIIIDIIHIIIGHHGHHHHIIIIIHHHGIIIHHHIIIIIIIHHHHHEFHIIIIIIIHHIGHIIIIHEHIIHGIIHHGHIHHHHIIIIHHHGIIHGHIIHHHIHHDEIIGIHHIHIIIIIIIIIHGIHGHHIIIIIIIIIIIIIIIIIIIIIHHIIIIIIIIIIHIIIIIIIIH
@HISEQ:711:H5NNWBCX2:2:1101:8325:10791:ATCTCGTA
TTAAGTTCAGCGGGTGATCTTGCTTGATTTCAGATACCTTTTGATAAGTTTTTGCAGGCTCTATGTGCACAATATGAATGTAAACCTTTCATCAACGAGATCACATAGAAACATGTGACTACTTCGTTGTGTTGGAATACACGCACATTCTGATTTCATGAGAGATGTCTTACAAGAAGACATCAATCACATTTAGATTTGCAAAAAATAAGACACTGAAACAAACATGCCAACCGGATATCCGGCAGGCGCCAGTTGCGTTCAAAGATCTGATGATTCGCGGAATTCTGCAATTCGCATTGCTTTTCGCACTTC
+
IIIIIIIIIIIIIIIIIIIIIHIIIIHIIIIIIIIIIIGHIIIIIIIIGHIIIHFHIGIHIIIIIIIHHHGHHIIIIHIIIIHIHIIIIHIIGIIIIIIIHID<IHIIIIIIIIIIIHIIIIIIIIIIIHIIIHIHIIIIIIIGIIIIIIIIGIIIIIIIIHIIIIIIIIIIIIHIIIIIIIIIIIIIIIIIIIIIIHGHIIIIIHIIIIIHIHIIIIIIIIHHIIIIIHIHHIIIIIIIIIIIIHHIIIHGIIIIIIIIIHIIIIIIIIIHIHIIIIIHIHHIIIIIIIIIIHHIIIIIIIIIIIIIIIIIIII
@HISEQ:711:H5NNWBCX2:2:1101:9167:10769:ATCTCGTA
TTAAGTTCAGCGGGTAGTCCTACCTGATTTGAGGTCAAGTTTATTGTTATTGTCCAGAAGACAAGTCCACAAGCGCAGACAATTTGAGAAGCAAGAAAGGTTAATGCAATACCCTGCAACAGCTCAGATAACAAAAGTGTATCAAACCGAAGCTAGCACTGCAAAGTCCTTGCTAATGTATTTAAAAGGAGCTGACAGAAAGAGCCAGCAAATCCTTCAACATCCAAATGCAAAGAAAAGACAAGTTTTCTGAGCTTTGAGAAATAATGACACTCAAACAGGCATACCCTCCAGAATACCAGAGGGTGCAATATGCGTTCAAAGATTCGATGATTCACTGAATTCTGCAATTCACATTACATATCGCAATTC
+
IIIHHHHIIIIIHIIIGHIHIIIIIHIIIHIGIIIIIIIIIHIIIIHIIIHIIHIIIIIIHIGHHHHHIIIIIIIIIIIHIIIIIIIIIHGHFHHGHIHIIHHHHIIIHIHHHHHIIIHIHIHIIIIIIFHGHCHHEHIIIIIHIIIGHIHIIHIHIIIHHIIIIIIIHEHIIIIIIHHIGHHIHHHIIHHEIHIIIIIIIIIIHHHHIIIIIHIHIHHEHGHEEHIIHHHHIFHGHHHGIHGHHIHHIIIIHIIHGHIIHIIHHIIIHIIHIHIIIHIIHHIIIIHIIHHHIGIIHIIHHIHGGIIIHIIHIIIHHHHHHHGIIIIHIIIIIIIHHIIIHIIIIHHIIIHIIIIIIIIIIIIHIIHHIIII
@HISEQ:711:H5NNWBCX2:2:1101:1232:11209:ATCTCGTA
TTAAGTTCAGCGGGTGATCCTGCTTGATTTCAGATACAAGAAAAGTTTGAGTGTCTAAGCACTGGCAGCTGTAAGGCCGCACTGCCTCAGCTCTCAATGAGTTCACATTGTGAACAATGTGACTGCTGCATTGAGTGCGACCATCGAACAAGTCGAAGTCGCTCGCAGAGCGCAGAGTGCTTTCATGCTTAACGAGAGAAGGGTATCTCTCGCATTAAGATTTAGGTGAGGGGTTAAAAAGACACTGAAACAAGCATGCTGGTTGGATAGCCAACCAGCGCCAGTTGCGTTCAAAAATCTGATGACTCACGGTTCTGCAATTCGCATTGCTTATCGCATTTC
+
IIIIIIIIIIIIIIIIHIIIIIIIIIIIIIIIIIIIIIIIIIIIIHIIIIIIIIIIIGIIIIIIIIIIIHIIIIIIIIIIIIIIIIIIIIIIIIIIHGIIIIIIIIIIIGIIIIIIIIIIIIIIIIIIIIIIIIIIIIIIIIIHHIGIIIHIIHHIHIHIIIIIIIHIIIIIIIIIHIIIHHIIIIIHHIHIHHIIIIIIIIIIIHIHIHHIIHIIHEHIIIIIIIIIIIIHIIIFIHIHIIIIIIHEGDIIIIIIIIIIIIHEHGIIIGHGIIGIIIIIIIIIIIIIIIIHIIHHHIIGIIHHGIHEDIIIIHIIIHIIIIIIIIIIIIHHIIIIIIIIII
@HISEQ:711:H5NNWBCX2:2:1101:3831:11002:ATCTCGTA
TTAAGTTCAGCGGGTGGTCCTGCTTGATTTCAGATGCAAAGAAAGTTTGCATGACTAAGCACTAGCAGCGGATGCTGCGCTGCCTCGGCTCTCAATGAGTTCACATTGTGAGCAATGTGACTGCTGCATTGAGTGCGACCATCGAACAAGTCGAAGTCGCTCGCTGAGCGCAGAGTGCTTTCCTGCTTAGCAAGAGAAGGGCATCTCTCGCATTAAGATTTTGGTGAGGAGAGAAAAAGACACTGAAACAAGCATGCCGACTGGAGAGCCAGCCGGCGCCAGTTGCGTTCAAAAATCTGATGACTCACGGTTCTGCAATTCGCATTGCTTATCGCACTTC
+
IHHHIHHIIIHIIHHHIIIIHHHHHIGHIIIIIIIIIIIHIHIHIIIIIIIIIGIIHHIIGIHIIIIHIIGIIIIIIIGIIHIIIIIHHEHHHHIIIIHHIHHIIHHIIIIIIIIHFHGHIIIIIIIIIHHHIIIHIIIIIIHHHIIIIIHIHIHIIIIIIIIIIHIIIIIIIIIIHHIIIIIIIHIIIHIIIIIIIHIIIIIHIIIIIIHHHIIIIIHIHHIIIIIIHIIIIIIIIHIHIIIIIHIHHHIIIHIIIIIIIIIIIHIIIIHEIHHFIIHIIIIIHHGIIIIHIIIIHHHHHGDHCHIIIIIIIIIIIIHIIIIIIIHIIIIIHGIIIHDI
@HISEQ:711:H5NNWBCX2:2:1101:5249:11206:ATCTCGTA
TTAAGTTCAGCGGGTAGTCCTACCTGATTTGAGGTCAAGCTTAAAAGTGTATGCCTCACAATGGAGACAGTCCGAAGACCATTAGAAGCTGAACACACGAGTCCACAGCAGCGGCATAGATAGGATTATCAAACCAAAGCTGGTCCTTCAAAGTTCCGCTAATGCATTTAAGAAGAGCTGATAGTGACACCAGCAAACTTCCATAGTCCAAGCTTCAAAAAAGACAAAAGCCTTTTGAAGTTGAGAATTTAATGACACTCAAACAGGCATACCCTTCGGAATACCAAAGGGTGCAAGGTGCGTTCAAAGATTCGATGATTCACTGAATTCTGCAATTCACATTACATATCGCAATTC
+
IIIIIHHIIIHIIIIIIIIIIIIIIIIHIIIIIHGHIIIIIIIIIIIIIIIIIIIIIIIIFFIHIIIDGHIIIIIIIIIIIIIIIHIIIIIIIIIIIIIIIIIIHIIIIIHIIIIIIGHIGHHIIIIHIIIIIIIIHIIIIIIIIIIIIIHIIIIIIIIIIIHIHIIHHIIIIIIIIIIIIIIIHHIIHIIIHIIIIIHIIIIIHIIIIHIIIIIIIGIHIIIIIIIIHGIIGHHIIIHHEHGIHIHHIHGHHIIHGHHIHGDIIIHIIHIHEHIIIHIIIIIIIIIHHIIIIIIIIIIIIHIIIIIHIIIIHHHHIIIHIHIGIIIIIIIIIIIIIIIIIIIIIIHIIIIHIIIHI
@HISEQ:711:H5NNWBCX2:2:1101:6447:11021:ATCTCGTA
TTAAGTTCAGCGGGTAGTCCTACCTGATTTGAGATCGAACGATCAAAGGCTGTCTTCACTCGGGAGAGACATCTGTGAGCCCCAGCGAACCCTCATCGCTGAAGGTTGGATGGCAGACGGCCGCGAGCGTAGATAGTTATCACACCTGCGACGCCACCAAACACTGGTAAGCTGATTCATTTGAGAGGAGCCGACCACACAGGGGGGCCAGCAAAACCTCCAAAGTCCAAGCCAATCGTGGCAAACCACGAGGGTTGAGGTGTTCATGATACCCAAACAGGCATGCCCTTCGGAATAGCCAAGGGGCGCAAGGTGCGTTCAAAGATTCGATGATTCACTGAATTCTGCAATTCACATTACTTATCGCATTTC
+
IIIIIHHIIIIIIGIIIIIIIIIIIIIIIIIIIIIIIIIIIGIIIIIIIIIIHIIIIIIIIHIHDHIHIIIIIIIIIIIIIIIIIIIHIIIIIIIIIIIHIHIIHHHIIHHIIIIIGHIIIHIIIIHIIIHIHEHHIHIGHHHHIIIHGIIIIIIIIHIIIIHHHHIHIIIIIIIIIIIIIIFGHHHHHHIIIIIHIIIIIIDIIIIIIIHIIIIIIIIIIIHIHIIIIHIIIIHHHHHIIIIIHGHHIIIIIIIIIHIIHIHHIIIIIIIIIGIIIIIIIIIIHIIIIIIIIHIIGIIHHHHEHHIIHIHIIHHHHHIIIIIIIIIIIIIIIIIIIIIIIIIIIIIHIIIIIIIIIGIIIIIIIIIIHIII
@HISEQ:711:H5NNWBCX2:2:1101:6747:11227:ATCTCGTA
TTAAGTTCAGCGGGTATCCCTACCTGATCCGAGGTCAACCTTTGATAAATTAGAGGTTGATGGCAAGCACATATCCAAACCTCCAAAGCGAAAGAATTACTACGCTTGAAGCCAGACAGCACCGCCACTAATTTTGAGGTGCACCATTGTCTGGTGACACCCAATACCAAGCTGAGCTTGAGGGTTGAAATGACGCTCGAACAGGCATACCCCCCGGAATACCAGAGGGTGCAATGTGCGTTCAAAGATTCGATGATTCACTGAATTCTGCAATTCACATTACTTATCGCATTTC
+
IIIIIIIIIIIIIIIIIIIIIIIHIIIIIIIIIIIIIIIHIIIIIIIIIGIEIEHHIIIFHHIIHIIHHIIIHIIIIIHGHHHIIHHIIIIIHIIIIIIIIIIIIIIIIIIIIIIIIIIIHHHHHIIIIIIIHIIIIIIIIIIIIIIIIIIIIIIIIIIIIIIIIIIIIFIIIIIIIIHIIIIIIIIIIIIIIIIHHIIIIIIIHIIIIIIIIIHHHIIIIIIIHIHGIIIIHIIIIIIIIIIIIIIIIIIIIGIIIIIIIIIIIIHIHIIHHIIIIIIIHIIIIIIIIIIIIII
@HISEQ:711:H5NNWBCX2:2:1101:9673:11058:ATCTCGTA
TTAAGTTCAGCGGGTAGTCCTACCTGATTTGAGGTCAAAATGTCAATTAAGTATTGTCCTTTTTAAAGGACGGTTTGAAGCTGAAGTTCCCATTGTACGGCGATGGCGTAGATAATTATCACACCAAAGACGGTCCACAAGGGTTTTCCGCTAATGCATTTAAGGGGAGCCGACTTGAAAAGCCCGCATAACCCCCACAATCCAAGCCTCATTCAACAAAAAGCTAAATGAGGTTGAGAATTTAATGACACTCAAACAGGCATGCTCCTCGGAATACCAAGGAGCGCAAGGTGCGTTCAAAGATTCGATGATTCACTGAATTCTGCAATTCACATTACTTATCGCATTTC
+
<DCEC<<11DCEHIHHHEHFHHHIIE11DF1F?1<FCH1GFHGCFE?1<1@F@FG@GHIHCHICFGEGCEHEDHGHICGHF@HICHH@<GHEEHHIIIIDC/FHIIIDGCDHHEHHHIHECFH0<0F@C@HCH@ECFEH?FEHEHEHHIFFHFHHHHFD=CH@58/D@?8EAAH@CHHIHHHHHECEHHEGHHGHHHIIFCBEE?EF<EEF/?IHGC//CG@EGED@HHEHFC0HCGEHHHHDD11G@ECCFGFF1HHHHF<F?EDDIGIHCFHEHFDHHHEEHHGCHHHCDHE@HFCFEIIIIIHHG?HEIHFGGHH@GEE@H?EEHGEGGHHHH@HEIHEHGFGDDDC
@HISEQ:711:H5NNWBCX2:2:1101:14926:11030:ATCTCGTA
TTAAGTTCAGCGGGTAATCCTACCTGATTTGAGATCAAACGTTCAAAAGCTGTCCTTGCTGAGGGACATTTGTGAGCTCCAGCGCACCTTCATCGCTGAAGGTTACATGGTGGAAAACCACAAGCGTAGATATTTATCACACCTGTGATGCCACCAAACACTGGCAAGCTGATCCATTTGAGAGGAGCCAACCACAGGGCCAGCAATACCCCCAAGGTCCAAGCTCATCATGGCAAACCATGAGGAGTTGAGGTGTTCATGATACTCAAACAGGCATGCCCTTCGGAATAGCCAAAGGGCGCAAGGTGCGTTCAAAGATTCGATGATTCACTGAATTCTGCAATTCACATTACTTATCGCATTTC
+
IIIHIHHHHHIIIIIIIIIIIIIIIIIIHIIHIHHIGIIIIHHIIHIHIIIGIIIIIHHIGHIHIIIHGHHHHIIHHIIIIHHHIIHIIIIHGHGIHIHHHHHIIIIIHHIIIIIIIIIIIIHHHIHIIIHHFHIHIIIIIIHIHHIFHHGHIHIIHHIIIIHHHHHHIIIIIIHHHHHIIHHHEHIIIIIIGIIIHHHHHIIIIHIIHHIIHIIIHHEHHHEHGIIIIIHFHHHFHHHHGGIIHIIHFIIIIIIIIIIIIHIIIIIIHIIIIHIIGIIHIIIHHGIIIIIIHIHHEHEIIIIHHDHCIHEGIIIIIIIIIIIIIIIIIIIIHIIIIIIIHHHIIIIIHHGIIIHHIIGGIIIII
@HISEQ:711:H5NNWBCX2:2:1101:16509:11237:ATCTCGTA
TTAAGTTCAGCGGGTAGTCCTACTCGATTTGAGGCCAAGTTGTCAGTCATTGTCCGAAGACGGTTTGAAAGCACAGAGCTCTGGATCAGCCACCCTTGAGTAAGGTGCCAGTGAAGATATTTATCACGCTGTACTATGTCCAATCTGGAGGTGCACTAATGCATTTAAGGCGAGCCGCGGTGAAGCAGCAACACCCAAGTCCACCGCTCCCAATCCAAAGACCAGAAGTGTGAGGTTACAATGACACTCAAACGAGCATACCCTTTGGGGATACCAAAGGGTGCAAGGTGCGTTCAAAGATTCGATGATTCACTGAATTCTGCAATTCACATTACTTATCGCATTTC
+
HIIHHIIIHIHIIIEHHIIIIIIIIIHIIIIIIIIICHHFHIIIIIHHHHHHIIIIHIHFHIHHHHHHHIIIIIIIIIIHHIIIIIIIIIHIIIIIGIIHHIHHHIIIIIIHHHHHHIHIIIIIIIIHHIHHIHEHHIIIIIIIHIIIIGHIIHIHHIHIHHHHIHG@IHHHHEHCGHIGHHHHHGIHHHHIHIHHHHHHHIIIIHHFHIIIIHHHHHEHCHHHEHHEHHGIIIIIIHHFGIHFHIHHHHEHHIIIIGIIIHIHIHIHHHIIIGHHHHGHHHGIIHDIIHHIIGHHHGHHIIIHHEEEFIIHIIHHIIIIIIIIIHIHHHHFGIIIGHHHHIIIIHI
@HISEQ:711:H5NNWBCX2:2:1101:18247:11046:ATCTCGTA
TTAAGTTCAGCGGGTATCCCTACCTGATTCGAGGTCAAACTCATAAAATTGGGGAGTTAATCTGCGACGGAAGCTTCATATGCCCAGCAGTGAAACATAATGTTGATTACTACACTGAACGGAACATGCAACTTCGCCATTGCATTTCGGACAGGACCAAGCCAATCTCAATCCTTGACCAACACCAAGCCAGAATAAATTCATGCTTGAAAGGTTTATATGACGCTCGAACAGGCATGCCTTCCGGAATGCCGGAAGGCGCAATATGCGTTCAAAGATTCGATGATTCACTGAATTCTGCAATTCACACTACTTATCGCATTTC
+
IIHHIHHHIIIIIIIIIIIIIIIIIIIIIIHIIIHIIIHIHIIIIIIIIIIIIIIIIIIIIIIGGIGFHIIIIIHIIIIIIHHIHIIIIIIIIIIIIIIIIIIIIIIIIIIIIIIHIIIIIIIIIIIIIIIIIIIFHIIIIIHIIHIIIHIIHIHGIIIIIIHIHIIIIIIIHIIIIIIIIIIIIIIIIIIIHHIIIIIIIIIIIIIIIIHIHIIHIIIIHIIIIIIGIIIIHHGIIIIHIIIIIIIIHIHIFIIHEIIHHIIHEIIIIIIHIHIIHIIIIIIIIIIIHIIIGIIIIIIIGIIIIIIIIIHFHIIIIIHIIIIII
@HISEQ:711:H5NNWBCX2:2:1101:21215:11131:ATCTCGTA
TTAAGTTCAGCGGGTAGTCCTACCTGATTTGAGGTCAAGTTTATTGTTATTGTCCAGAAGACAAGTCCACAAGCGCAGACAATTTGAGAAGCAAGAAAGGTTAATGCAATACCCTGCAACAGCTCAGATAACAAAAGTGTATCAAACCGAAGCTAGCACTGCAAAGTCCTTGCTAATGTATTTAAAAGGAGCTGACAGAAAGAGCCAGCAAATCCTTCAACATCCAAATGCAAAGAAAAGACAAGTTTTCTGAGCTTTGAGAAATAATGACACTCAAACAGGCATACCCTCCAGAATACCAGAGGGTGCAATATGCGTTCAAAGATTCGATGATTCACTGAATTCTGCAATTCACATTACATATCGCAATTC
+
HHGHEDGHHIIIIIEHHHHFHIGHHIHH?@HHHIHIEFHFCHH1DHEHIHHHHHHFIIGHEHIIIIICFEHGIIIHGHIIII??G?FHHIIHEHIIHHIIGCDHHIIIHIGIGHFHIHHIIIGGEHFFHHICHHEHHEHHIHEHHGHHIHIHIIIGIFHGEHHHHIHHHHIIHHHHHEHHFEHHHHIIHIIHEIHHHIGHHHEGHHHFHFDAHHHCHEF<D/@EHHCCGHHIHEG@C?@EHGGF@FD<@EIHIIHHCHHIIIIIFHFFHCG<HIHHCFIIHHFGHIIGIIHIIIHEIHIHHGCEFIIIIIHIIIHHHGIHHEHIIHHHFHIHHIIIHIIIHGIIIHIHHIIIIHHHIIHHHHHIIHHHHGII
@HISEQ:711:H5NNWBCX2:2:1101:21031:11184:ATCTCGTA
TTAAGTTCAGCGGGTAGCCCTACTCGATTTGACGCCAAGTTGTCAGGCATTGTCCGAAGACGGTTCGAAAGCACAGAGCTCTGGATCAGCCACCCTTGAGTAAGGTGCCAGCGAAGATATTTATCACGCTGTACTATGTCCAATCTGGAGGTGCACTAATGCATTTAAGGCGAGCCGCGGTGAAGCAGCAACACCCAAGTCCACCGCTCCCAATCCAAAGACCAGAAGTGTGAGGTTACAATGACACTCAAACGAGCATACCCTTTGGGGATACCAAAGGGTGCAAGGTGCGTTCAAAGATTCGATGATTCACTGAATTCTGCAATTCACATTACTTATCGCAATTC
+
<F@@H<1DC@1//<<<E1DFGHI@@CCF1D1<1<0<CD1<1<<11<1<11<?<GH0/<EE1ECHF1<1<E?E@HF1<CGFFH?HI@<CC1D<1CE11CGECFFH<<DEHIEH<E<<@CC0<FCDC?0<<<FH@G@0=@GHIIIEH6/<HHECCCHHGFF6BEH.=DG.CF,@66=><@:..GB.HD..D.::7..8/?<D/CEDECCCC/</C0C0CC0C<?FFE<<@FCC1C<1CEF<?D1@C<1G?EEDCIHHEHHHEHEHIIHHHEHFEEH@HHFCHGCCHEE<DDHEEHCF@C10CGC11C1<1EHFDHEHC?IIHHGD1EHGHHE<HHFEC0?EHEHHDDHH
@HISEQ:711:H5NNWBCX2:2:1101:8920:11349:ATCTCGTA
TTAAGTTCAGCGGGTATCCCTACCTGATCCGAGGTCAACCTGAAAAAATGGGGGGGTTGCTGGCGAGACACCGGGGGGTCCTATAGCGAGAGAAGTTACTACGCTTAGAGCCCACCGGCGCCGCCACTGCGTTTAGGGGCCGCGGGTACCGCGCACCCCAACACCAAGCCGGGCTTGATTTGGTTGTAATGACGCTCGAACAGGCATGCCCCTCGGAATACCAAGGGGCGCAATGTGCGTTCAAAGATTCGATGATTCACTGAATTCTGCAATTCACATTACTTATCGCATTTC
+
HIIIIIIIGIIIHIIHHIIIIIIIIIIIHHIIIHIIIIIIIIGIIIIIIHIIIIIHHIEHHIIHIGIHHHIIIGHIHIIHIIIHIIIIIIHIHHHIIIIIIIIIIIIIIIIIIIIIIIIHIIIIHHHIHHIIIIIIIIIHIIIIHEHIIIIIIIHIIIIIIIIIIIIIIGIHIIIIIIHIIIIIIIIIIIIIIIIIHIIIIIHIIIIIIIIHHIGHHGHIIIIHHE=ECGEIHHDEIHGHGIIHHIIIIIIIIIIHIGIIIIIIIIIIGIHIIHIIIIHIIIIIIHIIIIHHHI
@HISEQ:711:H5NNWBCX2:2:1101:10421:11486:ATCTCGTA
TTAAGTTCAGCGGGTAGTCCTACCTGATTTGAGGTCAAGTCAATAAATATGCCTCCAAGGAGACAGTCCAAATACATGGACCATTAGAAGCTGAACAATGACATTTCAGCAATGGCATAGATAGGATTATCAAACCAGAGCCGAACGTAACAAGTTCTGCTAATGCATTTAAGAGGAGCTGACATTAATATGCCTGCAAACACTCCAACATCCAAGCTTCAATACAAAAAGTTTTGAAGTTGAGAATTTAATGACACTCAAACAGGCATGCCCTTCGGAATACCAAAGGGCGCAAGGTGCGTTCAAAGATTCGATGATTCACTGAATTCTGCAATTCACATTACATATCGCAATTC
+
IIIIIIIIHIGHGIHHHHIIIHIIIIHIHIGIIIIHIIIIIIHIIIIHIIGHHIIIIIHIHIIIIHGDHIFHHHHHHIIHIIIHHHIIIIIHIIIGIIIHIIIIIIHIIIIIIGIIIIIIIIHFHGGHIGIHHIHHIIGHEHIIHGHIIIGHHGHHHHHIHHIHHIIHHHIIIIIHIIHHIIFIHGIHHHIIIIHEHHEHHIIIGHHHIIIHIIIIEEEH?IIIHHIIIIIHFHHIIIIIIIIIIIIIIIIHGEHHHGIIIIHHIHHIIIIGHGIHEHIIIIIIHEIIHIHHHHIIIGHIIHGCHHFEHHIIIIHHHEIHHIIHIHIEHIHCIIIIHIIIIIIIIHHEHIIHIIGI
@HISEQ:711:H5NNWBCX2:2:1101:10734:11473:ATCTCGTA
TTAAGTTCAGCGGGTAGTCCTACCTGATTTGAGGTCAAATTGTCAAAATTGTCCAAGTGAATGGACGGTTTGAAGCTGAACTTCATAAAGCTGTTTCACATCCACGGCGTAGATAATTATCACACCAATAGACGGTCCACAAAAGTTCCGCTAATGCATTTAAGGAAAGCCGACCTCATTGATGAAGCCCGCAACTCCCACATCCAAGCCTAACCAAGCTTATAAAAGCTGGAAGGTTGAGAATTTAATGACACTCAAACAGGCATGCTCCTCGGAATACCAAGGAGCGCAAGGTGCGTTCAAAGATTCGATGATTCACTGAATTCTGCAATTCACATTACTTATCGCATTTC
+
IIIIIHHIIIIIIHHIIIHIIIIIIIIIIIIHIIIIGIIIHFFHHHHHIIIIIHIIIHIIIIEHIIIHHHHIIIHIIIHIGFIIIIIIIIHIIIIIIIHIHIHHHHHHIIHIHHHIIIHHIHIIIIIIIIHIIIFHHHIIIHHIIHIIIIIGIIIIIIIHIIIIIIIIIIHIIIEHHIIHIHIGIIIIIHIHIIHHGHHIIIIGIIIIIIIHIIIHGHHFCHHHIIHIGIIIIIIIGHIIIHHHHCHHHFGEDCHIIHIIIHIIIHIIIIHGHHHGIIIIIHGIHIIIHEHHIHHGIHFIIIIHIHHGGIIIIIIIHIHEHHFIIIIHIIIIGIIIIIGIIIHGHHGGHHHHH
@HISEQ:711:H5NNWBCX2:2:1101:14736:11353:ATCTCGTA
TTAAGTTCAGCGGGTATTCCTACCTGATCCGAGGTCAACCTGGAGAAAGAAGGGGTGAAAACCGGGTCACACAACTGCCAGATGCGTGCTGTTGTCAGCTCGTTGCATGTGGAGTCTGTTCCACCGGTCATTGTCTTTCGGACCTGTCACCAGGTGACAAAGGGCCCAACAACAAGCCAGGCTTGATACCGTGATAATGACGCTCGAACAGGCATGCCCTTCGGAATACCAAAGGGCGCAATATGCGTTCAAAGATTCGATGACTCACTGAATTCTGCAATTCGCATTACTTATCGCATTTC
+
IIIIIHHIIIIIIIIHIIIHHIHHIIEHHIIIIIHIIIIGHHHIIIHIHHHIIGHIHIIIHIHIIHICHIHIIHIIIGHIIGIIIIIIIHIIGIIIIIHIIIIIIIIIIIIHHHIIIHIIIHIHIHHIIIIIIIHIIIIIIIHHIIHHIIIIIHIIIIIIIIIIIHIIHIIIIHIHIIIIIIIIIIIIGIIIIIHHHIIIIIIIIIIIIHIIIIIHHHHFIHHIIHIIIIIHEFIIIIHHHIIIHHIIIIIIHIHFIIIGIIHHIIHIIIHIIIIIHIHHIIIIIIIIIIIHHIHHHHIIGI
@HISEQ:711:H5NNWBCX2:2:1101:19027:11282:ATCTCGTA
TTAAGTTCAGCGGGTAGTCCTACCTGATTTGAGGTCAAGTTTATTGTTATTGTCCAGAAGACAAGTCCACAAGCGCAGACAATTTGAGAAGCAAGAAAGGTTAATGCAATACCCTGCAACAGCTCAGATAACAAAAGTGTATCAAACCGAAGCTAGCACTGCAAAGTCCTTGCTAATGTATTTAAAAGGAGCTGACAGAAAGAGCCAGCAAATCCTTCAACATCCAAATGCAAAGAAAAGACAAGTTTTCTGAGCTTTGAGAAATAATGACACTCAAACAGGCATACCCTCCAGAATACCAGAGGGTGCAATATGCGTTCAAAGATTCGATGATTCACTGAATTCTGCAATTCACATTACATATCGCAATTC
+
IIIIHIHIIIHIHIIIIIIIHIIIIIHHIIIHIIHIFHHIIIIIHIIIGIIHIIIIIIIIIIIIHIIIIIIIHIIHHHIIGGHIIIIIIIIIIIIIIIIHIIIIIIIIIIIIHIIIIIIIIIIHIIIIIIIIIIIIIIHHHIIIIIIHICHHGHIIGIIIIGIIIIIIIHHIIIHHGIIIIHHIIGIFIHHIIIHIIIIIIIIHIIIIIIIIHHIHIIHIFFHF@HIHFGEIIIGIIIIHIHGIHIIIHHIIIIIHIIIIIIIIIIIHIIHHHHHIIHIIIHIIIIIIIIIIIHIIIIIIIIHHHIIIIIIIIIIIIIIIIIIIIIIIIIIIIIIHIIIIIIIIIIIIHIIIIIIIIIIIIIIIIIIIIIII
@HISEQ:711:H5NNWBCX2:2:1101:19457:11477:ATCTCGTA
TTAAGTTCAGCGGGTAGTCTTACTTGATTTGAGATCGAGTTTAACAAGAATCGTTGCCGACCCTTGTGAAATCCTGCATCAGTCAGCCAATACGGTCAAACTCCCTTTATGTTAGCTGCAGCAAAAGTAATAATCCGTTTGACGGGACTAAATGAATATGCTTTTAGCTCAGGAGAATGTCCAGCTGCACCTGCATTTCAAGCAACCCGCCGCCGATCTCAAAAAGATTGGTGTTGGGATTGCTCAAGTCCAAAGCTTTTCGATTAAAAAATCCAAAAGCTTTGAGGTGTTTACTGATACTCAAACAAGCATGCTCTTCGGAATACCAAAGAGCGCAATATGCGTTCAAAGATTCGATGATTCACTGAATTCTGCAATTCACATTACGTATCGCATTTC
+
IIGEHIIIIIIGGHEHIIIIIIIIHIHHIIIIIHIIHHIIIHIIHHIIIHIHIIIIIIIIHHIIHHIHIHHIIIIHIIIGIHHIHIHIIHIHH?C<DHHIIIIIHIGHGHHHHIIIIHIHHIIHHIIIIIIIHIIIIIIIHIIICHHHHGHHIIIIIIIIIHIIHCHHIHFHIHCBHHFGHHHHHIIHHHHIHHHHHIIIIIIIIIIIIIGHHHIHHE-HHGHHHEIIHHEHIIIIHGFIIIGHHHIIHGIHHH?IIIHGIIHHIIIHEHHGHIIIIIIEHHHGHHHIIHFGHIGIIIIIIIHIIIIIIGIIIIIIIIIIIIGIIIIIIHGIIIIIIIHIIIHHHHGIIGIIHIHHIGIIIIIIIIIIIHIIIIIIIIIIIHIIIIIIIIIIIIHIIIH
@HISEQ:711:H5NNWBCX2:2:1101:15380:11558:ATCTCGTA
TTAAGTTCAGCGGGTAGTCCTACCTGATTTGAGGTCAAATTTATCAAATATAGGTTTGGGTTGGAAGCAGTGCAATCTGTTCAATGCAGCTAACCAAAGGCATAGATAATTATCACACCTATAGTAGTAGCTCAGATACCACTAATGCATTTCAGGGGAGCCGACCTTCTTTCACACAAGAAAGCCTGCAGAAACCCCCATATCCAAAGCCACACAAATCAAGTGTGGTTGAGAAGTTAAATGACACTCAAACAGGCATGCTCCTCGGAATGCCAAGGAGCGCAAGGTGCGTTCAAAGATTCGATGATTCACTGAATTCTGCAATTCACATTACTTATCGCATTTC
+
IIIIIHHIIIIIIIHIIIIHIIIIIIGIIIIIIIIIIIIIIIIIGIIHHIIIIIHIIIIIIHIIIIIHIIIIIIIIHIIGHIIIIHIIIIIIIIGHIIHIIIIIIIHIIIIIIGIHHIGIIIIHIIIIIIIIIIHHIIIIIIIIIIIIIIIIIIGHHHHIIIHHIIIIHIIIIIIIIIIIIIIIHIIIIIIIIHIIFIHHHIIIIIIIIHHIHHIIHEHIHHIIIIIIHIHIGIIIIIIIIIIIIHIHGIFFHIIIIIIIIIIIIHHHIHH?HHIHIHHIIIIIHHIIHIIHIIIHIIIIIIIIIIIIIIHHIIIIGIIIIIIIIIIIIIIIIIIIIHIGIIIIII
@HISEQ:711:H5NNWBCX2:2:1101:17957:11529:ATCTCGTA
TTAAGTTCAGCGGGTAGTCCTACTCGATTTGAGGCCAAGTTGTCAGTCATTGTCCGAAGACGGTTTGAAAGCACAGAGCTCTGGATCAGCCACCCTTGAGTAAGGTGCCAGCGAAGATACTTATCATGCTGTACTATGTCCAATCTGGAGGTGCACTAATGCATTTAAGGCGAGCCGCGGTGAAGCAGCAACACCCAAGTCCACCGCTCCCAATCCAAAGACCAGAAGTGTGAGGTTACAATGACACTCAAACGAGCATACCCTTTGGGGATACCAAAGGGTGCAAGGTGCGTTCAAAGATTCGATGATTCACTGAATTCTGCAATTCACATTACTTATCGCATTTC
+
EEHE@CHHIGEDDHCECECCFHHIIGHIEH?@1FE?E?E<<<<DHHECCEEEEED@/E/EC=@<0<@FHCHHEEHHHIIEH<<CD1DFHEGCEFHHHHIIIHHHGH1<<FEGE<EHHEHGIHGHHHEFHHGGHHHHGHI?GHIIIIEIGEFHHHHGIIHGIHHHIIIIHHDDHH<DHH@HEEHHIIIIHHIIIIIIHIHHHIIIIIHHGHIHIHIIIIGIHIGIIHIIHIHIHHHIHHHHHIIHHHHGIIHHIIIIHHHHHIIIHIIIGIIIIIIIHGEEIIHIHIIGIIHHHG?IIIIIIIIIIGIIIIIHIGIHIIHHHHH?IHHHIHHHHHHHE@@EEHEDIHH
@HISEQ:711:H5NNWBCX2:2:1101:9031:11788:ATCTCGTA
TTAAGTTCAGCGGGTAATCCTACCTGATTTGAGATCAAACGTTCAAAAGCTGTCCTTGCTGAGGGACATTTGTGAGCTCCAGCGCACCTTCATCGCTGAAGGTTACATGGTGGAAAACCACAAGCGTAGATATTTATCACACCTGTGATGCCACCAAACACTGGCAAGCTGATCCATTTGAGAGGAGCCAACCACAGGGCCAGCAATACCCCCAAGGTCCAAGCTCATCATGGCAAACCATGAGGAGTTGAGGTGTTCATGATACTCAAACAGGCATGCCCTTCGGAATAGCCAAAGGGCGCAAGGTGCGTTCAAAGATTCGATGATTCACTGAATTCTGCAATTCACATTACTTATCGCATTTC
+
IIIIIIIIIIIIIIIIIIIIIHHIIIIIIIIIIGIIIIIIIIIIIIIIIIIIIIIIIIIIIIIIGIIHHIIIIIIIIIIIHIIIIIIIIIIIIIIIIIHIIIIIIIIIIIIIIIIIHIIIIIIIIIIIIIIIIIIIIHGIIIIIIIIIIIIIIIIIHIIIIIIIIIIIIIIIIIIIIHIIIHIIHHIIIIIIIIIHIIHIIIIIIIIIHHHHIGHHIIIHIIIIHIHHHHEHHIIHHHIIIIIIIIIIIHHGIIIHHIIIHHIIHIIIIIIIIIIIIIIIIIHHIIIIIIIHIHHCIIIIIIIIIIIIIIIIIIIIIIIIIGIIHIHIHIIIIIIIIHIIIIIIIIIHHIIIIIIIIIHIIIIII
@HISEQ:711:H5NNWBCX2:2:1101:11193:11875:ATCTCGTA
TTAAGTTCAGCGGGTAATCCTACCTGATTTGAGATCAAACGTTCAAAAGCTGTCCTTGCTGAGGGACATTTGTGAGCTCCAGCGCACCTTCATCGCTGAAGGTTACATGGTGGAAAACCACAAGCGTAGATATTTATCACACCTGTGATGCCACCAAACACTGGCAAGCTGATCCATTTGAGAGGAGCCAACCACAGGGCCAGCAATACCCCCAAGGTCCAAGCTCATCATGGCAAACCATGAGGAGTTGAGGTGTTCATGATACTCAAACAGGCATGCCCTTCGGAATAGCCAAAGGGCGCAAGGTGCGTTCAAAGATTCGATGATTCACTGAATTCTGCAATTCACATTACTTATCGCATTTC
+
IIIIHIIIIIIIHIIIGHIHIIIIIIHIIIIGIHIIIHGHIHHHHHHIIIGIIIHGHHIIIIIIGHI@GHIIHIHIHIIFHIIIIIIIIIIIIIHGIIGIEHHGHHIIHIHIIGIHIIIIIIIIGGEGHIHHEHIIIHIIGHHIIIIIIIIIHIGIIHGHIIHIIIIIIHGIIIHHHHHIHHHIIHHIIIIIIIIHHHHHIIHIIIIIHHHHIHIHD/IIHHIGIHHIIHHEHHHEIHIIIGIIIHHGIIIIHEGIIHHGIHHHEEHGIHIHHHIIGHIIHFHIIIIHIHIHFIHHEGGHHIIIIGHCIIIIIIIIIIIGIIIIIIHEGIIIIIGIIGGHHHHGGIIHIIIIHIIHGHHHHHHHI
@HISEQ:711:H5NNWBCX2:2:1101:11815:11887:ATCTCGTA
TTAAGTTCAGCGGGTAGTCCTACCTGATTTGAGGTCAAAATGTCAATAAAATGTTGTCCCATTCAGAGGGACGGTTTGAAGCTGAAAGCCCCCCATTTGTAAAAATGAACTGCTTCACGGCGATGGCGTAGATAATTATCACACCAAAGACGGTCCACAAGGGTTTTCCGCTAATGCATTTAAGAGGAGCTGACTTTCTAAAGAAAGCCCGCAAAGCCCCCACAATCCAATCCGCCTTCAAACTAGCAAAAGCTGAAGAGGTTGAGAATTTAATGACACTCAAACAGGCATGCCCTCCGGAATACCAGAGGGCGCAAGGTGCGTTCAAAGATTCGATGATTCACTGAATTCTGCAATTCACATTACTTATCGCATTTC
+
IIIHIIIIIGIIIIIIHIIIIIIHIHIHHIIGIIFHIIIIIIHIIIIIHIIIHFHHIIGHIIIGHIIHHIIIIIGHHGGHHGHIHHIHGHIFHIIHHHIIIIIGHHHIIHIHHHFFHHIGHIHIIGEHHIIIHIIIIIIIIIIIIIHIIHFHHHIIHIIHHHHHIHHIHIHIIHIHHGHIHIIIIIIIHIIEHIIHIIIIIHHIHHHHIIIIIHIIIIIIIHHHFHFIHHEIHHHHHHIIHHGIHIGIIIIIIIIIIIHIIHHIIIHIIHGHHHHFHHIGIIHHIIIIIIGHHIIIIIIIIIIIHHIHHHIIIHIIIIIIIGIIIHIIIIIIIIIIIIIIIIIIIIGIGIHHIIIIIHIIIIIIIIIIHIIIIIIHGI
@HISEQ:711:H5NNWBCX2:2:1101:3074:12116:ATCTCGTA
TTAAGTTCAGCGGGTAGTCTTACTTGATTTGAGATCGAGTTGAACAACACATAAAGTGTCGTAAAATCCTGCATCAGTCAGCAAAGAGGACAATTATCCTTTATGTTAGCTGCAGCAAAAGTAATAATCCTGTTTGACGAGGACTAAATAGATATGCTTTTAGCTCAGATAAAAGTCCAGCTGCACCTGCATTTCAAGCCGCCCGCCTACCGGTGAAGGTCGTTGGGATAGCTCAAGTCCACCCTCCCTTTTTTTTATCAAAAAAGAGAGGTTGAGGTGTTTACTGATACTCAAACAAGCATGCTCTTCGGAATACCAAAGAGCGCAATATGCGTTCAAAGATTCGATGATTCACTGAATTCTGCAATTCACATTACGTATCGCATTTC
+
HIIIIIIIHHIHIIGIIIIIIIIIHHGEHIIIGIIIIIIIIIIIIIHIHHIHHIIHHIIIIHIIHHHHIHIIGIIIIIIIIIIIIIIIIIHIIGHIIIIIIIIIIIIIIIIIHHIIIIIHHHHHHHHIIIIICFFHHHHIIIHHIIIIHIIHIIIIIHIHIHIIIHIHIIGHHHIIIIIIIIIIIHHHHHIIEHIGHCHHHDHIIHHHIIIIIHFIHIIIIHGIFIHHGIIIHH@HHHH@HHGIIIIHDHHIHIIIIHHIHIIIIIIHHIHFIHHIIHIHIIIIIHHHIIIIIHIIIIIIIIIHIIIHIHHIIIIIHIIHHIIHGHIIHHHIIIIIIHIGIIGHIIIIIIGHHIIIIIHFCIIIHIIIGIHIIHIIIIHIIHIIIHIHI
@HISEQ:711:H5NNWBCX2:2:1101:2431:12329:ATCTCGTA
TTAAGTTCAGCGGGTAGTCCTACCTGATTTGAGGTCAAAATGTCAATAAAATGTTGTCCCATTCAGAGGGACGGTTTGAAGCTGAAAGCCCCCCATTTGTAAAAATGAACTGCTTCACGGCGATGGCGTAGATAATTATCACACCAAAGACGGTCCACAAGGGTTTTCCGCTAATGCATTTAAGAGGAGCTGACTTTCTAAAGAAAGCCCGCAAAGCCCCCACAATCCAATCCGCCTTCAAACTAGCAAAAGCTGAAGAGGTTGAGAATTTAATGACACTCAAACAGGCATGCTCCTCGGAATACCAAGGAGCGCAAGGTGCGTTCAAAGATTCGATGATTCACTGAATTCTGCAATTCACATTACTTATCGCATTTC
+
IIIIIGHIIGHHIIIIIHHHHIIIFIIIIFHHGHGEHGHHGHFHHIHHIIIIIIHHIIHIGHFHHHHFHH=EHCDGHIIIIIIIIHIIIEHIIIIIEEHEHHIHIIIIIIHHGIHEHHIHIGCDHE@EDHHIIGCEIIHFHHHHIIIIHG/BEDGDHIIHEEHGHEHEHE@GHHHGHHHHHIGIE?GFEGHHHEHHE?FFHHIIIIIHIIIGF?HHIHHIIIHF9::..ECIIHGHIGHEGIHGHECF@HHHHEIIIIIIHIIHHIIIIHIHIHGCFIIIIHFEIIIIIIIGIHHIHIHHHFHGFDCHHHIIHIHHGHDGGH@HEIHHHGHGIIHIHHEIIIHIFIHFHHIIHEIHIIHHIHHHIIIGHHIIIIHHII
@HISEQ:711:H5NNWBCX2:2:1101:4663:12331:ATCTCGTA
TTAAGTTCAGCGGGTGATCTTGCTTGATTTCAGGTGTGGAGTGGAGAATAATAAATATATTAAAAAGACGCTTTAAGTGAATCTCCAGTTATGCACAACCGAGATCACTTGCTAAGAAGTGACTACTTCGGTCGGCACTGAACAATTCAGCGCTTTCATGTTTAACGAGAGAATTAAAAATTCAATCGCATTAAGATATATGATTCCGAACACACTGAAACAAACATGCTCGGGTATTTTTTAACCGAGCGCCATTTGCGTTCAAAGATCTGATGACTCGCGGAATTCTGCAATTCGCATTGCGTATCGCATTTG
+
GIIIIHIIFHHHDDHHIIIIGHEH?HHHIIIIIIEHEHIIHHH@?1<11<<@HE111<1DEHIIIEE<1</EC?HD1<1D<D<CGC?EH?@CD?@1FCIGFGIIHHF?EDHHFHEHE@FHIIIHHHHDIIIIHIIHHHHGHBHFGGC?CHDHFEHHEHHGGHAHEHIIGHGEHIIIHIIHIIIIGIHIHIHHHF@EEIIIHHHHHHHIHGFCFFIIIHF?IIHHHGIHGHCHCHHHIHFHHIIHHFDHGCIHEHEDHDGIIHHFIIHHEIIHEEF<HIHHGHIIHG?IIIIHHHEHH?EGHGIIIHDHHIIHEIH
@HISEQ:711:H5NNWBCX2:2:1101:5660:12467:ATCTCGTA
TTAAGTTCAGCGGGTATTCCTACCTGATCCGAGGTCAACCTGTTAAAAATAAAGGCTTACGGCTGGGGCCCGCCCGGCACCCGGAGCGACGTGTATTACTACGCTCGGGGCCGGGGCCGGGACCGCCGCTGTCTTTGAGGGGCTGCGGGTGCAGGCCCCCAACACCAGGCAGAGCCTGAGGGTGGAAATGACGCTCGAACAGGCATGCCCGCCAGGATGCTGGCGGGCGCAATGTGCGTTCAAAAACTCGATGATTCACTGAATTCTGCAATTCGCATTACTTATCGCATTTC
+
IIIHI@GHIIIIGIIIIIIIIIIIIHIIHIIIIIIIIHHHIIEEHIIIIIIIIIIIIIIIIIIIIIIHHHIHIIIHIIGHHIIIHIHIHGHIIIIIIHIIIGHIHIIHIIIIHHIHIIIIHIHHIHIIIIIIIIHHIIIHIIIIIIIIIIHHIIIIIIIHHHHIIIIIIIIIHHHIIIIHIIIIIIIIIIIIIHIIIHHIIIIIIIIIIIIIIIIGIIIIIHIHEIIIIHHIHHHIHIHHHGIHHGHGHIIIIIIIHHIIIIHGIIIHHIIIIIIIIIHIHIIIIIIIIIIII
@HISEQ:711:H5NNWBCX2:2:1101:7588:12385:ATCTCGTA
TTAAGTTCAGCGGGTATCCCTACCTGATCCGAGGTCAACCACAGAATTGGGGGGGGCTGGCAGGCCACCGCAGGACCCTAGAGCGAGAGCTGTACTACGCTTAGGGCCAGGCGGCGCCGCCACTATCTTTAGGGCCGGCCGGACAGGCTAGGCCCAACACCAAGCCAGGCTTGAGGGTTGAAATGACGCTCGAACAGGCATGCCCTGCGGAATACCACAGGGCGCAATGTGCGTTCAAAGATTCGATGACTCACTGAATTCTGCAATTCGCATTACTTATCGCATTTC
+
IIIIIIIIIIIIIHIHHHIIIGHIIIIIIIIIIIIIIIIIIIIIGHIHIIIIIIIGIIIIIIHHHIEDHHHIHHIHIIIIIIIIIIIIIIIIIHIIIIIIIIIIIIIIHIIIIIIIIIIIIIIIIHIIIIGGIIIIIIIIIIIIIIIIIIHHFHHIIIHHHHEIHIIIIIHHIIIIIIIHIIIIIIIIIHIGIIIIIIIIIIIIIIIIIIIHIIHIHHHHHIIHEIIIIHIIIIIIIIIIIHIIIIIHHHIIHIIIIIIIIIIIIIIIIIIHIIIIIIHIIIIIIIII
@HISEQ:711:H5NNWBCX2:2:1101:8269:12335:ATCTCGTA
TTAAGTTCAGCGGGTATCCCTACCTGATCCGAGGTCAAACAAAAGAGTTTTAAGGTGTTTACCTATCAGCCTTCGCAGAGATTACTATGCGTGATTGATAGTTACCACCAAGTGTTTTAGGCAAGGCGTAAGCCAGTGCCAATACTCCGAAGAATAGTGTAATGACGCTCGAACAGGCATGCCCTTCGGAATACCAAAGGGCGCAATGTGCGTTCAAAGATTCGATGATTCACGGTGTCTGCAATTCACATTACTTATCGCATTTC
+
EHHHIIIIGHIHIIIIIIIIIIHHGHGHIIIHIIIIIIIIIIIIIIIEHHEHFHHHHIIIIGHIHIIHHHIHIGHHIIHIIIHIIIHIIHIIIIHHHIIIIIIIHHHIIIIIIIIIHHGHHIIIHIGIIIHHIIIIIIIIHIIHIIIHIHHHGHHIIHHGHHIIHHHIIIHHHFCHHIHIIIBFHHHFGHHIEHHHHHHGIIIIIHIGHFHIHHII11=HEHHG?CGGHHG<IIIHHGEHEEHEHE@DIHHCEGHHHGIHECC<?<
@HISEQ:711:H5NNWBCX2:2:1101:14621:12478:ATCTCGTA
TTAAGTTCAGCGGGTAGTCCTACCTGATTTGAGGTCAAGTTTATTGTTATTGTCCAGAAGACAAGTCCACAAGCGCAGACAATTTGAGAAGCAAGAAAGGTTAATGCAATACCCTGCAACAGCTCAGATAACAAAAGTGTATCAAACCGAAGCTAGCACTGCAAAGTCCTTGCTAATGTATTTAAAAGGAGCTGACAGAAAGAGCCAGCAAATCCTTCAACATCCAAATGCAAAGAAAAGACAAGTTTTCTGAGCTTTGAGAAATAATGACACTCAAACAGGCATACCCTCCAGAATACCAGAGGGTGCAATATGCGTTCAAAGATTCGATGATTCACTGAATTCTGCAATTCACATTACATATCGCAATTC
+
HHIIIHHIIIIIHHIHHIIHIHHIIIIIIIHIGHHHHGC<FGHIIIIIIIIIIHHGIHIIIIIHHIIFHHIIIIIHIIIIIIIIIIIIIIHHIIIIIIIIIIIIIHFHIIIHGHIIIIIIIIIHIIIIIIIIIIHCHGHIHIIHGIHHIHIHIIIHIHHHHIIIIIIFHHHHEHIHIIIHIIIIIIIIIHIIIIIIIIIIIHIIHHHHHHHHGIIIIHIHHEGCHDHH?HIIHIHEEIHHHHGIHHEHIIIHIIIIIIIIIHIIIIIIHHHHIHHHGDGGIHFIIIHIIIIIIIIIHHHIIHHEHIHIIHIHEHHGIIIIIHIIIIGIHIIHIIIIIIIIIIIIIIIIIIIIIIIHHHIIIIIHHHHHEHHI
@HISEQ:711:H5NNWBCX2:2:1101:17735:12393:ATCTCGTA
TTAAGTTCAGCGGGTAGTCCTACCTGATTTGAGGTCAAAGATCAAAATGCCCATGACTGGACAGTCCTAAGACAATACTAAGCAGAATTTGGTTCCTCAGCAACAGCACAGATAAGATATTTATCAAACTGGAGCTGATAAACAACAGTTCCGCTAATACATTTAAAAGGAGCAGACAAAATTTGCCAGCAGCCTTCATGATCCAAACACATCACAGAACAAAGTCTGATTAGTGTTGAGAGATTAATGACACTCAAACAGGCATACCCTCCGGAATACCAGAGGGTGCCATGTGCGTTCAAAGATTCGATGATTCACTGAATTCTGCAATTCACATTACATATCGCAATTC
+
IHHFEC@CEHCHDH//<DH1CGGHHIFHF??F@1FEGEGCHEHFHIIIGIHHIHHHGHIIHHHIE?GDCHEGHHHHHHE@<GCFHECFHGHIGHHHHIIGGHEHFCHHHE@CHGF?@GGH?FHCH@GH?H0DHHHFHEHHIIIGGHHHHHHHHCHHHHFHEEGHHIHGHFGHHHHHIIIFHEHFHHEHHFBEHHCEHHHHHGFBGHHIEHHGHFCHEHD/D/C<0?FFGGCHECECEHHEHHFFIHHHHHFCG@1CHEHHG@GCHE?/E=CEIIIIIHEH@IHEHHHHCEFECCHIHIHEEHEGD1GHGGHH?EGEIHGIIIHHHHIH@<1HHGHIHCC@<HEIGIHGCCHH
@HISEQ:711:H5NNWBCX2:2:1101:3269:12602:ATCTCGTA
TTAAGTTCAGCGGGTGATCTTGCTTGATTTCAGGTGTGGAGTAGAGAATAATAATTATATTAAAAAGACGCTTTAAGTGAATCTTCAGTTATGCACAACCGAGATCACTTGCTAAGAAGTGACTACTTCGGTCGGCACTGAACAATTCAGCGCTTTCATATTTAACGAGAGAATGATAAAATTCAATCGCATTTTGATATATGATTCCGTACACACTGAAACAAACATGCTCGGGTATTTTTTAACCGAGCGCCATTTGCGTTCAAAGATCTGATGACTCGCGGAATTCTGCAATTCGCATTGCGTATCGCATTTG
+
IIIIIGHIIIHIIIIIIIIIIIIIIIIIIIIIIIIIHIIIIHIIIIIIIHIIIIIIIIIIIIIIIIIGIIIIIIIIIIIIIIIIIIIIIIIIIIIIIIIHIIIIIIIIIIIIIIIIIHIIIIIIIHIIIIIIIIIIIIIIIIIIIIIIIIIIIIIIIIIIIIIHIIIIIIIIIIIIIIIIIIIIIIIIHIIIIIIIIIIIIIIIIIIIIIIIIIIIIIIIIIIIIIIIIIIIIIIIIIIIIIIIHIHGIIIIIIIHIIIIIIIIIIIIIIIIIIIIIIIIIIIIIIIIIIIIIIHIIIIIIIIIIIIIIIIIIIII
@HISEQ:711:H5NNWBCX2:2:1101:3696:12625:ATCTCGTA
TTAAGTTCAGCGGGTAGTCCTACCTGATTTGAGGTCAAGTTTATTGTTATTGTCCAGAAGACAAGTCCACAAGCGCAGACAATTTGAGAAGCAAGAAAGGTTAATGCAATACCCTGCAACAGCTCAGATAACAAAAGTGTATCAAACCGAAGCTAGCACTGCAAAGTCCTTGCTAATGTATTTAAAAGGAGCTGACAGAAAGAGCCAGCAAATCCTTCAACATCCAAATGCAAAGAAAAGACAAGTTTTCTGAGCTTTGAGAAATAATGACACTCAAACAGGCATACCCTCCAGAATACCAGAGGGTGCAATATGCGTTCAAAGATTCGATGATTCACTGAATTCTGCAATTCACATTACATATCGCAATTC
+
HHHHIHHIHIGIIIIIIIIIIIIIIIIIIIIIIGHHHIIGHIIIGIIIHIHHIHHHIIGHIGIHIHIFHIIHIIIHHIHIIIGHGHIIHIIIIIIIIIHGHHIHHFHIGIIIHIHIHIHHGHIIIHEIIIIIGIIHIEHHIGIIIIIGIGIIIIIIHIHHIIIHIIIIIIIIIHIHIHIIIIIIIIIHIIHIIIIIIIIIIIIIIHHGEHHHIGIIIIIHHHHIHEIHG@HEHGIIGHIHHHHEGIIHFHHHHHHHHIHIIIHIIIIHHHHGHGHIHGIIIEIIIIIIIIIIIIIIIHHIIIHCIIIIIIIHHIHHIIIIIIIGIIIIIIIHIIIIIIIIIIIIIIIIHIHHHIHIIIHFHIIIIIIIIIHI
@HISEQ:711:H5NNWBCX2:2:1101:3738:12662:ATCTCGTA
TTAAGTTCAGCGGGTATCCCTACCTGATCCGAGGTCAACCTTTTGATTTTAATAAATAAAGATTATTAGATTTGTATGGCTAGTCGGTGTTCCCAAAAACGTTGCAGGCGAAAAGCGACCCCTCAATCGAGAAGGAGCCTCCCTTACCACGCCATGAAACCTGTGGGTTGACAATCACAGACCGCCTAAGGATTTCGGTGCGGAGGGAACGTCGGGCGCCCTCCAACTACCAGAACCGACTCCCCCACACAAGAAACGGGGGATCCGAGATGGTTGTAAATGACTCTCGAACAGGCATGCCTCCCGGAATACCAGAAGGCGCAATGTGCGTTCAAAGATTCGATGGTTCACTAAATTCTGCAATTCACACTACTTATCGCATTTC
+
IIIIIIIIIIIIIIHIIIIIGIIIIIIIGIIHHIHIIHIIIGEHIIGIIIGHIHIIIIIIIIIIIIHDGHIHIIIIIIIIIIIHHDHIHGHIIIIIIIIIDHIIIIIGIIIIIIFHIHIIIHIIEHHHIIIIIHGGHIIIIIGGHHIIGIHIIIIIIIHIIEHIIIIDHHHIIIHHIIIHIHHEDHHHHIIIIIHIIIIIIIHIIIGHIIIGHHHHHH?EEIHIIIHHHHCEHGEHCEIIIIIIHHIIIIHCGIIIIIIIIIIIIIIHIIIHIHIIIIIIHHHIHHGGHIHIIIIHHIIIIIGHHHIIHIIIHIHHEHHFIHIIIIIIIIIIIIIIIIIIIIIIGIIIIIIIIIIHIHIIHGIIIIIHEIHHIIIIIIIIHIIII
@HISEQ:711:H5NNWBCX2:2:1101:6266:12551:ATCTCGTA
TTAAGTTCAGCGGGTAGTCCTACCTGATTTGAGGTCTAGTCTTAAATAGTGCCGCGAGGCGATTAGAAGCAGTCTTCCCTTGGCCAGATGAAACTTATTACATCAGGCGGTGGTAGGAACCACTAAGTCATTCAAGATGAGCAAATTGCAACACCCAAATCCACGTCCCTAGAGAAAACTCTAGAGTGTGAGGTTTCAAGACACTCAAACAGGCATACCTTTCGGAATACCAAAAGGTGCAAGGTGCGTTCAAAGATTCGATGATTCACTGAATTCTGCAATTCACATTACTTATCGCATTTC
+
HGHIHIIHIIIIIGIHIIIHIIIIIIHFHIIEEGDFHIHFGHHHHIGIIIIIIIIIGIIIIHGIIHIF?EHIHHFGGHHIIIHIIIHHIIHHHHIIIIIIHIHHIIIIHIIHHHHIIHHHHHIIIHIIIIIIIHIIIIHIIIHIHIIIIIIIIIIHIHIIIIIIIHHIIIIIIHHHHHHIGIHHHHIIIIIIIHIIIHHIIIIIHIIIIHIIIIHIIHECHGIIIHGIIGIHHHHGIIIHHHDIIIHGGIIIIIIIIIIIHIHIIIIIIIIIIHHHIIIHHIIHHIIIIIIIHIIIIIIIIII
@HISEQ:711:H5NNWBCX2:2:1101:15148:12522:ATCTCGTA
TTAAGTTCAGCGGGTAGTCCTACTCGATTTGAGGCCAAGTTGTCAGTCATTGTCCGAAGACGGTTTGAAAGCACAGAGCTCTGGATCAGCCACCCTTGAGTAAGGTGCCAGCGAAGATACTTATCATGCTGTACTATGTCCAATCTGGAGGTGCACTAATGCATTTAAGGCGAGCCGCGGTGAAGCAGCAACACCCAAGTCCACCGCTCCCAATCCAAAGACCAGAAGTGTGAGGTTACAATGACACTCAAACGAGCATACCCTTTGGGGATACCAAAGGGTGCAAGGTGCGTTCAAAGATTCGATGATTCACTGAATTCTGCAATTCACATTACTTATCGCATTTC
+
HHIHEGHHHHEHCDCEHHIHHIIGHHIGII1FHHHHHIHEH@FFFHHIIIIIIIII<HHIIICHHHEDGHHHHIICHHHHIIFIHIIIGEHHHIHEHIIHHHHIHHHIIHIIIHIHIIIIIGHIIIHIIIIHIIHIIIIIIIHHIIIIHIIIHIIIHIIIIIHHHHIIIHIHIIIIHIHHHIIIHIIIGIIIIIHDHHIIHIHHIIEIHIIIHHHCG@FCCEHHHHHHGD1HG@IIIHGGGFGDHIIHFIHHHGGEHHHHIHIHGHE@HGHCFEHGHIHIIHH?HHDDGIIFH?HHFF0GHGFFHEEHEHHEHHHCEIIIHEHEIIIHHCCIHHHFGGFHHIHHIII
@HISEQ:711:H5NNWBCX2:2:1101:15331:12675:ATCTCGTA
TTAAGTTCAGCGGGTAGTCCTACCTGATTTGAGGTCAAGTTTATTGTTATTGTCCAGAAGACAAGTCCACAAGCGCAGACAATTTGAGAAGCAAGAAAGGTTAATGCAATACCCTGCAACAGCTCAGATAACAAAAGTGTATCAAACCGAAGCTAGCACTGCAAAGTCCTTGCTAATGTATTTAAAAGGAGCTGACAGAAAGAGCCAGCAAATCCTTCAACATCCAAATGCAAAGAAAAGACAAGTTTTCTGAGCTTTGAGAAATAATGACACTCAAACAGGCATACCCTCCAGAATACCAGAGGGTGCAATATGCGTTCAAAGATTCGATGATTCACTGAATTCTGCAATTCACATTACATATCGCAATTC
+
IIIIIIIIIHIIIIIIIIIIIHIIIIHIIHIIIIHIIIIHHIIIIIIIIIIIIIIHHIIFHIIIIIIHIIIIIIIIIIIIIIIIIIIIIIIIIIIIIIIIHHHHIIIIIIIIIIIIHIIIIHIIIIIIHIIIIIIIIHHIIIIIIIHHHIIIIIIHIIIIIIIIIHHHHIIIIIIHHIHHHIIIIIIIIHIHIIIIIIIIIHIIHIIIHHIHIFHIHHHHG@@?HG?HFIIIIHHHIIIIHEHE?HIIHIIHHGHIIIIHIIGIIIHIIHIIIHEHHHHGIIIIHHIIHIHIIIIIIIHIIIHGHIIIHIHIHIIHIIIIGIIIIIIIIIIIIIIIIIIIHGIIIIIHIIIIIIIIIIIIHIIIIIIHHIHI
@HISEQ:711:H5NNWBCX2:2:1101:16202:12615:ATCTCGTA
TTAAGTTCAGCGGGTAGTCCTACCTGATTTGAGGTCAAGTTTATTGTTATTGTCCAGAAGACAAGTCCACAAGCGCAGACAATTTGAGAAGCAAGAAAGGTTAATGCAATACCCTGCAACAGCTCAGATAACAAAAGTGTATCAAACCGAAGCTAGCACTGCAAAGTCCTTGCTAATGTATTTAAAAGGAGCTGACAGAAAGAGCCAGCAAATCCTTCAACATCCAAATGCAAAGAAAAGACAAGTTTTCTGAGCTTTGAGAAATAATGACACTCAAACAGGCATACCCTCCAGAATACCAGAGGGTGCAATATGCGTTCAAAGATTCGATGATTCACTGAATTCTGCAATTCACATTAAATATCGCAATTC
+
IIIIIIIIIIIIIHIIIIIIIIIIIHHIHHIHIGHFHIIIIIHHIHIIIIIIIIHFHGHIIGHHHIIHHIIIIIIHIIIIIIIIIIIHHIIIIIIIIIIIHIHIIIIIIIHEHIIIHIIIIHEHHIIIIHIGHGH?GD@HHIIIIIIGHHIIIIIHIHIIIIIIHIIHIIHHIHIHGFFGEHHIIIIHEHHHHHHHGIIIHGIFHEIHIIIHH@EFEGEHG@@FGIIIHHHGGHHEHHIIIIFHHGIIHHGEHHHHIIHIIHIHIIIHHHHHHEIIGIIIIIHHHIIHIGHIHIIIIIIHHFHEHIIHIIHIHIIIIHEIIGIIHGHIIIIIIIIIIIHFIIIIIIGIIIIIIIGHHIGIHHIIIIIIIGHI
@HISEQ:711:H5NNWBCX2:2:1101:17096:12588:ATCTCGTA
TTAAGTTCAGCGGGTAGTCCTACCTGATTTGAGATCAAACGTTCAAAAGCTGTCCCCTGCTGAGCGGAGACGTCTGTGAGCCCCAGTGAACCTCCATCGCTGAAGGTTACCTGGTGGAATCATCACAAGCGTAGATAGTTATCACACCTGCGACGCCACCAGACACTGGAAAGCTGATTCATTTGAGAGGAGCCGACCACACGCCGGCAAGACCTCCAAAGTCCAAGCTCATCATGGCAAACCATGGGAGTTGAGGTGTTCATGATACTCAAACAGGCATGCCCTTCGGAATAACCAAAGGGCGCAAGGTGCGTTCAAAGATTCGATGATTCACTGAATTCTGCAATTCACATTACTTATCGCATTTC
+
IIIIIIIIIIIIIHHHIIIIIIIIIIHIIIIIIHIIIIIIIIIIIIHHIIIIIIIIIIIIIIIIIIIIHIIHHIIIIIIIIIIIIIIIIIIIIIIIIIIIHIIIIIIIHFFHHHHHHIIIIIIIIIHIIIIIIHHIIIIIIIHIIIIHIIIGHGIHIIIIIIGHIIIIIGHIIHHHHIIIHIIIIIIIHIIHFHIIIIIIIIIIHHHIHIIHHHEHGCIGIIHIIHC/HIHIIHHHGIHHHGIHHFFHGIHGIIIIIIIIIIIIIHHIIIIIIIIIIIIIHGIIIIIIIIIHIIIIIIIHIIIIIIHIIIIIIIIIIIGIHIIHIIIIHHIIIHIIIIIIIIIIHHHIIIIIIIIHIGHIIIIGIIHI
@HISEQ:711:H5NNWBCX2:2:1101:18023:12673:ATCTCGTA
TTAAGTTCAGCGGGTAGTCCTACCTGATTTGAGGTCAAGTTTATTGTTATTGTCCAGAAGACAAGTCCACAAGCGCAGACAATTTGAGAAGCAAGAAAGGTTAATGCAATACCCTGCAACAGCTCAGATAACAAAAGTGTATCAAACCGAAGCTAGCACTGCAAAGTCCTTGCTAATGTATTTAAAAGGAGCTGACAGAAAGAGCCAGCAAATCCTTCAACATCCAAATGCAAAGAAAAGACAAGTTTTCTGAGCTTTGAGAAATAATGACACTCAAACAGGCATACCCTCCAGAATACCAGAGGGTGCAATATGCGTTCAAAGATTCGATGATTCACTGAATTCTGCAATTCACATTACATATCGCAATTC
+
IIIIIIIHIIIHIIIIIIHIHIIIIHEHHIGGHHIIIIIHHHEHEHIIIIHHHHIIIIIIGIIIFHIHHIIHGEHHHHHIIIIHIIIIIGIIHGHHIIIIHIHIIGIIIIIIIIIIIIGIIHHIIIIIIIIIIIIIHHIIIIHIIHIHIIIIHIIHHHHIFIIIHHHHHIIIIHIIIIIIIIHIIIIIIIHGHIIIHIIIIIIIIIIHIIIHIHIHGIHIIHEHIIIIHFGIIIIGIIIIIIIHIIIIIHIIIIIHIIIIIIIIIIHIIIHHIHHHEHIIHIIIIHIIIIHIIIIIHHGIIHHEGIHHHHHEIIIHHGIIIIIIHIIIHIIHIIIIHIIIIIIIIIIIIIIIIIHIIHIIIHIIIIIIIIII
@HISEQ:711:H5NNWBCX2:2:1101:12162:12903:ATCTCGTA
TTAAGTTCAGCGGGTAGTCCTACCTGATTTGAGGTCAAGAGTTCAAAAATTGTCCATCAAAGGACGATTAGAAGCTGAACAGACAGAGAGCAGTGGTCGTTTATGGCGTAGATAATTATCACACCGGCAACGTACCGCAAACGGTTCTGCTAATGCATTTCAGGGGAGCCGACCTCAGAAAGGCCCGCAAAAACCCCCAACTCCAAGCCAAATCCAGTTATAAAAACTGAAGTGGTTGAGAATTTAATGACACTCAAACAGGCATGCTCCTCGGAATACCAAGGAGCGCAAGGTGCGTTCAAAGATTCGATGATTCACTGAATTCTGCAATTCACATTACTTATCGCATTTC
+
IHIGFHIIIIHIIGIHGIIIIIIIIHGGHHHIIIHIHIHIIIIHHHIIHHHHHH?GGHHEHHHIIHHHHIHIGHIHGIIHGFFHHHIGCHEHIHGC@CHHHIIIHHHDHGIGFHHEHHHHIGHIIIGHHIIHHEEHHHHIHHGGHHGEIIIIIHIIIIIIHGGIIIIIHHHIIHHIIHHHHHHIIIIIHIIIIIIIHHIHHHIIIHIIIIHICGHIHHGHHDEHEEIIIHIIIHIIIIHFGIIIIIIHEHHEHIIIIHIHFHIIIIIIHDIHIIIIHIHHIHIIIIHIHIHHHHGCIIGHIIIIIHHGIIIIIIIHHIIIIHIHGIIHGHIHIIIIIIHHHIIHHHHIHHII
@HISEQ:711:H5NNWBCX2:2:1101:15299:12779:ATCTCGTA
TTAAGTTCAGCGGGTAGTCCTACTCGATTTGAGGCCAAGTTGTCAGTCATTGTCCGAAGACGGTTTGAAAGCACAGAGCTCTGGATCAGCCACCCTTGAGTAAGGTGCCAGCGAAGATATTTATCACGCTGTACTATGTCCAATCTGGAGGTGCACTAATGCATTTAAGGCGAGCCGCGGTGAAGCAGCAACACCCAAGTCCACCGCTCCCAATCCAAAGACCAGAAGTGTGAGGTTACAATGACACTCAAACGAGCATACCCTTTGGGGATACCAAAGGGTGCAAGGTGCGTTCAAAGATTCGATGATTCACTGAATTCTGCAATTCACATTACTTATCGCATTTC
+
IIIHHHIIIIIIIHIIHIIIIIIIIIIIIIHIHIIIHIIHHHHIIIIIIHIIIHHIDHHHIIHEHHHGHIIIIIHIHIIIIIIIIIIIIIIHHHIIIHIIIIIHGHIIIIIHIGIIHIIIIGIIIIIIGIIIIIHIIIIIIIIIHIIIIIIIIIIIIIIIIIIIIIHIIIHIHIIIHIIIHIIIIIIIIIIIHGIIIIIIIIHIIIIIIIIIIIHIHGHHFIIIIHIIHIIIIIHGIIIIIIIHIIIIHIIHHIIIIIIIIIIIIHHIIIIIIIIIIHHIIIIIIHDIIIHHGIHIGIIIHHIIHIHGHIHGIIHHIIHIIHFHIHIHIGIIIIIIIIIIIIIHIII
@HISEQ:711:H5NNWBCX2:2:1101:19697:12778:ATCTCGTA
TTAAGTTCAGCGGGTAGTCCTACCTGATTTGAGGTCAAGAGTTCAAAAATTGTCCATCAAAGGACGATTAGAAGCTGAACAGACAGAGAGCAGTGGTCGTTTATGGCGTAGATAATTATCACACCGGCAACGTACCGCAAACGGTTCTGCTAATGCATTTCAGGGGAGCCGACCTCAGAAAGGCCCGCAAAAACCCCCAACTCCAAGCCAACTCCAGTTATAAAAACTGAAGTGGTTGAGAATTTAATGACACTCAAACAGGCATGCTCCTCGGAATACCAAGGAGCGCAAGGTGCGTTCAAAGATTCGATGATTCACTGAATTCTGCAATTCACATTACTTATCGCATTTC
+
<FHHFHIH@H1ECHIGHGEGG?GHIIII?CGHIHGHHHHGIHHIIFHHEHIEHEFHGHI?CHHHHHHCHHHHEHHFHHHHGHHIFHIHHEGHHGHHIHIIH@CDGCHIGHCGHHHHHIIICHHIEHHEHDHHHIIHIHEEEEHIIHGGFHHHHEEHIEHHHIIIIHHHHGHIGDHGHHHIHIDBGHIHHHHIHIFHGD7GECGGDH?FHHHHHHIIHFDC@D<0?CGHHFGCCHH?HEIIIHHG1GIHIHEHHEHIHHHHCFHHHEC<C<EF1EHHHG?G@FDHIHDHCHGCHCFGHF?HEE@EEHIIIHHF?GE@HGC<FEEFHGCE@HEHHFC@?IHHHHCHHIHEHGHH
@HISEQ:711:H5NNWBCX2:2:1101:4839:13001:ATCTCGTA
TTAAGTTCAGCGGGTATCCCTACCTGATCCGAGGTCAACCTGAAAGTTTTGTGGGGTTTAATGGGCAGGACATCCACAGCCACCGAGGGCGAGTGTGTGGTACATACGACGCTCAAGGCGGCACATGGTAATCCGCCATTCAGTTTCAGAGGAGAGAACTTGTGACTGTGCTCATCCACCACAACCAAGATGAGAAACTTGAACATTTTGTTTATGACGCTCGAACAGGCATGCCTCGCAGAAAACTGCAAGGCGCAATGTGCGTTCAAAGATTCGATGATTCACTGAATTCTGCAATTCACAATACTTTTCGCATTTC
+
E?FGHHIHHHIIC<CDHIGFHGIIIIIHI?EGHHH@GGHHHHHHIIHFGHIIHIIIDEHHFHH@CHHHHGHHHHIHIHIIIIIIHHIDDHHHI<GHHH<GHHIFIHEEGHIHIIHHIGHHHHHGHHIHHHIDIHHHHHEHHHIIIGHHHIIIHHHHGHFGHFHHGHIHHIIIHHIIIHIIIHHHIHIHHIIIIEHFHHIHHIIIIIIHGHIIIIHHDIIIHGIIIIIIHIHHHIHHIIIHHHIIIIIIHHGIGIFEEHHEDIHHHEHIHHHEHGIIIIIIIHIHIIIIIIIIHHEEIHIIHHIIGIHGHDFIIIIIHII
@HISEQ:711:H5NNWBCX2:2:1101:7006:13197:ATCTCGTA
TTAAGCTCAGCGGGTAATCCTACCTGATTTGAGGTTAAATTGGTCATAAGGATGAGGGGAACACCCCCCCCCCATCAGTTATGAGCGAGCGAAACTTTCCGCAGCTGCACAACCACACTCAAGCGTGAAAAGACTATCAATGCCAGAGAGGCGTGGGTGCCATGCAGATGTCACATCGCTAATGTATTTCAGGGGAGCTGGGCTTTCTAAACAAAAGGCCAGCACACCCCAATTCCAAAAGAGAAAATCTGTGAAGATTCTCTTTTGAGGATTCAATCACACTCAAACAGGCATGCCCCTCGGAATACCAAGAGGCGCAAGGTGCGTTCAAAGATTCGATGATTCACGGAATTCTGCAATTCACATTACGTATCGCATTTC
+
IIIIH1DHHIIIHIIIIIIIIHIIIFHHHIIIIIHIIIIIIIIIGHIIHHHHHIIIHEHHHIIGGHIHHHIIIHHIIHIIIIICHEHHCHCEHICHIIHHGHIHDHHHH@GHHHHH@EEH0=<D0=DDHIHH@G@GEHHHIEHHHHDG==DEEEHIHHICHH?FHHFGHHHHHHHHEEHHHHHHHHHHIIHEFGHGEGEHHGFHHHIIIICEHHHFGHHHIIHHHHH?HEHHGEHIIIHHGEHFC/HHHFIHHFIHEHHIIHFFGIIGIIIIIIIIHHHGIHGHHG<HHHHIIHHEDHIIIIIHFGHHIIHGEHIIIIIIIIIHIIIIIIIHHHHHIHHHHIIHIIIHGEHHIHH?IHHIHGIIIIHIIIIHFIHIHIIHI
@HISEQ:711:H5NNWBCX2:2:1101:8465:13076:ATCTCGTA
TTAAGTTCAGCGGGTAGTCCTACTCGATTTGAGGTCAAGTTGTCAGAGGTGTCCAAAGACGGTTGGAAGCACAGAGCCCTCGATTGGCCATCCTCGTGAGAGGGGCCGGCGAAGATACTTATCACGCCGAACTATGGTTGCAATCAGGAGGTGCACTAATGCATTTGAGGTGAGCCACAGGAAAGCAGCAACACCCAAGTCCACCACTCCCGATCCAAAAGATCAGAAGTGTGAGAGTACAATGACACTCAAACGAGCATACCCTTCGGAATTCCAAAGGGTGCAAGGTGCGTTCAAAGATTCGATGGTTCACTGAATTCTGCAATTCACATTACTTATCGCATTTC
+
IHHHIHEHHGIHIHIHIHIIIIIIIIIEEGHHHHHHIIIHIHHHHFHHHIIIIIGFHIIIGGIIIGHHHGEHHIIIIIHHHIIIIHIIHIFHIIIIHIHHEHHIIGIGHIIIIHHHIHIIIIIGIIHIIIIIFHHIIHIIIIHIHHIHIIIIGHHHHIIIIIIIIIHHGHIIHHHHHHHIIIIHHHIIIIIIIHIHHH@GIHHHIIIIIIHIIIIHFEIIIHHIHIHIHHHIHHHIIHHFFEHHFHGIGHHHDIIIHHHIHHHHDCHEHHHHHIIHHG=HIIHHIIIIHIIIIIIIIIHIHFHFHIHH@HHIIHFIIHGHHGHHHHHHHIIHEIHGIGIIIIHHIHI
@HISEQ:711:H5NNWBCX2:2:1101:13234:13026:ATCTCGTA
TTAAGTTCAGCGGGTAATCCTACCTGATTTGAGATCAAACGTTCAAAAGCTGTCCTTGCTGAGGGACATTTGTGAGCTCCAGCGCACCTTCATCGCTGAAGGTTACATGGTGGAAAACCACAAGCGTAGATATTTATCACACCTGTGATGCCACCAAACACTGGCAAGCTGATCCATTTGAGAGGAGCCAACCACAGGGCCAGCAATACCCCCAAGGTCCAAGCTCATCATGGCAAACCATGAGGAGTTGAGGTGTTCATGATACTCAAACAGGCATGCCCTTCGGAATAGCCAAAGGGCGCAAGGTGCGTTCAAAGATTCGATGATTCACTGAATTCTGCAATTCACATTACTTATCGCATTTC
+
IIIIIHGHHIIIIIIIIHHIIIIIIIIIIIIIIIHIIIHIHHGGHHIIIIIHIHIIIIGIIIGIIHGH@HIIIIIHIIHFHHHIIGIHHIGHIHFHHIIIIIIIHHIHIIIIHIIIGHEHGHHIIHIIIGIHHHIIIIIHHHHIIIHIIIIIHHIHHIHIIHHIIIHHHIHHIIIIIIIIIHHIIGHHIIIIIHHIHHHIIIHIHIHIHHGIIIIHGHHHFIHEGHHIIIIIHGIIIIHHIIHIHIIHGIIIIGIHHIIIHIIHGGIIIIIIIHIIIHIHIIIHIIIHIIHEEIHHCEIIIIIHHHIIHHIIIIIIIIIHIIIHIIIIHHIIIIIIIHIIIIHIHGIIIIHIIIIIIHHIHIIHI
@HISEQ:711:H5NNWBCX2:2:1101:16389:13126:ATCTCGTA
TTAAGTTCAGCGGGTAGTCTTACTTGATTTGAGATCGAGTTTAACAAGAATCGTTGCCGACCCTTGTGAAATCCTGCATCAGTCAGCCAATGCGGTCAAACTCCCTTTATGTTAGCTGCAGCAAAAGTAATAATCCGTTTGACGGGACTAAATGAATATGCTTTTAGCTCAGGAGAAAGTCCAGCTGCACCTGCATTTCAAGCAACCCGCCGCCGATCTGAAAAAGATTGGTGTTGGGATTGCTCAAGTCCAAAGCTTTAAAAAAAAAAAATCCAAAAGCTTTGAGGTGTTTACTGATACTCAAACAAGCATGCTCTTCGGAATACCAAAGAGCGCAATATGCGTTCAAAGATTCGATGATTCACTGAATTCTGCAATTCACATTACGTATCGCATTTC
+
IIIIHHHIIHGIDHHHHIIHIIIIIFHHHIGIHIIECHEHEHHGHHIGHHHHHHHCEEHHI//FHFGHHIGEHHIGCHGHHEGFECE1GHHGGH<G/DGFCGFHHHHHCHHHHHGEHCHHIIEHIIEGFCHHIHCHGHHIHHI/CDEHHIIHH??FHIHEHHIIICDGHCFG.B:GHH..;?G@?HHHA@HHGGEHHB?E:BFEHFH=6C66D?@F.B.EEBABF@F8-BE?HG@B.AGF.G?GA?G8GCEEB.AEEAB-DHIIIIIHHEG0<HFC<<CGEGIIHEHIHHCHHFHEFCF?G?EEHHIHIIIHIHHHG=EHIHFGFIIHHH@HHEHEGHIHHHIHHHCC1GH@HEGHIIHHHHHG@IHFHHEHEG?FIIIIHHEEIIIHIHHCIIIHIHC
@HISEQ:711:H5NNWBCX2:2:1101:2236:13315:ATCTCGTA
TTAAGTTCAGCGGGTATTCCTACCTGATCCGAGGTCAACCTTGAAATTGGGGTGTTTTACGGCAGGAGCCCGCGACACGACCAGAGCGAGATGCGTTACTGCGCTCGGGGTGAAGGCGAGCCCGCCACTGAATTTCGGGGCGTGCGGCAGCCGCACGGCCCCATCGCAAGCCCGGGGGCTTGATGGTTGAAATGACGCTCGAACAGGCATGCCCGCCAGAATACTAGCGGGCGCAATGTGCGTTCAAAGATTCGATGATTCACTGAATTCTGCAATTCACATTACTTATCGCATTTC
+
IIIIHHIIIIIIIHIIIIIIIIIIIIIIHHIIIIHHIIIIHIIIHIHIHIIHIIIIIIIHHHIIIIIHHHIIIIIIIIIHIHIHHIGIIIHHHIHIIIIIIIIIHIIIIIHIIIIIGHIIIHIIIIIIIGHHHHIIIIIIIIIIIIIIIHHHIIIIIIIIIIIHHHIHHHHGIHHHHIIHHHGIIIHHBGIIHIIIHHGIIHGIIIIIIIIIIHIIGIIIIIIIIGHE?HGIIIIIGIHDHIIIIIIIIIHHIHIIIIIIIIIIIIIGIIIIIIIHGIIIIHHIIIIIIIHIIIIII
@HISEQ:711:H5NNWBCX2:2:1101:2555:13411:ATCTCGTA
TTAAGTTCAGCGGGTAGTCCTGCCTGATTTGAGGTTATATGGGTCAAAGGATGGAGAGAGTCCATCACGATTAGGAGCAAGTGAACCTTTCCACAGCTGAACTACTCTGACATGAATGACTATCAATGCCAATGCAAGCTCAAGCAGGTGGAACACCACATCGCTAATGCATTTCAGAGGAGCTGAACAAGCCAGCACACTCCACATTCCAACAAGAAAGCCTCTCTCCGAAAAGAAAGGTTCTCATTGATGGTTTCATGACACTCAAACAGGCATGCCCCTCGGAATACCAAGAGGCGCAAGGTGCGTTCAAAGATTCGATGATTCACGGAATTCTGCAATTCACATTACGTATCGCATTTC
+
IIIIIHIIIIIIIIIIIIIIIIIIIIIIIIIIIIHHHIIIIIIIHIIIHHIIIIIIIIIHHIIIIIIGHIIIIIIIIIIIIIIIIIIIIIIIIIIHIIIHIIIIIIIIHIIIIIIHIIHIIIIIIIIIHIIIIHIIIHIIIIIHHIIIIIIIHIIIHIIIIIHIIIIIHHIIIIIHHIHIIIIIIIIIIIIIIIIIIIIIHIIIIIIHIIIIIIIIIIHHHIIIHDGIIIIIIIIIIIIIIIIIIIIHIIIIIIHIIIIIIIHIHHIIHIHIIIIIIIIIIIHIHIFIIHIIIIHIIIIIIIIIIIIIIIIIIIIIIIIIIIIIIHIIIIIIIIIIIIHIIIIIIIIIIIIIIIIIIIIHIHI
@HISEQ:711:H5NNWBCX2:2:1101:3371:13321:ATCTCGTA
TTAAGTTCAGCGGGTAGTCCTACCTGATTTGAGGCCAAGTTTATTGTTATTGTCCAGAAGACAAGTCCACAAGCGCAGACAATTTGAGAAGCAAGAAAGGTTAATGCAATACCCTGCAACAGCTCAGATAACAAAAGTGTATCAAACCGAAGCTAGCACTGCAAAGTCCTTGCTAATGTATTTAAAAGGAGCTGACAGAAAGAGCCAGCAAATCCTTCAACATCCAAATGCAAAGAAAAGACAAGTTTTCTGAGCTTTGAGAAATAATGACACTCAAACAGGCATACCCTCCAGAATACCAGAGGGTGCAATATGCGTTCAAAGATTCGATGATTCACTGAATTCTGCAATTCACATTACATATCGCAATTC
+
HHIIIEHHIIIIIIHHHIIHIIIIIHIHHIIIII?GHIHIIIIIIIIHGHHHHHIIIIIG<FHHIIIFHHIHIIIIIIHHIIHHHHHIIIIGHGH?CGHHHHHIIIIHIIIIIIIIIIIIIGIIHIIIIIIIIIIIHHHHIIIGHHH/ED?HHGIIHHIIHHIHIIFHIGHHIIIGHEGHIIIDGGHFHHGHHHIHIIIIHHECIHGHHHIIIIIHGCHIHHEEHHIHG?IIIHHIHGCEHCIHHHEEHHIIIIIIIIIHHEGG?EIHHHEFC?HHFCIGIHHF?EIIIIIHHIHHHIIGIH@GHHHGHGDCIIHIIFGIIHHHHHHIIIIIHHEHHECHHIHHIIIIHHIHIIIIIIHGHHE<GHGIIIII
@HISEQ:711:H5NNWBCX2:2:1101:8960:13435:ATCTCGTA
TTAAGTTCAGCGGGTAGTCCTACCTGATTTGAGGTCAAGTCAATAAATATGCCTCCAAGGAGACAGTCCAAATACATGGACCATTAGAAGCTGAACAATGACATTTCAGCAATGGCATAGATAGGATTATCAAACCAGAGCCGAACGTAACAAGTTCTGCTAATGCATTTAAGAGGAGCTGACATTAATATGCCTGCAAACACTCCAACATCCAAGCTTCAATACAAAAAGTTTTGAAGTTGAGAATTTAATGACACTCAAACAGGCATGCCCTTCGGAATACCAAAGGGCGCAAGGTGCGTTCAAAGATTCGATGATTCACTGAATTCTGCAATTCACATTACATATCGCAATTC
+
IIHGIIIIIHHHGIHHIIIIIIIIIIIIIIHIGHFHHHIIIIIIIIIHIIFHHIIIIIGHIIIIHIIDHGHIIHHIIIIIIIIIIIHIIIIIIIIIIIIHIIIIGHIIIIHHIHCHHHIIIIIHHIIIIIIIIIIIHIIIIIHIIIIIIIIIIIHGHIHIIIIIIHIIIHIIIHIHIIIIIIIIHIIIIIIHEEHIHIIIHGFEHIHHHHHHIHIICHIIIIIIIIIHHIHHHGIIIIIIIIIIIIIIIIIIHIIIIIIIIIIIIIIIIIGGIIIIHIIIIIHGIGHDIIIIIIIIIIIHIIHEIIIIIIIHIIIIIIIHIIIIIIIIHIIIHIIIIIIIIHHHHHHEIIIIIIII
@HISEQ:711:H5NNWBCX2:2:1101:10717:13326:ATCTCGTA
TTAAGTTCAGCGGGTAGTCCTACCTGATTTGAGGTCAAGCTTAAAGTGTATGCCTCATAAGAGACAGTCCTAAGACCATTAGAAGCTGAACAGATTAAAGGTCTACAGTAATGGCACAGATATATTATCAAACCAATAAGCTGAGTCCTTGAAGTTCTGCTAATGCATTTAAGAGGAGCTGACATTAGATATGCCTGCATAACCTCCAAAGTCCAAGCTTCAAAAAAATAAATCTTTGAAGTTGAGAATTAAATGACACTCAAACAGGCATACCCTTCGGAATACCAAAGGGTGCAAGGTGCGTTCAAAGATTCGATGATTCACTGAATTCTGCAATTCACATTACATATCGCAATTC
+
IIIIIIIIIIIIIIHIIIIIIHIHIHIIIIIIGIHHIIIIIIIIIIIIIIIIIIIIIIHGHIHIIIHIIIIIIIIIIIHIIIIIIIIHIHIIIHIIIIIIIIIIIIIIIHGIHIIHIIIIIHIIIHIIIGHIIIIIIIIIIIIIHIHIIIHIIIIIIIIIIIIIIIIIIIIIIIIGIGHIIIIIIIIIIIIIHIIIIIIIIHHHHFIIIIHHHIIIHH?FIIIIIIIIIIHIIIIHIHFHHHIIHHHIIIIIIIIIIIIHIIIIIIIIIIIIIIGIIHGIIIIIIIIIHEIIIIIIIIIHHIIIIIIIIIIIIIIIIIIHIIIIIIIIIIIIIIIIIIIIIIIIIIIIIIHIIIHIII
@HISEQ:711:H5NNWBCX2:2:1101:19573:13335:ATCTCGTA
TTAAGTTCAGCGGGTAGTCCTACCTGATTTGAGATCAAACATTCAAAGGGCTGTCCTCACTGAGGAGAGACATCTGTGAGCTCCAGTGAACCTCCACTGCTGAAGGTTACCTGATGGAAGAACCACAAGCGTAGATAGTTATCACACCTATGATACCCACCAAAAACTGGCAAGCTGATTTATTTCAGAGGAGCCGACCATAGGCCAGCAAAACCCCCCCAAAGTCCAAACTCATCATGGAAAACCATGAAGAGTTGAGGTGTTCATGATACTCAAACAGGCATGCCCTTCGGAATGGCCAAAGGGCGCAAGGTGCGTTCAAAGATTCGATGATTCACTGAATTCTGCAATTCACATTACTTATCGCATTTC
+
IHIHHHHEHHIIIHCHIIHHIIIIIIHHHGHHIHIIIIIIHGHHGICHGHHHIIIIIIIHHHFHIIIGIHIIIIIIIIHIHIIHHHHIIIIIIIGHIHHFHHHHHGGGHHFIIIIIGHEHIHHIIHIHHIIIIHIIIHHHIIIHHEHIHIIIHGII@HHHDHIHEHIIHIIIIIFGHIIIHIGIHIHFHHEECHHIHIIHIIIIIIIHIICEHFHGDHH@@/C?GHG</DD/HHEEHHGCIIHHFGHIHHIIIH?GHHHIIHHEGHHFHHIHHHHFHHHIIIIHHIIIHHGIIIHHHIHFEFECHIHHHEGCIIIIIIIIIIIHEHEEHHHFFFHGGHIIFHEEEHIIIIIGIIIGIHIHHHIHHGIHHHII
@HISEQ:711:H5NNWBCX2:2:1101:1253:13626:ATCTCGTA
TTAAGTTCAGCGGGTAGTCCTACCTGATTTGAGGTCAAAATGTCAATAAAATGTTGTCCCATTCAGAGGGACGGTTTGAAGCTGAAAGCCCCCCATTTGTAAAAATGAACTGCTTCACGGCGATGGCGTAGATAATTATCACACCAAAGACGGTCCACAAGGGTTTTCCGCTAATGCATTTAAGAGGAGCTGACTTTCTAAAGAAAGCCCGCAAAGCCCCCACAATCCAATCCGCCTTCAAACTAGCAAAAGCTGAAGAGGTTGAGAATTTAATGACACTCAAACAGGCATGCTCCTCGGAATACCAAGGAGCGCAAGGTGCGTTCAAAGATTCGATGATTCACCGAATTCTGCAATTCACATTACTTATCGCATTTC
+
HHGIHFHHHHHIIHIHIIIIHIIIIIHIHIIHIIHHIGIIHHHHHHHIHIIHIIHEHIIHICHHIIHHIHGIHIHGFIIHGHHHIIIHHHEIGHHG<@GHHIIIICCHHG?HHGHIHICHHIIDHIGIHHEE@GHIGHHHHEHHHHHIHHIGHGHHGIHIIIIF?EIHIHIHHHIIHIHFHGGHHHHGCEEHEGFHGHHHGHGHHIIIHHHIH@HHHCHHH@F@GIHGC,HCHIHHFGHCHHHIHIIHHCIIIIHHHIIHHHGHHIIHEIIHIIHHHHIIHFHHIHHHHIIIIHDIGGIIIIIIIHHECGHH<GCGIIHIIFIHGIHHCHIIIHHEHIHIHHEC1HIIIHGIIHHIHHHEHGIIIGIHIIIIIHHIHI
@HISEQ:711:H5NNWBCX2:2:1101:9282:13687:ATCTCGTA
TTAAGTTCAGCGGGTAGTCCTACCTGATTTGAGGTCAAAATGTCAATAAAATGTTGTCCCATTCAGAGGGACGGTTTGAAGCTGAAAGCCCCCCATTTGTAAAAATGAACTGCTTCACGGCGATGGCGTAGATAATTATCACACCAAAGACGGTCCACAAGGGTTTTCCGCTAATGCATTTAAGAGGAGCTGACTTTCTAAAGAAAGCCCGCAAAGCCCCCACAATCCAATCCGCCTTCAAACTAGCAAAAGCTGAAGAGGTTGAGAATTTAATGACACTCAAACAGGCATGCTCCTCGGAATACCAAGGAGCGCAAGGTGCGTTCAAAGATTCGATGATTCACTGAATTCTGCAATTCACATTACTTATCGCATTTC
+
IIIIIIIIIIIIIIIIIIIIIIIIIIIIIIIIIIIIIIIIIIHIIIIHHIIIIIIIIIIIIIIHHIIDGHIIIIHIIIIIIIIIIIIIIIIIIIIIIIIIIIIIIIIIIIIIIIIIIIHIIIIIIIGHIIIIIIIIIIIIIIIIIHIIIIIIIIIHIIIIIIIFHHHIIGIIIIIIIIIIIIIIIIHIIIIHIIIIIIIIGIIIIIIIHHIIIIIIIHHHIHGGHHIIIHGHHGIHIHHIIIIIIIIIIHFGIIIIIIIIIGIIIIIIIIIIIIIIIHIIIIIHIIIIIIIIIGIIGIIIIIIIIIIIIHIIIIIIIIIIIIIIIIIIIHIIIIIIIIIIIIIIIIIIIHIIIIHIIIIIIIIIIIIIIIIIIIIIII
@HISEQ:711:H5NNWBCX2:2:1101:10354:13661:ATCTCGTA
TTAAGTTCAGCGGGTAGTCCTACCTGATTTGAGGTCAAGTTTATTGTTATTGTCCAGAAGACAAGTCCACAAGCGCAGACAATTTGAGAAGCAAGAAAGGTTAATGCAATACCCTGCAACAGCTCAGATAACAAAAGTGTATCAAACCGAAGCTAGCACTACAAAGTCCTTGCTAATGTATTTAAAAGGAGCTGACAGAAAGAGCCAGCAAATCCTTCAACATCCAAATGCAAAGAAAAGACAAGTTTTCTGAGCTTTGAGAAATAATGACACTCAAACAGGCATACCCTCCAGAATACCAGAGGGTGCAATATGCGTTCAAAGATTCGATGATTCACTGAATTCTGCAATTCACATTACATATCGCAATTC
+
IIIIIIIIIIIIIIIIIIIGIIHHIHHHIIIHIIIIIHIEHIIIIIIIIHIIIIIIIIIIIHIFIHIDHHHIIIIIIGIIHIIIIIIIIIIIIHIIIIIIGHHHIIIIGIIIIIHIIHHIIHGHIIIIIIIHHIIIIHHHIIIIHIIGHIIIIIIHIHIIIHHHHIC?IHIHHIIIIIHIIIHHHHIHHHHHHIIIIHIIIIHIIHIIIIIIIIIIIIIIHHEHGHHEGHHIIIIHHHIHIHIIIIHHIIIIGHHGHGIIIIIIIIIIIIIHHHIIHHIIHIIHIIIIIIIIIHIIIIIIIIHEIIIIHIHGIIIIHHIHIIIIIIIIIHIHHIIIHIIHHIIIIIIIIIIIIIIIIHHHHIIIIIIIIIII
@HISEQ:711:H5NNWBCX2:2:1101:12530:13652:ATCTCGTA
TTAAGTTCAGCGGGTAGTCCTGCCTGATTTGAGGTTATATGGGTCAAAGGATGGAGAGAGTCCATCACGATTAGGAGCAAGTGAACCTTTCCACAGCTGAACTACTCTGACATGAATGACTATCAATGCCAATGCAAGCTCAAGCAGGTGGAACACCACATCGCTAATGCATTTCAGAGGAGCTGAACAAGCCAGCACACTCCACATTCCAACAAGAAAGGCTCTCTCCGAAAAGAAAGGTCCTCATTGATGGTTTCATGACACTCAAACAGGCATGCCCCTCGGAATACCAAGAGGCGCAAGGTGCGTTCAAAGATTCGATGATTCACGGAATTCTGCAATTCACATTACGTATCGCATTTC
+
IIIIIIHHIIHIIIIIIIIIIIIIIIIIIHHHHIGHIIHIIHIHIIIIIIIIIIHHHHHIHIIIHIIGHGHIIIIIIIIIIIIHIIIIIIIIIIHIIIIIIIIIIIIIIHIIIIIIIIIIIIHIIIHIIIIIIIIHHIIIIHIIHIIIIIIIIIIGEHIIHHIIIIIHIIIIIIIIIIIIHIIIIIIIIIIHHIIIIIIIIHIIIIHIHIIIIHGIIIGIHGHHHIIHGHHHFIIIHHIIIIIIIIHIIIIIHIHIIIHIIHIIIIIGHIIIIIIIIIIIIIIIIIIIIIIIIHHIIIIHHHHIIIIIIHIIIHIIIIIIIIIIIIIIIIIIIIIIIIIIIIIIIHIIIIIIIIIIIIIIIHI
@HISEQ:711:H5NNWBCX2:2:1101:14071:13612:ATCTCGTA
TTAAGTTCAGCGGGTTTTCCCGCCTGATTTGAGACCAAGTATTCGACGAATCGTGAGACAGCCGCTCTCGACCCCTCGTGTGGTAGTGGGGTGAATCGGTCGACCGGTTCTCCACTGAGTTCTAAACTGCGAGAAAGGAAAATGAGGTAAACTCAATTCAGTACATTTCGGGCAGCGATCCCAGTAGAGGAGATCCAGCTTCCAACGCTCTTTTTTGAGACTGCCTGCACTCAAGCAGGGCAATCCAAATCCACGTCTCAAAGGTCGACCGGAGCGAACTCCAGGACCCAAGTCGTGATGGTTTTTTCGATACTCAAACAGGCGTGCTCTTCGGAATACCAAGGAGCGCAATGTGCGTTCAAAGATTCGATGATTCACTGAATTCTGCAATTCACATTACTTATCGCATTTC
+
IIIIHIIIIIIIHHIHIHGHEHDHHIGHIIIIFIIIIHIIIIIHHHIIIIIIGHIIHIIIHIIIHIIDGFHIIIHFHHGHHH@1FHGGHII<ECHHIIIHIDHHIIHGHHIHFHIIHHIFCHHHIIHHIIIIIIIGIIIIIIGIHIIIHHHIEHIIIHIGHHEHGIFGFHDH?EHGGIIH=:FHFEHHGHEHGHH@BHEHHHIIIIHHIHIIIIHHF?IIHCCEHHHHG?C@GB....FCHIIIHIIIGIIIIHFCIIIHIGIHHHHHHIHEECHCHHIIIIHFHIHHIIIIGHIHGGIHHDGHDHGHHFHHHHEIHHIHIIHHHHIIIIHEHHIIHHIIHHIHHIHHIIIHIIIIIIHEIGIIIIIFHHIIIGFIHHEEIHHGGIIHIIHHHHEEHIIIIHEHHIHHGIII
@HISEQ:711:H5NNWBCX2:2:1101:15553:13510:ATCTCGTA
TTAAGTTCAGCGGGTAGTCCTACCTGATTTGAGGTCAAGCTTAAAAGTGTATGCCTCATCAGAGAGACAGTCTCTGAAAAGAGACCATTAGAAGCAGAACATACAAAAGGTCAACAGCAACAGCATAGATAGAATTACCAAACTGAAGCCGATCCTTTTTCAAACAAAAGGTTCTACTAATGCATTTAAGAGGAGCTGACATATATACATTTGCCGGCAAGGCCTCCACATTCCAAAGCTTTGAAAAACACACAAAAATGTTTCAAAGTTGAGAATTTAATGACACTCAAACAGGCATGCCCTTCGGAATACCAAAGGGCGCAAGGTGCGTTCAAAGATTCGATGATTCACTGAATTCTGCAATTCACATTACATATCGCAATTC
+
IIIIIDGGIIHIHIHD=HHIIHIIIIIIIIHIIIGHHIII?HIIIIIHIIIIHIICHHIIIIIIIIIFHHEEHIHIGIIIIIIIIHIGIIIIIIIHIIGHHHEHHHIIHCFHIIHIIIHHIIGIHHIIIIDGHHHIHIHIIIFHIIIIGIIIHHIHHIHHIIHHHIIIIIGDHIHIIGHIIIIIHHHHIIIIHIHIIIIIIIIHIHIHIHIEHIIHGHF@C..FHEEIHIIHIIHEC?IIIHIIHIHIIHGCEF0HHIHHHHIIIHGIIHEHFIIIIIIIIIIIIHHHHHHIIIHIIIIHIIIIIIIIGIIHIGHHHIIIIIIIIIIIHIHHIHIGIIHIIIIHIIGHHIIIHIIIIIHIIIIIHIIIIIIIIIIIIHFHHIIII
@HISEQ:711:H5NNWBCX2:2:1101:15701:13521:ATCTCGTA
TTAAGTTCAGCGGGTAGTCCTACCTGATTTGAGGTCAAGTCAAAAAATATGCCTCCAAGGAGACAGTCCAAATACATGGACCATTAGAAGCTGAACAATGACATTTCAGCAATGGCATAGATAGGATTATCAAACCAGAGCCGAACGTAACAAGTTCTGCTAATGCATTTAAGAGGAGCTGACATTTATATGCCTGCAAACCCTCCAACATCCAAGCTTCAATACAAAAAGTTTTGAAGTTGAGAATTTAATGACACTCAAACAGGCATGCCCTTCGGAATACCAAAGGGCGCAAGGTGCGTTCAAAGATTCGATGATTCACTGAATTCTGCAATTCACATTACATATCGCAATTC
+
IIIIIIIIHIHIIIIIIIIIIIIIIIIIIIHGIIHIIIIIIIIIHIIIIIIIIIIIIHIIIIIIIIHHHIHHIFHHHIHHIHIIIIGHHIIIHIIIIHHEHIIIIIIIIGHIIHHHHHHGIHHHHIIIIIGIIIIGHHIIIIIIIHIHHHIIIHHIIIIHIHIIIIHIIHIIIHHGIIIIIIIHHHIIIIHHHHHIHIIIIIHFHIHIIHHIHIIIIGHIIIIHEEHGCIIIIIIIIIIIIIIIGIIIIHIHHIIIIIIHHHIIGHIIIIHIIIIIHEHHIIIIHIHEHIIIIIIIIIIIHIIHIHIIIIIIIIIIIIIHIIIIHIIIIIHHHIIIIHHIIIIHIHIGIIIIIIII
@HISEQ:711:H5NNWBCX2:2:1101:21018:13561:ATCTCGTA
TTAAGTTCAGCGGGTAGTCCTACCTGATTTGAGGTCAAGCTTAAAAATTGTATGCCTCACAGGGAGACAGTCCAAAGACCATTAGAAGCTGAAACAATAACAAAGTCCACAGCAACGGCATAGATAGGATTATCAAACCAAAGCCAGTCCTTAATATTTCCGCTAATGCATTTAAGAGGAGCTGACAGTGATGCCAGCAAGCCTCCAAAGTCCAAGCTTCATCAAGGGAATAAACCCTTGTGAAGTTGAGAATTTAATGACACTCAAACAGGCATGCCCTTCGGAATACCAAAGGGCGCAAGGTGCGTTCAAAGATTCGATGATTCACTGAATTCTGCAATTCACATTACATATCGCAATTC
+
HIHHIHHIHIIIIIHHIIIIIHIIIIIIIIIIIIHHIIIIIHIIIIIHHHIIIIIIIIIIIIIIIIIHHIHHIIHIIIIIIGGHIIIIIHIIIIIIIIIIIIIIGHHIIIIHIIIIHIHIDHIIHCDHHHIHHHIIIIHGIIHIIIIIHIHIHIIIHIIFHHIIIHIIIIHHHIHIIIIIIIIIHIIHIIHGHHHIIIIHIHHHHIIIHEHHHEFIIIIHC?CCDHHEFFHHHCHGIIIIIHIHIHIIIIHHHHEHG@HGCHIIHHGFHEHHIIIHIHIHIIHIIIIHIIHGCCIIIIIIHHGHIHHIIIIIIHHIHGGHIHGIIIIIIIHIIIIIIIIIIIIIIIIIIIIHGIIHIHIHII
@HISEQ:711:H5NNWBCX2:2:1101:1643:13852:ATCTCGTA
TTAAGTTCAGCGGGTAGTCCTACCTGATTTGAGGTCAAGTTTATTGTTATTGTCCAGAAGACAAGTCCACAAGCGCAGACAATTTGAGAAGCAAGAAAGGTTAATGCAATACCCTGCAACAGCTCAGATAACAAAAGTGTATCAAACCGAAGCTAGCACTGCAAAGTCCTTGCTAATGTATTTAAAAGGAGCTGACAGAAAGAGCCAGCAAATCCTTCAACATCCAAATGCAAAGAAAAGACAAGTTTTCTGAGCTTTGAGAAATAATGACACTCAAACAGGCATACCCTCCAGAATACCAGAGGGTGCAATATGCGTTCAAAGATTCGATGATTCACTGAATTCTGCAATTCACATTACATATCGCAATTC
+
IHIIIHHHIIIIIIIIHIIIIIIIIGHIIHIIIIIIHHIIIIIIIIIIIIIHIIIHIIIIHIIIIIHCEFHIIIIIIIHIIIHIIIGIGIIIIHIGIIIIHIIIHHHIIIHHIIIIHIIIIIHIIIHIIIIIIHIIIHIIIIHIIIIIIIHIGHIHIIHIHHIHHHHIHHIIHHIIIIHGHHIIIIIICFHHHHIIIIIIIIHIIIIIIIIHHHHIHFIHHHHIIHHHHHHHGIIGIHHGHHHIHEIIIIHHIHC<IIIIIIIIIIIIIIIHHHIHD<HHHCHEIIHIIIIIHIHEHIIIIIHGIIIIIIIIIIIHHIIIIIIIIHIIIIIIIIIHHIIGIIIIIIGIHIIIIIHIIHHGHHHIIIIIHIII
@HISEQ:711:H5NNWBCX2:2:1101:1856:13969:ATCTCGTA
TTAAGTTCAGCGGGTAGTCCTACCTGATTTGAGGTCAAGCTTAAAAGTGTATGCCTCACAATGGAGACAGTCCGAAGACCATTATAAGCTGAACACACGAGTCCACAGCAGCGGCATAGATAGGATTATCAAACCAAAGCTGGTCCTTCAAAGTTCCGCTAATGCATTTAAGAAGAGCTGATGGTGACACCAGCAAACTTCCATAGTCCAAGCTTCAAAAAAAGACAAAAGCCTTTTGAAGTTGAGAATTTAATGACACTCAAACAGGCATACCCTTCGGAATACCAAAGGGTGCAAGGTGCGTTCAAAGATTCGATGATTCACTGAATTCTGCAATTCACATTACATATCGCAATTC
+
IIIIIIIIIIIIIHHHIIIIIIIIIHIIIIIIIIHIHIHIHIIIIIIIIIIIHHIIIIIIHIHIGHHEHHIIIIIIIIIHIIIIIHIIIIIIIIIIIIIIIHHIHIIIIIIIIDEHHGHHHIIHHCHIIIIIIIIIIIHIIIIIHIIIIIIHIGHIHHIIIIHIIIIIHIIIIIIHHHHHIIGHIHIIIHIIIIIIIHHIHIIIIIIIHHHIHHIIIIIIIIIIIIHIGIGIHGIIIIHIIIIIIIIIIIIIIIIIIHHEHIHEIIIIIIIIIGHFGIIIIIIIIIIIIHHIIIIIIHHGHIHIIIIIIIIIIIIIIIHIIIIIIIIIHIIIIIIIIIIHIIIHIIIIHEIIIIIIIH
@HISEQ:711:H5NNWBCX2:2:1101:9434:13972:ATCTCGTA
TTAAGTTCAGCGGGTAGTCCTACCTGATTTGAGGTCAAAGATCAAAATGCCCATGACTGGACAGTCCTAAGACAATACTAAGCAGAATTTGGTTCCTCAGCAACAGCACAGATAAGATATTTATCAAACTGGAGCTGATAAACAACAGTTCCGCTAATACATTTAAAAGGAGCAGACAAAATTTGCCAGCAGCCTTCATGATCCAAACACATCACAGAACAAAGTCTGATTAGTGTTGAGAGATTAATGACACTCAAACAGGCATACCCTCCGGAATACCAGAGGGTGCCATGTGCGTTCAAAGATTCGATGATTCACTGAATTCTGCAATTCACATTACATATCGCAATTC
+
IIIIGHEHHHIHIHIIIIHHIIHIIIHIIIIGHIHIHIIHHIIIIIIIIHIIIIIIIIIIHIIIGFHCGCHIIIIIIIIIIIHHHIHHIIIIIIHIIIIIHHIIIIIIIIIIIIIIIHHIIHIIIIIIIIHH?GHIIIII@GIHIIIIIHIIGIIIIIIHIIIIIIIIIHHIIIIIHIIIIIIHHFHHIHIHHHHHIIIIFHIIIIIIEHHFIIIIHHHHIIIHIIIHGIIIIHIIIHIHHHHEIHHHHIIIIIHFHGIHHFHIHHIIIIIIIIIIIIIIIIIHHHHIHHHECCIIHHHIIIIIIIIIIIIIIIIIIIIIIIIIIIIIIIIHIIIIIIIIIIIIIIIIIIHI
@HISEQ:711:H5NNWBCX2:2:1101:11573:13860:ATCTCGTA
TTAAGTTCAGCGGGTAGTCCTACCTGATTTGAGGTCAAGTTTATTGTTATTGTCCAGAAGACAAGTCCACAAGCGCAGACAATTTGAGAAGCAAGAAAGGTTAATGCAATACCCTGCAACAGCTCAGATAACAAAAGTGTATCAAACCGAAGCTAGCACTGCAAAGTCCTTGCTAATGTATTTAAAAGGAGCTGACAGAAAGAGCCAGCAAATCCTTCAACATCCAAATGCAAAGAAAAGACAAGTTTTCTGAGCTTTGAGAAATAATGACACTCAAACAGGCATACCCTCCAGAATACCAGAGGGTGCAATATGCGTTCAAAGATTCGATGATTCACTGAATTCTGCAATTCACATTACATATCGCAATTC
+
IIHIIHIHIIIHHHIIIIIIIIIIIIIIIIIHHIIIIHIIIIHIIIIIIIIIIIIIIIIIHIIIIIIHIHIIIIHIIIIIIIIIIIIIHIGIIIIIIIIIHHHIIIIIIIIIHIIIIIIIIHIIGIIIIHIIIIIIIHHHHHHIIIIHHIIIIHIIIHIIHIIIIIIIIIIHGHHHIIIIIIIIIIIHHHHIIIIIIIIIIIIIIIIIIIIIIIIIGIHHCHGHIIIHGHHHIGIHIIIGIIIHHHFIIIIIIIHGHIHHGIHIIIHHFHH@HHHHHHFHHGIGIIIIIIGIIHIHHGIIIHGEIIIIGIIIIIIGIIHIIIIIHIIIIIIHIHHGHHIHHGIIIIIIHIIHIIIIIHIHHHIIIHIIIIII
@HISEQ:711:H5NNWBCX2:2:1101:14302:13813:ATCTCGTA
TTAAGTTCAGCGGGTAGTCTTACTTGATTTGAGATCGAGTTGAACAACACATAAAGTGTCGTAAAATCCTGCATCAGTCAGCAAAGAGGACAATTATCCTTTATGTTAGCTGCAGCAAAAGTAATAATCCTGTTTGACGAGGACTAAATAGATATGCTTTTAGCTCAGATAAAAGTCCAGCTGCACCTGCATTTCAAGCCGCCCGCCTACCGGTGAAGGTCGTTGGGATAGCTCAAGTCCACCCTCCCTTTTTTTGTCAAAAAGAGAGGTTGAGGTGTTTACTGATACTCAAACAAGCATGCTCTTCGGAATACCAAAGAGCGCAATATGCGTTCAAAGATTCGATGATTCACTGAATTCTGCAATTCACATTACGTATCGCATTTC
+
GIIIIIIIHGIHIIIIIIIIIIHIIIHGHIGHHIIIIIIIHHIIIIHIHIGHIIHIHIHIIHIIIIIHHHIHIHHIIIIIIIIIIIIHGHIIIGHIIIGIIIIIIIIIHIIIIIIIIIHHHIEHIIIG@EHIIIIIHHIIIGIIIIIIIIIGIIIIGIIIIIIIIHIHHIIIIIIIHIIIIIIIIHHHHHIIIIIIIIHHGIIIIIHHHIIIHIIIIIHIIIIIIIIHG?HHAHHHHHHIHHIHIIHIIIIIHHHIIIIHHFHHGIIIHIIIIIIIIIHHFIIIIIHIIIIHHHHEHIIIIIHHIIHEIGIIIIHGHHEHDHCHHIIHIHE?CCG?HHHIIHHIHGF@GHHIIIHHIIIIIIIHIIIIIIIIIIIIHHFHIIIIHII
@HISEQ:711:H5NNWBCX2:2:1101:1354:14147:ATCTCGTA
TTAAGTTCAGCGGGTAGTCTTACTTGATTTGAGATCGAGTTTACAAAGTCGGCCGAAGCCTGTCTTTGTGAATCCTGCATCAGTCAGCACAAGAACTAATCTCCTTTATGTTAGCTGCAGCAAAGGTAATAATCTGTTTTTTAGGCAGACTAAATAGATATGCTTATAGCTCAGAGAAAAGTCCAGCTGCACCTGCATTTCAAGTAACCCGCCACTTTTCGGTGAGGAAAAACGTTGGGATCACTCAAGTCCAACTCCCATTTCAAAAAAGATATGGAAGTTGAGGTGTTTACTGATACTCAAACAAGCATGCTCTCCGGAATACCAGAGAGCGCAATATGCGTTCAAAGATTCGATGATTCACTGAATTCTGCAATTCACATTACGTATCGCATTTC
+
IIIIIIIIIIIIIIIIIIIIIIIIIIIIIIIIIIIIIIIIIHIIIIIIHIHIIIIIIGIIIIIIIIIHIHIIIIIIIIIIIIHHIIIIIIIIIHHHIGHHHIIIIIIIIIIIIIIIIIIIIIIIIIGHFIIIIIIIHHIIIHIIIHHIIHIIIHIHHIIIIIGIIHIIGIIHIIIIHIHIIHEHIIEHIIIHIIIHIHHHHHHHIIIIIGIHIHIIHIIGIIIIIHHHH?HEIIIGHHFFIIIIHGHHIIGHHGIHIIHIHEHHHHGIIHHIHIIHIHIIHHG?FIHIHHHHHHHHHHIIIHHIHIIGIHIIHDIHHIHIIIIIIIIIHDHHIIIHIIIIIIIIIIIHCIHIIHH?GIHIHHHIIIIIIHIIIIIIIHIHIIIIIIIIIIIIHHHHII
@HISEQ:711:H5NNWBCX2:2:1101:4505:14228:ATCTCGTA
TTAAGTTCAGCGGGTAGTCCTACTCGATTTGAGGTCAAGTTGTCAGAGGTGTCCAAAGACGGTTGGAAGCACAGAGCCCTCGATTGGCCATCCTCGTGAGAGGGGCCGGCGAAGATACTTATCACGCCGAACTATGGTTGCAATCAGGAGGTGCACTAATGCATTTGAGGTGAGCCACAGGAAAGCAGCAACATCCAAGTCCACCACTCCCGATCCAAAAGATCAGAAGTGTGAGAGTACAATGACACTCAAACGAGCATACCCTTCGGAATTCCAAAGGGTGCAAGGTGCGTTCAAAGATTCGATGGTTCACTGAATTCTGCAATTCACATTACTTATCGCATTTC
+
HHHIIHHCFGEHICEHCGH@CHECHHH@C<CGHFCG?@FHCC1DGHIHHEGGCECCCF1CGHC0CDEGGC1CHHHHH1EEG<CGGHHEFHHHIGFGHHIFIHGHHGDHHIIIHIIHIEHH@@CCEDCC//FGCGDIHHHG@HHCHHDGGDEEHHFGDGHIHFDG@GIHHHEHFHF8HGGHH?HIIHFHIHGGHHHECEH9CHFCHIHHIHEEFFCHDEFCCF0EIIGIIIHHIIIIHHFEFG?HGC@HHHEIHIHIHHIHHHDIHIHFIIHEHECHGCEIHHIIIHIHHIHHHGIIIIIIHFEGIIHEHGECHIGIHHIHHHHIHHEHEECH?HHHHHIHHEGCHHH
@HISEQ:711:H5NNWBCX2:2:1101:20576:14048:ATCTCGTA
TTAAGTTCAGCGGGTAGTCCTACCTGATTTGAGGTCAAGTCAATAAATATGCCTCCAAGGAGACAGTCCAAATACATGGACCATTAGAAGCTGAACAATGACATTTCAGCAATGGCATAGATAGGATTATCAAACCAGAGCCGAACGTAACAAGTTCTGCTAATGCATTTAAGAGGAGCTGACATTAATATGCCTGCAAACACTCCAACATCCAAGCTTCAATACAAAAAGTTTTGAAGTTGAGAATTTAATGACACTCAAACAGGCATGCCCTTCGGAATACCAAAGGGCGCAAGGTGCGTTCAAAGATTCGATGATTCACTGAATTCTGCAATTCACATTACATATCGCAATTC
+
IIIIIIIIIIIIIIIHIIIIIHIIIIIIIIIIIIIIIIIIIIIIIIIIIIIIIIIIIIIIIIHIIIIGHHIIIIHIIIIIHHIHIHIIIIIIIIIIIIIIIIIIIIIIIHHIIIEGHIIIIIHHIIGHIHHIIIHHIHIIIHHHIIHIIHHIIIIIIIIIIIIIHEIHHHIIHHCHIHIIIHHIIHHHHHHDCHIIIIIIIIIIIIIHHIIHEGHFHIIIIIIIIHHEIIIIIIIIIIHEIIIIIIIIIIIIIIIHHIIIIIIIIIIIIIIIIIHEHIIIIIIIIIHEHIIHHIIIIIIIIIIIIIIIIIIIIIIIIIIIIIIIIIIIIIIGIIIIIIIIIIIHIIIIIIIIIIII
@HISEQ:711:H5NNWBCX2:2:1101:4578:14337:ATCTCGTA
TTAAGTTCAGCGGGTAGTCTTACTTGATTTGAGATCGAGTTTACAAAGTCGGCCGAAGCCTGTCTTTGTGAATCCTGCATCAGTCAGCACAAGAACTAATCTCCTTTATGTTAGCTGCAGCAAAGGTAATAATCTGTTTTTTAGGCAGACTAAATAGATATGCTTATAGCTCAGAGAAAAGTCCAGCTGCACCTGCATTTCAAGTAACCCGCCACTTTTCGGTGAGGAAAAACGTTGGGATCACTCAAGTCCAACTCCCATTTCAAAAAAGATATGGAAGTTGAGGTGTTTACTGATACTCAAACAAGCATGCTCTCCGGAATACCAGAGAGCGCAATATGCGTTCAAAGATTCGATGATTCACTGAATTCTGCAATTCACATTACGTATCGCATTTC
+
HHHGHHHIIHIIGHHHHIIIIIIIIIIIIIIIIGHEHCHHIIIIIIHHIIIIIIIIIHHIHHHIIHHHHIGIIIEHHIIIIIGGHIHIIIHHHIIIIIHHHIEHHHHGIIHHHHHEHIIHHIHHICHHIHIHHHHIHIIIIIIICGHHIIIHIHIIGIIIHIIGEHHCGHG.FEGHC@EF@HFHHGHIIIIHHHIHAHGHIGE@F8@G?EHHHIIIIIHHGHHEHB.GA?HHIIHF.IIHHGHHHED.HEHIHEIHHGIIHHGGIHHGHH?IIIIFHGIIIHHHIHIIIHHHIHGFHHHIIHHDHHEHIIIIHHDIIHIIIIHHHHHFHHIHHCGIIHHHCHFHGHG@?HEHFEIHFHCIH@CHFEHIIIIHHHGFHHGIIIIHHHDHIIHIIHIIHH
@HISEQ:711:H5NNWBCX2:2:1101:4505:14426:ATCTCGTA
TTAAGTTCAGCGGGTAGTCCTACTCGATTTGAGGCCAAGTTGTCAGTCATTGTCCGAAGACGGTTTGAAAGCACAGAGCTCTGGATCAGCCACCCTTGAGTAAGGTGCCAGTGAAGATATTTATCACGCTGTACTATGTCCAATCTGGAGGTGCACTAATGCATTTAAGGCGAGCCGCGGTGAAGCAGCAACACCCAAGTCCACCGCTCCCAATCCAAAGACCAGAAGTGTGAGGTTACAATGACACTCAAACGAGCATACCCTTTGGGGATACCAAAGGGTGCAAGGTGCGTTCAAAGATTCGATGATTCACTGAATTCTGCAATTCACATTACTTATCGCATTTC
+
IIIIIIHHHIIIIDHIIIIII@HHIIIIIIIIHIIIHIIIIIIIIIEHHIIIIIIIIHIIIIIEHHIHEHIIHIIIIIIIIHIIIIIIIIIIHIIIIIIIGHIIHHHIIIIHIIIIIIIIIIIIIIIIHIIIIIIIIIIIGHHIIIHIHHHIIIIIIIIIGIHGEFHHHIFIIIIIIHHIHHHIIIIHIHHHHHHHHIIHHHHHHIHHHHHHIHHIIHGIHHEHEHHHEHIIIIGIIHHEHHGIIHHIGIIIIIIIIIIHHHHGIIIFHHIIHGHHHHEIIHEIIIIHGIIIHGIIIIIIIIIIIIIIIHEGIIIIIHIIIIIIIIGIIIIHHIHHGIIIIIIHIII
@HISEQ:711:H5NNWBCX2:2:1101:8529:14257:ATCTCGTA
TTAAGTTCAGCGGGTAGTCTTACTTGATTTGAGATCGAGTTTAACAAGAATCGTTGCCGACCCTTGTGAAATCCTGCATCAGTCAGCCAATACGGTCAAACTCCCTTTATGTTAGCTGCAGCAAAAGTAATAATCCGTTTGACGGGACTAAATGAATATGCTTTTAGCTCAGGAGAATGTCCAGCTGCACCTGCATTTCAAGCAACCCGCCACCGATCTCAAAAAGATTGGTGTTGGGATTGCTCAAGTCCAAAGCTTTTCGATTAAAAAATCCAAAAGCTTTGAGGTGTTTACTGATACTCAAACAAGCATGCTCTTCGGAATACCAAAGAGCGCAATATGCGTTCAAAGATTCGATGATTCACTGAATTCTGCAATTCACATTACGTATCGCATTTC
+
HIHHHFHIIHIIGGEC=FHEHGHIIIHCHH@CHHHHGIFHHHIIHIIIIIIIIHHHIHIIIIGIIIIDFHEHHHHFHEEHI?DHHHHGHIIIIC@DEGEEHHEEEHIIIIGHHHFHHIFECHHIIIHCGIIIIFHEGHHHHII/<CCHGH?GIIIFHIIHCFHIHHEHHHGGH.@.FHIIHHHFHHHHHHFFGHGAAAHHHIIIIIDDEGHHHIHFEHHHGBA?IHA.6-EHEFA@:FCCHHHG.C?CH@CDHF/?ED/HCCHHFIHHHFCFHFF@CEIIHHCFGGC?ECC?GHEHIIIEFHG?GHED1HHF?FG<CGD<DHHIIHHHIHHIHFHFCHHHCHHHIHHH@CEIHEHGEHHHGHFEIHHEHEFHHGHCHFHHHHHIHHEC=HIEHHHHGIH
@HISEQ:711:H5NNWBCX2:2:1101:15263:14356:ATCTCGTA
TTAAGTTCAGCGGGTATCCTTACCTGATCCGAGGTCAAATCTTGGATTTGACTAAGGTTTAATCGACGAAAATGCCGGCTGGACCACTAAAGCGTGTGACAGAGCTCCATACGCTCGGGCATCAGGACTCAGCATCGTCACTAAATTTTAAGCCTGTTCATCAAAAAGAGACAATTGGCTCAATAATCAAGCCGTGCTTGAAGGTAGTAATGACGCTCGGACAGGCATGCCCTCCGGAATACCAGAGGGCGCAATATGCGTTCAAAGATTCGATGATTCACGGAATTCTGCAATTCACATTACTTATCGCATTTC
+
11<FF@<FHHHH?<<<@11D1CG@CC?C1DGEHG0<C@GHHHHHEH?1<G?GEHHHEHH1DGH11CEFHHH<FHHHIDCDHCCFCCEH@GE11EGCHHHH?DG@1D<1FHII65<DHHHFIHHHHHAEGIIHHIG@ADEHEHFIHEHH@@HEHFGCGHIHGHHHHHCHHGGGHEHFHCHFEIHHEGHCEGHCCEFFHHHHHHHIIIHHCFC@@HHCHHE?EIIHIIIHGGHIHDGIIHGHHGDGIHCIGIFFCHIIIHHHFFG1E?HE@H?EIIHHEE@IHHIIIIIHIIIIHIHHEHGG1FF=HIHE?EHHHHI
@HISEQ:711:H5NNWBCX2:2:1101:3468:14687:ATCTCGTA
TTAAGTTCAGCGGGTAGTCCTACCTGATTTGAGGTCAAGTTTATTGTTATTGTCCAGAAGACAAGTCCACAAGCGCAGACAATTTGAGAAGCAAGAAAGGTTAATGCAATACCCTGCAACAGCTCAGATAACAAAAGTGTATCAAACCGAAGCTAGCACTGCAAAGTCCTTGCTAATGTATTTAAAAGGAGCTGACAGAAAGAGCCAGCAAATCCTTCAACATCCAAATGCAAAGAAAAGACAAGTTTTCTGAGCTTTGAGAAATAATGACACTCAAACAGGCATACCCTCCAGAATACCAGAGGGTGCAATATGCGTTCAAAGATTCGATGATTCACTGAATTCTGCAATTCACATTACATATCGCAATTC
+
IIIHHHIIIIIIIGHIIIIIIIIIIIIGHIIEEHIHIIIIIIHHIHHIIHIHHHDGHHHIGHHIIHHDGHHHIIIIIIGIIIIIIIHIIHIFHHIIIHHGHIIIIIIIIIIHHIIHHHHIGIGIHIIEHHHHHGHHHIIIIIIHFHHIICHIIIHIGHIHHIIHIIHHHHIGIIIIHGIHHIIIIHHIIHHHIIIIHHHIIIHHHHHIIIIIHHEHCFHIHGDGGIHHFEIGIHFIHHHFCGHHGGFHEIHHGIIHIIHHFIIHGHIHG<HGH@HHIHHHG@HIHHHHHEIIHHGHHHGIHIHGHIIIIIIIIIHHGGIIHIIIIIIHHHHHHHIIIHHIIIIIIIIIIIHHIIIIIIHHHCHEIIIIIIHI
@HISEQ:711:H5NNWBCX2:2:1101:4219:14564:ATCTCGTA
TTAAGTTCAGCGGGTATTCCTACCTGATCCGAGGTCAACCGTTCTGTGTGCCCTATAGGGCGATTTAGCGGCCAGCGCCGCCGCGTTCCAGTGCGAAAGACTTACTACGCAAGGAGCCGCGGGCGACGTCGCCGGTGGTTTTAGAGGGCTACCGGCTGTAGGCCCCCAACGCCGAGCAGTGCTCGAGGGTTGAAATGACGCTCGGACAGGCATGCCCGCCAGAGTACTGGCGGGCGCAATGTGCGTTCAAAGATTCGATGATTCACTGGATTCTGCAATTCACATTACTTATCGCATTTC
+
IIIIIIHIIIIGIIIIIIIIIIIIIIHIIIIIIGIIIIHIIIIIIIIIIIIIIIIHHHIHHIIIIIIGHHDHHIHIIIHDHIIIIIIIIIIIIIIIHIHGIHIIIIIIHIIIIIHIIHHHHHHIIIIIGHIIIIIIIIIIIIIHIIIHHHIIIIIHIIHIIIIIIHIIIIIIIIIIIIIIHIHHHHIIIIIHIHHEHHIIHHIIIHHIIIIHIIHHIIHIIIIIIIIIIIHFHHIIHIHEHEIHHHHIIIIIIIIIIIIIIIIIHIHHHIIIIIIGHIIIIIIHIIIHIIIIIIIIHIGI
@HISEQ:711:H5NNWBCX2:2:1101:4518:14510:ATCTCGTA
TTAAGTTCAGCGGGTAGTCCTGCCTGATTTGAGGTTATATGGGTCAAAGGATGGAGAGAGTCCATCACGATTAGGAGCAAGTGAACCTTTCCACAGCTGAACTACTCTGACATGAATGACTATCAATGCCAATGCAAGCTCAAGCAGGTGGAACACCACATCGCTAATGCATTTCAGAGGAGCTGAACAAGCCAGCACACTCCACATTCCAACAAGAAAGGCTCTCTCCGAAAAGAAAGGTCCTCATTGATGGTTTCATGACACTCAAACAGGCATGCCCCTCGGAATACCAAGAGGCGCAAGGTGCGTTCAAAGATTCGATGATTCACGGAATTCTGCAATTCACATTACGTATCGCATTTC
+
IHEHEGHHHIHHDHIIIIIIIHIIIHIII@@GCHFHHGHHIFHIIIIIIIIIGIIHHHIIIHHIIIIHIIIIIIHHIIIIIHHIIIIIHHGFHIIIIIIIHIIIIIHIIHIIIHHHHHIHHGIHCC@GHHCHHGFIGHIHII0?HHHHIIHHIIGHHGHIHIIIHIIHHIHHHIIIIHIHHIIGI?FHHHCHIHHGIHHHHHIHFHH@@HHHIHIHHFHG;ECE?H@GIGEHHGF@CH@HIIIIHIHHHEGCC@GIIHEHIIIIHHHGCHHHCHHGHHHHIIIHEIIHHGHEHHGIIIIIHHHHIHHHGIIIIIHIIGHHEHIGIIIHIIHIIHHHFHHHHHIIIIHIIIHHHHHIIHIHHGI
@HISEQ:711:H5NNWBCX2:2:1101:11076:14624:ATCTCGTA
TTAAGTTCAGCGGGTAATCCTACCTGATTTGAGATCAAACGTTCAAAAGCTGTCCTTGCTGAGGGACATTTGTGAGCTCCAGCGCACCTTCATCGCTGAAGGTTACATGGTGGAAAACCACAAGCGTAGATATTTATCACACCTGTGATGCCACCAAACACTGGCAAGCTGATCCATTTGAGAGGAGCCAACCACAGGGCCAGCAATACCCCCAAGGTCCAAGCTCATCATGGCAAACCATGAGGAGTTGAGGTGTTCATGATACTCAAACAGGCATGCCCTTCGGAATAGCCAAAGGGCGCAAGGTGCGTTCAAAGATTCGATGATTCACTGAATTCTGCAATTCACATTACTTATCGCATTTC
+
GIIIIHHIIIIIIIIIIIIIIIHIIIIHIIIHIIIIIIIIGIIGHHHHHIIHHIIIGGHIHIIGIIHHIIIIIIGIIGIIIIGIIIIIIIIIIIEHIHIIIIIIHHIIIGIIGHIIIIIIHIIGHHHHHIGIIIIHIHHIIIIIIIIIIIIHIIGIIHGHHEHEIHEHHHGHIIIIIIHIHEGHGHIHIHIIEHIHHHIHIIHHHHHCHHIHHHIHHHIHHHGHIHHHIIHIGIIIHHEIHIIHEHIGIIIIIHIIGIIIIGHIIIIHHHHIIIIIIIIIGIIIHIIIIIIIIIHHEHIIIIIIIGGIIIIIIHIIIHFIIIIHIIHIIIIIIIIIIIIIGIIIIIIIIIIIIIIIIIIIIIIII
@HISEQ:711:H5NNWBCX2:2:1101:18182:14695:ATCTCGTA
TTAAGTTCAGCGGGTAGTCCTACCTGATTTGAGGTCAAGTCAATAAATATGCCTCCAAGGAGACAGTCCAAATACATGGACCATTAGAAGCTGAACAATGACATTTCAGCAATGGCATAGATAGGATTATCAAACCAGAGCCGAACGTAACAAGTTCTGCTAATGCATTTAAGAGGAGCTGACATTAATATGCCTGCAAACACTCCAACATCCAAGCTTCAATACAAAAAGTTTTGAAGTTGAGAATTTAATGACACTCAAACAGGCATGCCCTTCGGAATACCAAAGGGCGCAAGGTGCGTTCAAAGATTCGATGATTCACTGAATTCTGCAATTCACATTACATATCGCAATTC
+
IIIHIIIIIIIIIIIIIIIIIIIIIICHIIHHIIIIIIIIIIIIIIIIIIIIIIIIIIIIIIIIIIIHHIGIIIIIIIHIIHIIIIIIIIIIIIIIIIIIIIIIIIIIIIIIIIIIIIIIIIIIIIIIIIIIIHIGIHGIIIIIIIIIIIIIIIIIIIIIIIIIIIIIIIHIIIIHIIIIIIIIIIIIIIIHIHIIIIIIIIHIIIIIIIIIIHEHGIIIIIHHHHHGIIIIIHIHHIIGHIIIIIHIIIIIIIIIIHIIIHIIHGIIIIGHIIGIIIHHIIHIIIIHHIIIIIHIIIIIIIHIIIIIIIIIIIIIIIIIIIIIIIIIIIIIIIIHIIIIIIIIIIIIIIIIIIII
@HISEQ:711:H5NNWBCX2:2:1101:4188:14849:ATCTCGTA
TTAAGTTCAGCGGGTAGTCCTACCTGATTTGAGGCCAGATAATAAAAAGTCATGTCCACGAGGTGGAACTTGTATTGGGAAGCGGACAAGCGTCCTAGAAACGAGGCCACTCCGAAGAATGTCCTTAGCGAAATACTTATTACGCCAAGTCAAACCAAGTCTCAAAGACAGATCCAGCTAATACATTTAAGGTGAGCCGCTCGTAAAAGCGGCAAGCACCCAATTCCAAGCCAAGACTAGAGCACAAAACCCAAGTCAAGGTTGATATTTTCATGACACTCAAACAGGCATGCTCTTCGGAATACCAAAGAGCGCAAGGTGCGTTCAAAGATTCGATGATTCACTGAATTCTGCAATTCACATTACATATCGCAATTC
+
HHIIIIEHFHHHCHHHHHIHHIHIG?HHIIIGH?@GHHIIIIIIIIHHIIGHEHHGH@HHIIIIEGEFHH<FGHIIIGHHIIHIHHIIIIIGHIIIIIHIII?@HHGHIIHIHIHHHIIGHIIEEHHHIHIHIHIIHHHIIGECHHHDHEGHHIHHHFHHHHGHIHHFHFHHHHFFHIIHHHHHHGHIIIHIHGHHHHDHHDHEIIIIHDHGEHHHGIHGFHEIHIIHHHG/E@HGHHHFHFIHHIHGCHHCHIHHIIIIHIHFHHIHHIHEG1IIIHHIHHG<HCHHIHEGIHDHHCHFHIIIHFHIHGIIHIHEIIIECGEHGIIIHHHHIIIHHHHHGHHIIIIIIIIIIIIHHCGHHIHIHHDDHHIIHIIIII
@HISEQ:711:H5NNWBCX2:2:1101:7799:14990:ATCTCGTA
TTAAGTTCAGCGGGTAGTCCTACCTGATTTGAGATCAAACGTTCAAAAGCTGTCCCCTGCTGAGCGGAGACGTCTGTGAGCCCCAGTGAACCTCCATCGCTGAAGGTTACCTGGTGGAATCATCACAAGCGTAGATAGTTATCACACCTGCGACGCCACCAGACACTGGAAAGCTGATTCATTTGAGAGGAGCCGACCACACGCCGGCAAGACCTCCAAAGTCCAAGCTCATCATGGCAAACCATGGGAGTTGAGGTGTTCATGATACTCAAACAGGCATGCCCTTCGGAATAACCAAAGGGCGCAAGGTGCGTTCAAAGATTCGATGATTCACTGAATTCTGCAATTCACATTACTTATCGCATTTC
+
IIIIIHIIIIHIIGHIIHIIHIGIGFHHHIHIFIIGHHHIDHHIIIIIGHIIIIIIIIIIIIHHIICFHHHIIIGHIIIGIGIIIHHHGHHIHIIIHHHIHIHIIIFFHHHHHGHFFHF?GHIGHHIHIGIIIIGHIHHHIHIIIIIHIIHHHIIDHIHGHHFHHIIHHIIIIHIHHHIIIIIIIHICEHFHHIIHIIHHHHIDIIHHHGHIHIIIHFHIIIHHGECG?EGGHHIHHHHCHEGGIHHFHEIHECGHGIIIIFIHEHHIHIHHEEEGIHHHIHIHHGIHHIHIHHIHHHCFEGIIIHHIIHIIHIIIIIIGIIIIIIIECIIIIHIHEIIHIHGGIIIIIIIIHHCEHHECIHHFGHHI
@HISEQ:711:H5NNWBCX2:2:1101:9301:14877:ATCTCGTA
TTAAGTTCAGCGGGTATCCCTACCTGATTTGAGGTCAACCATAAAAAAAATAAAAAATATGTTAAAGCAAGATATAGTTGTATACAAATCACAACCAATAAAGACTATTACATCAAAACAGTGTAATTCACAACTTTACATCTACTAATATATTTCAAAGGAAAGTCTTTATGTACTCTTCCTTCATATCCAAGCAAAACTGCTAGAGTAAGGTTTAATGACGCTCAAACAGGCATGCCTTCCAGAATACTAGAAGGCGCAATGTGCGTTCAAAGATTCGATGATTCACTGAATTCTGCAATTCACACTACTTATCGCATTTC
+
IIEHHHHIHHIIIHIHHIIHHHHHIIFHIHIIGGIGHHIGIHIIIIIIIIIIHIIIGHIIIIIIHHIGHHIIIIIIIIGFCFHIGHIIIIIHHIHHHIIIIIIIIIHIIHIIHHIIIIHIGIGIIHIHIIFCHHHIIIIIHHHIIIIIIIIHHGHIIHHFIIIIIHIHHIHHIIIIIIHIIIIIIIIIHIIIIIIIIHIIIIIIHIIIIIIIIIIIIHIIIGIIIIIIIIIIIIIIIIIIHIIIIIIIHIHIIHHGIIHHIIHHHIIIHFIIHIIIIIIIIHHIHHGIIIIIIIIHIHIHIGIIIHHHIHHIIIGIIIIIIHI
@HISEQ:711:H5NNWBCX2:2:1101:13073:14903:ATCTCGTA
TTAAGTTCAGCGGGTATTCCTACCTGATTTGAGACCATGGTTCAAAGCTGTTTTAAGGCTTTATATGAGTATAATCTGTAAAAGTACTTAAAGCTAATCTTTACTGCTTCATAATCCGCATTATAAGAGATGAATCTCATTCAAATACATTTCTGAAGCGTTGCAAAAAGTCAGACACTATGAGCACTGGTTCAGCTAGTTAAATTCGCATTAGATTATTAGTCAAAATGCACATCTTTGTTCTCTACGTTTTCGAAAAAACATAAAGGCAAAATAAATACTATAGATTCTCAAACAGGCATACTCTACCGAAATAGAGTGCAATGTGCGTTCAAAGATTCGATGATTCACGGAATTCTGCAATTCACATTACGTATCGCATTTC
+
IIIFHHHHIGHIIHIGHIIIIHIIIIIHIIHIGIHIIIIHHHHIHHHIIIIIIIHIIIIFHIIIHHIIIIHHIIIIIIIIHCEHIIIIIHFFHHHHHHHIHHHIIHIGHHHIHIIIEHIDHIGHGHIIIIHHHFHGHHIIIIIIIIIIIHEHFHH?ECHHIIIHEHC@GHHHIFHHGHGHGHIFEHGFHFGEHHGGHIHIHIIHIIIHHHIIIIIIHHCFC...HHHC.CCFEHHHHFG?HEEEF/HHE?@HEDEIIIIIHIIIIIIIHIIIIIIHIHIIIIHIIIIHHIHHHHEHHGIIIIHEGIIIIIIIIIHHCHIIHGIHHFHHIHIIHHGIIIIHHIIIIIIHIIIIHHHIHHIHFIIIGIIIGIHIHIHIGIGIIGIII
@HISEQ:711:H5NNWBCX2:2:1101:17864:14886:ATCTCGTA
TTAAGTTCAGCGGGTAGTCCTACCTGATTTGAGGTCAAGTTTATTGTTATTGTCCAGAAGACAAGTCCACAAGCGCAGACAATTTGAGAAGCAAGAAAGGTTAATGCAATACCCTGCAACAGCTCAGATAACAAAAGTGTATCAAACCGAAGCTAGCACTGCAAAGTCCTTGCTAATGTATTTAAAAGGAGCTGACAGAAAGAGCCAGCAAATCCTTCAACATCCAAATGCAAAGAAAAGACAAGTTTTCTGAGCTTTGAGAAATAATGACACTCAAACAGGCATACCCTCCAGAATACCAGAGGGTGCAATATGCGTTCAAAGATTCGATGATTCACTGAATTCTGCAATTCACATTACATATCGCAATTC
+
HHIIIHIIGHIIIHIIIIIIIIIHIIG?CGIGHIHHIIHIHIIIIIIHIIIIIHHFIIIHIHHIIIIHIIHIIIIIIGIIIHIHHHHGHHHHHIIIIIIIGHHIIIIIIIIIIIHIHIIIIHIGIIIHIIIIHIIIIIIIIIIIIIIIIHIIIIIHGIIIIIHHIHIIIIIIHFIHIIIIIIIIHHHHFHHIIIHHHHIHHHIIIHIIIIIHHIIIGIIHH@@HEFF/CCHF0D?@HGIHCE?IHHEGIIIIIGIHEIIIGIIIHHFCFDCDFGIHHGHHEGIHIHIHH@HIIIHHHGHIIIHEHGEFGIIGIHCIHIHIHEHGIIHHIHHHHIFIHHIIHIIHFGIIIHGHFHIIHHFHIGIIIHHIIIII
@HISEQ:711:H5NNWBCX2:2:1101:19030:14816:ATCTCGTA
TTAAGTTCAGCGGGTATTCCTACCTGATTCGAGGTCAACTCTGAAAAAGTTGGGGGGTTTTACGGCAGTGGCCATTCGCCGGGCTCCTGTTGCGAGGTGTGCTATACTACGCAGAGGAGGGCCGCGACGAGGCCGCCAAGTCATTTGGGGGGCGGCGACTCGCTGCGGAAGAAGATCCGCGGCTGTCTCGCCGGTCCCCAACACCGAGTCCACAGGGGACTTGAGGGTTGAAATGACGCTCGAACAGGCATGCCCGCCAGAATACTGGCGGGCGCAATGTGCGTTCAAAGATTCGATGATTCACTGAATTCTGCAATTCACATTACTTATCGCATTTC
+
IIIIIIIIIIIIGIIIIIHIIIIIIIHIIHIIIIIIIIIIIIIIHIHIIHIIIIIIIIIIIIIHEHHHHIIIIIIIGIIIIHIIIHIIIIIIIGHIIHHHHIIHIIIIIIIIHIIIIHIIIIIIIIGIIIIIIIIIIIHHHIIIIIIHHIIIHIIIIIIIIIIIIIIIIHIIIIHIIIIIHGIIIIIIIIIIIIIIIIIIHHHIIIHHCIHIIIIIIIIIIHIIIIIIIIIIIIIIGIIIIIHIIIIIIIIIIIIIIIIIIIIIIIIIHHIIIIIIHIHHIIIIIIIIIIIIIIIIIIIIIIIIIIIIIIIIIIIIIIIIIIIIIIHHIIIIIIIIII
@HISEQ:711:H5NNWBCX2:2:1101:3693:15080:ATCTCGTA
TTAAGTTCAGCGGGTAATCCTACCTGATTTGAGATCAAACGTTCAAAAGCTGTCCTTGCTGAGGGACATTTGTGAGCTCCAGCGCACCTTCATCGCTGAAGGTTACATGGTGGAAAACCACAAGCGTAGATATTTATCACACCTGTGATGCCACCAAACACTGGCAAGCTGATCCATTTGAGAGGAGCCAACCACAGGGCCAGCAATACCCCCAAGGTCCAAGCTCATCATGGCAAACCATGAGGAGTTGAGGTGTTCATGATACTCAAACAGGCATGCCCTTCGGAATAGCCAAAGGGCGCAAGGTGCGTTCAAAGATTCGATGATTCACTGAATTCTGCAATTCACATTACTTATCGCATTTC
+
HIIIIHIIHHIIIGGIIIIIIIIIGGHIIHHIHEHIIHIIIHHHFHHHHHIHIIIHIHGHGH1DGHGHEFHIIIIGGGIIHHHIHHCDHHIHIIIHIIHIIIEHHHGHHHHHHHEHHHHHHIHHHDHHHIH@GHIHIFHHHHHIHH/GHIIGHIFHIHHHHHIIHIHHIICEGIHHGCHHHHGHIIHIIGHHEEIHGGHHIHGHIIIEEGHHHGIE@@DHG?EGFCGCFHGIHIHD<?EFCIHFGF00HFGDGIHHGIHGHHHHGFEHIHGCGECHGCG<HHGIIIHIIIGEEIHC<IIIHIHHE?DIIHHHIH?CHHIGIIHIIGIIHHHIIHGIIIIIHEHHFHEIIIHIGHHIIIFIIHIIH
@HISEQ:711:H5NNWBCX2:2:1101:4862:15090:ATCTCGTA
TTAAGTTCAGCGGGTATCCCTACCTGATCCGAGGTCAACCTTTTGATTTTAATAAATAAAGATTATTAGATTTGTATGGCTAGTCGGTGTTCCCAAAAACGTTGCAGGCGAAAAGCGACCCCTCAATCGAGAAGGAGCCTCCCTTACCACGCCATGAAACCTGTGGGTTGACAATCACAGACCGCCTAAGGATTTCGGTGCGGAGGGAACGTCGGGCGCCCTCCCACTACCAGAACCGACTCCCCCACACAAGAAACGGGGGATCCGAGATGGTTGTAAATGACTCTCGAACAGGCATGCCTCCCGGAATACCAGAAGGCGCAATGTGCGTTCAAAGATTCGATGGTTCACTAAATTCTGCAATTCACACTACTTATCGCATTTC
+
HHIIIIIIIIIIIIIIIHIIIIIIIIIIHHHHIIIIIHIIIIIIIHIHHHHFHHHGIFEEHHHGHHHHHHHGHIIHHHIIIIHIIIIIIIIIGHHHHHIIHIIIIIIIIIGHIHIHIIIIHHIIIHHIIIIGHHCHHIHIHIHHIIIIIIHHHHHIHIIIIGHHHHIHIIHHIHIIIIGHHIIIIHEEGIHFGEHIIHGIHHHHIHGIHIIHHHHIEE7=FIGIIIHHGEAAEA,CCFBEGGIHEFIHHIIIIIHGEHHIHHHHHIIIIIHHFHGHHEIIHGDEFEHHHGDHIIHIIIHEH?HIHHIHGIIIIIHHGIIHHIIHHHHHHGIHIIIHFIHHIHHIHHIGIIIFIIIIHHIIIIIHGHHHHGHGHHHIHHFHHIHHI
@HISEQ:711:H5NNWBCX2:2:1101:6161:15136:ATCTCGTA
TTAAGTTCAGCGGGTAGTCCTACCTGATTTGAGGTCAAGTTTATTGTTATTGTCCAGAAGACAAGTCCACAAGCGCAGACAATTTGAGAAGCAAGAAAGGTTAATGCAATACCCTGCAACAGCTCAGATAACAAAAGTGTATCAAACCGAAGCTAGCACTGCAAAGTCCTTGCTAATGTATTTAAAAGGAGCTGACAGAAAGAGCCAGCAAATCCTTCAACATCCAAATGCAAAGAAAAGACAAGTTTTCTGAGCTTTGAGAAATAATGACACTCAAACAGGCATACCCTCCAGAATACCAGAGGGTGCAATATGCGTTCAAAGATTCGATGATTCACTGAATTCTGCAATTCACATTACATATCGCAATTC
+
FHIFHC1FHHIIGIHHIIGIIIHIHHHECEHHI?@CHEHHHHH@CGCEHIHI?@<GHHGGC1DFGHHG?GCHHHHIHIIIHGHHHHHIHCHHHC@@@HEHIIHHHD1F?HHIHIHIIEFCFHHHHHEHHHHCHHEEHHCFEHIHIIF?C<DCHHGHHIIIIIHFA@FGCGEHHHFAGH8B.AEH7FHHEHEHHIIIIHGC8FHHHH?FFFEHFHFHCE@EHCHG@GIHFHCHF?G@@?EHGGC0?CHHGCCHGIHEFEEEC1HHHG1EEH@FEEEC<<D<C?IIIHHGIHGHEHHCIIHD<@HGEHHHIIHHIHHHHIHHHHG@FIIHIIHHHGEF<@CHEHHGHHG1GHGGCEEHEGGD<CIHHHHEHHDC
@HISEQ:711:H5NNWBCX2:2:1101:9562:15011:ATCTCGTA
TTAAGTTCAGCGGGTGGTCCTACTCGATTTGAGGTCAAGTTGTCAGTCATTGTCCGAAGACGGTTTGAAGCACAGAGCTCCTGATCAGCCACCCTCTAGTGAGGTGCCGGCGAAGACACTTATCACGCCGTACTATGTCCAACCAAGAGATGCACGAATCCATTTGAGGTGAGCCACGGTAAAGCAGCAACACCCAAGTCCACCACCCCCAATCCAAAGATCGGGGGTGTGAGAGTACAATGACACTCAAACGAGCATACCCTTCGGAATGCCAAAGGGTGCAAGGTGCGTTCAAAGATTCGATGATTCACTGAATTCTGCAATTCACATTACTTATCGCATTTC
+
IIIIHHIHEF?CE<CEHCFHHIEEHHHHEHGIEHEGEHE1CFHIHFGHHHECHGIHDHIIIIIHGEHHHFFIIHE?G@GCGFHHICGEHHHFHIHGIIIEF1DCEHHFHHIIIIHFHHH0<D@FHHC?IHEHEHGIIIHGHHIIHIHHHHEIHHHHDEHGHH/HHGHGFAHIHIIIIHGIIIIIIIIHHIHFHHHIGIIIIHHIHIIIHHHHIIIHIHIHIIIIIIIIIIIIIHIIIIIIIIIIIIIIIFHHIIIIIIIIIIIIIIIIIIIIIHHIIIIHIIHGGIIIIIHIIIIHIIIIIIIIIIHHIIIIIIIIIIIIIIIIIIIHIIIIIIHHIIIIIHIII
@HISEQ:711:H5NNWBCX2:2:1101:13239:15221:ATCTCGTA
TTAAGTTCAGCGGGTAGTCCTACCTGATTTGAGGTCAAGCTTAAAGTGTATGCCTCATAAGAGACAGTCCTAAGACCATTAGAAGCTGAACAGATTAAAGGTCTACAGTAATGGCACAGATATATTATCAAACCAATAAGCTGAGTCCTTGAAGTTCTGCTAATGCATTTAAGAGGAGCTGACATTAGATATGCCTGCATAACCTCCAAAGTCCAAGCTTCAAAAAAATAAATCTTTGAAGTTGAGAATTAAATGACACTCAAACAGGCATACCCTTCGGAATACCAAAGGGTGCAAGGTGCGTTCAAAGATTCGATGATTCACTGAATTCTGCAATTCACATTACATATCGCAATTC
+
IIIIIHIIIIIIIIIIIIIIIIIIIIHIIHIHIIHIIIIIIIHIIIIIIIIIIIIIGHHIIIIIHIIHIIIIIIHIIIGIIIIIIIIIHHHIIIIIIIHIIIIIIIIHIIIIIIIHHIIIIGIIIHIIIIIIIIIGIHHIIIHIIIHHHIIIIIIIIIHGIIIIIIIIIHIIIIIIIIIIIIIIIIIIIIIIIFHIIIIIIIIHIIIIIIHIIIIIHIIHIIIIIIIIIIHIHHGIIIIIIIIIIIIIIIIIHHHHIHGIIHIHHIHIIIGIIIGIIIGIIIIIHIHHGHEIIIIIHHHIIHHIIIIIIIIIIIIIHIIIIIHIIIIIIIIIIIIIIGIIIIIHIIHIIIIIIHIIHI
@HISEQ:711:H5NNWBCX2:2:1101:20972:15244:ATCTCGTA
TTAAGTTCAGCGGGTAGTCCTACCTGATCCGAGGTCAAATGAGATGAATCGTCTTCAAACGAAGATCGTTTTTAGAAGCGGCCAGCCCTTCCAACCGGCAAACACGACGTAGATGAAACTATCACGCCGAAAGGACCGTGGAAGGGTTAGGGATCCAGCTAATGCATTTGGGACGAGCCGACAACAAAAACCGGCAGACATCCAAATCCAAAGCCCCAACGTCCGAAAAGACGAGGGTATTTGATGGTATTCATGACACTCGAACAGGCATGCTCCTTGGAATACCGAGGAGCGCAAGGTGCGTTCAAAGATTCGATGATTCACTGAATTCTGCAATTCACATTACTTATCGCATTTC
+
IIHHIGEHIIIIIICCHHHHHIIIIIIIIIIIIIIHFIHHHIIGHHIIGFIHGIEHGHIGCHIGIIGFHIGIHFHHHHHHIDHHIGEHIIIHHHIIIHHDHHIIIHIIIHIHHGHIIHHHIHHIHHHCDHCHHEH0<FDDE=FFIHD@GF?FE?/HGFGGFHHHHFCEEEHCF>?DHHCHHHGHHHHHHHHEFHGDHIHECHF@FEEHHHHHHHHHG/EHHEIHIIH@GHDGHCEDHHFEHHHIHHGIHHHHGGIIIIIHHHHCDD<EIGIIIIIHHHHHHEHHIIHHHHGIIHHECHHDEHIIIIHIIHHHHGHE?HHHHHIHHGHGIIHHHHFGHCHDGHIHIIHEIIHHF1CIHH
@HISEQ:711:H5NNWBCX2:2:1101:3322:15270:ATCTCGTA
TTAAGTTCAGCGGGTTTTCTTGCTCGATTTCAGACCAAGTTGTCAGAGCCGGAGCATTCCTGCTGATCGGCTCTGTGTTATTGATAGGCGGTGACTCTCAATTTGGGCCCGGAGTGAATCTAAGCTGTTGCACTGAGGGTTGTCCAAATCAATTTACAATAAGTCACACACTCACTAATTTTGAGGCAATTGCCTAACACAAAGTGCCCAAATCCAACATCCTGCAAACAATGTCTTTTTATCGACATCATGCAGCATGTGAGTTTTTAATGATTCTGAAACGAGCATGCTCCGCGGAATACCACGAAGCGCAATGTGCGTTCAAAGATTCGATGATTCACTGAATTCTGCAATTCACACTACTTATCGCATTTC
+
IIHIIIIIHHIIIIHIIIHIIIIIIIDIIHHIIIIIIHIIIHHGHIIIIHGDECHIIHEEHIIIHIIIIIIHIIIHIHIEHHHIIIHIIIIHHIIGHIIHCHIIEHGHIIIHIIIIIIIIIIIIHIIIIIHIIIIHHGHHHIFHHHHHHCHHIIIGIHHIHIIHIIIGHHIIIIIIIIIHHIIHGIGIIIHHGHIHIIHIHIIIIIIIIHHHHGFHGGFEHHHFEIHEHHEHIIIHHHIHGEGCGHIHIIHFIHFIHGIIHIIIIIIHEIIGIIGHEHIHEHGIIIIIIHHEECHHIIGIHGHGCDCHHIHHHHIHF=EHHIIIIIIGIHIIIIIIHHIIIIHGIHHIIHIIHHFIHHGHHGHDHHEIHIIIHHH
@HISEQ:711:H5NNWBCX2:2:1101:7014:15439:ATCTCGTA
TTAAGTTCAGCGGGTAGTCCTACCTGATTTGAGGTCAAGCTTAAAAGTGTATGCCTCATCAGAGAGACAGTCTCTGAAAAGAGACCATTAGAAGCAGAACATACAAAAGGTCAACAGCAACAGCATAGATAGAATTACCAAACTGAAGCCGATCCTTTTTCAAACAAAAGGTTCTACTAATGCATTTAAGAGGAGCTGACATATATACATTTGCCGGCAAGGCCTCCACATTCCAAAGCTTTGAAAAACACACAAAAATGTTTCAAAGTTGAGAATTTAATGACACTCAAACAGGCATGCCCTTCGGAATACCAAAGGGCGCAAGGTGCGTTCAAAGATTCGATGATTCACTGAATTCTGCAATTCACATTACATATCGCAATTC
+
CFHHI1<<CHE?</CCHHHIHEGEH<GCCH@G11CCC@F@GGCGFCHIICEH11CCEHIG1DE@F@E<C?D?GHIIE?1CEC@F1CG?H?F?@H@EHHHCCHCHE@11FHGHHHH?CEEHHHIHIFH?C<<DDCHHC@@G?CH??FGH?/<C/ECGE@@CHC=FHHE.EEEEAGHIIC?CHGBA8BC?GEEEFFBHGGEGGHHHHIIII?.:<AA7CHGHHHC?G.GGCD//<//<F</HG?GCD@HHHHFHCCC0CG@@DCHF?HIHC?HHHHE@@F<1@@@D<C1HFHHF<<@?HE?=C<@G@CHCF?IIHED</0HHF1<GDE<=EC@ECG@1GG1C<1F@FHHGC<1E?@@?C?GGHHHGC?G<HG@C1<=H<HHFIHHHH
@HISEQ:711:H5NNWBCX2:2:1101:7559:15427:ATCTCGTA
TTAAGTTCAGCGGGTAGTCCTACCTGATTTGAGGTCAAAATGTCAATAAAATGTTGTCCCATTCAGAGGGACGGTTTGAAGCTGAAAGCCCCCCATTTGTAAAAATGAACTGCTTCACGGCGATGGCGTAGATAATTATCACACCAAAGACGGTCCACAAGGGTTTTCCGCTAATGCATTTAAGAGGAGCTGACTTTCTAAAGAAAGCCCGCAAAGCCCCCACAATCCAATCCGCCTTCAAACTAGCAAAAGCTGAAGAGGTTGAGAATTTAATAACACTCAAACAGGCATGCTCCTCGGAATACCAAGGAGCGCAAGGTGCGTTCAAAGATTCGATGATTCACTGAATTCTGCAATTCACATTACTTATCGCATTTC
+
EHH?CGHIIIIIIIIIDHIHHIIIIIHIIIIGIHIIIIHIECFFHHIIIHIHIHHGIIFH?FHHGCHHHHIHIII=HHIHHHGD@@GHHIEHIHHI?G@HHHHEHHIGEIIIIHHIHIHIIGDHHHHIIIHH?CDHHHHCHHIHEHHI/DFBDHGDFHIHGFHHIIHEHHHHHEHGHHIHHBBHEGGHHHHHHHHIHGHHHHGGHIHHHHHHHHIIHHHHGFCD.E?CC?HDHHHGIHHIIIIHHH?HH?IIHHIIIIIHIHHIGIIIFCHIIIIIHEHFHHHFHHGGIIIIIGDHHHCHGIIIIHHHHEHIHEHHHHHHGF?HHIHGIHGFHGEIHEGIIIIIHIIIIIIIIIIIH?EHFIIIHIIHIIIIIIIHGI
@HISEQ:711:H5NNWBCX2:2:1101:12886:15281:ATCTCGTA
TTAAGTTCAGCGGGTAGTCCTACCTGATTTGAGGTCAAGTTTATTGTTATTGTCCAGAAGACAAGTCCACAAGCGCAGACAATTTGAGAAGCAAGAAAGGTTAATGCAATACCCTGCAACAGTTCAGATAACAAAAGTGTATCAAACCGAAGCTAGCACTGCAAAGTCCTTGCTAATGTATTTAAAAGGAGCTGACAGAAAGAGCCAGCAAATCCTTCAACATCCAAATGCAAAGAAAAGACAAGTTTTCTGAGCTTTGAGAAATAATGACACTCAAACAGGCATACCCTCCAGAATACCAGAGGGTGCAATATGCGTTCAAAGATTCGATGATTCACTGAATTCTGCAATTCACATTACATATCGCAATTC
+
IIIIHHGIIIGHIIHHHHHHHIIIIIGIIIIHIIIIIIIIIIHIIHIIIIIFIIIHIICHIIIHIIIEHIIHIIIIIIIIIHIIGIIIIIIIIHIIIHHIFHIHIIHHHGIIIIIIHIHIHIIIIHHIIHHHHIIIIIIIIIIIHIIGIHIIIIIIIIIIIIIIHIIIHGIHEIIHIHHHHIIIIIHFIHHHIIIIIHIIHHHHHIIHIIIIIHIIIIIIHHCEHHHIGIHIIIIIIGIIHIIIIHHHIIIIIIHHIIIIIIIHIIHHIIIHIHIHIIIIIHIIIHIIIIIIIIIIIIIIIIHHGIIHHIHIIIIIIIIHIIIIIIIIIIIIIIIIIHIHIIIIIIIIIIIIIIIIIHGHIIIIIIIIIHHH
@HISEQ:711:H5NNWBCX2:2:1101:15715:15361:ATCTCGTA
TTAAGTTCAGCGGGTATCCCTACCTGATCCGAGGTCAAACTTAGAAAGTTGAGGGTTGCTGGCCAGCATCCACCGGGACTCAATAGCGAGGAGTATTACTACGCTTAGAGCCAGATGGCGCCGCCACTGATTTTAAAGCCCGCCGTAACCGGTCGGGCTCAAGACCAAGCTGAGCTTGAGTGTTGTACTGACGCTCGAACAGGCATGCCCTGCGGAATACCACAGGGCGCAATGTGCGTTCAAAGATTCGATGATTCACTGAATTCTGCAATTCACATTACTTATCGCATTTC
+
HHIIHIIIIHIIIGIIIIIHIIIIIIIIIIIIIIIIIHIIHIIIGHHHHIHHIIIIIIIIHHHIIIIIIIGIIHHEHGIIIIIHIIIIIIIIIHIHIIIHIIIIHHHIHIIIIIIIIIFIIHIIIHIGIFIIHHHHCEHHIIIIIIIIHIIIIHIIIIIIIIHIIHHHIIIIHIIIIIIIHIIIHIIIIIGIHHHHIHHHIIHIIIIIHIHIHHHIIIIIIIHHHFIIIGIIIHHIIIIIIIIIHIIIIHIIIIIHHHHIIIIIHHCIGIIIIIIIIIIIIIIIHHHHIHGHI
@HISEQ:711:H5NNWBCX2:2:1101:19973:15264:ATCTCGTA
TTAAGTTCAGCGGGTAGTCCTACCTGATTTGAGGTCAAGTTTATTGTTATTGTCCAGAAGACAAGTCCACAAGCGCAGACAATTTGAGAAGCAAGAAAGGTTAATGCAATACCCTGCAACAGCTCAGATAACAAAAGTGTATCAAACCGAAGCTAGCACTGCAAAGTCCTTGCTAATGTATTTAAAAGGAGCTGACAGAAAGAGCCAGCAAATCCTTCAACATCCAAATGCAAAGAAAAGACAAGTTTTCTGAGCTTTGAGAAATAATGACACTCAAACAGGCATACCCTCCAGAATACCAGAGGGTGCAATATGCGTTCAAAGATTCGATGATTCACTGAATTCTGCAATTCACATTACATATCGCAATTC
+
IIIIIIIIHIGIIIHHIIHGHHEGGHHHIIIIHIHHGHHHGIIIIIIIIIIHIEGHHHIIIHIIIIGHIGIIHHHHHIHIIIIIIIIIGHHHHIHIIIHHIIIIIIHIIIIIHHHIHIHIIIIHIIHIIGGEHHIHHHHIHIHHIIHECHHIIHIIIIIIIHHHIHHHHHIIIGHHIIIIGGHHIGHEHIIFHHIHHHIIIIHIHHHHIEHHIIHGFIIHED/IHHDD/CIIIFHGIHHCIIIHHHGEGHGHHFHEE@CHHGIHIIHHCHHGC?HIIHHGD1HHIIHIIHIHECHHIIIHHCG<CHEHIHHHHDEHEGHHHHECHHHG@HCEHIHHFG?GIHHGIIIHHHHIHIIIGIIHIIIHCC1EIHCD
@HISEQ:711:H5NNWBCX2:2:1101:21073:15359:ATCTCGTA
TTAAGTTCAGCGGGTATCCCTACCTGATCCGAGGTCAACCTGTAAAAAATTTGGGGGTTGTTGGCAAGCAACCTACCGGACCCAGACGCGAGGAGTATTACTACGCGTAGAGCCGACAGGCACCGCCACTGACTTTAGAGGCCGCGGAACCGCGCACCCCAATACCAAGCGAGAGCTTGAGTGGTTATAATGACGCTCGAACAGGCATGCCCTTCGGAATACCAAAGGGCGCAATGTGCGTTCAAAGATTCGATGATTCACTGAATTCTGCAATTCACATTACTTATCGCATTTC
+
IIIIIIIIIIIIGHHIIIHIIIIIIIIIIIIIGIIIIIIIIIHHIIIIIIIIIIIHIIIGHIEHIIIIIIIIIHHHIIIIIIIIIIIIIIIIIIICHFHHIIHHHHHEHIIIIIIIIIIIIIIIIIIHIHHHIGHIIHIHHIIIIHIIIIIIIIIHIIIIHIHIHIHGHIHHHHIIIHHCIIIIIIIIIIHHGIIIIIIIIHIHCHGIIIIIIIIIIHEHIIIIHDFGIIIIHHCHEIHIHHIIIIHHIIIIIIIIIIIIIIHIHIGIIIHHIIIIHIHHIIIIIIGIIIIIIII
@HISEQ:711:H5NNWBCX2:2:1101:1857:15576:ATCTCGTA
TTAAGTTCAGCGGGTATTCCTACCTGATTTGAGACCATGGTTCAAAGCTGTTTTAAGGCTTTATATGAGTATAATCTGTAAAAGTACTTAAAGCTAATCTTTACTGCTTCATAATCCGCATTATAAGAGATGAATCTCATTCAAATACATTTCTGAAGCGTTGCAAAAAGTCAGACACTATGAGCACTGGTTCAGCTAGTTAAATTCGCATTAGATTATTAGTCAAAATGCACATCTTTGTTCTCTACGTTTTCGAAAAAACATAAAGGCAAAATAAATACTATAGATTCTCAAACAGGCATACTCTACCGAAATAGAGTGCAATGTGCGTTCAAAGATTCGATGATTCACGGAATTCTGCAATTCACATTACGTATCGCATTTC
+
IIIHIHHIIIIIIHIIIIIIIIIIIIIIIIHIIIHIIHHHHIIIIGHIIIIIIIIIIIIIHIIIIIIHIIIIIIIIIIIIIIIIIIIIIIGHHEHHHIIIIIIIIIIIIIIIIIIIHIIHHGHIIIIGHHHHEHHIIIIIIHHIIIIIIIHIIIICGHEDHEHIHIHHHIHHHHHHHEGHIHHE@HFFHIIIHIIIIIIIGIHHHHGIHIIIHECHHEHIHIHGIIHHHHIIIHGIHFHHHHHGHFEHIHCHHHHIIHFHHIIHHCIHHGIIIIIIHCHHHEIIIGHHHHHIHHFHHHIIIHFIIIIHHHHHHHEHDIIHIHIIHHEEFHHIIIIIIIGHIFIIIGHHHHHHHFHHHIIIIIIIIIHGIIIIHIIGIIIHIIHII
@HISEQ:711:H5NNWBCX2:2:1101:2530:15741:ATCTCGTA
TTAAGTTCAGCGGGTATCCCTACCTGATCCGAGGTCAAACTTAGAAAGTTGGGGGTTTGCTGGCCAGCATCCACCGGGACTCAATAGCGAGGAGTATTACTACGCTTAGAGCCAGATGGCGCCGCCACTGATTTTAAAGCCCGCCGTAACCGGCCGGGCTCAAGACCAAGCTGAGCTTGAGTGTTGTACTGACGCTCGAACAGGCATGCCCTGCGGAATACCACAGGGCGCAATGTGCGTTCAAAGATTCGATGATTCACTGAATTCTGCAATTCACATTACTTATCGCATTTC
+
IIIIIIIIIHIHGIHHIIIIIIIIHIIIIIIIIIIIIIIIHIIIIIIIIIHIHHIIIHHIIHHIIIIEHIIHIIIIDHHIIIIIIIIIIIIIIIIIIHIIIIIIIHIGHHHIHIIIIIIIIIIIIIIIHIGHIIIIHIIIIIIIIIHIIHHIIIIIIIIIIHHIIIIIHIIGIIIIIIIIIIIIIHIIIHHHIIIIIIIIIIIIHIIIHIIIIIIIGIIIHIIHHHIIIHGIHHEHIIIIIIHIIIIIIHIIIIIIIIIIIIIIIIIIIHIIIIIIIIIIIIIIIIIHIIIIHI
@HISEQ:711:H5NNWBCX2:2:1101:3166:15708:ATCTCGTA
TTAAGTTCAGCGGGTAGTCCTACTCGATTTGAGGCCAAGTTGTCAGTCATTGTCCGAAGACGGTTTGAAAGCACAGAGCTCTGGATCAGCCACCCTTGAGTAAGGTGCCAGCGAAGATATTTATCACGCTGTACTATGTCCAATCTGGAGGTGCACTAATGCATTTAAGGCGAGCCGCGGTGAAGCAGCAACACCCAAGTCCACCGCTCCCAATCCAAAGACCAGAAGTGTGAGGTTACAATGACACTCAAACGAGCATACCCTTTGGGGATACCAAAGGGTGCAAGGTGCGTTCAAAGATTCGATGATTCACTGAATTCTGCAATTCACATTACTTATCGCATTTC
+
IEHIIIHI?GHHIHHHFHHHHHHIH=DGEHH1<CHHHHHFHIIIIIEGHHIIHHIHEHHEHIH@EHIIIGIHEFHHIIIIIIHIIIFEIIHIIIIIHH?FFHHHHIIHHHHHIHIIHIGEEGHHHGHIHIHIGIHIIIIHGG6FGGHHGEHHIIIIIHHHIIHIHHHHFHIHDD?EHIHFHHIIIIIIIIIIHIHIEIHGHIHIHHHHHHHEHFHHHHHF<0FHHGHHGEHHHHHHHHIIIIHIHHHEEHEEHEIIGIIHDGGIHG1HGEHIIIHIIHGHHHGHIHIHGHIHHGIHH@HHHHHFHHHEIHHHGIG@IHIIHHHCIHHIIIIHCGCCEHEEFHHHHGH
@HISEQ:711:H5NNWBCX2:2:1101:6648:15505:ATCTCGTA
TTAAGTTCAGCGGGTAGTCCTACCTGATTTGAGGTCAAGTTTATTGTTATTGTCCAGAAGACAAGTCCACAAGCGCAGACAATTTGAGAAGCAAGAAAGGTTAATGCAATACCCTGCAACAGCTCAGATAACAAAAGTGTATTAAACCGAAGCTAGCACTGCAAAGTCCTTGCTAATGTATTTAAAAGGAGCTGACAGAAAGAGCCAGCAAATCCTTCAACAGCCAAATGCAAAGAAAAGACAAGTTTTCTGAGCTTTGAGAAATAATGACACTCAAACAGGCATACCCTCCAGAATACCAGAGGGTGCAATATGCGTTCAAAGATTGGATGATTCACTGAATTCTGCAATTCACATTACATATCGCAATTC
+
EHHIIIHHHHCDCHHDHHGHHIIIHEE@HIEGHIHHHIIHFHIHEHC1DHHIHF<CGHHHHHHHIIHEHHHIIIDCCHIHCHFHHI?E@GH11CFEHHHHIHE@F1FHHHFHEHFHHHHHIEC@@GHHIHHHEEHCEDF0FHC@HEEHHCHIHEFHIFHHHG@HFHIGEH@HHH?HEHFGHHFGH@@.B@?EGGHHEHH@HH?6.BGEHHEHEHEH</ED/</<<F<<00<CG@??EIHHG<00<1<1EG<1111F<1<<@C<<1<111<<11<1E@GD11<1<<<C01111<11<1<111<10<<1<111<0<01CC1HDD1@@<<1<11<<1F1HD<1@C?GC<11<1D<11HDCC1CC0E<GG?EEC/F
@HISEQ:711:H5NNWBCX2:2:1101:13627:15515:ATCTCGTA
TTAAACTCAGCGGGTAATCCCGCCTGACCTGGGGTCGCGATGCGTGCGTTGTTGACAACGCTTCAGGGTCAGTGAGCCTTACTGTACCGACGACGGACGCGCGACGAGAGCTCGAGGTTTATTCGACCACCGAACGTCACGGCACCCATCGCCGACGACTCAAATTTAGGCCAACCGCGAGCCGTTCGGCCCACGGGAGGCCAATATCCGCCCACACCCAAGTCCCATCGTCTCTTTCGAGAGGAGAGGGGTTTCGGAGGGGGGGGCAACGATGCGTGACACCCAGGCAGGCGTGCCCTCGGCCTAACGGCTTGGGGCGCAACTTGCGTTCAAAGACTCGATGGTTCACGGGATTCTGCAATTCACACCAAGTATCGCATTTC
+
IIIIIIIIIIIIIIIHIIIHIIIIIIIIIIHHIGIHIIIHIIIIIHIIIIIIIIIIIIIIIIIIIIHGHHIIIIHHIIIHIIIIIIIIIIIIIIIIIIIIIIIIIIIIFHHHHIIIIHHIIIIIGHIHIGIIGIIIIIGIIIHDEHHIHIIIIIHIHIHHIGHIIIIIIIDHHHHIIIIHIIIIIIIIIIIHIIIGIHIHIHHHIFHGIIHIIHHGFHF?GHEHHHG<IHIHEHHB-HHHHHIIIIIIIHH<IHIIIIIHHIGIIIIIIIIIHIHHGHHIIIIIIGIIIHHIHHHHIIGIIIIHIIHIIHHFIIHIIIHHIIIIHGIIECIIIIIIIIIIIIIHHHHHIHIIIIIIIIIIIIIIIIIIHHHIHIIHIIIHIGI
@HISEQ:711:H5NNWBCX2:2:1101:16854:15653:ATCTCGTA
TTAAGTTCAGCGGGTAGTCCTACCTGATTTGAGGTCAAAATGTCAATAAAATGTTGTCCCATTCAGAGGGACGGTTTGAAGCTGAAAGCCCCCCATTTGTAAAAATGAACTGCTTCACGGCGATGGCGTAGATAATTATCACACCAAAGACGGTCCACAAGGGTTTTCCGCTAATGCATTTAAGAGGAGCTGACTTTCTAAAGAAAGCCCGCAAAGCCCCCACAATCCAATCCGCCTTCAAACTAGCAAAAGCTGAAGAGGTTGAGAATTTAATGACACTCAAACAGGCATGCTCCTCGGAATACCAAGGAGCGCAAGGTGCGTTCAAAGATTCGATGATTCACTGAATTCTGCAATTCACATTACTTATCGCATTTC
+
IIHHIIIIIEHHHGHHIHHGIIHHIHHGHHGHHCHHHHIIGHHHIIFIIHHIEHHFHHIIIIEHIHIHIIIIGIHHIIHIHIIIIIIHCCEHHIIIHIHIHHGHIHIHIIHIICHIIIHIHHIGCHHIGHIIHIIIGHECHHIIIGHIIHICHDHHIHIIHIGHDDGHHGGIIIIHHHHEHIIIIHHHHHHHIHHHFEHIHIIIIIIGIHIEDIIIHGHHHF??CGIIHHHIHHEHHHHEGCHCHHECEH@HIHHHIHEGGIIIHGIHIIIHHEFF<1G<CHHHHFHEIIIIHHDHFIHIHIHIHEEHCCEHGIIHGIIHCEIIHEHHFHHCFIHHHFEIIHHHEHIIIIIIIHHHEHIHIIIHHHIIHHIGIIIHHH
@HISEQ:711:H5NNWBCX2:2:1101:19400:15745:ATCTCGTA
TTAAGTTCAGCGGGTATTCCTACCTGATCCGAGGTCAACCTTCAGAAGTGGGTGTTTTACGGCATGGCCGCGCCGCGATCCGGTGCGAGGTGTGCTACTACGCAGGGGAAGCTACAGCGAGACCGCCACTGATTTTCGGGGGCGGCTGCCGCCAGAGGGCGGGCTGCCGGTCCCCAACGCCAAGCCCGGGGGCTTGAGGGTTGAAATGACGCTCGAACAGGCATGCCCGCTAGAGTACTAGCGGGCGCAATGTGCGTTCAAAGATTCGATGATTCACTGAATTCTGCAATTCACATTACTTATCGCATTTC
+
IIIIIIIIIIIIIIIIIIIIIIIIIIIIIIIIIIIIIIIIIIIIIIIIHIIIHHIIIIHIIIIIIHIHHIIIIIIIIHIIIIIIIIIIIIHHHHIIIIIIIIIIIIIIIIIIIIIIIIIHIHIIHIIIIIIIHHIIIIHIIIIIIIIIIIIHIIIIIIIIIIIIIIIIIIIIIIIIIIIIIIIIIIIIIIIIIIIIIIHIIIIIIIIIIIIIIIIIIIIIIIIIIHIIIIIIIIIIIIIIIHFIIIIIIIIHHIIIIIIIIIIIIIIIIIIIIIIHHIIIIIIIIIIIIIIIIIIIIIIIIIIIIIIIIII
@HISEQ:711:H5NNWBCX2:2:1101:2038:15807:ATCTCGTA
TTAAGTTCAGCGGGTAGTCCTACCTGATTTGAGGTCAAAATGTCAATAAAATGTTGTCCCATTCAGAGGGACGGTTTGAAGCTGAAAGCCCCCCATTTGTAAAAATGAACTGCTTCACGGCGATGGCGTAGATAATTATCACACCAAAGACGGTCCACAAGGGTTTTCCGCTAATGCATTTAAGAGGAGCTGACTTTCTAAAGAAAGCCCGCAAAGCCCCCACAATCCAATCCGCCTTCAAACTAGCAAAAGCTGAAGAGGTTGAGAATTTAATGACACTCAAACAGGCATGCTCCTCGGAATACCAAGGAGCGCAAGGTGCGTTCAAAGATTCGATGATTCACTGAATTCTGCAATTCACATTACTTATCGCATTTC
+
IIIIIHHIIIIICHHHHHIIHIHIIIHIIIIIGHGE@GHHHIHIIIIIIIIHIHHIHHHIEHIIIIHHIIIIIIIIHFHIIHIIIFIIIIGIIIIIIIIHHIIGIIIHHHHIHIIIIIIHHHHIHIIIIIIIIHHHHHIIIHIIFHHHIGIIIGHH/GHHIIHHDIHHHGIIHEHHHHGAGIIHHIIIIHHHHHIIHHHIIHFFBHFHECHHHHHH57.HCHHFFD.EEE<DDHCCECHED</HFF?HIHHE@GHHCIHIIHHHEIIIIIHHHIHHIHIHIHCDIIHFHFHIIIIHHHHHHHHG?@IIIHHH<HEIIIHDHHIIGHHHIIIIIGHIIHHIIIHIIIIIIHCHIHIIHIHHHHHHHEGHGGHGHHHH<H
@HISEQ:711:H5NNWBCX2:2:1101:3177:15883:ATCTCGTA
TTAAGTTCAGCGGGTATTCCTACCTGATCCGAGGTCAACACTTAGGTAAAAAGTATAACAAGACCGTCGCCCACCAGAGTCGTCCCAGATACATGCTTAGTAAAAAGCTCCTCGTACCCGGTTCCCTCTGGGGCGCCGTCACTATCTTTGAGACCAGTTGATAGGCAAAGCTATAACTAAAGTCCAACACCAAGCCAGGGCTTGAGGGGTGATAATGACGCTCGAACAGGCATGCCCTTCGGAATAACCAAGGGGCGCAATGTGCGTTCAAAGATTCGATGACTCACGGATTCTGCAATTCGCATTACTTATCGCATTTC
+
IIIIIHIIIIIIIIIIIIIIIIIIIIIIIIIIIIIIIIIIIIIHIIHIIIIGIHIIIIIIHIIIIIHDFHIIHIIIIHIHIIIIIIIIIIIIIIIIIIIIIIIIIIIIIHIIIIIIIIIHHIIIIIIIIIIIIIIIHHIIIIIIIIHIHIIIIHIIIIIHHIIIIIIIIIIIIHIHIIIIIIIHHIIIIIIIHHHHIHIIIIIIIIIIIIIIHIIIIIIIIIIIIHIIIGIIIIIIIHIIIIIIIIIHIIHFIIIIHIIIIIIIIIIHIIIIIIIIIIIIIIIIIIIIIIIIIIIIIIIIIIIIIIIIIIIHIIIIIIIH
@HISEQ:711:H5NNWBCX2:2:1101:3936:15755:ATCTCGTA
TTAAGTTCAGCGGGTGATCCTGCTTGATTTCAGATACAAAGAAAGTTTGTGTGTCTAAGCACTGGCAGCTGTAAGGCTGCACTGCCTCAGCTCTCAATGAGTTCACATTGTGAAATGTGACGGCCGCATTGAGTGCGACTAAGAACAAGTCAAAGTCGCTCGCAGAGCACAGAGTGCTTTCATGCTTAACAAGAGAAGGATATCTCTCGCATTAAGATTTGGGTGATGAGATAAAAAGACACTGAAACAAGCATGCCGACTGGAGAGCCAGCCGGCGCCAGTTGCGTTCAAAAATCTGATGACTCACGGTTCTGCAATTCGCATTGCTTATCGCACTTC
+
IIIIICGHFHIGHHIIHHIIIIHHHIGIIIIIGHHHIIIIIIHIHDHHIHIIIIIHIIHHIIIFCGHGHIIIHFFIHIIIHIIHHIIIHHHEHGIIIIIIHHHHIIIHIIIIIIIIIIIEG@HHHHHIIFGHIHHIHHHHHHGHHIIIIHGIHDH/HHDHHHIHIIIIHHIIIHHHHHGHHHHIFHHIFIIIIIIIHHHIIIIHFHHHEIIIHGIIHHHHEHHIIIIIIHGIHHCIIIIHIIIIHGHIHIIHHDIIIIHHIIGIIIIHHHDGIIIHHHIIIIIIIIIIIIIIHHHFIIIHHHIIIHIIHHIIIIIIIIGIHIIHHECCIIIIIHHIIII
@HISEQ:711:H5NNWBCX2:2:1101:6496:15919:ATCTCGTA
TTAAGTTCAGCGGGTAGTCCTACCTGATTTGAGGTCAAAATGTCAATTAAGTATTGTCCTTTTTAAAGGACGGTTTGAAGCTGAAGTTCCCATTGTACGGCGATGGCGTAGATAATTATCACACCAAAGACGGTCCACAAGGGTTTTCCGCTAATGCATTTAAGGGGAGCCGACTTGAAAAGCCCGCATAACCCCCACAATCCAAGCCTCATTCAACAAAAAGCTAAATGAGGTTGAGAATTTAATGACACTCAAACAGGCATGCTCCTCGGAATACCAAGGAGCGCAAGGTGCGTTCAAAGATTCGATGATTCACTGAATTCTGCAATTCACATTACTTATCGCATTTC
+
IIIIIIIIIIIIIIIHIIIIIIIHIIHIIIIHHHHIIICDFHHIIIHIIIIIIHHIIHIIHIIIGEHHIFHIIIHIHHHIIIIIIIHHHIIIIIHIHIIIIHIIIIIIHHIIIIGIIIIIIHHIIIHIHIIIIHIIHIIIIIIHHHHIHIIIIHHFHIHHHIIIIHIHIGEDHHIIHIIIHIIIIIHHHEHIIHHIHIHEHHHIIHIIIIHHGIHIGIGIIIFIHIIHIGGIIHIIHGIHHHHHHHIHCHIIHHHHHIIHIIGHIIHIIIIHIHHIIIHIIIIIIGIIIIIIIIIHEIIHIHIIIIGIIIIIIIHGIIGIIIIIIIIIIIIIIIIIIIIIIIIIIIIIII
@HISEQ:711:H5NNWBCX2:2:1101:7061:15836:ATCTCGTA
TTAAGTTCAGCGGGTAGTCCTACCTGATTTGAGGTCAAAATGTCAATTAAGTATTGTCCTTTTTAAAGGACGGTTTGAAGCTGAAGTTCCCATTGTACGGCGATGGCGTAGATAATTATCACACCAAAGACGGTCCACAAGGGTTTTCCGCTAATGCATTTAAGGGGAGCCGACTTGAAAAGCCCGCATAACCCCCACAATCCAAGCCTCATTCAACAAAAAGCTAAATGAGGTTGAGAATTTAATGACACTCAAACAGGCATGCTCCTCGGAATACCAAGGAGCGCAAGGTGCGTTCAAAGATTCGATGATTCACTGAATTCTGCAATTCACATTACTTATCGCATTTC
+
IIIIIIIIHIIIHIHHIIIIIIIHIIHIIIIHIHIIHIIEHIHIHGHIIIIIIGHIIIIIIFIIHIIGHIHEHDGHHHIIHIIIIIEHIIIHIIIIIIHHIIIIIIIIIIIIIIIIIIIIIIIIIGHIIIIIHHHIIIIIIIIHIHHHGIHHHIIIIIIIIIIIIHDIIHHIHIIIIIIIIIIGIIIIHHIIIIIIIIDHHIIHHHIIHIIIIIIIIIIIIHHCHIIHIIFIGIHIIIIIHHHIGIIIIHHIHGIHIIIHFIHIIIIIHHHIHHIHHGHHHGHIHHGIIIIHIIIIIHIIIIIIIIIIIHHIGIHGHHIIIIIIHIGHHIIIIIIIIIIIHHHGIIIIII
@HISEQ:711:H5NNWBCX2:2:1101:9997:15966:ATCTCGTA
TTAAGTTCAGCGGGTAGTCCTATCTGATTTGAGGCCAAATTTTCAAACTTGTCTTGGCAGACAGTTGGAAGCACAAGTTCTGCTCATATAAATGAAAGCTCGGCCCATCAATGATACAAAGTTAGTATTATACCAAAGACGAGCAAATCAGACTTTTGCTAATATATTTAAGAAGAGCAGACTACAAAAAGCCGGCAACTTCCACAATCCAAATCAAGCCAGAACCCGTTTTAAAAGGTAGAGGCGTGATTTGATAATTTCGTGACACTCAAACAGACATGCTTCTTGGAATGGATACCAAGAAGCGCAAGGTGCGTTCAAAGATTCGATGATTCACTGAATTCTGCAATTCACACTACTTATCGCATTTC
+
GHHIIHIHIIIIHIIIIHGHHHIIIHIHH?EHEHHIGIIIIIIIIIIIIIIIHIHIHIIIHIIIIIIFHIHHHIGIHIHIIIIIIIIIIIIIHHIIIHIIIIIIHIIIIIIIGIIIIIIIHHIHHIIHHHIIHIIIIIHHHIIIIIIIIIIGIHHIHHIIIIIIIIIHIIIIIIFHHIIHIIHIIIIIHIIHHGIIIIHHHHIHHHIIIIIIHIHIIGIHHIIHGIIIIIIIIIHIIIIIIIHGIIIIHIIIHIIIIIHHIIIIHIIIIIIHHIIIIIHIIIHIIHIHIHIIIGIIIIHIIIIIIGIIIHIIIIIIIIIHIIIIIHIIHIIIIIIHIGIIIIIIIHIIIHIIIIIIIIIIIIHIGIIIIHI
@HISEQ:711:H5NNWBCX2:2:1101:12543:15858:ATCTCGTA
TTAAGTTCAGCGGGTATCCCTACCTGATCCGAGGTCAACCTTAGAAATGGGGTTGTTTTACGGCGTAGCCTCCCGAACACCCTTTAGCGAATAGTTTCCACAACGCTTAGGGGACAGAAGACCCAGCCGGTCGATTTGAGGCACGCGGCGGACCGCGTTGCCCAATACCAAGCGAGGCTTGAGTGGTGAAATGACGCTCGAACAGGCATGCCCCCCGGAATACCAGGGGGCGCAATGTGCGTTCAAAGATTCGATGATTCACTGAATTCTGCAATTCACATTACTTATCGCATTTC
+
IIIIIIIIIIIIGIIIIIIIIIIIIIIIIIIIIIIIIIIIIIIIIIIIIIIIIIIIIIIIIIHIIIIHIIIIIIIHIIIIIIIIIIHIHIIIIIHIIIIIIIIIIIIHIIHIIIHIIIIIIIIIIIIIIIHHIHIIIIIIIIIIIIIIIIIIIIIIIIIIHIIIIIIIIIHIIIIIIHHHIIIIIIIIIIIIIHIIIIIIIIIIIIIIIIIIIIIIIIIIIIIGIIIHIIIIHIIHHHHGIIIIIIIIIIIIIHIIIIIIHIIIIIIIIIIIIHIIIIIIIIIIIIIIIIIIIIII
@HISEQ:711:H5NNWBCX2:2:1101:16132:15864:ATCTCGTA
TTAAGTTCAGCGGGTAATCCTACCTGATTTGAGATCAAACGTTCAAAAGCTGTCCTTGCTGAGGGACATTTGTGAGCTCCAGCGCACCTTCATCGCTGAAGGTTACATGGTGGAAAACCACAAGCGTAGATATTTATCACACCTGTGATGCCACCAAACACTGGCAAGCTGATCCATTTGAGAGGAGCCAACCACAGGGCCAGCAATACCCCCAAGGTCCAAGCTCATCATGGCAAACCATGAGGAGTTGAGGTGTTCATGATACTCAAACAGGCATGCCCTTCGGAATAGCCAAAGGGCGCAAGGTGCGTTCAAAGATTCGATGATTCACTGAATTCTGCAATTCACATTACTTATCGCATTTC
+
IIH@?CGHHHHHHIIIGHIIIIIHIGHIIICGHHGIIIIHGHIIIIIHIIHIIIIIFHHHHIHIIGHHHHHHIHIIHIIIFEFDDHHHIHGHHHHIIGHGHHD1CHHIGHHIHIIIHIIHIIIGHIEHHFHIIHIHFHHHHIIIHICHHHIHIIHIHHIHIGIEHHHHHIHIIIIGHHHHCHIHHHHHIIHIHHIHHIHHIFGIIHHFGHHHHHHIHHDIIGIIIHHHIIHGHIIHHHD<IIIHEHHHHHHHIHHHHHHHIGIHIGHFHDIIGHIIIIHGIIGHIIIIHHHIHHHHEHHIHIIHHHDGIIHIIIIIIIIHIHHFIHGEIIIIIIHHHHIIIIHIIIIIIIIHHGIIGIIIIGIII
@HISEQ:711:H5NNWBCX2:2:1101:2660:16162:ATCTCGTA
TTAAGTTCAGCGGGTATCCCTACCTGATCCGAGGTCAACCTTAGAAATGGGGTTGTTTTACGGCGTAGCCTCCCGAACACCCTTTAGCGAATAGTTTCCACAACGCTTAGGGGACAGAAGACCCAGCCGGTCGATTTGAGGCACGCGGCGGACCGCGTTGCCCAATACCAAGCGAGGCTTGAGTGGTGAAATGACGCTCGAACAGGCATGCCCCCCGGAATACCAGGGGGCGCAATGTGCGTTCAAAGATTCGATGATTCACTGAATTCTGCAATTCACATTACTTATCGCATTTC
+
DFHHIHIIEFHH<FHHHGHHHIIICHEHEHFIIH<<FCHGIIHIEEEEGGHHEH?0DHFHHCHDHHIHE1FHHGHHHHCGHIIHHGHIGHHHIIHHIHICHHHDGCEHHGHGHBCEHHGHFHHHHHIHHC@ECADDEEEEA@@GHIHHIIHDHEHD?DIIIHFHGDFGHHHHGGEHHHH@FBHEHCEHFED;DDHIHIIEDFD=6GHHHEGC?GIH@EHIHHHIIHE<HDCGHHD<<<0HHCGCHHH=HF1@EIEHGIIHIIIHHCIHEEHHEHHFHHE?HFIIIGIIIHHHDE/C
@HISEQ:711:H5NNWBCX2:2:1101:3120:16159:ATCTCGTA
TTAAGTTCAGCGGGTAATCCCACCTGATTTGAGGTCAAACAGTTCAAAGTTGTCCAATAAGACTTGGACGGTTTGAAGGCAGCTACACTTAACATCTTCACTTGTAGGCGTAGATAATTATCACACCAAAGTGGAAGAACAGTAACCACTAATGCATTTAAGGAGAGCTGAACTAATAAAAGCCAGCAAAAGACTCCCACATCCAAAGTCTTCAATCGTCATTACAACAATTAAAGATTTGAGAATTTAATGACACTCAAACAGGCGTACTCCTCGGAATACCAAGGAGTGCAAGGTGCGTTCAAAGATTCGATGATTCACTGAAATCTGCAATTCACATTACTTATCGCATTTC
+
IIIIIIIIIIIIIIIIIIIHIIIIIIIIIIIIIIIIIIIIIIIIIIIIHIIIIIIIIIIHIIHHIIHIHHHHIIIIIIIIIIIIHIIHIIIIIIIIIIGHIIIIIIIIIIIIIIIIIIIIIIIIIIIIIIIHIIHIIIIIIIIIIIIIHIIIIIIIIIIIIIIIIHHHIIIIIIIIIIHIIIIHIIIIIHHHIIIIHIIIHIIHHHIIHHGHIIHIHEIHIHHIIIIIIIIIIIIIHIIIIIHIIIIIIHIIIIIIIIIHHIIHDIIIIIHHHDHCIIIIIIIIIIIIIIIIIIIHIIIIIIIIHIIIIIIIIIIIIIIIIIIIIIIIIIIIIIIIIIIIIIIGIIHIIIIIIII
@HISEQ:711:H5NNWBCX2:2:1101:4155:16211:ATCTCGTA
TTAAGTTCAGCGGGTAGTCCTACCTGATTTGAGATCGAACGATCAAAGGCTGTCTTCACTCGGGAGAGACATCTGTGAGCCCCAGCGAACCCTCATCGCTGAAGGTTGGATGGCAGACGGCCGCGAGCGTAGATAGTTATCACACCTGCGACGCCACCAAACACTGGTAAGCTGATTCATTTGAGAGGAGCCGACCACACAGGGGGGCCAGCAAAACCTCCAAAGTCCAAGCCAATCGTGGCAAACCACGAGGGTTGAGGTGTTCATGATACTCAAACAGGCATGCCCTTCGGAATAGCCAAGGGGCGCAAGGTGCGTTCAAAGATTCGATGATTCACTGAATTCTGCAATTCACATTACTTATCGCATTTC
+
IIGHHHIIIIIIIIIIIIIIIIIIIIIIIIGIHIIGHHIIIGIIHIHIGIIHIIHIIIIIIIGIIHHHHHIIIIFFGIIHIIIIHGIIIIGHIIIHIIIHHIIIIIHIIIHHIIIIIIIIIIIIHDHIIIGIIIIIIIIIIIIIIHIIIIIIHHIIHIIIHGEHHHHHHHIGHIIIIIIIIIHHHHHIIIHHIGFIHIIIIIIIIIIIHIIIIIIIEECIGIHHHEGIIIIIHIHCHFIIIHHHHHHHIIIIIIIIIIIIIIIIIIIIIIIIIIHHEIEIIIIIIIIIGIIIIIIIHGCFIIIHHHIHHHHIIHIIHHHGGIHIHHIIIIIIIIIIHGIIIIIHHHHHIIIHIHIIIIIIHIHIIHHHIIII
@HISEQ:711:H5NNWBCX2:2:1101:6917:16189:ATCTCGTA
TTAAGTTCAGCGGGTATCCCTACCTGATCCGAGGTCAACCTTTGATAAATGGGGGATTTTCACAAATGGCTAGCCGTTCACACCCACAGTTCAAGCGAGAAGTGCTGGATAGCTTTTACAACGCCGCAAACACGTGGGGACAGACCGCCTCTCAATTTCGGTGGGGAGGAAACTCTTCAAATATATAAGACACCTCATCCACCACGACCGAGCCCTTGAATATTAAATATAGATGGATTCGAGACGGTTGTTAATGACTCTCGAACAGGCATGCCCTCCGGAATACCGAAAGGCGCAATGTGCGTTCAAAGATTCGATGATTCACTGAATTCTGCAATTCACACTACTTATCGCATTTC
+
IIIIIIIIIIIIHHIGIIG?HHIIIIIHHIICHHHHIIHHHFFFHHIIIIIGIIHHIIIIIIIGIHIIIHIIIIIIFHIGHIHHIIIHIHHIHIIIIIHIHHIIIHIIIHHIIIIHHHIIIHIGHIIIHIIIIGFHGI/DEHHHIIIIIDEHIIIHGIIIHHIIHIGHIHIIIIIIIIHIIIHIIIIIIIIIIIIHIIGIIHIIIHEHIIIIIIIIHHGHCGFHGIIIHHECFIIHIHHIGIIHIIIIHHHHFIIHIIHIIHIIIIIIIIHIHGIIIIIHIIIIHIIIGIHIHHHIHIIIIIIIIIIIIHIIHIHIIIIIIIIIIIIIIIIIHIIIIIIIIIIHHFIIHGDHIIIIIII
@HISEQ:711:H5NNWBCX2:2:1101:13449:16132:ATCTCGTA
TTAAGTTCAGCGGGTAATCCTACCTGATTTGAGGTTAAATTGGTCATAAGGATGAGGGGAACACCCCCCCATCAGTTATGAGCGAGCGAAACTTTCCGCAGCTGCACAACCACGCTCAAGCATGAAAAGACTATCAATGCCAGAGAGGCGTGGGTGCCATGCAGATGTCACATCGCTAATGTATTTCAGGGGAGCTGGGCTTTCTCAACAAAAGGCCAGCACACCCCAATTCCAAAAGAGAAAAGCAGTGAAGATTCTCTTTTGAGGATTCAAACACACTCAAACAGGCATGCCCCTCGGAAGACAAAGAGGCGCAAGGTGCGTTCAAAGATTCGATGATTCACGAAATTCTGCAATTCACATTACGTATCGCATTTC
+
HHICE1DGHHHIDECEHC<D<GHIIICCCFH1DG1111<CHF1<DCGHEE11CGHHI0CF@?G10CC<E<CEHIHEFEHHFHGDDDHHDHH?GCGH<C@FHHIHHHII@ECHHHHHEHGHIEH@DGHF?GC0DGGH?H?0DG0D/FCDC:D<D/:DGHEC@CHCH?/B/A@GE?AE.BG@.:B.B@@@BF.-7?EHC..;-B?-A.66BE-A58@G###################GD<</@D<</</HCF<<D/<//////HC<0<HC00D0<0<0<0<11F<CCD<<<1C///C/C@G<G<1D<1GF<<0//1HF<<//EC<<11D<D<111D1HHF@C<1FC<1DEFC<11<<D1F<<1<1CGC<<<0E@<?C/C<
@HISEQ:711:H5NNWBCX2:2:1101:2634:16476:ATCTCGTA
TTAAGTTCAGCGGGTAATCACACCTGAGTTGAGGTCGGGAGAGCGAATACTCTCAATACCAGGCACGTATGAAGCCCACTAGCCGTGTCTCAGACGCCACAGAGTATATAAGCATGATACCCGGTGACCGAGACCTATTGCTTCAGCTAATAGATCATCCGTGTGGTAGGCAATCTCTCTTGCGAGCGATCGTCCTCTTCTAGCATTATGGCAAAACACGTTCGGCCAGAGGCGGTAGGCCGAACTCGTGATTCACCAGCTATTTCTATTACAGCCATAGTCCTGCTGTTTTTGATCACGACCCTCAACCAGATGTGCCGCAGGGTAGGACTCCTACGGCGCAATGTGCGTTCGAAAGTTTAACGTTCAAAGCGTCTGCAATTCACGCTACTTATCGCAGTTT
+
IIIIIIIIGHGHIHIDHIIIIIIIIIHGIIHHHIDGHHIHIIIHIIIHFHHIIIICHHHIIHHHIHHDHHGHIIIIIIIIIIIHIIHIIIIIIGGCDHHHHIIIGFHHIIHHEHIIIIIIHECHIIHGHIIIDHHHIIIIIIIIHIIHIIIHFGEHHIIIIIFHH=GHIGFHFHHIIIIIHGGHIGHGDHIHIIIIHHGHIEEGH@HHIEHIHIHICF>,<<HHEFIIIIIHHHIGIIHDIGEBHGIIHHGIIIGIIIHIHGHHFGH??CGH?IHIIGIIHIIIIIHHGEHIIHEHGCHIHIHGIIHIHIIIIIHIHDIIIIGIGIHHHGIIHHHIGIIIHIIIHHHIIIIHIIIIIIHIHHGHIHIHIHIIHIIIIIIGHHIHHIHIIIIIIIIIIIIHIII
@HISEQ:711:H5NNWBCX2:2:1101:3418:16485:ATCTCGTA
TTAAGTTCAGCGGGTAGTCCTACCTGATTTGAGGTCAAAATGTCAATAAAATGTTGTCCCATTCAGAGGGACGGTTTGAAGCTGAAAGCCCCCCATTTGTAAAAATGAACTGCTTCACGGCGATGGCGTAGATAATTATCACACCAAAGACGGTCCACAAGGGTTTTCCGCTAATGCATTTAAGAGGAGCTGACTTTCTAAAGAAAGCCCGCAAAGCCCCCACAATCCAATCCGCCTTCAAACTAGCAAAAGCTGAAGAGGTTGAGAATTTAATGACACTCAAACAGGCATGCTCCTCGGAATACCAAGGAGCGCAAGGTGCGTTCAAAGATTCGATGATTCACTGAATTCTGCAATTCACATTACTTATCGCATTTC
+
IIIHIHIHHHIIIIIICHIFHHHHIIIIIIIHHHFHIHHIIIHHIHIGHHIIIIIGIIIIIIHHIIGCHHIIIIIGIIIHIIIIGHIIHEGHIHIHHIIIIIIEHHHHHIHIHIIIIIEEFHIIGHIIIIIHHIIIIGIHCG?G@HCHH?EHIHFHHIIHIHHHIIIIIIIIGHGHHGHHHHIIIIHIHHIHHHHHGGHHHIIHHCADCHHHHIHIHC9=GCHHGHHHEHHIHHGHGIIIIHHGGHGHHIIIHIIIIHIHIIIIIHIHHIIIIIIHHFG?HHIHIHHEIIIIIIIHDHGIIIIIIGHIIIIIIIIHIHIIIIHIIIIIIGIHIHHIIHEIIIHIIIIIHHIHIIIIIIIIIIIIIIIIIIIIIIIHHI
@HISEQ:711:H5NNWBCX2:2:1101:13853:16430:ATCTCGTA
TTAAGTTCAGCGGGTAGTCCTACCTGATTTGAGGTCAAGTCAATAAATATGCCTCCAAGGAGACAGTCCAAATACATGGACCATTAGAAGCTGAACAATGACATTTCAGCAATGGCATAGATAGGATTATCAAACCAGAGCCGAACGTAACAAGTTCTGCTAATGCATTTAAGAGGAGCTGACATTAATATGCCTGCAAACACTCCAACATCCAAGCTTCAATACAAAAAGTTTTGAAGTTGAGAATTTAGTGACACTCAAACAGGCATGCCCTTCGGAATACCAAAGGGCGCAAGGTGCGTTCAAAGATTCGATGATTCACTGAATTCTGCAATTCACATTACATATCGCAATTC
+
HIHHHEHHHHHHHIHHHIFHIFHHIHEC@CHHHIIHGHHIIIIIIIIHHFHHDFEHHHHIHEHEEHGC?FH@HFHE?F@GHEEHHE??FHHIIHI?@H1C1CHIICHHIGFHFHHGEEHHHGHIIEFHEHGHIFH0DDEFHHHHIHEHIIHAHHGHHHHECHHHIIIHIIIHHHIIIHHFGHIHHEIIHIICHHIIIIIIHFD@GHGHHHHHGHHGHG@HCHHFCD0HFFC<EHHEIIIIHHHHGG?FD<1IHHFHIIHCHHHHEHHIHHE/IHHHD1HFGD1@CFCEHHDIIHHDCHHG@EGIIIIIHHCIIHHIHHEHHHFIHHHEHHGIIIHDCG?EIHGHIHGIIIHGHHHD
@HISEQ:711:H5NNWBCX2:2:1101:14443:16416:ATCTCGTA
TTAAGTTCAGCGGGTAGTCCTACCTGATTTGAGGTCAAGTTTATTGTTATTGTCCAGAAGACAAGTCCACAAGCGCAGACAATTTGAGAAGCAAGAAAGGTTAATGCAATACCCTGCAACAGCTCAGATAACAAAAGTGTATCAAACCGAAGCTAGCACTGCAAAGTCCTTGCTAATGTATTTAAAAGGAGCTGACAGAAAGAGCCAGCAAATCCTTCAACATCCAAATGCAAAGAAAAGACAAGTTTTCTGAGCTTTGAGAAATAATGACACTCAAACAGGCATACCCTCCAGAATACCAGAGGGTGCAATATGCGTTCAAAGATTCGATGATTCACTGAATTCTGCAATTCACATTACATATCGCAATTC
+
HIIHIHIIIHIHHHHIIHIHIIHIIHHFHHEHHGGHHIIDGHIIIHHIIIIGIHGHHHIIIIGIIHIHIIIIIIIHGIIIIIIIIIIIHIIGHHEHIIIIIIHIIHIHIIIHHIIIGIIIIIGHEHHHIHIIIIHIIGHIIHIHHIIIIDHHGIIHIHHIIGHHHHHHHIHGIIIIIIIIIHIIHHIIHHHHHIIIHHIIIHIIIEIHHIIHIHIIIHFHCHIIHGGGIIIIHHEGIIIIHHIHIIIIIIHHHHEHIIGIIIHHHHHGEDF<GHFHHGHIHHFHIHHHEIGHHHIHHH?IHIIHIIIIHIGIIIIHIIHHIHHIIIHIIIIIIIIIIIHGHIHHIIIIIGIIIIIIIIIIHIIGIHIIIHII
@HISEQ:711:H5NNWBCX2:2:1101:16545:16293:ATCTCGTA
TTAAGTTCAGCGGGTAATCCTACCTGATTTGAGATCAAACGTTCAAAAGCTGTCCTTGCTGAGGGACATTTGTGAGCTCCAGCGCACCTTCATCGCTGAAGGTTACATGGTGGAAAACCACAAGCGTAGATATTTATCACACCTGTGATGCCACCAAACACTGGCAAGCTGATCCATTTGAGAGGAGCCAACCACAGGGCCAGCAATACCCCCAAGGTCCAAGCTCATCATGGCAAACCATGAGGAGTTGAGGTGTTCATGATACTCAAACAGGCATGCCCTTCGGAATAGCCAAAGGGCGCAAGGTGCGTTCAAAGATTCGATGATTCACTGAATTCTGCAATTCACATTACTTATCGCATTTC
+
IIIIIHHHHEHIIIIIIIIIIIHHHIHIIIIGIHIHHIIIHIIIIIIIIIIHHIIIIIHIIIIIGHIHHIIIIIIIIIIIIIIHIHIIIIIIIHEHIHGIIIHHHIIIFHIIHIIIHHIGIIIIIIIIIIIIIHIIGIIIIIIIHIIIIIIIIIGHIHEHHGIIIIIIHHFHIIIHIIHIIIHHHFIIHHIIIHIIGHHHHGIIIIIHIIIIIIIIFHGIHEHHHIIHHEFHHDIHEHIHIHIIHIGIIIIIIIIIHIIIHIIIIIIHHHIIIHHIHHGHDHIHHIIIIIHHGIHHHGIIIIIIIIIIGIIIIIIIIIIIHFIIIIIIIHIIIIIIIIIHFIIIIIHFIIIHIHIIIIIHIIIII
@HISEQ:711:H5NNWBCX2:2:1101:17459:16385:ATCTCGTA
TTAAGTTCAGCGGGTAGTCCTACCTGATTTGAGGTCAAGTTTATTGTTATTGTCCAGAAGACAAGTCCACAAGCGCAGACAATTTGAGAAGCAAGAAAGGTTAATGCAATACCCTGCAACAGCTCAGATAACAAAAGTGTATCAAACCGAAGCTAGCACTGCAAAGTCCTTGCTAATGTATTTAAAAGGAGCTGACAGAAAGAGCCAGCAAATCCTTCAACATCCAAATGCAAAGAAAAGACAAGTTTTCTGAGCTTTGAGAAATAATGACACTCAAACAGGCATACCCTCCAGAATACCAGAGGGTGCAATATGCGTTCAAAGATTCGATGATTCACTGAATTCTGCAATTCACATTACATATCGCAATTC
+
HIIIIHHIIIIGGCHHFHIIIEHHHHIIIIGIHIHGHHEGHIHHHIGEHIIIIIGIIGIFHIIIIIHHHHCHHIIIIIIIHIIIHHHIHHIIIGGGHHHHDHHIIHHHHIFIIIIH11FHIEIIIIIIIIGIIIIIIHHIHIIIIHIIIIHDHIIIIIIIGIFHIEEHHIHHHIIIIIIHEHHHIHHHIHHHIHIHHHHHHIIGHIIIHEEGFEHHHD<D?F/IHIIIIHHHGEHFGCIHIIIIHHIIIHHHIHHFIHIIIIIIGIIIIHHGHHGHIIIHFIIIHDIIHGCIIIHIHIIIIIHGGIHIHIHHIIIIIHHIIIIIIHIIIIIHIIIIIIIIIHIIIIIIIIIIIIGHHHGFHFIHGIIHHIII
@HISEQ:711:H5NNWBCX2:2:1101:17436:16453:ATCTCGTA
TTAAGTTCAGCGGGTAGTCCTACCTGATTTGAGGTCAAAATGTCAATTAAGTATTGTCCTTTTTAAAGGACGGTTTGAAGCTGAAGTTCCCATTGTACGGCGATGGCGTAGATAATTATCACACCAAAGACGGTCCACAAGGGTTTTCCGCTAATGCATTTAAGGGGAGCCGACTTGAAAAGCCCGCATAACCCCCACAATCCAAGCCTCATTCAACAAAAAGCTAAATGAGGTTGAGAATTTAATGACACTCAAACAGGCATGCTCCTCGGAATACCAAGGAGCGCAAGGTGCGTTCAAAGATTCGATGATTCACTGAATTCTGCAATTCACATTACTTATCGCATTTC
+
IIIIIGHHIHIIIIIIIIIIIIIIIIIHHIIGIHIIIIIIIIHHHIIIIGHIIHIHHIIIIHIIGGHGHIIIIHHIIHIIHIIIIIHHIIIGHHIIIIIIIIHIIIIIIIIIIIIIIIIIIIIIIIIIIHIGHIIIIIIIIIHIGHIIIIHHIHIIIIIIIIIIIHHIHIIGHHIHIIIIIIIIIIIIIIIIIHHIIHIHHIIIIHIIHIHHHIIIIIIIGIHHIIHIIIIHIHIIIIIIHIIIIIIIIIIIIIHGIIIIIIIIHHHHIFHHIIIIHHHHIIIIHIIIIIIIIIIIIIIIIGIIIIIIIIIIIIIIIIIIIIIIHIIIIIIIIIIIHHGIIIIIIIIHII
@HISEQ:711:H5NNWBCX2:2:1101:17856:16363:ATCTCGTA
TTAAGTTCAGCGGGTAGTCCTACCTGATTTGAGGTCAGATGGTCAAGTCGTTGTCCTCACGGACAGTTGGAAGCCAGTCCCAGGATGAGGCAGAGGGGGTCCCCCGACGGGTGATCTTATCACGCCGAGCGAGAACACCCCGGAGCCAAGGGACAGGAGGCTAATGTGTTTCGGATGAGCCGACCGTCTCCGGCCGGCAGCGCATTCAAGTCCGATCCCGCAACCCCCCACAGAGGGGAAGCAGGCTCGATGATATCACGACACTCAAACGGGCATGCTCCTCGGAATACCAAGGAGCGCAAGGTGCGTTCAAAGATTCGATGATTCACTGAATTCTGCAATTCACATTACTTATCGCATTTC
+
?HHIIFHHIIIIGHIHHHHEHHIIIIIGHHGCHHHHIHHEHIFEFHFHIIIIHHHGFHHHEHHIHHEFGHHIIIHIIFEEHHHFHIHIIGHIIIIHEDD<EHGGDHGHHHIHDHFHHCEEHHIIIIIHHGIHIGEHEHHHHIH<CEHHFFHHHHII@FDHHG@HFD?HAFHIHIIIIIIIIIIHHIIHHGEEHIHFHHHDHIHIIHIHHIHFHHHI?<HHHDHHHGIHFIHGECIIIHIGHHIIIHHHHHHGHHHIHHHEHHIIHHGC/HHHIIHHEHGHEHIHIIHIHHHEHDCIGIHHIIIIHIIIHHHFIIIIIIIGIIIIIHIHHIIIHGIIIGIIHIIIIHHGIIHHGHHIIIIIIII
@HISEQ:711:H5NNWBCX2:2:1101:20465:16350:ATCTCGTA
TTAAGTTCAGCGGGTAGTCCTACCTGATTTGAGATCAAACGTTCAAAGTTGTCCTCACAAAGGAGAGACATCTGTAAGCTCCAGTGAACCTCCATCACTGAAGGTTACATGGCAGGGAACCACAAGCGTAGATAGTTATCACACCTGTGATGCCACCAAACACTGGCAAGCTGATCCATTTTAGGGGAGCCGACGCTGGGCCGGCAAGACCCCCAAAGTCCAAGCTCATCATGGCAGACCATGAGAGTTGAGGGTGTTCATGATACTCAAACAGGCATGCCCTTCGGAATAGCCAAAGGGCGCAAGGTGCGTTCAAAGATTCGATGATTCACTGAATTCTGCAATTCACATTACTTATCGCATTTC
+
IIIIIHIIIIIIHHHIIIIIIIIHIIFIIIIIIHIIIIIHHHFHHIIIIIIIIIIIIIIIIIIIGHEHHIIIIIIIIIHIIHHIIIIIIIIIIIIIIIIIIIIIHIHIIIHIIIIIIIHHIHIHIHGHHEIIIIIIIIIGHIIHIIIIIHHEEHHIIIIIIIIHIHGHIIHIIIHHHHIHHIIIHHHIIIIIHHHHHHDHIHIIIIFEHIHIHIIIIIIIHHIIHEEHFG?IIIFIIIIHHIHF@IIHHHIHIIIIIIIIIIIIHHEHHIHIHIIIIIIIIHIIGIIIIIIIIHIHEFHIIIIIIIIIHIHIIIIIIIIIIHIIIIIIIIIIIIIIIHHHIHIIIIIIIIIIIIIIIIIHHIIIII
@HISEQ:711:H5NNWBCX2:2:1101:3688:16745:ATCTCGTA
TTAAGTTCAGCGGGTATTCCTACCTGATTTGAGACCATGGTTCAAGCTTTTTTACGGCTTTAATGGTTATAAACTGCAAAGTAACTTTAAGCTAATCTTTACTGCATCATAATCAGCATTATAAGAGATAAATCTCATTCAAATACGTTTCTGATGCTTTGCAAAGAGTCAAACACTCTTAGCTCAGTTCAGCTATAGTTTTCGCAAAAGATACAGGATCAATTTGCACATCTTTGGTCTTTACGCTTTGTAAAAAGCATAAAGGCAAAATAAATACTATAGATTCTCAAACAGGCATACTCTACCGAAATAGAGTGCAATGTGCGTTCAAAGATTCGATGATTCACGGAATTCTGCAATTCACATTACGTATCGCATTTC
+
IIIIIIIIIIIIIIIIIIIIIIIIIIIIIIIIIIIIHHIHHIIIIIIIIIIIIGHIIIIGIHIIIIIIHHHGH?HIIIIIFHIIGHHIHIHIIIIIHIIIIHIIIGIIIIIIHHGHFHGIIIIHIIHIEHIIIC0GHHHIIIIIHHEHHIIIIIIIGHHHHHFHHEFHHFHHHHIHHHHIIHGHEHHEGHIIIHIIIIHHIIHHIIIIIIIIIHHHFEHHE?EHGGHHFHGHHIHIIIIHIIIIHHGIGIIIIHIIIIIIHHIIIIIIIIIIIHIIIIIHIIIHIIHIHHIIIIHIIIIIIHIIIIHIIIHHFHHIIIIIIIIIGIIHHGHHHIIHIIIIIGIIHHIIIIIIIIIIIHIIIIIIHHIIHIIIIIIIIIHII
@HISEQ:711:H5NNWBCX2:2:1101:6690:16692:ATCTCGTA
TTAAGTTCAGCGGGTAATCCTATCTGATTTGAGGTCTAATTCAAAAGTTGACTGTAGCATGATTATAAGCTTCCACTCTAATCTTGTCCTCAGTGAATAGTCTATTACACTGAGTCAATCCAAGATCAACTAGGGTTGCTAATATATTACGAAGCAGCTATTAAAATAGCAAGCCTCAGAAACCAATCTACTTACTCAATAAAGAATAAATAGTTGTAGAGTTCATGACACTCAAACAGACATACTCCTCGGAATACCAAGGAGTGCAAGATGCGTTCAAAGATTCGATGATTCACTGAATTCTGCAATTCACATTACTTATCACATTTC
+
IIIIIIIIIIIIIHIHIIIIIIIIIIHIIIIIIHIIIIIIIIIIIIIIIIIIIIIIIIIIIIIIHIIIIIIIIIHIIIIIIIHIHHIIIIIIIIIHDHGEHHIIIIIIIGHIIHIHIGHIHHIHHEHIIIIIIIIIIIIHIIIIHIHHIIIIIIHIIIHIIIIIHIHHIIHIHIIIHIIIIIHHIHIIIIIIIIHHIHGIHHHHGHIIHGIIIIIIIIIHIIIHIIIIHHIIIIIIIIIIIIHHHHIIIIIIIIIIIIIHIHIIIIIIIIIHHIIIHGIIIGIIIIGIIHIIIIIHIIIIIIIIIIIIIIIIIIIIIIIIIHIHHHHIII
@HISEQ:711:H5NNWBCX2:2:1101:9436:16557:ATCTCGTA
TTAAGTTCAGCGGGTATCCCTACCTGATCCGAGGTCAAACTTAAAAAGGGCTTCTGGGAATCGGTCCAGGGGCTATGGAGCGCATTGTGCTGCGCAAGAAGCGGATGGAACCGGCTGCCAATATCTTTAAGGCGAGTCCCACACAAAGGCAGAACAAACACCCAACACCAAGCAGGGCTTGAATTTTTTAATGACGCTCGAACAGGCATGCCCAACGGAATACCGAAGGGCGCAATGTGCGTTCAAAGATTCGATGATTCACTGAATTCTGCAATTCACACTACTTATCGCATTTC
+
HGCF@HHHIGII<?F?GHEHHEHEH@CCECHEHHIHCECHIIHHFEHICEEEHHIHIEH?EFHHEE/<C1@D?C11FEEDGHHHEHIHDFGHICHHGCEHEGHFHHHIIHDHHDEHC@HIHEHIHHHHHHHIHCHIIIIHIHIHDHFEFHIIIIIIIHIHEHFHIHHHHFFGCF@HHGCIHGHHHHFFDFEHCCHIIIIHIIGHIGIIIIIHIHHHHEHH?HGIHHHHHCIIHHHHHGGIHIHIHHIIIIIIGIIHHHHHEHHH?CGEHHEHCHHHGHHHFHHG@HIHDHIIIIHH
@HISEQ:711:H5NNWBCX2:2:1101:13293:16688:ATCTCGTA
TTAAGTTCAGCGGGTAGTCCTACCTGATTTGAGATCAAACGTTCAAAGAGCTGTCCTCACTGAGGAGAGACACATCTATGAGCCCCAGCGAACCTCCATCCACTGAAGGTTACCTGGCAGAAAACCACAAGCGTAGATATTTATCACACCTGTGATGCCACCAAACACTGGCAAGCTGATTAGTTTGAGAGGAGCTGACCATAGGCCAGCAAGACCCCCAAAGTCCAAGCTCATCATGGGCAAGCCATGAGAGTTGAGGTGTTCATGATACTCAAACAGGCATGCCCTTCGGAATAGCCGAAGGGCGCAAGGTGCGTTCAAAGATTCGATGATTCACTGAATTCTGCAATTCACATTACTTATCGCATTTC
+
IIIIIHIGHIIIIIHIIHGHIIIIIIGIIIIHIIIIIIIIIIIIIIIHIIIIIIIIIHIIIIIIGHIIHIIIIIIIIIIIIIGHHIIIHGHHHIIIIIIIIIIHHHIIHIIIIHHIHIIGIIIHEHIIIHHGICHIIHHIIIIIHGHIIGIIIIHHHIEGHIEHIIIIIGIHHIIIIIIIIIIFIHIIIIIIIHHHIIIIIIIIIIIIIHIHHIIIHIHFCE@?HEFGIHIHHEIIIIHEDFHHIIIGIIIIIIIIHIIIIHIIIIHGIIHEHIHHHGIIIIHHHHHHIHIIHHFIIIHHHHCEIIIIIIIIHHGIHIHHHIIIIIIIIIIIIIIIIIHIHIIIIIGHIIIIIIIIIIIIIIIHHHHGIGH
@HISEQ:711:H5NNWBCX2:2:1101:13692:16525:ATCTCGTA
TTAAGTTCAGCGGGTAGTCCTACCTGATTTGAGGTCAAGTTTATTGTTATTGTCCAGAAGACAAGTCCACAAGCGCAGACAATTTGAGAAGCAAGAAAGGTTAATGCAATACCCTGCAACAGCTCAGATAACAAAAGTGTATCAAACCGAAGCTAGCACTGCAAAGTCCTTGCTAATGTATTTAAAAGGAGCTGACAGAAAGAGCCAGCAAATCCTTCAACATCCAAATGCAAAGAAAAGACAAGTTTTCTGAGCTTTGAGAAATAATGACACTCAAACAGGCATACCCTCCAGAATACCAGAGGGTGCAATATGCGTTCAAAGATTCGATGATTCACTGAATTCTGCAATTCACATTACATATCGCAATTC
+
CFHCHHHHIIGHIIEHHHHIIIIIHIHFCHHHHHGHHIFFHIIHHEGHIIIGIHIHECEHHIIIIIG<<@@HHCHHHHHIIHHFHIIHEHHIHHIIIIIHGF?@GHIIIHEGGHHHIEHIFGHIHHHIHGHHIHHIIGHHHHHIII/CCH?CDFHHIHE@FHHEECFHIHHIGIEEHHHIHGGHHII?EHIIIIHIHIHIHHIIGHHFFCF/BFECEGHHCECHG?DH@HHHFD?IIHHFG00CG@CHHGFHHEIHGHHGHIHFHHEHH@HGE?HHHHHHHHHHHHHHHEHGHHHHIIIIHHHIHHIHIIIHEHCHEHHF?FGG?EEIIHEHHHHHIIIHIIIIIIIHHHHEIIHEEHIHF@EEHGEIHHGH
@HISEQ:711:H5NNWBCX2:2:1101:14851:16730:ATCTCGTA
TTAAGTTCAGCGGGTAATCCTACCTGATTTGAGATCAAACGTTCAAAAGCTGTCCTTGCTGAGGGACATTTGTGAGCTCCAGCGCACCTTCATCGCTGAAGGTTACATGGTGGAAAACCACAAGCGTAGATATTTATCACACCTGTGATGCCACCAAACACTGGCAAGCTGATCCATTTGAGAGGAGCCAACCACAGGGCCAGCAATACCCCCAAGGTCCAAGCTCATCATGGCAAACCATGAGGAGTTGAGGTGTTCATGATACTCAAACAGGCATGCCCTTCGGAATAGCCAAAGGGCGCAAGGTGCGTTCAAAGATTCGATGATTCACTGAATTCTGCAATTCACATTACTTATCGCATTTC
+
IIIHIHIIIHIIIIIHIIIIIIIIIIHIIIIIIIIIIIIIIIIIIHIIHIIIIIIIIIIIIIIIIGHHHHIHIIIHHIIIIIHIHIIIIIIIIIIIIIIIIIIIIIIIIIIIIIIIIIIIIIIIIIIIIIIIIIIIIIIIIIIHIIIIIIIIIIIIIIGIIIHIHIIIIIIIIIIIIHHIIIIIIIIIIIIIIIIIIIIIIIIIIIIIIHHIIIHIIIHIIIHEHHIIHIIHIGIHIGIIHIIIIIIIIIHHIIIIIIIIIIIIIIIIIIIIIIIIHIIIIIIIIIIIIHIHHIIIHIIIIIIIIIIIHIIIIIIIIIIIIIIIIIIIIHIIIIIIHIIIIIIIIHIIIIIIIIIIHHIIIIIII
@HISEQ:711:H5NNWBCX2:2:1101:11893:16856:ATCTCGTA
TTAAGTTCAGCGGGTGGTCCTACTCGATTTGAGGTCAAGTTGTCAGTTGTTGTCCGAAGACGGTTTGAAGCACAGAGCTCCCGGTCAGCCACCCTCTACTGAGGTGCCGGCGAAGACACTTATCACGCCGTACTATATCCAACCAGGAGGTGCACGAATCCATTTGAGGTGAGCCACGGTAAGCAGCAACACCCAAGTCCACCGCTCCGAATCCAAAGATCGGGAGTGTGAGAGTACAATGACACTCAAACGAGCATACCCTTCGGAATGCCAAAGGGTGCAAGGTGCGTTCAAAGATTCGATGATTCACTGAATTCTGCAATTCACATTACTTATCGCATTTC
+
IIIIIHIHIIIHIIIIIIIIIIIHIIHHIIIHIIEHHHHDGHGHHIHIHIHIIIIIHIDHIIGGHHGHHIIIIIIIIHIIIIIIIIHHIIHIHHFFHHIIGIIHIIIIIIIIIIIHIIGIIIIIIIIIIHHHHIIIIIIIIIHGHHIIHHHHHHHHHHIHIIIIIIIHIIHIIIIHIIIHHIHIIIIIHHHIIIIIHHHHIIHIHHHIHHHIHGIIIIGIHIGIHHFGIIIIIIHIIIHEHGHGIIHHHDHIHHIHHHIHHE@IIIIIHHEHHHHE?IIIIIIIGIIHIIIIGIIIH@IIIIIIIIIHFHHHIIIIIIIIGIHHGHIIIIIIIGIHIIIIHIIH
@HISEQ:711:H5NNWBCX2:2:1101:16511:16917:ATCTCGTA
TTAAGTTCAGCGGGTAGTCCTACCTGATTTGAGGTCAAGTTTATTGTTATTGTCCAGAAGACAAGTCCACAAGCGCAGACAATTTGAGAAGCAAGAAAGGTTAATGCAATACCCTGCAACAGCTCAGATAACAAAAGTGTATCAAACCGAAGCTAGCACTGCAAAGTCCTTGCTAATGTATTTAAAAGGAGCTGACAGAAAGAGCCAGCAAATCCTTCTACATCCAAATGCAAAGAAAAGACAAGTTTTCTGAGCTTTGAGAAATAATGACACTCAAACAGGCATACCCTCCAGAATACCAGAGGGTGCAATATGCGTTCAAAGATTCGATGATTCACTGAATTCTGCAATTCACATTACATATCGCAATTC
+
IIIIHIIIIHIIIGIIHIIIIIGHIIHHIIIIIIHIIIIHFHIHIIIIHIIIIIIIIIIIHIIIIHHGHHIIHIIIIIIIIIIIIIIGHIIHHIIIIIIIIIIIIIIIIHIHHHHIIIHHIIIHIEHIIIIIIIHIICHHGIHIIIIIIIIIHIIIIIIIIIIIIIHHIIIHGIIHIIIHGIIIIIHHHHGHIIIIIIIIIIIHIIIIHIIIIHIIGIIIHHEIIIHHFHIIIHHIHHEIHHHIHIHIIIHIHIHFHIIIIHHHGIIIIHHHIHIHHFHIHIIIIIIIIIIIIIHHFD?HIIIIIIIHIIHEIIIIIIIIIIIIHHHIIIIIIIIIIIIIIIHIIIIIIHHIIHHIIIIIGHHCFIIIIIII
@HISEQ:711:H5NNWBCX2:2:1101:19977:16888:ATCTCGTA
TTAAGTTCAGCGGGTAGTCCTACCTGATTTGAGGTCAAAGATCAAAATGCCCATGACTGGACAGTCCTAAGACAATACTAAGCAGAATTTGGTTCCTCAGCAGCAGCACAGATAAGATATTTATCAAACTGGAGCTGATAAACAACAGTTCCGCTAATACATTTAAAAGGAGCAGACAAAATTTGCCAGCAGCCTTCATGATCCAAACACATCACAGAACAAAGTCTGATTGGTGTTGAGAGATTAATGACACTCAAACAGGCATACCCTCCGGAATACCAGAGGGTGCCATGTGCGTTCAAAGATTCGATGATTCACTGAATTCTGCAATTCACATTACATATCGCAATTC
+
IIIHIIIIIIIIIIIIIIIGIIIIIGHHIIIIIIHIIGIIHIIIIIIIHIHIIIIIIIGHHHIHIGE<GHHIIIIIGIIHHIIFHIHIIIIIHHHIIIIIIIIIIIIIHIIIIHFHHIIIIHHIHIIIIIIGHIGHIIIIIIIIIIIIIIGIIIIIIIIIHHEHIHHHIHIIIIIIIIIHIHIHIIHIIIIHHIIHIHHIIIFIIHHHHIIHIIHIHHHIHFHH?IIIIHHHHHIIIIIIIHHHIIIIIIIIIIHIIIIHIIIIIHHIIIHIIIIIIIIIIIIHIIIHHFGCCCIIIIIIIIIIIIIIHIIIIIIIIIIIIIHHIHHIIIIIIIIIIIIIIIIIIIIIIIII
@HISEQ:711:H5NNWBCX2:2:1101:21132:16920:ATCTCGTA
TTAAGTTCAGCGGGTGGTCCTACTCGATTTGAGGTCAAGTTGTCAGTTGTTGTCCGAAGACGGTTTGAAGCACAGAGCTCCCGGTCAGCCACCCTCTACTGAGGTGCCGGCGAAGACACTTATCACGCCGTACTATGTCCAACCAGGAGGTGCACGAATCCATTTGAGGTGAGCCACGGTAAGCAGCAACACCCAAGTCCACCGCTCCGAATCCAAAGATCGGGAGTGTGAGAGTACAATGACACTCAAACGAGCATACCCTTCGGAATGCCAAAGGGTGCAAGGTGCGTTCAAAGATTCGATGATTCACTGAATTCTGCAATTCACATTACTTATCGCATTTC
+
HIIIGCHHIIIHGI?CH@FGHIIGFHHHHHIIIHHHHIIHCH@GEHGCGHGIIHIDCHHHHHHGCCH<GHHFEGGHII?HHHHIDHHHIIIGCHEHHHHHEHHEHIIIIIIHHHHHHHHFFHHIHIGHIHDHH@FDFHFHHIEGEGEHHHEHCHEGGHHFABAF8DEEHGFEHGCE@?FHHFEHHCHEHHHHGHEHHHEEAIHHHCE@@DEFEHGD?E.CDHHHHHCGCHEHEIHHFHEHHHFDGIHHEHGHEIHHHDHDIHFIIIIIIIHIIHCEIIHHHIHHIIIHIIIIIHIHIIIIIIIGHHIHHIIIHHIIHIIIIIIIIHGHIIHGEHHHHHIHIHII
@HISEQ:711:H5NNWBCX2:2:1101:5616:17005:ATCTCGTA
TTAAGTTCAGCGGGTATTCCTACCTGATCCGAGGTCAACCTTGATAAAATTGGGAGTTTCACGGCCAGAACCCGCTACACGTCCTGAGCGAAGAGTAAACTACTGCACTCGGTGTATAGCGAGCCCGCCACTATTTTTAGGGGGCTGCGGACGGCCGCAGGGCCCCAACACAAGCCTAGGGCTTGATGGTTGAAATGACGCTCGAACAGGCATGCCCGCCAGAATACTAGCGGGCGCAATGTGCGTTCAAAGATTCGATGATTCACTGAATTCTGCAATTCACATTACTTATCGCATTTC
+
IIIIIHIIIIIIIIIIIGIIIIIIIIIIIIIIIIIIIIIIIIIIHHIIIIIIIIIIIIIIIIIIIIIGHIIIIIIIIIIIIIIIIIIIIIIIIIIIIIIIIIIIIIIIIIIHIIHIIHHIIHIIIIIIIIIIIIIIIIIIIIIIIIIIIIIIIIIIIIHIIHHHHIIIIHHHIIIIIIIIIIHHIIIIIIIHHIIIIIIIIIIIIIIIIIIIIIIIIIIIIIHIHIIIIIIHIIIIIIIIIIIIIIIIIIIIIIIIIIIIIIIIIIIIIIIIIIHIIIIGHHIIGIIIIIIIIIIIIIII
@HISEQ:711:H5NNWBCX2:2:1101:5535:17136:ATCTCGTA
TTAAGTTCAGCGGGTAGTCCTACCTGATTTGAGGTCAAGCTTAAAGTGTATGCCTCATAAGAGACAGTCCTAAGACCATTAGAAGCTGAACAGATTAAAGGTCTACAGTAATGGCACAGATATATTATCAAACCAATAAGCTGAGTCCTTGAAGTTCTGCTAATGCATTTAAGAGGAGCTGACATTAGATATGCCTGCATAACCTCCAAAGTCCAAACTTTAAAAAAAATAAATCTTTGAAGTTGAGAATTAAATGACACTCAAACAGGCATACCCTTCGGAATACCAAAGGGTGCAAGGTGCGTTCAAAGATTCGATGATTCACTGAATTCTGCAATTCACATTACATATCGCAATTC
+
IIIIIIIIIIIIIIHIIIIIIIIIIIIHIHIIIIHIIIHIIIIIIIIIIIIIHIIIIIHHHHHIIIIHIIIIIIIIHIHGIIIHIIIIIIIIHHIIIIIIHGIIIHIIHHHHHIIIIIIIIHIFIIIIIHIIIIIHIIIIHIGIIIIIHIIIIIIIIIIIIHIIIIHIHIIIIIIIIIIHHHHIIHIIIIHIEHIIIHHHEHHHHGIIIHHIIGII######HHIIIIIIIGIIIIIHIIIHHGIIIIHHIIIHHIIIIIHIIIIIIHIIGIIIGHIIIIHIHIIGIHIIHIIHIHHHIHIIIIIIHIHIIIIGIIHIIIIIIIIIIIIIGIIIIIIIGIIIIIIIHHIHIHGIIIIHI
@HISEQ:711:H5NNWBCX2:2:1101:11727:17122:ATCTCGTA
TTAAGTTCAGCGGGTAATCCTACCTGATTTGAGGTCAAGCTTAAAGAGTGTATGCCTCAAGAGAGACAGTCCCAAAGGACCATTAGAAGCTGAACATAACAAACCATAGGTTCTCACAACAATAGCATAGATAATATTATCAAGCCAAAGCTGGTCCCCTTTTAAAAGGTTCATCAAAAAAGTTCCGCTAATGCATTTAAGAGGAGCTGACTGTGAAGCCGGCAATTTAAGACCTCCATAATCCAAGCTTCAGAGAGGCAACAAAGCCCTTTGAAGTTGAGAATTTAATGACACTCAAACAGGCATGCCCTTCGGAATACCAAAGGGCGCAAGGTGCGTTCAAAGATTCGATGATTCACTGAATTCTGCAATTCACATTACATATCGCAATTC
+
IIIHIFHHHIGIIIGGHIIIIIIIGIIIIIIEHIHHHCHGHHCHHHIHFHHGIIHIIIIIIGEEHGHDGDHEHHIHIHGHIIGIIIGIHIIIHHIIIIIGIIIIIIGIEHFHGFEHIIHIIIIIEHIFHHHHHIIIHHIEHIIHEHIIGFEG?GHHIHHIGHHHHHHHHHDHHIEHHHIIHHHHIHIEHHIHIIIHIIIIIHHFHHCEHHHHHEHHHIIIIIIIIIIIHGHHFHIHIHHEHCIHIIHHHEIIIIIIIGIGIIIIIGHGIHHIIGHIIIIIIIIHIIHIHIHHHIGGIHEHF<CGIHHGIIHIIGGIHGIHHHFHEHHIHEEEHIHIHGHFIIIIIIIIIIIIIHIIIIIIIGIIIIIHIIIIIIHHHIHGHHIHFIIIIIIII
@HISEQ:711:H5NNWBCX2:2:1101:16863:17067:ATCTCGTA
TTAAGTTCAGCGGGTAGTCCTACCTGATTTGAGGTCAAGTCAAAAAATATGCCTCCAAGGAGACAGTCCAAATACATGGACCATTAGAAGCTGAACAATGACATTTCAGCAATGGCATAGATAGGATTATCAAACCAGAGCCGAACGTAACAAGTTCTGCTAATGCATTTAAGAGGAGCTGACATTTATATGCCTGCAAACCCTCCAACATCCAAGCTTCAATACAAAAAGTTTTGAAGTTGAGAATTTAATGACACTCAAACAGGCATGCCCTTCGGAATACCAAAGGGCGCAAGGTGCGTTCAAAGATTCGATGATTCACTGAATTCTGCAATTCACATTACATATCGCAATTC
+
IIIIIHIHIHIIIIIIGIIIGIGIIIIHIIIIHIHHHICGEHIGHFHHHFCEHIIIFHHIIIIIHHHGEHHHHHIIHHHIIIIHIIHIGIHIIIIIIGIIIIIHIIIIFHIIHIHIIIIHHIIIHIFFHIHIIEHIIHCHHHHIIIIIIIIIIIIIIIIHIIIIIIIIIIIHHIHFIIIIIIIIIIIHIIIHIIIIHIIIIHIHIIHIIIIIIIIIHHFGIIIIHHFHIIIHIIIIIIIHIIHIIIHIIIIIHHIHIIIIHHHHHIIIIIIHIIHHIIIIIIHIHIHIIIIHHHIIIHHIIHIIGIIIIIIIIIIGIIIIIIIIIHIIIIIGIIIGIIIHHIHHHIIIIIHHIIII
@HISEQ:711:H5NNWBCX2:2:1101:2254:17352:ATCTCGTA
TTAAGTTCAGCGGGTAGTCCTACTCGATTTGAGGCCAAGTTGTCAGTCATTGTCCGAAGACGGTTTGAAAGCACAGAGCTCTGGATCAGCCACCCTTGAGTAAGGTGCCAGCGAAGATATTTATCACGCTGTACTATGTCCAATCTGGAGGTGCACTAATGCATTTAAGGCGAGCCGCGGTGAAGCAGCAACACCCAAGTCCACCGCTCCCAATCCAAAGACCAGAAGTGTGAGGTTACAATGACACTCAAACGAGCATACCCTTTGGGGATACCAAAGGGTGCAAGGTGCGTTCAAAGATTCGATGATTCACTGAATTCTGCAATTCACATTACTTATCGCATTTC
+
IIIIIHHIIIIIIIIIIIIIIIIIIIIIIIIIIIIIIIIHHIHIIIIIIIIIIIHHIIIIIIIHIIIFHHHIHIIIIIIIHHHHHIIIIIIHIIIIHIIIIIIIIIIIIIIIIIIIGIIIIIIIHIIIIIIIIIIIIIIHIIIIHIIIHHHHHIIHIIIIIIHIGGIIIIIIIIIIHIIIIIIIIIIIIIIIIIIIIIHHHIHIHIIIHIIIIIIIIIIHHIIIIIIIIIIIIHIIHIIGIIIIIIIIIIIHIIIGIIIIIIIIHIIHHIIIIIHIIIHIIIIIIIIIIIIIIIIIIIIIHIIIIIIIIIIIIIIIIIIIIIIIIIIIIIIIIIIIIIHIIIIIIII
@HISEQ:711:H5NNWBCX2:2:1101:6843:17296:ATCTCGTA
TTAAGTTCAGCGGGTAATCCTACCTGATTTGAGGTTAAATTGGTCATAAGGATGAGGGGAACACCCCACCATCAGTTATGAGCGAGCGAAACTTTCCGCAGCTGCACAACCACACTCAAGCATGAAAAGACTATCAATGCCAGAGAGGCGTGGGTGCCATGCAGATGTCACATCGCTAATGTATTTCAGGGGAGCTGGGCTTTCTAAACAAAAGGCCAGCACACCCCAATTCCAAAAGAGAAAATCTGTGAAGATTCTCTTTTGAGGATTCAATCACACTCAAACAGGCATGCCCCTCGGAATACCAAGAGGCGCAAGGTGCGTTCAAAGATTCGATGATTCACGGAATTCTGCAATTCACATTACGTATCGCATTTC
+
IIHHH?HHIIIHHIHIHHIIIIIIHHHC1E@FGHHHHHIIII11CGHGFFECHHHHHHIHIIIHIFHHIIIIIIIIIIIHGHEHIIIIHIIIIIHIHIIIIIIIIIIFHHIIIIIGIIIIIIIIIHIGIIIIIIIIIHHIGHIHICEHGHIIHIIHHCHHIIHIIHIIIHHIIIHHHIFHIHHIIIIHHFH<HFAGHHFIHEHIIHHHIIHHHIIIIHHFHHDIHCHHHHFHGEEGHHEGIIHGCHGH?HHGCIIIIIIIIIHHHHHF0HIHGHIIIIIHHHCCHHGGHIIIHHIIHHIIIIIIHIIIHHHIHIIHHIIIHFIGHIIIIIIIIIHHGHHGIHFIIHIIIIIIIIHIHIIHHGIIIIIHHGIHGDGHHI
@HISEQ:711:H5NNWBCX2:2:1101:11530:17251:ATCTCGTA
TTAAGTTCAGCGGGTAATCCTACCTGATTTGAGATCAAACGTTCAAAAGCTGTCCTTGCTGAGGGACATTTGTGAGCTCCAGCGCACCTTCATCGCTGAAGGTTACATGGTGGAAAACCACAAGCGTAGATATTTATCACACCTGTGATGCCACCAAACACTGGCAAGCTGATCCATTTGAGAGGAGCCAACCACAGGGCCAGCAATACCCCCAAGGTCCAAGCTCATCATGGCAAACCATGAGGAGTTGAGGTGTTCATGATACTCAAACAGGCATGCCCTTCGGAATAGCCAAAGGGCGCAAGGTGCGTTCAAAGATTCGATGATTCACTGAATTCTGCAATTCACATTACTTATCGCATTTC
+
GIIIIIIIIHIIGHIHIIIIIIIIIIIIIIIIIHIGIHIHIIIHHHHHHIGHIIHIHIIIHIIIGIHGHIHGIIIIHIIGHIGFHHIHIGHIIIHIHHHHIIIIHHIIFHHHCHHIIIIIGGHHHIEHHIHHIIIIIIIIIIHHGEHIIGIIIIIIIIIIIIGFHHIIIIIHIIIIIIGHIIIIGIHHIIIIIHGHHHHHIHECHHHIIIIIIHIIHEDEHHEHHGHIHIHHHHIHHIHGIIIIHGGHIIIGIIIIIHGIIHHHEHHGHFHHEIHHHGGGIHHHIHHHIHHHGHHECGHIIGIIHHHIGIHIIHFHFHHHHFHIHIIIGHIHHGGIIHGIGHIIHHHIHIIHHHGDHIHHHIIII
@HISEQ:711:H5NNWBCX2:2:1101:13236:17413:ATCTCGTA
TTAAGTTCAGCGGGTATCCCTACCTGATTTGAGGTCAACCATAAAAAAAATAAAAAATATGTTAAAGCAAGATATAGTTGTATACAAATCACAACCAATAAAGACTATTACATCAAAACAGTGTAATTCACAACTTTACATCTACTAATATATTTCAAAGGAAAGTCTTTATGTACTCTTCCTTCATATCCAAGCAAAACTGCTAGAGTAAGGTTTAATGACGCTCAAACAGGCATGCCTTCCAGAATACTAGAAGGCGCAATGTGCGTTCAAAGATTCGATGATTCACTGAATTCTGCAATTCACACTACTTATCGCATTTC
+
IIIIIFIIIIIIHHIIIIIIIIIIHIHIIIIIIGIHHHHIHIIHIIIHIIIHIIIGIIIIIIIGHHIGHIIIHHHIIHHHHIIIIIIIIIIIIIHIIIIIHIHHIIIIIIHIIIIIIIIIIIIIIIHHIIIIIIHIIIIHHIIIIHIHHHHHIHIIIHIIIHIIIIIFHHHIIIIIHHIIIIIIIIIIIIIIHHHHIHEIIIIIIIIIIHHIIIIIHHIIIHIIIIIIHIIHHIIIIIIHGIIIHIHIIIHIHHDHIIHIIIIIIIIIIIIIIIIIIIIIIGHIIIIIIIIHHIIIIIIHHHIIIIIIIHHHIHHHHHGIIII
@HISEQ:711:H5NNWBCX2:2:1101:13730:17422:ATCTCGTA
TTAAGTTCAGCGGGTAGTCCTGCCTGATTTGAGGTTATATGGGTCAAAGGATGGAGAGAGTCCATCACGATTAGGAGCAAGTGAACCTTTCCACAGCTGAACTACTCTGACATGAATGACTATCAATGCCAATGCAAGCTCAAGCAGGTGGAACACCACATCGCTAATGCATTTCAGAGGAGCTGAACAAGCCAGCACACTCCACATTCCAACAAGAAAGGCTCTCTCCGAAAAGAAAGGTCCTCATTGATGGTTTCATGACACTCAAACAGGCATGCCCCTCGGAATACCAAGAGGCGCAAGGTGCGTTCAAAGATTCGATGATTCACGGAATTCTGCAATTCACATTACGTATCGCATTTC
+
IIIIIHIIIIIIIIIIIIIIIIIIIIHIIIIGHIGHIIIIIIIIIIIIIIIIIIIIHIGIHIIHIIIFHHIIIHIIIIIIHHIIHIIIIIIIHIIIIIIIIIIIIIIIIHIIIIHIIIIIIIHHHIIIHIIIIHIIIIHIIIIHHIHHIIIIIIIIIIIHIIIIIIIIIIIIIGIIIIIIIIIGIIIIIIIHIIIIIIIHIIHIIHHHIIIHHHHIIHHHIHIHHHHEHIIHCIIIIHEIIIIIIIIIIGIHHIIIIIIIIIIIHIIHGIIIHIIIIIIIIIIIIIHIIIIIHHEIIIIIIIIIIIGIIHIIHIHIIIIHIIIIIHIIHIIHIIIHIIIIIHIIIIHIIIHHHHHIIHIIIIG
@HISEQ:711:H5NNWBCX2:2:1101:16800:17428:ATCTCGTA
TTAAGTTCAGCGGGTATTCCTACCTGATCCGAGGTCAACATTTCAGAAAGTTGGGTGTTTTACGGCATTGGACGCGCCGCGCTCCCGATGCGAGTGTGCAAACTACTGCGCAGGAGAGGCTGCGGCGAGACCGCCACTGTATTTCGGGGCCGGCCCCGTAAAGGGCCGATCCCCAACGCCGACCCCCCGGAGGGGTTCGAGGGTTGAAATGACGCTCGGACAGGCATGCCCGCCAGAATACTGGCGGGCGCAATGTGCGTTCAAAGATTCGATGATTCACTGAATTCTGCAATTCACATTACTTATCGCATTTC
+
IIIIIHIIIIIIIIIIIIIIIIIIIIIIIIIIIIIIIIIIHIHIIIHIIIFHHIIIIIIIIIIIIIIHIIHIIIIIIIIIIIIIIIIGIIIIIIIIIIIIIIIIIIHIIIIIIIHIIIIIIIIIIIIIHIIIIIHIIIHIIIIIIHIIIIIIIIIIIIIHIIIIIIIIIIIIIIIIIIIIIIIIIIIIIIIIIIIIIIIIIIIIIIIHIIIIIIIIIIIIIIIIIIHIIIIIIHHIIIIIIIIIHHHIGIIIHHHFIGIIGIIIIIIIIIIIIIIIIIHIHIIIIIIIIHIIIIIIIIIIIIIIIIIIIIIIII
@HISEQ:711:H5NNWBCX2:2:1101:4420:17747:ATCTCGTA
TTAAGTTCAGCGGGTAATCCTACCTGATTTGAGATCAAACGTTCAAAAGCTGTCCTTGCTGAGGGACATTTGTGAGCTCCAGCGCACCTTCATCGCTGAAGGTTACATGGTGGAAAACCACAAGCGTAGATATTTATCACACCTGTGATGCCACCAAACACTGGCAAGCTGATCCATTTGAGAGGAGCCAACCACAGGGCCAGCAATACCCCCAAGGTCCAAGCTCATCATGGCAAACCATGAGGAGTTGAGGTGTTCATGATACTCAAACAGGCATGCCCTTCGGAATAGCCAAAGGGCGCAAGGTGCGTTCAAAGATTCGATGATTCACTGAATTCTGCAATTCACATTACTTATCGCATTTC
+
IIHIIHIIIHIIIIIDHIIIIIIIIIHHIIHIIIIGIIIHHHHIIIIHHHHGIIIIIHIHHCF?GHIHIHIIIIIHFGHIIIHIIIIIIHHHIIHHIIIHHIIIHGGHHIHHHGHIIIIHIGHIIGHDHGIHHIGIIIIIIGEFHHIHIIHIIIIIEHIIIIIIIHIIFHIHHHIIHIHIHHFHIGHHHHHHHIIIHFHHIIIIHHHIIHIIHHHIHIHHHHHIIIIIIIIIIHHFFIHFIIIIHFIHIIIIIIHIIHIIIIIIIIIHIHIIGHHIIHGCIIIHHIIIIIHEFEGHHIIHHIIHIHIIIIIHIIHIIIIHHIIHIGIIHFIIIIIIIIIHGHIIIIHIIIIIIIIIIIIIIIIII
@HISEQ:711:H5NNWBCX2:2:1101:8723:17689:ATCTCGTA
TTAAGTTCAGCGGGTAGTCCTACCTGATTTGAGGTCAAAATGTCAATAAAATGTTGTCCCATTCAGAGGGACGGTTTGAAGCTGAAAGCCCCCCATTTGTAAAAATGAACTGCTTCACGGCGATGGCGTAGATAATTATCACACCAAAGACGGTCCACAAGGGTTTTCCGCTAATGCATTTAAGAGGAGCTGACTTTCTAAAGAAAGCCCGCAAAGCCCCCACAATCCAATCCGCCTTCAAACTAGCAAAAGCTGAAGAGGTTGAGAATTTAATGACACTCAAACAGGCATGCTCCTCGGAATACCAAGGAGCGCAAGGTGCGTTCAAAGATTCGATGATTCACTGAATTCTGCAATTCACATTACATATCGCAATTC
+
IHHHIHIIHIHIIIIGHHIIHHHIHHIIIIIHIHIHIIHHIHIHIIHCHHIIIHIHHIIGIHHHIIHDHHHHHIHCH=GCEEHHHGHHIHHHGIIGIIIHIIGHIGIIIIEHEHIIIIFHIIHHCHHIHDHIHHHIIHIHHIIHIHIIIIHIHHDFHHIHIHIHHHHHFIHHIIIIHHIHIHHIIIIIHIHHIIHIFHIHHHEHHIIF?EHHHHHHDDHIHHEHHFHHG<CHC/HEIIIHIHIHHIHECHFHHIHIIHEHIHIHHHIHIHIHIIIIHHIHHHHDIHEHHHIIHDIIIIHIIIIIIHHHCHIHIIIIHDCHGHCEHIIGGIHHIIIIHIIIHIIIIIIIIHIIIIIIHFIIIIHHFCHHHDIHIIIHII
@HISEQ:711:H5NNWBCX2:2:1101:9585:17544:ATCTCGTA
TTAAGTTCAGCGGGTATCCCTACCTGATCCGAGGTCAACCTGGTTAAAAGAAGGTTGGGGTCGGCGGGCGCCGGCCGGGCCTCCAGAGCGGGTGACTGAGCCCCATACGCTCGAGGACCGGACGCGGTGCCGCCGCTGCCTTTCGGGCCCGTCCCCCTCCCCCGGGGGGGAGGCGGACGGCGGCCCAACACACAAGCCGCGCTTGATGGGCAGCAATGACGCTCGGACAGGCATGCCCCCCGGAATACCAGGGGGCGCAATGTGCGTTCAAAGACTCGATGATTCACTGAATTCTGCAATTCACATTAACTATCGCGTTTC
+
IIIIIIIIIIIDHHIIIIIIIIIIIIIIIIIIIIIIIIIIIIIGHHIIIHFHHHGGHIIIIIHIIHHHEHHIDHHIIIIIIIIIIIIHFIIIHIIHHHFHIIIIIIIIIIIIIIHIIIIGEHIHHIIDHIGHIIIIIIIIHHHIHDHHHHH?HHHIIHIHIIIIIIIHIIHHGIIIIHIHEHHHHEHIIIHHIIHHHHIIHIGGIGIIHGGIIIIIIIIIIIIIIIHHHIIIIHIHIIIHIIIIIIIIHHDHHIIHIIIIIIIHHIGIIIIIIIIIIIIIIIIHIIIIIIIHIIGIIIIIHIIIIIIIHIIIIIIIIIHHI
@HISEQ:711:H5NNWBCX2:2:1101:10294:17670:ATCTCGTA
TTAAGTTCAGCGGGTAGTCCTACCTGATTTGAGGTCAAAATGTCAATTAAGTATTGTCCTTTTTAAAGGACGGTTTGAAGCTGAAGTTCCCATTGTACGGCGATGGCGTAGATAATTATCACACCAAAGACGGTCCACAAGGGTTTTCCGCTAATGCATTTAAGGGGAGCCGACTTGAAAAGCCCGCATAACCCCCACAATCCAAGCCTCATTCAACAAAAAGCTAAATGAGGTTGAGAATTTAATGACACTCAAACAGGCATGCTCCTCGGAATACCAAGGAGCGCAAGGTGCGTTCAAAGATTCGATGATTCACTGAATTCTGCAATTCACATTACTTATCGCATTTC
+
IIIIIIHEHIGIGI?EHIIIIIIIIIIIIHHIIHIHIGHHCHIIEHHHEHIIHHIIIEHIIIHIIIHHHIIHHHIIIHHHCCGHIIHCFHIIHIHHHIIIIIIIHIHIHHIGIHHHIIIIIIIHHGHIGIIIIIIHIHHIEGGDHHHIIIIHIIIHHHHHIIIIIIIIIIGIIIHIIIIIIIIIIHIIHIHHHIIHGIHHGIHIIIHIIIIIIIIIDHIIIIIIIIHIIIIIIIIIIIHIIIIIHIHIHHIIIIHHHIIHHIIIIGHIIIGIIHHHEHHIIIIEHIGIIIIIIIIHIIIIIIIIGIIIIIIIIIIIIIIIIIIIIIIIIGIIIIGIIIIIHHIIIIIIII
@HISEQ:711:H5NNWBCX2:2:1101:13975:17721:ATCTCGTA
TTAAGTTCAGCGGGTAGTCCTACCTGATTTGAGGTCAAGTTTATTGTTATTGTCCAGAAGACAAGTCCACAAGCGCAGACAATTTGAGAAGCAAGAAAGGTTAATGCAATACCCTGCAACAGCTCAGATAACAAAAGTGTATCAAACCGAAGCTAGCACTGCAAAGTCCTTGCTAATGTATTTAAAAGGAGCTGACAGAAAGAGCCAGCAAATCCTTCAACATCCAAATGCAAAGAAAAGACAAGTTTTCTGAGCTTTGAGAAATAATGACACTCAAACAGGCATACCCTCCAGAATACAAGAGGGTGCAATATGGGTTCAAAGATTCGATGATTCACTGAATTCTGCAATTCACATTACATATCGCAATTC
+
G?G@@CE@CHHDHCEHIIIIIGE?GHHGEEHHHIHHHCHHIIGIGE?FCHE?GEFHIHIIHHIGHE?<@CHEHGHIHIIEHHHHGHIIIIIG?DGHIEH@@DG?@EEHHHII1FEGHHIGFC00GGHHHHIIIEHII<CCEGECCHEHHHHEGHEHHEEHHHE.FEHGHEGHHIGFEEFGHHEHHHHEHDFEHHFHHHHHIGIIEDFHEFCCH@FE/C<////CC<<00000@CFD<0<0<01<<GF1<1D<<<<11@<HHCD<1<11<<11C1ED<<<11GD1<</01CC1<GCD1D11<1GD@1<D1G<110<11<1H@HGD1<<1C?HHC@CCDD111HF<@C1F<1F1<<<FD1<1C0</CC<<<<CC
@HISEQ:711:H5NNWBCX2:2:1101:16969:17624:ATCTCGTA
TTAAGTTCAGCGGGTATCCCTACCTGATCCGAGGTCAATCATTAAAAAATATGGGGGGTTCTGGCAGGACACCACCTAACGTCTATAGCGAGGAGTATTACTACGCTTAGAGCCAGATGGCACCGCCACTGCTTTTAAGGGCTGCCCTGTGACGGGCAGGCCCCAACACCAAGCTGAGCTTGAGGGGTGATAATGACGCTCGAACAGGCATGCCCCCCGGAATACCAAGGGGCGCAATGTGCGTTCAAAGATTCGATGATTCACTGAATTCTGCAATTCACATTACTTATCGCATTTC
+
IIIIHIIIIIIIIIIIIIIIIIIIIIIIIIIIIIIIGHIIIIIIIIIHIIIIIIIIIIIIIIIIIIIIIHHIIIIIIIIIHHIIIIIIIIIIHIIIIHIIIIIIIIIIIIIHIIIIIIIIIIIIIIIIIIIIIHIIIIIIIIIIIIIIIHIHIIIIIIIIGIIIIGHHHHIIIIIIIIIHIIIIIHIIIIIIIIHIHIIIIIIIIHHIIIIIIHIIIHIIIIIHIIIIHFIIIIIIIIIIIHIIIIIIIHIIIIIIIIIIIIIIIIIIIIIIHIIIIIIIIIIIIIIIIIIIIIIIII
@HISEQ:711:H5NNWBCX2:2:1101:17299:17578:ATCTCGTA
TTAAGTTCAGCGGGTATCCCTACCTGATCCGAGGTCAAGCGCTAGAATATAGGCTTCATGGACGCCGCAATACACGGGGAAGAGCGCAAAATGTGCTGCGCTCTAACGCCAGATTGCCGACTGCCAATTGATTTGAGGCGAGTCCATGCGCAAAAGGCAGGACAAACACCCAACACCAAGCAAAGCTTGAAGGTACAAATGACGCTCGAACAGGCATGCCCCATGGAATACCAAGGGGCGCAATGTGCGTTCAAAGATTCGATGATTCACTGAATTCTGCAATTCACACTACTTATCGCATTTC
+
IHIIIHHHHIIHIIIHIHFHHEHIIIIHHGHIHHIIGHHHIGHHIIIEHHHHHHHIHIIIHIIHHDECEHHHIHIIIHI<EHFHIIHIIIIHIIHIIHIHIGHIIIIIIIIIIIIEHGDHIIIIHGIIHGFIHHHFGHFCHHHEHHIHHHIIHHC@/DHHIIIIIIIIIIIIIIIIHHEIHHHHHHFHGHHHIIIIIIEGFHHDHHHHHIIHHC<FDHHHHHGIIIIIIIIIGIIHIHGIHHG?FCIHIHGIHHEIIHHIIIIHIIHIHIHHHHGFIIIHIIGHIIHHHIHGEHHEHFHHEDHG
@HISEQ:711:H5NNWBCX2:2:1101:19071:17678:ATCTCGTA
TTAAGTTCAGCGGGTAGTCCTACCTGATTTGAGGTCAAAATGTCAATAAAATGTTGTCCCATTCAGAGGGACGGTTTGAAGCTGAAAGCCCCCCATTTGTAAAAATGAACTGCTTCACGGCGATGGCGTAGATAATTATCACACCAAAGACGGTCCACAAGGGTTTTCCGCTAATGCATTTAAGAGGAGCTGACTTTCTAAAGAAAGCCCGCAAAGCCCCCACAATCCAATCCGCCTTCAAACTAGCAAAAGCTGAAGAGGTTGAGAATTTAATGACACTCAAACAGGCATGCTCCTCGGAATACCAAGGAGCGCAAGGTGCGTTCAAAGATTCGATGATTCACTGAATTCTGCAATTCACATTACTTATCGCATTTC
+
IIIIIIIIGHIIIHIIIIIIHHIIHEFHIIIHEHHIIIIHHHGHHIIIIIIHGHIGHIGH?HHHHHIHHI@EHIIIIIIHIIIIFGHHGEHHHHICEHCGGHIIIIICHHHHGEHIIIIGIIGHHIIHCDHDHIIIHIIIIIIIHHH/DHIHH/:D?HHIHIHE?EGCGHIIIHIHIHHIHHEHHIGHIIIIFGHHFHHA@GHHFHHFFHEHHHHHCCCIHHHHG?HEHHHHHHGGHHIHGHIIIIIIFFIIIIIHHHEIIIIIHIIIIIGIIIIIIHIIIHHGIIHHHHGHEHHHHIIFHHIIHHHFHGIHIIIIHHHHHHGIHIIIIGIIHIIIIIIIIIIIIHHIIIIIHGHEHHHHIIIHHHIHCHIHHGIIII
@HISEQ:711:H5NNWBCX2:2:1101:14562:17803:ATCTCGTA
TTAAGTTCAGCGGGTATCCTCGTCTGATCTGAGGTCAAGGGTTCAAGGCCGGAAAAAAACGGCCAGTGTTTTGTGAGGCGGGGGCGTCCGGATTGACTTCGACAGTAAAAAAAGCTTACGAGTCGTCGCGATCCGGGGCACACCCCGCTAGCTTCCACACCTTTAAGCGGGGGAAGGCCCGCCCGCACCGAAGCGCGGCGGCCAGTCCCCGCGCCAGCACGCCCGAGCTTCCCGGAACAAACCGGGGGCCGGAAGGTTTTGCTGACGCTCAAACAGACGTGCCTCTCGGAATACCAAAAGGCGCAATGTGCGTTCAAAGACTCGATGATTCACTGAATTCTGCAATTCACATTAACTATCGCGTTTC
+
HHIIEEGHHIIIIIHHHHHHIHHHHHHHE@EHIIHGHEHHHHHHIIIGIIHIIEEHHEHIGHHHHIDDCHHHIIIIHIHHIDHHIIDFHHIIIIIGIIIIHHIII<DDGHIIIHHGHHHIHHHIHIIIIDDGH=HCDDDHDHHIGDEC?CHE?GFHIIIGIHHFCFHCEECIIHGHHHHHHHHGIIGHIHHIIICDHIIH@-HG?9CHE?GEC?HEEHCHE-DECGGHE<HHEHF.HHE?CEHHHCHE./HHIHHEFHHFIIIHHHHIHFHEHHIIGIH@FHHE/GIHEHHFHHHE@@EHCIHIIHDE<DFHGHHHHCHHE@IHFHHHEEIHHHHIIHHHFCCGEEIHHHHHFIIHGH<HHHHIHHH
@HISEQ:711:H5NNWBCX2:2:1101:17341:17958:ATCTCGTA
TTAAGTTCAGCGGGTAGTCCTACCTGATTTGAGGTCAAGTTTATTGTTATTGTCCAGAAGACAAGTCCACAAGCGCAGACAATTTGAGAAGCAAGAAAGGTTAATGCAATACCCTGCAACAGCTCAGATAACAAAAGTGTATCAAACCGAAGCTAGCACTGCAAAGTCCTTGCTAATGTATTTAAAAGGAGCTGACAGAAAGAGCCAGCAAATCCTTCAACATCCAAATGCAAAGAAAAGACAAGTTTTCTGAGCTTTGAGAAATAATGACACTCAAACAGGCATACCCTCCAGAATACCAGAGGGTGCAATATGCGTTCAAAGATTCGATGATTCACTGAATTCTACAATTCACATTACATATCGCAATTC
+
IIIIIHIIIIIIIIIIIIIIIIIIIIIIIIIIIIHIIIIHIIIIIHHIIIIIIIIIIIIHIIIIIHHHIIIHHIIIIIIIIIIIIIIIIIIIIIIIIIIIIIIIIIIIIIIIIIIIIIIIIIHHIIIIIIIIIHIIIIHHIIIHIIGIIIGIIIIIIIIIIIIIIIIIIIIIIIIIIIIIIIIIIIIIIIIIIIIIIIIIIIIIIIIIIIIIIHIIIIHHHHHHIIIHHIIIIIIIIIIIHIIIIIIIIIIIIIHIIIIIIIIIIIIIIHHHIIIIHDIIIIIIIIIHHIIIIIIIIIIIIIIIIIIIIIIIIIIIIIIIIIIIIIIIIIIIIIIIIIIIIIIIIIIIIIIHIIIIIIIHIIIIIIIIIIII
@HISEQ:711:H5NNWBCX2:2:1101:20498:17986:ATCTCGTA
TTAAGTTCAGCGGGTATCCCTACCTGATCCGAGGTCAACCTGGTTAAAAGAAGGTTGGGGTCGGCGGGCGCCGGCCGGGCCTCCAGAGCGGGTGACTGAGCCCCATACGCTCGAGGACCGGACGCGGTGCCGCCGCTGCCTTTCGGGCCCGTCCCCCTCCCCCCGGGGGGGGAGGCGGACGGCGGCCCAACACACAAGCCGCGCTTGATGGGCAGCAATGACGCTCGGACAGGCATGCCCCCCGGAATACCAGGGGGCGCAATGTGCGTTCAAAGACTCGATGATTCACTGAATTCTGCAATTCACATTAACTATCGCGTTTC
+
HHIIIHGIIHIIIIIIIIIHIHIIIIHHF1CGHHHHHEFHIHICFFHIIHIHHHGHIDHHIIDHEEHCCEHIIDHIDDHHIGFHHIGEHIHHHDHHGHHIIGIIIGHIIIHIIHIIGIGHGIHHHHHHI?GHDHEHC/DG><GEEDEHHHH?DGHHICHHIIIIH?IHHHHHHHGHE?<HIHHGHHEF@GFAGAH?B<CHDHHHHFG@HHEFHIHIIIIHHDIHDHGEIIIIIHHIHDHHIIIHIIHHIIIIHHCIIIHIHHEECIHEIIIIIHIIIIHIGIIIIHHHFHHFIIHIIIIHIIIIHIHHIHIIIGIIIIGIGIH
@HISEQ:711:H5NNWBCX2:2:1101:21068:17845:ATCTCGTA
TTAAGTTCAGCGGGTAGTCCTACCTGATTTGAGGTCAAGTCAATAAATATGCCTCCAAGGAGACAGTCCAAATACATGGACCATTAGAAGCTGAACAATGACATTTCAGCAATGGCATAGATAGGATTATCAAACCAGAGCCGAACGTAACAAGTTCTGCTAATGCATTTAAGAGGAGCTGACATTAATATGCCTGCAAACACTCCAACATCCAAGCTTCAATACAAAAAGTTTTGAAGTTGAGAATTTAATGACACTCAAACAGGCATGCCCTTCGGAATACCAAAGGGCGCAAGGTGCGTTCAAAGATTCGATGATTCACTGAATTCTGCAATTCACATTACATATCGCAATTC
+
IIIIIIEHHIHIIDHCEHIIIIIIIIHIIGFIIIIIIIIHHIIIIIIGHIIHIIIHGHIIIIIIIIHDHHHIIHIIHHHHIIHHGHFHEHIGHGHIIIHHIIIIGHHHIIHIIEGHHIIIIHFG?GHHHHIHIIIEHHHHGFHHIHHGEHHIHFHHHIIIIIIHIIHHHHHHIHFIIHIHHHIHGHGHHHIIHHHHIHHCGHIIIHFEDE?GFEHHCEG/FHCHHEHC?HIHHHIIIHHHIIIIIIIIIIHIIHHHHIHGGHIGIIHIIIIIHIIIHIIIIIIIHEECGIIHIHHHIGIHIIIIIIIIIIIIIIIIHIIHEHHHFGIIIHHHFIIIIIIIIHHG<GHIIIIIIIHI
@HISEQ:711:H5NNWBCX2:2:1101:8969:18180:ATCTCGTA
TTAAGTTCAGCGGGTAGTCCTACCTGATTTGAGGTCAAGTTTATTGTTATTGTCCAGAAGACAAGTCCACAAGCGCAGACAATTTGAGAAGCAAGAAAGGTTAATGCAATACCCTGCAACAGCTCAGATAACAAAAGTGTATCAAACCGAAGCTAGCACTGCAAAGTCCTTGCTAATGTATTTAAAAGGAGCTGACAGAAAGAGCCAGCAAATCCTTCAACATCCAAATGCAAAGAAAAGACAAGTTTTCTGAGCTTTGAGAAATAATGACACTCAAACAGGCATACCCTCCAGAATACCAGAGGGTGCAATATGCGTTCAAAGATTCGATGATTCACTGAATTCTGCAATTCACATTACATATCGCAATTC
+
GHHHIIIIIIIIIIHGIIIIIIHHHHHIFHIHHIHHHIIHHIGIIIIIIIIIIIIHIHIIFFGHHIICEHGHHHIIIIGEHIIHHHIIIIIIGIIIIIIHHHHHHHIIHIHIIIGHHHHIIHIIIIIIIIIFIHIIIIIHIIIIHHIIIIIIHHIIIIIIIHIIIIGHHIHIIIIHHHHHHHHIIIHIHHHHIIIIHHIIIIGHHIIIIIIIGIIIGIHFHHHHGIHHHFIHIIHIIGIIIIIIHIIIIHHIIIIHIIIIHIHHIIHGIIHHIHIIIHHHGFGHIHGGIIIIIIHGIHGIHIHHFHHGHIIIIHIHHHIHIIGIIGIIIIHIHIIHHHHHIHHHIHHHHHIHIIIIHHDHHHHEIIHIIHII
@HISEQ:711:H5NNWBCX2:2:1101:10264:18062:ATCTCGTA
TTAAGTTCAGCGGGTAGTCCTACCTGATTTGAGGTAATTATCAAAAAAAATAGTTGTCCTTCCGTGAGGACCTTTGGAAGCGACCAACGAGACTCGATTAGGGGATTAGTTAGACATAGACAATTATCAATGCCAGCAGCCCCCCTTGAGAAGGTTTGTATCGCTAATGTTTTTCAGAAGAGCCGACCCTTTGTCAAGGCCAGCAGCCTCCAGATCCAAACTTGAACTCCAAGACTAGAGGTCAAGTTGAGAATTTAATAACACTCAAACAGGCATGCCCCCCGGAATACCAAGGGGCGCAAGGTGCGTTCAAAGATTCGATGATTCACGGAATTCTGCAATTCACATTACGTATCGCATTTC
+
IIIIIFHHHIIIIIIHIIIIIIIIIIIIIIIHHIHHIIIIHHIIIIGIHIIIIHHHIIIIIIIIHIIDHHIIIIIIIIIIIIIIIIIIIIIIIIIIIIIIIGHIHIIHIIHIHIIIIHEHIIIIIIHFHIIIIIIIIIIIIGIIIHHIIIIIIIIIHIIIIIIIIIIIHIIIIIIIHHHHIIIIIIIIHIIIIIIIIIHIIIIIIIIIIHIIIIIIIHHHHHFIHGHIGIIHGIHIIIIHIIIIIIIIIIIIHIHIIIIIHHHIHIIHGGFFIIIIIIIIIIHIIIIIIIIIHIIIIIIIIIIIIIIIHHGHIIIIIIIIIIIIIIHHIIIIIIIIIIIIHIIIIIIIIIIIIIIIIIIIIII
@HISEQ:711:H5NNWBCX2:2:1101:13952:18185:ATCTCGTA
TTAAGTTCAGCGGGTAGTCCTACCTGATTTGAGGTCAAAATGTCAATAAAATGTTGTCCCATTCAGAGGGACGGTTTGAAGCTGAAAGCCCCCCATTTGTAAAAATGAACTGCTTCACGGCGATGGCGTAGATAATTATCACACCAAAGACGGTCCACAAGGGTTTTCCGCTAATGCATTTAAGAGGAGCTGACTTTCTAAAGAAAGCCCGCAAAGCCCCCACAATCCAATCCGCCTTCAAACTAGCAAAAGCTGAAGAGGTTGAGAATTTAATGACACTCAAACAGGCATGCTCCTCGGAATACCAAGGAGCGCAAGGTGCGTTCAAAGATTCGATGATTCACTGAATTCTGCAATTCACATTACTTATCGCATTTC
+
IIIIIIIIIIIIIHIIIIIIIIIIIIIIIIIIGHHIHHIIIIIIIIIIIHIIIHIIIIHIIIIIIIHHHGIIIIHHHIIIIIIIIIIIIHIIIIIIIHHIIIIIIIIHIIIIIIIIIIIIHIIIIHIIIIIIIIIIIIIIIIIIHIIIIIIIHIIIIIIIIIIIGHHIHHHIIIHIIIIIIHHHIIIIIGHHHHIIIIIHHIIIIIIIIIIIIIIICIHDHHHHHEHHEDCHIGIHHHIIIHIHIHIIIHIGIIIIIGHEIHIGIGIHIIIIIIIIIHIIIIHGIHIIIIIIHHIIFIIIIIIIHIIHIIIIIIHIIIIIIGIIIIIIIIIIHIIIIIIIIIIIIIIIIIIIIIIIIIIIIIIIIHHHHHHIIIIIII
@HISEQ:711:H5NNWBCX2:2:1101:2049:18254:ATCTCGTA
TTAAGTTCAGCGGGTAGTCCTACCTGATTTGAGATCAAACGTTCAAAGTTGTCCTCACAAAGGAGAGACATCTGTAAGCTCCAGCGAACTTCCATCACTGAAGGTTACATGGCAGGGAACCACAAGCGTAGATAGTTATCACACCTGTGACGCCACCAAACACTGGCAAGCTGATCCATTTTAGGGGAGCCGACGCTGGGCCGGCAAGACCCCCAAAGTCCAAGCTCATCATGGCAGACCATGAGAGTTGAGGGTGTTCATGATACTCAAACAGGCATGCCCTTCGGAATAGCCAAAGGGCGCAAGGTGCGTTCAAAGATTCGATGATTCACTGAATTCTGCAATTCACATTACTTATCGCATTTC
+
HHIIHHG?FHHHIIHHHEHIHIHHFHGHHIHGIIIHHHHIIIIIIIIIIHIIHHHIIGHIIIIIHD=@EDGGHIIHHHHEHHIIIIIIHIIHGIIFFHHHHIIIHHHHGHIHHHIIDHIHIIIIHIGHEHIIHHHHHHH<FCHHCF@FFHHHCEHH?GDF;FCHHGECGHHIIIGHECHEHHHH8AEGHCCIHDC@EHHHCHEHHHIH?GCF@HIHEHHCCGEG/?IIHHHHHHIIGHFCHG0HHHEFEHG@ECEHHIIHGEGFHEF@IHHHGE@FG@HCGIIHF@FHFEG@ECFD<CHEDFCIHD<HHFHEHGHHIHHC1FHHIHEEHEIHHGHHD1HHIHHHHEHH@HEHEHHHC@HEHHDGHH
@HISEQ:711:H5NNWBCX2:2:1101:7130:18460:ATCTCGTA
TTAAGTTCAGCGGGTAGTCCTACCTGATTTGAGGTAATTATCAAAAAAAATAGTTGTCCTTCCGTGAGGACCTTTGGAAGCGACCAACGAGACTCGATTAGGGGATTAGTTAGACATAGACAATTATCAATGCCAGCAGCCCCCCTTGAGAAGGTTTGTATCGCTAATGTTTTTCAGAAGAGCCGACCCTTTGTCAAGGCCAGCAGCCTCCAGATCCAAACTTGAACTCCAAGACTAGAGGTCAAGTTGAGAATTTAATAACACTCAAACAGGCATGCCCCCCGGAATACCAAGGGGCGCAAGGTGCGTTCAAAGATTCGATGATTCACGGAATTCTGCAATTCACATTACGTATCGCATTTC
+
IIHIHIIIIIIIIIIHFHIIHIIIIHIIHIICHHIIIIGHHHIIIIIHGDHIIHIIIIGIIIIHHIIHHIIIHIIIIIIIIGFHHIIIIIIIIHFGHIIIIIGIIFHHGHIHCGHHHIHIIIIIIHHIIIIGIHIHIHHIIIGIICEIIHIIIIIIIHHHHEFHHHIHIIIIHGHHHIIHIHHIHIIIHIIHHIIIIIIIHIHIIIIHHHHHHIIIHHEBHHHIIIIHHIIHIIHIIHEIHHHHIIHIIIIIIHIHIHIHGIHIHHHHFHHIHIIIIIIIGHIHIHGHIHIIIIHIIIHHIHCIIHGIIIIIIHIIIIHIHHHGHG@FHIHHIIIHIIIHHHIIIHHIIIIIIGIIIHHHHHI
@HISEQ:711:H5NNWBCX2:2:1101:7634:18256:ATCTCGTA
TTAAGTTCAGCGGGTAGTCTTACTTGATTTGAGATCGAGTTTAACAAAAATCGCCTAGACGATATTTTGCCAAATTCCTGCATCAGTCAGCATAGAGAACAATCAACCTTTATATTAGCTGCAGCAAAAAGTAATAATCCGTTTTAAGGGATTAAATAAATATGCTTATAGCTCAGAAGAAAGTCCAGCTGCACCTGCATTTCAAGCCGCCCGCCAGAAACGAGTTCTGTTGGGATAGCTCAAGTCCAACTCTTTCCCCTCCAGAGAGAAAAAAAGAGTTGAGGTGTTTACTGATACTCAAACAAGCATGCTCTCCGGAATACCAGAGAGCGCAATGTGCGTTCAAAGATTCGATGATTCACTGAATTCTGCAATTCACATTACGTATCGCATTTC
+
IIHHHIHIIIIICHIIIHIIIIIHIIGHGCHHIIIIIHI1GHHHFHHIIHHHIHHHIHIIHHIIIIGFHHIIHHHHFHIHIIIIHIIIIIIIHIIGGFHHHHIGIHIHGHIHHIIIHGHIHHHHGHIHHHIIIIIIIIIGIHHHHHIIIHIHHIIGIHHIIIIHHHIIIICGHEEEGHHIIHHGHHFHIHFEHH@HHHIIIIGII?HHHIIHHIIHFEGGHCIIIIIIHHH@HFHIIHIHIIIHHEEFHHGIIHHCIIHEHGHHIIHHHGHHHHHGIIIIHHHHFHFFHHHHIIIIIHIHHHHFIHIIHIHHIHIH?GIHIIIIIIIIIIIIHIIIHHHIIHEHHIGIHIIIHIIIIHHHHIIHIIGHGHIHHHIIIIIIHHIIIHIHIIIIHHHH
@HISEQ:711:H5NNWBCX2:2:1101:10892:18382:ATCTCGTA
TTAAGTTCAGCGGGTAATCCTACCTGATTTGAGATCAAACGTTCAAAAGCTGTCCTTGCTGAGGGACATTTGTGAGCTCCAGCGCACCTTCATCGCTGAAGGTTACATGGTGGAAAACCACAAGCGTAGATATTTATCACACCTGTGATGCCACCAAACACTGGCAAGCTGATCCATTTGAGAGGAGCCAACCACAGGGCCAGCAATACCCCCAAGGTCCAAGCTCATCATGGCAAACCATGAGGAGTTGAGGTGTTCATGATACTCAAACAGGCATGCCCTTCGGAATAGCCAAAGGGCGCAAGGTGCGTTCAAAGATTCGATGATTCACTGAATTCTGCAATTCACATTACTTATCGCATTTC
+
HIIHIIIIHIIIIHIIIIIIIIHHEGFHIHIIIHIIHIIIIHIHHIIIIIIIIIIIIHIIHEHIIIIGHIHHIIIIIIGIIGGIDHIIIIIIIIIIIIFIIIHHHHHIIIEHHHIGIIHIIIIIIIHHCHHGIIIIIGIIGHIIGHIIGHFIHIEHIIIIIIHHIIIIHHIIHGHHGIFHIHHIGHHIIIIIIIIHHHIIIIIIIHHHHFHIHIHIHHHGHIIIIIIFFIIIIHHHFIHHHFIHHEHHHGEEEIHIIIIIIIHHIGIIHHHFHHIHHIIGIIHIIIIIIIIIIHFHEHGDHHGHHIIIIHIHEIIHHIIIHHHHIIIIIIIIHHIHGEHGGIHHCGHIIIHHHIIIIIGHIHIIH
@HISEQ:711:H5NNWBCX2:2:1101:11262:18297:ATCTCGTA
TTAAGTTCAGCGGGTATCCCTGCCTGATCCGAGGTCAACCTTGCGAGTAGGTCTTCCGGCAGACGGGGCCCCGACTTTTGAAGCGAAAGATTCTGCTACGCTTAAAGCCGGTGCCACGCCGCCGAGCGTTTCGAGGCGCGTCCCCAAAGAGGACGTCGCCCAACACCAAGCCAGGCTTGAGTGGTGAAATGACGCTCGAACAGGCATGCCCCTCGGGATACCAAGGGGCGCAATGTGCGTTCAAAGATTCGATGATTCACTGAATTCTGCAATTCACACTACTTATCGCATTTC
+
HHGC?GHHFHFHCGIIIIHHF1FHHHHIIFHIHIII?E@GHIIGHHHHHEEHIHIIHIGIHIEHH=</<<EFHICHIIHH@FHCEFDHIHHHIEHHIGFHHGHHFHIIHDHHHHGHHIHHEHHHHHIHHEIHEHHDHIIIIEDHHHGFHHGIIHIICEHGIICHHIIIIIHGHHHGCHFIIHGHHHFGCEIHIIGHIIHHHHIGHHHHGHHHIIHF?HF1GCHGHHIHGHGHHDHHGIIHHHGIHFIIHHEHHIHHHIIHIHIHHCCG?HHHHCIIHIIHHGFHE=HEHHDIGI
@HISEQ:711:H5NNWBCX2:2:1101:12519:18379:ATCTCGTA
TTAAGTTCAGCGGGTAGTCCTACCTGATTTGAGGTCAAAATGTCAATAAAATGTTGTCCCATTCAGAGGGACGGTTTGAAGCTGAAAGCCCCCCATTTGTAAAAATGAACTGCTTCACGGCGATGGCGTAGATAATTATCACACCAAAGACGGTCCACAAGGGTTTTCCGCTAATGCATTTAAGAGGAGCTGACTTTCTAAAGAAAGCCCGCAAAGCCCCCACAATCCAATCCGCCTTCAAACTAGCAAAAGCTGAAGAGGTTGAGAATTTAATGACACTCAAACAGGCATGCTCCTCGGAATACCAAGGAGCGCAAGGTGCGTTCAAAGATTCGATGATTCACTGAATTCTGCAATTCTCATTACTTATCGCATTTC
+
IHIHEFGHIIIIIIHHGHIIIIIIIHIIIIHHIHHIIIIIHHHHHHHHIHHGHIIHIIHEHIGIIHHFHEHIIGIHIIIIGIIICHIFHHIHIHHG@HIIIIIHHIIHIIIIIIIHIIIHIH?FHGHIHIIIIIIIIIIIIIIIHHGEHHIIC/D<GHIIIGGGHIIHIIIIHHIIHHFHHIIIHHHIGHHHIIIIHIHHEHGIIHHHHIIIHHHIHHGIIHHHHGCHHHIIIIIIHEIIHHIHHHIIGIHHCHIIHIIIIHIIIIIIHHIIIIHHCGGIIIHGIHIIHIIIIIHIHHGIIIIHHHIHHEHIIIIIHHEHIIHH?IIHHEIIIHIIHIIHIIIIIIIIIIIIIIIHGIIIIIIHHIHHHHHGIIIIII
@HISEQ:711:H5NNWBCX2:2:1101:17890:18263:ATCTCGTA
TTAAGTTCAGCGGGTAGTCCTACCTGATTTGAGGTCAAGTTTATTGTTATTGTCCAGAAGACAAGTCCACAAGCGCAGACAATTTGAGAAGCAAGAAAGGTTAATGCAATACCCTGCAACAGCTCAGATAACAAAAGTGTATCAAACCGAAGCTAGCACTGCAAAGTCCTTGCTAATGTATTTAAAAGGAGCTGACAGAAAGAGCCAGCAAATCCTTCAACATCCAAATGCAAAGAAAAGACAAGTTTTCTGAGCTTTGAGAAATAATGACACTCAAACAGGCATACCCTCCAGAATACCAGAGGGTGCAATATGCGTTCAAAGATTCGATGATTCACTGAATTCTGCAATTCACATTACATATCGCAATTC
+
IIIIIHHHEHHHHHCHDHEFFHIHIIHIIIIIIIIGHHCDEHHIHHIHIIGIIIHIIGIIHIHI?GHCEHHHHIHHIIGHIIHFHGIIFHHHIIIHEHCHHIGIIGIFHIIIGGHHHHHIIGHHGHHHIHIIHIGIIHIIHIHIIIH/CHHIHHHIIIIIACHHICCHIIIHFHHGEHHIIIIHHHHCHHHFHHHGIHHHHHHEHHHIIHIIIIHHHHEHHG//CGEHF?GIIIFGEHHEHHHHHCHGIIHIHHHHCEHHHHGC1@GF<EG@C?HEFHEIIIIIHH<IIIHHIHFHHIIIIHHCIGIIIHEIIHFIIHFCIIIIIIHCFHIHIIIHHIHIHHIHHHHFIIIIIIIHEHIIIIIHHHHEHIHG
@HISEQ:711:H5NNWBCX2:2:1101:7032:18619:ATCTCGTA
TTAAGTTCAGCGGGTATCCCTACCTGATCCGAGGTCAACCTGAAAGTTTTGTGGGGTTTAATGGGCAGGACATCCACAGCCACCGAGGGCGAGTGTGTGGTACATACGACGCTCAAGGCGGCACATGGTAATCCGCCATTCAGTTTCAGAGGAGAGAACTTGTGACTGTGCTCATCCACCACAACCAAGATGAGAAACTTGAACATTTTGTTTATGACGCTCGAACAGGCATGCCTCGCAGAAAACTGCAAGGCGCAATGTGCGTTCAAAGATTCGATGATTCACTGAATTCTGCAATTCACAATACTTTTCGCATTTC
+
IIIHFGEHEHHIIIIHHHIIHIIIIIIIIIIHIIIGHHHHIHIIIHHHHHHDEGHIHEIHHHGHHIIEHHIIIHIIIHGIIHHHGIHIGIIHICG@GGHFCEHIIHIHIIIHIIIIHGIIHHHIIIHIIIIIIIIIIIHIIIIHHIIIIIHIIIIIHIIHHHIIHHFHIIHIHHIHHIIHIIIIIIIHIHIIIIHHHHHHIGGIIIIHIHIIGIIIGHEGHHHIIIIHIIIIIGIIIIIIIIIHHIIHHHCHHHIHHGE<DIIIHCGIIHIHIIIIIHGIIIIIHIHEFIIIIIIIIIIIIIHHIHIIIIIIGIIIIII
@HISEQ:711:H5NNWBCX2:2:1101:7344:18591:ATCTCGTA
TTAAGTTCAGCGGGTAATCCTACCTGATTTGAGATCAAACGTTCAAAAGCTGTCCTTGCTGAGGGACATTTGTGAGCTCCAGCGCACCTTCATCGCTGAAGGTTACATGGTGGAAAACCACAAGCGTAGATATTTATCACACCTGTGATGCCACCAAACACTGGCAAGCTGATCCATTTGAGAGGAGCCAACCACAGGGCCAGCAATACCCCCAAGGTCCAAGCTCATCATGGCAAACCATGAGGAGTTGAGGTGTTCATGATACTCAAACAGGCATGCCCTTCGGAATAGCCAAAGGGCGCAAGGTGCGTTCAAAGATTCGATGATTCACTGAATTCTGCAATTCACATTACTTATCGCATTTC
+
IIIIIGHIIIIIIIIIIIIIIIIIIHIIIIIIIIIIIIIIIIIHHIIHHIHIIIIIHIIIIIHGIGIGHIIIIHGIHIIIIIIIIIIIIIIIIIIIIIGIIIHIIIHIIHIIIIIIHIIIIIIHGHHHHHCHHIIIIIIIIIIIIHIIHFHHIIHIIIIIIGIHHIHHGIFHHIHIGIHIIIHIIHHIIHIIIIIIIIHIHIIIIHIIIIIIHHHHHIIGHHGIIIIGIIIIIIIIHIHHHGIIIIIIIIIIIIIIIIIIIIIIHHIIHHHHIIIHIHIIIHHIIIIIHHIHHHHHCEIIIIIIHHIIIIIIIIHFHGIGHIIIIIIIIIIIIIIIIHHHEIIIIIHIIIIIIHIHFIIIIIIII
@HISEQ:711:H5NNWBCX2:2:1101:7771:18537:ATCTCGTA
TTAAGTTCAGCGGGTATCCCTACCTGATCCGAGGTCAACCACAGAGTCGGGGTTCTGGCGGGCAGCCGCCCGGGACCGCAGCGAGGGGTGTACTACGCTGAGAGCCGAGCGGCGCCGCCACTGTCTTTAGGGCCGGCCGCGACGGGCCCGGCCCAACACCAAGCAGGGCTTGAGGGTTGAAATGACGCTCGAACAGGCATGCCCTGCGGAATACCACAGGGCGCAATGTGCGTTCAAAGATTCGATGACTCACTGAATTCTGCAATTCGCATTACTTATCGCATTTC
+
IIIIIIIIIIIIHIIIIIIIIIIIIIIIIIIIIIIIIIIIIIIIIIIIIIIIIIIIIIIIIHIIIIIHHIIGHIIIIIIIIIIIIIIIEHHIIIIIIIIIIIIIIIIIIIIIIIIIIIIIIIIIIIIIIHHHIIIIIIIIIIIIIIIIIIIIIIIIIIIIIIHIFHHIIEEHHHIIHHIIIHIIIIIGIIHIIHIHIIEHIIHHIIIIHIHHIIHIFEFHDHIFIIIHHHECIIIIIIIIIIIIIHIIIHIIIIIHHIIIIIHIHIHIIFIIIIIIHFHIHHHIIII
@HISEQ:711:H5NNWBCX2:2:1101:8336:18626:ATCTCGTA
TTAAGTTCAGCGGGTAGTCCTACCTGATTTGAGATCGAACGATCAAAGGCTGTCTTCGCTCGGGAGAGACATCTGTGAGCCCCAGCGAACCCTCATCGCTGAAGGTTGGATGGCAGACGGCCGCGAGCGTAGATAGTTATCACACCTGCGACGCCACCAAACACTGGTAAGCTGATTCATTTGAGAGGAGCCGACCACACAGGGGGGCCAGCAAAACCTCCAAAGTCCAAGCCAATCGTGGCAAACCACGAGGGTTGAGGTGTTCATGATACTCAAACAGGCATGCCCTTCGGAATAGCCAAGGGGCGCAAGGTGCGTTCAAAGATTCGATGATTCACTGAATTCTGCAATTCACATTACTTATCGCATTTC
+
IIIIHHHIIIIIIGIIIHIIHFHHIIIIIHHGHIIIIIIIHGHIIIIIGIHHIIIIIIIIIIHIHIIEEHIIIIIIIHIIIGIIHIHIIHIIHHIIIIIIIHHIIFHIIIIIIIIIIIIIICHIIGIIIFHHEHIIIIIIIIIIEHIIIIIIIIIHHIICHHGHHIHFHHHHHHHEHHHIIIIHIHFHHHHHHIIHHHIIIHIHEHHHEHHIHIIIHHGGIIHHHEIHIIHFHIHHIIIHHIIIHHEIIIHGFHIIIIIIHIIIHHHIIIHHHIIHHIIIHIIIHHHHHGIIIIIIIIIIIHIIIHIIIIIIIHIIIIIIIIIIIGHIIIIIIHIIIHIIIHIIIIIGHG1IIIIHIIIHIIHIHHIIIIII
@HISEQ:711:H5NNWBCX2:2:1101:14332:18678:ATCTCGTA
TTAAGTTCAGCGGGTATCCCTACCTAATCCGAGGTCAATCATTAAAAATGGGGGGTTTTGACGAGTATCCACCAGGACCCTATAGCGATGAATTTACTACGCTTAGAGCCTGACAGCACTGCCACTGATTTTAGAGGCTGCCTTTACAGCAAGCCCCAACACCAAGCTAGGCTTGAGGGGTGATAATGACGCTCGAATAGGCATGCCCCTCGGAATACCAAGGGGCGCAATGTGCGTTCAAAGATTCGATGATTCACTGAATTCTGCAATTCACATTACTTATCGCATTTC
+
IIIIIGHHIIIHIIIIIIIIIIIIIIIIHIIIDIHIIGIIIIIIIIHHIIEHIHHIIIIIIIIHIIGGHHIHIIIIIIIHIHIIGHIHIIIHHHIGHIIHIIIIIIIIIIIHIIIIIIIIIHHIIHHIIIIIIHIHHHIIHIHHIIIHIHIIIIIIIIIIIIIHIIIIHIIHIIIIIHIIIIIIHIIIIGIIIHGIIIIIIIIIIIIIIHIIIIIIIIHGHHFIHHHHHHDHHHFIIHHFHHIIIIIIIIIIIIIHIIIIIIIIGHGIIIIHIIIIIIIIIHIHHIIIIII
@HISEQ:711:H5NNWBCX2:2:1101:15325:18557:ATCTCGTA
TTAAGTTCAGCGGGTAATCCTACCTGATTTGAGGTCAAGACTTAAATGTATTGCCTGATGGCAAGTCCAAAGACAATTCGCAGCGGTCAAAACTACTAGCGACAGCACAGATGATTAAGTCTATCAAACTGGGGCCAGTTGTTTGCAACCTGCTAATGCATTTAAAAGGAGCTGACTTAACAGTCAGCAAAGCCTTCAAAGTCCAAATCACAGAGCAAAATCTGGATTTGATGTTGCTAATGACACTCAAACAGGCATACCCTCTGGATTACCAGAGGGTGCAATGTGCGTTCAAAGATTCGATGATTCACTGAATTCTGCAATTCACATTACATATCGCAATTC
+
IIIIIGHIIIIHIIIHHIIIIIIIIIHIIIIIIIIIIIIIIIIIIIIIIIIIHIHHGHHIHHHIIHIGHIIIIHIHIIIIIIIIIIHIIIIIIIIIIIIIIIIIIIIIIIIIIIHHHIEHHFHIIHIIIHIIIIHIIIIHHHIIIIIHIIIIIIIIIIIIIIIIIIHEFHHIIIHHHHIGIIIIIIIIIHIIIGIIIIIIIHHIHHHIIIIIIIIIIIHIGIIIIIHIGIIIIIIIIIHFIIIIHIHIIIHHIGIHIIIIIIIIIIHHIIIHGIIHGIIIIHHGCECIIIHFCGHHIHIIHIIIIIGIIHFIIIIIHIHHHIGIIIIIIIHHIIIIHIIGIIIIG
@HISEQ:711:H5NNWBCX2:2:1101:1451:18869:ATCTCGTA
TTAAGTTCAGCGGGTAGTCTTACTTGATTTGAGATCGAGTTTAACAAGAATCGTTGCCGACCCTTGTAAAATCCTGCATCAGTCAGCCAATACGGTCAAACTCCCTTTATGTTAGCTGCAGCAAAAGTAATAATCCGTTTGACGGGACTAAATGAATATGCTTTTAGCTCAGGAGAAAGTCCAGCTGCACCTGCATTTCAAGCAACCCGCCGCCGATCTGAAAAAGATTGGCGTTGGGATTGCTCAAGTCCAAAGCTTTCAAACAAAAATCCAAAAGCTTTGAGGTGTTTACTGATACTCAAACAAGCATGCTCTTCGGAATACCAAAGAGCGCAATATGCGTTCAAAGATTCGATGATTCACTGAATTCTGCAATTCACATTACGTATCGCATTTC
+
HHIIHCE@1CFDHDHH0<DFHHIIII11DCEHE1<<CCGC@FHHEHHHF@HCHHHCHHH/EHIIGHHFHG?EHCHI?GE1FHH1DFHI?C@C1DDGHHHHHEGGGCC1GHHHHE@@GHFHIGHIGEHFGHHHHEHFHICEHHIHCH=/:/DDH?GHHEC/;8DGCHE....;BH..FEEEFE.F?A.FGIHHHEHII??FAF?BF>FHHGHC@?F66@AB6.?CFC8,-,,D:..D8.F./</EHC/CHCG/GC</D/F//HHEFD<D0ECEF<<?@HH@FD1<<@@1HEFD<D1C@G1HF<1EIIHGC<FE=D=HF<HHEGIHHGF@CDCHGHGC<0HGD<11FEHF<@GHCHHHEGC?C<C@E@EE@CHEHHHC@@<C<E@<DC<1<<1@CCC?C
@HISEQ:711:H5NNWBCX2:2:1101:6134:18825:ATCTCGTA
TTAAGTTCAGCGGGTATTCCTACCTGATCCGAGGTCAACCTTGAGAAATAAAGGGGGTGAGAACCGGGTCATATAACTGCTAGATGCGTGCTGTTATAAGCTCGTTGCATTTAAGAGTCTTTACGACACCGGCCATTCTCTTTGGGACCTGTCACCAGGTGACAAAGGGCCCAACAACAAGCCAAGCTTGATACTGTGATAATGACGCTCGAACAGGCATGCCCTTCGGAATACCAAAGGGCGCAATATGCGTTCAAAGATTCGATGACTCACTGAATTCTGCAATTCGCATTACTTATCGCATTTC
+
IIGHIHHIIHIIIIIIIIIIIIIIIIHIIIGHIIIIIIIIIIIIIIIIHGHEDHHIHHHFIIIIHHIHHIIIHHHIIIIHFHIGIIIIIIIIIHIIHHGHGIHHIHIIIIGIIIIIIHIIGIIEHEIIIIEHHHGHIIIIIIIIGFEHHIIIIIIIIIIIIIIHHHIIIHIIHCHE@FHHHHIIEHHHHIHGHHHHHHHGHGHHIIIIIIEHHHHHEHFHGIHGHEHEFHIHHHHGD//@<HFHIHHGDDHEIHHFHHDHH?HIHHFDHFCCHHEGIIHHIHHHEHGIIHGIHIIIIHHHIIHIIGI
@HISEQ:711:H5NNWBCX2:2:1101:6815:18778:ATCTCGTA
TTAAGTTCAGCGGGTATCCCTACCTGATCCGAGGTCAAACTTTAGAATTGGGGAATTTGATTTGTAGCAAAAGCCTCTCATGTCCAGAAGTGAAACATAACGTTGATTACTACACTGAATGGAAGACAGGACTTCGCCATTGCATTTCGGACAGGAAGAAGGCAAGCTCAATCCTTGACCAATACCAAGTAAGAATAAATTCATGCTTGAGGTGTTTATATGACGCTCGAACAGGCATGCCTTCCGGAATACCGGAAGGCGCAATGTGCGTTCAAAAATTCGATGATTCACTGAATTCTGCAATTCACACTACTTATCGCATTTC
+
IGIIIIIIIIIIIGHIIIIIIIIIIHIIIIIIGIIIHIIHIIIIIIIHHHIIIIDHHIIIHHHIHHGGHHIIIIIIIIIHIIIIIIIIIIIIHIIIHIIIIIIIHIIHIIIIIIIIIIIIIIIIIIHIHIIIIIIIIIIIIIIIIIIIIHIIIIIIIIIIIHIHIIHHIIIIHGIIIIIIIHHIIIIIHHIHIHIIHIIIIIIIIIIIIIIIIIIIIHHHCHHIIIHIHIHIIIHIIIHHHIIIIIIIIIIIIIIHEIIIGIHHHEFEFGHEIHHHGHHIHIHHIIGIHFIIIHIIIIHGIIHIHIIIIIIHHGIHHIIIIIIII
@HISEQ:711:H5NNWBCX2:2:1101:11980:18935:ATCTCGTA
TTAAGTTCAGCGGGTAGTCCTACTCGATTTGAGGCCAAGTTGTCAGTCATTGTCCGAAGACGGTTTGAAAGCACAGAGCTCTGGATCAGCCACCCTTGAGTAAGGTGCCAGCGAAGATATTTATCACGCTGTACTATGTCCAATCTGGAGGTGCACTAATGCATTTAAGGCGAGCCGCGGTGAAGCAGCAACACCCAAGTCCACCGCTCCCAATCCAAAGACCAGAAGTGTGAGGTTACAATGACACTCAAACGAGCATACCCTTTGGGGATACCAAAGGGTGCAAGGTGCGTTCAAAGATTCGATGATTCACTGAATTCTGCAATTCACATTACTTATCGCATTTC
+
IIIIIHIIIIIIIGHIIIIIIIIIIIGHIIHHIHIIHIHFHHHIIIIIIIIIIIHIIHIIIHIHIHIGHIHGIIIIIIIIIIHIIIIIIHIIIIIIIIIIIIIIIIIIIIIIIIHIIIIIIIIIIIIIIIIIIIHIIIIHIIIIIIIIHIHIIHIIIIHIIIIIIIIHHHHHIIHIIIIHIIHIIIHIIIIIIIIHHHHHHIIIIIIIIIIIIIIIIIHHGGIIIIIIIIIGIIIIIIIIIIIHIHIIIHHHIIIIHIIIIIIIIIIIIGIIIIIIHHEIIIHHHHHDHIIIIIHIIHIIIIIIIHHIIIIIIIIIIIIIIIIIIIIIIIHIIHGIIGHIIIGIIIH
@HISEQ:711:H5NNWBCX2:2:1101:15697:18894:ATCTCGTA
TTAAGTTCAGCGGGTAGTCTTATCTGATTTGAGATCAAAGTCTTAAGATTTAATTAAAAATCTCGTGATTAAAATAGGGTTGAAACGATTAAGTTATGTTTTTAAAGCCTACTATTATCAGCAATCAAAGGGGGATGCCCGAAAGCACTCTCCATTGGTCATGCCTTCTAGAAAACAGCTATAAAAGCAAAGTCTAAAGGTCAAATGTAAATTAAAGGTCTTTATATAATGGGGGTAATATAATAGTCCCAAGTCCACTTGGCTTGATCAATAAAGTTCAAGTTAGTGAGAGTTAAACTGATTCTCAAACAGACATGCTCTCCGGAGTACCAGAGAGCGCAATGTGCGTTCAAAGATTTAATGATTCACGGAATTCTGCAATTCACATTACTTATCGCATTTC
+
HIIIIIIIIIIIIIIIIIIHIHIIIIIIIIIIIIIIHHIIFHIIHIIHIIIHHIHIIIIIIIIIIIGIHIHIIIIHIHIIIIHIHHIHIIHGHHIIIHHHIIIIIHHHGIIGIIIIIIIIIIIIIIIIIIHHHDHHHHIIIIIHIHIIGIGHIIHIHGIHEHIIIIIIIIHIEHFHIIIIIHIIIIHEFHHHHHHHHIHIIIIIIHHHIHHHGHHHEHHGEHGHHCHHIHDEGCEHHGHIIIG@?HHEHIIGIIIIHIIIHGIHHIIIIIHCHIIIIIIIFIIIIIIIIIIIIIIIIIIIIHHGHIIIHIIHIHIHIHIIIHFIHHIHIIIIHHCHIIIHHHHHIIHHHHIHIIIIHIIIHIIIIGIHIHHHHHHHGIIHIIGIIIIIHIIIHHIIIIIIIHI
@HISEQ:711:H5NNWBCX2:2:1101:17219:18957:ATCTCGTA
TTAAGTTCAGCGGGTAGCCCTACCTGATTTGAGGCCAGATCATGAATATGTGGGGTTATCAGCCACCCAGAAGGATGAAACGTATTACATCCAAGGTGCTTATGTCTTTAAGGCGAGCCTTTAGCAAGGCAACACCCAATACACCACCGCTCAGGCAAAAACCCAAGTGGGGTGAGGTTTCATGACACTCAAACAGGCATGCCCTTCGGAATACCAAAGGGCGCAAGGTGCGTTCAAAGATTCGATGATTCACTGAATTCTGCAATTCACATTACTTATCGCATTTC
+
IIIIGIIIIIIIIIIIIIIIIIIIIIIIIIIIIIIIIIIIIIIIIIIIIIIIIIIIIIIIIGHIIIIHHHIIHIIIIIIIIIIHIIIIHIHIIIIIIIIIIIIIIIIIIIIIIIIIIHIIIHIIIIIIIIIIIIIIIIIIIIIIIIIIIIHIIIIIIIHIIIIIIIIIIIIIIIIIIIIHIIIIIIHIIIIHIIIIIIIIIIIIIIIIIIIIIIIIIHHIIIIIIIHIIIIIIIIIIHIIIIIIIIIIIIIIIIIIIIIIIIIIIIIIIIIIIIIIIHGIIIIIIII
@HISEQ:711:H5NNWBCX2:2:1101:5033:19075:ATCTCGTA
TTAAGTTCAGCGGGTAGTCCTACCTGATTTAAGGTCAAGTTCAAAGTATGTTTTTGTCCAAAGACAAAGTCCACGGGACTGCTCGAGAAGCAAATGACTTGAGGTGCTTTCACAGCAGCAGCTCAGATAACTCTTGTATCAAACTGGAGCTGGTCATGCAAAGTCCTGCTAATGCATTTAAAAGGAGCTGAATCACATCATGACCAGCAAACCTTCAACATCCAATTGCAAAAAGAGGAATTAACCTACTATTTGCTTTGAGATGATAATGACACTCAAACAGGCATACCCTCCGGAATACCAGAGGGTGCAATGTGCGTTCAAAGATTCGATGATTCACTGAATTCTGCAATTCACATTACATATCGCAATTC
+
HHIIIIIIIIIIIIIIIIIIIIGIIIIFHIHHIHIIIIIIIIIIIIIIHIIIIIIIIIGIIIIIIIIHIIIIIIIIIHIIHIIIIIIIIIIIIIIIIHHHIIIIHIIIIIIIIIIIIIIIIIIIIIIIIIIIIIIIIIHIHIIIHHIIIIIIGIHIIIIIHHIIIHIIIIIHGHIHHHIIIHIIIIIIIIIIIIIIIIIIIIIIIIIIIIIIIIIHHHHHGIIIIHHIHIHIIIIIIIHIIIIIIIIIHIGIIIIIIIIIIIIGIIIIIIIIIIIIIIIHIIIIIIHHIHIIIIIIIIIIIIHHIIIIIIIIHIIIIIIIIIIIIIIIIIIIIIIIIHHGIIIIIIIIIIHIIIIIIIHIIIIIIIIIHIIHII
@HISEQ:711:H5NNWBCX2:2:1101:8551:19210:ATCTCGTA
TTAAGTTCAGCGGGTATCCTTACCTGATCCGAGGTCAAATCTTGGATTTGACTAAGTTCTTAATCGACGAAAATGCCGGCTGGACCACTAAAGCGTGTGACAGAGCTCCATACGCTCGGGCATCAGGACTCAGCATCGTCACTAAATTTTAAGCCTGTTCATCAAAAAGAGACAATTGGCTCAATAATCAAGCCGTGCTTGAAGGTAGTAATGACGCTCGGACAGGCATGCCCTCCGGAATACCAGAGGGCGCAATATGCGTTCAAAGATTCGATGATTCACGGAATTCTGCAATTCACATTACTTATCGCATTTC
+
IIIIIHIIIIIIIIIIIIIIIIIIHIIIHIIIIIEHIIHIIIIIIFIIIIHIIIIIIIIIIHIIFHIEHIIIIIIIIIHIIHIHHHIIIIGIIIIIIIIIIIGGIIIHIIIIIHGIIHHHIIIIIIHIHHHIIIIIIIIIIIIIIIHIIIIHIIIIHHHIIIIIIIIHIIIIIIHIIIIIIHIIIHIIIIIIHIIIIIIIIIIIIIIIHHHHIHIIIIIHIIIHGIIIIIHGIHIHHIIIIIIHHHHDGIIIIIHGHFGHHHEIIIH=GG?EIIHGIHHHHIHHIIIIIHFIIIIIIIHGIIHHIHHEIIIHIIII
@HISEQ:711:H5NNWBCX2:2:1101:14369:19092:ATCTCGTA
TTAAGTTCAGCGGGTAATCTTGCTCATTTCAGGTATTATATTGAGGATATGGTTTTAGTAAACAGTCTTTGTAGGCAAGTGACCATTTAATGCGACATCACTTGTTAGTGACTACTTCGCTTAAAGGACACAAACCAGGCTGTCCCGTATTCGGCGAGAGAATTACTTCAATCGCATTTGAATATGTGATGTTAGTAACCAAATACACTGAAACGAACATGACAGTTTGCACTGTCGCCATTTGCGTTCAAAGATTTGATGACTCGCGGTTGTGCAATTCGCATTACGTATCGCATTTC
+
IIIIHFHIIIIIIIIIIIIIIIIIHIIIIIIIIIHIHHIIHGHHHGHGHIIIGHHIIIIIHHIHIHHHHIFIIIIIIIIIHIIIIIIIIIIHIIIIIIIIIHIHHHIHIIIIIIIIIIIHHHIIIIIHHIIIIIIIIIIIHIIIIIIIIIIIIIHIIIIIIIIHIIIIHIIIIIHGHFHIIHIHFHIIIIIHIIIIIIIHIIIIIIIHIIHIIIHIHFIIIHHHIIIHGHHIIIHHIIIHIIIIHIIIIHHIIIIIIHHHIIHDIHIHIIIIIIIIIIIIIIIIIIIIIIGHIHHHIII
@HISEQ:711:H5NNWBCX2:2:1101:14926:19178:ATCTCGTA
TTAAGTTCAGCGGGTAGTCTTACCTGATTTGAGGTCAAACTTTTAATTTTAAAAATTATAACGCCAAAGCGATATATCCAAATATAACAAAGCTCCTTACTAGCCAACGAGTTGGTAAAACCTATTACGTTGTAAAAAGAAAGCTTCAAACTGGATATTGCTTCTTGCCAAATCAATTTCAAACTATTTTCTATTTTGCAACAGAAAAATATAGTTCAATACTAAATCAAACGATTTAAGAGTGAAATGACGCTCAAACAGGTATGCCCTTTGGAATTACCAAAAGGCGCAATGTGCGTTCAAAGATTCGATGATTCACAATTCTGCAATTCACATTACTTATCGCAATTC
+
IHIHIHIHIIIIIHIIIIIIIHIIIIHIIIIIIIIIHHIIIIIIIHIHHIHHHIHIIHGHIHHGIGIIIGHIIIIIIIIIIHHIIHIIIIIHIIIIGIIIIIHHGGHIIIIIIHIIIIIIIGIHIIIII0FHHHHHIIHIIIHHHHGIHIIIHIIIHIIIIIIIIIHIIIIIIIIHGIHHIIHHHFHHHHIIIIHIIIIHHIHIHIIIHGHIIHHHGIIIHHIHHHEIHHGIHHDHGHIIIHE<IIIIIIIIIHIIIIHG@HFFIIIIIHIIIHIHIIIHIHGIIIIIHIIIHHIIIIH?IIIIIIIIIIIIIIIIIIHIIIIIIHIIHIHIHIIIIHIIIIIIIIIIIII
@HISEQ:711:H5NNWBCX2:2:1101:16881:19108:ATCTCGTA
TTAAGTTCAGCGGGTAGTCCTACCTGATTTGAGGTCAAAATGTCAATTAAGTATTGTCCTTTTTAAAGGACGGTTTGAAGCTGAAGTTCCCATTGTACGGCGATGGCGTAGATAATTATCACACCAAAGACGGTCCACAAGGGTTTTCCGCTAATGCATTTAAGGGGAGCCGACTTGAAAAGCCCGCATAACCCCCACAATCCAAGCCTCATTCAACAAAAAGCTAAATGAGGTTGAGAATTTAATGACACTCAAACAGGCATGCTCCTCGGAATACCAAGGAGCGCAAGGTGCGTTCAAAGATTCGATGATTCACTGAATTCTGCAATTCACATTACTTATCGCATTTC
+
HIIGGHEHHHHIHIDHIHHHIIIIIIIHHHHIIHHHGIIHIIIEHEHFHHCHHHIIHIHHIHIIHHHHHIHHHHEHIIHHHHIEHIHHIIIIIIIGHICHGHDHIIGHIIHHEHHHHHEHHHGHHIIIHHIG=GHHHHIIGGICDIHGIHIHIHHHHIIIIHIHEIIIIIHEHHIIHIIIHIIHIHGIIHHFHHHFHIIHHIHGHIIIHHIHHIIHC/EHHHHCEG@HHHEHGHIIIGIIIHIHGIHHHEHCIHHGIIIGHHIIHIIIHIIIIIIIIHIHDDGIHHFGHIHDIHIHFHHIHHHHIIIIHIHIIIHIIHIIIIIIHHIHHCIHIIHHHGIHHIHHEHIIHH
@HISEQ:711:H5NNWBCX2:2:1101:17797:19228:ATCTCGTA
TTAAGTTCAGCGGGTAGTCCTACCTGATTTGAGGTCAAGTTTATTGTTATTGTCCAGAAGACAAGTCCACAAGCGCAGACAATTTGAGAAGCAAGAAAGGTTAATGCAATACCCTGCAACAGCTCAGATAACAAAAGTGTATCAAACCGAAGCTAGCACTGCAAAGTCCTTGCTAATGTATTTAAAAGGAGCTGACAGAAAGAGCCAGCAAATCCTTCAACATCCAAATGCAAAGAAAAGACAAGTTTTCTGAGCTTTGAGAAATAATGACACTCAAACAGGCATACCCTCCAGAATACCAGAGGGTGCAATATGCGTTCAAAGATTCGATGATTCACTGAATTCTGCAATTCACATTACATATCGCAATTC
+
IIIGIHGIIGHIIHIHHIIIIIIGHIHHIHIIIIHHIIIIIIHIIIHHIIIIIHHGHHHIIIHHIIIIHIIHIIIIIIIIIIIHIHIIIGHHHHHIIGGHIHHIIIIIHIIGHHHIIGIIIIIIIIIGIHIIHIHGIIIHIIIIIIIIHHIGHIHIIIGHHGHIIHHIIGHIIIIIIHHGFFHIFIHIHHHIEHHIIIIIIHHHIIIIIIIIIHHHCGIIIIHIIHHFHHIHIHHIHIIIIIIIIIIHHHHEIIIGIIIIHIIIHIIIIIHHIHIHHHIIIHIIHIHIIIIIIIIIIIIIIHHHIIIIIIIIIIIIIIIIGIIHHHIIIIIIIIIIIIIIIIIIIIIGIIIIIIIIIIIIIIIIIIIIIIII
@HISEQ:711:H5NNWBCX2:2:1101:18198:19138:ATCTCGTA
TTAAGTTCAGCGGGTATCCCTACCTGATCCGAGGTCAAACTTGGGGTGGAGGCTTCTGGAGAGCCAGGCACCGTCAGACGCCGCGCGCGTTTCTGCTGCGCTCGAAGCCAACGTGCCGGCTGCCAATGCATTTGAGGCGAGTCCCCGGGGAGACAGACGCCCAACACCAAGCCAAGAAGGTGGGCTTGAAGTTTGAAATGACGCTCGAACAGGCATGCCCTAAGGAATACCAAAGGGCGCAATGTGCGTTCAAAGATTCGATGATTCACTGAATTCTGCAATTCACACTACTTATCGCATTTC
+
HEH1<F1<CG?HDH??G@GFH1FGH?111<<<CCG?@?1CGE<1C<</CCH=0<1D1F<<<1<1<GHHHIC@/<D@0GECEH/CH<FHH/<<CCD6<FDGEH@<@E@/@DDEEHH@??HE??FBD<FG@D@0DCHHH@FDDH?E:DGAA:CCHEHHHECEC/DBCDDE@?HE?CEFAAIIHHHHH@GHEEF<BHG<@F<BCHE<<9?<<BCGEHHGC<11CC1C1GCEGH?F1<CCC<111H?CDHFFEF@C@FC<1F<@E@<<1HFGGHF<D1<1<1DF<D1<CFD11F<0CGCE?FC/C??
@HISEQ:711:H5NNWBCX2:2:1101:1405:19469:ATCTCGTA
TTAAGTTCAGCGGGTATCCCTACCTGATCCGAGGTCAACCTTTGATAAATGGGGGATTTTCACAAATGGCTAGCCGTTCACACCCACAGTTCAAGCGAGAAGTGCTGGATAGCTTTTACAACGCCGCAAACACGTGGGGACAGACCGCCTCTCAATTTCGGTGGGGAGGAAACTCTTCAAATATATAAGACACCTCATCCACCACGACCGAGCCCTTGAATATTAAATATAGATGGATTCGAGACGGTTGTTAATGACTCTCGAACAGGCATGCCCTCCGGAATACCGAAAGGCGCAATGTGCGTTCAAAGATTCGATGATTCACTGAAATCTGCAATTCACACTACTTATCGCATTTC
+
IIIIIHIIIHHIGIIIGIIIIIIIIIIHIIIIHHIIIIHHIIHHHHIIHHIIIIIHIIIIHIGFHIHHHIIIIIHDHIIIIHIHIIIGIFHHIIIIGIIDCHHHHHIFHIIIIHHHIIIIIHIIIIIIIIHIIIEHIGIHHIIIIIIIHIIIHIIIIIIHIHHHHHHIIHIHHHHIIHIIIIHHIIIHHHGIEHHIHIIHHIIIHHIIIIIHIHIIHGIIHIIIHHIIIIHHEHHIIIIIIIIIIIIIHHHIHIIIHIIIIIIIHIIIIGIIIIIIIIIIHHIIIIIIIIHIIIGHIIIIHIIIIIIIHGIIIIIIHIIIIIIIHIHGEHGIIIIIIHHHIIHHEHHGIHIIIHGIHHI
@HISEQ:711:H5NNWBCX2:2:1101:5497:19255:ATCTCGTA
TTAAGTTCAGCGGGTAGTCCTACTCGATTTGAGGCCAAGTTGTCAGTCATTGTCCGAAGACGGTTTGAAAGCACAGAGCTCTGGATCAGCCACCCTTGAGTAAGGTGCCAGCGAAGATATTTATCACGCTGTACTATGTCCAATCTGGAGGTGCACTAATGCATTTAAGGCGAGCCGCGGTGAAGCAGCAACACCCAAGTCCACCGCTCCCAATCCAAAGACCAGAAGTGTGAGGTTACAATGACACTCAAACGAGCATACCCTTTGGGGATACCAAAGGGTGCAAGGTGCGTTCAAAGATTCGATGATTCACTGAATTCTGCAATTCACATTACTTATCGCATTTC
+
HIIIGCGHHIHI<<EHHHHIHHI@HDHHFHF@EHEDFHHEEG1DEE?GHIIHHIIIHIIHIIGHEHHDGHHEGIHFEHIEHHE?@HIGCFIHIIIFCHHHHHHHEHHIIIEHHHICHHHHCFHIIIHIIIIHEHFHHCHIGHHIIIIIHIFHEHIHIHHGIIIHFEFHIHIHHHIIHICHEEHHEHHIHHHIHHHCEIHHIHHEHHHIHGHHHHHHEHFCDHFIHHFIIIIIHHHFIHHIGIIHEHHHHIIHHGHFHIHGHIHHCHHF@HHHHCHIHHGIHHHEHFE<HGIIHGIIHGIGIGHEIIHIHHHHIHEGIHHGEHHIHHC@HEEHHGGHEEHHHHHEC?H
@HISEQ:711:H5NNWBCX2:2:1101:6884:19354:ATCTCGTA
TTAAGTTCAGCGGGTAATCCTACCTGATTTGAGATCAAACGTTCAAAAGCTGTCCTTGCTGAGGGACATTTGTGAGCTCCAGCGCACCTTCATCGCTGAAGGTTACATGGTGGAAAACCACAAGCGTAGATATTTATCACACCTGTGATGCCACCAAACACTGGCAAGCTGATCCATTTGAGAGGAGCCAACCACAGGGCCAGCAATACCCCCAAGGTCCAAGCTCATCATGGCAAACCATGAGGAGTTGAGGTGTTCATGATACTCAAACAGGCATGCCCTTCGGAATAGCCAAAGGGCGCAAGGTGCGTTCAAAGATTCGATGATTCACTGAATTCTGCAATTCACATTACTTATCGCATTTC
+
IIIIHHHHIHIIIIIIIIGIIIIHIIIHHIIHIIIIIIIIIHFHIHIHHHIHIIIIIIIIIIIIHIICHHIIIIGGGHHIIIHIIIIIIIIIHHEHHIGHIIHHHIIIIIIIHGHHIIIIIIIIHIHHIHIIIIIIIICHIIHHIIHIIHHHIIIIIHIIHHIIIIHIIIHIIIIIIIIIIIIIIIIIIHIIHIHIIIIHIIIIIIIHHHHIIIIIGHIIIIHIIIIHHIHHFIHIIIIIHIIIIIIHIIIIIIIHIIIIIIHIIIIIIIIIHGIIIIIIHHGIHIIIIIIIIIIIHIIIIIIIIIIIIIIIIHIHIIIIIIIIIIIIIIIIIIIIIIIIIIIIIIIIIIIIIIIIIIIIIIIII
@HISEQ:711:H5NNWBCX2:2:1101:12822:19409:ATCTCGTA
TTAAGTTCAGCGGGTAGTCCTACCTGATTTGAGGTCAAAGATCAAAATGCCCATGACTGGACAGTCCTAAGACAATACTAAGCAGAATTTGGTTCCTCAGCAACAGCACAGATAAGATATTTATCAAACTGGAGCTGATAAACAACAGTTCCGCTAATACATTTAAAAGGAGCAGACAAAATTTGCCAGCAGCCTTCATGATCCAAACACATCACAGAACAAAGTCTGATTAGTGTTGAGAGATTAATGACACTCAAACAGGCATACCCTCCGGAATACCAGAGGGTGCCATGTGCGTTCAAAGATTCGATGATTCACTGAATTCTGCAATTCACATTACATATCGCAATTC
+
IIEHGFHHECCHIIIIIIIIIIGIIIIHHHHHHEHHIHIIIIIHHIIGIHIIIHFFHIHGIIIIHIIDHHHIHIIHHEHIIH?GGHHHHHHHIGIHHIHIIIIIHIIIIIHHHHIHHHIIIEHHIEHHIEHGHGHHHIHHIHHHHHII</C7DGGGEHIIGHE@GFIHFHIIIHHIHIIIIHHHH@EF@CHHHEEGHHHHHIEHHIIHHHHGEHIIHHFFGIIHHHEHH@FHGFGHEIIIHHG@GHG@HHFHIHHHD1C<<1EHECC</GCD1@HFCG1HH@C<CHHFC1<FC<HHEG?GIIIHHHHHIIHHHFHHIHGEGHHF@H@CCEFEHHEHIIHHCGHDEEHHIIIH
@HISEQ:711:H5NNWBCX2:2:1101:14303:19300:ATCTCGTA
TTAAGTTCAGCGGGTAGCCCTACCTGATTTGAGGCCAGATCATGAATATGTGGGGTTATCAGCCACCCAGAAGGATGAAACGTATTACATCCAAGGTGCTTATGTCTTTAAGGCGAGCCTTTAGCAAGGCAACACCCAATACACCACCGCTCAGGCAAAAACCCAAGTGGGGTGAGGTTTCATGACACTCAAACAGGCATGCCCTTCGGAATACCAAAGGGCGCAAGGTGCGTTCAAAGATTCGATGATTCACTGAATTCTGCAATTCACATTACTTATCGCATTTC
+
HHIIIFEFHIHGHHIHFHHHIIIIIIICFHIHFHHHIHHHHHHIHHHCGHHIIIIIIIIHIIFIHECECGHHHIEHHIIHFECFGG@FGHEHHFHHIHHIIHGHAHHIHHHHIHEHIEDEGFHIHG@DHFHHHHHGGCHIIIIHIIIIHIGFHHIIIHHHHHI<GFIHHHIIIIIIHFGHHHHGHHIIGIIHHHHHEHHEGHHHHHIIHEHIICEGIHCHHCFCHHHHDHFIHIIHHGHFIIIHHHG<F1@DGFEGCFEIIIIHCCHHEIIHHHG@=HEIHHHHHHI
@HISEQ:711:H5NNWBCX2:2:1101:16230:19389:ATCTCGTA
TTAAGTTCAGCGGGTAGTCCTACCTGATCCGAGGTCAAATGAGATGAATCGTCTTCAAACGAAGATCGTTTTTAGAAGCGGCCAGCCCTTCCAACCGGCAAACACGACGTAGATGAAACTATCACGCCGAAAGGACCGTGGAAGGGTTAGGGATCCAGCTAATGCATTTGGGACGAGCCGACAACAAAAACCGGCAGACATCCAAATCCAAAGCCCCAACGTCCGAAAAGACGAGGGTATTTGATGGTATTCATGACACTCGAACAGGCATGCTCCTTGGAATACCGAGGAGCGCAAGGTGCGTTCAAAGATTCGATGATTCACTGAATTCTGCAATTCACATTACTTATCGCATTTC
+
HHHIIHHIHHHIIIGHIIHHHFHFHHHHIHIH<EE@ECECGHG?GEGHHFCFHHHD?GEFHHHH=FGEHHIHHGHHCHIHDCHHHECHEEEEHEH=CCHHHIIIIHHIIIGIGHHFHHFHF@HCDHEHHCDC<=DEDEHHHFHHGGHFFHGIGF?FDHHHHFFEHGHGHHG@DHHIHHIHGGFHFEG?GEHIGHHHHHHHHHIHIHHHHHFBECBHFC@HIHECHGC/HEDDEF0HHHFHGHEFEHEIIHG?EFIHIIIHHHEHHEEHCHHCC11CHGHHGHHIHHGCHGHHDEFHIHECHHHEIGHGHHGIHHCD11HGHIIHHHIIHH?IHHHFEGHFIIIHF<0DIHEGHEHD<H
@HISEQ:711:H5NNWBCX2:2:1101:1326:19550:ATCTCGTA
TTAAGTTCAGCGGGTAGTCCTACCTGATTTGAGGTCAAGTCAATAAATATGCCTCCAAGGAGACAGTCCAAATACATGGACCATTAGAAGCTGAACAATGACATTTCAGCAATGGCATAGATAGGATTATCAAACCAGAGCCGAACGTAACAAGTTCTGCTAATGCATTTAAGAGGAGCTGACATTAATATGCCTGCAAACACTCCAACATCCAAGCTTCAATACAAAAAGTTTTGAAGTTGAGAATTTAATGACACTCAAACAGGCATGCCCTTCGGAATACCAAAGGGCGCAAGGTGCGTTCAAAGATTCGATGATTCACTGAATTCTGCAATTCACATTACATATCGCAATTC
+
IHIIHHIEHIHIHIIHHIIIGIIIIIIIIIHIIIIIIIIIIIIIIIIHIIIIHIGIIHHIIIIIIIHFHIIIIHIHHHIHIGIHHHHGIHIIIGHHIIIIIIIIHHIIIIIIIIIIIIIIHIHIIIIIIIIGGIIIIIIIIHIHIIIIIHHHCHHHHHIIHIHIIHHEHIH.IHHIIIIIIIIIHIIIIIIIEEHIIIIIIHHIHHHIGIHIHIHIIHIIGGIHHHGGHIHEIHIHIIIGHIIIIIIIHHIIIHHHHIIHHEGHIIIIIIIHHHDHGGHHIIIIIHHHEGIHGIIIIIHIHHEGIIHHHIIIIIIGIGHIHIIHHFIHFIFIIIIIIIIHHHGGEGHHHHHFDGII
@HISEQ:711:H5NNWBCX2:2:1101:9823:19580:ATCTCGTA
TTAAGTTCAGCGGGTATTCCTACCTGATCCGAGGTCAACCGTTCTGTGTGCCCTATAGGGCGATTTAGCGGCCAGCGCCGCCGCGTTCCAGTGCGAAAGACTTACTACGCAAGGAGCCGCGGGCGACGTCGCCGGTGGTTTTAGGGGGCTACCGGCTGTAGGCCCCCAACGCCGAGCAGTGCTCGAGGGTTGAAATGACGCTCGGACAGGCATGCCCGCCAGAGTACTGGCGGGCGCAATGTGCGTTCAAAGATTCGATGATTCACTGGATTCTGCAATTCACATTACTTATCGCATTTC
+
IIIIHHIIIIIHIIIIIIIIIIIIIIIIIIIIIIIIIIIIIIHIFHHHHIIIIIIHIIIIIIIIIHIHHIIIIIIIIIHHIIIIIIIHIIIIIIIIIIIIIIIHIHIIIIIIIIIIHIIIIIIIIHIHHIIHIIIIIIHIIIIIIIIIIHHHHHIIIIHHIIHIIIHHIIIHHHHIIIIDIIIIIHIIIHIHIIIIIIHIIIIIIIIIIIIIIIIIHHHIIIIIHIGIIIHHIIIIHHHEDFIHIIIIHHHIHIIIIIIIHIIIHIIIIIIIIIIIIIIIIIIIIIIIIIIIIIIIIIII
@HISEQ:711:H5NNWBCX2:2:1101:14750:19601:ATCTCGTA
TTAAGTTCAGCGGGTAGTCCTACCTGATTTGAGGTAATTATCAAAAAAAATAGTTGTCCTTCCGTGAGGACCTTTGGAAGCGACCAACGAGACTCGATTAGGGGATTAGTTAGACATAGACAATTATCAATGCCAGCAGCCCCCCTTGAGAAGGTTTGTATCGCTAATGTTTTTCAGAAGAGCCGACCCTTTGTCAAGGCCAGCAGCCTCCAGATCCAAACTTGAACTCCAAGACTAGAGGTCAAGTTGAGAATTTAATAACACTCAAACAGGCATGCCCCCCGGAATACCAAGGGGCGCAAGGTGCGTTCAAAGATTCGATGATTCACGGAATTCTGCAATTCACATTACGTATCGCATTTC
+
IHHHHGHIHIIIIHIIIIHIIHIIHIIIFHIIGHIHIIIGHHIIHIIIHHHGHGHHIHIHHIIIHHDEHHHHHHFHIHGHIHIHIIGIIIIIIHIIIHIHIEEEHHHFHIIIIIIIIHIIIIIHHIGCHHHHHHHHHCHIGIHIGIIIHIHHGFHHHHHIHHHHHHIIIIIHIIIIHHHIIIIHIIIHIIHIHIIIIIIIIIIIIHIHHGIHIHIHHHEGIHIIIHIGIIIIIIHHIHEGIIHHIIIIIIIIIHIIIHHHHIHHHCFDDHGHCIHIIIHHHGIIHHIIIHGIHIHIHIIGIIIHIHIGIHHIIHDGIIIIHIIIIHEFIIIGIGIIIIIHHHIGIIIIIIIIHIIIIIIIIGI
@HISEQ:711:H5NNWBCX2:2:1101:15701:19514:ATCTCGTA
TTAAGTTCAGCGGGTAGTCCTACCTGATTTGAGGTCAAGTCAATAAATATGCCTCCAAGGAGACAGTCCAAATACATGGACCATTAGAAGCTGAACAATGACATTTCAGCAATGGCATAGATAGGATTATCAAACCAGAGCCGAACGTAACAAGTTCTGCTAATGCATTTAAGAGGAGCTGACATTAATATGCCTGCAAACACTCCAACATCCAAGCTTCAATACAAAAAGTTTTGAAGTTGAGAATTTAATGACACTCAAACAGGCATGCCCTTCGGAATACCAAAGGGCGCAAGGTGCGTTCAAAGATTCGATGATTCACTGAATTCTGCAATTCACATTACATATCGCAATTC
+
IIHHIGIIHHHIIHHHGHIIIIIIIIHHHHGHIIHIIHIHHIIFFGHIHIGGHHIGI?@GHGHIIIHDHHIIIGHHHEHHIIIHIHIIGHIIGHIIHHHIIIGIHIIHHHHGIIGIIH?EHCDHFHHHIIIHIHHIIHIHIIIHHHHIIIHHHGHEHFFHHHHICHGGGEHHHIHHHIIIIIIIIIIHIIIHFIIGHFHHHIIIHHHHHGEIHIIIIHEEHHEHHHFCHIHGIIHHHHHFHHHHCHGGHIIIHHHHIIIHHIIIIGIIIHHIIIIIIHIIHHFCEHHDHIHFHHHDCIHHHIIIHGHCIIHIHHHHGIIIIIIHIIHHIGIIIHIHIIHHHHHGIIIIHGIHHHHH
@HISEQ:711:H5NNWBCX2:2:1101:11008:19875:ATCTCGTA
TTAAGTTCAGCGGGTAGTCTTACTTGATTTGAGATCGAGTTTACAAAGGCCAGCCGAAGCTGTCTCTGTGAATCCTGCATCAGTCAGCACAAGAACTAATCTCCTTTATGTTAGCTGCGGCAAAGGTAATAATCTGTTTTTTAGGCAGACTAAATAGATATGCTTTTAGCTCAGAGAAAAGTCCAGCTGCACCTGCATTTCAAGTAACCCGCCACTTTTCGGTGAGAAAAGCGTTGGGATCACTCAAGTCCAGCTCCCATTTCAAAAAAAGAAAGGGGAGTTGAGGTGTTTACTGATACTCAAACAAGCATGCTCTCCGGAATACCAGAGAGCGCAATATGCGTTCAAAGATTCGATGATTCACTGAATTCTGCAATTCACATTACGTATCGCATTTC
+
HIIIIHIIIIIIGGDHHHIIIHHHHHHIHIGGHHHHFHGIHHHIIIICHHIIIIHI<EHIHIIIGIIHHIIHIIHIIIIHIIIIHHEHIIHEHHIIIIIIGIIIHIIIHIGHIIHHHIGGIHGHH?CGHHHHIIHIIIHIHHHHHIHHHHGEEEHHIIIIIIGICFGHGHHGIIIICEHHHHHIHHIIGIIHIHHCCEFEFHFHIEGHEHDHIIHIHHGHHBF.GCGABEH=B8.@:.HFEGECHHGCEEHF=IHHECHEHDHHHHEHIHIHGIHEGCIIHGFIHFHGHIIIIIIHHHGHIIIIIIIIIIIIIIIIHFHFIIIHGIIIIIIIIIIHHHG<GHCFH@HFIHIIHHGFIIHIIIHIIIFHGIIIHHIHIIIIIGHHHHEHIIIIIHIIII
@HISEQ:711:H5NNWBCX2:2:1101:11934:20000:ATCTCGTA
TTAAGTTCAGCGGGTAGTCTTACTTGATTTGAGATCGAGTTGAACAACACATAAAGTGTCGTAAAATCCTGCATCAGTCAGCAAAGAGGACAATTATCCTTTATGTTAGCTGCAGCAAAAGTAGTAATCCTGTTTGACGAGGACTAAATAGATATGCTTTTAGCTCAGATAAAAGTCCAGCTGCACCTGCATTTCAAGCCGCCCGCCGACCGGTAAAGGTTGTTGGGATAGCTCAAGTCCACCCTCCTTTTGAAAAATCAAGAAGAGGTTGAGGTGTTTACTGATACTCAAACAAGCATGCTCTTCGGAATACCAAAGAGCGCAATATGCGTTCAAAGATTCGATGATTCACTGAATTCTGCAATTCACATTACGTATCGCATTTC
+
IIIIIHHIIIIHIHIIHIIIIIIIIIHIIIIIIIIIIHGHIIIIHIIIIIIHIIIIGHIIIHIHHHIHHHHIIIIIIIIIIIIIIGIIIHIIGIIIIIIIIHIIIIIIIIHIIIIHHHHGCEH<FGHHHIEHHHIIIIGHHIHIIHIIIIIIHIIHHIGFGFHFH?HIIIIIGHHHHHHHIEHHIIHEGGHHIHHHIHHEEDCHHIHHIIHIIIIIHHHHHHHIIIIIHIIIHHHEIHGIIGHHEGIHGCCHFEHHGCHHEIIIIIIIIHIIIIIHHHIHHHEIHEGIIIIIIIIHIIIIIFIIGIIIIIIHFIHGIHIIHHCHIIIIIHIIIIIIIHFIIIIHGIIHHGHIIHHHEEIHGIIIIIIIIHFGGGIIIIIIIIIIII
@HISEQ:711:H5NNWBCX2:2:1101:19803:19781:ATCTCGTA
TTAAGTTCAGCGGGTAGTCCTACCTGATTTGAGATCAAACTTCAAAAAGGTGTCCTCGCTGAGAGAGACATTTATAAGCTCCAGCGAACCTTCATCACTGAAGGTTGCATGGCAGGAACCCACGAGCGTAGATAGTTATCACACCCGTGAATGCCACCAAAACACTGGCAAGCTGATTCATTTGAGGAGAGCCGACCATAGGCCAGCAAAACCCCCAAAGTCCAAGCTCATCATGGCAAACCATGAGAGTTGAGGTGTTCATGATACTCAAACAGGCATGCCCTTCGGAATAGCCAAAGGGCGCAAGGTGCGTTCAAAGATTCGATGATTCACTGAATTCTGCAATTCACATTACTTATCGCATTTC
+
HIHIIIIIIIIIIIIIIIIIIIIIIIGIIIIIIIHIHIIIIIIIIIIIIIIIIIHIIIIIHIHIIIHIHHIHIIIIIGIIIIIIIHIIIIIIIIIIIIIIIIGIIIIIIIHHIIIIIIIIIIIIIIIIIHHIIIIIIIHHHIIIIHIIIIIIIIIIIIHHHIHIIIGHIHIIIIIIHIIHIIIIIIIIIIIIIIIIIIIHIHGIHIHIIIIIHHIIFGGIGHIIHGIIIIIHHGDEIIIIIIIHIHHIIIIIIHGGHHGIIIIGIIHHIIHGIIIHIIGIHIIIIIIHIIIIHIIIHHHHIIIIIHIIIIIIHIIIIHHIIIIIIIHIIIHIIIHHIIHIIGIIIIIIIIIIIHIIIIHIGIIIGII
@HISEQ:711:H5NNWBCX2:2:1101:5539:20213:ATCTCGTA
TTAAGTTCAGCGGGTAGTCCTACCTGATTTGAGGTCAAAATGTCAATTAAGTATTGTCCTTTTTAAAGGACGGTTTGAAGCTGAAGTTCCCATTGTACGGCGATGGCGTAGATAATTATCACACCAAAGACGGTCCACAAGGGTTTTCCGCTAATGCATTTAAGGGGAGCCGACTTGAAAAGCCCGCATAACCCCCACAATCCAAGCCTCATTCAACAAAAAGCTAAATGAGGTTGAGAATTTAATGACACTCAAACAGGCATGCTCCTCGGAATACCAAGGAGCGCAAGGTGCGTTCAAAGATTCGATGATTCACTGAATTCTGCAATTCACATTACTTATCGCATTTC
+
IHHHIHHIIIIGDHHIIIIGIHIIIHIHIIIGHIIIIIIIHIHIIFHEHIHHIHIHIIHIIIIHHHIHIIIICGEHHHIIIFHHIIHHIIHHIIIIIHIIIIIIIHIIHGDIGIIIIIIHIIIIIGEHIIHHIIIIIIHIIIIHIHHIGHIHHHHIHHIHIIHIIFHIHHHHCHIIGHIIIHIHIIIIIHHIIIIHIGFEHHHHIHHHHHHHHIIHHHH@?IIHHHHIIIHHHHHHHHHEGE@FHDHCF@GFGEFCIIIIIIIIIIGHHHHHIIIIHIIIIHIIHEEHIHHIIIIIHHHHIIIIHHHIIIHHHGIIIIIGHIIIIIHHGHGIHIIIIIIIIHIIIHIIGI
@HISEQ:711:H5NNWBCX2:2:1101:8163:20208:ATCTCGTA
TTAAGTTCAGCGGGTAGTCCTACCTGATTTGAGATCGAACGATCAAAGGCTGTCTTCGCTCGGGAGAGACATCTGTGAGCCCCAGCGAACCCTCATCGCTGAAGGTTGGATGGCAGACGGCCGCGAGCGTAGATAGTTATCACACCTGCGACGCCACCAAACACTGGTAAGCTGATTCATTTGAGAGGAGCCGACCACACAGGGGGGCCAGCAAAACCTCCAAAGTCCAAGCCAATCGTGGCAAACCACGAGGGTTGAGGTGTTCATGATACTCAAACAGGCATGCCCTTCGGAATAGCCAAGGGGCGCAAGGTGCGTTCAAAGATTCGATGATTCACTGAATTCTGCAATTCACATTACTTATCGCATTTC
+
IIIIIEEHCHHHIIIIIIHIIHIIIGIIIIIHIIHIIIIIIHEHHHHFHHHHIIIIFCHEHIGGEHIEHHIIIHIHHIIIEHHHHHIHIIHIFHIHIHIHHIIIIDEFDHIIIIHIIIHHIHIIDDHIHEHHHHGIIIHGIGIIIIHHH<HHIIGHIHHHIFIIGIHHHHIIIIHGFGHE@HHHHHHHHHHIHHIIHGGEHHHDGFHHCEGCHHHFIHHIHCHG?EFHHHGIIHHEIHIHHHHGCCGIIIIIIIHHEEECGHHHCHHHCHHHGIIHCF?HHIGIHGDCHFHHHHHG?F<1IHIIIIHIIIHHHHHGIIIHIIIHEHFGHFIIGHIIIHEIHHIIIHFIIIIIHIIIIGHHIIIIHHHHGIII
@HISEQ:711:H5NNWBCX2:2:1101:10534:20120:ATCTCGTA
TTAAGTTCAGCGGGTAGTCCTACCTGATTTGAGGTCAAGCTTAAATAGTGCATGCCTCACGAGGAGACAGTCCGAAGACCATTAGAAGCTGAACAGGAAGGATTCCACAGCGACGGCATAGATACAATTATCAAACCAAAGCCGGTCCTTATATAGTTCCGCTAATGCATTTGAGAGGAGCTGGCAGTGACACCAGCAGGCCTCCAAAGTCCAAGCTTCGAAGAGACAAAACAAAGCCCCTCAAAGTTGAGAATTTAATGACACTCAAACAGGCATGCCCTTCGGAATACCAAATGGCGCAAGGTGCGTTCAAAGATTCGATGATTCACTGAATTTTGCAATTCACATTACATATCGCAATTC
+
IHIGIIIIGHIHIIHHIIIIIIIHIIHIIIIHIIIIIGIHHHIIHIIIFEHIIIIIIIIHIHHIIIIDHIIIHICGIHHHIIIIIIIIIGHGEHHIHIIIHHIIIIIIIIIIIGIHIIIIIIIIHIIIIGICHIEHHHHFEHIHHHIHIIHIIIIIIGHIIIIIIIIIIIIIIHIICEHHGHIIIHHHHIGIHHHGFHHBDIIIHIIHHHHIIIHHCHCIIHHHIHGHHEIIHHDIGIIIIIHGGIIIIIGHIHIIIHIHHHHIIIIIIIHIHIIIIIIIHGIIIIIIIGIIHGEIIIGIIHDIIIIIIHGHHEDHHIIIIIIIIGIIIIIIIIIIIIIIIIIIIIIIIIHIIIIIIIIIIII
@HISEQ:711:H5NNWBCX2:2:1101:16934:20038:ATCTCGTA
TTAAGTTCAGCGGGTAGTCCTACCTGATCCGAGGTCAAATGAGATGAATCGTCTTCAAACGATGATCGTTTTTAGAAGCGGCCAGCCCTTCCAACCGGCAAACACGACGTAGATGAAACTATCACGCCGAAAGGACCGTGGAAGGGTTAGGGATCCAGCTAATGCATTTGGGACGAGCCGACAACAAAAACCGGCAGACATCCAAATCCAAAGCCCCAACGTCCGAAAAGACGAGGGTATTTGATGGTATTCATGACACTCGATCAGGCATGCTCCTTGGAATACCGAGGAGCGCAAGGTGCGTTCAAAGATTCGATGATTCACTGAATTCTGCAATTCACATTACTTATCGCATTTC
+
HHHIIHHHHHIHIIHHHHIIIEHFHHHEHHHHIIEHHHGHHIIEHEHHHFIHIIIIHIIIGIIHIHIHHEHHIIIIEEEHIIIIIIGFI@DHIIIIIGHIIIIGIIHHHCHEC<<GEHHHCHHHHHIIIGHHIHCHHI<GHIIHHHFH?DEEHHIHHFHHHHFFCEHAGDGHH?HIIIHIIIHDHHIEIGHHC?CEGEGFAHCAFH@GFEB@EC:BEE<HE=HHHC?ED/<<0C0D00HGC?G@EHF<@E1DD1EHECE@HD111<CG<11<1?HCHEFHEH?HEHD1C<<</EHHCEC/=1CE@HCGHHF@C@D1HEGE??HEEHH@FEHHCHF<C<11111<<100<<<<1</HCC
@HISEQ:711:H5NNWBCX2:2:1101:19924:20116:ATCTCGTA
TTAAGTTCAGCGGGTAGTCCTACCTGATTTGAGGTCAAAATGTCAATAAAATGTTGTCCCATTCAGAGGGACGGTTTGAAGCTGAAAGCCCCCCATTTGTAAAAATGAACTGCTTCACGGCGATGGCGTAGATAATTATCACACCAAAGACGGTCCACAAGGGTTTTCCGCTAATGCATTTAAGAGGAGCTGACTTTCTAAAGAAAGCCCGCAAAGCCCCCACAATCCAATCCGCCTTCAAACTAGCAAAAGCTGAAGAGGTTGAGAATTTAATGACACTCAAACAGGCATGCTCCTCGGAATACCAAGGAGCGCAAGGTGCGTTCAAAGATTCGATGATTCACTGAATTCTGCAATTCACATTACTTATCGCATTTC
+
HHHHHFEHHIIIHIHHIIIIIIIIIIDEGHHGGHDC?HHHHIICHHIIHFFHEEFHF@CGHIIHIIIFEHHHHHEHHGIIHHHIIIIIGHFHIIIIIHHH?E??CFCHHHHHGIHEHGIIIIHIIIIGHHHHHHHHEIIHIIIIIFEHHEHHFGHHEHHEHHHFDGHIIHIIGEGHHIHHHIIIHH?GHHHIGFHHHHIHHGEHHIIHIHIIIIHIIHGFHFEHHHHCG<<HECGGEHFHIIIHHIHHGCCEHGEF@?HHHHHHG@GF1?CHEEEHHEHEIIIHHFHHHIIGHHCIIIHIIIHHHHHHHDIIIHHHGIIHHHGIIHHIIHIHHHHIIIIHFHIHHCFHHHHHHEHHFHIHHHHGHHHIIIHHHHGIII
@HISEQ:711:H5NNWBCX2:2:1101:19861:20155:ATCTCGTA
TTAAGTTCAGCGGGTATCCCTACCTGATCCGAGGTCAACCGTAGAGAATAGGGGGTTATGGCAGGTGGTCGCCTGGACCCTATAGCGAGAGAATTACTACGCTTAGAGCCAGACGGCACCGCCACTGATTTTAAGGGCCGCGAGACCGCGAACCCCAAGACCAAGCCGAGGCTTGAGTGGTTATAATGACGCTCGAACAGGCATGCCCCTCGGAATACCAAGGGGCGCAATGTGCGTTCAAAGATTCGATGATTCACTGAATTCTGCAATTCACATTACTTATCGCATTTC
+
IIHIIIIIIIGIIIIIIIIIIIIIIIHIIIIIIIIIIIHIHHIIHIIIIIHIIIIIIIHIIIIHIIIGHIIHIIIIHHHHIIHIHIIHIIIFHIIIIIIHHHGIIIIIIIIIIIIIIIIHFIIIIIIIIIIIIIIIIIIIIIIIIIHHIIIIIHIIIIIIIIIIIIIIIIIIHIHIIIHHHHHIIIIIIIIHIIIIIIIIIIIIIIIIIIIIIIIIIIIIHIHIHIIIIIIHHHGIIHIIIIIIIIIIIIIIIIIIIIIIIIIIIIIIHHHIHIIHFIHEHGIIGIIIIHH
@HISEQ:711:H5NNWBCX2:2:1101:10054:20332:ATCTCGTA
TTAAGTTCAGCGGGTGATCCTGCTTGATTTCAGATACAAAGAAAGTTTGGGTGTCTAAGCACTGGCAGCTGTAAGGCTGCACTGCCTCTACTCTCAATGAGTTCACACTGTAAACAATGTGACCGCTGCATTGAGTGCGACCTCGAACAAGTCGAAATCGCTCGCAGAGCGCAGAGTGCTTTCATGCTTGACAAGAGAAGGGTATCTCTCGCATTAAGATTTGGGTGATGAGATAAAAAGACACTGAAACAAGCATGCCGACTGGAGAGCCAGCCGGCGCCAGTTGCGTTCAAAAATCTGATGACTCACGGTTCTGCAATTCGCATTGCTTATCGCACTTC
+
IIIIIHIIIIIIIIIIIIIIIHHGGHHIIIIIIIIIIIIIIIIIIHHHHHHIIIIHCCGHIIH?@GHHHIIIIHIIIHIIIIIIIICHIIHIIIIIIIHHHIGIHIIIIGHIIIIIIIHHIHIIHIIIIIIHIHIHIIHIIHIIIIIIIIIIIIIHHHIHHIIHIHIIIIIHIGHHHHHIIIIIIIHHIIIHIIIIHHIIIHIHHIIHIHIIIIIHHHIHHIHIIIIIGIHIIIIHIIHHHHFIIHHF<HEHIIIHIHIHHIHEHIIHHHDE<HHIIIHHGHIIIIHIHHIIHHHHIIHCHHGHIHHHGIIIHIIIIIIIHIIIIIIHIHIIIIGHHIIII
@HISEQ:711:H5NNWBCX2:2:1101:15551:20357:ATCTCGTA
TTAAGTTCAGCGGGTATCCCTACCTGATCCGAGGTCAACCTTAGAAATGGGGTTGTTTTACGGCGTAGCCTCCCGAACACCCTTTAGCGAATAGTTTCCACAACGCTTAGGGGACAGAAGACCCAGCCGGTCGATTTGAGGCACGCGGCGGACCGCGTTGCCCAATACCAAGCGAGGCTTGAGTGGTGAAATGACGCTCGAACAGGCATGCCCCTCGGGATACCAAGGGGCGCAATGTGCGTTCAAAGATTCGATGATTCACTGAATTCTGCAATTCACACTACTTATCGCATTTC
+
IIIIIIIIGIIIIIIIHIIIIIIIIIFHIIIHIIIIIGIIIIIIIIIIIIIIIHHIIIIIIGIIIIIHIIIIIIIIIIIIIIIIIIHIIHIHEHGHIIIIIIIIIIHHIHIIIIIIIIIIIHIIIIIIIIHIIIIIIIIIIIIIIIIIIIIIIIHIIIIHIIIIHIIIIIIIIIIIIIIIIIIIIIIIIIIIIIIIIHIIIIIIIIIIHIIIIIGIIIIIHHHCIHHHIIIIHHHHFDHCHIIIIIIHIIIIIIIIIIIIIIHIHIIIIIIIIIIIIIIIIIIHIIGHIIIIIIII
@HISEQ:711:H5NNWBCX2:2:1101:16169:20266:ATCTCGTA
TTAAGTTCAGCGGGTAATCCTGCCTGATCTGAGGTCTAAATTAAAGTTGACTACAATAGTTGGAAGCTTCTACTGGTTCTAGTACGGCCACTAATAAAAGTGTCCTCAGCGAATAGTCTATTACACTGAGTCAATCCGAATTCGAATTAGAGATGCTAATGTATTACGAACGAGCTAGTCAGACTAGCAACGCTCAAGATCCAAACACCAACGCAGTCTACTAGAAACTGGTGGGTTGAAGAGTTCATGACACTCAAACAGGCATGCTCCCCGGAATACCAGGGAGCGCAAGGTGCGTTCAAAGATTCGATGATTCACTGAATTCTGCAATTCACATTACTTATCACATTTC
+
IIHIGIIIIIIIIIIIIIIIIIIIIIIIIIIGHIHIHHIIIIGIHIHHHIIIHIHHHEHIIIIHGIHHHGH?DHIIGHHHIIIHHHEFHIIIHIIIIIIIIIIIIIIIIIIIHHHIIIIHGHIIIIHIIHGHHIIHHHHHGHIIGHIIHHEHHHIIIHIIIIHIIIIIIIIIIIHHHIIHIIIIHHHIIIIIHIIIIIHHIIIHHHHHEHHIHIIIHHGHIIHHHHEIIHHIH?HHHFHHIGIIIIHGIIHHHFHEG@HGGHHHHHHGIIHIIIIHGIIIHHIHIIDHIHGHIIIHIHIIIIGIIIIIHH?EIHHIHIHIHIGIIHHIHIIIIIHIIGIHHHHHIHHHDHDI
@HISEQ:711:H5NNWBCX2:2:1101:20190:20293:ATCTCGTA
TTAAGTTCAGCGGGTATCCCTACCTGATCCGAGGTCAACCATTAAAAAATTGGGGGTTGTTGGCAAACGTTCACCGGGACCCTATAGCGAGAGAAATTACTACGCTTAGAGCCAGATGGCGCCGCCACTGATTTTAAGAGCTGCCAGTAGGCAGGCTCCAACACCAAGCTGAGCTTGAGGGGTTATAATGACGCTCGAACAGGCATGCCCCCCGGAATACCAAGGGGCGCAATGTGCGTTCAAAGATTCGATGATTCACTGAATTCTGCAATTCACATTACTTATCGCATTTC
+
IIHIIHFHGHFHHIHIHHFGHHHIGHHHIHEFDHDHHHHHIIHHHIHGCGHHIGHIHCHHIHGFCFEHCEHH?<CGHHHHHHIHHIH?EHHHHHHGIIHHHHIHHDHHIIHHHHHED?CHHHCHIHHHHHHIHHIIHHIIHHFHHEGHGEHHIHHHHHHDGFEIHEHFHIHHHFAHHHHIIHFHIHHHHHHHIHHHIIIHGHHIIHECIHHIIHIHIIIIIIHHDHHHEHHHDCDIIHHFHHF1EIIIIIHHFGHHHIIHIHIIIIIIIHIIHHHHHGGHHHIIHHHIIGDHH
@HISEQ:711:H5NNWBCX2:2:1101:8075:20539:ATCTCGTA
TTAAGTTCAGCGGGTATTCCTACCTGATCCGAGGTCAACACTTAGGTAAAAGTATAACAAGACCGTCGTCCATCAGAGTCGTCCCAGATACATGCTTAGTAAAAAGCTCCTCGTACCCGGTTCCCTCTGGGGCGCCGTCACTATCTTTGAGACCAGTTGATAGGCAAAGCTATAACTAAAGTCCAACACCAAGCCAGGGCTTGAGGGGTGATAATGACGCTCGAACAGGCATGCCCTTCGGAATAACCAAGGGGCGCAATGTGCGTTCAAAGATTCGATGACTCACGGATTCTGCAATTCGCATTACTTATCGCATTTC
+
IIIIIIIIIIGIIIIIGIIIHHIHIIIIIHHDHHHIIGIFHHHFHIIIHGHHIIIIIIIIIHIIIHIEDEHHIIIIGIIIHIHHHIHHHHIIIIHHHHIIIIIHIIHHHIIIIIIIIIIHIGHHHHIHIIIIIIIIIHIHIIIIIIIIIIIIIIIIIFIIIIIIIIIIIIIIIIIIIIIIIIIIIIIHIIIGIGHIHHHGEIHIIIIIIIIIIIHIHIIIIIIIIIIIIIIIHIIHEHIHHIIIIHHHIHHIHHHIHIGIIIIHHCIIIGIIIIIHIIIHHHIIIHHGIIIIIIIIHIIIIIHIIIIIIIIIIIIIHII
@HISEQ:711:H5NNWBCX2:2:1101:14500:20553:ATCTCGTA
TTAAGTTCAGCGGGTAATCCTACCTGATTTGAGGTTAAATTGGTCATAAGGATGAGGGGAACACCCCCCCCATCAGTTATGAGCGAGCGAAACTTTCCGCAGCTGCACAACCACACTCAAGCATGAAAAGACTATCAATGCCAGAGAGGCGTGGGTGCCATGCAGATGTCACATCGCTAATGTATTTCAGGGGAGCTGGGCTTTCTAAACAAAAGGCCAGCACACCCCAATTCCAAAAGAGAAAATCTGTGAAGATTCTCTTTTGAGGATTCAATCACACTCAAACAGGCATGCCCCTCGGAATACCAAGAGGCGCAAGGTGCGTTCAAAGATTCGATGATTCACGGAATTCTGCAATTCACATTACGTATCGCATTTC
+
HIIIECHHIIIHDFHDHIIIIIEFGHHHHIIH1CGHFHHHHHIHHIIIHHHEHIIIGFDHHIGHHGH?EIIGHHFHCHIHGHEHHIHIHHIHHIIIHIICC?FFFHFHIEHIIIHIIIIIIIHIHHEHGHHIIHIGHHHHHIIIHHHHHIHHHHDHHIIHEHFHHHHHIIHHIEEEHHIHIHHHHEHHIHGGEGIIHGHHHHHEFHHFHIIEHIHECEHHE-CHIGHFHHIHHHEHG@GCC?IIHFHHFHIIIHH@/EFE?GCIIHHGHHCHEHDCC?HEH@CHHECEHFIHGHDCHIIH@HCHF1IIHHEHECEHHIHCHIHG@EHEHHIIIHIHHIHHFG?CCEHEHHHIIHHIIHIHG?@F?GEIIHHIIHHHDII
@HISEQ:711:H5NNWBCX2:2:1101:7062:20935:ATCTCGTA
TTAAGTTCAGCGGGTAGTCCTACCTGATTTGAGGTCAAGTCAATAAATATGCCTCCAAGGAGACAGTCCAAATACATGGACCATTAGAAGCTGAACAATGACATTTCAGCAATGGCATAGATAGGATTATCAAACCAGAGCCGAACGTAACAAGTTCTGCTAATGCATTTAAGAGGAGCTGACATTAATATGCCTGCAAACACTCCAACATCCAAGCTTCAATACAAAAAGTTTTGAAGTTGAGAATTTAATGACACTCAAACAGGCATGCCCTTCGGAATACCAAAGGGCGCAAGGTGCGTTCAAAGATTCGATGATTCACTGAATTCTGCAATTCACATTACATATCGCAATTC
+
IIGGIHHIGHGIHGIIIIHIIIIIHGEHIIIIIIHIIFHHHGIIIIIIIIHIIIIIIIIIGHHIHIIDFHHHIHIGIHIGIIIHHHHFHHIIIIIIHIHIIIIIIIHIIIIIIHHGEGHHHGHGHEEHFHHHHHHIIIIEHIIIHHIIIIIIHHIIHIIIIIHIIHIIIIIIIIIGIHHFIIHHHHIIIIIIHHHHIIIIIIIFIIIHHIHHIIHHGIHIIIHIHIHGIIIIIIIIIIIHIIIIIIHHIHIIIHIHHFIIGIIIIIIIIIHIIIIHIIIIHEFIHGIHIIIHHHIIIIHIIIHIHIIIIIIHHIIIIHHHHGIIHHIIIIHFIIIIIIIIIIIHIIIIIIIHIIGI
@HISEQ:711:H5NNWBCX2:2:1101:8669:20842:ATCTCGTA
TTAAGTTCAGCGGGTAATCCTACCTGATTTGAGATCAAACGTTCAAAAGCTGTCCTTGCTGAGGGACATTTGTGAGCTCCAGCGCACCTTCATCGCTGAAGGTTACATGGTGGAAAACCACAAGCGTAGATATTTATCACACCTGTGATGCCACCAAACACTGGCAAGCTGATCCATTTGAGAGGAGCCAACCACAGGGCCAGCAATACCCCCACGGTCCAAGCTCATCATGGCAAACCATGAGGAGTTGAGGTGTTCATGATACTCAAACAGGCATGCCCTTCGGAATAGCCAAAGGGCGCAAGGTGCGTTCAAAGATTCGATGATTCACTGAATTCTGCAATTCACATTACTTATCGCATTTC
+
EHHGHH?GHHHHDCDHGHCCGFEEGFEHECHGHHHH@FEEHCFFCCEE@HHFHGHIHEHHII@HEHH<CHEH?1CGFIC1C1CEC/<<CECCHCGD@CCFE?1D<GEFHHHIEGGH0CGHCCHHHIIIHFHH?CHIEH@FHHHIECHHHHHCHHHGC?C@AE@FHCCHIICHHEFHIIFFEGHCH?BEB;:EGBGHGFAAGGGAHBF7?B7BD:,<//HEHG/<<HF@@?HHFHF<@HFIHCE?D<0<0<<0<EHFD<<<1C11E@HCGHGIHHEF<<EC/=HHF11G@EHHHDCEFHHDC@@HEE?EF<<1GFEH@@@GFGEDF?CCHHHDCDHIHHFIIGHEIHHHIHHFHHGC0DFGIIHIH
@HISEQ:711:H5NNWBCX2:2:1101:8929:20932:ATCTCGTA
TTAAGTTCAGCGGGTAGTCCTACCTGATCCGAGGTCAAATGAGATGAATCGACTTCAAATGAAGATCGTTTTTAGAAGCGGCCAGCCCTTCCAACCGGCAAACACGACGTAGATGAAACTATCACGCCGAAAGGACCGTGGAAGGGTTAGGATCCAGCTAATGCATTTGGGACGAGCCGACAAAAAAACCGGCAGACATCCAAATCCAAAGCCCCAACATCCGAAAAGACGAGGGTATTTGATGGTATTCATGACACTCGAACAGGCATGCTCCTTGGAATACCGAGGAGCGCAAGGTGCGTTCAAAGATTCGATGATTCACTGAATTCTGCAATTCACATTACTTATCGCATTTC
+
IIIIIIIIIIIIIGIIIIIIIIIIIIHIHHIHIIEHIIIIIIIHFHHHHIHEHIIHIGIIIIIIHHIGGHHIIIIIGIIIIIIIIIIIIIIIIHIIIDHHHIIHIIIIIIIIGIHIHHIIIIHIIIIGIHHHIIIIHIIIIHIIHDHHHHHIIIIHHIIIHHGHIIHGHHHHIHHIIHECHHHHIHHHHHGIHHHHFAFGHGHHIIHHIFHHHIGHHHD/GHDEHEFECHIHIIHHGCHIHHEFIHEHEEEEHHHHHGEFHHG?EHGHIHHIIIIIHIIHIIGIHGCEIHEC<<DHIIHGCEGIHIIIHEFHHHG@HHHIHHHFIIGIHHHFGHIIIHHGGIHHHG@CHHHIHHGH
@HISEQ:711:H5NNWBCX2:2:1101:9832:20940:ATCTCGTA
TTAAGTTCAGCGGGTAGTCTTACTTGATTTGAGATCGAGTTTAACAAGAATCGTTGCCGACCCTTGTAAAATCCTGCATCAGTCAGCCAATGCGGTCAAACTCCCTTTATGTTAGCTGCAGCAAAAGTAATAATCCGTTTGACGGGACTAAATGAATATGCTTTTAGCTCAGCAGAATGTCCAGCTGCACCTGCATTTCAAGCAACCCGCCACCGATCTGAAAAAGATTGGTGTTGGGATTGCTCAAGTCCAAAACTTTCAAAAAAAATCCAAAAGCTTTGAGGTGTTTACTGATACTCAAACAAGCATGCTCTTCGGAATACCAAAGAGCGCAATATGCGTTCAAAGATTCGATGATTCACTGAATTCTGCAATTCACATTACGTATCGCATTTC
+
IIIIGHIIIIIIHIIIIHIIIGIIIHHIIIIHHHIIIIIIIIIIIIIIHHHIIIHHCHGHHHIIIIIHGHIGHIIIHIIHIIIIIIGIIIHFHIHIIIIIIIIIHHFHHHIHIIIIIIHIHIHHIIIIHIIIIIHGHHGHHHIIGHHHIIHHHGIIIIHHGHG?GH?@HHHHIIHHIIIIICHIHHIHIAHHHFHIIIHHHHEHFHHHGHIIIHHH@HHGIGIIHAHHA-HFDIHHHEHEIIIHEIHHHE?ECG@EF/CCIHHHHIHGHHHHHEGEHHHGIHHGIIIIIIIIIHGIIIIIIHIIIIIIIIIHGIIIIIIIIIIIIGIHIHDHCHHHGHIHIIIIIIIIIIHIIIIIHGIIHIHIHHIGHIIIIIHIGIIIHFHIIIIHHIIIIIII
@HISEQ:711:H5NNWBCX2:2:1101:3080:21064:ATCTCGTA
TTAAGTTCAGCGGGTAGTCCTACCTGATTTGAGGTCAAAATGTCAATAAAATGTTGTCCCATTCAGAGGGACGGTTTGAAGCTGAAAGCCCCCCATTTGTAAAAATGAACTGCTTCACGGCGATGGCGTAGATAATTATCACACCAAAGACGGTCCACAAGGGTTTTCCGCTAATGCATTTAAGAGGAGCTGACTTTCTAAAGAAAGCCCGCAAAGCCCCCACAATCCAATCCGCCTTCAAACTAGCAAAAGCTGAAGAGGTTGAGAATTTAATGACACTCAAACAGGCATGCTCCTCGGAATACCAAGGAGCGCAAGGTGCGTTCAAAGATTCGATGATTCACTGAATTCTGCAATTCACATTACTTATCGCATTTC
+
IIIHHHHGHIIIHHHIIIIIIHIIIICHIHHDHHHFHIIIIIIHIIHIIIIEFHHIHGCFEHIIGHHGHHIIHIIHIIHHIIHHIIGIFEHGHIIGHIHIHHHHIIIHHIIIIIIIHHHIIIHHEDHIEHHHIIIIIIIHHHIIHHHHHGHHHHHDHHIHEHHGHHIIIIIIHIIIIIGIHIIIIIHIHHHHHHIHIHEHHEIHIIHHIIHIIIIIIIIIIIHHHGIIHHHIHCHHEFIIIIIGIIHIIIIHIIHIIIHHEHHHHFEEIIIIIHIIIIHHIIIHIHHHHIHGHDIGIIHFIIHIGHHHIHHIIIHIIHIIIHHHEIIIIIIIHIIHHIIIGHIIIHHIIIIHHHIIIIIIIIIGIHIIHIIGIHIHGI
@HISEQ:711:H5NNWBCX2:2:1101:3333:21024:ATCTCGTA
TTAAGTTCAGCGGGTAGTCCTACCTGATTTGAGGTCAAATGGTTCAAATTATCAGTCTCTAATAAATAAGAGACGACAAATTAGAAGCAAAGATCTTTTCTTAAATAAAGAAAAACACTTTTGTCCATTAATGATATAGATAATTATCATATCAAAGATGATTCAAAGTGATTAATCCTTGCTAATGCATTTAAGAAGAGCTGAGTTTTGCTAAGAAACCAGCACACTTCCAGAATCCAAGCCTGACCAGCCAAAAGCTTGAAAGGTTGAGAATTTCATGACACTCAAACAGGCATGCTCCTCGGAATACCAAGGAGCGCAAGGTGCGTTCAAAGATTCGATGATTCACTGAATTCTGCAATTCACATTACTTATCGCATTTC
+
IIHHIHIHHHEHCDHIIIIII?HEHIEHHHIIHHIIIIIIIGHHCEHEEFHHHEHHFHHIIHCFHIFCHHCF<FE<EHCE?1FHHIIHIHHGHHHIGHIICHGHHIHHIIHHIIIIIIIHHIIIIIIIEHHHHICHHG0CGHHIIEHGHHGCFHHHIIICHHHGFHEHHFGFHHHH@HFHCIIIHHHHIHHEHHHHHHIIIIHIIHHHHIHHIHHHHC@IGIIIHHHIIHHHHGIHIIHHC@FCGHIIIHIIIHGIIIIHHIIIIIIHGIIIHIHHHECEGGGC1IHHFHIIIHFIHHHHHIIIIIIIIIHIHHHIIIIIIIIIHHIHHGGIIIIIIIIIIIIIHGIIIHHIIHHIIHHHFEHHFIIHIHIIHIIIHECIIII
@HISEQ:711:H5NNWBCX2:2:1101:15009:21156:ATCTCGTA
TTAAGTTCAGCGGGTAGTCCTACCTGATTTGAGGTCAAAGATCAAAATGCCCATGACTGGACAGTCCTAAGACAATACTAAGCAGAATTTGGTTCCTCAGCAACAGCACAGATAAGATATTTATCAAACTGGAGCTGATAAACAACAGTTCCGCTAATACATTTAAAAGGAGCAGACAAAATTTGCCAGCAGCCTTCATGATCCAAACACATCACAGAACAAAGTCTGATTAGTGTTGAGAGATTAATGACACTCAAACAGGCATACCCTCCGGAATACCAGAGGGTGCCATGTGCGTTCAAAGATTCGATGATTCACTGAATTCTGCAATTCACATTACATATCGCAATTC
+
IIIIIIIIIIHIIIIIIIIIHIIIIIIIIIIIIIIIIIIIIIIIIIIIIIIIIHIIIIIIIIIIHIIDGHIIIIIIIIIIIIIIIIIIHH<FHIIIIIIIIIHIIIIIIIIIIHIIIIGHIIIIIIIIIIIIIIHIIIIIIIIIIIIIIIIIIHIIHIIIIIIIIIHIIHIIIIIIIIHIIIIIIIHIIIIIIIIHHHIIGHIIIIIIIIIIIIIIIIIIIIIIHIIIIHIIIIIIIHIHHIIIIIIIIIIIIIIIIHIIIIIIIIHHHFHIIIIIIIIIIHHIIIIIHGHC<CIIIIIIIIIIIIIIIIIIIIIIHIIIIIIIIIIIIIIIIIIIIIIIIIIIIIIIIHII
@HISEQ:711:H5NNWBCX2:2:1101:19654:21224:ATCTCGTA
TTAAGTTCAGCGGGTAATCCTACCTGATTTGAGATCAAACGTTCAAAAGCTGTCCTTGCTGAGGGACATTCGTGAGCTCCAGCGCACCTTCATCGCTGAAGGTTACATGGTGGAAAACCACAAGCGTAGATATTTATCACACCTGTGATGCCACCAAACACTGGCAAGCTGATCCATTTGAGAGGAGCCAACCACAGGGCCAGCAATACCCCCAAGGTCCAAGCTCATCATGGCAAACCATGAGGAGTTGAGGTTGTTCATGATACTCAAACAGGCATGCCCTTCGGAATAGCCAAAGGGCGCAAGGTGCGTTCAAAGATTCGATGATTCACTGAATTCTGCAATTCACATTACTTATCGCATTTC
+
HIIIIHIHIIHIIGIIIIIHHIIIIIGEFHHHHHIHIIIFHHHIIHIIIIIIIIIHIHIIIIIHHHIHHIIIIIHIIIIIIIIHIIIIIIIIIFHIIICHIIHHHIHH1CGEHIIIIHHIIIIHGHHHHIIIIHIIIIEHHIIIIHEGHHIIIIHHIEHGHIIEGHHHHIHHHIHIIIHHHHIIHIIHHHIIIIIIHGHIIIHHIHGHIIGHDHHHCDGHHIGHHHHFIHIIIIIIHIIIIIIIIIIHEIIHHHFHFIIIIIIIHHEIIIIIIIIIIIIIHIIIIIIIHHIHFHIHHCHIIGIIIIIIIIIIIIIIIIIIHHEHHGHEGIHHIHGIIIIIIIHHHHHHHHEIIHGIHIIIIIIIHI
@HISEQ:711:H5NNWBCX2:2:1101:20100:21062:ATCTCGTA
TTAAGTTCAGCGGGTTTTCTCGCTTCATTTGAGATCTAATTCAAGAAATTGAAGGTCATTTCAGACCTTCGAATTCGTTCTTATAGTTGGTGCCCGTGCGTTCACTTTCAACAGCAAGAACCATCGACATCATCCAGTCACGTTTGGAAGATTCGTACAAGACGAAATTATCCACGTCACTAGCGACACCGAACATGCCACTTTGTAAGCGATATCGTCTTACGACAATGACGGCTCAATTACCACTAACATGCAAGCATAGTGGTGAATGTGGTGGAATCGATACTCAAAGAGGCGTGCTTCCAGGCCTATCCCGAAAGCGCAATTTGCGTTCAAAGATTTGATGATTCACTGAATTCTGCAATTCGCATTACGTATCGCATTTC
+
HHIIIFIIIIIIHICDGEFHHEHIIHHIIIIGHIIGFGHHIHIIIIIIHHHHGIIIHEHHIIHIIII<GHHHHIHFHHIHIIIIHGHIHHIIHHIIIHHIHHIHIIIIHEHIIIIHIHHIIIHHIIIGHIIIIIIIIIFHHEHHIEHHIHHIHGHIHHHIIIEHIIIIHHIIIIIHHHIIHHHIIIIHHIEHHIHHHHIIIHHHHIHEHIHHHHGHHHHHHHH?IHIIIIIIHIHHIIIHHGEFFIHHDHIIIIHHHHHG</HCHIIIIIIIHIHHHIHFIIIHIHHHHIIHHIHHIIIIHIIHHGHIHHHHIIIIIIHHFGHHIIIIHIIHIIIIIIIIGIGIIIIIIHIIIIIIIIIIIIHHDIIIIIIIIIIIIIIIIIGIII
@HISEQ:711:H5NNWBCX2:2:1101:2582:21456:ATCTCGTA
TTAAGTTCAGCGGGTAGTCCTACCTGATTTGAGGCCAAGGCTTTAACAATAGTTGTCCGCAGGGGGACGGCTATAAGCAGCACACGTGGAAGAGGCCTAAGGCGACGGCGCAGATAATTATCACACCATGCCGAGCGCTCTAACAAGCACCAGCTAATGCATTTCAGGACGAGCCGTCTACGGCAGGCATCCAAGTCCACCGCCAGAGACTGTTACATCTCTTGGGTGAGGGTTTACGTGACACTCAAACAGGCATGCTCCACGGAATACCGAGGAGCGCAAGGTGCGTTCAAAGATTCGATGATTCACTGAATTCTGCAATTCACATTACTTATCGCATTTC
+
IIIIIHIIHHHIHIIIHHIIIIIIEHHHIIIIIIIHHHIIGIGHHIHIIHIHIIIHIIHHDHHHHHHCHIIHIIHIIIIIIIIIIIIIGIEHCHIHGIHIIIIIIIIHIIIHHHEHHFHHEHHHIIIIIGGIIHHHHIEHHIIHIIHHHHHHIIIIIIIIHIHIHGCEGIIHHIHHHHIIIIHIHHIHHHHHHIIIIIHIHGIHHIHIHIIIIIIIHEHGIHIIHIHHEHIIHHGGIIIIIIHHHHIIIIIIIGIIHEIIIIHIIIIIHHIIHHGIHHIIIIIHHHIIIIIIIIHFIIIIIHHIIGHIIHIGIIHIIHIIIHEIHIIIHIHIIIIIIIIIIII
@HISEQ:711:H5NNWBCX2:2:1101:2935:21333:ATCTCGTA
TTAAGTTCAGCGGGTAATCCTACCTGATTTGAGGTCAAGACTTAAATGTATTGCCTGATGGCAAGTCCAAAGACAATTCGCAGCGGTCAAAACTACTAGCGACAGCACAGATGATTAAGTCTATCAAACTGGGGCCAGTTGTTTGCAACCTGCTAATGCATTTAAAAGGAGCTGACTTAACAGTCAGCAAAGCCTTCAAAGTCCAAATCACAGAGCAAAATCTGGATTTGATGTTGCTAATGACACTCAAACAGGCATACCCTCTGGATTACCAGAGGGTGCAATGTGCGTTCAAAGATTCGATGATTCACTGAATTCTGCAATTCACATTACATATCGCAATTC
+
IIHIIHHIIIIIIIIIGHIHIIHHIHEEHIHIIIIIHHHEHEHIHIIHHIIIIIHGIIIHIHIHIHIGHIIHGIIIIHCGHIIHIHCCHHIIIIHIHGHGDHIIIIIGIIIIHHHIIGIFHHIIIIIIIHHHAHHHHIIHIIHIHHHHHIHIHHIIIIIHHHIHHHIIIHHHHIHIIIIIIIIIHHHHIHHHIIHIIIIHHHHIIHHFHIHHIIIHIHHHHIIIIIIIHHHIIIIIIIIIHHIIIIIIIHGIIIIIIIHIIIGIIHHIIIIHHIHHHHIIIIIIHHHHIIIIIIIIIIIIIIIIIIIHHIIIHIIIIHIHIIIIIIIIHHHHIIIIIHIIGGGHI
@HISEQ:711:H5NNWBCX2:2:1101:4133:21394:ATCTCGTA
TTAAGTTCAGCGGGTATTCCTACCTGATCCGAGGTCAACCATTAAAAAATTGGGTGTTTTGTGGCGATCGTACAGGTGACTACAGAAGCGAGAAAAAAATTACTACGCTTAGAGTACACCTAAACTCTGCCAACTGACTTTAAGGAACTACTGTTACGTAGATTCCCAATACTAAGCTAGGCTTAAGGGTTGAAATGACGCTCGAACAGGCATGCCCACTAGAATACTAATGGGCGCAATGTGCGTTCAAAGATTCGATGATTCACTGAATTCTGCAATTCACATTACTTATCGCATTTC
+
GIIIIIIIGIIIIHIIHIIIIIIIIIIIIIIIIIIIGIIIGIIIIIIIHIIIIIIIIHIIIIIHHIICHHIIIIHHHHIIIIIIHIIHIIIIIIIIIIIIIIIIIIHIIIIIIIIIIIIIIIIIIHIIIIIIIIHHHIIHIIIIHHGIIIIIIHGHHIIIIIIIIIIIIIHIIIHIIIIIIIHIIIIIIIIIIIIIIIIIIIIIIIIIIIHIIIIIIIIIIIIIIIIIIIHHHIHIIIIIIIIIIIIIIIIHHIIIIIIIIIIIIIIIIIIIIIIIIIIIIIIIIHIGFHHHIIIIIIIH
@HISEQ:711:H5NNWBCX2:2:1101:10331:21388:ATCTCGTA
TTAAGTTCAGCGGGTAGTCCTACCTGATTTGAGGTCAAAGATCAAAATGCCCATGACTGGACAGTCCTAAGACAATACTAAGCAGAATTTGGTTCCTCAGCAACAGCACAGATAAGATATTTATCAAACTGGAGCTGATAAACAACAGTTCCGCTAATACATTTAAAAGGAGCAGACAAAATTTGCCAGCAGCCTTCATGATCCAAACACATCACAGAACAAAGTCTGATTAGTGTTGAGAGATTAATGACACTCAAACAGGCATACCCTCCGGAATACCAGAGGGTGCCATGTGCGTTCAAAGATTCGATGATTCACTGAATTCTGCAATTCACATTACATATCGCAATTC
+
IIIIIIIIGHIHIIIIIIIIIIIIIHEHIIIIIIIIGIIIIIIIIIIIHHIIIIIHIIIIIIGGIIIDHIHGHIIIIIHIIIHIIHIIIHIHFHHIFHIHHHIHIHHIIGIIIIIIIIIHGHIIIIIIIFHFHHGHIIIIIIIIIIIIIIHHIIIIIIIIIHIIHFHHIIIIIIIIIIHHHIHIIIIIIIIIIHIIIIIIIIIIIIIIIHIIIIIIHHHIIHIIIIIIIIIIIHIIIIHHIIIIIIIIHIGHIIIIIIIIIIIHHHIHIIGIIIIIHIIIIHHGIIIIHHHFCCIIIHIIIIIIIIIIIIIIIIIIHIIIHIIIIIIIIIIIIIIHIIIIHGIIIIIIIIII
@HISEQ:711:H5NNWBCX2:2:1101:14898:21320:ATCTCGTA
TTAAGTTCAGCGGGTAGTCCTACCTGATTTGAGGTCAAAGATCAGAATGCCCATGACTGGACAGTCCTAAGACAATACTAAGCAGAATTTGGTTCCTCAGCAGCAGCACAGATAAGATATTTATCAAACTGGAGCTGATAAACAACAGTTCCGCTAATACATTTAAAAGGAGCAGACAAAATTTGCCAGCAGCCTTCATGATCCAAACACATCACAGAACAAAGTCTGATTGGTGTTGAGAGATTAATGACACTCAAACAGGCATACCCTCCGGAATACCAGAGGGTGCCATGTGCGTTCAAAGATTCGATGATTCACTGAATTCTGCAATTCACATTACATATCGCAATTC
+
HHIEEGHHHHHGHGIIEHHIHIHCFHHIIIHHIHIIGHHHIIIIIGHHHHCHHIC?HHIIIIIEHEGDC@FHHHHF@CGHIIHGEHIEFGHHFHHHEHHHCHIGHHHIHCHHHHHCCEHHHIHHIEG<DEC@CHHHHGH?FHHGCEHGEEHHG=HHHFHGHIIIIIIHIHHHHHHHHGHHHHHIIIHEEIHHHIHHIFHIHHEGGEHHBBHFEHHGHEFGHHHIIHHIHHEHHHIHHIIIIHHHGDGHHIIIIIHHEDHHIIIFIHHHCFHHGHHHHHIHHHHGHCHHHGF<<<HGCGEHHHHHIIIIHHFCEGHHHIIIIHIIHHIHIIIHIHIIHGIIHHHHIIIIIIHH
@HISEQ:711:H5NNWBCX2:2:1101:14840:21481:ATCTCGTA
TTAAGTTCAGCGGGTAGTCCTACCTGATTTGAGGTCAAAATGTCAATTAAGTATTGTCCTTTTTAAAGGACGGTTTGAAGCTGAAGTTCCCATTGTACGGCGATGGCGTAGATAATTATCACACCAAAGACGGTCCACAAGGGTTTTCCGCTAATGCATTTAAGGGGAGCCGACTTGAAAAGCCCGCATAACCCCCACAATCCAAGCCTCATTCAACAAAAAGCTAAATGAGGTTGAGAATTTAATGACACTCAACAGGCATGCTCCTCGGAATACCAAGGAGCGCAAGGTGCGTTCAAAGATTCGATGATTCACTGAATTCTGCAATTCACATTACTTATCGCATTTC
+
IIIIIIIIHIIIIIIIHIIIIIIIIIIIIIIIIIIIIIIIIIIIIIGIIIIIIIIIIIIIIIIIIIIIIHIIIIHIIIIIIIIIIIIHIIIIIIIIIIIIIIIIIIIIIIIIIIIIIIIIIIIIIIIHIIHIHIIIIIIIIHIGHHIIIHHHHIIHIIIHIHIIHHIIIIIHDHIIIIIIIIIIIIIIIIHHHIIIIIIIIIIIEAEGHHHIIHII.HHHD0<0@HD0@@CD0D1111H@GD1D<1<<<<1<CIIIIIIIIIIIIHHIIHIIIIIIIIIIHHIIHIIIIIIIIIIHIIIIIIIIIIIIIIIIIIIHHEIIIIIIIIIIIIIIHHIIIIIIIIIIIIIII
@HISEQ:711:H5NNWBCX2:2:1101:21085:21449:ATCTCGTA
TTAAGTTCAGCGGGTATTCCTACCTGATCCGAGGTCAACACTTAGGTAAAAAGTATAACAAGACCGTCGCCCATCAGAGTCGTCCCAGATACATGCTTAGTAAAAAGCTCCTCGTACCCGGTTCCCTCTGGGGCGCCGTCACTATCTTTGAGACCAGTTGATAGGCAAAGCTATAACTAAAGTCCAACACCAAGCCAGGGCTTGAGGGGTGATAATGACGCTCGAACAGGCATGCCCTTCGGAATAACCAAGGGGCGCAATGTGCGTTCAAAGATTCGATGACTCACGGATTCTGCAATTCGCATTACTTATCGCATTTC
+
IIIIGGEHHIIIIGHDHIGIIIIIIGHHHHIHIIHIHIIIGHEHIHEHHHIIHHHHIHIIIHHHIHHDCEHIIHIIHHH@FHIIIIIIIEHHIHHGGHIIIIHHIIHHEHIIICHHIIIHIHIIIIHHHHHHGIIHIFHHHHEHFIEFCEEHHIIGHGHHHHHHIIIIIIHIIIHHIHHHHHHHIIIHHHHIIIHHHFIHHEHHFHIIIIHIHGHHE<EDIHIHHGFHFIIIIIIGIIHHFIIIHIIIIIHEIIIGIHHIHHGIIHCHHHHEGHIHHFFHEHIIHGIIHHIHHHIIHIIIIIHEHHGIIIHIIGIHHHHI
@HISEQ:711:H5NNWBCX2:2:1101:2340:21534:ATCTCGTA
TTAAGTTCAGCGGGTAGTCTTACTTGATTTGAGATCGAGTTTACAAAGTCGGCCGAAGCCTGTCTTTGTGAATCCTGCATCAGTCAGCACAAGAACTAATCTCCTTTATGTTAGCTGCAGCAAAGGTAATAATCTGTTTTTTAGGCAGACTAAATAGATATGCTTATAGCTCAGAGAAAAGTCCAGCTGCACCTGCATTTCAAGTAACCCGCCACTTTTCGGTGAGGAAAAACGTTGGGATCACTCAAGTCCAACTCCCATTTCAAAAAAGATATGGAAGTTGAGGTGTTTACTGATACTCAAACAAGCATGCTCTCCGGAATACCAGAGAGCGCAATATGCGTTCAAAGATTCGATGATTCACTGAATTCTGCAATTCACATTACGTATCGCATTTC
+
HIIHIIIIIIIIIIIGHIIIIIIIIIHIIIHHGHHHHHGHIIIIHHHIIIIIIIIIIHIIIIIHIIIHHIHHIHIIIIGHHIIHHIIHIIIIIHIIIIIIIIHIHHIGGHHHHHIIIIHIHEHHIGHIIIIGIIIHIHHIIHHGECFDHHFGHHHIHHIIIIIIHEHHHGIIHFHHHIHIHI.HGHHEHHHHIIHHHHHIIIFHIHHIHIIGHIHHHDHEA.HHHHIIIIIIIHEIIIIHIHHIIIHIIIIIIIH?HHIFHHDIIIIIHIIIHHHHFHHHEHHHHHHFEHHHFIHGHHGIIHIHIIIIIIHGIHIHHHHHIIIHHIIIIHIIIIHIIIHHIIIIIIIIIHHHFHHHEHHHIHHIIIIIIIIIIIIHGIIIIIHEHIIHE=IIIIIIII
@HISEQ:711:H5NNWBCX2:2:1101:6448:21593:ATCTCGTA
TTAAGTTCAGCGGGTATCCTTACCTGATCCGAGGTCAAATCTTGGATTTGACTAAGGTTTAATCGACGAAAATGCCGGCTGGACCACTAAAGCGTGTGACAGAGCTCCATACGCTCGGGCATCAGGACTCAGCATCGTCACTAAATTTTAAGCCTGTTCATCAAAAAGAGACAATTGGCTCAATAATCAAGCCGTGCTTGAAGGTAGTAATGACGCTCGGACAGGCATGCCCTCCGGAATACCAGAGGGCGCAATATGCGTTCAAAGATTCGATGATTCACGGAATTCTGCAATTCACATTACTTATCGCATTTC
+
IIIGIIHIIIIIHIIIIIIIIIHIIIIIIHIHHIGHHHIIIIIIIIIIIIHIIIIIIIIIIIIIIGIHHIIIIHHIIIHIGGFGEHHIIIIIIIIIIIIIIHHIIIIIIIHIIHHIIIIIIIIIIHHIIIIHIIHIHHIIIIIHIIHIHHHHHIIIGHIIIIIIIIIIHIIIIHHIIHIIIIIIIIIIIGHHIIIIIIIIIIHHIIIIIIIHHIIIIIHIIIIIGIIIIIHIIIIIIHHHHHHIIIHIIHEFHHHIIIHIIIIIHHIIHGIIIHIHHIIIHHHIIGIHIIHHIIIIIIIIIIHIIIHIHIHIIII
@HISEQ:711:H5NNWBCX2:2:1101:6614:21504:ATCTCGTA
TTAAGTTCAGCGGGTATCCCTACCTGATCCGAGGTCAACCATAGAAGTTAAAAGATTAATGGCAAGCATCCACCAGGACTCCATAGCGAGAAGAGTTACTACGCTTAGAGCCGGATGGCACCGCCACTGATTTTAAGGGCTGCCAGGATGGCAGGCCCCAATACCAAGCTGAGCTTGAGGGGTTATAATGACGCTCGAACAGGCATGCCCCTCGGAATACCAAGGGGCGCAATGTGCGTTCAAAGATTCGATGATTCACTGAATTCTGCAATTCACATTACTTATCGCATTTC
+
IHIIIIIIIIHHIIIIIIIIIIIIIIGIIIIIIHIIIHIIHIIIIIIIIIHIIIIIIIIIIIIIIHHHHHIIIIIIHIIIIIIIIHIIIIIIIIIHHIIIIIIIHIIHIHIIIIIIIIIIIHIIHIIIIIHIIIIIIIIIIIIHIIIIIIIIIIIIIHIIIIHIIIIHIIIHIIIIIIHIIIIHIIIIIIIIIIIIIIIIIIIHIIIIHIIIIIIIIIIIIIIIIIIIIIIIIIHIIIIIIIIIIIIHIIIIIIIIIIIIIIIIIHHIIIIIIIIIIHHIIIIIIIGIIIIII
@HISEQ:711:H5NNWBCX2:2:1101:7401:21708:ATCTCGTA
TTAAGTTCAGCGGGTAGTCCTACCTGATTTGAGGTCAAGTTTATTGTTATTGTCCAGAAGACAAGTCCACAAGCGCAGACAATTTGAGAAGCAAGAAAGGTTAATGCAATACCCTGCAACAGCTCAGATAACAAAAGTGTATCAAACCGAAGCTAGCACTGCAAAGTCCTTGCTAATGTATTTAAAAGGAGCTGACAGAAAGAGCCAGCAAATCCTTCAACATCCAAATGCAAAGAAAAGACAAGTTTTCTGAGCTTTGAGAAATAATGACACTCAAACAGGCATACCCTCCAGAATACCAGAGGGTGCAATATGCGTTCAAAGATTCGATGATTCACTGAATTCTGCAATTCACATTACATATCGCAATTC
+
IIIHGHHHIIIIGDHIIHHIHIIIIIHIIIIHIIIHIHIFIIIII?FGHIIHIIGIIIIHIIIIIGHDFGGHGHHIIH<HHIHHHHGGHHIEHHIEHIH1<<<CGHEEGHHIGFHIIHIIHEHEHIEGHHIIIIIEH<CGHHIHEH@@HEH-C<FGHHIFHHHHIHEGFHHIIHHIHHHHAEHHHIIEEIHEGIIIIIIIHIHGIIIHHHHHHHIHIHHIHIHEHHHHIHHHEECEGIIHHF@CFH?IIIHIIIGIHIIIIIIIHHFEHCHEHHHFC<CIIIIIIIIHIIGIHHHHIIIIIIHHGIIHHHHIHIIIIIIIIIIIIIIHHEIHFHIIIHHIHIIIHEEIIIIIHEIIIIIHIIHHIHEHIIII
@HISEQ:711:H5NNWBCX2:2:1101:9943:21660:ATCTCGTA
TTAAGTTCAGCGGGTAATCCTACCTGATTTGAGATCAAACGTTCAGAAGCTGTCCTCACTGAGGAGGGACATTTGTGAGCTCCAGCGCACCTTCATCACTGAAGGTTGCATGGTGGAAACCACAAGCGTAGATATTTATCACACCTGCGATGCCACCAAACACTGGCAAGCTGATCCATTTGAGAGGAGCCAACCACAGGGCCAGCAATACCCCCAAGGTCCAAGCTCATCATGGCAAACCATGAGGAGTTGAGGTGTTCATGATACTCAAACAGGCATGCCCTTCGGAATAGCCAAAGGGCGCAAGGTGCGTTCAAAGATTCGATGATTCACTGAATTCTGCAATTCACATTACTTATCGCATTTC
+
IIIIIIHIHHIIIDHIIIIHIIIFHHIIICEEHHHHIIIIIIHIHIIIGIEHIHHFHIIIHHIGHGIEHHIGIIIIIHHIHIHIIHIHIIIIHHIIIIICHHGHHHHHIIIIIIIIGHIHHIIIIIIIHIHIHHHIIIIIIIHIIIHIIIGIHIIIIIIIIEHHHGIHHIIIIIIFHGIIIIHHIHIIIIIIHIIIIIIHHIIIIIHIIHIIHEHIGIIHHHHIIIHHHFGCEH@@CHHHHHEEHGIIIIIIIHGIIIIHHHFHHHHCGIHHFGIIHIHIHGIIIIHGHHIIHHHHEHEHIHIGIIHHIIHGGIIHGEDGIIIIIIIHHG?IIHHHIIGIIIIIIIHIIHFIIHHGIHGIIIIIIII
@HISEQ:711:H5NNWBCX2:2:1101:15806:21727:ATCTCGTA
TTAAGTTCAGCGGGTAGACCTACTCGATTTGAGGCCAAGTTGTCAGTCATTGTCCGAAGACGGTTTGAAAGCACAGAGCTCTGGATCAGCCACCCTTGAGTAAGGTGCCAGCGAAGATACTTATCATGCTGTACTATGTCCAATCTGGAGGTGCACTAATGCATTTAAGGCGAGCCGCGGTGAAGCAGCAACACCCAAGTCCACCGCTCCCAATCCAAAGACCAGAAGTGTGAGGTTACAATGACACTCAAACGAGCATACCCTTTGGGGATACCAAAGGGTGCAAGGTGCGTTCAAAGATTCGATGATTCACTGAATTCTGCAATTCACATTACTTATCGCATTTC
+
IIIIIHIIIIIIIIIIIIIIIIIHIIIIIIIIGIIIIIIFHHHHIIHIIIIIIIIIIIIIIIIIHHIHHIIIIIIIIIHHIIIHIIIIHIIHIHIIIIIIIIIIIIIGIIIIIIIIIIIIIIHIIIIIIIIIIIHHHIIIIIIIIIHIHHHIIIIIIIIIIIIIIIIIIIIIIIGIIIIIHIIIIIIIIIIIIIIIIIIHIIIIIIIIIHIIGIHIHHGIHIIIHGIIIIIIIIIIIIIIIIIIIIHIIIHHIIHIIIIIIIIIIIIIHIIIIHIIIIHIIIIIIIHIIGGIIGIIIIIIIIIIIIIIIIHFIHIIIIGIIIIIIIIIIIIIIIIIIIIIIIIIIII
@HISEQ:711:H5NNWBCX2:2:1101:17215:21563:ATCTCGTA
TTAAGTTCAGCGGGTAGTCCTACCTGATTTGAGGTCAAGTTTATTGTTATTGTCCAGAAGACAAGTCCACAAGCGCAGACAATTTGAGAAGCAAGAAAGGTTAATGCAATACCCTGCAACAGCTCAGATAACAAAAGTGTATCAAACCGAAGCTAGCACTGCAAAGTCCTTGCTAATGTATTTAAAAGGAGCTGACAGAAAGAGCCAGCAAATCCTTCAACATCCAAATGCAAAGAAAAGACAAGTTTTCTGAGCTTTGAGAAATAATGACACTCAAACAGGCATACCCTCCAGAATACCAGAGGGTGCAATATGCGTTCAAAGATTCGATGATTCACTGAATTCTGCAATTCACATTACATATCGCAATTC
+
IIIHIHEHHIIIHIHHHGHIIIIIIIHHIIIHHHHHHHIIIGHIIIIIIIIFIIIG?HHIIIGIIIIFHIIHIIIICIIIIIIIIIIIFHIIIGIFEHHIHIIIHGIHIIIHIIIHIIIIIHFHHGHIIIIEHHIHIFHIIIHH?HIEH?HIIGIIHIIIHGIGHHIHHHIIIHHHIHHIIIHHHIFHIHIIIHIIHHEHHIIIHIHHIHHCGHHHHGHHHGGCFHHFHHHHHHHIIIIHHEHFGHHEIIHHIIHHCIIHIHHHIHHHIHHCHHHGHGHIHHIIGIHHHIIHHEFCGHC<?HHD@FFFIHG=C/GHIFHEIHHHFCEHIIIIHFGGGFECIHEIHIHEHHEIIIIIIIIHCHIHHIHHHDCI
@HISEQ:711:H5NNWBCX2:2:1101:8085:21885:ATCTCGTA
TTAAGTTCAGCGGGTAATCCTACCTGATTTGAGATCAAACGTTCAAAAGCTGTCCTTGCTGAGGGACATTTGTGAGCTCCAGCGCACCTTCATCGCTGAAGGTTACATGGTGGAAAACCACAAGCGTAGATATTTATCACACCTGTGATGCCACCAAACACTGGCAAGCTGATCCATTTGAGAGGAGCCAACCACAGGGCCAGCAATACCCCCAAGGTCCAAGCTCATCATGGCAAACCATGAGGAGTTGAGGTGTTCATGATACTCAAACAGGCATGCCCTTCGGAATAGCCAAAGGGCGCAAGGTGCGTTCAAAGATTCGATGATTCACTGAATTCTGCAATTCACATTACTTATCGCATTTC
+
IIIIHHICHIIIGGIIIIIIIHHIIIEHIIIIIHGHHIIGHHIIHHHHIIIIIHHIHIIHFHIIIHHHFHIIIIGIIIGIGIIIIIIIIIIIIIIIGIIGHIHHHIHIIIIIIGG?GHHIIHHIGHHIIIIIIIIIHHCHFHHHIHIHHIIHIFHIGHHFIHHIIIIHIIIHIIHHIIIHIHEHGHHIIIHHGIHIGHDIHIHIIIIHGIHIHHHEGGGEGIIIIHHCHGEHIHIIIIIHHEHHIHGIHHHHHHHCIHHHIIIIIIIIIHHIHHIIIIHHHHCIIIIIIHHHGEHHFHIIIIIHHHIIIIIIIIIIIIGIIIIIIIHEIIIIIIIIHFIIIIHGIHIHIIHIHGIHHGIIGHIII
@HISEQ:711:H5NNWBCX2:2:1101:9575:21910:ATCTCGTA
TTAAGTTCAGCGGGTATCCCTACCTGATCCGAGGTCAACCATAGAAAATTGGGGGTTACTGGCCAGCATCCGCCGGGACCCTATAGCGAGAGAGATTACTGCGCTCAGGGCCCGACGGCACCGCCACTGATTTTAAGACCCGCCGGGTTAGCGGCGAAGCCCAAGACCAAGCTGTGCTTGAGGGTTGAAATGACGCTCGAACAGGCATGCCCCTCGGAATACCAAGGGGCGCAATGTGCGTTCAAAGATTCGATGATTCACTGAATTCTGCAATTCACATTACTTATCGCATTTC
+
IIIIIIIIIIIIIIIIHIIIIIIIHHHIIIIIHIGHHIIHHIIIIIIHHHIIHGHIHHHHGHIIGHHGHIIHIIIHIIIIIIIIHHIIHHDHHHHIHFIHIIIIIIGIH@HFHHIIGIGIHGHIHIIIHIEHHHHGCFIIIHIIHHEHHDHHIIGIIIIIIIHGIIIIIIIIIIIIIIHGIIIIHHHIHIIIHHIIIIIIIIIHIIIGIHIIIIIHIIIGIIHIHHFEGIIHIIHHHIIIIIIHIIIIIIIIHIIIHIHHIIHEHHIIHIIIIIIIIIIIIIIIHIIIGIIIIII
@HISEQ:711:H5NNWBCX2:2:1101:9792:21760:ATCTCGTA
TTAAGTTCAGCGGGTATCCCTACCTGATCCGAGGTCAACCTGAAAAAAATTGGGGGTTGCTGGCTAGCACGCACCGCGGCCTCCGAAGCGAGAAGAGTTACTACGCTTGGAGCCGGATGGCACCGCCACTGACTTTGAGGCTTGCCAGGACTGGCAGAGCCCAATACCAAGCAGAGCTTGAGGGTTGTAATGACGCTCGAACAGGCATGCCCTCCGGAATACCAGAGGGCGCAATGTGCGTTCAAAGATTCGATGATTCACTGAATTCTGCAATTCACATTACTTATCGCATTTC
+
E@HIHHIIIIIGHCHDEHCHHHEFHF?HHICEHIIIIGIIIIIIIIICCHHHHIIIIIIIIIHHHIIFHHHIGHHCHCHIIIIGHDIEHIIIHHIIIFHHIHIHHHHIHCDHIIH@/EGHIIIIIIIIIGHGHHHIHHG?EHHDHIIHFCHHHEEHHHHGGHHHFIICHIFHII@HIIGIHHIIIHHHHIIHFHFIFHHHIHIHCEEHECHEHIIIHEHEFEGHHC<@C@?FHHHCIIHGCEIIHCGIIHCHCEG1IIGCHGEHIHGC@HE@@EGEHEFHEHHIHGECFCIH<H<
@HISEQ:711:H5NNWBCX2:2:1101:11690:21773:ATCTCGTA
TTAAGTTCAGCGGGTAGTCCTACCTGATTTGAGGTCAAAATGTCAATTAAGTATTGTCCTTTTTAAAGGACGGTTTGAAGCTGAAGTTCCCATTGTACGGCGATGGCGTAGATAATTATCACACCAAAGACGGTCCACAAGGGTTTTCCGCTAATGCATTTAAGGGGAGCCGACTTGAAAAGCCCGCATAACCCCCACAATCCAAGCCTCATTCAACAAAAAGCTAAATGAGGTTGAGAATTTAATGACACTCAAACAGGCATGCTCCTCGGAATACCAAGGAGCGCAAGGTGCGTTCAAAGATTCGATGATTCACTGAATTCTGCAATTCACATTACTTATCACATTTC
+
IIIHIIIIIIIIIIIIIIIIIIIHHIIIIIIIIIIIIIHIIIIIGHIIIIIIIHIIIIIIIIIIIIIHGHIIIIIIIIIIIGHIIIGHIIIIIIIIIIGHIGIIIIIIHHIIHIIIIIIIHIIIIIHIIIIIIHGIIIIIIIIHIIIIIHHIIIHIGIIHHIIHGHIIIIIGHHIIIIIIIIIIHIIIDHIIHIHIIIIHIIIIHGF?GHIHIIFHDEIGHHHEIIHHHEHHHIIIIFHIIGIIHHHIHHGHHEEIIIIHIIHHCDHDHHGHFIHHHCFGC<IIIHFHHHGIGIIHIIIIHHGIHHCHFGIIIHGIHHGIIIHHHGHHIHIIHIIHIIIHDHHHIHHIGI
@HISEQ:711:H5NNWBCX2:2:1101:13781:21834:ATCTCGTA
TTAAGTTCAGCGGGTAGTCCTACCTGATTTGAGATCAAACGTTCAAAAGCTGTCCCCTGCTGAGCGGAGACGTCTGTGAGCCCCAGTGAACCTCCATCACTGAAGGTTACCTGGTGGAATCATCACAAGCGTAGATAGTTATCACACCTGCGACGCCACCAGACACTGGAAAGCTGATTCATTTGAGAGGAGCCGACCACACGCCGGCAAGACCTCCAAAGTCCAAGCTCATCATGGCAAACCATGGGAGTTGAGGTGTTCATGATACTCAAACAGGCATGCCCTTCGGAATAACCAAAGGGCGCAAGGTGCGTTCAAAGATTCGATGATTCACTGAATTCTGCAATTCACATTACTTATCGCATTTC
+
IIIIIIIIIIIHIGIIIHIIIIIHHIIIHIIIHHIIIHIIIIIIIIGIIIHIIIHIIIIHIHHHHGHIHIHIEHHHHIIIIIHIHHHHIIIIIIIHHI1FGHIIHIHHHIIHHHHHIIIIHIIHHIGGIGHHHIIIIIIHIIIIIIHHHEGHCHHIIHIIIIIIIIIIIHIEHIIIHIIIIIIGHIHIIHIHIGGHIIIIHHHIIIHHIHIHIHHHCHFEGHEFE@?C/HHHHFCFHIHIHH?HIIHIIIIHHIHHHHHHFHHHHHHIIIIIHHG?HGIIIIGIIIIHIIIIHGHF<FC<CHGIIHHIGHIIIIGIHIIIIIHHHIIHHHEHHHFHHIIIGIIIIIIIHIIIIHIHEIHIIIIIIIII
@HISEQ:711:H5NNWBCX2:2:1101:1573:22202:ATCTCGTA
TTAAGTTCAGCGGGTATTCCTACCTGATCCGAGGTCAATTAAACGAAAAATCATTATGAAAGTTGGGGCAGGATGCAAGCCGGGAGCCACCAGAGCGTGCGACAAAGCCCCATACGCTCAGGCACCCAAATCTTGGCATCGCCACTGCATTTCAAGCCTCTGGAAGAACCAGAATGCTCAACACACAAGCCATGCTTGAAGATAAATAATGACGCTCGGACAGGCATGCCCCCCGGAATGCCAGAGGGCGCAATATGCGTTCAAAGATTCGATGATTCACGGAATTCTGCAATTCACATTACTTATCGCATTTC
+
IHFHHHIHHHHIIIIIIHHHIIIIIHHHHIHIIIHIHIHIIIIHIIIICHHHHHHIIHHIGIIIGEHHDEHHHIIHIIHIIHIGI<EH?HIIHHGHHIIIIIIIHIFHIIICHGHHHEHHFHIIIHHIHHHIHHFHHIIIHHHIIHGHIGIIIIIIHIHHHIIIIIIHHIHHIIHHHHHIIGIEHFHIGGIHIHHIHFIIIIIIIHHHECHHIHIHHHHEIHEIHGHIHIIHDHIHGHIIHIIHIHHIIFHHIGIIHIIIIHHIHHHIHIHIIIGIHHDIIIIGIHIIIIIIIIIIIHIIHHHHGIIIHIIHII
@HISEQ:711:H5NNWBCX2:2:1101:2498:22104:ATCTCGTA
TTAAGTTCAGCGGGTAGTCCTACCTGATTTGAGGTCAAAATGTCAATAAAATGTTGTCCCATTCAGAGGGACGGTTTGAAGCTGAAAGCCCCCCATTTGTAAAAATGAACTGCTTCACGGCGATGGCGTAGATAATTATCACACCAAAGACGGTCCACAAGGGTTTTCCGCTAATGCATTTAAGAGGAGCTGACTTTCTAAAGAAAGCCCGCAAAGCCCCCACAATCCAATCCGCCTTCAAACTAGCAAAAGCTGAAGAGGTTGAGAATTTAATGACACTCAAACAGGCATGCTCCTCGGAATACCAAGGAGCGCAAGGTGCGTTCAAAGATTCGATGATTCACTGAATTCTGCAATTCACATTACTTATCGCATTTC
+
IIIIIIIIIIIIGI/EHHIIIFHHHGCH?GCHHHHHIIGFHHHHIGIIHIIIIIIHHFHHFCHHGHHHIIIHHHHFGHHIHIIIIIIHIIHIHHHHEHHIIIIIHHHHHIIGIIHIIIHHDHHHIGIG@HDHHIHGHIIGIIHIIIIIHGFAHGEHHIIIGHEHIIIIIHIHIIIIHICGHHIHIIHHHEHHIHIHGHGHIEFIHHDDDBIHFHHHEDHCHHHHEHGIIIIIHHGC</HEEHHEHHHHHFH?EHIIIIIIHHHFIIHFHIHHIHHIIHHEIHHHIIIIIIHIIHHIHIHGHHFIHHIHHEIIIIHIHHHDHHHIIIHHIHHFIIHEHHIIIIIHIHIHIIIHEIIIIGIIHHIHIHGIHHIIHCIIIH
@HISEQ:711:H5NNWBCX2:2:1101:7971:22112:ATCTCGTA
TTAAGTTCAGCGGGTAGTCCTGCCTGATTTGAGGTTATATGGGTCAAAGGATGGAGAGAGTCCATCACGATTAGGAGCAAGTGAACCTTTCCACAGCTGAACTACTCTGACATGAATGACTATCAATGCCAATGCAAGCTCAAGCAGGTGGAACACCACATCGCTAATGCATTTCAGAGGAGCTGAACAAGCCAGCACACTCCACATTCCAACAAGAAAGCCTCTCTCCGAAAAGAAAGGTTCTCATTGATGGTTTCATGACACTCAAACAGGCATGCCCCTCGGAATACCAAGAGGCGCAAGGTGCGTTCAAAGATTCGATGATTCACGGAATTCTGCAATTCACATTACGTATCGCATTTC
+
IIIIHHIIIIIIIIIIHHIIIIIIHGHHFHHIHHCGHIHHHIIFHHHEHHIHIIHHHHEFHHIIIIIFH=HHIIHHIIIIIIIIHIIHIHIIIIGIGHHIHIHIIIIHHHHHIIHIIHIIIHIIIIHHGIHGHHHIHIGFHGHGIIHIIIHHGHHIIHIHFHHIIIEHHGHFHHIIHHHIIHHIIIIIIHGEHHHHHHEHHHIHIGHIIIHEGIHHHHFHIHEHDIIIIIIHIGIHGIIIIIIIIHEEIIIIIHIHIIIHIIFIHHE?FHHHIIHHHIIIIIIIIHEFIIIHIHHIIIIIIIHIIIIIHHIGHIIIHGIIIIIIIHHGIIIIIIHIIIIHHHIIIHHHIIIIHHCIIIIHIII
@HISEQ:711:H5NNWBCX2:2:1101:8587:22199:ATCTCGTA
TTAAGTTCAGCGGGTAGTCCTACCTGATTTGAGGTCAAGTCAATAAATATGCCTCCAAGGAGACAGTCCAAATACATGGACCATTAGAAGCTGAACAATGACATTTCAGCAATGGCATAGATAGGATTATCAAACCAGAGCCGAACGTAACAAGTTCTGCTAATGCATTTAAGAGGAGCTGACATTAATATGCCTGCAAACACTCCAACATCCAAGCTTCAATACAAAAAGTTTTGAAGTTGAGAATTTAATGACACTCAAACAGGCATGCCCTTCGGAATACCAAAGGGCGCAAGGTGCGTTCAAAGATTCGATGATTCACTGAATTCTGCAATTCACATTACATATCGCAATTC
+
IIIIIIIGIHHIIGIIIIIIIIIIIIIIHIHHIIIGIIIIHIGHIHIIIIIIIHHIHHIIIIHIFHIFHHHIIIHIIIHHIEHHHIIIHHIIIIIHIIIHIIIIIIHIIIHHIIGHIIIIHHHIIIIIHIIIIHIIHIHHIIIIIIIHIIHIIHHHIIIIIHIIIIIHHIIHIIIIIIIHIIIHIIHGHIIIIIIIIIIIIIIIIIHHHHHEHIIHIIIIIIIHHCFGHIIIHEHIHHHHGIIIIIHHGIIIGIHHHEHIHHHIHHIIIIIIHIHHIIIIIIIIIGHHIHIIHIHHHIGHIHHIIIIHIIIIIIHIIIIHHIIHHHGIIHEIIHHGIIIIIHHHIIHEIIIIIIII
@HISEQ:711:H5NNWBCX2:2:1101:9099:22207:ATCTCGTA
TTAAGTTCAGCGGGTAGTCTTGTCTGATTCGAGATCAAGTCTTAAGGATTTTACTCCTCGTGAAATTTAATGTGCACTAAAACAAACTCAACGTATGATCGGAGCAATCGAAGAACTTTCGTTCAATGGTCATGCCTTTCACATAGTCTCATTCGAGCTAGGCAACAAATGTTATTAGAGACTCTGGATAACTCCAGAGGCCTCAAATCCAAGTGCCATTGATTTTACCCAATAGACTTGATGGTTAAACTGATTCTCGAACAGGCATGCCCTTAGGAATACCAGAGGGCGCAATGTGCGTTCAAAGATTTAATGATTCACGGAATTCTGCAATTCACATTACTTATCGCATTTC
+
IIIHIIIHIIIIIIIIHIIIIHIIIIIIIHIGIIIIIHIIIIIIGIHGEHIIHHIIIIIIIIHI?GHHIIIIIIIHHIIIIHIIIIIIHIIHIIIIIIEHEHIIIHFHHHHEHIIIHGGHDEHHIIIGHHIIHIGIHIIIIIIIIIHHHIIIHIIHHIIIIIIHHIHEFIIIIIIHIIHIIIHIIIIIIIIIIIIIIIIIIHIIIHHHHIHIHHHGIHIIHHHHIHHHGGHGHHHHIHIIIHHIHHIHHHIIIIGIHHHIIIIHIIIIIIHHIHIIIIHHHIHHHIHIIHIIIIIIHHHIHHCIIIIIIIIIIIHGIHEEIHIIIIIIHFHIIIIIIIIIIIIIIGIIIIIIIII
@HISEQ:711:H5NNWBCX2:2:1101:18535:22032:ATCTCGTA
TTAAGTTCAGCGGGTAGTCCTACCTGATTTGAGGTCAAGCTTAAAGTGTATGCCTCATAAGAGACAGTCCTAAGACCATTAGAAGCTGAACAGATTAAAGGTCTACAGTAATGGCACAGATATATTATCAAACCAATAAGCTGAGTCCTTGAAGTTCTGCTAATGCATTTAAGAGGAGCTGACATTAGATATGCCTGCATAACCTCCAAAGTCCAAGCTTCAAAAAAATAAATCTTTGAAGTTGAGAATTAAATGACACTCAAACAGGCATACCCTTCGGAATACCAAAGGGTGCAAGGTGCGTTCAAAGATTCGATGATTCACTGAATTCTGCAATTCACATTACATATCGCAATTC
+
IIIIIFHHIHGIIIIIIIIHIIIIIIHHIHIHIIHHEEHHIIIIIIIIIGIHHIIIIIHIIHIIIHHHHIIHHIIIIIHGHIIIGIIIIIIGGIHHIIIIGIIIIIIIIIIIHHHIIIIHHIIIGIHIHHIIIIIIIIHHIIGIHHIIIIIIIIIHIIHIIIIIIIHHHIIIIIIIIIIIIIIIIIIIIHIIIICHIIIHHIHIHIHIIHHIIIIIHEIHHIIIIGHIHIIIHHFHIIIIIIGIIGIIIIIIGIIIHGHGHIIIIIIIHIIIIGHIIIHIIIIIHIIHFGHIHHHHIIIIIHIIIIIIIIIIIIIIIIIHIIIIIIIHIIHIIHIHIIIIIIIIIIIIIIIIIIIIII
@HISEQ:711:H5NNWBCX2:2:1101:13331:22290:ATCTCGTA
TTAAGTTCAGCGGGTAGTCCTACCTGATTTGAGGTCAAAGATCAAAATGCCCATGACTGGACAGTCCTAAGACAATACTAAGCAGAATTTGGTTCCTCAGCAACAGCACAGATAAGATATTTATCAAACTGGAGCTGATAAACAACAGTTCCGCTAATACATTTAAAAGGAGCAGACAAAATTTGCCAGCAGCCTTCATGATCCAAACACATCACAGAACAAAGTCTGATTAGTGTTGAGAGATTAATGACACTCAAACAGGCATACCCTCCGGAATACCAGAGGGTGCCATGTGCGTTCAAAGATTCGATGATTCACTGAATTCTGCAATTCACATTACATATCGCAATTC
+
IIIIIHHFIHIIIIIIIIIIHIGHHIIIIIIHHIHIIFHIHIHHHHIHIIFHIIHIIIIGIIIIHIEDGHHIIIIIIIIHGHIIIHIHHHC@HHIIIIIIIIIIIIIIIIIIIHHHIIIHIIIIGHIHIIHIGIIIIIIIIIHIIIIIIIHEHEHIGHHIIIIHHIGIHHHHHHIIIIIHIIHGHIIHHHIHFHIGIIIIHHIIHHHHHHGGIIIHHEGHHGHGIIIHHCGIIHIIIGHHHHHHIHHEIIIIIIIHHHIIIIIIIHIIHGHIHHIHHHIIIIHGIIIIHHGC<<HHHHGHIHCHEIIIIIIIIIIIIHIIIIIIIIIHHGIHIIIIIHHHDFGHIHHIHHII
@HISEQ:711:H5NNWBCX2:2:1101:19027:22380:ATCTCGTA
TTAAGTTCAGCGGGTAGTCCTACCTGATTTGAGGCCAAAGTGTTAAGTAAGTTGTCCACAAGGGACGATTAGAAGCTGCACATATAGAACAGGCCTAAGGCGACGGCGCAGATAATTATCACACCATGCCGAGCACTGTAAAAAGCGCAAGCTAATGCATTTAAGGATGAGCCAATTACGGCACAATCCAAATCCACCACAATACGACTTTAACATCGCAAGGGTGAGGGTTTACGTGACACTCAAACAGGCATGCTCCATGGAATACCAAGGAGCGCAAGTTGCGTTCAAAGATTCGATGATTCACTGAATTCTGCAATTCACATTACGTATCGCATTTC
+
IIIIHIIIIIIIIHHHIIIHIIIIIIHHIIIIIIIIIIIIHHHHHIIIIIHIIIIIIIIHIIIGIIHHHIIIIIIIIIIIIHIIIIGHHH?EHHIIHHIIIICHHIGIHHIHIGIHHIIIIIIIIIHIIIIIIIIIIHIIIIHIIIIHH@?IIIGIIHIFIHHHHHHIHIIIIIIIIHIIIIIIIIIHIIIIIIIIIIIIHEHIHIIHIIIIHIIIHE?EHIIHHIGHIHGGIIIIIIIIHHFIIIHIIIIIIIGIIIHFHIIIHIHFHHHHHHIIIIIIIIIHHIHEIIIIIIHIIHHGIHIIIIHIHHIIIIIIHHHIIIIIIIHHIIIIIIGIIHIII
@HISEQ:711:H5NNWBCX2:2:1101:5120:22504:ATCTCGTA
TTAAGTTCAGCGGGTAGTCCTACCTGATTTGAGGTCAAGTTTATTGTTATTGTCCAGAAGACAAGTCCACAAGCGCAGACAATTTGAGAAGCAAGAAAGGTTAATGCAATACCCTGCAACAGCTCAGATAACAAAAGTGTATCAAACCGAAGCTAGCACTGCAAAGTCCTTGCTAATGTATTTAAAAGGAGCTGACAGAAAGAGCCAGCAAATCCTTCAACATCCAAATGCAAAGAAAAGACAAGTTTTCTGAGCTTTGAGAAATAATGACACTCAAACAGGCATACCCTCCAGAATACCAGAGGGTGCAATATGCGTTCAAAGATTCGATGATTCACTGAATTCTGCAATTCACATTACATATCGCAATTC
+
IIIIIHHIIHIIHIIIGIIIIIHIHIIIIIIIHIIIIIHIIIIIIIIIIGHHIIHIIIIIIIIIGII@HH@HHGHHHIIHIIIIIIIIIIIHHIIIHHHIIIIIHGHHHIIIIIIIIIHHIHFHIIHIIIIIHIHGICGHIHIIIGIHIIHDHHIIIIIHHHIHIHIHHIIIIIHHHHHIHIGHFHIIIIHHHIIIIIHHHHIHHIHIIIIFHHHHHEIHHCIIIIIGIIIIIIIIIHIHHEEIHFIHEIIHIHH?IIIIHGHIEFHEFHIHHHHHHGGHHIIHIIHHIIIHIIHHHGGHIIIHHHHHHHGIIHIIIIIIIIIIIIHIIIIIIIIIIIIHHGIIIHIIHIIIIIHIIIIHIIIIIIIIHIII
@HISEQ:711:H5NNWBCX2:2:1101:9351:22714:ATCTCGTA
TTAAGTTCAGCGGGTAGTCTTACTTGATTTGAGATCGAGTTTAACAAGAATCGTTGCCGACCCTTGTAAAATCCTGCATCAGTCAGCCAATACGGTCAAACTCCCTTTATGTTAGCTGCAGCAAAAGTAATAATCCGTTTGACGGGACTAAATGAATATGCTTTTAGCTCAGGAGAAAGTCCAGCTGCACCTGCATTTCAAGCAACCCGCCGCCGATCTGAAAAAGATTGGCGTTGGGATTGCTCAAGTCCAAAGCTTTCAAAAAAAATCCAAAAGCTTTGAGGTGTTTACTGATACTCAAACAAGCATGCTCTTCGGAATACCAAAGAGCGCAATATACGTTCAAAGATTCGATGATTCACTGAATTCTGCAATTCACATTACGTATCGCATTTC
+
IHHHHHIIIIIDHID?HGIHIIIIIHHHEGHHHIIHIIHDHHIGIHEGFGEH?GGHHHIDHIIIIGIC1CEFEHIHHHIFHHHIIIIIHHHHHIIIIIIIGHHIHIHHCEHIIHIGIHIIIGHIHHIIHIIIIIHIIHEEGHHHHIIIIHHEHIIIIIHGIIHGHGHI@HHCCAGF?BHIGIGEFIIIIHF@GFHHHHHG@G?G@HHHHDDEDHIIAHA8.6F@GHA7BHDEE.AA?FHFCHHEHHEEHFEHEEFEC/G<-DHH?IHHH<HFCC0?EC1?FEHHEHDG@HFHHCHCE?EHGFIIHHEHHHEEHD<?G1IIIIIHG@EHHHECH@HHG@FGCGHIIIGHEEEHGCIHHCFDEHHC?FHFIFHFIIHHIHEHFCCC<HG=CEEFCHGH
@HISEQ:711:H5NNWBCX2:2:1101:14860:22678:ATCTCGTA
TTAAGTTCAGCGGGTAGTCCTACCTGATTTGAGGTCAAAATGTCAATAAAATGTTGTCCCATTCAGAGGGACGGTTTGAAGCTGAAAGCCCCCCATTTGTAAAAATGAACTGCTTCACGGCGATGGCGTAGATAATTATCACACCAAAGACGGTCCACAAGGGTTTTCCGCTAATGCATTTAAGAGGAGCTGACTTTCTAAAGAAAGCCCGCAAAGCCCCCACAATCCAATCCGCCTTCAAACTAGCAAAAGCTGAAGAGGTTGAGAATTTAATGACACTCAAACAGGCATGCTCCTCGGAATACCAAGGAGCGCAAGGTGCGTTCAAAGATTCGATGATTCACTGAATTCTGCAATTCACATTACTTATCGCATTTC
+
IIIIIIIIIIIIIIIIHIIHIIIIIIIHIIIIIHHIIIIIIIIIIIIIHIIIIIIIIIHIIIIIHHIHIIIIIIIIIIIIIIIIIIIIIIIIGHHIHIIIHIIIIIIIIIIHIHIIIIIIIIIIIEHIIIIIHHIIIIIIIIIHIIIIIIIIIIIIIIIIHHHHHIIIIIIIIIIIIIIIIIHIIIIHHHIHGIIHIIIIIIIIIIHHIIIIHHHHHEHGIIHHGHIIIHIDIGHHHHIIHHIIIHIIIIIIIGIIIIIIIIIIIIIIIIIHIIHIHHIIIIIHIIIIIHIIIIHIIIIIIIIIHIIIHGIIIIHIIIIIIIIIHIIIIIIIHIIIIIIIIIIIIIIIIIIIIIIIIIIIIIIIIIIIIIIIIIIIII
@HISEQ:711:H5NNWBCX2:2:1101:19115:22545:ATCTCGTA
TTAAGTTCAGCGGGTAGTCCTACCTGATTTGAGGTCAAGTTTATTGTTATTGTCCAGAAGACAAGTCCACAAGCGCAGACAATTTGAGAAGCAAGAAAGGTTAATGCAATACCCTGCAACAGCTCAGATAACAAAAGTGTATCAAACCGAAGCTAGCACTGCAAAGTCCTTGCTAATGTATTTAAAAGGAGCTGACAGAAAGAGCCAGCAAATCCTTCAACATCCAAATGCAAAGAAAAGACAAGTTTTCTGAGCTTTGAGAAATAATGACACTCAAACAGGCATACCCTCCAGAATACCAGAGGGTGCAATATGCGTTCAAAGATTCGATGATTCACTGAATTCTGCAATTCACATTACATATCGCAATTC
+
IIIIIIIIIIIIIIIIIIIIHIIHIIHIIIIIIIIGIIIIIIHHHIHHIIIHIIGHHHHIIHIIIHIHIHHIHHIIIIHIIGIIIIIIIIIHIIIHIGHHIIIIIIHIIIIGHIIIHCHHIIHFIIIHIHIHIHIHIHHHIIGIIEFEHHIIHIIHCIIIIIIHHIHHHHIHIHIHIHHIHIIIIIIIHIIIIHIIIIIIIIHHHIHIIIIIIIIHIIHHHHEFIIHHHIIIIIHHHIIIIIIIIHHG?HHIHHHIIIHIIHIHIIIIIIHHIHHIHHIIIIIIIIIHIGIIHHIIIIIHIGIHIIIIHHHHHGIIIHIIIIGHHGIIIIIIIIIIIIIIHIGIIIIIIIHGIIIIIHHHIIIIIIIIIIII
@HISEQ:711:H5NNWBCX2:2:1101:13307:22826:ATCTCGTA
TTAAGTTCAGCGGGTAGTCCTACCTGATTTGAGGTCAAAATGTCAATTAAGTATTGTCCTTTTTAAAGGACGGTTTGAAGCTGAAGTTCCCATTGTACGGCGATGGCGTAGATAATTATCACACCAAAGACGGTCCACAAGGGTTTTCCGCTAATGCATTTAAGGGGAGCCGACTTGAAAAGCCCGCATAACCCCCACAATCCAAGCCTCATTCAACAAAAAGCTAAATGAGGTTGAGAATTTAATGACACTCAAACAGGCATGCTCCTCGGAATACCAAGGAGCGCAAGGTGCGTTCAAAGATTCGATGATTCACTGAATTCTGCAATTCACATTACTTATCGCATTTC
+
IIIHIECHHHHHIHIIIIHHIIIIIIIIIIIGGHFHIIIHIHIHIIIIIIIIIHHIHEHHHHHIIIHHIIIIIHHHIFHIIHHIIIHIIIIHIIIIIIIIIIIIIIHIHDHHHHHGHHIHIIHEGHHCHIHFHHHIIHHIIGH@CHHHIFHHHIIHHFHHHIGIHHIIIIIIHHHHIHIIHHIIHHIIIHHHHIIIHEFEFHHIHIHIHHIHGFHIHCHEGIIHHHIHIHIIHHHIHIHIIHGHEIHF1CFIHHGFHIHFIHHHDHDIGHGIIIGIHGIHIHIIGHHHFC<HHCIIIIIHIHHHIIHGFHIIIIIGGHHIHHIIHIHHHIIIGIHIIIIHHDEIIIHHDH
@HISEQ:711:H5NNWBCX2:2:1101:15657:22871:ATCTCGTA
TTAAGTTCAGCGGGTAGTCCTACCTGATTTGAGGTCAAAATGTCAATTAAGTATTGTCCTTTTTAAAGGACGGTTTGAAGCTGAAGTTCCCATTGTACGGCGATGGCGTAGATAATTATCACACCAAAGACGGTCCACAAGGGTTTTCCGCTAATGCATTTAAGGGGAGCCGACTTGAAAAGCCCGCATAACCCCCACAATCCAAGCCTCATTCAACAAAAAGCTAAATGAGGTTGAGAATTTAATGACACTCAAACAGGCATGCTCCTCGGAATACCAAGGAGCGCAAGGTGCGTTCAAAGATTCGATGATTCACTGAATTCTGCAATTCACATTACTTATCGCATTTC
+
IIHHHHHHHHIIHIIIGHHIIGHHIGHHIIIIGHIIFHGHIIGHHHIIIIGHHIHIIIIIIIIIIIIHHHIIIHHIIIHHIIIGIHHGHIIIIIIHHIIIIIIGGIIIEDHHIHHIHHHHHIIHIHIHIFH=HHHHIIIIIHF@CGHHIHHIHHHHHHHGHHIIHIIHIHHEIHIHIIIIIIIHIIHHHHHIIIHIHIHGHHIIIHEHIHHHCIIIHHEHHHFIIIFIHEEHFHHIHIIHIHGIIHHGC<CHIIHHIIHIHFHGE?HCIHHGHIHHFIIHGHIIIHEHHEECHEEHHIIIHIIIIIIIIIIIGIIIHHIIIHHHFGIHIIIHFHIIIIHIHFIIIIIIIH
@HISEQ:711:H5NNWBCX2:2:1101:5294:23206:ATCTCGTA
TTAAGTTCAGCGGGTAGTCCTACCTGATTTGAGGTCAAGTCAATAAATATGCCTCCAAGGAGACAGTCCAAATACATGGACCATTAGAAGCTGAACAATGACATTTCAGCAATGGCATAGATAGGATTATCAAACCAGAGCCGAACGTAACAAGTTCTGCTAATGCATTTAAGAGGAGCTGACATTAATATGCCTGCAAACACTCCAACATCCAAGCTTCAATACAAAAAGTTTTGAAGTTGAGAATTTAATGACACTCAAACAGGCATGCCCTTCGGAATACCAAAGGGCGCAAGGTGCGTTCAAAGATTCGATGATTCACTGAATTCTGCAATTCACATTACATATCGCAATTC
+
HIIIIHIIIIHHIIIIGHIIIIIIIIGHIIIIIIIIIIIIIHIIIIIGHIIHIIHHHHHGIIIHFHIFHHGIIIIIIIIIHIIIIIHIIIHIIIHIIIIIIIIIIHHIHGHIIIIIIIHIIHHIIIIHIIIIHHHEHHIHHIIIIIHIIIIIIIIIHIIIIIIIIIIIHIHIIIEHHIGIIIGIIIIIIIIIIHHIGHHIIHHFHGHHHHHIHIHHEHHGHHHHHGHCDIGIIIFIIIIIIIIIIIHIIHHGEHGIHHHHHIIIHHIIHIIHIIHHHHIIHIHIHHHEHHDHHHHIIIGIIGHIIHHHHIIIIIIIGHIHIHGIHIIIIIIIIIIIIIGHHHIIIIIIIIHIIHII
@HISEQ:711:H5NNWBCX2:2:1101:7350:23156:ATCTCGTA
TTAAGTTCAGCGGGTAATCCTACCTGATTTGAGATCAAACGTTCAAAAGCTGTCCTTGCTGAGGGACATTTGTGAGCTCCAGCGCACCTTCATCGCTGAAGGTTACATGGTGGAAAACCACAAGCGTAGATATTTATCACACCTGTGATGCCACCAAACACTGGCAAGCTGATCCATTTGAGAGGAGCCAACCACAGGGCCAGCAATACCCCCAAGGTCCAAGCTCATCATGGCAAACCATGAGGAGTTGAGGTGTTCATGATACTCAAACAGGCATGCCCTTCGGAATAGCCAAAGGGCGCAAGGTGCGTTCAAAGATTCGATGATTCACTGAATTCTGCAATTCACATTACTTATCGCATTTC
+
IIGHIHHHIIHIIIIIIIIIIIIIIIHIIHIIIIHIIIIIIIIIIIIIIIIIIIIIIIIIIHIIIIIIHIIIIIHHHIIIIIIIIIIHIIIIIIIIIIIIIIIHIIIIHIIIIIHIHIIIIIIIGICHHHIIIHIIIIIIIHIIIIIIIHIHIIIIHHIIIIHHIIIIIIHIHHHIIIHHIHHIIIHHHHIIIIIIIH@HHIIIIIHIIHGIIIHIHGIHHHFIHIHIIHIIIIIIIIHHHIIIIIIIIIIIIHIIIHIIIIIIHHHIHGIIIIIIIIIHHECIHIIIHIHEIIIHCIHIIIIIIIIIHIIIIIIIIIIIIIHIIIIIIHIIIIIIIIIIIHIIIIIIIIIIHECEHIIIIIIII
@HISEQ:711:H5NNWBCX2:2:1101:9409:23088:ATCTCGTA
TTAAGTTCAGCGGGTAGTCCTACCTGATTTGAGGTCACATTAAAATGAAGTTGTCCTTGCGGACGGTTAGAAAGCAAGATCCTCAGAGTTCCTATTCAACTGGATGACGACGATAAACTATCACGTCAAGTGAATAATATTGAACCCCTACAAACGGTTCCCACTAATGCTTTTAAGAGGAGCCGATCTCAGAAGAGACCCGCAACCCCCACATCCAAGCCAGAGAAAGTTCGTGAAAACTTCAATGGTTGAGAATTTAATGACACTCAAACAGGCATACCCTTCGGAATACCAAAGGGTGCAAGGTGCGTTCAAAGATTCGATGATTCACTGAATTCTGCAATTCACATTACTTATCGCATTTC
+
HHIIIHIFHIIIIIIHIIIIIHIIIHHIIIHIHIIIFHGHGIIIHIIIIHIIIIIHIIIIIIHHIGIGHHHIGIIIIIIHIIHHHEHIHIIIIHIIGIIIHIIIIIIIIIIIIHHIIHIIIIIHHHHIHH?GHIIGIIIIHHHHHHIIIIIIIIIHIIIIIIIIIFHEHHHIIIIHIIIHIIIHHHIIIIIIGIHHIHIHHIIIIIFIHIIIIIIIFHHHFH?EIHIGIH@HIGIIIIIHG?HIIHIIIIIHFIGIIIIIIHHEGHIIIIHIIHIIIIIIIIHHHIHIIIIIHIHHGIIIIIIIHHGIHIIIIIGIIIIIIIIIIIIIHHHIIIIIIIIIIHIIIIIIIIHIIIIIIIIIIIIII
@HISEQ:711:H5NNWBCX2:2:1101:13229:23080:ATCTCGTA
TTAAGTTCAGCGGGTAGTCTTACTTGATTTGAGATCGAGTTTAACAAGAATCGTTGCCGACCCTTGTGAAATCCTGCATCAGTCAGCCAATACGGTCAAACTCCCTTTATGTTAGCTGCAGCAAAAGTAATAATCCGTTTGACGGGACTAAATGAATATGCTTTTAGCTCAGGAGAATGTCCAGCTGCACCTGCATTTCAAGCAACCCGCCACCGATCTCAAAAAGATTGGTGTTGGGATTGCTCAAGTCCAAAGCTTTTCGATTAAAAAATCCAAAGGCTTTGAGGTGTTTACTGATACTCAAACAAGCATGCTCTTCGGAATACCAAAGAGCGCAATATGCGTTCAAAGATTCGATGATTCACTGAATTCTGCAATTCACATTACGTATCGCATTTC
+
IIIHHHHGHHGHHIHHIIIIIIIIGEHHIIIFHHIIIIIIHIHIGHEHHHEHHIIGIIDDHHIHHII<F?CGCGCGHIHIHHIIGIIIHIIIIIHIHFHFIHIIHHFHEHIHHHIIIGHHHIH?H?GHHHHIIIGHIIIIGIIGIIIIHHEFHEHHHIIEFHIIHIHCE?@GHHHEE?GFHHHIGHIHIGHHHHHHEHHHHGHIHHHDHGIHHHHIFHHHIIIIIGIHHHIIHHHHFEHFHGIIIIHIIHIHHHCIIHHHGIIHIIIIHHHHHEIHCHHEEIIIHIGIIHIIIIIIHHIIIIIHHHHIHHEIIIHHIIIIIIIHIIIIIHGIHHIIHIGIHIIIHHIIIIIIHCIHGIIHIIIHIIIIIIIIIHIIIIIHIHIIIIIIIIHIIIIHIII
@HISEQ:711:H5NNWBCX2:2:1101:13430:23081:ATCTCGTA
TTAAGTTCAGCGGGTAGTCCTACCTGATTCGAGGTCAAGTTTCAAAGTTTCGTCTTTCGACGACGATCTAGAAGCGCTGACTTCACGACGCCCGCTAGCACTCCAGCCACGACGATCATTATCACGTCGAAGGCCGTTCATGCATGGTCAGATCGCGCCGCCATCGCTAATGCTTTTAAGGAGAGCCGAAGACCCGAGGGTCGCCGGCAGCCCCCAAAATCCAAGCCAAACCTCGAAACGAATCGAGGGATGGTTGAGAATTAAATGACACTCGAACAGGCATGCTCCTCGGAATACCAAGGAGCGCAAGGTGCGTTCAAAGATTCGATGATTCACTGAAAATCTGCAATTCACATTACTTATCGCAATTC
+
IIIIIIIIIIIGHHIIIIIIIIIIIGHIIIIFHHHIHIIGHGIIIIIIIIIIIGHIIIDHIDHIIGICFHHIIIHHIIIIIIIIIIHIHHHIIHHIHIGIIIIIIIHIIIHDIHICHHHEHHHIHHHIHHHHIIIIEHIIIIICCHHHIIIGIHIIIIIIIIIHHIIIIIHIIHIHIIHHHIHIIIIIIIIIIIHHDHHIIIIIIHHIIIIHIIIIHHHEGHHGHGIIIIIHHGIHEHHIHIGIIIIIIIIIIIIIIHHIGIHGIIGIHCHGHGIIHHIHIIIHGIIHIIHHEHIIIIIIIIHIIIFIIIIIIIIIGIIIIIIIIHHIIHIIIIIIIIIHHEIIHIIIIIIHHIIIIIIIIIIIIIIHIGI
@HISEQ:711:H5NNWBCX2:2:1101:18965:23038:ATCTCGTA
TTAAGTTCAGCGGGTAATCCTACCTGATTTGAGATCAAACGTTCAAAAGCTGTCCTTGCTGAGGGACATTTGTGAGCTCCAGCGCACCTTCATCGCTGAAGGTTACATGGTGGAAAACCACAAGCGTAGATATTTATCACACCTGTGATGCCACCAAACACTGGCAAGCTGATCCATTTGAGAGGAGCCAACCACAGGGCCAGCAATACCCCCAAGGTCCAAGCTCATCATGGCAAACCATGAGGAGTTGAGGTGTTCATGATACTCAAACAGGCATGCCCTTCGGAATAGCCAAAGGGCGCAAGGTGCGTTCAAAGATTCGATGATTCACTGAATTCTGCAATTCACATTACTTATCGCATTTC
+
FEIHIIIIIIHIHHIHHIIIIIHIFHHIIIIHGIHHIIIIIIIHHIIIIIIGHIIHHIIIIIIIIHHHHHIIIIHIIHIIIIIIIIGHIFHHHIGHIIHHIHHHHIIIIIIIIIIIIHHIHICHHIHHHIIGHIIGIIGIGHGIIHE?HHHHHIIIIIGFHIEFHHHEHHEEFHHIHIIGIIIIHGFHHHHFIIIIIHHIIGHHIIHHHHIIIHEIHCIHHHEF?FGGGHHHIIIHEE?HIHIIIIIHHHGIHIHHIHEHHHHEHEFHHCHHHHHHEG=HIIHIIIIIIIIIHGHEEFIHIGIHIIIIIHHEHIIGIHHGHIIIIIHIIIHIHEHFHF@GGIIIGIIIIHIIIHHHHHHHHDIIH
@HISEQ:711:H5NNWBCX2:2:1101:1999:23485:ATCTCGTA
TTAAGTTCAGCGGGTAATCCTACCTGATTTGAGATCAAACGTTCAAAAGCTGTCCTTGCTGAGGGACATTTGTGAGCTCCAGCGCACCTTCATCGCTGAAGGTTACATGGTGGAAAACCACAAGCGTAGATATTTATCACACCTGTGATGCCACCAAACACTGGCAAGCTGATCCATTTGAGAGGAGCCAACCACAGGGCCAGCAATACCCCCAAGGTCCAAGCTCATGATGGCAAACCATGAGGAGTTGAGGTGTTCATGATACTCAAACAGGCATGCCCTTCCGAATAGCCAAAGGGCGCAAGGTGCGTTCAAAGATTCTATGATTCACTTAATTCTGCAATTCACATTACTTATCGCATTTC
+
E@@HH@D<<FHCDCC<EHEEHH1<F?1CEHF1GECEEHIHGHGGEG1EEHHHECH@HH@1F?FEHGEEHFEGHH?<1<<FHEEEFHH<1CH<DDE0DHHHHGEHH1@FE?DCH0F<GHDEEHHE?G0CEHHEHCEHH0<FHC=DFGF?/F?@H/GEH?GHHEH@@DGA.;EHI.@BB@G@AEFEFBAE.:F.B@GHEHE96BFHHHGHEB</>C///<///<CC<<<</<///EHHC?F?HEHCED<0?F@E?@<<11FCGC<D<11<1<C<<1FD110</1<11<C@GD11HFHECC/EC1C<<?C<1111<11<<111D1FF<11<1D1D1E?HHG@D?C<<11<F<<<F<<<10G@?HE<<<
@HISEQ:711:H5NNWBCX2:2:1101:13608:23326:ATCTCGTA
TTAAGTTCAGCGGGTAATCCTACCTGATTTGAGATCAGTTAAAGAATTAAAATGTCTTTTGAAAGACAGTCCAAAAGGACAATTATCAGCTGAACAAAAATAACAAGCAACAGCAACGATAAAATGTTCATTATCAAACTGAAGCCAGTCCTAAATGGTTCTGCTAATTTATTTAAAAGGAGCTAACCGCAAAGGCCAGCATACCTTCAACATCCAAATGAAATCAACTTGATTTGATTTGTATTGATATTATTAATGATACTCAAACAGGCATACCCTTTGGAAGACCAAAGAGTGCAAGATGCGTTCAAAGATTCGATGATTCACTGAATTCTGCAATTCACATTACATATCGCAATTC
+
IIIIIHIIIIIIIIIIIIIIIIIIIIHIIIIHIHIIIIIIIIIIIIHIIIIIIIIIIIIIIIIIHIIHIIIIIIIIIIIIIIIIGIHIIGHIIHHIIIIIIIIIIHHIIIIIIIIIIGIIIIIIIGHHIHIIIIIHIIGIHHIIIIIIIIIIIIIIIIHHIIHIIIIIIIIIIIIHIIIHIIIIHIIHHIIIIIIFIIIHIIIIHIIIIIIHIIHHHIIHEIIGGIHIIIIIIIIIIIIIHHIHHIIIIIIIHIIIIIIIIIIIIIIIIIIIIHIIIIIIIIIIIIIIHIIHHIIIIIIIIIIIHIIIIIHIIIIIIIIGIIIIIIIIIIIHIIIIIHIIIIIIIIIIIIIIHIIIIIIII
@HISEQ:711:H5NNWBCX2:2:1101:11522:23510:ATCTCGTA
TTAAGTTCAGCGGGTAATCCTACCTGATTTGAGATCAAACGTTCAAAAGCTGTCCTTGCTGAGGGACATTTGTGAGCTCCAGCGCACCTTCATCGCTGAAGGTTACATGGTGGAAAACCACAAGCGTAGATATTTATCACACCTGTGATGCCACCAAACACTGGCAAGCTGATCCATTTGAGAGGAGCCAAACACAGGGCCAGCAATACCCCCAAGGTCCAAGCTCATCATGGCAAACCATGAGGAGTTGAGGTGTTCATGATACTCAAACAGGCATGCCCTTCGGAATAGCCAAAGGGCGCAAGGTGCGTTCAAAGATTCGATGATTCACTGAATTCTGCAATTCACATTACTTATCGCATTTC
+
IEFHHHGHHIHHHCHHHFHHIHGHH@GGHHFHHIHIIII?CGFHGHIGHHIHHIIHHFH1DGFCFHIDEHHEHEHHIHIIIIIIGDHHHHIFHHEEHHHHIGEHHIIGHHFGHHEGECHHIIIEFH<GHIEHHE0CHFEHHHIHI?/CG@EHHIHHGHHEHEGEHHHFHHHHHHHIHHHHIIIHCFHAEHHIHIIIGHIIIHHHHHHII@GG?HHIIIHECG?H?HHHEC</FEHHHHHGHHCIIGIIIIHHIIIHIIIIHHHEEEHHHHIIIIIHHE=HDHHCCFHIHEEGFG?F<IHIIGHIHIIIIIIHEHHGIIIIHEHHHFFDFHIHEHFHHHHEIHHHIIHFCHHIHHG@EGHGIIIHD
@HISEQ:711:H5NNWBCX2:2:1101:16050:23621:ATCTCGTA
TTAAGTTCAGCGGGTAGTCCTACCTGATTTGAGGTCAAGTTTATTGTTATTGTCCAGAAGACAAGTCCACAAGCGCAGACAATTTGAGAAGCAAGAAAGGTTAATGCAATACCCTGCAACAGCTCAGATAACAAAAGTGTATCAAACCGAAGCTAGCACTGCAAAGTCCTTGCTAATGTATTTAAAAGGAGCTGACAGAAAGAGCCAGCAAATCCTTCAACATCCAAATGCAAAGAAAAGACAAGTTTTCTGAGCTTTGAGAAATAATGACACTCAAACAGGCATACCCTCCAGAATACCAGAGGGTGCAATATGCGTTCAAAGATTCGATGATTCACTGAATTCTGCAATTCACATTACATATCGCAATTC
+
IIIIIHHIIHIIIIHIIIIGIIIIIIHIIHIIHGHCHHIIIIIIHGIIIIIIHFHIHIIIHIIIHHC<?FHIIIIIHIHIIIIIIIHIHIIIIHIIIIIIDEHIIHIIIIIIIGIIIIIIIIGHIHIIIIIIIIIIIHHIIIHIGFH?EHHIHIIIIHIHHIIIIIGHHGEHIIIHIIIIHIIIIIHGHIIIIHIIIIIIIIIIHIHIIIIIIGHHIHCHHHIIHIHFIHIIHIHEHIHCHIIIIHHGIIIHHH?GHGGIIIIHIIIHHHHHHIHHHHIIHIIIIIHIIIGIHHHGIIIIIIIIIIIHGIIIIIIIGIIIIIGIIIIIGHIIIIHHIIHIHIHHIIIIIIIHHHIIIIHHGIHDIHHIIIII
@HISEQ:711:H5NNWBCX2:2:1101:17376:23656:ATCTCGTA
TTAAGTTCAGCGGGTAGTCCTACCTGATTTGAGGTCAAGTTTATTGTTATTGTCCAGAAGACAAGTCCACAAGCGCAGACAATTTGAGAAGCAAGAAAGGTTAATGCAATACCCTGCAACAGCTCAGATAACAAAAGTGTATCAAACCGAAGCTAGCACTGCAAAGTCCTTGCTAATGTATTTAAAAGGAGCTGACAGAAAGAGCCAGCAAATCCTTCAACATCCAAATGCAAAGAAAAGACAAGTTTTCTGAGCTTTGAGAAATAATGACACTCAAACAGGCATACCCTCCAGAATACCAGAGGGTGCAATATGCGTTCAAAGATTCGATGATTCACTGAATTCTGCAATTCACATTACATATCGCAATTC
+
IIIIIIHHHIIIHHIHGHHIIHIIIIIIIIIEHEHHHIIHHIHIGIIIIIIIIIHIHIIIHIIIHGGGHHIIIIIIGIIIIIHHHHHIHIIIIIHIIIIHHIFHIIIIHHIHHIIIIIIIIGGGHIIHHIIIIIIIIEHHHIIIIIIIIIHIIHIIIIIIIHIIIGHHHHIIIIIIIIIIIIIIIIIIIIHHIIIIIIIIIIHIIIIIIIIIIHIHIIIIHHHGIIHIIIIHHIIIIIGIIIGIIHIIHIIHIIHEIIIIIHIIHIIIIIIHIIIIIIIIIIIHIIHIIIIIIIIIIIHIHHHHHIIIGIIIHIIIIHIIIIIIIIIIIIIIIIIIIIHHIHIIIIIHHIIIHIIIIIIIHIIIIIIIIIII
@HISEQ:711:H5NNWBCX2:2:1101:20716:23724:ATCTCGTA
TTAAGTTCAGCGGGTAGTCCTACCTGATTTGAGGTCAAGTCAATAAATATGCCTCCAAGGAGACAGTCCAAATACATGGACCATTAGAAGCTGAACAATGACATTTCAGCAATGGCATAGATAGGATTATCAAACCAGAGCCGAACGTAACAAGTTCTGCTAATGCATTTAAGAGGAGCTGACATTAATATGCCTGCAAACACTCCAACATCCAAGCTTCAATACAAAAAGTTTTGAAGTTGAGAATTTAATGACACTCAAACAGGCATGCCCTTCGGAATACCAAAGGGCGCAAGGTGCGTTCAAAGATTCGATGATTCACTGAATTCTGCAATTCACATTACATATCGCAATTC
+
HIIIIHHIIIIIIIIHGHIIIIIIHIGFHIIIIIHEHIIIIIIIIIIHIIIIIIIIIGIIIIIIIIIHHIIIIHHIHHIIGHIHHHIIIIHIIIHIIGHHIGIIHIIIIGGHHHHHIGHHHHGEHIHIHHHIHIIFHHIHHIIHIIIIIIIIIHHHHIHGFHHHHIIFHIIIIIHHIHIHHIHHHIHHHIHAGHIHHIIHHIGEHHHFFEGHIIIHEF?FEHFHHH?E?IIHIIIIIIIGIIHIIIIHGHHIHIIHIHEIIHIHHGHIIIHHDHGIIIIIIIHIIHHEHDDIIIHIIHIIHHFGIIIIIGIIGHIHEIIIIIIIIIHIIHGIIIHHIIIIHHIIIIIIIGIGIIII
@HISEQ:711:H5NNWBCX2:2:1101:5703:23853:ATCTCGTA
TTAAGTTCAGCGGGTAGTCCTACCTGATTTGAGGTCAAGTCAATAAATATGCCTCCAAGGAGACAGTCCAAATACATGGACCATTAGAAGCTGAACAATGACATTTCAGCAATGGCATAGATAGGATTATCAAACCAGAGCCGAACGTAACAAGTTCTGCTAATGCATTTAAGAGGAGCTGACATTAATATGCCTGCAAACACTCCAACATCCAAGCTTCAATACAAAAAGTTTTGAAGTTGAGAATTTAATGACACTCAAACAGGCATGCCCTTCGGAATACCAAAGGGCGCAAGGTGCGTTCAAAGATTCGATGATTCACTGAATTCTGCAATTCACATTACATATCGCAATTC
+
IIIIIHIIIGIHIHIIHHIIIIIIIIIIIHIIIIGIIIICHIIHIIGHIIIIIHIHIIIIIHGIIGIGHIGIIHHHHIHIIGIIHHIHIIIIIIIIIIIIIIIIHIIHGIIIHHHIIIHIIGHHHGIIIIHIHIIHIIIIIHHIIHIIIIIIIIIIIIIGHIHHHHHIIIIIIIIHHIIHHIHIIIIIIIIGHHIEHIIIIIIHHIHIIIIIHIIIFHGIIHGD.HHEEHIIIIIHIIIIIHIIIHHHIIIIIIIHIIIIIHIIIGHIIGIIIIHHHGIIIIGGHHEEIHIIIIIIHHGIIIIIIIIIIIGIIIIIIIIIIIIIHHIIIIGIHHIIHHGIIIIIGIIIIIIIIIHH
@HISEQ:711:H5NNWBCX2:2:1101:8657:23855:ATCTCGTA
TTAAGTTCAGCGGGTATCCCTACCTGATTTGAGGTCAACCATAAAAAAAATAAAAAATATGTTAAAGCAAGATATAGTTGTATACAAATCACAACCAATAAAGACTATTACATCAAAACAGTGTAATTCACAACTTTACATCTACTAATATATTTCAAAGGAAAGTCTTTATGTACTCTTCCTTCATATCCAAGCAAAACTGCTAGAGTAAGGTTTAATGACGCTCAAACAGGCATGCCTTCCAGAATACTAGAAGGCGCAATGTGCGTTCAAAGATTCGATGATTCACTGAATTCTGCAATTCACACTACTTATCGCATTTC
+
IIHIIHIIIIIIIIIIIFHHHIIHHHIIIIIGIHIHIHHIHHIHIIGIIIIHIHIIIIIIHIHHHHI@HHHIIIIIIHHIIIIIHIIIHIIIIIIHIIIHHHHHIIIHIIIIIIIIIIIIIHIIIIIIIIIIIIHIIIIIIHIHHIIIIHHIIHIIHHHHIHHHIHHGHIIIIIIIHEIHIGHHHGHIIHHIHIIIIIIIIIIIIIIIHIHHHHHHHHIIIHHFGIHIHHHHHIIHIIIIHIIHHIIHIHHHHHEEHIIIIIHEEHHHIGIIIHHHHHHHIIIHHIHIIHGIIIIIIHGIIIHHIIIHHHHGIIHIIIIIIII
@HISEQ:711:H5NNWBCX2:2:1101:17013:23949:ATCTCGTA
TTAAGTTCAGCGGGTATCCCTACCTGATCCGAGGTCAATCGTTAAAAAAAAAAAGTGAGATGATTGCTGGCGGACACGCCACCAGACCACCAAGCGAGAGAGATCTACTACGCTTGCAGCCCGGAGGGCATCGCCACTGATTTTCAGGCCCGTCCGGTGGACGCAGGCCCAACACCAAGCCGAAGCTTGAGGGTTATCATGACGCTCGGACAGGTATGCCCCCCGGAATACCAGAGGGCGCAATGTGCGTTCAAAGATTCGATGATTCACTGAAATTCTGCAATTCACATTACTTATCGCATTTC
+
IIIIIHHIIIIIIHIHIIIIIIIIIIIIIHHHHHEGHIIIIIIIGIIIIIIGHHHDCHHIHGHIGHHCGHHHHHI<GEHIIIHI1GHHHHHHIHHFEFEFHHIIFHHHHIHHDHDGHHHHHIIHHHFHHHIIIHHIHHIHHGHHHEHIHHIHHHIHHIIGGHHHHIHHIIHG@AHGIHIHHFHEHEHIIHHCHIIHHHHIHEIIHHFIIHHHIIIHIIHIIIIHEIHIIHIIIIGIIIIIIIIIIHIIIHHCHCEIIGIIHIIIIHHHHHGIHIIIHIHIHHHGIIIHHIHIIIIIHHCGIIIII
@HISEQ:711:H5NNWBCX2:2:1101:19377:23797:ATCTCGTA
TTAAGTTCAGCGGGTAGTCCTACCTGATTTGAGGTCAAAATGTCAATTAAGTATTGTCCTTTTTAAAGGACGGTTTGAAGCTGAAGTTCCCATTGTACGGCGATGGCGTAGATAATTATCACACCAAAGACGGTCCACAAGGGTTTTCCGCTAATGCATTTAAGGGGAGCCGACTTGAAAAGCCCGCATAACCCCCACAATCCAAGCCTCATTCAACAAAAAGCTAAATGAGGTTGAGAATTTAATGACACTCAAACAGGCATGCTCCTCGGAATACCAAGGAGCGCAAGGTGCGTTCAAAGATTCGATGATTCACTGAATTCTGCAATTCACATTACTTATCGCATTTC
+
IIIHIIIIIIIIIIIIIIIIIIIIIHIIHIIIGIIIGIIHIIIIIIIIIHIIHHIIIIHIIIIIHIHFEHHIIHHIIIIIIIIIIIIIHIHIIIIIIIHIIIIHGIIHIIIHIIHIHIIHIIIIHIIIIIIIIIIIIIIIIHHIHIHHIIIIIIIIIIIIIIIIIHIHHHIIGHIIIIIHIIIIIIHIHIIIHIIGHIHHHIHIIIHHHIIHEIIIIIHIIIIIFGIIIIHCHHIHIHIHIFHHHGIIHHHHIIHHIHHHIIGGIIGGIIIIIIIIHHHHDEIIIHHIGIIIGIIHIIIIHGHHIHIIIIIIIIIGIIIIHIIIIIIIHHIIHIIIIIIIIIIIIIIIII
@HISEQ:711:H5NNWBCX2:2:1101:19532:23828:ATCTCGTA
TTAAGTTCAGCGGGTGATCCTGCTTGATTTCAGATGCAAGTAAGTTTGTGTGACTAAGCACTGGCAGCTTACGCTGCACTGCCTCAGCTCTCAATGAGTTCACATTGTGAGCAATGTGACTGCTGCATTGAGTGCGGCCCTCGAACAAGTCGAAGCCGCTCGCAGAGCGCAGAGTGCTTTCATGCTTAGCAAGAGAAGGGTATCTCTCGCATTATGATATGGGTTAGGAGATAAAGAGACACTGAAACAAGCATGCCGACTGGAGAGCCAGCCGGCGCCAGTTGCGTTCAAAAATCTGATGACTCACGGTTCTGCAATTCGCATTGCTTATCGCACTTC
+
IIIIIIIIIIIIIIIIIIIIIIIIIHIIIIHIGHIIIIIIHIIIHIIIIIIIIIIHHIIHIIDEHIIEHHIIIIIIIIIIIHIIIIIIIIIHIIIHGIIIIIHIIIHIIIIIIIIIIHHHHIIIIIIIIHIIIIIIGIIIIIIIHIIHIIIHIIIIIIIIIIIIHIHIIIIIIIIIIIIHIIHIHIIIIIIHIHGIIHHIIHHIIIIIIIIIIIIIIHHHHIHHHIIHIIIIIIIIIIHIIHHIIHGIIIIIIIIIIIIHIIIIIIIHHIHIIIHIIHHIIIHIIIIIIIGIIIIIIIIHHGIIIHIIIIIIIIIIIIIIHIIIIIIIIIIIIIIIHII
@HISEQ:711:H5NNWBCX2:2:1101:19596:23959:ATCTCGTA
TTAAGTTCAGCGGGTAGCCCTACCTGATTTGAGGCCAGATCATGAATATGTGGGGTTATCAGCCACCCAGAAGGATGAAACGTATTACATCCAAGGTGCTTATGTCTTTAAGGCGAGCCTTTAGCAAGGCAACACCCAATACACCACCGCTCAGGCAAAAACCCAAGTGGGGTGAGGTTTCATGACACTCAAACAGGCATGCCCTTCGGAATACCAAAGGGCGCAAGGTGCGTTCAAAGATTCGATGATTCACTGAATTCTGCAATTCACATTACTTATCGCATTTC
+
IIIIIIIIIIIIIIIIIIIIIIIIIIIIIIIIIIIIIIIIIIIIIIIIIIIIIIIIHIIIIHIIIIIHHIIIIIIIIIIIIIIIIIIIIIIIIIIIIIIIIIIIIIIIIHIIIIIIIIIIIIIIIIIIIIIIIIIIIIIIIIIIIIIIIHIIIIIIIIIIIIIIIIIIIIIIIIIIIHIIIIIIIIIIIIIIIIIIIIIIIIIIIIIIIIIIIIIIIIHIIIIIIIIIIIIIIIIIIIIIIIIIIIIIIIIIIIIIIIIIIIIIIIIIIIIIIIIIIIIIIIIIIII
@HISEQ:711:H5NNWBCX2:2:1101:4176:24054:ATCTCGTA
TTAAGTTCAGCGGGTCTTCCTGCCTGATTTGAGACCATGGTTCAAGTCAACCCGAAGGTTGCCTTTAATAGTTGAGTGCCGGACATGCACCACCACACGTACTGGGTATTAGAGAAACCGAAGTCTCATACACATACTTTTCCGTTACTTGGTAGTATCCAGCAGCAATAGTTTTAAAAGCACGCAGGGTAAGTGCGACGCCTCAAATCTCTCCTTCCCTAGGTATAAATACCCAAGGTTGGAGAATGAATACTATAGATTCTCAAACAGGCATACTCTGCCGAAACAGAGTGCAATGTGCGTTCAAAGATTCGATGATTCACGGAATTCTGCAATTCACATTACGTATCGCATTTC
+
IIIHIHHIIIIIIIIIIIIIIIIIIIHHIIIHHIIIIHIGIIIIIIIIHIIIHIHHHHIIIIIIIIIHIIIIIGHIIIIIIIIIHHHIHIHEHIIIIIIHFHHIGHIHGHIIIIIEHIIHIIIIIIIIIIIIIIIIIIHIIHIHIIIIIHHIIIIIIIIIHIHHIIIIIIHIHHIGHHHIGHGHHHIFIIIIIIIIIIIIIIIIIIIIGHHIIIIIIHIGHHEHHHHHHHGCIIIIIHHIIHHEHIIIIHHHIIHIIIIIHHHGIIIIIIIIIGIIIHHIIIIIIIHHGIIIIGIIIIIIIIIIIIIIIIIIIIIIIIIIIIIIIIIIIIIIIHIIHIIIIIIIIIIIIIIIHGIII
@HISEQ:711:H5NNWBCX2:2:1101:4630:24152:ATCTCGTA
TTAAGTTCAGCGGGTAATCCTACCTGATTTGAGATCAAACGTTCAAAAGCTGTCCTTGCTGAGGGACATTCGTGAGCTCCAGCGCACCTTCATCGCTGAAGGTTACATGGTGGAAAACCACAAGCGTAGATATTTATCACACCTGTGATGCCACCAAACACTGGCAAGCTGATCCATTTGAGAGGAGCCAACCACAGGGCCAGCAATACCCCCAAGGTCCAAGCTCATCATGGCAAACCATGAGGAGTTGAGGTGTTCATGATACTCAAACAGGCATGCCCTTCGGAATAGCCAAAGGGCGCAAGGTGCGTTCAAAGATTCGATGATTCACTGAATTCTGCAATTCACATTACTTATCGCATTTC
+
IIGHIIIIIIIIIIIHIHIHIIIHHIHIHIIIIGHIIGIIIIIIIIHHIIIGIHIIIHHIIHIIIIIHHHHHHHCGHIIIIIIHIIIHIIIIIIIHIIIIIIIIHIIIIHIHIIGHIIIIHEHHEHHHIIIIIIIIIIGGHFHIIIHHIIIIHHIIHHIHIHHHGIIIIIIHIIIIIHHEFHHHIIIIHIIIHIIHGIGHHHGIHHGHDEHHIIIHFFHFDEGHFHHFHHHFHHEHHHGIHIHF@DC0IIHIHIGIIIIHHEHHHE?@@<GFHHHIIIHECHEHGHCCHHE@DHHDEGGIHHIIIIHGIIIIIIIIIIIHIIHHHHHIIIHIIIIIHIIGIHHHHHIHGIIIIHHHIIHHIIIII
@HISEQ:711:H5NNWBCX2:2:1101:5050:24131:ATCTCGTA
TTAAGTTCAGCGGGTAGTCCTACCTGATTTGAGGTCAAGTTTATTGTTATTGTCCAGAAGACAAGTCCACAAGCGCAGACAATTTGAGAAGCAAGAAAGGTTAATGCAATACCCTGCAACAGCTCAGATAACAAAAGTGTATCAAACCGAAGCTAGCACTGCAAAGTCCTTGCTAATGTATTTAAAAGGAGCTGACAGAAAGAGCCAGCAAATCCTTCAACATCCAAATGCAAAGAAAAGACAAGTTTTCTGAGCTTTGAGAAATAATGACACTCAAACAGGCATACCCTCCAGAATACCAGAGGGTGCAATATGCGTTCAAAGATTCGATGATTCACTGAATTCTGCAATTCACATTACATATCGCAATTC
+
IIHIG<GHIHIIIIIIGIIIIIIIGIIHIIIGHHHIIHIHEHIIIIIIIHIIIIIIHIIHIIIIIIHGHHHIIIIIIIHIIIIIHHHIHIIHIIIIIIIIHHIIIIIIIIIIIIIIIHIIIHIIIIIIIIIIIIIIHEHIIIIIIIIIIHDHHHIEIHIIIIIHIHIHIEHHHHHHHHHIIHIHHIHHIHIIIHIIHIIIGIIIIHIIIIHIIIHHIIHHHHHIIHHHHIHIHHHIHIIHIIIIHHGHIHHIHH?HIHHHHHFFHGHHGC@IIIHHFHHHHIIHFHIIIHIIHHHIIHGIIHGEIIIIHIIIIGIIHIIIIIIIIIGIHHIIIIHF<EIIHGIHGIIIIIIIIIIHIHHHHIIGIIIIHHII
@HISEQ:711:H5NNWBCX2:2:1101:9824:24066:ATCTCGTA
TTAAGTTCAGCGGGTAGTCCTACCTGATTTGAGGTCAAGTTTAAATGATGCCTTTGAAAGGCAGTCCTATGAGGACAGTTATAAGCTGAACTAATAACTCGTTCCAGCGATGGCATAGATAGTGTTATCAAACCAAAGCCGATCCTAAGTTCTGCTAATGCATTTAAGAGGAGCTGACCCTTTCGAGCCTGCAAAGACCTCCAACATCCAAGCTACAAAAAAACTTTTGTAGTTGAGAATTTAATGACACTCAAACAGGCATGCCCTTCGGAATACCAAAGGGCGCAAGATGCGTTCAAAGATTCGATGATTCACTGAATTCTGCAATTCACATTACATATCGCAATTC
+
IIIIIHIIHIIIIIIIGIIIIIGIIGHHIIIHIIHIIIIHHHHHIIIIHHHIIIIIIIIIIIIHHIIIHHIIHIIIIIHHIIIHIIIIIHHIHIIIIIIIIHHHIHHHIIHIHHIIIIIIIIIIIIHHIIIIIHHIIHHIIHHHIHHIIIIHIHEHIIHHIIIIHIIIIIIIIIIFHIIIIIIIHIIIHHHIIIIHIIIIIIIIGIIIIIIIIHHIEEGHGD@HGIHIIIIIIIIIIIIHHIIIHIIIHIIIIHHIIIIIIHEEDHIIIIIIIHHCHGIHEIHHIIIIIIHIIIHIIHIIIIIGIIHIHIHHEFIIIHIIIIIIFHHGIHIIHHHHHCGGIIIIIIIII
@HISEQ:711:H5NNWBCX2:2:1101:1271:24428:ATCTCGTA
TTAAGTTCAGCGGGTAGTCTTACTTGATTTGAGATCGAGTTGAACAACACATAAAGTGTCGTAAAATCCTGCATCAGTCAGCAAAGAGGACAATTATCCTTTATGTTAGCTGCAGCAAAAGTAATAATCCTGTTTGACGAGGACTAAATAGATATGCTTTTAGCTCAGATAAAAGTCCAGCTGCACCTGCATTTCAAGCCGCCCGCCGACCGGTGAAGGTCGTTGGGATAGCTCAAGTCCACCCTCCCTTTTTTTTATCAAAAAAGAGAGGTTGAGGTGTTTACTGATACTCAAACAAGCATGCTCTTCGGAATACCAAAGAGCGCAATATGCGTTCAAAGATTCGATGATTCACTGAATTCTGCAATTCACATTACGTATCGCATTTC
+
IIIHIHIHHHIIIGIIIHIIIIGIIHHIIHIIIIIIIIIIIIIIIIIIIHIIIHIIHHHHIIHIIGHHHHHHIIIIIIIIIIIHHIIHIHIIIIHIIIGHIIIIIIIIHIGIIHIIIHHHGHHIIIIIIIIIGIIIIHGHHIIIGIIIIIIIIHHHIGHIIIHIGIIIGIIHIIIHIHHIIIIIHIHHHHHIHHHIIIHH?GHHIIIIIIHIIIHHIIIIIGHIIHHGIHHGHHGGIIGIIHDIIHHHDDIHGHHG<=HDEEHHIHHHIIIHIIHIIIHHHHCEHGIIIIIIIHIIGHIHIIIIIIIIIHIIHIIIIHHHGIHEIFIIIIHIHIHIHIIIIIIIIIIIHIIIIHIIIIIIIIIIIIIIIIIIHIIHIIIGIIIGHIIHI
@HISEQ:711:H5NNWBCX2:2:1101:3495:24300:ATCTCGTA
TTAAGTTCAGCGGGTAATCCTACCTGATTTGAGATCAAACGTTCAAAAGCTGTCCTTGCTGAGGGACATTTGTGAGCTCCAGCGCACCTTCATCGCTGAAGGTTACATGGTGGAAAACCACAAGCGTAGATATTTATCACACCTGTGATGCCACCAAACACTGGCAAGCTGATCCATTTGAGAGGAGCCAACCACAGGGCCAGCAATACCCCCAAGGTCCAAGCTCATCATGGCAAACCATGAGGAGTTGAGGTGTTCATGATACTCAAACAGGCATGCCCTTCGGAATAGCCAAAGGGCGCAAGGTGCGTTCAAAGATTCGATGATTCACTGAATTCTGCAATTCACATTACTTATCGCATTTC
+
HIIGHGHEHIIIIIIIIIIIIHIIIH?HIIIIHGHHFIHIHIHIIIIHIIIHIIIIIHIHIIIIIHICGHIIIIIIIIIHHHCHHHIIIIIIIIIIIIHGIHIHGEHHIIIIIHHIGHIGIIHIHHEGHEHHHHHHIIIIHIHHFHIIIIIHHHGGGHHIIIGHIHIIHIHHIIIHHHFHHHGHHCHIHEAHGGHHIHIIHHHHIGHHGBHIHHHH<?IHEF@/@FDCCG?@EHCGEHHHHFIHHFCCCECHHHIHFHHHHHHHHEHHHFG1EHFEE?IHH=HHGHGHHF<1HG1CEHCD?HHFHHHHEEED<CD1@EIGHHHGIHEHG@HH@HHGHEEHFHHHHHHHHIGIHGIIHIIIIHHII
@HISEQ:711:H5NNWBCX2:2:1101:9812:24305:ATCTCGTA
TTAAGTTCAGCGGGTAGTCCTACCTGATCCGAGGTCAAATGAGATGAATCGTCTTCAAACGAAGATCGTTTTTAGAAGCGGCCAGCCCTTCCAACCGGCAAACACGACGTAGATGAAACTATCACGCCGAAAGGACCGTGGAAGGGTTAGGGATCCAGCTAATGCATTTGGGACGAGCCGACAACAAAAACCGGCAGACATCCAAATCCAAAGCCCCAACGTCCGAAAAGACGAGGGTATTTGATGGTATTCATGACACTCGAACAGGCATGCTCCTTGGAATACCGAGGAGCGCAAGGTGCGTTCAAAGATTCGATGATTCACTGAATTCTGCAATTCACATTACTTATCGCATTTC
+
IIIIIGHHIIIIIIIIIIIIIIIIIIIIIIIIIIIIIIIIIIIHIIIIIIIIIIIIIIIIIIIIIIIFGHIIIIHIIIIIIIIIHEHIIIIHHIIIIHIIIIIGIIHIIIIIGHHIHIIGIIIIIIIIHIIIIIIHIHHIIIIIIIHHHIIIIIIIIIIIHIIIIIIGHIHHIIIIIIIHIIHHHIIIIIIIIIIIIIIIIHIIHGIIIIIIIHHHIIHIIIIHIIHHHHHIIIHIGIHHIIIIIGIIIIIIIIGIIIIHHHHHGFIHIGIIIHHHIIHIIIIHHHIIIHIIIIHHHGIHIIIGIIIIIHIIIIIIIIIIIHHIIGGIIIIIIHIHIHIIIHIIIHFIHIIIIIHIII
@HISEQ:711:H5NNWBCX2:2:1101:17435:24266:ATCTCGTA
TTAAGTTCAGCGGGTAGTCCTACCTGATTTGAGGTCAAGTTTATTGTTATTGTCCAGAAGACAAGTCCACAAGCGCAGACAATTTGAGAAGCAAGAAAGGTTAATGCAATACCCTGCAACAGCTCAGATAACAAAAGTGTATCAAACCGAAGCTAGCACTGCAAAGTCCTTGCTAATGTATTTAAAAGGAGCTGACAGAAAGAGCCAGCAAATCCTTCAACATCCAAATGCAAAGAAAAGACAAGTTTTCTGAGCTTTGAGAAATAATGACACTCAAACAGGCATACCCTCCAGAATACCAGAGGGTGCAATATGCGTTCAAAGATTCGATGATTCACTGAATTCTGCAATTCACATTACATATCGCAATTC
+
IIIIIIIIIIIIIHIIIIIIIIIIIIIIHIIIIIIHIIIIIIIIIGIIIIIIIIHHHIIIIIIHIIIHIIIIIHIIIHIIIIIIIIHIIIIIIIEHIHIIHIIGIIIIIIIIIIIGIIIIIIIIIIIIIHIIIHIIIGHHIIIIIIIHIDIGHIIIIIIIIIHIIIHHFHHIIIIIIIIHHHIIIIIHHHGHHIIIIIIIIIIHIIIIIIIIIHHHIIHFC//HGHHIIHHHHGIHHIHHHHIIIIHHIIIIHIHEHHIIIIHHIHCIIIIHHGIHIIIIHHHIIIIIIIIIIIIIIIIIHIHEHIIHHIHIHIIIIIIIIIIHHHHIIIIHHIIIIIIIIIIIIIIIIIIHIHIIIHHHIHIIIHIIGIII
@HISEQ:711:H5NNWBCX2:2:1101:17303:24461:ATCTCGTA
TTAAGTTCAGCGGGTAGTCCTACCTGATTTGAGGTCAAAATGTCAATAAAATGTTGTCCCATTCAGAGGGACGGTTTGAAGCTGAAAGCCCCCCATTTGTAAAAATGAACTGCTTCACGGCGATGGCGTAGATAATTATCACACCAAAGACGGTCCACAAGGGTTTTCCGCTAATGCATTTAAGAGGAGCTGACTTTCTAAAGAAAGCCCGCAAAGCCCCCACAATCCAATCCGCCTTCAAACTAGCAAAAGCTGAAGAGGTTGAGAATTTAATGACACTCAAACAGGCATGCTCCTCGGAATACCAAGGAGCGCAAGGTGCGTTCAAAGATTCGATGATTCACTGAATTCTGCAATTCACATTACTTATCGCATTTC
+
IIIIIGFGHIIHHHHIIIIIIIIIIIHHIHHHHGDEHIIIIG<FHIIIIIIIIHHHIIIIIIHEHIICHFGEHIH=GHHHIGHHFIHIIIIIGHGH@GHHFHIIIIIGIIIIGIHHG?GHHHIIIIGIHIIIIIHHHHHHIIIHCHHIFHEHIHGHHIIHI@HHCHHHGHHIIIIHHHIHHIIIHIF?EHIHGHHIIHIFHIIIHIGIHIHFHCHI<HDIHGFHHHHGEEDIHHEHEIIIHEIIIIIHHHHIH?HDFGEIIHHIIIIIIHIHGIHEEFIHHCEHHHIHIHIIFDIHDHHIIIGIIHHIHHHHIIGIIHDIIIHHFIIIHHIIIIIHIIHHHFEIHIGIIIIIIHHHGHHHHGIIIIHIIIIGIIIIII
@HISEQ:711:H5NNWBCX2:2:1101:21153:24394:ATCTCGTA
TTAAGTTCAGCGGGTATTCCTACCTGATCCGAGGTCAACCTTAGAAAGATAAAGGGTAGACCGGCCCGGAAGGTCCTTTAGACTCGACGCGTGCTTCCGAAGATGCTCGTTGCGAAGAGGGTCCCACGGACGCCGTCATTGTCTTTGAGACCAGTTGGCTGTGACACCAACGCGGCCCAACACCAAACACGAGGGTTTGAGGGAGGATAATGACGCTCGAACAGGCATGCCCACCGGAATACCAGTGGGCGCAATGTGCGTTCAAAGATTCGATGACTCACGGAAATTCTGCAATTCGCATTACTTATCGCATTTC
+
IIIHIGHIIIHIIHHGHIIIHIHIIIHHHIIIIHHHHIEEGHHIIGIHHGHIIIHIIHIGDHHIGHIEHHHHIGHIHIGHIHIIEHIHHHIHIFHEHHHHIHFHHHHHHHHHHICCCHIIH=GHFHDHHIHHHEDEIHHHIGHGHGIHGHIIIIHEHEHEHHFHHFIHHHHIIFIHHHEHHHHGEGEHGDHHHCIHFGHEIIIIIIIHIHIIHIIIIIHHDIIIHIHHHIIDHIIIIIIHHHIIIHHGDGGEIHDHHIIIIIIIIIHIIIHIIIHEIIIHHHHIIGIIHGIIHIHHIIIIIIIIIIHHHCHHIIII
@HISEQ:711:H5NNWBCX2:2:1101:10626:24679:ATCTCGTA
TTAAGTTCAGCGGGTAGTCCTACCTGATTTGAGGTCAAAATGTCAATAAAATGTTGTCCCATTCAGAGGGACGGTTTGAAGCTGAAAGCCCCCCATTTGTAAAAATGAACTGCTTCACGGCGATGGCGTAGATAATTATCACACCAAAGACGGTCCACAAGGGTTTTCCGCTAATGCATTTAAGAGGAGCTGACTTTCTAAAGAAAGCCCGCAAAGCCCCCACAATCCAATCCGCCTTCAAACTAGCAAAAGCTGAAGAGGTTGAGAATTTAATGACACTCAAACAGGCATGCTCCTCGGAATACCAAGGAGCGCAAGGTGCGTTCAAAGATTCGATGATTCACTGAATTCTGCAATTCACATTACTTATCGCATTTC
+
IIIIIHHHIIHIIIIIIIIIIIIIIIIIIHHHIHIIIIIIIIIIIIIIIIIIIIIIIIIIIIIIHIIFHIHHHIHIIIIIIIIIIIIIIIIIIIIIIIIHIIIHIIIIIIIIHIIIIIIIHHHIIHIIIIIIIIIIGIIHHGIIIIIIHIIIIHHDHHIHIIIHIHIIIHHIIIIIGIIIIIIIIHFHIHGGHIIIIIIIIIIHIHIIIHHHIHIIE<@@.HGGHHHEHC,IHGHHHEIIHIHEIHHEHIHIHIHHIHIHIFHF?HHHCIIIIIIHECEIHIHGGIGIIIHIHIHCFIHIHHHEEIHHIIIIHFIGIIHHIIIHEIIIIHEEHIIHHHHIIIIIIIHIHIHHEEIIIGHHIIIIIHIIIIIHIIDIIH
@HISEQ:711:H5NNWBCX2:2:1101:6434:24963:ATCTCGTA
TTAAGTTCAGCGGGTAGTCCTACCTGATTTGAGGTCAAGCTTAAAGTGTATGCCTCATAAGAGACAGTCCTAAGACCATTAGAAGCTGAACAGATTAAAGGTCTACAGTAATGGCATAGATATATTATCAAACCAATAAGCTGAGTCCTTGAAGTTCTGCTAATGCATTTAAGAGGAGCTGACATTAGACATGCCTGCAATAACCTCCAAAGTCCAAGCTTCAAAAGAATAAATCTTTGAAGTTGAGAATTAAATGACACTCAAACAGGCATACCCTTCGGAATACCAAAGGGTGCAAGGTGCGTTCAAAGATTCGATGATTCACTGAATTCTGCAATTCACATTACATATCGCAATTC
+
HHHIIFHIIIHIIIIGHIIHIIIIIIHIIIIIIHHIIIIIIIIIIHHHHIHIIIIIIIIHHIIIHIIGHIIIIIIIIIIIHIHIHIIIIIIIIIIIIIIHIHHIIIIIIHHIIHIIIHEHHHIFHIIHIIIHIIIIHIIIHIHHHHHHHIIGHHHHIIHHHHIIIHIIIIHHHIIHIIHIHIIHHHIIIIHHHIIHIHIIIIIHHIIIIIIHHIIIHGCEHHGIIIIIIIHGHGIHGIIIIIHHHIIIHCEEGHGHEHHIHHIHHIGIIIIHHFHIIHIIIIIHIHGHIHHIHHHHHIGGIIIIHIIIHHIIHHHIIHHIIIHIIIHIIHIIIIIIIHGIIIIHGIIIHIHFHHCCIII
@HISEQ:711:H5NNWBCX2:2:1101:7648:24791:ATCTCGTA
TTAAGTTCAGCGGGTAGTCCTACCTGATTTGAGGTCAAAATGTCAATTAAGTATTGTCCTTTTTAAAGGACGGTTTGAAGCTGAAGTTCCCATTGTACGGCGATGGCGTAGATAATTATCACACCAAAGACGGTCCACAAGGGTTTTCCGCTAATGCATTTAAGGGGAGCCGACTTGAAAAGCCCGCATAACCCCCACAATCCAAGCCTCATTCAACAAAAAGCTAAATGAGGTTGAGAATTTAATGACACTCAAACAGGCATGCTCCTCGGAATACCAAGGAGCGCAAGGTGCGTTCAAAGATTCGATGATTCACTGAATTCTGCAATTCACATTACTTATCGCATTTC
+
HIHHIHGHIIIIIGIHIIHIIIIIHIIIIIIIIGHGIIIIIIIIIIIIIIIIIIIIIIGHIIIIIIIHGFHIIIIHIIHHHIHIIIHIIIHIFHHIHHIIIHIHHIHHEDHHHIHGHIHHIIIIIHHHIIIHHHHHHIIIHIIHHIIIIIIIIIIIIIHHHIHHHIIIIIIGHHIHIIIIIIHIHIHFHHIIHHHIIHIHHIIIHHHHIIIIHIIIDIGIIIIIIHGHIHIGHHHIIHIIIIHGIIHGGHIHIIHIIIIIIIIHIHIIIIIHGIIIIIIHIIIIIHIIIIIIHHHIIIIIIIIIIIIIIIIHHGIIIIHGIIIIIHHHHIIIIIIIHIIIIHIIIIIIII
@HISEQ:711:H5NNWBCX2:2:1101:18011:24930:ATCTCGTA
TTAAGTTCAGCGGGTAGTCCTACCTGATTTGAGGTCAAAATGTCAATTAAGTATTGTCCTTTTTAAAGGACGGTTTGAAGCTGAAGTTCCCATTGTACGGCGATGGCGTAGATAATTATCACACCAAAGACGGTCCACAAGGGTTTTCCGCTAATGCATTTAAGGGGAGCCGACTTGAAAAGCCCGCATAACCCCCACAATCCAAGCCTCATTCAACAAAAAGCTAAATGAGGTTGAGAATTTAATGACACTCAAACAGGCATGCTCCTCGGAATACCAAGGAGCGCAAGGTGCGTTCAAAGATTCGATGATTCACTGAATTCTGCAATTCACATTACTTATCGCATTTC
+
IIIHHEGGHHIIIHHI=GHIGHIIIIHIIIIHHHIHIIIIHHHGHIIFHHIIIGHHIIHHHFHIHGEHHFHHHIIIIIIIEHIHIIIHGHIHIGIIHHFHGHCHHIIIIIHHHHHHHIHHIIIIHIIIIIIHHIIIHIHGIIIHHHHHIIIHGHIIHHIIIIIIHGEGHIGHHHHIHHIIIIIIHHIIHIIIIIHIIIIIHIHGHEHIIHGEFIIIIHGIHHHGHHEIIHHFCHHIIIIHHFFHHHHIIIHIHIHGHIIIIHIIHDIIGIHGIIIIIIIHIIIIIIHIIIIHIIIHGGIHIIIIIIIIHGIHHHIIIIIIIIIIHIHHIIIIHGIIIHIGIGIGIIHIII
@HISEQ:711:H5NNWBCX2:2:1101:1447:25062:ATCTCGTA
TTAAGTTCAGCGGGTGATCTTGCTTGATTTCAGGTGTGGAGTAGAGAATAATAATTATATTAAAAAGACGCTTTAGGTGAATCTTCAGTTATGCACAACCGAGATCACTTGCTAAGAAGTGACTACTTCGGTCGGCACTGAACAATTCAGCGCTTTCATATTTAACGAGAGAATGATAAAATTCAATCGCATTTTGATATATGATTCCGTACACACTGAAACAAACATGCTCGGGTATTTTTTAACCGAGCGCCATTTGCGTTCAAAGATCTGATGACTCGCGGAATTCTGCAATTCGCATTGCGTATCGCATTTG
+
IIIIIIGGIIHIGIIIIIIHIIIIIIHHHIIIHIHHHHIHHHEHIHIIIHIIIIIIIIIIHIHHEHIHHIHIGII1DGEHHICFCHIIIIHHHGHHIIIIIIIHHIIIHIIIHIIHIIIIIIIIIIIIIIHHHIIIIHIIIIHIIHIIHHIIIIIIIIIHHIIIIIIIIIIHHHHIIIHHIHIIHHHIIIHHEHHHHHHHIIIHHHHHIHIIIIIIIIHHHHIHIIIIIIGIIIIIIHD1IIIHDHHEIIHIHHHHHHGHHHHIIIIIIIIHHIIIIIIIIIIIIIIIIIIHGIIIIIHIIIIHEIIIIIIIIIII
@HISEQ:711:H5NNWBCX2:2:1101:10209:25138:ATCTCGTA
TTAAGTTCAGCGGGTAGTCCTGCCTGATTTGAGGTTATATGGGTCAAAGGATGGAGAGAGTCCATCACGATTAGGAGCAAGTGAACCTTTCCACAGCTGAACTACTCTGACATGAATGACTATCAATGCCAATGCAAGCTCAAGCAGGTGGAACACCACATCGCTAATGCATTTCAGAGGAGCTGAACAAGCCAGCACACTCCACATTCCAACAAGAAAGGCTCTCTCCGAAAAGAAAGGTCCTCATTGATGGTTTCATGACACTCAAACAGGCATGCCCCTCGGAATACCAAGAGGCGCAAGGTGCGTTCAAAGATTCGATGATTCACGGAATTCTGCAATTCACATTACGTATCGCATTTC
+
IIIHGHHHIIIIGIIIIIIIIIIIIIIGIIIIHCGHIIGIIIFCFEHIIHHIGHGHHHHHIIEGHHHHHIIEHIHIIIHIIIHHIHIIIIIHIIIIIIIHHFH?HHIIIII?HHIHHIHIIEHGHHHCFHHIIHIIIIHHIHGGCHHHIIIIIIIIHHHIIHIHCHHHIIHGHFHIHHEHHFCFHEGHHBHGHHHGH.BHHHHHHHHHHHHHFGHHCHHCEHIHHCCDHHHCCHIHHHEIHEIIIHEHHHEFDGHE?HIIIIHHFHHIIHEEIIHIIIGIHHHHIIIIHHIIIIHHCHIIHIHHHIHIIIIIIIHIIIIHFFHHEGEHIIIIHHHIHEHHHHIIIIIHIIIIIHIIHHF?HII
@HISEQ:711:H5NNWBCX2:2:1101:12534:25215:ATCTCGTA
TTAAGTTCAGCGGGTATCCCTACCTGATTTGAGGTCAACCATAAAAAAAATAAAAAATATGTTAAAGCAAGATATAGTTGTATACAAATCACAACCAATAAAGACTATTACATCAAAACAGTGTAATTCACAACTTTACATCTACTAATATATTTCAAAGGAAAGTCTTTATGTACTCTTCCTTCATATCCAAGCAAAACTGCTAGAGTAAGGTTTAATGACGCTCAAACAGGCATGCCTTCCAGAATACTAGAAGGCGCAATGTGCGTTCAAAGATTCGATGATTCACTGAATTCTGCAATTCACACTACTTATCGCATTTC
+
IIIHIIIIHIHEHIHIIIIHIIIIIIIIIIIHIIIIIHHIIIIIIIIIIIIIIIIIGHHHIIIIIIGCGHHHHHGHEHHIEGGHIHIIFHIHHHIEHHEHIIEHHIIIIIHHIGIHIIHIHHHHIIHHHHHIIIHIIIIIIIIIIIIIIIIIIIIIIIIIIIIHIIIIHIIIIIIIIIIIIHIHIHIHHIIHGIIIIHHIIIIIIIIIIIIIIIIIIIIIIIIIIIIIIIIIHIIIIIIIIIIIIIIIIIIIIHHIIGIIIIHEHIIIIIIIIIIIIIIIIIIIIIIIIIHIIIIIIIIIIIIIIHHIIIIIIIIIIIIIIII
@HISEQ:711:H5NNWBCX2:2:1101:12750:25107:ATCTCGTA
TTAAGTTCAGCGGGTAGTCCTACCTGATTTGAGATCAGATCATAAAAGTAATTTTGTCCAAGTTAATAGACTATTAGAAGCGGTTCATCTGTATTTCCTGGCCACTTTTTACGGTGTCCTCAGCGAGTGATACTTATCACGCCGAGTGGAACCAAGTATATACTGAGATCCAGCTAATAAATTTAAGAGGAGCAGATGGTGAAATCTGCAAAAAAAACCTCCAAGTCCAAAGCAAACCAGTTGAATTAACAAAAGATTTACTTTGAGAATTTCATGATACTCAAACAGGCATGCTCCAAGGAATACCAAGGAGCGCAAGGTGCGTTCAAAGATTCGATGATTCACTGAATTCTGCAATTCACATTACTTATCGCATTTC
+
IIIHIHGHHHHIIIIIHGHIIIIIIIHHIIIIHHHIIIIIHIEEHIHIIIHIHHHHHIGIGHHHIGIHIIIIGIIHIFIHHIIHDHIIGIIHIEEHHHHHGHHGHHHIGHIIIEFHHFHHHIFHIHHDHIIHHIIIIIIHHHIIGHHHIIHIHHEHHHIIHHHHHEGIHHHIIIIIIIIIIIIIIIIHIHIHIIIIHIHIIIIIGHHHHHIIIIHIHHEEIIHHCHCIIIIHGIIIIIGIIIHHHHHGHHIHHEHIHHGHIHIIIIIIIIIIIIIIIHHHGIIHHIIIHHIIIIIIIIIIIIIIIHHHFIHIIHIHIIIIHIIHHFIIIIIIIIIIIIGIIIIHIHIIIIIIIIIIIIIIIIIIIIIIIHHHFIIIIIH
@HISEQ:711:H5NNWBCX2:2:1101:15938:25145:ATCTCGTA
TTAAGTTCAGCGGGTAGTCCTACCTGATTTGAGGTCAAGTTTAAATGATGCCTTTGAAAGGCAGTCCTATGAGGACAGTTATAAGCTGAACTAATAACTCGTTCCAGCGATGGCATAGATAGTGTTATCAAACCAAAGCCGATCCTAAGTTCTGCTAATGCATTTAAGAGGAGCTGACCCTTTCGAGCCTGCAAAGACCTCCAACATCCAAGCTACAAAAAAACTTTTGTAGTTGAGAATTTAATGACACTCAAACAGGCATGCCCTTCGGAATACCAAAGGGCGCAAGATGCGTTCAAAGATTCGATGATTCACTGAATTCTGCAATTCACATTACATATCGCAATTC
+
HIHHIGHGHHHIIIIIHHIIIIIIIHHHHHHHHHCHHIEHIHIIII<FHHHGIIIHIGIHGFHDHEHGHIIHIIIIHIHIIIIHHHIIIHHIIIIGHHHIIIIIIIIIIIIHHIGIHIHHIGFHIIFHHHHHHIIGIIHIIHIHIIIIIIHIIIIIIIIIIHHIHHHHHCCCHHIIIGHHIIHIIHHHHIHHHHHHIIIIIHIHGHHHIIIHHHIIHIHIHCDHIIIHFHIIHIIIIGHIIIIHHIIIIIIIIIHHGHHGIIIIGIIIIIIIHIIIIIHECFIIGHHFHIIH?IIIIIHHHIIIIIIIIIHIIIIIHHIIIIIIHIIIIIHHIIHFFHHHHHHHHIIII
@HISEQ:711:H5NNWBCX2:2:1101:4190:25386:ATCTCGTA
TTAAGTTCAGCGGGTAGTCCTACCTGATTTGAGATCAAACGTTCAAAGTTGTCCTCACAAAGGAGAGACATCTGTAAGCTCCAGCGAACCTCCATCACTGAAGGTTACATGGCAGGGAACCACAAGCGTAGATAGTTATCACACCTGTGACGCCACCAAACACTGGCAAGCTGATCCATTTTAGGGGAGCCGACGCTGGGCCGGCAAGACCCCCAAAGTCCAAGCTCATCATGGCAGACCATGAGAGTTGAGGGTGTTCATGATACTCAAACAGGCATGCCCTTCGGAATAGCCAAAGGGCGCAAGGTGCGTTCAAAGATTCGATGATTCACTGAATTCTGCAATTCACATTACTTATCGCATTTC
+
IIIIIHHIIIIIIIHHIHIHIIIIIIIIIIIIIIHIIIIIIIIHIIIIIIIIIIIIHIIIIIIHIIIGHIIIIHIIHIIIIHGIIIIIIHIIIIIIIIIIIIIIIIIIIIHIIIIIIIIIIIIIIIHIEHIIIIIIIIIIIIIIIIIIIIIGIIIIIIIIIIIIIIIIIIIIIIIIHIIIFIIIIHGHIHHIHHHIIIIIHIIIIIIIHIIHIIIIIIIIIIIIIIIIIIIIIIIHIIIIIIIIIIIIIIIIIIIIIIIIIIIHIIIIIIIIIIIIIIIHCHIIIIHIIIIIHHIHHECIIIIIIIIIIIIIIIIIIIIIIIIIGIIIIHHIIIIIIIIIIIGIIIIIIIIIIIIIHGIIIIHIII
@HISEQ:711:H5NNWBCX2:2:1101:13705:25275:ATCTCGTA
TTAAGTTCAGCGGGTAGTCCTACCTGATTTGAGGTCAAAATGTCAATTAAGTATTGTCCTTTTTAAAGGACGGTTTGAAGCTGAAGTTCCCATTGTACGGCGATGGCGTAGATAATTATCACACCAAAGACGGTCCACAAGGGTTTTCCGCTAATGCATTTAAGGGGAGCCGACTTGAAAAGCCCGCATAACCCCCACAATCCAAGCCTCATTCAACAAAAAGCTAAATGAGGTTGAGAATTTAATGACACTCAAACAGGCATGCTCCTCGGAATACCAAGGAGCGCAAGGTGCGTTCAAAGATTCGATGATTCACTGAATTCTGCAATTCACATTACTTATCGCATTTC
+
IIIIHGHIGHHHIIIIIHIIIHIIIIIIIIIHIIIIIGHIIIIHIHIGIIIIIFHHHIIHIIIIIIIIIHHHIIIIIHIIIIIIIIIIIHHHIIIIIIIHIIHIIIIIIIIIHIIIIIIHIIIIHHHIIIHIIIIIIIIIHHI@EHHIHHIIIHHIIIIIIIIHIIIIIIIIIIIIIIIHIIIIIIIIHHEIHIHIIIIIHIIIIIHHHHIHHIHIIIIIIIHHHIIIIHIHHGHIIIIIIIHIIIIIIIIIIIIIIIIHIIIIIIIIIIIHHIHIHHIIIIIIGIHIIGIIHEIHHIIIIIIIIIIIIIIIIIIIIIIIIGIIIIIHIIIIIIIHIIIIIIIIHIIIII
@HISEQ:711:H5NNWBCX2:2:1101:16991:25322:ATCTCGTA
TTAAGTTCAGCGGGTAGTCCTACCTGATTTGAGGTCAAATGGTTCAAATTATCAGTCTCTAATAAATAAGAGACGACAAATTAGAAGCAAAGATCTTTTCTTAAATAAAGAAAAACACTTTTGTCCATTAATGATATAGATAATTATCATATCAAAGATGATTCAAAGTGATTAATCCTTGCTAATGCATTTAAGAAGAGCTGAGTTTTGCTAAGAAACCAGCACACTTCCAGAATCCAAGCCTGACCAGCCAAAAGCTTGAAAGGTTGAGAATTTCATGACACTCAAACAGGCATGCTCCTCGGAATACCAAGGAGCGCAAGGTGCGTTCAAAGATTCGATGATTCACTGAATTCTGCAATTCACATTACTTATCGCATTTC
+
HFHHGEFHHIHIIIIIHHHIIIII@CEHHHHIGHGHIIHIHF<DFGGHHIIIIII<CHECGHHIIIIHIHGHHHHHIIGHHFHHHHHHHIFHHHH?HHHII@GHEHIFHIHHIIIDHHGH1<DHHGHGHHEE0D?HHHIHHIIIIHDFHIIHIIGIHH</DD</<<@FGFHFHGDCFHHH?HHHHIHIF?HHHHHHHFHHHHHHFBGHHHHHHHHHHCHHFEIHHCHHCF/GC/IHE?D<C?HHHHCHCGGHHHHEEHCHHHIHEHHIHHFIHHHFEHEGEIIIIIIEHIIIHHIHCIIIHGHHHFIIHGHHHECCGIHHHHHCHHFEHHHHFHHHIHHHIIIHHFHHIHHHHEHHHFHFHHHCHGGHGFIIHEEG@GFHHHI
@HISEQ:711:H5NNWBCX2:2:1101:19690:25361:ATCTCGTA
TTAAGTTCAGCGGGTAATCCTACCTGATTTGAGATCAAACGTTCAAAAGCTGTCCTTGCTGAGGGACATTCGTGAGCTCCAGCGCACCTTCATCGCTGAAGGTTACATGGTGGAAAACCACAAGCGTAGATATTTATCACACCTGTGATGCCACCAAACACTGGCAAGCTGATCCATTTGAGAGGAGCCAACCACAGGGCCAGCAATACCCCCAAGGTCCAAGCTCATCATGGCAAACCATGAGGAGTTGAGGTTGTTCATGATACTCAAACAGGCATGCCCTTCGGAATAGCCAAAGGGCGCAAGGTGCGTTCAAAGATTCGATGATTCACTGAATTCTGCAATTCACATTACTTATCGCATTTC
+
HIIHGHHHIHHIHHH<HHGIHIIIHHEHHIIFI?EHHGIIIIIIIIIIIIIEHHHHIIGIIIIIIIIHHIIHIIHIGIGIIIHIIIIGGHIHHFHIHGHHIIIIIIIIIIIIIIIIIGHIIHIIGHHIIHIGHIHHHHIIIGIIIIIIIIIGHHIIHIIIHIHHIIHIIIIIIHIIHIHIHIIHHIIIHHIIIIIIIHHHHIIIHHHHIIIHHHHEIIIHHHIIIIIIIHHGHIIIHHHGIHIHIIHHIIHIHIHIIIIHIIIIIIGIHIHIIHHIIIHIIIIIIHHHIHIIGIHIIHIIIHHIIGIIGIIIGIIHFHHIIIIIIIIHGIIIIIIHHHIIHIIIHGIIIHFHHHGIGIIGIIIIIH
@HISEQ:711:H5NNWBCX2:2:1101:2154:25739:ATCTCGTA
TTAAGTTCAGCGGGTATTCCTACCTGATCCGAGGTCAACCTTTGTAAATAAAAGAAGGAGACCGGCCCGGAAGGTCCTTGAAACTCGACGCGTGCTCGTTTAAAAGCTCGTTGCACCGAGGGTCCCACGGACGCCGTCATTGTCTTTGAGACCAGTTGTTCACACAACTTGGGTCCAACACCAAACCCGAGGTTTGAGGGAGGATAATGACGCTCGAACAGGCATGCCCACCGGAATACCAGTGGGCGCAATGTGCGTTCAAAGATTCGATGACTCACGGAAATTCTGCAATTCGCATTACTTATCGCATTTC
+
IIIIIIIIGIIIIIIHIIIIIIIIIIIIIIIIIGGHIIIIIGIIHHIIIIHIHHHIIHIIIIIIHIIEHHIGIHIHHHIIHHIIIIIHIIIIIIIHIHEGHHIIIHHHGIIIHHIIIIIIHIHHHHGIIIIIHGIGHIIIIIIIIHIIHHHHHIHIIIHHIIIIHHHIIIIHHHGHHHHHIIHIFHHIHHHHHGIIIIIIIHIIFIIIIHHIIIIIIIIIIIIIHIIIIIIHGHIIIIIHIIHIHIIHHIHEIIGHHFHHFHHIIIHIHIHHDIHHHIHIIIIHGIHIIIIIHIHHIHEHIIHGEIIIHHIHI
@HISEQ:711:H5NNWBCX2:2:1101:9214:25634:ATCTCGTA
TTAAGTTCAGCGGGTAGTCCTACCTGATTTGAGGTCAAGTTTAAATGATGCCTTTGAAAGGCAGTCCTATGAGGACAGTTATAAGCTGAACTAATAACTCGTTCCAGCGATGGCATAGATAGTGTTATCAAACCAAAGCCGATCCTAAGTTCTGCTAATGCATTTAAGAGGAGCTGACCCTTTCGAGCCTGCAAAGACCTCCAACATCCAAGCTACAAAAAAACTTTTGTAGTTGAGAATTTAATGACACTCAAACAGGCATGCCCTTCGGAATACCAAAGGGCGCAAGATGCGTTCAAAGATTCGATGATTCACTGAATTCTGCAATTCACATTACATATCGCAATTC
+
IIIIIHIIIIIIIHIIIIIIIIIIIIIIIIIIIIIIIIIHIHIIIIIIIIIIIIIIIIIIIIIIIIHFHHIIIIIIIIIIIIIIIHIIIIIIIIIIIIIIGIIIIIIIIIIIIGHIIIIHHIHIIIIIIHIIIHIGHHIIIIIHHIIIIIIIIIIIHHHHHIIIIIIIIIIIIHIIIIIHIIIIIIIGIIIIIIIIIIHHIIIIIIIIIIHIHIIIIHHIHHFHHIHIIIIHHHIIIIIIIIIIIIIIIIHIHHHIIIIIIIIHHIHIIIHIIIHHIHHFIIIIIIIHIIIGHIIIHHIIIIIHIIIIIIIIIIIIIIIIIIIIIIIIIIIIIIIIIIIIIHIIIIIII
@HISEQ:711:H5NNWBCX2:2:1101:13186:25609:ATCTCGTA
TTAAGTTCAGCGGGTAATCCTACCTGATTTGAGATCAAACGTTCAGAAGCTGTCCTCACTGAGGAGGGACATTTGTGAGCTCCAGCGCACCTTCATCACTGAAGGTTGCATGGTGGAAACCACAAGCGTAGATATTTATCACACCTGCGATGCCACCAAACACTGGCAAGCTGATCCATTTGAGAGGAGCCAACCACAGGGCCAGCAATACCCCCAAGGTCCAAGCTCATCATGGCAAACCATGAGGAGTTGAGGTGTTCATGATACTCAAACAGGCATGCCCTTCGGAATAGCCAAAGGGCGCAAGGTGCGTTCAAAGATTCGATGATTCACTGAATTCTGCAATTCACATTACTTATCGCATTTC
+
IHIHIHIIIIIIIIIIIIIIHHIIIIIIIIHHIIIIIIIIIIHIIHHIIIIIIIIIIIHHHHIIIHE?HHIHIIIIIIGIIIIHIIHIIIIIIIIIIHIIIIIIHHIIIIIIIIHHHIHIIIIHIIIIHFHIIIIIIIIIIIIEFHIIIIIIIEEHGHIHIFHIEGHIIIHIHIIIIHHIHHHIIIHIHIHHHHHIHIGHHIIIIHIHGHHD@HIIIIHEFIHHHHGIHEIIHEIIIHIHHHHIIIIIHIIIIGIIHIIIIIIIIHEIIIIHIIIIIIHIHIIIIIHHIIIIIHHIHHCHIIIHHIIIIHIIIIIIIHHIHIIHIIIIIIIIIIIIHIHIIHIIIHIIIIHIIHHIIIHIIIIIIIH
@HISEQ:711:H5NNWBCX2:2:1101:13876:25598:ATCTCGTA
TTAAGTTCAGCGGGTATTCCTACCTGATCCGAGGTCAACCTGGAGAAAGAAGGGGTGAAAACCGGGTCACACAACTGCCAGATGCGTGCTGTTGTCAGCTCGTTGCATGTGGAGTCTGTTCCACCGGTCATTGTCTTTCGGACCTGTCACCAGGTGACAAAGGGCCCAACAACAAGCCAGGCTTGATACCGTGATAATGACGCTCGAACAGGCATGCCCTTCGGAATACCAAAGGGCGCAATATGCGTTCAAAGATTCGATGACTCACTGAATTCTGCAATTCGCATTACTTATCGCATTTC
+
<CG@FDF?1D@HHH?CCFHFHHGHEEEEHCH0CHCCHHHEIICHHIIHHEE1CCH<F@F?<G=CHCD<CCGHHEEEGCHHHHCGEDHIFEHHFHEGDHFHEGHHHIHHHF@FFEHHHEHIIFGHHHGHHHCEHIHEEHGHFFHDHFHG@HHIHHHHGDIHHHDH?HHFHHGIHGDEFIIHEHHGHH@HHCHHFCG?@EBBGHHHHHDEHIHCGHHGDCHIHIIHG?HGCCC1/CHHEHHIHHHGHIHFHIIIHIHGIIIIHECCHGHIIIHEFHEHHF@?D@FHFEHEIHHGCCFFEHDHCH
@HISEQ:711:H5NNWBCX2:2:1101:16430:25509:ATCTCGTA
TTAAGTTCAGCGGGTAGTCCTACCTGATTTGAGGTCAAATTTATCAAATATAGGTTTGGGTTGGAAGCAGTGCAATCTGTTCAATGCAGCTAACCAAAGGCATAGATAATTATCACACCTATAGTAGTAGCTCAGATACCACTAATGCATTTCAGGGGAGCCGACCTTCTTTCACACAAGAAAGCCTGCAGAAACCCCCATATCCAAAGCCACACAAATCAAGTGTGGTTGAGAAGTTAAATGACACTCAAACAGGCATGCTCCTCGGAATACCAAGGAGCGCAAGGTGCGTTCAAAGATTCGATGATTCACTGAATTCTGCAATTCACATTACTTATCGCATTTC
+
IGIIIHHIIIIIGIGIIIIIIIIIIIHIIIIIHIIIIIIIIIIIIHIIIIIIIHFHIHIIIIIIIIHGHIIIIIIIIIIIHIIIIIGIIIHHIIGHHIIIHIHIIIIIIIIIIIIIIIIIIIHHHIIIIIIIIIIIIIIIIIIIIIIHHIHIIIIIHHHDIIIIHHHIIIIIIIIIIHHHHIIIIHHIIIIIIHIHFIIIHHHHIIIIHHIHHHGIEHHIHIHHHHIIIGIHIIHHGIIIIIIHHHFFIIHHIIIIIHIIIIIIIIHGIIIIIHHHIHIIIIIIIIIIHIIHGIIIHIIHIIIIIIIIIIIIIIIIIIIIIIIIHHHHIIIIIIIIH=IIIIHIII
@HISEQ:711:H5NNWBCX2:2:1101:17577:25559:ATCTCGTA
TTAAACTCAGCGGGTAATCCCGCCTGACCTGGGGTCGCGATGCGTGCGTTGTTGACAACGCTTCAGGGTCAGTGAGCCTTACTGTACCGACGACGGACGCGCGACGAGAGCTCGAGGTTTATTCGACCACCGAACGTCACGGCACCCATCGCCGACGACTCAAATTTAGGCCAACCGCGAGCCGTTCGGCCCACGGGAGGCCAATATCCGCCCACACCCAAGTCCCATCGTCTCTTTCGAGAGGAGAGGGGTTTCGGAGGGGGGGCAACGATGCGTGACACCCAGGCAGGCGTGCCCTCGGCCTAACGGCTTGGGGCGCAACTTGCGTTCAAAGACTCGATGGTTCACGGGATTCTGCAATTCACACCAAGTATCGCATTTC
+
IHIIIIIIIIIIIGIHIIGHHIIIIIIIIIIIFHHIIGIIIIIIIIIIHIIHIIIIGHIIIIIIGIIE@HHHHGIIIIGIIIIIIIIHIHIIIIIIGIIIIGHHIIIIECHHHIIIIDGHHHIIIIIIIIHIHIIIIGHIIIIIIEHIIGHHHIIIIGIHDHEHHIIHFHHIIIIIIHGEHIIHHHHHHIHEEIIIHHDHIHHIICHHIIHEE7EE?HFEHHEEGHFIHGFHHDHCIHGEH@HHHHHGHE?-ACIIIHH<HHGIHHHGHIHHGIHEIIIIIIIGIIIIIHHGCHHIIIIGIIHHGEDIHHHFHHGIHIHIIIIIIIIIIIHIIIHIIIIHHFHIIIIIIIIIIIIHIIIHIHHHHHIIIIIIHEIIHHFIHI
@HISEQ:711:H5NNWBCX2:2:1101:19724:25727:ATCTCGTA
TTAAGTTCAGCGGGTAGTCCTACCTGATTTGAGGTAATTATCAAAAAAATAGTTGTCCTTCCGTGAGGACCTTTGGAAGCGAACAACGAGACTCGATTAGGGGATTAGTTAGACATAGACAATTATCAATGCCAGCAGCCCCCCTTGAGAAGGTTTGTATCGCTAATGTTTTTCAGAAGAGCCGACCCTTTGTCAAGGCCAGCAGCCTCCAGATCCAAACTTGAACTCCAAGACTAGAGGTCAAGTTGAGAATTTAATAACACTCAAACAGGCATGGCCCCCGGAATACCAAGGGGCGCAAGGTGCGTTCAAAGATTCGATGATTCACGGAATTCTGCAATTCACATTACGTATCGCATTTC
+
IIHIIIIIIIIIIIIIIIIIIIIIIIIIIIIIIIIIIIIIHIIIIIIIIIGHHIIIIIIHHIIIIIIGHHHIIIIIIIIIIIIIIIIHIIHIIIIIHIIHIIIHHHIIIIIIIIIIIIIIIIIIIIHIIIHIIIIHIHIIIGIIHIGHHEHHHHGIIIIIHIIIIIIIHHHHIIIIIIHHIIIIIIIHIIIIGIHIHHIIIIHGIIIIIIIIIIIIHIIIHGHHDHIHHGCHHGIIIIHHIIIIIIIIIHHHIHHIIIIHIIIIIHIIIIIIIIIHDIIHIIIHIIIIIHIIIHIGIIHIHIGIIIIHHIIIIIIIIIIIIIIIIIHIIHHIIIIHGHIIIHIIIIIIIIIHHIIIIIHIII
@HISEQ:711:H5NNWBCX2:2:1101:7227:25921:ATCTCGTA
TTAAGTTCAGCGGGTAGTCCTACCTGATTTGAGGTCAAGTCAATAAATATGCCTCCAAGGAGACAGTCCAAATACATGGACCATTAGAAGCTGAACAATGACATTTCAGCAATGGCATAGATAGGATTATCAAACCAGAGCCGAACGTAACAAGTTCTGCTAATGCATTTAAGAGGAGCTGACATTAATATGCCTGCAAACACTCCAACATCCAAGCTTCAATACAAAAAGTTTTGAAGTTGAGAATTTAATCACACTCAAACAGGCATGCCCTTCGGAATACCAAAGGGCGCAAGGTGCGTTCAAGATTCGATGATTCACTGAATTCTGCAATTCACATTACATATCGCAATTC
+
IIHHIIIHHHIIIIIIIIIIIIIIHHHIIIHGIIHIHIIIIIHHHIIHHHGHHIHIIIGIIIIIIHIGHHHIIHIIIIIIIIIHIIIIIIIGHHIIIIIIIIIIHHIIIGHHIHIHIIIIIHH?GHHIIIIFGHHIIGHCFHEIHHHHIIIHIEHIHHHIIHHIHHHHHHHHHHIHIHFHF?EHHHHGHHIHIHHHHHHHIHHHFHHEGGHHEEHECIHHHHHHED<C?HCHIHGIIIIHIHIIIIIHHIIHHGGIIHEHEHIGIGIIIIIGIIHHFIHIIHIIHHDIHHHCHIHHHHGIIIHEIHIIHHHIIIHIIIIIIHHGIHIIIIGIIIHIIHHGIIHHHHHIIIIHIIH
@HISEQ:711:H5NNWBCX2:2:1101:12360:25948:ATCTCGTA
TTAAGTTCAGCGGGTGATCTTGCTTGATTTCAGGTGTGGAGTAGAGAATAATAATTATATTAAAAAGACGCTTTAAGTGAATCTTCAGTTATGCACAACCGAGATCACTTGCTAAGAAGTGACTACTTCGGTCGGCACTGAACAATTCAGCGCTTTCAAGTTTAACGAGAGAATGATTAAATTCAATCGCATTTTGATATATGATTCCGTACACACTGAAACAAACATGCTCGGGTATTTTTTAACCGAGCGCCATTTGCGTTCAAAGATCTGATGACTCGCGGAATTCTGCAATTCGCATTGCGTATCGCATTTG
+
IIIIIGHIIIIIIGIIIIIIIHIIIIHIIIIIIIIIIIIIIIIIIIIIIIIIIIIIIIIIIIIIIIIHIIHHIIIIIIIIIIIIIIIIIIIIIIIIIHIIIIIIIIIIIIIIIIIIIIIIHIIIIIIIIHIIIIIHIIIIIIIIIHHIIHIIIHIIIIIIIIIIIIHIIIIIIIIIIIIIIIIIIIIIHIIIIIIIIIIIIIIGIIIHIIIIIIIIIIIIHIHIHIIIIIIIHIIIIIIIIIIHEHHGHHHECHHHIHIHIIIIIIIIIIIIIIIIIIIIIIIIIIIIHIIHIIIIIIIIIIIIIIIIIIHIIIHI
@HISEQ:711:H5NNWBCX2:2:1101:15956:25945:ATCTCGTA
TTAAGTTCAGCGGGTAATCCTACCTGATTTGAGATCAAACGTTCAAAAGCTGTCCTTGCTGAGGGACATTTGTGAGCTCCAGCGCACCTTCATCGCTGAAGGTTACATGGTGGAAAACCACAAGCGTAGATATTTATCACACCTGTGATGCCACCAAACACTGGCAAGCTGATCCATTTGAGAGGAGCCAACCACAGGGCCAGCAATACCCCCAAGGTCCAAGCTCATCATGGCAAACCATGAGGAGTTGAGGTGTTCATGATACTCAAACAGGCATGCCCTTCGGAATAGCCAAAGGGCGCAAGGTGCGTTCAAAGATTCGATGATTCACTGAATTCTGCAATTCACATTACTTATCGCATTTC
+
IIIIIIIIIIIIIIIIIIIIIIIIIIHHIIIHIIHHHIIIIIIIIIIHHHIHIIIIIIIHIIHGEEHHIIIIIIIIHHIIHIHDHGHHHIHCHHHIGHHIIHIHHHHIIHIIIIHHIHHHIHGHIHDEHFFHHHIFHGIIHIHIHIGIIHIIHHHIIHHIIHIIIIHHHIIIIIHHHHHIIIHGHHIIIIIIHIIIIHIIIIIIIHGHCHHHIIIHHIGIIIIIIHHHHHHHIIHIHIIIIIIIHIIIHIHIIHHIIIHIIIIIIIIIHGHIIHIIIIIIIIIIIIIIIIHIIIIHHGIIIHIIIIIIIIIIIHHHIIHIIIIIIHHIIIIIHIIHHIHFHIIIIIIIIIIIIIIIIHIHIHIII
@HISEQ:711:H5NNWBCX2:2:1101:18652:25982:ATCTCGTA
TTAAGTTCAGCGGGTAGTCCTACCTGATTTGAGGTCAAAGATCAAAATGCCCATGACTGGACAGTCCTAAGACAATACTAAGCAGAATTTGGTTCCTCAGCAGCAGCACAGATAAGATATTTATCAAACTGGAGCTGATAAACAACAGTTCCGCTAATACATTTAAAAGGAGCAGACAAAATTTGCCAGCAGCCTTCATGATCCAAACACATCACAGAACAAAGTCTGATTGGTGTTGAGAGATTAATGACACTCAAACAGGCATACCCTCCGGAATACCAGAGGGTGCCATGTGCGTTCAAAGATTCGATGATTCACTGAATTCTGCAATTCACATTACATATCGCAATTC
+
IHFF?FHHIFHIIHHIHHHGHIIIIIIIIIHHGIIIIIIIIIGHGIIIEGGHHGFCEHIHHHHGCFHDGFHIIHIIIIHGIIFFFHHHFCHHGHHHIIIHIIHGIIIIIIHIHIHIIIFIHHIIIHIIIHIFGHHHIHHHIHIHIIIHHEHIIIIIIIIHHHFFIGIHHGHIIIHIHIIIIIHHIIIHHIGIIIHHHIIHHIIIIIIIIIHIIIIIIIIIIIIIIIIIIIIIIGIIIIIIHIIIIIIIIIHIIHHIHHIHGHIIHHIIIIHIIIIIIHIHIHIHHIIHHEGC<CIGIIIIIIHEGIIIIIIIIIIIIIIIIIIIIHGHHIIIIIHIIIIIIIIIHIIIHIIH
@HISEQ:711:H5NNWBCX2:2:1101:6313:26011:ATCTCGTA
TTAAGTTCAGCGGGTAGTCCTACCTGATTTGAGGTCAAGTTTATTGTTATTGTCCAGAAGACAAGTCCACAAGCGCAGACAATTTGAGAAGCAAGAAAGGTTAATGCAATACCCTGCAACAGCTCAGATAACAAAAGTGTATCAAACCGAAGCTAGCACTGCAAAGTCCTTGCTAATGTATTTAAAAGGAGCTGACAGAAAGAGCCAGCAAATCCTTCAACATCCAAATGCAAAGAAAAGACAAGTTTTCTGAGCTTTGAGAAATAATGACACTCAAACAGGCATACCCTCCAGAATACCAGAGGGTGCAATATGCGTTCAAAGATTCGATGATTCACTGAATTCTGCAATTCACATTACATATCGCAATTC
+
IIIIIIIIIHIIIIIIIIIIIIIIIIIIHIIIIIHIIIIHIHIIIIIHHHHHIHIIIIHIIIIGHIHGHHIIIIIHHIIIIIIIIIIIIIIIGIGIIIIIHHHIIIIIIIGIIHIIIHIIIIIHIIGIIIIIGIIIIHHIIIIIHIIHIIIIHHIIIIIIIIIHHHHIIIIIIIIIHIIIIIIHIIIIIIIIIIIIIIIIIIIIIIIIIIIIIIIIGGIIIHIIIIHIHHIIIIIIIGIGIIIHIHIIIIGIIIHHIHHIIIIHIIIIIHHGHIHHHIIIHHHIHIIIHGGIIIHHIIHIHHHHIIIIIIIIIIIHIGIIIFHHIHFIIIIIIIIIIIIIHIIHIIIIIIIHIIIIIHIIHIIIIIIIIIII
@HISEQ:711:H5NNWBCX2:2:1101:8016:26085:ATCTCGTA
TTAAGTTCAGCGGGTAGTCCTACCTGATTTGAGGTCAAGCTTAAAGTGTATGCCTCATAAGAGACAGTCCTAAGACCATTAGAAGCTGAACAGATTAAAGGTCTACAGTAATGGCACAGATATATTATCAAACCAATAAGCTGAGTCCTTGAAGTTCTGCTAATGCATTTAAGAGGAGCTGACATTAGATATGCCTGCATAACCTCCAAAGTCCAAGCTTCAAAAAAATAAATCTTTGAAGTTGAGAATTAAATGACACTCAAACAGGCATACCCTTCGGAATACCAAAGGGTGCAAGGTGCGTTCAAAGATTCGATGATTCACTGAATTCTGCAATTCACATTACATATCGCAATTC
+
IIIIIHIIIIIIIIHIIIIIIIIIIIIIIIIIIIIIIIIIIIIIIIIIIIIIHIIIIIIHIGHIIIIHIIHIIIIIIIIIIIIIIIIIIIIIIIIIIIIIIHHIIIIIIIIIHHHIIIIIIIIIIIIHIIIIIIIHIIIHIHHIIIIIIIIIIIHIIIIIIIIIIIIIIIIIIIIIIIIIIIIIIIIIIHHIHHHIIIIIIIHHIIIIIIIIIIHGIEHFHIIIIIIIIHHHIIIIIIIGIIIIIIIIIIIIHIIIIIIHIIIIIIIIIIIIHIIIIIIIIIIIIIIIHGHIIIIIIIIIIHIIIHIIIIIIIIIIIIHIIIIIIIIIIIIIIIIHIIIIIIIIIIIIIIIIIIIIII
@HISEQ:711:H5NNWBCX2:2:1101:8041:26116:ATCTCGTA
TTAAGTTCAGCGGGTAGTCCTACCTGATTTGAGGTCAAAATGTCAATAAAATGTTGTCCCATTCAGAGGGACGGTTTGAAGCTGAAAGCCCCCCATTTGTAAAAATGAACTGCTTCACGGCGATGGCGTAGATAATTATCACACCAAAGACGGTCCACAAGGGTTTTCCGCTAATGCATTTAAGAGGAGCTGACTTTCTAAAGAAAGCCCGCAAAGCCCCCACAATCCAATCCGCCTTCAAACTAGCAAAAGCTGAAGAGGTTGAGAATTTAATGACACTCAAACAGGCATGCTCCTCGGAATACCAAGGAGCGCAAGGTGCGTTCAAAGATTCGATGATTCACTGAATTCTGCAATTCACATTACTTATCGCATTTC
+
FHIGIGHIIIIIIIHHIIIIIIIIIIHIHIIEHI?GHIIIHIGHIIIIIIIIIHIIIIIIIHIGIGEGHIIHIIIIIIHIIHIIIHIGIIIIIIIHHHHIIIIIIIGGHIIIHIHIIIIIIIGHHIGIHIHHFHIIIIIIHIIIIGIIHIIIGIIHHGHHIGHGHHHIIIIHHHHHHB.HHHIGHHGG;:BCGHEFHHIIIHHIIIFHEHHIIIHIHHEHHHHGHFFHHE,HHEEGHHEFHHHGHHFHHHIHIIIIIHGIIIIIIHHHGHHHFHHIHHECHHHHIIHHIIIIHGIIHIIIIHIHGD1HIHHHIIIIHDHIIIIHHIIIIIHHIIIIIIHIIIIIIIIIHHHIHHHHIIHIIIHHHGHHHGIHIIIIII
@HISEQ:711:H5NNWBCX2:2:1101:10690:26001:ATCTCGTA
TTAAGTTCAGCGGGTAGTCCTACCTGATTTGAGGTCAAGTTTATTGTTATTGTCCAGAAGACAAGTCCACAAGCGCAGACAATTTGAGAAGCAAGAAAGGTTAATGCAATACCCTGCAACAGCTCAGATAACAAAAGTGTATCAAACCGAAGCTAGCACTGCAAAGTCCTTGCTAATGTATTTAAAAGGAGCTGACAGAAAGAGCCAGCAAATCCTTCAACATCCAAATGCAAAGAAAAGACAAGTTTTCTGAGCTTTGAGAAATAATGACACTCAAACAGGCATACCCTCCAGAATACCAGAGGGTGCAATATGCGTTCAAAGATTCGATGATTCACTGAATTCTGCAATTCACATTACATATCGCAATTC
+
HHIIGIIIIHIIHIIIIIIIIIIIIIIIIIIHIHH?GCHEEHHIIIGHGHIHIIIHIHIHIIIIIHIGHHIIGIIGCHDEHHHIGIIIIIGHHEHIIIIGFHHHIIIIIIICHHHHGIHHGHHHHHIIIIHGHGIHCFEFHHHGHIIHIIHCDEHHHHHHIIIIHI@HGHHHHHHHHHHHHHHHHIIIIIIHHHIIIIHIIIIIHCIIIIIIHHGIHHGHIIHHEHHIGIIHIIIIIIIIIHIHHFCG?GFIIIIHIGIIIHHIIIIIHHHFHHIIHGIIIHIIIIIIIIIIIIGIIIIIIHHDFIIIIIIIHHIIHHHHHIIIIIFIIIIIIIIHIIIIIIIIIIIHIIIGIIIIIHHHHHHEIIIIIIII
@HISEQ:711:H5NNWBCX2:2:1101:10772:26203:ATCTCGTA
TTAAGTTCAGCGGGTAGTCCTACCTGATTTGAGGTCAAGTTTATTGTTATTGTCCAGAAGACAAGTCCACAAGCGCAGACAATTTGAGAAGCAAGAAAGGTTAATGCAATACCCTGCAACAGCTCAGATAACAAAAGTGTATCAAACCGAAGCTAGCACTGCAAAGTCCTTGCTAATGTATTTAAAAGGAGCTGACAGAAAGAGCCAGCAAATCCTTCAACATCCAAATGCAAAGAAAAGACAAGTTTTCTGAGCTTTGAGAAATAATGACACTCAAACAGGCATACCCTCCAGAATACCAGAGGGTGCAATATGCGTTCAAAGATTCGATGATTCACTGAATTCTGCAATTCACATTACATATCGTAATTC
+
IIHIIGHIIIIIIHIHIIIHIIIIIIFGGEHHIIIIHGHIIHIIIIIIIIIHHHHHGIHHIHHHGIIGHIHIIIIIGHHHIFHHFHHIHIIGHHHHIIIGHIHIGHHIIIIIIIIIHIIIIHIEHIIIGHIIIIIIIFCCFHGHIIEHHHHIGIIHHIIIIIHHHHIHHHHHHIIHHIIHHHIIHFFIHHFGIHIIIHIIIIHHIHHHHHHHHFGHCHIIHD?HGIIHFIHFGIIIIHGHHHHGIHIIIIHHGGIHHIIIIIIHHHHGIIIIIIIIIHIIHIIIIIHIIIIIIIIIIIHIIIHGEIHGHIIIIIIHIIIIIIIIIIHIIIIIIIIIIIGIIIIIIIIIHHHIIIIIIIHHHIIIHIIIIIII
@HISEQ:711:H5NNWBCX2:2:1101:13815:26237:ATCTCGTA
TTAAGTTCAGCGGGTATTCCTACCTGATCCGAGGTCAACCATTAAAAAATAAAGGGTGTTTTACGGCAAGGGGGCAGTGGCAACTCGAAAGCTAGAAAAAAATTACTAAGCTCAGAGTAAAACCACGACTCCGCCGCTGTCTTTGAGGAACTACAACTACAAGGTAAAAGTAGATTCCCAATACTAAGCAAAGGCTTAAGTGGACTAAATGACGCTCGAACAGGCATGCCCACTAGAATACTAATGGGCGCAATGTGCGTTCAAAGATTCGATGATTCACTGAATTCTGCAATTCACATTACTTATCGCATTTC
+
IHIIIHIHIIIIIIIIIIIIGIIIHGHHHIIIHHHIGHIHHHFHGHHIIIIGHIIHHHIIIIIHIGHHHHIIDIIHHIIIHIGIHHGIIIIHIFHHIIIIIIIHIIIIIHGFHHIIIIIHIIIIIHHIIIIIIIIIHIIIHIIIIIIIIIIIHIIIIIIIIHIIIIIIIHIIHFIIIIIIIIIHIIIIIHIIIGIIIIIIGIIIIIIIHIIHIIHIIIIHHIIHIIIIIIIHIIHIIHHIIIIHIHGIIHHIIIIHIIIIIIIIIIIIHIIIIIIIIIHIIIIHIIIIIIIIIHIIIIIIIIIHHHHGIIIIII
@HISEQ:711:H5NNWBCX2:2:1101:17287:26009:ATCTCGTA
TTAAGTTCAGCGGGTATCCCCACCTGATCCGAGGCCAACCTTGTAAAAATTCGTTCCGGGCGGCCGCCGTCCGGGCGCCCAAGCGAGGGTTTTGCTACGCTTGGAGCCGAACGACGACGCCCACGAGTTTCGGGCCCGCCCGCAGGCAGGGCCCATCACCAAGCAGGGCTTGAGGGTTGAAATGGCGCTCGAACAGGTGTGCCCCCCGGAATACCAGGGGGCGCAATGTGCGTTCAAAGATTCGATGATTCACTGAATTCTGCAATTCACATTACTTATCGCATTTC
+
GHIIHGHHHIIHGHDHHIIHHHHIHHHCHIIIIIHHHGIHEHHFGEHHGHIIHIIGHHHHIIDHHIIE<EHIIIHEHIIIIIIIIHIIGCEHGEIHHIIIGHGHHHHIIIHIIHIIHHIDHIDHHIHDHHHHDHHHIHGIHHIHIIIIIHIHHGHGHHHGEAIHHIIIIIIIIIIIIIGHHIIIHIIIIIHCHHGHHIIIHEHHHHIHFHHEIHHHHHHIIIHHGIIHHIIHGFIIHIIIIIIHIHIIHHHHHGHEIIHHEGIHIIGIHGHIIHIIIIIIIIIHIHG
@HISEQ:711:H5NNWBCX2:2:1101:19244:26139:ATCTCGTA
TTAAGTTCAGCGGGTAGTCCTACCTGATTTGAGGTAATTATCAAAAAAAATAGTTGTCCTTCCGTGAGGACCTTTGGAAGCGACCAACGAGACTCGATTAGGGGATTAGTTAGACATAGACAATTATCAATGCCAGCAGCCCCCCTTGAGAAGGTTTGTATCGCTAATGTTTTTCAGAAGAGCCGACCCTTTGTCAAGGCCAGCAGCCTCCAGATCCAAACTTGAACTCCAAGACTAGAGGTCAAGTTGAGAATTTAATAACACTCAAACAGGCATGCCCCCCGGAATACCAAGGGGCGCAAGGTGCGTTCAAAGATTCGATGATTCACGGAATTCTGCAATTCACATTACGTATCGCATTTC
+
IIIIIIIIIIIIIIIIIIIIIIIIIIHIIHHIIIHCHIIE?<FGHIIIIIHHFHHEG1DCHCHHFEHCG@HHCHHHIHIIHGECFCHGEHDEECCH?CFHCHII<CGH@CFC0<GHH?D@@GEGHGC@?G0<CGE@E@EGHIIHI<HFEEHHHGE@FCEIHHIIIHIHIAHHHIHIHHGHIHDGIHIIHEHHHCHHIIIIGIIIIIHHEIHHEHEIIIHGHIIIIIHGIIHIIHHIIIIHHHIIIIHHIIIIIIIHHHHG0HGIHHHIHIIIHIIIHHHHHHIIIIIIIIIHHHHIIHIIIIIIIIIIIHHIIIIIIIIIIIIHIIIHIIIIIIIHHIIIHIHIIIIIHIHHHHHIIHIHIHI
@HISEQ:711:H5NNWBCX2:2:1101:6342:26261:ATCTCGTA
TTAAGTTCAGCGGGTAATCCTACCTGATTTGAGATCAAACGTTCAAAAGCTGTCCTTGCTGAGGGACATTTGTGAGCTCCAGCGCACCTTCATCGCTGAAGGTTACATGGTGGAAAACCACAAGCGTAGATATTTATCACACCTGTGATGCCACCAAACACTGGCAAGCTGATCCATTTGAGAGGAGCCAACCACAGGGCCAGCAATACCCCCAAGGTCCAAGCTCATCATGGCAAACCATGAGGAGTTGAGGTGTTCATGATACTCAAACAGGCATGCCCTTCGGAATAGCCAAAGGGCGCAAGGTGCGTTCAAAGATTCGATGATTCACTGAATTCTGCAATTCACATTACTTATCGCATTTC
+
IIHHIIIHIHHIHDHIGIIHIIGHHIIIHIHGHIIIGIIHIHIIHIIGCHCHHIHIIIIIIHFHHEGEHHGHHIFGHHHHHIIIIIHGHFHIIIIIHHIHIIIIHIIIHHHHIIIIHHGIIIIHIHEHGIHIIHIIIIIIIIIHIIIIIIIHIIHIHHHIIIHHIIIIIIIIHIIIIIIIIIIIIIHHIIIIHIIIIHHIIIIIIIIHHHIIIIIIIIIIIIIIIHGIHHIHIHHEGHHIFIHIIIIIIIIHIIHIIIIIIIIIIIIIIHIIHIIIIIGIIIHIGIIIIIIIIIIHHIIHIHHIGIIIIHHIHIIGIIIGIIIHHHGHHIIHHDIIIIHIGIIIIIIHIIIIHFHEGEHIIHIIG
@HISEQ:711:H5NNWBCX2:2:1101:8057:26347:ATCTCGTA
TTAAGTTCAGCGGGTAGTCCTACCTGATTTGAGGTCAAGTCAAAAAATATGCCTCCAAGGAGACAGTCCAAATACATGGACCATTAGAAGCTGAACAATGACATTTCAGCAATGGCATAGATAGGATTATCAAACCAGAGCCGAACGTAACAAGTTCTGCTAATGCATTTAAGAGGAGCTGACATTTATATGCCTGCAAACCCTCCAACATCCAAGCTTCAATACAAAAAGTTTTGAAGTTGAGAATTTAATGACACTCAAACAGGCATGCCCTTCGGAATACCAAAGGGCGCAAGGTGCGTTCAAAGATTCGATGATTCACTGAATTCTGCAATTCACATTACATATCGCAATTC
+
IIIIIHGHIIGIIGHIIIIIIHIHIIIIIIIIIGHHIGIIEHIHHHIIIIIIHIIIIIIHIIHIIIIFGHIIIIIIHIHIIIIHHIIIIHHIIIHIIIIIIIIIIIHIHIIIIIIHIHIIIIHH@GHIIIIIIIIIIIFHHIIIIIIIIIHIIHHIHIIIIIIIIIHIIIIIIIHHIHIIIIHIHIIIIIIIIIIGIIIIIIIIHHIHHIHIIIIIHIHIHIIIHIIIIIHHGIIIIHHIIIIIIIIHHHIIIHHHIHIIIIIIIIIIIIIIIIIIIHHHIIIIIHECHHHIIIIIIIIHIIIIIIIIIIIIIIHIIIIHIIIIHHHIIIIIIIIIIIIIIIIIIIIIIIIIIIII
@HISEQ:711:H5NNWBCX2:2:1101:9801:26429:ATCTCGTA
TTAAGTTCAGCGGGTAGTCCTACCTGATTTGAGGCCAAAGCTTTATAGTGTCTGTCCACGAGGGACGATTAGAAGCAGCACATTAAAGAAGCGGCCTAAGGCGACGGCGCAGATAATTATCACACCATGCCGAGCACGCTAACAAAGCGCAGGCTAATGAATTTCAGGACGAGCCAACTACGGCACAGTCCAATTCCACCTCCAGAGACTTTGACATCACTGGTGTGAGGTTTTACGTGACACTCAAACAGGCATGCTCCATGGAATACCAAGGAGCGCAAGATGCGTTCAAAGATTCGATGATTCACTGAATTCTGCAATTCACATTACTTATCGCATTTC
+
HHHHHIHHH?@EHIDCHHEHHIIIGHHH1FHHHC1GEHHHHHHCCFHHHHIHHEHIFGHHDHGCCEHC@D@HCGEHEGHHIHIHIEHGHH?GHHHIIIHCHHHIH<HICDHHDHEEEFEFIGIGHIHIIHIHIIIHHIIIHIHHHIHHEHHIHHHHGGHHEHHIIGHHCHIHIIIHHIHHHCGHIIHHIIIIIIIHIHHHHHHCGHIIIHHHIIIIIHEIIHHIHIIHHHIHIHHGIIIIIIIGIIHIIIIIHHIIIFEIHIHIIIIIIIIIHHHIHHGIIIHGIIIIHIIHHGIIIIIIIIIIIIHIIIHHIIIIIIIHIIIIIHHHHHIIIIIIIHHIII
@HISEQ:711:H5NNWBCX2:2:1101:13312:26413:ATCTCGTA
TTAAGTTCAGCGGGTAATCCTACCTGATTTGAGATCAAACGTTCAAAAGCTGTCCTTGCTGAGGGACATTTGTGAGCTCCAGCGCACCTTCATCGCTGAAGGTTACATGGTGGAAAACCACAAGCGTAGATATTTATCACACCTGTGATGCCACCAAACACTGGCAAGCTGATCCATTTGAGAGGAGCCAACCACAGGGCCAGCAATACCCCCAAGGTCCAAGCTCATCATGGCAAACCATGAGGAGTTGAGGTGTTCATGATACTCAAACAGGCATGCCCTTCGGAATAGCCAAAGGGCGCAAGGTGCGTTCAAAGATTCGATGATTCACTGAATTCTGCAATTCACATTACTTATCGCATTTC
+
IIIIGIIIIIIIIIIIGIIIIIIIIIHIIIIIIGHHIIIIIIIIIHIIHIIIIIIGIIIIIIIHIIIHHIIIIHIIIIGIIIGHCHIIIHIIIFHHIIHHIFHHHIIIIIHIIIIIIIHIIIIIIHDEHIIIHIIIIIIIHHIIIIIIIHIIIIHIHIIIIIHIIIHIIIIIIIIHGHIIIIIHIIIIIIIIIIIIHIIH?IHIIHHHHGHIHGHHIIHIIHHEGCHGIIIIHEIHHHHEEIIIIIIGHHHHIHIHIIIIIHIIHHHHIIIIIIHIIIHDHIHHIIIIIHHEHIHHCGHHGIIHDDIIIHIIIIIHHGIHIGIHHHIIIIIIHIIHHIIIIIIIIIHIIIHHHIIIIIGIHIIII
@HISEQ:711:H5NNWBCX2:2:1101:14523:26466:ATCTCGTA
TTAAGTTCAGCGGGTATCCTTGTCTGATCTGAGGTCAAACCTTAGAAAATGCTAGGTCTTTTTCAGGCCGAACCGCTTCAAACCTTCCTCCCGAACAAGCGAGTTTACTATGTTCCAGGTCGGAGTGAGGGCCGGCAGAGCTTGCAACTTTGAAGCCAGCCGGAGCTAGAAAAGCTCGGCTGGCTCATAACCGGCGTTTGACCGAGGGTTGCGATGACGCTCAGACAGACATGCCCAATGGAATGCCAATGGGCGCAATGTGCGTTCAAAGACTCGATGATTCACTGAATTCTGCAATTCACATTAACTATCGCGTTTC
+
HHIIIHIIIIIIIIIIIIIIIIIIIIIIIIIIIIHIIIIIIIIIIIIIIIIIIIIIIIIIIIIHIIIGHIIIIIIIIIIIIIIIIIIIIIIIIIIHIIGHIIIIIHIIIIIIIIIIIIEHHIIIIIIHIIIHIIIIIIIIIIIIIIIIIIIHIIIIIIIIIIIIIIIIIIIHIIIIIIIIIIIIIIIIIIIIIIIIIIIIIIHIIIIIIIIIIIHHHIHIIIIIHIIIIIIIIIIIIIIIIIIIIHIIIIHIIIIIIIIIHIIIIIHGIIIHIIIIIIIIIIIHIIIIIIIIIIIIIIIIIIIIIHIIIHIIIIIIIII
@HISEQ:711:H5NNWBCX2:2:1101:20074:26263:ATCTCGTA
TTAAGTTCAGCGGGTAATCCTACCTGATTTGAGATCAAACGTTCAAAAGCTGTCCTTGCTGAGGGACATTCGTGAGCTCCAGCGCACCTTCATCGCTGAAGGTTACATGGTGGAAAACCACAAGCGTAGATATTTATCACACCTGTGATGCCACCAAACACTGGCAAGCTGATCCATTTGAGAGGAGCCAACCACAGGGCCAGCAATACCCCCAAGGTCCAAGCTCATCATGGCAAACCATGAGGAGTTGAGGTTGTTCATGATACTCAAACAGGCATGCCCTTCGGAATAGCCAAAGGGCGCAAGGTGCGTTCAAAGATTCGATGATTCACTGAATTCTGCAATTCACATTACTTATCGCATTTC
+
IIIIIIIIIIIIIHIIIIIIHHHIIIHHIIIIIIIIIIIIIIIIIIIIIIIIIGHHIICHHEHGD=GEHIIHIIHIHIIIIIIIIIIIIHIIIHIIIICHHHIIIIIIIIIICHHGIIHHGHHIIIFHIIIIIHIIIHIIIIIIIIGHHHIIIIIIIIIIHGHIIIIHIIIHHHHIFGHHGHHHHIIIIIIIIIHHIIIGIIIHHHHHHIIIHHIHIHHHHEHFIIHHHHIHIIIIHHFIIIHFIIIIIIIIIIIIIHIIIHIIIIHHIIIIIIIIIIIIHIHIIIIIIHIIIIHGHEHIIIIIIIHIIIIIIHIIIIIIIIIIIIIIIIIHIIHIIIIIIIIIIIIIIIIIIIIIIIIHIIIIIH
@HISEQ:711:H5NNWBCX2:2:1101:2021:26680:ATCTCGTA
TTAAGTTCAGCGGGTAATCCTACCTGATTTGAGATCAAACGTTCAAAAGCTGTCCTTGCTGAGGGACATTTGTGAGCTCCAGCGCACCTTCATCGCTGAAGGTTACATGGTGGAAAACCACAAGCGTAGATATTTATCACACCTGTGATGCCACCAAACACTGGCAAGCTGATCCATTTGAGAGGAGCCAACCACAGGGCCAGCAATACCCCCAAGGTCCAAGCTCATCATGGCAAACCATGAGGAGTTGAGGTGTTCATGATACTCAAACAGGCATGCCCTTCGGAATAGCCAAAGGGCGCAAGGTGCGTTCAAAGATTCGATGATTCACTGAATTCTGCAATTCACATTACTTATCGCATTTC
+
IIIIIIIIIIGIGHIIHHIIIIIIIIIIIIIGIHIIIIIIIIIIIIIIIIIHIIIIIIHIIIIIIIIHHHIIIIIIGIIIIIHIIIIIIIIIIHIIIIIIIIIIHHIIIIIIHIIIIIGIIIIIIIHEHHIIIHHIIIIIIIIHHIIIIIIHIIIIHIGIIIHIIIIIIIIIHFHIHIIIIHIIIIHHIIIIIIIIIHIIIIIIIIIIIIIGHIIIIIIHGCHIGIIHIIIIIHHHEIIHGIIHFIIHIHIHIIIHHHHIHHIIIHIIHHIHHHHHHGIIIIIIHHHHGIHHHIIHFHIIIIIIIIIIIIIIIIIIIIIIIIIIIIIHHHHHIIIIIIIIHIIHIIIIIIIIIIIHIGIIIHIII
@HISEQ:711:H5NNWBCX2:2:1101:14311:26728:ATCTCGTA
TTAAGTTCAGCGGGTATCCCTACCTGATTTGAGGTCAACCATAAAAAAAATAAAAAATATGTTAAAGCAAGATATAGTTGTATACAAATCACAACCAATAAAGACTATTACGTCAAAACAGTGTAATTCACAACTTTACATCTACTAATATATTTCAAAGGAAAGTCTTTATGTACTCTTCCTTCATATCCAAGCAAAACTGCTAGAGTAAGGTTTAATGACGCTCAAACAGGCATGCCTTCCAGAATACTAGAAGGCGCAATGTGCGTTCAAAGATTCGATGATTCACTGAATTCTGCAATTCACACTACTTATCGCATTTC
+
IHIIIHIIIIIIIIIIIIIIIIIIIIIIIIHIIIIIIIIHIIIIIIIIHIIIIIIIIHIIIIIIIHIHIIIIIIIIIHIIIIIIIIIIIIIIIIIGIIIIIIIIIIIIIIIIIIIIIIIHIIIHIIIIIHHIIIIIIIIIIIIIIIIIIIIIIIIIIIHIEHHHIHHIIIHIIIIIIIIIIIIHIIIIHHHHHIIIIIIIIIIHIIHIIIIIIIHHHIIIIIIIIIIIIIIIIIIHIIIIIGIIIIIHHIIIHIHIIIIHHHFFEIHIIIIIIIIIIIIIIIIIIIIIIIIIIIIIIIIIIIIIIIIIIIIIIHHIIIIIHII
@HISEQ:711:H5NNWBCX2:2:1101:17483:26502:ATCTCGTA
TTAAGTTCAGCGGGTAATCCTACCTGATTTGAGATCAAACGTTCAAAAGCTGTCCTTGCTGAGGGACATTTGTGAGCTCCAGCGCACCTTCATCGCTGAAGGTTACATGGTGGAAAACCACAAGCGTAGATATTTATCACACCTGTGATGCCACCAAACACTGGCAAGCTGATCCATTTGAGAGGAGCCAACCACAGGGCCAGCAATACCCCCAAGGTCCAAGCTCATCATGGCAAACCATGAGGAGTTGAGGTGTTCATGATACTCAAACAGGCATGCCCTTCGGAATAGCCAAAGGGCGCAAGGTGCGTTCAAAGATTCGATGATTCACTGAATTCTGCAATTCACATTACTTATCGCATTTC
+
IIIIIHIIIIHIIIHIIHIHIIIIIIHIIIIIIIIIIIIIIGHHIIIIIIGIIIHIHHIIHIHIHHIHHHIIIIIIIIIGIHGHIIIIIIIIIIIIHHGFHHGEHIIIHHHIIHIEHHHIIIIIGIHHIIIIIIGHIHIIIIIIIIHIIHIIIIIIIHHIIIHHIIHIHIIIIIIGIHHIIIEHIHFHIIIIHHHIHIIHHHIIIIIIIGHHHHIIFCIIHGEEHHIGIIIIIIIHHIIIHIIHHGHHHHGGIIHIIIIIHHIIHCGIIHEIIIIIIGHHHHEHIHIIGIIIIHHCFEIIIHIIIIDIIIIIIIIIIIIHIIIIIHHHIIIIIIIIIIIIHFHHHIIIIHHIHIIIIHIIIIIHI
@HISEQ:711:H5NNWBCX2:2:1101:9939:26753:ATCTCGTA
TTAAGTTCAGCGGGTAATCCTACCTGATTTGAGGTCAAGACTTAAATGTATTGCCTGAAGGCAAGTCCAAAGACAATTTCGCAGCGGTCAAAACTACTAGCGACAGCACAGATGATTAAGTCTATCAAACTGGGGCCAGTTGTTTGCAACCTGCTAATGCATTTAAAAGGAGCTGACTTAACAGTCAGCAAAGCCTTCAAAGTCCAAATCACAGAGCAAAATCTGGATTTGATGTTGCTAATGACACTCAAACAGGCATACCCTCTGGATTACCAGAGGGTGCAATGTGCGTTCAAAGATTCGATGATTCACTGAATTCTGCAATTCACATTACATATCGCAATTC
+
IIIIIHHIIHIIHGHIIIIIHIIIIHIGIIIIEHHHIIIIHHIHIHHIIEHHDHGCHI1CGHHHIHIHHHHHHIIIHIGGHIIHHDCHIHHHIHIIGIIGHGIIIIIIIIGHHFHEHG@C<DHHHIIIIHHGHIHGIGIIHIHHHHIHHIHIIIIIIIIIIIHIIIIIHHHIIIIIIHHHHIIIIHHIHIIIIIIHGIIHIIGGIIIIIIIIIIIIHIHHGIHHHIIIIIIIIIIIIIIIIIHIIHHHIHHHIIIIIIHHCIHFIIIIHHIIIIIIIHIIIIIIIHCFIIIIIIIIIIIIGIIIHIHEHIIIIIIIIIGIIIIIIIIIHIHIHIIIIIHIIIIIII
@HISEQ:711:H5NNWBCX2:2:1101:13625:26939:ATCTCGTA
TTAAGTTCAGCGGGTAGTCCTACCTGATTTGAGGTCAAGTTTATTGTTATTGTCCAGAAGACAAGTCCACAAGCGCAGACAATTTGAGAAGCAAGAAAGGTTAATGCAATACCCTGCAACAGCTCAGATAACAAAAGTGTATCAAACCGAAGCTAGCACTGCAAAGTCCTTGCTAATGTATTTAAAAGGAGCTGACAGAAAGAGCCAGCAAATCCTTCAACATCCAAATGCAAAGAAAAGACAAGTTTTCTGAGCTTTGAGAAATAATGACACTCAAACAGGCATACCCTCCAGAATACCAGAGGGTGCAATATGCGTTCAAAGATTCGATGATTCACTGAATTCTGCAATTCACATTACATATCGCAATTC
+
IHFHHFHGHIGIIIIHGIIIHHGHGIIHGIIEHHHGIIHHHIGIHIIIHIHHIHIHGHHHHIIIIEFGHHIHIHHEHHIIIIIHIIGHHIIIIIHIGHIIGHIIHFGHHHGHFFHIIHIIIGHIIHIIIEHFHH@GHC?GHHFHHII@EHIGGHCHGIIIFGHHIH@GHFHIIIHGBHIIGIIIHIHIHIIGHHIIIGIHHEHGIHHIHEHE?HHHCGHHHHFCHHGCEHHGIHIIIIIHIIIIIHHIIIIIIHHCHEHIIHHHEHFHHHIIIIIHHHHHHHIGHIIHEHGIHGHHEIIIIFGCCIGIHIHHHHHEHHGHHHGCHHGIIIHHIIGHIIIHHIIHIIIIIIHEHHHIHHHHIIHHIHIIIDDI
@HISEQ:711:H5NNWBCX2:2:1101:14022:26802:ATCTCGTA
TTAAGTTCAGCGGGTAGTCCTACCTGATTTGAGGTCAAGTTTATTGTTATTGTCCAGAAGACAAGTCCACAAGCGCAGACAATTTGAGAAGCAAGAAAGGTTAATGCAATACCCTGCAACAGCTCAGATAACAAAAGTGTATCAAACCGAAGCTAGCACTGCAAAGTCCTTGCTAATGTATTTAAAAGGAGCTGACAGAAAGAGCCAGCAAATCCTTCAACATCCAAATGCAAAGAAAAGACAAGTTTTCTGAGCTTTGAGAAATAATGACACTCAAACAGGCATACCCTCCAGAATACCAGAGGGTGCAATATGCGTTCAAAGATTCGATGATTCACTGAATTCTGCAATTCACATTACATATCGCAATTC
+
IHIIIIIGIIIIIIIIIIIIIIHIHIHIIIIIIIIIIIIIIIIIIIIIIIIIIHHHIIIIIIIIIIIHIIIIIIIHIIIIIIIIIHIIIIIIIIIIIIIIHIHHIIIIIIIIIIIIIIIIIIGIIIIIIIIHIIIIIHHIIIIIIIIIIIHHIIIIIHIIIIIHIHHHIIIHIIIIIIIIIHIIIIIIIIIIIIIIIIIIIHIIIIHIIIIHIIIIIIIIHECIIIHIHEHIIHIHHFHHIIIIIIIIIHIIIIIIIHHIIIIIIIIIHHGHIFIIIIIIHHIHHHHIIIIIIIIIIIIIIIHGHHHIHIHGIIIIIIIIIIIIIIIIIIIIIIIIIIIIIHIIIIIIIIIIIIIIIIIIIIIHIIIIIIII
@HISEQ:711:H5NNWBCX2:2:1101:20897:26794:ATCTCGTA
TTAAGTTCAGCGGGTAGTCCTACCTGATTTGAGGTCAAGTCAAAAAATATGCCTCCAAGGAGACAGTCCAAATACATGGACCATTAGAAGCTGAACAATGACATTTCAGCAATGGCATAGATAGGATTATCAAACCAGAGCCGAACGTAACAAGTTCTGCTAATGCATTTAAGAGGAGCTGACATTTATATGCCTGCAAACCCTCCAACATCCAAGCTTCAATACAAAAAGTTTTGAAGTTGAGAATTTAATGACACTCAAACAGGCATGCCCTTCGGAATACCAAAGGGCGCAAGGTGCGTTCAAAGATTCGATGATTCACTGAATTCTGCAATTCACATTACATATCGCAATTC
+
GFFH@<DC<C@CCCHH=F1CGFHIGHFFHHCGHHHHHIHE1CHHHHHEFHCEE@EHEFFGEG?EHHHH1FEHHHHIHGHIIGHEHHFCHFGHHHIHIIEDGGHCHHHHHHHIGHECHGEHHCFEHHCHHHHHHHIIIHGHGEG<EEGHCCHHIHFHIHHGHECCEHHHFFHFFHHEHEGHHHIHHHHHIIIHHHEEE?HHIHHHHHIIIIHH@FHF/CE@HFF<<00000HG<@EFHIHHFHG?EGF?HCCC?FG@C?EGE@F??@EGG<0HHHC1<CHHEFE@C</<0<CEGHHDCF01@E1CGCIHHF1F1C1@FEEHHC1GD<HHCHF1G@1HEF<1EHHCHHGC01CDHD/C
@HISEQ:711:H5NNWBCX2:2:1101:12621:27036:ATCTCGTA
TTAAGTTCAGCGGGTATCCCCACCTGATCCGAGGTCAACCTTGATAGAATAAAAAAGGTATGTTCTGCGGCGGACGTGGCCCATCTCGAAAACGCTGGAAAGTTATCTCGCTGCGCTCGAAGACGGACGGCGACGCCGAGGGGTTTGAGGCGGGCCCCGAAGGGCTTCACCCAACACCAAGCAGGGCTTGATTTGTGTAATGACGCTCGAACAGGTGTGCCCTCCGGAATACCAGAGGGCGCAATGTGCGTTCAAAGATTCGATGATTCACTGAATTCTGCAATTCACATTACTTATCGCATTTC
+
IHHIIIIHIGHHH<EHHIIIIIIIIIIIIIGHIIHIHIHIIHHIIIGHEEHIHIIIIIIIIIHIHIIIIIIIH<ECGIHGHHHIIIIHHIHHFHHHIIIHIIIIIIIIHIIHIHHIHIIIHIIIIHHIIIIIIIIHIHIHHEIIIIIIIIIHHEHHHIIIIIHHIHHHHHIIHHFHHIHHHIIIHHHIIIIIIHIHIIIHIIIIIIHIIIIIIIIIIIIIIHIIIIIIHIIHHIIHFIIIIIIIIIHGIIIIIIIIIHIHIIIIIIIGIIIIIIIIIIIIIIHHHIIIIIIIIIIHIIIIHIIGI
@HISEQ:711:H5NNWBCX2:2:1101:14324:27166:ATCTCGTA
TTAAGTTCAGCGGGTATCCCTACCTGATCCGAGGTCAACCTTTGATAAATGGGGGATTTTCACAAATGGCTAGCCGTTCACACCCACAGTTCAAGCGAGAAGTGCTGGATAGCTTTTACAACGCCGCAAACACGTGGGGACAGACCGCCTCTCAATTTCGGTGGGGAGGAAACTCTTCAAATATATAAGACACCTCATCCACCACGACCGAGCCCTTGAATATTAAATATAGATGGATTCGAGACGGTTGTTAATGACTCTCGAACAGGCATGCCCTCCGGAATACCGAAAGGCGCAATGTGCGTTCAAAGATTCGATGATTCACTGAATTCTGCAATTCACACTACTTATCGCATTTC
+
HHIHIFHIIFHIIIIHIHIHHIIIIIIGIHHCEHGHIHHIHIGIHGIIFHHEHIIIIIIHEHIIHIHIIGHHHCEH<E?EHHHIHIIIHFCFHIIHIIHGIIIIIIIGIEHIIHGHEHIHIHHGHHIIIGHIHHFHFHIIIHIIGHHIIHIIIHIIHHIEDIIIGIHHC@EBHHHFGHHHHGHIHHHFHIHFBHHHHHHIIIIHHEHIHHIHIGHHEFIHEHHHEHCIHFIIHGIIHHIIHHHFHIHIIHHHHHEG@DEHGHGHFHHGEHIHIHIIIIHEFHFIHHDHHHHHGIHHIHHHHDHIHIHIHIHIIHIHHHIHIHHEHIIHHHCHHGIHEHHIHHIHGHHHCE<EIIIIIHH
@HISEQ:711:H5NNWBCX2:2:1101:16063:27064:ATCTCGTA
TTAAGTTCAGCGGGTAGTCCTACCTGATTTGAGGTCAAGTTTATTGTTATTGTCCAGAAGACAAGTCCACAAGCGCAGACAATTTGAGAAGCAAGAAAGGTTAATGCAATACCCTGCAACAGCTCAGATAACAAAAGTGTATCAAACCGAAGCTAGCACTGCAAAGTCCTTGCTAATGTATTTAAAAGGAGCTGACAGAAAGAGCCAGCAAATCCTTCAACATCCAAATGCAAAGAAAAGACAAGTTTTCTGAGCTTTGAGAAATAATGACACTCAAACAGGCATACCCTCCAGAATACCAGAGGGTGCAATATGCGTTCAAAGATTCGATGATTCACTGAATTCTGCAATTCACATTACATATCGCAATTC
+
IIIIGIIIIIIIGGHIHIIHIIIIIIHHHHHHIHHIIIIIIIIIIIIIIIIIIIIIIGIIIHHHIHIHIIIIIIIGIIIHIIIGIIIIIIIIIIIHIIIIHHIHIIIGHIIHHIIIIIHIIHIEHIIIIIIIIIIIIEHHHHIICHFHHIHIIHHIIFHGHHHGHHHHHIHHIHHHHFHHHHIIIIIIGHIGHIIHIIIIHHHHHHHEEIHCHHGH/?HEEGEHEHHE?C<?HD<HIHHH@HHHDHHHCCHHHEHIHH@IHHHC?IHHCGC<1CGHHHCHEHEFFGCHGC<1DCHHFHIHHGFDFG@?1HF@0/EF1HGEFEC@FHCHFGCCHHFECHHGIIHEHHHGHHIIIIIGHHEHDIGIIIIIGIGI
@HISEQ:711:H5NNWBCX2:2:1101:2127:27366:ATCTCGTA
TTAAGTTCAGCGGGTATCCCTACCTGATTTGAGGTCAACCATAAAAAAAATAAAAAATATGTTAAAGCAAGATATAGTTGTATACAAATCACAACCAATAAAGACTATTACATCAAAACAGTGTAATTCACAACTTTACATCTACTAATATATTTCAAAGGAAAGTCTTTATGTACTCTTCCTTCATATCCAAGCAAAACTGCTAGAGTAAGGTTTAATGACGCTCAAACAGGCATGCCTTCCAGAATACTAGAAGGCGCAATGTGCGTTCAAAGATTCGATGATTCACTGAATTCTGCAATTCACACTACTTATCGCATTTC
+
IIIIIIHIIIIIIIIIIIIIIIIIIIIIIIIIIIIIIIIIIIIHIIIHIIIGHGIIIIHIIIIIIIIIIIIIIIIIIHIIGGGHIIIIIFHHIHHIIIIIIIIIIIIIIIHIIIIIIIIIIIIIHIIIHIIIIIHHHIIIHIIIIIIIHIIIIHIIIIIIIIGIIIIHIIIIIIIIIIIIICHIIIHIIHHHHHIIIHHIIIIIIIIIIIIIIIIHHHHIIGIIIIIHHIIHIIIIGIIIIIIIHIIHHIIIIHHHIIIHHHHCCHHHGIIHIIIIIIIIIIIHHIIHIIIIIIIIIIHHIIIIIIHIIIIIIHIIIIIIIHI
@HISEQ:711:H5NNWBCX2:2:1101:10821:27412:ATCTCGTA
TTAAGTTCAGCGGGTAGTCCTACCTGATTTGAGGTCTGTTTCGATAGATGCCCACGAGGGACAGTCATTAAAAAATGACCAACAGAGAAGCCGTCCAGCAAAGGCACAGATAACGATTATCAAACCAAAGCCAGCAAACAGCGCAAGCTCTGCAATGCGTTTAAAAGGAGCTGGCTCGTCACCAGCACGCCTTCAACGTCCAACTTGCGTTGAGATGCGAACGACGCTCGAACAGGCATACCCTTTGGAGTACCAAAGGGTGCAAGGTGCGTTCAAAGATTCGATGATTCACTGAATTCTGCAATTCACATTACATATCGCAATTC
+
HIIIHIIIIGIIIIIIIIIIIIHHIIHIGIIHIIHIGHIIIIHIIIIIIHIHIIIIIIIIIHIIHHIHHIHIIGIIIIIGIIIIIIIIIIIHHHIIIIIHIIIGIIIIIIIIHIHIHIIIIIIIIIIIIIIIIIIIHIIIIIIIHIHHIHHIIIIIIHIHIHHIIIIIHGIIIHHHIHIIHIHHIIIIIHIHIIIIIHHIHIIIIIIIIIHIHHIIIIHIIIIIIIIIIIIIIIIIIIIIHGHIHIHIIIIIIIIIHEHHIHGIHGIIIIIIIIIHGGIIHIIGIIIIIIIIIIIIIIIIIIHIIHIIIHIIIIHIHEHHIIIIII
@HISEQ:711:H5NNWBCX2:2:1101:11629:27396:ATCTCGTA
TTAAGTTCAGCGGGTAGTCCTACCTGATTTGAGGTCAAATTTATCAAATATAGGTTTGGGTTGGAAGCAGTGCAATCTGTTCAATGCAGCTAACCAAAGGCATAGATAATTATCACACCTATAGTAGTAGCTCAGATACCACTAATGCATTTCAGGGGAGCCGACCTTCTTTCACACAAGAAAGCCTGCAGAAACCCCCATATCCAAAGCCACACAAATCAAGTGTGGTTGAGAAGTTAAATGACACTCAAACAGGCATGCTCCTCGGAATACCAAGGAGCGCAAGGTGCGTTCAAAGATTCGATGATTCACTGAATTCTGCAATTCACATTACTTATCGCATTTC
+
IIIIIHIHHHIHGHHHHIHIIIIIIIGHHIIHHIIHHHHIIIIIIIIIGIIIIIIIIIIHHHIIIHIHIIIHIIIGIIIHIHIGIIIIIHIIIIIIIIIIIIIIIHIIIIIIIIIIIIIIIHIIIIIIIHIIIIHHHHIIIIIHIIIIIIIIIIIIHIIIIIIIIIIIIIIIGIIIIIIIIIIIHHIHIIIIIIHHHHIIIIIHIIIIHHHIHHHIIIIIIIIIHGGIHG1IIIHGHIIIIIHIIIIGIIIIIIIHIIIHIIIIGGHHIHIHGIIHIHIIIHHIIIIHIGHHGIHHGIIHGIHIIIIIIIIIIIIIIIHHIIIIIIIHIIIIIIIIIIIIIIIIII
@HISEQ:711:H5NNWBCX2:2:1101:13656:27433:ATCTCGTA
TTAAGTTCAGCGGGTAGTCCTACCTGATTTGAGGTCAAGCTTAAAAGTGTATGCCTCACAATGGAGACAGTCCGAAGACCATTAGAAGCTGAACACACGAGTCCACAGCAGCGGCATAGATAGGATTATCAAACCAAAGCTGGTCCTTCAAAGTTCCGCTAATGCATTTAAGAAGAGCTGATAGTGACACCAGCAAACTTCCATAGTCCAAGCTTCAAAAAAGACAAAAGCCTTTTGAAGTTGAGAATTTAATGACACTCAAACAGGCATACCCTTCGGAATACCAAAGGGTGCAAGGTGCGTTCAAAGATTCGATGATTCACTGAATTCTGCAATTCACATTACATATCGCAATTC
+
IIIIIIIIIIIIIIIIIIIIIIIIIIIIIIIIIIHHHHIIIIIIIIIIIIIIHIIIIIIIIIIIIIGHIIHIIIIIIHIHHHIIIHIHHIIGIHIIIIIIIIIIIIIGHIHIIHIIHIIIIIIIHCHIIIIIIIIHEHIIIIIIIIIIIIHIIIIIHHIIHIIIIHHIIIIHIIGHHHHIIIIIIHIIIIIIIIIIIHHIIIIIHIIHIIHHHIHHIIIIIHIIIIIIHHCGIHHIIIIIIIIIIHHIIIIIIIHHHHHIIHGIIGHIIIIIIIHHIHFIHIIHIIIHGGIIIIIHIIIIGGIGHIIIIIIIIIIIIIIHIIIIIIIIIIIIIIIIIIIIIIIIHIIIIIIIIIGHI
@HISEQ:711:H5NNWBCX2:2:1101:17229:27424:ATCTCGTA
TTAAGTTCAGCGGGTAGTCCTACCTGATTTGAGGTCAAAATGTCAATAAAATGTTGTCCCATTCAGAGGGACGGTTTGAAGCTGAAAGCCCCCCATTTGTAAAAATGAACTGCTTCACGGCGATGGCGTAGATAATTATCACACCAAAGACGGTCCACAAGGGTTTTCCGCTAATGCATTTAAGAGGAGCTGACTTTCTAAAGAAAGCCCGCAAAGCCCCCACAATCCAATCCGCCTTCAAACTAGCAAAAGCTGAAGAGGTTGAGAATTTAATGACACTCAAACAGGCATGCTCCTCGGAATACCAAGGAGCGCAAGGTGCGTTCAAAGATTCGATGATTCACTGAATTCTGCAATTCACATTACTTATCGCATTTC
+
IIGCHFHHIIIIHHIIGIHGGHIIIIHHHIGCGHFHGHHHIIHIIIIHHHIIGIIIIHHIEHHIGHIHGHHIIIIIIIIIIIIHHHCFHHIIGDHFHCGHHHEHICCHHHIIHHCFHCGCH<HDHIGHIIIIGIHHHIIIIIIIHIEHIEHCHGHHIHGHHGHHFHDHHHHFH@BFEHHGIHCHGIHEHHHFB8EIIIGIIIHCHIIHHHIIIHHHHDIHIIHHEIGIIGHHIHHG@?HHGFHHIIGIIHHGHHIIIGIIIGHIIHHFGFHIHHGGGCEHHHGIHHIIIIIIHCHIHIIIHHHHIHIIIHIHIHHHHHHIIIIHHIIIHHG@CHFIHGIHHIIIIIIIHHHHHHIIHHHHHHEHHCHEIIIIIHHHHI
@HISEQ:711:H5NNWBCX2:2:1101:5125:27652:ATCTCGTA
TTAAGTTCAGCGGGTATCCTTACCTGATCCGAGGTTAAATCTTAGGTTTTTAGGCCCAAATAAACAATCGACAGAATGCCGGCTGAGCCACTAAAGCGTGTGACAGAGCTCCATACGCTCGGGCATCAAGACTCGACATCGCCACTGCATTTCAAGCCTGTCCATTAAAAGAACAATTGGCTCAACAACCAAGCTGCGCTTGAAGGTGGTAATGACGCTCGGACAGGCATGCCCTCCGGAATACCAGAGGGCGCAATATGCGTTCAAAGATTCGATGATTCACGGAATTCTGCAATTCACATTACTTATCGCATTTC
+
IIIIIFHHIIIIIGIHIIIIIHHIIHHIIIIFIHHHHHHIGHIIHIGHIIIEHHHHIDEEHIIIIIHFHIHIIIIIIIFHIIIIIGHIIIIIIGIIIHHHIHIHIIIIHIHIHHIIIGIIIIIIHIIIIIIHIIIIIIIIIIIHHIGHHI?HIIHIIIHHHIIIHHIIIIIIHHIHHHHHHIIHHIIHIGHHHIHHHIIIHIIIIHHHHHHIHIHIHIIIHEGEIHHIIHIIIIHIHGHIIHIGIIIHEHGIIIHEFIIHIHIIIIIIIIIIIIHIGIIIIHHIIIIIFIIIIIHGHIIHHGEIIIIIIIIIHHGII
@HISEQ:711:H5NNWBCX2:2:1101:7561:27505:ATCTCGTA
TTAAGTTCAGCGGGTAGTCCTACTCGATTTGAGGCCAAGTTGTCAGTCATTGTCCGAAGACGGTTTGAAAGCACAGAGCTCTGGATCAGCCACCCTTGAGTAAGGTGCCAGCGAAGATATTTATCACGCTGTACTATGTCCAATCTGGAGGTGCACTAATGCATTTAAGGCGAGCCGCGGTGAAGCAGCAACACCCAAGTCCACCGCTCCCAATCCAAAGACCAGAAGTGTGAGGTTACAATGACACTCAAACGAGCATACCCTTTGGGGATACCAAAGGGTGCAAGGTGCGTTCAAAGATTCGATGATTCACTGAATTCTGCAATTCACATTACTTATCGCATTTC
+
IIIIHHIIIIGIIGIIIIIIIIIIIIIHHIIHIHIHHIIHHHHIIIIIIIIIIIIGIIIIIIIHHIIGHIIIHIIIIIIIIIHHIIIIIIIIIHIIIIIIHIIIIHIIIIIIIIIIGIIIHHHIIIIIIIIIIIIHIIHHHIIIIIIIIIIIIIIIIIIIGIHGHHHIIHIIIIHIIIIIIIIIGIHIIIIIIIHIIHIIIIIIIIIIIFIIIIIIIHGHHHCIIHHHHHEIIIGHIHHHHHGIIIHGHEIGIIIHIIIHIIIIHIIIIIIIIIIIIIHIIIHIIGIIIIHIIIIIIIIIIIIHIIIIIIIIIIIIHIIIIIIIIIIHIIIIIIIIIIIIIIIIIII
@HISEQ:711:H5NNWBCX2:2:1101:12120:27604:ATCTCGTA
TTAAGTTCAGCGGGTATCCCTACCTGATCCGAGGTCAAGAGCAAAAGTATAGGCTTACTGGACGCCAACGTTCAGGCCGAGGGACGCAAAATGTGCTGCGCTCCAAGGCTTATACGCCGGCTGCCAATCACTTTAAGGCGAGTCCCACATGTAAAACGGGGACAAACACCCAACACCAAGCAATGCTTGAAGGTACAAATGACGCTCGAACAGGCATGCCCCATGGAATACCAAGGGGCGCAATGTGCGTTCAAAGATTCGATGATTCACTGAATTCTGCAATTCACACTACTTTTCGCATTTC
+
IHHHHIGIIHIHIGHIGIIIIIIIIHHIIHIEHHIIIIIIIIIIIIGHIIHIHHIIIIIIIIIIIIIEHHHIIIIIHIIIIIHHIIIIGHHIIIHIIIIIIIIDIHIHHIIHHFHHHIIHIIIIHHHIIIIIHIIIIIIIIIHHHIIIIIIHGHIIIGIIIHFHHHHIIHEHHIHIHHHIIIIIIIIIIIIHIHHGIIHHIHIIIIIIIIIIHHIIIFHGHIIIHIIIIIHIHIHHHHHFGG@DCCIIIIGHIIHIIIHHHHIIIIHGFHEGIHHHHHHGIIIIIIHHHGGHHHHHGEHEHDII
@HISEQ:711:H5NNWBCX2:2:1101:15089:27503:ATCTCGTA
TTAAGTTCAGCGGGTAATCCTACCTGATGTGAGATCAAACGTTCAAAAGCTGTCCTTGCTGAGGGACATTTGTGAGCTCCAGCGCACCTTCATCGCTGAAGGTTACATGGTGGAAAACCACAAGCGTAGATATTTATCACACCTGTGATGCCACCAAACACTGGCAAGCTGATCCATTTGAGAGGAGCCAACCACAGGGCCAGCAATACCCCCAAGGTCCAAGCTCATCATGGCAAACCATGAGGAGTTGAGGTGTTCATGATACTCAAACAGGCATGCCCTTCGGAATAGCCAAAGGGCGCAAGGTGCGTTCAAAGATTCGATGATTCACTGAATTCTGCAATTCACATTACTTATCGCATTTC
+
HGHE<FFHHGEDDHDHH?CFFGHHFECH@C<DEHHIFHHHIHI?@GEHEHHFHHIIGEHDGCFEHH1<GGHHIHHHG?HHECHIICHHIGC?HI?DGHEHHHHHHHI@FHHGGEHHIHGHHIHIIC<DHGGFHFGHIIGIHHCCFHCHHHHHHHIIIHHHIHHGIHHHHIHFCGHHHIIIIIHCEGHIEGHHHEHHHHHHIIIIIIIIIIFIHHHHFIHHHHFHHFGCIIIIHHFHHIHHHEHHEHIIIIHHEEIIHHIIIIHHHHIIHHG@@IHIIIIIIHIIIHHIIIHFEIHECGHHHHHEDIHGGIHEIIIIHHHHHCIIIIFG?FHIIHHHHHFIIIIHIIHHHCFHHIHHFHHIIHIHI
@HISEQ:711:H5NNWBCX2:2:1101:15438:27581:ATCTCGTA
TTAAGTTCAGCGGGTATCCCTACCTGATCCGAGGTCAACCTTAGAAAAGTTCTCCCTGAGGGGAGGCAGACCGTGCCCCGTGTACCCTTGATCCGATACGTGTTCGGTGAGGAACTCAGTGTACCGGGGGTCCAACGAGGCCGCCGTCATTGTCTTTGGGAGGGGTGACGAAATCGTCACCAACCGTCCAACACCAAGCCGGGGGCTTGAGGGGTGATAATGACGCTCGAACAGGCATGCCCTTCGGAATACCAAAGGGCGCAATGTGCGTTCAAAGATTCGATGACTCACTGGAATTCTGCAATTCGCATTACTTATCGCATTTC
+
IIIIIIIIHIIIIIIIIIIIIIIIIIIIIHIIIIIIIIIIIIIIIIIIIIIIIIIIIIHIIIIIIIHDGHIIHIIIIIIIIIIIIIIIIIIIIIIIIIIIIIHIIIIIIIHIIIIIIIIIIIIIIIHIIHHHIIIIIIIIIIIIIIHIIIIIIIIIIIIHHHIIIIIIIIIIIIIIIIIIIIIIIIIIIIIIIIIIIIIIIIIIIIGIIIIIIIIIIIIIIIIIIHHIIIIIIIHIIIIIIIIIHIIIIIIIIIIIHGIIIHIHHHIIIIIIIIIIIIIIHIIIIIIIIIIIIIIIIIIIIIIIIIIIIIIIIIIIIIIIIIIIII
@HISEQ:711:H5NNWBCX2:2:1101:18361:27698:ATCTCGTA
TTAAGTTCAGCGGGTAGTCCTACTCGATTTGAGGCCAAGTTGTCAGTCATTGTCCGAAGACGGTTTGAAAGCACAGAGCTCTGGATCAGCCACCCTTGAGTAAGGTGCCAGCGAAGATATTTATCACGCTGTACTATGTCCAATCTGGAGGTGCACTAATGCATTTAAGGCGAGCCGCGGTGAAGCAGCAACACCCAAGTCCACCGCTCCCAATCCAAAGACCAGAAGTGTGAGGTTACAATGACACTCAAACGAGCATACCCTTTGGGGATACCAAAGGGTGCAAGGTGCGTTCAAAGATTCGATGATTCACTGAATTCTGCAATTCACATTACTTATCGCATTTC
+
IIIIIIIIGIIIIIIIIIIIIHHIIIIIHIHIFIIGGIIIIIIIIHIIIIIIIIIIHHIIIIIHIIIHIGIIIIHIIIIIIIIIHIIIIIIIIIIIIIIIHIIIIIIIIIIIIIHHHIIIIHIHIIIIIIIIIIIIIIIIIIIIIIGIIIHIIIHHIIIIIIIIIIIHIIIIIIIIIIIIIIHIIIIIIHIIIHIIIIIIIIIIIIIIIIIIIHIIHHHIHIHIIIIIIIIGIIIIHIIHIIIHIIIIIIIHIIIIIIIIIIIHHHIIIIIIIIIIIIIIIIIIIIIIIIIIIIIIIIIIIIIIIIHIIIHIIIIIIIHIIIHGIIHIIIIIIIIIIIIIIIHHIII
@HISEQ:711:H5NNWBCX2:2:1101:4224:27897:ATCTCGTA
TTAAGTTCAGCGGGTAATCCTACCTGATTTGAGATCAAACGTTCAAAAGCTGTCCTTGCTGAGGGACATTTGTGAGCTCCAGCGCACCTTCATCGCTGAAGGTTACATGGTGGAAAACCACAAGCGTAGATATTTATCACACCTGTGATGCCACCAAACACTGGCAAGCTGATCCATTTGAGAGGAGCCAACCACAGGGCCAGCAATACCCCCAAGGTCCAAGCTCATCATGGCAAACCATGAGGAGTTGAGGTGTTCATGATACTCAAACAGGCATGCCCTTCGGAATAGCCAAAGGGCGCAAGGTGCGTTCAAAGATTCGATGATTCACTGAATTCTGCAATTCACATTACTTATCGCATTTC
+
[truncated: 42,311,149 more chars]
