# Supplementary material for: The fungal community in non-rhizosphere soil of Panax ginseng are driven by different cultivation modes and increased cultivation periods
Source: PeerJ. 2020 Oct 15;8:e9930. doi: 10.7717/peerj.9930 (PMC7568858; doi:10.7717/peerj.9930)
Supplement: Supplemental Information 11 [file peerj-08-9930-s011.gz › shan35-2.fq]

@HISEQ:711:H5NNWBCX2:2:1101:12727:2129:ATCTCGTA
TTAAGTTCAGCGGGTAGTCCTACCTGATTTGAGGTCAAATTGTCATGTATTGTCCGAATTAACAGACGGTTAGAAGCAGTGCTAAACCCTTATTTTATTGCAGACCTCCATGGCGTAGATAATTATCACACCAATAGACAGTCCACACGGGGCACCAGCTAATGCATTTAAGGGGAGCCGACGTCAGCCAGCAAGAAACCCCCACATCCAAGCCACTATCAGAAATAAACTGATAAGGTTGAGAATTTAATGACACTCAAACAGGCATGCTCCTCGGAATACCAAGGAGCGCAAGGTGCGTTCAAAGATTCGATGATTCACTGAATTCTGCAATTCACATTACTTATCGCATTTC
+
IIIIIHIIIIIIIIIIIIHIIIHIIIIHIHIIIIIIIHIHIIHIIIIIHHIIIIIIIIIIIIIHIHHIGIHHIIIIIIHIIGIIIIIIIIIIIHIHIIIIIGHHIIHHIHHEHHIHHIHHIIGIIIIIGIIIIIIIHIIIIHIIIIIIGIIIHIIIIIIIIIIHIHHHIIIIIHIIIIIIIHIIIIHIIIIIHIIHIIIIGIIIIIHIHIHIIHHHGHEIIGIIIIHHFHHIIIIIIHIIIIIHHIIIIIHHFGGIHIIHHIIHHIIIIIHHHHFIHIIIHCIIFIHIIHIHIIIIIHHIIGIIIIHIIIIIIIIIHGIHIIIHHIIIIIIIIIIIIGIIIIIGIIIIIIIIIIH
@HISEQ:711:H5NNWBCX2:2:1101:15093:2114:ATCTCGTA
TTAAGTTCAGCGGGTAGTCCTACCTGATTTGAGGTCAAATTGTCAAAAATTTGTCCATAAGGACAGTTATAAGCAGGACCCCATATTAAAGTCAACCTACTGTGGCGTAGATAATTATCACACCAGAGACGGTCAACAAAGGTCTCACTAATACATTTCAGGAGAGCTGACTTCTGAGAAGCCTGCAACACCCACATCCAAGCCTAATCAAGCTCGCAAAAGCTGAAGAGGTTGAGAATTTAATGACACTCAAACAGGCATGCTCCTCGGAATACCAAGGAGCGCAAGGTGCGTTCAAAGATTCGATGATTCACTGAATTCTGCAATTCACATTACTTATCGCATTTC
+
IIIIGGHIIHIIIIIIHHIHHIIIIIHIIIIIIHIHIHHHIIIIIIIIIIIIIIIIIIIIIIIIHHIIIIIHIIIIIIIHIGHHIIIIIIIIIIIIIIIIIIIIGHIIIIIIIIIIIHIIIHIIIIIIIIIHHIHHIHIIIHIIHIIIIIIIHHIIIIIIHEHIIIIIHHHHHIIHHHIHHHIIIHIHHIIIHHIIIIHIIHIIIHIIIIIIIHHHHIHHCIHGIIGIIHIIIIIIIHIIIIIHIIHGIHIIIHIHHGIHIHDIIIHIHIIIHHHFIHIHIIIIIIIGIIIIIIIHIIIIHIIIIIIIIIIIIIIHIIIIIIIGIIIIIIIIHHIHHHIIIIIIIIIG
@HISEQ:711:H5NNWBCX2:2:1101:18298:2195:ATCTCGTA
TTAAGTTCAGCGGGTATCCCTACCTGATCCGAGGTCAAAATAAAAAGTAAGCTTATGGATGCCATCTCCCACTGCTAGAGGACGCAAATCTGCTGCGCTCAAAGCCGCTGGAGTGGCTGCCAATCCTTTTGAGGCGAGTCCCTACGGACAGACGCCCAACACCAAGCTGTGCTTGAAGGTGAAAATGACGCTCGAACAGGCATGCCCTAAGGAATACCAAAGGGCGCAATGTGCGTTCAAAGATTCGATGATTCACTGAATTCTGCAATTCACACTACTTATCGCATTTT
+
IIIHHHGHHHHIHDHHIIIHHFHIIHHEHHIHIHIEHHIIHHHIIIIIIEHGHIIIHHHHHHFHHGHIIIHIHIIHIIIIDHHHHHIIIEHIHHIGHIIIIHHI?HHHHIHHIIIIIGEHIIHHHGHIHIIHIHIHIHHIIIHIHHHHIIHIIIHHIIIIIHHIHIHHIIGIIHIHHHGIIIIHIHIHHGHIHIIHIIIIIHIHFIIIIIHHHIIIIIIHDCHIIIHIHHEHIHHHHIIIHIIIIIIIIIIHGIIIIIIIHIIIHIIIIHIIHIIHHHHIHHIIIIIIGH
@HISEQ:711:H5NNWBCX2:2:1101:5213:2456:ATCTCGTA
TTAAGTTCAGCGGGTATCCCTACCTGATCCGAGGTCAAAAGCAAAAGTATAGACTTCATGGACGCAAGCGTTCAGGTTCAGAAGCGCAAATTGTGCTGCGCTCCCAGACTAGTACGCCGGCTGCCAATTGCTTTAAGGCGAGTCCACGCACAAAGCGGGACAAACACCCAACACCAAGCAGAGCTTGAAGATACAAATGACGCTCGAACAGGCATGCCTCATGGAATACCAAGGGGCGCAATGTGCGTTCAAAGATTCGATGATTCACTGAATTCTGCAATTCACACTACTTTTCGCATTTC
+
IIIIIIIIIIIIIIIIIIIIIIHIIIIIIIIIIIIIIIIIIIIIIIIIIIIIHIIIHIIHHIIIIHIIIIHHIIHIIIIIIIHIIIIIIFIHIIIHIIIIIIIIIIIIIIIIIIIIIIIIIIIIIIIIIIIIIHIIIHIIIIIIIHIIIIHIIIIHIHIIHHIIIIIIIIIHHIIIIIIIIIIIIIIIIIHIIIIIIHHHIIIIHHHIIIIIIIIHHGIIIIGHIIIIIIIIHHIHIIHIIIHIIIIIIHHIHIIIIIIIIIIHIIIIIIHIIIIIIIIIIIIIIIIHGHIIHIIIIIIIII
@HISEQ:711:H5NNWBCX2:2:1101:6867:2460:ATCTCGTA
TTAAGTTCAGCGGGTATCCCTACCTGATCCGAGGTCAACCATAGAAAATTGGGGGTTGCTGGCCAGCATCCACCGGGACTCAATCGCGAGGGTTTGATTACTACGCGTAGAGCTCGATGGCACCGCCACTGATTTTAAGGCCAGCCGTTTACCGGCAGGGCCCAAGACCAAGCTGAGCTTGAGGGTTGAAATGACGCTCGAACAGGCATGCCCCCCGGAATACCAAGGGGCGCAATGTGCGTTCAAAGATTCGATGATTCACTGAATTCTGCAATTCACATTACTTATCGCATTTC
+
IIIHHHIHIIIIIIIIIIIIIIIIIIIIIIGIIIIIIIIIIIIIIIIIIIHIIIIIHEHHHHIIIHHIIIIIIIIIIIIHIIHIIIIIIHIIHHIHHIIIIIHFGHIIIIIIHIIIIIIIIIIHHHIHHFHIIHIIIIGGHHIHIIIIIIIIIIIIIIIIIIIIHIIIIIIIIIIIIIHIIIIIIIIIHIIHHIIIHHEHHIHIIIHHHHHHIHDHHGHHHHIHIHHHHIIHHIIHHHIIHIHHHFHEIHEG@GGHFEIHHIHGHHFIHEFCHIHIHHEIHGHHFHEIIHEGHIIH
@HISEQ:711:H5NNWBCX2:2:1101:7878:2284:ATCTCGTA
TTAAGTTCAGCGGGTATTCCTACCTGATTTGAGACCATGGTTCAAGCTGTTTTACGGCTTTAAAGTTATGGACTGCAAAGCACTTTTGAGCTAATTCTTGCTGCATCGTAGTAAGCATTATAAGAGAAATTAATCCCATTCAAATACGTTTCTGATGCTTTGCAAAAAGTCAAACACTCTAAGCACAGTTCAGCTATAGATTTCAAGGCAGACTTCAAAAGTAGTCAGGCCTCAGATCTCTGCATAGTTGCTCTGTTAAAAGCAAAAAGGCAAAATAAATACTATAGATTCTCAAACAGGCATACTCTACCGAAATAGAGTGCAATGTGCGTTCAAAGATTCGATGATTCACGGAATTCTGCAATTCACATTACGTATCGCATTTC
+
IIIIIIIIIIIIIIIIIIIIIIIIIIIIIIIIIIIIIHHIGHIIIIIIIIIIIIIIIIIIIIIIIIHIIIIHIIIIIIIHIHIIIHIIHHIIIIIIIIIIHIHIIHHIIIHIHIIIHIIIIGIEHGGIIIIIIIIHHIHIIIIIIIIIEHIECHHIIIIIIEHIGHIICIIIIIIIIIIIIIHHHIIIIIHIFHIHIHHHHHIIIIHIIIHHIIFFIIIHIIIIIIIIIHHIHHIHFHEIHIIIIIIIIIIIIIHFHIHIIHIIIIIGIIIIIIIIIHHIIHHIIIIHIIIIIIHEIIIIIIIIIIIIIIIIHHHHGDIIIIIIIIIIHIIIIIIIIHIIIIHHIIHIIIIIIIIIIIIIIIHIIIIIIIIIIHIIIIIIIIIIII
@HISEQ:711:H5NNWBCX2:2:1101:11408:2477:ATCTCGTA
TTAAGTTCAGCGGGTGGTCCTACCTGATTTGAGGTCAAGAACAACAACAACAACATATGATCCAGCAGCAACAAGTAGATCCCCCCCATAGATGCAGATAATTATCACACCTAATGGAGGGGGGGCTTTGCCACTCATGTATTTCAGGGGAGCAGACCACAAATAAAGGCCTGTAACCCCCACGTCCAAGCCATACCCTCACATGAGTATGGTTGAGATATTAATGACACTCAAACAGGCATGCTCCTCGGAATACCAAGGAGCGCAAGATGCGTTCAAAGATTCGATGATTCACTGAATTCTGCAATTCACATTACTTATCGCATTTC
+
IHIIIIIHIHIIIIIGIIIIIIIIIIIIIIIIIEDHHHIIIGIIGHHGHIIIIIIIIIIIIIIIIFHIIIIIIIIHIHIHIIIIIIIIIIIIIIIIHIIIIIIIIIIIHIIIIIIIIIIHHHIIIHHHIHIIIIHIIHHIHIIIIIHHIHGHIIIIIIIIIIIHIIIGGHHHIIIIIIHHFIIIIIIHIHHGIIIIIIIGHHIIIIIIHIIIIIIIHIHHHIIHIIHHFHHHHCHHHIHHHHHIGHIIIIIHIHHEEEGHHHHCIHH?HHIIHIHEIIIIIIIIIIHHGHFIHHIIIIHIIIIIHHHEEIHHIHHIIIIHHGIIHHIIH
@HISEQ:711:H5NNWBCX2:2:1101:11271:2492:ATCTCGTA
TTAAGTTCAGCGGGTAGTCCTACCTGATTTGAGGTCAAGCTTAAAGTGTATGCCTCATAAGAGACAGTCCTAAGACCATTAGAAGCTGAACAGATTAAAGGTCTACAGTAATGGCATAGATATATTATCAAACCAATAAGCTGAGTCCTTGAAGTTCTGCTAATGCATTTAAGAGGAGCTGACATTAGACATGCCTGCAATAACCTCCAAAGTCCAAGCTTCAAAAGAATAAATCTTTGAAGTTGAGAATTAAATGACACTCAAACAGGCATACCCTTCGGAATACCAAAGGGTGCAAGGTGCGTTCAAAGATTCGATGATTCACTGAATTCTGCAATTCACATTACATATCGCAATTC
+
IIIIIIIIIIIIIIEHIIIIIIHIHIHIHHHHHIIIIIIIIHIHIHIIIIIHHIIIIIIIIHIIIIIIIIIIIIGIIHHIHHHIIHIIIIIIIIIHIIIGHHHIIIIIIIIIIIIIIIIHIIIIIHIIIIHIIIIHHIIIIIIIIIIGIIIIIIIHIIIGIIIIIIIIIIGHGIHGIHIIGIIIHHHIIIIIHGIIHIHHHHHHHIHIIGIIHIIHHHEIHFHHHGIIHIIIIHHGIIIIIHIIIHIIHHHHIIIIIHHEIIHEHIIIIIIHG=CIIIHIHIIHIIIIIHHHIIIHIHIHIIIIIIIIHIIIIIHIIIIIIIHIIHIIIIIGIIHIIIIIIIIIIIHIIIIIHIHIHHI
@HISEQ:711:H5NNWBCX2:2:1101:19722:2354:ATCTCGTA
TTAAGTTCAGCGGGTAGTCCTACCTGATTTGAGGTCAAATTGTCAAAAATTTGTCCATAAGGACGGTTATAAGCAGGACCCCATATTAAAGTCAACCTACTTTGGCGTAGATAATTATAAACCCAGAGACGGTCAACAAAGGTCTCACTAATACATTTCAGGAGAGCTGACTTCTGAGAAGCCTGCAACACCCACATCCAAGCCTAATCAAGCTCGCAAAAGCTGAAGAGGTTGAGAATTTAATGACACTCAAACAGGCATGCTCCTCGGAATACCAAGGAGCGCAAGGTGCGTTCAAAGATTCGATGATTCACTGAATTCTGCAATTCACATTACTTATCGCATTTC
+
IIIIIIIIIIIIIIIIIIIIIIIIIIIIIIIIICFHHIIIIIIIIIIIIIIC1DG11<D1F11<C<D@0<F1<1<F1<DHI0C1<F1DH<1<1<1FC11111<D1</<//01<1D1<<0<00<0<0<000<IHHHGHAGHGA?HCFIHIHHIIIIHHHIHHIIGIIHIHHHIIHHHIIIIHGIHHIIIIIHFIIIHHIIIIIGIIHGHIIHIHIHGIIIIIIIIIIIIIIIIIIIIIIIIIIIIIIIIIIIIIHIIIIIIIIIIIIIIIIIIIIIIIIIHIIIIIIIIIIIIIIIIIIIIIIIIIIIIIIIIIIIIIIIIIIIIIIIIIIIIIIIIIIIIIIIIIIII
@HISEQ:711:H5NNWBCX2:2:1101:6665:2645:ATCTCGTA
TTAAGTTCAGCGGGTGGTCCTACCTGATTTGAGGTCAAGAACAACAACAACAACATATGATCCAGCAGCAACAAGTAGATCCCCCCCATAGATGCAGATAATTATCACACCTAATGGAGGGGGGGCTTTGCCACTCATGTATTTCAGGGGAGCAGACCACAAATAAAGGCCTGTAACCCCCACGTCCAAGCCATACCCTCACATGAGTATGGTTGAGATATTAATGACACTCAAACAGGCATGCTCCTCGGAATACCAAGGAGCGCAAGATGCGTTCAAAGATTCGATGATTCACTGAATTCTGCAATTCACATTACTTATCGCATTTC
+
IIIIHHIIHIIIIIIHIIIIIIIIIHIHIIGIIHIIIIIGHIIHHIHIIIIIIIIIIIHIIIHIIGHIIHGHGIIIHGHHIHIIIIIHIIGIIIIIIIGHHHIIIIHHIHHHIHHIIIIIIIIGIIIIIIIIIIIIHIIIIIIIIIHHHIIIIHHHIHHFHIIIHIIIIIFHIHIIIIIIIHHIIIIIHHIHIIHHIHIIIIIIIIIIIIIIIIHIHHHHIIIIIHHHHIIHIHHHFIIIIIIIIIHHIHHIIHIIHIHHIHGDHGIIIIHHIIHHIHHIIIIIHIIIIIHIHIIIIIIIIHIHHIHHIHFIHHEIHDGIHIHHGHHII
@HISEQ:711:H5NNWBCX2:2:1101:16371:2541:ATCTCGTA
TTAAGTTCAGCGGGTAGTCCTACTCGATTTGAGGTCAAGTTGTCAGACATTGTCCTAGACAGGACTGTTAGAAGCACAGAGCTCCCAATCAGATACCCTCTTCATGAGGCGCCAGCGAAGATACTTATCACGCTGTACTATATCCAACCATGAGTTGCACTAGCATATTTAAGATGAGCCACCGCAAAGCAGCAACACCCAAGTCCACTTCTCTACTAGTAGAGTGTGAGAGTACAATGACACTCAAACGAGCATACCCTTTGGAATACCAATGGGTGCAAGGTGCGTTCAAAGATTCGATGATTCACTGAATTCTGCAATTCACATTACTTATCGCATTTC
+
IIIIIIIHIIIHIIIIIIIIHIIIIIGIIIIIIIIIIIIIIIIIHIIIIIIIIIIGHHHHHIIIIFHIIIIIHHIIIIGIIIIIHIIIIIIIIIIIIIIIIIIIHHIIEHHIHHIHIIIHIIIIIIIIHHIIIHIIHIIIIIIIIIIIIIHIIIIIIIHHIIIIIIIHHIIIIIHHIHHHHIIIHIHIHIIHIIIIIGIHHIHIIICHIIIIHHHGIIIHIIIIIIIHIIIIHHIIIIHIGHIIIIHIIHIIHGIIIIIHIIIHIIIIHIIHHDIIIIIIIIIIIIIIIIIIIIIIHIIIIIIIIIIIIIIIIIIHIIHHIIIIIIIIIHIIIHHIIIIIII
@HISEQ:711:H5NNWBCX2:2:1101:20138:2569:ATCTCGTA
TTAAGTTCAGCGGGTATTCCTACCTGATCCGAGGTCAACCTTGTAAAATTGGGGGTTTAACGGCAAGCATGCGCCCGCGCCCGGAACGAGAAGTAACTACTGCGTTCGGTCGTGGGACGCACCCGCCGCTGTCTTTAGAGGCCTGCAGCGCAGGGCCCCAACGCCAGGCGTGGCCTGAGGGTTGTAATGACGCTCGAACAGGCATGCCCGCCGGGATACCGGCGGGCGCAATGTGCGTTCAAAGATTCGATGATTCACTGAATTCTGCAATTCACATTACTTATCGCATTTC
+
IIHIIHHIHHIIIIIIIIIIIIIHIIIIIIIIIHIIIIHIIIHHIGIIIIIIIIIIIIIIIIHIIEHIIIIIIIHIIHIIIIIIHHIIHIIIGIIIIIIIIIIIIIIIHIIIHIIIIIIIIIIIHIIIIHIHIIIIIIIIIIGHIIIHHHIIHHHIIIIIHIIHHIIHIHHHHHIIIHIIIIIIIFIHIHIIIIIIIHGHIHIHIIIIHIHIIIIIIIGHHHHHIIIIIIIIIIIIIIIIIIHIIIIIIIIHGHGIIIIIIIIIIIIHIIIIIIIIIIIHIIIIIIIIIIII
@HISEQ:711:H5NNWBCX2:2:1101:4323:2963:ATCTCGTA
TTAAGTTCAGCGGGTATCCCTACCTGATCCGAGGTCCAACTTGTTATTTTATTTGCAAGACCTACAATAGTTTCTCTAAAGCGAGTCAGTCTGCTACGCTTGAGTCTATTAAGGCACTGCCATTGATTTTCAGGTACGTCACTACCTGTACAGAGACAAGGGAGACGAAAACCCAATACCAAGCAAGGCTTGAGATATTATCATGACGCTCGAACAGGCATGCCCTTCGGAATGCCAAAGGGCGCAATGTGCGTTCAAAGATTCGATGATTCACTGAATTCTGCAATTCACATTACTTATCGCATTTC
+
IHHIIIIGHIIIGIIIIIIIIIIIIHIIIHHIIHHHEHHH@GHIGHHHHHHIIGHIIIHHHIIIIIIIHHIHIIIIIHHHHHHHHHIIIHIIHHHHGIIHHHFHFGHIHHHHIIIIHIHHIIIIIIIHHHIHHFHIHIIHIIIIHIHHIIIIIIHIHHHFHHIIIHIIIIIGIIHHGHHIHGIIHHHIIIIHHIHHIIIIHEHIHHIIIHHHHIIIIIIHIIIGIIIIIIHIIIHEIHHHIIIIIIHHIIIGIHIIHIIIIIGIHIHHIIHIIHHHHFHHIHHFIIIHIIIIHEHIIIHIIGIIHDII
@HISEQ:711:H5NNWBCX2:2:1101:8584:2801:ATCTCGTA
TTAAGTTCAGCGGGTATTCCTACCTGATCCGAGGTCAACCTTAAAAAATTGGGGGTTTTACGGCTAGAATCCCTCCGAATCCCAGTGCGAGACGTTAGTTACTACGCAAAGGAGGCTCCGAGAGGGTCCGCCACTACCTTTAAGGGCCTACGTCAACCGTAGGGCCCCAACACCAAGCAGAGCTTGAGGGTTGAAATGACGCTCGAACAGGCATGCCCGCCAGAATGCTGGCGGGCGCAATGTGCGTTCAAAGATTCGATGATTCACTGAATTCTGCAATTCACATTACTTATCGCATTTC
+
IHHIHIIIHIIIIIIHIIHIIIIIIHIGIHCGHIIIHHIICHHIII?HHIIHHHIIIGG@GHGHHIHIHIIIIIIIIDHIIIHCEHHIIIIDHHHIIIF?HHIIIEIHIIIIGHIIIIHIGIHHEHHIIIIIHIIIIIIIIIGHDIHHHHHHEHIIIHHHHGHHEIIHHHEAHHHD:GHHHEHCHHIIHH?IHHHEHHHHIIIIHIHHHHGGHHC/HIHIIIGHEHEIHGHCCHH@?HEIHHHIHHFHIHIHEGHIIHIHIIHHIHHHHIIHHHIIHHHGHIHHGIIHHHGIIHIIHD?HI
@HISEQ:711:H5NNWBCX2:2:1101:9086:2776:ATCTCGTA
TTAAGTTCAGCGGGTAGTCTTACTTGATTTGAGATCGAGTTGAACGACACATATGTGTCGTAAAATCCTGCATCAGTCAGCAAAGAGGACGATTATCCTTTATGTTAGCTGCAGCAAAAGTAATAATCCTGTTTGACGAGGACTAAATAGATATGCTTTTAGCTCAGATAAAAGTCCAGCTGCGCCTGCATTTCAAGCCGCCCGCCTACCAATGAAGGTTGTTGGGATAGCTCAAGTCCACTCTCCTTTTTTTTTAAAAAAAAAGAGAAAAGTGAGGTGTTTACTGATACTCAAACAAGCATGCTCTTCGGAATACCAAAGAGCGCAATATGCGTTCAAAGATTCGATGATTCACTGAATTCTGCAATTCACATTACGTATCGCATTTC
+
CCGHH@GGGHHHHD/?EFHHHIHHHCDCHHHHIIHFHCHGHCCC@1E<FHGG@EHGHH@EHHIHHEFEFGHHEHCECFEHHIE?GGFCFFDH@?HHH?FGHHHCHHIIGCHIGHIGGH0DGHIHHEEHHHHIHIHHH<DHHIHHEGDGHIIIHI@EHHHFFHGGEGHHHIIHHHHFCGHHFCF<HHFGEHGHHHHCH?E?CH<G?HHHH@HEIHB@=FF@AFB.@EHHF?GHHF@.A6:.6.F.CHHHDHFD?HGIHHGIHGGIHIHIHHHHHGF@H@IHGEHGHCHGIHHGFC@HHHIHHIHHDHE@FIHEHEGCC@EEHIIIIIIFGIHIIHIHHIHHHHG@HHIHFHHIHGHEHIHHIHEHEEEFIIIIIHFIIHIIHHIHCHHDH
@HISEQ:711:H5NNWBCX2:2:1101:12738:2816:ATCTCGTA
TTAAGTTCAGCGGGTAGTCTTACTTGATTTGAGATCGAGTTTACAAAGGCCAGCCGAAGCTGTCTCTGTGAATCCTGCATCAGTCAGCACAAGAACTAATCTCCTTTATGTTAGCTGCAGCAAAGGTAATAATCTGTTTTTTAGGCAGACTAAATAGATATGCTTTTAGCTCAGAGAAAAGTCCAGCTGCACCTGCATTTCAAGTAACCCGCCACTTTTCGGTGAGAAAAGCGTTGGGATCACTCAAGTCCAGCTCCCATTTCAAAAAAAGAAAGGGGAGTTGAGGTGTTTACTGATACTCAAACAAGCATGCTCTCCGGAATACCAGAGAGCGCAATATGCGTTCAAAGATTCGATGATTCACTGAATTCTGCAATTCACATTACGTATCGCATTTC
+
IGHIIIIIIIIIHIHHEHHHHIIIIHIIIHFIIIIIIIIIIIHIHIIIHHFHHIIIHDDCHHHIIHHIIIGGHHHGHIIHEHIIGHEHIIHGHHHHHHIIIIIIIHIHIIIDH?HHHHHHII@EHI0FE0FCHHIHHIFHHHIIIIIHIIIIHIHIIIIGIIIIIHIIIHIIIIHHIHGHHIIHIIGIIGFHHEHIGHFBHHHEHIHHHDHHGHCDDDD@B?GIGHIECIIIHIHHAIIIHH?HHHEHFIIIHE.@HIIIHGHIHHH?HGIIIIIHHIIIHGHHHHGHEDHIIIHEIIHHIIHHHHHHIIIIIIIIIGIIIHIIHHIHGHIIIHHIIIIIIIIIHIIIIGIIIHHHIHHHIIIIIIIHHIIIIIIIIIIIIIIHHIIIIIIIIIHHII
@HISEQ:711:H5NNWBCX2:2:1101:15851:2957:ATCTCGTA
TTAAGTTCAGCGGGTATCCCTACCTGATCCGAGGTCAACCATTGAAATTGGGGGTTAATGGCAAGCATCCACCGGGACTCTATAGCGAGAAGAATTACTACGCTTAGAGCCAGATGGCACCGCCACTGATTTTAAGGGCTGCCCGTGCGGCAGGCCCCAACACCAAGCCGAGCTTGAGGGGTTATAATGACGCTCGAACAGGCATGCCCCTCGGAATACCAAGGGGCGCAATGTGCGTTCAAAGATTCGATGATTCACTGAATTCTGCAATTCACATTACTTATCGCATTTC
+
IIIIHIIIIIIIIIIIIIIIIIIIIIHIIIIIIIIIIHIHIIIIIIIIIIHIIIIHIIIIHIHIH<CGHHIIIIGDHHHHIIIIIIIIIIIIIIIIHHIIIHHIHIIIIIIIIIIHIHIIGIIIIIIIIIIIHHIIIHIHHHIIIIHIIIIIIIIIHIIHIIIIIIIIIIIIIIIIIIIGIHFHIIIIIIIIIIIIIIIIIIIIIIIIIIIIIIIIIIIIGIIHIIHIIIIIIIIGIIIIIIHIIIIIIIIIIIIIIIIIIIIIIIIIIIIIIIIHIIIIIIHIIIIIIIII
@HISEQ:711:H5NNWBCX2:2:1101:18855:2760:ATCTCGTA
TTAAGTTCAGCGGGTAGTCCTGCCTGATTTGAGGTCAAATTGTTAGACATGGCTCGCACGGGTTGGACGCAGATAAGGAGGTTGTACGATATCAGCGTCAGGTTCGTGACCGCAGCCCCGATGCCAATCCATTTCAGAGAAGCAGGTGCCAAACCTGAGAAGGCAGGGCAGCATTGCATCCTCCACAATCCACATCACTTCAAGGAAGGATTCTGAGAGTTCAATGACGCTCAAACAGGCATGCTCCTCGGAATGCCAAGGAGCGCAAGGTGCGTTCAAAGATTCGATGATTCACTGAATTCTGCAATTCACATTACTTATCGTATTTC
+
IIIIGHIIIIHIIIIHIIHHCHHIIIHHIIIHIIHIIIIIGIIIIIIIGIGEHHHIIIIIHIIHHHIIIIIGIIIIIIHIIHHHIIIIIHIGHIIIIIIIIHIIIIIIHIIIIIIIIHHIHIHHIHIIHIIIIIIIIHIIIIIIIHIIHIIHIIHIHIIIHIIIIHIHIIIIIHGHHIIIIIGIHIIIIIIIIIIIHHHIIIIIIIIHHIHHIIIIIHIIIIIIIIHHFIIHIIIIIIIIIIIIHIIIIIIIHHIIIIHIHIIGIIIIIIIIGHHHHHHIIIIIIIIIIIIIIHIIIIIIIIIIHIIIIIIIIIIIIIIIHIIIHIIII
@HISEQ:711:H5NNWBCX2:2:1101:19848:2825:ATCTCGTA
TTAAGTTCAGCGGGTAGTCCTACCTGATTTGAGGTCAAATTGTCAAAAATTTGTCCATAAGGACGGTTATAAGCAGGACCCCATATTAAAGTCAACCTACTGTGGCGTAGATAATTATCACACCAGAGACGGTCAACAAAGGTCTCACTAATACATTTTAGGAGAGCTGACTTCTGAGAAGCCTGCAACACCCACATCCAAGCCTAATCAAGCTCGCAAAAGCTGAAGAGGTTGAGAATTTAATGACACTCAAACAGGCATGCTCCTCGGAATACCAAGGAGCGCAAGGTGCGTTCAAAGATTCGATGATTCACTGAATTCTGCAATTCACATTACTTATCGCATTTC
+
IIHIIIIIIIIIIIIIIHIIIIIIIIIGHIGHIHIIIIIIIIIIIIIIIIIIIIIFHHIIIIIIIHHHHIIIIIIIHIGHIIIIIHIIIHHIIIIHHIIIIIIIIIIIHHIIIHIIIIIIIIIHIIIIIHHHIIGIIIHHIHHIIIIIIIHHIIIIGHIIIHIHIIIIIIHIIIHHEHHIIGHIHHHIIIIIIIIIIIIIIIHIHHHIIIIHHHDHIIIIIIIIIIIIHIIIIHIHIHIIIHGIIIIIIHIIIIIIIIIIIIIIIIHIIIIIIIIIIHHHIIIIIIIIIHIIIIIIIIIIIIIIIIIIIIGIIIIIIIIIIIIIIIIIIIIIIIIIIIIHHHIIGIII
@HISEQ:711:H5NNWBCX2:2:1101:5014:3007:ATCTCGTA
TTAAGTTCAGCGGGGAGTCACGCCTGATCTGAGGTCAGCAGAAGAGAGCACGCCACGACAACGCGCGCACCGACGAGGCTGGCAAGCCCACGCGGCGCACCATCACCGGCGCTCACTTTTTTGGTACAACAACACGGAGAGACGCGGGCACGTCACTCGCACACTCTGCACATTCCGCGGCAGCCGCAGCCGCACGGATTGTGTGTGATAAGACCAACACTCAGACAGACGTGCCGACGGGAGTAACCCGACGGCGCCATTTGCGTTCGAAATTTTAGCCCTCCACAGGTTTGCAATTCGGGCTACATATCGCAGCTA
+
IIIGIIIHIIIHHIIIIIIIHIIIIIFGGHHIIIIIIGHIHIIGIIHFHEHHHHIIIIHIIIHIIHIIIIIIHHIIIHHIIIIIIIIIHIIGIIIHGHIIHIHIHIHHDDHGHHIIGIIIHHGDFHHFHIIIHHGHCHHIIIIIIHHHHHIHIIHDFHIIIHHHEFHHIIIIIHIIIIHIHIHIIIIIIIIIIIIIIIIIIIIIIIIIIIIIIIIIIIIIIIIIIIIIIIIIIIIIHIIHHIIHHIIHDCHCHIIHHHHIIIIIIIIGIIIHIIIIIIIIHIHIIIHIIIIIIIIIIIIIIIIIIHIIIIIIIIIIII
@HISEQ:711:H5NNWBCX2:2:1101:8003:3043:ATCTCGTA
TTAAGTTCAGCGGGTATTCCTACCTGATCCGAGGTCAACCTTGTAAAATTGGGGGTTTACCGGCCGGCATGCGCCCGCGCCCGGAACGAGAAGTAACTACTGCGTTCGGTCGTGGGACGCACCCGCCGCTGTCTTTCGGGGCCTGCAGCGCAGGACCCCAACGCCAGGCGTGGCCTGAGGGTTGTAATGACGCTTGAACAGGCATGCCCGCCGGGATACCGGCGGGCGCAATGTGCGTTCAAAGATTCGATGATTCACTGAATTCTGCAATTCACATTACTTATCGCATTTC
+
IIFIIIIGIHHIIIIIIIIIIEHIIIHIIIIIIIIIIIIIIIGHHHCGHHHIIIHHEHIIEHIIIDHHIIEHDHHHHIGIHIIIHGHIHHIHHHIIIHIIIGHHEHHHHHCHFHGHIHHIHHHHHHHHIIIIIIIIHIHIHHHIIIHHIIHHIIHHHHHIIIHHIIHIGIIIHHHGIIIIIHGIIIIIHHHHHH0IIHIIIIIHIIIIIII@IHIIIIIIIIHCIIIIIIIIIIIIIIIIIIHIIHHIIIIIIIIIIIIIIIIGIIIIIIIHHIIHHGIIIIHIIIIHIIII
@HISEQ:711:H5NNWBCX2:2:1101:9048:3174:ATCTCGTA
TTAAGTTCAGCGGGTGGTCCTACCTGATTTGAGGTCAAGAACAACAACAACAACATATGATCCAGCAGCAACAAGTAGATCCCCCCCATAGATGCAGATAATTATCACACCTAATGGAGGGGGGGCTTTGCCACTCATGTATTTCAGGGGAGCAGACCACAAATAAAGGCCTGTAACCCCCACGTCCAAGCCATACCCTCACATGAGTATGGTTGAGATATTAATGACACTCAAACAGGCATGCTCCTCGGAATACCAAGGAGCGCAAGATGCGTTCAAAGATTCGATGATTCACTGAATTCTGCAATTCACATTACTTATCGCATTTC
+
IIIIIIIIIHHIIGIIIIHIIIIIIIIIIIIHIHHIIIIGIIIIIIIIIHIIHIHIHIHHIIIIHDHHIIIIHIIIIHIIIIIIIIIIIIIIHIIIIIIIIIIIIIIIIIIGIIIHIGIIIIIIIIIIIHHIIIIIIIIHGIIIIIIIFIIIIIIIIIIHHIIHIIIIIIHIIIHHIHIIIIIIIIIIIIIIIIIIIIIIHHIHHHIHIIIIHHIIIIIIIIHIIIIIIIIHHGFIIIIIIIIIIIIIIIIIIIIIIIIHIHIIIIIIIIIIIIIIIIIIIIIIHIIIIIIIIIIIHIHIIIIIHIIIIIIIIIIIIHIIIIIIIIIII
@HISEQ:711:H5NNWBCX2:2:1101:12901:3106:ATCTCGTA
TTAAGTTCAGCGGGTAGTCTTACTTGATTTGAGATCGAGTTGAACAACACATAAAGTGTCGTAAAATCCTGCATCAGTCAGCAAAGAGGACAATTATCCTTTATGTTAGCTGCAGCAAAAGTAATAATCCTGTTTGACGAGGACTAAATAGATATGCTTTTAGCTCAGATAAAAGTCCAGCTGCACCTGCATTTCAAGCCGCCCGCCTACCGGTGAAGGTCGTTGGGATAGCTCAAGTCCACCCTCCCTTTTTTTTATCAAAAAAGAGAGGTTGAGGTGTTTACTGATACTCAAACAAGCATGCTCTTCGGAATACCAAAGAGCGCAATATGCGTTCAAAGATTCGATGATTCACTGAATTCTGCAATTCACATTACGTATCGCATTTC
+
IIIIIIIIIIIIIIIIIHIIIIIIIIHIIIHIIIIIIIIIIIIIIIIIIIIIIIIIIIIIIIIIIEHHIIIIIIIIIIIIIIIHIIIIIIIIIIIIIIIIGIIIIIIIIIIHIIIIIIIIIIIIIIIIIIIIIIIIIIGIIIHIIIIIHIIIIIIIHIIIIIGIIIHIIIIIIIIHIIHHHIHHIIHIIIIIIIIHHHIIHIHIIIIIHIIIIIIHFIHGIIHHIIIIIGIIIIIHIHIHIHHIIIIIHHHEHIIHHFHHFHHHIIIIGHIIGIIIIIIIHIIIIIIIIIIIIIIIIIIIIHIIIIIIIIIIIIIIIIIHGIIIIIIIIHHIIIIIIIIIIIIIIIIIIIHHIHIIIIIIIIIIIIIIIIIHIIIIIIIIIIIIIIIII
@HISEQ:711:H5NNWBCX2:2:1101:13269:3050:ATCTCGTA
TTAAGTTCAGCGGGTGGTCCTACCTGATTTGAGGTCAAGTTTATCAACTCCAACGAGGTATAGCAGCAGCCATGAGACCTTTCCATCAGATGCAGATAATTATCACACCTAACAGAGGTTCGACCACTCATGCATTTCAGGGGAGCAGACTACAAGAAAGAGCCTGCATAAACCCCCAATTCCAAGCCACACCACCATGGTGTGGTTGAGATATTGACGACACTCAAACAGGCATGCTCCTCGGAATACCAAGGAGCGCAAGATGCGTTCAAAGATTCGATGATTCACTGAATTCTGCAATTCACATTACTTATCGCATTTC
+
HIIIIIHHIHIIIIIHHHHIHHHHHIHIHIIGIHEHECHHHHHHHIIHIIGIFHHEDHIIIIIIIHGHHIHIIHGHHHGIIIIIIIIIIIHHIHIHIIHIIIIHIIIHIHHHHHHIIHIIHHIHHIIIIHIIHIIIIIIHIIIIIIHIHHIHHGIIHHIIIIIIIIHHGHHFHIIIIIHHHIHHHIIHIIIIIIIIIIHIIIIIIHIIIHHHIIIHIIIHHGHHHHIIHHIHIIIIIIIIIHDIIIIIIIIGHHIHHHHIHHHHHGEHHIIHIIIHIIHIIIIHHHIIIIIIIHIIIIIIIIIIIIIIIIIIIHHHIIIIII
@HISEQ:711:H5NNWBCX2:2:1101:14671:3161:ATCTCGTA
TTAAGTTCAGCGGGTGGTCCTACCTGATTTGAGGTCAAGAACAACAACAACAACATATGATCCAGCAGCAACAAGTAGATCCCCCCCATAGATGCAGATAATTATCACACCTAATGGAGGGGGGGCTTTGCCACTCATGTATTTCAGGGGAGCAGACCACAAATAAAGGCCTGTAACCCCCACGTCCAAGCCATACCCTCACATGAGTATGGTTGAGATATTAATGACACTCAAACAGGCATGCTCCTCGGAATACCAAGGAGCGCAAGATGCGTTCAAAGATTCGATGATTCACTGAATTCTGCAATTCACATTACTTATCGCATTTC
+
IIIIIIHHIIIIIIIIIIIIIIIIIIIIIIIIIIIIIIIHIIIIIIIIIIIHIIIIIIIIIIIIIFHHHIIIH1FGHHIIIIIIIIIIIIIIIIIIIIIIEHIIIIIIIIHIHHIIIIIHIIIIIHIIIIIIIIIIIIIIIIIIIIHHIIIIIHHHHHHHIHIHGHHHIHIIIHIIIIIIIHIHHHIHIIIIHGGIHHGIHIIIIIIIHHHHIHHHHHHHIGIIHIIHGEGHIHHIHIIHCIIIDDHEHIIIIHHGIHIIHIIIIIIIIIIIIIIIIIIIIGIGIIIIGIIIIIIIIHHIIIIHIIIIIIIIIIIIIHHEEIIIIIIGI
@HISEQ:711:H5NNWBCX2:2:1101:1470:3301:ATCTCGTA
TTAAGTTCAGCGGGTAGTCTTACTTGATTTGAGATCGAGTTGAACGACACATATGTGTCGTAAAATCCTGCATCAGTCAGCAAAGAGGACGATTATCCTTTATGTTAGCTGCAGCAAAAGTAATAATCCTGTTTGACGAGGACTAAATAGATATGCTTTTAGCTCAGATAAAAGTCCAGCTGCACCTGCATTTCAAGCCGCCCGCCTACCAATGAAGGTTGTTGGGATAGCTCAAGTCCACTCTCCTTTTTTTTAAAAAAAAAGAGAAAAGTGAGGTGTTTACTGATACTCAAACAAGCATGCTCTTCGGAATACCAAAGAGCGCAATATGCGTTCAAAGATTCGATGATTCACTGAATTCTGCAATTCACATTACGTATCGCATTTC
+
IIIIHHIHHIHHIIIIIIIIIGHHIIIHIIIIIIIIHIIHIIIIIIHIGIGHHHH<EHIIIIHGHHHHHGHIIIIHGGHIIIIIIIIIGIGHEHHIIIIIIIIIIIIHHHGEHHIIIHHHHFGHIHIFHHIHHHIHIIGHDH?CEHIIIFHHIIFFHE@HIGCFFEHIIIGIIIGGEFGGEHIHIIHGHHHIIIIIHHHIHDEBHIIBBHIIII@8E@H?EGACHHHEHHHEH?HEHE9.=ECGG=IIHHE@HEHHHHHIIHIHHIIIHHCIIIHHHHEEIHHIIIIHHHHEFHEIGIIHIHHG<HIHGIIHIIHIHHHIHHHEHHIHIIIHIGIIIIHIGHFHIHGIIIIIIIIIIIIIIHIIIIIHIHG?HHCHIIGIIIIGIIHD
@HISEQ:711:H5NNWBCX2:2:1101:6455:3309:ATCTCGTA
TTAAGTTCAGCGGGTAGTCCTACCTGATTTGAGATCAAACATTCAAAACGAGCCATTCCTCACAGAGGAGAGGCCTTTATGAGCCCCAGTGAACCTCCATCGCTGAAGGTTACTTGACGGAATACCACAAGCGTAGATAATTATCACACCTGCGATGCCACCAAACACTGGCAAGCTGATTCATTTAAGAGGAGCTGACCATAGGCCAGCAAGACCCCCAAAGTCCAAGCTCATCATGGCAAAACCATGAGAGTTGAGGTGTTCATGATACTCAAACAGGCATGCCCTTCGGAATAGCCAAAGGGCGCAAGGTGCGTTCAAAGATTCGATGATTCACTGAATTCTGCAATTCACACTACTTATCGCATTTC
+
IIIIIHIHIGHIIHIHIIIIIIIIIIIGIIIIIIIIGIIHIIIIHHHIIIIGIIIIIIIHGHHHIIIGIIIIIIIIIHHIHIIIIIIIHIIHHIIIIGHHIIIIIGIIIIIIIIHHHHHIIH?HIIIIHHIIHHIHHHIHHHIIHIIIIHHHGHHIIIIIIIHHIEHEIIIIIIHIEHIHIIIHHGHHIIIHIIIIIHHHIIIIHIIIIIIHIIGIIIHHHHCE=GIIIIGIHEGIIHGIHGHIIIIIHHIHHEIHIIIIHIGIIIIIHHHEFIIIIHGHHIIHIIHEHIHIIIIIHHHIHECHIIIHIIIGIHGHIHGIIHHIIIHHGIHFIIIHHGIGIIIIIIIIIHIIIHIIHHIIIIHIIIIHHII
@HISEQ:711:H5NNWBCX2:2:1101:6388:3334:ATCTCGTA
TTAAGTTCAGCGGGTAGTCTTGTCTGATTTGAGATCAAGTCTTAAGGTTTTTAGGCCTCGTGTTTAATTTTGTACTAGGCTATAGGTCAAAGATACTACAGGCAATCATAAGAACTTGCGTTCAATGGTCATGCTTTTCATATAGTCTCGCTATAGAGTCGCAACAGATGTTATTAGAGACAGTCTAGCGACAAGTCCCAGGTCCAACCCTATTGATTTTACCCAATAGGTTTGATGATTAAACTGATTCTCAAACAGGCATGCCCTTAGGAATACCAGAGGGCGCAATGTGCGTTCAAAGATTTAATGATTCACGGAATTCTGCAATTCACATTACTTATCGCATTTC
+
GHIHGHHGHIIGHIHGIIHHIIHHIHII?GHHIHIIIIIHGGGHIIIHHHHIIIEHIIIIIHEHEGHHHIIHIGIGH?EHEHHHH?FHFHIHIIIHIIIHHHIIIIIIIIIIIIHEH@GHIIHHHHHGHHHHIGHHHIHHIIHHIHIIIHIHHIIIHGHHHHIIIIHHIIIEHIIHEIHHEIHIGHHIIIIIIIHIHHIIIIIIHIIIIIIIIHIIIGIIHFHHHCHHHIHIIIIIIIHHIHFHEHHIHIIIIHHHHHIIIIIGGIIIIHGIGIIIIIIHHIHIIIIIIIIIIGIGIIIIHIIIIHGIHHIIIIIIIIIIIIIIHIIIIIIIIIIIIIIIIIHGGIIHH
@HISEQ:711:H5NNWBCX2:2:1101:6878:3365:ATCTCGTA
TTAAGTTCAGCGGGTATTCCTACCTGATCCGAGGTCAACACTGAGATATAAATAATCGTTTTTACGGCAGGAGACCGGCTAGATATCCCTTGACGCTGTAATAGTTACTTCGCCCGGGTCCCCAGCGGTCCCGCCACTGATTTTAAGGGCATACGACGGTAAAGTCATAGGGCCCCAACGCCAAGCAGAGCTTGAGTGTTGTAGTGACGCTCGAACAGGCATGCCCTCCAGGATACTGGAGGGCGCAATGTGCGTTCAAAGATTCGATGACTCACTGAAATCTGCAATTCGCATTACTTATCGCATTTC
+
HHHCEFEHHEEEHG<FHHHHHHGEFHFHIHICH/EHHHHFHHEHHD?CH?CCFE@HEHHFHIHHEGD<HDHEHHEHHHHCGEHHHEHEHHH@GIGHHHHHGF<FHCFHHIIEHCEDDHEHHHHHFGEEHDHIHHHIHAFGGHIIIEEGIHCHHHIHHIIHFHHHHFIIHHDHHHHHHIIIGHGHHGGHIHGEFHHHHEGHHHFHHHIIIHHHHHGHIIIIIHHHHHFFFHIIHEHGCEHHEIIIIHIIHHEIIHHHHIIGHHIHHCEHHFFDHHIHHEGCCEEGHEHHGHIHIHHH@CHHHEGIHHCDH
@HISEQ:711:H5NNWBCX2:2:1101:10241:3377:ATCTCGTA
TTAAGTTCAGCGGGTAGTCTTACTTGATTTGAGATCGAGTTGAACGACACATATGTGTCGTAAAATCCTGCATCAGTCAGCAAAGAGGACGATTATCCTTTATGTTAGCTGCAGCAAAAGTAATAATCCTGTTTGACGAGGACTAAATAGATATGCTTTTAGCTCAGATAAAAGTCCAGCTGCACCTGCATTTCAAGCCGCCCGCCTACCAATGAAGGTTGTTGGGATAGCTCAAGTCCACTCTCCTTTTTTTTAAAAAAAAAAGAGAAAAGTGAGGTGTTTACTGATACTCAAACAAGCATGCTCTTCGGAATACCAAAGAGCGCAATATGCGTTCAAAGATTCGATGATTCACTGAATTCTGCAATTCACATTACGTATCGCATTTC
+
IIIIIHIIIIIHIIIIGIIIIIHIIIIIIHHHHHHIGHIHIIIIIIIIIIIIIIHIHHIGHIIIIFHIIHIIIIIIHIIIHIIIIIHHIIIIIIIIIIIHHIIHIIIEHIIIIHIIGHHHHHIIHIIIEHGHIIIIGHIIIHIIHHHIIIIIIHHCHEEFH?@//GHEHHIIIIIAEHCIIHHHHHIIIIIIIIHHIIHIGIHHGHHHHHHHIHC@HHHHEB8.FHHHHFCGFIGHHEHF=@A.7.IIIIIHFGCIHIIIHIGIIIIHHHIHIIIIHHGHIHIIIHIIIIIIHGHHGIIHGIHIHHHIIHHIIHHGHIIHHIHDIHIIIIIHIIIIIIIHIGIIIHIHIHIHHHIGIIIIIIIHHIHIIIHIIIIIIIIIIIGIIIIII
@HISEQ:711:H5NNWBCX2:2:1101:10084:3383:ATCTCGTA
TTAAGTTCAGCGGGTATTCCTACCTGATTTGAGGTCAATTTTTTCATAGTTGGGTCTTTTTAGAAGTAGTAGCACACGAGTCATACCATAGGCATAGATAATTTATCACACCTGAGGTACTAAAGATGATACCACTAATGCATTTCAGGGGAGCAGACTAGGAAAGCAAGCCCGCACACCCCCACCATCCAAAGCCACATCAAAATAAAAATGATGAGGTTGAGAGAACATGAAATGACACTCAAACAGACATGCTCCTCGGAATACCAAGGAGCGCAAGATGCGTTCAAAGATTCGATGATTCACTGAATTCTGCAATTCACATTACTTATCGCATTTC
+
HHHIIHHHIIHHIIHHHHIIIIIIHIIIIIHHIIIIIHIIIHFHIIHIGIHHIIHFHGFHHHEHHGHIIIGHIIIIIGHHIGHIIIIHIIGHIIIIIIIHHIGEHIIIHIIHIIIIIIHHIIHIIIHIHIHIIIIFHIIIIIIIHHIHHHIIIHHIIIIHHIIIIIIIHHIIHHHIHHHHDHIIHIHHIHEHIIGIIHHCIIIHIHIIIIIIIIIIHGHHGCFCHHIIIIFIIIIHIHIIIIIIHHIIIIIIIIIIIIIIIHIIIHHHIHHHIHIIIIHIIIHIIIIIIHIIIIIIIIIIGIIIIIIIIIHHIIIIHIIIIIHGIIIIIIIIIIIGIIII
@HISEQ:711:H5NNWBCX2:2:1101:13862:3318:ATCTCGTA
TTAAGTTCAGCGGGTAGTCCTACCTGATTTGAGATCAAACATTCAAAACGAGCCATTCCTCACAGAGGAGAGGCCTTTATGAGCCCCAGTGAACCTCCATCGCTGAAGGTTACTTGACGGAATACCACAAGCGTAGATAATTATCACACCTGCGATGCCACCAAACACTGGCAAGCTGATTCATTTAAGAGGAGCTGACCATAGGCCAGCAAGACCCCCAAAGTCCAAGCTCATCATGACAAAACCATGAGAGTTGAGGTGTTCATGATACTCAAACAGGCATGCCCTTCGGAATAGCCAAAGGGCGCAAGGTGCGTTCAAAGATTCGATGATTCACTGAATTCTGCAATTCACACTACTTATCGCATTTC
+
HIIIIHIIIIHHHHDHHIHIIIIIIIIIIFHHIIIGEHHIIIIIIIGHIIIGIHHHHHIIGHIEH?CEHGHCCGHHEHHHHIH?GHIHIIHHIIHGEHHHFHIFHIFEHHHHIIIEHIHD=HHHHH0FE@FHH@ECHEHHH@GH@F?FH=EGHHGEHHHHFCCFHGHHHHHHHIHHEHHHEHHEHHHIIGHIIHIIHEHHHEHIHHHHHIIHHHDHGGEECFHHHGGHHHCIIHHFIHHHHHGFHFCFHEHHHEEEFCHIIIHHIIIHHGHHHHHHHIHIIIIIIIIIIHHHIIGHHHGHHF<<IIIHGIHDHIHHHHHHHGHGIIIIIHIGIIHHIIIHIIIIHIIHHIIIIIHHHIIHIHDDIIHIHII
@HISEQ:711:H5NNWBCX2:2:1101:1447:3502:ATCTCGTA
TTAAGTTCAGCGGGTAGTCCCACCTGATTCGAGGCCAGATTTGAATAAATTTGTCCGAAGACAATTAGAAGCAGTCCAAAGATAGCTCTGGCCAGTCCTAAGACTGTCCTCAACGTTAGATAATTATCACGCTGAGTAGAACCAAACCCTTCACAAGGACCAGCTAATAAATTTAAGACCAGCCGCATTGACACAGCAGAGTCCAAATCCAAACAAACACAGCAATAAAGCTATATTTGCTTGAGAGTTCCATGACACTCGAACAGGCGTGCTCTCCGGAATACCAGAGAGCGCAAGGTGCGTTCAAAGATTCGATGATTCACTGAATTCTGCAATTCACATTACTTATCGCATTTC
+
IIIIIIIIIIIIIIIHHIIIIIIIIICHIIIIIIIIIIHHHIIIIIIIHIIIIIIHHIHIHGIIIHHIIGIIHHHIHHHIIGIIIIIIIGHIIIIIGHIIHIIIHIIHHIIIHIIIIIIIIIIIIIIIHGIIIIHIGIIIHIIIIIIHHIIHIHHIIGFHIIIIGHIIIIIFHGHHIIIGHHIEHHEEEHGHHIIHIIIIHHCHHIIIIIHIHHGGDHEH?IHECIIHHHEHFHGH@IIHEIIHHHHHHECGHHHHGGHHIIHHIIIHHIIIIIIHHHCIIHHHHFIIHIIIHHHEDIIHFHGIIIIIIHHHHEHIIHIHHHIIIIIIIIIGIIIIIIHIHFIIIIIHHHHCHGIII
@HISEQ:711:H5NNWBCX2:2:1101:1396:3703:ATCTCGTA
TTAAGTTCAGCGGGTAGTCCTACCTGATTTGAGGTCAAATTCGTCAAACATGTTTTTGTTTTTAGAAGCGGTGAATGCAGCATACCAGGGCATAGATAAACTTATCACACCCATAGCAGTTTGCTCAGATACCACTAATTCATTTCAGGAGAGCCGACTTTTTTTGATTCAAAAAGCCTGCACAACCTCCCATATCCAAAAGCCACACCGAAAGGATCGATGTAGTTGAGAACTTGATGACACTCAAACAGGCATGCTCCTCGGAATACCAAGGAGCGCAAGATGCGTTCAAAGATTCGATGATTCACTGAATTCTGCAATTCACATTACTTATCGCATTTC
+
HIIIIIIHEHGIIIHIEHHHIIIIIIGHFGHIIHFHIIGHHIIIIIGHHHHEHIIIIIIHIIIII?GHHIIH/<DHIIIIFHHIIGIIIIIIHHIIIIIIGHIIIIIIIIIIIIIIIIHHHHHIIHHHHFIIIIIIGIEEHIIHHIHHIIIGHHHHHIIIIIIIIHHIIHIIIIIHEIIIIHHHHGIHHIHHIIHHHHHHIIHHHHF=HHIHHHFG?DGHHHEHHCEEHHHHIIIIIIIHF<GHHEGFHHEIIHHHHHDDHIIIHHHIHHEIHHIIIIIHEHIHHIIIIHIIIGIIIIHHGHHCH?HFHHHHEIIIHEGIIIHHHIIIIIIIHIIHIHDHGI
@HISEQ:711:H5NNWBCX2:2:1101:4944:3521:ATCTCGTA
TTAAGTTCAGCGGGTAGTCCCACCTGATTCGAGGCCACATTTGAATAAATCTGTCCAAGGACGATTAGAAGCAATCCAAAGATAGCTCTGGCCAATCTTAGAGAGACTGTCCTCAACGTTAGATAATTATCACGCTGAGTAGAACCAGACCCTTTCAAAGGATCAGCTAATAAATTTAAGACTAGCCGCATTGACACAGCAGAGTCCAAATCCAAACAAATATAGCAATAAAGCTATCTTTGCTTGAGAATTCCATGACACTCGAACAGGCGTGCTCTCCGGAATACCAGAGAGCGCAAGGTGCGTTCAAAGATTCGATGATTCACTGAATTCTGCAATTCACATTACTTATCGCATTTC
+
IIIIIIIIIIIIIIIIIIIIIIIIIIIIIIHIIIIIIIIIIIIIIIIIIIIIIIIIGIIIIIIHIHGHIIIIIIIIIIIIIIIIHIIIIIGIIIHIIIIIHHIIIIIHIIIIIIIIIIIIIGHGHIIIIIIIIGIIIIIIHIHIIIIIIIIIIIIHIIIIIHIIIIIIHIIHIIHIIIIIIIIIHFGIIIIIIIIIIIIIIHHHIHIHGHIGIIIIIHHGIHIIIHIHIIIGIIIIIIIIIHIGIIIIHHIIIIIIIIIHGIHIIIIIIHIIIHHCIHEIHHIHIIHIIIHHIIHIIIIIIIIIHHGFIIIIIIGIIIHIIIIIIIIIIIIIIHHHIHIIIIIIIIIIIIIIIIIIIIII
@HISEQ:711:H5NNWBCX2:2:1101:5684:3666:ATCTCGTA
TTAAGTTCAGCGGGTAGTCCTACCTGATTTGAGATCAAACATTCAAAACGAGCCATTCCTCACAGAGGAGAGGCCTTTATGAGCCCCAGTGAACCTCCATCGCTGAAGGTTACTTGACGGAATACCACAAGCGTAGATAATTATCACACCTGCGATGCCACCAAACACTGGCAAGCTGATTCATTTAAGAGGAGCTGACCATAGGCCAGCAAGACCCCCAAAGTCCAAGCTCATCATGGCAAAACCATGAGAGTTGAGGTGTTCATGATACTCAAACAGGCATGCCCTTCGGAATAGCCAAAGGGCGCAAGGTGCGTTCAAAGATTCGATGATTCACTGAATTCTGCAATTCACACTACTTATCGCATTTC
+
IIHIIEEHHHHGDHDH=HHIHHHIGEHFHHHHHEHHCHEFHIIIGHHIHHHIIIIIIHIIIIIHEHFHHGHGHFEGHIIGHIIIHGHHDGHIEDGHIHIIIGIIIIHHGIGHIHIHHHHHIEEEDHIHIHHIEEEHEHIHIH?HIIIGIGIIIHFHIFHIHIHIIHHHHIHCHHIGHH@EHGHHHHHHIIIHIHHHIHHFHIHIHHHIIHHHHHHDHGC/GCECFFHHEHF/G?IHHHEIHEHFGHHHHHFHGDHFHHHHEHIHHIHHHEHHFHGFGEEHIIIIHHHIIHHFHGHFHFHHHECEHGIHHHHCDHHGEGHHHHHGIHHIHIIHIEG@IIIHHFCDHEHHHHHHGHHHECEHIIHIHIHGIII
@HISEQ:711:H5NNWBCX2:2:1101:6549:3616:ATCTCGTA
TTAAGTTCAGCGGGTATCCCTACCTAATCCGAGGTCAATCATTAAAAAATGGGGGGGTTCTGGCGAGTGGCCACCAGGTGTCTATAGCGATGAATTTACTACGCTTAGAGCCTGACAGCACTGCCACTGATTTTAGAGACTGCCTTGACAGCAGGTCTCAACACCAAGCTAGGCTTGAGGGGTGATAATGACGCTCGAATAGGCATGCCCCTCGGAATACCAAGGGGCGCAATGTGCGTTCAAAGATTCGATGATTCACTGAATTCTGCAATTCACATTACTTATCGCATTTC
+
IIIIIHIIHIIIIIIIIIIIHHIIHIIIIHIGIHHHHIGIIIIHGIIIGIHGHHHHIIIIIGHIIHIIIIIHGIHHIIIIHIIHIIHHIIHHHIHIIIIIIIIIIGIIIIIIHIHIIHHHHIHGHHHIIIHHHHHHIHHHIHFHIHHHHHHHEIIIIHIHIHHHHIIIHHIIIHHGIHHHHHHHHHIIIIIIIHIIIHFHHEGIHHIHIHHHHIEIIIIHIHHHEIHHHIIHGIHHIHHGHHHIIIIHIIIHIHIGIIIIIIHHGHHGHHIIIIIHIHHHHIHHHHHIIHHHD
@HISEQ:711:H5NNWBCX2:2:1101:7720:3531:ATCTCGTA
TTAAGTTCAGCGGGTAGTCCTACCTGATTTGAGGTCAAATGGATTCAAAGTGTCGGAATGACGGTTTGAAAGCAGATTCCCTTCACAACAACATCAGAGTAGATAATTATCATACTGATAGTTGGTTTTGCAAAGGCATTCCAGCTAATGATTTTCAGGGGAGTGGACATATTAGATACACCCACAGAAACCCCCACCTCCAATCTACTAACAACACAAGTTTGTAGAGATTGAGAATTAAATGACACTCAAACAGGCATGCTCCTCGGAATACCAAGGAGCGCAAGGTGCGTTCAAAGATTCGATGATTCACTGAATTCTGCAATTCACATTACTTATCGCATTTC
+
IIIIIHIIIIIIIIHIIIIIIIIIGHIGIIHHIIIIIHHHIIIIGIIGHIIIIIIIIIIIIIIIHDHGIIIIIIIIIIIIIIIIIIIIIIIIIIIIIHIHIIIIIIIIIIIHIGHIIIIIIIIIIHIIIIIIIIIIIIIGIIIIIIIIIIHIGIIHIIIIIIHIIIIIIIIHIIIHIIIIHIIIIIIHIIIIIHIHHIHIIIIIIHIIIIHIHHHHHIHHHGGIIIHHHIIIIIIIHIIIHHCHGEDEHIIIHIHGHHIHGIIGIHIHIIIIIIHIIHHHHIIHIIIIIIIHIIHHHIIIGIIIIIIHHHIHIHHGGIIIIIIIIGIIHIIIIIIHIHHIIIIIIII
@HISEQ:711:H5NNWBCX2:2:1101:15824:3725:ATCTCGTA
TTAAGTTCAGCGGGGAGTCACGCCTGATCTGAGGTCAGCAGAAGAGAGCACGCCACGACAACGCGCGCACCGACGAGGCTGGCAAGCCCACGCGGCGCACCATCACCGGCGCTCACTACATCGACAGACAACACGGAGAGACGCGGGCACGTCACTCGCACACTCTGCACATTCCGCGGCAGCCGCAGCCGCACGGATTGTGTGTGATAAGACCAACACTCAGACAGACGTGCCGACGGGAGTAACCCGACGGCGCCATTTGCGTTCGAAATTTTAGCCCTCCACAGGTTTGCAATTCGGGCTACATATCGCAGCTA
+
IIIIHIIIIHIHHHGHHIIIIIIIIHGIIIIIIIHHIIIIIIIIIIIHIIIHIIIIIIHIHIHGHFHHHIIHHIIIIIIIGIIIIIIIIIIIIIIIIIHIHHIIIIHIHIIIIIIIIIIIIIIIIIGIHIHHIIIHHIIHIIIIHIIIIIIHHHIHIIIIIIIIIIIIIIIIIIIHIIIIIIIIIIIIIIIIGIIHIIIIIIIHHHIIIHIIIIIIIIHEHCHHHIIIHHIHIIIIIIIIIHIIIIHHFIIHHFHHIHIIIIIIHIHGIIIIIIHFIIIIHIIIIIHIIIHIGIIIIHIIIIIIIIHIIIIIIIIII
@HISEQ:711:H5NNWBCX2:2:1101:21015:3644:ATCTCGTA
TTAAGTTCAGCGGGTAGTCCTACCTGATTTGAGATCAAACATTCAAAACGAGCCATTCCTCACAGAGGAGAGGCCTTTATGAGCCCCAGTGAACCTCCATCGCTGAAGGTTACTTGACGGAATACCACAAGCGTAGATAATTATCACACCTGCGATGCCACCAAACACTGGCAAGCTGATTCATTTAAGAGGAGCTGACCATAGGCCAGCAAGACCCCCAAAGTCCAAGCTCATCATGGCAAACCCATGAGAGTTGAGGTGTTCATGATACTCAAACAGGCATGCCCTTCGGAATAGCCAAAGGGCGCAAGGTGCGTTCAAAGATTCGATGATTCACTGAATTCTGCAATTCACACTACTTATCGCATTTC
+
IIIIGGHIGIGIIIIIIIIIIIIIIIIHIHFHIIHHHHHIIHCHHIHHI<EHHIIIIIIIHIHIHHHIIGECHIIHHIIIIIIIHIIIIHHIIIGHIIHIIIIHIIIIIHHHHHIIIHHIIGHHIIIIIHIIIHIIIHHHIIIIIHIIIIEHIHHHIIIHHHHICHIIHHIHHHAH?FGHHHHEHIIHHIIIIIIGIHIHGIGEEHEHIIHIHHHIIIHHHFEHHHEHEIHGHHCHCGHHHECGIIIHHHIIIIIIHIGIGHIGIIHHHIIIIIIIIIIIIIIHHHIIIIHIIIIIIGIIHHEHIIIIHIIIHIIHHIIHIHHHHIIFHHIIHIHHIIHIHHIGHIHHFHIHHHIHHIIIIIIIIIIIIII
@HISEQ:711:H5NNWBCX2:2:1101:3695:3990:ATCTCGTA
TTAAGTTCAGCGGGTGGTCCTACCTGATTTGAGGTCAAGAACAACAACAACAACATATGATCCAGCAGCAACAAGTAGATCCCCCCCATAGATGCAGATAATTATCACACCTAATGGAGGGGGGGCTTTGCCACTCATGTATTTCAGGGGAGCAGACCACAAATAAAGGCCTGTAACCCCCACGTCCAAGCCATACCCTCACATGAGTATGGTTGAGATATTAATGACACTCAAACAGGCATGCTCCTCGGAATACCAAGGAGCGCAAGATGCGTTCAAAGATTCGATGATTCACTGAATTCTGCAATTCACATTACTTATCGCATTTC
+
IIIIIIIHIIIIHIIIIIIIIIGIIIIIIIIIIIIIIIHIIIHI?HHIIIHHIIIHHHHIIHHHIGFHHHIIIFHIHGHIFHHHHIIIIIIIIIIIIIIGHIIIHIIIIHHHIIIIIIIIHHHHIIIIHEHIIIIHIIIIIHIHIIHGEHHHIIIGHHFEHIHHHHHHEHHFHIHHFHHHHIHHHHIHHIHIIHHIEIHGIIIIIHHHHIIHECFH?G@GHIIIHGIHHIHHHFHIIIIIIHEG/IHGHHEHHHHEGHIIIIIIIHHIIHHIHHIHIIIIIIIIIIIHHIIIIIHIEIHIHGCHIIIIIIHIIIIHIHHIHGIHHHHIH
@HISEQ:711:H5NNWBCX2:2:1101:6631:3775:ATCTCGTA
TTAAGTTCAGCGGGTATCCCTACCTGATCCGAGGTCAACCTCTATGAATTAGATGAACGGGGGGTCCAGTGGCACAGATTTCAACCCGTAACCCGACTAGTTTAGCATTGTATAATACTCTGTGAGTCTGTTGCCATGGTTTGCTTCTCTGGCCTATACATTTCGACTGAGTGGGACAAGCACCGCAAGTGCCTTCCACATCAGTCAATACCACATTAGATGTGAAGTGGTTGTTAGTGACGCTCGAACAGGCATGCCCTGAGGAATGCCAAAGGGCGCAATGTGCGTTCAAAGATTCGATGATTCACTGAATTCTGCAATTCACATTACTTATCGCATTTC
+
IIIIIIIIIIHIIIIIIIIIIIIIIIIIIHICHGIIIIIIHIIIIIIIIIIIIIIHIIIIGIGIIHHIIHIIHIIIIIIHIIIIIIIIIIIHIIHIIGIIIIHIIIIIIIIHIGIIHHIIHHIIIIHIIIIIIIIIIIIIGIHEHIIIIIIIIIIIIHHIHIHHGIIIHIIIEIIIHHIIIIIEHHHIIHIIHHGIIIIIIHIIGIIIIIHHIIHECIHHHIIIHHIIIIHIIIIIIIIIHIHHIIIIIIIIIIIIIIHHIIHIIIIIIHIHHFHIIIIIIIIGIIHGIIIIIGIIIIIIIIIIIIIIIHIHHIIIIGIIIIIIIIIIIHIIIHIGIIHIII
@HISEQ:711:H5NNWBCX2:2:1101:12572:3789:ATCTCGTA
TTAAGTTCAGCGGGTATCCCTACCTGATCCGAGGTCAAACTTTGATTAAAAGGATGCATTGCATGCCGCAGGGCTGGTATAAGCTACATGGACAGGCCATCCAAAGCGAGAGAGAGTCTACTACGCTTGAGACCACCATGAGGTACCGCCAACTAACTTTCAGGTACGTCTGGAGACCCCCGAGGGGTGAAAGAGACGAAGACCCAACACCAAGCCAGGGCTTGAGATGTGTACAATGACGCTCGAACAGGCATGCCCCTCGGAATACCAAGGGGCGCAATGTGCGTTCAAAGATTCGATGATTCACTGAATTCTGCAATTCACATTACTTATCGCATTTC
+
HIIIIIIIIIIIIIIIIIIIHIIIIIIIIIIIIHHHIIIIHHGHIIHIIIIHIIIIHIIIIIIHEDHHIIIIIIIIIIIIIIIIIIIIIGIIIIIHIIIIIIIIIIIIHIHIIIIIEHIIIIIIIIIIIIIIIIIIIIIIIIIIIIIIIIIIHIHIIIGIIIIIIIIIIIIIIIIIIIIIIIIIHIIIIIIHHHIIIIIIIIIIIIIIIHIIHIHHHHGIHHFIIIIHIHIIIIIHFHEHIIFIIIIIIIIIIIHIIHIHIIIIIIIIIHHHHIIIIIHIHHHIIIIIIIIIIHIIIIIIIIIIHIHIIIIIIIIIIIIIIHIIHIIIIIIIIIIIIHIII
@HISEQ:711:H5NNWBCX2:2:1101:14207:3871:ATCTCGTA
TTAAGTTCAGCGGGTGGTCCTACCTGATTTGAGGTCAAGAACAACAACAACAACATATGATCCAGCAGCAACAAGTAGATCCCCCCCATAGATGCAGATAATTATCACACCTAATGGAGGGGGGGCTTTGCCACTCATGTATTTCAGGGGAGCAGACCACAAATAAAGGCCTGTAACCCCCACGTCCAAGCCATACCCTCACATGAGTATGGTTGAGATATTAATGACACTCAAACAGGCATGCTCCTCGGAATACCAAGGAGCGCAAGATGCGTTCAAAGATTCGATGATTCACTGAATTCTGCAATTCACATTACTTATCGCATTTC
+
IHIIIHIIIIIIIIIIIIIIIIIIIHIIIIHHHIIIHIIIIIIIEHIIIIGIHIIIIIIIIIIGIEHIIIIIIHIIIIIIIHHIIGIIIIIIIIIIIIHIIIIIIIIIIIIIIIIHIIHIIIIIIIIIIIIIIIIIIIIIIIGIIIIHIIIIIIIIIIHHIIIIIIIHEHHHIHHIIIIIIIIIIIIIFIIIIIIHIHIIHIIIIIIIIIIHIIIIIIHGIIHIHIIIHIIIIHHHHHIIIIIHHHIIHHHHHIIIHIHHIIIIHHIIHIIIIIIIIIHHHIIHIIIIIHHHGHIIIHIIIIHIHIIIIIHIIHHIIIIIIIHGIIIGI
@HISEQ:711:H5NNWBCX2:2:1101:17759:3775:ATCTCGTA
TTAAGTTCAGCGGGTATCCCTACCTGATCCGAGGTCAATCATGAAAAAATGGGGGGTTTTGGCAAGACACCACCAGGACCCTATAGCGAGGAGTATTACTACGCTTAGAGCCTGACGGCACCGCCACTGATTTTAGGGGCTGCCTTTTACAGCAGGTCCCAACACCAAGCTGAGCTTGAGGGGTGATAATGACGCTCGAACAGGCATGCCCCCCGGAATACCAAGGGGCGCAATGTGCGTTCAAAGATTCGATGATTCACTGAATTCTGCAATTCACATTACTTATCGCATTTC
+
IIIIIIIGGIIIIIHIIHIIIHIIIIIIIIIGHIHHIGIIIIIIHIIIHIIIIIIIHIIIHHIIIDFHHHIIIIIIIIIIIIIIIHIIIIHIIIIIIIIIIHIHGIIIIIIIIIIIHGGIIIIIIIIIIHIHIIIIIIIHIIIIIIIIIIIIIIIHIIIIIIIIIHIIIIIIIIIIIIHIIIIIIIIIIIIIIIIIIIIIIIIIIIIIIHHIGIIHIHEIGIHHECHIIHGIIIIIIIHIIIIHGIIIIIIIIIIIIIIIIIIIIIIIIIIIIIIIIIIHIHIIIHIIIIGIII
@HISEQ:711:H5NNWBCX2:2:1101:1618:4130:ATCTCGTA
TTAAGTTCAGCGGGTATTCCTACCTGATCCGAGGTCAACCTTAAAAAATTGGGGGTTTTACGGCTAGAATCCCTCCGAATCCCAGTGCGAGACGTTAGTTACTACGCAAAGGAGGCTCCGAGAGGGTCCGCCACTACCTTTAAGGGCCTACGTTTAACCGTAGGGCCCCAACACCAAGCAGAGCTTGAGGGTTGAAATGACGCTCGAACAGGCATGCCCGCCAGAATGCTGGCGGGCGCAATGTGCGTTCAAAGATTCGATGATTCACTGAATTCTGCAATTCACATTACTTATCGCATTTC
+
<<FHFGHCGH1EHHHHIHIIHHHCHCHHIIHEHI@1CCGHHEHHIHIHFFHIGHE/CGHIHH@EDEFHIIHIIHEHHH0C@@H@CDEHHH@D4EHHHGGHHIHIEEHHIHFIHFHDDHHEHHH@>DDDCIHIHHHHFEEEHIHHCHFHGHGHEG@GHHHHHHI?@HHEDHBBBGGIHHHEGHG@CIHGHIHHCHHEDEHHHGHHEGG<HEFIIHDHEHE?HG@EHCC@DHHDD?HHHIIHCCCCHFHHHHEEFE@HHGHIIHIHIIIGHGIIIIHHEGIIHIIIIHGHEHECHEIHEIHHHH
@HISEQ:711:H5NNWBCX2:2:1101:4592:4245:ATCTCGTA
TTAAGTTCAGCGGGTAGTCCTACCTGATTTGAGGTCAAATTGTCAAAAATTTGTCCATAAGGACGGTTATAAGCAGGACCCCATATTAAAGTCAACCTACTGTGGCGTAGATAATTATCACACCAGAGACGGTCAACAAAGGTCTCACTAATACATTTCAGGAGAGCTGACTTCTGAGAAGCCTGCAACACCCACATCCAAGCCTAATCAAGCTCGCAAAAGCTGAAGAGGTTGAGAATTTAATGACACTCAAACAGGCATGCTCCTCGGAATACCAAGGAGCGCAAGGTGCGTTCAAAGATTCGATGATTCACTGAATTCTGCAATTCACATTACTTATCGCATTTC
+
IIIIIIHIIIIIIIIIHIIIIIIIIIIIIIIIIIIHIGIICHHHIGIIIIHIIIIIIIHIIHIIIHIIGHIIIIIIIIIIIGHHIIIHIHIIIIIIIIIIIIHHIIIIIIIIIIHHIIIIIIIIIIHIIIIIHHIIGIIIHHFHHIIIIGIIIIGIIIIIIIIHIIIIGHIIIIIIHHIIIIGHIIIIIIIIHIIIIIIHHHHIIIIIIIIIIHHFIIIIHHHIIIIIIIIIIIHHHGIIIIIIIIIIIIIIIIIIIIGIIIIIIIIIIIIIIIIIIIIHIIIHGIHCIIIIIIHIIIIIIIIIHIIIIIHIIIIIIIIIIIIIIIIIHIIIIIIHIIIIIIIIIIII
@HISEQ:711:H5NNWBCX2:2:1101:15546:4009:ATCTCGTA
TTAAGTTCAGCAGGTAGTCCTACTCGATTTGAGGCCAAGTTGTCAGAGATTGTCCCAGACAGGACTGTTAGAAGCACAGAGCTCCCAATCGGATACCCTCTTCATGAGGCGCCAGCGAAGATACTTATCACGCTGTACTATATCCAACTATGAGTTGCACTAGCGTATTTAAGATGAGCCACTGCAAAGCAGCAACACCCAAGTCCACTTCTCCAAAATTGGAGTGTGAGAGTACAATGACACTCAAACGAGCATACCCTTTGGAATACCAATGGGTGCAAGGTGCGTTCAAAGATTCGATGATTCACTGAATTCTGCAATTCACATTACTTATCGCATTTC
+
IIHIIHIFEHHHGGHIIIHHIIIIIIIIIIIIIIIIIHFHHHIIIIIHIHH?GHHIGCGHIIGHHHGHFEHHHHCHHIIHIIIHHIIHGIIHGHHIIIFHIHHCDCHHHHHIIIHIIIIHIIIHGHIIGGHHHHHHHIIHGHHIHHIIHHHIIHIIHIIIIIHEIHIIIIIHIIIIIHHIIIIIIIIIIGHIHIIHHHIIIIIIIHHHICHHIIIIIIGIIHEIHIHIGIIIIIIGIIHHIHHIIIIHIHIHHIIIIIIIIIIGIIIIIIHHIHIIIIHIIHIHHIIHIIIIIIIIGIIIIIIIIIIIIIHIGIIIIIIIIIIIIIIIIIIIIIIHIIIIIH
@HISEQ:711:H5NNWBCX2:2:1101:19509:4108:ATCTCGTA
TTAAGTTCAGCGGGTGGTCCTACCTGATTTGAGGTCAAGAACAACAACAACAACATATGATCCAGCAGCAACAAGTAGATCCCCCCCATAGATGCAGATAATTATCACACCTAATGGAGGGGGGGCTTTGCCACTCATGTATTTCAGGGGAGCAGACCACAAATAAAGGCCTGTAACCCCCACGTCCAAGCCATACCCTCACATGAGTATGGTTGAGATATTAATGACACTCAAACAGGCATGCTCCTCGGAATACCAAGGAGCGCAAGATGCGTTCAAAGATTCGATGATTCACTGAATTCTGCAATTCACATTACTTATCGCATTTC
+
IIIIIHHFHHHHIHHHDHHIIIHIHHHHHHHFHEHIIC1FGHI1FHIIIIII?GHHHIIHHHIGHFHIIIIIIIHHEGHHIIHHHIIIIIIEHHHHHHHIHIIHIIHFHEHHGIIIGIIIIIIHHDHIIIIIIGHGIIIIHIIIIHHEHIHHHIIIHFHHGHIIIHHIHGEHHIHHHICGHHIIIGEHCFCHIEHHEGGIIHEFHHEHHHGGEHHIIHHFD@C11HHIIHHHHCHHH?IHIHEDIHHIHHIHEEEHFG?HHIHGHHHEIIHIHHCCIHHIHHFHHEHGEHHHHIIIHIIHIGIGHIIIHIIIHHIHIHHGCHIIHHHHI
@HISEQ:711:H5NNWBCX2:2:1101:3608:4265:ATCTCGTA
TTAAGTTCAGCGGGTATCCCTACCTGATCCGAGGTCAAGAGCAAAATGTTTGACTTGATGGACGTCGACATTCAAGGCAAGAAACGCAAAATGTGCTGCGCTCCCAGGCCAGTATGCCGGCTGCCAATTGCTTTAAGGCGAGTCCACGCGTAAAAGCGGGACAAACACCCAACACCAAGCAGAGCTTGAGGGTACAAATGACGCTCGAACAGGCATGCCCCATGGAATACCAAGGGGCGCAATGTGCGTTCAAAGATTCGATGATTCACTGAATTCTGCAATTCACACTACTTTTCGCATTTC
+
IIIIIIIIIIIIIIIIIIIIIIIIIIHIIIIIIGIIIIIIIIIIIIHHHIIHHHIIIIHIHHIIIGHIIIIIIHIIIIHIIIIIIIIIIIIIIIIIIIIIIIIIIIIIIIIIIIIIIHIIIIIIIIIHIHGIIHIIHIIIIIIIIIIIIIIIGIIIIIIIIIIIIIIIHHIIIIIHIIIIIIIIIIIIIIIHHHIIIIIHIIIHGHHIIIHIIIIHIIIIHIIHIIIIIIIIHHCGIIIHHHCECIIIIHHHIIIIIIIIIIIIHIHIIIIIIHIIIIIIIHIHIIIHHFIIIIGIIIIIIGI
@HISEQ:711:H5NNWBCX2:2:1101:5704:4427:ATCTCGTA
TTAAGTTCAGCGGGTATCCCTACCTGATCCGAGGTCAACCTGAAAAAAATTGGGGGTTGATGGCAAGCACACGACCGGACCTCCAGAGCGAGAAGAATTACTACGCTCGGAGCCGGACGGCACCGCCACTGACTTTAGGGCCCGCCGGGGCGGCGGGGCCCAACACCAAGCTGAGCTTGAGGGTTGTAATGACGCTCGGACAGGCATGCCCCCCGGAATACCAGGGGGCGCAATGTGCGTTCAAAGATTCGATGATTCACTGAATTCTGCAATTCACATTACTTATCGCATTTC
+
IIIIIGHHHHIIIIIDHHIIHHGHHHHIIIGIIIIHHIIIIHHIHGHIIIHHIHGHIHHIIIIIIFHIIHIIGIIIIIHIIIHHHHHIFHHIHIIHHHHHIHHHHHHIHIGIIIIGIIIGIHIIIIIHHHHHHHHHIHHHHHIIIGHHIIIIHIIIIIHHHHHHFIHIIIIHIHIIIHIIIIIIGIIIIIIIIIIHIIIIHIIHIIIHIIIGIIHHHHHIIIHHDEIIIHHIHE?HHHIHHHHEHGHIGIHGHHGHIIIIHHIHHFHHFGIGIIIIIIIHHIIIIIIIIIHIII
@HISEQ:711:H5NNWBCX2:2:1101:8249:4447:ATCTCGTA
TTAAGTTCAGCGGGTAGTCCTACCTGATTTGAGATCAAACATTCAAAACGAGCCATTCCTCACAGAGGAGAGGCCTTTATGAGCCCCAGTGAACCTCCATCGCTGAAGGTTACTTGACGGAATACCACAAGCGTAGATAATTATCACACCTGCGATGCCACCAAACACTGGCAAGCTGATTCATTTAAGAGGAGCTGACCATAGGCCAGCAAGACCCCCAAAGTCCAAGCTCATCATGGCAAAACCATGAGAGTTGAGGTGTTCATGATACTCAAACAGGCATGCCCTTCGGAATAGCCAAAGGGCGCAAGGTGCGTTCAAAGATTCGATGATTCACTGAATTCTGCAATTCACACTACTTATCGCATTTC
+
IIIIIHIHIIIIIIIIIHIIIGHIIHIIIIIIIIIIIIIIGIIIIIIIIIHIIIEHIIIIIIIHIHHHGHHIIIIHIIIIIIHHIIIIHIIIIIIIIIIIIIIIHIIIIHHIIIIIHHHIIIHIIGIIIGHHHIHIHIHHHIIIGHHIIIGFHIIIIIIHIHIHHIIHIIHHHIIIGIIHIIHIHHIIIIIIHHHHHIIIIHHHHHIIIIIIIIHHCFHEF/IIIHHIGIIIIIIIIHIIIIIHHHIIIIIIIHIIIIHIHHHIIIIIHIIHHIIIHIIIIIIIHIIIIIIIIIHIIHIIIHEIGIIHIIHIIIIHHFHIIGIIIIIIIGHIIIHHIIIIHIIIIIGIIIIIHHHGHHHIIHIHIIIIHIH
@HISEQ:711:H5NNWBCX2:2:1101:9715:4294:ATCTCGTA
TTAAGTTCAGCGGGTATTCCTACCTGATCCGAGGTCAAACTCAGAGAGTCGGGGGTTTCACGGCGTGGCCGCGCCGGGATCCGGTGCGAGGTGTGGTACTACGCAAGGGACGCCGCAGCGTGACCGCCACTGTATTTAGGGGGCGGCGGGCCGACCCCGGAGGGTGCGACCGGTGCCGGTCCCCAACGCCGCGGCCCCCGAGGGGGCGCGAGGGTTGAAATGACGCTCGGACAGGCATGCCCGCCAGAATACTGGCGGGCGCAATGTGCGTTCAAAGATTCGATGATTCACTGAATTCTGCAATTCACATTACTTATCGCATTTC
+
EFHHIHHHEHEHHGHHIHEHIEF<C<CH@CHDCHCGHH?FGHFGF@1CFHHIGIH?EH?GFHDCCCHCFG/EHCHDHCD<@FHHDECDDHD0DGEHFHHCHFHHIIIIHEHHDHIGDDDHG@=DHHIFDC@DHHIIE?HH@?CDHIGIIGC=B<EHHIIIHIGDHHEHEH?E?CHIHGHH<?B?FHFCC<ECE??EHEHHHHHGHD<H<HE@DH<?IHHGEEHHHE<EHEEEHCECIHHHDE?11EHFHEHHCHCIHHDEHEFHECHHHG@<1?GFG@GCIHEHHEIHHIHHHHEHEEHEEHHHEGFC<<CGEGHHFEHHFC<CE
@HISEQ:711:H5NNWBCX2:2:1101:15123:4289:ATCTCGTA
TTAAGTTCAGCGGGTATCCCTACCTGATCCGAGGTCAAAGTAATAGAAGGTCTTGATGGGAGGAGGCACGCTGGAGTCGCGACGCAATGTGCTGCGCACGAAGCCAACTTACCGGCTGCCAATGAATTTGAGGCGAGTCCCCGCAGAGGCGGAGACAAACGCCCAACACCAAGCAGAGCTTGAAGGGTTAAATGACGCTCGAACAGGCATGCCCAACGGAATACCGAAGGGCGCAATGTGCGTTCAAAGATTCGATGATTCACTAAATTCTGCAATTCACACTACTTATCGCATTTC
+
HIIIIIIIIIIIIIIIIIIIIIIFIIIHIIIGIIIIIIIIIIIIIIHHIIIHIIIIIIIIIIIGHHHHIIIIIIIIIIIIIIIIIIIIIIIIIIIIIIIIIHIIIIIIIIIIIIIIIIIIIIIIIIIIIIIIIIHIIHIHIIIIIIIIIIIIIIIIIIIIHIIIIIIIIIIIIIIIIIIHIIHIIIIIIIIIIIIIIIIIIIIIIIIIIIIIIIIIIIIIIHIIHIHHEIIIIIIIIIIIIIIIIIIIIIIIIIIIIIIIIIIIIHIIIIIIIHIIIIHHHIIIIIIIIIIIIHHGI
@HISEQ:711:H5NNWBCX2:2:1101:18838:4487:ATCTCGTA
TTAAGTTCAGCGGGTATCCCTACCTAATCCGAGGTCAATCATTAAAAAATGGGGGGGTTCTGGCGAGTGTCCACCAGGTTTCTATAGCGATGAAATTACTACGCTTGGAGCCTGACAGCACTGCCACTGATTTTAGAGGCTGCCCTTACAGCAGGCCTCAACACCAAGCTAGGCTTGAGGGGTGATAATGACGCTCGAATAGGCATGCCCCTCGGAATACCAAGGGGCGCAATGTGCGTTCAAAGATTCGATGATTCACTGAATTCTGCAATTCACATTACTTATCGCATTTC
+
IIIIIIIIIIIIIIIIIIIIIIIIIIIIIIIIIIIIIHIIIIIGHIIIHIIIIIIHHIIIHHHIIHIIIIIHIIIIIIHIIIIIIIIIIIIII?HIIIIIIIIIIIIIIIIIIIIIIIIIIIIIIIIIIIIIIIIIIIHIIHIIIIIIIIIIIIIIIIIIIIIIHGIIIIIIIIIIIIIIIIIHIIIIIIIIIIIIIIIIIIIIIIIIIIIIIIIIIIIIIIIHEIIHHHIIIIIIHIIIIIIIIIIIIIIIIIIIIIIIIIIIIIIIIIIIIIIIIIIIIIIIGHIIIIIII
@HISEQ:711:H5NNWBCX2:2:1101:2232:4691:ATCTCGTA
TTAAGTTCAGCGGGTAGTCCTACCTGATTTGAGGTCAAATTGTCAAAAATTTGTCCATAAGGACGGTTATAAGCAGGACCCCATATTAAAGTCAACCTACTGTGGCGTAGATAATTATCACACCAGAGACGGTCAACAAAGGTCTCACTAATACATTTCAGGAGAGCTGACTTCTGAGAAGCCTGCAACACCCACATCCAAGCCTAATCAAGCTCGCAAAAGCTGAAGAGGTTGAGAATTTAATGACACTCAAACAGGCATGCTCCTCGGAATACCAAGGAGCGCAAGGTGCGTTCAAAGATTCGATGATTCACTGAATTCTGCAATTCACATTACTTATCGCATTTC
+
IHGIII?EGEHHHIHHIIGHIIEHHFEHHFIGHIHIGH1FGHIIIHIIHIGGHHHIGFHIIIHGHDHHIIIIGIIEHIHGIICCGEHIIHIHHIIIHHHHHEHIEGHHHIGH?EFCFHIIIHHEHIIHIIDHEGHIIHHHHHH@GHCHCHHHIGIIIIHHHHHHIHHIHIHFBGH@G?GHIHHHEHHHFHHHHHHHHHHHIG?HHHEEHGCCGE.<//G@HHHHF0FHEHHIHHHIIHEFEEHFEHIIHIHHD?HEDCCEE?G<C/EHHIGHHG?HHFIHIHDHHGC<HHIHH?HIHHHHIHEIIFIIIHHH?IHHD1IHIHIIHF?HF<HEIHIIIHIIHIHHHEDH
@HISEQ:711:H5NNWBCX2:2:1101:3752:4630:ATCTCGTA
TTAAGTTCAGCGGGTATTCCTACCTGATCCGAGGTCAACACTGAGATATAAATAATCGTTTTTACGGCAGGAGACCGGCTAGATATCCCTTGACGCTGTAATAGTTACTTCGCCCGGGTCCCCAGCGGTCCCGCCACTGATTTTAAGGGCATACGACGGTAAAGTCATAGGGCCCCAACGCCAAGCAGAGCTTGAGTGTTGTAGTGACGCTCGAACAGGCATGCCCTCCAGGATACTGGAGGGCGCAATGTGCGTTCAAAGATTCGATGACTCACTGAAATCTGCAATTCGCATTACTTATCGCATTTC
+
IIIIIIIIIGIIIIIIIIIIIIIIIIII1CHHIHHIIIIIIIHIIFHIIHHIHHFHIIIIIIIIHHHHHHDHIGIIIIIIIIIIIIIIGIIHHIHIHHIIHIIIIIIIIIIHIIIIHGHIIIIIHGHIIIIIIIIIIIHIHHIIHHIHIIIIIIIIIIIIHHIIHHHHIIIIHGHIIIIIHIIIIIIIHHIHIHHIGIGIIHIIHHIIIIIIIIGHIHIIHIHGHHHIIHGIIHHIIIIIIIIHIIIIHFHIIIHIIIIIIIIIIHHHHHIHHIIIHHHGGIIIIIGHIIIIHIIIIIHIIIGIIIHII
@HISEQ:711:H5NNWBCX2:2:1101:6741:4553:ATCTCGTA
TTAAGTTCAGCGGGTGGTCCTACCTGATTTGAGGTCAAGAACAACAACAACAACATATGATCCAGCAGCAACAAGTAGATCCCCCCCATAGATGCAGATAATTATCACACCTAATGGAGGGGGGGCTTTGCCACTCATGTATTTCAGGGGAGCAGACCACAAATAAAGGCCTGTAACCCCCACGTCCAAGCTATACCCTCACATGAGTATGGTTGAGATATTAATGACACTCAAACAGGCATGCTCCTCGGAATACCAAGGAGCGCAAGATGCGTTCAAAGATTCGATGATTCACTGAATTCTGCAATTCACATTACTTATCGCATTTC
+
HHIHHHIH<C@CFHEE/D@GH@<?CGE@C<DDHCEHE1<@CH?EHG?G11FHE@CCE111F1@F?<1<FEC1<<<DFHFGC?1C?CE?<CE11D1DHHH@1<D<1D?C<CCF@DGHIHEG/EHI/</@FDDDG@0DECGGBGG/GCH?HHHHD?F8@/ACHHEEGC@/BHHEBGEHEHH=HHECBGHHFHI?GAG@ABHIHGHIIIHGHEGCH@@D@GHCEHE@?@GCHECFGFCFHF<11HG@CHC@IIHHEGD1DEG?</<HHHHEHHHCHEGHHEEF=CFGD<CC<GCEFECEIHIHHHGHHEIHEG<GEHFHEC@@HEHGCF/CC
@HISEQ:711:H5NNWBCX2:2:1101:8634:4715:ATCTCGTA
TTAAGTTCAGCGGGTAGTCTTACTTGATTTGAGATCGAGTTGAACAACACATAAAGTGTCGTAAAATCCTGCATCAGTCAGCAAAGAGGACAATTATCCTTTATGTTAGCTGCAGCAAAAGTAATAATCCTGTTTGACGAGGACTAAATAGATATGCTTTTAGCTCAGATAAAAGTCCAGCTGCACCTGCATTTCAAGCCGCCCGCCGACCGGTAAAGGTTGTTGGTATAGCTCAAGTCCACCCTCATTTTGATAAATCAAGAAGAGGTTGAGGTGTTTACTGATACTCAAACAAGCATGCTCTTCGGAATACCAAAGAGCTCAATATGCGTTCAAAGATTCGATGATTCACTGAATTCTGCAATTCACATTACGTATCGCATTTC
+
HHCCHHII1CEHHCH<HHGHHHCCHE1CHHHEHHHDHHH<1<FH@F1C1<GHFHE?DHHGECHEHGFEEHHFGCCHCHII?GHFHHHHHHHIHHEEHIHHIIEHEEHEHIHFEGH1CDFHHHHEGGEE@F?GGHHF?GHG<HC@GHH/DGHIHCGHF@FHHHHEHIEG?FF8FGFDGEH?EHECHIGCEHEHFHG.9F?9C,7-E?,<??<DCE#############F/C<DCC/</CDCGD<////<0<00<0E??F<<0<0<<F<<<11<<11?@HFD<F1CDCEHC1CCF<FCFC<11HHG0F@FGCC<1CEF<1C1<11C<<0<E@CD1CD1D0HG<GCC<1<C1FCEHGC<C<C<1<1<<1EGD@<C<</01HD1<1<<C<
@HISEQ:711:H5NNWBCX2:2:1101:8837:4677:ATCTCGTA
TTAAGTTCAGCGGGTATTCCTACCTGATCCGAGGTCAAACTCAGAGAGTCGGGGGTTTCACGGCGTGGCCGCGCCGGGATCCGGTGCGAGGTGTGGTACTACGCAAGGGACGCCGCAGCGTGACCGCCACTGTATTTAGGGGGCGGCGGGCCGACCCCGGAGGGTGCGACCGGTGCCGGTCCCCAACGCCGCGGCCCCCGAGGGGGCGCGAGGGTTGAAATGACGCTCGGACAGGCATGCCCGCCAGAATACTGGCGGGCGCAATGTGCGTTCAAAGATTCGATGATTCACTGAATTCTGCAATTCACATTACTTATCGCATTTC
+
IIIIIIIIIIIIHIIIIIIIIIIHIIHIIIIIIIIIIIIIIHIIIIHIIIIIHIIHHHHIIHHIIHHIIIHIIIIIIHHIIIHIHGHIHHIGHIIIIIIHHIHIIIIIIIHIIIIHIIIIIIIHIIHIEHFIIHHIHIHCGIHIIHIIIIIIIIIGIIIIIHIHHIIIHHIIHHHHIIIDHIHIHIIIIIIIIIIHHIIIIIIIIIHIHIHIIIIIGIHIGIHIIIGIIIIIHIIIHHIGIIIIHHHHHCHHHIIHHIGIIHIHHEFHIIHEIIIIIIIIHHFIIIIIIHIIIIIHIIGIIIIIIIIIIIIIIIIIIIHIIIIHI
@HISEQ:711:H5NNWBCX2:2:1101:10514:4591:ATCTCGTA
TTAAGTTCAGCGGGTATCCCTACCTGATCCGAGGTCAAACTTTTGGTGTTGTTGGGTTTCCGACTGGCGGACACCGGTCCCCGGAGCGAAATATTTCTGCTACGCTCGGAGCCGGTACCCACCGCCGACGGGTTGCGGGCGGGCCCGTGGAGGCCTGCGCCCAATACCAAGCAGTGCTTGAGGTGTTAAATGACGCTCGAACAGGCATGCCCCTCGGAATACCAAGGGGCGCAATGTGCGTTCAAAGATTCGATGATTCACTGAATTCTGCAATTCACATTACTTATCGCATTTC
+
IIIIIIIIIIIIIIIIIIIIIIIIIIIIIIIIIIIIIIIIIIIGHIFHHIIIIIIHHIHIIIIIIHHHHIIIIIIHIIIIIIHIIIIIIIIHIIIIIIIIIIIIIIIIIIIIIIIIIHHIIIIIIIIIIIIIIIIIIIGIIIIIIHIIIIIIIIIHIIIIIIIIIHIHIIIIIIIIIIIIIIIIIIIIIIIIIIIIIIIIIIIHIIIIIIIIIIIIIIIIIIIIHFIIHIGIIIIIHIIIIIIIIIIIIIHIIIIIIIIIIIIIIIHIIIIIGIHHIIIIHIIIIHHHIIIIIII
@HISEQ:711:H5NNWBCX2:2:1101:9820:4831:ATCTCGTA
TTAAGTTCAGCGGGTAGTCCTACCTGATTTGAGGTCAAATTGTCAAAAATTTGTCCATAAGGACAGTTATAAGCAGGACCCCATATTAAAGTCAACCTACTGTGGCGTAGATAATTATCACACCAGAGACGGTCAACAAAGGTCTCACTAATACATTTCAGGAGAGCTGACTTCTGAGAAGCCTGCAACACCCACATCCAAGCCTAATCAAGCTCGCAAAAGCTGAAGAGGTTGAGAATTTAATGACACTCAAACAGGCATGCTCCTCGGAATACCAAGGAGCGCAAGGTGCGTTCAAAGATTCGATGATTCACTGAATTCTGCAATTCACATTACTTATCGCATTTC
+
HIIIIIIIIHIIIIIHHIIIIIIIIIIIIIIIIHIIIHIIHHHHHIHIIIIIIIIIIIIIIIHHIHIIIIIIHIIHIIIHIIIGHIIIIIIIIIIIIIIIIIIIGIIIIGHHIIIGHHIIIIIGIIIIIIIHIIIIIIIIHHHHHHIIIHHIHHGHHHHHEHHIIIHHIIIHHHHIIIIIIIIIIIIIIIIIHHIIIHHIIIIHIHHHIIHIHFCGHHEGHIIIIIHHIHIHHHHGHHIIIIIIIIIIHIHHGHHIIIIIIIIHC<IIIIIIHIIHIIIIIHHIIIIIIHIIIIHIIHHIHHIIIIIIHIHHHHIIIIIIIIIIIIIHIIIHIIIGIHIIIIIIHIII
@HISEQ:711:H5NNWBCX2:2:1101:13044:4790:ATCTCGTA
TTAAGTTCAGCGGGTATTCCTACCTGATCCGAGGTCAACCATTCAGAAGAAGGGTGTTTAACGGCAAGAAGCAGTGGTAACTCGCAAGCTAGAAAATAATTACTAAGCTCAGAGGATATCACAACTCCGCCGCTGTCTTTAAGGAACTACAGGCCGGCCACACAGGTGTGGCCTCTTCAGTAGGTTCCCAACACTAAGCTGGGCTTAAGTGGACTTAATGACGCTCGAACAGGCATGCCCACTAGAATACTAATGGGCGCAATGTGCGTTCAAAGATTCGATGATTCACTGAATTCTGCAATTCACATTACTTATCGCATTTC
+
IIIIIIIHIIIIIIIHIIHIHHHIIIGHIIIIHGIIIIIIIIIIIIIGHHIHHIGHIIHEHHHHHCHHHIIIIIHHHIIIIIIIHIIIIIIIIIIIGHIIIHIIIHIHHIGHHIHIIIIIIIIIIIIIIIIHHHHEHHFHIHHIIIHIHHHGHHHIIHHHIIIIIIIHIIHFHHIIIIHIIHIHHIIGFHIHIHIGIHHGGIHHGHHGHIIHIIHGIIIHHIIIIHIIIHIHHIIIIIIIIIHHIIIIIIIHHHHIHIHEIHCEHIIIIIHIIIHIIHHIHHHHIHHGIIIIIHEHIIIIIIIHHIGIIHHHIIIHIIIIIIH
@HISEQ:711:H5NNWBCX2:2:1101:17002:4789:ATCTCGTA
TTAAGTTCAGCGGGTAGTCCTACCTGATTTGAGGTCAAATTTATCAAAAGAAAAAATGTGGTCGGTTAAAATCCACTTTTTCATTGTTGGAAGCAGTGTAATCTGGTTTAGCATACTACTGAAGGCAATAGATAAATTATCACACCTTGTAGTTTCTGCTCAGATACTACTAATGCATTTCAGGGGAGCAGACTTGAAAAAGCCTGCAATATGACCCCCCACATCCAAGCCACGATGCAACAAGAGTTGTTCATGGTTGAGAATTTAAATGACACTCAAACAGGCATGCTCCTCGGAATACCAGGGAGCGCAAGATGCGTTCAAAGATTCGATGATTCACTGAATTCTGCAATTCACATTACTTATCGCATTTC
+
HIIIIFHIG?CEECE?EFHHIIEHHHHIIIICHH@GHHHIIIICGHHFHIIIHHHIIFHFHEFHHHGHEHHHHIIHHHHH?FG@FEHCHEHCHHEHHIIIHIIHHHIIIE@HEHIIIHHIIHHIIGHHH?HHGHHHHHFHCHHIHHHHHIIH<CFHIIHHIHGFHGHGHIEHHHCHIHIGGHICGCHGHHHHHIEECGHGIHHGHHHHHHGHHFHHDHIHHHGFHDHHHFFHHHEFIHHGCCIIIIHEHGHEHHHIIHIEHHHCHGHHEG?HFHHHE?HFIHHCHHECHCGHHHHIIGIIIHHGDIIIIHHEHCHIH?HGHGEFIIHIIHHGIIHIHIHHFIHHIGGIIHHECCHGGDF<CHHHGEHIIIIIII
@HISEQ:711:H5NNWBCX2:2:1101:18123:4942:ATCTCGTA
TTAAGTTCAGCGGGTATCCCTACCTGATCCGAGGTCAACCTTTGATAAAATTGGGGTTATTGGCAGGTACACAGACGGGTCATCAGAGCGAGAAAAATTACTACGCTTGAAGCCGAATGGCATCGCCACTGATTTTATGGCACACCTTTTTACAGGTGATACCTAATACCAAGCTGAGCTTGAGGGTTGTAATGACGCTCGAACAGGCATGCCCCCCGGAATACCAGAGGGCGCAATGTGCGTTCAAAGATTCGATGATTCACTGAATTCTGCAATTCACATTACTTATCGCATTTC
+
IIIIIIIIIIIIIIIIIIIIIIIIIGGIIIIHIIIIIIIGIIIIIIIHIIIIIIIIIIIIIIEHIEHIHIIIIIIIIIIHIIIIIIIIIIIIIIHIIIIIIIIIIIIIHIIIIIIIIIIIIIIIIIIIIIIIIIHIIIIHIIIIIIIIIIIIIIHIIIIIIIIIIIIIIIIIIIIIHIIIHIHHIIHGIIIIIIIIIIIIIIIIIIIIIIIIIIIIIIHIIHIIIIIHDHHIIHIIIIIHIIHHHIHIGIIIIIIIIIIGHIIIHIIHHGIIIIIIHIIIIIIIIGIIIIIIIIIII
@HISEQ:711:H5NNWBCX2:2:1101:18542:4811:ATCTCGTA
TTAAGTTCAGCGGGTATCCCTACCTGATCCGAGGTCAACCTGAAAAATAAAAGGTTTAACGGCAATGAGGTCCCATCAAGCTTATAAGACGTTCGATTTAACTCTACTACGCCCGAAGTTGGTGAAACCCCGCCGAGGTCTTCGAGGCACGCCCGCCTTTCGGCGGACGAGTGCCCAATACCAAGCAGTGCTTGAGTGGTGTAATGACGCTCGAACAGGCATGCCCCTCGGAATACCAAGGGGCGCAATGTGCGTTCAAAGATTCGATGATTCACTGAATTCTGCAATTCACATTACTTATCGCATTTC
+
IHIIIIIIIHIIIIIIIIIIIHIIIIIIIIIHIIIIIEHIHIIIIHIHIIIIIIIIIIHIIIHIIIHHHGHHIHFHHIHIGIIIIIEHIIICGIIIHIIIIIIHIIIIGHHIIIIIIHIIIIHHGHIIIIHHHIHIHIIGHIGHIIIIIIIIIIIHIIIHIIIIIIIHIIIIIIHHHIHHHIHIIIIIHIIHIIHIIIIIIIIIIIIIIIIIIIIIIIHIIHIIIIIIIIIIHHCHHEHHDHIHIIIIIIIIIIIIIIIIIIIIIHIIHHIIIIIIHHHIGIIIIIIIIIIIIIHIIIIIIIIIIHIII
@HISEQ:711:H5NNWBCX2:2:1101:3766:5068:ATCTCGTA
TTAAGTTCAGCGGGTATCCCTACCTGATCCGAGGTCAACCATAGAAAAATTGGGGGTTGTTGGCCAGCGTCCACCGGGACCCTATAGCGAGATAAATTACTACGCTTAGAGCCAGATGGCGCCGCCACTGATTTTAAGGGCTGCCAGTTGGCAGGCCCCAACACCAAGCTGAGCTTGAGGGGTTATAATGACGCTCGAACAGGCATGCCCCCCGGAATACCAAGGGGCGCAATGTGCGTTCAAAGATTCGATGATTCACTGAATTCTGCAATTCACATTACTTATCGCATTTC
+
IIIIIHHIIIIIIIIIIIIIIIIIIIHIIIIIHIIIIIIIIIIIIIIIIIIIIIHIIIIHIIHHHHIHHIIIIIIHIIIIIIIIIIIHIIIGIIIIHIIIIIIIIIIIIIIIIHIIIIIIIIIIIIIIIIHIIIIIIIIIIIIIIIIHIIIIIIIIHIHIIIIHHIIIHIHGIIIHIIIHIIIIIIIIIIIIIIIIIIIIIIHIIIHIIIIIIIHIIIIIIIIHEHIHIHHIIIHIHHIIIIHHIIIIIIIHIIIIIIIIIIIIIIIIIIIIIIIIIIIIIIIIIIIIIIIII
@HISEQ:711:H5NNWBCX2:2:1101:5688:5105:ATCTCGTA
TTAAGTTCAGCGGGTCTTCCTACCTGATCCGAGGTCAACCTTTAGATGGGGGGTGTTTAACGGCCGGGAAACCCGCGTCGCGCCCTGGGCGAGGTGTAAACTACTACGCTCGGGGTGACAGCGAGCCCGCCACTGGTTTTCGGGGCCTGCGGCAGCCGCAGGTCCCCAACACAAGCCCGGGGGCTTGATGGTTGAAATGACGCTCGAACAGGCATGCCCGCCAGAATACTGGCGGGCGCAATGTGCGTTCAAAGATTCGATGATTCACTGAATTCTGCAATTCACATTACTTATCGCATTTC
+
IIIIIHHIGIIIIIIIIIIIIIIIIIIIHHHIIIIIIIIIIIIIIIHIIIIIHHIIIIIIHHIIIDEHHHHIIIIIHHGIHIIEHIIHIIIIHIFIIIIIIIIIIIIIIHHIIIHIIIIIIIIIIIIIIIIIIIIIIIIIIHIIIIIIIIIIIIIIIIIHHIIIIIIIHIIIIHIIIIIIHHIIIIIIIIIIIIIIIIIIIIIIIIIIIIIIIIIIHIIIGIHHIIIIIIIIHHIIIIIIIHHHIIIIIIIHGHIIIIIIIIIIIHIIIIIIIIIIIIIIIIIIIIIIIIIIIIGHIIIIII
@HISEQ:711:H5NNWBCX2:2:1101:11262:5055:ATCTCGTA
TTAAGTTCAGCGGGTAGTCTTACTTGATTTGAGATCGAGTTTAACAAGAATCGTTGCCGACCCTTGTGAAATCCTGCATCAGTCAGCCAATACGGTCAAACTCCCTTTATGTTAGCTGCAGCAAAAGTAATAATCCGTTTGACGGGACTAAATGAATATGCTTTTAGCTCAGGAGAATGTCCAGCTGCACCTGCATTTCAAGCAACCCGCCACCGATCTCAAAAAGATTGGTGTTGGGATTGCTCAAGTCAAAAGCTTTTCGATTAAAAAATCCATAGGCTTTGAGGTGTTTACTGATACTCAAACAAGCATGCTCTTCGGAATACCAAAGAGCGCAATATGCGTTCAAAGATTCGATGATTCACTGAATTCTGCAATTCACATTACGTATCGCATTTC
+
HIHH?HHEHHHGHH?EHDG?@HHHH?HEEHEHCHIHCHHDECHEHHH?1@GHHIIGEC</CCHH@DF1FCHCHIIIFHCE@<<CGE1GDFHGH?ED<GGFH1FGHHHIHHHEHCHIH<CHFHHE@EHGHEEECGHGHIGIGHIEEHHIHC@C/=FEHHIG@FGDHHHG?EGHEA..:B8;::FGE?.;B@.GHE@HHCEF..EH.6.6?<,>GE##########AGC9---8-AG87....C?HD7.C://</<//CCG</<///E</00<000<0<0D<0D1@<<111111<11HF1CC1@HHECF<1111<1<FE=ED<1C<<1<1D<0/<<<<1HC0HECHC1@C1F<1G<1D1<<FF1F<1G<HG1F1GD11C@F@<1GFCD1/0ED<1<1<?CC
@HISEQ:711:H5NNWBCX2:2:1101:11787:5122:ATCTCGTA
TTAAGTTCAGCGGGTAGTCTTACTTGATTTGAGATCGAGTTGAACAACACATAAAGTGTCGTAAAATCCTGCATCAGTCAGCAAAGAGGACAATTATCCTTTATGTTAGCTGCAGCAAAAGTAATAATCCTGTTTGACGAGGACTAAATAGATATGCTTTTAGCTCAGATAAAAGTCCAGCTGCACCTGCATTTCAAGCCGCCCGCCGACCGGTAAAGGTTGTTGGGATAGCTCAAGTCCACCCTCCTTTTGAAAAATCAAGAAGAGGTTGAGGTGTTTACTGATACTCAAACAAGCATGCTCTTCGGAATACCAAAGAGCGCAATATGCGTTCAAAGATTCGATGATTCACTGAATTCTGCAATTCACATTACGTATCGCATTTC
+
FIIIIHHHHIIIIIHIIIIIIIIIIIIIIIEHIHIHIIIIIHIIIIIIIIHIIIIIHGHIIIHHHGHIIIIIIHIIIIGIIIIIIIIIH?GHIIIIIIIIIIIIHHIIIIIIIIIIIIIGIH?EHHIHIHIIGIIHEHCHIIIHIHIGHIIIHIIHIIIIHIGHHIGIIEHHIIHIHIIIIHIHIIIHHHIIIIIIGHHHDHHDCHHIHHEIIIIIIHIIIHHHIIIIIIIIIIHFHIIHHH=HHEHHHHHIHGIIIIHHEHCCIIIIIIIIIIIIIHHEIIIHIIIIHIHIIIIIIIIGIGIIIIHIIIIHHIIIHGHDCG@HHIHIHCFIIIHIIHIHHHGIIIIIHEHGIIHIIIIIHCHIIIIIIIIIHHHIIGHIIIIIIH
@HISEQ:711:H5NNWBCX2:2:1101:1421:5489:ATCTCGTA
TTAAGTTCAGCGGGTGGTCCTACCTGATTTGAGGTCAAGAACAACAACAACAACATATGATCCAGCAGCAACAAGTAGATCCCCCCCATAGATGCAGATAATTATCACACCTAATGGAGGGGGGGCTTTGCCACTCATGTATTTCAGGGGAGCAGACCACAAATAAAGGCCTGTAACCCCCACGTCCAAGCCATACCCTCACATGAGTATGGTTGAGATATTAATGACACTCAAACAGGCATGCTCCTCGGAATACCAAGGAGCGCAAGATGCGTTCAAAGATTCGATGATTCACTGAATTCTGCAATTCACATTACTTATCGCATTTC
+
IIIHICHHGIIIIIIIHIHIIIIIHGGHIGIHIIGEHHGFHHGIHIHHHIIIIIIIHIGEHGHIIHHIIIIIIIIIHFHIIIIIIIIIIGHIGHHHIIHIIIIIIIIIIIIHIIIGIHHIHHGHIHIIIIIHIHHHHIHHHHHGHIIIHHHHHHHIIHHIHIHIHHIHCIIIHHIIIIHIIHIHHHHIFHGIIIIIIIIIIIHHHHG?IHHHFGIIHIIHHGHFHHIIHHHHHHGHEHHFHGIHHIHHGHHHIIHIIHF<EGIHHEGHHHCDIHHHCIHEHFIIHHHDIHHIHIIIIIIHHEIIIHHFIGIHGGIIIIIHHGHIIIIHI
@HISEQ:711:H5NNWBCX2:2:1101:3305:5402:ATCTCGTA
TTAAGTTCAGCGGGTAGTCCTACCTGATTTGAGATCAAACATTCAAAACGAGCCATTCCTCACAGAGGAGAGGCCTTTATGAGCCCCAGTGAACCTCCATCGCTGAAGGTTACTTGACGGAATACCACAAGCGTAGATAATTATCACACCTGCGATGCCACCAAACACTGGCAAGCTGATTCATTTAAGAGGAGCTGACCATAGGCCAGCAAGACCCCCAAAGTCCAAGCTCATCATGGCAAAACCATGAGAGTTGAGGTGTTCATGATACTCAAACAGGCATGCCCTTCGGAATAGCCAAAGGGCGCAAGGTGCGTTCAAAGATTCGATGATTCACTGAATTCTGCAATTCACACTACTTATCGCATTTC
+
IGHIHHHHIIIIHIIIIIIHIIIIIIHIIIIHHHIIIIIIIIIHIIHHHIIHIHIIIIIIHIEHHIDEDCCHIIIIIIIIIIIHGIIIIIIIIIIIIIIIHHHIIEGGHEGHHHHHHHIHEFIIIIIIIIIIIFHIIIIHIIIIIIIHHHIIIIIIIIHHFHFIIHHIGIIIIHHHFEHGGHIIGHHIHIIIIIIIIIHHHHIIIIHIIIIHIGIIIHHHHHHHGFHIHFHHG?IIIHIIHHFHEGHHHHHIIIIIIIIIIIHIHEIHHIHFIIIHIIIHIIHGIIIIHIIIIIIIIHHHHDCIIIIIIIIHDDIIIIHIHIIIIHIIIIIIHHIHHIIIIIIIIIIIIIIIIHEIIHHGIHIHHIHHCHI
@HISEQ:711:H5NNWBCX2:2:1101:4943:5381:ATCTCGTA
TTAAGTTCAGCGGGTATCCTCGTCTGATCTGAGGTCAAAGAGAAGGGTTTCTTTGGAGGGGGGGCTGGGCCAAGGCTGCCGCAAAAGAAGAGTTCTACTATTTGCGGTTTGCTGGCTAGCTTACCCCGCGTCAGGTTTAAGCAGGGGGGGTCCCACGGTGGGACTACCCGCCGCCAACACCGGTAATTTGGATACTACCGAAGGAGTTTAACTGACGCTCAGACAGGCGTGCCTCTCGGAATACCAAAAGGCGCAATGTGCGTTCAAAGACTCGATGATTCACTGAATTCTGCAATTCACATTAACTATCGCGTTTC
+
IIHIIIIIIIIHHIIIIIIIIIIIIIIIIIIIIIIIIIHHIIIIIIIHIIIIIIIIIIIIIIIIIDGHIIIIIIIIIIIIIIIHIIIHIIIIHHIIIIIIIIIIIIHIHIIIIIIIIIIIHHIIIIIIIIIIIIIHIIIIIIIIIIIIIIIIIIIIIIIHGIIIIIIIIIIIIIIIIIIIIIIHIGIIHIIIIHIIIIIIIIIIIIIHIIIIIHHIIHHIHIIIIIIIIIIIIHIIIIIHIIIGIIHIHIIIIIIIIIIIIIIIIIIIIIIIIIIIIHEIIIIIIIIIHIIIIIIIIIIHIHHHHIIIIIIIIIIII
@HISEQ:711:H5NNWBCX2:2:1101:11796:5427:ATCTCGTA
TTAAGTTCAGCGGGTAGTCCTACCTGATTTGAGATCAAACATTCAAAACGAGCCATTCCTCACAGAGGAGAGGCCTTTATGAGCCCCAGTGAACCTCCATCGCTGAAGGTTACTTGACGGAATACCACAAGCGTAGATAATTATCACACCTGCGATGCCACCAAACACTGGCAAGCTGATTCATTTAAGAGGAGCTGACCATAGGCCAGCAAGACCCCCAAAGTCCAAGCTCATCATGGCAAAACCATGAGAGTTGAGGTGTTCATGATACTCAAACAGGCATGCCCTTCGGAATAGCCAAAGGGCGCAAGGTGCGTTCAAAGATTCGATGATTCACTGAATTCTGCAATTCACACTACTTATCGCATTTC
+
IIIIIIIIIIIIIIIIIIIIHIGIIHIIGIIIIHIGHIIIIIIIIIHIHGHIIIIIIIHGEHIIHHHGIHIHIHHHHIGHIIIHFHIIIIHHIIIIHIFHIIHIIGIIHHIIIIHIIIIHIHIIIIIGIIGHIHHIGECGGHICHHIIGIIIIIIIIIIGIIIIEHIIHIHIEIHIFHHHHIIIHGHIHHHHEIIIHHHIHIIHIIIHHIIHGIIHEEHGHFHHHFIHEHHGHEEHHF@@HECGHEGIHFEIHHIHIIIIIIIIHHHHHGHGHGHHIIHHGFIHHHIHHHG@?IHHFHEHHHCGIIIIIHIIIIIHIHIIIHIHHHIIIHFHIHIHIIIIIHHIIIIGIIIIIIIHHCHGEHHEHHHGHGI
@HISEQ:711:H5NNWBCX2:2:1101:12526:5404:ATCTCGTA
TTAAGTTCAGCGGGTATTCCTACCTGATCCGAGGTCAACCTTGAAAATTTGGGGGGTTTCACGGCCGGAACCCGCTACACGTCCAGAGCGAAGAGAAAACTACTGCACTCGGTGTGATAGCGAGCCCGCCACTGGTTTTAGGAGGCTGCGAGCAGCCGCAGGGCTCCAACACAAGCCTGGGGCTTGATGGTTGAAATGACGCTCGAACAGGCATGCCCGCCAGAATACTGGCGGGCGCAATGTGCGTTCAAAGATTCGATGATTCACTGAATTCTGCAATTCACATTACGTATCGCATTTC
+
IIIHHHGHHIIHIIIIIIIIIIIIIIIIHIIIIIIHIIIIGIIIIIHIIHIIIIIIIIHIIIFEHHHHIIIIIIIIIIIIIHIIIIHIIIIIIGIHHIIHIIIIIIIIIIIIIIIIIIIIIIIIIIIIIIHIIIIIIIIIIIIIIIIIIGIIIIHIIIHIIIIHHIIIIIIIIIIIIGHIIIIIIIIIIIHIIHIIIIIIIIIIIIHIIIHIIIIIHHFHIIIIIIIIIIHEEIIIHHIIIIIIIIIIIIIIIIIHHHHIIIIIIIIIIHIIIHIIIIIIIHHGIIIIIIIGHIIIIIIII
@HISEQ:711:H5NNWBCX2:2:1101:13082:5384:ATCTCGTA
TTAAGTTCAGCGGGTGGTCCTACCTGATTTGAGGTCAAGAACAACAACAACAACATATGATCCAGCAGCAACAAGTAGATCCCCCCCATAGATGCAGATAATTATCACACCTAATGGAGGGGGGGCTTTGCCACTCATGTATTTCAGGGGAGCAGACCACAAATAAAGGCCTGTAACCCCCACGTCCAAGCCATACCCTCACATGAGTATGGTTGAGATATTAATGACACTCAAACAGGCATGCTCCTCGGAATACCAAGGAGCGCAAGATGCGTTCAAAGATTCGATGATTCACTGAATTCTGCAATTCACATTACTTATCGCATTTC
+
IIIIIGIIIIIIIIIIHIIIIIIIIIIIIIIIIIHIIIIHHHFFHHIIIHIIIIIIHIIIIIIIIHIIIIHIIIIIIIIIIIIIIIIGHHIIIIIIIIIIIIIIIIIIHHIIIIIIIIIHIIIIIIIIIIIIIIIIIIIIIIIIIHHEHHIIIIIIIIIIHHIIIIIIIIIIGHHHIIIIIIIIHIIIIIHIIIIIHHIIIIIIIIIIIIHIHIIIIIHHIHIIIIIIIIIIIIHIIIHIIIIIIIIIIIFIIIHHIIIIHIIHHIIIIHIIIIIIIIIIIIIIIIIIIIIIIIIHHIIIHIIIHIIIIIHHIIIIIHIIIIHIIIIII
@HISEQ:711:H5NNWBCX2:2:1101:18375:5337:ATCTCGTA
TTAAGTTCAGCGGGTATTCCTACCTGATCCGAGGTCAACCTTGTAAAATTGGGGGTTTACCGGCCGGCATGCGCCCGCGCCCGGAACGAGAAGTAACTACTGCGTTCGGTCGTGGGACGCACCCGCCGCTGTCTTTCGGGGCCTGCAGCGCAGGACCCCAACGCCAGGCGTGGCCTGAGGGTTGTAATGACGCTCGAACAGGCATGCCCGCCGGGATACCGGCGGGCGCAATGTGCGTTCAAAGATTCGATGATTCACTGAATTCTGCAATTCACATTACTTATCGCATTTC
+
IIIIIHIIHHIIIIIIIIHIIIIIIIHIIIHFHIIIIIIHIIIIICHHHHIHGIIHIIIEHHIIIIIIIHIIIIIIIIIIIIICDHHIIIIIIIIHHIGIICH=GHHIDHHIDHCHEHHHHHIIIIIIIICGHIIHIHIHEHEHGHIIIIIIIHHIHHHEEHHIIHHEHIHHHHHHHGHGHIIIIIHHIHIHIHFHHFHEGHHHIIIIHHHIIHIIHHDDIHHFIIHHHIHHHIIIIGIHHEHIIHIIIIFIHIIIHIIIHHHIIIIIHGIHHIIIIIIHIHHHIIIHHGII
@HISEQ:711:H5NNWBCX2:2:1101:18605:5387:ATCTCGTA
TTAAGTTCAGCGGGTGGTCCTACCTGATTTGAGGTCAAGAACAACAACAACAACATATGATCCAGCAGCAACAAGTAGATCCCCCCCATAGATGCAGATAATTATCACACCTAATGGAGGGGGGGCTTTGCCACTCATGTATTTCAGGGGAGCAGACCACAAATAAAGGCCTGTAACCCCCACGTCCAAGCCATACCCTCACATGAGTATGGTTGAGATATTAATGACACTCAAACAGGCATGCTCCTCGGAATACCAAGGAGCGCAAGATGCGTTCAAAGATTCGATGATTCACTGAATTCTGCAATTCACATTACTTATCGCATTTC
+
HIIIIHIH<GHHHIIIIIIIIIIIIHHHHHHIIIHGHHIIHIIIIIIIFHIHHHHHIIIIICGHIGHHIIIIIIHIIIIIIIIIIHIIIIIIIHHIGIHEHIIIIIIIIHIIGIHGHHHHIHHHHHFGHIIIHHEHFHHHCHIIIFEFGHIHGEHHIIIHIHHHIIIIIIIHIHIIIIIHFHHHHHIIIIHIIIIHHHIHEHHGIHHHIHHHHHGCEHHHHHHFEIHHHHCIIIHIHIIIIHIIGIHEHHEIIHEEFGHHHHCHHIHHDIIHIHFHHHIIIIIIIIIFHIIIIIHHHIIIIIIHEHIHEHHHIIHHHIIIHIIHIHHII
@HISEQ:711:H5NNWBCX2:2:1101:18783:5389:ATCTCGTA
TTAAGTTCAGCGGGTATTCCTACCTGATCCGAGGTCAACCTTAAAAAATTGGGGGTTTTACGGCTAGAATCCCTCCGAATCCCAGTGCGAGACGTTAGTTACTACGCAAAGGAGGCTCCGAGAGGGTCCGCCACTACCTTTAAGGGCCTACGTCAACCGTAGGGCCCCAACACCAAGCAGAGCTTGAGGGTTGAAATGACGCTCGAACAGGCATGCCCGCCAGAATGCTGGCGGGCGCAATGTGCGTTCAAAGATTCGATGATTCACTGAATTCTGCAATTCACATTACTTATCGCATTTC
+
IIIGIIHIGEFHIHIHIIHIIIHIHEGHHHIHIDIIIIIIIIHFCGEHHIIIIIIHIIHHICHHIIIIIIIIIIFHIGHHHGHIIIIIIIIDHHFIIIHIIIIIIHIIIIIIIIGHHHHHHHHHEHHIIHIIHHIIIIIIIIIIHIHHHHHIIHHIIIIIIIHHIIIHHFHHHIIIIIIIIIIHIIIHHIHIIIIIIIHIIIIIHGIIIGGIHIIIHHHEHHIIGIIIIIIHHIIIIIIHHHFGIHIIIHHHHIIIIHHHFHIIHIIIHHCHCHHHHIIGIIIIIIIIIHIHIIHIIHIGI
@HISEQ:711:H5NNWBCX2:2:1101:19548:5371:ATCTCGTA
TTAAGTTCAGCGGGTAGTCTTGCTTGATTTGAGATCGAGTTTACAGATCGCTTGCGCGACATGTTAAATCCTGCATCAGTCAGCCATAGCGACTCTTCAACCTTTATGTTAGCTGCAGCAAAAGTAATAATCCGTTTGACGGGATTAAATAAGTATGCTTATAGCTCAGAAGAAAGAATCTAGCTGCACCTGCATTTCAAGCAACCCGCCTTCTCTTTCGAAAAGTTGGGATTGCTCAAGTCCAAACTCCTCCAACAAGTAGAGGGATTTGAGGTGTTTACTGATACTCAAACAAGCATGCTCTCCGGAATACCAGAGAGCGCAATATGCGTTCAAAGATTCGATGATTCACTGAATTCTGCAATTCACATTACGTATCGCATTTC
+
IIIIIHIIGIIHIIIIIIIIIIIIIIIHIIIIIHHHHIIHHHIIIHG@GHHHIIIHIIHIIHIHFGHHIIIHHIGIIIHHIIIIIGIIIIIIIIIHIIIIHIIHHIIIIIIIIIIGIIIIIIIIIIIIIIHHHHIIIIIIIHIIGIIGHHIIIIIIIIIIIIIIIIHIIIHIIHIGHIIIIIIIIIIIIIIIHIIHHIIHIIIIIIIIIGHHHIIHF-HGHHGEC.HGHIIIHHEEHCE/?HIHHIIHIIGIIIIHHIIHHFIHHFFCHEFIHHEIHHHHIIIIIIHIIIIIIIIIIIIIIIIIHIHHHHIIHIIHIIIIHGIIIIIIIIIHGHIGIHHH?IHIHGIIHIIIIIIIHIIIIIHHFIIIIIIIIIIIHIIIHIHHII
@HISEQ:711:H5NNWBCX2:2:1101:20049:5378:ATCTCGTA
TTAAGTTCAGCGGGTGGTCCTACCTGATTTGAGGTCAAGAACAACAACAACAACATATGATCCAGCAGCAACAAGTAGATCCCCCCCATAGATGCAGATAATTATCACACCTAATGGAGGGGGGGCTTTGCCACTCATGTATTTCAGGGGAGCAGACCACAAATAAAGGCCTGTAACCCCCACGTCCAAGCCATACCCTCACATGAGTATGGTTGAGATATTAATGACACTCAAACAGGCATGCTCCTCGGAATACCAAGGAGCGCAAGATGCGTTCAAAGATTCGATGATTCACTGAATTCTGCAATTCACATTACTTATCGCATTTC
+
HIIHHIIEFHIIIIIEHHIIHIIIHIHHIFEHIIHIIHGIIHIIGIIIIIIIIIIHEFHHIIGHHFHHHIHIHIIHIII?CGHIGIIIIIHGIHIIIHHIHIIIII?HIHIIHIIIHGHIIHHIIIHHGICEHHHHGHIHHHHIFBEDHHIGIIIIIIHHHHIHHHHHIEHIIIIHFHHIIHHHIEHHHHIGHHIIHHHIIHHHGHEHHHHHC@GIIHHFHEHD1GIHHE?HHHHFGC?D1@GHHCCHHHFHEHHF<DCIHIHHIHIIHIHG@HGCHHGIHHHGHHHHHHHHIIIHHHCEHHFHIIIIHIIHHIHFHIIIIHHGCHHDI
@HISEQ:711:H5NNWBCX2:2:1101:4817:5737:ATCTCGTA
TTAAGTTCAGCGGGTATCCTCGTCTGATCTGAGGTCAAGGGTCAGGGAACCGTAAGGTTCCTCAGGTTGGAGGCGGGGCGTTGACCGGATGCTGTGCCGACGTGTGTAAGAATTTTTACGAGTCGTCGCAATCCTGGGTCAACATGCCCGCTAGCTTTTCTCCGCGTTTAAGCGGGGGAGGGCCCGTCCTGTACCGAAGCACGGCGGCCGGCATCCCCGCGCCAGCATGCCCGTTGTCCCGCGATCTTTTTGTAAAAAAAAAACCGGAGGTCGGAAAGGTTTTACTGACGCTCAAACAGACGTGCCTCTCGGAATACCAAAAGGCGCAATGTGCGTTCAAAGACTCGATGATTCACTGAATTCTGCAATTCACATTAACTATCGCGTTTC
+
IIIHIHIIHIIIHIIIIHIIIIIIHICHIIHHHIHIIIIIIIHIIHHHHHHIIHGHHHIHEHIFHDFGHHHHHHHHIIHIHHE?GHHH<GEHHHHHIIIIHHFHDDHIH?DHIHHHHGHHEHHECHEEDHHHHHIHD@FHHHHHHHGHGHII<HIIIIIIIHIHHHHIHG?HHHEFHHGID-BBEHHHHFHHE@7GEEE?A-<HC>7>77HDHHHDCC@==CHIHGA??-CHHHIIHDHDE?A@CHIHHFBBEEIIIHHHHECHHHCIHHECGIHHHH@HHHHHHGIIHGIHHHGIIIIHIIIIIIIIHHHHHHIIIIHEHGHEFHEHHHHHHHCHIIHIHEDCHHGIIIIHIHEIIIHIIIHHIIIHHGFIIIIHHCIIHHIIIHCIII
@HISEQ:711:H5NNWBCX2:2:1101:7878:5512:ATCTCGTA
TTAAGTTCAGCGGGTAGTCCTACCTGATTTGAGGTCAAATTTATCAAAAGAAAAATGTGGTCAGTTAAAATCCACTTTTTCATTGTTGGAAGCAGTGTGATCTGGTTTGTTTTTTGCAGCATACTACTGAAGGCAATAGATAAATTATCACACCTTGTAGTTTCTGCTCAGATACTACTAATGCATTTCAGGGGAGCAGACTTGAAAAGCCTGCAATATGACCCCCCACATCCAAGCCACGATGCAACAAGAGTTGTTCATGGTTGAGAATTTAAATGACACTCAAACAGGCATGCTCCTCGGAATACCAGGGAGCGCAAGATGCGTTCAAAGATTCGATGATTCACTGAATTCTGCAATTCACATTACTTATCGCATTTC
+
IIIIGHIIIIIIIIIIIIIIIIIIIIIIIIGIIIIHIIIIIIIIIIIIIIIIIIIIIIIIIIHIHGHIIIIIIIIIIIIHIIIIIIIIIHIIIHHGHHIHHIIIIIIHHGHHIHIHIFHIIIIIIIIIHIIIIIIIHIIIIHIIIIIIIIIIIIIIIHIIHHHIIHIIIIIIIHIIHIHIIIIHHHIHIIIIHIIHHIIIIIHIIIIHGIHIHHHHIIIIIIHEEEHHIHHHDGIIGIIGIIIGIHHHHHEGHIIHHGIIIHIIIIIIHIIHIHIIIIIIGIIIIIHIIHIHIIIIIIHIIIHIIIIIIIIIGIHGIIIIIHIIHIIIIIIIIIIIIHIIIIIIHHIIIIIIIIIIIIIIIIIIIIIHEHHHIIIIIIIII
@HISEQ:711:H5NNWBCX2:2:1101:8049:5530:ATCTCGTA
TTAAGTTCAGCGGGTAGTCCTACCTGATTTGAGGTCAAATTGTCAAAAATTTGTCCATAAGGACGGTTATAAGCAGGACCCCATATTAAAGTCAACCTACTGTGGCGTAGATAATTATCACACCAGAGACGGTCAACAAAGGTCTCACTAATACATTTCAGGAGAGCTGACTTCTGAGAAGCCTGCAACACCCACACCCAAGCCTAATCAAGCTCGCAAAAGCTGAAGAGGTTGAGAATTTAATGACACTCAAACAGGCATGCTCCTCGGAATACCAAGGAGCGCAAGGTGCGTTCAAAGATTCGATGATTCACTGAATTCTGCAATTCACATTACTTATCGCATTTC
+
IIIHIHIIIIHIIIIIIIIIIIGHIIHIIIIHIHIIIIIHIIHIIIIIHIIIGIHIGHHIHIIIIIIIIHIHHIIIIIIIIIIIIIIHIIIIIIIHIIIIIIHIHIIIHHIIIIIHIIIIIHH@GHIIIIIIHHIIIIIIIHFGHIIIHGHIHIIHIIIIIIHHHIHIIHIIGIIIIIGIHHHHHIIIHIIIIIIIIIIIIHHHIHGHIIIHHIIIIHGHIIHIIIHHIHIIHHEFHFHHGHCIHHEGHHHIIHIIIHIIHIIIHIIIHIIHIIHIIIIIIIIHCEHDHIIIIIHHIHIHIHIIIIIIIIIIIIIIIIIIIIIIIIIIIIIIIIIHIIIGIIIIIIII
@HISEQ:711:H5NNWBCX2:2:1101:13272:5677:ATCTCGTA
TTAAGTTCAGCGGGTGGTCCTACCTGATTTGAGGTCAAGAACAACAACAACAACATATGATCCAGCAGCAACAAGTAGATCCCCCCCATAGATGCAGATAATTATCACACCTAATGGAGGGGGGGCTTTGCCACTCATGTATTTCAGGGGAGCAGACCACAAATAAAGGCCTGTAACCCCCACGTCCAAGCCATACCCTCACATGAGTATGGTTGAGATATTAATGACACTCAAACAGGCATGCTCCTCGGAATACCAAGGAGCGCAAGATGCGTTCAAAGATTCGATGATTCACTGAATTCTGCAATTCACATTACTTATCGCATTTC
+
IIHHIIIIGIIIIHIIIIIIIHIIIGIIIIIIIIIHIIIHIHIIHHHIIIIIIIIHIIHIIIHIHFHIIIIIIIIIIIHIIHIGIHIHHIHIIHIHIIIIIIIIIIIIIIHHIHIHHHIIHIDHIIIIHIIHIIIHIHHIIIIIIIHGHHIIIIIIIHIHIIIHHIIHIIHHIHIIIHHIIHHIHGIIHEIHHIIIIIIIHIIIIIIHIIIIHIIIHIHHIIIIIHIHIHEIIIHIIHIIIIHGHIIHHIHIIGIIIHIIHIIIIIIIIIIIIIIIIIIIGIIIIIHIHIHIHIIGIIIHIHHIIHHIIIIIIIIIIHGIIIGIIIIII
@HISEQ:711:H5NNWBCX2:2:1101:14104:5619:ATCTCGTA
TTAAGTTCAGCGGGTATCCCTACCTGATCCGAGGTCAAAAGTTAGAATTGTACTTGATGGATGCTGACAATAAGTGACTAGAAGCGCAAAATGTGCTGCGCTCCAAGGCCAATATGCCGGCTGCCAATCGCTTTAAGGCGAGTCCACACGCAAAAGGCGGGACAAACACCCAACACCAAGCAGAGCTTGAGGGTACAAATGACGCTCGAACAGGCATGCCCCATGGAATACCAAGGGGCGCAATGTGCGTTCAAAGATTCGATGATTCACTGAATTCTGCAATTCACACTACTTATCGCATTTC
+
IIIIIIIIHIIIIIIGIIIIIIIIIIEHIHIHIGIIIGIIHHCHHIIIIIIIIIIHIIIIIIIIIHHIIHIIIIIIIIIIIIIIIIHIIIIIIIIIIIIIIIIIIIIIIIHIIIIIIIHIIHIIIIIIIIIIIIHIIHIIIIIIIIIHIIIIIIIIIHHIHIHIIIIIIIIIIIIIIIHHIIIIIIIIIIIIHIHIIIIIIIIIIIIIHIIIIIIIIIIIHIIIIIIIIIIHIHIHIIIIHIHFFEIGIIIIIHIHHHIIIIIIIHIIIIIIIIIIIIIIIIIIIIHHIHHIIIIIIIIIHIII
@HISEQ:711:H5NNWBCX2:2:1101:20502:5543:ATCTCGTA
TTAAGTTCAGCGGGTAGTCTTACTTGATTTGAGATCGAGTTTAACAAGAATCGTTGCCGACCCTTGTGAAATCCTGCATCAGTCAGCCAATGCGGTCAAACTCCCTTTATGTTAGCTGCAGCAAAAGTAATAATCCGTTTGACGGGACTAAATGAATATGCTTTTAGCTCAGGAGAAAGTCCAGCTGCACCTGCATTTCAAGCAACCCGCCGCCGATCTGAAAAAGATTGGTGTTGGGATTGCTCAAGTCCAAAGCTTTCAAAAAAAAATCCAAAAGCTTTGAGGTGTTTACTGATACTCAAACAAGCATGCTCTTCGGAATACCAAAGAGCGCAATATGCGTTCAAAGATTCGATGATTCACTGAATTCTGCAATTCACATTACGTATCGCATTTC
+
HIIIIHIIGFHHIIIGHIIIIHHIIIHIIHIIHIIIIIHHHHIIIIHIIIIIIIIIIHIIIHIIIEHIIIIIIHIHIIIIIIIIIHHHHIIHHGD<EEEHIIIIIIHHIIHHH@EHHIHIIIIGHHHHHGHIHIIIEGHHEEF/?HHHIHIGIHHFHIIEHC@GHHFHHIIIFHHIIIEHH.F@.FEHHEE@9GFHBHHHFIIHHHI=CDHCDH.F.HE@F.@??FAGG8HHGEAA.HIIHCAEHC.G7?GEFF9G@88-HCCDCHHEEHHHG@0CEHGHHFEC<E@@EEC1EHIHHC1EIIIIIIHIHHHHGHEGHFHHF@HCHIHCGHHHGHGIHDIIIIIHGIIIGIHHHFEGDD@@EGHCEHFHHHHEIHIGIHHIIIIIIIHEIIIIHDHHH
@HISEQ:711:H5NNWBCX2:2:1101:3552:5999:ATCTCGTA
TTAAGTTCAGCGGGTATTCCTACCTGATCCGAGGTCAACCTTAAAAAATTGGGGGTTTTACGGCTAGAATCCCTCCGAATCCCAGTGCGAGACGTTAGTTACTACGCAAAGGAGGCTCCGAGAGGGTCCGCCACTACCTTTAAGGGCCTACGTTAACCGTAGGGCCCCAACACCAAGCAGAGCTTGAGGGTTGAAATGACGCTCGAACAGGCATGCCCGCCAGAATGCTGGCGGGCGCAATGTGCGTTCAAAGATTCGATGATTCACTGAATTCTGCAATTCACATTACTTATCGCATTTC
+
IIIGIIIIIIIIIIIIIIIIIIIIIIIIIHHDHIIIIIIIIIIIIIIIIIIIIIIGHIIIIIIHIIGHIHIIIHIIHIIIIIIIIIHIIIIIIIHIIIGHIIIIIIIIIIIHHIIHIIIIIIIIIIIHIIIIIIIIIIIIIHIIIIIIIIIIIHIIIIIIIIIHIIIIHHIIIIIIIIIIHHIIIIIIIHIIIIIIIIIIIHIIHIHHHHIIIIIIIIIIIIIIHIIHHHGHHIIHHIHHCCCHHIIGIIHGIIIHIHIIIIHIIIIIIHIIIIIGIIIIIIIIIIIIIIIHHHHIIHIIH
@HISEQ:711:H5NNWBCX2:2:1101:7396:5764:ATCTCGTA
TTAAGTTCAGCGGGTAGTCTTACTTGATTTGAGATCGAGTTGAACGACACATATGTGTCGTAAAATCCTGCATCAGTCAGCAAAGAGGACGATTATCCTTTATGTTAGCTGCAGCAAAAGTAATAATCCTGTTTGACGAGGACTAAATAGATATGCTTTTAGCTCAGATAAAAGTCCAGCTGCACCTGCATTTCAAGCCGCCCGCCTACCAATGAAGGTTGTTGGGATAGCTCAAGTCCACTCTCCTTTTTTTTTAAAAAAAAAGAGAAAAGTGAGGTGTTTACTGATACTCAAACAAGCATGCTCTTCGGAATACCAAAGAGCGCAATATGCGTTCAAAGATTCGATGATTCACTGAATTCTGCAATTCACATTACGTATCGCATTTC
+
IIIIIHHIIIIIIIHIIIHFIIHHIIGEHIIHEHFIIIIIIIHIGIHHHIHIIIIIIHHHIIIIIGHEEHIIIIIHHHIIIIIIIIIIIIIIIIIIIIIIIIIIIIHIIHIIHIIGHHHIHHHIIHIIHHIIIHIIIHCHDHIHGE@GIIGHHIHIGHGIHGHHIHHHIIGHHHHHH@GGEHFIIHHHHHHHHHHIIIHHDHHFHHHHHIIIHGGGHGFHHIGCGIIHCHHEIIIIIHEFGB.IGIHIIHHEFHHEIHHIIHIIIIIIIHGIHFIIIIIIHHHFIIIIIIIIIIHHIHHIIIIIIHHCIHIIIIHGHGIIHIIHIIIGIGIIIIIIIHHIHIGIIIIIIIIIHHIIIIIIIIIIHHHIIIIHIIHHIHIIIIHIIIIII
@HISEQ:711:H5NNWBCX2:2:1101:9698:5809:ATCTCGTA
TTAAGTTCAGCGGGTAGTCCTACCTGATTTGAGGTCAAATTGTCAAAAATTTGTCCATAAGGACGGTTATAAGCAGGACCCCATATTAAAGTCAACCTACTGTGGCGTAGATAATTATCACACCAGAGACGGTCAACAAAGGTCTCACTAATACATTTCAGGAGAGCTGACTTCTGAGAAGCCTGCAACACCCACATCCAAGCCTAATCAAGCTCGCAAAAGCTGAAGAGGTTGAGAATTTAATGACACTCAAACAGGCATGCTCCTCGGAATACCAAGGAGCGCAAGGTGCGTTCAAAGATTCGATGATTCACTGAATTCTGCAATTCACATTACTTATCGCATTTC
+
IIIIIHGIIIIIIGIIHIHIHIGHIIHIIIIIIHIIIIIHHHHHIIGIIIIIGIGHIIIIGHHHHCHHIIIIHIIIIIIFGHHIIIIIIIIHIIHIIIIIIIIIIIIHIGIGIIIIIIIHIIGHIHIEHIHIHIIIHHIIHHHIIIIIHIIIHIIIIIIIIIIIIHIIIIIIHIIIIGHIIIIHIIIIIHIIIIIIIIIIIIIIIIIIIIGHHC.HIHEHHHHIIIIHGIIHHIHIIIIIHEHIHIHHHFHIHHIIIIIIIIHIIIIIIIIIIIIIIHIHIIIGGIIGIIIIIHHHIIIIHIIIHGHIIIIHIIIIIIHIIIIIHIHIGIIHIIHGHHIIHGIIIHII
@HISEQ:711:H5NNWBCX2:2:1101:13138:5873:ATCTCGTA
TTAAGTTCAGCGGGTATCCCTACCTGATCCGAGGTCAACCTTTGATAAAATTGGGGTTATTGGCAGGTACACAGACGGGTTATCAGAGCGAGAAAAATTACTACGCTTGAAGCCGAATGGCATCGCCACTGATTTTATGGCACACCCTTTTACAGGTGATACCTAATACCAAGCTGAGCTTGAGGGTTGTAATGACGCTCGAACAGGCATGCCCCCCGGAATACCAGAGGGCGCAATGTGCGTTCAAAGATTCGATGATTCACTGAATTCTGCAATTCACATTACTTATCGCATTTC
+
EHIHHFHIHIEDHHHHCFHHHHIH@EHIHHCGHHE?GH@C@GHHHHH1FCHHIIIHIHHEHFHHIC?DE?C<C<FHCHGDHHI@HIEEH<FHIHHHHHIIEHHGDCHC?H00DGCD?FFGHHHIHIHIHHFCCGEHCC0B=7DHHDGDFGDEHIIEDBHHHFFHHHIHGEFHHIIHHFGEGHF8BHGFHHGHFHHHHHHHG@DBHGHIIIHHFHD<IHFIHIHHEEFCHG?CC1CHHHC0FD<1?HGGC<11CCCHGEF@C1@CHEIHHHFHHIIHF1GHHCG@HHHHCFGIHDHDC
@HISEQ:711:H5NNWBCX2:2:1101:14511:5896:ATCTCGTA
TTAAGTTCAGCGGGTAGTCCTACTCGATTTGAGGTCAAGTTGTCAAAGATTGTCCGAAGACGGTTTGAAGCACAGAGCTCCCGATCAGCCACCCTCCTTACAGAGGCGCCGGCGAAGACACTTATCACGCCGTACTATGTCCAACCAAGAGTTGCACTAACTTATTTGAGGTGAGCCACAACTAAAGCAGCAACACCCAAGTCCACCGCTCCCAATCCCAAAAGGAATTAGAAGTGTGAGAGTACAATGACACTCAAACGAGCATACCCTTCGGAATACCAAAGGGTGCAAGGTGCGTTCAAAGATTCGATGATTCACTGAATTCTGCAATTCACATTACTTATCGCATTTC
+
IIIIIHIIIIIIIIIIIIIIIIIIIIIIIIIIIIIIIIIIIHIIIIIIHIIIIIIIIIIIIIHIIDHHIIIIIIIIIIIIIIIIIIIIIIIIIIIIIIHIIIIIIIHHIIIIIIIIIIIIIIHHHIHHHHHIHHIIIIIIIIIIIIIIIIIIIIIIIIIIIIIIIIIIIIIIIIIIIIIIIIIIIIIIIIIIIIIHIIHIIIIIIIIIIHIIIHIHIIIHIHIIIIIIIIIIIIIIHIIIHIIIIIIIIHHHIHIIIHIIIIIIIIIIIIIIIIIIIIIIIIHGGIIIIIIIIIIIIIIIIHHHHIIIIIIIIIIIIIIIIIIIIIIHIHIIIIIIIIIIIIIIIHIIIIII
@HISEQ:711:H5NNWBCX2:2:1101:16783:5971:ATCTCGTA
TTAAGTTCAGCGGGTGGTCCTACCTGATTTGAGGTCAAGAACAACAACAACAACATATGATCCAGCAGCAACAAGTAGATCCCCCCCATAGATGCAGATAATTATCACACCTAATGGAGGGGGGGCTTTGCCACTCATGTATTTCAGGGGAGCAGACCACAAATAAAGGCCTGTAACCCCCACGTCCAAGCCATACCCTCACATGAGTATGGTTGAGATATTAATGACACTCAAACAGGCATGCTCCTCGGAATACCAAGGAGCGCAAGATGCGTTCAAAGATTCGATGATTCACTGAATTCTGCAATTCACATTACTTATCGCATTTC
+
IIIHIGHIIIIIIIIIIIIIIIIIIIIIIIIGIGHHIIIHIHIHIIIIIIIIHHHIIIIHHIIIIHHIHHIIIIIIIIIIIIIIIIIIIIIGHIIIIIIIIIIIIIIIIIIGIIIHIHHEDDHIIHIIIGHHIHHHHHHHIIIHIIIIIIGDHGIIIIIIIIIHHIIIGHIHHHHHEFHHIIHHHHHI@HHHIIHFHFHHHHEHHHIIIIHHHIFIIIHIIHHHGHHHHHIHHHDHFIHIIHHFDDHGIHIHEIIEGIIIHHIIHHIIHH<CHEHIIIIHHHHFIGIHGCEHEIHEIIIHEHHHEIHFGD1HIHGIIIIIHGHIIIIII
@HISEQ:711:H5NNWBCX2:2:1101:20022:5830:ATCTCGTA
TTAAGTTCAGCGGGTGGTCCTACCTGATTTGAGGTCAAGAACAACAACAACAACATATGATCCAGCAGCAACAAGTAAATCCCCCCCATAGATGCAGATAATTATCACACCTAATGGAGGGGGGGCTTTGCCACTCATGTATTTCAGGGGAGCAGACCACAAATAAAGGCCTGTAACCCCCACGTCCAAGCCATACCCTCACATGAGTATGGTTGAGATATTAATGACACTCAAACAGGCATGCTCCTCGGAATACCAAGGAGCGCAAGATGCGTTCAAAGATTCGATGATTCACTGAATTCTGCAATTCACATTACTTATCGCATTTC
+
IIIIIIIIIIIIIIIIIIHIHHHIIIHIHIIIIIHIIIIIIIIGHIIIIGIIIIIHIIHIIHIIHGHIGIIHIIIH?GHIIHIGIHIHHHHHHHIIIIHHHIIIIIHIIHIIGIIHHHHIHGHICFHGHHIHEHGHGHHGHHIHHFHHHGHHHHHHIIHHIIIGHFGHHHHHHHHDIHIHHHHHHGHIIHIIHHHHEHIHIHIHIHHHIIHIIIIIIIIHHIIHHHIIHIIIIIIHIHHIIIHIHIIIIHHIIIIEHGIIIIIIIIIIIIIIIHIHIIIIIIIGIIIHIIIIHIHIIIIIIIIIIHIIIIIIIIIIIIIIHIHIHIIHI
@HISEQ:711:H5NNWBCX2:2:1101:7150:6075:ATCTCGTA
TTAAGTTCAGCGGGTAATCTCGTCCGACCCGAGGCCAACGGGTGTGTTGGGTGCGGGCAGCAGGCGCTGTCTCCAGCGCTGCCGACCTGGCTGAGACGGGCCGCAGGGCTCCCGGGCAGGTGGGCTGTCGCTCGCTGCACGCGGGAATGCGCCTGGCGGCCGCCGCTGGATTTGGGGGCTGCGACCCCCGGAGGGGTCGCACGCCCCAACACCAGGGGCCTTCCCTCCCGAAAGGAAGGAGGCGCCCTGAGCTGCGCGGCGGCGCTCGGTCGGACGTGCCCCCCGGAGTGCCAGGGGGCGCAATATGCGTTCAAGGACTCGATGATTCACGGAATCTGCAATTCGTATTACGTTTCGCATTTC
+
IIIIIIIIIIIIIIIIIIIIIIIIIIIIIIIIIIIIIIIIIIEHHHHHHIIIIIIIIIHHIIHHHHHHIIIIIIIIIIIIIIIIIHIIIIIIHIIIIIHIHIHIHIIIEHIIIIIIIGHIIIIIIIHIHIIGIIIIIIIIIIIIGHHIIIIHHHIIIIIIIIHHIHHHHIIIHIEHHIHIIIGHIIIIIHHEIIIHEHHHHIIIIIIHIHHIIIIGIHHB?HDDDHECDHHFFIHEEHG.IHHEFGIIIIIIIIHIHIHHHIHHGIIIIIIIHHIIHIHIIHHHIIIIIGIHHHCIHIHIHIIIIHIIIIIHIIIIIIIIIHIIIIIIIIIIIIIIIIIIIIIIIIIIIIIIIIIIIIHHIII
@HISEQ:711:H5NNWBCX2:2:1101:12003:6108:ATCTCGTA
TTAAGTTCAGCGGGTGGTCCTACCTGATTTGAGGTCAAGAACAACAACAACAACATATGATCCAGCAGCAACAAGTAGATCCCCCCCATAGATGCAGATAATTATCACACCTAATGGAGGGGGGGCTTTGCCACTCATGTATTTCAGGGGAGCAGACCACAAATAAAGGCCTGTAACCCCCACGTCCAAGCCATACCCTCACATGAGTATGGTTGAGATATTAATGACACTCAAACAGGCATGCTCCTCGGAATACCAAGGAGCGCAAGATGCGTTCAAAGATTCGATGATTCACTGAATTCTGCAATTCACATTACTTATCGCATTTC
+
IIIIIHHIHHHIIIIIIIIIIIIIIIIIIIIIIGIIIIIIHFHIIIIIIHHIIHIIIIIIIIIIIDHHIIIIIIIIIIIIIIIIIIIIHIIIIGHIIIHIHIIIIIIIIIIIIIGIIIIIIHCEHIIIIIHHIIIIIIIIIIIIIIIIIIIHIGIIIIIGIHIIIIIECHIIIIIIIIIIIHHIIIIHIIHIIIIIIHHHHIIIIIIHIIIIIIIIIHEHIIIIIIIIHIIIHIIIIIHIIIIIIGIIIIIIIIIIHIIHHHIIIIIIIIHIIIIIIIHIIHIIIIIIIIHIIIIIIHIIIIIGIHGIIHIIIIIIIIIIHIIIIIIII
@HISEQ:711:H5NNWBCX2:2:1101:12569:6194:ATCTCGTA
TTAAGTTCAGCGGGTAGTCTTACTTGATTTGAGATCGAGTTGAACAACACATAAAGTGTCGTAAAATCCTGCATCAGTCAGCAAAGAGGACAATTATCCTTTATGTTAGCTGCAGCAAAAGTAATAATCCTGTTTGACGAGGACTAAATAGATATGCTTTTAGCTCAGATAAAAGTCCAGCTGCACCTGCATTTCAAGCCGCCCGCCTACCGGTGAAGGTCGTTGGGATAGCTCAAGTCCACCCTCCCTTTTTTTTATCAAAAAAGAGAGGTTGAGGTGTTTACTGATACTCAAACAAGCATGCTCTTCGGAATACCAAAGAGCGCAATATGCGTTCAAAGATTCGATGATTCACTGAATTCTGCAATTCACATTACGTATCGCATTTC
+
HHIIIHHIIIIIIHHIIIIIIEHHIIIIIIIIIIIIIHHIIIIIIIIIIIIIIIIIIHIIIIIIIHIIIIIIIIIIHHIIIIIIIIIHIHIICHIIIIIIIIIIHIIIIIIIIIHIIIIIIIHHHIIIIIIIHIIIIIFHIIHIHIIIIIHIIIIHIIIGHIHIIHIEHHIIIHIIHIHIIIIFHHGIHIIIHIIIGHGHIIIIHIIIHIIIIICCGIHH@@CEGIIIIIIHB..7.-?EIIIHHHHE<DIIHIHIHHIHF0HHHHHIHGIIIHGIIIHHHIIIIIIHHIIIIIIHIIIHGIIIHHIIIIIIIIIIIIHHGHHGHHIHHHIIIIIHIGIIIHHHIIHIHHIIIIIHEEGIIIIIIIIIIIIIIIIIIIIIIIIHIIIII
@HISEQ:711:H5NNWBCX2:2:1101:13789:6060:ATCTCGTA
TTAAGTTCAGCGGGTAGTCCTACCTGATTTGAGGTCAAATTGTCATGTATTGTCCGAATTAACAGACGGTTAGAAGCAGTGCTAAACCCTTATTTTATTGCAGACCTCCATGGCGTAGATAATTATCACACCAATAGACAAGTCCACACGGGGCACCAGCTAATGCATTTAAGGGGAGCCGACGTCAGCCAGCAAGAAACCCCCCACATCCAAGCCACTATCAGAAATAAACTGATAAGGTTGAGAATTTAATGACACTCAAACAGGCATGCTCCTCGGAATACCAAGGAGCGCAAGGTGCGTTCAAAGATTCGATGATTCACTGAATTCTGCAATTCACATTACTTATCGCATTTC
+
IIIHIHIIIIIIHHIIIIIIIIIIIIIIIIIHIIIHIIIIIHIIIIIIIIIHIHIIIIIHIIIIHHHIHHIHHIIIIIIIIIIIIIIHIIIIIIHIIIIHIIIIIIIIIIIHHHIIIIIIIHIIIIIIIIHIIIHHHGFHHIIIHIIHIIIHHGIHHIGIIIIIHHHIIHIIIIIIIIHHHCHHHHHIIIHGHHEHEHHIIIHHHIIHIIIHHCCGIHHFCE?EHHHHE?HHGD0?HFGDIHEFHIHHIIHF@?HHHEFHHHEHHCIIIHGIIHCIIHHIIIIIGIHHIIIIHHIIGGIIIIIIIIIHIIIIIHEIIGIHIHIIHIHIIHIIIIIGIIIIIIHIHIGHHIIIIIIII
@HISEQ:711:H5NNWBCX2:2:1101:14325:6133:ATCTCGTA
TTAAGTTCAGCGGGTAGTCCTTCCTGATTTGAGATCAAACATTCAAAACGAGCCATTCCTCACAGAGGAGAGGCCTTTATGAGCCCCAGTGAACCTCCATCGCTGAAGGTTACTTGACGGAATACCACAAGCGTAGATAATTATCACACCTGCGATGCCACCAAACACTGGCAAGCTGATTCATTTAAGAGGAGCTGACCATAGGCCAGCAAGACCCCCAAAGTCCAAGCTCATCATGGCAAAACCATGAGAGTTGAGGTGTTCATGATACTCAAACAGGCATGCCCTTCGGAATAGCCAAAGGGCGCAAGGTGCGTTCAAAGATTCGATGATTCACTGAATTCTGCAATTCACACTACTTATCGCATTTC
+
IIIIIFHIIIIHHIIIIIIIIIIIHGIIIIIIIIIIIIIIIIIIIIIIIHHIIHIIIIHIIICHIHHIIIIIIIIHIIIIIIIIIIIHGIIHIIHEHIIHHIIHIIIIGHIIIIIHHIIIIIIIIHHIIIHHGHIIHGHIIHGIIIIIIIIIIIIIHIIIIIIIEHHIGGIHHAIHHHEHIFHIIHHHHIIHIHIIIIIIIIIIIFIIIHIIIIEHFHHHHHIHIHIGHEIIIFIIIHHFHHGIIIIIGIHIIIHIGIIIHHIIIIIIIIIIIIHHIIHIHIIHHHHIIIIIIHHHHIIIIHCCIIIIHHHIIIIHHHHHHGHIIIIIIIIIIHIIIIHIIIHIHIIIIIIIIHIIHHHIGIIIIIIIIII
@HISEQ:711:H5NNWBCX2:2:1101:18658:6057:ATCTCGTA
TTAAGTTCAGCGGGTATCCCTACCTGATCCGAGGTCAACCTTAAGAAAATTAGGTTATGGCAAGTAACCGTCAGACTCTGTAGCGAGAAGAATTACTACGCTGAGAGCCAGACGGCACCGCCACTGTGTTTAGAGGCCGCTGGGAAGCGAACCCCAATACCAAGCCAGGCTTGATTGGTTAAATGACGCTCGAACAGGCATGCCCCTCGGAATACCAAGGGGCGCAATGTGCGTTCAAAGATTCGATGATTCACTGAATTCTGCAATTCACATTACTTATCGCATTTC
+
IIIIIIIIIIIIIIIIIIIIIIIIIIIIIIIIIIIIIIIIIIIIIIIIIIIIIIIIHIIIIIIIIIIIIIIIIIIIIIIIIIIHIIIIIGIIIIIIIIIIIIIIIIIIIIIIIIIHIIIIIIIIIIIIIIIIIIIIIIIIIIIIIIIIIIIIIIIIIIIIIIIIIIIIIHIIIIIIIIIIIIIIIIIIIIIIIIIIIIIIIIHIIIIIIIIIIIIIIIIIIIIIIIIIIHIIIIIHIIHIIIIIIIIIIIIIIIIIIIIIIIIIIIIIIIIIIIIIIIIIIIIIIIII
@HISEQ:711:H5NNWBCX2:2:1101:11842:6278:ATCTCGTA
TTAAGTTCAGCGGGTATTCCTACCTGATCCGAGGTCAACCATTAAAAAATAAAGGGTGTTTTACGGCAGGGGCAGTGGCAACTCGAAAGCTAGAAAAATTACTAAGCTCGGAGAAAACCACGACTCCGCCGCTGTCTTTAAGGAACTACAGGGTAGCTACAGGGTAGCTTCTGACGTAGATTCCCAATACTAAGCAAGGGGCTTAAGTGGACTTAATGACGCTCGAACAGGCATGCCCACTAGAATACTAATGGGCGCAATGTGCGTTCAAAGATTCGATGATTCACTGAATTCTGCAATTCACATTACTTATCGCATTTC
+
IIIIIIHHIGFHIHIIIIIIIIIEHHHHIIHHHIIIIIIGIHHHHHHHHIIIIIIHHEEHIIIGHHHHIIHIIGIIIHHH?CGHHHIFIEGHHGHIIIIHHGHIHHIHHIIIHIIIIIHEHHIIIIIIHIIIIIHFHIGIIIHHIIIIIIHIIIIHIIIIIIIIIIIIIIHIIIIIIIIIIIIHIIIHEIIIIIIIHIIIIHIIIIIIIIIHIIIIIHDIHHIHIIIIIHIIIIIIIHIHIIIHHHFEHIIIIIIIIHIIHHHIIIIIIIIIIIIIIIIIIIIIIIIIIHFIHIIIIIIIIIIIIIIIIIIIHIHIIIIII
@HISEQ:711:H5NNWBCX2:2:1101:19111:6250:ATCTCGTA
TTAAGTTCAGCGGGTATCCCTACCCAATCTCAGGTCAAATTACAAGATATGCGAAAGGCATACAGGTTTGAGGACTGCAAGAGTGAACTACAATAGAACGAAGGAATATTCATCACGTTCTATGAGAAGCAACTCAAAGACCTATCAATTTCCAAAGAGCGATCACAATAATAGTAATAGCTTCCTTGACATGATCCAAATTTCAGCACAAAACTAAAATTTGAGAATATTTTCTAACGCTGAGATGGGCATGCCTCACGGAATGCCATGAGGCGCAATGTGCGTTCAAAGACTCGATGATTCACGGAATTCTGCAATTCACATTAATTATCGCATTTC
+
IHIIHIIIHHIHHIHHIIIIIHIIIIIIIIIIIIIIIIIIHIHIIIHIIIIHIIIHIIHIIIIIIHHIIIHIIIIIIIIIIIIIIGHHHIIIHIIIIIIIHIIIIIIHIHHHIIIIHIIIHIHHHIIIIIIIIIIIIIIIIIHIIIIHIIIIHHHIHIHIIHGHIIIIHIIIHIIIIIIGHIIIIIIIIIIIIIIIIIIIIHHHHHIIIIIIIIHIIIIHIIIIIIHEIIIIIIIHHIIIIIIHIIIIIIGIIIIHIIIIIIIIIHIHHHDIIIGIIIIIIIIIHIIIHHHHIIIIGIIIIIHIIIIIIIIIIIHIIIHIIIIIIIIIIIHHHIIHHII
@HISEQ:711:H5NNWBCX2:2:1101:2496:6749:ATCTCGTA
TTAAGTTCAGCGGGTTTTCTTGCTCGATTTCAGACCAAGTTTCAAAGCATCGGGCTTGCGCCAACAATGCCATGTGTTTGGAGGTAAGAAATACACGCCCCGTCATCTCGTGGTGGCAACCAAAAATGAACTGTTTAAAACTGTCGCACTGTTGGCAGCCCACAAAAGAAGGCGAGGGTTGCGTACAAAATCATTTTAAAGCGATTGGGTTTATGGAAGTAAATCCAGTCAATGCGCTCATATCCACACACCATATGCGACAAACGCCGCAAAGGCTTGTGAGTTTTAAATGATTCTGAAACGAGCATGCTCCCCGGAATACCAGGAAGCGCAATGTGCGTTCAAAGATTCGATGATTCACTGAATTCTGCAATTCACACTACTTATCGCATTTC
+
GIIGHHIIIHIIIIIIIIHIIHHIIIIIIGHIIIIIIIIGHIIIIIHIIIIHIIIIHHIIIIIIIHIIHIIIIIIIIIIHIIIIIIIIFHIIIGIIGIIHIHHHEHHIIIFFCHEHCHEHIIGHIHIIHIIIGEHHIIHHEHHGHIHIIHGHHFHEHI=GGHHIGIIH?GHHIDHHIIIIHHHIHIG?FGEHHHHIIIIHHIIIIIIIHIHIIIIIIHHEHGHFCHHHHHHGGHIHC?IIHEHEGGE@IHIIIIIHHIHHIIE<IIIIGIIIIIIIIHHIGIIIIIIHHHIIIIIIIIIIHHIIHIIIIIIHIIIIIIIIIIIIHHHHIHHHIHHGHHIIIHIIIIHHGIHIIIIIHIIIIIIIIHIGIGEIGIGIIHIIIHIIHIHIIIIHHGI
@HISEQ:711:H5NNWBCX2:2:1101:3458:6639:ATCTCGTA
TTAAGTTCAGCGGGTAGTCCTACCTGATTTGAGATCAAACATTCAAAACGAGCCATTCCTCACAGAGGAGAGGCCTTTATGAGCCCCAGTGAACCTCCATCGCTGAAGGTTACTTGACGGAATACCACAAGCGTAGATAATTATCACACCTGCGATGCCACCAAACACTGGCAAGCTGATTCATTTAAGAGGAGCTGACCATAGGCCAGCAAGACCCCCAAAGTCCAAGCTCATCATGGCAAAACCATGAGAGTTGAGGTGTTCATGATACTCAAACAGGCATGCCCTTCGGAATAGCCAAAGGGCGCAAGGTGCGTTCAAAGATTCGATGATTCACTGAATTCTGCAATTCACACTACTTATCGCATTTC
+
IIIIIHIIHIIHIHIIIIGIHIIIIIIIIIGIIHIHHIIHHIIIIIIIIIIIIIHHHIHICHIIIHIIHIHIIIIIIIIIIIIHIIIIIIIHHHIIIIHIIHIIHEHHIIIHIGHGHIIHIIHIIIIIIIGIIIIHIHIIIIHIIIIHIIIGIIHHIHGIIHHIIIIIHGEHHHHIHHHIIHIIIIIHHIIIIIIIHEHIIHHHIIIIIIIHIIDHHIIIHHCEGHHIIHGHHHHHHGIIIIHHHIHEIIIIIIIIIIIHIHIIHIIIIIIIIIIHIIIIIIIGHDIIIIIIIIIIIGHIIHFHIIIIIHIIIGIIIIIIIIIIIHIIIIIIIIIIIIIIIIIIIIIIIIHIIIHHHIIIIIHIIIIIHII
@HISEQ:711:H5NNWBCX2:2:1101:7523:6618:ATCTCGTA
TTAAGTTCAGCGGGTAGTCCTACCTGATTTGAGATCAAACATTCAAAACGAGCCATTCCTCACAGAGGAGAGGCCTTTATGAGCCCCAGTGAACCTCCATCGCTGAAGGTTACTTGACGGAATACCACAAGCGTAGATAATTATCACACCTGCGATGCCACCAAACACTGGCAAGCTGATTCATTTAAGAGGAGCTGACCATAGGCCAGCAAGACCCCCAAAGTCCAAGCTCATCATGGCAAACCCATGAGAGTTGAGGTGTTCATGATACTCAAACAGGCATGCCCTTCGGAATAGCCAAAGGGCGCAAGGTGCGTTCAAAGATTCGATGATTCACTGAATTCTGCAATTCACACTACTTATCGCATTTC
+
IIIIIHIIIIIIHIIIIIIIHIHIIIIIIIIIIHHHIIIIIIGIIIIIIIHIIIIIHHHHIIIIHHIIIIIIIHIIIIIIIIIIIHIHIIIIHIIIIIHIIIIGHHIIIIIIIIIGIIIHHIIIIHEHHCFEHHHIGHHHIIIIIGIIIIIIGHIHIHHIIIIHIIIIIIIIIIHHHIIIIIHHHHHHIHHIIIIIIIIIHIGIIHIIIHIHHIEECIIIHEIIIIHHIHGIHFIIIIIIIHIIHIIIIIIIGHIIIIIIIIHHIIHIIIHFIIIIIIIIIIIIHIHHFIIIIIHIIHIHGHHIIIIIIIIHIIHIHHHHIHIIIHHIIIIIIIHHIIIIIIIIIIIIIIIIIIIIIIIIIIIIIIIIIII
@HISEQ:711:H5NNWBCX2:2:1101:10568:6718:ATCTCGTA
TTAAGTTCAGCGGGTATCCTTATCTGATTTGAGGTCAAACTTCAGTCCGCGAACGGACATCAGGTTTAACGCCGCTCCCCAACGCTAGATTATGAAAAAATGTAAACACCAACTTCATAAAACCTAGCAATAGCTTACGGTCGTTCAGCAAGTTTAAAGCGGAGGCGGGCCATAAGCCCATGCCTCACGCCCAGTACCAACATAAATCAAATGCTGAGAGGTTTTTGCTGACGCTCAAACAGATATGCCTACCGGAATACCAGAAGGCGCAATGTGCGTTCAAAGATTCGATGATTCACGGAATTCTGCAATTCACATTACCTATCGCGTTTC
+
IIIIIIIHIHHIIHECHHIIIIIIIIGIHIHGIIHHFHHHHIIIHHIIGIHCHIHIHIGIGHIIICGGHIIIIIIIIGIIIIIIHIIIHIHHIIHIHIIIIIIIHIIIIIHIIIIIIHGHHIIIGIIIIHHIIIIIHIHIIIIHHIIIHIHIEHIIIHHIIIIIIIIHGDHGHIGIIHHHIIIIIIIIIIIIIIIIIIHIIIHIIGIIIIIIHGIHGIHIIIH?IIIIHIIGHGIIIHGHHIHIIIHHCE<GIIHHIIIIIIHGHIGIIIIIIIIGHIIIIIIIIIIIIFHGIIGIHHIIIHIHHIIIIIIIIGIHHHGIGIHGGIHIIIIII
@HISEQ:711:H5NNWBCX2:2:1101:5647:6750:ATCTCGTA
TTAAGTTCAGCGGGTATTCCTACCTGATCCGAGGTCAACCTTAAAAAATTGGGGGTTTAACGGCAAAAACTACAGAACCTTCCAAAGCGAGAAAAAATTACTACGCTCAGAGGCCACTGCGGCTCCGCCACTAGATTTAAGGAACTACAAACGTAGATTCCCAACACTAAGCCAGGCTTAAGTGGTCAAAATGACGCTCGAACAGGCATGCCCAATAGAATACTAATGGGCGCAATGTGCGTTCAAAGATTCGATGATTCACTGAATTCTGCAATTCACATTACTTATCGCATTTC
+
IHIIIHIIIIIIIHIIHHHIIIIIIIIIIIIIIIIIIIIIIIIIIIIGIIIIHIGHIIIIIIIIIHIHIIIIIIIIIHIIIIIIIIIIIIIIIIIIIIIIHIHIIIHIIIIHIIIIIIIIIIIHIGIHIIIIIIIIIIIIHHIIIIIIIIIIIIIIIIIIIIIIIIIIIIHIIIIIHHHIIIHIIIIIHIIHIIIIIIIIIIIIIIIIIIIIIIIIIIIIIIIIIHHEGHFHIIIHHHIIIIIIIIIIIIGIIIIIIIIIIIIIIIIIIIIIIIIIIIIIIIIIIIIIIIIIIIII
@HISEQ:711:H5NNWBCX2:2:1101:6194:6939:ATCTCGTA
TTAAGTTCAGCGGGTATCCCTACCCAATCTCAGGTCAAATTCAAAAAATACCAAGAAGGTATATAGATTTTCGGACTTTCCAAGTAACTATATTTGAATGAAGGAATTTTCATCACATTCCAATTATAGCTACTGGAAGACCTATGAATTTCCAAGGAGCTATGTATGTTATAACAATAGCTTCCTCGACATGATCCAAACTTTAGCATGATGCAAAAATTTGATAATATTCATTAACGCTGAGATGGGCATGCCTCACGGAATACCATGAGGCGCAATGTGCGTTCAAAGACTCGATGATTCACGGAATTCTGCAATTCACATTAATTATCGCATTTC
+
IC1CGHIIIIGHHDHDHGIIGHHFHIIIIIIIIEHIHIGIHHIGHHHGHHFHHHIGEHIHIIIIHGFHHHGGHHHHD?FHIHIHHECHIIIEHHHIHHHIHHHGHHFHIIIIIIIIHHHIIIIGIIIIIHHIIIHIIHHGHHIIIIIIHHGHGHHGHIIHIIIIHIIFHIIIGIHFHFHHHHFHIIIIIIHIHHHIHHHHHIGIHIIHIHHHHIHHIHIHHHHFGG@?C1HIHHGHEHEHFIHIIHIHHIHHECECHHHHCHIHHIGHHHDHHFIHIIIIHGIIIIIHIHHHIGHHHHFCGDIIHHFHHHHEHIGIIHHHHG@HGFEIIGIIHHEGIHI
@HISEQ:711:H5NNWBCX2:2:1101:7098:6976:ATCTCGTA
TTAAGTTCAGCGGGTAGTCCTACTCGATTTGAGGTCAAGTTGTCAGATGTTGTCCGAAGACGGTTTGAAGCACAGAGCTCCTGATCAGCCACCCTCTAATGAGGCGCCGGCGAAGACACTTATCACGCCGTACTATGTCCAACCAAGAGTTGCACTACTCCATTTGAGGCGAGCCACGGTAAAGCAGCAACACCCAAGTCCACCTCTCCCGATCCAAAAAAGCATCGGGAGTGTGAGAGTACAATGACACTCAAACGAGCATACCCTTCGGAATGCCAAAGGGTGCAAGGTGCGTTCAAAGATTCGATGATTCACTGAATTCTGCAATTCACATTACTTATCGCATTTC
+
IIIIIIIHIIIIHHHIIIIII?HHIIIIEHHIHHIHHHIGFHIIIIHIIIIIIIIIHHHHIHDHHEHHHIIIHIHEHIIHIIIIIIHHIIHHIIIIIGIIIHIIIIIIHIGIIIICHIIHHHIHIHHIIIHIIICHIHIIIIIIHEHEDFGHIHHIHIIIIFHIGHIHHIHHHHHEHIHHIHIIIIIHHIIIIIHHEHHHHHHIHHIIIIIIHH<CGHHIIIIIIHIHIIIGHFIIIIHIIIIIIIHHHIFIHHCIIIGIIIHHIGHFHEHIHHHHIIIHDFIIIHIIHIHIIIIHIIIHIHHIIIGIIGIIIHIIIIIHIHHCIHIHIIIHIIIIIHHEHIIIIIIGI
@HISEQ:711:H5NNWBCX2:2:1101:8898:6975:ATCTCGTA
TTAAGTTCAGCGGGTAGTCCTACCTGATTTGAGATCAAACATTCAAAACGAGCCATTCCTCACAGAGGAGAGGCCTTTATGAGCCCCAGTGAACCTCCATCGCTGAAGGTTACTTGACGGAATACCACAAGCGTAGATAATTATCACACCTGCGATGCCACCAAACACTGGCAAGCTGATTCATTTAAGAGGAGCTGACCATAGGCCAGCAAGACCCCCAAAGTCCAAGCTCATCATGGCAAACCCATGAGAGTTGAGGTGTTCATGATACTCAAACAGGCATGCCCTTCGGAATAGCCAAAGGGCGCAAGGTGCGTTCAAAGATTCGATGATTCACTGAATTCTGCAATTCACACTACTTATCGCATTTC
+
IIIIIIIIIIIIIIIIIIIIHIIIIIIIIIIIIIIHIIIIIIIIIIIIIIIGIIIIIIIIHIIIIHHGIIHHEHEGH11<1<1DGHE<EC?FFH@1C1CC<<01<D1C1FF@<D<0C@GEH0<0D@CFH0<<<D0/00<<F@<<?CC/G.CC/CHHHGEGFHHHHIHHHIIIIIIHHGHFHG@IIHIIIHGIHIIIIHGGIIHHHGHIIIIIIIHIIIIHHHHHHIIIHHHHIHIHFHIIIHIIIIIIHEIIIHIHIIHHIIIHIIIIHHIHIIIIIIIHIIIIHHIHHIIIIIIIHCEIHE<HHGIIIIIIHIIHIIIIIIIIIIIHIIHIHIHHIIHIIIHIIIIIIIIIIIIIIIIIIIIIHHIIIHI
@HISEQ:711:H5NNWBCX2:2:1101:18472:6778:ATCTCGTA
TTAAGTTCAGCGGGTAGTCCTACCTGATTTGAGGTCAAATTTATCAAAAGAAAAAATGTGGTCGGTTAAAATCCACTTTTTCATTGTTGGAAGCAGTGTAATCTGGTTTAGCATACTACTGAAGGCAATAGATAAATTATCACACCTTGTAGTTTCTGCTCAGATACTACTAATGCATTTCAGGGGAGCAGACTTGAAAAAGCCTGCAATATGACCCCCCACATCCAAGCCACGATGCAACAAGAGTTGTTCATGGTTGAGAATTTAAATGACACTCAAACAGGCATGCTCCTCGGAATACCAGGGAGCGCAAGATGCGTTCAAAGATTCGATGATTCACTGAATTCTGCAATTCACATTACTTATCGCATTTC
+
HIEFEHHHEFHHHIHHFHFEEHFCGHHFHHEHIIHIIIHH?FHHCHHHFHEHIHHIIIIHEHHIIIHIIIHEEHIIIIEHHHHCEHHEHEHHEHHHHIIIIHIIHG1FHCGGHFHHHCEHEEHIGHHIECHHHHHHHHIHGHEE<GEHHIHH/<<DHIIHIIHHHIFFHH@GEFH?HHFHGHHEGCHIGHHFHHH@HGHHHHHHGGGGIHFHHHHH<GC.@GHHC<//HE?HCHEHIHHGF@HIHIHGHF?GIHGGFCIHGEF1HIHHHCGHHHEIHIIIIEHGIHHEIIHCIHIIHFHHHFIIHHIIIHHIIHIIHHG?HH@IIHHEHIHHCIHH@HIHHIHFHHHIIIHGCEHHEGHHFHHIIIIIIHHCDC
@HISEQ:711:H5NNWBCX2:2:1101:19158:6962:ATCTCGTA
TTAAGTTCAGCGGGTAGTCTTACCTGATCCGAGGTCGAACCTACGTTTCGTGAGAAACAGTTTGGAACTGGCGGTCATTACTTCAACTAGTTTCACATTGTGCTGTGTCTTGGTCAAACTACGACGCCAACAAGTTTAGATTATTGGATTACTCCAATAAATCAACGCAAGGCAAAGCCTTATGGTCTAAACGACGCTCGAACAGGTATGCCTCAAAGAATACTCTGAGGCGCAATGTGCGTTCAAAAATTCGATGATTCGCTGAATTCTGCAATTCACATTACTTATCGCATTTC
+
IIIIIIIIIIIHIIIIIIIIIIIIIIIIIIIIIIIIIIIIIIIIIHHIIIIIIIIIGIIIIIHIDHHIIIIIIIIIIIIIIIIIIIIIIIIIIIIIIIIIIIHIIIIIIIIIIIIIHIIIIIIIIIIIIIIIIIIIIIIIIIIIIIHIIIIIIHIIIIIIIIIIIIIIIIHIIIIIIIHHHIIIIIIIIIIIIIIIHIIIIIIIIIIIIIIIIIIIIHIHIHIGIHHIIIIIIIIIIIIIIIIIIIIIIIIIIIIIHIHIIIIIIIIIIIIIIIIIHIIIIIIIIIHHHHHIIGHI
@HISEQ:711:H5NNWBCX2:2:1101:19997:6853:ATCTCGTA
TTAAGTTCAGCGGGTATCCCTACCTGATCCGAGGTCCAAATCTGTTATTTTATTTGCAGTACCTACAACAGTTCTCTAAAGCGAGAGTCAGTCTGCTACGCTTGAGTCTATTGAGGCACCGCCATTGATTTTCAGGCACGTCACTACCTGTACAGAGACAAGAGAGACGAAAACCCAATACCAAGCAAGGCTTGAGATTTTATCATGACGCTCGAACAGGCATGCCCTTCGGAATGCCAAAGGGCGCAATGTGCGTTCAAAGATTCGATGATTCACTGAATTCTGCAATTCACATTACTTATCGCATTTC
+
IIIHGIIIHIIIIIIIIIIIHHIHIHHIIIIHGIIIIIHFHHIIIIHIIIIIIIIHIHHHHIIHFCHFIIIIHIIIIIHIIIIGIHIIIIIIIIIIIIIIHIHIIIIHIIIIIHIIIIIIIIIIIIIIIIIIIIIIIHHHIIHHIHIHIIIHHIIIIIIIIIIIIIIIIIIIHIGHIIIIIIHHIIIHIIHHHIIHIIIHIIIIIIIIIIIIIHIIIHIIIIIIIIIHHIIIIHGIHHHGEDIIIIHHGHIHHIIIIIIIHIIIIIHIIIIIIIIHIIIIIIHIHHHHGIIIIIHHHHFHGHHHIIIHHG
@HISEQ:711:H5NNWBCX2:2:1101:5644:7028:ATCTCGTA
TTAAGTTCAGCGGGTAGTCCTACCTGATTTGAGATCAAACATTCAAAACGAGCCATTCCTCACAGAGGAGAGGCCTTTATGAGCCCCAGTGAACCTCCATCGCTGAAGGTTACTTGACGGAATACTACAAGCGTAGATAATTATCACACCTGCGATGCCACCAAACACTGGCAAGCTGATTCATTTAAGAGGAGCTGACCATAGGCCAGCAAGACCCCCAAAGTCCAAGCTCATCATGGCAAAACCATGAGAGTTGAGGTGTTCATGATACTCAAACAGGCATGCCCTTCGGAATAGCCAAAGGGCGCAAGGTGCGTTCAAAGATTCGATGATTCACTGAATTCTGCAATTCACACTACTTATCGCATTTC
+
IIIIIGHIIIIIIIIIIIIIIIIIIIIIIIHIIIIIIIIIIIHIIHIIIHIIIIIIIIIIIIHIIHHHIIIIIHIIIIIIIIIIIIIIIIIHIIIIIHHIIIIIIIIIHIHHIIIIIIIIGHIIIHEHHGHIIIIIIHIIIIIIIIIHIIIIIIIIIIIIIIIIIHHIHIIIIHEHHHIIIIIIHHIIHHHIHIIIIIIHIIIIHIIHIIIIIGHHGEC@@GHHFHHHIHGHHFIIFGHGHH?IIIHIIIIHIHHHHHHHHIIIIHIIHCIIHHIIIHEIHIIIHHIIHHHIIIIIIIIIHHCHIIIIIIIIIIIIIIIIIIIHIGHIIIIIIIIIIIIIIIIIIIIIIIIHIIHHH@IIIIIIIHHHHII
@HISEQ:711:H5NNWBCX2:2:1101:6518:7181:ATCTCGTA
TTAAGTTCAGCGGGTAGTCCTACCTGATTTGAGATCAAACATTCAAAACGAGCCATTCCTCACAGAGGAGAGGCCTTTATGAGCCCCAGTGAACCTCCATCGCTGAAGGTTACTTGACGGAATACCACAAGCGTAGATAATTATCACACCTGCGATGCCACCAAACACTGGCAAGCTGATTCATTTAAGAGGAGCTGACCATAGGCCAGCAAGACCCCCAAAGTCCAAGCTCATCATGGCAAAACCATGAGAGTTGAGGTGTTCATGATACTCAAACAGGCATGCCCTTCGGAATAGCCAAAGGGCGCAAGGTGCGTTCAAAGATTCGATGATTCACTGAATTCTGCAATTCACACTACTTATCGCATTTC
+
IIIHHHHHIIIIIIIIIEHIIIHIIHIIIIGHIIIIIHIIIIIIHIHHIIHHHIHIHHHHIIIIHHHHIIIIIGHEHIIFHIIIHIIIG1FHGHHHEHHHIHIIGHIIIIIIIHIHHHG?HHIIGIIIHIIIIGHHHHIIIHGHHEHIHIIIGHIIIIHHIIGICHIIHHHIHIHHHIHHIIHIHIHEHIIIIHGHIIHHHIHIHIIIHEHHIIIGIHHGEHGHHHHGIHGIH?GHFEHHG?EHHHFIHIIHIHGIHHIIGIHIIIIIHEIFHIIIIIIIIIIIIIIGIIIIIIIIIIIHHDFGHHGHIIIIHHHIIIGIIHIIGIIIIIIIHHIIIHIIIIIIIIGIIIIIIIIIHHIIIHIHIIIIIII
@HISEQ:711:H5NNWBCX2:2:1101:10208:7146:ATCTCGTA
TTAAGTTCAGCGGGTAGTCTTACTTGATTTGAGATCGAGTTTAACAAGAATCGTTGCCGACCCTTGTGAAATCCTGCATCAGTCAGCCAATGCGGTCAAACTCCCTTTATGTTAGCTGCAGCAAAAGTAATAATCCGTTTGACGGGACTAAATGAATATGCTTTTAGCTCAGGAGAAAGTCCAGCTGCACCTGCATTTCAAGCAACCCGCCGCCGATCTGAAAAAGATTGGGGTTGGGATTGCTCAAGTCCAAAGCTTTCAAAAAAAAAAATCCAAAAGCTTTGAGGTGTTTACTGATACTCAAACAAGCATGCTCTTCGGAATACCAAAGAGCGCAATATGCGTTCAAAGATTCGATGATTCACTGAATTCTGCAATTCACATTACGTATCGCATTTC
+
IIIIHHHIHHIHIGHIIIGIIIIIIIIIIIIHHHIIIIIHHIIHGGGECFFHHHHHIIHHCDEHHHGHHIIIHIIIHIHHHFHHHEHFHHHFHGHHCGHHEHCEHEHHHHDFHEEHHHHIGFHHHIGGEHIIHHE0DGHI0D@GH<DCGHHIIHHHIII@GGHIIGBEH?AFCGHE?GFG.;8BHEHGAGHHHGHGGHHEEEHHHIHHDHDCGC@B6..FGBA?A.F@@8-6-CEB.@HHFHHEEHHFFGIHHHHHEA.-HHC-HIIIIIGIHGCD0IIHIIIIHHGHHHFIIIHIHHIIHIIHHIIIIIIIIIIIIHIHIIIIHHCHHHEIHIIIIIIIIIIIIIHHIHIGIIIIIIIIHIIIIIIIIIIIIIGIIIIIIIIHIIIIIIGHIIIIIII
@HISEQ:711:H5NNWBCX2:2:1101:19302:7078:ATCTCGTA
TTAAGTTCAGCGGGTATCCCTACCTGATCCGAGGTCAACCATAGAAAATTGGGGGTTGCTGGCCAGCATCCACCGGGACTCAATCGCGAGGGTTTGATTACTACGCGTAGAGCTCGATGGCACCGCCACTGATTTTAAGGCCAGCCGTTTACCGGCAGGGCCCAAGACCAAGCTGAGCTTGAGGGTTGAAATGACGCTCGAACAGGCATGCCCCCCGGAATACCAAGGGGCGCAATGTGCGTTCAAAGATTCGATGATTCACTGAATTCTGCAATTCACATTACTTATCGCATTTC
+
IIIIIIIIIIIIIIIIIHIIIIHIIIHIIIIIIIIHIIIHIIIIIIIIIIHHIHGIIHIIIIIHHGHIIIIHHIIGHHHIIIHIIIIIHHHIFHHIIIIHGIIIIIIIHIIIIIIIIIIIIHIHIIHHIHHHHIIIIIIIIIIIIIIHHIIIIIHIIIIHIIIHIIIHGHHIIIIGEIIIIIHIHGGIIHHHIHIIIIIHIIIIIHIIIIIIIIIIIHIIIIHHHHIHIIIIIIHHHDIIIHHIIIIIIIIHIIIIHIIHIIIIIIIIIIIIIIIIIIIIIIIIIHIHIHIIIIII
@HISEQ:711:H5NNWBCX2:2:1101:19880:7196:ATCTCGTA
TTAAGTTCAGCGGGTAGTCCTACCTGATTTGAGATCAAACATTCAAAACGAGCCATTCCTCACAGAGGAGAGGCCTTTATGAGCCCCAGTGAACCTCCATCGCTGAAGGTTACTTGACGGAATACCACAAGCGTAGATAATTATCACACCTGCGATGCCACCAAACACTGGCAAGCTGATTCATTTAAGAGGAGCTGACCATAGGCCAGCAAGACCCCCAAAGTCCAAGCTCATCATGGCAAAACCATGAGAGTTGAGGTGTTCATGATACTCAAACAGGCATGCCCTTCGGAATAGCCAAAGGGCGCAAGGTGCGTTCAAAGATTCGATGATTCACTGAATTCTGCAATTCACACTACTTATCGCATTTC
+
IIHIIFHHIHGIIGIIIIIIIIGIHIHIIIIIIIIIHIIIIIIIIIIIGHEHDHIHHHHIHHIIIIGIGHHIIIIIIIIIIIIIIIIIIIHIIIIIIIIIIIIIIIHIGIIIHHIIIIIIHIIIIIIHIHHIIHHIIIIIIIHIHIIIIGHIFHHHHIHHIIIIFEHHHHHHHIIHHHIHHIIIIIIIIIIIHHHIIIIIHIHHHHHIHIIIHHIIHIHEHFFEHGHHCEHHEHGFHHHHHIIIIIIIIIHIIIIIIIHIHIIIIIIIHHH?IIIIIIIIIIIIIGIHHHHGIIIIIIGIIHFIIIIHIIIIIHIHIIIIIIIHHHIIIIIIIIIIIIIIIIIIIHIIHHIHHHFIHHHHHHIIIIIHIII
@HISEQ:711:H5NNWBCX2:2:1101:20481:7076:ATCTCGTA
TTAAGTTCAGCGGGTAGTCCTACCTGATTTGAGGTCAAATTGTCAAAAATTTGTCCATAAGGACAGTTATAAGCAGGACCCCATATTAAAGTCAACCTACTGTGGCGTAGATAATTATCACACCAGAGACGGTCAACAAAGGTCTCACTAATACATTTCAGGAGAGCTGACTTCTGAGAAGCCTGCAACACCCACATCCAAGCCTAATCAAGCTCGCAAAAGCTGAAGAGGTTGAGAATTTAATGACACTCAAACAGGCATGCTCCTCGGAATACCAAGGAGCGCAAGGTGCGTTCAAAGATTCGATGATTCACTGAATTCTGCAATTCACATTACTTATCGCATTTC
+
IIIIIIIIGIIIIIIHHIIIIHHIIIIIIGIIIIIIEGHHHHIHIHHIIIIIHIIIIIIIIGIIGGHHIIHIIIHHHIIIIIIIIIHHHHHIIHIIHIIIIHGHIHIIIIIIIIHIIIIHHIHIIIIIHIHIIIIIIIIIHHDHHEIHGHHHHIIIIGIIIGHHHIIHHIIGHHIHIIIIHHHHIIIIIHHHHIIIGHIIIIHHHHHHHHHGHDHIGHGGIHHHIIIIIIHHIIIIHGHEHHHHHIHHHHIIHIIHIHIHHHFHGHFHIIIIIIHIIIIHIIIIIIIIHGIHIIIIIHIIIIHIIHIIIIIIIIHGIIIIIIIIHHIIIIIGIIIIIIHHIIHHIIII
@HISEQ:711:H5NNWBCX2:2:1101:6643:7500:ATCTCGTA
TTAAGTTCAGCGGGTAGTCCTACCTGATTTGAGATCAAACATTCAAAACGAGCCATTCCTCACAGAGGAGAGGCCTTTATGAGCCCCAGTGAACCTCCATCGCTGAAGGTTACTTGACGGAATACCACAAGCGTAGATAATTATCACACCTGCGATGCCACCAAACACTGGCAAGCTGATTCATTTAAGAGGAGCTGACCATAGGCCAGCAAGACCCCCAAAGTCCAAGCTCATCATGGCAAACCCATGAGAGTTGAGGTGTTCATGATACTCAAACAGGCATGCCCTTCGGAATAGCCAAAGGGCGCAAGGTGCGTTCAAAGATTCGATGATTCACTGAATTCTGCAATTCACACTACTTATCGCATTTC
+
IIIIIIIIIIIIIIIIIIIIIIIIIIIIIIIIIIIIIIIIIIIIIIIIIIIIIIIIIIIIIIIIIIIIIIIIIIIIIIIIIIIIIIIIIIIIIIIIIIIIIHIIIIIIIIIIIIIIIIIIHIIIIIIIIHIHIIIIIIIIHIIIIIIIIIIIIIHIIIIIIIIIIIIIIIIIIIIIIIIIHIIIIIIHIGIHIHHIIIIHIIIHIIIIIIIHIIIIIIIHHFGHHGGHEIHIIIIIIIIIHHHIIIIIIHGHGIIHIHIIIHIIIIIIIGIHIIIHIIIIHIIIIGIIIIIIIIIIIIIIIHFHIHIIIIIIIIIIHIIIIIIIIIIIIIHIIHHHIIHIIIIHIHIIIIIIIIIIIHIHIHHIIIIIIII
@HISEQ:711:H5NNWBCX2:2:1101:10509:7287:ATCTCGTA
TTAAGTTCAGCGGGTATCCCTACCTGATCCGAGGTCAACCTCTATGAATTAGATGAACGGGGGGTCCAGTGGCACAGATTTCAACCCGTAACCCGACTAGTTTAGCATTGTATAATACTCTGTGAGTCTGTTGCCATGGTTTGCTTCTCTGGCCTATACATTTCGACTGAGTGGGACAAGCACCGCAAGTGCCTTCCACATCAGTCAATACCACATTAGATGTGAAGTGGTTGTTAGTGACGCTCGAACAGGCATGCCCTGAGGAATGCCAAAGGGCGCAATGTGCGTTCAAAGATTCGATGATTCACTGAATTCTGCAATTCACATTACTTATCGCATTTC
+
HHIHHHIIIIIIHHIIIHHIHGHIIIIHIHHEHHIIIHGHHHIHHHHIIIIIIIIIIGHIIIHIIHIHHHIIGHIIIIIHIHHEGHFHHHHHIEHHIIIIIIIIIIIIIIIIIIIHHFHHIIIIEHIIIHHIHFCGHIIIDFGAGGAGHHIIGHHHHGHHHEHIHHHHEFFHFIIIHHHGHHHHHGHFFHFHHHHGHCHHHHIHHHFFHHHHCFCG?HGIHIIIIIIIIHIHHFFDEE@?IIHGEHFIIIHHIIIIIHFEEGHGEHHHHFHFFHHHHIIIHIHHGIHHIHIIIIIIIIHFGIIHHHHIHHIIIIIIIHHIIIIHIIHIHHIIHIHHHHHHHH
@HISEQ:711:H5NNWBCX2:2:1101:12701:7381:ATCTCGTA
TTAAGTTCAGCGGGTATCCCCACCTGATCCGAGGCCAACCATTGATAAAAATTGGGGTCCGGGGCGGCCTCCAACCGATCGTCCACAAGCGAGGGTTTTGCTACGCTTGGAGTCCGGCTGGGGGCGCCCACGAGTTTCAGGCCCGCCGTGCAGGCGGGGCCCATCACCAAGCAAGGCTTGAGGTTTGTAATGGCGCTCGAACAGGTGTGCCCCCCGGAATACCAGGGGGCGCAATGTGCGTTCAAAGATTCGATGATTCACTGAATTCCGCAATTCACATTACTTATCGCATTTC
+
IIIHIIIIIIIIIIIIIHIIHIIIIIHIIIIHIIIIIIIIIIIIIIHHHHHIIIIIIIIIIIIIIHHIIIIIIHIIIIIIIIIHIIIIIIIIIIIFHHIIHHHHHIIHHHHHHHIIHIHHHHHIHHIIHIIIIIHEIIIHHIIIIIIIIIIIIIIIIIIIHHIIIHIIIIIIIIHIGHIIIIHIHHIIHIIIIHHIHGIIHIIIIIIIIIHHHHIIIIIIIHHIIHHIHHHHIIIHIHHHGIIIIIIIHGHEHGIHIIHHIHIIIIIIIIIIIIIGIIIIIIIIHHFIIIIIIIH
@HISEQ:711:H5NNWBCX2:2:1101:12910:7484:ATCTCGTA
TTAAGTTCAGCGGGTATCCCTACCTGATCCGAGGTCAACCATAGAAAATTAGGGGTTGCTGGCCAGCGTCCACCGGGACCCAACAGCGAGAAGAATTACTACGCTGAGAGCACGATGGCGCCGCCACGATTTTTAAGGCCCGCCGTTGCCGGCGCGGCCCAAGACCAAGCGGTGCTTGAGGGTTGAAATGACGCTCGAACAGGCATGCCCCCCGGAATACCAAGGGGCGCAATGTGCGTTCAAAGATTCGATGATTCACTGAATTCTGCAATTCACATTACTTATCGCATTTC
+
IIIIIIIIHIIIIIIIIIHIIIIIIIIHGHIIIGIIIIIIIHHIGGHGHHIIHHIIIIHHEHHEHFGHFHIHIHGFHIGHHHHIGHIIHIHIHHIHIHIIIIIHHIIIIIIHIIIIIHIIIIIIIIIHHHHGHHHHHHHIIIIHHIIIIIIIIHIIIIIHEHHEHIHIFIHHIHIIIIIIIIIHIIIIHIIIIHIHIIIIIHHIIIIIIHIHIIIIIHIIHGIHHGIIIHHHIHHIHIGIIIHGIHIHIIIHIIIIIIHHIHIIHIIIIIIHIIHIIIIIHGHHHIIIIHGII
@HISEQ:711:H5NNWBCX2:2:1101:18895:7288:ATCTCGTA
TTAAGTTCAGCGGGTATCCCTACCTGATCCGAGGTCAAAGACGGTAATGTTGCTTCGTGGACGCGGGCCGCGCACCTCGAGAAGCGCAATGTGCTGCGCGAGAGGAGGCAAGGACCGCTGCCAATGAATTTGGGGCGAGTCCGCGCACGTAGGCGGGACAGACGCCCAACACCAAGCAGAGCTTGAGGGTGTAGATGACGCTCGAACAGGCATGCCCCATGGAATACCAAGGGGCGCAATGTGCGTTCAAAGATTCGATGATTCACTGAATTCTGCAATTCACACTACTTATCGCATTTC
+
IGIIIIGHIHIIHIIHIHIIGIIIIIHIIII=HHHGIGIIHHHHGHIHIIIEIFHIHIIGHHIIHHGCHHIIIIIHEHIIIIIHIHHHHIHHICGEEDHHHHIIIHICEDHHIIIIGIIIIIIIHHIHHHHGHHHGHII<DHIIHGIIIIHDHHIDHHEHHHIHHHHIIHHHGEEHIIIHHGHHIIIHIHHHHIHIIIIIHHHHEHHG@HHHIIGHHEGHHGHIIIGIIHHE=HHE@FD?HHIHHHGIIIHGGEIIGHFEIIIIIIHGH@HIIIHHEEIHHHHHHFCEHHEHHHF?DGHI
@HISEQ:711:H5NNWBCX2:2:1101:20540:7327:ATCTCGTA
TTAAGTTCAGCGGGTAGTCTTACTTGATTTGAGATCGAGTTTAACAAGAATCGTTGCCGACCCTTGTGAAATCCTGCATCAGTCAGCCAATGCGGTCAAACTCCCTTTATGTTAGCTGCAGCAAAAGTAATAATCCGTTTGACGGGACTAAATGAATATGCTTTTAGCTCAGGAGAAAGTCCAGCTGCACCTGCATTTCAAGCAACCCGCCGCCGATCTGAAAAAGATTGGTGTTGGGATTGCTCAAGTCCAAAGCTTTCAAAAAAAAATCCAAAAGCTTTGAGGTGTTTACTGATACTCAAACAAGCATGCTCTTCGGAATACCAAAGAGCGCAATATGCGTTCAAAGATTCGATGATTCACTGAATTCTGCAATTCACATTACGTATCGCATTTC
+
IIIIGHHHIIIICDHGHHIIIIIIIIGIIIIHIIIIIHIIHHIIIIIIIHIIIIIIIHIIICHHHFGHHIIIGIIHIHIHIIIIIGHGHIIIIHGEHHHHIHIIIIHIIIHHIIIHIHIII?HEHHGGHIFHGHH?EHHIEHIIEDIIIHGHHIHIIIII/CDGHHEEEEH.BFHHFFHIIHHHHGGGIHIIHHHHHIHIIIHIHIGIHIHDHHHIHEGIIFHHHEIGHHHHEEHHF@EIHIHHIHIIHIHIHHFHHGE<HHIHIIGIIIIIIIHHGIIHIIIHHIIIIIIIIIIIIIIIIIIIIIIIIIIGIIIIIHFIHHIHIIIIIIIIIIIHIIIIHIIIIGIIIIIHIIIIIIIIIIIIIIIIIIIIIIIIIIIIHIIIIIIIIIIIIIIII
@HISEQ:711:H5NNWBCX2:2:1101:20685:7344:ATCTCGTA
TTAAGTTCAGCGGGTATCCCCGCCTGATCCGAGGTCAACTGGTCAAAAAGTTTGAGGCGAATGAACTCCAAGTGAGTCATCACAGATGGTCAATTGCCTACAATATTGAGATCCTGCCACGACAGTGATCCAAATCCAAGCAAAGCTTGATGGTTTAATGACGCTCGAACAGGCGTACTCCTCGGAATACCAAGGAGTGCAATGTGCGTTCAAAAACTCGATGATTCACGGAATTCTGCAATTCACATTATTTATCGCATTTC
+
HIIIIIHIIIIHHDIIIHIIIIIIIHIIIIIIIIIIIIIHIGHHHHIIIGIIIGHIIHHIIIIIIHIIHIIIIIIIIIIIIIIIIIIIHHHIIIIHIIIHIIIIIIIHIIIIIIIIIIIIIIIIIIHHHIIIIIIHIIIIIHIHHIIHIIIIIIIIIIIHIIIIIIIIIIIIIIIIIIIIIIIIIIIIIIIIIIIIIIIIIIGIHIIIIIIIIIHHIIIIIIIIHIHHIIIIIIIIIIIIIIIIIIIHIIIIIHIIIIIIIII
@HISEQ:711:H5NNWBCX2:2:1101:1909:7543:ATCTCGTA
TTAAGTTCAGCGGGTATTCCTACCTGATCCGAGGTCAACCTTAAAAAATTGGGGGTTTAACGGCAAAAACTACAGAACCTTCCAAAGCGAGAAAAAATTACTACGCTCAGAGGCCACTGCGGCTCCGCCACTAGATTTAAGGAACTACAAACGTAGATTCCCAACACTAAGCCAGGCTTAAGTGGTCAAAATGACGCTCGAACAGGCATGCCCAATAGAATACTAATGGGCGCAATGTGCGTTCAAAGATTCGATGATTCACTGAATTCTGCAATTCACATTACTTATCGCATTTC
+
IIGHIIIIIIIIHIIHIIIIIIIIIIIIIIIHIHIHIIIHIIIIIIIIIIIHIIIIIIIIIIIIIHHHIHIIIIHIIIIIIIIIHIIIIHIIIIIIIIIIIIIIIIIIIIIIIIIIIIHIHHIIHIIIIIIHHIHIIIIIIIIIIIIIHIHHIIIHIIIIIIIIIIIIGIHIIIIHIHIIHHHHHHHHIIFIIIIIIIIIHIIIIIIIIIIIIIIIIIIIIIIIIIHDIIIHGIIIHHIIIIGIIIIIIHHIIIIIIIIGHIIIIIIIIIIHGHIIIIIIIIIIIIIIIIIIIIHI
@HISEQ:711:H5NNWBCX2:2:1101:3671:7649:ATCTCGTA
TTAAGTTCAGCGGGTAGTCCTACCTGATTTGAGATCAGATCATAAAGTATGTTTGTCTAATTCAATAGACTATTAGAAGCGGTTCATCTGCAATCCTGGCCACCTTTTTTACGGGTGTCCTCAGCGAGTGATACTTATCACGCCGAGTGGAACCGAGTTTACTGAGATCCAGCTAATGTTTTTAAGAGGAGCAGACGTGAATCCGCAAGACCTCCAAGTCCAAGACAAAACCAATTGAATTAACAAAAGGTGATGTTTTGATAATTTCATGATACTCAAACAGGCATGCTCCAAGGAATACCAAGGAGCGCAAGGTGCGTTCAAAGATTCGATGATTCACTGAATTCTGCAATTCACATTACTTATCGCATTTC
+
IIIIIHIIGIIIIIIIIIHHHHHFHIIIIIIIHHIIIIIIHIGFHIIGHHIHHIHHIIIIIIGEHDHHGHIIIIIIIIIHIIIIIIIIIHIIIHIIIGIIIFHHHIIHIIIIIGIHIIIHCHEHIHIGCHIIIIIIIIHIGHHIHDDGEHHIHHIGDHHIHIHIGHIIIIHGHIIIIIHHIIIGIIIHIIHHIHHHHHHHIHGIHHIHHHHEHHHHGIIHHHIGIIIHIHHHIHFHHHHGHIIIIIIIIIIIIIIIIIIIIIIIHHGIIGHHIHIIIIIHIIIHIIIIIIIIGIHIIIIIGHIHHHIGIHIHHDHIIIIIHIIIIIIIHIIIIIIIIIIIIHIIIIIIIIIIIIIIIIIIIIIGIIIIIIIIII
@HISEQ:711:H5NNWBCX2:2:1101:4045:7595:ATCTCGTA
TTAAGTTCAGCGGGTAGTCCTACCTGATTTGAGGTCAAGTTCAAAAATAATGCCAGAAGGCAGTCCCTGGAGAGGACAGTTTGAAGCAGAAGACAGACTCCTCAGCGATAGCATAGATTTATTATCAAGCCAAAGCCGATTCATTAAGTTCCGCTAATGTATTTAAGAGGAGCCAGTTATTTCACCAGCATAAGCCTCCAACATCCAAGGCTTCAAAAAAGGTTTTGAAGTTGAGATATTAATGACACTCAAGCAGGCATGCCCTTCGGAATACCAAAAGGCGCAAGGTGCGTTCAAAGATTCGATGATTCACTGAATTCTGCAATTCACATTACATATCGCAATTC
+
HIHGHHIIHHEGHII<0D@GHHHIHHIIG1FHHIIIIHHEFHI@EEHECCDHGHEHFEHHGHHHIHHGHEEHHGHHIIH<CEHGHIIIEEHIIIGIGHIIHHIHHHIIEHIEHHHHHHEHHIH?HIEHHFHHEEFIIIDDIIGEAG@HHIIIFIEAEHEFHGHHHFHHHHHHHIHAB@GHHIFIIHHGHHHHEH7AF?AFGHHIGHIIIGHGHEDHHFFEHEHEIIIHGF0@EH@GDCFH@1D<CGCHCF<<1<1HEHHHHHF?C0IIHHFHEHGHD0GC<<<E<HCD?HECEFC1C@G1FCCEHHHHHIFHEHF<<1@CHHGC@EFC1<<11HIHHHGHG1GE??C
@HISEQ:711:H5NNWBCX2:2:1101:16261:7617:ATCTCGTA
TTAAGTTCAGCGGGTATTCCTACCTGATCCGAGGTCAACCTTTGAGAAGTAGGGGGTTTTACGGCCGGTCACCCGTCGCGTGCCCTGAGCGTGGTAAGTTTACTGCACTCGGTACGACGACGAGCCCGCCACTGGGTTTGGGAGCCTGCGGCAGCCGCAGGGCTCCAACACAAGCACAGGGGCTTGATGGTTGAAATGACGCTCGAACAGGCATGCCCGCCAGAATACTAGCGGGCGCAATGTGCGTTCAAAGATTCGATGATTCACTGAAATCTGCAATTCACATTACGTATCGCATTTC
+
IIIIIIIIIIIIIIIIIIIIIIIIIIIIIIIIIIIIIIIGHIIIIHHIIIHHIIIIIIIIIIIIIFHIIGIIIIIIIIIIIIIIIIIIIIIHIIIIIIIHHHIIIIIIIIIIIGIHIIHIIIIIIIIIIIIIIIIIIIHIHIIIIIIIIIIIIIIIIIIIIIIIIIIIIIHIIIIIIIIIIIIIIIIIIIIHIIIIIIIIIIIIIHHIIIIIIIIIIIIIIIIIIIIIIHIHFIIIIHIIIIIHGIIIIIIIIIIIIIIIGIIIIIIIGIIIIIIIIIIIIIIIGHHIIIIIHIIIIIIII
@HISEQ:711:H5NNWBCX2:2:1101:17043:7586:ATCTCGTA
TTAAGTTCAGCGGGTGGTCCTACCTGATTTGAGGTCAAGAACAACAACAACAACATATGATCCAGCAGCAACAAGTAGATCCCCCCCATAGATGCAGATAATTATCACACCTAATGGAGGGGGGGCTTTGCCACTCATGTATTTCAGGGGAGCAGACCACAAATAAAGGCCTGTAACCCCCACGTCCAAGCCATACCCTCACATGAGTATGGTTGAGATATTAATGACACTCAAACAGGCATGCTCCTCGGAATACCAAGGAGCGCAAGATGCGTTCAAAGATTCGATGATTCACTGAATTCTGCAATTCACATTACTTATCGCATTTC
+
HIHIHFHIHIIIIIHIIIIIIIIIIFGIIIIIIIIIIIIIHIHIIIIIHEHHHIIIIIHEHIHIIHHIIIIIHIIHIIGIIIHGHIIGIIGIIHIIIIHFHIIIHIHIIIIIIIHHHHIIIIHHHIHGHIIHIIHIHIGIIHIIIIHHHHHHIHIIIIIIIIIIHIIIIIIIHIIHIIIHHHIGHHIIFHHHIIHHFIIHIIIIGIIHHIIIHIHHHIIIHIIIHIHIHIHIHIIIIHIIIHHHHIHFIIIIIIIHEHIIHHIIGHHHGIHHHHHIIIIIHHGIIIIIIIHIIIIIIHGIIIIIIIHIIIIHIHGHHIHHHHHIHIIII
@HISEQ:711:H5NNWBCX2:2:1101:17896:7702:ATCTCGTA
TTAAGTTCAGCGGGTATTCCTACCTGATCCGAGGTCAACCTTGTAAAATTGGGGGTTTAACGGCAAGCATGCGCCCGCGCCCGGAACGAGAAGTAACTACTGCGTTCGGTCGTGGGACGCACCCGCCGCTGTCTTTAGAGGCCTGCAGCGCAGGGCCCCAACGCCAGGCGTGGCCTGAGGGTTGTAATGACGCTCGAACAGGCATGCCCGCCGGGATACCGGCGGGCGCAATGTGCGTTCAAAGATTCGATGATTCACTGAATTCTGCAATTCACATTACTTATCGCATTTC
+
IIIIIIIGIIIIIIIIGIIHIIIIIIIIIIHIIIIIIIIIHIHHIIHIHIGIIIIIHIIIIIGIIHIIIIHIIIIIIIIIIIIIGIIIIIIIHIIIIIIIIIIIEHIHIHIIIIGIIIIIIIIIIIIIIIIHIIIIHIIIIIIIIIHIIIIIIIIIIIIIIIIIHIIIHIHIIIIIHIIHIIIIIIHIIIIHIHIIIIIIIIIIIIIIIIIIIIIIIIIIIIHFIHHIIIIIIIIIIIIIIIIIIIIIIIIIIIIIIIIIIIIIIIIIIIIIIIIIIIIIIIIIIIIIIIII
@HISEQ:711:H5NNWBCX2:2:1101:18668:7690:ATCTCGTA
TTAAGTTCAGCGGGTAGTCTTACTTGATTTGAGATCGAGTTGAACGACACATATGTGTCGTAAAATCCTGCATCAGTCAGCAAAGAGGACGATTATCCTTTATGTTAGCTGCAGCAAAAGTAATAATCCTGTTTGACGAGGACTAAATAGATATGCTTTTAGCTCAGATAAAAGTCCAGCTGCACCTGCATTTCAAGCCGCCCGCCTACCAATGAAGGTTGTTGGGATAGCTCAAGTCCACTCTCCTTTTTTTTAAAAAAAAAAGAGAAAAGTGAGGTGTTTACTGATACTCAAACAAGCATGCTCTTCGGAATACCAAAGAGCGCAATATGCGTTCAAAGATTCGATGATTCACTGAATTCTGCAATTCACATTACGTATCGCATTTC
+
IIIIIIIHIIIIIIIIIIIIIHIIIIHIHIIIIIIHIIIIIIIIIIHIIIIIIIIIIIIIIIIHICHHHHFIIIIIIIHIIIIIIIHIIIGIIHIIIHIIIIIIIIIIIIIHHHHIIIGHIIIIIIHHGHIHIIFHHIIGGCHIIHHHICFHIHEHIIIIH?GE?HHIHIIIIIIAGHIIIIHIHEHHIIHHHHIHHHIHHHHHHHEGHEHHIHHIIIGHEHF8HHHHFEHGIGHGFBBA=HHECIIIIIHHIIIIIIHIGIIIHHHC0IIIIIIIIIIIIIIIIIIIIIIIHCIIIIIIIIIIIIIIIIIIIIIIIIIHHIIIGIIIIIIIIIIIIIIHIIIIIIIHIHIIIIHIIIIIIIIIIIIIIIIIIIIIIIIIIIIIIIIII
@HISEQ:711:H5NNWBCX2:2:1101:19163:7534:ATCTCGTA
TTAAGTTCAGCGGGTAGTCTTACTTGATTTGAGATCGAGTTGAACAACACATAAAGTGTCGTAAAATCCTGCATCAGTCAGCAAAGAGGACAATTATCCTTTATGTTAGCTGCAGCAAAAGTAATAATCCTGTTTGACGAGGACTAAATAGATATGCTTTTAGCTCAGATAAAAGTCCAGCTGCACCTGCATTTCAAGCCGCCCGCCTACCGGTGAAGGTCGTTGGGATAGCTCAAGTCCACCCTCCCTTTTTTTTATCAAAAAAGAGAGGTTGAGGTGTTTACTGATACTCAAACAAGCATGCTCTTCGGAATACCAAAGAGCGCAATATGCGTTCAAAGATTCGATGATTCACTGAATTCTGCAATTCACATTACGTATCGCATTTC
+
IIIIIHIHIIIIIIIIIIIIHIIIIIHIIHIIIIIHIIIIIGIIIIIIIIIIIIIIIIIIIIIIIIHIIIIIIIIIIIIIIIHIIIIIHHIIIIIHIGIIIGIIIIIIIIIIIGIIIIIIIIHIIIIIEEHHIIIHGIIIIIIIIHHHIIIHIIIIIIIIIHIIGHIIIIIIIIIHHHHHHHHIIIHHHHHHIIIHIIHHDHHIIIIIGIHIIGIIGHHIHHGEHGHIIIIGHHEHIIHHHDHHFHHDHHHFIIIIHDHDHHIIIIIHHIIGGIIIIIHIHIHHECIHHIIIIIIIIHIHEHEIIIIIIHIIIIIIIIIIHIIHHHIHIIIIIIIIIIHIIIIIIIIIIIIIIIIIIIIIIIIIIIIIIIIIIIIIIIIIIIIIIIIII
@HISEQ:711:H5NNWBCX2:2:1101:3273:7978:ATCTCGTA
TTAAGTTCAGCGGGTATCCCTACCTGATCCGAGGTCAAACCATAGAAAAATAGTTGTGGTTGTCTGGCGAGTCGCAGCCAACGTCCAGAAGCGAGAAAAAATTGACTACGCTGAGGAGTTGGTTACCACCGCCTACGAGTTTCGGACATGTCCAGTGACGGACAAAGTTCCAATACCAAGCAAACTAGGCTTGAGGGTTTGAAATGACGCTCGAACAGGCATGCCCCTCGGAATACCAAAGGGCGCAATGTGCGTTCAAAGATTCGATGATTCACTGAATTCTGCAATTCACATTACTTATCGCATTTC
+
IIHIHHIIIHIIIIIIHIIIIIIIIIIIIIIHIIIIIIIIIIIIIIIHHIIIIIIIIIHIIIIIIIGHIIIHIHIIIIIIIIIIIIIIIIIHIIIIIHHIIIIIIIIIIIIIIHIHIIHHHIHIIIIHIIIIIIHIIHIIIHHHIIIIIIIIIHIIIIIIIIHHIIIIIIIIIIIIIIHHHIIHEHIIGHHHHIIIIIIHFHHHHIIHHHHHIIIIIIIIHHHIHHGHIIIIIIHIGIIHHIIIIIHHHIIIHHIIIIIIIIIHIIHIIIIIIIIIIIIHHIHIHHHIGIIIHHHHIIIIGIIIIIHII
@HISEQ:711:H5NNWBCX2:2:1101:3622:7811:ATCTCGTA
TTAAGTTCAGCGGGTATCCCTACCTGATCCGAGGTCAACCATAGAAAATTGGGGGTTGCTGGCCAGCATCCACCGGGACTCAATCGCGAGGGTTTGATTACTACGCGTAGAGCTCGATGGCACCGCCACTGATTTTAAGGCCAGCCGTTTACCGGCAGGGCCCAAGACCAAGCTGAGCTTGAGGGTTGAAATGACGCTCGAACAGGCATGCCCCCCGGAATACCAAGGGGCGCAATGTGCGTTCAAAGATTCGATGATTCACTGAATTCTGCAATTCACATTACTTATCGCATTTC
+
IIIIIIIIHIIIIIIIIIIIIHHIGHHIIIIIIIFHIIIIIIHHIIIHHHGHIDFHHIIIIIIIIIGHIIIIIIIIEHHIIHIIIIIIIIIIHIHIIIHIIIIIIIIIIIIIIIIIHHHHHHIHIIIIIHHIHIHIIIIGIIIIIHHGHIIIIIIIIIIIIIIIIIIIIIHIIIIIIIIGIIIIIIIHIIIIHIIHIIIHEHIIIIIIIIIIIIIIHIIHIIIIIHHEIIIIIIHHHIIIIGIIIIIIIIHIIIIIIIIIIIIIIHHIIIIIIIIIIIHHIIIIIIIIIHIIIIII
@HISEQ:711:H5NNWBCX2:2:1101:8182:7824:ATCTCGTA
TTAAGTTCAGCGGGTATCCCTACCCAATCTCAGGTCAAATTCAAAAAATACCAAGAAGGTATATAGATTTTCGGACTTTCCAAGTAACTATATTTGAATGAAGGAATTTTCATCACATTCCAATTATAGCTACTGGAAGACCTATGAATTTCCAAGGAGCTATGTATGTTATAACAATAGCTTCCTCGACATGATCCAAACTTTAGCATGATGCAAAAATTTGATAATATTCATTAACGCTGAGATGGGCATGCCTCACGGAATACCATGAGGCGCAATGTGCGTTCAAAGACTCGATGATTCACGGAATTCTGCAATTCACATTAATTATCGCATTTC
+
IIIIIHIIIIIIIIIIHIIIHHHHIIIIIIIIHIIIIIIIGHIHHIIDHHFHHHHIHIIHHHHIICDHHHFHHHIIIIGHGHIHIIIIIIIIIIIHIIIIIIIIIGIIIIIIIIIHIHHIGIIIIIHHIHIHHIIIIIIIHIIIIIIIHHHGHHHHEFHHIIIIIIIHIHIIHIHIIIIHHIIIIHIIIIIIHHHHIIHIIIHIIHECHHIIIHHHEHHFHIHGHHEHGIIIIHIHHIIIIIHIIHHHGIFFIHHIIIIHHIIHFHIIIHGIIIIIIIHHIGIIHHHIHGGIIIIIHIIIHIIIIHIIHIIIIIHHHFIIIIIIHHHIIGHHHIIIIIH
@HISEQ:711:H5NNWBCX2:2:1101:10358:7983:ATCTCGTA
TTAAGTTCAGCGGGTGGTCCTACCTGATTTGAGGTCAAGAACAACAACAACAACATATGATCCAGCAGCAACAAGTAGATCCCCCCCATAGATGCAGATAATTATCACACCTAATGGAGGGGGGGCTTTGCCACTCATGTATTTCAGGGGAGCAGACCACAAATAAAGGCCTGTAACCCCCACGTCCAAGCCATACCCTCACATGAGTATGGTTGAGATATTAATGACACTCAAACAGGCATGCTCCTCGGAATACCAAGGAGCGCAAGATGCGTTCAAAGATTCGATGATTCACTGAATTCTGCAATTCACATTACTTATCGCATTTC
+
IIIHHIIIIIIGIHIHHIIIIIIIIIIHIHHIGIIIIIIIIIIIIHHIIEHIIIIIIIHIEHHIFDGIIIIIIIIIIIIIIIGHIIIIGHHHIIIIIFHHHIIIHIIIIIIGIHHIHIIIIIIIHIHIHGGIIHHHIHIIIIIIIIHHHHHHHHHHIIIIIIIIIHIIIHHIIHEHIHHHHHHHGHHIHIIIIIIGHIIIIIIIHIIIHIIIHHIIIIIIIIHGIIIIIGHIIIIIIEIIIIIIHHDHIIIIIIIIIIIHHIIIHEHIIIIIHHIIIIIIIIIIIIIIIIIIIIIIIIIIIHIIIIIHIIIIIIIIIIHIIIIGGIIII
@HISEQ:711:H5NNWBCX2:2:1101:20790:7858:ATCTCGTA
TTAAGTTCAGCGGGTGGTCCTACCTGATTTGAGGTCAAGAACAACAACAACAACATATGATCCAGCAGCAACAAGTAGATCCCCCCCATAGATGCAGATAATTATCACACCTAATGGAGGGGGGGCTTTGCCACTCATGTATTTCAGGGGAGCAGACCACAAATAAAGGCCTGTAACCCCCACGTCCAAGCCATACCCTCACATGAGTATGGTTGAGAGATTAATGACACTCAAACAGGCATGCTCCTCGGAATACCAAGGAGCGCAAGATGCGTTCAAAGATTCGATGATTCACTGAATTCTGCAATTCACATTACTTATCGCATTTC
+
@@GHH<D<C@1CEC<CD0<FEECC@FC@FHEHII<G@CFEHC@C@?@D11<1D1<D?CFHHHE<D<FHHI?1<CGEF@HFHHHHDC<HFE1C?FHHHHHIEH1@G@H?HEH0@CHHF@FE/F<EHI8<@DD6<D?6<8DGCH?EBFDDGF@?CFGF@DBAFGD@@8FHEEB9:B.B.BBEC-8F8<:HE@H?DBH?HFEGH?FFG?G<A0DF?HH@G<1HHCHHD11FD<<11?HCHHGC<C?HCCHCG?HGE@FD1EFCDH<HGC@HHHDHFF<1<1<<01CHGF1@D1<?F<1D<11FHHHEGFHFFHGC<@@HGE=DD0G1G?CC/
@HISEQ:711:H5NNWBCX2:2:1101:12990:8036:ATCTCGTA
TTAAATTCAGCGGGTAATCCCGCCTGACCTGGGGTCGCGTTGGAAGCTTACGCCTTTCGCAAAGCGTAGCGTCGGGTGTCCTCCGTCGGCACGCGAGCACGCACGGCGGTGTAACGAAGCCCACCGAATGCCGCTGTGCTCGCGACTCAGGATTCAATTTTGGGCTAACCGCAAGACGGGGCCGACGGGAAGCCAATATACGCCCGCACGAAGTTCCGACCGTCTCCCTTAGAGGACGGGGAATTTTGGGGGGGCAACGGTGCGTGACGCCCAGGCAGACGTGCCCTCGGCCTAACGGCTTCGGGCGCAACTTGCGTTCAAAAACTCGATGGTTCACGGGATCCTGCAATTCACACCACGTATCGCATTTC
+
IIIIIIIIIIIIIIIIIIIIIIIIIIIIIIIIIIIIIIIIIIIIIIIIIHIIIIIIIIIIIIGHHHHIIIIIIIIIHIIIIHIHIIIIIIIIIIIIIIIIIIIIIIIIIIIIEHHIIIIIIIHIIIGIHIIIIIIGIIIIIIHIHIIIIIIIIIIIIIIIIIIIIIIIIIIIIIIIIIHHHIIIIIIHHHIIIIHIHIIIIIIGIIIIIIIIIHIIHIHGHHHGHHEHEIFHHIIIIIIIIIIIIIIIIIIIIIHIIIHIIIIIGIIIIIIIIIHIIIIIIGIIIIIIIIIIGIIIIIIHHIHIIIIIIIHHIIGIIIIIIIIHHHIIIIIIIHIIIIIIIIIIIIHIIIIIHHGIIIIIIIIIHIHHIII
@HISEQ:711:H5NNWBCX2:2:1101:13221:8035:ATCTCGTA
TTAAGTTCAGCGGGTATTCCTACCTGATCCGAGGTCAACCATTCAGAAGAAGGGTGTTTAACGGCAAGAAGCAGTGGTAACTCGCAAGCTAGAAAATAATTACTAAGCTCAGAGGATATCACAACTCCGCCGCTGTCTTTAAGGAACTACAGGCCGGCCACACAGGTGTGGCCTCTTCAGTAGGTTCCCAACACTAAGCTGGGCTTAAGTGGACTTAATGACGCTCGAACAGGCATGCCCACTAGAATACTAATGGGCGCAATGTGCGTTCAAAGATTCGATGATTCACTGAATTCTGCAATTCACATTACTTATCGCATTTC
+
IHIIIIIIIIIIHIIIIIIIIHIIHIHIHIHHHIIIIIIIIIIHIIHIIIIHIIHHIIIIEHIIGHIHHIIIIIHIHIHIHIIIIIIHHHIHHHIIHHIIIHHHFHHHHHIIIIGIHIIIIIIIIIIIHIIHIHHGHIIHIIIIIIIIHHIIIIIIIIHIIHHIIIIIHIIHHIIIIIIIIIIIHIIIIIHIIIICIIHHIIIIHHIHIHHIHHHIHHGIIIIIIIHHHIIIIIIHIIIIHHHIIIHHHFHHHHEIIHEGHIIHHIHIIIIIIIIIIIHHIIHHIHIHGIGIIIIIIHGHHIHIIIIHIIHHIGHHIIIIIII
@HISEQ:711:H5NNWBCX2:2:1101:18259:8016:ATCTCGTA
TTAAGTTCAGCGGGTAGTCCTACTCGATTTGAGGTCAAGTTGTCAGACATTGTCCTAGACAGGACTGTTAGAAGCACAGAGCTCCCAATCAGATACCCTCTTCATGAGGCGCCAGCGAAGATACTTATCACGCTGTACTATATCCAACCATGAGTTGCACTAGCATATTTAAGATGAGCCACCGCAAAGCAGCAACACCCAAGTCCACTTCTCTACTAGTAGAGTGTGAGAGTACAATGACACTCAAACGAGCATACCCTTTGGAATACCAATGGGTGCAAGGTGCGTTCAAAGATTCGATGATTCACTGAATTCTGCAATTCACATTACTTATCGCATTTC
+
IHIIHHIIHIIIIIIIIIIIHIIHIIHGHHIIIHHHHIIIIIIIIIIIIIIHIIIIIGHIIIIIIHIIIIIIIIIIIIIIIIIIIIIIIIIIIIIIIIIIIIIIHIIIHIIIIIHIGHIIIIIIIIIIIIIIIIIIIIIIIIIIIIIIIIIIIHHHIIIIIIGHIIIIIIHIIIIHIIIHIIIHIIIIIIIIIIIIIHIHIIIIIIIIIIIIIIIIIIIIIIHIIIIIIHHHHHIIHIIIHIIHIIIIIHIIIIIHIGIHIIHIIIIIIIIIHHIIIIIIIHIIIIGIGIIIIIIIIIIIIIIIHIIIIIIIIIHIIIIIIIIIIIIIIIIIHIIIIIIIII
@HISEQ:711:H5NNWBCX2:2:1101:18540:8053:ATCTCGTA
TTAAGTTCAGCGGGTAGTCCTACCTGATTTGAGGTCAAATTTATCAAAAGAAAAAATGTGGTCGGTTAAAATCCACTTTTTCATTGTTGGAAGCAGTGTAATCTGGTTTAGCATACTACTGAAGGCAATAGATAAATTATCACACCTTGTAGTTTCTGCTCAGATACTACTAATGCATTTCAGGGGAGCAGACTTGAAAAAGCCTGCAATATGACCCCCAACATCCAAGCCACGATGCAACAAGAGTTGTTCATGGTTGAGAATTTAAATGACACTCAAACAGGCATGCTCCTCGGAATACCAGGGAGCGCAAGATGCGTTCAAAGATTCGATGATTCACTGAATTCTGCAATTCACATTACTTATCGCATTTC
+
IIHHHIIIHHIIHHIIIHHHI@HHIHIII?HFEHHIIIIHHHCHHHIHIHHIIII<GFHGHHHIIDHHHGH1FFHIIEFCGHIGHHHIHHHHHHHH@HHH1FHIIHIIIEFHHIFHII1CHEEDEHFHHHIG?GFCCEHI<FFFHHHIIHIHHGCHFGGHH6<DCHHHIHHHHIHHEHGGCF=GA.@CGF@EFFHGGIHHB7FHHGHGF@6EB5?7DD8.FG?EHC/<</GHHHHEEHHEGGIHHFCCC00<HHCEF?HHFIHHGCD1GHHHG@G@CFHF@HHEIHHHCDHDECHFCG?IIIHCHGHHHGFHFHE?EC@1HEIHEIHGCF1HFHDHGHF1HHH@HHHHEC<CHIHH?CHF<?EDHEHIHFIIGF
@HISEQ:711:H5NNWBCX2:2:1101:9773:8431:ATCTCGTA
TTAAGTTCAGCGGGTATTCCTACCTGATCCGAGGTCAACCTTGTAAAATTGGGGGTTTAACGGCAAGCATGCGCCCGCGCCCGGAACGAGAAGTAACTACTGCGTTCGGTCGTGGGACGCACCCGCCGCTGTCTTTAGAGGCCTGCAGCGCAGGGCCCCAACGCCAGGCGTGGCCTGAGGGTTGTAATGACGCTCGAACAGGCATGCCCGCCGGGATACCGGCGGGCGCAATGTGCGTTCAAAGATTCGATGATTCACTGAATTCTGCAATTCACATTACTTATCGCATTTC
+
HIIIIHIIIIIIIIIIIIIIIIHIIIIIIIIIIGIIIIIIHIIIIHHIIIIIIHIHHIIIIHIIIHHIIIIIHIIIIIIIIIIIIIIIIIIIIIHIIIIIIHIIIIIIIIIIIIIIIIIIIIIIIIIIIIIIHIIIIIIIHIIIIIIIIIHIHHIIIHIIIIIIIIIIIIHIIIHIIIIIIHIIIIIIHHIHIIIIIIIIIIIIIIIHHHIIIIIIIIIIHHHHIIGIHIIIIIIIIIIIIIIIIIIIIIIIIIIIIIIIHIHIIIIIIIIIIIIIIIIIIIHIIIIIIIII
@HISEQ:711:H5NNWBCX2:2:1101:20606:8377:ATCTCGTA
TTAAGTTCAGCGGGTGGTCCTACCTGATTTGAGGTCAAGAACAACAACAACAACATATGATCCAGCAGCAACAAGTAGATCCCCCCCATAGATGCAGATAATTATCACACCTAATGGAGGGGGGGCTTTGCCACTCATGTATTTCAGGGGAGCAGACCACAAATAAAGGCCTGTAACCCCCACGTCCAAGCCATACCCTCACATGAGTATGGTTGAGATATTAATGACACTCAAACAGGCATGCTCCTCGGAATACCAAGGAGCGCAAGATGCGTTCAAAGATTCGATGATTCACTGAATTCTGCAATTCACATTACTTATCGCATTTC
+
IIIIIHIIIGIIIIHHGHIIIIIIHIIGHHHIIIHIIHIHIIHHGIHIIIIIIIHIIIIIIGIIIGHHIIIIIIIHHHHIIIGGIIHHIIIIIHIGIIIIIIIHIHHIHHHIIGIIHIIIHHHIHHHHIIIIHHHIIHIHHIIIIFEGHHIIIHIIIHHHHIIIHHHIGIIHHHIIHIHIHIIIIIIIGHHHIHHHHHHHHIIIIIIIIIIIIIIIIIHHGHEIHIIHGIHHHHHIIIIIIIIIIIIIIIIIIIIIIIIIIHGIIIIIHHHIGIIIIIIIIHHIIIIIIIHHIIIIIHIIIIIIHIIIIIIIIIIEIIIIIIIIIIIII
@HISEQ:711:H5NNWBCX2:2:1101:21144:8394:ATCTCGTA
TTAAGTTCAGCGGGTATCCCTACCTGATCCGAGGTCAACCTTAAGAAAATTAGGTTATGGCAAGTAACCGTCAGACTCTGTAGCGAGAAGAATTACTACGCTGAGAGCCAGACGGCACCGCCACTGTGTTTAGAGGCCGCTGGGAAGCGAACCCCAATACCAAGCCAGGCTTGATTGGTTAAATGACGCTCGAACAGGCATGCCCCTCGGAATACCAAGGGGCGCAATGTGCGTTCAAAGATTCGATGATTCACTGAATTCTGCAATTCACATTACTTATCGCATTTC
+
HHEHHG@GHIIIGIIGFHIIHGHIHIIIEHIHIIFHFGHIE1CGHIFH?FCCE@DCGHIIIIIHHFHIIGIIGIIIGHHIIIIHIIIIDGHIHIIHIIIIIFGGFHHHIIIFHDDHHHIHIIHHFHIHEHFFHFHIHHHIEHHIGHIHHHIGHHHGEHHIHHEIHHIIHHGIIHHIIHGFFHHHIIHHIHHHHIIIHHHHHHIIHEHIHHHIIIIHFHCEFIIGIHHHEHHEFIIHHIIIIIIIHIHHEHHHEIIFGCHIIIGIIIIIHHHHHHHIIHHHHHEHHGII
@HISEQ:711:H5NNWBCX2:2:1101:8814:8717:ATCTCGTA
TTAAGTTCAGCGGGTAGTCCTACCTGATTTGAGGTCAAATTTATCAAAAGAAAAAATGTGGTCGGTTAAAATCCACTTTTTCATTGTTGGAAGCAGTGTAATCTGGTTTAGCATACTACTGAAGGCAATAGATAAATTATCACACCTTGTAGTTTCTGCTCAGATACTACTAATGCATTTCAGGGGAGCAGACTTGAAAAGCCTGCAATATGACCCCCCACATCCAAGCCACGATGCAACAAGAGTTGTTCATGGTTGAGAATTTAAATGACACTCAAACAGGCATGCTCCTCGGAATACCAGGGAGCGCAAGATGCGTTCAAAGATTCGATGATTCACTGAATTCTGCAATTCACATTACTTATCGCATTTC
+
IIIHIIIIEHIIIIDFHH@HHIIIHGGHHHIIIIIIGHFHIIHIHHGHGEEEHHIHIIIIIIIIIHHEHHHIIHFHIIHHIHIGHHIIIIIHGIEHHHHIIIIFFH@GHIGHHIHGHIHHIGHIEHHHHFHGIIIGIIIHHFHHCHHIIIIICGHHHHEHFHHHIIIIIHIEHIHHIFEHIHEDHDCEHIGHHHHIIIHHHF:EHEEHIFGFEIHHGCHFHC?IHGHHGHHHIHEHHHHHHHGCC<<<?HHHEHHHHED1HIHEHIIIIIHGHHDHIIIHFCEEHIHE?CFGEHCGHF@EGEHIIIIHHED@C@<FHHGHIHHEHEHHHHHGHFFEIIHFHHIHFGHGHHGCEHIHGC?HG@IHEGCF@??GI
@HISEQ:711:H5NNWBCX2:2:1101:12044:8695:ATCTCGTA
TTAAGTTCAGCGGGTGGTCCTACCTGATTTGAGGTCAAGAACAACAACAACAACATATGATCCAGCAGCAACAAGTAGATCCCCCCCATAGATGCAGATAATTATCACACCTAATGGAGGGGGGGCTTTGCCACTCATGTATTTCAGGGGAGCAGACCACAAATAAAGGCCTGTAACCCCCACGTCCAAGCCATACCCTCACATGAGTATGGTTGAGATATTAATGACACTCAAACAGGCATGCTCCTCGGAATACCAAGGAGCGCAAGATGCGTTCAAAGATTCGATGATTCACTGAATTCTGCAATTCACATTACTTATCGCATTTC
+
IIIIIHIIIIIIIHIIIIIIIIIIIIIIIIIIIIIIIIIIIHIHHHHHHIIIIIIIIIIIIIIIHFHHIIIIIIIIIIIIIIIIIIIIIIIIIIIIIIIIIIIIIIHIIHHIIHIHIIIIIHDHHHHIFHGGIIIHIIHIIIIHIIIIGIIIGIIHIHIIIIIIIIIHHHIIEHIIIHIIGIIGIHHIFHIIIGIIIHIIIIIIIIIIHHIIIIIIIIIIIIIHIIHHHIHIIIHIIIHIIIIIIIIIIIIIIIHHHHHDHHIIIHIIIHIIIIIHHIIIIIIIGIIIIIIIGIIIIIIIIIIHIIIIIIIIIIIIIIIIIIIIIIIII
@HISEQ:711:H5NNWBCX2:2:1101:20439:8579:ATCTCGTA
TTAAGTTCAGCGGGTAGTCCTACCTGATTTGAGATCAGATCATAAAGTATGTTTGTCCAATTTAATAGACTATTAGAAGCGGTTCATCCGCAATCCCGGCCACCTTTTTTACGGGTGTCCTCAGCGAGTGATACTTATCACGCCGAGTGGAACCGAGGTCACTGAGATCCAGCTAATATTTTTAAGAGGAGCAGACGTGAATCCGCAAGACCTCCAAGTCCAAAACAACACCAATTGAATGAACAAAAGTTGTGTTTTGATAATTTCATGATACTCAAACAGGCATGCTCCAAGGAATACCAAGGAGCGCAAGGTGCGTTCAAAGATTCGATGATTCACTGAATTCTGCAATTCACATTACTTATCGCATTTC
+
IIIIIHIHIIHGIIIIIGIIIIIIIIIIIIIIIIIIIIIIIIIIIIIIHIIIIIHIIIIIGIIIIGHIIIIIHGHHGHIIIIIIIIIIHIIIIIIIIHHIIIHIHIIIIIIIGHHHIIHIIIIIHIIHHHIIIIIIIIIIIHHHHHHIIGHHIHIIIIIHIIHIHHGHHHHIIIIIIHIHIIIHIIHHHHHIIHIIHHIHIIIIHIIIHHIIIHHGEHIHFHIIIIIIHIHIHHHHHHHFHHIIIGIIIHIIGIHIIIIIIIIHEIIIHIHIIIHGIHHIIIIIIIIIIIIHIIHIIHIIHIHFGIIIHHIHIIIIIIIIHGHEEIIHIIIIIIHIIIIIHIHGIIIIIIIIIIIIIIIIIIIGIIHIIIIII
@HISEQ:711:H5NNWBCX2:2:1101:5098:8854:ATCTCGTA
TTAAGTTCAGCGGGTAGTCCTACCTGATTTGAGGTCAAATTGTCAAAAATTTGTCCATAAGGACGGTTATAAGCAGGACCCCATATTAAAGTCAACCTACTGTGGCGTAGATAATTATCACACCAGAGACGGTCAACAAAGGTCTCACTAATACATTTCAGGAGAGCTGACTTCTGAGAAGCCTGCAACACCCACATCCAAGCCTAATCAAGCTCGCAAAAGCTGAAGAGGTTGAGAATTTAATGACACTCAAACAGGCATGCTCCTCGGAATACCAAGGAGCGCAAGGTGCGTTCAAAGATTCGATGATTCACTGAATTCTGCAATTCACATTACTTATCGCATTTC
+
IIIIIIIIIIHHHHIIIIIIGGHHGIIIHIFHIIIHIIHHHHIIIHIIIIHHHHIFHIIIHHIIIHIIGIIIHHIIGIIEHHHHIIIHEFHHHHHIIIIGIIIHHECHHHIIIGHHIIIIIIIGHHIHGHHIFEHHIIHIGHGHEFHHIIIHHHIIHFHHHHHIIIIIIIIIHIIIIHHIIHHHHIIIIHGIIIIHIIHHIHHIHIHIIIIIHIHIHHIGHHEIHHHIHIIHIIIIIIIIIIIIIIIIHGIIHHIIGIIHIGHHHIGIIHIHHHHEIHHGIIGIIHHHIIHHIIIIGIIIIIIIIIIIIHIHHFHEIIIIHHHFHIIIIIIIGIHHIIIIHHHIIIGI
@HISEQ:711:H5NNWBCX2:2:1101:6420:8813:ATCTCGTA
TTAAGTTCAGCGGGTATCCCTACCTGATCCGAGGTCAACCTGAAAAAAATTGGGGGTTGATGGCAAGCACACGACCGGACCTCCAGAGCGAGAAGAATTACTACACTCGGAGCCGGACGGCACCGCCACTGACTTTAGGGCCCGCCGGGGCGGCGGGGCCCAACACCAAGCTGAGCTTGAGGGTTGTAATGACGCTCGGACAGGCATGCCCCCCGGAATACCAGGGGGCGCAATGTGCGTTCAAAGATTCGATGATTCACTGAATTCTGCAATTCACATTACTTATCGCATTTC
+
IIIIIIIIGEHIIIIIIIHIIIIIIIIIIIIIIIIIHHIIIHHIIIIHIIIIIIHIIIIIIIIIIHIIIIIIIIIIIIIIIIIIIIIHIIIIIIIIIIGIHHIIIIIIIIIIIIIICHIHHIIIIIIIGIIIIIHIIHHIHIIIIIIIIIIIIIIIIIIIIIIIIIIIIIIHHIIIIIIIIIIIIIIIIIIIIIIHIIIIHIIHIIIIIIIIIIIIIIIIGHIIHHIIIIIIIHEHIIIIIIIIIIIIHIIIIIIIIIIIIIIIHIIIIHIIIIIIIIIIHIIHGIIHHHIIII
@HISEQ:711:H5NNWBCX2:2:1101:6359:8912:ATCTCGTA
TTAAGTTCAGCGGGTATCCCTACCTGATCCGAGGTCAAACTGTGATGTGGGCTTGATGGACGCCGATCCGCCGGAGCTTCGAGAAACGCAATGTGCTGCGCGAGAAGCTGGCAAGACCGCTGCCAATACCTTTGGGGCGAGTCCGCGCACGAAGCGGGACAGACGCCCAACACCAAGCAGAGCTTGAGGGTGTAAATGACGCTCGAACAGGCATGCCCCATGGAATACCAAGGGGCGCAATGTGCGTTCAAAGATTCGATGATTCACTGAATTCTGCAATTCACACTACTTATCGCATTTC
+
IIIIIIIHIHIIIIDHHIIIIIIHHHHIIIHIIIHIIIIIIIIIIIIHIIHIIIHGHIIIIIHIIHHIIHIIIICHI?FHIII?HHHHIHIIIHIIIIHHHIIIIIIHIHHIIIIIIIHIIIHIIIIIIIIIHIHHIIIIIHIHHHHHIHIHIIIIIHIIIIIIHHIIIGHHHHIIIIIIIIHIGIIIIIIHHHHHHHIHIHGIIIIIHIIIIIHDIHHIIIIIIIIIIIIIHHIIHIIIHEDIIIHHEIHFHIIIHIIIHHHIIIIHIHHIHHIHHIIHIIHEHIHHHHEIIIIIIHHII
@HISEQ:711:H5NNWBCX2:2:1101:10111:8790:ATCTCGTA
TTAAGTTCAGCGGGTAGTCCTACCTGATTTGAGGTCAAATTTATCAAAAGAAAAAATGTGGTCGGTTAAAATCCACTTTTTCATTGTTGGAAGCAGTGTAATCTGGTTTAGCATACTACTGAAGGCAATAGATAAATTATCACACCTTGTAGTTTCTGCTCAGATACTACTAATGCATTTCAGGGGAGCAGACTTGAAAAGCCTGCAATATGACCCCCCACATCCAAGCCACGATGCAACAAGAGTTGTTCATGGTTGAGAATTTAAATGACACTCAAACAGGCATGCTCCTCGGAATACCAGGGAGCGCAAGATGCGTTCAAAGATTCGATGATTCACTGAATTCTGCAATTCACATTACTTATCGCATTTC
+
IIIIICHHIIIIIHIIIIHHHIIIIIIIIIIIIIIIIIHGHIHHIIIIIIHHIHIIIIIIIIIIIHFHIHIIIIIIIHIIIIHGHHCHHIIGGIIIIIIIIIIHHIHHHHHHHIHIIIIIIHIHIIIIEHIIIIIIHIIIIIIIIHHHIIIIHHIIIIHIIIHHIIIIIIIIHIIIGIIIIIIHHIHIHIIGIIIHHIHHFIIIIIHIIIIHHIHHHG?HHGIHHHGDGIIHGHHIIIIIIIIHIIIIIIIIIIIIIIHHFIIIIIIIIIHHHGIIIIIIHIIIIIIIIIIIGIIIIHHHHIIHGIIIIFHHHHGIIIIHGHGIIIIIIIIIIIIHIHIIIIIIIIIIIIIIIIIHIIIIIIIIHIGIIIHII
@HISEQ:711:H5NNWBCX2:2:1101:20212:8844:ATCTCGTA
TTAAGTTCAGCGGGTGGTCCTACCTGATTTGAGGTCAAGAACAACAACAACAACATATGATCCAGCAGCAACAAGTAGATCCCCCCCATAGATGCAGATAATTATCACACCTAATGGAGGGGGGGCTTTGCCACTCATGTATTTCAGGGGAGCAGACCACAAATAAAGGCCTGTAACCCCCACGTCCAAGCCATACCCTCACATGAGTATGGTTGAGATATTAATGACACTCAAACAGGCATGCTCCTCGGAATACCAAGGAGCGCAAGATGCGTTCAAAGATTCGATGATTCACTGAATTCTGCAATTCACATTACTTATCGCATTTC
+
IIHIIIIIIIIIGGHIIIIIIGIIIGIIHHIIIIIHHGHHHHHIIHFHIIIIIIHIIIIIIHIIIFHHIIIIHIIIHCHIIIIIIIIIIIIIIIGHHEGHIIHHGCHIIIIIIHEHHHIIEHIIHHHHIHHG@IHHHGHHIHCCHHHIIIGHHIHIIEIIIHHHIIIIHIIIHHIIIIIIHIIHGHHIIHHHHHEHGHHHHIIIHHIHIIIIGIIIIIIIGIIGIIIIIIIHHIIIHIIIHIHIHIIHIHEIHHIIIHHHGIIIIIIIHIIIIIIHIIHIHHIIIIHIIIIIHHIIGIIIIIIIHHHHHIIIIHIIIHIGIIIIIIIHG
@HISEQ:711:H5NNWBCX2:2:1101:7875:9170:ATCTCGTA
TTAAGTTCAGCGGGTAGTCCTACCTGATTTGAGATCAGATCATAAAGTATGTTTGTCCAATTTAATAGACTATTAGAAGCGGTTCATCCGCAATCCCGGCCACCTTTTTACGGGTGTCCTCAGCGAGTGATACTTATCACGCCGAGTGGAACCGAGGTCACTGAGATCCAGCTAATATTTTTAAGAGGAGCAGACGTGAATCCGCAAGACCTCCAAGTCCAAAACAACACCAATCGAATGAACAAAAGTTGTGTTTTGATAATTTCATGATACTCAAACAGGCATGCTCCAAGGAATACCAAGGAGCGCAAGGTGCGTTCAAAGATTCGATGATTCACTGAATTCTGCAATTCACATTACTTATCGCATTTC
+
IEHHIHHIIHGHHGHIGHIIIIIIGIIIIIIIGHIGHHIGIIFIHHHHHEHIIHIHIHGGHIIIIHHHHHHIIIIIIIIIIIIIIIHIIHHIDHHIIICHHDEHHIIIIIIHHHHDHHHHHIHICCH<DHIGHIHIIIGGHHIGGDHFHGHHGHHHHEFHIGHHCIHHIHIGEHHIIHHHHEHHCAIHHHHGHHHIHGHHGIIHIIHHHHHGIIHHCD?GDHG@IHHEEIHHIHHIHIHHGFIHIIHIHIIIIIHHHHCIIHGGIHH?G?HFHGIHHHFEGHHIIIIIGIIIIHGIIIHIHIIHIIIIHHGIGIHFHHIHIGIIIHIGIIIIHIIIIHIHIIIIIHIIIIIIIIIIHHIIIIIIIIIIHHII
@HISEQ:711:H5NNWBCX2:2:1101:9478:9159:ATCTCGTA
TTAAGTTCAGCGGGTAGTCCTACCTGATTTGAGGTCAAATTGTCAAAAATTTGTCCATAAGGACGGTTATAAGCAGGACCCCATATTAAAGTCAACCTACTGTGGCGTAGATAATTATCACACCAGAGACGGTCAACAAAGGTCTCACTAATACATTTCAGGAGAGCTGACTTCTGAGAAGCCTGCAACACCCACATCCAAGCCTAATCAAGCTCGCAAAAGCTGAAGAGGTTGAGAATTTAATGACACTCAAACAGGCATGCTCCTCGGAATACCAAGGAGCGCAAGGTGCGTTCAAAGATTCGATGATTCACTGAATTCTGCAATTCACATTACTTATCGCATTTC
+
IIIIIFIIIIIIIIIHIIIIIIIIFHIIIIGHHIIIHHIIIGHIHHHIIIHHHIIIIIIIIIIIIHIIHIIIGIIIIIIGIHIIIIIIIIIHIIIIIIHIIIIIIIIIIIIIIIHIIIIIIIIHIIGHHIIHHHIIHIIIFFHIIIIIHHIGHIHGHIIIIIIIIIIIHEHIIIGIIIIIIIIIHHIIIIIIIIIIIIIIIIIHHHIHIIIIIIGHIHHCHHIHHHHIIIIIIIIHGGIIIIIIIHHFHHHIIHIHIIIIIIHIIIIIIIIIIIIHIIIIHIIHFIHHIIIG?IGIIIIIIIIIIIIIIHIIIIIIIIIHIIIIIIIIIIIIIIIIHIHIIIIIIIHI
@HISEQ:711:H5NNWBCX2:2:1101:13953:9114:ATCTCGTA
TTAAGTTCAGCGGGTGGTCCTACCTGATTTGAGGTCAAGAACAACAACAACATATGATCCAGCAGCAACAAGTAGATCCCCCCCATAGATGCAGATAATTATCACACCTAATGGAGGGGGGGCTTTGCCACTCATGTATTTCAGGGGAGCAGACCACAAATAAAGGCCTGTAACCCCCACGTCCAAGCCATACCCTCACATGAGTATGGTTGAGATATTAATGACACTCAAACAGGCATGCTCCTCGGAATACCAAGGAGCGCAAGATGCGTTCAAAGATTCGATGATTCACTGAATTCTGCAATTCACATTACTTATCGCATTTC
+
IIIIHECHFHHIHIHIIIIHHH?FHHIII?EHIIIIIIHIGGHHFHHHIHIIIHCHIHHHHHIEHFHIIIIHIIIIIIIHEDDHIIIIIHIHHIIFHIIIGEHHIIHEGHHIHCGHHDCHDHHHHHHHHIHIIIFHHCCHFIIIIHHBAGHHFHCFGHHHIIGHFGBFHFHIIHCCBCHHHHFGHGGHHIHIIHHFIHHIHHHHHHEHHIHEHHG1D@EHEEIIHH@CCF1HHHGHGFCHEF<C<HHHIHHHE@F?IGIDEE1HGCG<0?IIHHHCHHEIHHHFEHHFCHHHG<F?HHIHHIH?FIIHHHFGIHHGEHHHIHHHII
@HISEQ:711:H5NNWBCX2:2:1101:14821:9065:ATCTCGTA
TTAAGTTCAGCGGGTAGTCCTACCTGATTTGAGGTCAAATTGTCAAAAATTTGTCCATAAGGACAGTTATAAGCAGGACCCCATATTAAAGTCAACCTACTGTGGCGTAGATAATTATCACACCAGAGACGGTCAACAAAGGTCTCACTAATACATTTCAGGAGAGCTGACTTCTGAGAAGCCTGCAACACCCACATCCAAGCCTAATCAAGCTCGCAAAAGCTGAAGAGGTTGAGAATTTAATGACACTCAAACAGGCATGCTCCTCGGAATACCAAGGAGCGCAAGGTGCGTTCAAAGATTCGATGATTCACTGAATTCTGCAATTCACATTACTTATCGCATTTC
+
IIIIIIIIIIIIIIIIIIIIIIIIIIIIIIIIIIIIIHIIIIIIIIIIIIIIIIIIIIIIIIIIIHIHIIHIIIIIIIIIIIIIIIIIIIIIIIIIIIIIIIIIIIIIIIIIIHIIIIIIIIIIIIIIIIGIHIIIIIIIIIHHIHIIIIIIIIIIIHIIIIHIIIIIIIIIIIIIIIIIHIIIIIIIIIIIIIIIIIIIHIHIIIIHIIIIIIHIIIIIIIIHIIIIIIIIIIIHIIIIIIIIIIIIIIIIIHIIIIIIIIIIIIIIIIIIIIIIIIHEIIIIIIIHIIIIIIIIIIIHIIIIIIIIIIIIIIIIIIIIIIIIIIIIIIIIIIIIIIIIIIIIIIII
@HISEQ:711:H5NNWBCX2:2:1101:18944:9227:ATCTCGTA
TTAAGTTCAGCGGGTAGTCCTACCTGATTTGAGGTTCTTGTAAGAGATTGTGCTTTGGTAGACGAGTTATTACCACATCTATAGGCACGTACCTGAATTTCAAGCATCAGCCCCAAAGGCTGCAATGCCCATTCAACACTAGTTGTAATATGCTAGAACAACAAAGTTCACACACAAAACAACAAGTGTTATGTTTCTATACAAACGCTCAAACAGGTATACTCTTACCGAAAGGTAAGAGTGCAAGCTGCGTTCGAAAACTTGATGATTCACAAGCATATGCAATTCACACTAGTTATCGCAATTT
+
IIIIIIIIIIIIIIIIIIIIIIIHIIEIIIIIIIHHIIHIIHIHIHIIIHIIIHIIHIIIHHIHIHHHIIIIIGIIIIHHHHHFHHHHIHHIIIIHIIIIIIIGIIIIHIIIIIIIIIIIIHIIIIIIIIIHIIIIIIIIIHHHIIIHIIIHHIIIIIHIHIIIIIIIIIIHHIIHIHIIIHHIIHHHHIIIIIIIIIIIIIIIHIIIIIIIHIIHIIHHHIGIIHEIIIIHIIIIIHFIIIHHHFHIHHIIIIIHHIHHIIHIIHIIIIIIIIIIHIIIHIIIIIGIIIIIIIIIIIIIIIIIGII
@HISEQ:711:H5NNWBCX2:2:1101:1455:9472:ATCTCGTA
TTAAGTTCAGCGGGTAGTCCTACCTGATTTGAGGTCAAATTGTCAAAAATTTGTCCATAAGGACGGTTATAAGCAGGACCCCATATTAAAGTCAACCTACTGTGGCGTAGATAATTATCACACCAGAGACGGTCAACAAAGGTCTCACTAATACATTTCAGGAGAGCTGACTTCTGAGAAGCCTGCAACACCCACATCCAAGCCTAATCAAGCTCGCAAAAGCTGAAGAGGTTGAGAATTTAATGACACTCAAACAGGCATGCTCCTCGGAATACCAAGGAGCGCAAGGTGCGTTCAAAGATTCGATGATTCACTGAATTCTGCAATTCACATTACTTATCGCATTTC
+
IFHICGGHHIHIDHIIIHHHIIHHHHHIFEHIIIHHEHIHEHHHGHHHGGFGFFHHHIIEHE@FHHHHCHIHEHIIIHEGHEEHHHHEEIIHFHIIIIIIIEFHGCHGHHHIHCHHIIIGHCHCEHHIHHIFHEHHHIEGHFHHEHHFHHGHHHIE@FF@EHHHHHGHHIHHGHHEHCGEFHHIIHGHHIIIIHDHEEHHHIHHHHHIIHHHHIHGHEHECIHIIIIIIHE@GIHHHGEHEHHGC<D<EF<11<CEGC<@EGC<DC<EHHIHHHCEHHHCDIDIHFEHHIHIHHH?<FFHFIIIFHIIIHHHD@HHEGFGEHHEGHFEC@HHHHHIHIHGEHHHCHDH
@HISEQ:711:H5NNWBCX2:2:1101:2093:9424:ATCTCGTA
TTAAGTTCAGCGGGTAGTCCTACCTGATTTGAGATCAAACATTCAAAACGAGCCATTCCTCACAGAGGAGAGGCCTTTATGAGCCCCAGTGAACCTCCATCGCTTAAGGTTACTTGACGGAATACCACAAGCGTAGATAATTATCACACCTGCGATGCCACCAAACACTGGCAAGCTGATTCATTTAAGAGGAGCTGACCATAGGCCAGCAAGACCCCCAAAGTCCAAGCTCATCATGGCAAAACCATGAGAGTTGAGGTGTTCATGATACTCAAACAGGCATGCCCTTCGGAATAGCCAAAGGGCGCAAGGTGCGTTCAAAGATTCGATGATTCACTGAATTCTGCAATTCACACTACTTATCGCATTTC
+
GHIIHHIIIGHHIIIHHIIIIIIGIHIIIIIIIIIIIIGIIIHIIIIIIEC<CEHHHIHIIHII1CGHHCGCGGEHHFHHHF<CHIIIEHIIIIIIIIIIIEHF1DGFHIHHHIICEGEEDGHIIHHIIIHHIHHHIIIIHCCEHFHIIIHHHDHHIHIHIHIGHHIIIHIIHIHHHF@FIIIGHHIIGEHEIHHFEHHHIIIHFEFHHHIHHGIIIHHHCHEG=HHIHHHF@CEHFHH?HG@EIIIIHIHIHIIIIIIIIIIIIHHHFFCGHHHHHGFHG?HHHHIGIIIIIIIIIIIHIIHIIIIIIIIHHIIIIIIIIIIIIGIIIIIIIIIIIIIIIIIIIIIIIIIIIIIIIIIIIIGIIIIIIIG
@HISEQ:711:H5NNWBCX2:2:1101:3183:9288:ATCTCGTA
TTAAGTTCAGCGGGTATTCCTACCTGATCCGAGGTCAACCATTCAGAAGAAGGGTGTTTAACGGCAAGAAGCAGTGGTAACTCGCAAGCTAGAAAATAATTACTAAGCTCAGAGGATATCACAACTCCGCCGCTGTCTTTAAGGAACTACAGGCCGGCCACACAGGTGTGGCCTCTTCAGTAGGTTCCCAACACTAAGCTGGGCTTAAGTGGACTTAATGACGCTCGAACAGGCATGCCCACTAGAATACTAATGGGCGCATTGTGCGTTCAAAGATTCGATGATTCACTGAATTCTGCAATTCACATTACTTATCGCATTTC
+
IIIIIIIIIIIIIIIIIIIIIIIIIIIIIHIHIIIIIIIIIIIIGIIIIHHIIIHHIIIIIIIIIHHHHHIIIIIIIIIIIIHIIIIIIIIIIIIII?HHIFHIIIIIIHIIIIIIIIIIIIIIIHHIIIIIIIIHIIIIIIIIIIHIIIIIIIIIIIIIIIIIIIIIIIIIIIIIIIIIIHIHHIIIIIIIIIIIIHIIIIHIIIIIIIIIIHHHIHIIHIIIIIHHEHIIIIIIIIIIIIIIIIHEHHGIIIHIIIHHG?IHHHFIIGIIIIIIIHIIIIIIIIIHIIIIIIIIHIIHHIIHIHIIIIIIIIIGIIIIIII
@HISEQ:711:H5NNWBCX2:2:1101:3071:9499:ATCTCGTA
TTAAGTTCAGCGGGTATTCCTACCTGATCCGAGGTCAACCTTAAAAAATTGGGGGTTTTACGGCTAGAATCCCTCCGAATCCCAGTGCGAGACGTTAGTTACTACGCAAAGGAGGCTCCGAGAGGGTCCGCCACTACCTTTAAGGGCCTACGTCAACCGTAGGGCCCCAACACCAAGCAGAGCTTGAGGGTTGAAATGACGCTCGAACAGGCATGCCCGCCAGAATGCTGGCGGGCGCAATGTGCGTTCAAAGATTCGATGATTCACTGAATTCTGCAATTCACATTACTTATCGCATTTC
+
IIIIIIIIIIIIIIIIIIIIIIIIIIIIIIIIIIIIIHIGIIIIIIEHIIIIIIIHHIIIIIIIIHIIIIIIIIIIIHIIIIIIIIIIIIIIIIIIIIHIIIIIIIIIIIIHIIHIIIHIHIIIIIHIIIIHIIIIIIIIHHIIIIIIIIIIIIHHHIIHIIHIIHIIHEHHIIHIIIIIGHIIIIHIIIFHHHHHIIIIIHHHHIIIIIIIIIIIGIHHDHIIIIGHIIIDHIHCGIIHEEEGIIIIIIIHHEIIIIIHHIIIIIIIHIIIIIIIIIHIGIIIHGIIIIIIIIIIIIIII
@HISEQ:711:H5NNWBCX2:2:1101:4438:9394:ATCTCGTA
TTAAGTTCAGCGGGTATCCCTACCTGATCCGAGGTCAACCTCTATGAATTAGATGAACGGGGGGTCCAGTGGCACAGATTTCAACCCGTAACCCGACTAGTTTAGCATTGTATAATACTCTGTGAGTCTGTTGCCATGGTTTGCTTCTCTGGCCTATACATTTCGACTGAGTGGGACAAGCACCGCAAGTGCCTTCCACATCAGTCAATACCACATTAGATGTGAAGTGGTTGTTAGTGACGCTCGAACAGGCATGCCCTGAGGAATGCCAAAGGGCGCAATGTGCGTTCAAAGATTCGATGATTCACTGAATTCTGCAATTCACATTACTTATCGCATTTC
+
IIIIIHIIIIIIIHIIIIIIIIIIIIIIIIGIIIIIIIIIIIIIIGIIIIIIIIIIIIIIIIIII=GHIHIIIIIIIIIIIIIIIIIIIIIIIIIIIIIIDHHIIIHIHHIIIIIIIIHIIHIIHIIIIIIIHHIIIIIIHHHIHIHIIIIHHIIHHIIIIIIIIGIIIIHHHHEHHIIIIHHHHIIIIIIIIIIIIIHIHIIIIHIIIIICEHHIIIIIIIIIIHIIIIIIIIIIIIIIHIHHHGIIIIHGHIHGHEIIIIHCIHIHHEIHHHIIIIHIIIHIIIIGIHIIIIIIIIIIIIIHIIHHGIIIIIIIHIIIIIIIIHIGIIIIHIIIIHIIHI
@HISEQ:711:H5NNWBCX2:2:1101:7631:9286:ATCTCGTA
TTAAGTTCAGCGGGTAGTCCTACCTGATTTGAGATCAAACATTCAAAACGAGCCATTCCTCACAGAGGAGAGGCCTTTATGAGCCCCAGTGAACCTCCATCGCTGAAGGTTACTTGACGGAATACCACAAGCGTAGATAATTATCACACCTGCGATGCCACCAAACACTGGCAAGCTGATTCATTTAAGAGGAGCTGACCATAGGCCAGCAAGACCCCCAAAGTCCAAGCTCATCATGGCAAAACCATGAGAGTTGAGGTGTTCATGATACTCAAACAGGCATGCCCTTCGGAATAGCCAAAGGGCGCAAGGTGCGTTCAAAGATTCGATGATTCACTGAATTCTGCAATTCACACTACTTATCGCATTTC
+
IIIIIHIIIIIIIIIIIIIIIIIIIIIIIIIIIIIIIIIIIHIIIIIIIIIIIIIIIIIIIIIHIHHIHIIIIIIIHIEHGHEFHIIHIIIIIIIIIHIIIIIHIIIIGHHIIIHHHHIDIIIIIIEHIFHHIIIIIHHIIIIIIIIIIIHIIIHHHIIGHHHEHIIIHHIIHIIHHHHGFIHHHHHHHHIHHIIIHHIIIHHHIIIIHHIIHHIIIIIHFHHHIHHIHHGIHEHHHHIIIIHGHHIIIIHIIIIIIIIIIIIIIHGIIHGHIHGGIIIIHHIIHIHHHGIIIIIIGIIIIIHIGIHIIIHIIIHIIIIIIIIIIIIIGIIIIHIHIIIIIIIIIIIIHIIIIIIIIIIIGIIIIIIIIII
@HISEQ:711:H5NNWBCX2:2:1101:1706:9596:ATCTCGTA
TTAAGTTCAGCGCGTAGTCCTACCTGATTTGAGATCAAACATTCAAAACGAGCCATTCCTCACAGAGGAGAGGCCTTTATGAGCCCCAGTGACCCTCCATCGCTCAAGGTTACTTGACGGAATACCACAAGCGTAGATAATTATCACACCTCCGATGCCACCAACCACTGGCAAGCTGATTCATTTAACAGGAGCTGACCATAGGCCAGCAAGACCCCTACAGTCAAAGCTCATCATGGCAAATCCATGAGAGTTGAGGTGTTCATGATACTCAAACAGGCATGCCCTTCGGAATAGCCAAAGGGCGCAAGGTGCGTTCAAAGATTCGATGATTCACTGAATCCTGCAATTCACACTACTTATCGCATTTC
+
E@1<1111111//</</<<<<1D1D1<1<1<<11<<11<DH11D1<1<<<0CC?GH1<1111<<D11<<DH0<DGHCG<<<@F1<1D0E<<D11<11D1DFE011<<1C1<<@<F0<<<<E0<<D0<<F0<F0<0<<<0<0///<G///://:D/=E@8.F./=/:AEH8....;GHHI.B###################################################################D0<0<0<00011<11D<@D<1CD1D1<1C1111<DC<</00@<D1<1D1<1<1C<0//EHHF<//<111<11<1<1CFD111CD11<<<1F@<<1<1D1<<11<111<11D0<HGCHCC<C<<
@HISEQ:711:H5NNWBCX2:2:1101:1554:9715:ATCTCGTA
TTAAGTTCAGCGGGTAGTCCTACCTGATTTGAGGTCAAGTTCAAAATAATGCCAGAAGGCAGTCCCCAGAGAGGACAGTTTGAAGCAGAAGACAGACTCCTCAGCGATAGCATAGATTTATTATCAAGCCAAAGCCGATTCATTAAGTTCCGCTAATGTATTTAAGAGGAGCCAGTTTATTTCACCAGCATAAGCCTCCAACATCCAAGGCTTCAAAAAAGGTTTTGAAGTTGAGATATTAATGACACTCAAACAGGCATGCCCTTCGGAATACCAAAAGGCGCAAGGTGCGTTCAAAGATTCGATGATTCACTGAATTCTGCAATTCACATTACATATCGCAATTC
+
IIIIIHIIIHIHIGIHIIHIIIIIIIIIHGIIIGIIHIIHIIIIIIIIIIGHHIIGIIIHIHHHIDHHHIIHIIIIHHCFGHIIIIIGGHIIHIHHIHIGIIHIGHDHH=HHHHHIIHGIHIIIIHIIHIHHIHFHHHHIIHHHHHHHHIIIIIFHHHHHIHIHHHHHIIGIIHIIIIIHIIHHHFHIHIHEHHIIIHIIIHIIHHHHHHHHHIHHECD<EHIIIIIIIIIIIGIIGIIIIGIIHHGIIIHF<IIIIHEIHDHIIIIIIIIIIIIIIIHIGIIHIHIIIIGIIIIIIIIHIHIIHIIGIHIHIIIIIIIIHIIIIHIIIIIIIIIIGIIIIIIIIII
@HISEQ:711:H5NNWBCX2:2:1101:2348:9650:ATCTCGTA
TTAAGTTCAGCGGGTAGTCCTACCTGATTTGAGGTCAAATTGTCAAAAATTTGTCCATAAGGACAGTTATAAGCAGGACCCCATATTAAAGTCAACCTACTGTGGCGTAGATAATTATCACACCAGAGACGGTCAACAAAGGTCTCACTAATACATTTCAGGAGAGCTGACTTCTGAGAAGCCTGCAACACCCACATCCAAGCCTAATCAAGCTCGCAAAAGCTGAAGAGGTTGAGAATTTAATGACACTCAAACAGGCATGCTCCTCGGAATACCAAGGAGCGCAAGGTGCGTTCAAAGATTCGATGATTCACTGAATTCTGCAATTCACATTACTTATCGCATTTC
+
IIIIHHIIIIIIIIIIIIIIIIIIHHIHIIIIIIIIIHIIIIIIIIIIIIIIIIIIIIIIIIIIIGHHHHHIHIIIIIIIIIIIIIIIIIHIIIIIIIIHHHHIIIGHHIIIIHIIIIIIIIGIIIIIIIIHIIIIIIIIIGHIIHHIGIIIIIHIGIIHIHIIHIIIIIIGCHHHHIIIIIIIIIIIIIIIIIIIIIIIHIIIIIHHIIIIIIDIIIHHHIHIIIIIIIIIIIIIIIIIIIIIHHHHIIHIHHIIIIIIIIIIIIIIIIIIIIHHHGIIIIIIIIIHIIIIIIIIIIHIIIIIIIIIIIIIIIIIIIIIIIIIIIIIIIIIHIIIIIIIIIIIIIII
@HISEQ:711:H5NNWBCX2:2:1101:8412:9638:ATCTCGTA
TTAAGTTCAGCGGGTATCCCTACCTGATCCGAGGTCAACCATTAAAATTGGGGGGTTTAGCGGCTGAGAGCTGCAACACCTACCAAAGCGAGAAAAAAATTACTACGCTCAGAGGATATTACAGATCCGCCGTTATATTTCAGGAACTACAATACAGTAGATTCCCAACACTAAGCTAGGCTTAAGGGTTGAAATGACGCTCGAACAGGCATGCCCACTAGAATACTAATGGGCGCAATGTGCGTTCAAAGATTCGATGATTCACTGAATTCTGCAATTCACATTACTTATCGCATTTC
+
IIIIIIIGIIIIIIIIIIIIIIIIIHIIIIIIIIIIIIIIIIIIIGIIIIIIIIHIIHGIIHIIIHIHGGIHIIIIIIIIIIIIIHHIGIIIIIIIIIIIIIIIIIIHIIIIHIIIIIIIIIIIIIIHIHIIIIIIIHIIHIHIIIIIIIIIHIIIIIIIIIIIIIIIIIIIHHIIIIIIIIIIIIIIIIIIIIIIIGHHHIIHHIHIIIIIIIIIIIIIGIHIIIIIIHIIIIIHIIIHHHGIIIIIIGIIHIHIIHIIIIIIIGIIIIIHIIIHIIIIIIHHIIIIGIIIGIIIIII
@HISEQ:711:H5NNWBCX2:2:1101:11784:9573:ATCTCGTA
TTAAGTTCAGCGGGTATCCCTACCTGATCCGAGGTCAACCTTTGATAAAATTTGGGTTATGGCAGGCACGCAACCGGTCATCCAAAGCGAGAAAAATTACTACGCTTGAAGCCGAATGGCACCGCCACTGATTTTAGAGCCCGCCTTTTCAGGTGAAGCTTAATACCAAGCAGAGCTTGAGGGTTGTAATGACGCTCGAACAGGCATGCCCCCCGGAATACCAGAGGGCGCAATGTGCGTTCAAAGATTCGATGATTCACTGAATTCTGCAATTCACATTACTTATCGCATTTC
+
IIIIIHIIIIIIIIIIIIIIIIIIIHIIIIIIIIIIHIII1CHGHHGHHHIIHGHHIHIIHHHIHDHHIHIIIIIIIIIIIIIIIIIHEHHHHHHHIGHIIIIIHFHIHIIIIICEHIHIIIHHIIIIIIIIIIIIIHIHIHHHIHHHHIHHHHIIIGHHHHIIIIIIIIIIIIHIHIHIIIIIIHIIIIHHHIHIGIIIIIHHHHIIHHGC<IHHIIIHIIIIHHHIH?CIHHGHIIHIHHHIIGIIIHIIHIIHHEIIIIIIIIHHIIIIHHFHHIIIIIIIIHHIIIIHHI
@HISEQ:711:H5NNWBCX2:2:1101:17620:9648:ATCTCGTA
TTAAGTTCAGCGGGTGGTCCTACCTGATTTGAGGTCAAGAACAACAACAACAACATATGATCCAGCAGCAACAAGTAGATCCCCCCCATAGATGCAGATAATTATCACACCTAATGGAGGGGGGGCTTTGCCACTCATGTATTTCAGGGGAGCAGACCACAAATAAAGGCCTGTAACCCCCACGTCCAAGCCATACCCTCGCATGAGTATGGTTGAGATATTAATGACACTCAAACAGGCATGCTCCTCGGAATACCAAGGAGCGCAAGATGCGTTCAAAGATTCGATGATTCACTGAATTCTGCAATTCACATTACTTATCGCATTTC
+
IIIIIIGIIHIIIIIIGIIIIIIIIIIIIIIIIIHIIIHIIIIIIIHHIGHIIIIIIIFHIIIIHGHIIIIIIIIIIIIIIIIIIIIIIIIHIHIIGIHIHIIIIIIIIIIIIIIIIIIIHIIIIIIIIIIIIIIIHIIIIIIIIIIHIIIHIIIIHIIIIIIIIIIHIIIIIIIIHIIIIIIIIIIIHIIIIHIHHIII0IIIIIIHIIIIHHIIHIIIIIHIIIIIIIIIIIHIIIIIIIIIIIIIIIIIIIHHHHIIIIIIIIIIIIIIIIIIIIIIIIIIIIIIIIIIIIIIIIIIIIIIIIIHIIIIIIIIIIIIIIIIIIIII
@HISEQ:711:H5NNWBCX2:2:1101:18510:9730:ATCTCGTA
TTAAGTTCAGCGGGTAGTCTTACTTGATTTGAGATCGAGTTGAACAACACATAAAGTGTCGTAAAATCCTGCATCAGTCAGCAAAGAGGACAATTATCCTTTATGTTAGCTGCAGCAAAAGTAATAATCCTGTTTGACGAGGACTAAATAGATATGCTTTTAGCTCAGATAAAAGTCCAGCTGCACCTGCATTTCAAGCCGCCCGCCTACCGGTGAAGGTCGTTGGGATAGCTCAAGTCCACCCTCCCTTTTTTTTATCAAAAAAGAGAGGTTGAGGTGTTTACTGATACTCAAACAAGCATGCTCTTCGGAATACCAAAGAGCGCAATATGCGTTCAAAGATTCGATGATTCACTGAATTCTGCAATTCACATTACGTATCGCATTTC
+
IIIIIIIIIIIHIHEIIIIIIIIIIIIIIHIIHIHIIHIIIIIIGIIIIIIIIIIHIIIHIHHIIHHHIIGIIIIIIHIIIGIIIHIIIIIIIIIIIIIIIIIIIIIIHIIIIIIIIHIIIIIIIIIIIIIIIIIIIICHHHIIIIIHIIHIIHICEHHIIHGHHHHIIIIIIIIIIIHIIIHIIIIIIIIIIIIIIHIIHIIHIHIIIIIIIIIIIIIIIIHHIHIIHGIIHIHEIHGHEHIIIIHIIHHHHHHIIIIIHHHGIHHIHIIIIIHIIIIIIIIIIIIIIIIIIHHIIIHIIIIIHHIIIIIHIIIIIIIHGHIIIIIIGIIIIIIIHHIIIHIHIIIIGHIIIIIHIIIIIIIIIIIIIGIIHIIIIIIHIIIIIIIII
@HISEQ:711:H5NNWBCX2:2:1101:20735:9651:ATCTCGTA
TTAAGTTCAGCGGGTATCCCTACCTGATCCGAGGTCAACCTTTGATAAAATTGGGGTTATTGGCAGGTACACAGACGGGTCATCAGAGCGAGAAAAATTACTACGCTTGAAGCCGAATGGCATCGCCACTGATTTTATGGCACACCTTTTTACAGGTGATACCTAATACCAAGCTGAGCTTGAGGGTTGTAATGACGCTCGAACAGGCATGCCCCCCGGAATACCAGAGGGCGCAATGTGCGTTCAAAGATTCGATGATTCACTGAATTCTGCAATTCACATTACTTATCGCATTTC
+
IHIIIIIIIIIIIIIIIIIIIIIIIIHIIIIIIIIHIIEHHHIIIIHHIGIIIIIIIIIHIIIIIEHHHIIIIIHIIIIIIIIIIIIIIIIIIIHIHIIIIHIHIIIIIIIIIHIIIIHIIIIIGHHIIHHHIIIIIIIIIIIIIIIIIHIIHHHHIIIIIHHIHHIIHIHIIIIHHIIIIHIIHIIIIIIIIIIIIIIIIIIIIIIHHIIIHIGIIHIIIIIHIIHHEIIIIHIIGIIIHFIIGIIIHIIIIHIIIIIIHHIIGIHIIIIHIGIHIIIIHIIIIGIIIIIIIIHII
@HISEQ:711:H5NNWBCX2:2:1101:5607:9975:ATCTCGTA
TTAAGTTCAGCGGGTGGTCCTACCTGATTTGAGGTCAAGAACAACAACAACAACATATGATCCAGCAGCAACAAGTAGATCCCCCCCATAGATGCAGATAATTATCACACCTAATGGAGGGGGGGCTTTGCCACTCATGTATTTCAGGGGAGCAGACCACAAATAAAGGCCTGTAACCCCCACGTCCAAGCCATACCCTCACATGAGTATGGTTGAGATATTAATGACACTCAAACAGGCATGCTCCTCGGAATACCAAGGAGCGCAAGATGCGTTCAAAGATTCGATGATTCACTGAATTCTGCAATTCACATTACTTATCGCATTTC
+
IIIIGHHHHIIIHIIIHIIIIIIIIIGIIIIIIIIIIIIHIHIIIIIIIHIIIHIIIIIHIIIIIGHIIIIHHHIIIIIIIIIIIIHIHHIIIIHHIIHHHHIIHHHIHIIHHGHIIIIHHIIIGIGGHIIIIIIIIIIIIHIHIHIHHIIIIIHIHGHIIIIHHHHHIHHHFHDHHIIIHHIIIHHHHIIIIHIIIIGHHHHHHIIIIHHHEIIIIHIHIGHHIHGC<EEHGHHHGIIHEIIIHIIHHIIIIIHHGIIIHGIIIIIIIIIIIHIIIIIIHIIIIIGIHHHIHIIIIIIIIIIHIIIIIHHFIIHIIIIHGIIIHIIII
@HISEQ:711:H5NNWBCX2:2:1101:6159:9978:ATCTCGTA
TTAAGTTCAGCGGGTAGTCCTACCTGATTTGAGGTCAAATTGTCAAAAATTTGTCCATAAGGACGGTTATAAGCAGGACCCCATATTAAAGTCAACCTACTGTGGCGTAGATAATTATCACACCAGAGACGGTCAACAAAGGTCTCACTAATACATTTCAGGAGAGCTGACTTCTGAGAAGCCTGCAACACCCACATCCAAGCCTAATCAAGCTCGCAAAAGCTGAAGAGGTTGAGAATTTAATGACACTCAAACAGGCATGCTCCTCGGAATACCAAGGAGCGCAAGGTGCGTTCAAAGATTCGATGATTCACTGAATTCTGCAATTCACATTACTTATCGCATTTC
+
HIIHIGHIHHHIIGC?GEEEGHHHCHECFGHFHHII?GE1CF<<FHHFFHHFH@@E1DFFHGF@EDHHH?HGHGIIIIHIIGIGECEHHGHHIGHFFECHHHHHHHHHHICCHHH?GCEEHHFHHHGHGIIGGHIIHHEHC<FCGHHHHIHHFGHEEEHCCFHHHEHIIIHGFHEHHEHFH@FHHHIEHEEHHHGC7FHIIIGHHHHGIIHHHH.IIIHEGG?IIHIHHHHCGIIHHFHIIHIIHGD@HHIHHFGHEHIIHIHIIHDCEFHHHHFHHIHGIIIIHEE<DGHHHHHHHHIHIHHHFHHHEHHHEHHGDHHHIHIIHEHHHFIIGGIIHHHHIGIIIIIH
@HISEQ:711:H5NNWBCX2:2:1101:6269:9767:ATCTCGTA
TTAAGTTCAGCGGGTAGTCCTACCTGATTTGAGGTCAAATTGTCAAAAATTTGTCCATAAGGACGGTTATAAGCAGGACCCCATATTAAAGTCAACCTACTGTGGCGTAGATAATTATCACACCAGAGACGGTCAACAAAGGTCTCACTAATACATTTCAGGAGAGCTGACTTCTGAGAAGCCTGCAACACCCACATCCAAGCCTAATCAAGCTCGCAAAAGCTGAAGAGGTTGAGAATTTAATGACACTCAAACAGGCATGCTCCTCGGAATACCAAGGAGCGCAAGGTGCGTTCAAAGATTCGATGATTCACTGAATTCTGCAATTCACATTACTTATCGCATTTC
+
CHHIIHIIGHHIGHIIIIIIHHFHIGIIIIHHEHHHIIIIIHGHIHHIIIIIEGHFHHIHE@GHHCHIIHIIHIIIHHHHIGIIIHIIHHHDFHHHHHIIIIHIGIHHICEEHHIIIIIIIGIEHHHIIIIHEH=GEFHHGGA<@CHHHIIGHECHHHFHIHHIHHHHCHHHGEHHIIIHHIIIBGH?CCHHIHIHFHGHGHHHHHIHIIHGIG.GC<<0<0?E@HHCF0CFEHECGEC@EGCEGD<CHHE@?HEC<@HEECEC<CEF1FEGF<1D<@<<<</11HEC<?0CGCF1HCHDHGCEHIIHHHEHG?HHHD<1@F@C?G<<EFFIIHCEGC@E@?DFHHHE
@HISEQ:711:H5NNWBCX2:2:1101:13557:9893:ATCTCGTA
TTAAGTTCAGCGGGTGGTCCTACCTGATTTGAGGTCAAGAACAACAACAACAACATATGATCCAGCAGCAACAAGTAGATCCCCCCCATAGATGCAGATAATTATCACACCTAATGGAGGGGGGGCTTTGCCACTCATGTATTTCAGGGGAGCAGACCACAAATAAAGGCCTGTAACCCCCACGTCCAAGCCATACCCTCACATGAGTATGGTTGAGATATTAATGACACTCAAACAGGCATGCTCCTCGGAATACCAAGGAGCGCAAGATGCGTTCAAAGATTCGATGATTCACTGAATTCTGCAATTCACATTACTTATCGCATTTC
+
IIIIIHIIIIGHIGIIIIIIIIGIIIIIIIIIEHHHIFHHHEHHIIIIIIIIIIIIIIIIIGIIIHIIEHHIIIIIIIIIHIIIIIIIIHIIIIEHIHGHHIIIIIIHIIIIHIHIHDHHHIIIIIIIIIHHIIIIIIIIGIIIIIHGHHEHGIIHHEHGHHHIIHHIGIIHIIHHHHGIIIIIIIIICIHHHIIHEHIIGHIIIHIHHIIIIHIIIIIIIGIIHIIIIIIIIHHIIIHIIIIIIHIHIIHIHHHHDIIHEIGIIIIIIHIIIHIIHIHIIIHIIIIIIIIIIIIHHIIIIIIIIIIIIIIIIIIIIIIIGIIIIIIII
@HISEQ:711:H5NNWBCX2:2:1101:14058:9752:ATCTCGTA
TTAAGTTCAGCGGGTAGTCCTACCTGATTTGAGGTCAAATTTATCAAAAGAAAAAATGTGGTCGGTTAAAATCCACTTTTTCATTGTTGGAAGCAGTGTAATCTGGTTTAGCATACTACTGAAGGCAATAGATAAATTATCACACCTTGTAGTTTCTGCTCAGATACTACTAATGCATTTCAGGGGAGCAGACTTGAAAAAGCCTGCAATATGACCCCCCACATCCAAGCCACGATGCAACAAGAGTTGTTCATGGTTGAGAATTTAAATGACACTCAAACAGGCATGCTCCTCGGAATACCAGGGAGCGCAAGATGCGTTCAAAGATTCGATGATTCACTGAATTCTGCAATTCACATTACTTATCGCATTTC
+
IIIIIHHIHIIIIIIHIIIIIIHIIIIIIIIIIIIIIIIHIIIIIIIIIIIIIIIIIIIIIHIIIIIIIIHHIIIIIIIHIIIIIIIIIHIIIIHIIIIIIIGIIIIIIIIIIIIIHIIIHHIHIIHIIIIIIIIIIHHIIHHHHHHIHHIIIIIIIIIIIIIHIIIIIIIIIIIIIIIIIIHIHHIHIIHIHIIIIHHHIHHHHIHIIIHIIHIIHHHHIHFCFHIHHHHHHEIHH?IIGIIIIIIIIHIIGIHIIIIHIIIIIHIIIHGIIIIIIHHEHIHGIHIHIIIIIHHIIIHIIIIIHGHHGHHIIIIIIIIIIIIIGIHIHIHIIIIHIIIIIIIIIIHHFIIIIIIIIIIIIIIHIIIIIIIIII
@HISEQ:711:H5NNWBCX2:2:1101:17187:9820:ATCTCGTA
TTAAGTTCAGCGGGTATCCCTACCTGATCCGAGGTCCAAATCTGTTATTTTATTTGCAGTACCTACAACAGTTCTCTAAAGCGAGAGTCAGTCTGCTACGCTTGAGTCTATTGAGGCACCGCCATTGATTTTCAGGCACGTCACTACCTGTACAGAGACAAGAGAGACGAAAACCCAATACCAAGCAAGGCTTGAGATTTTATCATGACGCTCGAACAGGCATGCCCTTCGGAATGCCAAAGGGCGCAATGTGCGTTCAAAGATTCGATGATTCACTGAATTCTGCAATTCACATTACTTATCGCATTTC
+
IIIIHIIHHIIIIIIHIEHHIIIIIHIIIHHHHHIHIIGHHHIIIIIIGHHHHIIIGIHIHIIIIHHIIIIHHHIHIIIIIHIIGHHHIIHIIHIIIIHICHHIIIIIHHIIIIIIIIIIIIHIIIIIIIIIHIIIIIIIIIIIHIIHIHHI/IIIIIIIIIIIIIIIIIIIIIIIIIIIIHHIIIIIIIIGIIIIIHIHIIHIIIIIIIHGHHIHIIIIIIIIIGIIIIGIIIGIIHHHHHIIIHIIIIIIGHIIIIIIHHIIIIIIIHIIIIIIIIIIIIIGIIIIIHIIIIIIHIIIIIIIIIIIII
@HISEQ:711:H5NNWBCX2:2:1101:18031:9815:ATCTCGTA
TTAAGTTCAGCGGGTAATCCTACTCGATTTGAGGTCAACTTGTCAGAGATTTGTCAAAAGACGGTTTGAAGCGCAGAGCCCATTTAATTAGACACACTAGCGAGGATACTTATCACGCTGTGTAGTAAACATGGTTTACTTATGTCCAATCTTGAGTTACACTAAGCGATTTGAGATGAGCCTGACACTGAAGCGGCAACATCCAAGTCCACTACTCCTCTCAATAATAAGAGGAGTGTGAGAGTACAATGACACTCAAACGAGCATACCCTTTGGAATACCAAAGGGTGCAAGGTGCGTTCAAAGATTCGATGATTCACTGAATTCTGCAATTCACATTACTTATCGCATTTC
+
IIIIIIIIIIIIIIIIIIIIIGIIIIIIIIIIIIIIIIIIIIIIIIIIEHIIHIIIIIIIIIIIHEHIGIIIIIIIIIIIIIIIIIIIIIIIIIIIIIIIIIIIIIIIIIIIIIIIIIIIIIIIIIIHHIIIHIHIIIIIIIIIIIIIIIIIIIIIIIIIIIIIIIIIIIIIIIIIIIIIIHIIIIIIIIIIIIIIIIIIIIIIIIIHHIHIIHDHHHEHHGIIHIHHIIIIIIIIHHIIIIGIIIIIIIIIIIIHIHIIIIIIIIIIHGIGHIIIIIIIIIIIHGIIIIIIIIIIIGIIGIIIIIIIIIIIIIIIIIIIIIIIIIIIIIIIIIIIIIIIIIIIIIIIIIIIII
@HISEQ:711:H5NNWBCX2:2:1101:7207:10189:ATCTCGTA
TTAAGTTCAGCGGGTGGTCCTACCTGATTTGAGGTCAAGAACAACAACAACAACATATGATCCAGCAGCAACAAGTAGATCCCCCCCATAGATGCAGATAATTATCACACCTAATGGAGGGGGGGCTTTGCCACTCATGTATTTCAGGGGAGCAGACCACAAATAAAGGCCTGTAACCCCCACGTCCAAGCCATACCCTCACATGAGTATGGTTGAGATATTAATGACACTCAAACAGGCATGCTCCTCGGAATACCAAGGAGCGCAAGATGCGTTCAAAGATTCGATGATTCACTGAATTCTGCAATTCACATTACTTATCGCATTTC
+
IIIIIHIIIIGIIIHIHIIHIIIIIIEHHHHIIIHIIHIHHIHHHHIIIIHHHIIHEHIIHIIHIHHIIIIIIIIIIIIIIIIIHHHIIIIIIEHIIIIIGIIIIIHIHGIIIIIHIHHIHHHHGDHHHHHHIIIIHIIIIIHIIHHFGHIIIHIHHHIIIIIHHIIHHHGHHIIIHFGHIHHIIIIIIHIHHIIIHHHHIHIHHIHHHHHIHIIIIHIHIIHIHIIIHGEIIIHHGHFIIGIIIIHHEHHIIIIHHHEDEIIIIGHHIHDCHGIHGIIIIIIIHIIIIHHHIHHHHHHCHIHHIIIIIIIIIIHIHHHHGIIGIIIII
@HISEQ:711:H5NNWBCX2:2:1101:7751:10004:ATCTCGTA
TTAAGTTCAGCGGGTATTCCTACCTGATTTGAGACCATGGTTCAAGCTGTTTTACGGCTTTAAAGTTATGGACTGCAAAGCACTTTTGAGCTAATTCTTGCTGCATCGTAGTAAGCATTATAAGAGAAATTAATCCCATTCAAATACGTTTCTGATGCTTTGCAAAAAGTCAAACACTCTAAGCACAGTTCAGCTATAGATTTCAAGGCAGACTTCAAAAGTAGTCAGGCCTCAGATCTCTGCATAGTTGCTCTGTTAAAAGCAAAAAGGCAAAATAAATACTATAGATTCTCAAACAGGCATACTCTACCGAAATAGAGTGCAATGTGCGTTCAAAGATTCGATGATTCACGGAATTCTGCAATTCACATTACGTATCGCATTTC
+
IIGHHIIIIIIIHIHIIIHIIIIIIIIIHGHIIIHGHCGH@CGFHHHIHFHIIGHGCHHIIIIHHHHI?EFHHHIIIIGHIIIHGFHGIIGGIIIGHIIHIG?EHIFHIHGDHFHHHHIIIIIHIIHHIGGHHIIIIHHIIHICHHEHIFHHEHCHHIFHHEHHIHEHHGHFHEHHHIGGHIE.HHHBEGHIIHHHFIIIHHIEHHHHIIIIIIEEHH?HIHEHHGIFH?FIIHHHHHEFGHGIIIHH@F?G?CEFIHHE?GIHHEIIHHIHEFIIHHH@CHGGDHIHHHHHGCEHIIHGGHHHHHCEEEHHGIHGHFHHIHIIIIGHIIIIHHHFECEHGHHHHEIIIIIIHHGFCIIIIIIHHGIHEGIIIIIHHDFHIHHHII
@HISEQ:711:H5NNWBCX2:2:1101:13651:10114:ATCTCGTA
TTAAGTTCAGCGGGTATCCCTACCTGATCCGAGGTCAACCTGAAAAAAATTGGGGGTTGATGGCAAGCACACGACCGGACCTCCAGAGCGAGAAGAATTACTACGCTCGGAGCCGGACGGCACCGCCACTGACTTTAGGGCCCGCCGGGGCGGCGGGGCCCAACACCAAGCTGAGCTTGAGGGTTGTAATGACGCTCGGACAGGCATGCCCCCCGGAATACCAGGGGGCGCAATGTGCGTTCAAAGATTCGATGATTCACTGAATTCTGCAATTCACATTACTTATCGCATTTC
+
IIHIIIIIIIIIIHGIIIIIIIIIIIGHHHIIIIIIIIIIIIHIIIHHGIIIIIIIIIIIIIIIIIHHIHIIIHHIIHDHIIIIHHEHHHHIIIIIIIIIIIIIIIIIIIHHIIHHHHIIIHIIIHHHIHHIIIHIHHEHIIIIIIIIIIIIIHIIIIIHHHIIHIIIIIIIIFHHGHHHIIIIHIIIHHHIIIIIIHHHIIIIIHIIHIIIIIHIHIHIGIIHIHIIIIIHHDDHHIIIHIHIIIHIIHHIIIIIHIIHIIIIIIIIIIIIIIIIIHIIIIIGHIIIHIIIII
@HISEQ:711:H5NNWBCX2:2:1101:13801:10121:ATCTCGTA
TTAAGTTCAGCGGGTAGTCCTACCTGATTTGAGATCAAACATTCAAAACGAGCCATTCCTCACAGAGGAGAGGCCTTTATGAGCCCCAGTGAACCTCCATCGCTGAAGGTTACTTGACGGAATACTACAAGCGTAGATAATTATCACACCTGCGATGCCACCAAACACTGGCAAGCTGATTCATTTAAGAGGAGCTGACCATAGGCCAGCAAGACCCCCAAAGTCCAAGCTCATCATGGCAAAACCATGAGAGTTGAGGTGTTCATGATACTCAAACAGGCATGCTCCTCGGAATACCAGGGAGCGCAAGATGCGTTCAAAGATTCGATGATTCACTGAATTCTGCAATTCACATTACTTATCGCATTTC
+
HHIIIHGFHHIIHHIHHIIHIIIIIIIIIIHIIHIIIIIIIIIIHHIIIIIIIIHHHHFHHIIHIHHIGHIIHIIIIIHIHIGIIIIHIIIIHHHIIHHIHIHIHHIHGIIIIHHIIIIIIHHHHHHIIIFHIIIIHHIIHIIGIIIIIGIHIHIIIGHHGGIIGIIIHHIIIGHIIIIIIIIIGIIIIIHHHIIHIIHIIIIIIHGHHHIIIIGIIHHHHHGGHHHIIIIHIHHHHHHIIIIIIIHIIHHHHIIHFIIIHIIIIIIGIHIIIIIIIIIHIIIIIIHIIIIIIHGIIIHIIHIIHIIHIIIHHGIIIIHGIIIIIIGIHIIIIIIIIIIIIIIIHIIIIIIIIIIIIIHIHIIHIIIIII
@HISEQ:711:H5NNWBCX2:2:1101:15174:10229:ATCTCGTA
TTAAGTTCAGCGGGTAGTCTTACTTGATTTGAGATCGAGTTTAACAAGAATCGTTGCCGACCCTTGTGAAATCCTGCATCAGTCAGCCAATACGGTCAAACTCCCTTTATGTTAGCTGCAGCAAAAGTAATAATCCGTTTGACGGGACTAAATGAATATGCTTTTAGCTCAGGAGAATGTCCAGCTGCACCTGCATTTCAAGCAACCCGCCACCGATCTCAAAAAGATTGGTGTTGGGATTGCTCAAGTCCAAAGCTTTTCGATTAAAAAATCCAAAGGCTTTGAGGTGTTTACTGATACTCAAACAAGCATGCTCTTCGGAATACCAAAGAGCGCAATATGCGTTCAAAGATTCGATGATTCACTGAATTCTGCAATTCACATTACGTATCGCATTTC
+
IIIIIIIIHHIHIHHIIIIIIIHIIIIIIIIIIGIHIIIHIIIIIIGHIIIIIIIIIIIIIIIIIHHHIIIIIIIIIIIIIIIIHHIIHIIIIGGHGHHIIIIIIIHIIIIIIIIIIIIIIIIIIHIIIIIIIIIIIHIIHIIHDHIIIIIIIIIIIIIHHGHHIFHCHHHHHEFHIIIIIIIHHIIIIIHIIGHIIIIIIIIIIIHHIIIIIIHIIHGIIHIIIIIIIIIHIHIHHIIHHIIIIIGHGHIHHEHGHHIIHIIIHHGGHGIIHIIHHHEIHHIIHIIIIIIIHIIHIIIIIIIIHIIIIIIIIIIIIIIIIIIHIIIIIHGHHIIIIIIIHIIIHIIIIIIHIIIIIIIIIIIIHIIHIIIIIIIIHHIIIIIIIIIIIIIIIIIIIII
@HISEQ:711:H5NNWBCX2:2:1101:18844:10047:ATCTCGTA
TTAAGTTCAGCGGGTAGTCCTACTCGATTTGAGGTCAAGTTGTCAAAGATTGTCCGAAGACGGTTTGAAGCACAGAGCTCCCGATCAGCCACCCTCCTTACAGAGGCGCCGGCGAAGACACTTATCACGCCGTACTATGTCCAACCAAGAGTTGCACTAACTTATTTGAGGTGAGCCACAACTAAAGCAGCAACACCCAAGTCCACCGCTCCCAATCCCAAAAGGAATTAGAAGTGTGAGAGTACAATGACACTCAAACGAGCATACCCTTCGGAATACCAAAGGGTGCAAGGTGCGTTCAAAGATTCGATGATTCACTGAATTCTGCAATTCACATTACTTATCGCATTTC
+
IGHIIIGHGFIIGHIIIIIHIIIHIIGIIIIIIICEEHIIIGHHIIIIHIIHIIIIHHIIIHIIHDHHIHIHIIIIIGGEGHIIGHIIIGHGHIIGIIIEHEHIIIHIGIIHIIIIIIHIHGEHHIIHIIHGDHIGIIHHIIIHIIIIHIIIFIIHIIHIIHHHIIIHFIHIHIIIHHIIIIIIIHHIIIIIIIIHIIIHIIIHGHIIIDHHHEIHIHHIIIHCHHFIIIIIIIHHHIIHIHIHIGHGGIIHIGIIIIHFHEHIIHGIHIIGHIIIIHFEHIHGIIIIIHEHGIIGHHIHEHIHIIIHIHGIIIGIIIIIHIIIIIIGIIHHIIIIIIIHEFHIIIIHGIII
@HISEQ:711:H5NNWBCX2:2:1101:19831:10044:ATCTCGTA
TTAAGTTCAGCGGGTAGTCCTACCTGATTTGAGATCAAACATTCAAAACGAGCCATTCCTCACAGAGGAGAGGCCTTTATGAGCCCCAGTGAACCTCCATCGCTGAAGGTTACTTGACGGAATACCACAAGCGTAGATAATTATCACACCTGCGATGCCACCAAACACTGGCAAGCTGATTCATTTAAGAGGAGCTGACCATAGGCCAGCAAGACCCCCAAAGTCCAAGCTCATCATGGCAAAACCATGAGAGTTGAGGTGTTCATGATACTCAAACAGGCATGCCCTTCGGAATAGCCAAAGGGCGCAAGGTGCGTTCAAAGATTCGATGATTCACTGAATTCTGCAATTCACACTACTTATCGCATTTC
+
IIIIIHHHHIGICHHIIIIIHIIIHIHIIIIIIIIIIIIIIIIIIIIIIHIGIIIHIHEHHHIIIIHHIIGHHHHHIHIIFHIEHHIIIIIIHHIIGHHIHIIIHIIIHIIIIHHHHHIIECHIHCHHH0?GHHHIGIIIIIHFGGHHHCHIIIHHHHIIIHHHHHIHGECHHIIHIHIIHCHHFHHHIIIIIIIIHHGBHIIHHHCHIIIIIHDHFIHHHHHHIIIHEEGHIIIIIIIIIIIIIIIIIIIHIIIIIIIIHHHIIIIIIHHGIHGIIIIIIIIIIHHIHIIIIIIIIIHHHIHHGHHIIIIIIIIIIIIIIIIIIIIIIIIIIIHIIIIIIIIIIIHHHIIIIIIIIIIIIIHIHIIIIII
@HISEQ:711:H5NNWBCX2:2:1101:11721:10452:ATCTCGTA
TTAAGTTCAGCGGGTAGTCCTACCTGATTTGAGGTCAAGTTCAAAAATAATGCCAGAAGGCAGTCCCTGGAGAGGACAGTTTGAAGCAGAAGACAGACTCCTCAGCGATAGCATAGATTTATTATCAAGCCAAAGCCGATTCATTAAGTTCCGCTAATGTATTTAAGAGGAGCCAGTTATTTCACCAGCATAAGCCTCCAACATCCAAGGCTTCAAAAAAGGTTTTGAAGTTGAGATATTAATGACACTCAAACAGGCATGCCCTTCGGAATACCAAAAGGCGCAAGGTGCGTTCAAAGATTCGATGATTCACTGAATTCTGCAATTCACATTACATATCGCAATTC
+
GHIIIIHHHGIHIIIIIIIHIIIIHIIIIIHIHIIIIIIIIIIIIHIIIIIHIIIIIIIIHIIHIHIIHIIIIIIIIIIHHIIIIIIIIIHIIGIIIHGHHIIIIIIGHGHIIIIIIIIIIIIIIIIIIIIIIIIHIIIIIIIHIIIIIIIIIIIIIEHIIHIIIHIIIIIIHIIIHIHHIIIIIIIIIIIIIIIGHIIIIIIIIIIIHIIIIIIIIIHHIIIHIIIIIIIIHIHIIIHIIIIIHIHHIIHHIGIIHIIIIGHIHIIGHHIHHGHHIHHIIIIIIIIIIIIGIIHIIIIHHHIHIHFIGHIHGIIHIIIHIGIIIIIIIIIIIIIIIIHIIIIIIII
@HISEQ:711:H5NNWBCX2:2:1101:15335:10301:ATCTCGTA
TTAAGTTCAGCGGGTATCCCTACCTGATCCGAGGTCAAACCTTGATATAAAATGGGGGGTTCTCGGGCGGGTCGAACCTAGAGAAACTCCAGAGCGATGTAAAAAATGACTACGCTGAGAAGCTAGGAACAACTGCCTATGAGTTTCAGGCACGTCCTCTTCGAAAAGTGGACGAAGCCCAACACCAAGCGTAAGCTTGAGGGTTTGAAATGACGCTCGAACAGGCATGCCCTTCGGAATACCAAAGGGCGCAATGTGCGTTCAAAGATTCGATGATTCACTGAATTCTGCAATTCACATTACTTATCGCATTTC
+
HHIIHHIIIIIIIHIIIIIIIIIIIFHIIIIIGHIIIIIIIIIHIHIIIIIGHIIIIIIIIHIIIGIHGIHHHHIHIGIIFHHHIIIIIGHHIIIIGHHHHHIIIIHIIIIIIIIIIIIIIIIIIIIHIHIIIIHIHIHHHGIIHIIHHIHIIIHIGIIIIIIIIIIIHIHIIHIHHIIHIHHIIIIHHIIHIHHHIIIIIGIIIIGIIIHHIHGHFGHHHHIIHHHHHIIIIIGIHHIIIHIHHDEHHFEGIIIIIHGIIIIIIHHHHHIIIIHHHIIIIIHHHIHIHHIIIIIIIIIIIIIIHIIHHHHDGIH
@HISEQ:711:H5NNWBCX2:2:1101:19923:10489:ATCTCGTA
TTAAGTTCAGCGGGTAGTCTTACTTGATTTGAGATCGAGTTGAACAACACATAAAGTGTCGTAAAATCCTGCATCAGTCAGCAAAGAGGACAATTATCCTTTATGTTAGCTGCAGCAAAAGTAATAATCCTGTTTGACGAGGACTAAATAGATATGCTTTTAGCTCAGATAAAAGTCCAGCTGCACCTGCATTTCAAGCCGCCCGCCTACCGGTGAAGGTCGTTGGGATAGCTCAAGTCCACCCTCCCTTTTTTTTATCAAAAAAGAGAGGTTGAGGTGTTTACTGATACTCAAACAAGCATGCTCTTCGGAATACCAAAGAGCGCAATATGCGTTCAAAGATTCGATGATTCACTGAATTCTGCAATTCACATTACGTATCGCATTTC
+
IIIIHIIIIIGIIIHHHHIIIIHIHICHIIIIIIIIIIIIIIIIIIGIIIIIIIHHIIIIIIHIIIGHHHGHIIIIIIIIIIIIIIHIIIIIIIIIIIIIIIIIIIIIIIIIIIIIIGIIIHHHIHIIHIIIIIIHFFHHHHHIIIIIHIIIIIIIIIIIIIFEHHIIIIIIGHIIIIIHIIHHHIHFIIGHHIIIHFGHIIIIIIIIIIHHHIFIFIIGIIIIHHHIGHHHEIIIHEHHIHIIIHIHGIIIHIIIIHIIIHIIIIIIIIIIHIHIIIIIIIIIIIIIIIIIIIIIIIIIIIIHHIIIIIIIIIIIIIHIIIIIIHGHFIIGIIIIIHIIIHIIIIIIHIIIIIIIIIIIIIIIIIIIIIIIIIIIIHHIIIIIIHIII
@HISEQ:711:H5NNWBCX2:2:1101:3154:10554:ATCTCGTA
TTAAGTTCAGCGGGTAGTCCTACCTGATTTGAGGTCAAGATAAAAAATGCCTCTAAAGCGAGACAGTCTGACAAAGCCAGACAATTTGAAGCAGAATAAATGAAGTAACACAGCAACAATCTAGATATTATCAAGCTGGAGCTGGACTTGCAAAGTTCCGCTAATATATTTAAAAGATGCTGATTTGACATCAGCAATTCTTCAAATCCAAGCATAAAAACAAAAATTTTATGTTGATAATTTAATGACACTCAAACAGGCATACCCTCCGGAATACCAGAGGGTGCAATGTGCGTTCAAAGATTCGATGATTCACTGAATTCTGCAATTCACATTACATATCGCAATTC
+
IIHHIHIIIIIHIIHIIIIIIIIIIHIIIIIIIIHIIIHHIIIIIIIIIGHIIIIIHIIIIIIIHGHIIIHHIIIIIGIIIIIIIGIIIIIIIIIGIIHIIIIIIIIIIIIIIIIIIIIIIIIIIIIHIIIHIIIIHIIHGHIHIIIIIIIIIIIIHIIHIIIIIIIIIIIIIIHGIHHHHHHIHIIIIIIHIHIIIIIHGHIIIIHHIIHHIIIIIIIIIHEHIHHIIIIIIIHHHHCHHIIHIHHIHHIIIHHGIIIIIIIIIIIIHIIHIIIIHHIHHHIIIIIIHCEHGIIHHGIIIHIIGIIIGIIIIIIIIIIIIHIHIIIHIHIIIIHHIIIIIHIIIIIIII
@HISEQ:711:H5NNWBCX2:2:1101:12848:10741:ATCTCGTA
TTAAGTTCAGCGGGTAGTCTTACTTGATTTGAGATCGAGTTTACAAAGGCCAGCCGAAGCTGTCTCTGTGAATCCTGCATCAGTCAGCACAAGAACTAATCTCCTTTATGTTAGCTGCAGCAAAGGTAATAATCTGTTTTTTAGGCAGACTAAATAGATATGCTTTTAGCTCAGAGAAAAGTCCAGCTGCACCTGCATTTCAAGTAACCCGCCACTTTTCGGTGAGAAAAGCGTTGGGATCACTCAAGTCCAGCTCCCATTTCAAAAAAAGAAAGGGGAGTTGAGGTGTTTACTGATACTCAAACAAGCATGCTCTCCGGAATACCAGAGAGCGCAATATGCGTTCAAAGATTCGATGATTCACTGAATTCTGCAATTCACATTACGTATCGCATTTC
+
IIIIHIIIIIGIIIIIIIIIIIIIIIIIIIIIIIIIIIIIIIIIIIIIIIIHIIIIHIIGHIIIIGHIIIIIIIIIIIIHIIIIIIIIIIIIIIIIIIIIIIIIIIIIIIIIIIIIIIIIHIHIIIIIIIIHIIHIHIHIIIIIIIIIHIHIIIHIIIIIIIHHHHIIIIIGHHIGHHEHIIFGHIIHIEHHBHIHHIHHIIHIIIIIIIHHIIHHDHDFHHIIIHIIIHHCHIIHCHHIIIHHIHEIIHHHIHE?HIIHHFIIIIIHIIIIIIIHHHHIIIIIIIIIIHIIIIIHIIGHIIIIIIIHIIIIIIIGHIIIIIGIIIIHHIHCIIEIIIIGGIIIIGIIIIIIIIIIHIIIIIIIIIIHIIIIIIIIHHIIIIIIIIHIIIIIIIIIII
@HISEQ:711:H5NNWBCX2:2:1101:16116:10656:ATCTCGTA
TTAAGTTCAGCGGGTGGTCCTACCTGATTTGAGGTCAAGAACAACAACAACAACATATGATCCAGCAGCAACAAGTAGATCCCCCCCATAGATGCAGATAATTATCACACCTAATGGAGGGGGGGCTTTGCCACTCATGTATTTCAGGGGAGCAGACCACAAATAAAGGCCTGTAACCCCCACGTCCAAGCCATACCCTCACATGAGTATGGTTGAGATATTAATGACACTCAAACAGGCATGCTCCTCGGAATACCAAGGAGCGCAAGATGCGTTCAAAGATTCGATGATTCACTGAATTCTGCAATTCACATTACTTATCGCATTTC
+
FHIIIEHICHHHHDHHHIIIIIIHEHEHIIICHHFHGCHEHHIIIHIIHH?HHIHHEHIIIFHEFFHIIEHCFHFHHHHIHHIIIIIIIHHFHHHIIHH@HHHIIICCGCEHHHHHHHIHC>CHHIHHEHIIIHHICHHHHHGEHFHHHHHHHGFFDGG@DFHHHEBFHGGHHIIIIEHHCHIHHECHHHHHIHHHGHHIGFHHHHGFHHHHGEHHHHFFGHEHEHEHHGDDD<<HHH?HIHG@EHHEHHFHHFIHDHIHEIHHHHHHHHCGGIHHIHIHHHCIHHIHCG?IIHIHHHIGIIHHHHHHHIIHHHEHHHEHCHHEIHEDH
@HISEQ:711:H5NNWBCX2:2:1101:17282:10601:ATCTCGTA
TTAAGTTCAGCGGGTACTCTTACCTGATTTGAGGTCAAGAAATGAAAAATTATAGACGCGAATCATAGGAATGACCGCACCTAATATATTGGAATATCGCAAACGTACATAAACATTAAATACGTTTCGAATTCGCGTAAAAATTTTAAGTCACTTAACCGAAGGTAAGACGACTCAGTTCCGACGCGTTATCATTGACAACAACATCGATTTTTATTTTACTGACCCTCAAACAGGCATACTCTCCGGAATACCAGAGAGTGCAATTTGCGTTCAAAAATTCGATGATTCACGGAATTCTGCAATTCACATTACTTTTCGCACTTC
+
IIIIIIIIIIIIIIIIIIIIIIIIIIHIIIGHIIHIIIIIIIIIIIIHIIIIIIIIIIIIIIIIIGHIIIIIIIIIIIIIIIIIIIHIIIIGHIIIIIIIIIIIIIIIIIIIIIIIIIIIIIIHHHHHHHIIHIIIIHHHIGIIIIIIIIIIIIIIIHIHHIIHIIIIIIIIIIIIIIIHHHIHIIIIIIIIHIIIIIHHIIIIIIIHHGIHIIIHIIIIIHHFDCHGIGIIIIIIHHHHFIIIIIIIIIIIIIIHIHHHIIIIIIIIIIIIIIIIIIIIIIIIHIIGIIIIIIIIIIIIIIIIIIIIIIHIIIIIIIIIHHGC/II
@HISEQ:711:H5NNWBCX2:2:1101:9361:10951:ATCTCGTA
TTAAGTTCAGCGGGTATTCCTACCTGATCCGAGGTCAACCATTCAGAAGAAGGGTGTTTAACGGCAGAAGCAGTAGCATCTCGAAAGCTAGAAAAAATTACTAAGCTCAGAGGGTACTACAACTCCGCCGCTGTCTTTAAGGAACTACAGGGTAGCTACAGGGTAGCTTCTGTAGGTTCCCAACACTAAGCAGGGCTTAAGTGGACTTAATGACGCTCGAACAGGCATGCCCACTAGAATACTAATGGGCGCAATGTGCGTTCAAAGATTCGATGATTCACTGAATTCTGCAATTCACATTACTTATCGCATTTC
+
IIIIIIIIIIHIHIIIIIIIIIIIIIIIIIIHIIIIIIIIIIIIIIEHIDHHHIIHIIIIHHIGIHIIIIIIIIHIIIIIIIIHIIIIIIIIIIGIIIIIIIIIIIIIIIIIIIIIIIHIIIIHIHHIIIIIIHIIIIHHIIHIIHIIHIGIIIIHIIIIIIIIIHIIIIIIIIIIIIIHIIIIHIIIHIIIIIIIIIIIIHIIIIIIIIIIIIIIIHGFHIHGIIIIIGHHIIHIIIIIIHIIIHFIIIIHHIIHHIIIHIHIIHIIHIIIIIIIIIIIIHIIIIIIIIIIIHIIIHEHIIIIIIIIGIIIIHD
@HISEQ:711:H5NNWBCX2:2:1101:12309:10818:ATCTCGTA
TTAAGTTCAGCGGGTATCCCTACCTGATCCGAGGTCAAACTTTGATTAAAAGGATGCATTGCATGCCGCAGGGCTGGTATAAGCTACATGGACAGGCCATCCAAAGCGAGAGAGAGTCTACTACGCTTGAGACCACCATGAGGTACCGCCAACTAACTTTCAGGTACGTCTGGAGACCCCCGAGGGGTGAAAGAGACGAAGACCCAACACCAAGCCAGGGCTTGAGATGTGTACAATGACGCTCGAACAGGCATGCCCCTCGGAATACCAAGGGGCGCAATGTGCGTTCAAAGATTCGATGATTCACTGAATTCTGCAATTCACATTACTTATCGCATTTC
+
HHHEHHH?GHIHHIHHHGEHHCHHIIHGIIHHHHHHHGHFHGHHGHHIGCHGHIEHDHHIHIHHHGFHIHGIDHHIIEEHHHHFHHHIIHFHGHHIHGIGICEEGHIIIHGHHHHIHEFHHIIIIIIIIIGHIHIHIIHEHIIHIHIHFHIHIIIIHGIIHHHHHHHHHHIIHHHHHEHHIIHHHHHIGHHHHHHIIIIHHIIGHHIHIHGIIGIGIHGHCHHHHHHCHEHGIHGHGD<HGIIIIIIIIHEIGIIHGIGIGIHIIHIHFHIHHHGIHHHH?CCIIIIHHHHFIIIHIIIIIIIHHGIHHHHHGIIIIIHHHHIHGHIIIIIHIIIHIIIIG
@HISEQ:711:H5NNWBCX2:2:1101:17023:10983:ATCTCGTA
TTAAGTTCAGCGGGTAGTCTTACTTGATTTGAGATCGAGTTGAACGACACATATGTGTCGTAAAATCCTGCATCAGTCAGCAAAGAGGACGATTATCCTTTATGTTAGCTGCAGCAAAAGTAATAATCCTGTTTGACGAGGACTAAATAGATATGCTTTTAGCTCAGATAAAAGTCCAGCTGCACCTGCATTTCAAGCCGCCCGCCTACCAATGAAGGTTGTTGGGATAGCTCAAGTCCACTCTCCTTTTTTTTAAAAAAAAAGAGAAAAGTGAGGTGTTTACTGATACTCAAACAAGCATGCTCTTCGGAATACCAAAGAGCGCAATATGCGTTCAAAGATTCGATGATTCACTGAATTCTGCAATTCACATTACGTATCGCATTTC
+
IIHIIDGHHHIIHIIHIHHIIFFHHHGHIHHHIIIIIIHHIIIIIIHIHHHIHIHHHHHHFEHFIHHIIFHHHIIIHHHHIHIHIHHIGIIDHIIIIIIIIHIIHHIHIIIIIIIIIIIIIIIIIHHHHIIFHIIGIIIHHHHEHIIIEHHIIIHI?ECFHIHIGEHHHGHIHGHIHIHHIIIIIHHGIIHIIIHCHHHHHHHHIHGHHHIHIIHG@HHABF.EEEHHIHEHGBFHHEAG@8EFEIHHIHHFHIHHHIHIIIIHHECFEIIIIHEIHFHHGIIIIHHFDHEHHFHHHIIIIIGIHIIHHIHFHIIIIHGEIIIIIIHEHDHCIIIIIIIIHHEIIIIHHHFHHIIIHIIIIIIGIHHHIHIIIIIIIIIGIIHHHIHH
@HISEQ:711:H5NNWBCX2:2:1101:19637:10852:ATCTCGTA
TTAAGTTCAGCGGGTAGTCCTACCTGATTTGAGGTCAAATTTATCAAAAGAAAAAATGTGGTCGGTTAAAATCCACTTTTTCATTGTTGGAAGCAGTGTAATCTGGTTTAGCATACTACTGAAGGCAATAGATAAATTATCACACCTTGTAGTTTCTGCTCAGATACTACTAATGCATTTCAGGGGAGCAGACTTGAAAAAGCCTGCAATATGACCCCCCACATCCAAGCCACGATGCAACAAGAGTTGTTCATGGTTGAGAATTTAAATGACACTCAAACAGGCATGCTCCTCGGAATACCAGGGAGCGCAAGATGCGTTCAAAGATTCGATGATTCACTGAATTCTGCAATTCACATTACTTATCGCATTTC
+
IGIIIIIIIHIIIHIIIHIIIHIIHIGHIGHIIIHIIIGIIIIHHHHIIIHHIIIIIIIHIIIHHIIIIIIIIHIIIIIIIIIGIIHIIIHHIIHIGIIIIGHIIIIIIHHIIIHIIIIHHIGHGIHGHHIIIIIIFFHHIGHHIGIHHHHIHIIHIIHHGHHIIIIIIIIHHIIIHHGHHHHHHGIHHHHHIIIHHHHIIIIHHFHIIHIHIHCCIFIIIHHFHHHHHHGIIIIHHHFEHHFGHIIIIIHHIIIHGIIIHHIHHIIIIIGIIHIGHEHHHIIIIIIIIHIIHIHHIIHIIIIIIIIIIIHHIIIIIIIHHGIIHIIIIIIHHIHHIIIIIIHIIIIIGIHHHIIIIIIIIIHIHIIIIIIIII
@HISEQ:711:H5NNWBCX2:2:1101:2111:11247:ATCTCGTA
TTAAGTTCAGCGGGTAGTCCTACCTGATTTGAGGTCAAATTCATCAAAATGTGGTTCAACAACCACTCATATTAGAAGCGGTGCAATCTGTTTTATGCAGCATACCAAAGGCTTAGATAATTATCAAACCTATAGCAGTAGCTCAGATACCACTAATACATTTCAGGGGAGCTGACCTCTTGAGAAGCCCGCAAAATGATAAACCCCCACATCCAATCCACACCGAAAGAGTCAATGTGGTTTGAGAAATTAAATGACACTCAAACAGGCATGCTCCTCGGAATACCAAGGAGCGCAAGATGCGTTCAAAGATTCGATGATTCACTGAATTCTGCAATTCACATTACTTATCGCATTTC
+
IIHIIHIIGIIIIIIIIIIIIIIGHHIIIIIGHIIIIIIIIIIIIIIIIIHIIHIIIGHIIIIIHGHHHIIIIIIIIHIIIIIIIIIIIIHIIIIIIIHIGHIIIIIIIGHIIIIIIIIHIIIIIIIIHIIIIIIIIIIHIIIIIIIIHHHIIIHHIIHIIHHIIHIHHEHFHHGIHHHGHHHHHHIHIGHFIIIHHHHHIIGDHIHHHIGHIIHHFHEDECDHHIIHHFGFHHIHG@<HCHH?HCGHHHIIIIIHIIHEHHIHHIHIHHHHIIHIHHIIIIIIIIHIGHHIIIHHHHHIGIIIIHHHHGHHIHIIIIIHIIHHHHIIHIHIIHIIIIIHIIHH@HIIHIHHHIIIIIH
@HISEQ:711:H5NNWBCX2:2:1101:5251:11074:ATCTCGTA
TTAAGTTCAGCGGGTATCCTTGTCTGATCTGAGGTCAAAACTTCGATCTCCGTGAGGAGACTTTTGGGTTTAACGCCACCAAGCGGTTATCCATCAGGCTTTTTGGAAGATTGTAACACCACTCCATTGACCTGGCTAGAAGGGGCTTGCGGTCGTGCAGCAAGTTTAGGGAGGGCGCAGGTGGAGATAAATCAACCACCGGCATCCGCTGCCCAAGACCAGCGTCGAATAAATAAATACTCAAGCTGAGGGTGTTTGCTGACGCTCAAACAGACATGCCTACCGGAATACCAGAAGGCGCAATGTGCGTTCAAAGATTCGATGATTCACGGAATTCTGCAATTCACATTACCTATCGCGTTTC
+
IHHIIIIHHIHIIHIIIIIIIIIIIHIIIIHIHIIIIIIIIIIIHHHIIHIIHHIIIIIHHIIIICDHGGHHIIIIIIIHIIIIIIIIIIIIIIIIIIGIHIIIIIHIHIIHIHIIIIIIIIIIIIIHIIIIIGIIIIIGHIIIIIIIIIIIIIIIIIIIIIIIIIHIIIIHHIIIIIIIIIHIHIIIIHGHHHHHIIIIIIIIIIIIIIIIGIIIIIIHIIIIHHHIIIIIIFGIIIHGIIIIIHIIIIIHHIIIIGIIIIIIHGIHEEHIHHGHGIIHIIGIIIIIIIGIIIHGHHIIIIIIIIGIIIHIIIIIIIIIHIIIIHIIIIIIIIIIIIIIIIIIIIIIIIIIIHIIIIIIGIII
@HISEQ:711:H5NNWBCX2:2:1101:6689:11088:ATCTCGTA
TTAAGTTCAGCGGGTAGTCTTACTTGATTTGAGATCGAGTTGAACAACACATAAAGTGTCGTAAAATCCTGCATCAGTCAGCAAAGAGGACAATTATCCTTTATGTTAGCTGCAGCAAAAGTAATAATCCTGTTTGACGAGGACTAAATAGATATGCTTTTAGCTCAGATAAAAGTCCAGCTGCACCTGCATTTCAAGCCGCCCGCCTACCGGTGAAGGTCGTTGGGATAGCTCAAGTCCACCCTCCCTTTTTTTTATCAAAAAAGAGAGGTTGAGGTGTTTACTGATACTCAAACAAGCATGCTCTTCGGAATACCAAAGAGCGCAATATGCGTTCAAAGATTCGATGATTCACTGAATTCTGCAATTCACATTACGTATCGCATTTC
+
IIHIIHIIIIIIIIIIIIIIHIIIIIFHIIIIIIIIIGIIIIIIIIGIIIIIIEHIIIIIIIIIIHIIIIIIHIIIIIIHGIIIIIIIIIIHIIIIIIIIIIIIIIIIGHHHIIIIIIIIIIIHIGIIHIIIIHHHIIGIIIIIIIIIIIIIIIIHHIHIIIIHIFHIIIIIIIIIIIHHHIIIIIHHHGGHHIIIIIIIIHIIIIHIIIHHHHHHGCD?CHCHIHHHHHHGEHIGHHHHHHIIIHFHHHCHFIIIHHHHHIIIIIIIIIIIHIHIIIIGIIHIIIHIIIHIIIIIIIIIIHIHIIIIHHIIIIIIHIIHHIIHHHGIIIIIHIIIIIIGIGIIHIHIIIIIIHIHIIIIIIGIIIIIIIIHIIIIIHIIHHHIHEHII
@HISEQ:711:H5NNWBCX2:2:1101:18793:11128:ATCTCGTA
TTAAGTTCAGCGGGTATCCCTACCTGATCCGAGGTCCAAATCTGTTATTTTATTTGCAGTACCTACAACAGTTCTCTAAAGCGAGAGTCAGTCTGCTACGCTTGAGTCTATTGAGGCACCGCCATTGATTTTCAGGCACGTCACTACCTGTACAGAGACAAGAGAGACGAAAACCCAATACCAAGCAAGGCTTGAGATTTTATCATGACGCTCGAACAGGCATGCCCTTCGGAATGCCAAAGGGCGCAATGTGCGTTCAAAGATTCGATGATTCACTGAATTCTGCAATTCACATTACTTATCGCATTTC
+
IIIIIIIIIHIIHIIIHIIHIIIHHIHIIIIGHIIIIIIIIIIGGHHHIIIIIGIHIIHHHHIIIHHIIIHIIIIIIIGIIHIIIIIGHIIIHHIIHIHIIHIHHHIIHHHIIIIHIIIIIHHIIIIHIIIIIIHEIIIFHEIIIIIHIHIIIIIHHIIIIIIIIIHHIIHHIIIIIIIIHGIIIHIIHIHFIIIIIHHGIIIHIIIIIIIIHIHHIHEFHHGIIHHHFIIIHIGIIHIIHHGIIHIIIIIIHIIIIIHIIHHIIIGIIIIIHIIIIIIIIHIIIHIIIIIHIHIIIIIIHCIIIIIIII
@HISEQ:711:H5NNWBCX2:2:1101:1420:11320:ATCTCGTA
TTAAGTTCAGCGGGTGATCACGCCTGATCTGAGGTCGAAATCAAACGAGCCATCTTGACAAAACAGAGTCTTTTACCTCTCTGCCAACAAGATGCATAGTTTGTGTAAATCAAGTCAGCTTTCTTGGCAGTTGTCAAGAGTTAAATACTCCCTCTAACTGCAATACGCAAGGGGCATGAGCCCTTTGCATTTTTATGAAACGACCCTCAGACAGACGTGGCGACAGGCAGTAGCCTGACGCCGCAATGTGCGTTCGAAAGATCAATACTCAATGTGTCTGCAATTCGTATCACGTATCACAGCTT
+
IIIIIIIIIIIIIIIIIIIIIIIIIIIIIIIIIIIIIIIIIIIIHIIGHIIIIIIIIHIIIIIIHHIIIIIIIIIIIIIIIIIIIIIIGHIIIIIIIHHHIHIIIIHIIIIIIIIIIIIIIIIIIIIIIIIIIIIIIIIIHHIIHIIIIIIIIIIHIIIIGIIHIIIIHIIHHHIIHHIIHHIIHIIHHIIHHIIIIHIHIIIIIIIIHIIIIIIIIIIIIIIIIIIIIHIIIHIIHIIHHHIHIIHGHHDHIIHHHHIIIIGIIIIHFHGIIIHIIIIIIIIHHCIIIHIIIIIIIHHIIHIII
@HISEQ:711:H5NNWBCX2:2:1101:4471:11321:ATCTCGTA
TTAAGTTCAGCGGGTAGTCTTACTTGATTTGAGATCGAGTTGAACAACACATAAAGTGTCGTAAAATCCTGCATCAGTCAGCAAAGAGGACAATTATCCTTTATGTTAGCTGCAGCAAAAGTAATAATCCTGTTTGACGAGGACTAAATAGATATGCTTTTAGCTCAGATAAAAGTCCAGCTGCACCTGCATTTCAAGCCGCCCGCCTACCGGTGAAGGTCGTTGGGATAGCTCAAGTCCACCCTCCCTTTTTTTTATCAAAAAAGAGAGGTTGAGGTGTTTATTGATACTCAAACAAGCATGCTCTTCGGAATACCAAAGAGCGCAATATGCGTTCAAAGATTCGATGATTCACTGAATTCTGCAATTCACATTACGTATCGCATTTC
+
GHIHIHIGHHHIIIHHIIHHIIIHIHFHHIIHIGFHIHHIIIIIIIIIIIGHHIIIEFGHIEHHHIHHIIIIIIIIGHHIHIIIIIIIIIIIIIIIIHHHH1FHHHIGIGIIIIHHHIHIIIIHHIIIEHIHFHHHIICEHHHIHHHHGH?EHIHHIHHHHHEEHGHHIHIHIIIHEIIHIHHHHHHHIHIHIHIIIGIIHGHHHHHIIIIHEGIHCHHHHHF@HIHIHIHIHGGHHH?HHHC=HIHGIHDEF/FIHIHIIIIIIIHGIHIHHIIHFEGHFIIIIIHGHHIHHC@IHGHGIIIHHIHIGIIIHEHHIIHHGIIGIHIIIIIHHHIIIIIHIIHHHHHIHHHHIHHGGIHHHIIIIIIIIIIIIIIIIHIIHIHGHDHII
@HISEQ:711:H5NNWBCX2:2:1101:11270:11301:ATCTCGTA
TTAAGTTCAGCGGGTAGTCCTACCTGATTTGAGGCCAGATCATAAAATGGGTTTAGCTTACTTGCGTAAGGCTAAGAATTAGAAGCGGATCTAAAGACTTTCTTTATCTCGGCCATCCGTTAAGATGTCCTCGGCGAAATACTTATCACGTCGAGTGGAACCGATTACAAAAAGGATCTGCTAATTCATTTCAAGCGAGCCGGTTAATAAAAACCAGCAGCGCTCAAGTCCACGCCTGCAACCACTATTAAGAAAGTTGAAGGGTGAGAGTTTCATGACACTCAAACAGGCATGCTCCTCGGAATACCAAGGAGCGCAAGGTGCGTTCAAAGATTCGATGATTCACTGAATTCTGCAATTCACATTACTTATCGCATTTC
+
IIHIIIIIIIIIIIIIIIIIIIIHIHIIIHHHIIIIIIIIIIIIIIIIIIIIIIHIIIIIIIIIIFHHIIIIIIIHIIIIIIIIIIGIHIGHHIIIGIIIIIIIIIIHIIEGHIIIIHIIHIIIIIIIIIIIIIIIGIIIIIIIIHHHIIIHIHIHHHHIIIIIHHHIHHIIHHHHIIIIIIIIIIIIHHIIHHHIIIHHHIIIIIIIGIHHIIIHGIHIGIGIHHIIHHIIIHHEHHIIIIIIIIIIIIGIIIIIIHEIIIIIIIIIHHIHHHHIIIHIHHIIIIIIIIIIIIIIHGHEHDGGHHHHFCHHHIHIHIHHIIIIHIIIIIIGIIIIIIIIIIIIIIIHIIIHFIIIIIHIIIIIIHHHIHIHHIIIHHHH
@HISEQ:711:H5NNWBCX2:2:1101:15089:11388:ATCTCGTA
TTAAGTTCAGCGGGTAGTCCTACCTGATTTGAGGTCAAATTTATCAAAAGAAAAAATGTGGTCGGTTAAAATCCACTTTTTCATTGTTGGAAGCAGTGTAATCTGGTTTAGCATACTACTGAAGGCAATAGATAAATTATCACACCTTGTAGTTTCTGCTCAGATACTACTAATGCATTTCAGGGGAGCAGACTTGAAAAGCCTGCAATATGACCCCCCACATCCAAGCCACGATGCAACAAGAGTTGTTCATGGTTGAGAATTTAAATGACACTCAAACAGGCATGCTCCTCGGAATACCAGGGAGCGCAAGATGCGTTCAAAGATTCGATGATTCACTGAATTCTGCAATTCACATTACTTATCGCATTTC
+
IIHIIIIIIIIIIIIIIHIIIIIIIHHIIIIIIIIHIIIHEHIIIIIGHIHHHIIIIHIIGHIIGHHIHHIIIIIIIIGHHIIIIIIIIHHIHIIHIIIHHIHHIHIIHIIGHHIHIIIIHEHHIIHIIHIFIHEHHIIIIIIHHIHGEHIHGHHIIHIIIGIIHHHHHIIIIIIGHFHIIHHHHDHHHGHHHHHHIHIGHEHEFIHHHIHHIH?7GHEHHIHIIIHCHGHHIIHIHEIIIIIHGHHHGHGHHIIIIIIHIHHIHHHIHHIHIIIIIHHHHHGHIHIIHHHEIIIIIIIIIIIIHIIHIHHIIIIIHIIHIIIIIIIIIIIIIIIIIIIIIIHIIIHIIIIIIIIIIIIIIIIHEHHIIHIHI
@HISEQ:711:H5NNWBCX2:2:1101:20989:11431:ATCTCGTA
TTAAGTTCAGCGGGTGGTCCTACCTGATTTGAGGTCAAGAACAACAACAACAACATATGATCCAGCAGCAACAAGTAGATCCCCCCCATAGATGCAGATAATTATCACACCTAATGGAGGGGGGGCTTTGCCACTCATGTATTTCAGGGGAGCAGACCACAAATAAAGGCCTGTAACCCCCACGTCCAAGCCATACCCTCACATGAGTATGGTTGAGATATTAATGACACTCAAACAGGCATGCTCCTCGGAATACCAAGGAGCGCAAGATGCGTTCAAAGATTCGATGATTCACTGAATTCTGCAATTCACATTACTTATCGCATTTC
+
HHHIHH@@1@1CHHCHHEHIIIIIFHHG@H@GC@<CGHHFHEHHIFEHEGHEHFHHHHGHIIIICDGEHIIIIII<FFHFEHHHF??C<CFGFHHFHHIEHHHHH@FHFF@HGHHHCEHHHFECDC@@H0DHHFGGF8<@FGE/FHIEGEHIHGIFHDEHIHHFGFHHHFEEHGHCEDDHHIGHCGEHHEHIIHIIFFFHHFGIIHHE@IIHHEEIHFHIHHEG@GHHGHED1C<HHHHIIIIIHHIIIIFIHGHH?HEHHIHDHHH?H@HHEHHHHHHHH@HHHHFED<HHGHHHEGGHHHIHCGHHHHFF@HCF<0GCHIIIHHHHD
@HISEQ:711:H5NNWBCX2:2:1101:5651:11739:ATCTCGTA
TTAAGTTCAGCGGGTAATCCTACTCGATTTGAGGTCAACTTGTCAGAGTTTTGTCAAAAGACGGTTTGAAGCGCAGAGCCCATTCCATTAGACACACTAGCGAGGATACTTATCACGCTGTGTAGTAAACATGTTACTTATGTCCAATCTAGAGTTACACTAATCGATTTGAGATGAGCCTGACACTGAAGCGGCAACATCCAAGTCCACTACTCCTCTCAATAATAAGAGGAGTGTGAGAGTACAATGACACTCAAACGAGCATACCCTTTGGAATACCAAAGGGTGCAAGGTGCGTTCAAAGATTCGATGATTCACTGAATTCTGCAATTCACATTACTTATCGCATTTC
+
IIIIIIIIIIIHIIIIIIIHIIIIIIIIHGIIIGHIIIIHHHCHHHHIFHIHGHIIHIIHIHIIHEHHHIIIIIIIIIIIIIIIIIIIIIIIIIIGIIIIIIIIIGHHHIHIIIIIIIIGHHIIIIIIIIIC@HHIIIIIIIIIIIIIIIIHIIIIIHIIIIIHHIIHIIIIHHIIIIHHIIIIIIIIIIHHIIIIIIIIIIIIGIHIIIIHHHIHGHHHHFIHIIIIIIIIIIIIIIIIIIIHHGIIIIIHIIIIIIIIIFIIIIIIIFGIGIHIIIIIIIHHIIIIIIHHHIIIIIIIIHIIHHHIIIIIIIIIIIIIIIIIIIHIIIIIIIIIIIIIIIIIIIIIIIHI
@HISEQ:711:H5NNWBCX2:2:1101:6809:11638:ATCTCGTA
TTAAGTTCAGCGGGTAGTCCTACCTGATTTGAGGTCAAATTGATTCATTTGTCTTAAATGACAGTTTGAAAGCAGATCCCCTTTTACAACAACTCCAGCATAGATAATTATCATACTGATAGTTGGTTTTGCAAAGGCATTCCAGCTAATAGTTTTTAGGGGAGTAGATTCAGTTAGATGAACCCACAACAACCCCCACTTCCAATCTCACTAGCCTTAACAAAGCTGTAGAAGATTGAGAATTTAATGACACTCAAACAGGCATGCTCCTCGGAATACCAAGGAGCGCAAGGTGCGTTCAAAGATTCGATGATTCACTGAATTCTGCAATTCACATTACTTATCGCATTTC
+
IIIIIIIIIIIIIIIIIIIIIIIIIIIIIHIIIIIIIIIIIIIIIIIIIIIIIIIIIIIGHIIIIHHIIIIHIIIIIIIIIIIIIIIIIIIIIIIHIIIIIIIIIIIIIIIIIIIIIIIIIIIIIIIIHHHHIEHIIHIIIIIIIGHIIIIIHIIIIIIIHHIIIIIIIIIIIIIIIIIHHIIIHHHHHHHHIIHIIIIIIIIIIIHIIHIIIHHH?HIIIIIIHIIIIIIIIHIIIIIIIIIIIIIIIIHHHHHIHGIIIIIIIIIIIIIIHIIIIIIIIIIIIIIIIIHIIHIIIIIIIIIIIIIIIIIIIIIIIIIIIIIIIHIIIIIIIIIIIIIIIIHIIIIIIIII
@HISEQ:711:H5NNWBCX2:2:1101:11110:11500:ATCTCGTA
TTAAGTTCAGCGGGTAGTCCTACCTGATTTGAGATCAAACATTCAAAACGAGCCATTCCTCACAGAGGAGAGGCCTTTATGAGCCCCAGTGAACCTCCATCGCTGAAGGTTACTTGACGGAATACCACAAGCGTAGATAATTATCACACCTGCGATGCCACCAAACACTGGCAAGCTGATTCATTTAAGAGGAGCTGACCATAGGCCAGCAAGACCCCCAAAGTCCAAGCTCATCATGGCAAAACCATGAGAGTTGAGGTGTTCATGATACTCAAACAGGCATGCCCTTCGGAATAGCCAAAGGGCGCAAGGTGCGTTCAAAGATTCGATGATTCACTGAATTCTGCAATTCACACTACTTATCGCATTTC
+
IIIIIIIGHHIIGIHIIIIIIHGHIIIIIIIHIIIIIIIIIIIIHHHHHIGIIIIHGHIIIIIHIGGHG@GHGHHIIIIIIHIIFHHHHHIHIFCHHIIFCEHHIIHHIIIIHHIHHHIHHIIIIIIIIEHHGEHIIIIIIFHHHIIHEHIICHHHIGHHHHHHEEHIGHIIIGHHIHIIIIIIIIEHAGE@EFHIIIH?FGHFBEHICGHHIH<HDHHGF/EEHEGHIHGHHHIEFHEEGHFHIHFIIHEHHG?CHHHHHCGEEEF?GDC1EGHHHEHHHG?IHDEHG<1F?HIHHHHHEFCCCHE?GDE/CHGCGEFHEF=GHCFIHHFCEGCFEHCD1HHHHHCFEIGGIIHEGEFFHGDEGHIIIHD
@HISEQ:711:H5NNWBCX2:2:1101:12974:11736:ATCTCGTA
TTAAGTTCAGCGGGTAGTCTTACTTGATTTGAGATCGAGTTGAACGACACATATGTGTCGTAAAATCCTGCATCAGTCAGCAAAGAGGACGATTATCCTTTATGTTAGCTGCAGCAAAAGTAATAATCCTGTTTGACGAGGACTAAATAGATATGCTTTTAGCTCAGATAAAAGTCCAGCTGCACCTGCATTTCAAGCCGCCCGCCTACCAATGAAGGTTGTTGGGATAGCTCAAGTCCACTCTCCTTTTTTTTAAAAAAAAAGAGAAAAGTGAGGTGTTTACTGATACTCAAACAAGCATGCTCTTCGGAATACCAAAGAGCGCAATATGCGTTCAAAGATTCGATGATTCACTGAATTCTGCAATTCACATTACGTATCGCATTTC
+
IIIIIHHIHIIIIIGIIIIIIIIIIIGHIIIIIIIIIHIIIIIIIHIIIIHIIIIIIIIIIIIHIGHGHIIIIIIIIIIIIIIIIIIIIIIIIIIIIIIIIIIIIIIHGHHIGIIIHIHIIIIHIIIIHIHHHIIIIIIIHIIIHIIIIHIIIIGGIIIIIIEHHIIIIIIIHHHIHIFHIHHHIIIIIIIIIIHIGIIHIIHHGEHIIGHIHI?IIHH@EGG?IIGF.GCHECHHF?F8GHHE.HDHHHGEHHIHIIIIIIHHHGHHHEIHGHGIIIGIIIIIIIIIIIIIIHHIIIIIIIIIIIIIIIIIIIIIIIIHIIIIIIIIIIIIIIIIIIIIHIIIIIIIIIHIIIIIIIIIIHIIHIIIIIIIIIIIIIIIIGIIIIII
@HISEQ:711:H5NNWBCX2:2:1101:13396:11748:ATCTCGTA
TTAAGTTCAGCGGGTAGTCCTACCTGATTTGAGGTCAAATTGTCAAAAATTTGTCCATAAGGACGGTTATAAGCAGGACCCCATATTAAAGTCAACCTACTGTGGCGTAGATAATTATCACACCAGAGACGGTCAACAAAGGTCTCACTAATACATTTCAGGAGAGCTGACTTCTGAGAAGCCTGCAACACCCACATCCAAGCCTAATCAAGCTCGCAAAAGCTGAAGAGGTTGAGAATTTAATGACACTCAAACAGGCATGCTCCTCGGAATACCAAGGAGCGCAAGGTGCGTTCAAAGATTCGATGATTCACTGAATTCTGCAATTCACATTACTTATCGCATTTC
+
IIIIHHHIHHIIIIIIHHHIIIEHIHHIHIGFHEHIIIHIHGFHHHHEHHHHIIIEGGEGGC@FHHHHHHEE@GHEFGHIIIIIHIIECHHHHHGEHHIIIIHH?HHEDDHHIIIIIIHIIGIIHEEEHIFIHHIHIGHHGEHHHHHHIGHGIHHHIIHHHGFGHCGGIHHGGHIFHHGHHHHG?EHHHHHFHHHHFHHHIHIIGEGHHHHCEFIHHEHC@IIIHEIGIHECHHEGEHEHHEFEHHEEIHGIHIIIHIGCEGC<HHHF<CIIHHFFHGDEDHF1EHHCDDHHHHHHIIIIHGIHHHEHFHHHG@GHEGEGEHHHIHCHHHHEHHIHHE@IIIIIIHII
@HISEQ:711:H5NNWBCX2:2:1101:20571:11737:ATCTCGTA
TTAAGTTCAGCGGGTAGTCCTACCTGATTTGAGGTCAAATTGTCAAAAATTTGTCCATAAGGACAGTTATAAGCAGGACCCCATATTAAAGTCAACCTACTGTGGCGTAGATAATTATCACACCAGAGACGGTCAACAAAGGTCTCACTAATACATTTCAGGAGAGCTGACTTCTGAGAAGCCTGCAACACCCACATCCAAGCCTAATCAAGCTCGCAAAAGCTGAAGAGGTTGAGAATTTAATGACACTCAAACAGGCATGCTCCTCGGAATACCAAGGAGCGCAAGGTGCGTTCAAAGATTCGATGATTCACTGAATTCTGCAATTCACATTACTTATCGCATTTC
+
IIIHHH?H@HEHGIHDEHCFHIH<CHIIIGIHIIEHFHCGHHHHHHCGCGHI?GHICCGEG?EGHDEGHFHHHEHECHFEEHDHHHHGCGEHHFCHC<CHHIIDGHHHCCHFFEFCHHIHIIHHHIFHHHHFEHHG@CCGF@DFHIFHEFHGGGHHGCEHHEG@GHIHEHGGEHHHHGIIEBFHIHHEHHHHHIIHIGIIHHGGCC@CIHHEEHHHHFCEG?CECEEHHIHHHC?<IIH?HHIHGFFCIGHHFCIIIIHHFCIIIIHHHGHHIHF@GHHHIHHGHIIIHHHIHEHHHHHHHGIHFHHHEFEHHHIHIIIIIIIHCF?IIIHHHHHIIHHFECIIHHDH
@HISEQ:711:H5NNWBCX2:2:1101:1488:11822:ATCTCGTA
TTAAGTTCAGCGGGTATTCCTACCTGATCCGAGGTCAACCTTGGTGCCGCCGGAGCGGGCTTTGGGGGGGGTTTAGAGGCAGGACGCCGGGGGCTCCCGATGCGAGGCTGATGCTACTGCGCAAAGGAGAGGGCCCTTCGGGTCCGCCACTGGTTTTAGGGGCCTGCCGTGGCAGATCCCCAACGCCGGGCCACGGGGGCTCGAGGGTTGAAACGACGCTCGGACAGGCATGCCTCCCAGGATACTGGAAGGCGCCATGTGCGTTCAAAGATTCGATGATTCACTGAATTCTGCAATTCACATTACATATCGCGTTTC
+
IIIIIIIIIHHHIIIIIIIIIIIIIHIIIIGIIIHHHHIIIIIIIIIIIIGHIIIIIIIHIIIIIGHIIIGIHGHHIIIIIIHHHHHIHHIIHDHIIIIIIIIIIIIIIIHHIIHIIIHIIHGGHIHIIIHIIHIIIIIIHHHHIHHHDIIIIIHHHIHHHHHIHHHIHHHHIIIIIIHHIIIIHHIIIIHHIIHIHIIHIHIIIHHHIIIIIHIHIIIIIIIIIIIIIHIIIIGIHIIIIIGIIIIIHHIHHHHGGC<<IGIIIIIIIIIIIIIIIHHFHIIIIIIIIIIIIIIIIIIIIIIIIHHHHIIIIIIIGI
@HISEQ:711:H5NNWBCX2:2:1101:2036:11820:ATCTCGTA
TTAAGTTCAGCGGGTATCCCTACCTGATCCGAGGTCAACCTTTGATAAAATTTTGGGTTATGGCAGGCACGCAACCGGTCATCCAAAGCGAGAAAAATTACTACGCTTGAAGCCGAATGGCACCGCCACTGATTTTAGAGCCCGCCTTTTCAGGTGAAGCTTAATACCAAGCAGAGCTTGAGGGTTGTAATGACGCTCGAACAGGCATGCCCCCCGGAATACCAGAGGGCGCAATGTGCGTTCAAAGATTCGATGATTCACTGAATTCTGCAATTCACATTACTTATCGCATTTC
+
EHHDHHIHHF@HDCCCHEHIGHHIIH?CEHFHHHHHHHHHIIIIHH?<<CF@HHHGIIDHHHGHHEHHGEHIIHIIGHCHHHGHEGEHIHCHHIFE?CHHHIHIIHH=H1FEHGHHHHIEGHHIHCH@FEGGIIIIIIHIFIHHHHIIHIIHGHEHGHHIHGHHIIIHHHHGHHHIEGCFABEHHGHCHF@HHFH0EHHIHHIIIIIHIHHH<E<DCFHEHHEHHCCEHCEHEHHEEGF@CHFCC<<@FF<1EHC1HG@EHG<<@EG@F1<1HHHCCG?HHFGEC1HCIIHHHIH
@HISEQ:711:H5NNWBCX2:2:1101:3794:11975:ATCTCGTA
TTAAGTTCAGCGGGTATTCCTACCTGATCCGAGGTCAACCTTGTAAAATTGGGGGTTTAACGGCAAGCATGCGCCCGCGCCCGGAACGAGAAGTAACTACAGCGTTCGGTCGTGGGACGCACCCGCCGCTGTCTTTAGAGGCCTGCAGCGCAGGGCCCCAACGCCAGGCGTGGCCTGAGGGTTGTAATGACGCTCGAACAGGCATGCCCGCCGGGATACCGGCGGGCGCAATGTGCGTTCAAAGATTCGATGATTCACTGAATTCTGCAATTCACATTACTTATCGCATTTC
+
IIIIIHIHHIIIGGIIIHHIHIIIIHIHIHIHHDHIHIIIFGHHIIIIGHHHIIIIIIIIHHIIIHIHHIIIHIIIIIIIHHIIIIHIHIIIIIIIIIHIIIIIIIIIHHHHGEHHIIHIIIHHIIHIIIIHGHHHIHHHHIHIIHIIIHIIIHFIHIIIIIIIIIHIIIIIIIIIIIIIIHHHHIIIIIIIHIHIIHIIIIIIIIIHIHHIHHIIHIIHHIGIIIIHHIIIGIIIIHHIIGIIIIIIIIIIHIIIIIIIIHIIHHHIIIIIIGIIIIIIIIIIIHIIIIII
@HISEQ:711:H5NNWBCX2:2:1101:4605:11798:ATCTCGTA
TTAAGTTCAGCGGGTAGTCCTACTCGATTTGAGGCCAAGTTGTCAGAGATTGTCCCAGACAGGACTGTTAGAAGCACAGAGCTCCCAATCGGATACCCTCTTCATGAGGCGCCAGCGAAGATACTTATCACGCTGTACTATATCCAACTATGAGTTGCACTAGCGTATTTAAGATGAGCCACTGCAAAGCAGCAACACCCAAGTCCACTTCTCCAAAATTGGAGTGTGAGAGTACAATGACACTCAAACGAGCATACCCTTTGGAATACCAATGGGTGCAAGGTGCGTTCAAAGATTCGATGATTCACTGAATTCTGCAATTCACATTACTTATCGCATTTC
+
IIIIIHIIHHHIHIIIIIIIIIIIIIGHIIHIIIIIIIIIIHIHIFGHIIIHHHHIHHIIIIIIIHHHIIHIIHIIIIIIIIIIIIIIIIHIIIIIHIIIIIIIIIIIIIIIIIIIIIIIHIIIIIIIIIIIIHIIHIIIIIIIIIIIIIIIHHHHHGIIHIIIIIIIIHIGIIIIIHIIIIIIIIIHIIIHIIIIIIHIHHIIHHHHHIIIIIIIIIIIIIIIHHHIHIIIIHIHIIIHIHIIIIIIIIIIIIIIIGIIHHIIIIIIIIIIHGIIIHIIIIIIIIIHEIIIIIIIIHIIHIIIIIIIIIHIIIIIIIHHIIIIHIIIIIIIIIIIIIHIII
@HISEQ:711:H5NNWBCX2:2:1101:9124:11771:ATCTCGTA
TTAAGTTCAGCGGGTATTCCTACCTGATCCGAGGTCAACCTTAAAAAATTGGGGGTTTTACGGCTAGAATCCCTCCGAATCCCAGTGCGAGACGTTAGTTACTACGCAAAGGAGGCTCCGAGAGGGTCCGCCACTACCTTTAAGGGCCTACGTTTAACCGTAGGGCCCCAACACCAAGCAGAGCTTGAGGGTTGAAATGACGCTCGAACAGGCATGCCCGCCAGAATGCTGGCGGGCGCAATGTGCGTTCAAAGATTCGATGATTCACTGAATTCTGCAATTCACATTACTTATCGCATTTC
+
IIIIIIIIIIIHIIIIIIIIIIIIIIIIIIIIIIIIIIIIHIIIIIIIIIIIIIIIIIIIIIIIIHHIIIIIIIIIIIIIIIIIHIIIIHIIIIIHHIIIIIHIIGIIIIIHIIIIIIIIIIIIIIIIIIHHIIIIIIIIIIHIHHHIIHIIIIHIIIIIIIIIIIIIIIIIIIHIIIHIIIIIHIIIIIIIIIIIIIIIIIIIIIIHIIIHIIIIIIIIHHIIIIIIIIIIIHIIIIIIIHHHHIIIIIIIIIIIIIIIIIIIIIIHIIIIIIIIIIIIHIIIIIIIHIIIIHIIIIIIII
@HISEQ:711:H5NNWBCX2:2:1101:11082:11966:ATCTCGTA
TTAAGTTCAGCGGGTATCCTTGTCTGATCTGAGGTCAAAACTTCGATCTCCGTGAGGAGACTTATGGGTTTAACGCCACCAAGCGGTTATCCAACAGGCTTTTTGGAAGATTGTAACACCACTCCATTGACCTGGCTAGAAGGGGCTTGCGGTCGTGCAGCAAGTTTAGGGAGGGCGCAGGTGGTGATAAATCGGCCACCGGCATCCGCTGCCCAAGACCAGCATCGAATAAATAAATACTCAAGCTGAGGGTGTTTGCTGACGCTCAAACAGACATGCCTACCGGAATACCAGAAGGCGCAATGTGCGTTCAAAGATTCGATGATTCACGGAATTCTGCAATTCACATTACCTATCGCGTTTC
+
IIIIHHHIIIIIIIHHHIIIIIIIIIIIIIIHIIIIIIHIHHIIHIIIIIGHHIIIIIIIHHIIHHHIIHIIHIIHIIIIIIHIIGHHIIIIIIGIIIIIIIIIIHIHIIIHHHIIHIIIIIIIIIGIIIIIIIIIIIHHHIIIIHIIHIIIHHIIIIIIIIIIEHIHHHHIIIIIIIIIIHHHIIHHIIHIHHIIHHHIHHIIIIIIHFIIIIHIHHHFIIIIHHIIHIIIHGIIHHHHFHIHIGHGIHDIIHCIGIHIIIIIIHIIHGIIIIIIIIIIIIIIIHIHIIIIIIHEIIHHIIIHHHHHIIIIHIIHIIIIIIIIIHGIIIIHIIIHIIIIIHIIIIIIIIIIHIIHHIIIIIII
@HISEQ:711:H5NNWBCX2:2:1101:18510:11835:ATCTCGTA
TTAAGTTCAGCGGGTAGTCCTACCTGATTTGAGGTCAAATTGTCAAAAATTTGTCCATAAGGACAGTTATAAGCAGGACCCCATATTAAAGTCAACCTACTGTGGCGTAGATAATTATCACACCAGAGACGGTCAACAAAGGTCTCACTAATACATTTCAGGAGAGCTGACTTCTGAGAAGCCTGCAACACCCATATCCAAGCCTAATCAAGCTCGCAAAAGCTGAAGAGGTTGAGAATTTAATGACACTCAAACAGGCATGCTCCTCGGAATACCAAGGAGCGCAAGGTGCGTTCAAAGATTCGATGATTCACTGAATTCTGCAATTCACATTACTTATCGCATTTC
+
IIIIIIIIIIIIIIIIIIIIIIIIIIIIIIIIIIIIIIIIIIIIIIEHHIIIIIIIIIIIIIIIIGHIIIIIIIIIGIIHIIIIIIIIIIIHIIIIIIIIIIIIIIHIHHHIIHIIIIIIIIIIIHHIIIHIHHIIIIHIIIHHHIIIIIIIIIHIIIIHIHHIIIIIIHIIIIIIIIIIHHIIHIIIIIIIIIIHIIIIIIHIIHHIIIIIHIIIIIHIHIIIIIIIIIIIIIHHIHIIIIIHIIHFHHHHHHHIHIIIIHIIIHHHIIIIIIIHIHIHIIIIIIIIIIIHIIIIHIHIIIIIIIIIHIIIIIIIIIIIIIIHIIHIIIIIIIIIIIHIHHIIIIII
@HISEQ:711:H5NNWBCX2:2:1101:9507:12043:ATCTCGTA
TTAAGTTCAGCGGGTATTCCTACCTGATCCGAGGTCAACCATTAAAATTGGGGGGTTTAGCGGCTGAGAGCTGCAACACCTACCAAAGCGAGAAAAAAATTACTACGCTCAGAGGATATTACAGATCCGCCGTTATATTTCAGGAACTACAATACAGTAGATTCCCAACACTAAGCTAGGCTTAAGGGTTGAAATGACGCTCGAACAGGCATGCCCACTAGAATACTAATGGGCGCAATGTGCGTTCAAAGATTCGATGATTCACTGAATTCTGCAATTCACATTACTTATCGCATTTC
+
IIIIGHHHEHHDHH<EGHHIIGEHIGIEGHEHIDCG@GGHHHIIIHHEEHGFHHHDHHGHGH?EHHEEHHHIIIGHHHIGIIGFHEHHGIIIIIGHIIIHHHHFEFGHHHIIIGIIIHIHIIEHHDH@0EEHHGHHHHGHHFEGHHHHIIIHIIHHIDHHHHHHHIHHIHHHGGHFHHIGGIGHHCHHHF?HHHIIIIGHHHHHHHIHHHIIIHHIHGHHFHG@HGIIHHCHCCE@HGDHE=FIHIIHHHHHHHEGHIHIHIHIIIIHH@HD11CIIIIIIHHHHHD0HEHHHGIHDHD
@HISEQ:711:H5NNWBCX2:2:1101:12396:12223:ATCTCGTA
TTAAGTTCAGCGGGTGGTCCTACCTGATTTGAGGTCAAGAACAACAACAACAACATATGATCCAGCAGCAACAAGTAGATCCCCCCCATAGATGCAGATAATTATCACACCTAATGGAGGGGGGGCTTTGCCACTCATGTATTTCAGGGGAGCAGACCACAAATAAAGGCCTGTAACCCCCACGTCCAAGCCATACCCTCACATGAGTATGGTTGAGATATTAATGACACTCAAACAGGCATGCTCCTCGGAATACCAAGGAGCGCAAGATGCGTTCAAAGATTCGATGATTCACTGAATTCTGCAATTCACATTACTTATCGCATTTC
+
IIIIIIIIIIIIICHHIIIIIIIIIHIIIIIIIIIIIIIIIIIIIHIIIIIIIIIIHIIIIIIIIFHHIIIIIIIIIIIIIIIIIIIIIHIIIHGHIIIIIIIIIIIIIHIIIIIFHFHHIIHHIIHHIHIIIIIIIIIIIIIIIIHIIIIIIHIIIIGHHIIIIIIIIHHHGHCEHIIHIIIHHIIHGHIHHGIIHHIHHIIIIIIIIIIHGIIHIIIHHIHIHIIIIHGHIHHIHHHIIIIIIIIGHIHIHGIIIIHIIIIIIIIIIIIIHIIIHIIIIIIIIHIIIIIIIIIIIIIIIIIIIIIIIIIIIIIIIIIIIIHIIIIII
@HISEQ:711:H5NNWBCX2:2:1101:7146:12400:ATCTCGTA
TTAAGTTCAGCGGGTATCCCTACCTGATCCGAGGTCAACCTTGTGAAAGATTTAACGGCCGCGGCCACCCGCACTCCGAAGCGATTAATGAAATCACAACGCTTGGAGACGGACAGCTCAGCCGGAGACTTTGAGGCGCGCGGAACACCGCGGCGCCCAATACCAAGCCAGGCTTGAGTGGTGAAATGACGCTCGAACAGGCATGCCCTCCGGAATACCAGAGGGCGCAATGTGCGTTCAAAGATTCGATGATTCACTGAATTCTGCAATTCACATTACGTATCGCATTTC
+
IIIIIHIIIIIDHIIIIIIIIIIIIIIIIIIIIIIIIIIIHIIIIGHHIGFIIIIIIIIIIHIIIHDHIIIIIIIIIIIIIIIHHHIIIIIIIIIHIIIIIIHIIIIIIIIIIIHHIIIIIIIIIIIIIHIIHIIIIIIIIIIIIIIIIIIHIIIIIIIHIIIHIHIIIIIHIHGIIIIGIHHIIIIIIHHIIIIIIIIIHIIHHHIIIIIIIIHHIIIIHHCHHHHHIIHHHIIHHIHHGHHIIIHHIIHHCHIIIIIIIIHIIIIIIIIIIIIIIIIIIIIIIIIHIII
@HISEQ:711:H5NNWBCX2:2:1101:8453:12446:ATCTCGTA
TTAAGTTCAGCGGGTAGTCCTGCCTGATTTGAGGTCAAATTGTTAGACATGGCTCGCACGGGTTGGACGCAGATAAGGAGGTTGTACGATATCAGCGTCAGGTTCGTGACCGCAGCCCCGATGCCAATCCATTTCAGAGAAGCAGGTGCCAAACCTGAGAAGGCAGGGCAGCATTGCATCCTCCACAATCCACATCACTTCAAGGAAGGATTCTGAGAGTTCAATGACGCTCAAACAGGCATGCTCCTCGGAATGCCAAGGAGCGCAAGGTGCGTTCAAAGATTCGATGATTCACTGAATTCTGCAATTCACATTACTTATCGCATTTC
+
IIHIIIHHHHIIHIIIIHHIIHIIIIIIGIIIIIIIIHIIIIIIIIIIHIIIIIHHHGIHHIIIIFHIIIIIDHCGHIHHHCEHIIIIIIIHHIIIIIIIIIIIIIIIIIIIIIIIHIIIIIHIIIIHHIIIHHHHHHHIIIIHHHIIIIHIIHIIGIIHIIHIIHHIHIIHHHHIIIIIIIIIIIIHHIHIHHHIHHIHHEFHHIIHHHHIIIHHFGIIIIIIIIIIGHIIIHIIIIIIIGIIIHIIIIHHGIHHHIHIIIIIIHIGHIIIIIIIIHIIIIIHHHIIIIIIIHIIIIIIIIIHIHHIGIIIIIIIHGHEIIHHIIIII
@HISEQ:711:H5NNWBCX2:2:1101:9843:12413:ATCTCGTA
TTAAGTTCAGCGGGTAGCCCTACCTGATTTGAGGCCAGATCATGAATATGTGGGGTTATCAGCCACCCAGAAGGATGAAACGTATTACATCCAAGGTGCTTATGTCTTTAAGGCGAGCCTTTAGCAAGGCAACACCCAATACACCACCGCTCAGGCAAAAACCCAAGTGGGGTGAGGTTTCATGACACTCAAACAGGCATGCCCTTCGGAATACCAAAGGGCGCAAGGTGCGTTCAAAGATTCGATGATTCACTGAATTCTGCAATTCACATTACTTATCGCATTTC
+
IIIIIHIIIIIHIIIIHIIIIIIIIIIIIIIIIIIIIIIIIIHHIIIIIIIIIIIIHHIIIHIIIGGHIHIIIIIIHIIIIHIHHIIIIIHIIIIHIIIIIIIIIIIIIIIIIHHHIIIIIIIIIIIIIIIIIIIIIIIIIIIIHHIIIIIIIIIIIIIIIIIIHIIIIIIIIIIIIIIIIIIIHIIIIIIIIIIIIIIIIIIIIIIIIIIHIIIIHHEIIIIIIIIIIIIIIIIIIIIIIIIIIIIIIIIIIIIIIIIIIIIIIIIIIIIIIIIIIIHIIIIIIII
@HISEQ:711:H5NNWBCX2:2:1101:18189:12485:ATCTCGTA
TTAAGTTCAGCGGGTAGTCCTACCTGATTTGAGATCAAACATTCAAAACGAGCCATTCCTCACAGAGGAGAGGCCTTTATGAGCCCCAGTGAACCTCCATCGCTGAAGGTTACTTGACGGAATACCACAAGCGTAGATAATTATCACACCTGCGATGCCACCAAACACTGGCAAGCTGATTCATTTAAGAGGAGCTGACCATAGGCCAGCAAGACCCCCAAAGTCCAAGCTCATCATGGCAAACCCATGAGAGTTGAGGTGTTCATGATACTCAAACAGGCATGCCCTTCGGAATAGCCAAAGGGCGCAAGGTGCGTTCAAAGATTCGATGATTCACTGAATTCTGCAATTCACACTACTTATCGCATTTC
+
GIIGIHHHHIIIIIIIIIHIHHIIIIHIIIIIIIIIHIIIIIIIIIHHIHHGHIIIIHHIIHIHICHIIHIIHGIIHGIIFHHHIIIIGIIIIHHHIIIGIIIHIFHHIIIIHIICFHHHHHIHIIIHEHIIIIIHIHHIIIHHHIIIIIIIIHHHIGHFHHIHHIHGEHHHIIIHIIIIIIHIHGEHIIIHHHFGHHHHIHHHHIIIIHIIHIIHHHIHEHIIIIHFHIIHIHHHHGIHDHF/HIHHIHIIIIIIIIHIIIIIIHIIIHHGIIHIIIIIIIHIHGIIHHFIIIHIIIIIIHHHDGIIIIGIIIHIHIHGIGGIIIHGIIIIIIIIIIIIIIIIIIIIIIIIIIIHHGHIIIIIHHHIIII
@HISEQ:711:H5NNWBCX2:2:1101:18377:12403:ATCTCGTA
TTAAGTTCAGCGGGTATCCCTACCTGATCCGAGGTCAACCTTAGAAAGTTGGGGGTTGCTGGCAAGACACCTTAAGATATCCATCGCGAGGAGTATTACTACGCGTAGAACCTTAAGGCACCGCCACTGATTTTAAGGCCCGCCCAGAGGCGAAGCCCAAGACCCTACTAAGAGTAGGAGTTGGTATAAATGACGCTCGAACAGGCATGCCCCTCGGAATACCAAGGGGCGCAATGTGCGTTCAAAGATTCGATGATTCACTGAATTCTGCAATTCACATTACTTATCGCATTTC
+
IIIIIIIIIIIIIIIIIIIIIGHHIIHIHIIIIIIIIHIIHHIIIIHIHIHHIIIIIEHIIEHIGDGHIIHIIIHIIIIHHIHHIIHHHIIIIHHIHIGIIIIIHIIIIIIIHIIHHIIIIIIIIGIIIIIIHHHIIIIIIIIIIIHHHGHIHHGHIIIHHHGHIIHIHIHIHIHHIIHHEHHIHIIIIIHIHIIIIIIIHIIIIIIIIHIIHHHHHIIIIIIHHECHGHIIHHIHEIIIIIHIIIHIIIIGIIHHEIHHIHIHHIIIIHIIIIIIHHIIIIIGIIIIIIHHIII
@HISEQ:711:H5NNWBCX2:2:1101:20930:12263:ATCTCGTA
TTAAGTTCAGCGGGTAGTCCTACCTGATTTGAGGTCAAATTGTCATGTATTGTCCGAATTAACAGACAGTTAGAAGCAGTGCTAAGCAGACATCCATGCATGGCGTAGATAATTATCACACCAATAGACAGTCCACACAGGGCACCAGCTAATGCATTTAAGGGGAGCTGACCTGAGCCAGCAAGAGAAACCCCCACATCCAAGCCACTATCAGAAATAAACTGATAAGGTTGAGAATTTAATGACACTCAAACAGGCATGCTCCTCGGAATACCAAGGAGCGCAAGGTGCGTTCAAAGATTCGATGATTCACTGAATTCTGCAATTCACATTACTTATCGCATTTC
+
IIIIIGHHIIHIIIHHIIIIIIIIGIHHCHIIHIIIIIIIIIHHIHHHHIGIIIIIIIIIIHHIHGHHIHIIHIIIIIIHHHIIHIIIIHHIHIIHEHIHIIIGIIIIHIIIHHEGHIIIIIIIHIGIHFIGIIIIIIIHHHIIIIIIIIIIIIIHHIHHHIIIHIHIIIGEHIHHHIIHIIHHHIIIHIIIIHIFFHGHHHIGHIIHEIHIHIIHHFH@DHGHEGCCGCIHHEIIHHIHHIHHFHGHIHGHGHIGIIIIIIIGIIIHIIIIIIHGHFEDIIIHFGHHHHHGIIIIIGHEIHIHHHHHHIIHIIHHHHIIIIHIIHGIIIIIGIIHH?IIHIHHHGH
@HISEQ:711:H5NNWBCX2:2:1101:20884:12436:ATCTCGTA
TTAAGTTCAGCGGGTATTCTTACCTGATTTGAGGTCAATTTTTTCATAGTTGGGTCTTTTTAGAAGCAGTAGCACACGAGTCATACCATAGGCATAGATAATTTATCACACCTGAGGTACTAAAGATGATACCACTAATGCATTTCAGGGGAGCAGACTAGGAAAGCAAGCCCGCACATCCCCACCATCCAAAGCCACATCAAAATAAAAATGATGAGGTTGAGAGAACATGAAATGACACTCAAACAGGCATGCTCCTCGGAATACCAAGGAGCGCAAGATGCGTTCAAAGATTCGATGATTCACTGAATTCTGCAATTCACATTACTTATCGCATTTC
+
IIIHIFHIGIHIGIHIHIIHHHIIIIIHHIIGIHGHHHHIGH?DHIIHHGHGFHIHHIIIIHIFHHHCHHIHIHHGHIIIIIIIIIIIHIHGHIIIIIHHIHHIHGHHIIHGHIIIIHHFHIGHHIIFHIHHHIIIIIIIIIHFFHHIIIIGIIHHIIHHHHHIIHHHIIIIEHIIIIEGHHHIGIIHIHIIIHFIIHIEEIIIIIHHIIIIIIHHCIIIHHEHHIGIGIGIIIHIIIHHIIHHHIIHIIHGIIIHDIHIIIHIIIIHHGHHIIIIGIIIIHHHIIIIIIGIHIIGIIIIIIIIIIIIHGIIHHIIGIIIIIIHIHIIIIIIIIIHIIII
@HISEQ:711:H5NNWBCX2:2:1101:1301:12670:ATCTCGTA
TTAAGTTCAGCGGGTAGTCCTACCTGATTTGAGATCGGATTTCAAAGGGGTTGTCCCGACGAGGGGACGGTTAGAAGCTCGACCGATTCGAGGTCCCGTGGGTGTAGATAATCTATCACACCGTGAACCGCCGTACCGTGGCGCCCAGCTAATGCATTCAAGGGGAGCCGACCGCTTGACGCGACCGGCAGTGAACCCCCAACTCCAAGCCTCCGACCTTCAACAAAGAAGGCGGGGGTTGATGATTTCATGATACTCAAACAGGCATGCTCCTCGGAATACCAAGGAGCGCAAGGTGCGTTCAAAGATTCGATGATTCACTGAATTCTGCAATTCACATTACTTATCGCATTTC
+
IIIHIHIIIIHIIIHHHIIIIHIHIIGHIIIHHHIHIIHIGHGHIHHIIIHIIIIIIIHIIIIIIIIIIIHHIIHIHIIIHIHIHIIHHIIIIIIIIIIIHIHHEGHHHHGHIIIIIIIIIIIIHIIIHIIIIIIIIIIGIIHIIIIIHHHIIHIIHHHGHIHHHDIIIHGIIIIHHHHIIIIIIIIIIIIHHGHHIIIIHHIIIIIIHHIHIIHHIIIIHHHHH?FIHHHDHHHHIIIIIIIIIHHHIIHIHHIIHHHECHHIIIHIIHEHHIHHHGIHIGIIIHGHIIGGIIIGIIIIIHIIIIIIIIIIIIHIIIIIIIIIIIIIIIHHHIIIHHIIIHIHHHHIHIIIIII
@HISEQ:711:H5NNWBCX2:2:1101:10652:12730:ATCTCGTA
TTAAGTTCAGCGGGTAGTCTTACTTGATTTGAGATCGAGTTGAACGACACATATGTGTCGTAAAATCCTGCATCAGTCAGCAAAGAGGACGATTATCCTTTATGTTAGCTGCAGCAAAAGTAATAATCCTGTTTGACGAGGACTAAATAGATATGCTTTTAGCTCAGATAAAAGTCCAGCTGCACCTGCATTTCAAGCCGCCCGCCTACCAATGAAGGTTGTTGGGATAGCTCAAGTCCACTCTCCTTTTTTTTTAAAAAAAAAGAGAAAAGTGAGGTGTTTACTGATACTCAAACAAGCATGCTCTTCGGAATACCAAAGAGCGCAATATGCGTTCAAAGATTCGATGATTCACTGAATTCTGCAATTCACATTACGTATCGCATTTC
+
IIIIIHIIIIIIHIIIHIIHIIIIIIHIIIIHIIIIIIIIIIIIIEHIIIGEHIHHHIIIIIIIGFHIIIIIIIIIHIIIIIIIIIIIIIIIIHIHIIIIIIIIIHIHHIIIIIGIIIIIIIIIIIIGIHIIIIIIIHIIIIIIIIIIIIIIHIIGIIHHHHGIIHIIHIIIHIHIIIIIIIIHHIIIIHIIIIIIIIIIHIIIIHIIIIIIIIGIHIIIIHHH?HHHGG@HCHHGIHHEH?HHHGIIIIIIIIIIIIIIIIIIIHIIHHIIIIIIIIIIIIIIIIIIIIIIIIHIIIHIIIIIIIIIIIIIIIIIIIIIHIIIIIIIIIIIIIHIIIIIIIIHIIIIIIIIIIIIIIIIIIIIHIIIIIIIIIIHIIIIIIIIIIIII
@HISEQ:711:H5NNWBCX2:2:1101:15465:12590:ATCTCGTA
TTAAGTTCAGCGGGTATTCCTACCTGATCCGAGGTCAACCTTAGAAAGATAAAGGGTAGACCGGCCCGGAAAGGTCCTTTAGACTCGACGCGTGCTTCCGAAGATGCTCGTTGCGAAGAGGGTCCCACGGACGCCGTCATTGTCTTTGAGACCAGTTGGCTTGCACCAACGCGGCCCAACACCAAACACGAGGGTTTGAGGGAGGATAATGACGCTCGAACAGGCATGCCCACCGGAATACCAGTGGGCGCAATGTGCGTTCAAAGATTCGATGACTCACGGAAATTCTGCAATTCGCATTACTTATCGCATTTC
+
HIIIIIIIIIIIIIIIIIIIIIHIIIIIIIGIIIIIIIIIHIEHIIIIIIIIHIIIIIHIIIIIIHIIIIIIIIIHIIIIIIIIIIIIIIIIIIIIIIIIIIIIIIIIIIIIIHIHHHIHIIIIIHIIIIHHHIIIIIIHIIIIIIIIIHHHIIHHIIIIIHIIIIIIIIIIIIIIIIIIIIIHIIIIIIIIIIIHIIIIHIIIIHIIIIIIIIEIHHHHHIIIIIIIHIIIIIIIIIIIIHIIIIHIIIGIIIIIIIIIHIIIGIIIIHIHIIHIIIIIHHIIIIIIIIIIIIIIIIIIIIIIIIIIIIIIIII
@HISEQ:711:H5NNWBCX2:2:1101:17260:12679:ATCTCGTA
TTAAGTTCAGCGGGTATTCTCACCTGAGCCGAGGGCGAAAAAAAAAATATGGGAAAAAATGTTCCTATTCTCAAAAATGCCCACTTTAACACACACGGAACCCACGCACTTTTTAACACACGCACTTGGGGCTGAGAAAAATAGAACTAGAGCATAAACGGAAGGACCTCAGCCCTCCCTTACTCCAAAAATTTAATGGAAGTGGGTTCATCCACAACCACAACTGCTGTCCAAAAAAATATTTTGTGGACAAATATAAAAGCGCCACTCGGCCAGATGTACCCGGAGCTATTTGCCCCGGGTGTATCACACGTTCGAAGTTTCGACAATTCGCAGGGTTCTGCAATTCATATTATGTATCGCATATT
+
IIIHHHHIIIIHIIIHHHIIIIIIIIIIHHHDHGIIHIIIIIIHIIHHEHIHIHIGHIDHEHHCH@GHEFGHHHFHEHG?HHIIHIHIICHGHEHHDIHIHCHDHCHH?FCHC@GHIIHHICHDHD@GHHCD/DFGHHHHHFF?GF?F?FHHHIIIIHHHIIHHHHHGEFHEC5G?GEFFFHHHDFFHIHIIIIIIIIHHHEHIHHHIIHIHFHHIHEEGHHHHIIHHHHGIIHHIHHGHIHEIHIIHHIHIIIIIIHHHHIIGHIIIHIHIIIIHIIIIIIHIIHFHIHIIIIHIHHHHIIIIIIIIIIIIIIIIIIIIIIIIIIIGIIIDIIIHIIIIIHHGHIIIIIIIIIIIIIIIIIIIIIII
@HISEQ:711:H5NNWBCX2:2:1101:19431:12503:ATCTCGTA
TTAAGTTCAGCGGGTAGTCTTACTTGATTTGAGATCGAGTTTTACAAGAATCGTTGCCGACCCTTGTGAAATCCTGCATCAGTCAGCCAATACGGTCAAACTCCCTTTATGTTAGCTGCAGCAAAAGTAATAATCCGTTTGACGGGACTAAATAAATATGCTTTTAGCTCAGGAGAATGTCCAGCTGCACCTGCATTTCAAGCAACCCTCCACCGATCGTAAAGACTGGTGTTGGGATTGCTCAAGTCCAAAGCCATTCAAAACAAATTGAAGTCTTTGAGGTGTTTACTGATACTCAAACAAGCATGCTCTTCGGAATACCAAAGAGCGCAATATGCGTTCAAAGATTCGATGATTCACTGAATTCTGCAATTCACATTACGTATCGCATTTC
+
IIGIIIIHGHIIHIHHIIIIIEHHIIIIIIIIIIIIIIIIIIHIIIHHHHHIIIIIIIIIIIIIIFHHIIIIIIIIIIIGHIIIIIIIIGIIIIHIIIGIIIHHIIFHGIHIHHGIHIIHGIIIIIGHIIIIIIIIHHHIHHG@E<CEHHIHHIIHHHIHIGIHIIHEEEAHIIIHHHFHHEHEHHIHIHIIGIHHGHHHIHGIIHEBGHHHHIG.E=F.66GED.@DHHHHCFHEF@HG</</?G?@E?GHGEHIIHHCC0CEIIHFHHHFHEEIHGHHIFHHIHHG@HHGCCHE?IHEIIHGIIHIGHIIHIIHE@?G?HEIIHHIIHEH@HDCHEGFCHGFFHEHEEHIHE?EHFCIHIIHHFECHHIHHFHCGGF1FHGIFGIIIHIHHI
@HISEQ:711:H5NNWBCX2:2:1101:1332:12917:ATCTCGTA
TTAAGTTCAGCGGGTAGTCCTACCTGATTTGAGGTCAAATTGTCAAAAATTTGTCCATAAGGACGGTTATAAGCAGGACCCCATATTAAAGTCAACCTACTGTGGCGTAGATAATTATCACACCAGAGACGGTCAACAAAGGTCTCACTAATACATTTCAGGAGAGCTGACTTCTGAGAAGCCTGCAACACCCACATCCAAGCCTAATCAAGCTCGCAAAAGCTGAAGAGGTTGAGAATTTAATGACACTCAAACAGGCATGCTCCTCGGAATACCAAGGAGCGCAAGGTGCGTTCAAAGATTCGATGATTCACTGAATTCTGCAATTCACATTACTTATCGCATTTC
+
IIIIIHIIIIIHHGIIIIIIIIIIIIIIIIHHIIIIHIIHIIIIIIIIIIIIIIIIIIIIIHIIIIIIIIIIIIIIIIIIIIIIIIIIHIIIIIHIIIIIHHIIHIGHIIIIIIIIIIIIIIIIIGIIIIGHHHIIIIIIIHHHGEGHHIIIIIIIIIIIHHIIIIIHIIIIIIIIHHHHHIIIIIIIIIIIIIIIIHIIIIIIIHHGHIIIIIIIIHHHHIIHIIIIIIIIHIHIIHIIHHIIIIIIIHIIIHIIIIIHIIHHIIIIIIHIIIHHHHIHIIIIIIIIHGIGIIIIHIIIIIIIIIIIIIIIHIIIIIIIIIIIIIIIIIIIIIIIIIHIIIIIIIII
@HISEQ:711:H5NNWBCX2:2:1101:7196:12891:ATCTCGTA
TTAAGTTCAGCGGGTATCCCTACCTGATCCGAGGTCAACCTTAAGAAAAATTTGGGTTGCTGGCGAGCACGCACCCGGGTCCCCAAAGCGAGAAGAATTACTACGCTTGAAGCCGGATGGCGCCGCCACTGATTCTGAGGCGCACCGCGTCAGCGGTGGCACCCGACACCAAGCAGAGCTTGAGGGTTGTAATGACGCTCGAACAGGCATGCCCCCCGGAATACCAGAGGGCGCAATGTGCGTTCAAAGATTCGATGATTCACTGAATTCTGCAATTCACATTACTTATCGCATTTC
+
HIGH@HHHHHHHHCHHHHHEHHGHIIIFHICHHHIEHHGGHEEHHHIHHGEG@FHHHHCHHFHCHH/CHH?FHHHGHCHHHIIIHHHHHGHHIHHHHIHHIIHHHIHFIHIIHHIHHHHIIHHHIIIIIIHHIGHHHIHIIIIIIHIIIIIIIIIIHHIIHHHHIIHIIIHIIIIIIHIIHIIIIIIIIIIIHIIIIIIIIIIIIIIIIIHIIIIIHHHIIIIIIIIHFGIHIHHIIIHIIIIIIIIIIIHIHIIIHIIIIIIIIHIIIIIIIIIIIIIIIIHHIIIIIIIIIIIII
@HISEQ:711:H5NNWBCX2:2:1101:13957:12893:ATCTCGTA
TTAAGTTCAGCGGGTATTCCTACCTGATCCGAGGTCAACCTTAAAAAATTGGGGGTTTTACGGCTAGAATCCCTCCGAATCCCAGTGCGAGACGTTAGTTACTACGCAAAGGAGGCTCCGAGAGGGTCCGCCACTACCTTTAAGGGCCTACGTTTAACCGTAGGGCCCCAACACCAAGCAGAGCTTGAGGGTTGAAATGACGCTCGAACAGGCATGCCCGCCAGAATGCTGGCGGGCGCAATGTGCGTTCAAAGATTCGATGATTCACTGAATTCTGCAATTCACATTACTTATCGCATTTC
+
IIIIIIIIIIIIIIIIIIIIIIIIIIIIIIIIHIHIIIIIIIIIIIIIIIIIIIIHHIIIIIIIIHHIIIIIIIIIIIIHHIIHIIIIHHHIIIIIIIIIIIHIIIIIIIIIIIIIIIIIIIHHIIIIIIIHIIIIIIIIIIIIIIIIIIIIIIHIIIIIIIIIIHIIIIIIIIIIIIIIIIIIIIIIIIIIIIIHIIIIIIIHIIIHIIIIIHIIIIIIIIIIIIIIIIIIHHIIIIIIIHFCIHIIIIIIIGIIIHHIGIIIIIIIIHIIIIIIIIIIIHIIIHIHIIIHIGIIIIIIHI
@HISEQ:711:H5NNWBCX2:2:1101:15038:12964:ATCTCGTA
TTAAGTTCAGCGGGTATTCCTACCTGATCCGAGGTCAACTTTCAGAAGTGGGTTGTTTTACGGCATGGCCGCGCCGCGTTCCAGTGCGAGTGTTAGCTACTGCGCAGAGGAGGACTACAGCGAGACCGCCACTAGTTTTCGGGGCCGGCAGCCCCGTGAGGGGCCGCGCCGATCCCCAACGCCAGGCTGGGCCTGAGGGTTGAAATGACGCTCGAACAGGCATGCCCGCTAGAATACTAGCGGGCGCAATGTGCGTTCAAAGATTCGATGATTCACTGAATTCTGCAATTCACATTACTTATCGCATTTC
+
IIIIIIIIIIHIIIIHIIIIIIIIIIIIHIIIIIIIIHIIHIIIIIIIHHIIIIIIIIIIIIIIICGHIIIIIIIIIIIIIIIIIIIIIIIIIIIIIIIIHIIIIIIHIHIIIIIHIIIIIHIIIIIIIIIIIIIIIIIIIIIIHIIIIHIIHIIIIIGIHIIIHIIIIIIIIIIIIIIIIIIIIIIHIIIHIIIIIIIIIHHHIIHHIIIIIIIIIIIIIIIIIIIIHIHIIHIIIIIIHFHIIIHIHIIIIIIIIIHIIIIIIIIIIIGIIIIIIIIIIIIIHIIIIIIIIIIIIIIIIIIIIHIIII
@HISEQ:711:H5NNWBCX2:2:1101:17482:12774:ATCTCGTA
TTAAGTTCAGCGGGTAGTCCTACCTGATTTGAGGTCAAATTGTCAAAAATTTGTCCATAAGGACGGTTATAAGCAGGACCCCATATTAAAGTCAACCTACTGTGGCGTAGATAATTATCACACCAGAGACGGTCAACAAAGGTCTCACTAATACATTTCAGGAGAGCTGACTTCTGAGAAGCCTGCAACACCCACATCCAAGCCTAATCAAGCTCGCAAAAGCTGAAGAGGTTGAGAATTTAATGACACTCAAACAGGCATGCTCCTCGGAATACCAAGGAGCGCAAGGTGCGTTCAAAGATTCGATGATTCACTGAATTCTGCAATTCACATTACTTATCGCATTTC
+
HIGIHIIIIIIIIGIHIIIGHHIIIIIIIIIIIGIIIIHIHHHIHIIIIHHIIIFHIIIHIIIIIEHHIIIIIIIHIHIHIIHIIIIGHIGIIIIIIIGIIGHIIIIIIIHIIHHIIHIIIIHHIHIIHIIGHHIHIIIIIHHHHIIIIHIIIIIHIHIIHHHHHIIHIIIIIIIIHHGHHHIIIIIIIIIIIIIIIIIIIIIIIHHHGIGHHHIIIIIHIIIIIIIIHIHHIIIHHGHIIIIIIIHEIGIIIIIIIIIIIIIGIIGIIIIIGIIIIIIIIHHHIIIIHIIIIIIIIIIIIGIIIIIIIIIIIIIIIIIIIIIIIIIIIIIIIIIHIIIIIHIIIIII
@HISEQ:711:H5NNWBCX2:2:1101:18204:12849:ATCTCGTA
TTAAGTTCAGCGGGTAGTCTTACTTGATTTGAGATCGAGTTGAACAACACATAAAGTGTCGTAAAATCCTGCATCAGTCAGCAAAGAGGACAATTATCCTTTATGTTAGCTGCAGCAAAAGTAATAATCCTGTTTGACGAGGACTAAATAGATATGCTTTTAGCTCAGATAAAAGTCCAGCTGCACCTGCATTTCAAGCCGCCCGCCTACCGGTGAAGGTCGTTGGGATAGCTCAAGTCCACCCTCCCTTTTTTTTATCAAAAAAGAGAGGTTGAGGTGTTTACTGATACTCAAACAAGCATGCTCTTCGGAATACCAAAGAGCGCAATATGCGTTCAAAGATTCGATGATTCACTGAATTCTGCAATTCACATTACGTATCACATTTC
+
HIGHGHHECGE/FHC/EHHHHIHHIIEHHHHHFHHGHGHH1DCEHIIIIIGHE@GEGHHEHHE@FCFHHHFGHCHHHIIIGIHGHHHIIHIEHIF?EHHCHEHCGHHICHHIIIIIHIHGHHHHHHIHIHHG@C?HGHI?EHIIIEEIIEHIGIIHHIIIIHH//DHFHIHF?EHH?8CGEHGHHHIIHFHHHHHIDGFHI?D<B?CHHHHEGHEB@HH?DHHHHHIIHG.CEHAA.6<?GC,HGHGIIHDIFHHGGGIHHHIIIHIHEFHGFHG0HHHHEGHHHEIHHEHGHECHF1?GHHHE@CE0?HHHEHHCHGHHHHIGHF?@G0C=IIIHHGHG@HHEHHIIHHGIHGCEHHIIHIHEHHCIHCGHEIHHHEH@H@<HCDIHH
@HISEQ:711:H5NNWBCX2:2:1101:18031:12932:ATCTCGTA
TTAAGTTCAGCGGGTATTCCTACCTGATCCGAGGTCAACCATTCAGAAGAAGGGTGTTTAACGGCAGAAGCAGTAGCATCTCGAAAGCTAGAAAAAATTACTAAGCTCAGAGGGTACTACAACTCCGCCGCTGTCTTTAAGGAACTACAGGGTAGCTACAGGGTAGCTTCTGTAGGTTCCCAACACTAAGCAGGGCTTAAGTGGACTTAATGACGCTCGAACAGGCATGCCCACTAGAATACTAATGGGCGCAATGTGCGTTCAAAGATTCGATGATTCACTGAATTCTGCAATTCACATTACTTATCGCATTTC
+
IIIIIIIIIIIIIIIIIIIIIIIIIIIIIIIIIIIIIIIIIIIIIIIIIIIIIIIHIIHIHHIIIHIIIIIIIIIIIIIIIIIIIIIIIIIIIIIIIIIHIHHHIIIIIIIIIIIIIIIIIIIIIIIIIIIIIHIIIIIIHHIIIIIIIIIIIIIIHIIIIIIIIIIIIIIIIIHHIIIIIIIIIIIIIIIIIIHHIIIIIIHHIIIIIIIIHIIIHIIIIIIIIIHIHGHIIIIIIIIIIFIIIHHIIHIHIHEEEIGIIIIIIIIIHIIIIIIIIIIIIIIIIIIIIIIIIIIIIIHIIIIIIIIIIIIIIII
@HISEQ:711:H5NNWBCX2:2:1101:18937:12766:ATCTCGTA
TTAAGTTCAGCGGGTAGTCCTACTCGATTTGAGGCCAAGTTGTCAGAGATTGTCCCAGACAGGACTGTTAGAAGCACAGAGCTCCCAATCGGATACCCTCTTCATGAGGCGCCAGCGAAGATACTTATCACGCTGTACTATATCCAACTATGAGTTGCACTAGCGTATTTAAGATGAGCCACTGCAAAGCAGCAACACCCAAGTCCACTTCTCCAAAATTGGAGTGTGAGAGTACAATGACACTCAAACGAGCATACCCTTTGGAATACCAATGGGTGCAAGGTGCGTTCAAAGATTCGATGATTCACTGAATTCTGCAATTCACATTACTTATCGCATTTC
+
IIIIIHIIIHHIGIIIIIIIIEHHIHHIIIIIIIIHIIIIIIIIIIHIIGHCHHIIIIIIIIHIGHHIHIIIIIIIIIIIIIIIIIIIIIIIIIIIIIHIIIIIIGIIIIIIIIIIHGIIIIIHIIIIIIIHIIIIIIIHIIIIIIIIIIIIIIHHGHIIIIIHIIIIHHHHIHHHIIIIIIIIIHIIIIIIIGIIHIHIHEHHIHHHHDHHIIHGHEFFHGIIIIIIIGHHHHIIHIHHHFEEIIHHHFEFIIIHHIIIIIHHHIIHHIIIHEIIIIIIIIIHHEIIIHIIIIIIIIIHGHEIIIIIIIIIHIHGIGIIIIIHIIHIIHHIIIIIHIIIII
@HISEQ:711:H5NNWBCX2:2:1101:19170:12921:ATCTCGTA
TTAAGTTCAGCGGGTGGTCCTACCTGATTTGAGGTCAAGAACAACAACAACAACATATGATCCAGCAGCAACAAGTAGATCCCCCCCATAGATGCAGATAATTATCACACCTAATGGAGGGGGGGCTTTGCCACTCATGTATTTCAGGGGAGCAGACCACAAATAAAGGCCTGTAACCCCCACGTCCAAGCCATACCCTCACATGAGTATGGTTGAGATATTAATGACACTCAAACAGGCATGCTCCTCGGAATACCAAGGAGCGCAAGATGCGTTCAAAGATTCGATGATTCACTGAATTCTGCAATTCACATTACTTATCGCATTTC
+
IIIIIIIIIIIGIIIIIIIIIIIIIIIIIIHIIIIIIIGIHIIIEHHIIIIIGHIIIIIIIIIIIFHIIIIIHIIIIIIIIIIIIHHIIIIHIIHIIIHIIIIHHHHHHHHHHHIIIHIHIHIHHIHIGGHHIIIIIIHHIIIHHIFHIIIIIIIIIIHIIHHIIIIHHIIIIIIHIIHIIIIIIHIIIIIIIIHHHIIIIIIHHIIIIIIIHHIIIIHHHGFIIIIIIIGIIIHIIHIIIIIIIHIIIIIIIHHEIIIIHIIIIHIIIHHHIIHEIHIIIIIGIIIIIIIIIIIIIIIIIIIIHHIHIIIIIIIIIIIHIIGHIIIII
@HISEQ:711:H5NNWBCX2:2:1101:6309:13007:ATCTCGTA
TTAAGTTCAGCGGGTAGTCCTACCTGATTTGAGGTCAAATTTATCAAAAGAAAAAATGTGGTCGGTTAAAATCCACTTTTTCATTGTTGGAAGCAGTGTAATCTGGTTTAGCATACTACTGAAGGCAATAGATAAATTATCACACCTTGTAGTTTCTGCTCAGATACTACTAATGCATTTCAGGGGAGCAGACTTGAAAAAGCCTGCAATATGACCCCCCACATCCAAGCCACGATGCAACAAGAGTTGTTCATGGTTGAGAATTTAAATGACACTCAAACAGGCATGCTCCTCGGAATACCAGGGAGCGCAAGATGCGTTCAAAGATTCGATGATTCACTGAATTCTGCAATTCACATTACTTATCGCATTTC
+
IIIIIHIIIGHHHIIGHHIIIHIIIIIIIIEHIIIIIIIIIIIIIIIIIIIHIIIIIHIHHIGDHHHHIIIIIIIIIIIHIIIIIIIIIIGIIIIEHIIIIIIIIIIHIHEHIIHIIIIIFHHHGHIIIIHIHHIHIIIHHIIIIIIIHHIIIIIIIIIIIHIIHFIIHHIGHIIHHHHHIIIIHIIGHIIHHHHIIIHIIHHEHIIIHIIIHHHDHHIIHEFG=IIIIIIIIHIIIIIIHHIIIIIIIIIIIIIIIHIIIIIIHHHIIIIIIIHHFIHIIIIIIIIIIIHGIHIIIHIIHGIIIHIHHGHHIIIIIIIIIIIIGIIIIIIIIHCIIFIIIIIIIIIIIIHIIIIIIIIIIIIHIIIIIIIIII
@HISEQ:711:H5NNWBCX2:2:1101:6723:13208:ATCTCGTA
TTAAGTTCAGCGGGTAGTCTTACTTGATTTGAGATCGAGTTGAACAACACATAAAGTGTCGTAAAATCCTGCATCAGTCAGCAAAGAGGACAATTATCCTTTATGTTAGCTGCAGCAAAAGTAATAATCCTGTTTGACGAGGACTAAATAGATATGCTTTTAGCTCAGATAAAAGTCCAGCTGCACCTGCATTTCAAGCCGCCCGCCTACCGGTGAAGGTCGTTGGGATAGCTCAAGTCCACCCTCCCTTTTTTTTATCAAAAAAGAGAGGTTGAGGTGTTTACTGATACTCAAACAAGCATGCTCTTCGGAATAGCAAAGAGCGCAATATGCGTTCAAAGATTCGATGATTCACTGAATTCTGCAATTCACATTACGTATCGCATTTC
+
IIIIHIIIIIIIIIIIIIIIIIIIIIIIIIIIIIHIIHHIIIIIIIIIIIIIIIHIIIIIIIIIIHHIIIIIIIIIIIIIIIIIIIIIIIIHIIIIIIIIIIIIIIIIIIIIIIIIIIIGIIHHIIHIIHFHHIIIIHDHHDHHGHIIIIIIIIIHIIIIIIIIIIIIIIIIIIFHIIIIHIIIIIIIIIIIIIIIIIIIHIIIIIIIIIIIIIHIIIIHHIIIIIIIIIIIHHHHIIHHIIIHIHIIIIHHIIIIHHHHHHGIIHHIIIIIIIIIIIIIHIIIGIIIIIIIIIIIIIIIIIIIIHGIIIIIIHIIIIIHEIIIIIIIIIIIIIIIIIIIIIIIIIHIIIIIIIIIIIIIIIIIIIIIHIIIIIIIIIHIHIIIIHIII
@HISEQ:711:H5NNWBCX2:2:1101:10963:13038:ATCTCGTA
TTAAGTTCAGCGGGTATCCCTACCTGATCCGAGGTCAAACTTTGATTAAAAGGATGCATTGCATGCCGCAGGGCTGGTATAAGCTACATGGACAGGCCATCCAAAGCGAGAGAGAGTCTACTACGCTTGAGACCACCATGAGGTACCGCCAACTAACTTTCAGGTACGTCTGGAGACCCCCGAGGGGTGAAAGAGACGAAGACCCAACACCAAGCCAGGGCTTGAGATGTGTACAATGACGCTCGAACAGGCATGCCCCTCGGAATACCAAGGGGCGCAATGTGCGTTCAAAGATTCGATGATTCACTGAATTCTGCAATTCACATTACTTATCGCATTTC
+
IIIIFHHIFHHIIHIIHIGHGHHIHHHFHHHEHGHHIHIGHEH?HGHIEHICEHHHIHFFHHHIHHIGHIIIGHHIGFHHHHHIIHIIIIGHIIHIIHHIIICHHIGHGHIGHHCHDEHHHHIHIHGHHHHHHHHIIIIIHHDHHIIHDEHIIHHHHIHFHIIIIIIIIIHIHFHHEHEHIIHHHDHIHHIHIHGIIIIHGHIIIIHHFIHHGIIHHHGIHIIHHIIHEIHEHIIIHHEIIHGHIIIIHHHIHDHDHCHDHGIIIIIIIGIIHIIIIIHHEHFHGHHIIIHIIIIIHIIIIIHHHIIHHHIHHIIIHIHIIIHIIIIHHGHGIGIIIIIHI
@HISEQ:711:H5NNWBCX2:2:1101:16059:13171:ATCTCGTA
TTAAGTTCAGCGGGTATCCCTACCTGATCCGAGGTCAACCTTTAAAAAATTGGGGGTTACTGGCAAGACACCACCGAGACCCTATAGCGAGAAGAATTACTACGCTCAGAGCTCGAGGGCACCGCCACTGGGTTTAGGGGCTGCGGAATCGCAGGCCCCAAGACCAAGCCGAAGCTTGATGGGTTGAAATGACGCTCGAACAGGCATGCCCCGCGGAATACCACGGGGCGCAATGTGCGTTCAAAGATTCGATGATTCACTGAATTCTGCAATTCACATTACTTATCGCATTTC
+
IIIIIIIIIIIIIHIIIIIIIIIIIIIIIIIIIIIIIIIIIIIIIIIHIIIIGIIIIIIHHIIIIFHIIIIIIIIIIIIIIIIIIIIIIGIIIIIIIIIIIHIIIIIIIIIIHIIIIIIIIIIIIIIIIIIHHIIIIIIIIIIIIIIIHIIIIIIIIIIIIIHIIIIIIIIHIIIIIIHIIHHIIIIIIIIIIIIIIIIIIIIGIIIIIIIIIIIIIIIIIIHIIIIIIIIIIHEFIIGIIIIIIIHIIIIIIIHGIIIIIIIIIIIIIIIIIHIIIHHGHIIIIHIIIIIIII
@HISEQ:711:H5NNWBCX2:2:1101:2904:13320:ATCTCGTA
TTAAGTTCAGCGGGTATTCCTACCTGATCCGAGGTCAACCTTAAAAAATTGGGGGTTTAACGGCAAAAACTACAGAACCTTCCAAAGCGAGAAAAAATTACTACGCTCAGAGGCCACTGCGGCTCCGCCACTAGATTTAAGGAACTACAAACGTAGATTCCCAACACTAAGCCAGGCTTAAGTGGTCAAAATGACGCTCGAACAGGCATGCCCAATAGAATACTAATGGGCGCAATGTGCGTTCAAAGATTCGATGATTCACTGAATTCTGCAATTCACATTACTTATCGCATTTC
+
IIIIIHIIIIIIHIIIIIIIIHHIIIIIIHGHHIIIIIIHGIIHIIIIIIIIIIIIIIIIIHHHHHIIIIIIIIHIIIIIHIIIIIHIIIIIHIIIIHIIIIIIHIIIIHIHIIIIIHHIIHIIIHIIIIIIIIIIHHIIIIIIIIIIIIIIIIIIIIIIIIIIIHIIIHHIIGIIHIIIIIIIIIIIHHIIIIIIHIIIHGIIIIIIIIIIIIHHIIIIIIIIIHHFDEEGIIIHIHIIIIHIIIIIIIHIIIIIIIIIIIIIIIIIIHIIIIIIIIIHIIIIIIHIIIIIHIII
@HISEQ:711:H5NNWBCX2:2:1101:6622:13348:ATCTCGTA
TTAAGTTCAGCGGGTAGTCCTACCTGATTTGAGGTCAAATTGTCAAAAATTTGTCCATAAGGACAGTTATAAGCAGGACCCCATATTAAAGTCAACCTACTGTGGCGTAGATAATTATCACACCAGAGACGGTCAACAAAGGTCTCACTAATACATTTCAGGAGAGCTGACTTCTGAGAAGCCTGCAACACCCACATCCAAGCCTAATCAAGCTCGCAAAAGCTGAAGAGGTTGAGAATTTAATGACACTCAAACAGGCATGCTCCTCGGAATACCAAGGAGCGCAAGGTGCGTTCAAAGATTCGATGATTCACTGAATTCTGCAATTCACATTACTTATCGCATTTC
+
IIIIIHHIIHIHIIIHGIIIHIIIIIGHIIIIIHHIIFHIIIIIIIHHIIIIIIIIIIIIIIHHIGHIIIIHHHICHHIIIIIIHGHHHIIHIIIIIIIIIIIHHIHEHIIIIIIIIGHIIIIIIIIIIIIHIHHHIIIIIHHIHHHIHIIIIHGHIIIIIIHIIIIIIHHEHGHIHIHIIIIIHIIIHHIIHIHHHHIHIIIIIHHIIIIHHCGIHIHHHHGIIIIIHHIIIIIHIHHGIHIHIIIIIIIIIIIIIHIIIIIIHHEEIIIIIIHHHEIHHDGHIIIIIIHIHHHHHIIHHHHHIIIIIIIHEIIIIIIIIIGIIIIIIIIIIIIIIIIIIIIIHHHI
@HISEQ:711:H5NNWBCX2:2:1101:13442:13482:ATCTCGTA
TTAAGTTCAGCGGGTGGTCCTACCTGATTTGAGGTCAAGAACAACAACAACAACATATGATCCAGCAGCAACAAGTAGATCCCCCCCATAGATGCAGATAATTATCACACCTAATGGAGGGGGGGCTTTGCCACTCATGTATTTCAGGGGAGCAGACCACAAATAAAGGCCTGTAACCCCCACGTCCAAGCCATACCCTCACATGAGTATGGTTGAGATATTAATGACACTCAAACAGGCATGCTCCTCGGAATACCAAGGAGCGCAAGATGCGTTCAAAGATTCGATGATTCACTGAATTCTGCAATTCACATTACTTATCGCATTTC
+
IIIIIIIIIIIIIIIIHIHIIIIIIHIIIIIIIIIIIGIIIHIIIIIIHIIIIIIHHIHIGHIIIDGHHIIIIIIIIHGHIGHHIIIHIIIHIHHIIIIHHIIIIIIIIIHIIIIIHHHHIIIHHHIIGIIGIIIIIIIIIIIHIIIHIHHHIIHHIHIHIIIHHHHHHHFHIIIHHIIHIEHGHIHIIIIIIIIIIHHHIIIIIIIIIIIIIIIHECCHIIIIIIIIIIIGGIIIIIIIIIIHHIIHHHIIIIIIIIIIIHHHIIIHIGIIIIIIIIIIIIIIIIIIIHHIIIIIIIIIIIIIIIIIIIIIIHIIHIHGEIIIIIIII
@HISEQ:711:H5NNWBCX2:2:1101:16998:13414:ATCTCGTA
TTAAGTTCAGCGGGTAGTCCTACCTGATTTGAGGCCAAAGCTTTGGTTATGTTGTCCACGAGGGACGATTGGAAGCAGCACACACAGAAGAGGCCTAAGGCGACGGCGCAGATAATTATCACACCATGCCGAGCACTCTAACAAGCGCAAGCTAATGCATTTCAAAGGACGAGCCAACTACGGCACGGTCCAAGTCCACGGCCCACGATTTTGACATCGCAGGTGTGAGGGTTTACGTGACACTCAAACAGGCATGCTCCATGGAATACCAAGGAGCGCAAGATGCGTTCAAAGATTCGATGATTCACTGAATTCTGCAATTCACATTACTTATCGCATTTC
+
IIIIIIIIIIIIIGIIIIIIIIIIIIIIIIIIIIIIIIIIIGEHHIGHIIIIIIIIIIIIIIIIIEHIIIIIIIIIIIIIIIIIIIIIIIIIIIIIIIIIIHHIIIIIIIIIIIIIIIIIIIIIIIIIIIIIIIIIIIIIIIIIIIIIIIIIIIIIIIIIIIIHIIIHHIIIIIIHIIIIIIIIIIIIIIIIIIIIIIIIIIIIIIIIIIIIHHHEIIIIHIIIIIIIIHIIIIHGIIIIIIIIIIIIIIIIHIIIIHIIIIIIIIIIIIIIIHIIHIIIIIIIIIIIIIIIIIIIIIIIIIHIIIHIIIIIIIIIIIIIIIIIIIIIIIIIIIIIIIIIHI
@HISEQ:711:H5NNWBCX2:2:1101:19178:13414:ATCTCGTA
TTAAGTTCAGCGGGTGATCCTGCTTGATTTCAGATGCAAGTAAGTTTGTGTGACTAAGCACTGGCAGCTTACGCTGCACTGCCTCAGCTCTCAATGAGTTCACATTGTGAGCAATGTGACTGCTGCATTGAGTGCGGCCCTCGAACAAGTCGAAGCCGCTCGCAGAGCGCAGAGTGCTTTCATGCTTAGCAAGAGAAGGGTATCTCTCGCATTATGATATGGGTTAGGAGATAAAGAGACACTGAAACAAGCATGCCGACTGGAGAGCCAGCCGGCGCCAGTTGCGTTCAAAAATCTGATGACTCACGGTTCTGCAATTCGCATTGCTTATCGCACTTC
+
IIHGHHHIIIIIIIIIIIIHIIIIIIIIHIIIIHIIIIGHHICHHHIIIHIIHHHIHIIIIIHHIGHIIIIHHIHIIIIIHIIIIIEHIGIIIGIIIIIIIEHHHHIIHIIIIIHIIIIIIIIIIIIIIIIIIIIIIIIIIIIIEHIEHHIIIIIIIIIIIIIIIIIHIIIIIIIIIIIIIIIIIIIHIIIIIIIHIHIIIIIIIHIIHIHHIIIIIHHGIIHHHIIIIIIIIIIIIIIIIIIIIIIIIIIIIIHIIIIIIIIIHIIIHHEIIIIIIIIIIIIIIIIIIHHHHIIIHHHHHDHIHIIIIIIIIIIIIIIIIIIIIIIIIIIIIIIIIII
@HISEQ:711:H5NNWBCX2:2:1101:19266:13318:ATCTCGTA
TTAAGTTCAGCGGGTAGTCCTACTCGATTTGAGGCCAAGTTGTCAGAGATTGTCCCAGACAGGACTGTTAGAAGCACAGAGCTCCCAATCGGATACCCTCTTCATGAGGCGCCAGCGAAGATACTTATCACGCTGTACTATATCCAACTATGAGTTGCACTAGCGTATTTAAGATGAGCCACTGCAAAGCAGCAACACCCAAGTCCACTTCTCCAAAATTGGAGTGTGAGAGTACAATGACACTCAAACGAGCATACCCTTTGGAATACCAATGGGTGCAAGGTGCGTTCAAAGATTCGATGATTCACTGAATTCTGCAATTCACATTACTTATCGCATTTC
+
IIIIIGHIGIIIIIIIIIIIIIIIIIHIIIIIIIIIHIIIIIHIIIHIHGHHHIIEHIIIIIIGIHIFHIIHIIIIIIIIIIIHIIIIIHIIIIIIIIIIGIIIHIIGIIIIIIIIGIIIIIIIIIIIIIIGHHIIIIIIIIIIIIIIGHHIHHGHIIIIIIIIIIIIIIHIIIIIIIHHHIIIIHIIIHHIIIIIHHHHHIIIHHHIHHHHIIIIHIHIHIIHIIIIIHHGHHIIHIIIHFHHIHIIIIHIIHHHGIIIIIIIIGIIIHIIHCIIIIIIIIIIHHIIIIHIGHEGEIIIFIIIIIIIIHGIIIIHIIIHIHIIIIIHHIIIIIIIIIHIII
@HISEQ:711:H5NNWBCX2:2:1101:2409:13736:ATCTCGTA
TTAAGTTCAGCGGGTAGTCCTACCTGATTTGAGATCAAACATTCAAAACGAGCCATTCCTCACAGAGGAGAGGCCTTTATGAGCCCCAGTGAACCTCCATCGCTGAAGGTTACTTGACGGAATACCACAAGCGTAGATAATTATCACACCTGCGATGCCACCAAACACTGGCAAGCTGATTCATTTAAGAGGAGCTGACCATAGGCCAGCAAGACCCCCAAAGTCCAAGCTCATCATGGCAAAACCATGAGAGTTGAGGTGTTCATGATACTCAAACAGGCATGCCCTTCGGAATAGCCAAAGGGCGCAAGGTGCGTTCAAAGATTCGATGATTCACTGAATTCTGCAATTCACACTACTTATCGCATTTC
+
IIIIIIIIIIIIIIHIIIIIIIIIIIHIIIIIIIIIIIIHIIIIIIIIIIIIIIGIIIHIHIIIIHHIGIGIIIIIIIIIHHIIIIIIIIIHIIIIIIIIIIGIIIIIGIIIIIHIIIIGIIIIIIIIIIHHIEGHIHIIIIIIIIIHIIHIIIHHHHIIIIIHHHHIIHGIIHIHHHIHIIIIHHIIHIIIIHHHGFAHHIIHGHHHHIHIIIIHIGHFHEHHEGDFHC?IIHHHHEGD?GHEIHIHHIIIIHIIIHHIIHIIIIIHHCHHIIIIIIIIIIIIGIIIIIIIIIIIIIIHHHHIIHHIHGIIIIHIIIIGIIGHHHIIGIHFIHEHIIIIIIHHIGIHHHIIIHHIIIIIIHGHIFHIIII
@HISEQ:711:H5NNWBCX2:2:1101:4681:13696:ATCTCGTA
TTAAGTTCAGCGGGTAGTCTTACTTGATTTGAGATCGAGTTGAACGACACATATGTGTCGTAAAATCCTGCATCAGTCAGCAAAGAGGACGATTATCCTTTATGTTAGCTGCAGCAAAAGTAATAATCCTGTTTGACGAGGACTAAATAGATATGCTTTTAGCTCAGATAAAAGTCCAGCTGCACCTGCATTTCAAGCCGCCCGCCTACCAATGAAGGTTGTTGGGATAGCTCAAGTCCACTCTCCTTTTTTTTTAAAAAAAAAGAGAAAAGTGAGGTGTTTACTGATACTCAAACAAGCATGCTCTTCGGAATACCAAAGAGCGCAATATGCGTTCAAAGATTCGATGATTCACTGAATTCTGCAATTCACATTACGTATCGCATTTC
+
IIIIIIIIIHIIGHHIHGHIIIIIIGGHIIIGHIIIIHHIIIIGIIHIHIIHIHIIIIIIIIGIHDGHHHHHIIIIIHIIHHHIIHIIIIIIIIIHIIGHIIIIIIHHIIHHHIHIIIIHHIIIIIIEHIIIIGHEHIIGGDHIIIIIIIIIIIGHHIIIIIIIIHHIIIHHHFEHEHFHHHHHGHFGHIIIFCHHHFIHGHIDHHIHIIIGHECHHIHHIIIHIIHHHGHHIIIHIIHCHHFHHHHDCC?EIIGHHIHHIHIIIIHIIIIIIHFGHIIIIIIIHIIIIIIIIIIHIHHEIIIIIIIIIIIIIIIHIHEHEIHIIIIIIIIIIIIIIIIIIIIHIIIIIIIIIIIIIIIIHIIIIIIHGIIIIIGIIIHHCHFGHIIHH
@HISEQ:711:H5NNWBCX2:2:1101:12766:13661:ATCTCGTA
TTAAGTTCAGCGGGTATCCCTACCTGATCCGAGGTCAAGTCAAAGAAGGGGCTTCTGGAGGACCAGTATATCAAGACGCCAGACGCGTTGTACTGCGCTGTAGCCAACATACCGGCCGCCAATGCATTTGAGGTGAGTCCGCCGCGGGGCGGGGACAAGCACCCAACACCAAGCTGAGCTTGAAGTTTCTAATGACGCTCGAACAGGCATGCCCAACGGAATACCGGAGGGCGCAATGTGCGTTCAAAGATTCGATGATTCACTGAATTCTGCAATTCACACTACTTATCGCATTTC
+
IIIIIIIIIHIIIIIIIIIIIIIIIIIIIIIIIIIIIIIIIIIIIIIIIIIIIIIIIIIIIIIIIGHIIIIIIIIIIIIIIIIIIHIHHIIIIIIIIIIIIIIIIIIIIIHIIHIIIIIIIIIIIIIIIHIIIIIIHIIIIIIIIIIIIHIIIIIIIIIIIIIIIIIIIIIIIIIIIIIIIIHIIIIHIIIIIIIIIIIIIIHIIIIIHIIIIIIIIIIIIIIHIHHEIIGIIHIIIHHIIIIIIIIIIIIIIIIIIIGIIIIHHIIIIIIIIIIIIIIIHIIIIIIIIIIIIIHII
@HISEQ:711:H5NNWBCX2:2:1101:13362:13749:ATCTCGTA
TTAAGTTCAGCGGGTAGTCTTACTTGATTTGAGATCGAGTTGAACGACACATATGTGTCGTAAAATCCTGCATCAGTCAGCAAAGAGGACGATTATCCTTTATGTTAGCTGCAGCAAAAGTAATAATCCTGTTTGACGAGGACTAAATAGATATGCTTTTAGCTCAGATAAAAGTCCAGCTGCACCTGCATTTCAAGCCGCCCGCCTACCAATGAAGGTTGTTGGGATAGCTCAAGTCCACTCTCCTTTTTTTTTAAAAAAAAAGAGAAAAGTGAGGTGTTTACTGATACTCAAACAAGCATGCTCTTCGGAATACCAAAGAGCGCAATATGCGTTCAAAGATTCGATGATTCACTGAATTCTGCAATTCACATTACGTATCGCATTTC
+
IIHEEGHHHIIIIIHHHDFHIIHHHHHCHIIIIGHIHIGHFHIHIIGIHHIIIHIGHHHHEHHIIHEHIIIIIIIIIIIHHHIIIIIIHIIIIIIIHIIIIIIGHHHHIIIHIIIIIHGHHHIIIIIIGGIIIIHIGHIIIIIIFIIIHIIHHIHIIIIIHHHIIHHIIIIIIIIIIIHIIIIIHIIIIIGIHHHHIHDHDHHDIHIEHGFHHH?CHHHIIHHCIHHIHHEHHIHHHHCGIIHHE=IHHGHHHCHHIIIHIIIIIHGHIHHEHHHIIHIIIIIIIIIIHIIIIIIIIIIIIIIIHHHHIIHHIIHGIIHIHHIHHHHIIIGHHIIIHIHIIHIIIIIIHIIIHIIIIIHGIIIIIIIIIIHIIIIHIGIHHIIHHHIGI
@HISEQ:711:H5NNWBCX2:2:1101:14177:13565:ATCTCGTA
TTAAGTTCAGCGGGTGGTCCTACCTGATTTGAGGTCAAGAACAACAACAACAACATATGATCCAGCAGCAACAAGTAGATCCCCCCCATAGATGCAGATAATTATCACACCTAATGGAGGGGGGGCTTTGCCACTCATGTATTTCAGGGGAGCAGACCACAAATAAAGGCCTGTAACCCCCACGTCCAAGCCATACCCTCACATGAGTATGGTTGAGATATTAATGACACTCAAACAGGCATGCTCCTCGGAATACCAAGGAGCGCAAGATGCGTTCAAAGATTCGATGATTCACTGAATTCTGCAATTCACATTACTTATCGCATTTC
+
IIIIIHHIIIIIIIIIIIHHIIIIIIIHHHHIIHIIHIIIIHIIIIIIIHIIIIIIIIIIIIGIHEHHIIIIIIIIIIIHIIIIIIHIIHIIIHHIIHHIIIHHIIIIIIIIIIIIIIIHIHIIIIHIIIIIHHHIIIIIIIHHIHHGHIIIHIIIIIIIIIIIIIIIIIIIGIIIIIIIIIIHHHIIIHIIIIIIIIIHHIIIIIIIIIIIHIIGIHIHIIIIIIIHGHIHIIHIIIIIIIIIGIIIIIIIGGHIHIIIHIIDIHIIIIIIIIIHIIIIGIIIIIIIIIIIIIIIIIIIIIIIGIIIIIIHIIIIHHHHGIIIIIIII
@HISEQ:711:H5NNWBCX2:2:1101:17313:13723:ATCTCGTA
TTAAGTTCAGCGGGTAGTCCTACCTGATTTGAGATCAAACATTCAAAACGAGCCATTCCTCACAGAGGAGAGGCCTTTATGAGCCCCAGTGAACCTCCATCGCTGAAGGTTACTTGACGGAATACCACAAGCGTAGATAATTATCACACCTGCGATGCCACCAAACACTGGCAAGCTGATTCATTTAAGAGGAGCTGACCATAGGCCAGCAAGACCCCCAAAGTCCAAGCTCATCATGGCAAAACCATGAGAGTTGAGGTGTTCATGATACTCAAACAGGCATGCCCTTCGGAATAGCCAAAGGGCGCAAGGTGCGTTCAAAGATTCGATGATTCACTGAATTCTGCAATTCACACTACTTATCGCATTTC
+
IIIIGHIHIIIIHIIIHIIIIIIIIHIIIHIHIIIIIHIIIIIIHIIIIIGGIHIIIIIIIIIIIHIIIIIIIIIIIIIIIIIIIIIHIIIIIIIIIIIIIIIIIIIIIIIIIIIIIIIIIIIIIIIIHIIIIEHHIGHIIIHEHHIIIIHIIHIIIHIIIIIHIHIIFIHHHHIIHIIHIIIIIIIIIIIIIIIIIIIIIIIIIIIIIGIIIIIHHHHHGEIIIIIIIIHGHIIIIIIIIHHHIIIIHIHIIIFIIHGHIIHHGIIHGHHHHGIIHGHGIIIIGGHIGHIGIIIIFIIGIIIIHHIIIGIIIIIIIIIIIHIHHIIIIIFHIHHHIIIIIIHHGIIIIIIIHIHHIIIIHIIIIIIIIII
@HISEQ:711:H5NNWBCX2:2:1101:4505:13863:ATCTCGTA
TTAAGTTCAGCGGGTAGTCCTACCTGATTTGAGGTCAAATTGTCATGTATTGTCCGAATTAACAGACGGTTAGAAGCAGTGCTAAACCCTTATTTTATTGCAGACCTCCATGGCGTAGATAATTATCACACCAATAGACAGTCCACACGGGGCACCAGCTAATGCATTTAAGGGGAGCCGACGTCAGCCAGCAAGAAACCCCCACATCCAAGCCACTATCAGAAATAAACTGATAAGGTTGAGAATTTAATGACACTCAAACAGGCATGCTCCTCGGAATACCAAGGAGCGCAAGGTGCGTTCAAAGATTCGATGATTCACTGAATTCTGCAATTCACATTACTTATCGCATTTC
+
IGIHICHHGHFIIDIIIIHHHIIHIGEHHHHCGHHIII?GHFHGHEHHIHHIIHIICEHEEHHEHEHIGIIHHHGIHHIHGHIIIIGHGHHIGFHIHHGHEH?HHHFHHHIIHIHHHHIFHHHIHIIHIIIHIIIEGHHIIIIIIIIHIHIGHHHIIIEHHHFEGFCHHHIHFECHHH=HEHGIIIIIE8BHHAGHIIFH@EGHIHGCEFF@HHEH?@F@FDHHHCC0EIIHCCC<FFC<1C1@F@@F11CD1HDH@GD@<<1FHIHHEHCDDCC<<GGCD?CDDFC/C<11HF//<0EGE1?EHHHHHG<<1<1G<@D1GF<<HGEFHHEIHFHHHFFHHIHIHHEEEC?C?CH
@HISEQ:711:H5NNWBCX2:2:1101:5989:13955:ATCTCGTA
TTAAGTTCAGCGGGTGGTCCTACCTGATTTGAGGTCAAGAACAACAACAACAACATATGATCCAGCAGCAACAAGTAGATCCCCCCCATAGATGCAGATAATTATCACACCTAATGGAGGGGGGGCTTTGCCACTCATGTATTTCAGGGGAGCAGACCACAAATAAAGGCCTGTAACCCCCACGTCCAAGCCATACCCTCACATGAGTATGGTTGAGATATTAATGACACTCAAACAGGCATGCTCCTCGGAATACCAAGGAGCGCAAGATGCGTTCAAAGATTCGATGATTCACTGAATTCTGCAATTCACATTACTTATCGCATTTC
+
HIIIGHIIIIIIIIIIHIIIIIIIHIHGIIIIIIIIHIIIIIIIIIIIIIIIIIIIIIIIIHIIIGHIIIIIIIGIIIIIIIGIIIIIIIIIIIIIIGFHHIIIIIIIIIIIHIIHIHIIIIIIHIGHIIIIIIIIIIIIIHIHHFIIHIIHIIIIIIIIIIIIIIIGHEHIIIIHIIIGHHHHHHIIIIHIIIIIIIIHIIIIIIIIIIIIHIIIIIIHIIIIHIIHHIHHIHHIHHIIIIIIIIHHHHIIIIIIIIIHHHGIIIIIIIIIIIIIIIIHIIHHIIIIIHHHHHIIIIIIIIIHIIIIIIIIIIIIIIHIIIIIIIIII
@HISEQ:711:H5NNWBCX2:2:1101:11087:13933:ATCTCGTA
TTAAGTTCAGCGGGTAGTCCTACCTGATTTGAGGTCAAATTTATCAAAAGAAAAAATGTGGTCGGTTAAAATCCACTTTTTCATTGTTGGAAGCAGTGTAATCTGGTTTAGCATACTACTGAAGGCAATAGATAAATTATCACACCTTGTAGTTTCTGCTCAGATACTACTAATGCATTTCAGGGGAGCAGACTTGAAAAGCCTGCAATATGACCCCCCACATCCAAGCCACGATGCAACAAGAGTTGTTCATGGTTGAGAATTTAAATGACACTCAAACAGGCATGCTCCTCGGAATACCAGGGAGCGCAAGATGCGTTCAAAGATTCGATGATTCACTGAATTCTGCAATTCACATTACTTATCGCATTTC
+
IIIIIIIIIIIIIIIIIIIIIIIIIIIIIIIIIIIIIHIHIHIHHIIIIIIIIGIIIHHEHIHIIIIIIIIIIIIIIIHIHIIIHIIIIIIIIHIIIIIIIIIIHIIIIIIHIIIIHIIIIIIHIIIIIIIIIIIIIIHIHIIIIIIIIIHIHIIIHIIIIGHHIIIIIIIIIIIIIIIIHIHIIIIIHHHIIHHIIIIIIIGIIIIIIIHIHHGIIHIHHIHHIIIIIIIHIHIHIIHHHIGIIIIIIIHIIHIIIIIIIIIIIIIIIHIIHIIIIIIIIIIIIIIIIIIIIIIIIIIIIIIIHIIIIIIIIIIHIIIIIIIIIIIIIIIIIIIIIIIIIIIIIHIIIIIIIIIIIIIIIIIIHIIIIIIII
@HISEQ:711:H5NNWBCX2:2:1101:3051:14070:ATCTCGTA
TTAAGTTCAGCGGGTATTCCTACCTGATCCGAGGTCAACCGTTCTGTGTGCCCTATAGGGCGATTTAGCGGCCAGCGCCGCCGCGTTCCAGTGCGAAAGACTTACTACGCAAGGAGCCGCGGGCGACGTCGCCGGTGGTTTTAGGGGGCTACCGGCTGTAGGCCCCCAACGCCGAGCAGTGCTCGAGGGTTGAAATGACGCTCGGACAGGCATGCCCGCCAGAGTACTGGCGGGCGCAATGTGCGTTCAAAGATTCGATGATTCACTGGATTCTGCAATTCACATTACTTATCGCATTTC
+
IIIIIIIIIIIIIIIIIIIIIIIIIIIIGIIGHIHIIIIIIHHIIIIIIIGHHHIIHIIHIIHIIHHIIIIIIIIIIIIIHIIIIIIIHHIIIIIIIIIIIHHIIIIIIIIGIIIIHEHIIIIHIHHIIIIIIIIIHHGEIHFHHIIIHIHHIIIHGIIIIIIHIIIIIIIHIIIIIIHIIIIHIIIIHIGIIIIHHHIIIIIIIHIHIIIIIIIIHIHIIIIIIIHIHHHIIIIIIHHFCCIIIIIIIIIHIIIIIHIIHIIIHHIIIIIIIIIIIIIHIIHFIIIIHHEHIIIIIIII
@HISEQ:711:H5NNWBCX2:2:1101:8504:14220:ATCTCGTA
TTAAGTTCAGCGGGTAGTCCTACCTGATTTGAGGTCAAATGGATTCAAAGTGTCGGAATGACGGTTTGAAAGCAGATTCCCTTCACAACAACATCAGAGTAGATAATTATCATACTGATAGTTGGTTTTGCAAAGACATTCCAGCTAATGATTTTCAGGGGAGTGGACATATTAGATACACCCACAGAAACCCCCACCTCCAATCTACTAACAACACAAGTTTGTAGAGATTGAGAATTAAATGACACTCAAACAGGCATGCTCCTCGGAATACCAAGGAGCGCAAGGTGCGTTCAAAGATTCGATGATTCACTGAATTCTGCAATTCACATTACTTATCGCATTTC
+
IIIIIIIIIIIIIHHHHHIIIIIIIIHIIIIHIIIIIIIHIIIIIIIIIIIIIIHIIIHIIIIIIDGHIHIIIIIIIIIFIIIIIIHFHIIIHIIIIIIHHIHHHIIIIIIIIIIHIIHHIIIH@GHHHIIIHIHHIHIIFGIIHIHHHHHHHIHIGHFHHHIIIIIIIIIHHHGHIIIHIIHHHHIIHHIIIHHHHIHIIHIIIHHIIHIIIIIIHIHG<0HIIIHIIIIIIIIIIHFGHIHIHHIIHHEHHIIIIIIIIHHIIIIIIHHHHHHHFHIIIIIIIIIHHHIIHIIHHIIHIIIIIIIHHIIIHG@HHIGGIHIIHHIIHHHGIHHIHHHIIIIHIIH
@HISEQ:711:H5NNWBCX2:2:1101:9483:14024:ATCTCGTA
TTAAGTTCAGCGGGTAGTCTTACTTGATTTGAGATCGAGTTGAACGACACATATGTGTCGTAAAATCCTGCATCAGTCAGCAAAGAGGACGATTATCCTTTATGTTAGCTGCAGCAAAAGTAATAATCCTGTTTGACGAGGACTAAATAGATATGCTTTTAGCTCAGATAAAAGTCCAGCTGCACCTGCATTTCAAGCCGCCCGCCTACCAATGAAGGTTGTTGGGATAGCTCAAGTCCACTCTCCTTTTTTTTTAAAAAAAAAGAGAAAAGTGAGGTGTTTACTGATACTCAAACAAGCATGCTCTTCGGAATACCAAAGAGCGCAATATGCGTTCAAAGATTCGATGATTCACTGAATTCTGCAATTCACATTACGTATCGCATTTC
+
IIIIIIIIIIIIIHIIIIIIIIIIIIIIIIIIIIIIIIIIIIIGIIIIGGHHIIIIIHIHHHIGHFHHIIIIIIIIIIIIIIIIHIIIIIHIIIIIIIHIIIHIIIIIIIIIIIIIIIIHIIIIIIIHHHIHHHIHIHIIGHIIIIIIIGHIHHFHHIIIIIIGHGFHIIIIHFCGHHIHHHHEHHIHHIIHIIHIEFHIDHHHHHIIIIHIIGGF=IHG@CGIIHEGHG?HHHHHEEHHGIHHGHIIIHHGCIIIHHIIIIIIIIHHHHHIIHIIIIIIIIIHHIIIIGIIIHIIIIIIIIIHIIIIIIIIIIHHIIIHHIIIIHIIIHIHIIIIIIIIIIIIIIIIIIIIIIIIIIIIIIIIIIIIIIIIIIIHIIIIIIIIIIIII
@HISEQ:711:H5NNWBCX2:2:1101:18203:14098:ATCTCGTA
TTAAGTTCAGCGGGTAGTCCTACTCGATTTGAGGTCAAGTTGTCAGATATTGTCCAAAGACAGTTTAAGAAGCACAGAGCTCCCGATCAGCCACCCTCTTTCAAGGCGCCGGCGAAGACACTTATCACGCCGTACTATGTCCAACCAGGAGTTGCACTAATGCATTTCAGGTGAGCCGTGCAGTAACAGCAACACCCAAGTCCACCACTCCCAATCCAAAGGATTAGAGAGTGCGAGAGTACAATGACACTCAAACGAGCATACCCTTCGGAATACCAAAGGGTGCAAGGTGCGTTCAAAGATTCGATGATTCACTGAATTCTGCAATTCACATTACTTATCGCATTTC
+
HIIGIHHHGIIIIIDHHHIGHIIIII1DGEHEHHHEEHHHHHFHHFHHFGGHHHECFHCGHHIIIFHFHHHEHIIIIGIIIIIIIIIHHHHHHGIHIIFHHIIGEHHHDHI<DHIICHIHGEHEHGHHEHHHCHIIEEFFDEHIIEHHEHHIIIHIIHIIIHIIIEEHHHEEEFHHHH@ACIHIHHHHG@EHIFFFEHIHHHHHHIHHIHHHEFFED?/EHCFCEF?IGIIHGHEHHHGCHGGEHEGHEHCIHHDEHHEHEFHHEHIIIIHIHHHHIIHHG@HCHHHHHGHEGHEEECHIIHHHHHCHIIIIIHHHEIHIIIHHCHGHEF?IHIIHFHCG@HHHEDHII
@HISEQ:711:H5NNWBCX2:2:1101:20021:14166:ATCTCGTA
TTAAGTTCAGCGGGTATCCCTACCTGATCCGAGGTCAACCATAGAAAATTGGGGGTTGCTGGCCAGCATCCACCGGGACTCAATCGCGAGGGTTTGATTACTACGCGTAGAGCTCGATGGCACCGCCACTGATTTTAAGGCCAGCCGTTTACCGGCAGGGCCCAAGACCAAGCTGAGCTTGAGGGTTGAAATGACGCTCGAACAGGCATGCCCCCCGGAATACCAAGGGGCGCAATGTGCGTTCAAAGATTCGATGATTCACTGAATTCTGCAATTCACATTACTTATCGCATTTC
+
IIIIIGHIHIGIIHIHIIIIHHIIIIHIHIIHIIIIIIIIIIIIIIIHIIHHIIIIIIIHIIGHICHHIIIIIIIIIIIIIIIIHHHHHHIIIIIHIIIIIHIIIHIIIIIIIIHIIIIIIHIHEIIIHIIIIIIIIIIIIIIIIIIIIIIHHIIIIIIIIHIHHIIIIIIIIIIIIIIIIHHIIHIIIIIIIIHIIHHIIIIHIIIHIIIHIHIIHEIIHIIIHIHEHHIGIIIIIHIIIIHIIIIHIHIHGIHIIIIIIIIHIIIIIIIIIIIHIIIIIIIIIIIIIHIIIIII
@HISEQ:711:H5NNWBCX2:2:1101:20171:14220:ATCTCGTA
TTAAGTTCAGCGGGTATCCCTACCTGATCCGAGGTCAAAAGTTGAAAAAAAAGGCTTAATGGATGCTAGACCTTTGCTGATAGAGAGTGCGACTTGTGCTGCGCTCCGAAACCAGTAGGCCGGCTGCCAATTACTTTAAGGCGAGTCTCCAGCAAAGCTAGAGACAAGACGCCCAACACCAAGCAAAGCTTGAGGGTACAAATGACGCTCGAACAGGCATGCCCTTTGGAATACCAAAGGGCGCAATGTGCGTTCAAAGATTCGATGATTCACTGAATTCTGCAATTCACACTACTTATCGCATTTC
+
IIH?HHIHHHHDCDFDHHIIIIIIHHEEEHI=EHGHIIHHIC?FCDEGFHHI0CGHHICFCHEGHFEGHIHHHHHHI?GHIIIHFHHEHHH6FHHIIIHHCHHHHHHICGHCHHHHHHIIHIHEBFHHCEHEHHCHHGEHIIHHEHHFDIHIHHIHHHIHHIHHFFHIIHHIIIHHHHDG@HIHHGGIIIIHIHIHEHFHHH@HFHIHHGHHHHIHHHFCG@<IIHHEFHHCHFHHHECHHEHFIHCCCIHHCHIHIIHIHEIHHHECIIHHIIHHIIIIHHHGIHIIIHHIGHIHGDEHGIIIIII
@HISEQ:711:H5NNWBCX2:2:1101:1297:14252:ATCTCGTA
TTAAGTTCAGCGGGTATCCCTACCTAATCCGAGGTCAATCATTAAAAAATGGGGGGGTTCTGGCGAGTGTCCACCAGGTGTCTATAGCGATGAAATTACTACGCTTAGAGCCTGACAGCACTGCCACTGATTTTAGAGGCTGCCCTTACAGCAGGCCTCAACACCAAGCTGAGCTTGAGGGGTGATAATGACGCTCGAATAGGCATGCCCCTCGGAATACCAAGGGGCGCAATGTGCGTTCAAAGATTCGATGATTCACTGAATTCTGCAATTCACATTACTTATCGCATTTC
+
IIIIIHIHIIIIIIIIIIIIIIIIIIIIIIHIGIHHHIIIIIIIIIIIIGIIIIIIIIIIIIIIIFHHHHIIIIIIIHIIHHHIIIHGHIIIIIIHHHIHHIIIIIIHIIIIIHIIIIHIIHHHIIIIHHHIIIIIHIHHIIIHHIIIIIIIIIHHHHIIIIIIIIIIIIIHIHHHIIIIIIIHIIIIHIIIIIIIIIGIIIIIHHHHHIIIIIIIIIIHEIIIHIIHHHIIIHEGIIIIHIIIIIIIIIIIIIIIIIIIIHFIIIIIHIIIIIIIIIIIHIHHIIIIIIIII
@HISEQ:711:H5NNWBCX2:2:1101:8506:14320:ATCTCGTA
TTAAGTTCAGCGGGTAGTCCTACCTGATTTGAGGTCAAATTGTCAAAAATTTGTCCATAAGGACGGTTATAAGCAGGACCCCATATTAAAGTCAACCTACTGTGGCGTAGATAATTATCACACCAGAGACGGTCAACAAAGGTCTCACTAATACATTTCAGGAGAGCTGACTTCTGAGAAGCCTGCAACACCCACATCCAAGCCTAATCAAGCTCGCAAAAGCTGAAGAGGTTGAGAATTTAATGACACTCAAACAGGCATGCTCCTCGGAATACCAAGGAGCGCAAGGTGCGTTCAAAGATTCGATGATTCACTGAATTCTGCAATTCACATTACTTATCGCATTTC
+
IIIIIIIHIIIIIIIGIIIIIIIIIIHIHIFHIIIIGIIIIIHIGCEHHHHHHHHHIHHIIEHHGHIHIIIIHIIIIIHHIIIIIIIIIIIHIIIIIIIIIIHHHIHIIIIIIHIHIHIIIIIIIIIIIIGHHIIIIIIIIHHHIIIHHHIIIIIIIIIIIGIIIIIIHIIHHHIIIIIIIIIIHIIIIIIHIIIIIIIIIIIIIIIIIIIIHICIHIIIIHEHHIIIIIIHIHHFHHIIIIIIIIIIIIHIIIIIIHIIHIHDIHGIHIIHHIIIIHIIIIIIHIHHHHHIIIIIIIHHIIIIHHIIIGIIIIIIIIIIIHHIIIIIIIIIIIHFHIIHHIIIIIII
@HISEQ:711:H5NNWBCX2:2:1101:11305:14448:ATCTCGTA
TTAAGTTCAGCGGGTAGTCCTACCTGATTTGAGATCAAACATTCAAAACGAGCCATTCCTCACAGAGGAGAGGCCTTTATGAGCCCCAGTGAACCTCCATCGCTGAAGGTTACTTGACGGAATACCACAAGCGTAGATAATTATCACACCTGCGATGCCACCAAACACTGGCAAGCTGATTCATTTAAGAGGAGCTGACCATAGGCCAGCAAGACCCCCAAAGTCCAAGCTCATCATGGCAAAACCATGAGAGTTGAGGTGTTCATGATACTCAAACAGGCATGCCCTTCGGAATAGCCAAAGGGCGCAAGGTGCGTTCAAAGATTCGATGATTCACTGAATTCTGCAATTCACACTACTTATCGCATTTC
+
IIIIIIIIIIIIIIIIIIIIIIIIIIIIIIIIIHIIIIIIIIIIIIIIIIGIIIIFHIHIIIIHIIHIIIEHHHIHIIIIIIIIIIIIIIIIIIIIIIHIHIIIHIIIIIIIIIIHIIGDHIIIIIIIIIIIIHHHIHIIHIIIIIIIIIIIIIHHHIIIIFHHHIIIIIIIIHHHIIHIHIIIIIIIIIIIIIIIIIIIIIHIIIHIGHIHHIGHGHIIIHH?HHIIIHHIIHIGIIIIIIIHIIIIIIIIHIGIIIIIIIIIIIIHGIHHHHIIIHHIIIIIGHIIIIIHIIIIHHHHHDEHGIIHHIIHHIIIHGIHIIIIIIIIIIIIIHIHIIIHIIIIHIIIIIIIIIIIIIHFIHIHGIHHDII
@HISEQ:711:H5NNWBCX2:2:1101:11093:14728:ATCTCGTA
TTAAGTTCAGCGGGTATCCCCGCCTGATCCGAGGCCAAACTCGATGGGTTGTCGGCTCCTGCGTTACCAGAAGCCAAGAGGCTGCCCTCCGTCCGGAGCCAACGAAGCGATGACTTGCGTCTTGCTACGCTCGTGGTCCGCCGGCGGCGCCAACGCGTTCCAGACCCGTCCTGTCACAGACGTCGTCCAACATCAAGCAGAGCTTGGGGTGTGTAATGGCGCTCGAACAGGCGTGCCTCCCGGAATACCGAGAGGCGCAATGTGCGTTCAAAGATTCGATGACTCACTGATTCTGCAATTCGCATTACCTTTCGCGTTTC
+
IIIIIIIIIIGIIIIIIIIIIIGIIIHIIIHHIIIIHEHIFHIIIIIIIIIIIHHIIIIIIIIGHHIIIIFHIIIHHHGHHIHHIIIIIHEEHIHGIIIIIIIGIHIIIHIIIIGIHIIIIIIIIIIIHIHHIIH=GHHHIIHIIIIIGGIIIIIIIHIGIIHEHEHHHIIIIHHHHIGEHHDHIHIIHIHHHHIIHGHHHHIIIIIIIIIIHHEHIIHHGIGHHGHHHEGHIHIIIIIIIIHHCHHCHHHDHIHGIGIIIIGIHHIIGHHHGHIGIHHHHHIIIHHHIHIIHEHHCHIIIHFHCFEHHDIIIIHHHIHI
@HISEQ:711:H5NNWBCX2:2:1101:15491:14720:ATCTCGTA
TTAAGTTCAGCGGGTATCCCTACCCAATCTCAGGTCAAATTACAAGATATGCGAAAGGCATACAGGTTTGAGGACTGCAAGAGTGAACTACAATAGAACGAAGGAATATTCATCACGTTCTATGAGAAGCAACTCAAAGACCTATCAATTTCCAAAGAGCGATCACAATAATAGTAATAGCTTCCTTGACATGATCCAAATTTCAGCACAAAACTAAAATTTGAGAATATTTTCTAACGCTGAGATGGGCATGCCTCACGGAATGCCATGAGGCGCAATGTGCGTTCAAAGACTCGATGATTCACGGAATTCTGCAATTCACATTAATTATCGCATTTC
+
HHHHHHIHHIHC<CHHIIIGHIEHHIHEHIIIEHHHIIIHIGHHIIIIGIIGIHHHIIIIIIIIEDGHHHIEHHHHIIIIIHHHIGIIIHFHHIIIIHGIIIIHHIIICFHHCFHHGHHGHHIHHHHIGHCHHGEHHIHIHHHHHGHIHHHHIHGHHHHHHHEHHHIIEEGHIIHGHHIHHIIIIHIHIIIIIHHHHHIHHHIGHIFHHHEIIIIHHFHCHIIIHEIIHIIIHGC<<<IIHIIIHEEEEECFHFCIIIIIIIIHIHHIHGHHHIHHEGHHHEGFHIIIHEHGGIHHHGIIIHIIIIHIIIIIIHGDHIIIIHIIHHIIIHHIGIIIIIH
@HISEQ:711:H5NNWBCX2:2:1101:19060:14569:ATCTCGTA
TTAAGTTCAGCGGGTATCCCTACCTGATCCGAGGTCAACCATAGAAAGTTTGGGGTTGCTGGCAAGCTCCCACCGGAACTCCGAAGCGAGAAGAATTACTACGCTTGAAGCCCAATGGACGCCGCCACTGAATTTGAGGAAAGCCCCTGGGGGCTGACCCAATACCAAGCAGAGCTTGAGGGTTGTAATGACGCTCGAACAGGCATGCCCCCCGGAATACCAGAGGGCGCAATGTGCGTTCAAAGATTCGATGATTCACTGAATTCTGCAATTCACATTACGTATCGCATTTC
+
HIIHIIHIIIIIIIIHIIIIHIIIHIHHCGEEHIIIIIIHIEHFHGIIHHIHHIHIIHIGHHGIIGHIIHHHIIIHIIIIEHHHHHIIIIHHGIHGHHIIHIIIHIIIIIIHIIIIIIHIIGHIIIGIIHIGGHHHFHIIFHIHGHHEHHHIIIIHIHHIIHEHDBFHGGGHHIHHEHHGGHHHHHHHEEFHHIIIHHIHHFHHGEHHHHHICHEHEFHEGEC<CEHHFIHIIIIIIIHEC1HHE?EHGCHHHEIIHHHEGIHIIHECHGIIIHHEGCEHGCCCCCHGGCHHI
@HISEQ:711:H5NNWBCX2:2:1101:19814:14569:ATCTCGTA
TTAAGTTCAGCGGGTGGTCCTACCTGATTTGAGGTCAAGAACAACAACAACAACATATGATCCAGCAGCAACAAGTAGATCCCCCCCATAGATGCAGATAATTATCACACCTAATGGAGGGTGGGCTTTGCCACTCATGTATTTCAGGGGAGCAGACCACAAATAAAGGCCTGTAACCCCCACGTCCAAGCCATACCCTCACATGAGTATGGTTGAGATATTAATGACACTCAAACAGGCATGCTCCTCGGAATACCAAGGAGCGCAAGATGCGTTCAAAGATTCGATGATTCACTGAATTCTGCAATTCACATTACTTATCGCATTTC
+
HIIIIHGHCHIIHIIIIIGHIIHIIIEHHHGHIHIIGHH?GHHFHHHHIIIHIIIIIGHEHIIGHDHEHIHIIIFHHIIIIIIIHIIIIIIGIHIHIIHIIGIIHHHIIHIIIIHHHHHDGFHHHIEGEHHIIIIHHHIIHIHGHHHHACEDHIIHIEHHFHHIIGIIIHIHGIFHIGGGDHHHGHIHIEHHIHHEE?GHHIIEHCGEHEFH@GGHIHGHHGHHEIIHHHIIIHHFIIIHHHHEHCHDC1HIHGGGCC<CECC<GHCECEHHGHH@1H?HHHIIHIHHF1@@DCHIIIGCHG<<D<D1HHEF<C@GDC0C<HHCGCC/D
@HISEQ:711:H5NNWBCX2:2:1101:1837:14872:ATCTCGTA
TTAAGTTCAGCGGGTAGTCCTACCTGATTTGAGGTCAAGCTTAAAGTGTATGCCTCATAAGAGACAGTCCTAAGACCATTAGAAGCTGAACAGATTAAAGGTCTACAGTAATGGCATAGATATATTATCAAACCAATAAGCTGAGTCCTTGAAGTTCTGCTAATGCATTTAAGAGGAGCTGACATTAGACATGCCTGCAATAACCTCCAAAGTCCAAGCTTCAAAAGAATAAATCTTTGAAGTTGAGAATTAAATGACACTCAAACAGGCATACCCTTCGGAATACCAAAGGGTGCAAGGTGCGTTCAAAGATTCGATGATTCACTGAATTCTGCAATTCACATTACATATCGCAATTC
+
IIIIIIIHIIIIHIIIIIIIIIIIIIGIIIIIIIHIIIIIIIIIIIIIIHIIIHIIIIIIIGHIIHIIIIIIIIIIIIIIIIHHHIIIGIIIIIIIHIIIHHHIIIIHIIIIIIIIIHIIIIIIIHIIIIGIIHIIIIHIHIIIIIIIIIIGIHHHFHHIIIIHGIIIIIHIGHGIHHIIIIIIIHHIIIIIIFHHIIIIIHIIIIIIIIIIIIHHHIIHIIIHHGHIIIHEIIHHHIIIIIHIHIIIIHFIHFHIIIHHHIHHEIIIIHIIIIIIIIIIIIHHHIIIIHHHIIIIIHHHIIIIIHGHIIIIIIIIIIIIIIHIIIIIIHIIIIIHIIIIIIIIHIIIIIHIIIIIIGI
@HISEQ:711:H5NNWBCX2:2:1101:4042:14959:ATCTCGTA
TTAAGTTCAGCGGGTAGTCCTACCTGATTTGAGGTCAAATTGTCAAAAATTTGTCCATAAGGACAGTTATAAGCAGGACCCCATATTAAAGTCAACCTACTGTGGCGTAGATAATTATCACACCAGAGACGGTCAACAAAGGTCTCACTAATACATTTCAGGAGAGCTGACTTCTGAGAAGCCTGCAACACCCACATCCAAGCCTAATCAAGCTCGCAAAAGCTGAAGAGGTTGAGAATTTAATGACACTCAAACAGGCATGCTCCTCGGAATACCAAGGAGCGCAAGGTGCGTTCAAAGATTCGATGATTCACTGAATTCTGCAATTCACATTACTTATCGCATTTC
+
IIIIIIIIIIIIIIIIIIIIIIIIIHHIIIIIIIIIIIIIIIIIIHIIIIIIIIIIIIIIIIIIIGHHHHHIIIIIHIIIIIIIIIIIIIIIIIIIIIIIIIIIIIIIHGIGIIIIIIIIIIIIIIIIIIIIIIIIIIIIIIIIIHIIIIIIIIIIIIIIIIIIIIIIIIIIIIIIIIIIIIIIIIIHIIIIIIIHHHIIIIIIIIIIIIHHIIIHIHGEIIIHIIIIIIIIIIIHIHIIIIIIIHEIIHIIHIIIIHIIHIIIIIIIIHHIIIHIIIHHIHIIIIIIIIIIIIIHHHIHIIIHIIIIIIIIIIIIIIIHIIIIIIIIIIIIIIIHIIIIIIIIIHII
@HISEQ:711:H5NNWBCX2:2:1101:5661:14999:ATCTCGTA
TTAAGTTCAGCGGGTATTCCTACCTGATCCGAGGTCAACCTTGTAAAATTGGGGGTTTAACGGCAAGCATGCGCCCGCGCCCGGAACGAGAAGTAACTACTGCGTTCGGTCGTGGGACGCACCCGCCGCTGTCTTTAGAGGCCTGCAGCGCAGGGCCCCAACGCCAGGCGTGGCCTGAGGGTTGTAATGACGCTCGAACAGGCATGCCCGCCGGGATACCGGCGGGCGCAATGTGCGTTCAAAGATTCGATGATTCACTGAATTCTGCAATTCACATTACTTATCGCATTTC
+
HIHIIGHHIIIIIIIIIIIIIHIHHIIIIIIIIIHIIHIIIIHGHHIHIIIIIIIIHHFHIIGIIHHIIHHIIIIIIIIIIIIIHDHHIHHEHHIHHIIIIIIIIIIIIIIICHIIHIIIIHHHIIIIHIIIIIHIHHIHIGIIIIIIIIIIIIHIIHHIIIIIIHIIHGBEHHIHIIIIIIIIHEGHHHIIIIIIIHIIIIHIIIIIIIIIIIHHHHDHHDHEIIHFGHHHCHEEHIIIHIIHFIHIIIIIHIIIIIIIGIHHHHIIHGHHIIIIIIIIIIIIIIIHIIII
@HISEQ:711:H5NNWBCX2:2:1101:8500:14955:ATCTCGTA
TTAAGTTCAGCGGGTAGTCTTACTTGATTTGAGATCGAGTTGAACAACACATAAAGTGTCGTAAAATCCTGCATCAGTCAGCAAAGAGGACAATTATCCTTTATGTTAGCTGCAGCAAAAGTAATAATCCTGTTTGACGAGGACTAAATAGATATGCTTTTAGCTCAGATAAAAGTCCAGCTGCACCTGCATTTCAAGCCGCCCGCCTACCGGTGAAGGTCGTTGGGATAGCTCAAGTCCACCCTCCCTTTTTTTTATCAAAAAAGAGAGGTTGAGGTGTTTACTGATACTCAAACAAGCATGCTCTTCGGAATACCAAAGAGCGCAATATGCGTTCAAAGATTCGATGATTCACTGAATTCTGCAATTCACATTACGTATCGCATTTC
+
IIIIIIIIIIIIIIIIIIIIIHIIIIIIIIIIIIIIIHHIIIHIIIIIIIIIIIIIIIIIIIIIIIHIIIIIIIIIIIIIIIIIIIIIIIIIIIIIIIHIIIIIIIIIIIIIIIIIIIIIIIIIIIIIIIHIIIIIIIGIIHIIIIIIIIIGIIIGIHIIIIIIGIIIIGIIIIIIHIIHHHHHHIHHIHIIIIIIIHGHHIIIIIIIIIIIIIIIIIIHIIHHGIIIIIHHHIIIIIIIIIHHHHHECCDGIHHIHHHIIHIIIIIIIIIGIIIIIGIIHIIIIIIIIIIIIIHHIIIIIHIIIIIIIIIIIIIHIIIIHIIIHIIHIIIIHIGIHIIIIIHHIIIIIIHIIIIIHIIIIIIIIIHIIIIIIIIIHHIIGIIIIIHII
@HISEQ:711:H5NNWBCX2:2:1101:9807:14824:ATCTCGTA
TTAAGTTCAGCGGGTGGTCCTACCTGATTTGAGGTCAAGAACAACAACAACAACATATGATCCAGCAGCAACAAGTAGATCCCCCCCATAGATGCAGATAATTATCACACCTAATGGAGGGGGGGCTTTGCCACTCATGTATTTCAGGGGAGCAGACCACAAATAAAGGCCTGTAACCCCCACGTCCAAGCCATACCCTCACATGAGTATGGTTGAGATATTAATGACACTCAAACAGGCATGCTCCTCGGAATACCAAGGAGCGCAAGATGCGTTCAAAGATTCGATGATTCACTGAATTCTGCAATTCACATTACTTATCGCATTTC
+
IIIIIIIIIIIIIIIIIIIIIHIIIIIIIIIIIIIIHIIHIIIIIIIIIIIGIIIIHIIIIIIGHFHIIIIIIIHIIIIIIIIIIIIIIIIIIIHIIIIIIIIIIIIIIIIIIGIGHIIIIIHIHHHIIIIIIIIHIHIIIIIIIIIIIIIIIIIIIIIIHIIIIIIIHHIIIIIIHHIIHHIHHHIIIIIIIIIIHIIHHIIIIIIIIIIIIIHIIHIIIHHIIIIHHHHIIIIIIIIIIIIIIGIIIIIIIIHIHIIIHIIIIIIIIIIIIIIIIIIIIIIIIIIIIIIIIIHHIIIIIIIIIIIIIIIIIIIIIIIIIIIIIIIII
@HISEQ:711:H5NNWBCX2:2:1101:13963:14818:ATCTCGTA
TTAAGTTCAGCGGGTAGTCCTACCTGATTTGAGATCAAACATTCAAAACGAGCCATTCCTCACAGAGGAGAGGCCTTTATGAGCCCCAGTGAACCTCCATCGCTGAAGGTTACTTGACGGAATACCACAAGCGTAGATAATTATCACACCTGCGATGCCACCAAACACTGGCAAGCTGATTCATTTAAGAGGAGCTGACCATAGGCCAGCAAGACCCCCAAAGTCCAAGCTCATCATGGCAAAACCATGAGAGTTGAGGTGTTCATGATACTCAAACAGGCATGCCCTTCGGAATAGCCAAAGGGCGCAAGGTGCGTTCAAAGATTCGATGATTCACTGAATTCTGCAATTCACACTACTTATCGCATTTC
+
IIIIIIIIGIIHIHIHIIIIHIIIIIIIIIIIHIIIIIIIIIIIHIIIIIIHHIIIIIIIHIHHIHHHIIIHIIIIIIHIIIIIHIHHIIIIHIIIIIIIIIIIIEHIIIIIIIIIIIIIHIIHIIHIIIHIIHIHHIIHIHIIIIHIHGHHIIHHIHIIHIHIIIHHIIIIIIHHHHIHHIIIHHHIHHHHHHHIHHHIHIHHHEHGIIIIIIIIIGHHF?EEIHFHHHFIIIIIIIIIIIHHIHHIIIHHHIHHHHIHHHHHHHHGHGG?HHGIHIIIIHIIIIIHHIIIIIIIIGIIHHFEIIHIHIIIIHIIIIIIHIIIIIIIIHIIIIIIIIIIIIHIHHIIHIIHIIIIIIHHHH@HIIIHHII
@HISEQ:711:H5NNWBCX2:2:1101:2197:15083:ATCTCGTA
TTAAGTTCAGCGGGTAATCTTGCCTGATCCGAGGTCGACCAATATATAAAAAAAATGTTTCTGTTTCCAAAGCCATTTCTTTTGAAATACAGGCATCATTTCGAAGGACGTCACACATTTTGCTGCGTTGGGCCAACTTCAAATGCCAATATGTTTGAACATATGGACTCCCTTACGGAAACCCAAGTGTCATCGCAAGGCAAAGCCTTATGGTCTAAACGACGCTCGAACAGGCATGCCTCCAGGAATACCCGGAGGCGCAATGTGCGTTCAAAGATTCGATGATTCGCTGAATTCTGCAATTCACATTACTTATCGCATTTC
+
IIHIIIIIIIIIIIIIHIIIIHIIIIIIIIIIIIHIHIIIIHIIIIIIIEHHHIIIIHHIIIHHHFHHIIHGIIHIIIIIIIIIHIIIIIIGHHIIIIIIHFHHIIGIIIIHHIHIIIIIIHHIIIIIIIHHIHIIIIIIIHIIIIIIIIIIIIIIIIIIIIIIIGEHIHIIIIIIIHHIIIHIIIIIIHHHFHHIIIIIIIIHHHHHHGHHIIHHHIHIIIIIIIHHHDIIHHIIIIIHEIIIIIIIIIIIIIIHIIHIIIHIIIIIIIIIIIIIIIIIGIIIIIIIIGIIIIIIIIIIIIIIIIHIIIIHIIHHIHIIIIII
@HISEQ:711:H5NNWBCX2:2:1101:2684:15091:ATCTCGTA
TTAAGTTCAGCGGGGAGTCACGCCTGATCTGAGGTCAGCAGAAGAGAGCACGCCACGACAACGCGCGCACCGACGAGGCTGGCAAGCCCACGCGGCGCACCATCACCGGCGCTCACTTTTTTGGTACAACAACACGGAGAGACGCGGGCACGTCACTCGCACACTCTGCACATTCCGCGGCAGCCGCAGCCGCACGGATTGTGTGTGATAAGACCAACACTCAGACAGACGTGCCGACGGGAGTAACCCGACGGCGCCATTTGCGTTCGAAATTTTAGCCCTCCACAGGTTTGCAATTCGGGCTACATATCGCAGCTA
+
IIHIIIIHIIIIHIIIIIIIIIIIIIHIIIIIIIIIIIIIIIIIIIIHIGIIIIIIIIIIIIIIIFHIIIIIIIIIIIIIIIIIIIIIIIIIIIIIIHIIHIIIHHIHHIHIHIHIIIIIIIHHHHHHHIHIIIIIIIIIIIIIHHIIIIIIIIIHHHIIHIHHIIIIIIIIIIIIIIIIIIIIIIIIIIIIIIIIIHHHHIIIIIIIIIIIHIIGIHIIIIIIHHEHIIIIIIIIIIIIIIIIIIIIIHIHIIIHHHHIIIHIIIIIIIIIIIIIHHIIIGIIHIIIIIIIIIIIIIIIIIIHIIIIHIIIHIHIII
@HISEQ:711:H5NNWBCX2:2:1101:3849:15146:ATCTCGTA
TTAAGTTCAGCGGGTAATCCTACCTGATTTGAGGTCAAGTGTCAAGTTATATATGCCTCTCAAGAGACAGTCCATGAAAATGGACAGTTAGAAGCTGAAACAATATAGCTTTCACCAGCAACAGCCCTTAGATAAGTGTGTTATCAAACTGAAGCCAGCTTTACATTGGTTTCTGCTAATGCATTTAAAAGGAGCTGACATTAATAAAATTGCCAGCAAGCCTTCAACATCCAAGCATCAGAACAAGGAAAAACCCTGTCAGTGTTGAGAGATTAATGACACTCAAACAGGCATACCCTCCGGAATACCAGAGGGTGCAATGTGCGTTCAAAGATTCGATGATTCACTGAATTCTGCAATTCACATTACATATCGCAATTC
+
IIIIIIIHIIIIHIIGGHIIIIIIIIGHHGHHIHHHIIHHHHIHHIHIGIIIGHFHGIIIIIHIECEHHHHIIIHHIIIIIIHIIHIHEGHGHIHIIHIIIIIHIIIIIIIIHIHHIGHIGIIIIIIIIHIHHIFHIIIHHIHIIIIIIIGIHIIGHHGHIGHHI?EHHIIIIIIIIHIIIIIIHIIHHHHHHIIIIIIIIIIIIHHIIIIHHHH@DHIHED;HHGGHGCHHFIHHECHHGFHIHHFHHHFHGHFIHIHFEEIHHIHFIHCHGHIHHIIIHIIIHCGHIHHHGIIHIIIHGIIIIIHGHGIIHFHEHEGEECCHHHHHEEHHC?CCHGEHGGHHHFIGGIIIIIHEHHHHHIIIIIIHIHHHHFIHGHIGI
@HISEQ:711:H5NNWBCX2:2:1101:6085:15032:ATCTCGTA
TTAAGTTCAGCGGGTATCCCTACCTGATCCGAGGTCCAAATCTGTTATTTTATTTGCAGTACCTACAACAGTTCTCTAAAGCGAGAGTCAGTCTGCTACGCTTGAGTCTATTGAGGCACCGCCATTGATTTTCAGGCACGTCACTACCTGTACAGAGACAAGAGAGACGAAAACCCAATACCAAGCAAGGCTTGAGATTTTATCATGACGCTCGAACAGGCATGCCCTTCGGAATGCCAAAGGGCGCAATGTGCGTTCAAAGATTCGATGATTCACTGAATTCTGCAATTCACATTACTTATCGCATTTC
+
IIIIIIIIIIIIHIIIIIIIIIIIIIIIIIIIIIIIIIIIIIIIIIIHHIIIIIIIIIIIIIIIIHIIIIIIIIIIIIIIIIIIIIIIIIIIIIIIIIIIHIIIIIIIIIIIIGIIIIIIIIIIIIIIIHIIIIIIIIIIIIIIIIIIIIIIIIIIIIIIHIIIIIIIIIIIIIIIIIIHIHIIIIIHIIHIIIIHIIIIIIIIHIIHIHIHHIIIIIIIIIIIIIIIIIIHIIIIIHHGHHHHHHIIHIIHHIIIIIIIIIIIIIIIIIIIIIHHIIIIIIIIIIHHEHIHIIIIIIIIIHHHIIIIHH
@HISEQ:711:H5NNWBCX2:2:1101:6620:15155:ATCTCGTA
TTAAGTTCAGCGGGTATTCCTACCTGATCCGAGGTCAACCTTAAAAAATTGGGGGTTTAACGGCAAAAACTACAGAACCTTCCAAAGCGAGAAAAAATTACTACGCTCAGAGGCCACTGCGGCTCCGCCACTAGATTTAAGGAACTACAAACGTAGATTCCCAACACTAAGCCAGGCTTAAGTGGTCAAAATGACGCTCGAACAGGCATGCCCAATAGAATACTAATGGGCGCAATGTGCGTTCAAAGATTCGATGATTCACTGAATTCTGCAATTCACATTACTTATCGCATTTC
+
IIIIIIIIIIIIIIHIIIIIIIIIIIIIIIIIIIIIIIIHIIIHHHIIHIIGIGDIIIEHHHIIIIIIGIIIIHHHIIIIIIIIIIIIIIIIIIIIIIIIIIIIIIHIIIIIIIIIIIIIIIIIIIIIHIIIIIIIIIIIIIIIIIIIIIIIIIIIIIIIIIIHIIHIIIIIIIIHIIIIIIIIHHGIIIIIIIIIHIIHIIIIIIIIIIIIHIIIIIHHIIHIHHIHIIIIHIIHHEIIIIIIIIIIIIHIIIIIIIHHHIIIGIHIIIIIGIIIIIIIIIIIIIIIHGIHHIII
@HISEQ:711:H5NNWBCX2:2:1101:8266:15200:ATCTCGTA
TTAAGTTCAGCGGGTAGTCCTACCTGATTTGAGGTCAAATTCATCAAAATGTGGTTCAACAACCACTCATATTAGAAGCGGTGCAATCTGTTTTATGCAGCATACCAAAGGCTTAGATAATTATCAAACCTATAGCAGTAGCTCAGATACCACTAATACATTTCAGGGGAGCTGACCTCTTGAGAAGCCCGCAAAATGATAAACCCCCACATCCAATCCACACCGAAAGAGTCAATGTGGTTTGAGAAATTAAATGACACTCAAACAGGCATGCTCCTCGGAATACCAAGGAGCGCAAGATGCGTTCAAAGATTCGATGATTCACTGAATTCTGCAATTCACATTACTTATCGCATTTC
+
IIIIHIIHHIIIIIIHIIIIIIIIIIHIIIIHHIIIIIIIIIIIIIHIHIIIIIIIIIIGIIGHIHHIIIIIHIHIIIIIIIHHHHHIIIIHHIIIHIIIGHIIIIIIIGGHIIIIHHIIIIIIIIIIIIIIIIHIIIIHFHHIIIHIFHHHIIHEIIIIIIIHIIFEEHGHHHHIGHIIHIIIIIIIHHIHHIIIHIIIIIIIIHIFCHHIHHECFHIHHHHIIIHGHHHHHHHHIIHHFHHHIHHIIIIIIIIIHHHHFHHHHIHIIIIIIHHIIGIIHIIIIIIHHIIIIIIHIIIHDHIHHHEHIIIIIHHFIHIHIIIIIIIIIIIIIIHIIIIIIIIIIIHHIIIIIHIIIII
@HISEQ:711:H5NNWBCX2:2:1101:13280:15209:ATCTCGTA
TTAAGTTCAGCGGGTAGTCCTACCTGATTTGAGATCAAACATTCAAAACGAGCCATTCCTCACAGAGGAGAGGCCTTTATGAGCCCCAGTGAACCTCCATCGCTGAAGGTTACTTGACGGAATACCACAAGCGTAGATAATTATCACACCTGCGATGCCACCAAACACTGGCAAGCTGATTCATTTAAGAGGAGCTGACCATAGGCCAGCAAGACCCCCAAAGTCCAAGCTCATCATGGCAAAACCATGAGAGTTGAGGTGTTCATGATACTCAAACAGGCATGCCCTTCGGAATAGCCAAAGGGCGCAAGGTGCGTTCAAAGATTCGATGATTCACTGAATTCTGCAATTCACACTACTTATCGCATTTC
+
IIIHHGHIIFHIIIIIIIHIGHEHHIIIIIIGIIIIHHEFGHIIIIIIIIIIIIHEHHHIIIHIIGHIHIIGIIHIIIIIIIHGIIIHHHIGHEHHHHIIGHIIIHHIIHHHIIIHEHHEHHIHEHFHHGHHIIIGHHHHHHIHHIHHHIIHHGHHHIHIIGHHGHHHHHHHFHGHIHIIHHFHIIFFHHHHHHIIIIIIHFHBEHIC.GHFGHCCECHGHHHEHHHHG@GHIGHHF@<<HFEFHEIIIIHIHGIIHHHHHHHIIHEIIHHCHHHIHGDCFIIIIIIIIHHHHHHGHH@HGCCGIHGIIIHFHHEHHHIIGIIIIIIIHIHIHIHGIGIIIIIIIIIIIIIIHHHHHHHHHEEIHIIHHCE
@HISEQ:711:H5NNWBCX2:2:1101:18363:15230:ATCTCGTA
TTAAGTTCAGCGGGTATCCCTACCTGATCCGAGGTCAACCATAGAAAATTGGGGGTTGCTGGCCAGCATCCACCGGGACTCAATCGCGAGGGTTTGATTACTACGCGTAGAGCTCGATGGCACCGCCACTGATTTTAAGGCCAGCCGTTTACCGGCAGGGCCCAAGACCAAGCTGAGCTTGAGGGTTGAAATGACGCTCGAACAGGCATGCCCCCCGGAATACCAAGGGGCGCAATGTGCGTTCAAAGATTCGATGATTCACTGAATTCTGCAATTCACATTACTTATCGCATTTC
+
FHIIEHEHHHHCHHHHHEHGHHEHHI1FE@<<CHE@GIIEHIIIIGH1CGCGH?CFHHIHGEHEHGHHHEFHEHH<C<FFHIGHCE1CEHHHHFHHHHEHIIIHEHHHIIIIGHIIIIHHHEHHEHEHDG@HCDGHI@HEG?DHHEHIIIIHHHIIIHHHHDHHHIIIIIHIHHHFFA8?HHHFGEGHGIIIHIIIHHIIHIHHHEGIHFEBGH/CIHHH?G@HHGDCHHEG@FG<<<<EHF@FCHIIHHHHHG@?CHIHHHHGEHIHHEHCEHCHEEHGIHHHHEE@IHGEDCDH
@HISEQ:711:H5NNWBCX2:2:1101:20119:15245:ATCTCGTA
TTAAGTTCAGCGGGTACTCTTACCTGATTTGAGGTCAAGAAATGAAAAATTATAGACGCGAATCATAGGAATGACCGCACCTAATATATTGGAATATCGCAAACGTACATAAACATTAAATACGTTTCGAATTCGCGTAAAAATTTTAAGTCACTTAACCGAAGGTAAGACGACTCAGTTCCGACGCGTTATCATTGATAACAACATCGATTTTTATTTTACTGACCCTCAAACAGGCATACTCTCCGGAATACCAGAGAGTGCAATTTGCGTTCAAAAATTCGATGATTCACGGAATTCTGCAATTCACATTACTTTTCGCACTTC
+
IIGHHGHHEHHCCCE/FHHHI@@CGHHHHHHCEHHIIIGHHHHH?CCCHHHCHHIIIIHHIIIICD@EHGFHI?FHC<ECDGHHFHGHGHHHHGHIHHHDECHHIHHHII@HHHHHFE@HHEHHEGIIIIIHHHHHHHHHHHHIIIIIHHCGFCHHHHGHFHEIHHHIIIIHHHHHIHIIHCHIHCDHHCEIIIHHHHIHHCHIHHHHHFEHGEFHIHHGIHHCHIIHEHHHFHFIIHHHIHHH@GHHCGEIIHIIIIIHHIHHFC/HF=IHHHCHCHEG?HHHGCIHHHFHEHEIIHFHCFHGHHH@GGEHIHF?/DHDG<DEECG
@HISEQ:711:H5NNWBCX2:2:1101:7266:15376:ATCTCGTA
TTAAGTTCAGCGGGTATCCCTACCTAATCCGAGGTCAACCTCTATGAATTAGATGAACGGGGGGTCCAGTGGCACAGATTTCAACCCGTAACCCGACTAGTTTAGCATTGTATAATACTCTGTGAGTCTGTTGCCATGGTTTGCTTCTCTGGCCTATACATTTCGACTGAGTGGGACAAGCACCGCAAGTGCCTTCCACATCAGTCAATACCACATTAGATGTGAAGTGGTTGTTAGTGACGCTCGAACAGGCATGCCCTGAGGAATGCCAAAGGGCGCAATGTGCGTTCAAAGATTCGATGATTCACTGAATTCTGCAATTCACATTACTTATCGCATTTC
+
IIIIIHIIIIIIIIIIIIIHIHIII1<GHIIIIIIIIIIIIHHIIIIIIHHIHIIHHHHHHHIHHGHHIIIHIHIGHIHIIIIHIHIIIHIIIIIIIIIIHHIIIHGIIIIHHIIHEGFHIIIIHHIHIIIIIIFHHIIIIIIIHEIIHHIEIIIHIIHIHIIHEHIIIGIIIIIHHHIGHHHIIIIIIIIIIIHHIIIIHIIIIIIHHHIEHHEIIIIIIIIIIIHIGIIIIGIIHDHHIHEIIHGIIIGIIIHHIGIIIIGIHIIIIHHGCDCGGIHIIHHGIIHHFIIIHGIIIIHIHIIHIIHHIIIIIHIIIIIIIIIIIIIIIIIIIIIIIIIIII
@HISEQ:711:H5NNWBCX2:2:1101:8215:15318:ATCTCGTA
TTAAGTTCAGCGGGTATCCCTACCTGATCCGAGGTCAAACCATAGAAAAATTGGGGGTTGTCTGGCGAGCAGAGCCCATAACTCCGAAGCGGGTAGAATTGACTACGCTGGGAGATGGACACCACCGCCTACGAGTTTCAGGCGCGTCCTGAGCGGACGGAGCCCAATACCAAGCAGAAGCTTGAGGTTTGAAATGACGCTCGAACAGGCATGCCCTTCGGAATACCAAAGGGCGCAATGTGCGTTCAAAGATTCGATGATTCACTGAATTCTGCAATTCACATTACTTATCGCATTTC
+
HHHIIIIIIHIIHIIHHHIIHIIHEEHHIIIIIIIIHHIIIIIIIGHHHGHHIHCDHHCEHIIGFDCC<EHEHGGHHIHIIIIIHHHIIIHHIHHIIHHIIHHIIIHHHHHHGHHIEHHHEHIIHHIGHHHHHFIHGEIIHHIHHHHGIHHHIIIIHHIHHHHDHEGHHHIIIHI@GFEHIHHFHEGD;EIIIIHIHIIHIIIHIIIHHHHHIH<HHCIGIIHIIIHHHHHHHHHEHHDHDIIHHFHHIHHHHIIHIHIIIIIHIHIIHHHHHIHIIIIIIIIHHIHHHGIHHIIHHHI
@HISEQ:711:H5NNWBCX2:2:1101:15282:15310:ATCTCGTA
TTAAGTTCAGCGGGTAGTCCTACCTGATTTGAGGTCAAATTGTCAAAAATTTGTCCATAAGGACGGTTATAAGCAGGACCCCATATTAAAGTCAACCTACTGTGGCGTAGATAATTATCACACCAGAGACGGTCAACAAAGGTCTCACTAATACATTTCAGGAGAGCTGACTTCTGAGAAGCCTGCAACACCCACATCCAAGCCTAATCAAGCTCGCAAAAGCTGAAGAGGTTGAGAATTTAATGACACTCAAACAGGCATGCTCCTCGGAATACCAAGGAGCGCAAGGTGCGTTCAAAGATTCGATGATTCACTGAATTCTGCAATTCACATTACTTATCGCATTTC
+
IIIIHIIIHIIIIHIIIIHIIIIIHHHIIIIIIIHIIIIGFHIIIIIGIHHIEHHHIIIGIIIIIFHGIIHHIIIEHHIIIIIIIHIIIIGHIHHIGIIIIIIIIIIIGIHIIIHGHHCHHIIIIIIIHHIHEHHIGHEHHHHIIIIIIHHIIIIIIIIHHGIIIIIIIIIHIHHHIIGGIIIIHIIIIIIHIIIIIHHIEHHHHIIIIIIIIHIFIHIIHIIHHIIIIIIIHIHIIIIHIIIIIIHHIHHIIIIIIIIIIIIHIHHIIIIIIIIHIHHHHHIIHHIHIHHIIIIIIHIIGIIHHIIIIHIIHIIHIIIIIIHHGIIHHIIIIIIHGIIHIGIIIIGI
@HISEQ:711:H5NNWBCX2:2:1101:18053:15474:ATCTCGTA
TTAAGTTCAGCGGGTAGTCCTACCTGATTTGAGGTCAGATTTCAAAGTTTGTTGCTTGACCGCCACTCTGATAGGCAGGTCGGGGGAGGGCGCAGAAGGGGAACGTCTCTGTCGAGCGAGGATGGTACAACGCCCAGTCGAGTTCGACCCACAGGCCCAACCGATGCATTTGAGGGGAGCCGCCTCACGGCAGCAGAGCCCCCACATCCAACCCTCTCCGCGCGAAACGGAAGGGGTTGATGACTTCAAGACACTCAAACAGGCATGCTCCTCGGAATACCAAGGAGCGCAAGGTGCGTTCAAAGATTCGATGATTCACTGAATTCTGCAATTCACATTACTTATCGCATTTC
+
FHHHIHHHIHHIHGHHIIIIICHHIHIIIIIIIGFHHG@HCHIIGG@EHHIIHHHHHICFHIGHHGHHHH@H?GFHHGHCDHIIIIHGIIHHHHHHHFFIIHCHHHHIIIGHIIIDHIDHHCEHHHHEHEHHGHHGHFEGHIGHH?GHHHCHHHFHHHHHHII<DGHHHHHHHFEGHIHHHIHIIDFHGEHHHGF?HEFEHHHHFHFHHECFHHC<8DIHHHGCHHGHHEFIHHH?HGCGHGHHHCFCHHHFDHHIIGIIIIIHHHCFHGHIIIHIIIHHFHIHGHHDHFHFHDHGGIIHIIIIIHIHIIIHHHGHHIIHHIHHIHIIGHGGIIIIGGHHHCGIIIIIHHIGI
@HISEQ:711:H5NNWBCX2:2:1101:6040:15641:ATCTCGTA
TTAAGTTCAGCGGGTAGCCCTACCTGATTTGAGGCCAGATCATGAATATGTGGGGTTATCAGCCACCCAGAAGGATGAAACGTATTACATCCAAGGTGCTTATGTCTTTAAGGCGAGCCTTTAGCAAGGCAACACCCAATACACCACCGCTCAGGCAAAAACCCAAGTGGGGTGAGGTTTCATGACACTCAAACAGGCATGCCCTTCGGAATACCAAAGGGCGCAAGGTGCGTTCAAAGATTCGATGATTCACTGAATTCTGCAATTCACATTACTTATCGCATTTC
+
IIIIIIIIHHHIIHIIIIIHHIIIHIIIIIIIHIIIIIIIIHIIIHFCHHIIHHIIHHIHHHIIIHHHIIIIHIIIIHIIHHHIIIHIFHGHFHHHHIIIIIIIIIIIIIIIIIIHIIIIIIIIIIIHIIIHIIIIIHIIGIIIIIIIIIIHGHHHHHIIHIIIIIIHHIHIIIIHIIIIIIHIIIIIHIIIIIIHIIIIIIIHIIIIIIIIIHHHHHC=IIHIHFHDIHHHIIIHHHCHHHGHHIIIIIHGHHIIIHHHIHHIHHEHHIIIHFCIIHHIIHHIHII
@HISEQ:711:H5NNWBCX2:2:1101:10070:15540:ATCTCGTA
TTAAGTTCAGCGGGTATTCCTACCTGATCCGAGGTCAACCTTAAAAAATTGGGGGTTTCACGGCGTGGTCGTTCCGCTCTCCGGTGCGAGGTTGTGCTACTACGCAGGGGAGGCTGCGGCGCGACCGCCACTGTATTTGAGGGACGGGGGCCGCGAGGGCCGCCGATCCCCAGCACCAGGCCCGCTCCCCCGGAAGGGTGGGCCTGAGGGTTGAAATGACGCTCGGACAGGCATGCCCGCCGGAGTGCCGGCGGGCGCAATGTGCGTTCAAAGATTCGATGATTCACTGAATTCTGCAATTCACATTACTTATCGCATTTC
+
IIIIIIIIIIIIIIIIIIIIIIIIIIIIIIIIIIIIIIHIIIIIIIIHIIIIIHIHIIIIIIIIIHHIIIIIIIIIIIIIIIIIIIIIHIHIIIIIIIIGIIIIIIIHIIIIIIIIIIIIIIHHHHIIIIIHIIIIIIIIIIIIIIHHHHDHIIIIIIIIIIGHHGIIIIIHIIIIIHIIIIIIIHHIHIIIHHIIIIHIIIIIIIHIIIIIHIHIIIIIIHIIGIIIIIIIIIGIIIHIIIIIIHHE/IIIHIIIIHHHFEHIIIIIIIGIIIHIIHIIIIIIIIIIHIIIIIIIIIIIIIIIIHHIIIHHHIIIIIIII
@HISEQ:711:H5NNWBCX2:2:1101:10241:15550:ATCTCGTA
TTAAGTTCAGCGGGTAGTCCTACCTGATTTGAGATCAAACATTCAAAACGAGCCATTCCTCACAGAGGAGAGGCCTTTATGAGCCCCAGTGAACCTCCATCGCTGAAGGTTACTTGACGGAATACCACAAGCGTAGATAATTATCACACCTGCGATGCCACCAAACACTGGCAAGCTGATTCATTTAAGAGGAGCTGACCATAGGCCAGCAAGACCCCCAAAGTCCAAGCTCATCATGGCAAAACCATGAGAGTTGAGGTGTTCATGATACTCAAACAGGCATGCCCTTCGGAATAGCCAAAGGGCGCAAGGTGCGTTCAAAGATTCGATGATTCACTGAATTCTGCAATTCACACTACTTATCGCATTTC
+
IIIIIIHHIIFHGIIIHIIIIIIIIGIIIIHIHHHIIIIIIHGGFGHHHIIIIIIIIIIIIHIIHIIIIGHIIIIIIIIIIGHIHIIHEHHIIIIIIIIIIIIGHGHIHHHIIIIIIGIHHIIHHHFHEC<GHHGIIGHFHCHIIIIIGHIIGHIHICIHHHIIIIHHHHIGHHHHIIIHIHIHHIHFHFEBIHGHIIHGHHIFECHHHIIHHIHDHG@?C/FHHHHG?HHCHFEIIIIHHHHEHHIIIHIIIIIIIIIIHH@C??HGIIIHIIHHHHIHIIIHHGIIIIIHIIIIIIHHHHHIIHHIIIIIIHHGHGIIIIHIHHHIIIIGIIHIIIIIIIIIIIIIHIIIIHHGIHIIHHHIIIHDIHI
@HISEQ:711:H5NNWBCX2:2:1101:12557:15568:ATCTCGTA
TTAAATTCAGCGGGTAATCCCGCCTGACCTGGGGTCGCGTTGGAAGCTTACGCCTTTCGCAAAGCGCAGCGTCGGGTGTCCTCCGTCGGCACGCGAGCACGCACGGCGGTGTAACGAAGCCCACCGAATGCCGCTGTGCTCGCGACTCAGGATTCAATTTTGGGCTAACCGCAAGACGGGGCCGACGGGAAGCCAATGTACGCCCGCACGAAGTTCCGACCGTCTCCCTCAGAAGGCGGGGAATTTTGGGGGGGCAACGGTGCGTGACGCCCAGGCAGACGTGCCCTCGGCCTAACGGCTTCGGGCGCAACTTGCGTTCAAAAACTCGATGGTTCACGGGATCCTGCAATTCACACCACGTATCGCATTTC
+
HHGHHHIHIIIIIIIIIIIIHIIIIIIIIIIIIIIIIIIIIIIIHEHHIIIIGIIIHIIIIIIHHIHHIIIHIHHIIIIIIIIIIIIIIIHIHHIHIIIIIIIIIIIIHIIIHHIIEHHIIIIIIIIGIIIIIIIIIIIHHHIHHI?HHEHCFHHHIIDHHHHIHIIIIIIIDDHHIDCHIIIIHDGDHEHIIHHIIHHHIIHIHGHHHIBDB5BH?CGCHHCAEHEHHHHHEEHDHIIIIIHIGHHHE?GHG.HGIIIIHHHFHIHHIHHHIHHHHHIIHHHGHHDDHEIIIIIHHIHHDHDGHIIIHIIIIIIIIIIIHHGFIIGIHHCHHHIHHHHEHCIIHIIIIIIHFIHHGFG<HIIHHECHIGI
@HISEQ:711:H5NNWBCX2:2:1101:14304:15577:ATCTCGTA
TTAAGTTCAGCGGGTGGTCCTACCTGATTTGAGGTCAAGAACAACAACAACAACATATGATCCAGCAGCAACAAGTAGATCCCCCCCATAGATGCAGATAATTATCACACCTAATGGAGGGGGGGCTTTGCCACTCATGTATTTCAGGGGAGCAGACCACAAATAAAGGCCTGTAACCCCCACGTCCAAGCCATACCCTCACATGAGTATGGTTGAGATATTAATGACACTCAAACAGGCATGCTCCTCGGAATACCAAGGAGCGCAAGATGCGTTCAAAGATTCGATGATTCACTGAATTCTGCAATTCACATTACTTATCGCATTTC
+
IIIIIHIHIGHIGIICHIIIIIIHIIIIIIIIIHHIIIIIIIIIHHIHIIHHHIIIIIIIIIGHHHIHHIHIIHIHHHEHIIIHDHIDHIIIIIIIIIHGHIHIIHHIIHGHIHIHIIIIDDHHIHHIIIIHIIIIIIIEHHHIEEEHIIIGHFHIDIHHIIIHIIIHHGHHHHIHEAHGEHHHGHHHIHGIIHHH@FHHHIIIIHHHHIIIIIIIIIHIIIIIIIIHHGHHGD<DGG@HHHFHEDIIIHIIHHF<@FGC0/GIHIIIIIGHHGHIHEIIIIIIGIIIIIIIHGHHIIIIHHHCGHIIIIIIIIHIIIHHHHGIHHIII
@HISEQ:711:H5NNWBCX2:2:1101:16210:15662:ATCTCGTA
TTAAGTTCAGCGGGTATTCCTACCTGATCCGAGGTCAACCTTAAAAAATTGGGGGTTTAACGGCAAAAACTACAGAACCTTCCAAAGCGAGAAAAAATTACTACGCTCAGAGGCCACTGCGGCTCCGCCACTAGATTTAAGGAACTACAAACGTAGATTCCCAACACTAAGCCAGGCTTAAGTGGTCAAAATGACGCTCGAACAGGCATGCCCAATAGAATACTAATGGGCGCAATGTGCGTTCAAAGATTCGATGATTCACTGAATTCTGCAATTCACATTACTTATCGCATTTC
+
HHHHGHHHIIIIIDHIIHHFGHHHIGIIIIIDHIIIIIIIHIIIIIIIIIHIEHHIIIIIIH/CECHHIIIIGHIGIIHIIHHHHHIHIIIGIHIIHHIIIIIIIIIHIHHHEEIIIIHHIIHIIIIIHHIHHIHHHHIFEHHHHIIIIHCHEHHGHGHHHGHIIHHIHIHHHF@HEHIIIIHIEHCHHHHHIIFHFFGEHHHIHHIIEHHHHIHHIHHHIHCHHEG<@GHEHGHE?C=HC<CHHECHHCCIHHHFIIIGHHFFHIIIHEGHIHIHCGHIIHHHIIIIGHHHH<DG
@HISEQ:711:H5NNWBCX2:2:1101:1341:15919:ATCTCGTA
TTAAGTTCAGCGGGTATCCTTACCTGATCCGAGGTTAAATCTTAGGTTTTTAGGCCCAAATAAACAATCGACAGAATGCCGGCTGAGCCACTAAAGCGTGTGACAGAGCTCCATACGCTCGGGCATCAAGACTCGACATCGCCACTGCATTTCAAGCCTGTCCATTAAAAGAACAATTGGCTCAACAACCAAGCTGCGCTTGAAGGTGGTAATGACGCTCGGACAGGCATGCCCTCCGGAATACCAGAGGGCGCAATATGCGTTCAAAGATTCGATGATTCACGGAATTCTGCAATTCACATTACTTATCGCATTTC
+
HHHH1CC1DHIIIHHIHHHHIGHIHHIGHEEHDHH1DF@GHE?DFEHHIGICECCCGGHGEHHHIHHIIIIIIHIFGEHICCFCCH?HHIGFI?HHICCGHHHGE@?DGGHEHHHIHHDEHHFHHHHHHHHHCHHHHI=DGHCIHDHHGADGIIHIHIIIIHIH?HIIHIIIIHHIHIHFIHIHHIHHHHIFIIHDDGHIHHHHHHFHHIIHIHHGIIIIIIIIHHCFHHECDIIIIHIIIIHGEGFCCHHHCGIIIHDGIIIIHHIIIHIHGIIHIIIIHIIIIIIIIIIIHIIHHHHIIIHIHG@D0HHEHHIHI
@HISEQ:711:H5NNWBCX2:2:1101:4728:15986:ATCTCGTA
TTAAGTTCAGCGGGTAGTCCTACCTGATTTGAGATCAAACATTCAAAACGAGCCATTCCTCACAGAGGAGAGGCCTTTATGAGCCCCAGTGAACCTCCATCGCTGAAGGTTACTTGACGGAATACCACAAGCGTAGATAATTATCACACCTGCGATGCCACCAAACACTGGCAAGCTGATTCATTTAAGAGGAGCTGACCATAGGCCAGCAAGACCCCCAAAGTCCAAGCTCATCATGGCAAACCCATGAGAGTTGAGGTGTTCATGATACTCAAACAGGCATGCCCTTCGGAATAGCCAAAGGGCGCAAGGTGCGTTCAAAGATTCGATGATTCACTGAATTCTGCAATTCACACTACTTATCGCATTTC
+
IHIGIGHIIIIIIIIIIIIIIIIIIIIIIIHIIIHIIIIIIIIIIIIIIIIIIIGIIHEHHIIIIIIGIHIHIIIHHIIHIIIIIIIIIIIIIIIIIIIHIIIIIHIIIIHIIIIIHIIIIIIIIIIIIIHHIHHIIIIGIIIIIHHIEHGFIDGHHHGHHHHHHHHHFIIIIIIIIIIIIIHIHIHIHHHIHHIIIIHHIIIHHHHHIHIHHHHE=IHIHEGHEHHHCE?GIIIIGIIIHHHHIHIIIIHIHHHHGIIIIIIIIIIIIHIHEIIIIIIIIIHGIGHIIIIIIIIIIIIHHHFHIIIIIIIIIIHIIIIIIIIIIGHH?IIIIIIHIIIIIIIIIIIIIIIIIHIIIFIIHHIIIIIIIGI
@HISEQ:711:H5NNWBCX2:2:1101:7861:15919:ATCTCGTA
TTAAGTTCAGCGGGTTTTCTTGCTCGATTTCAGACCAAGTTATCAAAGACATGCTGCGAAAACGCAGCACATTCTCTGTGGTTTGGAAGGTGGGTTATATCACGACTAATCTGCAATCAAAGTGATTCATTTTACTGTTGCACTGAGATTGCATTGCGTTGACAAGACTCACACAATCATTTCAAGGTGATTGTCCCAATAAAGGAACAAATAAACACCCAGATCCAACAATACAGCTGTGCCAGAAGCAACAACAGTACCTTTGAGAGTTTAAATGATTCTGAAACGAGTATGCTCCCCGGAATACCAGGAAGCGCAATGTGCGTTCAAAGATTCGATGATTCACTGAATTCTGCAATTCACACTAATTATCGCATTTC
+
IIIIIIIHIIIIHIIHIIIIEHIIIIIIIIIHIIIIIHHIIIIIIIIIIIIHHHIFGHHHIIIIIHIIIIIHIIIIGIIIIHHHHIHIHIFHIIIHIIIIIHIHHHIIIIIIIIHIIHHGHIHIIGIIIIIIIHIIHHIHHIIIIGIHIIGIIHHHIHHIIIHHGHHHIIEHHHHHIIIHGFHHIHHE?IHIHIHIIIHIIHHHIIIIIHFFEGHHHHGGHIHHHEHHIHHHGEGIHHHGC?IIIGIIIIHHHHHIIIHHIHHIGHIGIIHGIIIHHHIHIIHIIHHGIIIHHHIIHIIIIIHIIHHIIIHHIIIIIIIIHHHHIIIHIIHHIIIIIIHHFHIIHIIIHIIIIIIIIIIIIIIHIIIIIIIIIIIHIHHH
@HISEQ:711:H5NNWBCX2:2:1101:18151:15883:ATCTCGTA
TTAAGTTCAGCGGGTAGTCCTACCCGAGTTGAGATTAAACGTTCAAATCCTTGTCCTAAGACGATTAGAAGCGGCTTTACAACCACCGTCAACTCACGGCCACCTCCATTGCAGAGATGTCCTCAACGAATAATAGCTTACTACGTCGAGTGGAACCGTAAGACGGGTCGCAAGCTAATGCATTTCAAGCGAGTCGATCGTCAATTAGACCGACGGCTCAATTCCAAGCCGCCAACCGACTATTAAGAAAGTTGGAGGTTGAGAGTTTCATGACACTCAAACGGGCATGCTCTTCGGAATACCAAAGAGTGCAAGGTGCGTTCAAAGATTCGATGATTCACTGAATTCTGCAATTCACATTACTTATCGCATTTC
+
1C@?1CCC1@1C<C</<DCEG@FGCC<EGC1<1FCEC?DEHC1FE?FGEDFH@<1<<C<G1<<HE@GFH?@CDE/CCGH?@GE@GCH<CHHCHC<EHD=/CH1DCHGHHEFH0100<0C<0DGHE?00<<0C?00<0<C@0=/==C@H/-//=F///:A.:BDH/.8?H<D-:-./8;./F?EH?G.;..9.--77.;-77FEABE?@###############################D0<D<<00<<<<0DD11D1HHHGD<<1<HHHG@F?HHCCHGCD1IIIHFEC0F<0CHHIHEHHHG1D<111HHIGHHHG?HHHHHHCHHFCF1GHIHIGIIIIHGE?HIIHHIIIHGC?GGHHHEHHCG?HHCHHI
@HISEQ:711:H5NNWBCX2:2:1101:9358:16207:ATCTCGTA
TTAAGTTCAGCGGGTATTCCTACCTGATCCGAGGTCAACCATTAAAAAATAAAGGGTGTTTTACGGCAGGGGCAGTGGCAACTCGAAAGCTAGAAAAATTACTAAGCTCGGAGAAAACCACGACTCCGCCGCTGTCTTTAAGGAACTACAGGGTAGCTACAGGGTAGCTTCTGACGTAGATTCCCAATACTAAGCAAGGGGCTTAAGTGGACTTAATGACGCTCGAACAGGCATGCCCACTAGAATACTAATGGGCGCAATGTGCGTTCAAAGATTCGATGATTCACTGAATTCTGCAATTCACATTACTTATCGCATTTC
+
IIIIIIIHIIIIIIIIIIGHIIIIIIIIIIIIIIIIIIHIIIIIIIIIIIIIIIGIHHIHIIHIIEHIIHIHGIIIIIHIIIIIIIIIIIIIIIIIIIIIIIIIIIGIIIIIIIHIIIIIIIIIIIHHIHIIHIIIIHIIIIIIIIIIIIIHIIIIIIIIIIIIIHHIIIIIIIIIIIIIIIIIIIIIIIIHHIIIIIHIIIIIIGIHIIIIIIIIIIIIIIIHHHIIIIHHIIHGIIIIIIIIIIIIIIIIHHGIIHIIHHEHIIHHIIIIIGIIIIHIIIIIIIIIIIIIIIIIHHIIIHIIIIIIIIIIIHHIIIIII
@HISEQ:711:H5NNWBCX2:2:1101:12036:16128:ATCTCGTA
TTAAGTTCAGCGGGTGGTCCTACCTGATTTGAGGTCAAGAACAACAACAACAACATATGATCCAGCAGCAACAAGTAGATCCCCCCCATAGATGCAGATAATTATCACACCTAATGGAGGGGGGGCTTTGCCACTCATGTATTTCAGGGGAGCAGACCACAAATAAAGGCCTGTAACCCCCACGTCCAAGCCATACCCTCACATGAGTATGGTTGAGATATTAATGACACTCAAACAGGCATGCTCCTCGGAATACCAAGGAGCGCAAGATGCGTTCAAAGATTCGATGATTCACTGAATTCTGCAATTCACATTACTTATCGCATTTC
+
IIIIIIIHIIIIIHIIGHHIIIHHCFHHHIIIIGIIHHIHIHIIIIHHHIE?GHHHIIHIIIIIIFHHEHHIIIIIIIIIIIIIHIIIIIIIIIIIIIIIHIIIIHIIHHEHIIIIHHHHHIGDDHGEHIIIHIHIIHHIEHHHHHHHHHHIIIHHHIIHIIIHHIHEHHHHHIHHHIHDIIIHHHIIIIGEHHHIHFHHHIIHHHIIIHHIIIIIIHEIIIHHHIIHHHHHC<<EHEFHIIHIHDHECCHHHHH?EHHHCHIIHHIHIHIH?HHHIHHHHIIHEEIIIIIIHHIIIHIIIHG11HHIGIHHIIHHHHHHIHEGIIHFH
@HISEQ:711:H5NNWBCX2:2:1101:13274:16165:ATCTCGTA
TTAAGTTCAGCGGGTATCCCTACCTGATCCGAGGTCCAAATCTGTTATTTTATTTGCAGTACCTACAACAGTTCTCTAAAGCGAGAGTCAGTCTGCTACGCTTGAGTCTATTGAGGCACCGCCATTGATTTTCAGGCACGTCACTACCTGTACAGAGACAAGAGAGACGAAAACCCAATACCAAGCAAGGCTTGAGATTTTATCATGACGCTCGAACAGGCATGCCCTTCGGAATGCCAAAGGGCGCAATGTGCGTTCAAAGATTCGATGATTCACTGAATTCTGCAATTCACATTACTTATCGCATTTC
+
IIHIIIIIHIIIIHIIIIIIIIIIIIIIHIIIHHHIFHHHHEH@GHHHIIIIHIIFHIIIHIIHIGHHIHIIIHIIIIEGHHHICHHIIIHIHIIIIIIIIIIIIIIIIIIIHHIHIIHHHHHHEGHHIIIIIIHIIIIIIIIHIIIIIIIIIIHIIIIHHIIIIIHIIIHIIIHEHHHIIIIIIHHIIIIIIIHIIHIIIIIHHIHHIIIIIIHHHIIHIIIIIIIIIIIIIIIIIHIHFEHIIIIIIIHHHIIIHIHIIIHIIIIIIIHHHIIIIHIIIIIIIIIHGIIIIIIIHIHHFHHFIGIIII
@HISEQ:711:H5NNWBCX2:2:1101:13661:16050:ATCTCGTA
TTAAGTTCAGCGGGTAGTCCTACCTGATTTGAGGTCAAATGGATTCAAAGTGTCGGAATGACGGTTTGAAAGCAGATTCCCTTCACAACAACATCAGAGTAGATAATTATCATACTGATAGTTGGTTTTGCAAAGGCATTCCAGCTAATGATTTTCAGGGGAGTGGACATATTAGATACACCCACAGAAACCCCCACCTCCAATCTACTAACAACACAAGTTTGTAGAGATTGAGAATTAAATGACACTCAAACAGGCATGCTCCTCGGAATACCAAGGAGCGCAAGGTGCGTTCAAAGATTCGATGATTCACTGAATTCTGCAATTCACATTACTTATCGCATTTC
+
IIIIIIIHIHIIIIIIIIHIIFHHHHIIIIIHHIIIHGHHHHIIIIG@HIIIIIIIIGIIIIIIHDGHGIHIIIHHHHHIIHIIIHGHIIHHIIHIIFHHHIHGHHHHHHHHIHHIIIIIIIHHIHHHIIIIGIHIIGIIIIHGIIIIIHIHHHHHIIIIHHHHHHIIIIIIIIHIHIIGIGHIIIIIIHIIHIHIIICIIIIIIIIIIIIIIHHHHHHHHGIIIIIIIIIIHIIIHHEEHIHIHIHHEHFC?IIHIIIHHHGHIHHIHHIIIHFGFHHHIIHIIIHEIIGIIIIIIHHGIHIIIHIIIIHHHIHIIIIHIHIIIIIHIIIIIIIIIIHIIIIIIGI
@HISEQ:711:H5NNWBCX2:2:1101:14698:16248:ATCTCGTA
TTAAGTTCAGCGGGTGGTCCTACCTGATTTGAGGTCAAGAACAACAACAACAACATATGATCCAGCAGCAACAAGTAGATCCCCCCCATAGATGCAGATAATTATCACACCTAATGGAGGGGGGGCTTTGCCACTCATGTATTTCAGGGGAGCAGACCACAAATAAAGGCCTGTAACCCCCACGTCCAAGCCATACCCTCACATGAGTATGGTTGAGATATTAATGACACTCAAACAGGCATGCTCCTCGGAATACCAAGGAGCGCAAGATGCGTTCAAAGATTCGATGATTCACTGAATTCTGCAATTCACATTACTTATCGCATTTC
+
HIIIIHIIHHGDDDHHHIGHIIIIIIHHIIHIIIHIIIIIIHIIHIFHIHGHIIGIGHHHHHHIFDHIIGIIICHHIIHIEHHGHIDHEHIIIHHIHGHHHEHHIIHIIIGHEHFFHCHHHHHGDH<DHHHFHHHHHHIIHEFHFEHGGHHDHHHHIIEHHEGHHIHHHHHHIIHGEGEHHHIIIGHHHHFHHFIIHHHHHHHHIIIIHHHHHHHHIIHHFCHE?HIHHG@GIHGHFCIFHIGIIHIIHHHEHHHHGHFDEHHEHFHEIIHGH?GHIHIIHGEHIIHHHIHHGEIIIIIHHHEIHHIHHEGGG@CHFHHEIHEEFIHHD
@HISEQ:711:H5NNWBCX2:2:1101:17840:16105:ATCTCGTA
TTAAGTTCAGCGGGTAGTCTTACTTGATTTGAGATCGAGTTTAACAAGAATCGTTGCCGACCCTTGTAAAATCCTGCATCAGTCAGCCAATACGGTCAAACTCCCTTTATGTTAGCTGCAGCAAAAGTAATAATCCGTTTGACGGGACTAAATGAATATGCTTTTAGCTCAGGAGAAAGTCCAGCTGCACCTGCATTTCAAGCAACCCGCCGCCGATCTGAAAAAGATTGGCGTTGGGATTGCTCAAGTCCAAAGCTTTCAAAAAAAATCCAAAAGCTTTGAGGTGTTTACTGATACTCAAACAAGCATGCTCTTCGGAATACCAAAGAGCGCAATATGCGTTCAAAGATTCGATGATTCACTGAATTCTGCAATTCACATTACGTATCGCATTTC
+
IIIIIIGHIIIIIIIHIIIHIHHIIIIIHIHHIIIIHIIIIIHIIIIHIHIIIHIEHIIIIGIIIGHHHIIIIIIIIHHIIHIIIIHIIIIIIGIGGHHIIIIIHIIIIIIIIIHIIIIIGIHIIGIIIIHHIIIHIIIIHHGIHIIHIGIIHIIIIHHHHHIIHHHHIHFEHHIHIIIHIHHHIIIIIIHIHIIFHHIIIHIIIHIHDHHIIHEHHHGHFHIIIIIIHHGHHFHHFFIHHHHFIHIHFHIIIHIHHHCIIIIIIHIIHHHIHFHHHECIHIIIHIHGIHIIIIIIIIIHHHIIIIIIIIGIIIIIHIIIIIHIIIHGHIIIIIIIIIIIIIIIIIIIHHHIIIHIGIIIIIIIIIIIIIIIIIIHIIIHHHGIIIIIIHIIIIII
@HISEQ:711:H5NNWBCX2:2:1101:4295:16415:ATCTCGTA
TTAAGTTCAGCGGGTATCCCTACCTAATCCGAGGTCAATCATTAAAAAATGGGGGGGTTCTGGCGAGTGGCCACCAGGTGTCTATAGCGATGAATTTACTACGCTTAGAGCCTGACAGCACTGCCACTGATTTTAGAGACTGCCTTGACAGCAGGTCTCAACACCAAGCTAGGCTTGAGGGGTGATAATGACGCTCGAATAGGCATGCCCCTCGGAATACCAAGGGGCGCAATGTGCGTTCAAAGATTCGATGATTCACTGAATTCTGCAATTCACATTACTTATCGCATTTC
+
IIHHIHIIIGIIIIIIIIIIIIIIIIIIIHIIIIIIIIHGIIIIIIIIIIHHIIIIIIIIIIGIIHIIIIIIIIIIIIIIIIIHIIIIIIIIIIHIIIIIIIIIIIHIIIGIIIIIIIHIIIIIIIIIIIIIIHHHHHIIIIIIIIIIIIIIIIIIIIIIIIIIIIIIIIIIIGIIIIIHIIIIIIIIIIIIIIIIHIIIIHHHHHHIIIIIIIIIIHIHIIIIIHIIIIIIIIIIIIIIIIIIIIIIIHIHIIIIHHHIIIIIIIIIIIIIGIIIIIIIIIIIIIIIIIIII
@HISEQ:711:H5NNWBCX2:2:1101:7259:16417:ATCTCGTA
TTAAGTTCAGCGGGTAGTCCTACTCGATTTGAGGTCAAGTTGTCAGATATTGTCCAAAGACAGTTTAAGAAGCACAGAGCTCCCGATCAGCCACCCTCTTTCAAGGCGCCGGCGAAGACACTTATCACGCCGTACTATGTCCAACCAGGAGTTGCACTAATGCATTTCAGGTGAGCCGTGCAGTAACAAACAGCAACACCCAAGTCCACCACTCCCAATCCAAAGGATTAGAGAGTGTGAGAGTACAATGACACTCAAACGAGCATACCCTTCGGAATACCAAAGGGTGCAAGGTGCGTTCAAAGATTCGATGATTCACTGAATTCTGCAATTCACATTACTTATCGCATTTC
+
IIGIIHIHHHIHIIIIHIIGIIIIGIIIHIIIIIHHIIIIGIIIIIIIHHIHIEHHEHEHIIIII<FHFIIIIIIHIIIIIIHIIIIIIHIIIIHHIIIIIIHIHHHHHHHGIIIIIHHHIHHHIIIIDHHIIIIIIHHIIIHIIIIHIIHIIIIIIIIGIHHIIHIIHIGHIIIHHHHHGHHIIIIIIIIIIIIIIIIHIIIHGIIIIHIIHIHHHH@IHIIHHHHGHHIIIIIIIHHHIIIIIIIHIIIIIHHIIIIIIIIIIIIIHIIIHHIIIIIHGIHHCIHIIIIHIIIIIHGIIHHHHIIHIIIIIIHHIHIIIIIIIIHHIIIIIIIIIIIIIIIIIIIIHIIIH
@HISEQ:711:H5NNWBCX2:2:1101:11622:16332:ATCTCGTA
TTAAGTTCAGCGGGTATTCCTACCTGATCCGAGGTCAACCTTGTAAAATTGGGGGTTTACCGGCCGGCATGCGCCCGCGCCCGGAACGAGAAGTAACTACTGCGTTCGGTCGTGGGACGCACCCGCCGCTGTCTTTCGGGGCCTGCAGCGCAGGACCCCAACGCCAGGCGTGGCCTGAGGGTTGTAATGACGCTCGAACAGGCATGCCCGCCGGGATACCGGCGGGCGCAATGTGCGTTCAAAGATTCGATGATTCACTGAATTCTGCAATTCACATTACTTATCGCATTTC
+
IIIIIIIIIIIIIIIIIIIIIIHIIIIIIIHIIIIIIIIIIIIIIIIHIIIIIIIIIIIIIIIIIHIIIIIIGIIIHIIIIIIIIHHIIIIIIIIIIIIIIHHHHIIIGHHIIIIIIIIIIIIIIIIIIIIIIGIIIHIHHHHHHIIIHIIIIIIHHIIIIIIIIIIIIIIIIHHIIIIIIIIIIIIIIIIIIIIIHIIIIIIIIHIIIHIIIIIIIHGHIIHHIIIIIIIIIIIHIIIIIGIIHIHIHIIIGIGIIIIHHIIIIIIIIIIIIIHIIIIIIIIHIIIIIIII
@HISEQ:711:H5NNWBCX2:2:1101:12231:16390:ATCTCGTA
TTAAGTTCAGCGGGTAGTCCTACCTGATTTGAGGTCAAATTTATCAAAAGAAAAAATGTGGTCGGTTAAAATCCACTTTTTCATTGTTGGAAGCAGTGTAATCTGGTTTAGCATACTACTGAAGGCAATAGATAAATTATCACACCTTGTAGTTTCTGCTCAGATACTACTAATGCATTTCAGGGGAGCAGACTTGAAAAAGCCTGCAATATGACCCCCCACATCCAAGCCACGATGCAACAAGAGTTGTTCATGGTTGAGAATTTAAATGACACTCAAACAGGCATGCTCCTCGGAATACCAGGGAGCGCAAGATGCGTTCAAAGATTCGATGATTCACTGAATTCTGCAATTCACATTACTTATCGCATTTC
+
IIIIIGHHIIIIIGIIIIIHHIIIFHHIIIIHIIIIIIIIIIIIIIIIIIHIGHHDHGHHHIGIHHHHIIIIIIIIIIIIIIIIHHHHIHIHHIIIIHIHHIHIIIIIGGHIIIIHIIIIIGFHGHHHHIHIHHIIIIIIHIIHHFHIHIIIIHIIHIIIIIIHIIHHHIIIIIIIHIHIHHHHFEH?EIIIIHGGHIIHIHHHHIIIIIIIIIHHEHHEHEIHHDHFE=HHDIHHIHHIHIIIIIIHIIIHIHIIIHIIIHIIHHHFHHIHIIIIIHIIIIIIIIIIIIIIIHIIIIIHHHIIHHIIIGIIHHIIIIIIHIIIHIHIHIIGIHIIHGHIIIHIIIHIHIIIIIIIGIIIIIIIHHIGIIIHHI
@HISEQ:711:H5NNWBCX2:2:1101:14397:16398:ATCTCGTA
TTAAGTTCAGCGGGTATTCCTACCTGATTTGAGGTCAATTTTTTCATAGTTGGGTCTTTTTAGAAGCAGTAGCACACGAGTCATACCATAGGCATAGATAATTTATCACACCTGAGGTACTAAAGATGATACCACTAATGCATTTCAGGGGAGCAGACTAGGAAAGCAAGCCCGCACATCCCCACCATCCAAAGCCACATCAAAATAAAAATGATGAGGTTGAGAGAACATGAAATGACACTCAAACAGGCATGCTCCTCGGAATACCAAGGAGCGCAAGATGCGTTCAAAGATTCGATGATTCACTGAATTCTGCAATTCACATTACTTATCGCATTTC
+
IIIIHHHIIIIIIIHIIIIIIIIIEHFHHIIIHHIHIHIIHHIIIIGGIHIIIIIGIIIIIIHIEHIIIIIIIIIIIHIIHHIIHIIIIIHHIHIIIIIIIIIIIIIIGIIGGHIIIIIHIIIHHIIIIIIIIIHIIIIIIIIIGIIIHHIIIIIIIIIIIIIIIHIIIIIGIHIIIIIIIIIIHHIHIIHHHIIIIIIIIIIIIHHIHIIIIIHIIHHGIIIIGIHIIIHHIIIIIIIIHGIIIHIIHHHHIIHDIIHHIIHIHHCGHGHGGHGHIIIIHHHEIIIIIIIIIHHIIHHIGIIIHGIIIIIIIIIHHIIGIIIIIIIHIIIIIIHIIIII
@HISEQ:711:H5NNWBCX2:2:1101:2408:16541:ATCTCGTA
TTAAGTTCAGCGGGTGGTCCTACCTGATTTGAGGTCAAGAACAACAACAACAACATATGATCCAGCAGCAACAAGTAGATCCCCCCCATAGATGCAGATAATTATCACACCTAATGGAGGGGGGGCTTTGCCACTCATGTATTTCAGGGGAGCAGACCACAAATAAAGGCCTGTAACCCCCACGTCCAAGCCATACCCTCACATGAGTATGGTTGAGATATTAATGACACTCAAACAGGCATGCTCCTCGGAATACCAAGGAGCGCAAGATGCGTTCAAAGATTCGATGATTCACTGAATTCTGCAATTCACATTACTTATCGCATTTC
+
IHHIIHHIIIIIIGIIIIIIIIIIIIIIIIIIIHHHHIIHIIIIIIIGIHIIIIIHHIIIIIIIIHIIIIIHHIHIIIIIIIIIIIIHIGIHIIIIIIHHGHIHIIIGHIIIHHIIHEGHIHHHIIHIHHHGHIIIIHIIIGHIIIHCHIIIHHHIIIHHIIIIHIIHGHHHIHHHIHIHHIIHHHHHIHHHHHIIIHHIGHIHIGIHIIHIEGHIIIIHHHEIIHIIIHHHHHGIHGIHIHIIHHIIHFHHEIIHIIHHIIIHCGHHHHIHHHGHFIIIIHEIIIHIIIIIIIIIIIIIHHGIHHIIIIIIHHHHHHEEHIIIHIHCI
@HISEQ:711:H5NNWBCX2:2:1101:4014:16740:ATCTCGTA
TTAAGTTCAGCGGGTATCCCTACCTGATCCGAGGTCCAAATCTGTTATTTTATTTGCAGTACCTACAACAGTTCTCTAAAGCGAGAGTCAGTCTGCTACGCTTGAGTCTATTGAGGCACCGCCATTGATTTTCAGGCACGTCACTACCTGTACAGAGACAAGAGAGACGAAAACCCAATACCAAGCAAGGCTTGAGATTTTATCATGACGCTCGAACAGGCATGCCCTTCGGAATGCCAAAGGGCGCAATGTGCGTTCAAAGATTCGATGATTCACTGAATTCTGCAATTCACATTACTTATCGCATTTC
+
IIIIIIIIIIIIIIIIIIIIIIIIIIIIIIIIIIIIIIIIIIIHHIIIIIIIIIIIIIIIHIIIIFHHIIIIIIIIIGHIIIIIIGIIIIHIIHHIIIIIIIIIIIIIIIIIHIHIIIIIIIIIIIIIIIIIIIIHIIIIIIIIIIIIIIIIIIIIIIIIIIHIIIIIIIIIIIIHIIIIIIIIIHIIHIIIIIIHIHIHIHIIIIIIIIHIIIIIIIIIIIIIIIIIIIIIIIIIGHIIHHIIIIIIIIIIIIIHIIIIIIIIIIIIIIIIIIIIIIIIIHIIIGIIIIIIIIIIIIIIIIIIIIIIII
@HISEQ:711:H5NNWBCX2:2:1101:4279:16638:ATCTCGTA
TTAAGTTCAGCGGGTATCCCTACCTGATCCGAGGTCAAACTTTGATTAAAAGGATGCATTGCATGCCGCAGGGCTGGTATAAGCTACATGGACAGGCCATCCAAAGCGAGAGAGAGTCTACTACGCTTGAGACCACCATGAGGTACCGCCAACTAACTTTCAGGTACGTCTGGAGACCCCCGAGGGGTGAAAGAGACGAAGACCCAACACCAAGCCAGGGCTTGAGATGTGTACAATGACGCTCGAACAGGCATGCCCCTCGGAATACCAAGGGGCGCAATGTGCGTTCAAAGATTCGATGATTCACTGAATTCTGCAATTCACATTACTTATCGCATTTC
+
IIIIHIIHIIIICDHIIIIIIIIIIHIIIIGIHIHHHHHIIIIHIIIHIHIGGIIIGHEHHHIGHHIIIIIHDHHHIHIFHEHIIIIHGGGHIHIHIHIIIHHFHHIIGIGHIHEHHIIIIIHIIIIIIIGHIHIIIIIHHGHHHIIIIIIIIHIHIICGHHHIHIHIHGHIIHGBHIHHIIHHHIHIIIIHHHIHIIIIHHIGIIIIHIIHHIIIIIIIIHIHCIIIIHIIHEHEDIHIIIIHIIIIIIIIIIIGHIIIIIIIIIIIIIIIHHIIIIHIIHIIHHEIIIHGIHIHIIGIIIIIHIIIIIHGIIIIIHHIIIIIIIIIIIIHGGIIIIIII
@HISEQ:711:H5NNWBCX2:2:1101:6465:16615:ATCTCGTA
TTAAGTTCAGCGGGTAGTCTTACTTGATTTGAGATCGAGTTGAACAACACATAAAGTGTCGTAAAATCCTGCATCAGTCAGCAAAGAGGACAATTATCCTTTATGTTAGCTGCAGCAAAAGTAATAATCCTGTTTGACGAGGACTAAATAGATATGCTTTTAGCTCAGATAAAAGTCCAGCTGCACCTGCATTTCAAGCCGCCCGCCTACCGGTGAAGGTCGTTGGGATAGCTCAAGTCCACCCTCCCTTTTTTTTATCAAAAAAGAGAGGTTGAGGTGTTTACTGATACTCAAACAAGCATGCTCTTCGGAATACCAAAGAGCGCAATATGCGTTCAAAGATTCGATGATTCACTGAATTCTGCAATTCACATTACGTATCGCATTTC
+
IGIIHHHHHIHIIIIIIIIIIIIIIHIHIIIIIIIIHIIIIIIIHIHIIIIIIIIIIHIIIIIIIHHHIHIIIIIIHIIIIIIIIHIIIHIIIIIHIIIIIHIIIIIIIHHHIIIIIIIIHIIGIIIIIHIIIIIIHIIIIIHEIHHIIIHIIIIIGIIIIFHHIIIIHIIIIIHHIIHHIHHIHHHHIIIIHIIIHHIHHHHIHHIIGHHHHIHHDIHEHHEIIHIIHGIIHH@GIHHEEIHIHHHIIIHEIIIHHGIIIHHFHHHGHHHIIIIHIHIHHIIIIIIIIIIIIIIIIIIIIIIIIIGIIIIIIIIIIIIHGCIIIIIIIHIIHIIIIIIIIIIIIIIIIGIIIIIIIIIIIIIIHIIIIIIIIIIHIIIIIIIIIIIII
@HISEQ:711:H5NNWBCX2:2:1101:11127:16590:ATCTCGTA
TTAAGTTCAGCGGGTATCCCTACCTGATCCGAGGTCAACCTTTAAAAAATTGGGGGTTACTGGCAAGACACCACCGAGACCCTATAGCGAGAAGAATTACTACGCTCAGAGCTCGAGGGCACCGCCACTGGGTTTAGAGGCTGCGGAATCGCAGGCCCCAAGACCAAGCCGAAGCTTGATGGGTTGAAATGACGCTCGAACAGGCATGCCCCGCGGAATACCACGGGGCGCAATGTGCGTTCAAAGATTCGATGATTCACTGAATTCTGCAATTCACATTACTTATCGCATTTC
+
IIIIIIIIHIIIHHHDHHIIIIIIIIIIIIIIIIIIIHIIIIIIHHIIIIIIIIIIIIIIIIIIIHHIIIIIIIIIIIIIIIIIIIIHIIIHIIIIIIIIIIIIIIIIIIIIIIIIIIIIIIIIIIHIIIIIIIIIIIIIIHIIIIIIIIIIIIHIIHIIIIIIIIIIIIHHHIIHIIIIIHIFHHHFHHHHIIIHIIHHHIIIHHIIIIIIIIGIIIIIHIIIHFIIIIHIIHHIIIIIGIIIIIIIIIIIIIIIIHHIIIIIIIIIHIIIIIIIIIIIIHIIIIIIIIIIII
@HISEQ:711:H5NNWBCX2:2:1101:15067:16526:ATCTCGTA
TTAAGTTCAGCGGGTAGTCTTACTTGATTTGAGATCGAGTTTAACAAGAATCGTTGCCGACCCTTGTGAAATCCTGCATCAGTCAGCCAATGCGGTCAAACTCCCTTTATGTTAGCTGCAGCAAAAGTAATAATCCGTTTGACGGGACTAAATGAATATGCTTTTAGCTCAGGAGAAAGTCCAGCTGCACCTGCATTTCAAGCAACCCGCCGCCGATCTGAAAAAGATTGGTGTTGGGATTGCTCAAGTCCAAAGCTTTCAAAAAAAAAAATCCAAAAGCTTTGAGGTGTTTACTGATACTCAAACAAGCATGCTCTTCGGAATACCAAAGAGCGCAATATGCGTTCAAAGATTCGATGATTCACTGAATTCTGCAATTCACATTACGTATCGCATTTC
+
IIIIIIIIIIIIIIIIIIIIIIIIIIIHIIHIIIIIIHIIHGIIIIIIIIIIIIIFDHIHHHIIIHHHIIIIIIIIGIIIIIIIHIIIIHIIGGH<CEHIIIGIGIFHIIIIIIIHIIGIIHIIGHHHHHIIIIHHFIIIIGGHIGIHHHIHHHIIIIIIIHIIIGH??HHHEGHCHIIH?BFHIHFG@HHEIIHHHGEHGIHHIIGHHDHHHIHEHEHIHH@HCHHHHHG?GIIHHEEHG?FHHHHIHHIIIIHCHHCDIIIIIHIIHIHFHGIHFHIIIIIIHIIHIIIHIIHGHHHHGIIIHIIIIIIIIIGHIIIIIIIGIHIHIIHIIIIIIIIIIIIIIIIIIIIIHHIIIIIIIIHGIHIHHIHIIIHIIIIIIIIIIIIIHIIIHIIIIII
@HISEQ:711:H5NNWBCX2:2:1101:8518:16934:ATCTCGTA
TTAAGTTCAGCGGGTAGTCTTACTTGATTTGAGATCGAGTTGAACGACACATATGTGTCGTAAAATCCTGCATCAGTCAGCAAAGAGGACGATTATCCTTTATGTTAGCTGCAGCAAAAGTAATAATCCTGTTTGACGAGGACTAAATAGATATGCTTTTAGCTCAGATAAAAGTCCAGCTGCACCTGCATTTCAAGCCGCCCGCCTACCAATGAAGGTTGTTGGGATAGCTCAAGTCCACTCTCCTTTTTTTTTAAAAAAAAAGAGAAAAGTGAGGTGTTTACTGATACTCAAACAAGCATGCTCTTCGGAATACCAAAGAGCGCAATATGCGTTCAAAGATTCGATGATTCACTGAATTCTGCAATTCACATTACGTATCGCATTTC
+
IIIIIIIIIIHIIIIIIIIIHIIIIIIIIIHIIIIIIIIIIIHIIHIIIIIIHIHIIIIIIIGHIFHHHHIIIIIIIIIIIIIHIIHGIIIIGIIIHIHIIHIIIIIIHIHIHIHGIHIHIIIIIEHEHHGHIIIIIIIIIIIIIGHHHHGHHIHHGFHIHGEEHIHIHIIIIIHICGAHHGHIHHGH?BHHIHHHHIHIIHHFHIIIIIIIHIHA8.8--B.CF6EEFFA;?HEHHHFF8.EAHCHHE<HGGD/IHIIIIIIIHHIIIIIIIHHHIGIIIIIIIIIIIHIIIIHIIIHIIIIHGIIIHGIIHIIIIIIIHIHIIHIIIHHHHHHHIIIHFHGIIIIHHHFIIIIIIIIIIIHIIIIIGIIIIIHIIHHHGIIIIIIGI
@HISEQ:711:H5NNWBCX2:2:1101:9513:16816:ATCTCGTA
TTAAGTTCAGCGGGTTATCTTGCTTGATTTCAGGTGCGATTGAAGAGAAGTTTGCGCTGATATTAATTAAAATAACGAGGGACCCAGTGATGCCCAATGTACATCACTTTTGCAAGTGACCGCTACAGAGGGCTTGGATTCCAAGCGCTTCCTTTTTCACGAGAGAAGCCGGTTTAAGGGCTTCAATCGCATTGAGGTTTGTGATGGCAACAAACACACTGAAACAAACATGCCGAACAGGTGTCTGTTCGGCGCAGTTTGCGCTCAAAGATCTGATGACTCGCGGAATTCTGCAATTCGCATTGCGTATCGCATTTC
+
IIIIIIIIIIIIIIIHIIIIIIIIIHHHHHIIIIIIIIGIIIIIIHIIIIIIIIIIIIIIIIIIIIIIIIIIIIIHIIIHHHIIIIIIIIIIHIIIIIIIIIIHIIIIIIIIHHIIIIHIIIIIIIHHHHHIIHIIIIHGIHIHHIIHIIIIIIIIIHIIIIHIHHIIIIIIIHHIIHHIIIIIHIIHHHIIIIIIIHIHIHIIIIIGIIIIIIIIIIIIIIIIIIIIIIIIIIIIHHIIIIHIIIIIHHIIIIIIIIIIIHGHIIIIIIHIIIIIIIHIIIIIIIIIIIIIIIIIIIIIIIIIIIIIIHHGIIIIHH
@HISEQ:711:H5NNWBCX2:2:1101:11062:16826:ATCTCGTA
TTAAGTTCAGCGGGTAGTCTTGTCTGATTCGAGATCAAGTCTTAAAGAATTTTACTTCTTCGTGAAAATTTCGGTGCACTCAATCTTTAGAAAAATAATATTACTACAGCATTGTTAGAGAACTTGCGTTCAATGGTCATGCCTTTTCACATAGTCTTACTAGAGTAGGGCAACAAATGTTATTAGGGTCTCTCTATCGAGAAGTCCCAAATCCAAGCTTACTGTTTGTTACAACAATAGGTTTGATGGTTAAACTGATTCTCGAACAGGCATGCCCTTAGGAATAACCAGAGGGCGCAATGTGCGTTCAAAGATTTAATGATTCACGGAATTCTGCAATTCACATTACTTATCGCATTTC
+
HIIIIIIIIIIIIIIIIHIHHIIIHGIIGIHHIIIIHIHIHHHIHIIIHIIIIIHHHIIHIIIIGHIHHEHHIIIIHIIIIIIIIHHIHIIIGHHIIIIIIIIHIHIIIIIIIEGHIGHHHIGIIIIIIIHIIIHEEGHHH??@HHIHIIIHHHIIHIIIIHIIHHHGHHHGHHHGFHEGHHHIGEGFFIIHIIIHHEHIHHHHHHFGHHFHHI<F?EHEC?CIHEGIHHD00HIIHHHGHH@HEHIIIGIHHGHFH?CIHEHEHIIIHHE@EC@IHGHHEHEHEEH?HHFEEDDGIHHF/<<EIHHG<@HHEHEIHIHHEIHHEEHHHFCEEGHIIHHHHE@C1EHFCHHEECHHF<DGD
@HISEQ:711:H5NNWBCX2:2:1101:11445:16834:ATCTCGTA
TTAAGTTCAGCGGGTGGTCTTACTTGATTTGAGATCGAGTTTAACAAGAATCGTTGCCGACCCTTGTGAAATCCTGCATCAGTCAGCCAATGCGGTCAAACTCCCTTTATGTTAGCTGCAGCAAAAGTAATAATCCGTTTGACGGGACTAAATGAATATGCTTTTAGCTCAGGAGAAAGTCCAGCTGCACCTGCATTTCAAGCAACCCGCCGCCGATCTGAAAAAGATTGGTGTTGGGATTGCTCAAGTCCAAAGCTTTCAAAAAAAAAAAATCCAAAAGCTTTGAGGTGTTTACTGATACTCAAACAAGCATGCTCTTCGGAATACCAAAGAGCGCAATATGCGTTCAAAGATTCGATGATTCACTGAATTCTGCAATTCACATTACGTATCGCATTTC
+
IIIHGHHIIIIIIIIIIIHIIIHIHIIHIIGHHIIIIIIIIIIIHIIHIGGHIIGGIHHGHHCGHHEHHHIIIIIIIHIIIIIHHHHEHIIHHHGDED@GEEHHGFHHHHHHII@GHGIHFHIIGIHHIHHIHEHHHHHHDEH/C<EHHIFGHFHHIIIIGHHIIGHHIHGHC?GCHHEGHHHGHHHHIIHIHEHICGHHHEIHHIFCEHDH<E8-@B6EHHHIHG@@EB-8-G?CHHHHHF@EHHHEFA?HGHHGF7.-HHCDIIHEIHGIHHHIIHHHEHHHEHEFHHIIIIIIIIIIIHHHHDHGHEIIIIIIIIIIIIIIIHIIIHHHIIIIHIIIIIIIIIIIGIIIIIIIIIIIIIIIIIIIHHIIIIIGIIIIIIIIIIHIIIIGIIIIGIIH
@HISEQ:711:H5NNWBCX2:2:1101:14231:16878:ATCTCGTA
TTAAGTTCAGCGGGTAGTCCTACCTGATTTGAGATCAAACATTCAAAACGAGCCATTCCTCACAGAGGAGAGGCCTTTATGAGCCCCAGTGAACCTCCATCGCTGAAGGTTACTTGACGGAATACTACAAGCGTAGATAATTATCACACCTGCGATGCCACCAAACACTGGCAAGCTGATTCATTTAAGAGGAGCTGACCATAGGCCAGCAAGACCCCCAAAGTCCAAGCTCATCATGGCAAAACCATGAGAGTTGAGGTGTTCATGATACTCAAACAGGCATGCCCTTCGGAATAGCCAAAGGGCGCAAGGTGCGTTCAAAGATTCGATGATTCACTGAATTCTGCAATTCACACTACTTATCGCATTTC
+
IIIIIIIIIIIHHIIIIIIIIIIIIIGHIIFIIFHIIIIIIIIIIIGHIIIIIIIHGHIIHIIIIGHHHIIIIIIIIIIIIIIHIIIIIIIGHHHIIIIHIIIIIHCHHHHHHFHHEHIIIIIHIHIIIIHIIHHICHIIIIIIGIIHIIIHIIHHGHIIHIHFGHHIIIHIIIHHIIIIHIIHIIIIIIIHIHGIHIIHHHHGHHIIIHHHHHHHCEHD/HFCCGDHE?FIHIIIHEIHIIIHIIIIHIIHIIIIIIIIIHHHHIIIIIIIIIIIHIIIIHIIIIIIIIIIIIIIHEIIHHEIIIIIIHHEHHFHH?HHHHGHIIIIIIHHIIIIHIHIHIIIIIIHIGHIHHFHHHIIGHIIHIHIIIH
@HISEQ:711:H5NNWBCX2:2:1101:21016:16984:ATCTCGTA
TTAAGTTCAGCGGGTAGTCTTGTCTGATTCGAGATCAAGTCTTAAAGGTTTTAAGGCCTTCGTATAGTTTCTGTGCGCTTACAATGACTAAAAGATACTAGTTGCAATCATAAGAACTTGCGTTCAATGGTCATGCCTTTCATATAATCTCGTTAGAGCAAGGCAACAAATGTTATTAAGAGATCTCTATCGAGAAGTCCCAAATCCAAGCCTATTATTTCGCAACAATAGGTTTGATGGTTAAACTGATTCTCGAACAGGCATACCTTGAGGAATTCCAAAAGGTGCAATGTGCGTTCAAAGATTTAATGATTCACGGAATTCTGCAATTCACATTACTTATCGCAATTC
+
HIIIGGHHIIIHIIIIIHIHIIIIHIIIGIIIIIHIIIIIIGEHHIGH@?HHHIIGIIGIIIHIIC@FHIIHIHIIHIHHHIIHIIGIIIHHIEHHHIIIIIGIIIGHHHIIHIHHIGHHHIIIIIIIHHIIIIIHHHIIIHIIIIIIIHHHIHIIIHIHGEGHHIHHGEHHIHHHHIHHCCHHIHHHHIHIIHFFIIGHIHGEHHCGBGBHHIHG?GHHGIIIHIIHHIIIIHIHHIGIHHIIHIIIHHIIHIHFHIIIHIHHHIHIIIHIHIIHIIIIIGIIIIIIIIIIIIIIHIIIHIIHIIIIIIIIIIIHIIIIIIIIIIIIIIIIIIHHHIIIIIIIIIIIIII
@HISEQ:711:H5NNWBCX2:2:1101:1383:17159:ATCTCGTA
TTAAGTTCAGCGGGTGGTCCTACCTGATTTGAGGTCAAGAACAACAACAACAACATATGATCCAGCAGCAACAAGTAGATCCCCCCCATAGATGCAGATAATTATCACACCTAATGGAGGGGGGGCTTTGCCACTCATGTATTTCAGGGGAGCAGACCACAAATAAAGGCCTGTAACCCCCACGTCCAAGCCATACCCTCACATGAGTATGGTTGAGATATTAATGACACTCAAACAGGCATGCTCCTCGGAATACCAAGGAGCGCAAGATGCGTTCAAAGATTCGATGATTCACTGAATTCTGCAATTCACATTACTTATCGCATTTC
+
IIIIIIIIIIIGIIIIIIHIIIIIIIHIIIIIIIHIHIIIHHHIIIHIIIIIIIIIIIIHIIIHHGHIIIIIIIIHHHIIIIIIIIIIIIHIIHIIIIIIHIIIHIHIIIIFHHIIIHIHIIHHIIIIIIIIIHHIIIIIIIIIIHIEEIIIHIHIIHIIIIIIIIIHHHHHHHHHIHIIIIIIIIIIHHHHHIIIIIIIIIIIIIGIHIIHHIIIIIIHHHIIIHHEHIIHHHDIIIIIIIHGIIIIHIGIIHHHHHHIIIIIIIIIIIIIIIIIIIHHIIIIIIIIIIIIIIIHHIIIIIIIIIIHIIIIIIIIIHIIIIGIHHIII
@HISEQ:711:H5NNWBCX2:2:1101:5508:17029:ATCTCGTA
TTAAGTTCAGCGGGTAGTCTTACTTGATTTGAGATCGAGTTTAACAAGAATCGTTGCCGACCCTTGTGAAATCCTGCATCAGTCAGCCAATGCGGGCAAACTCCCTTTATGTTAGCTGCAGCAAAAGTAATAATCCGTTTGACGAGACTAAATGAATATGCTTTTAGCTCAGGAGAAAGTCCAGCTGCACCTGCATTTCAAGCAACCCGCCGCCGATCCGAAAAAGAGTGGTGTTGTGATTGCTCAAGTGCAAAGCTATCAAAAAAAAATCCAAAGGCTTAGAGGTGTTTACTGATACTCAAGCAAGCATGCTCTTCGGAATACCAAAGAGCGCAATATGCGTTCAAAGATTCGATGATTCACTGAATTCTGCAATTCACATTACGTATCGCATTTC
+
H1FFF1<<FHEHDHC/<<FCGE<FHF@<111<<CG1D@11<@GH@GHEHHEHFCG@CEEDDC?F@DFE@G1<CGGFCH?@1<<DCH?CHIEHIDH/<EHIHEHIHIIGHIIEHCHHC0D@GEHCGHHHE000FHF?HH?00@GHHH=HHIHIIFDFHE@EFH/=:F@8BAF.BAEE.;FF?;F@@?FF.AF?..9B?..9AGCHCHHHHC<C<E##################################D.HF7..D:..-?-C.<<0<<0<00<000<<11110<<1?D1<111C@F<11<11HGD1CD11<0C00EHHHG1HEF<D<<</<1<FE@E?=CC1<<1<10111@D?HC<1<G@D1<1<<11<1<1<1HCC<11<1</0<0@D11<//<
@HISEQ:711:H5NNWBCX2:2:1101:6301:17136:ATCTCGTA
TTAAGTTCAGCGGGTAGTCTTACTTGATTTGAGATCGAGTTGAACAACACATAAAGTGTCGTAAAATCCTGCATCAGTCAGCAATGAGGACAATTATCCTTTATGTTAGCTGCAGCAATAGTAATAATCCTGTTTGACGAGGACTAAATAGATATGCTTTTAGCTCAGATAAAAGTCCAGCTGCACCTGCATTTCAAGCCGCCCGCCTACCGGTGAAGGTTGTTGGGATAGCTCAAGTCCACCCTCCTTTTGAAAAATCAAGAGGAGGTTGAGGTGTTTACTGATACTCAAACAAGCATGCTCTTCGGAATACCAAAGAGCGCAATATGCGTTCAAAGATTCGATGATTCACTGAATTCTGCAATTCACATTACGTATCGCATTTC
+
IHIIGDHHHIGHIIIIIIIIIIHIIHIIGIIIIIIIHIIIIHHIIIIIHHIIIHHHHHIGHIHIIEHHIIIIIIIHIIIIHIHHHHHIHIIIIGHHHIHIIIIIIIIHEHHHHIHHHHHHHIHIHHIHHHIIEHIIHIII<CHIGIIHHGHIIIIGHEHHIIGHHFH?GIIHHIIHHIHHIIHHGEIHIHHIHHIHIHHHDHIIHGHIIIIIIIHIIIIIIIHHHHIHEIIIIHEGHIHHHDEIHEHIHHIIIHHEHIIIIIIHIIIIIIHIIHHIIIIIIIIIIIIIIHHHIHHIHIIIIHIIIIIIIIHIGIIIIHGIIIHIIGIIIIIIIIIIHHIIIIIIIIHIIIIIGHGIIHIIIHIIIIIIHIIIIIIGHHIIIIIGII
@HISEQ:711:H5NNWBCX2:2:1101:7498:17023:ATCTCGTA
TTAAGTTCAGCGGGTAGTCCTACCTGATTTGAGGTCAAGTTGTGATGTGCTGAGCGCCGAAGCGCTGTCCGCTTTTTTAAGGCGAGACGGCTGTGAGCGACCGCTTTTGTTTGTGAGACACTCTTTCGAGCGACAGCAAAAAAGCCGGGCAGAAACCTCGTTGCGCGCCGCGATGGCGCGCGGGAGGAGACGACGGCGTAGATAGTCTATAACAGAAAATATTCCCCCCCAAGTTCCAACGCGACCCAGCGGCTTCGATAACAAAACCGAGGGCGGTTGAGAATTTAATGACACTCAAACAGGCATGCCCCTCGGAATACCAAGGGGCGCAAGGTGCGTTCAAAGATTCGATGATTCACTGAATTCTGCAATTCACATTACTTATCGCATTTC
+
IIIHIIIIIIIIIIIIIIIIIIIHIIIIHIIIIIIIIIHEHHHHHIIHHIIHHIIDHIHHIIIIIHHIIIIIIIIIIGIIHHIIIHHHIIIIGIIIGIHIIIIIGHHHGHIIHFHHHIIIIEHIHIGIGIGIIIHIHHHIIIIHIHHGIHHHHIIIIHIGHHHHHIHIGDHIHHIIGHGGDHIFHGAHHHGHHIIHHIIGDHIEFFHHHHHFHIIHG@@-B-7,?CHHGB8.HIHF?7-DCGHHHIIHHHHEH?HEEIHEIHHE/CHIIHEHHHIIIGHIIIIHFHHIIIIIHHHHHCGCHHHHHHIIIGIHIIHIIIHIHHGECIIIHHIHCGIIGIIIIHHHCIIIIIIHIIHIIIGIIIHHIIIHHGIIIIHIIIIIHGIHIIHIIIIII
@HISEQ:711:H5NNWBCX2:2:1101:7973:17058:ATCTCGTA
TTAAGTTCAGCGGGTGGTCCTACCTGATTTGAGGTCAAGAACAACAACAACAACATATGATCCAGCAGCAACAAGTAGATCCCCCCCATAGATGCAGATAATTATCACACCTAATGGAGGGGGGGCTTTGCCACTCATGTATTTCAGGGGAGCAGACCACAAATAAAGGCCTGTAACCCCCACGTCCAAGCCATACCCTCACATGAGTATGGTTGAGATATTAATGACACTCAAACAGGCATGCTCCTCGGAATACCAAGGAGCGCAAGATGCGTTCAAAGATTCGATGATTCACTGAATTCTGCAATTCACATTACTTATCGCATTTC
+
IIIIHHIIIIGHHIIIIIIIIIHIIIIIIIIHIGIIIIIIIIIIHIIIIHIHIIIHIIIHHHIIIHHIHIIIIIIIIHIIHIIIIIIHHIIIIIIIIIIIIIGIIHIIIIHIIIIIIIIIGIHIIIIIIIIIIIIIIIIIIIIIIIHHIIIIHIIIIIIIIIIIHHIIIHHHHIIIIHIIIIIIIIIIIIIHIIIIIIIIHHGHHIIIIIIIIIIIIIHHIIIGIIIIIIIIIIHIIIIIIIIIIIIGIIIIIIIIIIIHGIIHIIIIIIIHIIHIIIIIIIIIIIIIIIIIIIIIIIIIIIIIIIIIIIIIIIIIIIIIIIIIIIIII
@HISEQ:711:H5NNWBCX2:2:1101:8478:17019:ATCTCGTA
TTAAGTTCAGCGGGTATTCCTACCTGATCCGAGGTCAACCTTAAAAAATTGGGGGTTTTACGGCTAGAATCCCTCCGAATCCCAGTGCGAGACGTTAGTTACTACGCAAAGGAGGCTCCGAGAGGGTCCGCCACTACCTTTAAGGGCCTACGTTTAACCGTAGGGCCCCAACACCAAGCAGAGCTTGAGGGTTGAAATGACGCTCGAACAGGCATGCCCGCCAGAATGCTGGCGGGCGCAATGTGCGTTCAAAGATTCGATGATTCACTGAATTCTGCAATTCACATTACTTATCGCATTTC
+
IIIIEHHHHHIHIHHCHHGCHIHHIIIIFHHHDHICHIHIIGEHIHGDEHHIIIGEHHIIHIIIIIGEEHHHHHIHICHHFHEHCGHHHHIHIIHHHHIIIHHHEHHIIEHHHIIIIHIIHHHIHHIIHEIGIIHIHHIGIIIFIGIIIIHIIIIIIIIIIIIIIIHHHIIHHIHIIIHIHGCHIIIIIHIIHIHIIIIHIIIHIIHIIIIIIIIIIIIIIHIIIIIIIIHIIHIIIIIIIHEHIIIHHIIHIIIGIIIIIIHIIIIIIIIIIIIGIIIIIIIIIIIIIIIIIHIIIIIIII
@HISEQ:711:H5NNWBCX2:2:1101:11629:17020:ATCTCGTA
TTAAGTTCAGCGGGTATTCCTACCTGATCCGAGGTCAACCTTAAAAAATGGGGGGTTTCACGGCAGGAGCCGCCGGGTCCCGGTGCGAGGTGTTAGGTACTACGCAGAGAGAATTCCGGGCGATCCGCCACTGTATTTCAGGGCCTGCGGAGAACCGCAGGGCCCCAACACCAAGCAGTGCTTGAGGGTTGAAATGACGCTCGAACAGGCATGCCCGCCAGAATACTAGCGGGCGCAATGTGCGTTCAAAGATTCGATGATTCACTGAATTCTGCAATTCACATTACTTATCGCATTTC
+
IIIIIIIIIIIIIIIIIIIIIIIIIIIIIIIHIHIIIIIIIIIGIIIIIIIIIGHIIIIIIIIIIEHIIIIIIIIIHIIIIIIIIIIIIIHIHIIIIIIHIIIIIIIIIIIIIIIIIIIIIIIHHIHHIIIIIIIIIIIIHHHHIIIHIHIIHHHHHHHIIIHHIIIIIIIIIIIIIIIIIIIIIIIIHHIIHIIIIIIHIIIHHIIIIIIIIIIIIHIIIIIIIIIIIHFIIIHHIIIIHIHIIIIIIIIIIIIIIIIHIIIIIIIIIIIIIIIIIIIIIIIIIIIIIIIIIIIIIII
@HISEQ:711:H5NNWBCX2:2:1101:15149:17086:ATCTCGTA
TTAAGTTCAGCGGGTATCCCTACCTGATCCGAGGTCAACCTTGTGAAAGATTTAACGGCCGCGGCCGCCCGCACCCCGAAGCGATTAATGAAATCACAACGCTTGGAGACGGACAGCTCAGCCGGAGACTTTGAGGCGCGCGGAACACCGCGGCGCCCAATACCAAGCCAGGCTTGAGTGGTGAAATGACGCTCGAACAGGCATGCCCTCCGGAATACCAGAGGGCGCAATGTGCGTTCAAAGATTCGATGATTCACTGAATTCTGCAATTCACATTACTTATCGCATTTC
+
HGHHEDGFHHIHIHEHIHIIIHFHHHHFHIHIIGIHGHIHHCHIHHIHGHIHHHIHD<DEHIHDHFCHIIIIIHHHIGHDDDHIEHHIHIIIIIIIGHIIHHIHIHHHIHHIIIHHHHHHIHIHIIIIIEHGHIHHIHDHHIIHHHECHHHHHIIIHIHIIHIIHHEFHHHHFFGIHHBFHGBGHGEHHHIIIHHHIHIHHEHI@GEHIIIHHGD1C@C<<<CD<D<11HDHE=@D1EGCECHECEEHEGCC1HHHIHC<CHF1FFEHF<GCHHH@EHG@C@=CHHEHHDH
@HISEQ:711:H5NNWBCX2:2:1101:20776:17057:ATCTCGTA
TTAAGTTCAGCGGGTAGTCTTACTTGATTTGAGATCGAGTTTAACAAGAATCGTTGCCGACCCTTGTGAAATCCTGCATCAGTCAGCCAATGCGGTCAAACTCCCTTTATGTTAGCTGCAGCAAAAGTAATAATCCGTTTGACGGGACTAAATGAATATGCTTTTATCTCAGGAGAAAGTCCAGCTGCACCTGCATTTCAAGCAACCCGCCGCCGATCTGAAAAAAATTGGTGTTAGGATTGCTGAATTCCAACGCTTTCAAAGAAAAATCCACAAGCTTTCAGGTGTTTACTGATACTCAAACAAGCATGCGCTTCGGAATACCAAAGAGCGCAATATGCGTTCAAAGATTCGATGATTCACTGAATGCTGCAATTCACATTACGTATCGCATTTC
+
HE@<1F1DC1<<C//<<1<1DG@C1<1D11<1<<1DD<<FD@HI@11111<CEHEC0C////<FC<<11C<1<DG1<1<<CH1C1<<EH1111<<</DGE1<<1CF1G?G<CGFG0D0DC<CG@F00D00<EHH?00<<<CCGH//<:=.DGDGH///::FH==/;.:FEH....;BF?.B.8BA.8;A.B.BFE@.7AF...9AGBG,E,7>?##################################################G</C</</<0<00<00<000C1@?C<@<C<111<1<11?G1<<0<//<//00<1<<11<1111CE<C0HHEFD</011<D<11<0C@FC1?IHHCC<C<@<1F<1HEHFCD11<<111@DE<0<<0D1?CC/C
@HISEQ:711:H5NNWBCX2:2:1101:8133:17445:ATCTCGTA
TTAAGTTCAGCGGGTAGTCTTGTCTGATTTGAGATCAAGTCTTAAAAGGGTAAGCCCTTTTGTTAAAGTTTTAACATCCTTTCATACTCAAAACCTGCCTCTAGTTGTATTAATACCCTTTTAGGATGGTCATACTCCATAGAAACAACAATAAAGTGTTACCAAGATGAATATTATTAAGGTATCTACAAGAGATTACCCAAGTCCAAAGACTAGCTTTGATAGTTAAACTGATTCTCAAACAGGCATGCCCTTAGGAATACCAGAGGGCGCAATGTGCGTTCAAAGATTCGATGATTCACTGAATTCTGCAATTCACATTACGTATCGCATTTC
+
IIIHIGIHHHIIHHIIIIHHIHIIHHIHHIEEHHHEHHHHHHHHHFHHIGIIIIIHIGHFHGHHHCGHHHHG1C1CHHHIIIHIIIHGIIHIIIHIIHHIHHECHHIHIIHGHIIHIHIGHHHFHHGGCHIIIIHIHHHHGHHIIHIHHFHHHHIHIHGFHHIIIHIIHHHFIIHHI@HHCHHHHEHHHGHCHHEHEHHGHEGHGHEGEHHHHIHIHHEHGF?HHECGCDE@<DC<HCHHCEHED?EG?FIHE?HIHHIIHGEIIHDDHHGHHIHGHHHHHG?IIHHDHIHFEHEHHHHHHHHHEHHCFHGHHHHIIIHFHHHIIIHHHGCFHIHI
@HISEQ:711:H5NNWBCX2:2:1101:8231:17475:ATCTCGTA
TTAAGTTCAGCGGGTATTCCTACCTGATCTGAGGTCAACCTTGGTAAAGTTGGGTGTTTTACGGCGTGGTCAGGCCGCTCTCCGCCTGCGAGGGTTTTACTACTACGCAGAGAAGGCTACAGCGAGACCGCCACTAGATTTCGGGGCCGGCCGCCGCGGTGGACGGCCGATCCCCAACGCCGAGCCCAAAGGGGCTCGAGGGTTGAAATGACGCTCAGACAGGCATGCCCGCCAGAATACTAGCGGGCGCAATGTGCGTTCAAAGATTCGATGATTCACTGAATTCTGCAATTCACATTACTTATCGCATTTC
+
IGIIHIHIIIIIGIIIHIIHIHHIIIHIIIIHIHIIIIGHIIIIFHIGHIIHIIHIIIIIIHIFHHIHHHHHHIHIIIHIIIIIIIIHIDHIIIEHDHIHHIIHIIGIIIIIIIHHHGHHIIIHIIIIIIIHIIHIIHGIIIIIIIIIIIIIIHIHIIIIIHHIIIIIIIIIIIIIHHHHIHIIIIIHIIIIIIIIIIIIIIIIHHIHHHHIIHCIIHIIIIHIIIIIIIIIIIIIIIIIIIIHFIIIIIIIIHIIIIIIIIIIIIIIIHIHIIHIHGHIIIIIIIIIHHHIIIIIIIIHIIGHHIIIIHIII
@HISEQ:711:H5NNWBCX2:2:1101:16911:17487:ATCTCGTA
TTAAGTTCAGCGGGTATCCCTACCTGATCCGAGGTCAACCATAGAAAATTGGGGGTTGCTGGCCAGCATCCACCGGGACTCAATCGCGAGGGTTTGATTACTACGCGTAGAGCTCGATGGCACCGCCACTGATTTTAAGGCCAGCCGTTTACCGGCAGGGCCCAAGACCAAGCTGAGCTTGAGGGTTGAAATGACGCTCGAACAGGCATGCCCCCCGGAATACCAAGGGGCGCAATGTGCGTTCAAAGATTCGATGATTCACTGAATTCTGCAATTCACATTACTTATCGCATTTC
+
IIIIIIIIIIIIHGIIIIIIIIIIIIIIIIIIIIHHIHIIIIIIIIIHIIHIIIIIHHIHIGIIIHHIIIIIIIIIIHIIIIIIIIIIIIIIHHIIIIIIIIIIIIIIIIIIIHHHHIIIIIIIIIIIIIHIIIIIHHIIIIIIIIIIIIIIIIIIIIIIIIIIIIIIHHIIIIIIIIIIIIIIIIIIIHIIIIIIIIIIIIIIIIIIIHIHIHIIIIIIIIIIIIIHIIHHHIIHIHIHIIIIIIIIIIIIIIIIIIIIIIIIIIIIIIIIIIIIIIIIIIIIIIIGIIIIIIII
@HISEQ:711:H5NNWBCX2:2:1101:20975:17464:ATCTCGTA
TTAAGTTCAGCGGGTATTCCTACCTGATCCGAGGTCAACCTTAAAAAATTGGGGGTTTTACGGCTAGAATCCCTCCGAATCCCAGTGCGAGACGTTAGTTACTACGCAAAGGAGGCTCCGAGAGGGTCCGCCACTACCTTTAAGGGCCTACGTTTAACCGTAGGGCCCCAACACCAAGCAGAGCTTGAGGGTTGAAATGACGCTCGAACAGGCATGCCCGCCAGAATGCTGGCGGGCGCAATGTGCGTTCAAAGATTCGATGATTCACTGAATTCTGCAATTCACATTACTTATCGCATTTC
+
IIIIIHIIIIIIIIIIIIIIIIIIIIIIIIIIIIIIIIIIHIIIIIIIIIIIIIIHHIIIIIIIIGHIIIIIIHIIIIIHHIIHIIIIIHIIIIHIIIGHIHHHIHHIHIIIIIHIIHIIIIIIIIIHIIIIIIHHIIIHIHHIIIIIHIIIIHHHHIIIIIHHIIIIIIHHHIIIHIHIIHIIIHHHIIIIHHHHHHHHIIIIIIHHIIIHIHHHIIIIIIIIIHIIIIIHDFIIIIIHFEHHIIIIIIIIIIIIHIHHHHHIIIIIIIIIIIIIIIIIIIIIIIIIIIIIHIIIIIIIII
@HISEQ:711:H5NNWBCX2:2:1101:4821:17577:ATCTCGTA
TTAAGTTCAGCGGGTATCCCTACCCAATCTCAGGTCAAACTACAAGATATGCCACAGGCATACAAGTTTTAGGACTACCAGAGTGAACTACAATAGAACGAAGAAAGATTCATCACGTTCTATGAGTAGTAACTCAAAGACCTATCAATTTCCAAAGAGCGATCACAATAATAGTAATAGCTTCCTTGATATGATCCAAATTTTAGCACAAAACTAAAATTTGAGAATATTTTCTAACGCTGAGATGGGCATGCCTCACGGAATGCCATGAGGCGCAATGTGCGTTCAAAGACTCGATGATTCACGGAATTCTGCAACTCACATTAATTATCGCATTTC
+
IIIIIIIIIHIIGIIIIIIIIIIIIIIIIHIIIIIIIHHIGIIIIIIIIIIIIIIIIIIHIIIGFGHIIIIGIIIIIIIIHIGHIIIIIIIIIIIIIIIIIIIIIIIIIIIIIIIIHIIHIIHIIHIIHIIIIIIIIIIIIIIIIIHIIIIHIIIIHIHIHHHIHHIIIIIIIIIIIIIIIIIIIIHIHIIIIIIIIIIIHHIHIIIIIIHIIHHGHFIIHIIIHGIIIIIIIIIHEHIIIIIIIGIIIIIIIHIIIIIIIIIIGGIHEEHIIIIIIIIIIIIIIIHHHHCGIGIIIIIIIIHHHHGIIGIIGIIHIHIIHIHIIHIIGIIIHIIIIII
@HISEQ:711:H5NNWBCX2:2:1101:7434:17700:ATCTCGTA
TTAAGTTCAGCGGGTGGTCCTACCTGATTTGAGGTCAAGAACAACAACAACAACATATGATCCAGCAGCAACAAGTAGATCCCCCCCATAGATGCAGATAATTATCACACCTAATGGAGGGGGGGCTTTGCCACTCATGTATTTCAGGGGAGCAGACCACAAATAAAGGCCTGTAACCCCCACGTCCAAGCCATACCCTCACATGAGTATGGTTGAGATATTAATGACACTCAAACAGGCATGCTCCTCGGAATACCAAGGAGCGCAAGATGCGTTCAAAGATTCGATGATTCACTGAATTCTGCAATTCACATTACTTATCGCATTTC
+
IIIIIIIIIIIIHIIIHIIIIIIIIIIIIIIIIIIIIIIIIIHIIIIIIIIIIIIIIIIIIIIIHDHHIIIIIIIIIIIIIIIIIIIIIIIIIIIIIIIIIIIIIIHIIIIIIIIHIIIIIIIIIIIIIIIIIIIIIIIIIIIIIIIIIIIIIIIIIIIIIIIIIIIIIIIIIIIIHHIIIIIIHHIIIIIIIIIIIIIIIIIIIIIIIIIIIIIHIIHIIIIIGIIIIIIIIHHIIIIIIHIIIIIIHHIIIIIHGHHIHHHGIHIIIIIIIIIIIIIIIIIIIIIIIIIIIIIIIHIIIIIIIIIIIIIIIIIIIIIIHIGIIIIII
@HISEQ:711:H5NNWBCX2:2:1101:8223:17584:ATCTCGTA
TTAAGTTCAGCGGGTAGTCTTACTTGATTTGAGATCGAGTTTAACAAGAATCGTTGCCGACCCTTGTGAAATCCTGCATCAGTCAGCCAATACGGTCAAACTCCCTTTATGTTAGCTGCAGCAAAAGTAATAATCCGTTTGACGGGACTAAATGAATATGCTTTTAGCTCAGGAGAATGTCCAGCTGCACCTGCATTTCAAGCAACCCGCCACCGATCTCAAAAAGATTGGTGTTGGGATTGCTCAAGTCCAAAGCTTTTCGATTAAAAAATCCAAAGGCTTTGAGGTGTTTACTGATACTCAAACAAGCATGCTCTTCGGAATACCAAAGAGCGCAATATGCGTTCAAAGATTCGATGATTCACTGAATTCTGCAATTCACATTACGTATCGCATTTC
+
IIIIIHHIIIIHIIHIIIHIIIIIIIHIIIIIIIIIIIIIIIHIIIIIGIIIIIIIHIIIIIIIIHIIIIHIIIIIIIHHIIIIIIIIIIIIIIIHHHHHIIIIIIIIIIIIIIHIIIIHHIIHIIIIHIIIHIHIIIHHHIIHHHIIIIIIIIIIIIIHIIIHIHHIIGHIIIIIIHHIHIIIIIHIIHHHIIHIIIIIIIHGIIHIHDHHHI@IHHDIIIHFHGHGHHHFHIGHHHEHHIGIHGIIIIIIHEEIIIIHIHIIIIIGIIIIIHIIIHHHHIIIHG<IHIIIIIHGIIIIIIIIHIIIIIIIIHIIHIIIIIIHIIIIIHHIIIIIIIIIIHHIIHHIHHIHIIIIIIIHIIIIIIIIIIHIIGIHHIIIIIIIIIHIIIHIIIIHIII
@HISEQ:711:H5NNWBCX2:2:1101:10575:17713:ATCTCGTA
TTAAGTTCAGCGGGTGGTCCTACCTGATTTGAGGTCAGATTTCAAAGTTTGTTGCTTGACCGCCACTCTGATAGGCAGGTCGGGGGAGGGCGCAGAAGGGGAACGTCTCTGTCGAGCGAGGATGGTACAACGCCCAGTCGAGTTCGACCCACAGGCCCAACCGATGCATTTGAGGGGAGCCGCCTCACGGCAGCAGAGCCCCCACATCCAACCCTCTCCGCGCGAAACGGAAGGGGTTGATGACTTCAAGACACTCAAACAGGCATGCTCCTCGGAATACCAAGGAGCGCAAGGTGCGTTCAAAGATTCGATGATTCACTGAATTCTGCAATTCACATTACTTATCGCATTTC
+
IHHIHIIIIGIIIIIIGIIIIIIIIHIHIIHHGHDFHHGHHHHHIHHEHFCGHIIFHHHHHIIIIHHHFHEHIGFIIHHD@CHIIDEEH?GHIIII?HGHDHHHHIIIIIIIIIIIIIGIIHHHHIGGEGHIHIIHIHHHIIGCHIIIGHFHGH@?GHIIIIIIIHIIIHHHHHIGHHD@EHHHI=BHHHGHHFIHGH?@FHHHIHHIIIHHCH:CDHHH?@EE?IHIIHGHE@HEEHHHEEHCHHHHHCGCCIHHHIHIIGIIHHHCCHHHEHCFHHFIIIHIHHHHHEHHHE<IHHHFCHHHHEHHGIHHEEG?IIHHIIHC@IIHIIHHEIHHHFIIHIIIGHIHHCIGI
@HISEQ:711:H5NNWBCX2:2:1101:11751:17687:ATCTCGTA
TTAAGTTCAGCGGGTAGTCCTACCTGATTTGAGGTCAAATTTATCAAAAGAAAAAATGTGGTCGGTTAAAATCCACTTTTTCATTGTTGGAAGCAGTGTAATCTGGTTTAGCATACTACTGAAGGCAATAGATAAATTATCACACCTTGTAGTTTCTGCTCAGATACTACTAATGCATTTCAGGGGAGCAGACTTGAAAAGCCTGCAATATGACCCCCCACATCCAAGCCACGATGCAACAAGAGTTGTTCATGGTTGAGAATTTAAATGACACTCAAACAGGCATGCTCCTCGGAATACCAGGGAGCGCAAGATGCGTTCAAAGATTCGATGATTCACTGAATTCTGCAATTCACATTACTTATCGCATTTC
+
GEHHHHHFEHHH</CFHHIIHHIIIGHHE?HCGH?FHIHIECHEFEECGHHIHHHHIIIIEGGHHHHHHHIIEFHGE?@ECEGHFEHCHHFHHIIIIHHHI?H1DE<CFCG?HHIFHHHHCFHCFFHHIHCECEECHHHIGHHHGHCHHI?F<DEEHGHHIHHDHHHHIHHHEGGGHEHIHIHHEHFEHHHHHEGHIHHHHE6GEHIHHHHIHHDHHFGGE?D/HHFGIHHHHHHIIIHEHGEHHHHECHEHHGHHG?HEECGHFFHGIHIIHHEHHCGGFIIHCHEG<?DHGHHEHHHGHHGCDCHHIHHEE=DGHHH@HGGHGHGEECEF1HHFEIHHIGHGFGHCIIGIHHIGIHFHHGHHHHCHIHHHC
@HISEQ:711:H5NNWBCX2:2:1101:12633:17527:ATCTCGTA
TTAAGTTCAGCGGGTGATCTTGCTTGATTTCAGGTGTGGAGTGGAGAATAATAAATATATTAAAAAGACGCTTTAAGTGAATTATCAGTTATGCACAACCGAGATCACTTGCTAAGAAGTGACTACTTCGGTCGGCACTGAACAATTCAGCGCTTTCTTATTTAACGAGAGAATAGTTAAATTCAATCGCATTTAGATATATGATTCCGAACACACTGAAACAAACATGCTCGGGTATTTTTTAACCGAGCGCCATTTGCGTTCAAAGATCTGATGACTCGCGGAATTCTGCAATTCGCATTGCGTATCGCATTTG
+
IIGH?DGHH?HDHHHIHIIIIHIIIIIIIHE?HHDGCEDHHHHFHHFFHIGHIIHHIIFHGIEEFHEHHHIIHIEFF@?HIIHHIIIHHIIIIIIIIIIIHHIIHIIIIIIIHHGHGHHHHHHIIIHHIIIDEHIHHIHHIIHIGGHHHFHHHHHHIIIIIIIIHHHHHIIIHEHGHHHHHGHHHIIHEHHIIHHIIIIIHIIIHEHHIHHHHIIHIGHHHIIIIIIIIIHIIIIIIIIIIIIHGIHGDHIIHEGECIIHIIIIHHHIIIIIIIIIIIIIIIIIHGIIIIIIIIHIIIHGIIIIIHGIIIIIIIII
@HISEQ:711:H5NNWBCX2:2:1101:17588:17715:ATCTCGTA
TTAAGTTCAGCGGGTATCCCTACCTGATCCGAGGTCAAAGTAATAGAAGGTCTTGATGGGAGGAGGCACGCTGGAGTCGCGACGCAATGTGCTGCGCACGAAGCCAACTTACCGGCTGCCAATGAATTTGTGGCGAGTCCCCGCAGAGGCGGAGACAAACGCCCAACACCAAGCAGAGCTTGAAGGGTTAAATGACGCTCGAACAGGCATGCCCAACGGAATACCGAAGGGCGCAATGTGCGTTCAAAGATTCGATGATTCACTAAATTCTGCAATTCACACTACTTATCGCATTTC
+
IIGHIHHIIIIIICHIIIIIIIIIGIIIIIIIIIHHIIIIIIEHHIHFHIHIIHIGHIIEHHHHGGHHHEDHIGHIIIIIIIIIIHIIIIHIIIIIIIIIHIIIGHIIHEHIIIIIHHGHHGHHGHHHGHHDDHIIIIHHIIIEHIIIIIIIHHHIIHHIIIIIHHHHEHHHHIIHHIIHIIIIIHIIIIIHIIHIIIIIIIIIIIIIIHIIIIIHIIIIIIIIIIHHEIIIIIIIIIIIIIHGIIIIIIHIIIIIHGHIHHIHFHHHGIIHIIIIGIHIHHGHHHIHHIHHIIIII
@HISEQ:711:H5NNWBCX2:2:1101:19926:17691:ATCTCGTA
TTAAGTTCAGCGGGTAGTCCTACTCGATTTGAGGTCAAGTTGTCAGATATTGTCCAAAGACAGTTTAAGAAGCACAGAGCTCCCGATCAGCCACCCTCTTTCAAGGCGCCGGCGAAGACACTTATCACGCCGTACTATGTCCAACCAGGAGTTGCACTAATGCATTTCAGGTGAGCCGTGCAGTAACAAACAGCAACACCCAAGTCCACCACTCCCAATCCAAAGGATTAGAGAGTGTGAGAGTACAATGACACTCAAACGAGCATACCCTTCGGAATACCAAAGGGTGCAAGGTGCGTTCAAAGATTCGATGATTCACTGAATTCTGCAATTCACATTACTTATCGCATTTC
+
IIIIHIIIIIIIHGHIIIIIIIIIIIHIIIIIIIIIHIIHHEDGFHHIIIIHGHHIHIIIIIHGHDEHHHIIIIIIIIIIIIIIIIIGDHHIIIIIIIIIIIGIIIIIIHHHIIGHIIIHIIIHIIIIIIIHHIIIHHGHIIIIIIHIGHEHIIIIIHIIIIIIHIIIHIGIHIHHIIIIIIIHHIIIIIIHHHIHIIHHIIHHHHHHHHEHFHIIIIIHIIHHHHHHGIIIIIIIIHHHIHHIIHHHIIIHIIIIIIIHHHIGHHHIHIIIHIHHEIIIIIHHIIIIIIIIIGIGHHHEHHHGIHHHIHIIIHHIIHIIGHGIIIIHIIIIIGIIIHIIHHFHEHGIIHIII
@HISEQ:711:H5NNWBCX2:2:1101:3582:17941:ATCTCGTA
TTAAGTTCAGCGGGTATCCTTGTCTGATTTGAGGTCAAACTTCAGTCGCGTTTTTAGGACGACATTAGATTTAACGCCGCAAGAGCCATGTAGTGTCGCTGGAATTATAAGAAAATACCACTCCATTAACCTAGCATTAGCTTGCGGTCGTGCAGCAAGTTTAAGGCGGGAGCTGACCATGACAGTCAATTTCCTCCAAACACCCATAACCAGCCTTTACATTAAAAATGCATTAGCTGAGAGGTTTTGCTGACGCTCAAACAGGCATGCCTACCGGAATACCAGCAGGCGCAATGTGCGTTCAAAGATTCGATGATTCACGGAATTCTGCAATTCACATTACCTATCGCGTTTC
+
H?EGCC@FHIID<<CH@GHIH@GHHICE1@FG@CHFHHIGEHHEHHGHIIIIIIFHH1<DFHGDHIEHEF?FHEHEHHHHHHHHHHHE?HHIIHCCHFHHCDHH?FHGHFEHCHEHHGFGHHEGF0CFHIIIHHIGHHHHHHHHGHHIHGHHIGHIIHICHIGH@HHHHGIIIHHFHHHIHHHHHIHHGHEE.HIIHHHHICCHHIFAHHBFFHFEEEEGF?H?GHHGHHEEHEFCCHEF?GHHHIGIHHGECHEIHHHC?HEHHHHHGIIHHIHGCDGHHHFHHE<EHFIHHHDHHFFFHEFEHIIIIHH?HHIIIIIIIHGEHEIIIIHEHIIIHIHIHHIHD?DHEHIIHIH
@HISEQ:711:H5NNWBCX2:2:1101:4165:17867:ATCTCGTA
TTAAGTTCAGCGGGTATCCCTACCTGATCCGAGGTCAAAGTAAAAAAGAGGCTTAATGGGAGGAGGTCTGCTAGGCGTGACGCAATGTGCTGCGCACGAAACCAACATACCGGCTGCCAATGAATTTAAGGCGAGTCCACACACTAAGGCGGAACAAACACCCAACACCAAGCAAAGCTTGAAGGTTTAAATGACGCTCGAACAGGCATGCCCAACGGAATACCGAAGGGCGCAATGTGCGTTCAAAGATTCGATGATTCACTGAATTCTGCAATTCACACTACTTATCGCATTTC
+
IIIIFHHHIIIIIHIIIIIIIIIIIHGIIIIIIIIIIIIIHHIIIIIIIHIIGIIIIIIIIIHIIHIIIIHIIIIIIIHIIIIIIIIIIHIIIHIIIIIIIIIIIIIIIIIIIHIIIIIIIIIIIIHIIHIIHIIIIIIIIIIIIIIIIIIIIIIGIIIIIIIIHIIIIIIIIIIHIIHIIIIIIHHIIHIIIIIIIIIIIIIIIIIIIIIIIHIIIIIIIIIHHIHEHHIIHGIHDHIIIIIIIIIIIIIIIIIIIHIIIIIIIIIHIIIIIIIGIIIIIIHIHIIIIIIIIIII
@HISEQ:711:H5NNWBCX2:2:1101:11612:17970:ATCTCGTA
TTAAGTTCAGCGGGTAGTCCTACCTGATTTGAGGTCAAATTTATCAAAAGAAAAAATGTGGTCGGTTAAAATCCACTTTTTCATTGTTGGAAGCAGTGTAATCTGGTTTAGCATACTACTGAAGGCAATAGATAAATTATCACACCTTGTAGTTTCTGCTCAGATACTACTAATGCATTTCAGGGGAGCAAACTTGAAAAAGCCTGCAATATGACCCCCACATCCAAGCCACGATGCAACAAGAGTTGTTCATGGTTGAGAATTTAAATGACACTCAAACAGGCATGCTCCTCGGAATACCAGGGAGCGCAAGATGCGTTCAAAGATTCGATGATTCACTGAATTCTGCAATTCACATTACTTATCACATTTC
+
IIHIHIIHIIIHIIIIIIIIIHIHIEHIHIEHEHIIIHIIIIIIFHHIIIIHIIIIHHIHCHHIGEHHIIIHHHHIIIIIIHIHIHIHFGHHIGGHHHHHIHGGHEEHHCGHHHIHIHHI@HHEHHIIGHHIIHHHHIIHHHIIIHII?GHIHIHGIGHHIHHGIGHIIEFHHFFHHHHIIIIHHHIHHIIIHIHIIIHIIGGHHEIIIHIHGE?HGEHHIIHGHIIIHIHHHIIIIIIHHEIFHHIIIIIIIIIIIIIHIIHIIIIIIIIIIIIIIIIIIIHIIIIIGIIIIHHIIIIIIIIIIIIGIIIIIIIIIIHIIIIIIIIIIIIIIIIIIIIIIIIIIIIIIIIHIIIIIIIIIIIIIIIIIIGII
@HISEQ:711:H5NNWBCX2:2:1101:12092:17916:ATCTCGTA
TTAAGTTCAGCGGGTATCCCTACCTGATCCGAGGTCAAAGACGGTAATGTGGGCTTCGTGGATGCGGGCCGGGCCGCCTCGAGAAGCGCAATGTGCTGCGCGAGAGGGGCCGTGGACCGCTGCCAATGCCTTTGGGGCGAGTCCGCGCGCCGAGGCGGGACAGACGCCCAACACCAAGCAGAGCTTGAGGGTGTAGATGACGCTCGAACAGGCATGCCCCATGGAATACCAAGGGGCGCAATGTGCGTTCAAAGATTCGATGATTCACTGAATTCTGCAATTCACACTACTTATCGCATTTC
+
IIIIIIIIIIIIIIIIIIIIIHIIIIIIIIIIIIIIHIIHIIIIIIIIIHHHIIIIHIIIFHIIIHDHIIIIIIIIIIIIIIIIIIIIIIIIIIIIIIIIIIIIHIIIIIIIIIIIIIIIIIIIIIIIIHHHHIIHIIIIHDIIIIIIIHIIIHIIIIIIIHIGHIIHHHHIIHIIIIIGHIIIHIIIIIIIIIIHIIIIIIIIIIIIIIIHIIIIHIHIIIIIIIHIGIIIHHIHHHGIIIIHIIIIIIHIHIIIIIIIIIIIIIIIIIIIIIIIIIIIIIIIIHIIIIIIIIIIIIIIHI
@HISEQ:711:H5NNWBCX2:2:1101:1506:18240:ATCTCGTA
TTAAGTTCAGCGGGTAGTCCTACCTGATTTGAGATCAAACATTCAAAACGAGCCATTCCTCACAGAGGAGAGGCCTTTATGAGCCCCAGTGAACCTCCATCGCTGAAGGTTACTTGACGGAATACTACAAGCGTAGATAATTATCACACCTGCGATGCCACCAAACACTGGCAAGCTGATTCATTTAAGAGGAGCTGACCATAGGCCAGCAAGACCCCCAAAGTCCAAGCTCATCATGGCAAAACCATGAGAGTTGAGGTGTTCATGATACTCAAACAGGCATGCCCTTCGGAATAGCCAAAGGGCGCAAGGTGCGTTCAAAGATTCGATGATTCACTGAATTCTGCAATTCACACTACTTATCGCATTTC
+
IIHIIIIHIIIIHGIIIIIIIIIIIIIHIHHHHHIIIIIIIIIIHIIIIHIIIIIIIIHIIIIIIHIHIHIIIIHFHHIHFHHIIIIIIIIIIIIIIIIIIIHIGGHIEFHHIIIHIIFHHIGIHHHIHHIHHHHIHIIHIIIIIIIIIIHIIDHICHHIIIIGGHHIIHIHHHIIIIHHGHHGEIHIHHHHHHHFEHIHHHHHHHIIGHIIIHCHCEHHFFHHIIHHHCHIIHHC?IIIIIHHGIIIHIIHHHHIIHIIIIIIGGHHHEHHHHIHHIGIIIIIIIHHGEHHGHIIHIHHECCGIIIIIIIIIGHIIIHIIIHHHEFGIIIIIHHHIIIIIIIGIHIHIIIIHHHIHGIIHGHIIHFHIII
@HISEQ:711:H5NNWBCX2:2:1101:8561:18127:ATCTCGTA
TTAAGTTCAGCGGGTATTCCTACCTGATCCGAGGTCAACCTTAAAAAATTGGGGGTTTTACGGCTAGAATCCCTCCGAATCCCAGTGCGAGACGTTAGTTACTACGCAAAGGAGGCTCCGAGAGGGTCCGCCACTACCTTTAAGGGCCTACGTTTAACCGTAGGGCCCCAACACCAAGCAGAGCTTGAGGGTTGAAATGACGCTCGAACAGGCATGCCCGCCAGAATGCTGGCGGGCGCAATGTGCGTTCAAAGATTCGATGATTCACTGAATTCTGCAATTCACATTACTTATCGCATTTC
+
IIIIIIIHIIIIIIIIIHHIHGHIIIIHIIIHIIIIIIIIIIIIIIIIIIIIHIIIIIIHIIHHIIIIGIIHIIIIIIIIIIIIIIIIIIIHHIHIIIHHHIIIIIIIIIHIIIHIIIIIIIIIHIIIIIIIIIIIIIIIIIIHIIIIIIIIIIIIHHIIIIIIIIIIIIIIIIIIIIIIIIIIGIIIIIIIIIIIHIIIIIIIIIIIIIIHIIIIIIIIHIIIIIIIIIIIIHIIIIHIHECEIIIHHIIGIIIIIIIIIIIIIIIIIIIIIIIIIIIHIIIIIIIIIIIIHHHHHIIIII
@HISEQ:711:H5NNWBCX2:2:1101:8529:18177:ATCTCGTA
TTAAGTTCAGCGGGTAGTCCTACCTGATTTGAGATCAAACATTCAAAACGAGCCATTCCTCACAGAGGAGAGGCCTTTATGAGCCCCAGTGAACCTCCATCGCTGAAGGTTACTTGACGGAATACCACAAGCGTAGATAATTATCACACCTGCGATGCCACCAAACACTGGCAAGCTGATTCATTTAAGAGGAGCTGACCATAGGCCAGCAAGACCCCCAAAGTCCAAGCTCATCATGGCAAAACCATGAGAGTTGAGGTGTTCATGATACTCAAACAGGCATGCCCTTCGGAATAGCCAAAGGGCGCAAGGTGCGTTCAAAGATTCGATGATTCACTGAATTCTGCAATTCACACTACTTATCGCATTTC
+
HIIIHHIIIIIIIIIIHHIIIIIIIIIIIHIIHEDHHIIIIIHIIIHIIIIIHIGHIIIIIIIHHFGHFHFGHIIHIIIIIHIGIIIGFHIHIGIHIFHFHFHGHGGHHIEHHHIGHHGHGHIIIIIIIIIIHHGHCHIIHIIIIHHHGIIHHHHHIIHHGIIHHIIGHHHIIIHHFHCHHHHHGHHGHIIHHFHHHIIHIIIHHGIIHFHHHCIHHHHHHHHGDHHHHHHIIHGHIHHIIIHGIHHGIIHHHEIHHHHFHHHHFIIIIIIHIIHHHIIHIIIIIIIIIHHHIIIIIIHIHHEECIIGIHHHIIIIIHIIHHHIIIIIIIIIHIIIIIIIIIIIHHIIIIIIIIHIHGHHIHGIHHHHIII
@HISEQ:711:H5NNWBCX2:2:1101:11410:18195:ATCTCGTA
TTAAGTTCAGCGGGTAGTCTTACTTGATTTGAGATCGAGTTGAACGACACATATGTGTCGTAAAATCCTGCATCAGTCAGCAAAGAGGACGATTATCCTTTATGTTAGCTGCAGCAAAAGTAATAATCCTGTTTGACGAGGACTAAATAGATATGCTTTTAGCTCAGATAAAAGTCCAGCTGCACCTGCATTTCAAGCCGCCCGCCTACCAATGAAGGTTGTTGGGATAGCTCAAGTCCACTCTCCTTTTTTTTTAAAAAAAAAGAGAAAAGTGAGGTGTTTACTGATACTCAAACAAGCATGCTCTTCGGAATACCAAAGAGCGCAATATGCGTTCAAAGATTCGATGATTCACTGAATTCTGCAATTCACATTACGTATCGCATTTC
+
HHIHIHHIIIGHIHHHHIIIIIIIIIIIIIEHIIGGIHIIIIHIIIHHIHGEHCHHIHHGGHHHHHFHHIIIHHHHIGHGHIHGHHHIHIIIIIIHIIHGIHHGIIIGIHHGIIHHHHHHCEHHHICGEFHGHHIHIHIHHIIIIIHGHGHIHHEHHHHFHHGIGGHIIIIIIHIIIHEHHHHIIIGIHFHIFIHFHIHIIIIHHHHGHHHCFBA6EHEIHEEGIHHHCF7?EHHHHGBA-9HHDIIHDHE@EEHEDGIHHGHGIHHG?HEIIIIHHIIIGIIIIHFFGFHHHHGHHEHHHIIHHHHHHIIIIHCHIHEEEIIIIIIIHFHHHHIIIIIIIIGHIIIIIHHEIIHIGIHIHIIIIHIIHHHHHIIHHIIIIIIHIIIII
@HISEQ:711:H5NNWBCX2:2:1101:12979:18158:ATCTCGTA
TTAAGTTCAGCGGGTAGTCCTACTCGATTTGAGGTCAAGTTGTCAGATATTGTCCAAAGACAGTTTAAGAAGCACAGAGCTCCCGATCAGCCACCCTCTTTCAAGGCGCCGGCGAAGACACTTATCACGCCGTACTATGTCCAACCAGGAGTTGCACTAATGCATTTCAGGTGAGCCGTGCAGTAACTAACAGCAACACCCAAGTCCACCACTCCCAATCCAAAGGATTAGAGAGTGTGAGAGTACAATGACACTCAAACGAGCATACCCTTCGGAATACCAAAGGGTGCAAGGTGCGTTCAAAGATTCGATGATTCACTGAATTCTGCAATTCACATTACTTATCGCATTTC
+
IIIIIIIIIIIIIIIIIIIIIIIIIIIIIIIEHHIIIHHIIIIIIIIIIIIIIIIIIIIIIIIGHDHIIIIIIIIIIIIIIIIIIIIIIIIIIIIIIIIIIIIHIIIIIIIIIIIHIHIIIIIIIIIIIIIIIIIIIIIIHIHHIIIIIIIIIIIIHIHIIIIIIIIIIIIIIHIIIIIIIIIIIHIHHIIIIIIIIIIIHHFIIHIIIIIIIGGIHHCIIIHIIHGIIIIIIIIHIIIIIIHHIIIHIIIIIIIIIIHIIGIGIIIIIIIIIIIIIIIIHIHIHIIIIIHIIIIIHHGIIIIGIIIIIIIHFIIIIIIIIIIIIHIIIIIIIHIIIIIIIHIIHIHIIHGII
@HISEQ:711:H5NNWBCX2:2:1101:19755:18164:ATCTCGTA
TTAAGTTCAGCGGGTAGTCCCACCTGATTCGAGGCCAGATTTGAATAAATTTGTCCGAAGACAATTAGAAGCAGTCCAAAGATAGCTCTGGCCAGTCCTAAGACTGTCCTCAACGTTAGATAATTATCACGCTGAGTAGAACCAAACCCTTCACAAGGACCAGCTAATAAATTTAAGACCAGCCGCATTGACACAGCAGAGTCCAAATCCAAACAAACACAGCAATAAAGCTATATTTGCTTGAGAGTTCCATGACACTCGAACAGGCGTGCTCTCCGGAATACCAGAGAGCGCAAGGTGCGTTCAAAGATTCGATGATTCACTGAATTCTGCAATTCACATTACTTATCGCATTTC
+
HIIHIIIIIIIICHFHIIGHIHIIIHHHHHHHHHHHHIEHIIIIGIIIIIIIIIIIIGHHIIIHIDHHFHIIHIHHHHHGHIIIGIHHIHHGHGHIIHHIIHHIIIIIIHIHGIIHHIIIIHIHHHIGIHIIHEHIHIHHIHHIIHIEEGHIIIIHHHIIHHHGIHHHIIIIIIIIHFHIIIIIHIIIHIIIIIIHIIIIIIIIHHIIIIIIFHHHGHGHFIGIIIHIIIIIIIIHIHHGHIIIIIIIIIHGIIHHHIHIHHHIIIIIHGIIIIHHIIIIIIIIIIIIHIIIIIIHIIIIIIHIIIIIHIIIIIIIIIIIHHIIIHIIIIIIHHIIIIIIIGIIIHIIIIIIHIHII
@HISEQ:711:H5NNWBCX2:2:1101:9776:18381:ATCTCGTA
TTAAGTTCAGCGGGTAGTCCTACCTGATTTGAGGTCAAATTGTCAAAAATTTGTCCATAAGGACAGTTATAAGCAGGACCCCATATTAAAGTCAACCTACTGTGGCGTAGATAATTATCACACCAGAGACGGTCAACAAAGGTCTCACTAATACATTTCAGGAGAGCTGACTTCTGAGAAGCCTGCAACACCCACATCCAAGCCTAATCAAGCTCGCAAAAGCTGAAGAGGTTGAGAATTTAATGACACTCAAACAGGCATGCTCCTCGGAATACCAAGGAGCGCAAGGTGCGTTCAAAGATTCGATGATTCACTGAATTCTGCAATTCACATTACTTATCGCATTTC
+
HHHIIHIIIIIGIDEHHHHIHIIIIIIIIHIIIIIIHIHHIHIICFHHIGIIHIIFHIIIIHFHHEGHHIIIHHHIIIIHIIIHHHIIHHHIIIHIIIIIIIIIIIHHIIHHIGGHHHIHIGIHHHIIIHIHEIHGGHIIHIHIHIHHEHIHHHHHFIIIIHIIIIIIIHIIIIIIIHFH@HHHIIIIIIHHHHIIEHIHHHEHIIHHIHGFFHDHGIHHHGHIIHEHFIHFHEEFIIIHHGHHEFIHHIIHIHHHHIIIIHDGIHHIGIIIHHGIHHIHGHHHHHC/HIHIIIHGIIIIIIIIIIIIIHHGIIIHHIIIIIIIIIHIIHIIIIIIIIIHIGIHHGII
@HISEQ:711:H5NNWBCX2:2:1101:2414:18534:ATCTCGTA
TTAAGTTCAGCGGGTATTCCTACCTGATTCGAGGTCAACTCTGAAAAAGTTGGGGGGTTTTACGGCAGTGGCCATTCGCCGGGCTCCTGTTGCGAGGTGTGCTATACTACGCAGAGGAGGGCCGCGACGAGGCCGCCAAGTCATTTGGGGGGCGGCGACTCGCTGCGGAAGAAGATCCGCGGCTGTCTCGCCGGTCCCCAACACCGAGTCCACAGGGGACTTGAGGGTTGAAATGACGCTCGAACAGGCATGCCCGCCAGAATACTGGCGGGCGCAATGTGCGTTCAAAGATTCGATGATTCACTGAATTCTGCAATTCACATTACTTATCGCATTTC
+
IIHHIHIIHIIIGIIIIIIIIIIIIGHIIIIIIIEHHHHHHHIHHHHIHIIIIIGHIHHHIIIHH<CCGHIIHHCHIHHHIHHIHIIIIHIIIIHFDEHIIHIIIIIHIIIIIIIEHIIIIHHHIIIIIHIIIHIHHIHHHFHHHHHHHHHHHHIIHDHIIIIIEHHIHHHCHHHIIIIIIHHHIHHFHIHEHIDHHHFHIIHHHIHIHHFHHHIHEHHHHIHHIGIIHHIIIHIIIIHHCHH@HIHHHIHHHHIIIHHGIIHHIIIHHEHHEHIIIHHIIIHIIIIIHIHHIIHGE@FHEHHGIHH?IIIIIHGIHHHEIIIHHIHIHGIIHIHDII
@HISEQ:711:H5NNWBCX2:2:1101:15576:18556:ATCTCGTA
TTAAGTTCAGCGGGTATCCCTACCTGATCCGAGGTCAAGAGTAAAAGTATAGGCTTACTGGACGCCAACGTTCAGGTCAAGGGGCGCAAAATGTGCTGCGCTCCGAGGCGAGTACGCCGGCTGCCAATCACTTTAAGGCGAGTCCCGCGTGGAAAACGGGGACAAACACCCAACACCAAGCAGTGCTTGAAGGTACAAATGACGCTCGAACAGGCATGCCCCATGGAATACCAAGGGGCGCAATGTGCGTTCAAAGATTCGATGATTCACTGAATTCTGCAATTCACACTACTTTTCGCATTTC
+
IIIIIIIIIIIGIIIIIIIIIIIIIGIIIIIIGHHIHHIIIIIIIIHIIIHHIIIIIIIHFHHIIIHHFHHHIIHHHIIIHGIIIIIIIIIIIIIIIIIIIIIIHEHHIHHHHHIIIIHIIHIHHIIIIHHHIIIHIHIIIIHIIIHIIIIIIIIIIIIIHIIIHHHHIIIIIIIHIIIIHIIIHIHIHHIIIIIIIIIHHHHIIIHIIIIHHIHIIIIHIIIIIIIIIIIIIHHCHHHGHIHHEEIGIHGIGHGHHHIIHHGIHIIIIIHIIIIIIIHFIIIIIIIIHHDHIHHHFIIHIHII
@HISEQ:711:H5NNWBCX2:2:1101:8183:18903:ATCTCGTA
TTAAGTTCAGCGGGTATTCCTACCTGATTTGAGACCATGGTTCAAGCTGTTTTAAGGCTTTATATGAGTATAATCTGTAAAAGTTCTTAAAGCTAATCTTTACTGCTTCATAATCCGCATTATAAGAGATGAATCTCATTCAAATACATTTCTGAAGCGTTGCAAAAAGTCAGACACTATGAGCACTAGTTCAGCTAGTTAAATTCGCATTAGATTATTAGTCAAAATGCACATCTTTGTTCTCTACGTTTTCGAAAAAACATAAAGGCAAAATAAATACTATAGATTCTCAAACAGGCATACTCTACCGAAATAGAGTGCAATGTGCGTTCAAAGATTCGATGATTCACGGAATTCTGCAATTCACATTACGTATCGCATTTC
+
IIGIIHGGIIHIIIIIIIHIIIGHHIIIIIIIIHIIHIIIHHHHHIIIIIIHIIIIIIIIHIHIIHHHIIIIIIGIIIIIHIIIHIIGHHIIIIIIIGIIIIIIIIIIIIIIIHIIIIIIIIIIIIIIIIHIIIIIGHIIIIIIIIIIIHHGIHHIIHHHIIIIIHHIIIIIIIHHIIHIIIIHIIHIIHHIIHHIIIIIIIIIIIHHIIIIIIHHIIIIHCHHGIHIIIIIIIIHFHH@CEIIIHHHHHHCIHHIIIIHGIGIIHGHIHHGHFIIGHIIIIIIIHHFCEGHEHGHHIHIIIIIIIHHIIIHHEH@GIIIIIIHIHIIHHHGIIIIIIHIIIGIHHIHIIHHIIIIIIHGIHIIIIHIIIIIIIIIIHIIHGII
@HISEQ:711:H5NNWBCX2:2:1101:10449:18803:ATCTCGTA
TTAAGTTCAGCGGGTATTCCTACCTGATCCGAGGTCAACCATTCAGAAGAAGGGTGTTTAACGGCAAGAAGCAGTGGTAACTCGCAAGCTAGAAAATAATTACTAAGCTCAGAGGATATCACAACTCCGCCGCTGTCTTTAAGGAACTACAGGCCGGCCACACAGGTGTGGCCTCTTCAGTAGGTTCCCAACACTAAGCTGGGCTTAAGTGGACTTAATGACGCTCGAACAGGCATGCCCACTAGAATACTAATGGGCGCAATGTGCGTTCAAAGATTCGATGATTCACTGAATTCTGCAATTCACATTACTTATCGCATTTC
+
HHHHIHIIEHHGIIEHHHIIHIIIIHIHHIIIHHHGIIIHIIHHIHH?HCHHGHCEHIIIIIIGIHIHHIIIIIHIIHEHHGHHIIHIIIIIIIIIIIHIGIIIIIIHHIIIIIIIIIIIIIIIIIIIGIIIIIIIIIIIIIIIIIIIIIIIIHIIHHHIIGIIIIIIIHHHHIIIGHIGHIIIHIFHIIIIHIHIHIHFHEHHHIIIIHHIHHHIHEHHEIIIIHHHFIGIIIGHHIIIHHHGIIHIIIIHHHEIHFHHHIIHHIIIIHIIIIIIIHHHHIIIHHGHIIIIIIIIIIIIIIHHHHIGIIIIHHCIIIIIIII
@HISEQ:711:H5NNWBCX2:2:1101:12397:18894:ATCTCGTA
TTAAGTTCAGCGGGTATTCCTACCTGATCCGAGGTCAACCTTGAAAATTTGGGGGGGTTCACGGCCGGAACCCGCTACACGTCCAGAGCGAAGAGAAAACTACTGCACTCGGTGTGATAGCGAGCCCGCCACTGGTTTTAGGAGGCTGCGAGCAGCTGCAGGGCTCCAACACAAGCCTGGGGCTTGATGGTTGAAATGACGCTCGAACAGGCATGCCCGCCAGAATACTAGCGGGCGCAATGTGCGTTCAAAGATTCGATGATTCACTGAATTCTGCAATTCACATTACGTATCGCATTTC
+
IIIIIIIIIIIIIIIIIIIIIIIIIIIIIIIIIIIIIIIIIIIIIIIIIIIIIIIIIIIGHIIIIHIIIIIIIIIIIHIIIHIIIIIIIIIIIHIIIIIHIIIIIIIIIIIIHIIHIIIHIIIIIIIIIIIIIIIIIIIIIIIIIIIIIHHIIHHIIIIIIIIIHHIIIIIIIIIIIIIIIIIIIIIIIHHIIIIIIIIIIHIIIHHIIIIIIIIIIIIIIIIIIIIIIIHIIIHIIIIIHHHIIIIIIIIIIIIIIIIIIIIIIIIIIIIIIIIIIIIIIIIIIIIIIIIIIIIIIIIII
@HISEQ:711:H5NNWBCX2:2:1101:12863:18931:ATCTCGTA
TTAAGTTCAGCGGGTAGTCCTACCTGATTTGAGATCAAACATTCAAAACGAGCCATTCCTCACAGAGGAGAGGCCTTTATGAGCCCCAGTGAACCTCCATCGCTGAAGGTTACTTGACGGAATACCACAAGCGTAGATAATTATCACACCTGCGATGCCACCAAACACTGGCAAGCTGATTCATTTAAGAGGAGCTGACCATAGGCCAGCAAGACCCCCAAAGTCCAAGCTCATCATGGCAAAACCATGAGAGTTGAGGTGTTCATGATACTCAAACAGGCATGCCCTTCGGAATAGCCAAAGGGCGCAAGGTGCGTTCAAAGATTCGATGATTCACTGAATTCTGCAATTCACACTACTTATCGCATTTC
+
IHIIIHHHIHHIIIIIIIIIIIHIIIIIIIIGIIIHIIIIIIIIIHIIIIIIIIIIIIIIIIHIIIHHIIHIIHHIIIIIIIHIIIIEHIHIHHIIIIHIIIIHIDHIHIIHIIIIGIHHHIIIHIHIIGHIIIIIIIHIIIIHGIHHIIIHIIIHIHHHEGHHHFHHHIGHFHHGBHHGHHFHFHHIHGBHIHIFIIIIIHIHIHII@?HHHHHHE?EHF/E?CEIHHHHHHHFHGCGHHGD/EFCGIIIHHHHHHEHEGIHEGHHHHHE1EGIIHIIIIIIHCIIHHHHFIHHHHEFHHCCCIHIHIIIHHG@HHIHHCGIHHHHEHHHFIIHHGHHGHIHHHHEEIIHHHGFFHGHHHGCECHHIHHI
@HISEQ:711:H5NNWBCX2:2:1101:15132:18994:ATCTCGTA
TTAAGTTCAGCGGGTATTCCTACCTGATCCGAGGTCAACCTTGTAAAATTGGGGGTTTAACGGCAAGCATGCGCCCGCGCCCGGAACGAGAAGTAACTACTGCGTTCGGTCGTGGGACGCACCCGCCGCTGTCTTTAGAGGCCTGCAGCGCAGGGCCCCAACGCCAGGCGTGGCCTGAGGGTTGTAATGACGCTCGAACAGGCATGCCCGCCGGGATACCGGCGGGCGCAATGTGCGTTCAAAGATTCGATGATTCACTGAATTCTGCAATTCACATTACTTATCGCATTTC
+
IGIIIIIIIIIIIIIIIIIIIHIHIHHIIIIIIIIIIIIIIIIIHIIIHIIIIIIHIIIIIHHGHEHHIIHIIIIIIIIIIIIIIHHIIIIGIIIIIIIIIGIIIHIIIIIIHIIIIIIIHIIIIIIIIIIIHIIIIIIIIIIIIHIIHIIIIHHHIIIHIIIIIIIHIIHIIIIIIHIIHIIIIHIHIIIIIIHIIEHIIIIIHIIIIIIIIIHIIIIHIHHEIIGIHIIIIIIHIHHIIHGIHIIIIIIIIIIIIIIIIIIIIIIIIIIIIIIIIIIHGIIIIIIIIIHI
@HISEQ:711:H5NNWBCX2:2:1101:17772:18885:ATCTCGTA
TTAAGTTCAGCGGGTCTTCCTGCCTGATTTGAGACCATGGTTCAAGTCAACCCGAAGGTTGCCTTTAATAGTTGAGTGCCGGACATGCACCACCACACGTACTGGGTATTAGAGAAACCGAAGTCTCATACACATACTTTTCCGTTACTTGGTAGTATCCAGCAGCAATAGTTTTAAAAGCACGCAGGGTAAGTGCGACGCCTCAAATCTCTCCTTCCCCAGGTATAAATACCCAAGGTTGGAGAATGAATACTATAGATTCTCAAACAGGCATACTCTGCCGAAACAGAGTGCAATGTGCGTTCAAAGATTCGATGATTCACGGAATTCTGCAATTCACATTACGTATCGCATTTC
+
IIIIIHIHIGHHIHIIIIIIIHEHHFHIHIIIIIIHIIIIIHFEGHHGEHIEHCHCHHHIIIIHI1CDGHHHHIIIHIIIIIIIHHIIIIIIIGIIIHIIIIIIIIIHHFHIIIIIIHHIIHIEHIIHIHHHIIIIIIHIHDEHIIIIHIGHIIIIHIIHIIIHHHIIIFGHIHIHHHIHIIIIHIHIIIIIIHIHIIIHHHIIIIHHHHIHIIHFIIIHHCGIHHCHFIHHIHIHHHHIHHIHHHGIIIIIIIHHIIIHIIHHIHHHFHHHIHHIHDIGHDHGHIIIHIGIIIHHIIIIIIIIHIIIIIIIIIIIIIIHHIIIIIIIIIHIIIIIHIIHHGFHIIIIIHIIIIIII
@HISEQ:711:H5NNWBCX2:2:1101:20856:18912:ATCTCGTA
TTAAGTTCAGCGGGTAGTCCTACTCGATTTGAGGCCAAGTTGTCAGAGATTGTCCCAGACAGGACTGTTAGAAGCACAGAGCTCCCAATCGGATACCCTCTTCATGAGGCGCCAGCGAAGATACTTATCACGCTGTACTATATCCAACTATGAGTTGCACTAGCGTATTTAAGATGAGCCACTGCAAAGCAGCAACACCCAAGTCCACTTCTCCAAAATTGGAGTGTGAGAGTACAATGACACTCAAACGAGCATACCCTTTGGAATACCAATGGGTGCAAGGTGCGTTCAAAGATTCGATGATTCACTGAATTCTGCAATTCACATTACTTATCGCATTTC
+
HHIIHCHHHIIIIIIIIIIIIIIEHHHIIIIHIIIIIIGHIIHHHIHHIIIHHHIHHIIIIIIIIHHHHIIIIIIIIIHIFIHIIIIIIIHIIIIIIIIIIIIIIIIIIIHIIIIIIIIGHHHHHHIHIHIIIIIHIIIIIIIHHIIIIHHIIHHHFFHHHIIIIHHGHHHHHHHIIIIIIIIIHIIIHHHIHIIIIHFHIIHEFHHHHHHHHIHHFF<HHHHIHIIIIIIIIIIHEHIHHFIIIHIHIIIIHCHIHIIIIHIIIIIIIIIHGDEIIIIIIIHIIIIIIIIIIIIIIIIHHIIIIIIIIIIHIIIIIIIIIIIIIIIIIIIIIIIIIIHIII
@HISEQ:711:H5NNWBCX2:2:1101:7114:19002:ATCTCGTA
TTAAGTTCAGCGGGTTTTCCTACCTGATTTGAGACCAAGTATTCAATGCAAAGCCGAAGTACATCGACATCACAATGATGTAATGGTTGGGTCCAACAGCGTATCTCCCAGACATTAGGAATAGAAGCTTACAAGAGTGAAATCTAAGTTAATTAAAACAGTTCATGCACTCAAAGCCATTCCCCATCAAGAGAAAGCTGCAGACATTGAATTTAAGGTCATTGTGTCCGCGATGGAACTCAAAGGACCCAAATCCACCCCCGTGCCCGAATGAAATTAATCAAACAGACCTGACGGTGAGAGATTTATTGATTCTCAAACAGGCATGCTCCCCGGAATACCAAGGAGCGCAATGTGCGTTCAAAGATTTGATGATTCACTGAATTCTGCAATTCACATTACTTATCGCAATTC
+
IIIIGHHIIIIIIIHHIIIIIIIIIIHIIIIIIIIIIHHIIIIIHHIIIHIIIIIIGGHIHIIIHIIIIIIIIIIGHIIIIHIIHIIIIGHIHIIHIIHIIHIHHHHIIIIIIIIHIIHIIIIHHIIGFHIIIIHIIIIIIIIIIHGHHHIIIHHHHIIHHEHHHGHIIIFHIIHGEHIIHIIHEHIGHIIIHFHIHIIIIIIIIIIHIHIIHHGIHIIHHHHFH=HHIIIIIHIHIIHHHGGHEHHHHIIHEFIIIIIIIIIIIHCIIIIIIIHHHIHIIIIIIIIIHHFIIIIIIIIHIIIIIIIIHIIIIIHIIIIHIHIIIIHHIIIIHHIIIIIHHIIIIHHHHIIIIIHIIHIHHHHGIIIIIIIIIIIIIIIIIIIHIIIIIIIIIIIHHIIIIIHIIIIHIIIIII
@HISEQ:711:H5NNWBCX2:2:1101:18955:19090:ATCTCGTA
TTAAGTTCAGCGGGTATCCCTACCTGATCCGAGGTCAACCTGAAAAAAATTGGGGGTTGCTGGCAAGCACGCACCCGGTCCTCCGAAGCGAGAAGAATTACTACGCTTGAAGCCGAATGGCGCCGCCACTGATTTTAAGGCCCGCCGGAACCGGCGGGGCCCAATACCAAGCAGAGCTTGAGGGTTGTAATGACGCTCGAACAGGCATGCCCCTTGGAATACCAGAGGGCGCAATGTGCGTTCAAAGATTCGATGATTCACTGAATTCTGCAATTCACATTACTTATCGCATTTC
+
IIIIIIIIIIIIIIIIIGHHIHIHIIHIIIIGIIIIIIIHIIIIIIIIIIIGHIIIIIHIIIIHIGIIIIIIIIIIIHHHIIIIGDHIIGIIIIIIIHIIIIIIIHIIHHIIIIIIIIIIIIIIIIIHHIIIIIIIIIIIIIIIIIIIIIIIIIIIIIIIIIIHHHHIGIIIIHIIIIIIIIIIIIIIIIHIHIIIIIIIIIIIIIIIHIIIIIIIIIIIIIIIIIHIIIIIIHHIHIIHIIIIIIHIIIIIIIIIIIIIIIIIHIIIHIIHHIHIIIIIIIIIIIHIIIIIIHI
@HISEQ:711:H5NNWBCX2:2:1101:4558:19275:ATCTCGTA
TTAAGTTCAGCGGGTATTCCTACCTGATTTGAGACCATGGTTCAAGCTGTTTTACGGCTTTAAAGTTATGGACTGCAAAGCACTTTTGAGCTAATTCTTGCGGCATCGTAGTAAGCATTATAAGAGAAATTAATCCCATTCAAATACGTTTCTGATGCTTTGCAAAAAGTCAAACACTCTAAGCACAGTTCAGCTATAGATTTCAAGGCAGACTTCAAAACTAGTCAGGCCCCAGACCTCTGCATAGTTGCTCTGTGAAAGGCAAAAAGGCAAAATACATACTATAGATACTCAAACAGGCATACTCTACCGAAATAGAGTGCAAGGTGCGTTCAAGGATGCGATGATTCACGGAATTCTGCAATTCACATTACGTACCGCATTTC
+
HICHHHIHHIIIIIH<GHGHHIHIIIIIFEHHGCFHHHHIDEHGEHIHHHHIHC@GEFH<GHHIIFHHFGGIHEHIHIIIE??HHHIGGH?GCEHGHHIIEHDG/CEHE@@GGHH0D?FH?EHFEEHHFHHEHH?GHHHHEHIE?@HHHGFHEFGHGHH?DG=GGCGEHHFIECHHH@HEHHIICE?EAGHHHH.BB.F.B6FH?.8.8BB?GA#######?HC8D.:<-</D/C<///D/<@C/D<</</0<0<000C<00CF<111C<1<H@GF<1<1<11111111<E1<<<1@<111F<1<1010?D<111<111<11111//<<1<1<D1<1<000<11111IHHFF<1<1<<1<1<11<1G<1<11<=HC</<11HC/C<
@HISEQ:711:H5NNWBCX2:2:1101:5874:19269:ATCTCGTA
TTAAGTTCAGCGGGTATTCCTACCTGATTTGAGGTCAATTTTTTCATAGTTGGGTCTTTTTAGAAGTAGTAGCACACGAGTCATACCATAGGCATAGATAATTTATCACACCTGAGGTACTAAAGATGATACCACTAATGCATTTCAGGGGAGCAGACTAGGAAAGCAAGCCCGCACACCCCCACCATCCAAAGCCACATCAAAATAAAAATGATGAGGTTGAGAGAACATGAAATGACACTCAAACAGGCATGCTCCTCGGAATACCAAGGAGCGCAAGATGCGTTCAAAGATTCGATGATTCACTGAATTCTGCAATTCACATTACTTATCGCATTTC
+
IIHIIHFIHEHHIIDDEHHIIIHHIHFHHHHHHHIIIHEHEHCHHCHHHGHHHGHHHEHGHHHCFHIIIIEHIHIHIH?CGGHFIIICHHHHIHHHHHHIGHIIIIIIIIIHHHIGIDEHIIIHHIIHIIEHIGHIIIIHHEHHIHG@HFHIIIHHIIEHHHEHHHHHDGIIIIIHHHIIIHHHHIIGIIHF7HHHIHFHHHHHGHHIHIHIIIHGCHGCIIIHHEHHHIIHEHIHHFIIIIHIHHHHC@GHHIHHIIIHHIHIHHEEHFEGGIIIHIIIIHHIIIIIHHHHDHGIHFHHHEHHHHHIIIHHHHHIIIIGHIIIIHHHHHEHIIIHHDIH
@HISEQ:711:H5NNWBCX2:2:1101:7787:19494:ATCTCGTA
TTAAGTTCAGCGGGTATCCCTACCTGATCCGAGGTCAACCTTTGAAAGATTTAACGGCCGCGACGACCCGAACTCCACTGCGAAATAGTTGCCACAACGCTGGGAGACGAACCGCACAGCCGGAGACTTTGAGGCGCGTGGGGGACCCGCGACGCCCAATACCAAGCGAGGCTTGAGTGGTGAAATGACGCTCGAACAGACATGCCCCCCGGAATACCAGGGGGCGCAATGTGCGTTCAAAGATTCGATGATTCACTGAATTCTGCAATTCACATTACTTATCGCATTTC
+
IIIIIIIIIIIIIIIIIIIIIIIIIHIIIIIIIIIIIIIIIHHIIIIIIIIIIIIIHIIIIIIIHFHDHIIIIIIIIIIIIIIIIIIIIIIHIIIIIIIIIIIIIIIIIIIIIIIIIIIIIIIIIIIIIIIIIIIIIIIIHIIIIHIIIIIIIIIIIIIIIIIHEHIHIHIIIHIIIHIIHIIIIIIIHIHIIIIIIIIIIIHIIIIIIIIHHIIIIIHHECEIHIIIIIIHIIHHIIIIHHGIIIIHIIIIIHIIIGIHIIIIHHGIIIIIIIIIIIIHHIIIIIGIHH
@HISEQ:711:H5NNWBCX2:2:1101:12912:19488:ATCTCGTA
TTAAGTTCAGCGGGTAGTCTTACTTGATTTGAGATCGAGTTGAACAACACATAAAGTGTCGTAAAATCCTGCATCAGTCAGCAAAGAGGACAATTATCCTTTATGTTAGCTGCAGCAAAAGTAATAATCCTGTTTGACGAGGACTAAATAGATATGCTTTTAGCTCAGATAAAAGTCCAGCTGCACCTGCATTTCAAGCCGCCCGCCTACCGGTGAAGGTCGTTGGGATAGCTCAAGTCCACCCTCCCTTTTTTTTATCAAAAAAGAGAGGTTGAGGTGTTTACTGATACTCAAACAAGCATGCTCTTCGGAATACCAAAGAGCGCAATATGCGTTCAAAGATTCGATGATTCACTGAATTCTGCAATTCACATTACGTATCGCATTTC
+
EHHHIGHHHIIGIIEHHHEHHHHIIH@GHHIIIHIIHHHDHIIIIIIIE?FHHFFH1CHHH?FHHFHFHHIIGHEHIEHEHGIIEFHIGHIH???GHGEHHHHHHHIIIIIIHIEHHHHIIHHHIFIIGIGHEHHHGIIIHIICEHHIGHIFFHIIII?EHHHIHIIIIGEH?C@EFHCHHHII4AFHFH@EEFHGHHHCCCHDHIIIDHHIIHHHHC<CIIIHHHCHGHHG@F?HHHHB9?<EECHEHGHHHFEHC/?HHGCEIHHHHHGHHGECIHF1GHHEC@ECHHHHH@GFEHHGECHH@HCCHGHHIIHGIIIHCGHHEGHHFIHIIIGEIHECHHCFIHHFIHHDHHFEHE@D1HEIHFCFFGCGHHG?IIGHHIIHHDHHH
@HISEQ:711:H5NNWBCX2:2:1101:18127:19360:ATCTCGTA
TTAAGTTCAGCGGGTATTCCTACCTGATCCGAGGTCAACCTTAAAAAATTGGGGGTTTTACGGCTAGAATCCCTCCGAATCCCAGTGCGAGACGTTAGTTACTACGCAAAGGAGGCTCCGAGAGGGTCCGCCACTACCTTTAAGGGCCTACGTTTAACCGTAGGGCCCCAACACCAAGCAGAGCTTGAGGGTTGAAATGACGCTCGAACAGGCATGCCCGCCAGAATGCTGGCGGGCGCAATGTGCGTTCAAAGATTCGATGATTCACTGAATTCTGCAATTCACATTACTTATCGCATTTC
+
IIIIIIIHIIIIIIIIIIIIIIIIIIIIIIIHIIIIIIIIIIIIIIIIIIIIHIIIIIIIIIIIIHIIIIIIIIIIIIIIIIIIIIIIIIIIIIIIIIIIIIIIIIIIIIIHIIIIIIIIIIIIIIIIIIIIIIIIIIIIIIIIIIIIIIIIIIIIIIIIIIIIIIIIIIIIIIIIIIIIIIIIHIIIIIHIHIIIIIIIIIIIIIIIIIIIIIIIIHIIHIIIIIIIIIIIIHIIHIIIHDHFGIIIIIIIIIIIIIIIIIIIIIIIIIIIIIIIIIIIIIIIHHFHHIIIIIIIIIIIII
@HISEQ:711:H5NNWBCX2:2:1101:3720:19711:ATCTCGTA
TTAAGTTCAGCGGGTAGTCCTACCTGATTTGAGGTCAAATTGTCAAAAATTTGTCCATAAGGACGGTTATAAGCAGGACCCCATATTAAAGTCAACCTACTGTGGCGTAGATAATTATCACACCAGAGACGGTCAACAAAGGTCTCACTAATACATTTCAGGAGAGCTGACTTCTGAGAAGCCTGCAACACCCACATCCAAGCCTAATCAAGCTCGCAAAAGCTGAAGAGGTTGAGAATTTAATGACACTCAAACAGGCATGCTCCTCGGAATACCAAGGAGCGCAAGGTGCGTTCAAAGATTCGATGATTCACTGAATTCTGCAATTCACATTACTTATCGCATTTC
+
GIIIHIGIHIIIIIIIIIIIIHIIIIIIHIIEEHEHCGHHHHGHIICHHHHHFGHCHHHHGHFHDEHHHHHHIGIIIII?EHHHHIGIHGHEHHHHIIHIGHHHHHIHGHHHHHHHHIFGGHHHIIIIGHIHHHGHHIHEHHHHHHGHHHHHIFHGIIHHGGHIHIIHHIHCIHIIIHIHHCFHHHHHIIIIHIIIEHHIIIIHHFHGIIHGHFHFFHHF<IHHHHHGIHGIHIHFIIHIHHHGIHHCIHGCG@HFHGHGIGIHDIHHGDFIIHHEIHHEHCHGIIHHIIHHHIHHIIGHIIIIIHIHHIIIHIIIFIIIIIIIHGIHHHHIIIIIIIHHHHHHIIII
@HISEQ:711:H5NNWBCX2:2:1101:4516:19747:ATCTCGTA
TTAAGTTCAGCGGGTATCCCTACCTAATCCGAGGTCAATCATTAAAAAATGGGGGGGTTCTGGCGAGTGTCCACCAGGTTTCTATAGCGATGAAATTACTACGCTTAGAGCCTGACAGCACTGCCACTGATTTTAGAGGCTGCCCTTACAGCAGGCCTCAACACCAAGCTAGGCTTGAGGGGTGATAATGACGCTCGAATAGGCATGCCCCTCGGAATACCAAGGGGCGCAATGTGCGTTCAAAGATTCGATGATTCACTGAATTCTGCAATTCACATTACTTATCGCATTTC
+
IIIIIHIIIIIIIIIIIHIIHHIIIIIIIHIIIIIIGIIIIIIIIIHIIGIIIIIIIIIIIIIIIHHIIIIIIIIIIIIIIIIIIIHIIIIIIIIIIIIIIIIHHIIIIIIIIIIIIIIIIIIIIIIIIIIIIIHHHIIIIHIIHIIIIIIIHIIIIIIIIIIIIIIIIIIIIIIIIIIIIIIIIIIIIIIIIIIIIIIIIIIHIIIIIIIIIIIIIIIIIIIIHIIIHHHHHHHIIIIIIIIIIIIIIIIIIIGIIIIIIIIIIIIIHIIIIHIIIIIIIIIIIIIIIIIII
@HISEQ:711:H5NNWBCX2:2:1101:8207:19705:ATCTCGTA
TTAAGTTCAGCGGGTAGTCCTACCTGATTTGAGGTCAAATTTATCAAAAGAAAAAATGTGGTCGGTTAAAATCCACTTTTTCATTGTTGGAAGCAGTGTAATCTGGTTTAGCATACTACTGAAGGCAATAGATAAATTATCACACCTTGTAGTTTCTGCTCAGATACTACTAATGCATTTCAGGGGAGCAGACTTGAAAAGCCTGCAATATGACCCCCCACATCCAAGCCACGATGCAACAAGAGTTGTTCATGGTTGAGAATTTAAATGACACTCAAACAGGCATGCTCCTCGGAATACCAGGGAGCGCAAGATGCGTTCAAAGATTCGATGATTCACTGAATTCTGCAATTCACATTACTTATCGCATTTC
+
IIIIIIIIIIIIIIIIIIIIIIIIIIHIIIHIIIHIIIIIIIIIIIIIIIIHIIIIIIIIIIIIIHIHHIIIHIIIIIIIIIIIIIIIIIIIIIIHHIHHIHIGIHIIHIIIIIIIIIIIIIIIGIIIIIIIIIIIIIIIIIIGHIIIFIIIEHIIIIIGIHHIIIIIIIIIII.HGHHIIHHHHHIIIIIHIIIIHIHIIGEHHIIIHIIHHIIIIHHHHIHIHIHIIIIIHIGIHIIHHIIIIIHIHHHIIIIIIIIIIIIIIIIIIIIIIIIIIIIIIHEIHFHIIIHIIIHGIHIHGIIIIIIIHIIIHIIIIIIIHIIIHHHHIHHGHHHIIIIIIIIIIIIIIIIHIHHHHHHHIHFGHIIIIIIIH
@HISEQ:711:H5NNWBCX2:2:1101:9493:19648:ATCTCGTA
TTAAGTTCAGCGGGTAGTCCTACCTGATTTGAGATCAAACATTCAAAACGAGCCATTCCTCACAGAGGAGAGGCCTTTATGAGCCCCAGTGAACCTCCATCGCTGAAGGTTACTTGACGGAATACCACAAGCGTAGATAATTATCACACCTGCGATGCCACCAAACACTGGCAAGCTGATTCATTTAAGAGGAGCTGACCATAGGCCAGCAAGACCCCCAAAGTCCAAGCTCATCATGGCAAACCCATGAGAGTTGAGGTGTTCATGATACTCAAACAGGCATGCCCTTCGGAATAGCCAAAGGGCGCAAGGTGCGTTCAAAGATTCGATGATTCACTGAATTCTGCAATTCACACTACTTATCGCATTTC
+
IIIIIHIIIIIIIIIIHIIIIIIIIIIIIHIIIIIIIIIIIIIIIIIIIIIIIHIIIIIIIIIIIIHIIIIIIIIIIIIIIIIIHIIIIIIIIIIIIIIIIIIHIHHIIIIIIIIHIIIIIIIIHIGIHHHIIIIHFIHHIIIIEHGIIIIIHIIHIIHIIIIIHIIIIHHIIIHIIIIIIIHIIIIIIIHIHHIIIIIIHHIHIIIHHIIIIIGIIIHHEHIHIIIIHHHIIIIIHIIIIIIIIIIIIIIIIIIIIIIIIHIIIIIIIIIIIIIIIIIIIIIIIIIIIIIHIIIIIHHIIHFHIIIIIIIIIIIIIIIIIHIIIIHIIIIIIIIIIIIIGIIIIIIIIIIIIIHIIIIIIHHIIIIIIII
@HISEQ:711:H5NNWBCX2:2:1101:11137:19694:ATCTCGTA
TTAAGTTCAGCGGGTATTCCTACCTGATTTGAGACCATGGTTCAAGCTGTTTTAAGGCTTTATATGAGTATAATCTGTAAAAGTTCTTAAAGCTAATCTTTACTGCTTCATAATCCGCATTATAAGAGATGAATCTCATTCAAATACATTTCTGAAGCGTTGCAAAAAGTCAGACACTATGAGCACTAGTTCAGCTAGTTAAATTCGCATTAGATTATTAGTCAAAATGCACATCTTTGTTCTCTACGTTTTCGAAAAAACATAAAGGCAAAATAAATACTATAGATTCTCAAACAGGCATACTCTACCGAAATAGAGTGCAATGTGCGTTCAAAGATTCGATGATTCACGGAATTCTGCAATTCACATTACGTATCGCATTTC
+
IIIIIIIIIIIIIIIHIIGIHIIIIIIIIIHIIIIIIIHIIIIIIIGIHIIIIIHFHIIIHIIHHHHHHIIHHHIHIIIIIIIIIIHIIHHHHIIIIIGIIIIIHIIIIIIIIIHHIIIIIIIIGIIIIIIHIIIIIIHIIIIIIIIHIIHHIGHHHHIIIGIHDHHIIGIIHHIIHHIIHHEHIGIIHHIIHIIIHIIHHIIHIIHHIIIIIIGIIHHIHGEHFHHEIHIIHHIHIHIHHHIIIIGIIIHIIIIIIHGHHIHGIIIIIGHIIHGHHHHIIIIIIHIIIIHHHDGIHHIIIHIIIIIIIIIIIIHGIHIIHIIIIHHIHGIIIIIIIIIIIIIIIHIIIIIIIIIIIIHIIIIIIIIIIIIIIIIIIIIIIIII
@HISEQ:711:H5NNWBCX2:2:1101:14332:19616:ATCTCGTA
TTAAGTTCAGCGGGTGGTCCTACCTGATTTGAGGTCAAGAACAACAACAACAACATATGATCCAGCAGCAACAAGTAGATCCCCCCCATAGATGCAGATAATTATCACACCTAATGGAGGGGGGGCTTTGCCACTCATGTATTTCAGGGGAGCAGACCACAAATAAAGGCCTGTAACCCCCACGTCCAAGCCATACCCTCACATGAGTATGGTTGAGATATTAATGACACTCAAACAGGCATGCTCCTCGGAATACCAAGGAGCGCAAGATGCGTTCAAAGATTCGATGATTCACTGAATTCTGCAATTCACATTACTTATCGCATTTC
+
IIIIIIIIIIIIIIIIIIIIIIIIIIIIHIIIHHHHHHIIHIIIIIIIIGIIIIIIIIIIIIIIIGHHIIHIIIIHIIIIIIIIIIIIIIIIHIGIIIIIGIIIIIIIIHIIIIIIIHHHIIIHIHHIIIIIIIHGFIIIIGIHFHHHHIIIIIIHIIIIIIHHIIHGIGIIIIIIHHIIIIIIIIHIHGIIIIHHFIIHHIIIHIIHHIIIIIIIGIIIIHIIIIIIIIIIHFHHIIGIIIIHIIGIIIIIHHHHHIIHGGIIIHIIIIIIIIIIHHHGIIIIGIIIIIIIIIIIIIIIIIIIIIIIIIIIIIIIIIIHIIIIIIIII
@HISEQ:711:H5NNWBCX2:2:1101:4363:19818:ATCTCGTA
TTAAGTTCAGCGGGTATTCCTACCTGATCCGAGGTCAACCATTAAAAAATAAAGGGTGTTTTACGGCAGGGGCAGTGGCAACTCGAAAGCTAGAAAAATTACTAAGCTCGGAGAAAACCACGACTCCGCCGCTGTCTTTAAGGAACTACAGGGTAGCTACAGGGTAGCTTCTGACGTAGATTCCCAATACTAAGCAAGGGGCTTAAGTGGACTTAATGACGCTCGAACAGGCATGCCCACTAGAATACTAATGGGCGCAATGTGCGTTCAAAGATTCGATGATTCACTGAATTCTGCAATTCACATTACTTATCGCATTTC
+
IHHIHIIHGHIIIIHIHIIIIIIIIIIHIHIEHHIIGHHIHIIHIGHIGHIIIIIGHIIGHIIHGHHHHHIIICHHHHIHIFIII?GEHHHHHIHHEGHHHHFHHHHCHHHHHIHHIIIHIIIIIIIIIIHGIIIHIIIIGIHHHIIIIIHIIIIHIIIIHIHHHIIHIIIIIIHHEIIIIIHHHHIHFIIHIIHGIIIIIHHHIHIHIHHIHHFIHHEDIHIIHHHHHHHIIIIGIIHHHHHIHIIHHHIHEHIHEHHHCEEIIIHHGGCHDGIHHEHIHHHGIHIHIHIHIIIIIIIGIIFIIIIHHHIIHHGIIHGII
@HISEQ:711:H5NNWBCX2:2:1101:14792:19945:ATCTCGTA
TTAAGTTCAGCGGGTAGTCTTACTTGATTTGAGATCGAGTTGAACAACACATAAAGTGTCGTAAAATCCTGCATCAGTCAGCAAAGAGGACAATTATCCTTTATGTTAGCTGCAGCAAAAGTAATAATCCTGTTTGACGAGGACTAAATAGATATGCTTTTAGCTCAGATAAAAGTCCAGCTGCACCTGCATTTCAAGCCGCCCGCCGACCGGTAAAGGTTGTTGGGATAGCTCAAGTCCACCCTCCTTTTGAAAAATCAAGAAGAGGTTGAGGTGTTTACTGATACTCAAACAAGCATGCTCTTCGGAATACCAAAGAGCGCAATATGCGTTCAAAGATTCGATGATTCACTGAATTCTGCAATTCACATTACGTATCGCATTTC
+
HHIGHHHIHIHIIIIHHHHIIIIIIIHHHIEHHIIIHHHIIIHHIIIIIIIIIIGHHGHIHIHIIIGHIIHIHIHIHHIIIHIIHHHIGHIIIIIEHHHI?HIIIIIIIIIIIIIIIIGGHGHHHIEHHHIHIIIIGIIIIGIIIIIIIIIIIFIHHHIIIIHIIIIIHIIIHHGHHHHHHHHHHHIIIIIHHIIIIIIGHH??HHHHIHHHHHCHHHFHEHDD.IIHFHHGHHEHGHCGCE/IHCGHIIHIIIHGCCEHEGFD@@HHGHHIIHHG@@IIHIIIHIIIIIIHIIHHHEIIIHHHFHIIIIIHHDIIIHDDHG<HHIIIIHHIIIIIHIHHEHEIIHFG?EIIIIIHHHIHIIIHIIIIIIHHHIIIHHIIIIIIIH
@HISEQ:711:H5NNWBCX2:2:1101:21149:19983:ATCTCGTA
TTAAGTTCAGCGGGTAGTCTTGTCTGATTTGAGATCAAGTCTTAAGGTTTTTAGGCCTCGTGTTTAATTTTGTACTAGGCTATAGGTCAAAGATACTACAGGCAATCATAAGAACTTGCGTTCAATGGTCATGCTTTTCATATAGTCTCGCTATAGAGTCGCAACAGATGTTATTAGAGACAGTCTAGCGACAAGTCCCAGGTCCAACCCTATTGATTTTACCCAATAGGTTTGATGATTAAACTGATTCTCAAACAGGCATGCCCTTAGGAATACCAGAGGGCGCAATGTGCGTTCAAAGATTTAATGATTCACGGAATTCTGCAATTCACATTACTTATCGCATTTC
+
IIIIIIHHEHIIIIHIIIIIIIIIIIIIHIIHIIIIIGIHHHFGHIIEHHIIIHIGIIIIIIHIIGHHIIIIIIIIIIIHFHIIIIEHIHIIIIIHGHIHHGIIIIIIIIIHHHHIIIGIHGHEEEHIHHHHHHHHHFHGHHIHICHHHGHHHIIIIHEHHGIHHHHEHHIHHIIHHFHGIHHFHDHEHHHHIEHHHHHFHIIHFEHHHIIHEHHHHHHHHIIIHGHIIHHIIIIIHIIIIHHIIIHIIIHIHHHIGIIIIIHIHHIIIIIIIIIIIIIHHIIHIIIHGHIIIIIIIIGHEHIIIIIIIIIIIIIIIHHIIIIIIHIIIIIHIIIIIIIHIIIIIIIII
@HISEQ:711:H5NNWBCX2:2:1101:1409:20005:ATCTCGTA
TTAAGTTCAGCGGGTATTCCTACCTGATCCGAGGTCAACCTTAAAAAATTGGGGGTTTAACGGCAAAAACTACAGAACCTTCCAAAGCGAGAAAAAATTACTACGCTCAGAGGCCACTGCGGCTCCGCCACTAGATTTAAGGAACTACAAACGTAGATTCCCAACACTAAGCCAGGCTTAAGTGGTCAAAATGACGCTCGAACAGGCATGCCCAATAGAATACTAATGGGCGCAATGTGCGTTCAAAGATTCGATGATTCACTGAATTCTGCAATTCACATTACTTATCGCATTTC
+
IIIIIIIIIIIIHIIIIIIIIIIIIIIIIIIIIIIIIIIIIIIIIIIIIIIIHGHIHIIIIIHHIHHHIIIIIIHIIIIIIIIIIIIIIIIIIIIIIIIIIIIIIIHIIIIIIIIHIIIIIIIIHIIIIIIIIIIIIIIIIIIIIIIIIIIIIIIIIHHHIIIHIIIIIHIIIIIIIIIIIIIIHIIIIIIIIIIIIIIIIIIIIIIIIIIIIIIIIIIIGIHIIIIIIIIIIHIHDEIIIIIIIIIIIIIIIIIGIIIIIIIIIIIIIIIIIIIIIIIIIIIIIIIIIIIIIIII
@HISEQ:711:H5NNWBCX2:2:1101:2825:20146:ATCTCGTA
TTAAGTTCAGCGGGTGGTCCTACCTGATTTGAGGTCAAGAACAACAACAACAACATATGATCCAGCAGCAACAAGTAGATCCCCCCCATAGATGCAGATAATTATCACACCTAATGGAGGGGGGGCTTTGCCACTCATGTATTTCAGGGGAGCAGACCACAAATAAAGGCCTGTAACCCCCACGTCCAAGCCATACCCTCACATGAGTATGGTTGAGATATTAATGACACTCAAACAGGCATGCTCCTCGGAATACCAAGGAGCGCAAGATGCGTTCAAAGATTCGATGATTCACTGAATTCTGCAATTCACATTACTTATCGCATTTC
+
HHCHI?HHGHHIICDHGHIIHIHEEHEHGC?G?HEHCHHHIFHHIGHHHHHGHHIIIHFFFGEHHIGHGHHIHFHHHHEHHIIIDHIIHHGHHHIGHEGHHHHIIHIIIIIIEHHHHIIEDDHHIHGHIHHHHIHIIGHEHHHHH?GGHHDCHHHHHIHHHHHHIHHHGHHHHIHIIIIIIIHHHIHIEHIHHEIIIIIHHHEHIIHIHHGIHHHHHIIIHHIHIIIIIHGIIHHIIHHHHHHHEDIHHHHIIIIIIHHHHIIHIIIIHIHHHHHEIIHIIIIHIIIIHHIIIIIIIIIIIIIGIIIIIIIHHGIHHIIIIHHIIIIII
@HISEQ:711:H5NNWBCX2:2:1101:3360:20158:ATCTCGTA
TTAAGTTCAGCGGGTATTCCTACCTGATCCGAGGTCAACCTTGTGAGATGGCCCTCTGCCCGAGGGCAGGGAGCCGGGTTTTACGGCCGGGAGCCCCCCCGCGGACCTCCTGAGCGAGAATGTTACTACTGCGCTCGGAGCCGCGGCGGGTCCGCCACTGTCTCTGGGGGCTTCCCGCTAGGGAACGCCCCGACGCCGGGCACCAGGGCCCGAGGGGTTGAAATGACGCTCGAACAGGCATGCCCGCCAGAATGCTGGCGGGCGCAATGTGCGTTCAAAGATTCGATGATTCACTGAATTCTGCAATTCACATTACTTATCGCATTTC
+
IIIHIIIIIIIIIIIIIIIIIIIIIIIIIIIHIIIIIIHIIIIIIIIIIIIIIIIIIHIIIIGHHHHHIIHIIIIIIIHIIIIIGHIIHIIIIIIIIIIIIIHHIIIHIIIHIIIIHIIIIIIIIIIIIIIIIIIIIIIIIIIIIIIIIIHIHIIHIIIHIIHIHIIIIIIIIIIIIIIIIHIHHIIIIIIIIIIIIIIIIIIIIIHIHIIIIIIIHIIIIIIHIIIIIIHIIHIIIIIIIIIIIIIIIIIIIIIIIIHHIIIHHIIIHHIIIIIIIIIIIIIIGIIIIIIIIIIIIIIIIIIIIIIGIIIIIIIIHIIIIIIIIIII
@HISEQ:711:H5NNWBCX2:2:1101:3854:20107:ATCTCGTA
TTAAGTTCAGCGGGTATTCCTACCTGATCCGAGGTCAACCTTAAAAAATTGGGGGTTTAACGGCAAAAACTACAGAACCTTCCAAAGCGAGAAAAAATTACTACGCTCAGAGGCCACTGCGGCTCCGCCACTAGATTTAAGGAACTACAAACGTAGATTCCCAACACTAAGCCAGGCTTAAGTGGTCAAAATGACGCTCGAACAGGCATGCCCAATAGAATACTAATGGGCGCAATGTGCGTTCAAAGATTCGATGATTCACTGAATTCTGCAATTCACATTACTTATCGCATTTC
+
HIIIIIIIIIIIIIIIIIIIIIIIIIGIIIIIIGIIIIIIIIIIIIIHHHIIHIIIIIIIIIIIIHIHIIIIIIIIIIHIIHIIIIIGIIIIIIIHIIIIIIIIIIIIIIIIIIIIIIIIIHIIIIIIIIIIIIIIIIIIHIIIIIIIIIIIIIIIIIIIIIIIIHIIIIIIIIHIIIIIIIIIIIIIIIIIIIIIIIIIIIIIIHIIIIIIIIIIIIIIIIIIIIIHHHIIHHIIHHIIIIIIHIIIHIIIIIIIGIHIIIIIIIIHIIIIIIIIIIIIIIIHIIIIIHIIIIII
@HISEQ:711:H5NNWBCX2:2:1101:4560:20164:ATCTCGTA
TTAAGTTCAGCGGGTGGTCCTACCTGATTTGAGGTCAAGAACAACAACAACAACATATGATCCAGCAGCAACAAGTAGATCCCCCCCATAGATGCAGATAATTATCACACCTAATGGAGGGGGGGCTTTGCCACTCATGTATTTCAGGGGAGCAGACCACAAATAAAGGCCTGTAACCCCCACGTCCAAGCCATACCCTCACATGAGTATGGTTGAGATATTAATGACACTCAAACAGGCATGCTCCTCGGAATACCAAGGAGCGCAAGATGCGTTCAAAGATTCGATGATTCACTGAATTCTGCAATTCACATTACTTATCGCATTTC
+
IIIIHIIIIIIIIIIIIIIIIIIIIHIIIHHIIHIIH?HEHIIIIIIIIHIIHIIIIIIIIIIIIFEHGIIIIIIIGHIIIIHHIIIIIIIIIIIIIIHHHHHHIIIIIIIIHHHIHIIIIIIIIIIGHIIIIIIIIIIIHHIIIHHHIHHDGHIIIIHIIIIIIIIIIIIIIHIIIHIIGIIIIIIIIIIIIIIIHHHIIIIIHIIIIIIIIIHHHHIHIIHEHIHHIIIIIIHIIIIHIIGIHGIIHHIIIHIHHIHHGIIIIHIIIIHHHHIIIHIHIIIIIIHIIIIIIIIIIHHIIIIIHHIHHIIIIIIIIIIHIIIIHIIII
@HISEQ:711:H5NNWBCX2:2:1101:5462:20245:ATCTCGTA
TTAAGTTCAGCGGGTATTCCTACCTGATCTGAGGTCAACCTTAGAAGAGTTGGGTGTTTTACGGCATAGCCACGCCGCTCTCCGCCTGCGAGATATTGCTACTACGCAGAGGAGGCCACGACGAGACCGCCACTCTATTTCGGGGCCGGCCACCTAGAAGAAAGGCAGCCGATCCCCAACACCACATCCAGCAAGAAAGCCGGTTGTGAGGGTTGAACTGACGCTCAGACAGGCATGCCCGCCAGAGTACTGGCGGGCGCAATGTGCGTTCAAAGATTCGATGATTCACTGAATTCTGCAATTCGCATTACTTATCGCATTTC
+
IIIIIIIIIIIIGIHHIIIIIIGHHIIIIIIIIHIIIHIIIIIIIIIIIIIHGIIIIIHIIIIIHHHHIIIIIHIIIIIIIIHGIGHHIIIIIGHIHIIHIIIIIIIIHIIIIIIHIIHIHIIIIIIIIHIIIHIIIIIIIHIIIGIIIIIIHHIHIIIHIIIIHIIIIIIIIIIIHIIIIIIGIIIIHIIIIIHHHHHIIIIIIIIIIIIHIIHGIIHGIIIIIIIIIIIIIIIHIIIIIIIIIIIIIIIIIIHIIHIIIIHEHIIIIIIIIIIIIIIIIIIIIHIIIIIIHIIIIIIHIIIIIIIIIIIIGIIIGIGIIHI
@HISEQ:711:H5NNWBCX2:2:1101:6326:20068:ATCTCGTA
TTAAGTTCAGCGGGTGGTCCTACCTGATTTGAGGTCAAGAACAACAACAACAACATATGATCCAGCAGCAACAAGTAGATCCCCCCCATAGATGCAGATAATTATCACACCTAATGGAGGGGGGGCTTTGCCACTCATGTATTTCAGGGGAGCAGACCACAAATAAAGGCCTGTAACCCCCACGTCCAAGCCATACCCTCACATGAGTATGGTTGAGATATTAATGACACTCAAACAGGCATGCTCCTCGGAATACCAAGGAGCGCAAGATGCGTTCAAAGATTCGATGATTCACTGAATTCTGCAATTCACATTACTTATCGCATTTC
+
CHHIIHIGIHIIGHIHHIIIIIIIGHEIIIIHIIHHHHIIHIIIHHHIIIHIIIIIIIIIIIIIEDGGHIEHHIIHHIHIIGHIIIHIIIIIIIGIIIIHIIGIIIIIIIEHHHHHHHHIIIHHGHHHGHGIIIIHHIIHHIFIIIHC@CEHHIIIIIIIHIHIIIIHHHHHGFGHHHHIGIIHHHDCHHHIHIIIHIIIHIHGIHHIIIHHIIIHIIGIIHHHFHIHHIHIIHHIIHHHHHHH<HHEIFHCHIIIIHHHEDHHHGIIIIIHHGF?HIIIIHIIIIHIIIGIHHIIHHHIIGHHIGIIIIIHHIIIHIHEECHIIHHGI
@HISEQ:711:H5NNWBCX2:2:1101:14400:20065:ATCTCGTA
TTAAGTTCAGCGGGTATTCCTACCTGATCCGAGGTCAACCTTAAAAAATTGGGGGTTTTACGGCTAGAATCCCTCCGAATCCCAGTGCGAGACGTTAGTTACTACGCAAAGGAGGCTCCGAGAGGGTCCGCCACTACCTTTAAGGGCCTACGTTTAACCGTAGGGCCCCAACACCAAGCAGAGCTTGAGGGTTGAAATGACGCTCGAACAGGCATGCCCGCCAGAATGCTGGCGGGCGCAATGTGCGTTCAAAGATTCGATGATTCACTGAATTCTGCAATTCACATTACTTATCGCATTTC
+
IIHHHHIIIIIIIIHHIIIHIHHIIIHHGHHIGIHHGHGHHHIIIIIHGIGIGHIHHIIHHHEHGHIHHIHIIIIHHIIHHHHHHHIIIIIIIIIHHIHHHHIIIHIIIHIHHIHHHIGIHIIHIIHIIIIIHIHFHIIIIIIIIHHHIHIIIHHHHHIIIIIIIIIIIIHIIIIIIIIHHIHGIHIIIIIHIIHIHHHIIIIIIIIIIHHHIHIIGIIIIHIIIIIHIIIIIIIHIIHGC<CEIIHHIIIHHIHIIIIIIIIIIIIIIIIIIHFIHIHIIHIIIIIIIHIHIIIIIIGIII
@HISEQ:711:H5NNWBCX2:2:1101:7803:20377:ATCTCGTA
TTAAGTTCAGCGGGTAGTCCTACCTGATTTGAGGTCAAATTGTCAAAAATTTGTCCATAAGGACGGTTATAAGCAGGACCCCATATTAAAGTCAACCTACTGTGGCGTAGATAATTATCACACCAGAGACGGTCAACAAAGGTCTCACTAATACATTTCAGGAGAGCTGACTTCTGAGAAGCCTGCAACACCCACATCCAAGCCTAATCAAGCTCGCAAAAGCTGAAGAGGTTGAGAATTTAATGACACTCAAACAGGCATGCTCCTCGGAATACCAAGGAGCGCAAGGTGCGTTCAAAGATTCGATGATTCACTGAATTCTGCAATTCACATTACTTATCGCATTTC
+
IIIIIHIIIIIIIIIIIIIIIIIIIIIHIGIIIIIIIIIHHIIIIIIIIIIIIIIHIIIIIIIIIHIIIIIIIIIIIIIIIHIIIIIIIIIHIIIIHIIIIIIGIIIEHIIHHHIIIIIIIIIHIIIIFHHHIIIIIIIIIHHHIIHIIIIIHIIIIIIIIHIIIIHIIIIHIIIIIIIIHIIIHIIIIIHHIIIHIIIIIIIIIIIIIIIIHHDIHHHFFGHFHIHHGIIIHIHIIHHIHIHIIIIIIIIIIIIIIIIIHHIIIIIIHHIIIIIIIIHHHHIIIGIIIIIIIIIIIIHHIIHIIIHIIIIIIIIIHIIHIIIIIIIIHIHHIIIIIIIIIHIIIIII
@HISEQ:711:H5NNWBCX2:2:1101:8319:20262:ATCTCGTA
TTAAGTTCAGCGGGTAGTCCTACCTGATTTGAGGTCAAATTGTCAAAAATTTGTCCATAAGGACAGTTATAAGCAGGACCCCATATTAAAGTCAACCTACTGTGGCGTAGATAATTATCACACCAGAGACGGTCAACAAAGGTCTCACTAATACATTTCAGGAGAGCTGACTTCTGAGAAGCCTGCAACACCCACATCCAAGCCTAATCAAGCTCGCAAAAGCTGAAGAGGTTGAGAATTTAATGACACTCAAACAGGCATGCTCCTCGGAATACCAAGGAGCGCAAGGTGCGTTCAAAGATTCGATGATTCACTGAATTCTGCAATTCACATTACTTATCGCATTTC
+
IIIIIIIHIHGIIIIIIIHIIIIIIIIHIHIIIIIIIIIHFHIIIIIGIIIIIIIIIIIIIHHIIEHIIHHGHHIIIIGIIHHIIIIIIIHIIIIIIIIIGIIIHIIHHIIHIIIHHHCHHHIIIIIIHGHIHHIIHIIHIHHEIIIIIIHIIIIIIIHIHHIIHIIIIIIHIHHHHHHHIIIHIIIIIHHIIIIHHHHHIHHIIIIHIIHHHHIIIIIHGIHHGHHHGHIIHEHEIHIIIIHHHIHHHIIHHFHHHHHIIIIHHHHECEIIHHGIHIIHIIIIHIIIIIIIIIIIHHHDIIHHHH@?FCGHHHGGIHIGIIHIIIIIHIHIIIIIHGHHIIIHIHII
@HISEQ:711:H5NNWBCX2:2:1101:9342:20420:ATCTCGTA
TTAAGTTCAGCGGGTAGTCTTACCTGATTTGAGGTCAAATTTATCAAAAGAAAAAATGTGGTCGGTTAAAATCCACTTTTTCATTGTTGGAAGCAGTGTAATCTGGTTTAGCATACTACTGAAGGCAATAGATAAATTATCACACCTTGTAGTTTCTGCTCAGATACTACTAATGCATTTCAGGGGAGCAGACTTGAAAAAGCCTGCAATATGACCCCCCACATCCAAGCCACGATGCAACAAGAGTTGTTCATGGTTGAGAATTTAAATGACACTCAAACAGGCATGCTCCTCGGAATACCAGGGAGCGCAAGATGCGTTCAAAGATTCGATGATTCACTGAATTCTGCAATTCACATTACTTATCGCATTTC
+
IIHIIIHHIIIIHIIIHIICHIIIIIIIIHHIIIIHIIIIIIIIIIHIIIIIIIIIIIIIIIHHIHIIIHIIIIIIIIIIIHIHHHIIIIIGIIIIIIIIGIHHHIHHHHHIIHIIIIIIIIIIIIGIIHIIIIIIIHIIIHHIIIHIHIIIHH?HHIHHHIHIIIIIIIIIIIHHHHEIHIIHGHIIHHIHIIIIHHEGHIHIHHIIIIIIGHIHDHEIIHHGGHIIHCHIIIIHIHIIHGIHIIIIHEIIIHHIHHHHGEHHIIHHGIHIIIHHHHIIIIIIHIHHIIGIIIIIIIIIHGIIIHGIGIHIIIIIIIIHIHGHHFIIIIIIIIIIIIIIIIGHIIIIIIIIHGHHHHIHHGCIIIIIIIIIII
@HISEQ:711:H5NNWBCX2:2:1101:10118:20368:ATCTCGTA
TTAAGTTCAGCGGGTAGTCCTACCTGATTTGAGGTCAAATTTATCAAAAGAAAAAATGTGGTCGGTTAAAATCCACTTTTTCATTGTTGGAAGCAGTGTAATCTGGTTTAGCATACTACTGAAGGCAATAGATAAATTATCACACCTTGTAGTTTCTGCTCAGATACTACTAATGCATTTCAGGGGAGCAGACTTGAAAAAGCCTGCAATATGACCCCCCACATCCAAGCCACGATGCAACAAGAGTTGTTCATGGTTGAGAATTTAAATGACACTCAAACAGGCATGCTCCTCGGAATACCAGGGAGCGCAAGATGCGTTCAAAGATTCGATGATTCACTGAATTCTGCAATTCACATTACTTATCGCATTTC
+
GHHIIHIGGEHHDHHHHHIIIIIIHCHHHIIIIE@FHIH?HIIIIIIIHEECGHGHHIIIGIHIII@EFEHIIHHIIHHCHHHEHI@G?CEHIHIHHHHIIIIIHIHEHHEHGIIIHIIIHFHIIHIHIHHHHEEHGHHHHIIHHEHHCEHHHHHIIHHHHHIHHHIHHHHIIHIIIIIIIHIHGG?HIIIHHHFHHHHFHIIIIIHHI@FHHI?CHHEFCD/@DGHEC/<EHHG<?@EFDCG@HIHHHECGEIHHEEIHHIHIIHHFEG?IHFIHDIIIIHEGC?HG=HHHEHHHEHCD1@HHDEHIHHIHHHIHHIIHEIIIHE?HCFHEHHG@FHHIHHGHG@?EIIHC@EFGHEHFHIIIIHIIHIHDGH
@HISEQ:711:H5NNWBCX2:2:1101:13083:20550:ATCTCGTA
TTAAGTTCAGCGGGTATCCCTACCTGATCCGAGGTCAACCTTAAGAAAATTAGGTTATGGCAAGTAACCGTCAGACTCTGTAGCGAGAAGAATTACTACGCTGAGAGCCAGACGGCACCGCCACTGTGTTTAGAGGCCGCTGGGAAGCGAACCCCAATACCAAGCCAGGCTTGATTGGTTAAATGACGCTCGAACAGGCATGCCCCTCGGAATACCAAGGGGCGCAATGTGCGTTCAAAGATTCGATGATTCACTGAATTCTGCAATTCACATTACTTATCGCATTTC
+
IIIIIIIIIII/EHIIIIIIIHIIIIIIIIIIIIIIIIIHIIIIIHIIIIIIIIIIIIIIIIIIIHIIIIIIIIIIIIIIIIIIIHHIIIIIIIIIIIIIIIIIIIIIIIIIIIIIIIIIIIIIIIIIIIIIIIIIIIIIIIIIIIIIIIIIIIIIIIIIIIIIIHIIIIIIIIIIIIIIIIIIIIIIIIIIIIIIHIIIIIIIIIIIIHIIIIIIIIHFIGIIHIGHHHIIIIIIIIIIIIIIIIIIIGIIIIIIIIIIIIIIIIIHIIIIIHIIGIIIIIIIIIII
@HISEQ:711:H5NNWBCX2:2:1101:15177:20542:ATCTCGTA
TTAAGTTCAGCGGGTAGTCCTACCTGATTTGAGGTCAAATTTATCAAAAGAAAAAATGTGGTCGGTTAAAATCCACTTTTTCATTGTTGGAAGCAGTGTAATCTGGTTTAGCATACTACTGAAGGCAATAGATAAATTATCACACCTTGTAGTTTCTGCTCAGATACTACTAATGCATTTCAGGGGAGCAGACTTGAAAAAGCCTGCAATATGACCCCCCACATCCAAGCCACGATGCAACAAGAGTTGTTCATGGTTGAGAATTTAAATGACACTCAAACAGGCATGCTCCTCGGAATACCAGGGAGCGCAAGATGCGTTCAAAGATTCGATGATTCACTGAATTCTGCAATTCACATTACTTATCGCATTTC
+
HEHIIHIIIIIIGIIIIIIEHIHIIIIIIHIIHIIIIIHIHIIIIIIIIIIIIIIIIIIIGIGIIIIIIIIIIIIIIIIDHIHEHHHIHIIIIIIIIIIIIIIHIIIIIIIIIIIIIIIIIIIIIGIHIIIIIIIIIIIIIIIIIIIIHHHIHHHHIHHHHIIIHIIIIIIIIIHIIIGHHIHIGIHHGIIHGHIGIHIIHHIIHIIIHHIIGHHDHHCGHIHGEHFHDHHHIIIHIIIIHEIIHIIHIFIGIIHIHGIIIIIIIIHIIIIIIIIIIIIHHHHIHIIIIHHIHGIIIIIIIIIIIIIIIIGIIGIHHIIHIIIIIIIIIIIIHIIIIIIHIIIIIIIIGIIIIIIIIHIIIIHHHIIIIIIIII
@HISEQ:711:H5NNWBCX2:2:1101:18363:20556:ATCTCGTA
TTAAGTTCAGCGGGTAGTCTTACTTGATTTGAGATCGAGTTTAACAAGAATCGTTGCCGACCCTTGTAAAATCCTGCATCAGTCAGCCAATACGGTCAAACTCCCTTTATGTTAGCTGCAGCAAAAGTAATAATCCGTTTGACGGGACTAAATGAATATGCTTTTAGCTCAGGAGAAAGTCCAGCTGCACCTGCATTTCAAGCAACCCGCCGCCGATCTGAAAAAGATTGGCGTTGGGATTGCTCAAGTCCAAAGCTTTCAAAAAAAATCCAAAAGCTTTGAGGTGTTTACTGATACTCAAACAAGCATGCTCTTCGGAATACCAAAGAGCGCAATATGCGTTCAAAGATTCGATGATTCACTGAATTCTGCAATTCACATTACGTATCGCATTTC
+
HHHIIEHHHHEHHGHIIHIHHHIIIIGEHIFIIIIFHHIHIIIHHHHIHIIIIIIHHIIIIGHIGCHHIIEFHHIHIIHHHIIIHIGECGHHIE=<CGHHIIIHGFIIEHHHIIGFHGGIGHGHHHGHEIGHIIIIIHIHGHIDCHHHHIIIEEHHHHHFHEHIICHHIHCEHHE?GH?GHHCEGHIGEAGHGHEHHIHCHHFG?AGIHHDHCH6666CHHHHEHHHDC?CEDIHHIHGIIHHIIIIHHHHHHHGHEHG?DIIGIHHHCEFG?0HHEHHHIIHHEFHIHIIIIIHIHIIIHEHIHIIIIIIIIIIIIIIHIIIIIIIHIHIIHIIIIIIHIIIIIIIIIIHIIIIIIIIHEGIIHIIHIIIIHIHIIIIIIHHIIIHHFGIIIIII
@HISEQ:711:H5NNWBCX2:2:1101:7993:20765:ATCTCGTA
TTAAGTTCAGCGGGTTGTCCTACCTGATTTGAGGTCAAGAACAACAACAACAACATATGATCCAGCAGCAACAAGTAGATCCCCCCCATAGATGCAGATAATTATCACACCTAATGGAGGGGGGGCTTTGCCACTCATGTATTTCAGGGGAGCAGACCACAAATAAAGGCCTGTAACCCCCACGTCCAAGCCATACCCTCACATGAGTATGGTTGAGATATTAATGACACTCAAACAGGCATGCTCCTCGGAATACCAAGGAGCGCAAGATGCGTTCAAAGATTCGATGATTCACTGAATTCTGCAATTCACATTACTTATCGCATTTC
+
IIIIIHEHFIIIIIIIIIIIIGHGHHHHIFEHIIIIIGIHGEHIIIIGIIIGIIIIIIIHIIIIIEHHIIGHIIIHHFHHIIIIIIIIIIIHGHIIIHHIHHHIIIIIIIGIHHIIGHFHEHIIIHHHFIIIIIIHHGEHFCHHHGBFEHHHHGIHIIIIHHEHHFHHHHGHHB8FCHGHIHIHIFHHHCHDEIHEIIIGFHEIIIIHIHFGGGIIHHIHHGEHIHIIIIHIHFGIIIIIIIHH<HIGIIHHHEHHHIHHHHHIIHIIHHCGIIIIIIIIIHFIIIHIHFHIIHIIIIIHEIIGIIHHIHHIHHHHHIIHHHGHGIIII
@HISEQ:711:H5NNWBCX2:2:1101:9632:20898:ATCTCGTA
TTAAGTTCAGCGGGTGGTCCTACCTGATTTGAGGTCAAGAACAACAACAACAACATATGATCCAGCAGCAACAAGTAGATCCCCCCCATAGATGCAGATAATTATCACACCTAATGGAGGGGGGGCTTTGCCACTCATGTATTTCAGGGGAGCAGACCACAAATAAAGGCCTGTAACCCCCACGTCCAAGCCATACCCTCACATGAGTATGGTTGAGATATTAATGACACTCAAACAGGCATGCTCCTCGGAATACCAAGGAGCGCAAGATGCGTTCAAAGATTCGATGATTCACTGAATTCTGCAATTCACATTACTTATCGCATTTC
+
IIIIIHHHIIIIIGHHIIIIIIIIIIIIIGIIIHIIIIIIIIIIHIIIIIIIIIIIIIGIEHIIHFHFIIIIIIIIHEHIHIIIHHHIIIHHHHIIIHIIHIIIGIIGIIHIIIIEHHIGIHIHHIIIHEEHIIHHHHHIHHIIIIHIIIIIIIHIIHHIIIIHHHIIFHHHHHHIHHIICHIHHEHHIHHFHHHHHIIGIIIHHGHHHHHHHIHGIIIHIHHHIHHFHIHCGHIIHEH?CFFDGIIHGHHIIHHD?HHHDDCIHHHHCE<=IIIGHHIHCIIHGIIIIIIHIIIIIIIIIIHGGIIIHIIHHIHHIIGEHHHIIIIII
@HISEQ:711:H5NNWBCX2:2:1101:17924:20878:ATCTCGTA
TTAAGTTCAGCGGGTGGTCCTACCTGATTTGAGGTCAAGAACAACAACAACAACATATGATCCAGCAGCAACAAGTAGATCCCCCCCATAGATGCAGATAATTATCACACCTAATGGAGGGGGGGCTTTGCCACTCATGTATTTCAGGGGAGCAGACCACAAATAAAGGCCTGTAACCCCCACGTCCAAGCCATACCCTCACATGAGTATGGTTGAGATATTAATGACACTCAAACAGGCATGCTCCTCGGAATACCAAGGAGCGCAAGATGCGTTCAAAGATTCGATGATTCACTGAATTCTGCAATTCACATTACTTATCGCATTTC
+
HHHHEGHIIIGHCDHH<GHIIHHHG1DGHH?1<EGHHGIFHGIIGHHHEIEHIIIGFHHHIIIHIEHHHHCHHIEEHHHIIIHIIHHHIGIIIIIIIIHIEHIEHHHHIIIICHHIHEHGGCHIIIHIIHIIHIFHCHHI?HI@DD/:D8CCGEGDGHHHGHHCE@/AGGH?CHHIIIIIHHHHCHEGCFEHF@HH@HEEHHHHHIHGEHHEEIIHHEEFFHHF<<HC1<1CHFGHHHFD<C@C/<?=HH?IHCCHGGEEDHECHHHEC0<0C?IHEHGHHHHGG@C1?HHEHHHCIHHG1EHFGIIHHGIFHFCIHG=D0D@EFHHDH
@HISEQ:711:H5NNWBCX2:2:1101:10422:21043:ATCTCGTA
TTAAGTTCAGCGGGGAGTCACGCCTGATCTGAGGTCAGCAGAAGAGAGCACGCCACGACAACGCGCGCACCGACGAGGCTGGCAAGCCCACGCGGCGCACCATCACCGGCGCTCACTTTTTGGTACAACACGGAGAGACGCGGGCACGTCACTCGCACACTCTGCACATTCCGCGGCAGCCGCAGCCGCACGGATTGTGTGTGATAAGACCAACACTCAGACAGACGTGCCGACGGGAGTAACCCGACGGCGCCATTTGCGTTCGAAATTTTAGCCCTCCACAGGTTTGCAATTCGGGCTACATATCGCAGCTA
+
IGIIIIIIIIHIIIHIIIIIIHIIIIHIIIHIIIIIIIIHIIHIIIHHIHIIIHIIIHIIIIIIIEHGHIIIGHIIHIIIIGHIHIHIIIIHIIGIIHHEHIIIIIIHHIIIGIIIIIIHIHHHHHIIHHIIIIIHHHHIIIHIIIIIIIIIIIIIIIIIHIIGHIHHECHHHIHGHHIIIIIHIIIIIHHDFHGIIHHHIIIHHHIIIIHIHIEHHIHIHIIHHIIIIIIIIHIHHIIHIHHGEIHDIHHEHIHIIIIIHHCEHHCHHIIIIGIIIHHHGHHHIIIIGIIIIGIIIIIIIIIIHHIHIIHIII
@HISEQ:711:H5NNWBCX2:2:1101:12754:21032:ATCTCGTA
TTAAGTTCAGCGGGTATTCCTACCTGATCCGAGGTCAACCTTGTAAAATTGGGGGTTTAACGGCAAGCATGCGCCCGCGCCCGGAACGAGAAGTAACTACTGCGTTCGGTCGTGGGACGCACCCGCCGCTGTCTTTAGAGGCCTGCAGCGCAGGGCCCCAACGCCAGGCGTGGCCTGAGGGTTGTAATGACGCTCGAACAGGCATGCCCGCCGGGATACCGGCGGGCGCAATGTGCGTTCAAAGATTCGATGATTCACTGAATTCTGCAATTCACATTACTTATCGCATTTC
+
CEFFFDGHHHEDHD<?GHIHGHECCD@HFGH@E/<FHHHHHIIIIE@GHGHGEDCHDGECF0<EDCCGHHHHHIHHHDHH<ED5F8CGH@D?DHHHIIIIIHHDCCEECEHC<EH5FHDECEHHHDEEIHHEGFHGIHGHDEGGGIHHFIIIHHHEHIIIHHHHEGEHFHIIIIIHHHFIHHHEHHIIIIIIIHHIHHIIIGIIIHHIIHIIIHIIIHGHIHHFFHHGEHGHIIIGIIHCGIIHHHIHHG@HIIIIHHHHGIHHIIHFCHHEHHHHHIHGHHIIHHHIIIII
@HISEQ:711:H5NNWBCX2:2:1101:3592:21389:ATCTCGTA
TTAAGTTCAGCGGGTGGTCCTACCTGATTTGAGGTCAAGAACAACAACAACAACATATGATCCAGCAGCAACAAGTAGATCCCCCCCATAGATGCAGATAATTATCACACCTAATGGAGGGGGGGCTTTGCCACTCATGTATTTCAGGGGAGCAGACCACAAATAAAGGCCTGTAACCCCCACGTCCAAGCCATACCCTCACATGAGTATGGTTGAGATATTAATGACACTCAAACAGGCATGCTCCTCGGAATACCAAGGAGCGCAAGATGCGTTCAAAGATTCGATGATTCACTGAATTCTGCAATTCACATTACTTATCGCATTTC
+
IIIIIIIIIIIIIIIIIIIGHHHIIIIIIGHHIIIIIHIIIHIIIIIIIHIIIIIHIIGIIIHHIGHHIIHHIIIHHIIIIHGHHHIIHIIGIGIIIIHIIIGIIIIIIHGHGHHIIIIIIIHDIIIIIIIIIIIHIIIHHIHIIIIIIIIIIIIIIFGHIIIHHIGHHHHHIIIIIIIHHHIIHIHHHHIHIIIIHHHHIIIHIIIIIIIIIIIIIIIIIHEHHIIIIHHIIHGHIIIIIIHHHIIHIIHIIIHHHIIIIIIIHIIIIHHHEGHIIIHGIHIIIIIHHGIHHHIHHHIIIHIIIIHIIIIIIIIHHFIIHIIIIIHHH
@HISEQ:711:H5NNWBCX2:2:1101:3914:21496:ATCTCGTA
TTAAGTTCAGCGGGTATCCCTACCTGATCCGAGGTCAACCTTAAGAAAAATTTGGGTTGCTGGCGAGCACGCACCCGGGTCCCCAAAGCGAGAAGAATTACTACGCTTGAAGCCGGATGGCGCCGCCACTGATTCTGAGGCGCACCGCGTCAGCGGTGGCACCCGACACCAAGCAGAGCTTGAGGGTTGTAATGACGCTCGAACAGGCATGCCCCCCGGAATACCAGAGGGCGCAATGTGCGTTCAAAGATTCGATGATTCACTGAATTCTGCAATTCACATTACTTATCGCATTTC
+
IHIIIIIIIIIIIIIDHHIIIIIIIGHIIIIIIHIIIIIIHEHIHHHIFHHIHHIIHIIIIEHIIHIIGIIIIIHIDHIHHIIIIHIIIIIHHIIEHIIIHIGHIIIIIIIIIIIIHIIIIIIHIIIIIIIIHIHHIGIIHIIHIHIIHHIHIIIIHHIGHIIIIGHHHIIIIIIIIHHHIIIHHHHIIIIIIHHIIIIIHIIHIIIIIIIIIHIIHIIIHHHIIIIHHGIHHGIIIIIGIIIIIIHGGIIIIIIGHEHIIHIHHHHHEIHIIIHIIIIIIHHHF=IIIIHIHIHII
@HISEQ:711:H5NNWBCX2:2:1101:11322:21470:ATCTCGTA
TTAAGTTCAGCGGGTAGTCCTACCTGATTTGAGATCAAACATTCAAAACGAGCCATTCCTCACAGAGGAGAGGCCTTTATGAGCCCCAGTGAACCTCCATCGCTGAAGGCTACTTGACGGAATACCACAAGCGTAGATAATTATCACACCTGCGATGCCACCAAACACTGGCAAGCTGATTCATTTAAGAGGAGCTGACCATAGGCCAGCAAGACCCCCAAAGTCCAAGCTCATCATGGCAAAACCATGAGAGTTGAGGTGTTCATGATACTCAAACAGGCATGCCCTTCGGAATAGCCAAAGGGCGCAAGGTGCGTTCAAAGATTCGATGATTCACTGAATTCTGCAATTCACACTACTTATCGCATTTC
+
IIIIIIIIIIHHIIIGIIHIIIIIIHIIIHIIIHIIHIIIIIIHIHIIICHHIGHHHHHIIIIIIHHIHHHHHHIIIIHIIIIIIIIGGHIGHHIIIIIIIIIIHHIIG1FHIHFEHHDC=GHHIIGIIIEHIHHHCHHHIIIIIHIIIIIHIHHHFHIHHHHHHHIGHIHIIIIHHHHIIIIHHHHHIIIHHHIIIIHHHHIHHIIIIHHIFHIIHHIHC?H@HHHIHHGCHGIGIHIIIIHHIIHIHEGHHIIHHGHHIIHHHIIIIIHCIHIIIIHIIIIIIIIIIIIIIIHIIIIIIHHIIIHIIIIIIIHHEGIIHIIIHHIGIIIHIIHHGIHIIIIIIIHHHHIHIIHEEHGEIHDIHIHHHGI
@HISEQ:711:H5NNWBCX2:2:1101:12422:21291:ATCTCGTA
TTAAGTTCAGCGGGTAGTCCTACCTGATTTGAGGTCAAATTGTCATGTATTGTCCGAATTAACAGACGGTTAGAAGCAGTGCTAAACCCTTATTTTATTGCAGACCTCCATGGCGTAGATAATTATCACACCAATAGACAAGTCCACACGGGGCACCAGCTAATGCATTTAAGGGGAGCCGACGTCAGCCAGCAAGAAACCCCCCACATCCAAGCCACTATCAGAAATAAACTGATAAGGTTGAGAATTTAATGACACTCAAACAGGCATGCTCCTCGGAATACCAAGGAGCGCAAGGTGCGTTCAAAGATTCGATGATTCACTGAATTCTGCAATTCACATTACTTATCGCATTTC
+
IIHHHHIIIHIIIIIIHIIIGHIIIHIIIIICHHIIIHIIHIIIIHIIHHHIIHIIIIHIHIGIIGHHHHIIIGIIIIIHHHHIHHIHIIIIIHIIIIIHIIHEHHIIIHIHIIIGHHIHIIIIHIHIIHIIIHIIIGHHHHHIIIIIIHFEIIIIHGIIHIIIIIIIIIIHIIIIHIIIIHEHHHHHHIIIHHHFHHHEGHHDDDHHHIIHHHHECIIIHIIHIIIHHHIIIIIIHF?IHGIIHIIHHIIIHIIHHIIIIHFIIIIIIIHIIIIIIIIIIIHHEIHHHHIHIHIIIHIGIGIHHIIIIIIHIHIIIIIIHGIIIIIIIIIIIIIIIIHIHIIIIIIIIIHIHHHII
@HISEQ:711:H5NNWBCX2:2:1101:12727:21264:ATCTCGTA
TTAAGTTCAGCGGGTAGTCTTATTTGATTTGAGATCAAGTCTTAAAGTTTTTGGTTAGAAAAACTTCGTGCTTTACGTTTTACTATTGTTGCGCAATCGATTCTAATCAAACTACTTACTGGTTAAGGTTAATAGGCACTATAAAATTAACCCGAAGGTCATTTTTGGTCATGCTTTTTTCCCAACCCAAGAGTTTAACTCGAGGTTCGAGACAAAATAGAATATCATTAAGGTCCTTTTTTTAAAAAAATAAGAAAAGTAACCCATGCTCCAACGATTAAACTTTAATAAAAAAAAATAATAATTGATAGATTAAACTGATTCTCAAACAAACATGCTCTGCGGAATACCACGGAGCGCAATGTGCGTTCAAAGATTTAATGATTCACGGAATTCTGCAATTCACATTACTTATCGCATTTC
+
IGIIIIIHIIGIIIIIIHIIIIIIIIIIIIIHHHIHHIIIIIIIIGIIIIHIIIIHIIIHIHIIICHHIIIHHIIIIHHIIIIIHIIHIIIIIIHDHIIIIIIHIHIIGHIIIIIGIIIIIGIIIHIIGHIIIIEHIEHHFHHIHHHIIIIEHIHHIIIIIIIHHHIIIIHIIIIIIIIIH@BGHFEHH?FEHHHIIIIIHCEC,AFGDECEHHHHHHF@@----HG@E@HGHHG=C>6.GF?HHG?HIIHIHHHFHEHHHHHHHHGHGCHCIHEGIH?HFDFHE/IHEIIIIIIIHIIIIHGHHHIHHIIIHIHHIHIIIHHHEIHHHHHHHHIIIIHIIIGIIIIHIHIIHHGIIIIIIIIHEGFIHIIGIIIIIIIIIIHHIHIIIHIIIHFIIHIIIIIIIIIHIIIIIIHGIIIIIII
@HISEQ:711:H5NNWBCX2:2:1101:19834:21513:ATCTCGTA
TTAAGTTCAGCGGGTGGTCCTACCTGATTTGAGGTCAAGAACAACAACAACAACATATGATCCAGCAGCAACAAGTAGATCCCCCCCATAGATGCAGATAATTATCACACCTAATGGAGGGGGGGCTTTGCCACTCATGTATTTCAGGGGAGCAGACCACAAATAAAGGCCTGTAACCCCCACGTCCAAGCCATACCCTCACATGAGTATGGTTGAGATATTAATGACACTCAAACAGGCATGCTCCTCGGAATACCAAGGAGCGCAAGATGCGTTCAAAGATTCGATGATTCACTGAATTCTGCAATTCACATTACTTATCGCATTTC
+
IHIIIIIIIIIIIIIHIIIIHHIIIIIIIHIIIIIIIIIIIIIIIIIII?GHIIIIGHEHHIFEHFHHHGIIIHIIIIIHIIIIIIIIIHIIIIHHFGHHGHHIIIIIIIHIIIIIGIIIHIHHIIIIIGHIIHHIIIIHIHIIHHHIIIHHHHHHHFIIIHHEHHHHIIIIHFIHHHEHIHHHFIIIHHHHIIIIIHIHIIIHGHHHHIHIHHHIIHHIIIIHHHIIIIHHHIIIHHHIIIIIHIHGIHFHGHHHHHHIIIIIHIIIHHDIHHGIIIIHHHHHIIIIIIHIIHHIIHGHIIHHIHHHIIIHHCIIHIIHGIIIIIIII
@HISEQ:711:H5NNWBCX2:2:1101:11595:21767:ATCTCGTA
TTAAGTTCAGCGGGTATCCCTACCTGATCCGAGGTCAACCTTGTGAAAGATTTAACGGCCGCGGCCGCCCGCACCCCGAAGCGATTAATGAAATCACAACGCTTGGAGACGGACAGCTCAGCCGGAGACTTTGAGGCGCGCGGAACACCGCGGCGCCCAATACCAAGCCAGGCTTGAGTGGTGAAATGACGCTCGAACAGGCATGCCCTCCGGAATACCAGAGGGCGCAATGTGCGTTCAAAGATTCGATGATTCACTGAATTCTGCAATTCACATTACTTATCGCATTTC
+
IIIIIIIHIIIIHIIGIHHIIIIHIHGIIIIIIIIIIIIIHGIIIIIIHHIIIIIIIHIHHHDHICCHIIIHHHIIIIIHIIIHHIIIIIIIIIIIIIIIIIIIIIIIIIHIIIIIIIIIIIIIIIIHIHIIHEIIIIIIIIIIHIHHIIHIIIGIHIIIIIIHIHIIIIIIIIIIIIHIIIIIIIIIIHIII=IIHHIIHIIIHHIHIIIIIIHFIHIIHHHIHHGDIIIIIIIIIIIHIIIIHHIIIIIIIIIIIIIIIIIIIIIIIIHIIIIIIIIIIIIIIIIIIII
@HISEQ:711:H5NNWBCX2:2:1101:11901:21974:ATCTCGTA
TTAAGTTCAGCGGGTAGTCCTACCTGATTTGAGGTCAGATTTCAAAGTTTGTTGCTTGACCGCCACTCTGATAGGCAGGTCGGGGGAGGGCGCAGAAGGGGAACGTCTCTGTCGAGCGAGGATGGTACAACGCCCAGTCGAGTTCGACCCACAGGCCCAACCGATGCATTTGAGGGGAGCCGCCTCACGGCAGCAGAGCCCCCACATCCAACCCTCTCCGCGCGAAACGGAAGGGGTTGATGACTTCAAGACACTCAAACAGGCATGCTCCTCGGAATACCAAGGAGCGCAAGGTGCGTTCAAAGATTCGATGATTCACTGAATTCTGCAATTCACATTACTTATCGCATTTC
+
IIIIIIIIIIIIIIIIIIIIIIIIIIIIIIIIIIIIIIIIIIIIIIIIIIIIIIIHIIIIIIIIIEHIIIIIIIIIIIIIIIIIIIIIIIIIIIIIIIIIIIIIIIIIIIIIIHIIIIIIIIIIIIIIIIIGIIIIIIIIHIIIIHHIIIIIIIHHIIIIIIIIHIIIIIIIIIIIIHIIIHIIIIIIIIIIHIIHHIIIIIIIIIIIIIIIHICHCIHIGIHHEHHGIIIIIIIIIIIIIIIIIIIIIIIIIIIHHHHIIIHIIIIIGIIIIIIIIIIIIIIIIIIIIIIIIIIIHIIIIIIIIIIIIIIIIIIIIIIIIIIIIIIIIIIIIIIIIIIIIIIIIIIIIIIII
@HISEQ:711:H5NNWBCX2:2:1101:12012:21769:ATCTCGTA
TTAAGTTCAGCGGGTAATCCTACTCGATTTGAGGTCAACTTGTCAGAGATTTGTCAAAAGACGGTTTGAAGCGCAGAGCCCATTTAATTAGACACACTAGCGAGGATACTTATCACGCTGTGTAGTAAACATGGTTTACTTATGTCCAATCTTGAGTTACACTAAGCGATTTGAGATGAGCCTGACACTGAAGCGGCAACATCCAAGTCCACTACTCCTCTCAATAATAAGAGGAGTGTGAGAGTACAATGACACTCAAACGAGCATACCCTTTGGAATACCAAAGGGTGCAAGGTGCGTTCAAAGATTCGATGATTCACTGAATTCTGCAATTCACATTACTTATCGCATTTC
+
CHIHHHHC1@FCHHHIEHHHEHH?HHFHI??HH1DEHHHHFGEEHIIH?FEEEFCHIHIEEHII00<EHH?GCEHDEIHCHIIIH?1DCG?FCEEHIIGEIIGHHCGHHHHGHHH?EHHHHHHHIIIIIHIH?<<D0GHEHEGGFHHHHEHH@GADHFIIHHHHFEHHH?CGIGIHIEHHCFHGHFHCIIHIGIGFEC?GFCHHHEHEEFHHHI/0=G@CHCHGHHHHIHHHGHCEHFHIIHGC@HHF<<1GCCE?GHEFE1HHIHFD@??HHEE?GCGC1FHCD<?HE?CHHDIHHCHEHGIIGHHIHHEIFHEHHIIIHG1HHG@GHIIIIHHHHIIIHHCHHEHGGIIHII
@HISEQ:711:H5NNWBCX2:2:1101:14993:21950:ATCTCGTA
TTAAATTCAGCGGGTAATCCCGCCTGACCTGGGGTCGCGTTGGAAGCTTACGCCTTTCGCAAAGCGCAGCGTCGGGTGTCCTCCGTCGGCACGCGAGCACGCACGGCGGTGTAACGAAGCCCACCGAATGCCGCTGTGCTCGCGACTCAGGATTCAATTTTGGGCTAACCGCAAGACGGGGCCGACGGGAAGCCAATGTACGCCCGCACGAAGTTCCGACCGTCTCCCTCAGAAGGCGGGGAAATTTGGGGGGGCAACGGTGCGTGACGCCCAGGCAGACGTGCCCTCGGCCTAACGGCTTCGGGCGCAACTTGCGTTCAAAAACTCGATGGTTCACGGGATCCTGCAATTCACACCACGTATCGCATTTC
+
IIIIIIIIIIIIIIIIIIHIIIIIIIIIIIIIIIIIIIIIIIIIIIIIIHIIIIIIIIIIIIIIIHHIIIIIIIIIIIIIIIIIIIIIIIIIIIIIIHIIIIIIIIIIIIIIIIIIIIIIIIIIIIIHIIIIIIIIIIIIIIIIIIIIIIIIIIIIIIIIIGIIIIIIIIIIIIIGIIIIIIIIIIIHIHIIIIHHGHHHHIIHIIIIIIIIHIHEHHAHHEAHCIIIIIIIIHHHDHIIIIIIIIIIIIIIIHHIIHIIHIHHCIIIIHIIIIIIIHIHIIIIIIHIIIIIHIIIIIIIIIHIIIIIIIIIIIIIIIIIIIHHIIIIIIIIHHIIIIHIIIIIIIIIIIIIHHHIHGHIIIIIIIIHIII
@HISEQ:711:H5NNWBCX2:2:1101:17962:21953:ATCTCGTA
TTAAGTTCAGCGGGTATCCCTACCTGATCCGAGGTCAACCTTAGAAAGTTGGGGGTTGCTGGCAAGACACCTTAAGATGTCCATCGCGAGGAGTATTACTACGCGTAGAAGCTTAAGGCACCGCCACTAATTTTAAGGCCCGCCCAGAGGCGAAGCCCAAGACCCTACTAAGAGTAGGAGTTGGTATAAATGACGCTCGAACAGGCATGCCCCTCGGAATACCAAGGGGCGCAATGTGCGTTCAAAGATTCGATGATTCACTGAATTCTGCAATTCACATTACTTATCGCATTTC
+
IIIIIIIIIIIIIIIIIIIIIHHIIHIIIIIIIIIIIIIIIIIIIIIIHGGHIIIIIIGIHIIIIIIIIIIIIIIIIIIIIIIIIIIIIIIIHIIIIIIIIIIIIIIIIIIIIIIIIIIIIIHHHIIIIIIHIHIIHHIIIIIIIIIIIIIIIIIIIIIIIIIIIIHHIIIIIIIIIIIIIHHHIIIIIIIIIIIIIIIIIIIIIIIIIIHIIHHIIIIIIIIIIIHHIIIIIIHHHIIIIIIIIIIIIHIIIIIIIIIIIIIIIIIIIIIHHIHIIIIHIIIIIIIIIIIHIII
@HISEQ:711:H5NNWBCX2:2:1101:18429:21856:ATCTCGTA
TTAAGTTCAGCGGGTATTCCTACCTGATCCGAGGTCAACCTTAAAAAATTGGGGGTTTTACGGCTAGAATCCCTCCGAATCCCAGTGCGAGACGTTAGTTACTACGCAAAGGAGGCTCCGAGAGGGTCCGCCACTACCTTTAAGGGCCTACGTTAACCGTAGGGCCCCAACACCAAGCAGAGCTTGAGGGTTGAAATGACGCTCGAACAGGCATGCCCGCCAGAATGCTGGCGGGCGCAATGTGCGTTCAAAGATTCGATGATTCACTGAATTCTGCAATTCACATTACTTATCGCATTTC
+
IIIIIIIIIIIHIIIIIIIIIIIIIGIIIIIIIIHIHIIIHHIIIIIIGIIIIIIIIIHIIIIIIIHIHIIIIIIIIIHIIIIIIIIIIIIIIIHHHIHIIIIIIIIIIIHGHIHHIIIHHIIIIIIIIIIIIIIIIIIIIIHIIHIIIIIIIIIIIIIIIIIIIIIIIHHIIIIIIIHHIIIHIIIIIIIIIIIIIIIIIIIIIHIIIIIIIIHGHIHIIIIIIIHIIIIIHIIIIIIIHEHIIIIIIIIIIIIIHIIIIHIIIIIIIIIIIIIHIIIIIIIHHIIIIIHIIIIIIIIII
@HISEQ:711:H5NNWBCX2:2:1101:2630:22111:ATCTCGTA
TTAAGTTCAGCGGGTAGTCCTACCTGATTTGAGGTCAAATTTATCAAAAGAAAAAATGTGGTCGGTTAAAATCCACTTTTTCATTGTTGGAAGCAGTGTAATCTGGTTTAGCATACTACTGAAGGCAATAGATAAATTATCACACCTTGTAGTTTCTGCTCAGATACTACTAATGCATTTCAGGGGAGCAGACTTGAAAAGCCTGCAATATGACCCCCCACATCCAAGCCACGATGCAACAAGAGTTGTTCATGGTTGAGAATTTAAATGTCACTCAAACAGGCATGCTCCTCGGAATACCAGGGAGCGCAAGATGCGTTCAAAGATTCGATGATTCACTGAATTCTGCAATTCACATTACTTATCGCATTTC
+
IIIIIIIIIHIIIHIIIIIIIIIIIIIIIIIHIIIIIIIIIIIIHIIHIIIIGIIIIIIIHIHHHHHHIIIIHIIIIIIHIIIIHHHIIIIIIIIIIIIIHIHHIIIIIIHGIHIIIIIIHIEHHHHHHIIIIHHHHIIIIIIIIIHHGHHIHIIIIIIIIIIIIIHIHIIIIIIIIIIHHIIIIHHIIIIIIHIIHIHGIIIIIIIIIIIIIIIIIIIIIHHIIIIIIIIIIIIIHHHIIIIIIIHIIIIIIHHIIIIIIIIIIIIHFIGIIIIIIIHIIIIIIIIIHIIHIIIIIIIIIIIIHIIIIIIIIIIIIIIIIIIHHIHCIIHIIIHIIIIIIIIIIIIGGIIHEHIHGIIIIIHGIIIIIHIII
@HISEQ:711:H5NNWBCX2:2:1101:3596:22152:ATCTCGTA
TTAAGTTCAGCGGGTGGTCCTACCTGATTTGAGGTCAAGAACAACAACAACAACATATGATCCAGCAGCAACAAGTAGATCCCCCCCATAGATGCAGATAATTATCACACCTAATGGAGGGGGGGCTTTGCCACTCATGTATTTCAGGGGAGCAGACCACAAATAAAGGCCTGTAACCCCCACGTCCAAGCCATACCCTCACATGAGTATGGTTGAGATATTAATGACACTCAAACAGGCATGCTCCTCGGAATACCAAGGAGCGCAAGATGCGTTCAAAGATTCGATGATTCACTGAATTCTGCAATTCACATTACTTATCGCATTTC
+
@HHHII1<C@GHDHCC<EFHHH@@CEEH@1<1CGH@GEHHG@HC?F@<GH?GH?EHIGHH1FCGECFHHHIHCC@HHEHHHH?<C<CDIFHCHC@1<GHIH1<CC@@HHEHHHEHEHHHHH<EHHG88DGIFHEHIIIHIHEHEEF@HHHHEHBHEFEGHHHHIHHEG??GG@FHHIIHHGHHIHHIIHHHHHHFHGIHEHHHHIHIIIIGIIIIIHHHHIHHHCEHFHG?F1ECHEHG?FHD0?EECHG?FFHC1CIHHGHHIIIIHHHDHCIHHG?HHHHHGF1EHFHGG?IHHCFHIIIIIIIIHHHFHHEHHHCHHHHHGHDHIH
@HISEQ:711:H5NNWBCX2:2:1101:6211:22218:ATCTCGTA
TTAAGTTCAGCGGGTATTCCTACCTGATCCGAGGTCAACCGTTCTGTGTGCCCTATAGGGCGATTTAGCGGCCAGCGCCGCCGCGTTCCAGTGCGAAAGACTTACTACGCAAGGAGCCGCGGGCGACGTCGCCGGTGGTTTTAGAGGGCTACCGGCTGTAGGCCCCCAACGCCGAGCAGTGCTCGAGGGTTGAAATGACGCTCGGACAGGCATGCCCGCCAGAGTACTGGCGGGCGCAATGTGCGTTCAAAGATTCGATGATTCACTGGATTCTGCAATTCACATTACTTATCGCATTTC
+
IIIIIIIIIIIIHIIIIIIIIIIIIIIIIIIIIIIIHIIIIHIIIIIIIIIIIIIIIHHHIIGHIGHIIIIIIIIIIIIIIIIIIHIIIIIIIIIIIIIIIIIIIIIIIIIIIIIIIIIIIHIIIIIIIIIIHHIEHIIIIIIHIIIIIIIIIIIIIHIIHIIHIIIIIIIIIIHIHIIIHIIHIIIIIIHIIHIIIHIIIIIIIFIIIIIHIIIGIIIHIIIIIIIIIIIHIIIIHHHHHHIIIIIIIIIIIIHIIIIIIIIIIIIIIIIHHIGIHIIIIIIIIIIIIIIIIIIIIIII
@HISEQ:711:H5NNWBCX2:2:1101:7062:22213:ATCTCGTA
TTAAATTCAGCGGGTAATCCCGCCTGACCTGGGGTCGCGTTGGAAGCTTACGCCTTTCGCAAAGCGCAGCGTCGGGTGTCCTCCGTCGGCACGCGAGCACGCACGGCGGTGTAACGAAGCCCACCGAATGCCGCTGTGCTCGCGACTCAGGATTCAATTTTGGGCTAACCGCAAGACGGGGCCGACGGGAAGCCAATGTACGCCCGCACGAAGTTCCGACCGTCTCCCTCAGAAGGCGGGGAATTTTGGGGGGGCAACGGTGCGTGACGCCCAGGCAGACGTGCCCTCGGCCTAACGGCTTCGGGCGCAACTTGCGTTCAAAAACTCGATGGTTCACGGGATCCTGCAATTCACACCACGTATCGCATTTC
+
IIIIIIIIHIIIHIIHIIIIIIIIIIIIIIIHHIIIIIIIIIIIIIIIIIIIIIIIIIIIIIIIIHHHHIIHHGGIHIIIIIIIHHIIHIIIIIIIIIGIHIDHDHIIIIIIIIIIGIIIIIIIIIIIIGIHIIIHIIGIIIIIIIIIIHIIIHIHIHIIHHHIIHIHIIIIIIHHIIHHIHIIIHIHHIIIIIGGHIIIIIIHIIIIIHHFHHCHDHEGIIIHHHEHEGIHHEIHHHGHHGIHIIHDIHHGHIGIIHIHHGIIIIHIHEEIHIIIIIIIIIHIIIGHIHHHE=HIIIIHHHHIIIIHIIIIIHIIIIIIHIHIIGHIIIHIHGIIIHIIGIIIIIIIIIIHHHHHHDIGIHHIIIHHIII
@HISEQ:711:H5NNWBCX2:2:1101:14186:22115:ATCTCGTA
TTAAGTTCAGCGGGTGGTCCTACCTGATTTGAGGTCAAGAACAACAACAACAACATATGATCCAGCAGCAACAAGTAGATCCCCCCCATAGATGCAGATAATTATCACACCTAATGGAGGGGGGGCTTTGCCACTCATGTATTTCAGGGGAGCAGACCACAAATAAAGGCCTGTAACCCCCACGTCCAAGCCATACCCTCACATGAGTATGGTTGAGATATTAATGACACTCAAACAGGCATGCTCCTCGGAATACCAAGGAGCGCAAGATGCGTTCAAAGATTCGATGATTCACTGAATTCTGCAATTCACATTACTTATCGCATTTC
+
IIIIIIIIIIIIIIIIIIIIIIIIIIIIIIIHIIHIIHHHHIIIIIIIIGIIIIIIHIIIIIHIIGHIIIIIIIIIHIHHGIIIIIIIICHHIIIIIIIIIIHIHHIIIGHIIIHEGHIIIIIHHHHIIIIIIIIHIIIHIIHGHIGEHIIIIIIIIIIHHHIHIIIIHHIIIHIIHEHIIIIIIHIHIHHIIIIIHIIHHIIIIIHHHIIIIIIIIIIGIIHHEIIIIHFHIIHIIIGIIIIIIHIIIIIIIGIIIIHIIIIGIHHGIHHHFIIIIIIIHIIIIIIIIHIHIHHIGIIIHIIIIIIHIIIIIIIIIIIHIGIIGIIII
@HISEQ:711:H5NNWBCX2:2:1101:16733:22186:ATCTCGTA
TTAAGTTCAGCGGGTAGTCCTACCTGATTTGAGGTCAAATTGTCAAAAATTTGTCCATAAGGACGGTTATAAGCAGGACCCCATATTAAAGTCAACCTACTGTGGCGTAGATAATTATCACACCAGAGACGGTCAACAAAGGTCTCACTAATACATTTCAGGAGAGCTGACTTCTGAGAAGCCTGCAACACCCACATCCAAGCCTAATCAAGCTCGCAAAAGCTGAAGAGGTTGAGAATTTAATGACACTCAAACAGGCATGCTCCTCGGAATACCAAGGAGCGCAAGGTGCGTTCAAAGATTCGATGATTCACTGAATTCTGCAATTCACATTACTTATCGCATTTC
+
IIIIIHHHEHHHIIIGHHIIIHIIIIGIIIIIIIIIHIIIIIHIIIIIIIIHIHHHIIIIIFHHICHHDHEHHIIIHIIIIIIIIIIIIGIHIHIHGHHIIIIIGHHGHIIIIHHHHIIIIGHIIIGIHIFHIIIIIIIIIHGHHIIIHHIIIIIIHHIIIHIIIIHIGFGHIHIIIIIIIIGHHHIIHIHIIIIIFHHIIIIHIIHHHIIIIHIIIHIIIIEIIIIIHGHIIIIIIHIIIIIIIIHHIHIIHHIIHIIIIIIIIIHIIHIIIIIIIIIHIIIIIIIIIIIHIIHIIIIIIIIIIIIIIIIIIIIIIIIIIIIIIIIIIIIIIIIIIIHHIHHIIIII
@HISEQ:711:H5NNWBCX2:2:1101:16944:22146:ATCTCGTA
TTAAGTTCAGCGGTTTTTCTTGCTCGATTTCAGACCAAGTTATCAAACCAGTTGCAATGGCTTGCAACTCATTTGTGTGAGTTGGAATTACGCATTGCTATGGATCAATCAAGAAACGCAAAGTGAAGCATTATCTGTTGCACTTTGGAGTCCTGATTGCCATAAATCAAGTACGCACATAATCATTTTAAAGCGAATGTCATTTGTAAAAAATGCACTACATAACGCTCATATCCGCTTGGCTTAGATTACACCAAATGGGTAATCATAAGCTTTGCGAGTTGTTAATGATTCTGAAACGAGCATGCTCCCCGGAATACCAGGAAGCGCAATGTGCGTTCAAAGATTCGATGATTCACTGAATTCTGCAATTCACACTACTTATCGCATTTC
+
HIIIIHIIGIIHGHIHHIIIIHHHIIGHHGHHHIIIIIIHIHHIIIHIIIHIIHHHHHIIIIGHIHIIIIIIIIHHHHHHIIIIGHHHHHHIIIIIGHIIIFFHHIIIIIIIHEHHIIHIIDEHIHFHIIIIIGHIGHHIIIIHGIFHHHFHHIIHIIIIIIGHIIHIIHEHHIGDHHIIHIIIIIFGHHHHHHHIIIIIHIIIHHHHIHHIHHIFHIIIHHHBEGIIIIIIIIHGHIIHCIGIIIIIIIIIIHHFIIIHIIHIIHIIHHCHGIIIIIHIIIIIIIIIIIIHHIIIHIHIIIGIIIIIIHHHHIIIIIIIIIIIIIHGHGIIGIIIIHIIIIIIGIIIIIIIIIIHHEIIIHIIIIIIGIGIIIIIHGIHHIIHIIIIHIIII
@HISEQ:711:H5NNWBCX2:2:1101:19420:22013:ATCTCGTA
TTAAGTTCAGCAGGTAGTCCTACTCGATTTGAGGCCAAGTTGTCAGAGATTGTCCCAGACAGGACTGTTAGAAGCACAGAGCTCCCAATCGGATACCCTCTTCATGAGGCGCCAGCGAAGATACTTATCACGCTGTACTATATCCAACTATGAGTTGCACTAGCGTATTTAAGATGAGCCACTGCAAAGCAGCAACACCCAAGTCCACTTCTCCAAAATTGGAGTGTGAGAGTACAATGACACTCAAACGAGCATACCCTTTGGAATACCAATGGGTGCAAGGTGCGTTCAAAGATTCGATGATTCACTGAATTCTGCAATTCACATTACTTATCGCATTTC
+
IHIIIHHIHIIIIIIGHIIIIIHIHIIIIHHIIHHIHHIIIIHHHIIIIHHHHHHGFHIIIIIIIHHIIIIIIIIIIHIHIIIIIIIHHIIIIIHIIIIHHIIHHIIIIIHHHIIIIIIIIIIIIIIIIIIHIIIIIIIIIIIIIIIIIIIIIIHIIIIHIIIIIHIHIIIIIIIIIIIIIHHHIIIIIIIIIIIIIIIIIIHEHHEHIIIHIHEIIHEIHHIIHIIIIIIIHIIIIHIIHIIIIIIHHIIIIIIIHIHIIIHIIIIIIIIIHDHIIIIIIGIIHIHIIIIIIIIIIIIIIIIIIIIIIIIIIIIIIIIIIIIIIIIIIIIIIIIIIIHIII
@HISEQ:711:H5NNWBCX2:2:1101:3398:22462:ATCTCGTA
TTAAGTTCAGCGGGTAGTCCTATCTGATTTGAGGTCAAATTGTTACGAATTGTCTAGGTAATAGACTATTAGAAGCGCAAGTCACCTGTGAAGGAAAACTGAAGTCAATGGTATAGATAGTTATCATACCAGAGACGAGCAGTCAAAGACTTCTGCTAATGTATTTGAGAAGAGCTGACTTTTCAAAAGCCAGCAGCATCCACAATCCAAGTCGAACTAGCTAATGAAAGCTAGTAAGATTGAGAATTTAATGACACTCAAACAGACATGCTTCTCGGAATACCAAGAAGCGCAAGGTGCGTTCAAAGATTCGATGATTCACTGAATTCTGCAATTCACATTACTTATCGCATTTC
+
IIIIIIIIIIIIIIIIIIIIIIIIIIIIIIIIIIHHIIIIGHIIHIIIIIIIHIIIIHIHIIIHIHIIIIHIIIIHIIIIIHIIIHHHCGHIIIIIIIIHHIIHHIIIIIIIIIHHIIIIFE@@HIIIIGHIIIIIGIHGIIHIHIHHIIEHIIHIIIHIIIIHIIHIIIIHIIIHIIIHIIIIIHIIHIHIIHIIHIHIIIIHGGHHIHHIIIHHHIHHHIIIIIIIIGIIIIIIIIHHIIIIHHHHIHIHIIHIHGIIIIIIIIHHIIIHHIIIIHIIIHHFIHHEHIIIHHIHIHIIGIIIIIIIIIIIIIIIIHIIIIIIIIIIIIIIIIIIIIIIIIIHIIIIIIIIIIII
@HISEQ:711:H5NNWBCX2:2:1101:6891:22396:ATCTCGTA
TTAAGTTCAGCGGGTAGTCCTACTCGATTTGAGGCCAAGTTGTCAGAGATTGTCCCAGACAGGACTGTTAGAAGCACAGAGCTCCCAATCGGATACCCTCTTCATGAGGCGCCAGCGAAGATACTTATCACGCTGTACTATATCCAACTATGAGTTGCACTAGCATATTTAAGATGAGCCACTGCAAAGCAGCAACACCCAAGTCCACTTCTCCAAAATTGGAGTGTGAGAGTACAATGACACTCAAACGAGCATACCCTTTGGAATACCAATGGGTGCAAGGTGCGTTCAAAGATTCGATGATTCACTGAATTCTGCAATTCACATTACTTATCGCATTTC
+
IHIIIHIIIIIIIIIIIIIIIIHIIIIIIIIHIIEHHHHIIIIIIIIIIHIIIIIIIIIHIGIIIHIIIIIIIIIIIIIIIIGIHIIHIIIIIHIIIIIIIIIIIIIIIIHIIIHIIIIIIHIIHHGIGIIIIIHIGIIHIGIIIIIIIIIHHHHIIIIIIIIIIIHIHIIIIIIIGIIIIIIGIIIIHIIIIHIIIIIIIHHIIIIIIIHIHIIIHIIIIHHEFIIIIHHHHHIIIHIIIHHHIHIIHIIIIIIIHIIIIIIIIIHHIHHHGGGIHIIIIIHIIIIIIHIIIIIIIHIIIIIIIHIIIIHIIIIIHHHIGIIHIIIIIHHGIIIIIIIHII
@HISEQ:711:H5NNWBCX2:2:1101:13607:22361:ATCTCGTA
TTAAGTTCAGCGGGTGGTCCTACCTGATTTGAGGTCAAGAACAACAACAACAACATATGATCCAGCAGCAACAAGTAGATCCCCCCCATAGATGCAGATAATTATCACACCTAATGGAGGGGGGGCTTTGCCACTCATGTATTTCAGGGGAGCAGACCACAAATAAAGGCCTGTAACCCCCACGTCCAAGCCATACCCTCACATGAGTATGGTTGAGATATTAATGACACTCAAACAGGCATGCTCCTCGGAATACCAAGGAGCGCAAGATGCGTTCAAAGATTCGATGATTCACTGAATTCTGCAATTCACATTACTTATCGCATTTC
+
IIIIIHHIHHIIIIIHHHHHHIHHIIIIIHHHEHHHIIIHIIIHIIIIHGEHGHHIIHGGHIHIIFCHIIIIIIIIGIGHCFEHHIIIHHIIIHHIIFDHHHHHEHEHIIGHHHIIFHIHIHIIDIIIIHIIHIIIHFGHHHHCHHFEHHHDFHHIIHIHIIIIIIIHHIIHIHIHDHHIIIHDHCHHGIIIHIGICHIIGIIIIHHHIIIHHHIIIIHEIHEIIIIHHIHIIIIIIIIIIIIIHDHGHHHHHIIHHIIHHIIIIIIIIIHHGIEHIIHIHHHEHCIIIIGIIIHIIIIIIIIIIIIIIIIIIIIIIIHIIHHCHCHHI
@HISEQ:711:H5NNWBCX2:2:1101:17333:22696:ATCTCGTA
TTAAGTTCAGCGGGTATTCCTACCTGATCCGAGGTCAACCTTAAAAAATTGGGGGTTTAACGGCAAAAACTACAGAACCTTCCAAAGCGAGAAAAAATTACTACGCTCAGAGGCCACTGCGGCTCCGCCACTAGATTTAAGGAACTACAAACGTAGATTCCCAACACTAAGCCAGGCTTAAGTGGTCAAAATGACGCTCGAACAGGCATGCCCAATAGAATACTAATGGGCGCAATGTGCGTTCAAAGATTCGATGATTCACTGAATTCTGCAATTCACATTACTTATCGCATTTC
+
HIIIIHHHIIIIIIIIIIIIIIIHIIIIIIIIIHIIIIIIIIHIIIIIHIIGIIIIIHIIIGIIIHIHIIIIIIIIIIIHFHIIHIIIHIIIIIIHIHGHHIIIHIHIIIHIIIIIIIHHHHIIIIIIIIIIIIIIIHIIIIHEIHIIIIIIIIIIIIIHIIIIIIIHIIIIHIHIIHHIIIIIIHIIIIHIIHIIIIIIHHHHIIIIIHHIIHIIIIIHIIIIIGIIIIHHFFIHHDHGIIHGIHHIIHIIIIHHHIHIHIIHHGIIGIHEIIIIIIIIIIIIIIGIHIIIIIIH
@HISEQ:711:H5NNWBCX2:2:1101:10687:22860:ATCTCGTA
TTAAGTTCAGCGGGTATCCCTACCTGATCCGAGGTCAAACTTAAAAGAAGCTTAATGGGAGGAGGCCTGCCAGAATCGCGACGCAATGTGCTGCGTACGAAGCCAACATACCGGCTGCCAATGAATTTAAGGCGAGTCCACGCGCTGAGGCGGAACAAACACCCAACACCAAGCAGAGCTTGAATGATTAAATGACGCTCGAACAGGCATGCCCAACGGAATACCGAAGGGCGCAATGTGCGTTCAAAGATTCGATGATTCACTGAATTCTGCAATTCACACTACTTATCGCATTTC
+
IIIIIIIIIIIIIIIDHIIIIIIIHIIIIIIIIIIIGIIIHIHIIHIIIIIIIGHIIIIIHIIIHHHIIIIHIIIIIIIIIIIIIIIIHIIIIIIIIIIIIIIIIIHHIIIIIIIIIIIIIIIIIIIIIHIIIIIIIHIIIIIIIIIIIIIIIIIIIIIIIIIIIHIIIIIHIIIIIIIIIIIIIIIIIIHIIIIIIIIIIIIIIIIIIIHIIIHIIIHIIIIIIIHFCIIIIIIIHIIIIHIHHHIHIHIIIIIIIIIIHHIIIIIIIIIHIIIIIIIIIHHFGIGIIIIHIIIII
@HISEQ:711:H5NNWBCX2:2:1101:13406:22949:ATCTCGTA
TTAAGTTCAGCGGGTATTCCTACCTGATCCGAGGTCAACCTTGAGAGTCACGGCTCGCGCCGAGGGTTTTACGGCCGGAGCTCCCCCGCGGACGTCCAAAGCGAGAATTTTACTACTGCGCTCGGAGCCGCGGCGGGTCCGCCAATTTCTCTAGGGGCCTCCCGCGGGGGGAGGGCCCCGACACCCGGGCGCTGGGCCCAGAGGGGTTGAAATGACGCTCGAACAGGCATGCCCGCCAGAATACTGGCGGGCGCAATGTGCGTTCAAAGATTCGATGATTCACTGAATTCTGCAATTCACATTACTTATCGCATTTC
+
IIIIIHIIIIIIIIIIIIIIIIIIIHIIIIIIIIIIIIIIIIIIIIIIIIIIIIIIIIIIIIIHIHHHIIIIIGIIIIIIIIIIIIIIIIIIIIHIHIIIIIIIIIHIIIIIIIIIIIIIIIIIIHHIIIIHHIIIIHIIIIIIIIIHIHIIEIHIIIIHIHIHHIIIIIIIHHHHIIHHHHHIHIIIIHGGIHIHHEHIIHIIIIHHIHHFHIHIHIIIIIHIIIIIIIHIIGIGIIIIHIIIIIIHEIIIIHIIIIIIIIIIIIIIIIIIIIIHIIIIIIIIIIIIIIIGIIIHIIIIIIIIIHIIIIIIIIIII
@HISEQ:711:H5NNWBCX2:2:1101:14298:22778:ATCTCGTA
TTAAGTTCAGCGGGTGGTCCTACCTGATTTGAGGTCAAGAACAACAACAACAACATATGATCCAGCAGCAACAAGTAGATCCCCCCCATAGATGCAGATAATTATCACACCTAATGGAGGGGGGGCTTTGCCACTCATGTATTTCAGGGGAGCAGACCACAAATAAAGGCCTGTAACCCCCACGTCCAAGCCATACCCTCACATGAGTATGGTTGAGATATTAATGACACTCAAACAGGCATGCTCCTCGGAATACCAAGGAGCGCAAGATGCGTTCAAAGATTCGATGATTCACTGAATTCTGCAATTCACATTACTTATCGCATTTC
+
IIIIIIIIIIIIIIIIIIIIIIIIIIIIIIIIIIIIHHIIIIHIIIHIHIIIIIIHHIHIIIIIIHHIIIIIIIIIIIIIIIIIIIIIIIIIIIIIIHHHIIIIIIIIHIHIHHHIIIIIIIIIIIIIIHHIIIIIIIIHIIIIIIIIIIHHHIHEHHHIIIIIIIIFHHHIIIIIIIIIIIIIIIIIIIHHHIIIHIIIIIIIIIHIIIIIHIHFIIHHFGIIHIIIIHGHIIHIIIIHIIHIHHHIIIGIIIIIGIHIHIIIIIIHHFIGGIIIIIIGIIIIIHHIIIIHIHIIIHIIHHGIHHIIIIIIIIIIIIHHFHGIIIIII
@HISEQ:711:H5NNWBCX2:2:1101:14619:22946:ATCTCGTA
TTAAGTTCAGCGGGTAGTCCTACTCGATTTGAGGTCAAGTTGTCAGATATTGTCCAAAGACAGTTTAAGAAGCACAGAGCTCCCGATCAGCCACCCTCTTTCAAGGCGCCGGCGAAGACACTTATCACGCCGTACTATGTCCAACCAGGAGTTGCACTAATGCATTTCAGGTGAGCCGTGCAGTAACAAACAGCAACACCCAAGTCCACCACTCCCAATCCAAAGGATTAGAGAGTGTGAGAGTACAATGACACTCAAACGAGCATACCCTTCGGAATACCAAAGGGTGCAAGGTGCGTTCAAAGATTCGATGATTCACTGAATTCTGCAATTCACATTACTTATCGCATTTC
+
HIIIIIHIIIIIIIIIIIIIIIIIIIIIIIIHIIIIHIIIHIIIIIIIIIIIHHHHIIIHIIIHIFHHIIIIIIIIIIIIIIIIIGIIIIIIIIIIIIIIIIIIIIIIIIIIIHHHIIIIIHIIIIIIIIIIIHIIIIIIIIIIIIIIHHIIIIHHIHIIIIHIIHIHHIIIHIIIIIIIIIIHIIIIIHIIIIIHHIIIHHHHHIIIIIIIIIHIHGHHHFGHHEHIIIIIIIIIIIIIIIHIIIIIIIIHHIIIIIHIIIIIIHIIIGIIHIIIIIIGIHHHGIIIIIIIGIIIIIIIIIHHDGIIIIIIIHIIIHIIIHIIIIHIHIIIIHIIIIIIIIIIIIIIIIIII
@HISEQ:711:H5NNWBCX2:2:1101:15882:22777:ATCTCGTA
TTAAGTTCAGCGGGTAGTCTTACTTGATTTGAGATCGAGTTGAACAACACATAAAGTGTCGTAAAATCCTGCATCAGTCAGCAAAGAGGACAATTATCCTTTATGTTAGCTGCAGCAAAAGTAATAATCCTGTTTGACGAGGACTAAATAGATATGCTTTTAGCTCAGATAAAAGTCCAGCTGCACCTGCATTTCAAGCCGCCCGCCGACCGGTAAAGGTTGTTGGGATAGCTCAAGTCCACCCTCCTTTTGAAAAATCAAGAAGAGGTTGAGGTGTTTACTGATACTCAAACAAGCATGCTCTTCGGAATACCAAAGAGCGCAATATGCGTTCAAAGATTCGATGATTCACTGAATTCTGCAATTCACATTACGTATCGCATTTC
+
IIIIIIIIIIIIIIHIDFHHIIIIIIGIHFHIHIIIIIIIHIIIIGHIIIIIIIIIHHIIIIIHIIIIIIIIIIIIIIHIIIIIIIIIIIIIIIGIIIIIIHIIIIIIIHIIIIIIIIIIIHIIIIHIIIHHHGHIIIIHHHHHGHIIIHHHIGHIIIIIIIEEHHIHHIIHHIIIIIIHIIIIHIIIIIIIIIIIIIIIIIIHIIIIIHIIHHIIIIIIIIHHHIIHHIIIIIGIIHGHGEHIIGIIIIIIIIHHIIIIHEIHFHHIHHIIHIIIHHIHIIIIIIIIIIIIIIIIIIIIHFIIHIIIIIIIGIIIIHIIIIIIIIIHHHIIIIHHHIIIHIIIIIIIIIIIIIIIIHHIIIIIIIIIHIIIIIIIIHIIIIIIII
@HISEQ:711:H5NNWBCX2:2:1101:3211:23197:ATCTCGTA
TTAAGTTCAGCGGGTATTCCTACCTGATCCGAGGTCAACCTTAAAAAATTGGGGGTTTTACGGCTAGAATCCCTCCGAATCCCAGTGCGAGACGTTAGTTACTACGCAAAGGAGGCTCCGAGAGGGTCCGCCACTACCTTTAAGGGCCTACGTTTAACCGTAGGGCCCCAACACCAAGCAGAGCTTGAGGGTTGAAATGACGCTCGAACAGGCATGCCCGCCAGAATGCTGGCGGGCGCAATGTGCGTTTAAAGATTCGATGATTCACTGAATTCTGCAATTCACATTACTTATCGCATTTC
+
IIIIIIIIIIIIIIIIIIIIIHIIIIIIIIIIIIIIIIHHHIIIIIHIIHHHIHIIIIHIEHDHCG@FCCHHG<GH@HHEHE@FHHEIIHH?IHHHGIIIIIHIIIIIHHHHIHGHHIHIIIHHHIIIIIHHHHEIHHIHIIIHHIIIHIHHHIIIHIHIGIIIGIIIIHHHHIIIHHIGIIIGIHIIIIIIHIIIIHIGHIHHIIIIIIIIIIHIIIIIIIIIIIIIHIIIIHIIIIIHGEFCIGIIIIIIIIIIHIHIIIIIIIIIIIIIIIIIIHIIIGIIHIIIHIHIIIIGIIIIII
@HISEQ:711:H5NNWBCX2:2:1101:6668:23218:ATCTCGTA
TTAAGTTCAGCGGGTAGTCCTACCTGATTTGAGGTCAAATTTATCAAAAGAAAAAATGTGGTCGGTTAAAATCCACTTTTTCATTGTTGGAAGCAGTGTAATCTGGTTTAGCATACTACTGAAGGCAATAGATAAATTATCACACCTTGTAGTTTCTGCTCAGATACTACTAATGCATTTCAGGGGAGCAGACTTGAAAAAGCCTGCAATATGACCCCCCACATCCAAGCCACGATGCAACAAGAGTTGTTCATGGTTGAGAATTTAAATGACACTCAAACAGGCATGCTCCTCGGAATACCAGGGAGCGCAAGATGCGTTCAAAGATTCGATGATTCACTGAATTCTGCAATTCACATTACTTATCGCATTTC
+
IIIIIHIIIIIIIHIIIIIIIHIIIIIIIIHHGIHHHHIIIIIIIIIIIIIIIIHIIIIIIIIIHFDEFIIGGIHHIIIIIIIIIIIIIHIIHIHIHHIIIIIIHGGHHIIIIIIIIIIIIGHHIIHIIIHIIIHIIIHIFHHHIIHHHIIIHIIIHIHIIIIIIIIIIIHHIIIHHIIIIIIIHHHIHHHHHIIIIIIIHIIIIHHIHIHIIIHIGIIIIIIHIIIHE/GGHIIHIIIIIIIIIIIIIIIIHHIIIHIIIHHHIIIIIIIIHHFHIIIIIIIIIIIIIIIIIIIIIIIIHIHIIHIIIHEHIIIIIHIIGIIIIIIIIIIIIIIIIIIIIIHIIIIIIIIIIIIIIIIIIIIIIHIIIIIIII
@HISEQ:711:H5NNWBCX2:2:1101:7965:23170:ATCTCGTA
TTAAGTTCAGCGGGTATCCCCGCCTGATCCGAGGCCAAACTTGTATGGGCTGTCGGCTCCTGCGTTACCAGGAGCCAGAGGCCGCCCTCCGTCCGGAGCCAACTCAGCGATGACTTGCGTCTTGCTACGCTCGTGGTCCGTCGGCGGCGCCAACGCGTTCCAGACCCGTCCTGTCACAGACGTCGTCCAACATCAAGCAGAGCTTGGGGTGTGTAATGGCGCTCGAACAGGCGTGCCTCCCGGAATACCGAGAGGCGCAATGTGCGTTCAAAGATTCGATGACTCACTGATTCTGCAATTCGCATTACCTTTCGCGTTTC
+
HIHHHHHIIGHIIHHIIIHII<DHEEFHHGHHHHGIIHHIHHIIIIHFHHHGHIIGHIDHHFCCE<EEHIF?CEFEHEHEEHHHIIIHIHIHEHH/ECEHHFHHEHIGHGFHHIIIHHDEHIIEHEEHHHGHHHDEHHIIIIHHHHCIHHHCHIHHHHEHHIHFHHHIEEDHHIIGHEHIIHHIIHHHHIIFHHEIIHFHHHEIIGGIIIIHHIHHHIHGHIHGIHHEHEIHHHHEC<CC1GIHHHGHHHFD=HHHHEHGHHHHHHGHHEHHHHHIHGHHG@HFC@IHHIIIHHHHEGIIIIIIHEIIHE?<HHHHIHII
@HISEQ:711:H5NNWBCX2:2:1101:14468:23018:ATCTCGTA
TTAAGTTCAGCGGGTAGTCCTACCTGATTTGAGATCAAACATTCAAAACGAGCCATTCCTCACAGAGGAGAGGCCTTTATGAGCCCCAGTGAACCTCCATCGCTGAAGGTTACTTGACGGAATACCACAAGCGTAGATAATTATCACACCTGCGATGCCACCAAACACTGGCAAGCTGATTCATTTAAGAGGAGCTGACCATAGGCCAGCAAGACCCCCAAAGTCCAAGCTCATCATGGCAAACCCATGAGAGTTGAGGTGTTCATGATACTCAAACAGGCATGCCCTTCGGAATAGCCAAAGGGCGCAAGGTGCGTTCAAAGATTCGATGATTCACTGAATTCTGCAATTCACACTACTTATCGCATTTC
+
IIHIGHHHHHHIHGIIIHHHHHIIIIHIFHHIIHIIIHHIHHIIIIIIIGHHIIGIIIIIIIHIHHHHHGFHIIIHIHHHFHHIIHIIIIIIHHHHIEHHHFHHFHIHIHHHIIFFHHIIHHHHHIIGHHIIH<CEHIIIIGHFHHIGIHIHCHIIIHIHIGHGHHCHHHHHEAGEHHGHGEHHHIHHGHHGHHHHHHHIGHIHHHEHIHGGEG<DHHHCGHF/D<<FGHHHEHCHFEHEEGHCFHHHE?HIIHHHHHHH?EH?GIIIHHFIHFIHHHHHIHHG0<?HHEHFIGIIHHIHHFC0C/FIGHDGIHHHEIIHIHHIIIHHHEHGIIHGECHHCIHIHHFFGECGIHHGIIHIHIIHIIIHIHI
@HISEQ:711:H5NNWBCX2:2:1101:17829:23090:ATCTCGTA
TTAAGTTCAGCGGGTAGTCCTACTCGATTTGAGGCCAAGTTGTCAGAGATTGTCCCAGACAGGACTGTTAGAAGCACAGAGCTCCCAATCGGATACCCTCTTCATGAGGCGCCAGCGAAGATACTTATCACGCTGTACTATATCCAACTATGAGTTGCACTAGCGTATTTAAGATGAGCCACTGCAAAGCAGCAACACCCAAGTCCACTTCTCCAAAATTGGAGTGTGAGAGTACAATGACACTCAAACGAGCATACCCTTTGGAATACCAATGGGTGCAAGGTGCGTTCAAAGATTCGATGATTCACTGAATTCTGCAATTCACATTACTTATCGCATTTC
+
HFHIGFHCEE@HHIIIHIIIIIIHHHIIIHIGIIICHHIHFGIGIIHIIHHHEEFHEEHHIEHFGHHHCHEHHIIHIIEHIHHIHHHHHHGICEECFHHCGHIHIIEHGIIGCHHHIIDHEHHIIHIIIIIHIIIH?FGEHHHEHGHHHHHIHIHHD?HDHH?HHAHHHIIIGHHHHHIHHGHGHHIHIHIHHIIIHIIHGHH/HGGHHHHHEFDD0HIIIHIHHHHHFCC1<1HC<<1<HHH?CFHCHHIHHCHGHD?IHGCGIHIHIHGHG@EEHEHHCIHHDGIIIHHCHDIHHEHG1HHHF<FHHIHGEHHHF@@IHC@EIGIHIHIIHHIGIHHHDE
@HISEQ:711:H5NNWBCX2:2:1101:18097:23004:ATCTCGTA
TTAAGTTCAGCGGGTAGTCCTACCTGATTTGAGGTCAAATTGTCAAAAATTTGTCCATAAGGACAGTTATAAGCAGGACCCCATATTAAAGTCAACCTACTGTGGCGTAGATAATTATCACACCAGAGACGGTCAACAAAGGTCTCACTAATACATTTCAGGAGAGCTGACTTCTGAGAAGCCTGCAACACCCACATCCAAGCCTAATCAAGCTCGCAAAAGCTGAAGAGGTTGAGAATTTAATGACACTCAAACAGGCATGCTCCTCGGAATACCAAGGAGCGCAAGGTGCGTTCAAAGATTCGATGATTCACTGAATTCTGCAATTCACATTACTTATCGCATTTC
+
IIIIIHIIIIIIIGHIIIIIIIIIHIIHIIIIIGIIIIIIIIIHGHIIIHIIHIHFHIIIIIHIIHHIIIGHHIIIGHIHEHIIIIIIIEHIIIIIIIGHGHHIIIIHIHHHHFHHIIHIIIIHIHIIIGIIIIIIIIIIIHHHHIHHHHHIIIIIHHIIIHHHFIHHHGHHHHIGHIIIIIIIIIIIIIIIIIIHIIIIIIIIHHHIIIHHGIIIIHHG@IIIHCHIIHIIIIHFIIIIIIIIIIHHIIHHHHIIEHIIIHHHHIHIIIIIHIIHIIHGIIIIIIIIIIIIIIIIIIIHHEIIIIIIIHHHHIIIIIIIIIHHHIIIIIIIIIIIIIHIIIIIIHII
@HISEQ:711:H5NNWBCX2:2:1101:18015:23092:ATCTCGTA
TTAAGTTCAGCGGGTAGTCCTACCTGATTTGAGATCAAACATTCAAAACGAGCCATTCCTCACAGAGGAGAGGCCTTTATGAGCCCCAGTGAACCTCCATCGCTGAAGGTTACTTGACGGAATACCACAAGCGTAGATAATTATCACACCTGCGATGCCACCAAACACTGGCAAGCTGATTCATTTAAGAGGAGCTGACCATAGGCCAGCAAGACCCCCAAAGTCCAAGCTCATCATGGCAAACCCATGAGAGTTGAGGTGTTCATGATACTCAAACAGGCATGCCCTTCGGAATAGCCAAAGGGCGCAAGGTGCGTTCAAAGATTCGATGATTCACTGAATTCTGCAATTCACACTACTTATCGCATTTC
+
HIGIIIIHIIIGIIIIIHHIIIIIIIHIIIIIIIIIIHHIIIIIIIHIHHIIIIHIIIIIIIGFHHIIIIIIIIIHIIIHHIIIHIIIHIIIHIHHIIIIHIIIIHIIIHFHHHIIIIIIIHHGHHIIIIIIGIFHEHIHIIIGHIIFEHHHIHIIIGIFHHIIIIIHHIHHHHHIIHIHHIIIIHIIHGIHIIIIIIHEHIIIHHCIHHHIHHHDCHHHCHHEIHHIGHIHHHHHHHIIIHHEHIIIHHHIIIIIIIHIHHGIIIIHIIIIIIIIIIHIIIHHHIIIHHHHIIIIIHIIIHHIIIIGIIIIIIIIIIIIIHHIIIHEIHGIIIIIIIHHHHIIIHIIIIIIIHIIIIIGHIIIIIHHIII
@HISEQ:711:H5NNWBCX2:2:1101:18009:23153:ATCTCGTA
TTAAGTTCAGCGGGTAGTCCTACCTGATTTGAGGTCAAATTCATCAAAATGTGGTTCAACAACCACTCATATTAGAAGCGGTGCAATCTGTTTTATGCAGCATACCAAAGGCTTAGATAATTATCAAACCTATAGCAGTAGCTCAGATACCACTAATACATTTCAGGGGAGCTGACCTCTTGAGAAGCCCGCAAAATGATAAACCCCCACATCCAATCCACACCGAAAGAGTCAATGTGGTTTGAGAAATTAAATGACACTCAAACAGGCATGCTCCTCGGAATACCAAGGAGCGCAAGATGCGTTCAAAGATTCGATGATTCACTGAATTCTGCAATTCACATTACTTATCGCATTTC
+
IHIIIIGIIEFHHHHIIIIIIGCGHEHIIHIIHHHIIIIIIIIIHIIHIHIIIIIHHIHGHIHIIGHHIIIIIIHHIIIIIHHDIIIIIIHHHIIIHIIIIIIIIIIHHHIIHEHIIIIIIIIHIIHIFGHHIGCHIIIIHHHHIHIIIHIIIIIHIIIIIGHHEHHHEHHHHEHHHHIIHHHIGFHIIHIHIIIEHIIIIHFHHHHIIHIIHHG@EHEHHCD=CCHIIHIHEIIIIIHHHHHHHGIHHHFIIIIHHEEIIIIIHHIIHHGHHIIHIHHEIHHGIIHFEDHIHIIIIHIIHHFIHGHHHFIIHIHIIIHHFGHHIIIHHIIHHHFIIGIIIHHHGIHFHHHIIIIHGIH
@HISEQ:711:H5NNWBCX2:2:1101:2284:23331:ATCTCGTA
TTAAGTTCAGCGGGTAGCCCCGCCCGATCCGAGGTCGACGTCGTCCGTAGTAGGGTCTGGGGGAGGGGCCGGTCCGCGCCGCGGCCGCCGGGGCGAGGCTTCCCTACTGCGCCCAGGGCCGCGGCGGGTCCGCCGCTGGGTTCGGGGGCCTGCGGACGTCGCCGCAGCGCCCCAACGCCGGGCGCCCGCCCCTGGGGGGGCGCGCCGGGTGCTGAAACGACGCTCGGACGGGCGTGCCCGCCGGAGTGCCGGCGGGCGCAATGTGCGTTCAAAGATTCGATGGTTCGCTGAATTCTGCAATTCACATTACTTATCGCATTTC
+
GIIIIIIIIIIIIIHIHIIIIIIIIIIIIIIIIIIIIIIIIIGIIIIIIHIIIHIHIIIIIIIIIIIIIIIIIIIHIIIIIIIIIIIIIIIHICEHHIHEHIIIIIIIIIIIIIHEHIHIIIIIHIIIHIIIHIIIIIHHHFHIIIHHCHHGHIG?EHCHHHEE?CHDHIIIIHHIIIIHHHIHHIIIIIIIIIIIIGHGIIIHDHIIHGCEIIHHCHG?DCHDHHEDIHIIIIIIHHHHIIHIHHCHGHIHHCIHFHGIHIGIIIIIIIHGIIIIIIIIHIHIHIIIIIIIIHIIHIIIIFHIHGIIIHEIIIIIIIIHII
@HISEQ:711:H5NNWBCX2:2:1101:17403:23283:ATCTCGTA
TTAAGTTCAGCGGGTATCCCTACCTGATCCGAGGTCAACCATAGAAAATTGGGGTTTGCTGGCCAGCATCCACCGGGACTCAATCGCGAGGGTTTGATTACTACGCGTAGAGCTCGATGGCACCGCCACTGATTTTAAGGCCAGCCGTTTACCGGCAGGGCCCAAGACCAAGCTGAGCTTGAGGGTTGAAATGACGCTCGAACAGGCATGCCCCCCGGAATACCAAGGGGCGCAATGTGCGTTCAAAGATTCGATGATTCACTGAATTCTGCAATTCACATTACTTATCGCATTTC
+
IIIIIIHEHHHHIIIHIIIIIHIIIIIIIHIIIIHIIHIIIIIIHIIIIIIIII?EHIIIIHHIIIHHIIIIIIHHGIIHIIIIIIIIIIIIHHIIIIIGIIHIIHIHIIIIIHIIIIIIIIIIIIIIIIIIIIIIHIIHHHIIHIIHHHHIIIIHHIHIIIIIHHIHIIIIIIIHIIIIIIIIHIIHIIIIIIIIIIIIIIIIIIIIHHGIHIHHHGHIIIIIIHFCHIIIIIIIIIIIIIHIIIIIIIIIIIIIIIHIIIIIIIIHIIIHHHIIIIIIIHIIIIIIIIIIGIII
@HISEQ:711:H5NNWBCX2:2:1101:21236:23328:ATCTCGTA
TTAAGTTCAGCGGGTAGTCCTACCTGATTTGAGGTCAAATTGTCAAAAATTTGTCCATAAGGACAGTTATAAGCAGGACCCCATATTAAAGTCAACCTACTGTGGCGTAGATAATTATCACACCAGAGACGGTCAACAAAGGTCTCACTAATACATTTCAGGAGAGCTGACTTCTGAGAAGCCTGCAACACCCACATCCAAGCCTAATCAAGCTCGCAAAAGCTGAAGAGGTTGAGAATTTAATGACACTCAAACAGGCATGCTCCTCGGAATACCAAGGAGCGCAAGGTGCGTTCAAAGATTCGATGATTCACTGAATTCTGCAATTCACATTACTTATCGCATTTC
+
HHIHH<DGIHIHIIEHIIIIIIIIFHIIIIIIIIHHIGGHHIEHHHHHHIIIHGHHHHHIIHHHIHHHIIIIIIIIIIHCHHHEHEGHIIIF@CHHGEHHEHHHIGIHECGHIHIHHIIHIIIHHHIIIIIH6@EHHHHHDD<D/DHHDGGGGGHHEHHIHHIIIIHIHHFHEHIHHEHIIGHHHGGHGHIIHGGHFHHFFHHHECHCGHGIIIIIHHHHCHHHHG?EFIHHIHHGIGIIHHHHHHGCIHHGDGHGGIIHIIIHIIIIIIIIIIIIIHHEHIIHHFHHIHIIIIHIHGEDHIHIIIIHHIIHHIIHFHIIHHIHHIGIIIHHIIIHEEGEDHEHIIHI
@HISEQ:711:H5NNWBCX2:2:1101:2003:23664:ATCTCGTA
TTAAGTTCAGCGGGTGGTCCTACCTGATTTGAGGTCAAGAACAACAACAACAACATATGATCCAGCAGCAACAAGTAGATCCCCCCCATAGATGCAGATAATTATCACACCTAATGGAGGGGGGGCTTTGCCACTCATGTATTTCAGGGGAGCAGACCACAAATAAAGGCCTGTAACCCCCACGTCCAAGCCATACCCTCACATGAGTATGGTTGAGATATTAATGACACTCAAACAGGCATGCTCCTCGGAATACCAAGGAGCGCAAGATGCGTTCAAAGATTCGATGATTCACTGAATTCTGCAATTCACATTACTTATCGCATTTC
+
IGIIIIIHHIHHIIIIIIIHIIIIIIIIIHIIIIHHHHGEHGHHHHGHIIIIHIGHIIICEHIIIGEEHHIIIHIIIHGHHHHHIIGIIHHIIIIIIIIHIIHIIIHHIGHIIIIIIIIIIEEHEHCHHHIHIIIIIHIIIGIIIIHHHHIIHIIIIIIIHIIHIHIIHHHIIIIHIGHHHHIHHEHHGHHIGHFHHFHHGIIIHIHIIIIIHHHIIIIIIIIHHIIIIIIIHHCIHIIIIIIGIIIIHIIIIIIHIIHHEHIHHHIIIIIHIIIIIIIIIIIHIHIHIHHHIIIIIIIIIIHIIIHGIIIIIIIHHHIIIIIHIIHII
@HISEQ:711:H5NNWBCX2:2:1101:3412:23709:ATCTCGTA
TTAAGTTCAGCGGGTATCCCTACCTGATCCGAGGTCAACCTCTATGAATTAGATGAACGGGGGGTCCAGTGGCACAGATTTCAACCCGTAACCCGACTAGTTTAGCATTGTATAATACTCTGTGAGTCTGTTGCCATGGTTTGCTTCTCTGGCCTATACATTTCGACTGAGTGGGACAAGCACCGCAAGTGCCTTCCACATCAGTCAATACCACATTAGATGTGAAGTGGTTGTTAGTGACGCTCGAACAGGCATGCCCTGAGGAATGCCAAAGGGCGCAATGTGCGTTCAAAGATTCGATGATTCACTGAATTCTGCAATTCACATTACTTATCGCATTTC
+
IIIIHHIGIIIIHHIIHHIIHIGHIIIGIIIHIIHIIIIIIIHIIIGHIGHHHHHIIIIIHIIGHHGHIIIIIIIIIHIGHIHIGHHIIIIHHHHIIDHIHHIIIIIHHIIIHIIHHHHIIIHIIIIIIIHIIHIHHHIHHHHHHIIHHHFHFHHHHHIIIGHGHHHHIHHIIHHIHHIIHHGHIIIIIHHHGHGFIHFIIIIHGIIIIIHHHIIIHIHGEIIIHIIHEIHFHIIGIIIIIHIIIHHEIHHIIIIIIIIIIHHIHIHHFHHHHCEHH?HHFDHHHHHHHHIIHIIHIIHIGIIIIIIIIIIIIIIIIHIHHHIIIIIIIIIIHHHIIHHIHH
@HISEQ:711:H5NNWBCX2:2:1101:4184:23553:ATCTCGTA
TTAAGTTCAGCGGGTAGTCCTACCTGATTTGAGGTCAGATTTCAAAGTTTGTTGCTTGACCGCCACTCTGATAGGCAGGTCGGGGGAGGGCGCAGAAGGGGAACGTCTCTGTCGAGCGAGGATGGTACAACGCCCAGTCGAGTTCGACCCACAGGCCCAACCGATGCATTTGAGGGGAGCCGCCTCACGGCAGCAGAGCCCCCACATCCAACCCTCTCCGCGCGAAACGGAAGGGGTTGATGACTTCAAGACACTCAAACAGGCATGCTCCTCGGAATACCAAGGAGCGCAAGGTGCGTTCAAAGATTCGATGATTCACTGAATTCTGCAATTCACATTACTTATCGCATTTC
+
IGIIIGHHIIIIIIIIIIIIIIIIIHHIIIIIIIIIIIHIHIIIIHIIHHIIIIIIIIIIHHIIIEHIHGIHIHHHIIIHIHIIIIIIHIIIIIHGHIIIIIHIIIIIIIIIIHIGIIIIIDIIIIIHIIHHIIIIIHIIIIIIGHHIIIIIIIHIIIIHIIIHHHHIIHIHHHIIHIHHHIIIIIIIIIHIIIHHHIGIIIIIIIEHHHHHHHHIHHIIIIIHHIIIIIIIIIIIIHIIHIIIIIIIIIIIIIIIIHHHIIHGIIIIIIGIIIIHIIIHIIHFIIIHHHIHIIIHCIHIHIHIIIIIIIIHHIHHIHIHIIIIIHIIIIIIIIIIIIIIIIHHIHGIIIIGI
@HISEQ:711:H5NNWBCX2:2:1101:7314:23685:ATCTCGTA
TTAAGTTCAGCGGGTAGTCTTACTTGATTTGAGATCGAGTTGAACGACACATATGTGTCGTAAAATCCTGCATCAGTCAGCAAAGAGGACGATTATCCTTTATGTTAGCTGCAGCAAAAGTAATAATCCTGTTTGACGAGGACTAAATAGATATGCTTTTAGCTCAGATAAAAGTCCAGCTGCACCTGCATTTCAAGCCGCCCGCCTACCAATGAAGGTTGTTGGGATAGCTCAAGTCCACTCTCCTTTTTTTTAAAAAAAAAAGAGAAAAGTGAGGTGTTTACTGATACTCAAACAAGCATGCTCTTCGGAATACCAAAGAGCGCAATATGCGTTCAAAGATTCGATGATTCACTGAATTCTGCAATTCACATTACGTATCGCATTTC
+
<<DFH1CG?<1CECCCEHHEEEFHCCCG@GCFHHGDHCECGHG@CD<//C@EHHECG@<EH?<<<<<<F1<EHIECFE@@C<<CF1<EH1?<CFECGE11F1<<CHHICHHC@FHHFCHCGHCCHGC@<C00<FHEE<E/CCH@HCC/<C?GEH/</=CCFH?=/8..;:F@GFFF@CA@CG@B@GHEEEH@GCD>;.8ECC<H?EEHHEHHIEHC@.FG6...68A6.AA..6A;.-688.B..8--E;:..C-C-<.D0@@<0EHHHC@HFD1=HHHFGFEHEHH@GGD<<<@@1HHFHHFFGC0DIIH@F@F1C<1<</HHC1HC@=DIHHGD<<C<@HF<FFCCD<1GCHGGD1ECIHG@F1DC?FCF1C?ED/EEHHFIHDDEF
@HISEQ:711:H5NNWBCX2:2:1101:8805:23746:ATCTCGTA
TTAAGTTCAGCGGGTATCCCTACCCAATCTCAGGTCAAATTCAAAAAATACCAAGAAGGTATATAGATTTTCGGACTTTCCAAGTAACTATATTTGAATGAAGGAATTTTCATCACATTCCAATTATAGCTACTGGAAGACCTATGAATTTCCAAGGAGCTATGTATGTTATAACAATAGCTTCCTCGACATGATCCAAACTTTAGCATGATGCAAAAATTTGATAATATTCATTAACGCTGAGATGGGCATGCCTCACGGAATACCATGAGGCGCAATGTGCGTTCAAAGACTCGATGATTCACGGAATTCTGCAATTCACATTAATTATCGCATTTC
+
IIIIIIIIIIIIIIIIIHIIIIIHIIIIIIIIIIHIIHHHHIIIIIHIIHHHGFHHIHIGHIIIIGHIIIGGHHIIIIIIIIIIIIIIIIIIIIIIHIIIIIIIGIIIIIIIIIIIIIIHIIIHIIIIIIIIIIIIIIIIIHIHHIIIIIIIIIIIIIIIIIIIIIIIIIHIIIIIIIHIIIHHEHHIIHHGIIIIHHHFHHIIIIIIIIHIIIIIIHHIIIIIIHHHIHIIIIIIIIIIIIIIIIIIIIIIGIIHIIIIIIIIIIIIHHDHIIIIIIIIIHIIIIIIIIIIIIIIIIIIHIIIIIIIIIIIIIIIIIIIIIIIIIIIHIIIIIIIIII
@HISEQ:711:H5NNWBCX2:2:1101:10661:23569:ATCTCGTA
TTAAGTTCAGCGGGTAGTCCTACCTGATTTGAGGTCAAGTCAAAAAGATATGCCTCCAAGGAGACAGTCCAAAAGGATGGACCATTAGAAGCTGAACAAATGACCTTTCAGCAACGGCATAGATAGTATTATCAAACCAGAGCCGAACGTACAAGTTCTGCTAATGCATTTAAGAGGAGCTGACAATCAATATTGCCTGCAAAACCCTCCAAACATCCAACCTTCAAAACAGAATTTTGAAGTTGAGAATTTAATGACACTCAAACAGGCATGTCCTTCGGAATACCAAAGGGCGCAAGGTGCGTTCAAAGATTCGATGATTCACTGAATTCTGCAATTCACATTACATATCGCAATTC
+
IIIGHHHHIIIIGIIIIIIIHHCHHIFEHIIHHHHECHHGEHHHIIGFHHHCFCHEFH??DHIIIFGCEHHHIHIIFIHIGEGHHIIHIHIIGCFHIIIHIHIIIIHGI?GEFHCHD?DHHIIIIIIEHGHHIIIHHHIIGHIHEDCEHHHEFHIIGHIGGHIFHIHAHHHHHIHHHHFHHIIHHGEHHIHHHIIHHHIHHHHHHHIIHHHCGHF/CD<FH@EIHIHHHHGHHHGD<@GHHHHIIHHIHHHIIHG?HFHHCHCHGHG<?IHEHFHHGCCCHGHHIIIIHHFHCHHFHIHIIGHHGIHHHFHIIIIIIHHFHHHHHEHIIHGHIHHHIIIIIIIHIIHDHHHHHIHDHII
@HISEQ:711:H5NNWBCX2:2:1101:13622:23601:ATCTCGTA
TTAAGTTCAGCGGGTAGTCCTACCTGATTTGAGATCAAACATTCAAAACGAGCCATTCCTCACAGAGGAGAGGCCTTTATGAGCCCCAGTGAACCTCCATCGCTGAAGGTTACTTGACGGAATACCACAAGCGTAGATAATTATCACACCTGCGATGCCACCAAACACTGGCAAGCTGATTCATTTAAGAGGAGCTGACCATAGGCCAGCAAGACCCCCAAAGTCCAAGCTCATCATGGCAAACCCATGAGAGTTGAGGTGTTCATGATACTCAAACAGGCATGCCCTTCGGAATAGCCAAAGGGCGCAAGGTGCGTTCAAAGATTCGATGATTCACTGAATTCTGCAATTCACACTACTTATCGCATTTC
+
IIIIIIIHIIHIIIIIIIIIIIIIIIHIIIIHIHHIIIHIIIIIIIIIIIIIIIIIIHHIIGHIIIHHIIFHIHIIIIIIIIGHIIIIIIIHIIIIIHIIIIIIGHIIIIIIIHIIIIIIIIIIIGHHCHIIIHHIIIIGHIIIIHIIIHIGHHCHIIIIIIIIHHEIIIIIIIHIHIIIHIIIIIIHIIIGHGEIIIIIIIHHHIIIIHIIIIHCGHIIHGIHGIHHHHHIHHIIIHIIIIIIIIIIIIHHGIIIIIIIIIHIIIIIIIHFIGIHIHGGHIIIIIHIHIHHIIIIIHIIIHFHIIIIIHHHIIIIHHIIGIIIIIIIIIIIIIIIIIIIIIIIIIIIIIIHIHIIIHHHIIIIGIIIHHI
@HISEQ:711:H5NNWBCX2:2:1101:17350:23728:ATCTCGTA
TTAAGTTCAGCGGGTAGTCTTACTTGATTTGAGATCGAGTTGAACGACACATATGTGTCGTAAAATCCTGCATCAGTCAGCAAAGAGGACGATTATCCTTTATGTTAGCTGCAGCAAAAGTAATAATCCTGTTTGACGAGGACTAAATAGATATGCTTTTAGCTCAGATAAAAGTCCAGCTGCACCTGCATTTCAAGCCGCCCGCCTACCAATGAAGGTTGTTGGGATAGCTCAAGTCCACTCTCCTTTTTTTTTAAAAAAAAAGAGAAAAGTGAGGTGTTTACTGATACTCAAACAAGCATGCTCTTCGGAATACCAAAGAGCGCAATATGCGTTCAAAGATTCGATGATTCACTGAATTCTGCAATTCACATTACGTATCGCATTTC
+
HHGHIHHHHIIIIIDFHHHHIIIIIIIHIHHIIIGIIIHIHHDEHIEDHCEHHG<<FDFEHGDHFHFHH1FHIIIIHIIHHIIIIIHHGHHHDHHHIIHCHIIIIIIHFHHII1FHHHHHHHIHFFHEHI?<D<DCHHHHHIHHI?HHEHIIEEG/=CCGE./FHFFHHIHIIHGFHEHEE?HIIGHHHIIHIHC@GFEHHHDHEHHGBGHBGH..EHFB8?HHB:.@HFHEEB?BEA88E?GAEHHDDHGE@HFC<.ECHCHHHHHHFHHHEEEHHHHHH?HHEF<EEIIHHGHHHHDD<FIGIIHHEFGHHHHEHHHECDGGIHIIIGHGHHG1FE@HGCHHHHEEGEHHF<HHHGHIHHHIHHGHIHIHGDE@IIIHHHHHFIIII
@HISEQ:711:H5NNWBCX2:2:1101:2745:23760:ATCTCGTA
TTAAGTTCAGCGGGTAGTCCTACCTGATTTGAGATCAAACATTCAAAACGAGCCATTCCTCACAGAGGAGAGGCCTTTATGAGCCCCAGTGAACCTCCATCGCTGAAGGTTACTTGACGGAATACCACAAGCGTAGATAATTATCACACCTGCGATGCCACCAAACACTGGCAAGCTGATTCATTTAAGAGGAGCTGACCATAGGCCAGCAAGACCCCCAAAGTCCAAGCTCATCATGGCAAACCCATGAGAGTTGAGGTGTTCATGATACTCAAACAGGCATGCCCTTCGGAATAGCCAAAGGGCGCAAGGTGCGTTCAAAGATTCGATGATTCACTGAATTCTGCAATTCACACTACTTATCGCATTTC
+
IIIIIIIIIIHIIGIHHHIIIHIIIIGIIIGHIIIIIIIIIIIIHIIHIHIIIIIIIIIIIIIIIHHIIHGHIIIIIIHIIIIGIIIIIIIIIHIIHGIIHIIIIIIIIIIIIHIIIIHIHHHIIHIIIIIHGIIIIIIIHHIIIHIIIIHGIIIHHHIIIHGHIIIGIHIHIHIIHIIIIIIIHHIGIIIIIIIIIIIIHHHIIIIIIHIIIIIIGHHHHHHEECIIIGIIIIHIHFGIHIIIIIHGIIGIIHGGGIIIIIGIIGIHIHEHGGIIIIHIHIIHDHIIHHHGGIIIIIIIHHFHE<EEHIHHHGHHGHIIGHIIIIIIIIIIIIHIIIGIIHIIIIIHHIHHHHIIHHIHIHHEGIHHHII
@HISEQ:711:H5NNWBCX2:2:1101:4008:23802:ATCTCGTA
TTAAGTTCAGCGGGTAGTCCTACCTGATTTGAGGTCAAGCTTAAATAGTGCATGCCTCACGAGGAGACAGTCCGAAGACCATTAGAAGCTGAACAGGAAGGATTCCACAGCGACGGCATAGATACAATTATCAAACCAAAGCCGGTCCTTATATAGTTCCGCTAATGCATTTGAGAGGAGCTGGCAGTGACACCAGCAGGCCTCCAAAGTCCAAGCTTCAAAGAGACAAAACAAAGCCCCTCAAAGTTGAGAATTTAATGACACTCAAACAGGCATGCCCTTCGGAATACCAAAGGGCGCAAGGTGCGTTCAAAGATTCGATGATTCACTGAATTCTGCAATTCACATTACATATCGCAATTC
+
IIIIIIIIIIIIIIIIIIHIIIIIIIHIIIIIIIIIIIHIIIIIIIIIIHIIIIIIIIIIIIIIIHHIIIIIIIIIIIIIIHIIHIIIIIIIIIIIHIHIIHHIIIIIIIIIIHIIGIHIIHHHIIIIIIIIIIIIIHIIHFHIGHHHCIIIIHIIIHHIIIIIHIIHHHIIIIIIHIIIIIIHIIIIIIIIIIIIIIIIIHIGIIIIIIIIIIHHGIHIIGIIIIIHHFHIHHHHCIHHHIHIIIHIIIIIIIHIHGIIIIHHIGIIIHIIIIIIIIHIHIIHIIIIIIGIIHHIIIIIIIIIIHIIIIIIIIIIIIIIIIHIHIIIIIIIHIIIIIIIIIIIIIIHIIIIIIIIIIIIHGI
@HISEQ:711:H5NNWBCX2:2:1101:9285:23943:ATCTCGTA
TTAAGTTCAGCGGGTATTCCTACCTGATCCGAGGTCAACCTTAAAAAATTGGGGGTTTTACGGCTAGAATCCCTCCGAATCCCAGTGCGAGACGTTAGTTACTACGCAAAGGAGGCTCCGAGAGGGTCCGCCACTACCTTTAAGGGCCTACGTTTAACCGTAGGGCCCCAACACCAAGCAGAGCTTGAGGGTTGAAATGACGCTCGAACAGGCATGCCCGCCAGAATGCTGGCGGGCGCAATGTGCGTTCAAAGATTCGATGATTCACTGAATTCTGCAATTCACATTACTTATCGCATTTC
+
IIIIIIIIIIIIIIIIIIIIIIIIIIIIIIIIIIIH@FHIIIIIIIIIIIIIIIIIIIIIIIIIIIHIIIIIIIIIIIIIHIIIHIIIIHHHIIIIIIIIIIIIIIIIIIIIIIIIIIIIIIIIIHIGIIIIIIIIIIIIIIIHIIIIIIIIIHHHIIIIIIIIIHIIIIIIIIIHIIIIIIIIIIIIIIIIIHIIIIIIIIIHIIIIIIIHIIIIHGIHHHHIIIIIIIIIIHIIHIIIIHHHGIIHIIIIIIIHGIIIIIIHIIIIIIIIIIIIIIIIIIIIIIIIIIIIIIIIIIIIII
@HISEQ:711:H5NNWBCX2:2:1101:13040:23857:ATCTCGTA
TTAAGTTCAGCGGGTATTCCTACCTGATCCGAGGTCAACTTTCAGAAGTGGGGTGTTTTACGGCATGGCCACCGCCGAGCTCCAATGCGAGTTGTGCTACTACGCAGAGGGGGACTACAGCGAGACCGCCACTGAATTTCGGGGCCGGCAGGCATTGGCTCGGGCTCCGGAGAGCCGTCGCCGCCCACGCCGATCCCCAACGCCAGGCACTGGGGGCCTGAGGGTTGAAATGACGCTCGAACAGGCATGCCCGCCAGAATACTGGCGGGCGCAATGTGCGTTCAAAGATTCGATGATTCACTGAATTCTGCAATTCACATTACTTATCGCATTTC
+
IIIIIIIIIIIIHIIIIIIIIIIIIIIIIIIGIIIIIHIIIHIIIIIIIIIIIIIIIIIIIGIIHFHHIIIHIIIIIIIIIIIIIIIIIIIIIIIIIIIHHIIIIIIIIIIIIIIIIIIIHIIIIIIIIIHIHIIIIIIIHHHIDIIIHHHHIHIIIIIIIHIIIIHIHHHHHHFHIHIIIIIIHIIIHEHIHHHHHIIHIIIIIIIIHHIIIIIHHEIIIIIIIIIIIIIIHIIHGIIIHIIIGIIIIHIIIEIIIIIHIIIIIHCIIGHHIHHFEIIIIIIIHHIIIIIIIIHIIIIIIIHHIIIIIIIIIIIIIIIIIIIIIIHIIIIHIII
@HISEQ:711:H5NNWBCX2:2:1101:15151:23955:ATCTCGTA
TTAAGTTTAGCGGGTATCCCTACCCAATCTCAGGTCAAACTACAAGATATGCCACAGGCATACAAGTTTTAGGACTACCAGAGTGAACTACAATAGAACGAAGAAAGATTCATCACGTTCTATGAGTAGTAACTCAAAGACCTATCAATTTCCAAAGAGCGATCACAATAATAGTAATAGCTTCCTTGACATGATCCAAATTTTAGCACAAAACTAAAATTTGAGAATATTTTCTAACGCTGAGATGGGCATGCCTCACGGAATGCCATGAGGCGCAATGTGCGTTCAAAGACTCGATGATTCACGGAATTCTGCAATTCACATTAATTATCGCATTTC
+
HIHIHHHIHIHIIIIGIIIIIIIIIIIHHHIIIHHIIIIIIIIIHIIIIIHIIIIIIHIIIIIIIHHIIIIIIIIIIIIHIIIIIIIIHHIIIIIHIIIIIIIIIIIIIIIIIIIICHIIIIIIIIIHIIIIIIIIIHIIIHIIIIIIIIGHIIIIIIHIHHHHIIIIIIIIIIIIIIIIHIHHHIIIIIIIIIIHIIIIIIIIIIHHHIIIIIIIHHIHHIIHIIIIIIIHEEHHHIHGHIHIIIIIIIIIIGIIIHIIIIIHHHHIIHGIIIIIIIIIIIHIIIIIIIIIIIIIIIIIIIIIIIGIIIIIIIIIIIIIIIIIIIIIIIIIIIIIIII
@HISEQ:711:H5NNWBCX2:2:1101:1483:24105:ATCTCGTA
TTAAGTTCAGCGGGTATCCCTACCTGATCCGAGGTCAAACTTTGATTAAAAGGATGCATTGCATGCCGCAGGGCTGGTATAAGCTACATGGACAGGCCATCCAAAGCGAGAGAGAGTCTACTACGCTTGAGACCACCATGAGGTACCGCCAACTAACTTTCAGGTACGTCTGGAGACCCCCGAGGGGTGAAAGAGACGAAGACCCAACACCAAGCCAGGGCTTGAGATGTGTACAATGACGCTCGAACAGGCATGCCCCTCGGAATACCAAGGGGCGCAATGTGCGTTCAAAGATTCGATGATTCACTGAATTCTGCAATTCACATTACTTATCGCATTTC
+
IIIIHHIIIHHDHIHIIHIIIIIIIIHHIIIIIHIIIIII1DEFHHFHIHIHEHHHIIII?HHIIGHHIIIIIIIIIHEIHIHIIIIGII?HHHGHIIIIIIIHIIIHIIIIGCHHFH?GHHHHHIIIIHHHIHHIIIIGHHHGHHHHIIIIIIIHIIFHIIHHHHHHIHHGFBGGHFHIEEHEIIIHHHHIIHIHHGCEHHHFHHHHHHHEHHECIIHEHHIIHHHHIGIHHHEEIIHHIIFGIIHHHHHHFHHDDHCCGIIIHGEHH?EECHHCEHIIHHIIHIIHHIIIIIIHHHHHHCIIHHIIGIIIIIHIHHHHEHCHEG?HHEDHIIHIIHIII
@HISEQ:711:H5NNWBCX2:2:1101:16016:24206:ATCTCGTA
TTAAGTTCAGCGGGTAGTCCTACCTGATTTGAGATCAAACATTCAAAACGAGCCATTCCTCACAGAGGAGAGGCCTTTATGAGCCCCAGTGAACCTCCATCGCTGAAGGTTACTTGACGGAATACCACAAGCGTAGATAATTATCACACCTGCGATGCCACCAAACACTGGCAAGCTGATTCATTTAAGAGGAGCTGACCATAGGCCAGCAAGACCCCCAAAGTCCAAGCTCATCATGGCAAAACCATGAGAGTTGAGGTGTTCATGATACTCAAACAGGCATGCCCTTCGGAATAGCCAAAGGGCGCAAGGTGCGTTCAAAGATTCGATGATTCACTGAATTCTGCAATTCACACTACTTATCGCATTTC
+
IIIIHHIHIIIIIIIIIIIIIIIIIHHHIIIIIIIIIHIIIIIIIIIHIIIIGIIIIIIIIIIIIIIIIIIIIGIIHIIIIIIIIHGHIIHIIIIIIIIHIIIHIIFHHDHHIHIGHIIHHIIIIEHIIHIIIEHIIIIIGHHHHIIIIHIIHIIIIIIIIIIIIIHHIIHIHIHIHIIIIIIIIIIIIIIIIIIHIIIIIIIIHIIIIHIHIIIIIIIIIIHEHHHIHEEHHGIIIHIHIHHGHHIIIHEHIIIIIIHIIIIIIIHIIIIIHIIIIIHFIIIIIIIIIIIHIIIHIIIHIHEHIHIIHHHIHIIIHHHHIHHIIIIIIIIIHIIIIIIIIIIIIIIIIIHIIIIIIIIIIIIIIIIIIII
@HISEQ:711:H5NNWBCX2:2:1101:16431:24160:ATCTCGTA
TTAAGTTCAGCGGGTATTCCTACCTGATCCGAGGTCAACCTTAAAAAATTGGGGGTTTTACGGCTAGAATCCCTCCGAATCCCAGTGCGAGACGTTAGTTACTACGCAAAGGAGGCTCCGAGAGGGTCCGCCACTACCTTTAAGGGCCTACGTTTAACCGTAGGGCCCCAACACCAAGCAGAGCTTGAGGGTTGAAATGACGCTCGAACAGGCATGCCCGCCAGAATGCTGGCGGGCGCAATGTGCGTTCAAAGATTCGATGATTCACTGAATTCTGCAATTCACATTACTTATCGCATTTC
+
IIIIIIIIIIIIIIIIIIIIIIIIIHIIIIIIIIIIIIIIIIIIIIIIIIIIIIIIIIHIIIIIIHHIIIIIIIIIIIIIIIIIIIIIIIIIIIIIIIIIIIIIIIIIIIIIIIIIIIIIIIIIIIIIHIIIIIIIIIIIIIIIIIIIIIIIIIIIIIIIIIIIIIIIIIIIIIIIIHIIGHIIIIIIIIIIIIIIIIIIIIIIIIIIIIIIIIIIIIIIIIIIIIIIIIIIHFHIIHEIHDHHHIIIIIIIHIHHHIIIIIIIIIIIIIIIHIIIIIIIIIIIIIIHHIIIIIIIIIIIII
@HISEQ:711:H5NNWBCX2:2:1101:18282:24075:ATCTCGTA
TTAAGTTCAGCGGGTAGTCCTACCTGATTTGAGGTCAAATTTATCAAAAGAAAAAATGTGGTCGGTTAAAATCCACTTTTTCATTGTTGGAAGCAGTGTAATCTGGTTTAGCATACTACTGAAGGCAATAGATAAATTATCACACCTTGTAGTTTCTGCTCAGATACTACTAATGCATTTCAGGGGAGCAGACTTGAAAAGCCTGCAATATGACCCCCCACATCCAAGCCACGATGCAACAAGAGTTGTTCATGGTTGAGAATTTAAATGACACTCAAACAGGCATGCTCCTCGGAATACCAGGGAGCGCAAGATGCGTTCAAAGATTCGATGATTCACTGAATTCTGCAATTCACATTACTTATCGCATTTC
+
IIIIIHHIIIIIIGIHHHHGIHIIIHHHHHHIIIIIHIIIIHHIIIIIIIHIIEGHIHIIHIGGIHHIEHHIIIIIIIHHICHHHIIIHIIIFGHIIIIIHIHIIHIIIIHIHHIHIIIHHHIIH@GHHHHHIIGEHIIIHHIIH=HHHHIIHHGGHIIIHHIIIIIHIIIIICHEHHFHHH?GIGIHHHEHHHHHHIIHGHGFHHEHIHHEGHHHDG@HIIIIIGIIIIIHHHHGIHHEIIIIIIHHIHIHDHHFHEHHIIIHHHHHHGHHEHHIIIIIIIIHIHIIHHHIIIIIIIIGHIIHHIIIIIHHIIIIIIIIIIIIIIIIIIIIIIIGIIHHIIIHIIIHIIHHIIIHIHIIHIIIIHHIIIIIH
@HISEQ:711:H5NNWBCX2:2:1101:18414:24230:ATCTCGTA
TTAAGTTCAGCGGGTGGTCCTACCTGATTTGAGGTCAAGAACAACAACAACAACATATGATCCAGCAGCAACAAGTAGATCCCCCCCATAGATGCAGATAATTATCACACCTAATGGAGGGGGGGCTTTGCCACTCATGTATTTCAGGGGAGCAGACCACAAATAAAGGCCTGTAACCCCCACGTCCAAGCCATACCCTCACATGAGTATGGTTGAGATATTAATGACACTCAAACAGGCATGCTCCTCGGAATACCAAGGAGCGCAAGATGCGTTCAAAGATTCGATGATTCACTGAATTCTGCAATTCACATTACTTATCGCATTTC
+
IIIIIHHIIIIIIIIIIIIIIIIIIGHIIHIIIHIIIIIIIIIIIIIIIIHHIIHIIHIIIIGHIGHIIIHIIIIIIIIIGIIIIIIIHIIIIIIIIIIIIIIIIIIIIHIIIIIIIIIHHHIHIIIIIIIHIIIIIIIIIIIGHHIHHIIIIIIIIIIIIIIIIIHHHHIFHIHIIIIHIIIIIIIIHIIIIIIIIIIIIIIIHIIIIIIIIHIIIIIIIIHIIHHGIIIIHGHHIIIHHIIIGIIIHIIIIIIHIHIIIIIIHIIIIIHIIHIIIIIIIIIIIHIIIIIIIIIIHHIIIIHIIIIIIHHIIIIIIIIIIIIIIIHII
@HISEQ:711:H5NNWBCX2:2:1101:1230:24322:ATCTCGTA
TTAAGTTCAGCGGGTGGTCCTACCTGATTTGAGGTCAAGAACAACAACAACAACATATGATCCAGCAGCAACAAGTAGATCCCCCCCATAGATGCAGATAATTATCACACCTAATGGAGGGGGGGCTTTGCCACTCATGTATTTCAGGGGAGCAGACCACAAATAAAGGCCTGTAACCCCCACGTCCAAGCCATACCCTCACATGAGTATGGTTGAGATATTAATGACACTCAAACAGGCATGCTCCTCGGAATACCAAGGAGCGCAAGATGCGTTCAAAGATTCGATGATTCACTGAATTCTGCAATTCACATTACTTATCGCATTTC
+
IIIIIHIIHIIIIIIIIIIIIIIIIIIIIIIIIIHIIIIIIIIIIIIIIIHIIIIIIIIIHIIIIHHIIIIIIIIIIIIIIIHIIIIIIIIIIIIIIIIIIIIIIIIIHIIHHIIIIHIIIIIHIHIIIIIIIIIIIHIHIHIIIIIIIIIIIIIIIIIIIIIIIHHIHHIIIIIIIIIIIIIIIHHIIIIIIIIIHHHIIIIIHIIIIIIIIIIIIHIIIIIIIIIHIIIHHHGIIIIIIHGHHIHIIHIHIIIHIIIHEIGIIIIIIIIHIIIIIIIHIIIIIHIIIIIHIHHIIHHIIIIIIIIIIIHHHIIHIIHIIIHIIIIII
@HISEQ:711:H5NNWBCX2:2:1101:6711:24306:ATCTCGTA
TTAAGTTCAGCGGGTATCCCTACCTGATCCGAGGTCAACCTGTAAAAATTGGGGGTTGCTGGCAAGTGGATCTGCCGGACTCAATCGCGAGGAGTATTACTACGCGTAGAGCCGACAGGCACCGCCACTGATTTTAGGGGCCGCGGAACCGCGAACCCCAATACCAAGCGAGAGCTTGAGTGGTTATAATGACGCTCGAACAGGCATGCCCCCCGGAATACCAGAGGGCGCAATGTGCGTTCAAAGATTCGATGATTCACTGAATTCTGCAATTCACATTACTTATCGCATTTC
+
GHGHHHHCHHIHI<EHHHHEHHIGHHEHHFHHIIIIHIHH@HHIHHHHIIHIIHHIIIHHCHHEHEHHIF1GHHHFHHIIIIIHIIIGHIIIIIIHHI@HHHHIIHIHDGCHHIGIHHIIIHHHEIHIIHHIIIHIHHEDGHEEHDDDHHICCHHHGHGHHHIIIIIIHI@HEHHHHHIIHGHHHHHHIHIIIHHIHIIIHHFHIHHHHGCGCHFHIIIIIIHGCCGIHHHIHHCDHIIHHHHHF@HIIHEIHHHHHECGIIHGIHFHCIIIIIFHIHIHGFGIHDHEIIIIHD
@HISEQ:711:H5NNWBCX2:2:1101:10555:24305:ATCTCGTA
TTAAGTTCAGCGGGTATCCCTACCTGATCCGAGGTCAACCTTTGATAAAATTTTGGGTTATGGCAGGCACGCAACCGGTCATCCAAAGCGAGAAAAATTACTACGCTTGAAGCCGAATGGCACCGCCACTGATTTTAGAGCCCGCCTTTTCAGGTGAAGCTTAATACCAAGCAGAGCTTGAGGGTTGTAATGACGCTCGAACAGGCATGCCCCCCGGAATACCAGAGGGCGCAATGTGCGTTCAAAGATTCGATGATTCACTGAATTCTGCAATTCACATTACTTATCGCATTTC
+
FHEE?FGHFH1<?CC/DGGEHCGCHCEHHHIF//<CGFC?CFHEHI?E1DGHEEHHGIHHHEEHIHCHEHHHD<DHCH<CHC?GHCHHI/<CECGH@GHEEHHFHCHIIIIHEHH<EHEHHHI?FDHHHHHGHGHHHEHIIDEHDHHHHFEHFHFGB/HEHGCGEFGGHGHHIIBECGHG:;AHFDEIHEHHFCCHHHHHGCFC0B?CGFEHH/C1CD1<CD@<EF<=DDGIHE?HEEHHFFIFHHIHC?@HEHHD<?ECGEGD11E?GCC@D<<GDC?IHEGE@C0E1@@//?C
@HISEQ:711:H5NNWBCX2:2:1101:15322:24397:ATCTCGTA
TTAAGTTCAGCGGGTAGTCCTACCTGATTTGAGATCAAACATTCAAAACGAGCCATTCCTCACAGAGGAGAGGCCTTTATGAGCCCCAGTGAACCTCCATCGCTGAAGGTTACTTGACGGAATACCACAAGCGTAGATAATTATCACACCTGCGATGCCACCAAACACTGGCAAGCTGATTCATTTAAGAGGAGCTGACCATAGGCCAGCAAGACCCCCAAAGTCCAAGCTCATCATGGCAAAACCATGAGAGTTGAGGTGTTCATGATACTCAAACAGGCATGCCCTTCGGAATAGCCAAAGGGCGCAAGGTGCGTTCAAAGATTCGATGATTCACTGAATTCTGCAATTCACACTACTTATCGCATTTC
+
HHIIHHEHHIHHIIGHHIHHHIHHIIIIIGIIIIHIHHIIIHIIIIIIIC=CHHHGGHHI?GGHHF?CGEHHGIIIFIFHHIIGHHHHIIHHHHHHIIIHIICHIIIIIHIGEHEGHIGGHGIFIHGFHCHGHHHDHIIGHIIHHIIIIIIIGDHIHHIIIGHHIHIIIHIIGGIIIHCHHGHHHHHIHHHHHIHHHGHIIIHGEFEHHH@GFH?7:/D/</@HHHFC////F<?G?G?GHDFCGCDF0?D<C00CHDHIHGE@HIHIIHFIHHECHHIIHIHHGDHDHCDHHIIIIIHHGE<DHHGHF@<GHEHHHF1EEF0HHEHHEHGIHFD1HGHFFH?C@1C?HHGHHFIHHHHHE@DHH?IHHH?
@HISEQ:711:H5NNWBCX2:2:1101:16982:24266:ATCTCGTA
TTAAGTTCAGCGGGTAGTCCTACCTGATTTGAGATCAAACATTCAAAACGAGCCATTCCTCACAGAGGAGAGGCCTTTATGAGCCCCAGTGAACCTCCATCGCTGAAGGTTACTTGACGGAATACCACAAGCGTAGATAATTATCACACCTGCGATGCCACCAAACACTGGCAAGCTGATTCATTTAAGAGGAGCTGACCATAGGCCAGCAAGACCCCCAAAGTCCAAGCTCATCATGGCAAAACCATGAGAGTTGAGGTGTTCATGATACTCAAACAGGCATGCCCTTCGGAATAGCCAAAGGGCGCAAGGTGCGTTCAAAGATTCGATGATTCACTGAATTCTGCAATTCACACTACTTATCGCATTTC
+
IIIIIIIIHIIIHIIIIIIIIIIIIIIIHIIIIIIIHIIIIIIIIIIIIIHIHIIIIIIIIIIHIIIIIIIIGHIIIIIIIIIIIIIIIIIIIIHIIIIIIIIIIIIIIIIIIIIIHIIIIIIIIIIIIHIIIHHIIIIIIIIIIIHIIHIIIIGIIIIIIHIHIIIHIIIIIIIIIIIIIIIHIIIIHHHIIHFHHIIIHIIHIIIIIIIIIIIHHIHHHGHEHIHIHHHHIIIIIIIHHHHHIIIIIIHHIIIIIHHHHIIIIIIIIIIIIIHHIIHHIIIIGIIIIIIIIIIIIIIIIHEGIIIIIIIIIIIIIIIHFIIIIIIIIIHIIIHHIIIIIIIIIIGIIIIIIIHIIHIIIIIIIIIIIII
@HISEQ:711:H5NNWBCX2:2:1101:18482:24323:ATCTCGTA
TTAAGTTCAGCGGGTAGTCCTACCTGATTTGAGGTCAAATTTATCAAAAGAAAAAATGTGGTCGGTTAAAATCCACTTTTTCATTGTTGGAAGCAGTGTAATCTGGTTTAGCATACTACTGAAGGCAATAGATAAATTATCACACCTTGTAGTTTCTGCTCAGATACTACTAATGCATTTCAGGGGAGCAGACTTGAAAAGCCTGCAATATGACCCCCCACATCCAAGCCACGATGCAACAAGAGTTGTTCATGGTTGAGAATTTAAATGACACTCAAACAGGCATGCTCCTCGGAATACCAGGGAGCGCAAGATGCGTTCAAAGATTCGATGATTCACTGAATTCTGCAATTCACATTACTTATCGCATTTC
+
IIHHHHHHHIIIIHIHIIIGHHIIIIIIIIIIGHIHIIIHIIIIHIIIGHFGHIIGIIIGIHHHHIICHIIIHIIIHIIHIHHIIIIIHIEEFHHHIIHHFHHHIHIIIIIIHIIHIIIIIIIHIGIIIIIHIHIIHHHHCHHHIHHIIIHIIGIIGFGHHHHHIIIIIIII@GIHIIHIIIHICHHHHGEHHIHIIIHIHHIHHGIHHHHGHHCHIGHIIHHHIHGCIIIIIIIFHIHHGIIIIIHIIIIIIIIIIIIHGHIHEIIIIHHIHIIGIHIIIHHIIIIIIIIIGIIIIIHHIIIHIHHIIIIIHHIIIIIIIIHGIIHFIGIIHFGIHHFHGIIIIIIHIHIIIHHHHHHHIIHFHHCCEIHII
@HISEQ:711:H5NNWBCX2:2:1101:3459:24528:ATCTCGTA
TTAAGTTCAGCGGGTATTCCTACCTGATCCGAGGTCAACCATTAAAAAGTTTGCAAGATGCAAAGTTTGTGGCTATCGTACAACTGTCTTCAGAAAGCGAGATAATGAATTACTACGCTCAGAGTACAGCTGTGCTCTGCCAACTAGATTTAAGGAGCTGCGGTTAAGCAGATTCCCAATACTAAGCTAAGCTTAAGGGTTGAAATGACGCTCGAACAGGCATGCCCACTAGAATACTAATGGGCGCAATGTGCGTTCAAAGATTCGATGATTCACTGAATTCTGCAATTCACATTACTTATCGCATTTC
+
IIIIIIIIIIIIIIIIIIIIIIIIIIHIIIIIIGHHHIHGHIIHIIIIIIIIIIIIIIIIIIHIIGHIIIIHIHHIIIIIIIIIIIIIIIIHHIIIIIIIIIHIIIHIIIIIIIIIGIIIIIIIIIIHIIHIIGHIIIIIIIIIHIIIHHIIHHHIIHIIIIIIIIIIHIIHIIHHHIIIIIIIIIIHIIIIIIIIIIIIIIIIIHIIIIIHIIIIIIIHHIHIIIIIIIIIIIGIIIIHGCGIIIIIIIIIIIIIHHIIIIIIIIIIHIIIIIIIHGIHIIIIIIIGIHIIIIHIIIIIHIIIIHGIII
@HISEQ:711:H5NNWBCX2:2:1101:4437:24664:ATCTCGTA
TTAAGTTCAGCGGGTGGTCCTACCTGATTTGAGGTCAAGAACAACAACAACAACATATGATCCAGCAGCAACAAGTAGATCCCCCCCATAGATGCAGATAATTATCACACCTAATGGAGGGGGGGCTTTGCCACTCATGTATTTCAGGGGAGCAGACCACAAATAAAGGCCTGTAACCCCCACGTCCAAGCCATACCCTCACATGAGTATGGTTGAGATATTAATGACACTCAAACAGGCATGCTCCTCGGAATACCAAGGAGCGCAAGATGCGTTCAAAGATTCGATGATTCACTGAATTCTGCAATTCACATTACTTATCGCATTTC
+
IIIIHHHIIIIIIIIIIIIIIIIIIIIIIIIIHIIIIIIIIHIIGIIIHHHGIIIIIIIHIIIIIDHHIIIIIIHIIHHIIIIIIIIGIHIIIIIIIHHIHIIIIIIIIIIIIIIIIIIHIHIIIIIIIIGIIIIIIIIIIIIIIIHIIIIIHIIIIIIIIIIIIIIIHIHIIIIIIIIIHHIIIIIHIIHHIIIIIIIIHIHIIIHIIIIIIHHIIGIIHIIGHIIIHIIIIHEIIIIIIIIIIIIIGIHIIIIHIIIIHIGIIIIIIIIIIIHHIIIIIIIIIIIIHIHIHHHIIIIIIIIIIIIIIIIIGHIIIIIIIIIIIIIII
@HISEQ:711:H5NNWBCX2:2:1101:5988:24647:ATCTCGTA
TTAAGTTCAGCGGGTAGTCCTACCTGATTTGAGATCAAACTTAAGGGTCAATTGTCTAACTTAATAGACCGTTAGAAGCGGTTCAATCAGTATTTTCCTGGCCACCTTTTTAACAGTGTCCTCAGCGAGTGATACTTATCACGCCGAGTGGAACCAAGCATAATTACTGAGATCCAGCTAATGCATTTAAGAGGAGCAGACTGTGAAATCTGCAAGACCTCCAAGTCCAAAGCAAAACCAATTAAGGAATTGACTTTGAGATTTGCTCATGATACTCAAACAGGCATGCTCCAAGGAATACCAAGGAGCGCAAGATGCGTTCAAAGATTCGATGATTCACTGAATTCTGCAATTCACATTACTTATCGCATTTC
+
IIIIIIIIIIIIIIIIIIIIIIIIIIIIIIIIIIIIIIIIIIIIIIIIIIIIIIIIIIIIIIIIIHIIIIIIIIIIIIIIIIIIIIIIIIIIIIIIIIIGHIIIIIIGHHIIIIIIIIIIIIIIIIIIIIIHIIIIIIIHIIIIIIIIHIIIIHIIIIIIIIIIIIIIIHIIIIIIIIIIIIIIHIIIIIIHHHHHIIIIIIIIIIIIIHIHIIIGIIIIIIIIHHHHIHHHHHHIHHHIIIGIGHHHIIIIIIIGIIHIIIIIHIIIIIIIIHHHIIHIIIIIIIIIIIIIIIIIIIIIIHIIIHIIIIIHGHIHFHIIHIIHHIIIIIIIGIIIHIIIIHIIIIIIIIIIIIIIIIIHHIIIIHHIIIIIII
@HISEQ:711:H5NNWBCX2:2:1101:14135:24541:ATCTCGTA
TTAAGTTCAGCGGGTATCCCTACCTGATCCGAGGTCAAACTGTGATGTGGGCCTGATGGACGCCGATCCGCCGGAGCCTCGAGAAGCGCAATGTGCTGCGCGAGAAGCTGGCAAGACCGCTGCCAATACCTTTGGGGCGAGTCCGCGCACGAAGCGGGGACAGACGCCCAACACCAAGCAGAGCTTGAGGGTGTAAATGACGCTCGAACAGGCATGCCCCATGGAATACCAAGGGGCGCAATGTGCGTTCAAAGATTCGATGATTCACTGAATTCTGCAATTCACACTACTTATCGCATTTC
+
EHHHIHIIIIIIIIIHIIGHHIIHIIIIIIIIIIIIGIIIIIIHHIIIHIHHIIIIIHIHIHGHHIIIHIIIGDD<DHIIIHIIIIIIIHIHIIIGGIIIIIDHHIIIIIIHIHIHIIIIIHHIIIIIIIHIIIHHHIIHIHIIIHHIIIIHIIIIIIIIHIIIIIIIIIIIIIIIIIIIIIIIIHIIIIIHIIIIHHHEIHIIIHIHIIIIIIIIIIHHHEIHIIIHHIIIHIIIIIIIIHHHIHIHIHIIIIHHIIHIIIIIIHHGIIHGGIIHGIIIIIIIIIIIHIIIHIIHHHHIII
@HISEQ:711:H5NNWBCX2:2:1101:17884:24578:ATCTCGTA
TTAAGTTCAGCGGGTATTCCTACCTGATTTGAGACCATGGTTCAAGCTGTTTTACGGCTTTAAAGTTATGGACTGCAAAGCACTTTTGAGCTAATTCTTGCTGCATCGTAGTAAGCATTATAAGAGAAATTAATCCCATTCAAATACGTTTCTGATGCTTTGCAAAAAGTCAAACACTCTAAGCACAGTTCAGCTATAGATTTCAAGGCAGACTTCAAAAGTAGTCAGGCCTCAGATCTCTGCATAGTTGCTCTGTTAAAAGCAAAAAGGCAAAATAAATACTATAGATTCTCAAACAGGCATACTCTACCGAAATAGAGTGCAATGTGCGTTCAAAGATTCGATGATTCACGGAATTCTGCAATTCACATTACGTATCGCATTTC
+
IIGEHIIIIIIIIIICHIHIHIIIIHHIIIIIHIIHIIIIHIIIIIIIIHIIIHHHIIIIIIIHHHIFHIIIIIIIIGIHHIIIIIIIEHEHIIIIHIIHIIHGHHHIHHIHHHHIIIGFHHHHIGHHHIHHGEDHGHIGHIIIHFHHHIIHGEHHIIIIIHHFHHEECHHIHHHG@GCEHHGIIIIHIHGHHHHHIGIHIIIHHGHIIIGGIIHHIIHHHHHHEHEEFHFHHHHHHHEE@EIHHHHHHHEEEFHGEIHHIHIIIHFFHIIIIIIIIIIIIIIHIIHHEEIIHIIHIHEHGHGIIIIHIGIIHIIHHIIIIIIHHHHDCGIIHIIHHHHGIIIHGHHHHHHHGHHHIGIHGIIHHHIIIIIHIIIIIIIIIIIIHH
@HISEQ:711:H5NNWBCX2:2:1101:19713:24574:ATCTCGTA
TTAAGTTCAGCGGGTATCCCTACCTGATCCGAGGTCAACCGAGGGGGTGGGCTTCTGGGAGCCGCCACTTAGGTACCAAGCGCGATTGTGCTGCGCTCGAAGCCAGGGTGACGGCTGCCAATGTTTTTGAGGCGAGTCCGCGCCAGAGAGGCGGGACAAACGCCCAACACCAAGCAGGGCTTGAGGAGGTTGAATGACGCTCGAACAGGCATGCCCTGCGGAATACCACAGGGCGCAATGTGCGTTCAAAGATTCGATGATTCACTGAATTCTGCAATTCACACTACTTATCGCATTTC
+
HHIIIHIIIIHIIHIIIHHEDGHIIIIIGHHHIIHHHHHHHIDHHIGCFHHIGIHHHIIIIIIGIHIHIIHIHIIGIIIIIIIIHHHGHHHIIHIIHHIIIIIIIIIHHHHHIIHIIGGHIIIIIGHIHIIIIIIIHHHHIIIIIIIIIHHHIIIHHIIIIHCEHHIIIIIIHHIIIIIIIIIHHHHHIIIIIIIIIIHIHHHHIHIIGHIIIHIIIIIHIIHIIHHHHHFIIIIHIIHIIIIIIIIIHFGHGIIIIIIHIIHHIHIHIHIIIIIIIIIIIIHHIHIIIIIIIIIIIII
@HISEQ:711:H5NNWBCX2:2:1101:20027:24662:ATCTCGTA
TTAAGTTCAGCGGGTAGTCCTACCTGATTTGAGATCAAACATTCAAAACGAGCCATTCCTCACAGAGGAGAGGCCTTTATGAGCCCCAGTGAACCTCCATCGCTGAAGGTTACTTGACGGAATACCACAAGCGTAGATAATTATCACACCTGCGATGCCACCAAACACTGGCAAGCTGATTCATTTAAGAGGAGCTGACCATAGGCCAGCAAGACCCCCAAAGTCCAAGCTCATCATGGCAAAACCATGAGAGTTGAGGTGTTCATGATACTCAAACAGGCATGCCCTTCGGAATAGCCAAAGGGCGCAAGGTGCGTTCAAAGATTCGATGATTCACTGAATTCTGCAATTCACACTACTTATCGCATTTC
+
IIIIIGIHHEHHIIHHIHHEHHHIIIHHIIHHEHHHHIIIIIHIHHHHHIIIIIHIIFHG<DHHIEFG<DEHFHIIIHIHIIGIIIHHHHHHHHIIIHIIIIHIHIHHEHHGHHHI@EHIIHHIGIIGIHGIIIHHHIHHHIIIHIIIGIIIEHHHHEE@HG@FFHIEHEHHIGFFAGHFHFFBHH@FHHHE@HEHHHHHIIIIHHGIIIIGHHIIHHIHIHCCHIIHHCGHF?IIHEGIHHGEHHIIIIIHHGGEHHHIIHHHFHEGEHHCHEGCHHEDEHHHIIHEHEFGHHEIIIHHGCHIHHFEFHIHIIIIHIIIIHHHHHIHHHIHHEHFHHFHIHHHFHHHHIIIHIIHHEG=IIHHEGHIHHH
@HISEQ:711:H5NNWBCX2:2:1101:2297:25220:ATCTCGTA
TTAAGTTCAGCGGGTAGTCTTACTTGATTTGAGATCGAGTTGAACAACACATAAAGTGTCGTAAAATCCTGCATCAGTCAGCAAAGAGGACAATTATCCTTTATGTTAGCTGCAGCAAAAGTAATAATCCTGTTTGACGAGGACTAAATAGATATGCTTTTAGCTCAGATAAAAGTCCAGCTGCACCTGCATTTCAAGCCGCCCGCCTACCGGTGAAGGTCGTTGGGATAGCTCAAGTCCACCCTCCCTTTTTTTTATCAAAAAAGAGAGGTTGAGGTGTTTACTGATACTCAAACAAGCATGCTCTTCGGAATACCAAAGAGCGCAATATGCGTTCAAAGATTCGATGATTCACTGAATTCTGCAATTCACATTACGTATCGCATTTC
+
IIIIIIHIHIGIIIHIEHHIHIIIIIHHHIIIIHIHHIIIIIHFHIIIIIIIIIHHHHHHIHIIIGHHHHHIHIIIIHHIIIIIIIIIIHHIHHIIIIIIIIFHIIIIIHIIIIHIGHEHHCEHHIIIH@HHGHIHIHHFH<EHHIIHIHHIIGHIIGIHHHI?HHHHIIIEEGEHHHHIIHIIIHHHHHIHHIIIFHHEHCEHFHHICHFD<IHEH<DCHEAB@HIIHH@G@HGGHEGIHHHHFHED:-CD/EHHIFIHHHHIIIIHIIIGGIH=HHHHEHHFCHHGHHEIIHFHHHFIHHFHEIGIIHHHIIHHHHIIHIIHGIIHHHHHEHH?HGIIHHHHIHHHFHHHFHHEHHHCHHIHIIHHHIIIIGIIHHGHHHIIHHHII
@HISEQ:711:H5NNWBCX2:2:1101:11149:25041:ATCTCGTA
TTAAGTTCAGCGGGTCTTCCTACCTGATCCGAGGTCAACCTTGGGGTAAAAGGCTTTTAACGGCCGGAACCCGCAGCACGCCCTGAGCGAGATGTAACTACTACGCTCGGAGTGACTAGCGAGCCCGCCACTGTTTTTCAGGGCCTGCGGCAGCCGCAGGTCCCCAACACAAGCCCGGGGGCTTGATGGTTGAAATGACGCTCGAACAGGCATGCCCGCCAGAATACTGGCGGGCGCAATGTGCGTTCAAAGATTCGATGATTCACTGAATTCTGCAATTCACATTACTTATCGCATTTC
+
IIIIIIIIIIIIIIIIIIIIIIIIIIIIIIIIIIIIIIIIIGHIIHHIIIIIHHHIIIIIIGHHHEGGIIIIGIHIIIIHIIIIIGIHIIIIIIIIHIIIHIIIIIIHIIIIHIIIIIIIIIIIIIIIIIIIIIHIIIIIHHHHIIHIIHHIGIHIHIIIHIHIIGIIIIIIIIIHIIIIGIHIIIIIIHHIHHHIHHHIIIIIHIIIHIIHIHIHHHFHHGIHIIIIIHHEHIIIHIIIIIIIHHHIIHHIHIIIIIIIIIIIIIIIIHIIIIIIHIIIIIIIIIIIIIIIIIIIIIII
@HISEQ:711:H5NNWBCX2:2:1101:14340:25111:ATCTCGTA
TTAAGTTCAGCGGGTAGTCTTACTTGATTTGAGATCGAGTTTAACAAGAATCGTTGCCGACCCTTGTAAAATCCTGCATCAGTCAGCCAATACGGTCAAACTCCCTTTATGTTAGCTGCAGCAAAAGTAATAATCCGTTTGACGGGACTAAATGAATATGCTTTTAGCTCAGGAGAAAGTCCAGCTGCACCTGCATTTCAAGCAACCCGCCGCCGATCTGAAAAAGATTGGCGTTGGGATTGCTCAAGTCCAAAGCTTTCAAAAAAAATCCAAAAGCTTTGAGGTGTTTACTGATACTCAAACAAGCATGCTCTTCGGAATACCAAAGAGCGCAATATGCGTTCAAAGATTCGATGATTCACTGAATTCTGCAATTCACATTACTTATCGCATTTC
+
IIIHHHIIIHIIIHHIIIHIIIIIIIIFHIGHIEHIHGI<EHIIIIHIIIIHIIIIIEHIHIIIIHHIIIHHCGHHIIHIIHIIHHIIIIIIIIHDEHIIIHIIIIIIIIGHIHIIIIIIIIHIHHIHHIIGIIHIHIIIHHIGDDHHIIIIHIIIIIIIGFFHHHHIGIIICHGEHHIIHIIIIIIFHIIIIIIIIIIIIIHIIIHIIIHHHIHGHEIHHEEIIGHIIIIIIIIIIHIIHGIIIGIHHGIHHHIHGDEDIHC?IIIIHHCGHIHIIIHIIIIIHIIIHIIIHGIIIIHHIHIIIIIGIHIIIIIHIIIIIIIIIHGHCIIIIIIGIIIGIHIIIHIIHHIIIIIIHIIIIIIIIIHIIIGIIIIIIIHIHHHECHHHHEIIIGII
@HISEQ:711:H5NNWBCX2:2:1101:2156:25256:ATCTCGTA
TTAAGTTCAGCGGGTATTCCTACCTGATCCGAGGTCAACCTTAAAAAATGGGGGGTTTTACGGCAAGAACTCACTACATGTCCTGAGCGAAGAGTAAACTACTGCACTCGGTATATAGCAAGCCCGCCACTGTTTTTAGGGGGCTGCGGACGGCCGCAGGGCCCCAACACAAGCCTAGGGCTTGATGGTTGAAATGACGCTCGAACAGGCATGCCCGCCAGAATACTAGCGGGCGCAATGTGCGTTCAAAGATTCGATGATTCACTGAATTCTGCAATTCACATTACTTATCGCATTTC
+
IIIIGHIIIIIIIIIIIIIIIIIIIHIIIIIHIIIIGIIIIIIIIIHHIFHIIHIICHHIIFHIHHHHIIIIIIIIIIIIIIIIIIIIIGHIIIIIHHHIIHIIIIIHHIGGGGIIIHHIIHIIIHIIIIIHHIIHHIIIHHHHIIIIIIIIIIIIIIIHHEHHHIIIIHIIHIIIIIIIIIHIIIIIIIIIIIIIIIIHIIIIIIIIHHHHHHHIIHIIIIIIIIIIIGHIIHIHHIIIIIIIIIIIIIIIIIIIIIIIGIIIIIIHIHIIIIHIIIIIIIIIIIIIIIIIHIIIIII
@HISEQ:711:H5NNWBCX2:2:1101:3018:25439:ATCTCGTA
TTAAGTTCAGCGGGTACTCTTACCTGATTTGAGGTCATTAGATGAAAAATTATAGACACGAAAATCATGAAAAATGACCGCATCTAGTATTCGATATTTGCAAACGTAAGTAAAAAATTCAAATACGTTCGAAAATCACGTAAAATTTTAGGTCACTTAAACCCAAAGGTAAAGAACGACCCAATTCCGAAGCGTCACCGCGAAAGACAGCAACAACCCCGATTTTTATTTAACTGACCCTCAAACAGGCATACTCTCTGGAATACCAGAGGGTGCAATATGCGTTCAAAGATTCGATGATTCACGGAATTCTGCAATTCACATTACTTATCGCACTTC
+
IIIIIIIHIIIIIIIIIIIIIIIIIIIIIIIIIIIIIIIIIHGIIIIIIGIIIIIHIIIIIIIIIHHHIIIIIIIIIIIIIIGIHHHHIIIIIIIIIIIIHIIIIIHIIIIIIIIHHIIIIIIIIIHHHIIIIIIHIIIIIIIIIIIIIIHIIIIIIIIIIIIHHHIIHHHIIIIIHIIIIIIHHIHIIIHIIIHIHIIIHHIIIIIIIIIIIIIHIIHHIIIIIHIIIIIIIIIHHIHGDHIIHHIHHHHIIIIIIIIIIIIIIIIIIHEHIIIIIIIHIIIIIGIIIGIHIHIIHHIIIIIIIIIIIIIIIIIIIIHIIIIHHHHIHHGIIIHHHHI
@HISEQ:711:H5NNWBCX2:2:1101:3657:25389:ATCTCGTA
TTAAGTTCAGCGGGTAGTCCTACCTGATTTGAGGTCAAATTGTCATGTATTGTCCGAATTAACAGACGGTTAGAAGCAGTGCTAAACCCTTATTTTATTGCAGACCTCCATGGCGTAGATAATTATCACACCAATAGACAGTCCACACGGGGCACCAGCTAATGCATTTAAGGGGAGCCGACGTCAGCCAGCAAGAAACCCCCACATCCAAGCCACTATCAGAAATAAACTGATAAGGTTGAGAATTTAATGACACTCAAACAGGCATGCTCCTCGGAATACCAAGGAGCGCAAGGTGCGTTCAAAGATTCGATGATTCACTGAATTCTGCAATTCACATTACTTATCGCATTTC
+
GIIIIIIHIIHHIIIIIIFHIIIHIHHIIIIIIIIIIIHHHHHIIIIHIIIIIIIIIIIIIIIIIHHIGIIIIIHHIIIIIHIIIIHFHIIIHIIIIIIIHHIIIIIIIIHIHIIIIIGIIIHIIIHIIIHHIIIIIHIIIIIIIIIIHHEEIIIIHIHIIIIIIIHHIHGIIHIIHIIHIHHHHIIHIIIIIIHHHIHGIHIHHIHIHIIIIIIIHIHIIIIIHHIHHIIIGHIIIIIIIIIIIHIIHIGIHHHIHIIIHIHHHIHIIIIIIIIIIIIIIIHHIIIIIGIIHHIIIIHIIHIIIIIIIIIGIIIIIIIHIIIIIIIIIIIGIIHIIIIIIIIIIIIIIIIIIII
@HISEQ:711:H5NNWBCX2:2:1101:6736:25496:ATCTCGTA
TTAAGTTCAGCGGGTAGTCCTACCTGATTTGAGGTCAAATTGTCATGTATTGTCCGAATTAACAGACGGTTAGAAGCAGTGCTAAACCCTTATTTTATTGCAGACCTCCATGGCGTAGATAATTATCACACCAATAGACAGTCCACACGGGGCACCAGCTAATGCATTTAAGGGGAGCCGACGTCAGCCAGCAAGAAACCCCCACATCCAAGCCACTATCAGAAATAAACTGATAAGGTTGAGAATTTAATGACACTCAAACAGGCATGCTCCTCGGAATACCAAGGAGCGCAAGGTGCGTTCAAAGATTCGATGATTCACTGAATTCTGCAATTCACATTACTTATCGCATTTC
+
IIIIIFEHIIIDHIIHIIIIIIIGIIIIHIIIIHIIIIIIIGHIHHIIGHIIHHHIDEHHIIIHIHIIHEHHIIIIIIIIIFEHIIIIIIIIIIIIIIIFIIHIHGHIIIIIIIIIIIIIIIIIIIHIIIHHIHHHGIHIHIEHHHIIIGCCEHHFHHHIHHIIIIHHIIHIHIIHCGGHIHHHHHIHIIIIIIEHHHHHEHHHHEEIHHIIIIHECCFCIHHHFGIHFHFEGHIIHHGIIHEIIIHIIHIIIIHHHIIHIIIHHIIIIIHHIHIIIIIHHHHHFHHIIHFHIHHGHIGIIIHGIIIHIIIIIIIIIIHFIIIIGIIHIIIIIIIIIIIGIIHHIIHHEIIHHDH
@HISEQ:711:H5NNWBCX2:2:1101:7842:25444:ATCTCGTA
TTAAGTTCAGCGGGTATTCCTACCTGATCCGAGGTCAACCTTAAAAAATTGGGGGTTTTACGGCTAGAATCCCTCCGAATCCCAGTGCGAGACGTTAGTTACTACGCAAAGGAGGCTCCGAGAGGGTCCGCCACTACCTTTAAGGGCCTACGTTTAACCGTAGGGCCCCAACACCAAGCAGAGCTTGAGGGTTGAAATGACGCTCGAACAGGCATGCCCGCCAGAATGCTGGCGGGCGCAATGTGCGTTCAAAGATTCGATGATTCACTGAATTCTGCAATTCACATTACTTATCGCATTTC
+
IHIIIIIIIIIIIIIIIIIHIIIIHIIIIIIIIHHHIIIIGHIIIIIIIIIIHHIIHHIIIIIIHHIHGIIGIIIIIIIIIIIIIIIIIHHHIHHIIIIIIIIIIIIIIIIIIIIIIIIIIIIIIIIIIIIIIHHIIIIIIIHIIIHIIIIIIIIHHIIIIIIIIIIIIIIIIIGIIIIIIIIIIIIIIIIIIIHIIIIIIIIIIIIIIIIIIGHIHIIIIHIIIIIIHIIIHHIIIIIIHHHEIIIHIGHIIIIIIIIIIIIIIIIIIIIGIIIIIGIIIIGIHIIHIIIIIIIIIIIIII
@HISEQ:711:H5NNWBCX2:2:1101:11617:25254:ATCTCGTA
TTAAGTTCAGCGGGTAGTCCCACCTGATTCGAGGCCACATTTGAATAAATCTGTCCAAGGACGATTAGAAGCAATCCAAAGATAGCTCTGGCCAATCTTAGAGAGACTGTCCTCAACGTTAGATAATTATCACGCTGAGTAGAACCAGACCCTTTCAAAGGATCAGCTAATAAATTTAAGACTAGCCGCATTGACACAGCAGAGTCCAAATCCAAACAAATATAGCAATAAAGCTATCTTTGCTTGAGAATTCCATGACACTCGAACAGGCGTGCTCTCCGGAATACCAGAGAGCGCAAGGTGCGTTCAAAGATTCGATGATTCACTGAATTCTGCAATTCACATTACTTATCGCATTTC
+
IIIIIHIIHIIIIIIIHIIIIIIIHIIHIIIIIIIIIIIIHIGHIIHIIIIIIIIIIIIIIIIIIFGIHIIIIIIIIIIIIIIIHIIIIHIHIIIIIIIIIHIIIIIIIIIIIIIIIGHIHIIIIIIIHHIHIHIHIIIIHHIIHHIIIIIIIIIIIIIIIIIIIIIIIHHIIIIIIIIIIIHIIIIIHIIHIIIIIIGIIIIIIIIIIIHGIHG@?HHHGIIIIGIIIIHIHHHIIGHIIIIIIIIIIHIHEGIHIIIIIIHIIIIIIIIIIIGIHIHIHIIIIHGIIHHGHIHIHIIIIIIIIIHHIHIIIIIIIIIIIIIIIIHIIIIIHIIGIIHHIHIGIIIIIIHIIIIIIIII
@HISEQ:711:H5NNWBCX2:2:1101:15640:25344:ATCTCGTA
TTAAGTTCAGCGGGTGGTCCTACCTGATTTGAGGTCAAGAACAACAACAACAACATATGATCCAGCAGCAACAAGTAGATCCCCCCCATAGATGCAGATAATTATCACACCTAATGGAGGGGGGGCTTTGCCACTCATGTATTTCAGGGGAGCAGACCACAAATAAAGGCCTGTAACCCCCACGTCCAAGCCATACCCTCACATGAGTATGGTTGAGATATTAATGACACTCAAACAGGCATGCTCCTCGGAATACCAAGGAGCGCAAGATGCGTTCAAAGATTCGATGATTCACTGAATTCTGCAATTCACATTACTTATCGCATTTC
+
IIIIIHHIIIIIIIIIIIHHIIIIIHIIIIIIIIIIIIIIIIIIIIIIIIIHIIIIIIIIIIIIIGHIIIIIIIIIIIHIIIIIIIIIIIIIIIIHHHHIHIHIIIIIIIIIIIIIHIIIIIIHIIIIIIIIIIIIIIIIIIHIIHHHHIIIIIIIIIIIIIIIIIIHHIHIHIIHIIIHIIIIIIIIIIIIIIHIIIIIIIIIIIIHIIHHIIIIIHIIIIHCIIIHIIIHHIIIIIIIIIIIIHIGIIIIIIHHHIIIHIIHIHIIIIIIGIIIIIIIIIIIIGIHIHIHHHIIHHIIHIIHIIIIHIIIIIIIHIHIHIIIIIIII
@HISEQ:711:H5NNWBCX2:2:1101:17734:25412:ATCTCGTA
TTAAGTTCAGCGGGTATTCCTACCTGATCCGAGGTCAACCTTAAAAAATGGGGGGTTTCACGGCAGGAGCCGCCGGGTCCCGGTGCGAGGTGTTAGGTACTACGCAGAGAGAATTCCGGGCGACCCGCCACTGTATTTCAGGGCCTGCGGAGAACCGCAGGGCCCCAACACCAAGCAGTGCTTGAGGGTTGAAATGACGCTCGAACAGGCATGCCCGCCAGAATACTAGCGGGCGCAATGTGCGTTCAAAGATTCGATGATTCACTGAATTCTGCAATTCACATTACTTATCGCATTTC
+
IIIIIIIIIIIIIHIIIIHIHIIIIIIIIIIIIIIIHHIHHHHHIIIGHHIIIIIIIIEHHHHIIEHIHHIIIIHIIEHHIHHDHIHHHH@DFHIIIHHHIIIIIIIIIIIHIIIIIIHIIIIIIIIIIHHIIHHIIHIIIHIIIIIIIIIIIHIHHIIHHIHFIIHIIHHIIIIIIIIIIIHIIIIIIIIIIIIIIIIIIIIHIIIIHIIIIIIIIIHIIIIIIIIIIHHIIIIHIHHIIIIIIIIIIIIIIIIIIIIIIIIIIIIIIIIIIIIIIHHIIHHGHIIIIIIIIIIIIII
@HISEQ:711:H5NNWBCX2:2:1101:10582:25749:ATCTCGTA
TTAAGTTCAGCGGGTAGTCCTACCTGATTTGAGATCAAACATTCAAAACGAGCCATTCCTCACAGAGGAGAGGCCTTTATGAGCCCCAGTGAACCTCCATCGCTGAAGGTTACTTGACGGAATACCACAAGCGTAGATAATTATCACACCTGCGATGCCACCAAACACTGGCAAGCTGATTCATTTAAGAGGAGCTGACCATAGGCCAGCAAGACCCCCAAAGTCCAAGCTCATCATGGCAAACCCATGAGAGTTGAGGTGTTCATGATACTCAAACAGGCATGCCCTTCGGAATAGCCAAAGGGCGCAAGGTGCGTTCAAAGATTCGATGATTCACTGAATTCTGCAATTCACACTACTTATCGCATTTC
+
IHHIIHHHHIIIIIIIIIIIHHIIIGIIHIIIIHIIIIIIIIIIIFHIIGHIIIHHIHIIGHIIHHHIHHFHGHIHIHIHHHIHIIIGIHGHHHIHIIHHHGIHHHIHGHIIIIIIIIIIICHIGEHIH?HCHHIHEHHHIIGIIIIHHHHHEHCEHHHHIIHHHIIIHIIHFHHHHHIHHHIHHEHIIIGHIIIHIHHHHIIHEHEIHHIHIIIHHEECHDEEIIHHHHHIIIHE?HHEED/FHHH?C?HHIHFIHHHFGGHHHIHIHHG@HFHIHHEHGHH@=GHHIIHHHHGIIHFIHHEHHHHHHHHHHIIIIIIIHHHGIHIIIHHHHHFHHHHHHIHHEFGHIIIIIIIHHHFE@C@IIIIIHHI
@HISEQ:711:H5NNWBCX2:2:1101:14658:25502:ATCTCGTA
TTAAGTTCAGCGGGTAGTCCTACCTGATTTGAGATCAAACATTCAAAACGAGCCATTCCTCACAGAGGAGAGGCCTTTATGAGCCCCAGTGAACCTCCATCGCTGAAGGTTACTTGACGGAATACCACAAGCGTAGATAATTATCACACCTGCGATGCCACCAAACACTGGCAAGCTGATTCATTTAAGAGGAGCTGACCATAGGCCAGCAAGACCCCCAAAGTCCAAGCTCATCATGGCAAACCCATGAGAGTTGAGGTGTTCATGATACTCAAACAGGCATGCCCTTCGGAATAGCCAAAGGGCGCAAGGTGCGTTCAAAGATTCGATGATTCACTGAATTCTGCAATTCACACTACTTATCGCATTTC
+
IIIIIHIHHIIIGIIIIIIIIIIIIIIIIIIIIIIIIIGIIIIIIIIIIIGIIHIIIHHIIIIIIHIHHIIIIIIIIIIIHIHIIIIIIIIIIIIIIIGIIIIIIGFFHIIIIIIHIIIHGHHIIIIIIIIIHHIIIIIIHIIIIIIIIIIIHIIIIIIIIIIIHIIIIHIIGIIIHIIIIIIIIHHHHGHIHIIIIIHHGIIHHHHIIIIHHIIIHEGEGFHHHHHIIIHIHHIIHGIHHHHHHHEIIIGIIIHIIIIIIIIIIIIIIIHGIIIIIIIIIIIIIHIIIGIIIIIIIIIIIHEIIIIIIIIIIIIIIHIHIIHIIIIIIIIIIIIIHIIIIHIIIIIIIIIIIIIIIHIIIHCIIIIIIII
@HISEQ:711:H5NNWBCX2:2:1101:18313:25521:ATCTCGTA
TTAAGTTCAGCGGGTATCCCTACCTGATCCGAGGTCAACCTGAAAAAAATTGGGGGTTGATGGCAAGCACACGACCGGACCTCCAGAGCGAGAAGAATTACTACGCTCGGAGCCGGACGGCACCGCCACTGACTTTAGGGCCCGCCGGGGCGGCGGGGCCCAACACCAAGCTGAGCTTGAGGGTTGTAATGACGCTCGGACAGGCATGCCCCCCGGAATACCAGGGGGCGCAATGTGCGTTCAAAGATTCGATGATTCACTGAATTCTGCAATTCACATTACTTATCGCATTTC
+
HIHIIIIIIIIIIIIIIIIIIIIIIIIHHIIIIHIIIHIIIIHIIHIIIIIIIIIIIIIIIIIIIHIIIIIIHGHIIIIIIHIIIIIIIIIIIIIIIIIIIIIIIIIIIIIIIIIIIIIIIIIHIIIIIIIIHHIIIIIHIIIIIIIIIIIIIIIIIIIIIIIIHIIIIIHIIIIIIIIIIIIIIIIIIIIIIIIIIIIIIIIIIIIIIIIIIIIIIIGIIIIHIHIIIIIIIGIHIIIIIHIHIIIIIIIIHIIIIIIIIIIIIIIHIIIIIIIIIIIIIIIIIHIIIIIIII
@HISEQ:711:H5NNWBCX2:2:1101:18255:25686:ATCTCGTA
TTAAGTTCAGCGGGTAGTCCTACCTGATTTGAGGTCAAAGGTTCATATATGCTGTCCCCTCAGTGGGAAACTATTAGAAGCTGAACAAGCACAGAGCAATCCACTAGCGTAGACAATTATCACACCAGTTAACAGATTGCAAATGGTTCTGCTAATGCATTTCAGAGGAGCTGGTACTTCAAAAGCGCCTGCAAAACCTCCATATCCAAGCCACCAAAACCCAACTACAAAAGCAGGGTGGGGTTGATAATAAACTGACACTCAAACAGGCATGCTCCTCGGAATACCAAGGAGCGCAAGGTGCGTTCAAAGATTCGATGATTCACTGAATTCTGCAATTCACATTACTTATCGCATTTC
+
IIIHIHHHIIGIIIIIHIHHHIIHIEHIIIHHHIHHIHHIGHFHIIIIGIHHIHIIIIHHIIIIIGHHHIIIIIIIIIIIHHIIGIIIIIHHHHIIIIGIIIIIIIIIIIIIHIIIIIIIIIIIIIIIHGHIIGIIHIIIIIIHIIIHIIIIHIIHIHIIEHIIIHHIIHIIIIHIIIIIIIHIIHIIHIIIIIHHIHHHIIHHHIDGGHG?HHHHHHGHHIIIIIIIHIHHCHHHIIIIIIIIIIIIIIIIIHFIGHGFGHHGCCHIIHIIHHIIHIIIIIIIHIIIIIHFIIIIHIHIIIIHIIIHHIIIIIGHIIIIIHHIIIIIIIHHGHEFIIIIIIIHIIHHHGIHIIIIIGII
@HISEQ:711:H5NNWBCX2:2:1101:1553:25757:ATCTCGTA
TTAAGTTCAGCGGGTGGTCCTACCTGATTTGAGGTCAAGAACAACAACAACAACATATGATCCAGCAGCAACAAGTAGATCCCCCCCATAGATGCAGATAATTATCACACCTAATGGAGGGGGGGCTTTGCCACTCATGTATTTCAGGGGAGCAGACCACAAATAAAGGCCTGTAACCCCCACGTCCAAGCCATACCCTCACATGAGTATGGTTGAGATATTAATGACACTCAAACAGGCATGCTCCTCGGAATACCAAGGAGCGCAAGATGCGTTCAAAGATTCGATGATTCACTGAATTCTGCAATTCACATTACTTATCGCATTTC
+
IIIIIHHIIIIIIIIIIIIIIIHIIHHIIIHHIIIIIIIIIIIIHHIIIIIIIIIIIIIIIIIIHFHIIIIIIIIHHHIGIIHIIIIIIIIGIIIIIIIIIIIIHHIHHHFHHHHHHIIHHHGIHHHIIGIIIIGIIIIIIHIIIIIHIIIIIHIIIIIIIIIHIIIHFHIHIHIIIIIIIGHIHGIHHIHIIIIIIHHIHIIIIIIIGIIIHIIIIIIIIIIIHIIIHIIIIIIIIIIIGIIIHIIGIIIIIIIHHIIHHIIIIIHIIHIHIIIIIIIIIHHIIIIIIIIHHHIIGIIIIIIIIIIIIIIIIHIIIGIHHIIIIIIII
@HISEQ:711:H5NNWBCX2:2:1101:20661:25888:ATCTCGTA
TTAAGTTCAGCGGGTAGCCCTACCTGATTTGAGGTCAGATGTATGAAATATGGTTGGTTGTGAGCGGACGCCAGCCGATCCTCGGGTCCAGCGAAACTTATTACGCCAGACACTGTGAGGTCCGAAAGGTCCCACTAAGCACTTTGAGGTGAGCCGCGGACTAGCCACGGCAGGCACCCAAATCCAATACACCCCGCGGTTCCGAGAAACCCGAGGGATTGAGGTTTTCATGACACTCAAACAGGCATGCCCTCCGGAATACCAGAGGGCGCAAGTTGCGTTCAAAGACTCGATGATTCACTGAATTCTGCAATTCACATTACTTATCGCATTTC
+
IIIIHDHHHHIIIIIIIIIIIIIIIIIIIHIHEHIIHIHIHGHIIIIHHHIIIIIIIHEHIIIIIFHHIIIIIIIIIIIIIHIHHI@HHIHIIIIIIH?FHIIIIIIIIIHIIIFHGHHIIIIIIIGHIHHHHIIHEIHIIIIHHHGHHHIFHHIIHHHHHHIIIIIHHIIIIHIIIIHIHHHIIIIIIIHHIHIHIHIIIHHGHHHGHHIHIIIHIIIIIIIIIHHFGCHHHIHHIIHCHHIIIHFIHDIIIIIIIIIIHEIHHHEIIIIIIIIIHIIHHIIHHHHFHHIIIIIIIIHHIIIIIIIIIIIIIIIHEIIIHHIIIIHHHIIIIII
@HISEQ:711:H5NNWBCX2:2:1101:1738:26105:ATCTCGTA
TTAAGTTCAGCGGGTAGTCCTACCTGATTTGAGGTCAAATTGTCAAAAATTTGTCCATAAGGACGGTTATAAGCAGGACCCCATATTAAAGTCAACCTACTGTGGCGTAGATAATTATCACACCAGAGACGGTCAACAAAGGTCTCACTAATACATTTCAGGAGAGCTGACTTCTGAGAAGCCTGCAACACCCACATCCAAGCCTAATCAAGCTCGCAAAAGCTGAAGAGGTTGAGAATTTAATGACACTCAAACAGGCATGCTCCTCGGAATACCAAGGAGCGCAAGGTGCGTTCAAAGATTCGATGATTCACTGAATTCTGCAATTCACATTACTTATCGCATTTC
+
IIIIIHHIIIIIHIIIIIIIIHHHHIIIHHHHGHHIHIIIIIHHIIIIIIIIIHIIIIIIIIHHHHIIIIIHHIIHIHHHHIIHHGHHHHHHIIIIIGIIIIIIHIIIHIIHHIFHIIIIHHIHIIIFHIIGCHHHIIIHIIHHGHHIIIIHHHHIHHIHIHHIHFEHHIIIIHIHIH?HHHHHIIHIIIHIIIIIHHIHIIHHEFHHIIIIHHIHIHHEHIIIIIIIIIIHIIIIIIHHHEIHIIIHIHHFEHIIHHHIIGIIHIIIIIIIIIIIIHEDGIIIIIIGIIIHEIIIIIHIHIIHHGIHGIIHHIIIHHIIIIIIIIIIIIIIIIIIIHHEIIIGIIIH
@HISEQ:711:H5NNWBCX2:2:1101:4673:26166:ATCTCGTA
TTAAGTTCAGCGGGTATTCCTACCTGATCCGAGGTCAACCTTAAAAAATTGGGGGTTTAACGGCAAAAACTACAGAACCTTCCAAAGCGAGAAAAAATTACTACGCTCAGAGGCCACTGCGGCTCCGCCACTAGATTTAAGGAACTACAAACGTAGATTCCCAACACTAAGCCAGGCTTAAGTGGTCAAAATGACGCTCGAACAGGCATGCCCAATAGAATACTAATGGGCGCAATGTGCGTTCAAAGATTCGATGATTCACTGAATTCTGCAATTCACATTACTTATCGCATTTC
+
IIIIHHIIIIIIIIIIIIIIIIIIIIIIIIIIIIIIIIIIIIIIIIIIIIIIIIIIIIHIIIIIIHIHIIIIIIHIIIIIIIIIIIIIIIIIIIIGIIIIIIIIIIIIIIIIIIIIIIIIIIHIIIIIIIIIIIIHIIIIIIIIIIIIIIIIIIIIIIIIIIIIIIIIIIIIIIIHIIHIIIIIIIIIIIIIIIIIIIIIIIIIIIIIIHHHIIIIIIIIHHIIIIGCHHHIHIIHHHIIIIIIIIIIIIIIIIIIIIIIIIIIIIIIIIIIIIIIIIIIIIIIIIIIIIIIIIII
@HISEQ:711:H5NNWBCX2:2:1101:13018:26241:ATCTCGTA
TTAAGTTCAGCGGGTAGTCTTACTTGATTTGAGATCGAGTTGAACGACACATATGTGTCGTAAAATCCTGCATCAGTCAGCAAAGAGGACGATTATCCTTTATGTTAGCTGCAGCAAAAGTAATAATCCTGTTTGACGAGGACTAAATAGATATGCTTTTAGCTCAGATAAAAGTCCAGCTGCACCTGCATTTCAAGCCGCCCGCCTACCAATGAAGTTTGTTGGGAAGGCTCAATTCCCCTCTCCTTTTTTTTAAAAAAAAAGAGAAAAGTGAGGTGTTTACTGATACTCAAACAAGCATGCTCTTCGGAATACCAAAGAGCGCAATATGCGTTCAAAGATTCGATGATTCACTGAATTCTGCAATTCACATTACGTATCGCATTTC
+
IIIIIIIIIIGIIIIIIIIIIIIIIHFHHIEFHHIIIIIIIIIIIIIIIIIHIIIIIHIIIGIHIGHIIIIIIIIIIGIHIHGEHIGIIIIIIIIIIIIIHHIHHIHHIIIIIHGHIHIIIIIIIIIIGIIIIIIIICEIHHHEHIIIIIHIHHEHFIIGHHHGIIHIHIEHHHIIHHIIIIIIIIIIGHIIHHHHI?EHHHHIGDHHICHIIH################################CIHHG@@F-IIHIIGIHIGIGIHIIHIIIHGHGIIIIIIIIIHIIIIIIIIGIIGIIHDIHIIIIGIIIIIHCDGIIIHIIIIIIHHIIIHIIIIIIIIIIIIIIIIIIIIIIHHGIIIIIIIIIIIHHIHIIIIIIHIIII
@HISEQ:711:H5NNWBCX2:2:1101:14148:26242:ATCTCGTA
TTAAGTTCAGCGGGTAGTCCTACCTGATTTGAGGTCAGATTTCAAAGTTTGTTGCTTGACCGCCACTCTGATAGGCAGGTCGGGGGAGGGCGCAGAAGGGGAACGTCTCTGTCGAGCGAGGATGGTACAACGCCCAGTCGAGTTCGACCCACAGGCCCAACCGATGCATTTGAGGGGAGCCGCCTCACGGCAGCAGAGCCCCCACATCCAACCCTCTCCGCGCGAAACGGAAGGGGTTGATGACTTCAAGACACTCAAACAGGCATGCTCCTCGGAATACCAAGGAGCGCAAGGTGCGTTCAAAGATTCGATGATTCACTGAATTCTGCAATTCACATTACTTATCGCATTTC
+
IHIHIHIIHIHIIIIGEHIIHIIIIHIIIIGHIHIIIIIHIIIIIIIHCHHIGHGHIHIIIIIIIEHIIIIIIIEHIIID?HIIIIHHFDHIIIIIHHIIIIIIIIIIIIIIIIIHIIIIGHIIIIIIIHHDHDIIIGHHHHHHHIIIIIIHCHFHIHHHHHIIIHHHHIIIIIEEHHIIIIHHIIIIIGHHIIIIGHHIIIIHIIIHIIIIIHDIIHGIGIIHHHHIIGIHHGHEIIIIIIHIIGHIHIHHEIHHGDHIFHHHHHIIIHIHIIIIIIIIIHIHHIIIIIIHIHIIHCGIHIHIIHIHH?IIIIIIHIHIGHIIIHGIIHHIIHHIGIIIIIHIHHEIIIIGI
@HISEQ:711:H5NNWBCX2:2:1101:2930:26458:ATCTCGTA
TTAAGTTCAGCGGGTATCCCTACCCAATCTCAGGTCAAATTACAAGATATGCGAAAGGCATACAGGTTTGAGGACTGCAAGAGTGAACTACAATAGAACGAAGGAATATTCATCACGTTCTATGAGAAGCAACTCAAAGACCTATCAATTTCCAAAGAGCGATCACAATAATAGTAATAGCTTCCTTGACATGATCCAAATTTCAGCACAAAACTAAAATTTGAGAATATTTTCTAACGCTGAGATGGGCATGCCTCACGGAATGCCATGAGGCGCAATGTGCGTTCAAAGACTCGATGATTCACGGAATTCTGCAATTCACATTAATTATCGCATTTC
+
IIIIIIIIIIIHHIIIIIIIIIIIIIIIGHIHIHHIIHIIIIIIIIIIIIIIIIGIIIIIIIIIIHHIIGHIIIHIIIIIIHIIIHIIIIIIIIIIIIIIIIIIIIIGIIIIGI1FHHIIIIIIIGIIHHIIIIHIIIIIIIIIIIIIIIIIIIIIIIIIIIIIIIIIIIIIIIIIIIHIHIIHHIIIIIIIIIIIHIIHIIGHIIIIHIHHFHHIIIIIHHIGIIIIHHIIIHIIHIIHHIIIGIIIIIIHIHIIHIIIIIIIIIHIIHEIHIIIIIIIGIHIIIIIIIIIIIIIIIIIIIIIIIHIIIIIIIIHIIIHIIIIIIIIHIIIIIIIIII
@HISEQ:711:H5NNWBCX2:2:1101:6806:26315:ATCTCGTA
TTAAGTTCAGCGGGTATTCCTACCTGATCCGAGGTCAACCTGTAAAAGTTTTGGGGGTTTTACGGCAAGAGTCCCTCCGGATCCCAGTGCGAGACGTTAAGTTACTACGCAAAGGAGGCTCCGGGAGGGTCCGCCACTACCTTTAAGGGCCTACGTCGACCGTAGGGCCCCAACACCAAGCAGGGCTTGAGGGTTGAAATGACGCTCGAACAGGCATGCCCGCCAGAATGCTGGCGGGCGCAATGTGCGTTCAAAGATTCGATGATTCACTGAATTCTGCAATTCACATTACTTATCGCATTTC
+
IIIIHHHHIIIIIIIIIIIIIIIIIGHHHIIIIHIIIHIIHIIIIIHIHIIIIGIHIIIIIIIIIHHIIIIIHIIIIIIIIIIIIIHIIIIIIIIIIIIIIIIIIIHIHHIIIIHHHGIGHIIHIIIIIIIHHHIIIIIIIIHIIHIIHHHHIIIIIHHHHIIIHIHEHIIIIIIIII?HHIIIIIHHHIIIIHIIIIIIIIHIIIIIIIHIHIIIIIIIHIIIIIIHIIIIIIHEIGIIIIIHIHIIIIIIIIHIHIIHIHGEIHIIHIIHFIIHIIIIIIIIHIIIHHIHHHGIIIIIIIIG
@HISEQ:711:H5NNWBCX2:2:1101:7095:26282:ATCTCGTA
TTAAGTTCAGCGGGTAGTCTTACTTGATTTGAGATCGAGTTTAACAAGAATCGTTGCCGACCCTTGTGAAATCCTGCATCAGTCAGCCAATACGGTCAAACTCCCTTTATGTTAGCTGCAGCAAAAGTAATAATCCGTTTGACGGGACTAAATGAATATGCTTTTAGCTCAGGAGAATGTCCAGCTGCACCTGCATTTCAAGCAACCCGCCACCGATCTCAAAAAGATTGGTGTTGGGATTGCTCAAGTCCAAAGCTTTTCGATTAAAAAATCCAAAGGCTTTGAGGTGTTTACTGATACTCAAACAAGCATGCTCTTCGGAATACCAAAGAGCGCAATATGCGTTCAAAGATTCGATGATTCACTGAATTCTGCAATTCACATTACGTATCGCATTTC
+
IIIIIIIIIIIIIIIIIIIIIIIIIIIIIIIIIIIIIIIIIHIHIIIIHIIIIIIHIIIIIIIIIHIIIIIIIIIIIIIIIIIIIIIIIIIIIIIGHIIIIIIIIHIHIIIIIGHIIIIIIIIIIIIIIIIIIIHIIIHIIHIHIIIIHIIIIIHIIIIIIIIIIIEHHHIHIIC@HHIIIIIIHIIIHIIIIIIIIIIIIHIIIIIIIHHIIIHGIIHHHIHIHIIIIFGIIIIIIHHHHHEGIIIHHEIIHIHHIHIIIIIIHHHHHIHGHIHHEHIIGIIIIIIIIIIIIHHIHIHIIIHHHIIHIIIIIIIIIIIIIHHHHIIIIHGDHGIIIIIIIIGIHIIIIHIIIIIIIIIIIIIIIIIHIIIIIIIIIIIIIIHIIHIIIHIIIIIIIII
@HISEQ:711:H5NNWBCX2:2:1101:8362:26392:ATCTCGTA
TTAAGTTCAGCGGGTAGTCTTACTTGATTTGAGATCGAGTTGAACAACACATAAAGTGTCGTAAAATCCTGCATCAGTCAGCAAAGAGGACAATTATCCTTTATGTTAGCTGCAGCAAAAGTAATAATCCTGTTTGACGAGGACTAAATAGATATGCTTTTAGCTCAGATAAAAGTCCAGCTGCACCTGCATTTCAAGCCGCCCGCCTACCGGTGAAGGTCGTTGGGATAGCTCAAGTCCACCCTCCCTTTTTTTTATCAAAAAAGAGAGGTTGAGGTGTTTACTGATACTCAAACAAGCATGCTCTTCGGAATACCAAAGAGCGCAATATGCGTTCAAAGATTCGATGATTCACTGAATTCTGCAATTCACATTACGTATCGCATTTC
+
HIIIIHHIIFHGHIIIIFHIIIIHHHHIIIIIIIIIIIGIIIHIIHIIIECHHIIIHIIIIIIIGHIIIIIIIIIIIIIIIIHIHIIIIIIIIIIIIIIIIIIIIIHIIIIHIIIIGHHHIIHHIIHHIIIIIGIIIIIIIIIHHIGIIIHGIIIFHIIIIIIHIIIHHHIIEEHIIIIIHIIIHIHIGGIIIIIIEHHHHIHHHGIHIIIIHHG?IIIGFIHEHHIHHHG?HHEHHCHHFHHIIHCCHHHEGFHIHHHEHFHEHHIHIIIIHEIHIIGIHHHHIIIIIIIHIHGGHFFHGIIIIIIIHIIHIHIIHHFHEIIIGHIIHIHIIHIIHIHFHEHEGIIIIIIIIIHGGIIHIIIIIIIHIIIIHIIIIIIHEHHHIHHIH
@HISEQ:711:H5NNWBCX2:2:1101:15786:26266:ATCTCGTA
TTAAGTTCAGCGGGTAGTCCTACCTGATTTGAGGTCAAATTTATCAAAAGAAAAAATGTGGTCGGTTAAAATCCACTTTTTCATTGTTGGAAGCAGTGTAATCTGGTTTAGCATACTACTGAAGGCAATAGATAAATTATCACACCTTGTAGTTTCTGCTCAGATACTACTAATGCATTTCAGGGGAGCAGACTTGAAAAAGCCTGCAATATGACCCCCCACACCCAAGCCACGATGCAACAAGAGTTGTTCATGGTTGAGAATTTAAATGACACTCAAACAGGCATGCTCCTCGGAATACCAGGGAGCGCAAGATGCGTTCAAAGATTCGATGATTCACTGAATTCTGCAATTCACATTACTTATCGCATTTC
+
IIIHHGHIIIIIIIIIIIIHHIIIIIIIIIIIIIIIIIHIIIIIIIIHIHHHHIHIIIIGIIIIIIIHIIIIIHIIHIIIIHIIHHIIIIHHIIGHIIIIIIIFHIIIIIIIIIIIIHIIIGIIIIIIIIIIIIIIIIIIIIIIIIIIIHIIEHIIIHIIIIIIIIIIIIHHHIIHIIIIIIHIIHHHIHIIIIHIIIIIIHHHIIIIIIIIIHIHDIIHHED/HIIHHDGIHHGIIIIIIIIHIHIGIIIIIIIIIIIIIIIIHIIIIHIIIHIIIIHFHIIIIIIIIIIIIGIIIHIIGGIIIIIIHHHIHDIGIIIIHIIHHFHIIIIIHHHIIIHIIGIIIHIIIIIIIIIIIIHHIIIHHGIIIIIHIG
@HISEQ:711:H5NNWBCX2:2:1101:20310:26396:ATCTCGTA
TTAAGTTCAGCGGGTATTCCTACCTGATCCGAGGTCAACCATTAAAATTGGGGGGTTTAGCGGCTGAGAGCTGCAACACCTAACCAAAGCGAGAAAAAATTTACTACGCTCAGAGGATATTACAGATCCGCCGTTGTATTTCAGGAACTACAATACAGTAGATTCCCAACACTAAGCTAGGCTTAAGGGTTGAAATGACGCTCGAACAGGCATGCCCACTAGAATACTAATGGGCGCAATGTGCGTTCAAAGATTCGATGATTCACTGAATTCTGCAATTCACATTACTTATCGCATTTC
+
HIIIIHIIIIIIHIIIIIIIHHIIIIIGIHHIIIIIHIIIIIIHHFHHHHIIIIIHHHIHIIIIIHHIIIIIIIIIIIIIIHIIHHIIIIIIIIIIIHHIIHIHIIFHGIHIIIIHIIIIIIIIIIIHHIHHHHIIIIIIIIIIIIIIIIIIIIIHHHIIIHIIIIIIIIHHIIIIIGIIHIIHIIIIIHHHIIIIIIIIIIHGIIIIIHIHIIIIIIIIIIIIIHGIIHGCIGHIIIIIHHIHIHHIIIIGIIIIIIIIIIIIIIIIHHIIIIIHIIIIIIIIIHIIIIIIIIIIIIII
@HISEQ:711:H5NNWBCX2:2:1101:12724:26582:ATCTCGTA
TTAAGTTCAGCGGGTACTCTTACCTGATTTGAGGTCATTAGATGAAAAATTATAGACACGAAAATCATGAAAAATGACCGCATCTAGTATTCGATATTTGCAAACGTAAGTAAAAAATTCAAATACGTTCGAAAATCACGTAAAATTTTAGGTCACTTAAACCCAAAGGTAAAGAACGACCCAATTCCGAAGCGTCACCGCGAAAGACAGCAACAACCCCGATTTTTATTTAACTGACCCTCAAACAGGCATACTCTCTGGAATACCAGAGGGTGCAATATGCGTTCAAAGATTCGATGATTCACTGAATTCTGCAATTCACATTACTTATCGCATTTC
+
IIIIIIIIIIHIHIIIIIIIIIIIIIIIIIIIIIHIIIIIIIIIIHIIHIIIIIIIIIIIIIHIIHIIIIIIIHIIIIIIIIIIIGIIIIIIIIIIIIHIHIIIGHIIIIIIIGIIIHIHHGIIIEHIIIHIHIIIHIIHIHIIIIGHIHCIHHIIIIIIIIHHHIIIIIIHIIIIIHIIGIIIIIIHIIIIIIHDHHHHHIIIIIGHIIIIIIIHIHHIIIIIIIIIIHIHHGIIIIIIIIHGDIIHGIIHHHIIGIIIIIIIHHIHIHGGIIHIHIIIIIGIHHH?GIIIIIIIIIIIIHIIIIIIHIIIIIIIIFIIIIIIIIIHIHIHGIIIHGH
@HISEQ:711:H5NNWBCX2:2:1101:13471:26747:ATCTCGTA
TTAAGTTCAGCGGGTAGTCCTACCTGATTTGAGGTCAAATTGTCAAAAATTTGTCCATAAGGACAGTTATAAGCAGGACCCCATATTAAAGTCAACCTACTGTGGCGTAGATAATTATCACACCAGAGACGGTCAACAAAGGTCTCACTAATACATTTCAGGAGAGCTGACTTCTGAGAAGCCTGCAACACCCACATCCAAGCCTAATCAAGCTCGCAAAAGCTGAAGAGGTTGAGAATTTAATGACACTCAAACAGGCATGCTCCTCGGAATACCAAGGAGCGCAAGGTGCGTTCAAAGATTCGATGATTCACTGAATTCTGCAATTCACATTACTTATCGCATTTC
+
IIIIIIIIIIIIIIIIIIIIIHIIIIIIIIIIIIIHIIIIGIIIIIHHGHHIGHIIIIGIIIIIIHHGHHHHIIIHHIIIIIIIIIGIIIIHHHIIHHIIIIHIIIIIIIIIGHHIIIIIIHHIIIIIIIIIIIHIIIIIIGIIIIIIIIIIIIHHHIIIIIIIIHHIIIIIIIIHHHHHEHHIIIIIIIIIIIIIHHIIIIIIIHHIIIIIIIIIIHHFIIIIIIIIIIIIHHHGHHEHHIIHFIIIHFHHG<HIHHIIIHGHIIIIHIIIIIIHHHIIIIDIIIIIIHIIIHHIIIHIIIIIIIIIHIIIIIIIHHGIIIIIHHIHIIIIIIIIHHIIIIIIIIII
@HISEQ:711:H5NNWBCX2:2:1101:15139:26558:ATCTCGTA
TTAAGTTCAGCGGGTATCCCTACCTGATCCGAGGTCAAAGTAATAGAAGGTCTTGATGGGAGGAGGCACGCTGGAGTCGCGACGCAATGTGCTGCGCACGAAGCCAACTTACCGGCTGCCAATGAATTTGAGGCGAGTCCCCGCAGAGGCGGAGACAAACGCCCAACACCAAGCAGAGCTTGAAGGGTTAAATGACGCTCGAACAGGCATGCCCAACGGAATACCGAAGGGCGCAATGTGCGTTCAAAGATTCGATGATTCACTAAATTCTGCAATTCACACTACTTATCGCATTTC
+
IIIHIHIIGHIICIHHIIIIIIIIIIIIIHHHIIIIIHIIHHHIHHHGEHIIIIHHHIIGIGIIIIHIIIIIHHIHGHHHIHIHIIIIHIIIHIIGGHIIGIHHIHIHIIHIIIHIIIGIHIIIIIHIIIIHHHHIIHIIIHHIIIIIIIHIGDHHHHIIIIIHHIIIGIFHHIIIIIIIHHIIIIHHGIIIIIIHIIHHHHHHIHGHHIHHHFIIIIIIIIHHHHHDFIIIHFHHHHHHHEHFHGIIIHIHIHHHEHFHIHIIIIIIIIIIIIIIIIIIIIIHIIHHEHGIIHIII
@HISEQ:711:H5NNWBCX2:2:1101:19217:26609:ATCTCGTA
TTAAGTTCAGCGGGTATCCCTACCTGATCCGAGGTCAACCATAGAAAATTGGGGGTTGCTGGCCAGCATCCACCGGGACTCAATCGCGAGGGTTTGATTACTACGCGTAGAGCTCGATGGCACCGCCACTGATTTTAAGGCCAGCCGTTTACCGGCAGGGCCCAAGACCAAGCTGAGCTTGAGGGTTGAAATGACGCTCGAACAGGCATGCCCCCCGGAATACCAAGGGGCGCAATGTGCGTTCAAAGATTCGATGATTCACTGAATTCTGCAATTCACATTACTTATCGCATTTC
+
HHIIIHHIGIIIDHHDGHHIIIGIFFCHHIIIIHCGHIGFHEHHHHIHHHCGHHGHHHGHIHHF?<EHHIIHIIIIHIDHIIIIHIIIC@HCHIIIHHHHCHHHGHHHDHD@GGGHIHHDHHIHIIHHHHHHIHGIIIIHHHIIHHHH:IHFHIIIIIIIIHGHIIHHHHIIIIIIHIBFIIIHHHGHHHHHHIIIIIIIIIHIIIIIIHEHHHIIHHIIIIIHIIIIIIHIIIIHIIIIIHHIIHIHHIHIIIHIHIIIIHHIIIIHIIIIIHEEIHIHIHIIHDHIIHIIIIIH
@HISEQ:711:H5NNWBCX2:2:1101:2518:26850:ATCTCGTA
TTAAGTTCAGCAGGTAGTCCTACTCGATTTGAGGCCAAGTTGTCAGAGATTGTCCCAGACAGGACTGTTAGAAGCACAGAGCTCCCAATCGGATACCCTCTTCATGAGGCGCCAGCGAAGATACTTATCACGCTGTACTATATCCAACTATGAGTTGCACTAGCGTATTTAAGATGAGCCACTGCAAAGCAGCAACACCCAAGTCCACTTCTCCAAAATTGGAGTGTGAGAGTACAATGACACTCAAACGAGCATACCCTTTGGAATACCAATGGGTGCAAGGTGCGTTCAAAGATTCGATGATTCACTGAATTCTGCAATTCACATTACTTATCGCATTTC
+
IIHHIHHHIIIIIIIIIIHIIIIIIIHHHIGHIIIIIIHIIIIIIIHIIHHIIIIIHIIIIIIIEHHHIIIIIHHIHIIIIG@GHIIHHHIFIIIIIIHIIIIIIHFHHHIIIIIIIHDHIHIIIIIIIIHIIHHIIIIIHIHIIIIIIHIHGHIIIIIIIHHIIHIHHIIHHHIIIHIIIIHIIIIHIIIIIIIHIIIIEHHHIIHIIIHHIHEHG?HFFGHGHIHIIIHIIHGGHEIIIIHHHGGCEGIIIGIIIIIGIHHIIIIHHHHEHGIIHIIGIHIIIIIIIIIIIHIIGHEEIIIIIHGHIHIIHIIHHGHHHHCHIIIHHHHHHEGIIIHIHI
@HISEQ:711:H5NNWBCX2:2:1101:3785:26810:ATCTCGTA
TTAAGTTCAGCAGGTAGTCCTACTCGATTTGAGGCCAAGTTGTCAGAGATTGTCCCAGACAGGACTGTTAGAAGCACAGAGCTCCCAATCGGATACCCTCTTCATGAGGCGCCAGCGAAGATACTTATCACGCTGTACTATATCCAACTATGAGTTGCACTAGCGTATTTAAGATGAGCCACTGCAAAGCAGCAACACCCAAGTCCACTTCTCCAAAATTGGAGTGTGAGAGTACAATGACACTCAAACGAGCATACCCTTTGGAATACCAATGGGTGCAAGGTGCGTTCAAAGATTCGATGATTCACTGAATTCTGCAATTCACATTACTTATCGCATTTC
+
IIIIIIIIIIGIHIIIHHIIIIIIIIIIIGIIIIIGFHIHIIGHHIHHIEDDFHIIGIIIIIIGHFHHHIIIIIIIIIIIIIIIIIIIHIIHIIIIIHHIIIIIIIIIIIIIIIGHHHHIHIIIIIIIIIHGHHHIIIIIIHIIIIIIIHHHIHIHIIIIIIIHIHIIIIIIHIIIGIHIIGHIIIIIIIHIIIIHHIIIIHHFHIIIIIHHIHHFHIIIIIIIIIIIIIGIIIIIIIIHHHIIIIIIIIIIIIHIHHIIIIIIIIIHHHIIHGHIHIIIHIIIHIIIIIIIHIIIIIGIIIIIIIIIIIIIIIIIIIIIIIIIHIIIIIIIIIIHIIHHII
@HISEQ:711:H5NNWBCX2:2:1101:4322:26995:ATCTCGTA
TTAAGTTCAGCGGGTAGTCCTACTCGATTTGAGGTCAAGTTGTCAGATATTGTCCAAAGACAGTTTAAGAAGCACAGAGCTCCCGATCAGCCACCCTCTTTCAAGGCGCCGGCGAAGACACTTATCACGCCGTACTATGTCCAACCAGGAGTTGCACTAATGCATTTCAGGTGAGCCGTGCAGTAACAAACAGCAACACCCAAGTCCACCACTCCCAATCCAAAGGATTAGAGAGTGTGAGAGTACAATGACACTCAAACGAGCATACCCTTCGGAATACCAAAGGGTGCAAGGTGCGTTCAAAGATTCGATGATTCACTGAATTCTGCAATTCACATTACTTATCGCATTTC
+
IIIIHIIIIHHHIHHHGHGHGIIIIIIIGEHHHICCGEHEEHGHFHIIIIIIIGHHIIIHIIIGHDHHIIIGGIHIHIIIIIHHIGIIIIIIIIIIIIIHIHHIIIIIIIHIIIIIIIHIIIIGIHIIHIIIHHIGHIIIIIHIHIIIGIFIHIIIHGHIIIIIIGIHHIHHHIIIIHIHHHHHHHIIHIIIIIHHIHIIHCHCHHIHIIHIIIIIIHHEG?F0CCCEEHIIHIIIHHHHFHHHHGIIIHIIHIIIIHDHIHHHHEIGIIIIFHHIHHIHGIIHHGHHIIHIIIIIIHIIIHHHGIIIIHHHHIHHHIIIHIHIHIHIHHGIHHIHIIHHHGHGGHGHGHHII
@HISEQ:711:H5NNWBCX2:2:1101:5788:26772:ATCTCGTA
TTAAGTTCAGCGGGTAGTCCTACCTGATTTGAGATCAGATCATAAAGTAAAATTTGTCTAAGTTAATAGACTATTAGAAGCGGTTCATCTGCATTTCCTGGCCACTTTTTACAGTGTCCTCAGCGAGTGATACTTATCACGCCGAGTGGAACCAAGCATATACTGAGATCCAGCTAATAAATTTAAGAGGAGCAAATGGTGAAATCTGCAAGACCTCCAAGTCCAAAGCAAACCAGTTGAATTAACAAAAGATTTACTTTGAGAATTTCATGATACTCAAACAGGCATGCTCCAAGGAATACCAAGGAGCGCAAGGTGCGTTCAAAGATTCGATGATTCACTGAATTCTGCAATTCACATTACTTATCGCATTTC
+
HHHHII?EHHFHHIIIIHGHIHH?FFHHHHIIGHHHCEFHGIIFHEGHHCCHFHIHHHHIIEGHFHHFHIHEHIIIGGIG?EGGHIHIHIFHIIIIIIC<GHHIGHIIIHHIGE<GHHFIGHHHDHDEHIH@FHHHHEFHDHHH/CCEC@EHHGHHIIGHHIIIHHHACFGHHIIIIIHEHHHEIIHIHHHHHHHHHIFFHIFC@IIHHIFHFGGD?FHGD?EHHHE@EEHGCHHHHHIIIIIIHCEHIHHHEHEHCG@IIIHHHGG@HHHHCEFEGFHECHHHGHHGIHHHE?EE<1FGHGDGHIHHDHHHHHDIHHED?EIIIHHFHHGCHHHHHHEGHEGH?EHEIHIFHGIIHHG?EIHHIIHIIIIHDHH
@HISEQ:711:H5NNWBCX2:2:1101:7459:26773:ATCTCGTA
TTAAGTTCAGCGGGTAGTCCTACCTGATTTGAGGTCAAATGGATTCAAAGTGTCGGAATGACGGTTTGAAAGCAGATTCCCTTCACAACAACATCAGAGTAGATAATTATCATACTGATAGTTGGTTTTGCAAAGGCATTCCAGCTAATGATTTTCAGGGGAGTGGACATATTAGATACACCCACAGAAACCCCCACCTCCAATCTACTAACAACACAAGTTTGTAGAGATTGAGAATTAAATGACACTCAAACAGGCATGCTCCTCGGAATACCAAGGAGCGCAAGGTGCGTTCAAAGATTCGATGATTCACTGAATTCTGCAATTCACATTACTTATCGCATTTC
+
IIIHHIIIIIIIIIDHHHIHIIHIIIIIIIIIIIIIIIHIIIHHIIFCHHHHIIIIIIIIIIDHCDHHIIIIFHIIIHHHIIIIIHIIHIIIIGIIIIHIIIIHIHIHIIIIIIIIIIIIIIIIIDHHHIIIHEHHIIIIIHIIIIFHIHIHIIIHEHHHHHGHIIIHHHIIHIIHHHHHHIDHHIIGIEIHIIIHIIIIIIHHHIIIIHHHHHHIHFIHHHGIIHHIHHIIIIIIFHIIHFHHGHHHHHHFHIIIHIHHIHDIHHHHEFIHIGIIIIHHHDEHHHIHHIGIHECHHHIHFFHIIGIIIIIIIIIIIIIIIIIHIIIIHIIIHHHHHGHIHGHHHCI
@HISEQ:711:H5NNWBCX2:2:1101:12701:26847:ATCTCGTA
TTAAGTTCAGCGGGTATTCCTACCTGATCCGAGGTCAACCTTAAAAAATTGGGGGTTTAACGGCAAAAACTACAGAACCTTCCAAAGCGAGAAAAAATTACTACGCTCAGAGGCCACTGCGGCTCCGCCACTAGATTTAAGGAACTACAAACGTAGATTCCCAACACTAAGCCAGGCTTAAGTGGTCAAAATGACGCTCGAACAGGCATGCCCAATAGAATACTAATGGGCGCAATGTGCGTTCAAAGATTCGATGATTCACTGAATTCTGCAATTCACATTACTTATCGCATTTC
+
IIHHHIIIIIIIIIIGHIIHIHIIIIIIIHIIIIIIIIHIHIHIIIIIIIIIIIIIIIIIIIIGHHHGHIIGIIIHIIIIIIIHHIIIIIIIHIIIIHIIIIIIIGHHIIHIHHIIIIHIIHHIIIIIHIIIIIHHIIIIHHHIIIHIIIIHIIIIGIIIIIIIIIIIIIIIIIIIIIIIIIIIIIIIIIIIIHIHIIIIHHHIIHIIIHHIIIIIIIIIHHIIIIHEHHHIHIIHHEIIIIIIGIIHGIIIIIIIIIIIIIIIIHIIIIIIIIIHIIIIIIIIHIHIIGIIHIII
@HISEQ:711:H5NNWBCX2:2:1101:17318:26834:ATCTCGTA
TTAAGTTCAGCGGGTAGTCCTACCTGATTTGAGGTCAAGTCATGAGAAAGGCTTGCGCGTTCGTCGTCACCAACTAGTAGCTAAAGCCAAGATTGGAAGCAAACAGACTTTTATTCGTGCTCGTCCTACGCTCCAGCGACGACGATCATTATCACGTCGAGGCCGTGCACGTCAGACTAAGCTTTGTCCGCCGCTAATGCATTTCAGGAGAGCCGACTGCTTTCGCAGCCAGCAACCCCCAAGTCCAAGCCGTGTCAATCAAGACATGGTTGAGAATTACATGACACTCAAACAGGCATGCTCCTCGGAATACCGAGGAGCGCAAGGTGCGTTCAAAGATTCGATGATTCACTGAAAATCTGCAATTCACATTACTTATCGCAATTC
+
IHIIIIIIIHIIIIIIIHIHIIIIIIIIHHHIIHIGHIIHIHEHIIIIIIHIIHHIIGIIHHIIIIIIHHIIIII?HHHIIIIEHHIHHIHIIGHHGHIIIHHIIHIIIGHHIIHHIIIIGIIIGIIIIGIIIIHIHHIHHHHIHIHHHIIIHIIIHIICHIIIIHHIIHIHHIHEHIIHIHHHIHHI<EHHDIHIIIIHHHIHHIIHHIHHIHHBIHHCHHCHHHIHHHHHHHHHHHHEH@HFCHDHHCHHHHIIIHF/HHIIIIIIHIIIHHHHHDHEIIIHIHHHHHEHIIIIIIIIIIIIIIIHHHEHHHIHHHHIHIIIIIIIIIHHHIIIIIIIHIIHHFHHH?HHHGIHIIIHEHHCIHIIIIIIIIHHHIIHIIHHIHH
@HISEQ:711:H5NNWBCX2:2:1101:1576:27244:ATCTCGTA
TTAAGTTCAGCGGGTAGTCCTACCTGATTTGAGATCAAACATTCAAAACGAGCCATTCCTCACAGAGGAGAGGCCTTTATGAGCCCCAGTGAACCTCCATCGCTGAAGGTTACTTGACGGAATACCACAAGCGTAGATAATTATCACACCTGCGATGCCACCAAACACTGGCAAGCTGATTCATTTAAGAGGAGCTGACCATAGGCCAGCAAGACCCCCAAAGTCCAAGCTCATCATGGCAAAACCATGAGAGTTGAGGTGTTCATGATACTCAAACAGGCATGCCCTTCGGAATAGCCAAAGGGCGCAAGGTGCGTTCAAAGATTCGATGATTCACTGAATTCTGCAATTCACACTACTTATCGCATTTC
+
HHIIIEHHIIHGIIIIIIHHIHIHGICHIIIIIHH1DFHHHHIIHGIHHDHHIIIIIIIIHIIHHEHIGHHHHEEHHHEHHHHIIIIHHHHHHGEGHHFH?G=GGHHGHCGGHFHHHIGHHGEFEHHHHHIHHIIID0FHHHHIHIIIGHGHIDHIIHHHIGHHGHEFEAGHFHHF?BHHHCHHHGHIGFHBHHFFEHHIHHHHIHHGHIHFGHEH@DD?GD/HHHEHEHFHIHHHG?HIIHHHHHGC?EDEIHHIHHGHHCIIIHHIHIIIIHHGHG<DGIIHHHHHGD<EIIHHFEHG@CC</IHHHHD?CDIHHHHHGIIHIIIHHEGHFFHFHCDIIHEIHGHHHFHHIIIIHHIHHECEIIIIIII
@HISEQ:711:H5NNWBCX2:2:1101:13970:27243:ATCTCGTA
TTAAGTTCAGCGGGTAGTCCTACCTGATTTGAGATCAAACATTCAAAACGAGCCATTCCTCACAGAGGAGAGGCCTTTATGAGCCCCAGTGAACCTCCATCGCTGAAGGTTACTTGACGGAATACCACAAGCGTAGATAATTATCACACCTGCGATGCCACCAAACACTGGCAAGCTGATTCATTTAAGAGGAGCTGACCATAGGCCAGCAAGACCCCCAAAGTCCAAGCTCATCATGGCAAAACCATGAGAGTTGAGGTGTTCATGATACTCAAACAGGCATGCCCTTCGGAATAGCCAAAGGGCGCAAGGTGCGTTCAAAGATTCGATGATTCACTGAATTCTGCAATTCACACTACTTATCGCATTTC
+
IIIIIHIHIIIIIIIHIHHIIIIIIIIIIIIIIIIIHIIIIIIIIIIIIIIIIIIIIIIIIIIGIIIHIHIIIIIIIIIIHIIIIIIIIIIIIIIIIIIIIHIIIHIIIIIIIIIIIIHHIIIIIIIIIIIIIHIIIIIIIIHIHGHIIHIIIIIIIIIIIIIIIIIHGIHIIHIIIIHIIHHIIIIIHIIHHIIIIHIIIIEEHHIIIIIIIIIIHHHIGIHHIIHIIHHIIHHHHHIHIHHHIIIIHHHIGIIIIIHGIIIIIIIIIIIHIIIIIIIIIIIIIHIIIIIHIIIIIHHHHHEHHIIIIHIGHFGIIGIIIHHIIIIIIIIIIHHHIIIIIIIIIIGIHIIIIIIIIIIIHIIIIIIHIII
@HISEQ:711:H5NNWBCX2:2:1101:15467:27185:ATCTCGTA
TTAAGTTCAGCGGGTATCCCTACCTGATCCGAGGTCAACCATAGAAAATTGGGGGTTGCTGGCCAGCATCCACCGGGACTCAATCGCGAGGGTTTGATTACTACGCGTAGAGCTCGATGGCACCGCCACTGATTTTAAGGCCAGCCGTTTACCGGCAGGGCCCAAGACCAAGCTGAGCTTGAGGGTTGAAATGACGCTCGAACAGGCATGCCCCCCGGAATACCAAGGGGCGCAATGTGCGTTCAAAGATTCGATGATTCACTGAATTCTGCAATTCACATTACTTATCGCATTTC
+
IIIIGHIIIIIIIIIIIIIIIIIGIIIIIIGHIIHIIIIIIIIIIIGHHIIIIIIIIIIIHHHHIHHHHHHIIIIIIIIIIIIIIIIIIIIIHIIIIIIIIIIIIIIIIIHIIIIIIIIIHIHIHIIIIHIHIHHIIIIIIIIHIIIIIIIIHHIIIIIIIIIIIHHIIIIHIIIHIHIIIIIIIIIIIIIIIIIIGIHIIIIIIIIIIHHHIIIIIIIIIIHHIHHEHIHFGHIIHHIIIIIIIIIHHIIIIHHHIIIIIIHIIIIIIIIIIIIIIHIIIHIIIIIGIHIIIIII
@HISEQ:711:H5NNWBCX2:2:1101:15509:27023:ATCTCGTA
TTAAGTTCAGCGGGTAGTCCTACCTGATTTGAGGTCAAATTTATCAAAAGAAAAAATGTGGTCGGTTAAAATCCACTTTTTCATTGTTGGAAGCAGTGTAATCTGGTTTAGCATACTACTGAAGGCAATAGATAAATTATCACACCTTGTAGTTTCTGCTCAGATACTACTAATGCATTTCAGGGGAGCAGACTTGAAAAAGCCTGCAATATGACCCCCCACATCCAAGCCACGATGCAACAAGAGTTGTTCATGGTTGAGAATTTAAATGACACTCAAACAGGCATGCTCCTCGGAATACCAGGGAGCGCAAGATGCGTTCAAAGATTCGATGATTCACTGAATTCTGCAATTCACATTACTTATCGCATTTC
+
IHIIIHHHIIIIIIIIHHIIIHHIIGHIHHIIIGIHEHHHIIIIIIIIIIIIIIIHIIIIGIIIIIIHIIHEHHIIIIHHHHIHHHC<DCHIEGHHFHHHHIIIIHIIIIIHHIHIGIHF1CDFHIIIIIIEHIIIGHHHFHHIIDHHHIHIHHHFCGGFHGHIIHHHGHIHHFGFEFHHIIHHIHCEIHHHCHGHHHHHHDGBIHFFHIIIHHHE?@HEHCIHHC?EH=HHG@CEHHFEGIIIHIGIIHEGIIHFHIIIGIHIIIIHHIIHHCEFIHHHHIIHIIHIIIHHHIIIIIIIHEIHHCHHIIIIHIHHIHHIIHHHGIIIIIIHIIHHGIHIHGCGIGIIHHCIIIHIIIHIIIIIGHHIIIHIII
@HISEQ:711:H5NNWBCX2:2:1101:18978:27033:ATCTCGTA
TTAAGTTCAGCGGGTAGTCCTACCTGATTTGAGATCAAACATTCAAAACGAGCCATTCCTCACAGAGGAGAGGCCTTTATGAGCCCCAGTGAACCTCCATCGCTGAAGGTTACTTGACGGAATACCACAAGCGTAGATAATTATCACACCTGCGATGCCACCAAACACTGGCAAGCTGATTCATTTAAGAGGAGCTGACCATAGGCCAGCAAGACCCCCAAAGTCCAAGCTCATCATGGCAAACCCATGAGAGTTGAGGTGTTCATGATACTCAAACAGGCATGCCCTTCGGAATAGCCAAAGGGCGCAAGGTGCGTTCAAAGATTCGATGATTCACTGAATTCTGCAATTCACACTACTTATCGCATTTC
+
IIIHHHIIHIIIIIIIIIIIIIIIIHIIIIIIIIIIIIIIIIIIIIGHIIIIIIIIIIIIIIIFHFHIIIIIGIIIIHGHHIHIIIIIHIEHIIIIIIIIIIGHHIIIIIIHIII?GHHIHIIIIIIIIIIIHIHHHHIIIHIIIIHIIIIIIIIIIHIIIIIIHIHHHHIIIHIIIIIIIIIIHHIHIIIIIHIHHHIHIIIHHHHIIHIIIIHDHIIHIIIHHIHGCHHHHFIIIIIIIHIHHFIIIIIIH?GIIHIIIIIIIIIIIIIGIIIIIIIIIIIIGIIIIHGFIHGIIHIIHHEHIIHIIIIIIIIIIIIIIHIIHG1IIIHHEIIIIIIIIIIIIIIHIIIIIIIIIHIIIIIIIIIIIII
@HISEQ:711:H5NNWBCX2:2:1101:2009:27465:ATCTCGTA
TTAAGTTCAGCGGGTGGTCCTACCTGATTTGAGGTCAAGAACAACAACAACAACATATGATCCAGCAGCAACAAGTAGATCCCCCCCATAGATGCAGATAATTATCACACCTAATGGAGGGGGGGCTTTGCCACTCATGTATTTCAGGGGAGCAGACCACAAATAAAGGCCTGTAACCCCCACGTCCAAGCCATACCCTCACATGAGTATGGTTGAGATATTAATGACACTCAAACAGGCATGCTCCTCGGAATACCAAGGAGCGCAAGATGCGTTCAAAGATTCGATGATTCACTGAATTCTGCAATTCACATTACTTATCGCATTTC
+
HHICCHHHCHEHIDHHHIIIIHIHHHFHIEG@EDFHHCGHIIIIIIIHIHHIHECGHE<1CGEEFC1DGHHEHHHE@CGHHIIIIIHHHHHH?FHGE1CGFHHIHIFFHIHHIHEHHIHIIIIIIIIIHIIIIIIIHIHEFGHIHHHHIIGHHIIHHGIHHIIIIIIGGHHHIIIHIIIIIIIIHIIHIIIIIIIIIHHHHHHIHIIHIIIIIIIIIIIIIIHHHGIIIIGIIHHIHFGIIIIIIHIHHIHIIIIIIIHIHIIIIIIIIIIHIIIIIIIIIIHIHIIIIIIIIIIIIIIIIIHGIHIIIIIIIIIIIIIIIIIGIIIHI
@HISEQ:711:H5NNWBCX2:2:1101:2793:27282:ATCTCGTA
TTAAGTTCAGCGGGTATCCCTACCTGATCCGAGGTCAAGAGTGTAAAAATGTACTTTTGGACGTCGTCGTTATGAGTGCAAAGCGCGAGATGTACTGCGCTCCGAAATCAATACGCCGGCTGCCAATTGTTTTGAGGCGAGTCTACACGCAGAGGCGAGACAAACACCCAACACCAAGCAGAGCTTGAAGGTACAAATGACGCTCGAACAGGCATGCCCCATGGAATACCAAGGGGCGCAATGTGCGTTCAAAGATTCGATGATTCACTGAATTCTGCAATTCACACTACTTATCGCATTTC
+
IIHHHHIIIIIIGHHIIHIIIIHIIIGIIIIIIIIIIIIHIFGHIIIIIIIIIIIIIIIIHIIIIHIIIIHIIIIIIIIIIIHIIIIIIIIIHIIGIIIIIIIIIIIIIIIHHIIIIIIIIIIIHIIIIIIHIHIHIIHIHHIIIIIIIIIIIIHIIIIIIIIIIIIIHIIIIIIIIIHIIHIIHIIIIIIIIIIHHHIIIIIIIIIIIIIGIIIIIGIHIIIIIIIIIIIHHEIIIHHIIIIIIIIIIIIIHIIIIIIIIHIIIHIIIIIIIIIIIIIIHIIIHIIIHIIIHIIGHIIIII
@HISEQ:711:H5NNWBCX2:2:1101:3396:27256:ATCTCGTA
TTAAGTTCAGCGGGTATCCCTACCTGATCCGAGGTCAACCATAGAAAATTGGGGGTTGCTGGCCAGCATCCACCGGGACTCAATCGCGAGGGTTTGATTACTACGCGTAGAGCTCGATGGCACCGCCACTGATTTTAAGGCCAGCCGTTTACCGGCAGGGCCCAAGACCAAGCTGAGCTTGAGGGTTGAAATGACGCTCGAACAGGCATGCCCCCCGGAATACCAAGGGGCGCAATGTGCGTTCAAAGATTCGATGATTCACTGAATTCTGCAATTCACATTACTTATCGCATTTC
+
IIIIGIIIIIHHIIIIIIHIIIIIIIGIIIIGIGIIIIIIHGIIHIFHIIIIIIIHIIIHIIIIIEGHHIFHIIIHHIHHIIIIIHIHHIIHHHGHHIHHHIHHHDHIIIIIIHIHHIGIIIIIIIIIIIHIIIHIIIIHIHHIIHIIHIIIIHIHIHHHHIIIHIIIHIIIIIIIHIIIIHHIIHHHHHHHIHIHIIIIIIIIIHIHIIIIIHGHIHHFCHEEHEIFEDHGHGIIHIIIIHHHHHH=IIIHHIIHHHIIIHIIIIIIIIIHIHHEIIHIIIHGIHGHHGHHDHGI
@HISEQ:711:H5NNWBCX2:2:1101:15208:27379:ATCTCGTA
TTAAGTTCAGCGGGTATTCCTACCTGATCCGAGGTCAACTTTCAGAAGTGGGTTGTTTTACGGCATGGCCGCGCCGCGTTCCAGTGCGAGTGTTAGCTACTGCGCAGAGGAGGACTACAGCGAGACCGCCACTAGTTTTCGGGGCCGGCAGCCCCGTGAGGGGCCGCGCCGATCCCCAACGCCAGGCTGGGCCTGAGGGTTGAAATGACGCTCGAACAGGCATGCCCGCTAGAATACTAGCGGGCGCAATGTGCGTTCAAAGATTCGATGATTCACTGAATTCTGCAATTCACATTACTTATCGCATTTC
+
HIIIIIIIIIIHIIIIIIIIIHIIIIIIIIIIIGIIIIII?GHHHHIIEHIIDGHIIIHIIIIIICHHIIIIIIIIIHIHIIIIIIIIIIHIHHIIIIGHIHIIHIIIIGIIIIIIIIIIIIIIIIIIIIIHHEHIHIIIIIIHIIHHHHIIIIIIIIHIIIIHIIIIIIIIIIIIIIIIIHIIIGIIIIHIIIIIIIIIHHIHIIIIIIIIIIHGIIHIIIIIIHIIGIIIIIIIIIIHIHIIIIHIIIIIIIIIIIIIIIIIIIIGIIIIIHIIIIHIIIIIIIIIIIIIIIIIIIIHHHIIIHIIII
@HISEQ:711:H5NNWBCX2:2:1101:16616:27449:ATCTCGTA
TTAAGTTCAGCGGGTAGTCCTACCTGATTTGAGGTCAAATTGTCAAAAATTTGTCCATAAGGACAGTTATAAGCAGGACCCCATATTAAAGTCAACCTACTGTGGCGTAGATAATTATCACACCAGAGACGGTCAACAAAGGTCTCACTAATACATTTCAGGAGAGCTGACTTCTGAGAAGCCTGCAACACCCACATCCAAGCCTAATCAAGCTCGCAAAAGCTGAAGAGGTTGAGAATTTAATGACACTCAAACAGGCATGCTCCTCGGAATACCAAGGAGCGCAAGGTGCGTTCAAAGATTCGATGATTCACTGAATTCTGCAATTCACATTACTTATCGCATTTC
+
GIIGHIIIHIHHHIDDHHHIIIIHHIEHCHFEHIIIIIIIIIHHIIIIIHHIHHIHHHIGHIIIICHHHHGECFHHIHIIIIIGIIIIIIIIIIHIFGEHIIHIHHIIIIICHGHIIIIGIIGDHG0CHHCEDHEIHIIIIHHIIHIIIIIIHIIIGHHIF?HHEDHIHHIFHHHHHHHFH?HHIHHIIHHCIHGHHIHIIIIIHIIHIIIIIIIIIIHHGFHH?FEIIHGH@?ECHGHHHHGHIIHHIHHHHDFHCFHHHGIDIIIHFHIHGIIHHHHIIIHIIHIIIHEEEIHHHIIIIIIIIIIIHGEHHIIIIIIIIHGFHHHHIIIHFHIHIIIHIGIIHIHI
@HISEQ:711:H5NNWBCX2:2:1101:5491:27598:ATCTCGTA
TTAAGTTCAGCGGGTAGTCCTACTCGATTTGAGGTCAAGTTGTCAGAGATTGTCCGAAGACGGTTTGAAGCACAGAGCTCCCGATCGGCCACCCTTGAGTGAGGTGCCGGCGAAGATACTTATCACGCCGTACTATGTCCAACCGAGAGTTGCACTACTCCATTTGAGGTGAGCCACCGTAAAGCAGCAACACCCAAGTCCACCGCTCCCAATCCAAAAGAGTGGGAGTGTGAGAGTACAATGACACTCAAACGAGCATACCCTTCGGAATGCCAAAGGGTGCAAGGTGCGTTCAAAGATTCGATGATTCACTGAATTCTGCAATTCACATTACTTATCACATTTC
+
IIIIIIIIIIIIIIIIIIIIIIIIIIIIIIIIIIIIIIIIIIIIIIGIIIIIIIIIIIIIIHIHHDHHIIIIIHIIIHIIIIIHIIHHIIIIIII1FGHHIIIIIIIIIIIIIHHHIIIIIIIHIGIIIIIIIIIIIIIIIIHIIIIIIIIIIIIIIIIIIIIIHIHHHIIIIIIIIHIIIIIIIIIIHIIHHIIIIIHHIIIIIIHIIIIGIIIIHHHEGIIHHIIIIIIIHIIIIIHIIIIIIIGIIIHHIIGIIIIHGIIIIIHIIIHHGHHIHHHIHIIIHHHHIHHGHHIHGHIIIIIIIIIIIIIIHHIIIHIIIIIIIGIIIIIIIIIIIHHHIIIIII
@HISEQ:711:H5NNWBCX2:2:1101:14765:27500:ATCTCGTA
TTAAGTTCAGCGGGTAGTCCTACCTGATTTGAGATCAAACATTCAAAACGAGCCATTCCTCACAGAGGAGAGGCCTTTATGAGCCCCAGTGAACCTCCATCGCTGAAGGTTACTTGACGGAATACTACAAGCGTAGATAATTATCACACCTGCGATGCCACCAAACACTGGCAAGCTGATTCATTTAAGAGGAGCTGACCATAGGCCAGCAAGACCCCCAAAGTCCAAGCTCATCATGGCAAAACCATGAGAGTTGAGGTGTTCATGATACTCAAACAGGCATGCCCTTCGGAATAGCCAAAGGGCGCAAGGTGCGTTCAAAGATTCGATGATTCACTGAATTCTGCAATTCACACTACTTATCGCATTTC
+
IIIIIHHIIIIIIIIIIIIIIIIIIIIIIIIIIIIIHIIIIIIIIHIIHIIHIIIIIIIIIIIGIHHIIHIIIIIHIIIIIIIIIIIIIIIIIIIIIIGHIIIHIIIIIIIIIHHIIIGIIIHIIIIIHIIIIIIIHIHHIGGHIIHIGHHIIHIIIHIIIHEHFHIIIIIHHIHHIIIIIEHHHHHIIIIIHHHIHHIIIIIIIIHIIIIIIIHIHGIIHIHIIHIIHHIHIHHIIHIIHGGHIIHGIIIIIIIIHHHIIHIGIIIIIHHFGIIIIIHGIIHHHGIIHIIIIIIIIIHIHHFHIIIIIIIIHIGIIIGIGIIIIIIIIIIIIIIIIIIIIIIIIIIIIIIIIIHIIIIIIIIIIIIIIII
@HISEQ:711:H5NNWBCX2:2:1101:15420:27511:ATCTCGTA
TTAAGTTCAGCGGGTGGTCCTACCTGATTTGAGGTCAAGAACAACAACAACAACATATGATCCAGCAGCAACAAGTAGATCCCCCCCATAGATGCAGATAATTATCACACCTAATGGAGGGGGGGCTTTGCCACTCATGTATTTCAGGGGAGCAGACCACAAATAAAGGCCTGTAACCCCCACGTCCAAGCCATACCCTCACATGAGTATGGTTGAGATATTAATGACACTCAAACAGGCATGCTCCTCGGAATACCAAGGAGCGCAAGATGCGTTCAAAGATTCGATGATTCACTGAATTCTGCAATTCACATTACTTATCGCATTTC
+
IHHHHIIIIHIIIHIIIIIIIIIIIEHHIIIIIIIIIIIIIIIIIIIIIIHHIHIHIFHHIIIIIHIIIIIIGIIGIIIHHIIGIIIIIIHHHIIIIIIIIIHIIIIIHHHIIIIHIIIIIGIHHIIIIIHIIIIIIIHIIIHIHIIHHHHHIIHHGHIGIIHIHIIHGHHHHIHHIHHHIGHIIIIIIIIIIIHEHIIIHIIHIHHHIIIIHHIIIIIIIIIHEHHIIHIIIIHIIIIIIIIIIIIIHFIIIIIHHIIIHIIHIIIHIIIIIGIIIIIIIGIIIIIIIHHHHIIIIIIIIIIIHIHIIHIIGIHIIIGIIIGIIIIGI
@HISEQ:711:H5NNWBCX2:2:1101:3054:27965:ATCTCGTA
TTAAGTTCAGCGGGTAGTCCCACCTGATTCGAGGTCAGATATTGAAAATATTGTCTGTGAAGACGATTAGAAGCAACCCATAGAAAACCCTGGCCACCTCAATAAAGAGATGTCCTCAACGTTAGATAATTATCACGCCGAGTAGAACCAAGAAAATCAAGGACCAGCTAATGCTTTTAGAACCAGCCGCTTTAACACGGCAGAGTTCAAATCCAAACAAGTATAACAATAAAGTATACTGCTTGAGAGCTTCATGACACTCGAACAGGCGTGCTCCCCGGAATACCAGGGAGCGCAAGGTGCGTTCAAAGATTCGATGATTCACTGAATTCTGCAATTCACATTACTTATCGCATTTC
+
IIIIIIIIIIIGIHIIIIIIIHIIHHIIIHIIIIIIHIGIHIHIIIIIIIIIHIIHIIHEHIGIIHIIIICHHIIIIIIIIHIIIIIIHHGDHHIIIIIIIIIHGHIIIHIIHHIIHIHHIHHIHCHHHIIHEFHHHHHHIHHGHIIIHHHHHEHHGHHIHHIGHHGHIHIIHHHHHIIIIIIIHDHDGHIIIIIIIHHIGHHHHEHIIIIIGIIHHHGCGFHGHFHHHHHFIHIIIIHHGHHEEGHIIIHHIGIHFHFHHHHHIIHHIHHHHHDHGHEHHIIIIGIIHHHHIIHIIIIIIHIHEHHIIGHIIHHIIIIIHHIIIIIIIIHIIIIHIIIIIHIIIIIHGHHG?HHHDHI
@HISEQ:711:H5NNWBCX2:2:1101:7269:27952:ATCTCGTA
TTAAGTTCAGCGGGTATCCCTACCTGATCCGAGGTCAACCATAGAAAATTGGGGGTTGCTGGCCAGCATCCACCGGGACTCAATCGCGAGGGTTTGATTACTACGCGTAGAGCTCGATGGCACCGCCACTGATTTTAAGGCCAGCCGTTTACCGGCAGGGCCCAAGACCAAGCTGAGCTTGAGGGTTGAAATGACGCTCGAACAGGTATGCCCCCCGGAATACCAAGGGGCGCAATGTGCGTTCAAAGATTCGATGATTCACTGAATTCTGCAATTCACATTACTTATCGCATTTC
+
IIIIIIIIIIIIIIIIIIIIIIIIIIIIHIIIIIIHIIIHIIIIIIIIIHIHIIIIHHIIIIIHIGHIIIIIIIIIIIIIHIIIIIHIHIIIIIIHIIIIIIIIIIIIIIIIIIIIIIIIIIIIIIIIIIIIIIIIIIIIIIIIIIIIIIIIIIIIIIIIIIIIIIIIIIIIIIIIIIIIIIIIIIIIIHIIIIIIIIHIIIIIIIIIIIIIIIIIIIIIIIIIIHHFIIIIHIIIIIIIIIHGIHIGIIIIIHIIIIIIIIIGIIIIIHIHIIIIIIHHIIIIIHIIIIHIIIGI
@HISEQ:711:H5NNWBCX2:2:1101:7729:27772:ATCTCGTA
TTAAGTTCAGCGGGTATCCCTACCTGATCCGAGGTCAAACCATAGAAAAATTGGGGGTTGTCTGGCGAGCAGAGCCCATAACTCCGAAGCGGGTAGAATTGACTACGCTGGGAGATGGACACCACCGCCTACGAGTTTCAGGCGCGTCCTGAGCGGACGGAGCCCAATACCAAGCAGAAGCTTGAGGTTTGAAATGACGCTCGAACAGGCATGCCCTTCGGAATACCAAAGGGCGCAATGTGCGTTCAAAGATTCGATGATTCACTGAATTCTGCAATTCACATTACTTATCGCATTTC
+
IIIIHIIIIIHIIIGHIHHHIIIIIIIIIIIIIIHHIIIIIIIIIHIIIIIIGIIIIIIIIIIIHDHHGIIGIEHIIIIIIIIIIHHIIIIIHHIIHHIIIIIIIIIIIIIIIIIHHIIIHIIIIIHIIIIIIIIIIIIIIHIIIIIIIIIIIIIIIIIIIIGHIIIIIIIIHIHIIIIHIIIIIIHIIHHGIIIIIIIIIIIIIIIIIIIIHHHIIIIHIIIHIIIHHDEHHGHIIIIIIIIIIIIHFHCIIIIIIIHHGHHHIHIIHIIHHEHIIIIIIIIIIIIIHHHIIIIIIII
@HISEQ:711:H5NNWBCX2:2:1101:9363:27791:ATCTCGTA
TTAAGTTCAGCGGGTAGTCCTACCTGATTTGAGATCAGATCATAAAGTAAAATTTTGTCTAAGTTAATAGACTATTAGAAGCGGTTCATCTGCATTTCCTGGCCACTTTTTTACAGTGTCCTCAGCGAGTGATACTTATCACGCCGAGTGGAACCAAGCATATACTGAGATCCAGCTAATAAATTTAAGAGGAGCAAATGGTGAAATCTGCAAGACCTCCAAGTCCAAAGCAAACCAGTTGAATTAACAAAAAGATTTACTTTGAGAATTTCATGATACTCAAACAGGCATGCTCCAAGGAATACCAAGGAGCGCAAGGTGCGTTCAAAGATTCGATGATTCACTGAATTCTGCAATTCACATTACTTATCGCATTTC
+
HIHIHHHHHHIIGIIIIIIIIIHHIIHIIIGHHGIIHIIIIIIIIHIIIIIIHIHIHGHHHHHHIIIHHHIIIHIIIIHIIIIIEEHIIHHIIIIIIHII@GHHIIIHIHHHIIIIIIHHHHIIIIIHIIIEHIHIIHIIHHCHHHHHCHHIIHHIIIIIIIIHHIIHIHIIIIIIIIHIIIIIIIIIIIIIIHHHHIHHHIIHHHFIIFHIIIIIHHIHIIHGHFGHGHIHFCIHFHFEGIIIIHF?EIIHIHHHFHHEHIIIIIIIIIHIIIIIHHHHHHCHHHHIGIIIIIIIIHHEIIHHHEHHIHDHIIIIIHIIHHHFGHIHHIHHIIIIHIGIIIHHFHHHIIIIIIHIIHIIIHIIIIIIIIIIIIIIIG
@HISEQ:711:H5NNWBCX2:2:1101:10610:27950:ATCTCGTA
TTAAGTTCAGCGGGTAGTCTTACTTGATTTGAGATCGAGTTGAACAACACATAAAGTGTCGTAAAATCCTGCATCAGTCAGCAAAGAGGACAATTATCCTTTATGTTAGCTGCAGCAAAAGTAATAATCCTGTTTGACGAGGACTAAATAGATATGCTTTTAGCTCAGATAAAAGTCCAGCTGCACCTGCATTTCAAGCCGCCCGCCTACCGGTGAAGGTCGTTGGGATAGCTCAAGTCCACCCTCCCTTTTTTTTATCAAAAAAGAGAGGTTGAGGTGTTTACTGATACTCAAACAAGCATGCTCTTCGGAATACCAAAGAGCGCAATATGCGTTCAAAGATTCGATGATTCACTGAATTCTGCAATTCACATTACGTATCGCATTTC
+
IIIIIHHHIIIIGIHIIHHIIIHIIIHIIIIHHHIIIIIIIIIIIIIIHGHIIIIIHIIHHHHIIHIHIIIHIIIIIIIIHIIIGIHIHIIIIIIIIIIIHIIHIIIIIIIIIHIIIIIIIIIIIIIIIGIIIIIIHIIIIIIIHHIIIHIIIHHHHHIIHIHGHHIIIIGHGIIIIFIIIIIIIIHGIIIIIIGHFHHHIHIIIIHI@GHIIHHF@>,-HEGB@CIIHHHGB.EHHHCGHDDHEEGDHHIHF/IHIGIIIIIIHIIHIHEIIHHHHHHHIHIIHIIIIIFIHGIHIIIIIGIIIIIIIIIIIIIHIIIHHIIHIIIIIIIIIHHHIHIGIIIIHIIIIIIIHHIIIIIIIIIIIIIIIIIIIIHIIIIIIIIIIIIIH
@HISEQ:711:H5NNWBCX2:2:1101:12694:27878:ATCTCGTA
TTAAGTTCAGCGGGTAGTCTTACTTGATTTGAGATCGAGTTGAACAACACATAAAGTGTCGTAAAATCCTGCATCAGTCAGCAAAGAGGACAATTATCCTTTATGTTAGCTGCAGCAAAAGTAATAATCCTGTTTGACGAGGACTAAATAGATATGCTTTTAGCTCAGATAAAAGTCCAGCTGCACCTGCATTTCAAGCCGCCCGCCTACCGGTGAAGGTCGTTGGGATAGCTCAAGTCCACCCTCCCTTTTTTTTATCAAAAAAGAGAGGTTGAGGTGTTTACTGATACTCAAACAAGCATGCTCTTCGGAATACCAAAGAGCGCAATATGCGTTCAAAGATTCGATGATTCACTGAATTCTGCAATTCACATTACGTATCGCATTTC
+
IIIIIIIIIIIIIIHIIIIIIIIIIIHIIIIIIIIIIIIIIIIIIIIIIIIIIIIHHIIIIIIIIIHIIIIIIIIIIIIIIIIIIIIIIIIIIIIIIIIIIIIIIIIIIIIIIIIIIIHIIIIIIIIIIIIIIIIIIIIIIIGHHIIIIIIIIIIIIIIIIIIIIIIIIIIIIIHHIIHHHHHIHIGIHIIIIIHHHHIHHIIIIIIIHIIIIIEIHIGHHG.B?IHHHHIHIHHIHHHIHIIIIGHIIIIHHIHIIIIIHHIHIIIIIIIIIIIHIGIIIIIIIIIIIIIIIHIIHIIIIIIIIIIHIIIIIIIIIIIHEIIIHIIIIIIIIIHIHIIIIHIGIIIIIIIIIIIIIIIIIHIIIIIIIIHIIIIIIIIIIIIIIIIII
@HISEQ:711:H5NNWBCX2:2:1101:12957:27819:ATCTCGTA
TTAAGTTCAGCGGGTAGTCCTACCTGATTTGAGATCAAACATTCAAAACGAGCCATTCCTCACAGAGGAGAGGCCTTTATGAGCCCCAGTGAACCTCCATCGCTGAAGGTTACTTGACGGAATACCACAAGCGTAGATAATTATCACACCTGCGATGCCACCAAACACTGGCAAGCTGATTCATTTAAGAGGAGCTGACCATAGGCCAGCAAGACCCCCAAAGTCCAAGCTCATCATGGCAAAACCATGAGAGTTGAGGTGTTCATGATACTCAAACAGGCATGCCCTTCGGAATAGCCAAAGGGCGCAAGGTGCGTTCAAAGATTCGATGATTCACTGAATTCTGCAATTCACACTACTTATCGCATTTC
+
HHIIIIIIGIIHIIIGHIIIIIIIHHHIIIFHHIGGHHFHHIIIIIIIHIIIIICHHIGIHIGHHGHHIIIHIIIIIHHGHIIGIIIGIIHHIIIGIIHIIGGHIIIHIIIIIHIIEHHIIIIIIIIIIIHHIIIIIIHIHIIIIIIIIIIIIIIIIHIIIIIHIGIHIIIIIIIIIIIIGHIIIIHIIIIIIIIIIIHIHFHHGGIIIHIHIIGGIIIHHIIHEEGHHHEIHFIIHIIIIIHHIIIIIIIIIIHIGIIIIIHIHHHHIIHHIIHHHHIIIHHIIIIIHHHHHHHIIHHIHHHHDIGIIIIIHHIIIIIIIIIIIIIIHFEGHHEIIHIIIIIIIHIIHIIIIIIIIIIIIIIHHHIGHHC
@HISEQ:711:H5NNWBCX2:2:1101:15619:27792:ATCTCGTA
TTAAGTTCAGCGGGTAGTCCTACCTGATTTGAGGTCAAATTGTCAAAAATTTGTCCATAAGGACAGTTATAAGCAGGACCCCATATTAAAGTCAACCTACTGTGGCGTAGATAATTATCACACCAGAGACGGTCAACAAAGGTCTCACTAATACATTTCAGGAGAGCTGACTTCTGAGAAGCCTGCAACACCCACATCCAAGCCTAATCAAGCTCGCAAAAGCTGAAGAGGTTGAGAATTTAATGACACTCAAACAGGCATGCTCCTCGGAATACCAAGGAGCGCAAGGTGCGTTCAAAGATTCGATGATTCACTGAATTCTGCAATTCACATTACTTATCGCATTTC
+
IIIHHHIGIIIHGHIHIHGHHIIHIIHIFHHIHIIIICHEHIIIEHFHHHIHHHHFEEHIHHEHIGGHHHHIEHGHHIIIIGHHIHHHIIIGHHHHIIIIIIIIIIIHHIEHHHIFGHFHHG@CCEHGHIGHHIIIIIIIIIHH@GIIIIHHIHHGHHHHHIIIHHIIIIIIIIHHHFHHHFIHFHIIHHHIIIIIIHHIIIIIHHHHIIIHHHHHGIIHHIIIIIIIIHIIIIGHHHIIIHIHIIIIIIIIHIIIIIIIIIIIHIIHIIIIIIHIIIHIIIIIIIIIIIIIHIIIIHGIIIIIIIIIIIIIIIIHIIIIIIHHIIIIIIIIIIIIGIIHIIIIIIII
@HISEQ:711:H5NNWBCX2:2:1101:2107:28238:ATCTCGTA
TTAAGTTCAGCGGGTAGTCTTACTTGATTTGAGATCGAGTTGAACAACACATAAAGTGTCGTAAAATCCTGCATCAGTCAGCAAAGAGGACAATTATCCTTTATGTTAGCTGCAGCAAAAGTAATAATCCTGTTTGACGAGGACTAAATAGATATGCTTTTAGCTCAGATAAAAGTCCAGCTGCACCTGCATTTCAAGCCGCCCGCCTACCGGTGAAGGTCGTTGGGATAGCTCAAGTCCACCCTCCCTTTTTTTATCAAAAAAGAGAGGTTGAGGTGTTTACTGATACTCAAACAAGCATGCTCTTCGGAATACCAAAGAGCGCAATATGCGTTCAAAGATTCGATGATTCACTGAATTCTGCAATTCACATTACGTATCGCATTTC
+
IIIIIIIIHIIIIIIHHIIIIIIIIIHIHIIIIGIGIHIHHHIIIHGIIIIHGHHIHHHHHFHHHEHIIIHIIIIIIIIIGIIHIIIHHIIIIIIIIIIIIIIIIIHIHHIIIIIHIIHHIIIIIIIIIIIIHIIIIIIIGIIIHIIIIIIIIIIIGHIIIIIHHIIIIIIHIHGHHHHHHEHHHHHHEIHIIIGIHHIIIIIIIIIIHHIIIIHGHHIHDHEHGAHHHIHIHIHGHGIHGDCEFIIHIHEEHGIHHDHHHHIIIIIHGIIHGFHHHIHIIIGIIIIIIIIIHHHHIGIHHHGIIIHHHIIHHIHIIHHGHHFIIIIIIIIHHIIHIIHHHIIIIIHHGIIIIIIIHIIIIIIIIIIIIIIIIHHIHHIIHHIHHIII
@HISEQ:711:H5NNWBCX2:2:1101:4494:28241:ATCTCGTA
TTAAGTTCAGCGGGTAGTCCTACCTGATTTGAGGTCAAATTTATCAAAAGAAAAAATGTGGTCGGTTAAAATCCACTTTTTCATTGTTGGAAGCAGTGTAATCTGGTTTAGCATACTACTGAAGGCAATAGATAAATTATCACACCTTGTAGTTTCTGCTCAGATACTACTAATGCATTTCAGGGGAGCAGACTTGAAAAGCCTGCAATATGACCCCCCACATCCAAGCCACGATGCAACAAGAGTTGTTCATGGTTGAGAATTTAAATGACACTCAAACAGGCATGCTCCTCGGAATACCAGGGAGCGCAAGATGCGTTCAAAGATTCGATGATTCACTGAATTCTGCAATTCACATTACTTATCGCATTTC
+
IIIIIIIIIIIIHIIIIIIIIIIIIIIIIIIIIIIIIIIIIIIIIIGHGHIIIHIIIHIIIIIIGHIHIIIIIIIIIIIIIIIGIIIIIIIIIIIIIIIGIIIIGGHHHIHHIIIIIIIIIIIHGIIIIIIIIIHIIIIIIHIIIIHIHHIIHHIIIIIIIIIIIIIIIIIIIIIIHHHHHHIHIHHHHIGIHIIIIIIIIIGIIIHHIHIHEIIIHGHHIHGDIHHHHHHHHHHIIHHHHFIHIHHGIHEIIIIIIIIIIHEIHIIHHIIIIIIHIHFIGHIIHHIHHIIIIIIIHIIIIIIIHIIHGIHIHIIHHIIIIIIIIHIIIIIIHIIIIIIIIIIIIHIIHGHIIIIHHIIIHIIIIIHIIHHII
@HISEQ:711:H5NNWBCX2:2:1101:5306:28196:ATCTCGTA
TTAAGTTCAGCGGGTAGTCTTACTTGATTTGAGATCGAGTTGAACGACACATATGTGTCGTAAAATCCTGCATCAGTCAGCAAAGAGGACGATTATCCTTTATGTTAGCTGCAGCAAAAGTAATAATCCTGTTTGACGAGGACTAAATAGATATGCTTTTAGCTCAGATAAAAGTCCAGCTGCACCTGCATTTCAAGCCGCCCGCCTACCAATGAAGGTTGTTGGGATAGCTCAAGTCCACTCTCCTTTTTTTTTAAAAAAAAAGAGAAAAGTGAGGTGTTTACTGATACTCAAACAAGCATGCTCTTCGGAATACCAAAGAGCGCAATATGCGTTCAAAGATTCGATGATTCACTGAATTCTGCAATTCACATTACGTATCGCATTTC
+
HEHI?DC@GHHD<EHHGEHHHHIHHHIHFHIHIEFEGFH<EHIIHHEIDH@GHIHII@@C@FEE@FCEHE@GIIIHEFHIHHHEHHIHHIEHHHIEEHH@GHGIIIGEHIHIICEHHHIHIIIIIICC@GHGHHIIEE@D<HHHHGFGHHI?GEEHF?GHHHGHEHFGHIHFEFGHHIIFFHEIHFHHIHHIHGH@CCH=<D?FB-@EHFHH@@B8-B.HGFEHCCHHCHEE?EA?G6B6A?EHHDHDE8<?CHECIIIHH@GIIHHHGHHHHIIGIHHEEHIHHGIIIHEIHCHHIHFHGIHHEHHEHIIIHIIHGEGECCHGHEIHIIHHGIIIIIIHHHIIIIHIHEHHCHGIIHIGIIIHHGHHEEHFIIIIHHE@IHIHIHDDH
@HISEQ:711:H5NNWBCX2:2:1101:18569:28007:ATCTCGTA
TTAAGTTCAGCGGGTAGTCCTACCTGATTTGAGGTCAAATTCATCAAAATGTGGTTCAACAACCACTCATATTAGAAGCGGTGCAATCTGTTTTATGCAGCATACCAAAGGCTTAGATAATTATCAAACCTATAGCAGTAGCTCAGATACCACTAATACATTTCAGGGGAGCTGACCTCTTGAGAAGCCCGCAAAATGATAAACCCCCACATCCAATCCACACCGAAAGAGTCAATGTGGTTTGAGAAATTAAATGACACTCAAACAGGCATGCTCCTCGGAATACCAAGGAGCGCAAGATGCGTTCAAAGATTCGATGATTCACTGAATTCTGCAATTCACATTACTTATCGCATTTC
+
IIIIIIIHHHIIIIIIIIIIIIIIIHHIIIIIIII?HIIHIIIIIIIIIIHHGIIIIIIGIIIIIGHIIIIIIIHHIIIIIIIIIIIIIHGIIIIIHIIIIIIIIIIIIIHHHIIIIIIIIIIIIIIHIIIIIHHGHIIIIIIIIIIIHIIIIIIIIIIIIHIIIIHIHIIHHHIIIGHHIIIIIIIIIIIIIIIIIHIIIIIIIHIHIIIHIHIHGCGGHHGIIIIIIIIIHHIIIGHHIGIIIIIIHHHHIIIIIIIIIIIHGIIIIIIIHIIIIIHIIIIIIIIIIIIIIIIIIIIIIIIIIIHIIHIHIHIIIIIIIIIIIHHHIIIIIIIIIIGGIIIIIIIIIIIIIIIIIII
@HISEQ:711:H5NNWBCX2:2:1101:8131:28463:ATCTCGTA
TTAAATTCAGCGGGTAGCCCCGCCTGACCTGGGGTCGCGTTGGAAGCGCGGTTTTGAGGCCGCGCGCAGGGGTCGTTCCGAGACAGCACGCTGGGGGCGTTCGCGACGGGGCACCGAGTTATTCGACAACCACCATCGCCGCGACGCTCGCAGCAGAGATCTCGCATTTGGGCCAGCCGCGAGGCGAGGCTCACGGGAGGCCAGCATCCGCCCCCCTTCTTCCCCGACGGGGTTTGGGGGGGCAACGGTGTGTGACGCCCAGGCAGACGTGCCCTCGGCCGGATGGCTTCGGGCGCAACTTGCGTTCAAAGACTCGATGGTTCACGGGATTCTGCAATTCACACCAAGTATCGCATTTC
+
HGIIIIIHIHIIIIIIHIIHHIIHIIIIIIIIIIIIIIIIIIIIIIIIIIIEHEHIHIIIIIIIIHHHIIIIHHHIIIIIIIIIIIIIIHIIIIIIHIGIHIIIIIIHHIHIIHIIIIIIIHIHIHIGCHHIIIIIHIIIIIIHIIIIIIIIHIIIHHHHHHIIIIIIIIIIIIIHEHHHHIHIIIIHEHHIIIIIIGHHHIIIIIIHHGIIIHIIIIHHCHCHHHEHGIHHG@IIHIIIHIIIHHHIHIIIIIIIHHHIIIHHGIIIIIIIHIGIIIHHIIIIIHHHHFCIHIIGIIHHIIHIHHIIIIHHHGIIHIIIIGHHIHFIIIIIIIGHIIIHHHFIIIIIIIIIIIIIIII
@HISEQ:711:H5NNWBCX2:2:1101:8876:28400:ATCTCGTA
TTAAGTTCAGCGGGTAGTCTTACTTGATTTGAGATCGAGTTTTACAAGAATCGTTGCCGACCCTTGTGAAATCCTGCATCAGTCAGCCAAAACGGTCAAACTCCCTTTATATTAGCTGCAGCAAAAGTAATAATCCGTTTGACGGGACTAAATAAATATGCTTTTAGCTCAGGAGAATGTCCAGCTGCACCTGCATTTCAAGCAACCCGCCACCGATCTAAAAAAGATTGGTGTTGGGATTGCTCAAGTCCAAAACTGTTTTTCAAAAATAAAAAAAAGTTTTGAGGTGTTTACTGATACTCAAACAAGCATGCTCTTCGGAATACCAAAGAGCGCAATATGCGTTCAAAGATTCGATGATTCACTGAATTCTGCAATTCACATTACGTATCGCATTTC
+
IHIIIIHHHFHIIHIDHIIHICHHHIHHIIGHIHHGHHIIHIIIIHHHIHHHGHIHEHHHIIGHIHGHIGGHHIIIIGIIIHIGIIIHCHFIICHHGHIIIIHIHIHHHHGHHHHHIIIFIIIIIIHIHHHHHIHIIIIIIHIIIIEHGHHGHHHIEHIIIHHEHGHHHIIGHFHHHIIIIGIGHHHHHFHHHIIIHIHHHIIHIIFIHHHHHI?FHH@HEGHHH@HIIIHCGB.HEFCBGIHHHHFH?HHHHECHHH@?FEEHGHHIIHIIGIIIHIHIHHIIIHIIIIGIIIIIIIIIHIIHHHHIIIIIHIIIIIHHIIIIIIIHCIHHHHG?HFHGHHHHHEHGGECFGIIIIIHIHIIHIIHHIHIIIHIIIGGIIIIIIIIIIGIIIHHHIHI
@HISEQ:711:H5NNWBCX2:2:1101:13942:28317:ATCTCGTA
TTAAGTTCAGCGGGTAGTCTTACTTGATTTGAGATCGAGTTGAACAACACATAAAGTGTCGTAAAATCCTGCATCAGTCAGCAAAGAGGACAATTATCCTTTATGTTAGCTGCAGCAAAAGTAATAATCCTGTTTGACGAGGACTAAATAGATATGCTTTTAGCTCAGATAAAAGTCCAGCTGCACCTGCATTTCAAGCCGCCCGCCTACCGGTGAAGGTCGTTGGGATAGCTCAAGTCCACCCTCCCTTTTTTTTATCAAAAAAGAGAGGTTGAGGTGTTTACTGATACTCAAACAAGCATGCTCTTCGGAATACCAAAGAGCGCAATATGCGTTCAAAGATTCGATGATTCACTGAATTCTGCAATTCACATTACGTATCGCATTTC
+
IIIIIHIIIIIIIHHIIIIHIIIHIIHIIIIIIIHIHHIIGIIIIHIIIGHIIIIIHIIIIHIIIIIIHIIIIIIIIIIIIIHIHIHIIIIIIIIIIIIIIIHIIIIIIIIIIIIIIIIIIIIIIIIIIHIIHIIIIIIIIIIIIHIHIIHIIHIIIIIHHIIGIIIIIIIIIIIHIIIIIIIHIHHFHHHHHIIIIIIIIHHIIIIIIIHHIFEHE<HFHHHF?HGIHIIIHFHFHGIIIHHECHFIGHIIHFIHHHCCHIHIIIIGGFEGHIIIIIIIHHIIIHIIIIIIIIIHIIHGIIHHIIIIIHHIIIIIHIIIHIIIHHIIIIIHIIIIIIIIIIHHIIIIIIIHIIIHIIIIGIIGIHIIIIIIIIHIHIHIHGHIIIIII
@HISEQ:711:H5NNWBCX2:2:1101:8594:28739:ATCTCGTA
TTAAGTTCAGCGGGTACTCTTGCTTGATTTGAGGAGAATAGAACTAGAATCGTCGCCGTCATAATCCTCGGCCGGGTCCCTTCCTCAGAGCCTCGGGGCACTAACACACACGCTCAGATCTTGTATTGTCTTCTCATCTTCCTTAGTAGTTAAAACATTTTTACGAGAAAAATATATCTTAACAAGGCTAAGGAAAACTTTGAACGAAAAGTTTCCATTTCAATAAAGAGTTCTAGCCGATGCAACCGGCCGTACGGCCAGAGCAGAAGCTAGGATGGTTGACAAGACTCCTCAAACAGGCATGCTCCCCGGATTACCGGAGAGCGCAATATGCGTTCAAAGATTCGATGATTCACGGAATTCTGCAATTCACATTACTTATCGCATTTC
+
HHHGEHIHIIGGDHHGHIIIIIIIIIHHIIGGHHCHGHHHEHIGHEHEHFFG@ECHHHHIIIHGHHHHFHGEHHHHIHHHHIHIIHHHGHHIIIIHHGHIIHEHIHFHIGIIIIIIIIEEGD00=C@HFCECHHIIIIGICH?@@/=FHHIHDCHHIIEEHHHDDHFABH?AGHI@E@GH.BFGEH?@@@HHIEFF@HEEHHGBAHD-EHHHFF888..EB.8..@B.@E@.HGAIHDHEEB,,-DECCCCC@IHEHEFIIHG@GIHFEGEHH@IHFHGHHF?HEHHGF?HHEIIHHHG@D<1E/CC<HHHFHC/<HDIHGDHEDEEGD0G?EHF?H?CF?E?HHCF1GCIHHHG?IIHHCCFCGF@HFEIHHHC1HFC0E@GHGC<CDD
@HISEQ:711:H5NNWBCX2:2:1101:13812:28679:ATCTCGTA
TTAAGTTCAGCGGGTAGTCCTACCTGATTTGAGGTCAAATTTATCAAAAGAAAAAATGTGGTCGGTTAAAATCCACTTTTTCATTGTTGGAAGCAGTGTAATCTGGTTTAGCATACTACTGAAGGCAATAGATAAATTATCACACCTTGTAGTTTCTGCTCAGATACTACTAATGCATTTCAGGGGAGCAGACTTGAAAAAGCCTGCAATATGACCCCCCACATCCAAGCCACGATGCAACAAGAGTTGTTCATGGTTGAGAATTTAAATGACACTCAAACAGGCATGCTCCTCGGAATACCAGGGAGCGCAAGATGCGTTCAAAGATTCGATGATTCACTGAATTCTGCAATTCACATTACTTATCGCATTTC
+
FHIFEDG?G1FEEHHHHH1FHCHEHII@CEHEHIIIIEIIEH@?CGEEHIHICEHHIHIIEG?</<<CCHHGHHHIH?@FHHE1FHFHH?@GGHIIIIIH?HHIGHEHH1CHHH@FEGHHE?G?HHG0C0DGHFHIIHHII@CCHC@GHEHIHHHFHCFHFGE/DGHGCHECEGEFHCFHH??@.7?HHIG?F.;BEGHHEHIIHHIHHHHIE?<HDGHHFD//HEG<HEHC<EG@<EHHD?FHGEHCC<<0CEIHGIHHHHHGHGC<C<1@HDE@@<?GG<1HFIIHEGIHGHG?CHHCC?HECEECD?HG@HEC<1<11HGCFE<1G@?IHFC@EHHFG1F@D1?CECGC1?HHHHEHGCCHEIHHEGD?C?
@HISEQ:711:H5NNWBCX2:2:1101:14946:28659:ATCTCGTA
TTAAGTTCAGCGGGTGGTCCTACCTGATTTGAGGTCAAGAACAACAACAACAACATATGATCCAGCAGCAACAAGTAGATCCCCCCCATAGATGCAGATAATTATCACACCTAATGGAGGGGGGGCTTTGCCACTCATGTATTTCAGGGGAGCAGACCACAAATAAAGGCCTGTAACCCCCACGTCCAAGCCATACCCTCACATGAGTATGGTTGAGATATTAATGACACTCAAACAGGCATGCTCCTCGGAATACCAAGGAGCGCAAGATGCGTTCAAAGATTCGATGATTCACTGAATTCTGCAATTCACATTACTTATCGCATTTC
+
IIIIIIIHIIIIHHIHHIGIIIIIIIGIIIIIIIIIHIIIIIIIIIFHIIGHIIIHIIHIHIIGHHHHGIIGIIIIIIIIIIIIIIIIIHIIFIIIIIIIIIIIIIIIIHIIIIIHHIIIHHIIIIIIIIIIIIHHIHIIIIIIIIIIIIIHIHCHIGHIIIIIIIIGHHHIIIIIIHIIIIHIIIIIIIHIIIHHHIHIIIIIHHIHIIIHIIHIIIIIHGIHHGIIIIGHIHHHIIIHHIIIHHIIIIIIIIIIIHGHIIIHIGIIIIHIIIIIIIIHIIIIIIHIIIIIGIIIIIIIIHIIIIIHIIIIIIIIIIIIIIIIIIIII
@HISEQ:711:H5NNWBCX2:2:1101:2331:28891:ATCTCGTA
TTAAGTTCAGCGGGTAGTCCTACCTGATTTGAGGTCAAATTTATCAAAAGAAAAAATGTGGTCGGTTAAAATCCACTTTTTCATTGTTGGAAGCAGTGTAATCTGGTTTAGCATACTACTGAAGGCAATAGATAAATTATCACACCTTGTAGTTTCTGCTCAGATACTACTAATGCATTTCAGGGGAGCAGACTTGAAAAGCCTGCAATATGACCCCCCACCTCCAAGCCACGATGCAACAAGAGTTGTTCATGGTTGAGAATTTAAATGACACTCAAACAGGCATGCTCCTCGGAATACCAGGGAGCGCAAGATGCGTTCAAAGATTCGATGATTCACTGAATTCTGCAATTCACATTACTTATCGCATTTC
+
[truncated: 45,193,900 more chars]
