# Supplementary material for: The fungal community in non-rhizosphere soil of Panax ginseng are driven by different cultivation modes and increased cultivation periods
Source: PeerJ. 2020 Oct 15;8:e9930. doi: 10.7717/peerj.9930 (PMC7568858; doi:10.7717/peerj.9930)
Supplement: Supplemental Information 12 [file peerj-08-9930-s012.gz › shan35-3.fq]

@HISEQ:711:H5NNWBCX2:2:1101:12792:2134:ATCTCGTA
TTAAGTTCAGCGGGTATCCCTACCTGATCCGAGGTCAAAGTAAAAAAGAGGCTTAATGGGAGGAGGTCTGCTAGGCGTGACGCAATGTGCTGCGCACGAAACCAACATACCGGCTGCCAATGAATTTAAGGCGAGTCCACACACTAAGGCGGAACAAACACCCAACACCAAGCAAAGCTTGAAGGTTTAAATGACGCTCGAACAGGCATGCCCAACGGAATACCGAAGGGCGCAATGTGCGTTCAAAGATTCGATGATTCACTGAATTCTGCAATTCACACTACTTATCGCATTTC
+
IIIIIIIIIIIIIIIIIIIIIIIIIHIIIIIIIIHIIIIIIIIIIIIIIIIIIIIIIIIHIIIIIHIHIIIIIIIIIHIIIIIIIIIIIIIIIIIIIIIIIIIIIIIIIIIIIIIIIIIIIIIIIIIIIIIIHIIIIIIIIIIIIIIIIIIIIIIIIIIIIIIIIIIIIIIIHIIIHIHIIIIIIIHHHIIIIHIIIHIIHHIIIIIIIIIIIIIIIIIIIIIIIIHEHHHIIIIIIIIGIIHIIIIIIIIIIIIIIIIIIIHIIIIIIIIIIIIIIIIIIIHIIIHHIIIIIIII
@HISEQ:711:H5NNWBCX2:2:1101:2943:2404:ATCTCGTA
TTAAGTTCAGCGGGTATCCTTGCTTGAGTTGAGGTCATTAAAAAAAAAGTATATACTAGACACGACACGAAATCACGCGCGCGCAAAGCATAATACGTATTGAGGTAAAGTTTTCAACGAACCACATTAGAATAGAACGTCTCGACTTGTACCAAGAAATAAATCATTTTAAAGTCACCAGCATTTGTAACGCCGGAAAACTCAAAACCGCGAAAAAAAAAATTTCGCGAATGTTATTTAAATGACCCTCAACCAGGCATACTTTCCAGAATACTGGAAAGTGCAATTTGCGTTCAAAGATTCGATGATTCACGTAAACCTGCAATTCACACTACGTATCGCATTTC
+
HIIIIHHHEEEIIIIIIHIIHD?HFHHIHHHHHHGHICDHHHIIHIHDE<<DHHCFHHHFHEHIICECGHHIIIIIG@<CECCDHIIIH@GHIHH?GFHHIIFFHHHGHIGHHIHFHIHIICDHIECHECHII?<FCCEHEHIIIGHHHHHEHEGH?HHHHHHII8AHHHIICFHHHHIHH?.EF@CGHHH=?-??HHEFGHEBBGHHFDHIHHHHCHHFGF<CCHIHHHHIHHEHIIHG?HGCCEIIHHHIIHIHHHH?HIHEIIIHHHHCIHIIHHDIIIHHIIIHHHHHHHCGIHIIIIHHHEHIIIIHIIIIGIHIHHHHCHIIIHGHHHIHCIFHHFIIIIH
@HISEQ:711:H5NNWBCX2:2:1101:3016:2260:ATCTCGTA
TTAAGTTCAGCGGGTATCCCTACCTGATCCGAGGTCAAACTTTGATTAAAAGATGCATGCGCAGGGCTGGTAAGCTACATGGACAGGCCATCCAAAGCGAGAGAGAGTCTACTACGCTTGAGACCACCATGGGTACCGCCAACTAATTTTCAGGTACGTCCGGGTCCTTTCCCTCCTACTTGAAAAGCAGTGAGGGGGGAGAAAGAGACGAAGACCCAACACCAAGCCAGGCTTGAGATATGTGTTACAATGACGCTCGAACAGGCATACCCCTCGGAATACCAAGGGGCGCAATGTGCGTTCAAAGATTCGATGATTCACTGAATTCTGCAATTCACATTACTTATCGCATTTC
+
IIGIIIIIIHIIHIIIIIIIIIIIIIIHIIIIIIIIIIIIHIIIHHIIIHHIIIIHGIHHHHHIIHFHHIIEHHIIIIIIIIIIIIEHGHHIHIIIIHIIHIIIHGIIIIIIIHIHGGHHIGIIHIIIIIFHIIH?EHIIIIIGHIIIIIIHHHHIIIIIIHGHHIIIIFHIIIIIIHHHHIIHGIIIIHIIHIIIIHHIIIIGIHHHHHGHIIGIIIIHHHHHFHGIHHHHEHGIHGIIHHIIHGHIIHFHHHFH?HIHHHHIIIIIIHGIHCHGIHIIIHIHHHHHIIIIHIIIIIIIIHIHIIIIIHIIIIIIIIIIIGIHIHIIHGIIIIHIIHIIHIIIIIIHIIIHHHI
@HISEQ:711:H5NNWBCX2:2:1101:3942:2344:ATCTCGTA
TTAAGTTCAGCGGGTAGTCTTACTTGATTTGAGATCGAGTTGAACGACACATATGTGTCGTAAAATCCTGCATCAGTCAGCAAAGAGGACGATTATCCTTTATGTTAGCTGCAGCAAAAGTAATAATCCTGTTTGACGAGGACTAAATAGATATGCTTTTAGCTCAGATAGAAGTCCAGCTGCACCTGCATTTCAAGCCGCCCGCCTACCAATGAAGGTTGTTGGGATAGCTCAAGTCCACTCTCCTTTTTTTTTAAAAAAAAAGAGAAAAGTGAGGTCTTTACTGATACTCAAACAAGCATGCTCTTCGGAATACCAAAGAGCGCAATATGCGTTCAAAGATTCGATGATTCACTGAATTCTGCAATTCACATTACGTATCGCATTTC
+
HIIIIIIIIIIIIIIIIHIIIIIIIIIIIIIIIIIIIIIIIHIIIIIIIIIIIIIIIIIIIIIIIGHIIIIIIIIIIIIIIIIIIIHIIIIIIIIIIIIIIIIGIIIHIIHHHIIIGHIIIIIIIIIIIGIEHIIGIFHHHHHHIIIIGCHIIIIHIIIIIIGIIGHHII.BHHIHHGIHIIIIIHHIHHHIHIIHHIHHHHHIIHIHIIIIIIIHGHHGE8.?HHHFB?A77.GFECHEG@9ECEHHHHHD/HFIIIIIIIIIIIIIIIIIIIIIIIHIIGIIIIIIIIHIIHHIIIHIIIIIIIIHIIHIIIIIIIHEGGIIIIIIIIIIHIIIHIIIIIIIIIIIIIIIIIIIIIIIIIIIIIIIIIIHIIIIIIIIIIIIIIIII
@HISEQ:711:H5NNWBCX2:2:1101:19792:2473:ATCTCGTA
TTAAGTTCAGCGGGTGATCTTGCTTGATTTCAGGTGCTGATTGAAGAAATTATTGTGCATAAAAGACAGCCAATTTTGCTCAATGTACATCACTTTTGAAGTGACCGCTACAAGGAGCTTGGAAGTCAAGCACATCACTTTTCACGAGAGAAGGGAAAGCAATAAATCGCTTTCGATTCAATCGCATTGAGATATGTGAAATCTACAAACACACTGAAACAAACATGCCGCAGAGATATATCCCTTCGGCGCAGTTTGCGTTCAAAGATCTGATGACTCGCGGAATTCTGCAATTCGCATTGCGTATCGCATTTC
+
IHIIIIIIIIIIIIIHIIIIIIIIHIHIIIIIIHIIIIIGIHHIIIIIIIIIIIHIIIIIIIIIHEHIIIIIHHIIIIIHIIIIHIIIIIIIIIIIHIHIIIIIIIIIIIIIIIHHIIIIIHHIHIIHIIGIIIIHHIIIIIIIIIIIIIIHGHHIIIHIIIHIIHIHHIHHIIIIIIIIIIIIIIIIHIIIIIIIHIIIIHGIIHIHIIIIIIIIHIIIIIIHIIIIIIIIIIIIHHIIIIIHIHFHDHCIIHHGHIGIIIIIHHIIIIIIIGIHIIIIIIIIIIIIIIHHIHIIIHIIIGIIIIIIGIIIIII
@HISEQ:711:H5NNWBCX2:2:1101:3663:2817:ATCTCGTA
TTAAGTTCAGCGGGTAGTCTTACTTGATTTGAGATCGAGTTTAACAAGAATCGTTGCCGACCCTTGTGAAATCCTGCATCAGTCAGCCAATACGGTCAAACTCCCTTTATGTTAGCTGCAGCAAAAGTAATAATCCGTTTGACGGGACTAAATGAATATGCTTTTAGCTCAGGAGAATGTCCAGCTGCACCTGCATTTCAAGCAACCCGCCACCGATCTCAAAAAGATTGGTGTTGGGATTGCTCAAGTCCAAAGCTTTTCGATTAAAAAATCCAAAAGCTTTGAGGTGTTTACTGATACTCAAACAAGCATGCTCTTCGGAATACCAAAGAGCGCAATATGCGTTCAAAGATTCGATGATTCACTGAATTCTGCAATTCACATTACGTATCGCATTTC
+
IIIIIIIIIIHIIIIIIIIIIIHHHIHIIIIIIHIIIIIHIIIIIIIIHHIIIIIIHHIIIEHHHHHHIIIIHIIIIIIIGIIHIHIIIIIIHIIFEHIIIIIFIHHIIIIIHIIHIIIGHHFGHHHIIIIHIIHGHIIIIIIIIIIIHHIIIIHIIIIIGHIHHHHIHGHHIIIHHIHHIEHIIHIHIIHFHHIIIIIHIIIIHIIHHIIHHIG?HIIHIIIHGIHIHDIHHHHHG?IIIIHEIIIIHIHHEHFGHHIIIIHGIHIIIIIHHHIHHHGIGHHIIIIGHIIHCFIIIIIIIIIHIIIIHIIIIIIIIIIHHIIIIIIIIHHIIHGHIIIIIIIHHGIIIIIIIIIIHIIIIIIHIIIIIIIIIIIIIIHIIIIIIIIIIIIIHHHHIII
@HISEQ:711:H5NNWBCX2:2:1101:3844:2804:ATCTCGTA
TTAAGTTCAGCGGGTATTCCTACCTGATCCGAGGTCAACCTTGTTATAGTGGGGGTTTTACGGCGGGTCGCCGCCCGGGCCCGGTGCGAGGTTGAGTTACTACGCAAGGGAGCCGCGGCGGGACCGCCAATGGATTTGGGCGGTTGCAGCGCTGGACGCAAGCAATCCGCCAACGCTAAGCTGGGCTTAAGGGTTTAAATGACGCTCGGACAGGCATGCCCGTCAGAATACTAACGGGCGCAATGTGCGTTCAAAGATTCGATGATTCACTGAACTCTGCAATTCACATTACTTATCGCATTTC
+
IIIIIIIIHIIIIIIIIIIIIIIIIIIIIIIIIIIIIIIIHIIHIIIIIIHIIIIIIIHHIHIIIIIC?CCHCCHICHHCHHDHHHCHHHHHEHHHFHIHEEHHHHHIHHHCDGGIIIIHGIIIHHIIIIIIIHHHIIIHIIIIIIIIIIIIHIIIIIIIHIHIIGHHHEIIIIIIIIIIIIIIIHGHIIIIIIHIIIIIIIIIIIIHIIIIIIIIIIIHIIIIIIIIHIIIIIIHIIIIIIIIIHHIIIIIIIHIIIIIIIIIIIIIIIIIIHIIIIIIIIIIIIIIIIIIIIIIIIIIIIII
@HISEQ:711:H5NNWBCX2:2:1101:4707:2836:ATCTCGTA
TTAAGTTCAGCGGGTAGTCCTGCCTGATCTGAGGTCAAATGACATAGAATGATTGTCCATAAGGACGGTTTGAAGCAACCCTGACTTGATGTTAACAATGCTTTTTCTTATCACATTGTGTGTGATCAAAGGCAGATCGCTAATGCATTTAGGATGAGTTGTGTGAACACAACAACACCCAAATCCAATTTCAAAACCCAACAAAAGGATTGAAATTGAGAGTATTTCACGACACTCAAACAGGCATGCTCCTCGGAATACCAAGGAGCGCAAGATGCGTTCAAAGATTCGATGATTCACTGAATTCTGCAATTCACATTACGTTTCGCACGTTC
+
FHHHCHHHHHHDHHHIIHHEH<GHHECFE?@FHIIIHHHHIHCF@FHHFHEFH?HHHGHHGECFHEDHHIGHHHHGHIFCCEEHH?CCHIIIHEHIHH1CFH?ECEHHHHHH?GHHHFHFHGDHEHEHIIHHE@HEEHGFHFECCEE@GGHGFHHHGFCHCH=:@FFGGEHIHHIII@EHEHCE.ECFFFECFHHE?GCCHHFHFIGEFCCCC/HECHIIIHFF?GHHHHGC<@@HHCFGEHHCFHHE0//<HHHEIIHHHEHHHCCHE@@HH?ECFFHHHHIHIHEIHHF@HEHHCHHHHHEHCIIHHEIHHCGFIHEEHHDHDHHGCCCDC<E
@HISEQ:711:H5NNWBCX2:2:1101:6165:2920:ATCTCGTA
TTAAGTTCAGCGGGTATTCCTACCTGATCCGAGGTCAACCAGATGATAAAACCAGAGGTTTGGTTTTGGCAAACCACACCATCCAACCACTCAAGACGAAGATAGATCTACTACGCTTGAAGTTGGAAGGGCATCGCCACTGATTTTCAGGCCCGTCCAGTGGACGGAGGCCCAACACCAAGCCAGGCTTGAGGGTTGTAATGACGCTCGAACAGGCATGCCCTCCGGAATACCAGAGGGCGCAATGTGCGTTCAAAGATTCGATGATTCACTGAATTCTGCAATTCACATTACTTATCGCATTTC
+
IIIIIIIIFIIIHHIIIIIIIIIIIIIIHIIIIIIIIIHIIIIIIGGHGEHHHHIIHIHGHHHIH<GG<HHIGHIIIIIIGIIIICHFHIIHIIIIHIIIIIIIIIIIIHIIIIHIIHIIIIIIIIIHHHHIIIIIIIIIIIIHIIIIIHIHIIIIIIIIIIIIIIIIIIIIIIHIIIIIIIHHIIHIIIIHHIIHIIIIGIIIIIIIIIIIHIIIIIIIIIIHIGIIIIIIIIIHHEIIHIIIIIIIIIIIIIIIIIIIIIIIIIIHIIIIIIIIIIIIIIIIHHIIIIIIIIIIIIIIIIIIII
@HISEQ:711:H5NNWBCX2:2:1101:14936:2977:ATCTCGTA
TTAAGTTCAGCGGGTAGTCCTGCCTGATCTGAGGTCAAATGACATAGAATGATTGTCCGTAAGGACGGTTTGAAGCAACCCTGACTCGACGTTAACAATGCTTTTTCTTATCACATTGTGTGTGATCAAAGGCAGATCGCTAATGCATTTAGGATGAGTTGTGCGAACACAACAACACCCAAATCCAATTTCAAAACCCAACAAAAGGATTGAAATTGAGAGTATTTCACGACACTCAAACAGGCATGCTCCTCGGAATACCAAGGAGCGCAAGATGCGTTCAAAGATTCGATGATTCACTGAATTCTGCAATTCACATTACGTTTCGCACGTTC
+
IIIIHHIIHIIIHIHHIIHHIHIIIHEHIIIIIIIHIIIIIIIIIIGIGIHHHHIHHHIIIIIIHDDHIIIIIHIIIIIIIIIIIIIIHIDHIIIIIIHIIHHIIHGHIIIHIIHIHIHHIIIHHHHIIIIHIHIIIIGHIIIIIHIIIIIHHFHIIIIIHHHIIHIHIHIIIIIIIIHGHHHHIHHIIIHHGHHHHHGIIIHIIIHIIIIHHIIHIIIIIIHHIIIIIIIHHCIIIIHHHIIHHHIGIIIIHIHIIIIIIIIHHHCIIIIIIIIIIIIIIIIIHHHIIIIIIIGIHIHIIIHHHIHHGIIIIHIIIHIIIIHHHGIIIIIIIGI
@HISEQ:711:H5NNWBCX2:2:1101:19490:2795:ATCTCGTA
TTAAGTTCAGCGGGTAGTCCTACCTGATTTGAGGTCAAGATGGTCAATACAGAAGAGGTTTAGAAAGCAGCATTAAGCAGATGTCCAGGATGTAGATAATTATCACACCTGTAGACAGTTCCACCAAGGTACTGCTAATCAATTTCAGGGGAGCAGACTATAAAAGCCTGCAACAACCCAAATCCAAGCCACACCAGGTGTGGTTGAGAATTTAATGACACTCAAACAGGCATGCTCCTCGGAATACCAAGGAGCGCAAGATGCGTTCAAAGATTCGATGATTCACTGAATTCTGCAATTCACATTACTTATCGCATTTC
+
IIIIIHHIIHIHGHIIIIIIIIIIIIIGIHHHH?HHIIIIIIIHGHIIIIIIIIIGIIIIIIIIHCGHIIIIIIIGIEHIIIIIIIIIIHHIHHHIIIIIIIIIHIIIIIIIIIIIIIIIIIIIHHHGIIIIIIIIIIIIIGIHHIHIIIIIIIIIIIIIIIIIIIIIIIIGHIIIIIIIIIHHIHIHHHIHIIIHIIHIIIIIIIIIIIIIIIHIIIHHGHIIIHIIIIIIIHIGIIGIIIIIIIIIIIIHIIIIIIIIIHGIGIIIIIIIIIIIHIIIIIHHHHIIIIIIIIIIIIHIIIIIIIIIIGIIIIIIIIII
@HISEQ:711:H5NNWBCX2:2:1101:20188:2911:ATCTCGTA
TTAAGTTCAGCGGGTATCCCTACCTGATCCGAGGTCAAACCTTGATTGATTAAAGATGCATGCAGGGCTGGTAAAGCTACATGGACAAGCCATCCAAAGCAAGAGAGAGTCTGCTATGCTTGAGACCACCATGAGTACCGCCAACTAAATTTTAGGTACGTCCAGGTCCTCCGCCTTCCTACTTGAAAAGCAGGGAGGAGAAGGGAGAGACGAAGACCCAACACACCAAGCTAGGCTTGAGATTGTGCAATGACGCTCGAACAGGCATGCCCCTCGGAATACCAAGGGGCGCAATGTGCGTTCAAAGATTCGATGATTCACTGAATTCTGCAATTCACATTACTTATCGCATTTC
+
IIIIIIIIHHIIIIIIIIIIIIIIIIIIIIIIIIIIHIIIIIIHIIIHIIIIHIIIIGIIIIIIIHHHHHHIIGIIHIIIIIHIIIIIIIIIIIIIIIIIIIIIIIIIHHHHIIIIIIIIIIIHIIHHHIHHHIIHGGHHHHHHIHIHIHIIIHIIIIIIIIIIIIIIHIIIIIIIHIIIHIHEHIIHIIIHHHHIIHEHEIHHHHIHHIIHHIIIIIHIHIHEEIHHGHFIIIHIIIIIIIIIIHIHGIIIIIIIIIHIIIIGGIIIIIIIIIIHIIIIIIIIIIHIHIIHHIHCFGGIIIIIHIIIIGIIIIIIIHIIIIIIIIIIIIIIIIIIIIIIIIIIIIIIGIIHIHI
@HISEQ:711:H5NNWBCX2:2:1101:4279:3221:ATCTCGTA
TTAAGTTCAGCGGGTAGTCTTACTTGATTTGAGATCGAGTTTAACAAGAATCGTTGCCGACCCTTGTGAAATCCTGCATCAGTCAGCCAATACGCTCAAACTCCCTTTATGTTAGCTGCAGCAAAAGTAATAATCCGTTTGACGGGACTAAATGAATATGCTTTTAGCTCAGGCGGATGTCCAGCTGCACCTGCATTTAAAGCAACCCGCCACCGATCTCAAAAAGATTGGTGTTGGGATTGCTCAAGTCCAAAGCTTTTCGATTAAAAAATCCAAAAGCTTTGAGGTGTTTACTGATACTCAAACAAGCATGCTCTTCGGAATACCAAAGAGCGCAATATGCGTTCAAAGATTCGATGATTCACTGAATTCTGCAATTCACATTACGTATCGCATTTC
+
1CC1CDDHE1CEDHHCCHH@@?G1FGH1<FH@1CE1<0<1DGE?<GHF?<FHHCFH0<</C<<<GDF1DG?11<1E?F11<EEHFGH11<CEHC01<C<1<11CG1<11DGHHC00FCGH@<<@@C@0<0CF@H0<C0F<0<C<<C//=.D/D//D/=;././=DC8@##############HIHFHFHG@EGHHG@6-?HHCHHD<HCG@GHHFIHGHCHHCGHHIHFHGHIIHG?DFEEHGCCIHHGH?HHCIHIHFHEEGHHHHHEHHEDEEFCHHHEHIIHHGHHHIHHGEIHEIIIIHGCIIIHFHIHHHIIIIIGIHIHGHIHHEHIIGIIIIIIGIIHHGHIIHHHHIHHGHIIIIHFIHHIIIIIIIIIHHHHHHHIIHIHHHHEHGIIHH
@HISEQ:711:H5NNWBCX2:2:1101:6024:3000:ATCTCGTA
TTAAGTTCAGCGGGTATCCCTACCTGATCCGAGGTCAAACCTTGATTGATTAAAGATGCATGCAGGGCTGGTAAAGCTACATGGACAAGCCATCCAAAGCAAGAGAGAGTCTGCTATGCTTGAGACCACCATGAGTACCGCCAACTAAATTTTAGGTACGTCCAGGTCCTCCGCCTTCCTACTTGAAAAGCAGGGAGGAGAAGGGAGAGACGAAGACCCAACACACCAAGCTAGGCTTGAGATTGTGCAATGACGCTCGAACAGGCATGCCCCTCGGAATACCAAGGGGCGCAATGTGCGTTCAAAGATTCGATGATTCACTGAATTCTGCAATTCACATTACTTATCGCATTTC
+
IHHIIIIIIIIIIIIHIIIIIIIIIIIIIIIIIIIIIIIIIGIHHIIHHHHIIIIIIIGHIIIIIHIIIIIIIGIIIHIIIIIIIIIIIIIIIGIIIIIIIIHIIIIIIIHIIIIIIIIIHIIIIIIIIIHIGHHIIIHIIIHIIIIHIIGIIIIHIIIIIIIHIIIIIIIIIIGIIIIIHIIHIIHIIIIIIIIIHIIIIIHIIIIHHHHHHHGIGIIHIH@EHHHHFHIIIIIIIIIHEIHIHIGIIIIIHIGIIIIIIIIIIIIIIHHIHHIIHIIIIGIHIHHIIIIIIIHHHIHIIIIIIIIHIIIIIIHHIIIIHIIIIIIIHIIIIIIIIHIIIIIIIHIIHIIHIII
@HISEQ:711:H5NNWBCX2:2:1101:13572:3218:ATCTCGTA
TTAAGTTCAGCGGGTATCCCTACCTGATCCGAGGTCAAGAGCAAAATGTTTGACTTGATGGACGTCGACATTCAAGGCAAGAAACGCAAAATGTGCTGCGCTCCCAGGCCAGTATGCCGGCTGCCAATTGCTTTAAGGCGAGTCCACGCGTAAAAGCGGGACAAACACCCAACACCAAGCAGAGCTTGAGGGTACAAATGACGCTCGAACAGGCATGCCCCATGGAATACCAAGGGGCGCAATGTGCGTTCAAAGATTCGATGATTCACTGAATTCTGCAATTCACACTACTTTTCGCATTTC
+
HIIIIIIIIIIIIGIIHHHIHHIIIIHHIIIIIHIIIHHHIHIIHIIIIIIHIIIIIIIIIHHHIHIIIIIIIIHIIIIIIHIIIIIHIIHHHIIIIIIIHIHIIIIIIIIHIIIIGIIIIIIIIIHIHHIHHIIIIIIIHIHIIIHIIIHIIIHIIIHIIIHHIIIHIIIIIIIIHIIHIIHIHIIIIHIHHHIHHHIIIIIIIIIIIIIHIIIIIIIIIIIIIIIIIIHIIHHHIIIHIIHHHIIIIHIIIIIIIIIIIIHIHGHIIIIIIIIHIIIIHIIHIIIHIHHGIHHIIIIHIHI
@HISEQ:711:H5NNWBCX2:2:1101:13846:3234:ATCTCGTA
TTAAGTTCAGCGGGTAGTCCTACCTGATTTGAGGTCAAGATGGTCAATACAGAAGAGGTTTAGAAAGCAGCATTAAGCAGATGTCCAGGATGTAGATAATTATCACACCTGTAGACAGTTCCACCAAGGTACTGCTAATCAATTTCAGGGGAGCAGACTATAAAAGCCTGCAACAACCCAAATCCAAGCCACACCAGGTGTGGTTGAGAATTTAATGACACTCAAACAGGCATGCTCCTCGGAATACCAAGGAGCGCAAGATGCGTTCAAAGATTCGATGATTCACTGAATTCTGCAATTCACATTACTTATCGCATTTC
+
1<DHHHIIHEH<ECHHHI1<CHHHIHHGCHHEEGE?CHEEHHHFEEEHFHHHFHHIIIIHEHFEHGH1DFCEEHF?EGHIIGIHFFEEHC1GHHHIHHHHIFEGHIIIIHIIIIIEHHIGEGHHEH?HHHGFGHHIIIHBFHCHEGGHCFHHIIIIIHFHIHIHHHHIIIIHGDHHCEHEHHHIHIEHFCGFGHEHHHFHHHGHIIIHHHAHHIHHHHGCGC@F1<FIFFECIHHCDDHHHFIIGHGHHCE=IIHHIHHHHHDHHEHHIHHHHFHHCCH@FC@HGC@?HHDIHHEHHEGH@HGGIHHEHHFHEG<HCDCI
@HISEQ:711:H5NNWBCX2:2:1101:15068:3043:ATCTCGTA
TTAAGTTCAGCGGGTATTCCTACCTGATCCGAGGTCAACGTTCAGAAGTCGGGGGTTTTACGGCGTGGCCACGTCGGGGTTCCGGTGCGAGTTGGATTACTACGCAGAGGTCGCCGCGGACGGGCCGCCACTTCCTTTCGGGGCCGGCGGTATACGGCCGGTCCCCAACGCCGATTTCCCCAAAGGGAAGTCGAGGGTTGAAATGACGCTCGAACAGGCATGCCCGCCAGAATGCTGGCGGGCGCAATGTGCGTTCAAAGATTCGATGATTCACTGAATTCTGCAATTCACATTACTTATCGCATTTC
+
G@GHC@1<FHCC</<<CC1<11<<DGII1F@CCHH1DG?GEEEHE1<FCHHDDDHHI<EHGCHID<C//1C1/<<CE?C/<1C</C?DC0CFDGFHI?HHIE@G?@DDHH5<7DH>5=<=DDCDHHHGGDHEHF0C<<F<D?/<:ECEEEHHHE/HD?:HHH?/:BCIHCGIHHCEBCGHGIHH?HHHHEFHHIIHHHEHGFG=F<HHF?GHHGEHECCHHE<?C1?HCEHFHHIHDDHCHHHE<HECCHHHD1E@IHHH@CCG?HCHHIIHHEHHEHHIHFFHHEHHHGHF?EHCHHHEHH@HDHCH
@HISEQ:711:H5NNWBCX2:2:1101:16715:3197:ATCTCGTA
TTAAGTTCAGCGGGTATCCCTACCTGATCCGAGGTCAACCTGAAAAAAATTGGGGGTTGCTGGCGAGCACACGACCGGACCTCCAGAGCGAGAAGAATTACTACGCTCGGAGCCGGACGGCACCGCCACTGACTTTAGGGCCCGCCGGGGCGGCGGGGCCCAACACCAAGCTGAGCTTGAGGGTTGTAATGACGCTCGGACAGGCATGCCCCCCGGAATACCAGGGGGCGCAATGTGCGTTCAAAGATTCGATGATTCACTGAATTCTGCAATTCACATTACTTATCGCATTTC
+
IIIIHIIIIIIIIIIIIIIIIIIIIIIIIIIHIIIIIIIIIIIIHIIIIIIIIIIIIIIIHHHIIIIHIIIIIIIIIIIIIIIIIIIIIIIIIIIIIIIIIIIIIIIIIIIIIIIIIIIIIIIIIIIIIIIIIIIIIIIIIIIIIIIIIIIIIIIIIIIIIIIIIIIIIIIIIIIIIIIIIIIIIIIHIIIIIIIIIIIIIIIIIIIIIIIIIIIIIIIIGIIIHEHIIIIHIHHEIGIIIIIIIIIIIIIIIIIIIIIIHIIIIIIHIIIIIGIIIIIIIIIIIIIIIHIIII
@HISEQ:711:H5NNWBCX2:2:1101:18433:3068:ATCTCGTA
TTAAGTTCAGCGGGTAGTCTTACTTGATTTGAGATCGAGTTGAACAACACATAAAGTGTCGTAAAATCCTGCATCAGTCAGCAAAGAGGACAATTATCCTTTATGTTAGCTGCAGCAAAAGTAATAATCCTGTTTGACGAGGACTAAATAGATATGCTTTTAGCTCAGATAAAAGTCCAGCTGCACCTGCATTTCAAGCCGCCCGCCTACCGGTGAAGGTCGTTGGGATAGCTCAAGTCCACCCTCCCTTTTTTTTATCAAAAAAGAGAGGTTGAGGTGTTTACTGATACTCAAACAAGCATGCTCTTCGGAATACCAAAGAGCGCAATATGCGTTCAAAGATTCGATGATTCACTGAATTCTGCAATTCACATTACGTATCGCATTTC
+
IHIIIIHIIGIIGGHIIIIIHIIIIIFHIIIIIIHIIHHHHIIIIIIIIHIIIIHHHHIIIIIIIIHHIIIIIIIIIIIIIIIIIIIIIIIIIIIIIIIHIIIIIIIIIIHIIIIIIIIIGHIIIIIIIIHIHHHHIHIGH<DHIIIIIIGGIIIIIHIIHIIHHIIIIIIIGHIHIGHIIIHIIHHIIHIIIIIIIIHIIIIGIHIIIIIIIIEHFHDGHIIHIIIIIIIIHIGHHHGIIHCIHHHIIHHIIIIIIIHIIIIIIIIIHHHHIIIIIIIIIIIIIIIIIHIIIIIIGIIIHIIIGIIIIIIIIIIIIIHHHIIIIIIIGIIIIIIHHEIIIIIIIIIIIIIIIIIHIIIIIIHIIIIIHIIIIIIIIIIIIIIIHHIII
@HISEQ:711:H5NNWBCX2:2:1101:19286:3121:ATCTCGTA
TTAAGTTCAGCGGGTATCCCTACCTGATCCGAGGTCAAACCTTGATTGATTAAAGATGCATGCAGGGCTGGTAAAGCTACATGGACAAGCCATCCAAAGCAAGAGAGAGTCTGCTATGCTTGAGACCACCATGAGTACCGCCAACTAAATTTTAGGTACGTCCAGGTCCTCCGCCTTCCTACTTGAAAAGCAGGGAGGAGAAGGGAGAGACGAAGACCCAACACACCAAGCTAGGCTTGAGATTGTGCAATGACGCTCGAACAGGCATGCCCCTCGGAATACCAAGGGGCGCAATGTGCGTTCAAAGATTCGATGATTCACTGAATTCTGCAATTCACATTACTTATCGCATTTC
+
IIIIGHIIIIIIIHIIHFHHIIHGIHHHGFHGGIIIGIIIIIGIHIIHFEHIHIHIHHHIIIIIG?CCHIIIHHIIIIIHIIIIGHIIEHHHIIIIIIGIIIIHIIGGIEFHEHHHIGIIIGIIIIIIHHIH<DCGHHHIIHHHIHEIHGHIIIIIIHIIIIHHEHGHIIGHIHIIHHIIIIIIHIIIIIIHIIHIIHIIIIIIIIIIIIIIIHHHGIIIHHFGCHHHFHHHIIIHGHIIIIIIGIHIIIHIIIIIIIIIHIIIHIIIIIGIIIIIIIIIIHGIHHHHIHHIHHDDHIIIHIIIIHHEHHHIIHIIIIIIIIHIIIIIIIIIHIHIIIIHIIIIHHHIIIHIIII
@HISEQ:711:H5NNWBCX2:2:1101:1430:3446:ATCTCGTA
TTAAGTTCAGCGGGTAGTCTTACTTGATTTGAGATCGAGTTTAACAAGAATCGTTGCCGACCCTTGTGAAATCCTGCATCAGTCAGCCAATACGGTCAAACTCCCTTTATGTTAGCTGCAGCAAAAGTAATAATCCGTTTGACGGGACTAAATGAATATGCTTTTAGCTCAGGAGAATGTCCAGCTGCACCTGCATTTCAAGCAACCCGCCACCGATCTCAAAAAGATTGGTGTTGGGATTGCTCAAGTCCAAAGCTTTTCGATTAAAAAATCCAAAAGCTTTGAGGTGTTTACTGATACTCAAACAAGCATGCTCTTCGGAATACCAAAGAGCGCAATATGCGTTCAAAGATTCGATGATTCACTGAATTCTGCAATTCACATTACGTATCGCATTTC
+
IIIIGHHHGHIIIIIIHIHIIIIIIIGIIIHIHIIIIIIIGIIIIIHHIIIIIIIIHHIIGHHIHFHIIIIIIIIGIHEHHHIHIIIIFHHIIIIEHIIIIHIHHHHIHIHIIIEHICGHGIIII?G@HHIGIIIHIIHIHIIHHIHEHIIIGFHHFIIGEHHHIIFHIIIIHI@BHHHIIHHIIHIIIIIHHIIHHIIFFIHEEHHHIIHH=F.6.A-,FHE@HECEEHEHHHFCHHF.IHEIIIIHFIHHIIIHIIIIHGIIHIIIHHIIHIIIHHGFEIHIIIIHHHGIIHIIHHHIHIHHFIIIIIIIIIIIIIHHEIIGIIHHHHDIHHHFIIHHHGIIHIIIIIIIIIIIIIIIIIHIIIHEIIIIIIIIIIIIIHHHHGIGIIIIIIIHHII
@HISEQ:711:H5NNWBCX2:2:1101:10599:3415:ATCTCGTA
TTAAGTTCAGCGGGTATCCTTACCTGATCCGAGGTTAAATCTTAGGTTTTTAGGCCCAAATAAACAATCGACAGAATGCCGGCTGAGCCACTAAAGCGTGTGACAGAGCTCCATACGCTCGGGCATCAAGACTCGACATCGCCACTGCATTTCAAGCCTGTCCATTAAAAGAACAATTGGCTCAACAACCAAGCTGCGCTTGAAGGTGGTAATGACGCTCGGACAGGCATGCCCTCCGGAATACCAGAGGGCGCAATATGCGTTCAAAGATTCGATGATTCACGGAATTCTGCAATTCACATTACTTATCGCATTTC
+
IHIHIHIIIHIIHHIIIIIIIIIIIIIIIIIIIGIIIHHIIIIIIGIIIIIIIIIHHIGHHIHHIHHIIIIIIIIIIIIHIIIIIIIIIIIIIHIHFHHHIIIIIIIIIIIIIIIIHHIIIIIIIHHIHIHIIIIHIIIIIHIIIIHIHIIIIIIGIIIIIHIHIHHIIIIIIIIHHIIHHIIIHHHIIIIIIIIIIIIIHIIIIIIIIIIIIIIIIIIIIHIIIIIIIIHHHIIIIIIIIIIIIIIHEIIIIHIIIHHIIIIHIIIIIIHHIIIIIIIIIIIIIIIIIIIIIIIIIIIIIIIIIIIIIIIIIIIII
@HISEQ:711:H5NNWBCX2:2:1101:14948:3370:ATCTCGTA
TTAAGTTCAGCGGGTATCCCTACCTGATCCGAGGTCAAGAGTGTAAAAATGTACTTTTGGACGTCGTCGTTATGAGTGCAAAGCGCGAGATGTACTGCGCTCCGAAATCAATACGCCGGCTGCCAATTGTTTTAAGGCGAGTCTACACGCAGAGGCGAGACAAACACCCAACACCAAGCAGAGCTTGAAGGTACAAATGACGCTCGAACAGGCATGCCCCATGGAATACCAAGGGGCGCAATGTGCGTTCAAAGATTCGATGATTCACTGAATTCTGCAATTCACACTACTTATCGCATTTC
+
HIIIIIIIIIIIIIIIIIIIIIIIIIIIIIIIIIIIIIIIIHHIHIHHIIHIIIIIIIIIIIDHIHIIIEHIIIIIIIIIIHIIIIIIIHIIIHIIIIIIIIIIIIIIIIIIIIIIIIIIIIIIIHHHIIIIIIIIHHIHHIIIHIIIIIIIHIHFHIIIIIHIIIIIIIHIIIIIIHIIIIIIIIIIIHHHIIIIIIIIIIIHHIIIIIIIIIIIIIIIIIIIIIIIIIIIHFHIIHFIIHDHIHIHIIIIIIIIIIIIIIHGHIIIIIIIIIIIIIIIIIIIIIIIHIIIIGIIIIIIII
@HISEQ:711:H5NNWBCX2:2:1101:15687:3284:ATCTCGTA
TTAAGTTCAGCGGGTAGTCCTACCTGATTTGAGATCAAACGTTCAAAGAGCTGTCCTCGCCGAGGAGAGACATTTATGAGCCCCAGCGAACCTCCATCACTGAAGGTTATCTGGTGGAAAACCACAAGCGTAGATAGTTATCACACCCGTGATGCCACCAAACACTGGCAAGCTGATTCATTTGAGAGGAGCCGACCTGCAGGCCAGCAAAACCCCCAAAGTCCAAGCTCATCATGGGCAAAGCCATGAGAGTTGAGGTGTTCATGATACTCAAACAGGCATGCCCTTCAGAATGGTCCAAAGGGCGCAAGGTGCGTTCAAAGATTCGATGATTCACTGAATTCTGCAATTCACATTACTTATCGCATTTC
+
IIIHIHHIIIIIIIIIIIIIIIIIIHEHHHHHIIIIIIIIIIIIIIIIHIIIIIIIGHIHHIHIIHHHHIIIIIIHIIIHGIIIGEHIIHHIIIHIIIHHIIIGIIIIIHIIIHHIIIIIIIHIHIIIIIHIIHIIIIIIIIIIIIIIIIIHIIIIIIIIHGIHIHIIIIIIIIHIIIIIIIIIHHFHHIIIIIIIHHIIIIHIIIHHHHHHEIHEIIIIHHFIIGIIIIHCIHHHEIIHHIHFHIIIIIIIIIIIIIIIGHIIIIIIIIIIIIIIIIIIHIIIHIIIIIIIIIIIIIIIHDCHIIIIIIIIIIIIIIIIIIGIIIHHIIIIIIIIIIIIIIIIIIIIIIIIIIIIIIIIIIHIIIIIIII
@HISEQ:711:H5NNWBCX2:2:1101:17471:3464:ATCTCGTA
TTAAGTTCAGCGGGTCTTCCTACCTGATCCGAGGTCAACCTTGGGTAAAATAAGGCTTTTAACGGCCGGAACCCGCAGCACGCCCTGAGCGAGGTGTAAACTACTACGCTCGGGGTGACTAGCGAGCCCGCCACTGGTTTTCAGGGCCTGCGGCAGCCGCAGGGCCCCAACACAAGCCCGGGGCTTGATGGTTGAAATGACGCTCGGACAGGCATGCCCGCCAGAATACTGGCGGGCGCAATGTGCGTTCAAAGATTCGATGATTCACTGAATTCTGCAATTCACATTACTTATCGCATTTC
+
IIIIIHHIHIGIHIIIIIIIIHIIIIIIIIIIIGIIIIIIHIIIIIIIHFHFHIGIIIIIIIIHH<CEHIIIIIIIIIIIIIGIIIIHIIIIHHIIHHIIIIIIIIIIIIIIIHHIIIIHIHHIIHIIIIIIHHHIIIIIIIIIIIIHIIIIIIIIIIHHHIHIIIIHHIIIIIIIIIIIIHIHEIIIIIIHHIHHHIIIIIIIIIIIIIIIIIIHHHHIHIIIIIIIIIIIHEIIIIIIIHFFIIIIIIIIIIIIIIIIIIIHIIIIIIIIIIIIIIIIIIIIIIHHIHGIIIHIIIIIII
@HISEQ:711:H5NNWBCX2:2:1101:4599:3559:ATCTCGTA
TTAAGTTCAGCGGGTAATCTTGCCTGAGCTCAGGTCGAGAATGTATAAGGTTTTCCTTGATCATGTTGCAACAAATAACATCTGCTGGTTAAAGCGAAATGTCCTCTCATTCGAGTTGACCCAGACTGACAAGCAATCAAACGAGTTGACTACTCGGCTGCGTTTTCTCTAAGAGAGACGAAGCAACATACATCTTGAACAGATCCTCCTTTGTCAATCAAGACAACGAATGAACTGCCAATTCCACACACTCAATCGATGGCCAATGAAGGTCAATGATAAAAGTATATGAGTTGAAACCCGACGCTGAGGCAGACATGCTCTTGGCCGAGGCCTCGAGCGCAATATGCGTTCAAAGATTCGATGATTCACGGAATTCTGCAATTCACACTACGTATCGCATTTC
+
IIIHIHIIIIIIIIIIIIIIIIIIIIIIIHIIIHIIIHHIIIIIIIIIIIIIIHIIIIIIHIIIIIIIIHHIIIIIIIIIIIIIIIIGIIIIIGIIIIIIIIIIHIIIIIIIIHIIIHIIHIIIIIIIIIIHIIIIIIIIIIGIIIHHIIIIHHIHIIIIIHEHDHIHIIHHIHHIIIGHIIHHIIIIHIHGHHHIHHHHIIIIHIHIIIIIIIIHHEHIIIIHHBEIIHHIIIHCHEGIHHHGIIIIHHHIHFHIHIIIIIHHHIIIIIHFHIIIIIIIIIIIIIIIHIIIHIIIIHIIIIIHIIIIIIIIIIIIIIGIIIIIIIIIIIIIIIIIHIIIIIHIIGIIIIIIIIIIIHIIIIIIIIIIIIIIIIIIIIIIIIIIIIIIIIHHGIIIIIIIIIIIII
@HISEQ:711:H5NNWBCX2:2:1101:10275:3568:ATCTCGTA
TTAAGTTCAGCGGGTAGTCTTACTTGATTTGAGATCGAGTTTAACAAGAATCGTTGCCGACCCTTGTGAAATCCTGCATCAGTCAGCCAATACGGTCAAACTCCCTTTATGTTAGCTGCAGCAAAAGTAATAATCCGTTTGACGGGACTAAATGAATATGCTTTTAGCTCAGGAGAATGTCCAGCTGCACCTGCATTTCAAGCAACCCGCCACCGATCTCAAAAAGATTGGTGTTGGGATTGCTCAAGTCCAAAGCTTTTCGATTAAAAAATCCAAAAGCTTTGAGGTGTTTACTGATACTCAAACAAGCATGCTCTTCGGAATACCAAAGAGCGCAATATGCGTTCAAAGATTCGATGATTCACTGAATTCTGCAATTCACATTACGTATCGCATTTC
+
HHIII1GHHHHHHIHHHHHHIIIIIIHHIIHIHHIIGHIGHIIIGIIHIIIIIIIIIIGIIIIIICFHIIIIIIIHHIIIIIIIIHIIIIHIIHHCDHHIIIIIIFHHHEHHIHHIIIIIIIIGIIIHHHIHIHIHIIHHGHIIDCHDHHIEHGIIIIIGHHIHIHGHIHIIHHIIBGHHGHIIHHHIHIHHGHHIIIIHHIIHEHFHIHHIIIHEEIHHHHB6HHIHE@GIIHECF:?EIHHHHHHIHIIIHHGIHHIHFHHGHIHHEIHIIIGHGGC@?IIIHHHHIGIHHHIHIGIIIIIIHIIIHIIIIHIIIHHHIHHEHHHHHHGIIIIGHIIIIIIIHHHEHHGHHHIHIHIIHHHHIHIIHIIIIHIIHHGHFHHHIHHIIIIHGIHDIHI
@HISEQ:711:H5NNWBCX2:2:1101:12619:3637:ATCTCGTA
TTAAACTCAGCGGGTAGTCCCGCCTGACCTGGGGTCGCGGTCGGAGCGCACGTCGAGGACGGCGCAACAGGGTCATGAGAGCTTTTGCTGGCGACGGGTCACCGCACGACATGAGAAGAGGGCTTTTTACAACCACCACTTGTCGTGACGTCCATCGCCAAGGACTCGCATTTGGGCCAACCGCGCGGTGAGACACGGGAGGCCATTATCCGCCCCTCCGCCTCAACTCCCGCAAGGGAGTGATGGGTTGGGGGGCGACGCGATGCGTGACGCCCAGGCAGACGTGCCCTCGGCCTAATGGCTTCGGGCGCAACTTGCGTTCAAAGACTCGATGGTTCACGGGATTCTGCAATTCACACCAAGTATCGCATTTC
+
IIIIIIIIIHIIIIIIIIIIIIGIHHIIIIIEHHIIIIIIHHIIIIIIGIIIIIGIIICHHHHIHIIIHIIIIIIIIIIIIIHIIIIIIIIHHIIHHIHHHIIGIIIGIHHHIIIHHHIIIHGHHHHIIIHIIIIIGHHHIIIIIIIIIIIIIIGHGIEHHHHCFHHIIIHHHHHEHIIIIIIIIIHIHHHIIHIIIHIIIHFHIIIIEHIGDG?E<IHHHGE@B56,CHIHIHIIIHIIEFG=HIH=HHCE=GIHHHIIIIFIIHHCGHEGHGHIIIIHIIIIHHHGHIIHIHIIGGIHDHGIHDIHIHGIIIHGIHIHHIHHHHFHEIIIHHIHIIHIIIIIIHIIIIIIHHHHHCHHGIHHIIIIIHHIII
@HISEQ:711:H5NNWBCX2:2:1101:18188:3550:ATCTCGTA
TTAAGTTCAGCGGGTATCCCTACCTGATCCGAGGTCAACCTTTGAAATATGGGGGGGTTTCTCAAATGGCAAGCCATGAACCCACGATTGCAAGCGGAAAGTGCTGGTGAGCTTTTACAACGCCGCAAAAATACGTGGGGGCAGGCCGCCTCTAAATTTCGGTGGGGAGGTAGGAACTCAACAAGTGCGCACACATCATCTCCATCCACCATAACCAAGCCCTTGAATATCAAAACAAAAGGGATTGAAACGGTTGTCAATGACTCTCGAACAGGCATGCCCTCCGGAATACCGAAAGGCGCAATGTGCGTTCAAAGATTCGATGATTCACTGAATTCTGCAATTCACACTACTTATCGCATTTC
+
IIIIIIIIIIIIIIIIIHIIIIIIIIIIIIIHIIIIIIIIIIIIHHHIIIIIIHIIIIIIIIIIIGHHIIIIIIIIIIIHIHIIIIIIIGIHIIHHIIIIIIIIIIIIIGHIIIIIIHIGIHIIHIIHIIIIIIGIIIDHHHIIIIHHHIIIIIHIIGIIIIIIHIIHHIIIIIIIHIIIHIHIIHHIIIIHIIIIHHHHHIHIIIIIIIIHHIHIIHIIIIHGIIIGIIIHIIIIIIHIIIIIIIIIIIIIIHIIIIIIHIIIGIIIIHIIHGIIIIIIHHGIIIIIIHIIIIIIIIHIIIIIIIIIIIIGIIIIIIIIIIIIHIIIIIIIIIIIIIIIIIIIIIIIIIIIIIIIIHIIIIIII
@HISEQ:711:H5NNWBCX2:2:1101:19748:3702:ATCTCGTA
TTAAGTTCAGCGGGTATCCCTACCTGATCCGAGGTCAAGAGCAAAATGTTTGACTTGATGGACGTCGACATTCAAGGCAAGAAACGCAAAATGTGCTGCGCTCCCAGGCCAGTATGCCGGCTGCCAATTGCTTTAAGGCGAGTCCACGCGTAAAAGCGGGACAAACACCCAGCACCAAGCAGAGCTTGAGGGTACAAATGACGCTCGAACAGGCATGCCCCATGGAATACCAAGGGGCGCAATGTGCGTTCAAAGATTCGATGATTCACTGAATTCTGCAATTCACACTACTTTTCGCATTTC
+
HIIIIIIIIIGIIIIIIHIIIIIIIIIIIIIIIIIIIIIIIIIIIIIIIIIHHIIIIIIIIIIIIIHIIIIIIIIIIIIIIIIIIIHIIIIIIIIIIIIIIIIIHIIIIIIIIIIHIIIIIIIIIIIIIIIIIIIIHIIIIIHHHIIIIIIIIIIIIHHIIIIIIIIIIII/IIIIHIIIIIIIIIIIIIIIIIIIHIIIIIIHIIIIIIIIIIIIIIIIIIIIIIIIIGIIIIIIIIIIIIHHHHIIIIIIIIIIIGIIHIIIIIIIIIIIIIIIIIIIIIIIIIIIHHIIIIHIIIIIIII
@HISEQ:711:H5NNWBCX2:2:1101:1509:3952:ATCTCGTA
TTAAGTTCAGCGGGTAGTCTCACCCGATTTGAGGTCAAGGTTTTCTTATGGGTCCAGGTGACCGGAACACCACAATCGTCCGTAGGACAGTTAGAAGCGGGTGTCCAACCAAATCCGGAACGTAGAAACGACTTATCACGTCAAGGATCGGCGAAGCAAACCCCCACTAATTTATTTGAGAGGAGCTCACTTTCAAAAGGTGAGAGCGAGCATTGATCCTCCAAGTCCAAAATCCCTTTCTCGACCAAAAGGATCAAAGAAAAGGTTTTGATGATTTCACGACACTCAAACGGGTGTGCCCCTCGGAATGCCAAGGGGCGCAAGGTGCGTTCAAAGATTCGATGATTCACTGAATTCTGCAATTCACATTACATATCGCATTTC
+
IIIIIIIIIIIIIIIIGIIIIIIIIHHIIIIIIIIIIIIIFIIHIIIIIHHIIIIIIIIIIIIIIHIIIIIIIIHIIIIIIIIIIIIIIIIIHIIIIIIIIIIIHIIIIIIIIIIII/GHIGHEFEHIIGIIICHHHHHHGHIGFHIIHIIIIIHHHHIGIHHIHCHEHIIIIIIHIHIHHGGHHGFIIHIHHHHIHHIGHHIIIIHIIIIIIIIHHIHGIHHGIHHIIIHHIIIHHHFCCH@HHIIHHIHHHHEH?IHIIIIHIHFIIIHGIIIIIHHDHHHIIIIIHHIIIIGIIIIIIIIHIIIIIIIIIIHFHHCIHIHIIIHEIIIIIIIIIIIIIIIIIIIIHIIIIIIIIIIIIIIIIIIIHIIIIIIIIIIIIIII
@HISEQ:711:H5NNWBCX2:2:1101:4221:3930:ATCTCGTA
TTAAGTTCAGCGGGTATCCCTACCTGATCCGAGGTCAACCTTAGAAATGGGGTTGTTTTACGGCGTAGCCTCCCGAACACCCTTTAGCGAATAGTTTCCACAACGCTTAGGGGACAGAAGACCCAGCCGGTCGATTTGAGGCACGCGGCGGACCGCGTTGCCCAATACCAAGCGAGGCTTGAGTGGTGAAATGACGCTCGAACAGGCATGCCCCCCGGAATACCAGGGGGCGCAATGTGCGTTCAAAGATTCGATGATTCACTGAATTCTGCAATTCACATTACTTATCGCATTTC
+
IIIIGHHIIHIIIIIIIHIGIIIIIIIIIIIIIHIIHIIIHIIIIIIIIIHIIHHHIIIHIIIIHHIIIIIIIIIIHGIIIHIHIHHIIIIIIIIIIIIHIIIIGIIIIIHHHIIHHHHIIIIIIIIIIIHEHIIIHIHHHHIIIIIIIIHHIIIIIIHHHHHEHHFIIIHHIIIIIIHHIIIIHHIIIIHIHHHHIHIHHGHHIIIIHHIIHHIHIHIGIHHGIHECHHDGIIHDEHHIHHHHIIIIHHIIIIIIIIIIIHIIIHIHHIIHIHHIHHHHHIIIHHHHIIIIIIIH
@HISEQ:711:H5NNWBCX2:2:1101:9280:3806:ATCTCGTA
TTAAGTTCAGCGGGTAGTCCTACCTGATTTGAGGTCAAGATGGTCAATACAGAAGAGGTTTAGAAAGCAGCATTAAGCAGATGTCCAGGATGTAGATAATTATCACACCTGTAGACAGTTCCACCAAGGTACTGCTAATCAATTTCAGGGGAGCAGACTATAAAAGCCTGCAACAACCCAAATCCAAGCCACACCAGGTGTGGTTGAGAATTTAATGACACTCAAACAGGCATGCTCCTCGGAATACCAAGGAGCGCAAGATGCGTTCAAAGATTCGATGATTCACTGAATTCTGCAATTCACATTACTTATCGCATTTC
+
HHHIIHIHGHHHIHCDDHHHHIIHHFHHGEE1ECEHHECCGHH@FHHHHHEHEHIEHGHHHHIHFEEFHHGIHGHEHIIIHIGIIIIIIIIIGGEHHIIGHIHHIIEHHIHHHHHHHIIGIHHFHHFHGIIIHHHGHIIIGHIHHHHIIIHIGIIHHHHHHIHIIIHHIHIIIIIHIHHIIIHIIHHIIHIIIHIIIIHIIIHIHHHHHHHEHIEHHHHFHHHIHFHHEGIHGIHEDIHHGHHH?HGHFHHHHGIHIHGDHHFHHEFIIGHEED?HEGEIHEIIIHGHHHHIHFGGFEHEHHHHECDFFFEHHGIIHHEH
@HISEQ:711:H5NNWBCX2:2:1101:13369:3860:ATCTCGTA
TTAAGTTCAGCGGGTGGTCCTACCTGATTTGAGGTCAAGTCAAATAAAGTTCAATCCAGCAAACGTAAAACGACCCCTCGGATGCAGATAATGTTATCACACCCAACAAAAGAGGCCTTTTATTTCGCTCATGTATTTCAGGGGAGCAGGCTGACCGAGTCGGAGCCTGCAATCATCCCCCCAAGTCCAAGCCATACCGCTTTCGCGCATGGTTGAGATATTAATGACACTCAAACAGGCATGCTCCTCGGAATACCAAGGAGCGCAAGATGCGTTCAAAGATTCGATGATTCACTGAATTCTGCAATTCACATTACTTATCGCATTTC
+
IHIHIIIHIIIIGHIIIIIIHIIHIIIIIIIIIGHIIIIIIIIIIIIIHIHHIIIIIIIIIIIIIHHHIIIHHIIIIIIHIIIIIIHIIIIGIIIIIIHHIIIIIHIHIGIGHHHIIHHIIIIHHIHIIIIIIHGHIIIIIIHHHIIHHHIIIIIIIIIIIHIIIIIIIIIIIIIHIIHIIIIIIIIIIIIHIIIIIIIIIIIIIIIIIIIIIIIHHIIHHIIIIHHHFHHIIHHIHHIIIIGIIHIHHFHHHHIHIHGHHIIGIHIIIIIIIIIHIIIIIIIIIIIIIIIIIHHIIIIIIIIGIIIIIIIIIHHHIIIHIIIIHIIHI
@HISEQ:711:H5NNWBCX2:2:1101:16894:3927:ATCTCGTA
TTAAGTTCAGCGGGTAGTCCTACCTGATTTGAGATCAGATCATAAAGTAAAATTTTGTCTAAGTTAATAGACTATTAGAAGCGGTTCATCTGCATTTCCTGGCCACTTTTTACAGTGTCCTCAGCGAGTGATACTTATCACGCCGAGTGGAACCAAGCATATACTGAGATCCAGCTAATAAATTTAAGAGGAGCAAATGGTGAAATCTGCAAGACCTCCAAGTCCAAAGCAAACCAGTTGAATTAACAAAAGATTTACTTTAAGAATTTCATGATACTCAAACAGGCATGCTCCAAGGAATACCAAGGAGCGCAAGGTGCGTTCAAAGATTCGATGATTCACTGAATTCTGCAATTCACATTACTTATCGCATTTC
+
IIIIIHIHIIIGIIEHIIIHHIIIIGEHHIIIIIGIIIIIIHIIIHCHEHHHIIIIHHIHGIHIHFHIIIIIIIH?HHIIIHIHEDHHHGHIIHIIIIIIHIIHHIIIGHHHIIIIIIIIGHHHHIIIDHHIIIIIIHHIHIHI/EHCGHHHIIHHEIIIIIIIHHIIHFHHHHGIHIIIHHIIIIFIIGHHIIIHHHIHHFGHHIHIHIHHIHHD/F?G?IHIHIIIIIHHFEHHIHHFIIGHHEHHHHIIHCHEHHHHIHIIIIGHIHIIIIIHIGHHHGGIIIHGIIIHHIHIHHIIIIHGIIIHHHHHIIHHGIIIIIIHHHHIIIHFIIIIIIHIIIIIIIIIIIIGIGIHIIIIIIIIIIIIIIIHIIII
@HISEQ:711:H5NNWBCX2:2:1101:6996:4027:ATCTCGTA
TTAAGTTCAGCGGGTAGTCTTACTTGATTTGAGATCGAGTTGAACGACACATATGTGTCGTAAAATCCTGCATCAGTCAGCAAAGAGGACGATTATCCTTTATGTTAGCTGCAGCAAAAGTAATAATCCTGTTTGACGAGGACTAAATAGATATGCTTTTAGCTCAGATAAAAGTCCAGCTGCACCTGCATTTCAAGCCGCCCGCCTACCAATGAAGGTTGTTGGGATAGCTCAAGTCCACTCTCCTTTTTTTTTAAAAAAAAAGAGAAAAGTGAGGTGTTTACTGATACTCAAACAAGCATGCTCTTCGGAATACCAAAGAGCGCAATATGCGTTCAAAGATTCGATGATTCACTGAATTCTGCAATTCACATTACGTATCGCATTTC
+
IIIIIHIIIIIIIIIIIIIIIIIIIIIHIIGIIIIIIIIIIIIIIHIIIIIIIIIIIIIIIIIIIGHHIIIIIIIIIIIIIIIIHIIIIIHIIIIIIIIIIIIIIIIIIIIIIIIIIIIIHIIIIIIIIIIIIIHIIIIHIIIIEHHIIIIIHIIIHIIHCFHHIHIGHIIIIIIIIIIHHIHIIIIIIHIIIHIIIHHIHHHIIIIIIHIIIIIIGGIIHCEIIHHHGIIIIHFHHEFGIHIHHIIIIHIHHHHIIHIIIHHHHHIIIIIIHIIIIIIIHIIIIHIIIIHIIIIIIIIIIIIHIIHGIHIIIHIGIIIHGIIIIIHIIIIIHIIIIIIIIIIIIIIIIIIIHIIIIIIIIIIIIIIIIIIIIIIIIIIIIIIIIIIII
@HISEQ:711:H5NNWBCX2:2:1101:12533:4144:ATCTCGTA
TTAAGTTCAGCGGGTAGTCCTACCTGATTTGAGGTCAAATTCATCAAATGTGGGTGATGTCCCCAAAAGGGATCTCCCAACTGGTTAGAAGCAGTGCAGTCTGATGATGCAGCCTACTGAGGCGTAGATAATTATCACACCTGTAGTAGTTTCTTCTGCTCAGATACCACTAATGCATTTCAGGGGAGCCGACTTCAAATTTAGAGAAGCCCGCAAAAAAATACCCCCACGTCCAAGCCTCACCAAAAAGAATTGATGTGGTTGAGAACTTAAATGACACTCAAACAGGCATGCTCCTCGGAATACCAAGGAGCGCAAGATGCGTTCAAAGATTCGATGATTCACTGAATTCTGCAATTCACATTACTTATCGCATTTC
+
IIIIHHHIGHIIIIIIIIIIIIIHIIIIIHGHIGHHIIIIIIIHIIIGIGIGHHIIIIIIIHIIIHHIHIIIIIIIIIIIIIIIIIIIIIGIIGHHHIHHIIIIIIIIIHIIIIIIIIIIIHHIFHIIIIIIHHIIIIIIIIIIIIIIIIIIIIIIIIIIIIIIHHHHIIIHIIHIIIIIIIIFHHHHHHIIHHHHIHFHIIHHHHGGHIIIIIHIIIIIGHIIIHHHHEHFHGHHHEEHIHECIHIIGIHHHGIHIIIHHGHHIIIHHFGGHIIIIIHHFG<1HIIIGIIIIIHIIIIIIIIHIIIIIH@HHIHHIHHIIIIIIIIHFIIHHEIHHHIIIIHHIHHFHH?IIHIHEIHIIIIIIHIIIFHIIIIIIII
@HISEQ:711:H5NNWBCX2:2:1101:3605:4367:ATCTCGTA
TTAAGTTCAGCGGGTGGTCCTACCTGATTTGAGGTCAAGTCAAATAAAGTTCAATCCAGCAAACGTAAAACGACCCCTCGTATGCAGATAATGTTATCACACCCAACAAAAGAGGCCTTTTATTTCGCTCATGTATTTCAGGGGAGCAGGCTGACCGAGTCGGAGCCTGCAATCATCCCCCCAAGTCCAAGCCATACCGCTTTCGCGCATGGTTGAGATATTAATGACACTCAAACAGGCATGCTCCTCGGAATACCAAGGAGCGCAAGATGCGTTCAAAGATTCGATGATTCACTGAATTCTGCAATTCACATTACTTATCGCATTTC
+
CFE?EFEC1<1<C/</?G?<FG<C111<CGC?E<1<D1<<11CC<1@GEGC1D?11<D1<G1CCC1<D11C/CC//DE0C<<<1<C?CGHGEE1CCGHE?EE=CEHH@ECHGH?HIIHIHHIHGDHEEHIIIHIIIHHIHEECHG?HIIIHIIIIHHCCDHHIHDGGFGIIIIHG?IIIGIIHHEHHDHGIIHGHIIIIHHCDHIIIHIIIHHHHHIHIIIIIIIIHIIIIIIIHIIGIIIIIHIIHHHHHIIIIIIHHIIIHIIIIIIIGHHIHHIHGIIIIIIIIIIIHHIIIIIIIIIIIIHIIIIIIIIIIHIIHHHHFIIIGIH
@HISEQ:711:H5NNWBCX2:2:1101:3843:4610:ATCTCGTA
TTAAGTTCAGCGGGTATCCCTACCTGATCCGAGGTCAAACCTTGATTGATTAAAGATGCATGCAGGGCTGGTAAAGCTACATGGACAAGCCATCCAAAGCAAGAGAGAGTCTGCTATGCTTGAGACCACCATGAGTACCGCCAACTAAATTTTAGGTACGTCCAGGTCCTCCGCCTTCCTACTTGAAAAGCAGGGAGGAGAAGGGAGAGACGAAGACCCAACACACCAAGCTAGGCTTGAGATTGTGCAATGACGCTCGAACAGGCATGCCCCTCGGAATACCAAGGGGCGCAATGTGCGTTCAAAGATTCGATGATTCACTGAATTCTGCAATTCACATTACTTATCGCATTTC
+
IIIIIHHIIIIIIIIIIIHHIIIIIIGGHIIGHIIIIIIIIHIIIIIIHIHHHHHFHHIHIIIIHHIIHHHIHHIFHIIHIIIIIHIIGIHIIIIIHEHHHIHGGHIIIHIHGHIIIIIIIIHIHIHIIIHIHIIDHHHHHIIHIHIIIIIHIIIIIIHEHHIIIGHHHHHHHHIIIIIIACHHHIHHIHIIIHHIIIHIIIHHIHHIHHIIIIIIIHIIIHHIIIIHHHEIIIIIIHGIIIIHHHIHHIIHDIIIHIIHIGIIIIIIHIIIIIIIIIIIIIIIHHHHHGIIIIHHHIIHHIIIIHIIIIIIIHIIIIIHHIHIHGIIIIIHIIHIIIIIIIIGHHFIIIIIIII
@HISEQ:711:H5NNWBCX2:2:1101:7506:4521:ATCTCGTA
TTAAGTTCAGCGGGTAATCCTACCTGATTTGAGGTTAAATTGGTCAAAGGATGGGCCTGACCCATCAAGCTATGAGCGAGCAAAGCTTTCCACAGCTGCACAACACGCTCAGGCATGAAGATACTATCAATGCCAGATAAGCATGGTGCCATGCGGATGTCACATCGCTAATGTATTTCAGAGGAGCTGGGCTTCCCAAAAGAAAGGCCAGCACACTCCAATTCCAAAAGAGAAAGCAGTTAAGCTTTTCTTTTGAGGATTCAATGACACTCAAACAGGCATGCCCCTCGGAATACCAAGAGGCGCAAGGTGCGTTCAAAGATTCGATGATTCACGGAATTCTGCAATTCACATTACGTATCGCATTTC
+
IIIIIIIIIIGIIIIIIIIHIIIGIIHGHIIHIIGEHHIIIIIIHHIIHFHHIHIIIIIIIIIEHFHHHGIHIIIIGIHHIIHHGIIIIIHIIHHIIHHHHHIHIIIIIIIIIHIIGIIII?HIIIIIIIGHIIIIIIIIHHII@HEFHHIIHHIHIHIHIIIIHIIHIIIHIIIIIIHIHHGCIHHIHIIIGHIIIIIHHHHHIHIHIIHHIIHIHIHHHHGGIIIHHGIIIHEHFGHHIIHGIFIHEIIIHIIIIHEHHHIIIIIIHIHIIHHHIIHIIHIIHIIHIHIIIIIIIIIHGFIIGIIHDHHIHHFIIIHEIIHHIHHIIGIIIIHIIIIIIIIIIIIIIIIIIIIIHHIIHHIGHHIII
@HISEQ:711:H5NNWBCX2:2:1101:7758:4738:ATCTCGTA
TTAAGTTCAGCGGGTAGTCCTACCTGATTTGAGGCCAGATGTATAAAAAACGTCTCTAAAAGAGAACAGGGTTAGAAAGCAGACCATAGTCAAGCGGTTGGCCATCCCGAAAGATGTCCTCAGTGAAATACTTATTACACCGAGTCAAACCAGCCGTCAAGACAAGTCCAGCTAATCAATTTAAGGTGAGCCATCTGTAAAGATGGCAAACACCCAAGTCCAAGCCGAGTCAATAGTAGTTAAACCAAAGTCAAGGTTGATTGTTTTCATGACACTCAAACAGGCATGCTCCACGGAATACCATGGGGCGCAAGGTGCGTTCAAAGATTCGATGATTCACTGAATTCTGCAATTCACATTACTTATCGCATTTC
+
IIIIFIIIIIIIIHIIIIIIIIIIIHIIHHIIIGIIIIIHIIGHIIIIIIIIIIHIIGHIIIIHG<FHHHIHEHHHIIIIHHIIIIIIHIHIHHHIIHHHIHIIIIIIIIHIHIIHHIIIIIIHIHIHIIIHHIIIIIIIICHHEHHIIIIIHHIIHIHHIIIHIIHHHIIIIIIIIHIIIIHHGGHHGHHIIIEHIIIIIIIHHHHHIIIIIIIHHHHHHHCIIIGIIIIIIIIIHHHHHHFGEIIIIIHIHFHHIHIHIIIIHHIIIHIHIIIHHFIIIIIIIHIIIIIIIIGIIIIIIIIIHHIIIIIIHIIIIIIIIHIIIHIIIIIIIIIIIIIIIIIIIIIIIIIIIIIIIIIIIIIIIIIIIHIIII
@HISEQ:711:H5NNWBCX2:2:1101:11826:4558:ATCTCGTA
TTAAACTCAGCGGGTAATCCCGCCTGACCTGGGGTCGCGATGCGTGCGTTGTTGACAACGCTTCAGGGTCAGTGAGCCTTACTGTACCGACGACGGACGCGCGACGAGAGCTCGAGGTTTATTCGACCACCGAACGTCACGGCACCCATCGCCGACGACTCAAATTTAGGCCAACCGCGAGCCGTTCGGCCCACGGGAGGCCAATATCCGCCCACACCCAAGTCCCATCGTCTCTTTCGAGAGGAGAGGGGTTTCGGAGGGGGGGGCAACGATGCGTGACACCCAGGCAGGCGTGCCCTCGGCCTAACGGCTTGGGGCGCAACTTGCGTTCAAAGACTCGATGGTTCACGGGATTCTGCAATTCACACCAAGTATCGCATTTC
+
IIIIIHHHHHIHHIHIHIIIIIIIIIIHIIIHIIIIIIIIIIIIHHIIIICHHIHIIHHGIIIIIHHIGHIIIIIIIIHIIIIIGIIIIIIIIIHHIIIHIIIIIIIHHIIHIIIIIHHHHIHIFIHIIIIIIIIIIIIIIIIIIIIIIHIIIIIIIHHIIIIIIHIIIIIIIHIIIIIIIIHHIGIHHHHHIIHIHEHIHHIIIHIIIIIIIGIIIHHGHHE?IHGHHHHIIHHHGIIHIIIIHIIHHGHHEIIIIHIIHGIIIIIIIIIIIIIIIIHFHHIIIIIIIIIIIIIHGIIIIIHIIIIGIIIHIIHIIHIIIIIHIIIIIIIIIIIHIIIHIIIIIIIHIIIHIIIHIIIIIIIHGEDHHHIIIIIIIIIHIII
@HISEQ:711:H5NNWBCX2:2:1101:16765:4600:ATCTCGTA
TTAAGTTCAGCGGGTATCCCTACCTGATCCGAGGTCAAACCTTTAGTTGAAATATGACAAGGCTGGTGAGCTACACGACAGGCACATCCAAAGCGAGAGAGTGTCTGCTACGCTTGAGGCCATCATGGGGCACCGCCACTAATTTTCAGGTACGTCCAGGTCCCCCCCCTCCCCACCACTTGAGCAGCGGGGGGAGGAGGATGGACGAACACCCAACACCAAGCCAGGCTTGAGAGATTCTGCAATGACGCTCGAACAGGCATGCCCCTCGGAATACCAAGGGGCGCAATGTGCGTTCAAAGATTCGATGATTCACTGAATTCTGCAATTCACATTACTTATCGCATTTC
+
IIIIHIIIIIIIIIIHIHIIIIIIIIIIIIIIIIIIHIIIIIIIIIIIIIIIIIIIIIIHIHIIHHIIIIIIIIIIIIIIIIIIIIIIHIIIIHIIIIIIIIIIHIIIIIHHIIIHIIHIIGIHHHIHHIHIIHIIIIIIIHIIIIIIHHHHIIIHIIIGHIIIHIIIIHHHIIIIIHHHHIIIIHIIIHIIIIHHGIIIIIIIHHDIIIIIIGIIHHHDHEHIHHHG?HIIIIIIIIIIIIIIHIIHIIIIIIIIIIHIIHIIIHIIIIHIIIIIHIHIHFHIIIIIHHCHIIHHIIHHGHGIHIIIIIIHHHFIIIIIIIIIIHHIIIIIIIIIIIIIIIIIIIHIIG
@HISEQ:711:H5NNWBCX2:2:1101:20663:4628:ATCTCGTA
TTAAGTTCAGCGGGTAGTCTCACCCGATTTGAGGTCAAGGTTTGTGGGCCAAGTGGCAATCACTTAACCCATTGTCTTCTATGAGACGGTTAGAAGCAGGATCCAGAGCAAACACAGTGCGAGATCCAAGACGTAGAAATATCTTATCACGTCAAGTATCCGCAAAGCAGATCCCACTAATTCATTTTAGAGGAGCTGGCTTCAACAAAGTAAGGCCAGCAAGAACCTCCAGAGTCCAAAGCCTTCCTGGTTCAAGAAACCAAGAAGGTTTGAGGATTTCACGACACTCAAACGGGTGTGCCCTTCGGAATACCAAAGGGCGCAAGGTGCGTTCAAAGATTCGATGATTCACTGAATTCTGCAATTCACATTACGTATCGCATTTC
+
IIIHIIGEHHIHIIIIIIIIHIGHIIHIIHHHEHHFEHHIHHIIIIHIIIHIIHIGIHIIIIIIHEHCGHEHIIIIIGIIIHIHHGIIIIHGIHIHHEHIIHHHHIIGHHHIGFGHEHIFHIIHHIIHHIIEHHIIHHIIGI/GEHHEHCEH?EHHHHECHHIIHIGIIHHHIEHHHFFEHEGHIEFHIIIIIIIIIIIIIHHHFHGIIIIIIHHFG6.HGEGIIHHFFHHIHHHIIHIHIIHFHCIIHFIIHHHHHECIIHFHHIIIHHIIIIIIIHHIHIIIIIIIIIHIIIHIIIIHIIIIIIIIIIIIGIIIIHIIIIIIHHIIIGIHGHIIHIIIIHIHIIIIHGGIIIGIIIHIHIIHIIIIIIIIHIIIIIIIHHHIHI
@HISEQ:711:H5NNWBCX2:2:1101:1485:4774:ATCTCGTA
TTAAGTTCAGCGGGTATCCCCGCCTGATCCGAGGCCAAACTTTGGTTGTGTGTTTCGACGAAGGTGTCACCCCACGTCCAGACGGGACGTCCACCGAGTAAGCCCACAGAGCGATCGACTTGCGTCTTGCTACGCTCGTGGTCCGGCGGCGGCGCCCACGCGTTCCAGACCTGTCCTTTCACAGACAGCGTCCAACATCAAGCCGAGCTTGGGGTGTGTAATGGCGCTCGAACAGGCGTGCCTCCCGGAATACCGAGAGGCGCAATGTGCGTTCAAAGATTCGATGACTCACTGATTCTGCAATTCGCATTACCTTTCGCGTTTC
+
IIIIIHIIIIIIIIIIIIIIIIIIIIIIIIIIIICHIIIIIIIIIIIIIIIIIIHIHIIIGHIIIHIIIIIIHIIIIIHIIIIIIIDHHIHIIIIIIIIIIIIIIIIHIIIHHIIIIIIIIHIHIIHIHIIIIHHIIIIHIIIIIIIIIIIIIIHIHHHIIIHEHHIIFHIHIIIIIIIIIIHIIIHIIIIIIIEHIIHHHIHIIIHIHHHHHHHIIIIIIIIHHEHHHHCCHFHIIIIIIIGDGIHIIIHIHGHHEHFCHIFHIIIHIIHHHHHIIIIIGIIHIIHIGIIIIHIIIIIIIIIIIIIIIH@DIIIIIIHGIIIII
@HISEQ:711:H5NNWBCX2:2:1101:1714:4889:ATCTCGTA
TTAAGTTCAGCGGGTATCCCTACCTGATCCGAGGTCAAGCGTAAAAGGATCGAAATGTGAATGCGCCTGCCAGAAGCACGGCGCAATATGCGTCCCGCGAAGCCAACAGGGCGGCTGCCAATGCATTTAAGGCGAGTCCACGCGCTGAGGGGGAACAAACACCCAACACCAAGCAGAGCTTGAATGAATAAATGACGCTCGAACAGGCATGCCCCATGGAATACCGAAGGGCGCAATGTGCGTTCAAAGATTCGATGATTCACTGAATTCTGCAATTCACATTACTTATCGCATTTC
+
IIIIIHIIIIIIIIHIHI?HIIIIIIIIIIIHIIIIII1FCHIIII1011100<0<F1D111110<<0D1FHH1F1<11//<<C//011<10<//0/<C//<<FH1=<1100EHHG<@HHIHHCHHAB=HGHHFGH8DIHHIHG:/;?;//;/;//HHEGHIIHG<BHGHHIHHGD;IHHCHD<:B000HEIHHDHIHGIIIIIIHIIIIIHHHHF1IIIIHIHD1D<EHIIIIIIHECGIIIIHHIIIIIIGIIIIIIIIIIIIIHHIHEIIIIIIIIIIIHIIIIGIIIHIIIIG
@HISEQ:711:H5NNWBCX2:2:1101:4785:4761:ATCTCGTA
TTAAGTTCAGCGGGTGGTCCTACCTGATTTGAGGTCAAGTCAAATAAAGTTCAATCCAGCAAACGTAAAACGACCCCTCGGATGCAGATAATGTTATCACACCCAACAAAAGAGGCCTTTTATTTCCCGCTCATGTATTTCAGGGGAGCAGGCTGACCGAGTCGGAGCCTGCAATCATCCCCCCAAGTCCAAGCCATACCGCTTTCGCGCATGGTTGAGATATTAATGACACTCAAACAGGCATGCTCCTCGGAATACCAAGGAGCGCAAGATGCGTTCAAAGATTCGATGATTCACTGAATTCTGCAATTCACATTACTTATCGCATTTC
+
IIHIIHIIIIIIIIIIIIIIIIIIHIHIIHIIIIGHIHIIIIIIIIIIIIIHIIIIHIIIIHIICEHIIIIGIIHHHIIIGIIIIIIIIGIHIIIIIHIIIIHIIIIIIIIIIIIIGGHHHIIHHHHIIIIIIIIIIIIIIIHIHHIHIIIIIIHHHIIIIHHHIHIIHIHIIHIIIIIHHIHHIHIHIIIIIIHHIIHHHHIIIIIIIHIGIIEHIIIIHHHHIIIIIIIHHHHGFHHHHIIHIIIIIIHIIIIIIHIIHHHIIIIIIIGHHGIIIGIIIIIIGIIIIIIIIIHHIIIGIGIIIIIIIIIIIIHIHIIIHIHGIIIIHII
@HISEQ:711:H5NNWBCX2:2:1101:9089:4769:ATCTCGTA
TTAAGTTCAGCGGGTATCCTCGTCTGATCTGAGGTCAAAATTCAAGGTCGGGTGCTCAAAAAAGAGCTCCCTGTTTTGTATAGCGGGTGGGGTTTTAAAATCATAATCTTCAAAGATAAATATTTCTACTAATCGATGAGGGGTTAATCCTTTAACACCTTAATCTCCGCGTGTCAGTGTTTAAACGGAATCGGGGGACGAACCCTCAAAAACCGCCAACGCCGGCGAGACAATAAATCGTCAAACCGAAGGGTTTTACTGACGCTCAGACAGGCGTGCCTCTCGGAATACCAAAAGGCGCAATGTGCGTTCAAAGACTCGATGATTCACTGAATTCTGCAATTCACATTAACTATCGCGTTTC
+
IIIHHHHHEHIIIHHIIIIGIHHIHFHIHHHIIGHIHGEHEEHHIIHHCDHDHHHHC?DGFHCGECGHHHIGIHHIIHGGHH@HHIHHH<CH<CEHHIHIIHHIG1FHHIIIHI@HIIIIIIIF?EGGHHI??GH@HHIEHHCEHHHIIG?DGE6HGGHHGIHIIHHID@EHHHHHIIHIHHHHHHHIIDHEHFHICHIHHHIHHE?98BGHHCIIHHHIIHDHHCCFFHGHHH@CHEIHCEHEHHIIIHIIIIHIHHHHIHHHHHEIIHIIIIIHGIIHIHHHEHIIHHHEHIIHIHHIIHIHHIIIIHEHHIHHEIIHFFHHCIIHHIIIIIHIIHIHHHHGHHIIIIHHHHHIHIIIIIHH
@HISEQ:711:H5NNWBCX2:2:1101:9302:4904:ATCTCGTA
TTAAGTTCAGCGGGTATCCCTACCTGATCCGAGGTCAAACCTTTCTAAGATTTTAGGTTAGACAGGTGAACCGCACAATGAACCATCCAAAGCGAGAGAGAGTCTACTACGCTTGAGGCCATCGTGGCACCGCCACTGATTTTCAGACGTGCCCTTCCCCCTTGTAGGGGGGAGGGGCAAACACCCAACACCAAGCTGAGCTTGAGATTTTTACAATGACGCTCGAACAGGCATGCCCCTAGGAATGCCCAGGGGCGCAATGTGCGTTCAAAGATTCGATGATTCACTGAATTCTGCAATTCACATTACTTATCGCATTTC
+
ICHIIIIIIIHIIIIIHIHIIHIIIHIIIIIIIIIIIHIIIIIIIIIIHHIHIIIGHHIIHIIIHHHIIIIIIIIIIIIIGEGHIIIIIIIIIIIIHHIIIIHHHIIIHIHIIIHIIIIIIHIIIIIIIIIHIIIIIIIIIIHIIIHIIIIIIIIIIHGIIIHHGIIIIIIIIHIIHIIIIIIIHHHHIIHIIGIIHIIHHIIIIIIIIIIIIIHIIHHIHIIIIIIIIIIIHIHGIIIGIIIIHIHHDHHC<HIHIIHIIHDIIIIIHIIIIIIIIIIIIIIIIHIIIHIIIIIHIGIIIIIIIIIIIHHCIGHHIGIII
@HISEQ:711:H5NNWBCX2:2:1101:9857:4920:ATCTCGTA
TTAAGTTCAGCGGGTATCCTTACCTGATCCGAGGTTAAATCTTAGGTTTTTAGGCCCAAATAAACAATCGACAGAATGCCGGCTGAGCCACTAAAGCGTGTGACAGAGCTCCATACGCTCGGGCATCAAGACTCGACATCGTCACTGCATTTCAAGCCTGTCCATTAAAAGAACAATTGGCTCAACAACCAAGCTGCGCTTGAAGGTGGTAATGACGCTCGGACAGGCATGCCCTCCGGAATACCAGAGGGCGCAATATGCGTTCAAAGATTCGATGATTCACGGAATTCTGCAATTCACATTACTTATCGCATTTC
+
IIIIIHIIIIIIIIIIIIHIIIIIIIIIIIIIIIIIIIIIIIIIIIHIIIIIHIIIIIIIIIIHICGHGHIIIHIIIIIIIHIIIIIIIIIIHIIIIIIIHIIIIIIIIIIIIGIIIIHIIHIIIIIIIIIIIIIIIIIIIHHIIIIIIIIIIIGHIIIIIIIIIIIIIIIIIIIIHIIIIIIIIIIHHIIIIIIIIIIIHIIIIIIHIIIHHHHHIIIIIIIHEIGIHIIIIIIIIIIIIIIIIIIIHIIGIIIIIIIIIHHFHIIGHIIIIIIGIIIIIIIIIIIIIIIIIIIHIIIIIIIIIIIIIIGIHIIII
@HISEQ:711:H5NNWBCX2:2:1101:16470:4788:ATCTCGTA
TTAAGTTCAGCGGGTACTCCCACCTGATCCGAGGTCAACTCAGAGAGAAGACGAGAGAAAAATCTCAAAAGGGCGTGGACCACGTTTGCGTCTCCGATGCGAAAGGGGTAAAAATTATCGCGAAAAAAATCGAGATAACGATGATTACTACGCAGGGGAGGTGCCGCAAATAAACGTGGCCGCCGTTGCATTTCAGGGGCGGCGCGCCGAGGCGTTCGGCGCGCCGGCCGGGGCACGAGTCCCCGGGCAACCCCCAACACCGAGGGAGGCGGAAAAGGTTTTCCACCACCTTCGAGGGTCGAAATGACGCTCGGACAGGCGTGCCCGCCAGAATGCTGGCGGGCGCAATGTGCGTTCAAAGATTCGATGATTCGCTGAATTCTGCAATTCGCATTACTTATCGCATTTC
+
IIIIIIIIIIIIIIIIIHIHIHIIIIIIIIHIIIIIHHFIIIIIIIHDFHGIHIIHHHHIIIIHIHHHHGHHHIIIIIIIIIIIIHIIIIIIIHIIIIIIIHDHHIIIIIIIIIIIIIIGHIIIIIIHIIGIIIGHIIIHIIIIIIHHHIHIHIIIHHIIHIIIEEHHHHGIHIICGFHIHIIHHIIIIIIHIIIGGIHIIHHHHIIIIHIIIH5,DD=C<DIIIIIIHEHGHCHHHIHCHDC-HHE??HHIHHEHHIHIHHFHHHHHHHHCHIIIGHIIHHIIHHHHHIIIIIIIIIHEHHHGEEC<HIGIHIIIIHGHGHIHIIIIIIIHHIIIIHGIIIIIIHHIIIIHIIIHHHIIHHIIIIIIIIIIIIHEIIIIIIIGIIIIHIIIIIIIIIIHHIIIIHHII
@HISEQ:711:H5NNWBCX2:2:1101:16284:4960:ATCTCGTA
TTAAGTTCAGCGGGTAGTCCTACCTGATTTGAGGTCAAGGCTTAATAATTATGTTGTCCGTGGGGACAAGTCAAAAGACAGTTTGAAGCGGTTGAACCATTGTACCGGCGACAGCATAGATGATCAGATGGTCTATCAAACCGAGGCCGGTGATATGTGGTTCACGATCCACTAATTCATTTAAAAGGAGCTGGCCTTGACGGTCAGCAAAATCCCTTCAAAATCCAAATCACAAAACAAAAAATGTCTTGCGTTTGATGTATTAATGACACTCAAACAGGCATACCCTCTGGAATACCAGAGGGTGCAATGTGCGTTCAAAGATTCGATGATTCACTGAATTCTGCAATTCACATTACATATCGCAATTC
+
IIIIIHHIIHIIIIIIIIIIIHIIIIIIHIIHIIHIIIIIIGHIIIHIHIIIIIHHIHIIFHHIIHHHIIIIHHIHHHIIIIIHHIIHIIIHHIIHIFHHIIIIIIIIIIHIIIIIHIIIIIIHIHIIIIHGHIIIIIHIHIGHIIHIIIHHIIIIIIIIFHIIIIIIIIIIIIIIIIIIIIHHIIIHIIGIHGHHHHIHHIHHHIIIIHHHIIIIHEIHGHECGIIHHHIIIIHCHIHIIIHHHHHGIIIHIIHHHHIHEGFGHIIIHHGIIIGHHIIIIIIIIIHIHHHHIIIGIIIIGHGIHIIIIIHHHGIIIIIIIIIIIIIIIIIIHIIHIIIIIIIIIIIIIIHIIIHHEHIHIIIIIIIIIHI
@HISEQ:711:H5NNWBCX2:2:1101:16654:4752:ATCTCGTA
TTAAGTTCAGCGGGTAGTCCTACCTGATTTGAGATCAGATCATAAAGTATGTTTGTCTAATTCAATAGACTATTAGAAGCGGTTCATCTGCAATCCTGGCCACCTTTTTTACGGGTGTCCTCAGCGAGTGATACTTATCACGCCGAGTGGAACCAAGTTTACTGAGATCCAGCTAATGTTTTTAAGAGGAGCAGACGTGAATCCGCAAGACCTCCAAGTCCAAGACAAAACCAATTGAATTAACAAAAGGTAATGTTTTGATAATTTCATGATACTCAAACAGGCATGCTCCAAGGAATACCAAGGAGCGCAAGGTGCGTTCAAAGATTCGATGATTCACTGAATTCTGCAATTCACATTACTTATCGCATTTC
+
GHIIIHHHIIIIIGHIIIHIIHHIIGHHIIIHIEHHHH@EHHIICGCHIHHHHIIHIHHHIIIIHFHIEHHHHIIIIIHHIIIIHHHIIHHIIIIIHI@GHHIHHHEHIGIHIIIDHIIIIIIIHIIGHHCGHHHHHIHFIGIIGIHHHF@/=D?/FHHHGHIIIHIHHHIIIHIHIIIEIIIHHHHHHHHCGHHIHHIHIIHIIIIHHFCEHHEHHEHC?HGDEFHHC@GIHHHHHEGEHIIHHGHHGFFFHIHHEIIHHCFF1FHGIIIIHHIIHEHHHIIIGHHCIHHHGHEHIIIIEHHHHIIHDHHF?<HCHIIHHHHHIGIIIIHHHIIHFCDCHHGIHEIIGIIHHHHHHHHHHG@GHHHHHHDHIH
@HISEQ:711:H5NNWBCX2:2:1101:18506:4958:ATCTCGTA
TTAAGTTCAGCGGGTATCCCTACCTGATCCGAGGTCAACCATAGAAAATTTGGGGTTGTTGGCAAGCAACCGCCGGGACTCTGTAGCGAGAAAAATTACTACGCTTAGAGCCAGACGGCACCGCCACTGATTTTAAGAGCTGCCCAGAGGCAGGCTCCAACACCAAGCTAGGCTTGAGGGTTATAATGACGCTCGAACAGGCATGCCCCCCGGAATACCAAGGGGCGCAATGTGCGTTCAAAGATTCGATGATTCACTGAATTCTGCAATTCACATTACTTATCGCATTTC
+
HIHIHHIIHIGHHIIIIIHIIIIIIIHIHIIDHIIIIIIIIIIIIIIIIIIIIIIIIIIIIIGHIGHHIIHIIIIIIHHIIIHIIIIIIIIIIIIIIIIIIIIIIIIIIIIIIIIIIIIIIIIHHHHIIIIIIIIIIIIIIIIIIIIIIIIIIIIIIIIIIHHIIIIIIIIIIIIHHHHIHHIIIIIIIIIIIIIIIIIIIIIIIIIIIIIIIIIIIIIIIIIIIHHHHHCHHIIIIGIIIIIIHIIIHGHIIIHHIIGIIIIIIIIIIIHIIIIIIIIIIIIIIIIIIII
@HISEQ:711:H5NNWBCX2:2:1101:19268:4900:ATCTCGTA
TTAAGTTCAGCGGGTCTTCCTGCCTGATTTGAGACCATGGTTCAAGTTAACCCGAAGGCTAACTTTAATAGGTGAGTGCTAGACAAATTCCATCACACGTACTGGGTATTAGAGAAACCAAAGTCCCATACACATACTTTTCCGTTACTTGACAGTATCCAGCAGCTATAGTTTTAAAAGCACGCAGGGTTAGTGCGACGCCTCAAATCTCTCCTTCCTTAGATATAAATACCCAAAGTTGGAAAATGAATACTATAGATTCTCAAACAGGCATACTCTGCCGAAACAGAGTGCAATGTGCGTTCAAAGATTCGATGATTCACGGAATTCTGCAATTCACATTACGTATCGCATTTC
+
IIIHHHIIIIIIIIIIHIIIIIIIIIIIIIIIIGHIIIHIHHHIIIIIIIIIIIGHIIIIIIIGHFHIIIIHIIHHIHIIHIIIIIIHIIHIIIGIIIIIHIGGHHIIIIIIIIIIIGHIIIIHIIHHHIIGIIIEHHIIHIHHIIIIIIIHIIIHGHHIIIIIHIIIIIIIHHIIIIHIIIIIIHIIHIIIHIIIIHIIIIIIIIIIIIIIHIHEIIIHIIIIIIHIIHIIIIIIIIIIHIIIIIGIIHIIIIHHIHIIHIIIIIIIIIIIIIIIIIIIIIIIIIIHHIIIIHIIHDHHHIHHIHIIIIIIHIIIHIIIIIIIIIIIIIIIIIIIIGIIIIIIIIIIIIHIIIIII
@HISEQ:711:H5NNWBCX2:2:1101:21215:4825:ATCTCGTA
TTAAACTCAGCGGGTAATCCCGCCTGACCTGGGGTCGCGATGCGAGCGCCGCTCGCGCGGAGCGTCAGGGTCCCTGAGTCCCGAAAAGGAAGACACGGGCTCGCGGCGTGAGCTCGAGAGGCTTGTTTTCACCACCGATCGCCGCGGCTCCGGTCGCCGAGGACTCGAATTTGGGCCAACCGCGAGCGGGGAGCGCACGGGAGGCCATTGTCCGCCCGCACCGCCAGGCCCCCGGGGCGGGGGTGGGGTGGGGCAGCGATGCGTGACACCCAGGCAGACGTGCCCTCGGCCTAAAGGCTTGGGGCGCAACTTGCGTTCAAAGACTCGATGGTTCACGGGATTCTGCAATTCACACCAAGTATCGCATTTC
+
GHIGIHHHIIIIIIIIHIIIIIIIIIIIHHIIIIEFHIIICHIIIIHHHDHHIHIIIIIIIIIIEGGHIIHHEHHIIIEHEHHHHIHIIIHIIHHHGIIDEEHHHIDHDHHIE1DHHIEHHF?DE<@E0FGHIIIIICDDHGGIHIHH/EHGH:CE@GE<HID@F@E8:/B@HHHC@AAE=E88:5-?DEH-CDCGGD@CH-ECF88-?B@HHHHDE,HCHC@HE=HIIHHDHHHHIIIHEHHHIIHHEHHEEHHHHHE<HHHIHHHHGGIIIIIHHIIIHHIHIIIHHHHHHHHHIHIHECHIIIIIHHDIIIIHIIIHIIIIIIHHIIIIIIIIHHIHIIHHIFIIIIHHG@IIHHIIIIIIIIIIII
@HISEQ:711:H5NNWBCX2:2:1101:2515:5126:ATCTCGTA
TTAAGTTCAGCGGGTAGTCCTGCCTGATCCGAGGTCAAATGACATAGAATGATTGTCCGTAAGGACGGTTTGAAGCAACCCTGACTCGACGTTAACAATGCTTTTTCTTATCACATTGTGTGTGATCAAAGGCAGATCGCTAATGCATTTAGGATGAGTTGTGCGAACACAACAACACCCAAATCCAATTTCAAAACCCAACAAAAGGATTGAAATTGAGAGTATTTCACGACACTCAAACAGGCATGCTCCTCGGAATACCAAGGAGCGCAAGATGCGTTCAAAGATTCGATGATTCACTGAATTCTGCAATTCACATTACGTTTCGCACGTTC
+
IIIIIIIIIIIIIIHIIIIIIIIIIIIIIHIIIIIIIHIIIHIIIIIHHHIGHIHIIIIIIIIIIFHIHIIIIIIIIIIIIIIIIIIIIIIIIIIIIIIIIIIIIIIIIIIIIIIIIIIIIIIIIIIIHIIIIIIIIIIIIIIIIIIIIIIIHIIIIIIIHIHHIHHHIIIIIIIIHHHIIHHHHIIIIHIIIIIHIHIIIIIIIIIHIHIHIIIIHIIHIHHHIIHHHHHHHHHGIIHIIIHHIIIIIIIIIIIIIIIIIIIIIHHIIIIIIHIHHIIIIIIHIIIIIIHIIIIIIIIIIIIIIHIIIIIGIHIIIIIIIIIIIGIIIIIIIII
@HISEQ:711:H5NNWBCX2:2:1101:4633:5025:ATCTCGTA
TTAAGTTCAGCGGGTAGTCTTACTTGATTTGAGATCGAGTTTTACAAGAATCGTTGCCGACCCTTGTGAAATCCTGCATCAGTCAGCCAAAACGGTCAAACTCCCTTTATATTAGCTGCAGCAAAAGTAATAATCCGTTTGACGGGACTAAATAAATATGCTTTTAGCTCAGGAGAATGTCCAGCTGCACCTGCATTTCAAGCAACCCGCCACCGATCTAAAAAAGATTGGTGTTGGGATTGCTCAAGTCCAAAACTGTTTTTTTAAAAAAAAAAAGTTTTGAGGTGTTTACTGATACTCAAACAAGCATGCTCTTCGGAATACCAAAGAGCGCAATATGCGTTCAAAGATTCGATGATTCACTGAATTCTGCAATTCACATTACGTATCGCATTTC
+
IIIIIIIIHIIIGHCEHHHIIHIIIIIHIIIHIIIIIIIIIFHIIIIIIIIIHHIIIIHIIIIIIIHIHIIIGICHHIIIIIIIIIIIIHIIHHDEGHHIIIIIHIHHIIIIIHIIIIIIIHHEEHHHFGHHIIIHIEHHIII/DHGHHIIIIIIIIHHHCHHIIIHIIIHGHHEIIHIHHHHFHIIIHIIHIIIIIIHFHHIHHIHCHHHIHH@66-HIGHHEGHHF?IIHE@HFHHIHHGEHEHIHGIIIHHHHHEHHHIHHHIIIHIIHHIIHCHHIIIGIHIHGHHEHHIIIIH?IIIIHHEIHIIIIHIIHIIHIIIIIHIFGDHGIHHIIIHIHHFIHIIIIIHIGIHFHIFIHIIIIIIIIIIIIIIIIHGIIHIIIIIIIIIIIHIIII
@HISEQ:711:H5NNWBCX2:2:1101:4815:5197:ATCTCGTA
TTAAGTTCAGCGGGTATTCCTACCTGATCCGAGGTCAACCTTAAAAAATTGGGGGTTTAACGGCAAAAACTACAGAACCTTCCAAAGCGAGAAAAAATTACTACGCTCAGAGGCCACTGCGGCTCCGCCACTAGATTTAAGGAACTACAAACGTAGATTCCCAACACTAAGCCAAGCTTAAGTGGTCAAAATGACGCTCGAACAGGCATGCCCAATAGAATACTAATGGGCGCAATGTGCGTTCAAAGATTCGATGATTCACTGAATTCTGCAATTCACATTACTTATCGCATTTC
+
IIIIHIIIIHIIIIIHIIIIHIIIIIIIIIIIIIIIIIIIIIIIIIIIIIIIIHIIHIIHIIIIIHIIIIIIIIIIIHHIIIIIIIIIIIIIIIIIIIIIIIIIIIIIIIIIIIIIIIIIIIIIIIIHHIIIIIIIIIIHHIHIIIIIIIIIIIIIIIIIIIIIIIIIIIIIIIGIHHIIIIHIIIIIIIIIIIIIIIIIIIIIIIIIIIIHIIIHIIIIIIIIIIIHIIHHHIIIHHIHIIIHIIIIIIIIIIIIIIHIIIIIIIIHIIHIIIIHIIIIIIIIIIIIIIIIGHII
@HISEQ:711:H5NNWBCX2:2:1101:7354:5195:ATCTCGTA
TTAAGTTCAGCGGGTAGTCCTACCTGATTTGAGGTCAAAAACAAAGAATATCACATTTATTTAAGAAGCCCAAGACCTCTAAAAGGCAACTGCCATGGCATAGATAGGCTATCATACCAAAGGAACAGTCAACACAAAGGTCATCCGCTAATGCATTTAAGGGAATTGCCAACTTTTTTGTGAAAAAAAGTTTACAAAGCCCCCACAATCCAAGCCACCCATCAGCTTACAAAACTGAAAGTGGTTGAGTATTTAATGACACTCAAACAGGCATGCTCCTCAGAATACCAAGGAGCGCAAGGTGCGTTCAAAGATTCGATGATTCACTGAATTCTGCAATTCACATTACTTATCGCATTTC
+
HFIIIFHGHIIIHHIIIIIIHIHIIEHIIIGHIGHHHIHHIEHHIHFFHHIFHIHIIIIIHIHIHIIIIIIIIIIHIEHHIIIIIEHHHIGFHEHIHGEHHIIIHHHCHCDGHHIIGCHIHIIGHEHI?FHGHHHHHICEFEHHIIHHIHHHHHIIFIHIIHHHIHHHHHGHHIHGEFHHHHHHHIHIGHGIIHIIIIICHECHHGHHGHIHCHD=HHHHHHHCHEFCGFHF0CHHHHHIIIIIIHHEHHG?HHHGGGHIIIHGGGHIIIIGIHEHF?FHHFIIIIH?HHIIHIHHCHIHHIIIIIHHGIIIHHIHIHGHGIIIHHIIIIHIHIIIHHHIIIIIIIIIHHG@IIIHGHHII
@HISEQ:711:H5NNWBCX2:2:1101:7862:5064:ATCTCGTA
TTAAGTTCAGCGGGTAGTCTCACCCGATTTGAGGTCAAGGTTCGTGGGTCGAGCAAGCTCGAACAATGTCTTCGATGAGACGGTTAGAAGCAGGTTCCCAAGGAACAGAGCAAATCCCAAGACGTAGAAACATCTTATCACGCCTGGGGATCGGCAAAGGGGACCCCACTAATGCATTCAAGAGGAGCTGGCTTTTCGCAAAGCCAGCAAATGCCTCCAAAGTCCAAAGCCATCTTGATCAAGAAACCAAGAAGGTTTGAGAATTTCACGACACTCAAACGGGTGTGCCCCTCGGAATACCAAGGGGCGCAAGGTGCGTTCAAAGATTCGATGATTCACTGAATTCTGCAATTCACATTACGTATCGCATTTC
+
IIIIIIIIIIIIIIIIHIIIIIIIIIIIIIIIIIIIIIIIHHIIIIHIIIIIIIIIIIIIIIIIIHHIIIIIIIIIIIIIIIIIIIIIIIIIIIFHIIIIIIIIIIIIIIHIIGIIIIIIIHIIIIIIIIIIIIIIFHIIGHIIIIIGIIIIIIIIIIIIHIIIIIIHHHHIIIIHIIIIIIIIIIIGHIHHHHIIIIIIIIHIIIIIIHIIIIIFIIIHHHIIIIHHIIHHHEHEIIIIHHIHHHIIHHHHIIIIIIIIIIIHHIIIIIIIHIIHHEEIHHIIIHGHIIIIIIIGIIIIIIHHCIIIIHIIIIIIIIIIIIIIIIIIIIIIIIIIIHIIIHIIHIIIIIIIIIIIIIIIIIIIIIHHHIHHI
@HISEQ:711:H5NNWBCX2:2:1101:7815:5246:ATCTCGTA
TTAAGTTCAGCGGGTATCCCTACCTGATCCGAGGTCAACCCTACGTATGGTTGGGTTCTGGCAGGCCCTGTCCAGGCTCCCAAAGCGAGAGAGAATTTACTGCGCTCGGAGCCGGACGGTGCCGCCACTGATTTTGGGACGCGCTGTAGGCCAGCGACGCCCAACTCCAAGCGGTGCTTGATGGCTGTAATGACGCTCGAACAGGCATACCCCCCGGAATGCCAGAGGGTGCAATGTGCGTTCAAAGATTCGATGATTCACTGAATTCTGCAATTCACATTACTTATCGCATTTC
+
C@@FF1<1<<DH<<</DC1DFE@11DF@@C@DDHHIFE?10<<1<111<1<DC?HHH1D1111D?<<C@1<1<@GC@1<1<C1<FGC0<<CGHCF1<CFE<<FC/<CE<<D><CHGHHHDED<HBCAG@D0B8=D</HD@D?FFAEAEFG/;GEEEHDHHCEEHH@G/@CHHB?HF;B?HHIHGEHGEHFHGFHHHHGCFFHHHIHIHDE<@<CEHFHHG<1<CG?HFHHFC@HHE<01EGD1C<1ECFIHGCFD1F?IHHHFEHG?EIHHEG@?HF<<<1FCEHHG=H?HHCHC
@HISEQ:711:H5NNWBCX2:2:1101:9981:5024:ATCTCGTA
TTAAGTTCAGCGGGTATCCCTACCTGATCCGAGGTCAAACCTTGATAAAAAATGGGTTGTTATCGGGCGGGTCGAACCCAGTTAAACTTCGAAGCGATGTTTATTATGACTACGCTGAGAAGCTGGGAGCAACTGCCTATGAGTTTCAGGCACGTCCTCTCCGAAAAGAATGGACGAAGCCCAACACCAAGCGTAAGCTTGAGGGTTTGAAATGACGCTCGAACAGGCATGCCCTTCGGAATACCAAAGGGCGCAATGTGCGTTCAAAGATTCGATGATTCACTGAATTCTGCAATTCACATTACTTATCGCATTTC
+
IHIIIIIIIIIHIIHHHIIIIIIIIIIIIIIIIIHHHHIIIIIIIIIIIIIIIIIHHHHIIIIIHHGHIIIIHIIIIIIIIIIHIIIIIIIIIIIIGHHFGIIIIIIIIIIIIIIIIIIIIHIIIIIHIIHIIHHFHIIIIIIIIIIIHHHHIIIIIIIIIIIIIIIIIIIIIIIHIHHIIIIIII?IIIIIIIIHHGHHIHHHHHHIHHHIIIHIIHHGIGIIIIIIIIHHEGIIIIIIIIIIIIIIHIIIIIIIIHHIHIIHIIIIHIIFIIIIIHHIIIIIHIIIIIGIIIIIHHIIIIIIIIIIIIIIHIIII
@HISEQ:711:H5NNWBCX2:2:1101:14311:5190:ATCTCGTA
TTAAGTTCAGCGGGTCTTCCTGCCTGATTTGAGACCATGGTTCAAGTTAACCCGAAGGCTAACTTTAATAGGTGAGTGCTAGACAAATTCCATCACACGTACTGGGTATTAGAGAAACCGAAGTCCCATACACATACTTTTCCGTTACTTGACAGTATCCAGCAGCTATAGTTTTAAAAGCACGCAGGGTTAGTGCGACGCCTCAAATCTCTCCTTCCTTAGATATAAATACCCAAAGTTGGAAAATGAATACTATAGATTCTCAAACAGGCATACTCTGCCGAAACAGAGTGCAATGTGCGTTCAAAGATTCGATGATTCACGGAATTCTGCAATTCACATTACGTATCGCATTTC
+
IIIIIIIIIIIIGHIIIHIIIIIIIIIIIIHHHIIHIIIHGHHIIIIIIIIIIIIHIHIIIIIIIDFEHHHHIHIIIIIIIIIIIIEHGHHIIIIIIIIIIIIIHGHHIIIIIIIIIIIIHIIIHHIHHHIIIIIIIIHHHHIIHIIIIHIHIIIHIIIHIIIIIIIIIIIHHHHHIIIIIIIIHHIGIIIIIIGIIIIIIHIIIHIIIIHHIHIIIIIIIIHIIIHGIIIHGIIHGHHIHHIIIGIHHEGIIHIIIIIHHHIIIIIIIIIIIIIIIIIIIIIIIIIIIIIIIHHIIIIIIIIHIHHHIIIIIIIIIIIIIIIIHIIIIIIIIIIIIIIIIIHIIIIIIIIIHHIII
@HISEQ:711:H5NNWBCX2:2:1101:17555:5211:ATCTCGTA
TTAAGTTCAGCGGGTATCCCTACCTGATCCGAGGTCAACCCATATATGGTTGGCTTCTGGCAGACCCTGCCCGGGCCCCAAAGCGAGAGAGATTTACTGCGCTCGGAGCCTGGAGAGTGCCGCCACTGATTTTGAGGCGCGCTGCGAGCCAGCGACGCCCAACTCCAAGCGGCGCTTGATGGCTGTAATGACGCTCGAACAGGCATACCCTCCGGAATGCCAGAGGGTGCAATATGCGTTCAAAGATTCGATGATTCACTGAATTCTGCAATTCACATTACTTATCGCATTTC
+
IIIICHIIHIIIIIIIIIIIIIIIIHIIIIIIIIIIIIIIIIIIIHIIIIIIIHIIIIIIIGHGIEHIIIIHIIIHIIIIIIIIIIIIIIIIIIIIHIIIIGIIIIIHHIGIIHIIHHIHIIIIIIIIHIIIIHHIIIIIIIIIHIIHIIHIIIHIIIIIIGIIIIIHIIHIHIIIIIIHIIIIIIIHHIIIHIIIIHHIIIHIIIIIIHIIIIIIIIIIIIIIHHIIIIIIHIIHHIIIIIIIIHIHIIIIIHIIIIHIIIGIHIIIIIIIIIIIIIIIIIIHIIIIHHHII
@HISEQ:711:H5NNWBCX2:2:1101:19320:5104:ATCTCGTA
TTAAGTTCAGCGGGTAGTCTCACCCGATTTGAGGTCAAGGTTCGTGGGTCGAGCAAGCTCGAACAATGTCTTCGATGAGACGGTTAGAAGCAGGTTCCCAAGGAACAGAGCAAATCCCAAGACGTAGAAACATCTTATCACGCCTGGGGATCGGCAAAGGGGACCCCACTAATGCATTCAAGAGGAGCTGGCTTTTCGCAAAGCCAGCAAATGCCTCCAAAGTCCAAAGCCATCTTGAACAAGAAACCAAGAAGGTTTGAGAATTTCACGACACTCAAACGGGTGTGCCCCTCGGAATACCAAGGGGCGCAAGGTGCGTTCAAAGATTCGATGATTCACTGAATTCTGCAATTCACATTACGTATCGCATTTC
+
HIIIIHIIIIHIIIGHIIIHIIIIIIIIIHIIIIIIIIIIIIIIIIHIHHIIIIHIIHIIHHHIIHHIIIHIIGGHIIHHGHIHHIIIIIIIIIHFHIIIGHHHHIIIIIIIIEHHIIIIIIIIIIHIHIIIIIIIIHIIIIGHHHIIIGHHIIGIIIHHIIIHIHIIIFHHIIIGHHIHHHHFG.HHHIIIHIIIIIHHHHHIHIIIHEHFGH.;.HCHEIIHHEHE@@GD.@C;....CHHEHD/CEEC@HCH?IIECC<CEHH@D<0C<0E<C0EHIIIHIIIIIIIIIIIIIIIIHIIIIHIIIIIIIIHIIGIIIIIIIIIIIIIIIIIIIHHIIIHIIIIIIHIIHIIIIIHHHIIIIIHHIIIIII
@HISEQ:711:H5NNWBCX2:2:1101:20930:5226:ATCTCGTA
TTAAGTTCAGCGGGTATTCCTACCTGATCCGAGGTCAACCTTAAAAAATTGGGGGTTTTACGGCTAGAATCCCTCCGAATCCCAGTGCGAGACGTTAGTTACTACGCAAAGGAGGCTCCGAGAGGGTCCGCCACTACCTTTAAGGGCCTACGTTAACCGTAGGGCCCCAACACCAAGCAGAGCTTGAGGGTTGAAATGACGCTCGAACAGGCATGCCCGCCAGAATGCTGGCGGGCGCAATGTGCGTTCAAAGATTCGATGATTCACTGAATTCTGCAATTCACATTACTTATCGCATTTC
+
IIIIIHIIIIIIIIIIIIIIIIIIIIIIIIIIIIHIIIIIIIIIIIIIGIIIIIIIIIHHIIIIIHIIHIIIIIHIIIIHIIIIIIIIIHIIIIHHHHGHIIHIIIIIIIIIIIIIIIIIIIHIIIHIIIIIIIHHIIHIHHIIIIIIIIIIIHHGIIIIIIIIIIIIIIIIIIIIIIIIIIIIIIHIIIIHIIHIIIHIIIIIIIIIHIIIIIIIIIIIIIIIIIIIIIIHFIIIIHEHFCCIIIIIIIIIIIIIIIHIIGIIIIIIIIIIIIIIIGIIIIIIIIIIIIIHIIHIIIIIH
@HISEQ:711:H5NNWBCX2:2:1101:4977:5430:ATCTCGTA
TTAAGTTCAGCGGGTAGTCTTACTTGATTTGAGATCGAGTTTAACAAGAATCGTTGCCGACCCTTGTGAAATCCTGCATCAGTCAGCCAATACGGTCAAACTCCCTTTATGTTAGCTGCAGCAAAAGTAATAATCCGTTTGACGGGACTAAATGAATATGCTTTTAGCTCAGGAGAATGTCCAGCTGCACCTGCATTTCAAGCAACCCGCCACCGATCTCAAAAAGATTGGTGTTGGGATTGCTCAAGTCCAAAGCTTTTCGATTAAAAAATCCAAAAGCTTTGAGGTGTTTACTGATACTCAAACAAGCATGCTCTTCGGAATACCAAAGAGCGCAATATGCGTTCAAAGATTCGATGATTCACTGAATTCTGCAATTCACATTACGTATCGCATTTC
+
IIIIIHIIIIIIIIIHIHIIIIIIIHHIIIGIIHIHIIIHHIIIHIIII?HHIIHIIIGHIIIIICHHIIIHIHHIIIIGIGHIIIIIHGIIIFGFGHIIHHHIIHIHIIIIIIHIIHIIIIIHIIIIIIIIIIIIIIIIHIIHHHIIIIHIIIIIIIHIIIHHIIHIIHIIIGHAHHIIIHHIHIIGHHHHIIIHHGHHIIIIHIIIIIIIII8@FEE,IHHIIIHHH=ECHHH?HHIHHHGIIIIIHHHFHCEFIHHF?CH@CDHGHHIIHH?CHHHHHHHFHHIIIIIHHHIEIIHHGIHHHGIIGIIIIIIIIIIHHGHIHHIHHEEIIIIIHIIIGGHIIGIIIIHGHHHHHIIIIIHFHIIHIIIIIIIIIIIIIIIIIIIIIIIIIHIIIII
@HISEQ:711:H5NNWBCX2:2:1101:12112:5419:ATCTCGTA
TTAAGTTCAGCGGGTAGTCTTACTTGATTTGAGATCGAGTTTAACAAGAATCGTTGCCGACCCTTGTGAAATCCTGCATCAGTCAGCCAATACGGTCAAACTCCCTTTATGTTAGCTGCAGCAAAAGTAATAATCCGTTTGACGGGACTAAATGAATATGCTTTTAGCTCAGGAGAATGTCCAGCTGCACCTGCATTTCAAGCAACCCGCCACCGATCTCAAAAAGATTGGTGTTGGGATTGCTCAAGTCCAAAGCTTTTCGATTAAAAAATCCAAAAGCTTTGAGGTGTTTACTGATACTCAAACAAGCATGCTCTTCGGAAAACCAAAGAGCGCAATATGCGTTCAAAGATTCGATGATTCACTGAATTCTGCAATTCACATTACGTATCGCATTTC
+
IHIHHIIGHHIIHIIIIIIHIIIIIIIIIIIIGHHHHFHGHIIIHHHHIHIIIIIHHEHHHIGIIHHIIIIIIIIIIHIIIIICHGHIIHIHIHCFEHHIIIIIHHHHHIIIIHFHHHFHHIE@HGGHIHFHEHHGHIHIHGIHIIIHIIIIICGCGHIIIIHHHEHHIHECHHGCHIHHHIIGCHHIHCEHHHEEHHHHGHIHIIHFHHIICEGHGCHCHIIIHHEEECHEFHHEHIHHHFFGCCHIIHFHHHHCHIHHCIIGIIIIHFHHHIHHF0IIHHEHEHIHHHIHFIHG@HGIIHHFCHHFIHIIIHHIHIIIHHHHEIIIHGDHIHGGIH=HDIHHHIHIHG0IHHIIHHHEHHHHHEHHHHIIHHHHHIIIHGHIIIIIIIIIIIIIIHI
@HISEQ:711:H5NNWBCX2:2:1101:17667:5371:ATCTCGTA
TTAAGTTCAGCGGGTAATCTTGCCTGAGCTCAGGTCGAGAATGTGTGGAGTTTCCTTGATCACATTGCGACTTAACAGATCGCTAGGGGCGACCCGCCCTCACAACTAAGTCATCACAGACTGACAAGCAATCAAACGAGATGACTACTCGGCTGCGACTCATAGGAGAGAGGCGAAGCAACATACCGTTTGAGCAGATCCCTCAATGCCAGAGATGGCACCAAGGAAACTGCCAAGTCCATGTCCTCATCCAATATCACCCAATGATGGGCAATCGATGAAAGGTCATGAGTTGAAACCCGACGCTGAGGCAGACATGCTCTTGGCCGAGGCCTTGAGCGCAATATGCGTTCAAAGATTCGATGATTCACGGAATTCTGCAATTCACACTACGTATCGCATTTC
+
HCH@DCFCEG?<<CC<1C1FEH?EHFE1<FGFEECCCDHI0@GGHH?E?EGCHHGEGHHFE1FCGE?@@C</<<1FHG@GHHHFGDCHCCH?<<CFHHHCEHGCC@@1<FEGHFHHCDEFHGCHHHCG?GH?GHECEGHI0/=//:DGHC/EEEHG/DH<H.==DE/;/..8AB-?CHHF.BHHHGH=8.HEHGIHIHFHHFCHHEHIIHIHIIIHHHHGIGIIIIIIIHHECHIIIIIHHFHHHIIIIIHIHHIHHHEHIHHHHIIHHHGIIIHHIIHHIIIIIHHHIHGIIIIHHIIIHHGGIIIIIHHIIIIIIIIIIIIIIIIIIIIIGIIIHIIHIIIIIIIIIHIIIIIIIIIHIIIIIIHIGHIIIIHHIIIIIIIGIIIIIIIHHDIIIIHIHIIII
@HISEQ:711:H5NNWBCX2:2:1101:18659:5310:ATCTCGTA
TTAAGTTCAGCGGGTCTTCCTGCCTGATTTGAGACCATGGTTCAAGTTAACCCGAAGGCTAACTTTAATAGGTGAGTGCTAGACAAATTCCATCACACGTACTGGGTATTAGAGAAACCGAAGTCCCATACACATACTTTTCCGTTACTTGACAGTATCCAGCAGCTATAGTTTTAAAAGCACGCAGGGTTAGTGCGACGCCTCAAATCTCTCCTTCCTTAGATATAAATACCCAAAGTTGGAAAATGAATACTATAGATTCTCAAACAGGCATACTCTGCCGAAACAGAGTGCAATGTGCGTTCAAAGATTCGATGATTCACGGAATTCTGCAATTCACATTACGTATCGCATTTC
+
IIIGIIIIIIIIIIIIIIIIIHIIIIIHIIHIIIIIIIIIIHHGIIIIIHHIHIHIIGIIIHIIIGHIIIIIIIHHHIIIHIIIIIIIIIHGIIIIIIIIIIIIHHIIIIIIGHIIIIIHHIDHIIIIIIIIIIIIIIIIIIIIIIIIIIGIIIIIIIIIIIIIIIIIIIHIIIIIIHIIHIIIIIIHIIHFIHIIIIIIHIIIIIIIIIIHHHIIIIIIIIIIHGCHGEIHHIIIHIIIHHIIIIHGIIIIIIIIIIIIHHIIIIIIIHHIIHIHHIIIIIHIIIIIHIIIIHIIHIIIIIHEIIIIHIIIIIIIHIIIIIIHIIIIHIGIIIIIHIIIIIIIIIIIIIIIHHIII
@HISEQ:711:H5NNWBCX2:2:1101:18907:5476:ATCTCGTA
TTAAGTTCAGCGGGTAGTCCTACCTGATTTGAGGTCAAGTTTAAAAGTAGTGCCAAGAAGGCAGTCCGAGGACGGTTGGAAGCAGACACACCGACTCCTCAGCGATGGCATAGATTTTTAATTATCAAACCAAAGCCGATTCATAAAGTTCCGCTAATGTATTTAAGAGGAGCCAGTTATTTCACCGGCATGAACCTCCACATCCAAGCCTTCAAAATAAAAGAATTTTGAGGTTGAGATATTAATGACACTCAAACAGGCATGCCCTTCGGAATACCAAAAGGCGCAAGGTGCATTCAAAGATTCGATGATTCACTGAATTCTGCAATTCACATTACATATCGCAATTC
+
IIIHGHHGHHHIIHIIIHHIIIHIHHIIHIIIIIIIHII@HGHHIIIHHIHHFGHIIIIHIIIIIHHHHHIIHIGDHHHHIHIHHIGHCEHFHIIIGIIIIIIIGIIIHIIIIGIIIIIIIIIIHIHIIIGIHGHHHHHIHIIHIIIHHHFHIHIIIIIIHHHIHHIHHHHIIIIGHHHHIIIIHHHIIIIHHEHHHHIIHHIIIIIIIIHIFH?IHEIHIHHHHGC0GHHHHHIIIIIHIIIIIIHHHIHEHGIHIIIHIHFIIHE0HHIHIHGIIIIIIIGIIIIIIIIIIHHHHIIIIIIHFHIHFHHEHIHHEEEIIIIIIGHHHHIIIIIIHHIHGHGGIIIIHH
@HISEQ:711:H5NNWBCX2:2:1101:19195:5409:ATCTCGTA
TTAAGTTCAGCGGGTAGTCTCACCCGATTTGAGGTCAAGGTTTGTGGGCCAAGTGGCAATCACTTAACCCATTGTCTTCTATGAGACGGTTAGAAGCAGGATCCAGAGCAAACACAGTGCGAGATCCAAGACGTAGAAATATCTTATCACGTCAAGTATCCGCAAAGCAGATCCCACTAATTCATTTTAGAGGAGCTGGCTTCAACAAAGTAAGGCCAGCAAGAACCTCCAGAGTCCAAAGCCTTCCTGGTTCAAGAAACCAAGAAGGTTTGAGGATTTCACGACACTCAAACGGGTGTGCCCTTCGGAATACCAAAGGGCGCAAGGTGCGTTCAAAGATTCGATGATTCACTGAATTCTGCAATTCACATTACGTATCGCATTTC
+
HIIIIIIIHIIIHIHIIIIIIIIIIIIIIIIIIIIIIIIIHHIIIIIIIIIIIIIIHIIIIIIIIIIIIIIIIIIIIIIIIIIIIHIHIIIIIIIIIIHIIHIIIIIIIIIIIIIIIIIIIIIIIIIHHHIIIHIIIGIIIIIHIIIIIIIIIIHIIIIIIIIIHIGHIIIIIIIIIIIIIIIIIIIHIIGIIIIIIHIIIIIIIIIIIIIIIIIHIIHHIIIIIHHHHIHHEEHGIIIIGIIIIIIHIHIHHHFHIIHIIIIIIIIIHIIIIIIIIIIHIHIHHHHHHHHIIIIIIIIIIIIIIIIIIIIIIIIIHHIIIHIIHIIIIIIIIHIIIIIIIIIIHIIIIIIIIIIIIIIIIIIIIIIIIIIIIIIIIIHHIIIIII
@HISEQ:711:H5NNWBCX2:2:1101:1992:5611:ATCTCGTA
TTAAGTTCAGCGGGTAGTCCTACCTGATTTGAGATCGAACGATCAAAGGCTGTCTTCACTCGGGAGAGACATCTGTGAGCCCCAGCGAACCCTCATCGCTGAAGGTTGGATGGCAGACGGCCGCGAGCGTAGATAGTTATCACACCTGCGACGCCACCAAACACTGGTAAGCTGATTCATTTGAGAGGAGCCGACCACACAGGGGGGCCAGCAAAACCTCCAAAGTCCAAGCCAATCGTGGCAAACCACGAGGGTTGAGGTGTTCATGATACTCAAACAGGCATGCCCTTCGGAATAGCCAAGGGGCGCAAGGTGCGTTCAAAGATTCGATGATTCACTGAATTCTGCAATTCACATTACTTATCGCATTTC
+
IHIIIHHHHIGHHIIIIIIIIIIIIIIGIIIIIGHIIIIIIIHIIIIIIIIIIIIIHIIIIHIGIHGIHIIIGIIIIHIIIIIIIIIIIHGIHIHHHIIFHGHHIFGHIIIIIIIIIIIIGIIIHHIIHHHHDFEHIIHIGIHHIHGHIIGIIGHIIHHHIGHIHHHGFHIHHHIIHIIHIIIIIIIIEHIHIIIIIHHHDIHIIIIIIIIIIIIHIHEIIIIIIHHIIIIHIHG<HFGGHIHIHHFDHIHHIGIHHEHIIIIHIGHIHHHIHIHHHIHIIIHIIIIIHIIIIIIIIHIIIIIHIIIIHGHGGIIIIIIIHHHHIHGIIIIIIIHIHIGIHIHHHHIIIHIGHHIIIIIIGIHHIIIHHIII
@HISEQ:711:H5NNWBCX2:2:1101:3832:5525:ATCTCGTA
TTAAGTTCAGCGGGTGGTCCTACCTGATTTGAGGTCAAGTCAAATAAAGTTCAATCCAGCAAACGTAAAACGACCCCTCGGATGCAGATAATGTTATCACACCCAACAAAAGAGGCCTTTTATTTCGCTCATGTATTTCAGGGGAGCAGGCTGACCGAGTCGGAGCCTGCAATCATCCCCCCAAGTCCAAGCCATACCGCTTTCGCGCATGGTTGAGATATTAATGACACTCAAACAGGCATGCTCCTCGGAATACCAAGGAGCGCAAGATGCGTTCAAAGATTCGATGATTCACTGAATTCTGCAATTCACATTACTTATCGCATTTC
+
IIIIIHHHIIIGIGHIIHIHIIIIHHIHIIIHIIIIIHHHHHIIHIIIIIHHIIIIHHIIIIHIGGHHHIHHIICHIIHIHHIIIIGHIIHHIIHIHCHHECHEHHIHIIIIGHHE?GHHFHIHHHIIHEDHHIHHIGHHEHFHHHEGHIHEHGIHHCHDGHHH<HHHHHIIHIGHHHIIIHHIHGGGHHHIHIIHHHHHDCDIHHEG?IIIIIIHIHCHFHIIHHHIIHEHCE@IIHECCIIGIIHEIIGIIIIIHIIIHIIIGIHIIHIGIIIIIIIIIIIHHIIIHIIIIHHHHIIIIIIIIHGHGIIGIIIIIHFHHIIIHHIII
@HISEQ:711:H5NNWBCX2:2:1101:4271:5636:ATCTCGTA
TTAAGTTCAGCGGGTATCCCTACCTGATCCGAGGTCAAGAGTGTAAAAATGTACTTTTGGACGTCGTCGTTATGAGTGCAAAGCGCGAGATGTACTGCGCTCCGAAATCAATACGCCGGCTGCCAATTGTTTTAAGGCGAGTCTACACGCAGAGGCGAGACAAACACCCAACACCAAGCAGAGCTTGAAGGTACAAATGACGCTCGAACAGGCATGCCCCATGGAATACCAAGGGGCGCAATGTGCGTTCAAAGATTCGATGATTCACTGAATTCTGCAATTCACACTACTTATCGCATTTC
+
IIIIIIIIIIIIIHIHIIIIIIIIIIIIIIHIIIIIIGIGHHHIIIIIIIIIIIIIIIIHIIIIIDHHIHHIIIIIIIIIIIIIIIIIIIIIIIIIIIIIIIIIIIIIIIIIIIIIIIIHIIIIIHIIIIHIIIIIHIIIIIIIIIIIIIIIIIIHIIIIIHIIIIIHIIIIHEHIHIIIIIIIIIIIIIIIIIIIIIIIIHHIIHIIIIIIIIIIIIIIIHIIIIIIIIIHHHIIHHHIIHEHIIIIIIIIIIIIIIIIIIIIIIIIIIIIIHIIIIIIIIIIIIIIHIIHIIIIIIIIII
@HISEQ:711:H5NNWBCX2:2:1101:7172:5587:ATCTCGTA
TTAAGTTCAGCGGGTAGTCCTACCTGATTTGAGGTCAAGATGGTCAATACAGAAGAGGTTTAGAAAGCAGCATTAAGCAGATGTCCAGGATGTAGATAATTATCACACCTGTAGACAGTTCCACCAAGGTACTGCTAATCAATTTCAGGGGAGCAGACTATAAAAGCCTGCAACAACCCAAATCCAAGCCACACCAGGTGTGGTTGAGAATTTAATGACACTCAAACAGGCATGCTCCTCGGAATACCAAGGAGCGCAAGATGCGTTCAAAGATTCGATGATTCACTGAATTCTGCAATTCACATTACTTATCGCATTTC
+
IIIHIHIIIIIIHIIIIIIIIIIIIGIIIIGHIIHIIIIGHIIIIEHHHHIHIIIIIIIHIHHHHHIIIHHIIIIIIIIIIIIIHHIIHIIHIIIIIIIIHIIIIIIHIIIIIHHIIIIIIIIIIIIIHIIIHIHHIIIIIIIGHIIGIHHIIIIIIIIIHIIIIIHIIIIIIIIIIIIIICHIIIIGIIIHIIHIIIIIHHHIIIIIIIIIIIIIIHEHIIIIHHIIIHHHHIIIIIIIIHIIHIIIIIIEIIIIIIIIIGIIIIIHGIIGIIIIIHIIIIIIHHHIIIIIIIIIIIIHIHGIIIIIIIIIIGIIHIHH
@HISEQ:711:H5NNWBCX2:2:1101:7676:5691:ATCTCGTA
TTAAGTTCAGCGGGTATCCCTACCTGATCCGAGGTCAAACCTTGATTGATTAAAGATGCATGCAGGGCTGGTAAAGCTACATGGACAAGCCATCCAAAGCAAGAGAGAGTCTGCTATGCTTGAGACCACCATGAGTACCGCCAACTAAATTTTAGGTACGTCCAGGTCCTCCGCCTTCCTACTTGAAAAGCAGGGAGGAGAAGGGAGAGACGAAGACCCAACACACCAAGCTAGGCTTGAGATTGTGCAATGACGCTCGAACAGGCATGCCCCTCGGAATACCAAGGGGCGCAATGTGCGTTCAAAGATTCGATGATTCACTGAATTCTGCAATTCACATTACTTATCGCATTTC
+
IIIHIHIIIIIIIIIIIIIIIIIIIIIIIIIIIIIHIHIIIIIIIIIIIIIIIIHIIIIIIIIIIIIIIIIIIIIGIIIIIIIIIHIIIIIIIIIIIIIIIIIIIIIIHHHEHIIIIIHIIIIIIIIIIIIIHHIIIIIIIIIIIIIEHIHIIIIIIIIIHIIIHGIHIIIHIIIIIIIIHHIHIIIHIIIIIIIIIIIHIIIIIIIIIIIIIIHIIIIIHHHIHHHHIIIIIHIIHHHFIGIHHIIIIIIIHIIIIIIHIIIIIIIIIIIIIIHIIIIIIIIIIIHIIIIIIIHHHIHIIIIIIIIIIIIIIIIIIIIIIIIIIIIIIIIIIIIIIIIIIIIIIIIIIIIIIII
@HISEQ:711:H5NNWBCX2:2:1101:10739:5614:ATCTCGTA
TTAAACTCAGCGGGTAGCCCCGCCTGACCTGAGGTCTCGTTGGGAGCGTGCGTGCACGCAAAGGGTCGTCGATGGGTCCAGAACTGACCGGCTCGCACGTGATTGGTCTCGAGCGTGGCTCATCCACCATTTTATCACGGCGAAGTCGGCCATGAACCCAGATTTCAACCAACCACGAGGCGGGTGCTCGCGGGAGGTCAGCATACACCCCGCGCAGCAACATTGTTACATGTTTGCGTTGGGGAAACGATGTGTGACACCCAGGCAGGCGTGCCCTCGGCCTAATGGCTTCGGGCGCAACTTGCGTTCAAAGACTCGATGGTTCACGGGATTCTGCAATTCACACCAAGTATCGCATTTC
+
IGIIGHIIIHHHGIHIHHIIIHIHIHIHIIIGIIIIIIIIEFCEHIGHIIIIIIHIHIIHIDHIIHHDHHHHHFIIHHGHHHHIIHIIHHIIHIIIIIIIIIIHHIHHHIHIIIGHHIGHHIIIGHHICHHHGHIIIIIIHIHIIIIIIHIIEHHHIIIGHFHHHIIIIHGFHHGIIIIIIIHHDIHHGIHIEHHIIGIIIIIGHHCHCHIHIIIHHHHIHHHEIIIIHEEIHIHIIGGIIIGIIHGHEHIIIIIHIHHHIIHHFIIIHIHGCHHIHIHHHHIHIIHHHD<ECHC/EEFHIHGHIIIIIIIIHHIHIIIIIIIIIIIIHIIHIIIIIIIIHHHEDHHHGIIIIIIHHIIHI
@HISEQ:711:H5NNWBCX2:2:1101:17301:5733:ATCTCGTA
TTAAGTTCAGCGGGTAGTCCTACCTGATTTGAGATCAAAAGTTCAAAGAGCTGTCCTCAGACGTTTGTAAGCCCCAGCGAACCTCTGTTGCCAAAGGTTACCTAGTGGAAAACCACAAGCGTAGATAGTTATCACACCTGTGACCCCACCAAACACTGGCAAGCTGATTCATTTGAGAGGAGCTGACCGCAGGCCAGCAAGACCCCCATAGTCCAAGCTCATCATGGCAAGCCATGAGAGTTGAGGTGTTCATGATACTCAAACAGGCATGCCCTTCGGAATAGCCAAAGGGCGCAAGGTGCGTTCAAAGATTCGATGATTCACTGAATTCTGCAATTCACATTACTTATCGCATTTC
+
IIIIIIIIIIIIIIIIIIIIIIIIIIIIIIIIIIIIIIIIIHIIIIIIIIIIIIIIIIIIIIIHIHIIIIIIIIIIIIIIIHHIIIIIIIIIGHIIIIIIIIIIIIIIIIIIIIIIIIHIIIIIIIIIIIIIIIIIIIIIIIIIIIIIIIIIIIIIIIIIIIIIIIIIIIIHIIIIIIIIIIIIIIIIIIIIIIIIIIIIIIIIIIIIGIIIIIIHGIIIIIIIIHIIIIIIHIIIIIIIIIIIIIIIIGIIIIIIIHEHIIIIIHHIIIIHHHHIHIIIIIIIIIIIHEIIIHEIIIHIIIIIHHIIIIIIIIIIIIIIIIIIIIIIIHIIIIIIIIIHIIIIIIIIIIIIIIIIII
@HISEQ:711:H5NNWBCX2:2:1101:19465:5691:ATCTCGTA
TTAAGTTCAGCGGGTATCCCTACCTGATCCGAGGTCAAGAGTGTAAAAATGTACTTTTGGACGTCGTCGTTATGAGTGCAAAGCGCGAGATGTACTGCGCTCCGAAATCAATACGCCGGCTGCCAATTGTTTTAAGGCGAGTCTACACGCAGAGGCGAGACAAAACACCCAACACCAAGCAGAGCTTGAAGGTACAAATGACGCTCGAACAGGCATGCCCCATGGAATACCAAGGGGCGCAATGTGCGTTCAAAGATTCGATGATTCACTGAATTCTGCAATTCACACTACTTATCGCATTTC
+
HHIIHHIIIIIIIIIIIIIIIIIIIIIIIIIHHHGHCHGEHGHIGCGHGIGHIIIIIIHHIIHHIHHHDDHHIHHIIIIIIIIGIIIIIGIIIHHIEHHHIIIIIIIIIIHHIIIIIIIIHHIIHHHHHH?GHHHIIIHIIHIIIIIIIIIIHHGIIIHHHIIHHHHHIIIHIIHHIIIHIIIIIHHIIIEHIIIIIHHGHIHHGEIHHHFHEIIIHIGIHIHIIIIHHHHIHHEHIIIIIHHFEIHGHIIIHIIHGIIIHHEHHIIIHIIIIIIHHHGFHIIIIHHHHHHHDGIIHHIH<CI
@HISEQ:711:H5NNWBCX2:2:1101:19879:5572:ATCTCGTA
TTAAGTTCAGCGGGTATCCCTACCTGATCCGAGGTCAAACCTTGATAAAAAATGGGTTGTTATCGGGCGGGTCGAACCCAGTTAAACTTCGAAGCGATGTTTATTATGACTACGCTGAGAAGCTGGGAGCAACTGCCTATGAGTTTCAGGCACGTCCTCTCCGAAAAGAATGGACGAAGCCCAACACCAAGCGTAAGCTTGAGGGTTTGAAATGACGCTCGAACAGGCATGCCCTTCGGAATACCAAAGGGCGCAATGTGCGTTCAAAGATTCGATGATTCACTGAATTCTGCAATTCACATTACTTATCGCATTTC
+
IIIIIIIIIHIIIIIIIHIIIIIIIIIIIIIIIIIIIIIHIHIIIIIIIIIIIIIIIIIIHHIIIEHIIIGIIIHIIIIIIIHGHHIIHHIHGIIIHIIIIIIHHIIIIIIIIIIIIIIHIIIIIIHIIIIIIIIIIIIIHHHIIIIIFHIIIIIIIIIIIIIIIIIIIIIIIIIIIIIIIIIHIIIIIIIIIIIIHIIIIIIIIHIIIIIIIHHIIIHHHHIHHIHGIIIIIIIIIHIIIIIIIIIHCHIIHHIIIHHIIIIIIIIIIIIHIIIHHIIIIIIIIIIIIIIIIIIIIIIIIIIIIIIIHHGIIIHHI
@HISEQ:711:H5NNWBCX2:2:1101:3760:5991:ATCTCGTA
TTAAGTTCAGCGGGTATCCCCACCTGATCCGAGGTCAACCTTGATAGAATAAAAAAGGTATGTTCTGCGGCGGACGTGGCCCATCTCGAAAACGCTGGAAAGTTATCTCGCTGCGCTCGAAGACGGACGGCGACGCCGAGGGGTTTGAGGCGGGCCCCGAAGGGCTTCACCCAACACCAAGCAGGGCTTGATTTGTGTAATGACGCTCGAACAGGTGTGCCCTCCGGAATACCAGAGGGCGCAATGTGCGTTCAAAGATTCGATGATTCACTGAATTCTGCAATTCACATTACTTATCGCATTTC
+
GIIIIIIIIIIIIIIIFGHHIHIIIHIIIIIIIIIIIIGIIIHIIIIIHIIIGIIIIHHIIIHHIHHIIIIIIIIIIHHIIIIIIIIHIIIIIIHIIIHIIIHIIIIHIIIIIIIIIIIHIIHIIIIIIIIHIIIHIIHHHIIHEIIIIIIIIIIIIIIIIGIIIIIIIIIIHHHIIIIIIIHIHIIIIIHEIIIIIIIHGIHIIIIIIIIIIIIIIHHCDHHHIHIIIIIIHIHHHIGHIFIIIIIIIIIIIIIIIIIIIIIIIIIHHIHIHHHIIIIIIIIIIIIIIIIIIIIIIIIIIIIII
@HISEQ:711:H5NNWBCX2:2:1101:11915:5965:ATCTCGTA
TTAAGTTCAGCGGGTATTCCTACCTGATCCGAGGTCAACCTTGAGAAATAAAGGGGTGAGAGCCGGGCCGTATGACTACTGTATGCGTGCTGTTATAAGCTCGTTGCATATAGAGTCTCTACGACACCGGTCATTATCTTTGGGACCTGTCACCAGGTGACAATGGGCCCAACAACAAGCCAAGCTTGATACTGTGATAATGACGCTCGAACAGGCATGCCCTTCGGAATACCAAAGGGCGCAATATGCGTTCAAAGATTCGATGACTCACTGAATTCTGCAATTCGCATTACTTATCGCATTTC
+
IIIHIGHHIHHCHHIIIIIHIHIHIFHIGIFHHIIIIIHFHGIIHHHEHEGHIIIID<FDG<FGCHIHHHHGIGHHHHH@FHIIIIHEHHHHHIIIHHHHHHIIIIIIHHHIHEGHHGCIHIHHIIIIHGCIIIIHIIHIIIHEGHIIIIIIHHHHHHIIIIIHIHIHFHIHIHIIIHIHIIIHIIIHHHIIGIIIIIIIIHIHIIIIIIIIIIIHIIHIIGHIIIIIIHHFIIHDEIIHHFHIIHHHIIIIIIIIIHHIIIIHIIIHHIIIIHIIHIIIIIIIIIIIIGIIIIIIHHIIHIIHI
@HISEQ:711:H5NNWBCX2:2:1101:20284:5973:ATCTCGTA
TTAAGTTCAGCGGGTATCCCTACCTGATCCGAGGTCAAACCTTGATTGATTAAAGATGCATGCAGGGCTGGTAAAGCTACATGGACAAGCCATCCAAAGCAAGAGAGAGTCTGCTATGCTTGAGACCACCATGAGTACCGCCAACTAAATTTTAGGTACGTCCAGGTCCTCCGCCTTCCTACTTGAAAAGCAGGGAGGAGAAGGGAGAGACGAAGACCCAACACACCAAGCTAGGCTTGAGATTGTGCAATGACGCTCGAACAGGCATGCCCCTCGGAATACCAAGGGGCGCAATGTGCGTTCAAAGATTCGATGATTCACTGAATTCTGCAATTCACATTACTTATCGCATTTC
+
IIIIIIIHIIHIIIIIIIIIIIIIIIIIIGIIIIIIIHIIIIIIIIGIIHIGIIHHIHIIIIIIHFHIIIHIIHIIIIIIIIIGIIHIIIHIIIIIGIIIHFHHHHHIIHHHIHIIIHIIIIGHHHHIIIIIIHIHHIIIIIIIIHIIHHIIIHIIIHIHHHHIEFIIGIIIIIIIIHIIHHH?FIIHGIHIIIIHIIHHHIIIIIIIIIIIIIHHIIIIIIHIHIIIIIIIIIIIIIIIIIIIIIIIIIIIIIIHHEIIIIIIIIIIIIIIIIHIHIIIIIIIIHIIIIIIIIIIHIIIIIIIIIIIIIIIIIIIIIIIIIHIIIIIIIIIIIIIIIIIIIIIIIIIIIIIIII
@HISEQ:711:H5NNWBCX2:2:1101:1259:6061:ATCTCGTA
TTAAGTTCAGCGGGTATCCCTACCTGATCCGAGGTCAACCATAGAAAAATTTGGGTTTTGGCAGAAGCACACCGAGAACCTGTAACGAGAGATATTACTACGTTCAGGACCCAGCGGCGCCGCCACTGATTTTAGAGCCTGCCATTACTGACATAGACTCAATACCAAGCTAAGCTTGAGGGTTGAAATGACGCTCGAACAGGCATGCCCCCCGGAATACCAAGGGGCGCAATGTGCGTTCAAAGATTCGATGATTCACTGAATTCTGCAATTCACATTACTTATCGCATTTC
+
IHHIIHFHHHGIHIGHIHIIHIIIFHHFHHHIHFCHHH?GH?FFHEHFGFGHFHIIFHHHGHHIIHHHIIIIIIIIHIIIEHHHHEEHIHDHGHHHHIIHHIHHIHIIHHEEFHIIIHHDHIIHIIHHCHHHFHHEHIHHHFFHDFIIHGHIIIIGHIIIIHHIIIIIHHHHIHIHHIHHHIHEDHIHIHIHGHIIHHHHIDHHHHEHFIHIHHHHIHHHGIHHCGCIHFHHHECCIIGIIIIIIIIIIIIIHHCEHDHHHEHIIIIIHGGHFIIHIIHIHIHHHIHHHIIHH
@HISEQ:711:H5NNWBCX2:2:1101:3486:6101:ATCTCGTA
TTAAGTTCAGCGGGTAGTCCTACCTGATTTGAGATCAGATCATAAAGTAAAATTTTGTCTAAGTTAATAGACTATTAGAAGCGGTTCATCTGCATTTCCTGGCCACTTTTTACAGTGTCCTCAGCGAGTGATACTTATCACGCCGAGTGGAACCAAGCATATACTGAGATCCAGCTAATAAATTTAAGAGGAGCAAATGGTGAAATCTGCAAGACCTCCAAGTCCAAAGCAAACCAGTTAAATTAACAAAAGATTTACTTTGAGAATTTCATGATACTCAAACAGGCATGCTCCAAGGAATACCAAGGAGCGCAAGGTGCGTTCAAAGATTCGATGATTCACTGAATTCTGCAATTCACATTACTTATCGCATTTC
+
IIIIIIIIIIIIIIIIIIIIIIIIIHIIIIIIIIIIIIIIIIIIIIIIIHIIIIIIIIIIIIIIIHIHHIIIIIIIIIIIHIIHIIIIIIIIIIIIIIIIHIIIIIIIIIIHIIIIHIIHIIIIIIIIIHHIIIIIIIIIHIIIIIIIIHIIIII@GHHIHIIIIIIHHHIIIIHIHIIIIIIIHHIIHIIIHIHIHIIHIIIIIIIIIHIHIIHHHIIHCHGHIIIIHHHHIHIIIHHHFEFIIIIIGIIIIIHHEHHFIIHIHHIHGHHIHIHHHHHIIHHIHHHIIIIIIIHIIIIHIHFGIHHGHIIIIIIIIIIIIHHIIIIIHIHIIHIIIIIIHHHEIHIIIIGIIHGGHIHIHIIIIIGHIHIIIHII
@HISEQ:711:H5NNWBCX2:2:1101:3337:6117:ATCTCGTA
TTAAGTTCAGCGGGTATTCCTACCTGATCCGAGGTCAACCTTAAAAAATTGGGGGTTTAACGGCAAAAACTACAGAACCTTCCAAAGCGAGAAAAAATTACTACGCTCAGAGGCCACTGCGGCTCCGCCACTAGATTTAAGGAACTACAAACGTAGATTCCCAACACTAAGCCAAGCTTAAGTGGTCAAAATGACGCTCGAACAGGCATGCCCAATAGAATACTAATGGGCGCAATGTGCGTTCAAAGATTCGATGATTCACTGAATTCTGCAATTCACATTACTTATCGCATTTC
+
IIIIIIIIIGIIIIIIIGFHIIIHIIIIIIIIIIIGIIEHHGIIIIIIIGIIHHIHIIHHIIIHFCHHIIIIIHIEHHIIIIIIIIIGHHHIIIIIIIIIHIIIIHHHGGHIHHHIIHIIIIIGIIIIHIIHHIICGHIHHHIIIIIIIGIIHHFHHHIIIIIIIHGHIIHIHHGEHHHIGIHIIIHHHIIIIIHHHHHHHIHHHHHHHIIIHHFHGCHEEC?FCCHC=C0ECGHECFHCCCEHHHD<1HCHHHGFC1HIHIIIIHGIGHHHIHHEIHIIIHIIIIHGIIIHHHDI
@HISEQ:711:H5NNWBCX2:2:1101:18004:6221:ATCTCGTA
TTAAGTTCAGCGGGTAATCCTACCTGATTTGAGATCAAACGTTCAAAAAGCTGTCCTCGTCGAGGAGGGACATTTGTGAGCTCCAGCGAACCTCCATTGCTGAAGGTTACATCATGGTGGAAAACCACAAGCGTAGATATTTATCACACCTGTGATGCCACCAAACACTGGCAAGCTGATCCATTTGAGAGGAGCCAACCATAGGCCAGCAAGACCCCCAAAGTCCAAGCTCATCATGGCAAACCATGAGGAGTTGAGGTGTTCATGATACTCAAACAGGCATGCCCTTCAGAATAGCCAAAGGGCGCAAGGTGCGTTCAAAGATTCGATGATTCACTGAATTCTGCAATTCACATTACTTATCGCATTTC
+
IIIIIIIGIIIIIIIIGIIHIIIIIIIIIHIIGIGIIIIIIHIIHIIGIIHIIIIHIIIIIIIIIIIHIIIIIIIIIIIIIIIIIHIIIIIIIIIIIIIIIHIIIIHIIIIIIIIHHHIGIIIIHIIIIIIHIHHIIIIIIIIIIHIIIHIIHGIIIIIIIIIIIIIIHHIIIIIIIIHIIHIIIIIIIIIHIIIIIIIIIIIIIHHHHIIIIIIHGIIHHHHHHGCEGIGIIIIIIGIHIIIIIIIIHIIIIIIIIIIIIHIIIIIIIIHIIIIIIIIIIHIIIIIIIIIIIIHHIIIIIHFIIIIHIIIIIIIIIIIIIIIIIIIIIIIIIIIIIIIIIIIIIIIIHIIIIIIIIIIGIIIIIIIIHHI
@HISEQ:711:H5NNWBCX2:2:1101:20249:6099:ATCTCGTA
TTAAGTTCAGCGGGTATCCCTACCTGATTCGAGGTCAAACTTGGGGGGTTCTTGATGGATGCAAGCTCACCAAAATCTTAAAGCGCAATGTGCTGCGCAAGAAGCTGGCGATGCCGCTGCCAATACATTTAGAGCGAGTCTTTGCACAAGGCAAGGACAGACGCCCAACACCAAGCAGAGCTTGAGGGTGTAAATGACGCTCGAACAGGCATGCCCAATGGAATACCAAGGGGCGCAATGTGCGTTCAAAGATTCGATGATTCACTAAAGTCTGCAATTCACACTACTTATCGCATTTC
+
IIIIIIIIHIIIIIIIIGHIIIIIIIHHIHIIHIHIIHIIIIIIIIIIIIIIIIIIIHIGIIIIIGHIIHIHIIIIIIIIIIIIIIIIIIIIIIIIIIIIIIIIIIIIHIIHHHHHHIHIHIIIIIIIIIIIIIHIIHHGIIIHIIIIIIIIIIIIIIIIIIIIHIIIIIIIIIIIIIIIHGIIIIIIIIIHHIIIIIIIIIIIIIIIIIIIIIIIIIIHIIIIIIIIIIIIIIHHIHCHHIIIIIIIIIIGIIIIIIIIIIIIIFIIIIIIIIIGIIIIIHHIHGHIIIHIIIIHIII
@HISEQ:711:H5NNWBCX2:2:1101:20662:6016:ATCTCGTA
TTAAGTTCAGCGGGTATCCTCGTCTGATCTGAGGTCAAAATTCAAGGTCGGGTGCTCAAAAAAGAGCTCCCTGTTTTGTATAGCGGGTGGGGTTTTAAAATCATAATCTTCAAAGATAAATATTTCTACTAATCGATGAGGGGTTAATCCTTTAACACCTTAATCTCCGCGTGTCAGTGTTTAAACGGAATCGGGGGACGAACCCTCAAAAACCGCCAACGCCGGCGAGACAATAAATCGTCAAACCGAAGGGTTTTACTGACGCTCAGACAGGCGTGCCTCTCGGAATACCAAAAGGCGCAATGTGCGTTCAAAGACTCGATGATTCACTGAATTCTGCAATTCACATTAACTATCGCGTTTC
+
IIIIIIIIIIIIHIGHIIIIIIIIHIIIIGHIEHHHHHIHIIIIIIHGHIHHHIIIIIIIIHHIEHHHIIIGGHHGIHHHIIIIIII?ECHCH?GHHIIIIIGIIIIGHIIIIIGHIIHHHHGHII0GHEHIIIHHHHIHHIDEDFHHHIGEHFHIIHHHHIHHIIIB?GHEHGHHHHHHCHHFEHGFHHHDHHHHHHHHHHIHBFFHBABEIIIIHHEIIIIHHFHHHD.HFHH?HIIIFIHHIIHIIHEIHIIIIIIIIIIIIIIIIHIIIIIIIIIIIHIIIIIIIHHFIIIHIIIIGIIIIIIGIIIIHH@CGIIIHHIIFIIIHHIIIGIIIIIIIHIIIIIHIHGIIIHIIHHCIIII
@HISEQ:711:H5NNWBCX2:2:1101:1220:6267:ATCTCGTA
TTAAGTTCAGCGGGTAGTCCTACCTGATTTGAGATCAAACATTTAAAAGGAGCCATCCTCACTGAGGAGAGGCCTTTATGAGCCCCAGTGAACCTCCATCGCTGAAGNTTACTTGACGGAAAACCACAAGCGTAGATAGTTATCACACCTGCGATGCCACCAAACACTGGCAAGCTGATTCATTTAAGAGGAGCCGACAATAGGTCAGCAAGACCCCCAAAGTCCAAGCTCATCATGGCAAAACCATGAGAGTTGAGGTGTTCATGATACTCAAACAGGCATGCCCTTCGGAATAGCCAAAGGGCGCAAGGTGCGTTCAAAGATTCGATGATTCACTGAATTCTGCAATTCACATTACGTATCGCATTTC
+
GIHHHEGGHHHHHIDHHHHIIEHIHHHIIFHHIGIHHGHEHFFHHIIF<DEHEHEHIIHIHHDF1@GHHHIGHHHGHHIIHHHHIHHHHIGHIIHIHHDHIIIFHHG#<<CEHHGHHC<EGHFHIIIIIHHH@EHIIHHIHHCCHHHIIHHFHDGEHCHHIIIEHIIIHHIFIHHGHHHHGHEHHHHCEE=?HHHHGHHGHHE@BHGHHIIHHHHEF.GC?HFCFHCEG<CHFHHEGGEGHFCCCIGHIIHG@HIIIIIIIHHHIIIHGIFIHEHIHIIHHHEHCIGHHHHFHCHH?HHEECCIHHGCGHHHHIIIIHIIIIHHIIHIIHHIIIIIIIHHIIIIIIIIIHIHHHGIHHDDIHIIHHHDHI
@HISEQ:711:H5NNWBCX2:2:1101:6335:6256:ATCTCGTA
TTAAGTTCAGCGGGTAGTCTCACCCGATTTGAGGTCAAGGTTCGTGGGTCGAGCAAGCTCGAACAATGTCTTCGATGAGACGGTTAGAAGCAGGTTCCCAAGGAACAGAGCAAATCCCAAGACGTAGAAACATCTTATCACGCCTGGGGATCGGCAAAGGGGACCCCACTAATGCATTCAAGAGGAGCTGGCTTTTCGCAAAGCCAGCAAATGCCTCCAAAGTCCAAAGCCATCTTGATCAAGAAACCAAGAAGGTTTGAGAATTTCACGACACTCAAACGGGTGTGCCCCTCGGAATACCAAGGGGCGCAAGGTGCGTTCAAAGATTCGATGATTCACTGAATTCTGCAATTCACATTACGTATCGCATTTC
+
IIIIGIIIHHIIIIIHHGHHIHIIIICHIHGIIIIHGIIICCHHIIHCHEHIIGIIIIIIGHHIIHHHHIHHIIIIIHFCGHIEHHIEHHGIIIHIIIIHHHHIIIIHHIIIIHIHIIIIHFHIIIICHGHIHIHHIIGIIDHIEHEHIHIIIII/E?GHHIDGGIIHIIIHFHIHIIIHHFHHHIGIHGIHEHHFIIIIIHHHIHHIHIIIIIFFHIIIHIHHHHHEH@HIHIIIHFFHHHE?IIGHIHIIHHHHEIIIIHIHHHEEIHEGDHHHHEHIIIHHIIIIIIIGIIIIIIIIHIIIIIIIIHIIIHIHGIIIIGIIHIIIHIIHIHHHHIIIIIHHHIIIIIIIGIIIHEHGHIIGIIIIHDHHI
@HISEQ:711:H5NNWBCX2:2:1101:7146:6258:ATCTCGTA
TTAAGTTCAGCGGGTATCCCTACCTGATCCGAGGTCAAGAGTGTAAAAATGTACTTTTGGACGTCGTCGTTATGAGTGCAAAGCGCGAGATGTACTGCGCTCCGAAATCAATACGCCGGCTGCCAATTGTTTTAAGGCGAGTCTACACGCAGAGGCGAGACAAACACCCAACACCAAGCAGAGCTTGAAGGTACAAATGACGCTCGAACAGGCATGCCCCATGGAATACCAAGGGGCGCAATGTGCGTTCAAAGATTCGATGATTCACTGAATTCTGCAATTCACACTACTTATCGCATTTC
+
IEHHIHHIIIIHCHHIIIGHHHHCGHGHGH?CDHGCHIIE1DEGHGHH1CDGCEHHIIIDHHIFHDHHIHGHCHHGHIIGIG?CCHHDHEIHIHIHHIIHIHHHI@?HHIHIHHCHHIHHHIIIHGHFG@HHEFHFEGDHIIFHIHHHIIIHIIIIIHIHIIHIIIIFIIIHGCHHGFHHGFHHHFIHHHHHHHHFHDHHHHHIHHHHHHG?EIHIHGHGIIIHIIGHHHEEF?HIGHFHHEEDHHIIHEIIIIHIIHHCHGHHHIHGHHHECHHHHIGHIHEHHHIHHCHDHHHHEG<IHI
@HISEQ:711:H5NNWBCX2:2:1101:9670:6350:ATCTCGTA
TTAAGTTCAGCGGGTATCCCTACCTGATCCGAGGTCAAAGTAAAAAAGAGGCTTAATGGGAGGAGGTCTGCTAGGCGTGACGCAATGTGCTGCGCACGAAACCAACATACCGGCTGCCAATGAATTTAAGGCGAGTCCACACACTAAGGCGGAACAAACACCCAACACCAAGCAAAGCTTGAAGGTTTAAATGACGCTCGAACAGGCATGCCCAACGGAATACCGAAGGGCGCAATGTGCGTTCAAAGATTCGATGATTCACTGAATTCTGCAATTCACACTACTTATCGCATTTC
+
IIIIIIIIIIHIIGIIIIHIIIIIIIHIIIIIIIHHHHHHGHIIIIIIIHIIHGHIIIIHIIIIIGEHHIIIGHHIIHHHHIIIHIHIIIIIIIIIIIIIIHIIIIIIIIHIIIHIHIIIHIHHHHIHIIIIHHHEHIIIIIHIIIIIIIIIIIIIHIIIIHHIIIIHHHHIIIIIHHHIIHIIIIHIIIIIIIIIIIIIIIIIIIIIHHGIIIHHGIIIIIIHIHHCHGIIIHFHDCIIHIGIHIIIIIIIIIIIIIIHIIGIIIIIIHIIHIIHHHFFHIIIIIIIIIIIIIII
@HISEQ:711:H5NNWBCX2:2:1101:14180:6431:ATCTCGTA
TTAAGTTCAGCGGGTAGTCTTACTTGATTTGAGATCGAGTTTTACAAGAATCGTTGCCGACCCTTGTGAAATCCTGCATCAGTCAGCCAAAACGGTCAAACTCCCTTTATATTAGCTGCAGCAAAAGTAATAATCCGTTTGACGGGACTAAATAAATATGCTTTTAGCTCAGGAGAATGTCCAGCTGCACCTGCATTTCAAGCAACCCGCCACCGATCTAAAAAAGATTGGTGTTGGGATTGCTCAAGTCCAAAACTGTTTTTTTAAAAAAAAAAAAGTTTTGAGGTGTTTACTGATACTCAAACAAGCATGCTCTTCGGAATACCAAAGAGCGCAATATGCGTTCAAAGATTCGATGATTCACTGAATTCTGCAATTCACATTACGTATCGCATTTC
+
IIIIIIIIIIIIIIIIIIIIIIIIIIIIIHGHHIIIIIIHIIIIIIIIIIIIIIIEHICHIIIIIHHIIIIIIIIIIIIIHIIIIIHIIIIIIEE@EHHIGIIIHIIIIIIIIIHIIIIIIIIIIIIIHHIIHIIHHHHHHII=DDHIIIIIIIHIIIGHGHHHHIHGIHHIEHEAGHIIGIFIIHHHGHHHIHHHHIIIIHHHHHEHHGHI@GEHEHEIIHHHE@E@GHHCIFHHIHFHHFEB.IHHHHFGHEFIGHHDHFHHHIGIIIIHIIIHIIIHIIIIIIIIIHIIHHIHIIIIIIHHIIIHIIIHIIIIIIIIIHIHHIIIHEIIHIIIIIHIIIHIIIIIIIIIHIIIIIIIIIIHIHIIIIIIIIIIIIIIGIHHHGIIIIIIIHIIII
@HISEQ:711:H5NNWBCX2:2:1101:15281:6253:ATCTCGTA
TTAAGTTCAGCGGGTATCCCTACCTGATCCGAGGTCAACCTTGATAAAATTGTGGTTATGGCGAGCACGCGCCTGAGCCCCGAAGCGAGAAGTATTACTACGCTTGAAGCCAGACGGCACCGCCACTGATTTTGAGGTGCACCCTGAGGTGGCACCCAATACCAAGCAGAGCTTGAGGGGTGTAATGACGCTCGAACAGGCATGCCCCCCGGAATACCAGAGGGCGCAATGTGCGTTCAAAGATTCGATGATTCACTGAATTCTGCAATTCACATTACTTATCGCATTTC
+
IIIIIHIIIIIIIIIIIIIIIIIIIIIIIIIIIIIIIHIIIIIIIIIHIIIIIIIIIIIIHIIIIHHIIIIIIIIIIIIIIIIIIIIIIIIIIIIIIIIIIIIIIIIIIIIIIIIIIIIIIIIIIIIIIIIIIIIIIIIIIHIIIIIIIIIIIIIIIIIIIIIIIIIIIIIIIIIIIIIIIIIIIIIIIIIIIIIIIIIIIIIIIIIIIIIHHIIIHIIIIHIIIIIIIIIIIIIIIIIIIIIIIIIIIIIIIIIIIIIIIIIIIIIIIIIIIIIIIIIIIIIIIIHIII
@HISEQ:711:H5NNWBCX2:2:1101:3385:6683:ATCTCGTA
TTAAGTTCAGCGGGTAGTCCTACCTGATTTGAGGTCAAGATGGTCAATACAGAAGAGGTTTAGAAAGCAGCATTAAGCAGATGTCCAGGATGTAGATAATTATCACACCTGTAGACAGTTCCACCAAGGTACTGCTAATCAATTTCAGGGGAGCAGACTATAAAAGCCTGCAACAACCCAAATCCAAGCCACACCAGGTGTGGTTGAGAATTTAATGACACTCAAACAGGCATGCTCCTCGGAATACCAAGGAGCGCAAGATGCGTTCAAAGATTCGATGATTCACTGAATTCTGCAATTCACATTACTCATCGCATTTC
+
IIIIIIIIIIIIIIIIIIIIIIIIIHIIIIIIIIIIIIIIIIIHHIIIHIIIIIIIIIIIIIIIIHHHIIIIIIIIIIIIIIGIIHIIIGIIIIIIIIIIIIIIIIIIIIIIIIIIIHHIHIIIIIIIIIIIIIIIIIIIIIIIIIIIIHIIIIIIIIIIIIIHIIIIIIIIIIIIIIIIIIHIIIIIHIIIIIIIIIIIIIIIIIIIIHHHIIHIHEHFHEIIHHHIIGIIIIIIIIIIHIIIIIIIIIIIIIIIIIIIIHIIIHGIIIIIIIIIIIIIIIIIIIIIIIIHIIIIHHHHIIIHIHIIHHIIIIIIIIII
@HISEQ:711:H5NNWBCX2:2:1101:6685:6506:ATCTCGTA
TTAAGTTCAGCGGGTATTCCTACCTGATCCGAGGTCAACCTTAAAAAATTGGGGGTTTAACGGCAAAAACTACAGAACCTTCCAAAGCGAGAAAAAATTACTACGCTCAGAGGCCACTGCGGCTCCGCCACTAGATTTAAGGAACTACAAACGTAGATTCCCAACACTAAGCCAAGCTTAAGTGGTCAAAATGACGCTCGAACAGGCATGCCCAATAGAATACTAATGGGCGCAATGTGCGTTCAAAGATTCGATGATTCACTGAATTCTGCAATTCACATTACTTATCGCATTTC
+
IIIIIIIIHIIIIGIHIHHIIHIIIIIGHIHIIIIIIHHIEHIHFHGHIGIIHGIIIHHHHIHIIIIHIIIIIIHIIHIIIIIIIHGIIIIIIIIIIIHIIIIIHHIIIGHIIHIIIIIIIIIIIIIIIIIIIIIIIIIIIIIIIIIIIIIIIIIIIIIIHIIIIIIIIIIIIIHHIIIIIIIHGHIIIIGIIIIHIIIIIHIHHEIIIIIIIIIIIHHGGIIIIIIIHIIHHIIHHHIIIIIIHIIIIHIIIIIIIHHHHHIIIIIIIIHIHIIIIIIIIIIIIIIIIIIIHIII
@HISEQ:711:H5NNWBCX2:2:1101:7294:6571:ATCTCGTA
TTAAGTTCAGCGGGTAGTCCTACCTGATTCAAGGTCAGATTTCAAAGTGTGCTTGACCGCCGCTCGGACGGCAGTCGAGGCGGGGGACGCGAGGCCCGGTCGGACGAGGACAATACAACGCCCGTGGGTGCTCGGAGACCCCACCGATTCATTCAAAGGGAGCCGCGTCGCCGCGGCAGACCCCCAAGTCCGCCGCCAGCCGGTCGCAAAACCGGAGGCGGCGATGAATTCAAGACACTCGAACAGGCATGCCCATCGGAATACCAAAGGGCGCAAGGTGCGTTCAAAGATTCGATGATTCACTGAATTCTGCAATTCACATTACTTATCGCATTTC
+
IIHIHIIIIIIIIIIIIIIIIIIIIIHIIIIIIIIIIIHIIIIIIHHIIHIIIIHIIIHIIIIIHHIGIHIIIIIIIHIIIIIIGICHHGIHIIHHIIGDHHHHIIIIIIGHGIHIIHIHIIIIHIIIHIIFHIIHHIIIIIIHHHIIHIHIHHHHIHIHIHGHHIIIIIIHIHIIIIHHHIIIIIHHHIIIIIIHIIIIIIIHIHHHHIIIIIIIIHGHFIHIIHGHIHIIHEHHEIIIIIIIIIIIIIIIHHIHIIHIGIIIGIIHHHIIHHIIHIIIIIIIHIHGIIIIHIIIIIIIIIIIIIIIGIIIIIIIIIIIIIIIIIIIHIIHIHGII
@HISEQ:711:H5NNWBCX2:2:1101:7623:6576:ATCTCGTA
TTAAGTTCAGCGGGTAGTCTTACTTGATTTGAGATCGAGTTTAACAAGAATCGTTGCCGACCCTTGTGAAATCCTGCATCAGTCAGCCAATACGGTCAAACTCCCTTTATGTTAGCTGCAGCAAAAGTAATAATCCGTTTGACGGGACTAAATGAATATGCTTTTAGCTCAGGAGAATGTCCAGCTGCACCTGCATTTCAAGCAACCCGCCACCGATCTCAAAAAGATTGGTGTTGGGATTGCTCAAGTCCAAAGCTTTTCGATTAAAAAATCCAAAAGCTTTGAGGTGTTTACTGATACTCAAACAAGCATGCTCTTCGGAATACCAAAGAGCGCAATATGCGTTCAAAGATTCGATGATTCACTGAATTCTGCAATTCACATTACGTATCGCATTTC
+
IEGHHEHHHHHHIICCCHIIHHIIHGHIHIEEHHHHEHH<@HEHEE@G?EHHHIEGHHHIGIHEEHEEHHHHEHIGG@F@FHIHIHICDHHHGEDGCH@FHIIEE1<111<FC10<DECHFHHHHHC@H?GHHHFE=EGE0CHE<FGC?ECGHHEHFHIHFCEFHEHEHF@G@GHEG?.8A.IHHHHCBFHF@F@FHFEHHHHHIHEEDHIHEACHEE@>8C?HHHCF?GHH=IHHEHHHFIIHIHHHFIHHHHIIIIIHIIIHHCFIGHEIHEGFD0IIHGFIIIIIHGEGFFGIIIHHIHEFFIHHIIIIIHGIHCIHHGHHHHHHHHDCDGIHIHGHEFHHEIHHHFHHHFIHIIIIHHIHIHIHIHHEHEHEHHGHIIHIHEHDCC@GHEHHGHH
@HISEQ:711:H5NNWBCX2:2:1101:8973:6557:ATCTCGTA
TTAAGTTCAGCGGGTGGTCCTACCTGATTTGAGGTCAAGTTTATCAAATCCAATGACATATAAGCAGCCATGACCTTTCCCATCAGATGCAGATAATTATCACACCTGACAGAGGTTCGACCACTCATGCATTTCAGGGGAGCAGACTACAAGGCCAGAGCCTGCATAACCCCCAAATCCAAGCCACACACACCATGGTGTGGGTTGAGATATTGACGACACTCAAACAGGCATGCTCCTCGGAATACCAAGGAGCGCAAGATGCGTTCAAAGATTCGATGATTCACTGAATTCTGCAATTCACATTACTTATCGCATTTC
+
HHHIIHIGFHHIIIIHIIIIIIIHHHGHIGGHFHII@HIIIIIGCEHIGFHHHIIIIIIHIHIGHFHHIIHIIHIGIHIHEHECGHIIGIEHHGHIGHHIC?GHCHIIHHHHIIEEHHHIIHIHHHHIIICGGHHHHIHHHHHFFHHIIIIIHGHIHHGHIIIIIIIHHHIIHIDF7AGHHHIHHHHHHHIHIHHHHIHHEEGGIHHIIHIIHHHIHGHFCHIHIIHHHHFFIHHHHHDFIHGIIIIHHIHHECIIIIIIIIIIHGIHFHGGGHHIIHHHHEHIIIHHGIIHHHHHHIHGHGHHEHEGHGHHHHHIIHHID
@HISEQ:711:H5NNWBCX2:2:1101:9846:6532:ATCTCGTA
TTAAGTTCAGCGGGTATTCCTACCTGATCCGAGGTCAACCTTAAAAAATTGGGGGTTTAACGGCAAAAACTACAGAACCTTCCAAAGCGAGAAAAAATTACTACGCTCAGAGGCCACTGCGGCTCCGCCACTAGATTTAAGGAACTACAAACGTAGATTCCCAACACTAAGCCAAGCTTAAGTGGTCAAAATGACGCTCGAACAGGCATGCCCAATAGAATACTAATGGGCGCAATGTGCGTTCAAAGATTCGATGATTCACTGAATTCTGCAATTCACATTACTTATCGCATTTC
+
IIIIIIIIIIIIIIIIIIIIIIIIIGIIIIIIIIIIIIIIHIIIIIIIIIIIIIIIIIIIIIHHIHIIIIIIIIHIIIIIIIIIIIIIIIIIIIIIIIIIIIIIIIIIIIIIIIIIIIIIIIIIIIIIIIIIIIIIIIIIHHIIIIIIIIIIIIIHIIIIIIIIIHHIIIIIIIIIIIIIIIIIIIIIIIIIIIIIIIIIIIIIIIIIIGHIIIIIIIIIIIIIIIHHIIIIIIIIIIIIIIIIIIIIIIIIIIIIIIIIIIIIHIIIIIIIIIIIIIIIIIIIIIIIIIIIIIII
@HISEQ:711:H5NNWBCX2:2:1101:10037:6735:ATCTCGTA
TTAAGTTCAGCGGGTATCCCTACCTGATCCGAGGTCAACCTTGTGAAAGATTTAACGGCCGCGGCCACCCGCACTCCGAAGCGATTAATGAAATCACAACGCTTGGAGACGGACAGCTCAGCCGGAGACTTTGAGGCGCGCGGAACACCGCGGCGCCCAATACCAAGCCAGGCTTGAGTGGTGAAATGACGCTCGAACAGGCATGCCCTCCGGAATACCAGAGGGCGCAATGTGCGTTCAAAGATTCGATGATTCACTGAATTCTGCAATTCACATTACTTATCGCATTTC
+
IIIIHHHGHHGEHHHHHHIIIIHHHHHHIIIIIIIHHHHEHIHIIICHH?GHEGHIIGG<CHDHIHHIIIIIIIHIHHHIIIIHHHCHGEHHIIHIHIIIHHIHIIHIHHIHIIIIGHHHHHHIIIIIIIIGHHHHHIIIHHHHHHHHHHICHDHHIIIIIHHHHHHHIHIIHHHIIIHHEHIHIGIHEHHHHIIHIIIHHGHHIDIIHHIIIIHIHHEIHHFIHGGIIHHHHIHHFHEHIGIGIIIIIHHHGHHIIIIIHIIIIHGFHGEHHIIIHIIHIIIIIIIIIII
@HISEQ:711:H5NNWBCX2:2:1101:11261:6670:ATCTCGTA
TTAAGTTCAGCGGGTATTCCTACCTGATCCGAGGTCAACCTTAAAAAATTGGGGGTTTAACGGCAAAAACTACAGAACCTTCCAAAGCGAGAAAAAATTACTACGCTCAGAGGCCACTGCGGCTCCGCCACTAGATTTAAGGAACTACAAACGTAGATTCCCAACACTAAGCCAAGCTTAAGTGGTCAAAATGACGCTCGAACAGGCATGCCCAATAGAATACTAATGGGCGCAATGTGCGTTCAAAGATTCGATGATTCACTGAATTCTGCAATTCACATTACTTATCGCATTTC
+
IIIIHIIHIIIIIIIIIIIIIIIIIIHHIIIHIHIIIIIIIIIIIIIIIIIIIIIIIIIIIIHHIHIIHIIIIIHIHIIIIIIIIIIIIIIIIIIIIIIIIIIIIIIIIIIIIIIIIIIIIIHIIIIIIIIIIIIIIIIIHIIIIIIIIIIIIIIIIIIIIIHIHIIIIIIHIIIHHHIHIIIIIIIIIIIIIIIIIIIIHIIHIHIIIIHGHIIIGIIIIHIIIIIIIIIIHHHHEHIGIIHHIHHIIIIIHIHIIIIIIIIIIIIIIIIIIIIIGIIIHIIIIIIIHIIIIIHI
@HISEQ:711:H5NNWBCX2:2:1101:13067:6748:ATCTCGTA
TTAAGTTCAGCGGGTATCCCTACCTGATCCGAGGTCAAGAGCAAAATGTTTGACTTGATGGACGTCGACATTCAAGGCAAGAAACGCAAAATGTGCTGCGCTCCCAGGCCAGTATGCCGGCTGCCAATTGCTTTAAGGCGAGTCCACGCGTAAAAGCGGGACAAACACCCAACACCAAGCAGAGCTTGAGGGTACAAATGACGCTCGAACAGGCATGCCCCATGGAATACCAAGGGGCGCAATGTGCGTTCAAAGATTCGATGATTCACTGAATTCTGCAATTCACACTACTTTTCGCATTTC
+
IIIIIIIIIIIIIHIIIIIIIIIIIIIIIIIIIIIIIIIIIIIIIIIIIIIIIIIIIHHHIIIIIIHIIIHHGHHIIIIIIIIIIIIIIIIIIIIIIIIIIIIIIIIIIIIIIHIIIIIIIHIHHIIIIIIIIIIIIIIHIIHHIIIIIIIIIIIIHHGIIIIIIIIIIIIIIHIIHHIIIIIIIIIIIIIIHIIIIIIHHIIHHIIIIIIIIIIIIIIIIIIIHHHHIIIIHHEIIIHIIIIIIIGIIIIIIIGIIIIHIIIIIIIIIIIIIIIIIIIIIIIIIIIIIIIIIHIHIIIIIII
@HISEQ:711:H5NNWBCX2:2:1101:14556:6621:ATCTCGTA
TTAAGTTCAGCGGGTATCCCTACCTGATCCGAGGTCAAGAGCAAAATGTTTGACTTGATGGACGTCGACATTCAAGGCAAGAAACGCAAAATGTGCTGCGCTCCCAGGCCAGTATGCCGGCTGCCAATTGCTTTAAGGCGAGTCCACGCGTAAAAGCGGGACAAACACCCAACACCAAGCAGAGCTTGAGGGTACAAATGACGCTCGAACAGGCATGCCCCATGGAATACCAAGGGGCGCAATGTGCGTTCAAAGATTCGATGATTCACTGAATTCTGCAATTCACACTACTTTTCGCATTTC
+
IHHIIHHIIIIIEHHHHHIIIHIIHHHIHIHHIIIHIIIIIIGHHECHHHHIIHIG?G?FHHH/<<E?EFEEHH@FCEHIIECHHE@?EHEHIHHG?HHHEHHICHGGGEHHEFF?FHHHCHIIIIIHHHHFHEHFIHHIIHEHHEGHIIEEEH?HFHGHHGHIIHGCHGHH@CEEHHIEHEEHEHCIHFEGCHGFHIHIIHHHGHEHGHHE?HIHG=IHHHIHHIIIIHHCEDCHH=E?HHCCCEHHHHIIIIHEFG@EEHHGGEIIHG?HHIHFF1HFGHCIIIIIIIGEC/CHHEHHHGI
@HISEQ:711:H5NNWBCX2:2:1101:18805:6713:ATCTCGTA
TTAAGTTCAGCGGGTAATCCTACCTGATTTGAGGCCAGAGCTTTAAGTCATGGGTCAGACTGCAAAGAGTCTTTCGCCGGATTAGAAGCAGACACATGCACGTGGAAGGTAGGGGCAGTTGCCTGCCGCCTCAACGAATGACTTTATCACGTTGAGGACGCCTACACATTGTATGTACGGGTCCAGCTAATACATTTGAGGTGAGCTGTCGAGTGATCAACAGCAAGCACCCAAGGACCAACCCCAAGCAACACAATAAAGCATTGAGGGTTGAGAATTCATGACACTCAAACAGGCATGCTCCTCGGAATACCAAGGAGCGCAAGGTGCGTTCAAAGATTCGATGATTCACTGAATTCTGCAATTCACATTACTTATCGCATTTC
+
IEHHIIIHIGFIIIHDHIHIIHIHGCHHHHIIHIHCHICHECEGHIIIIIIHHIHIHHIICHIGHHHFH@HHIIHIIHHHIEHIIIGHIEHHIIIIHIHGHIIHHGGHDHHIC</CCHIHIHHHHIHIIIIIIEHHHHIIIIFHIGHIGFEEEEH?GHHDHHFHIGHEFHHGA@EHHHGAEEHF@HGHHIHGHIGHGHHHFG?HHHIHFIIHHGGHG..F6.HHHG@HG?HEGHGHHD?<EDEEH@/EHHFF@HGCCHIIHIIIIHHEHIIHEHGIHIIIIIIIHIIIIHECHF?HHHHHGHGIHGHIIHEHC1IHHIIIHIHFF<?HHCHIIIIHIHF1<?HHHIHH?FHHIHIHIIIHIIIIHHHHHHEHDCCGD0@@G@H?<E
@HISEQ:711:H5NNWBCX2:2:1101:20405:6554:ATCTCGTA
TTAAGTTCAGCGGGTATCCCTACCTGATCCGAGGTCAACCTTTGATGAATGGGGATTTCTCCAATGGCAAGCAGTGCACCCACGATGCGAGCGAATAGTGCTGATAAGCCTTTACAACGCCACAAACACGTGGGGACCAACCGCCTCTGAATTTCGGTGGTGAGGTGATTTAACGTGATGCACGCATCCCCTCATTCACCAATAACCAATCCCCCAAATATTTTCTAAGAGGGATTGAACTGGTTGTTAATGACTCTCGAACAGGCATGCCCTCCGGAATGCCGAAAGGCGCAATGTGCGTTCAAAGATTCGATGATTCACTGAATTCTGCAATTCACACTACTTATCGCATTTC
+
HIIIIIIIIGIHIIDHHIIIIGHIIIIIIIIIIIIIIIIIFHIIIIIGIHIHIGIIHIFHHIIHIHIHIIIHHIIIIIGEHIIIIIIIIGHHHDHHIIIIIIIIIGIGHHIGIHIHIIFHGHIIHIIIGH@EHHDDDH?HHIEDHHHD?EHIIIHHHD@HHHHIH@GGHGHHHHHHIIIIIHIHIHDDGAHHBGFGAHHH@GHIGHGE?HIHGHIHIHIHHHHHFIHHIIIHIIHIGHHIIHIIIIGIIHIHIHHIHHIHIIGHGIIIHCHIHIIIIIIHHHHIHHEGIIIIIIIIIHIIIIIIIHIIHIHHIIIIIIIIHIIIIHIIIIIIIIIIIIIHIIIHIHHHHHIIIII
@HISEQ:711:H5NNWBCX2:2:1101:1552:6855:ATCTCGTA
TTAAGTTCAGCGGGTAATCTCGTCCGACCCGAGGTCAACCATTGGAAGATGGGTGTTTTACGGCAGGCCGCCCGCGCGGGCTCCGAGGCGACAGCGAGATGCTTCTACTGCGCAAGGGAACCCGACGGGCACCGCCACTGCATTTGGGGGCTGCGGTTTCCCGCATGCCCCATCACCAGGCTGGGCCTGAGCGGTGACGCGACGCTCGGTCGGACGTGCCCTCCGGAATACCAGAGGGCGCAATGTGCGTTCAAAAACTCGATGATTCGCTGAATTCTGCAATTCATATTATTTATCGCATTTC
+
IIHIIIHIIIIIIIIIIIIIIIHIIIIIIIIHIIIIIIIIIIHIIIIIIIIIIIHHIIHHHHHIHIIHHEHHIIIIHIHIIHIIIIIIIHHIIIIIHIIIIGHIIIIIIHIIHHHHIIIIIHIHIIIIHIIIIIIIIIHIIIIIIIIIIIHIIIIIIHIIIIIHIIIIIIIIIIHIHHIIHIIIHIHIHIHGIIIIIIIIIIHIIIIIIIIIIHIIIHIIIIHIIHGIIIIIHIHEIHGHHIIIIIIIIGIIIIHGDIHIIIIIIIIHHHIIHIHEHIIIIIIIIHIIIIHFIIIHIIHIIIIH
@HISEQ:711:H5NNWBCX2:2:1101:4997:6858:ATCTCGTA
TTAAGTTCAGCGGGTAGTCCTACCTGATTTGAGGTCAAGATGGTCAATACAGAAGAGGTTTAGAAAGCAGCATTAAGCAGATGTCCAGGATGTAGATAATTATCACACCTGTAGACAGTTCCACCAAGGTACTGCTAATCAATTTCAGGGGAGCAGACTATAAAAGCCTGCAACAACCCAAATCCAAGCCACACCAGGTGTGGTTGAGAATTTAATGACACTCAAACAGGCATACTCCTCGGAATACCAAGGAGCGCAAGATGCGTTCAAAGATTCGATGATTCACTGAATTCTGCAATTCACATTACTTATCGCATTTC
+
IIIIIGHIIIIIIGIIIIIIIIIIIIIIIIIIIIIIIIIIIIIIHIIIHIIIIGHHIIIIGHHIIHIIIIIIIIIHIIIHIIIIIIHIHIIIIIIHIIIIIIIIIIIIIIIIIIHIIIIIIIIIIIIIIHIIIIHHIHIIIIIIIIIHHHHHGIGIIIIIIIIIIIIIIIIIGHIIIIIHGHIIHIIIIIIIIIIIHIIIHHHHHIIIIIIHHHHFIIHHIHIIHHHIHHIIIIHIIHGHHHIIIIGIHIIIIIHIIIIIIIHGIGIHGHIHHIIHIIIIGIIHFHHHEIHIIIIIIIIIIIIIHHIIGIIIIHIHIIGI
@HISEQ:711:H5NNWBCX2:2:1101:9739:6880:ATCTCGTA
TTAAGTTCAGCGGGTAATCCTGCCTGATCTGAGGTCTAAATCTTATAGAATTTACTGTGATTAGAAGCTTTCTAAAAATATTTACAAGTTCAGCTTATAGCGCAAGTCTATAATCCTCAGCGAATAATCTATTACGCCGAGTCAATCTGATCTCGAAATGGGGAATGCTAATGTATTACGAATAAGTTTCGAGAATTTAAATTCTCCAACAATATTCAAAAACCAAATCTTAAAATTCATAAAAAAAATTAAGGATTTGAAGAGTTCACGACACTCAAACAGACATGCTCGCCGGAATACCAGCGAGCGCAAGATGCGTTCAAAGATTCGATGATTCACTGAATTCTGCAATTCACATTACTTATCACATTTC
+
IIIIIHIIIIHIIIHIIHHHIHIIIIIIIIIIIHIIHIHIHIIIIIIIHGHHIIIIIIHIIIIHHGHIHIIIIIHHIIHIIIIIIIIIIIIIIIHHIIIIHGIIIIIHHHIGIIIHIIHGFIHHHHHIIHIIIIIGGHGDHHIIIHIIIIHIIIIIIHHHHHIHHHHHIHIIIIIGIHGIHIHIIIIIIIHHEFIIIHHHIIIHHHHIHIIHHIIIHIHHHHIHEEFHGIIHEIHGHGIHH?CEHIIIIIIHIIIHEHHHHIHHCHDIIIHHHHHHIIIIIGIIIIIIIIIHHCIIIIIHIHIHHIHIIIHHHIIGHHHGHIIIIIHGIHHIHIIIHIIIIIIIIIIGIIIIIIIIHHGHHHGIIHIIIIIII
@HISEQ:711:H5NNWBCX2:2:1101:10595:6770:ATCTCGTA
TTAAGTTCAGCGGGTAGTCCTACCTGATTTGAGGTCAAGATGGTCAATACAGAAGAGGTTTAGAAAGCAGCATTAAGCAGATGTCCAGGATGTAGATAATTATCACACCTGTAGACAGTTCCACCAAGGTACTGCTAATCAATTTCAGGGGAGCAGACTATAAAAGCCTGCAACAACCCAAATCCAAGCCACACCAGGTGTGGTTGAGAATTTAATGACACTCAAACAGGCATGCTCCTCGGAATACCAAGGAGCGCAAGATGCGTTCAAAGATTCGATGATTCACTGAATTCTGCAATTCACATTACTTATCGCATTTC
+
IIIIIIIIIIIIIIHIIHIGIIIIIIIIIGHIIIIIIHIIIIHIIIIIIIGIIIIIIIIIIIIIHIIIHHIIIIIIHHIIIHIIGIHIHIIIIIIIIIIIIIIIIIIIIIIIIIHIIHHHIHIHHIHIIHHHIIIIIIIIIIIIIIIHIIIIIIHHIIIIIIIHIIIIIIIIIIIIIIIIIIHHIIIIHIIIIHIIHHIIHIIIIIIIIIIHIIIIIIIHIIIIIIIIHHHIIIIIIHHEIIIIIIIIIHDHIIGIIIIHIIIIHIIIIIHGIHIIIIIIIIIIIIIIIIIIIIIIIIIHIIIIIIIIIIIHHHIIHIII
@HISEQ:711:H5NNWBCX2:2:1101:15726:6783:ATCTCGTA
TTAAGTTCAGCGGGTAGTCCTACCTGATTTGAGGTCAAGTTTAAAAGTAGTGCCAAGAAGGCAGTCCGAGGACGGTTGGAAGCAGACACACCGACTCCTCAGCGATGGCATAGATTTTTAATTATCAAACCAAAGCCGATTCATAAAGTTCCGCTAATGTATTTAAGAGGAGCCAGTTATTTCACCGGCATGAACCTCCACATCCAAGCCTTCAAAATAAAAGAATTTTGAGGTTGAGATATTAATGACACTCAAACAGGCATGCCCTTCGGAATACCAAAAGGCGCAAGGTGCGTTCAAAGATTCGATGATTCACTGAATTCTGCAATTCACATTACATATCGCAATTC
+
IIIIIHHHHHIIIIIIHIIIHIIIIIIIIIHHHH1<FHI<FHIIIIHIIIHIHGHHHCHHIHIHIFHHHIIHIIIFHIIHHHIIIGHIIGIHIIIIIIIIIIHIHIHHHIIIIHHEHIIHHIEHIIIHEHHIIGHIIIHIHIIIIIHHHIHHHHIHHCHHHHHEHHGHHIHICHIIHGHFHIEHFHIGIGHIHIIHEHGHEEHHHHHHGEEHHH@@IHEGIH@D0H@EHHGED1HEHHGCFG@C1@HEEFHHEHHEEED<<C?IG?CHEHFHHG@G?<1GECH?EFFGIIHF0EGIHEG@?HG1?IIHEHIIIIIIHCHHG@ECEGHIIIIIHHHCCGCDHHFIHEC</H
@HISEQ:711:H5NNWBCX2:2:1101:17560:6892:ATCTCGTA
TTAAGTTCAGCGGGTATCCCTACCTGATCCGAGGTCAAACCTTTCTAAGATTTTAGGTTAGACAGGTGAACCGCACAATGAACCATCCAAAGCGAGAGAGAGTCTACTACGCTTGAGGCCATCGTGGCACCGCCACTGATTTTCAGACGTGCCCTTCCCCCTTGTAGGGGGGAGGGGCAAACACCCAACACCAAGCTGAGCTTGAGATTTTTACAATGACGCTCGAACAGGCATGCCCCTAGGAATGCCCAGGGGCGCAATGTGCGTTCAAAGATTCGATGATTCACTGAATTCTGCAATTCACATTACTTATCGCATTTC
+
IGHHFEEHH@EEHIHIIIHHHEFHICHIIEE0ECEHHCHHH?HHEGFE@HFHIFHEHHIIICHCEEDCFGHHHIDHHHIIGHEEHHH@FEHHHHHCDHHHEHHHHHIHHIHHGHEHHGHHHHHIHIGHCCHECEHIHHHBDHHIIIHHHIIIIIIHHHFHIHIIIIHHHIIIHEIHHHHIIIIIIHHIGAHHHEHGHHGIHHFGGG<FHHIHHFEHGIIIIHIHGIHH@EGIHDIIGIIIIIIIIHIIGHHECCIIHHIIHGIIIIIGIIHHGIIIHHHGEIGIHEHHIHIIGIHIIIIIIIHHIIIIHHIIHIHIHHDGI
@HISEQ:711:H5NNWBCX2:2:1101:2558:7173:ATCTCGTA
TTAAGTTCAGCGGGTAGTCCTACCTGATTTGAGGTCAAGTTGTCAAATATACATGGGTTTTTGTCTCCGATGGGACAGTTGTGAGCAAAAAAAAAAAAAAGACAACCAAGTAAAGTGCGGCCCACTCCAAATCCAAAGCATGACCCCTCACCTCCCCACCCACCCCATTGATTCATGGGGTTTGGGGGGTTGTGGTTCATGTTGAGAATTAAATGACACTCAAACAGGCATGCCCCTCGGGAATACTCGAGGGGCGCAAGGTGCGTTCAAAGATTCGATGATTCACGGAATTCTGCAATTCACATTACGTATCGCATTTC
+
GHHIH<<FGG1/CCCFEHCCGHHGHIII?EEEHHHGHEHEHECGHIEEHHHFCFGFHHIIHIGIGD1<CEHE011<1<GHEHE111C@<<CCDCCHECDH0<@C@5@DHE@@<DD>0=@?C@FHHGHHHECFB@EHEGB@FB-DE-IHGE<DE=DHA,IHE?HFBHEHHHHHIHH@BHHHIHHHGHHG//HHIIHHHIIIIHHHHHHCHHHEIHHIIIHGHIIIHIIHIIIIIGIHHIIHIIHGIIIIIHEIHIHGIIIHHIIIGIIIIIGHHGHHHHIIIHIIIIHHHIHHIIIIIIIIIIIIHIIIIIIIIIIGIHHH
@HISEQ:711:H5NNWBCX2:2:1101:6141:7246:ATCTCGTA
TTAAGTTCAGCGGGTATCCTTGCTTGAGTTGAGGTCATTAAAAAAAAAAGTATATACTAGACACGACACGAAATCACGCGCGCGCAAAGCATAATACGTATTGAGGTAAAGTTTTCAACGAACCACATTAGAATAGAACGTCTCGACTTGTACCAAGAAATAAATCATTTTAAAGTCACCAGCATTTGTAACGCCGGAAAACTCAAAACCGCGAAAAAAAAAATTTCGCGAATGTTATTTAAATGACCCTCAACCAGGCATACTTTCCAGAATACTGGAAAGTGCAATTTGCGTTCAAAGATTCGATGATTCACGTAAACCTGCAATTCACACTACGTATCGCATTTC
+
IIIIIIIIIHHIIIIIIIIIIIIIIIIIHIIEHIHHIHIIIIHHIIIIIIIIIIIIIIHIIIHECEHCCHIIIIIIIIHHHHHHIIIIIFHFHIHIEHE@EEHHIIHIGHHHHIGIIIIIIIIHHHHHIHFHHHHEHIGHIIIIIIIIIHHIIH@GHIHIGIIGEHIIGIIHGHHHHEHHHIHHEHHGHHIFHDDHHGHFH8FH@HHHCHGHHHHHDE?IHHHDHIHHEFFF@?IIIIHGEGEHCHHHH?HGGC<1EECFHEGIIIIHHHFCEGHGIIIHIIIHIIHIHIIIGHIHIHIIHHHEGIIHHEIIIIIHIIHIIIHIIIIIIIIIIHEHHHIIHIIIHIII
@HISEQ:711:H5NNWBCX2:2:1101:1381:7283:ATCTCGTA
TTAAGTTCAGCGGGTAGTCTTACTTGATTTGAGATCGAGTTTAACAAGAATCGTTGCCGACCCTTGTGAAATCCTGCATCAGTCAGCCAATGCGGTCAAACTCCCTTTATGTTAGCTGCAGCAAAAGTAATAATCCGTTTGACGGGACTAAATGAATATGCTTTTAGCTCAGGAGAAAGTCCAGCTGCACCTGCATTTCAAGCAACCCGCCGCCGATCTGAAAAAGTTTGGGTTGGGAATTACTCAGCCCAAAAGCTTCAAAAAAAAAAAATCCAAAAGCTTTGAGGTGTTTACTGATACTCAAACAAGCATGCTCTTCTGAATACCAAAGAGCGCAATATGCGTTCAAAGATTCGATGATTCACTGAATTCTGCAATTCACATTACGTATCGCATTTC
+
IHHIHHFHHHFFHHHHGHHHIHIIIGIHIIIGHIIHIHIHHIIIHIIHIGHHHHIHHHIGDHCFEFHH?GHIHIIGHIHHIFHHCFHGHIGHFE/DHHHGHHHHIGEHIHHHIHFEF0D0<@GCEFH@0DGHHEDC0EFG0DH=EDHCHFHIG@CGH@G.DBHGHCFHIHE..;.B..::BA@.BH??GHHFF?@HBGB@EHHGHCEHDHHDH<##############################################HEC-??IIHGCH?D<<<<?HEG?CIHCEEIHHH@HHHD@HEHEHHIHHCGIHHGCHF<11FCHHHCGCD<D<DHCHHC<0?HFCIGCEG?IIHEIHIHEHGFFDHF@HHFCHGD<1FFCGH@EHHGEFCD<HHHGIIHH
@HISEQ:711:H5NNWBCX2:2:1101:1986:7410:ATCTCGTA
TTAAGTTCAGCGGGTGGTCCTACCTGATTTGAGGTCAAGTCAAATAAAGTTCAATCCAGCAAACGTAAAACGACCCCTCGGATGCAGATAATGTTATCACACCCAACAAAAGAGGCCTTTTATTTCCCGCTCATGTATTTCAGGGGAGCAGGCTGACCGAGTCGGAGCCTGCAATCATCCCCCCAAGTCCAAGCCATACCGCTTTCGCGCATGGTTGAGATATTAATGACACTCAAACAGGCATGCTCCTCGGAATACCAAGGAGCGCAAGATGCGTTCAAAGATTCGATGATTCACTGAATTCTGCAATTCACATTACTTATCGCATTTC
+
IIIIIHIIIIIIIGHIHHHIIIIIIHIIIHF1GHHIIIIHIIIIIIIIIIIIIIIIIIHIIIIIIHIIIIIIIIHIIIIIIIIIIIIIIIIIIIIIHIIIIIIIIHIIIIIIHIHHHIIIIIIIIIIIIIGIIIIIIIIIIIHHHHCIIIIIIIIGHGHICHGHIIIIIIIHIHHIIIHIIHHFIIHHHHHEGIIHIIIIIIIIHHIIIHIIIIIIIIIIIIIIHIIIIHHIGHIHGHIIIHHIIIIIIIIIIIIIIHHIIIHIIHHIIIIIIIHFHHIIIIIIIIIIIIGIIIIIIIIIIIIIIIHIIIIIHHGIIIIIIIIIIIIIIII
@HISEQ:711:H5NNWBCX2:2:1101:2959:7317:ATCTCGTA
TTAAGTTCAGCGGGTATCCCTACCTGATCCGAGGTCAAACTTTGATTAAAAGATGCATGCGCAGGGCTGGTAAGCTACATGGACAGGCCATCCAAAGCGAGAGAGAGTCTACTACGCTTGAGACCACCATGGGTACCGCCAACTAATTTTCAGGTACGTCCGGGTCCTTTCCCTCCTACTTGAAAAGCAGTGAGGGGGGAGAAAGAGACGAAGACCCAACACCAAGCCAGGCTTGAGATATGTGTTACAATGACGCTCGAACAGGCATGCCCCTCGGAATACCAAGGGGCGCAATGTGCGTTCAAAGATTCGATGATTCACTGAATTCTGCAATTCACATTACTTATCGCATTTC
+
IIIIIIIIIIIIIIIHIIIIIIIGIIGIIIIHIHGHIIIHHIIHIHIHIIIIIIIIIIIIIIIIIHHHIIIIIIIIIIIIIHIIIIIIIIIHIIIIIIIGIIHGHCHHHHHHIIIIIIIIGGIIIIHIHIIHIIIIIIIGIIIIHFHIIIIIIIIIIIIHIIIIIHHIIIIIIIIGHHIIIIHIHIIIIIIIIHHIIIIIIHIIIIHIIIIIIIIIIIIIIIIHIIIIIIIIIIIIHIHHHIIHIIHIHHFHHIGHHIIIIIIIIIIIHHIIIIIHIIIIIIIHHHEIIIIIIIIIIHIHHIIIIIIIIIIIIIIIHIIIIIIIIIIIIIIIIIIIHIIIIIHIIIIIIIIIIII
@HISEQ:711:H5NNWBCX2:2:1101:3685:7408:ATCTCGTA
TTAAGTTCAGCGGGTAGTCTTACTTGATTTGAGATCGAGTTTTACAAGAATCGTTGCCGACCCTTGTGAAATCCTGCATCAGTCAGCCAAAACGGTCAAACTCCCTTTATATTAGCTGCAGCAAAAGTAATAATCCGTTTGACGGGACTAAATAAATATGCTTTTAGCTCAGGAGAATGTCCAGCTGCACCTGCATTTCAAGCAACCCGCCACCGATCTAAAAAAGATTGGTGTTGGGATTGCTCAAGTCCAAAACTGTTTTTTTAAAAAAAAAAAAGTTTTGAGGTGTTTACTGATACTCAAACAAGCATGCTCTTCGGAATACCAAAGAGCGCAATATGCGTTCAAAGATTCGATGATTCACTGAATTCTGCAATTCACATTACGTATCGCATTTC
+
IIIIIIIIIIIIIIIIIIIIIHIIIIIIIIIIIIIIIHIHIGIIHIIIIIHIIIIIHIIIIIIIIHHHHHIIIIIIIIHHIIIHIIIIGIIIIIHHHIIIEHHIIHGIHIIIIHHEHIIHHIHIIIIIIIIHHIEHHIHHHHHHHIHDIIIIIGE/CGHHIGIIIIIGHFHIC?B?AGHHGHEGHHHIHHHHIHHHHHHEH@HHHHGHDHHHFEEF6@8HHHF-EHEHEEA@EHHG?HEAG?F?EHHF8,H@GHGEEHGIIHHIHIIHEIIIHIIIIIHHHHIIIIIIIIIIHIIIIHHHIIHHIIHHIIIIIIIIIIIIIIIIHIIIIHIIIIIHHIIIIIFIGIIIIGIIIIHIIIIIIIIIHHIIIIIIGIIIHGHHHIIIHHIIIIIHHHIIII
@HISEQ:711:H5NNWBCX2:2:1101:7221:7302:ATCTCGTA
TTAAGTTCAGCGGGTATTCCTACCTGATCCGAGGTCAACCTTGTTATAGTTGGGGTTTTACGGCGGGTCGCCGCCCGGGCCCGGTGCGAGGTGAGTTACTACGCAAGGGAGCCGCGGCGGGACCGCCAATGGATTTGGGCGGTTGCAGCGCTGGGCGCAGCAATCCACCAACACTAAGCTAGGCTTAAGGGTTTAAATGACGCTCGGACAGGCATGCCCGTCAGAATACTAACGGGCGCAATGTGCGTTCAAAGATTCGATGATTCACTGAACTCTGCAATTCACATTACTTATCGCATTTC
+
IIIIIIIIIHHIIIIIHIIIIHIIIIHIIIIIIIIIIIIIHHEGHIIIHHHGHIIIHIHIIIIIIDH?EHCH?EHHHHHDHIDHDHHHGHI=DHH@EHGHHIHHEHHHHCEDEDHHIHHHDHHHIHHHIIHHHHHIIHHIIICHHHIGHIHIIIHHF:HFGIIHGHHGIHHIIIHIHHFAHHHIIIIIIHHIIHIIIIHGIHHHGIHIIIIGIIIIIIHHGIIIIIIIIIHIHHIGIIIHHCEHGIIIIIIIIIIIHIIIIIIIHHIIIIHGHIIIIHIIHIHIIIHIIIIHIIIIGIIHHI
@HISEQ:711:H5NNWBCX2:2:1101:7504:7430:ATCTCGTA
TTAAGTTCAGCGGGTAGTCTCACCCGATTTGAGGTCAAGGTTCGTGGGTCGAGCAAGCTCGAACAATGTCTTCGATGAGACGGTTAGAAGCGGGTTCCCAAGGAACAGAGCAAATCCCAAGACGTAGAAACATCTTATCACGCCTGGGGATCGGCAAAGGGGACCCCACTAATGCATTCAAGAGGAGCTGGCTTTTCGCAAAGCCAGCAAATGCCTCCAAAGTCCAAAGCCATCTTGATCAAGAAACCAAGAAGGTTTGAGAATTTCACGACACTCAAACGGATGTGCCCCTCGGAATACCAAGGGGCGCAAGGTGCGTTCAAAGATTCGATGATTCACTGAATTCTGCAATTCACATTACGTATCGCATTTC
+
IIHIIIIHIIIIDHEHHIHHIIIIIIHHIIIIIIIICHIIHHHICHHIIII?FIIIIIIIIIIHHHIIIGIHIIHIIIIHIGIGHIHHIHHIHICHHIIIIHIGHIIICHIHIHIGHCHIHIIIIIIHGIGHGHIHHHIIHHHII?HEDHDHFIIIIGHHHHDIHHGHHHIHHHIHGHCFCFIIGIHHHHHHHIHHGHHCHIHGFIHHHHHHHHF?HIIIIHGIIHHHIIHHHEEHHHIIHHGFHHHF@/IIHIHHEIHIGIHIIIIIHIIIIIIHGEGIIIHHHDIGHHHHGEHHEHIIIIIHDIIIIHIIHDGIIIHEIIHIIIIHIIIIIIHIIIHHEIIIIIIIIIIIIHIIIIIIIIIIHIIIIHIHI
@HISEQ:711:H5NNWBCX2:2:1101:11994:7348:ATCTCGTA
TTAAGTTCAGCGGGTAGTCCTACCTGATTTGAGATCAAACGTTCAAAGAGCTGTCCTCGCCGAGGAGAGACATTTATGAGCCCCAGCGAACCTCCATCACTGAAGGTTATCTGGTGGAAAACCACAAGCGTAGATAGTTATCACACCCGTGATGCCACCAAACACTGGCAAGCTGATTCATTTGAGAGGAGCCGACCTGCAGGCCAGCAAAACCCCCAAAGTCCAAGCTCATCATGGGCAAAGCCATGAGAGTTGAGGTGTTCATGATACTCAAACAGGCATGCCCTTCAGAATGGTCCAAAGGGCGCAAGGTGCGTTCAAAGATTCGATGATTCACTGAATTCTGCAATTCACATTACTTATCGCATTTC
+
IHIHIHIHGHIHHHDHHIHHHIIIIIGIGIIIIIIIIIHIHHIIIIIIEH?GHIHHHHHHIHHIIIIIIIIIIHHIIIGGHH?GHIGIIIIIIIIGIICHHGGIIGGHIIGHHIHHIIIIIIIHIIGEHHIIGHHIIIIHHFHIIIHIIIHFHHHIIIIIIIIIIHFCHIIIIIIIIIIIIIIHIIIHIHHHHIIIIIHIIIIIIHIIIIIHIIIIIIIHHHIIIGIHGIIHGIIIIIIIHIHIIIIIHHIIIIIIIIGHIIIIHIIIHIIHIIIIHIIIIIIIIHHIIIIHIIIIIIIIIHHIIIIIIIIIIIHHIIHIIIIIHIIIIIIIIIIHIIIIIIHIIIIIIIIIIIHIIIIIIIIIIIIIIIH
@HISEQ:711:H5NNWBCX2:2:1101:12187:7379:ATCTCGTA
TTAAGTTCAGCGGGTATCCCTACCTGATCCGAGGTCAAACCTTGATTGATTAAAGATGCATGCAGGGCTGGTAAAGCTACATGGACAAGCCATCCAAAGCAAGAGAGAGTCTGCTATGCTTGAGACCACCATGAGTACCGCCAACTAAATTTTAGGTACGTCCAGGTCCTCCGCCTTCCTACTTGAAAAGCAGGGAGGAGAAGGGAGAGACGAAGACCCAACACACCAAGCTAGGCTTGAGATTGTGCAATGACGCTCGAACAGGCATGCCCCTCGGAATACCAAGGGGCGCAATGTGCGTTCAAAGATTCGATGATTCACTGAATTCTGCAATTCACATTACTTATCGCATTTC
+
HGHGFHHIHGGHHGHHHGEHHIIHIIHHEHHEHHHGHHIGHHHGIIIIIHIIIHHICCHIHIGHHFHIHIHIIIGH1DFEHFHHFHGHHGFHIEFHIHIFGHIIGHHHHHGEHIIIIGGHHHEHHHEHHIHIHEFHH?HHHHHHIHHHHIHCHHIGIHHHHHGHHHHEFHHHHEHH@GHHIHHHIHIIHHIIHIHIIIIHIIHHIHHEHHGIIIHIHHFF</FIGIIHIIIHFHIGIIHHHIHHHHGIIHEHIIHGFIHHIIIIIIIIIIIIHHGIHIHCIHEGHHHIIHIHGHHHFCHIHGHHIIGIHHIIIIIIHGIIHIIIIHHIIGHHHHEHHHCHIIIIIGIHHGIIHII
@HISEQ:711:H5NNWBCX2:2:1101:14820:7493:ATCTCGTA
TTAAGTTCAGCGGGTATTCCTACCTAATCCGAGGTCAACCTTTAAAAAGTGTTCCAATTCCTTTTACAGAACTGAAACGAAAGACCGGGCCGCGAAGACCACCTCAGTGTATGCTGTAAGCTCGCTGCACCTGGGGTCATTCACGACGCCGTCATTATCTTTCACGTCTATCTTTAACGATAAGACCCAATAACAAGCCGAGCTTGAGGGTTGATAATGACGCTCGAATAGGCATGCCCTTCGGAATACCAAAGGGCGCAATGTGCGTTCAAAGATTCGATGATTCACTGAATTCTGCAATTCACATTACTTATCGCATTTC
+
IIIIIHIHIIIIHIIIIIIIIHIIIIIIIIIIIIIIHIHIIIIIIIIIIIIIIGHHHHHHHIHIIHIIIIIIIHHIIHIIIHHIIIIHIIIIIIHIIHHIHHIIIHIHIIIIIIIIIIIIIIIIIIIIIIIIIIIIIIIIIIIIIIIIIIIHIIIIIIIIGIIIIIIIIIIIIHHIHIIHIIIIFHHHIHIHIIIIIIHHHHHHHIIIIIHIIHIIGIIIIIIHIIIIIIIGHHIIIHIHIGIHIIIIIIIHDCIIIHEIHIHIIIHIHIIIIIIIIIIIIIHIIIIIHIIIIIIHIIIIIIIIIIHEIIIHHGHIIIIIII
@HISEQ:711:H5NNWBCX2:2:1101:9142:7526:ATCTCGTA
TTAAGTTCAGCGGGTAGTCTTACTTGATTTGAGATCGAGTTTAACAAGAATCGTTGCCGACCCTTGTAAAATCCTGCATCAGTCAGCCAATGCGGTCAAACTCCCTTTATGTTAGCTGCAGCAAAAGTAATAATCCGTTTGACGGGACTAAATGAATATGCTTTTAGCTCAGGAGAATGTCCAGCTGCACCTGCATTTCAAGCAACCCGCCACCGATCTGAAAAAGATTGGTGTTGGGATTGCTCAAGTCCAAAACTTTCAAAAAAAATCCAAAAGCTTTGAGGTGTTTACTGATACTCAAACAAGCATGCTCTTCGGAATACCAAAGAGCGCAATATGCGTTCAAAGATTCGATGATTCACTGAATTCTGCAATTCACATTACGTATCGCATTTC
+
H@1FCCCCEEE/CHHDH<GGH?CHHECEHI?GHGHHHHHGEEHHCHHCG1FHHEEHHHDHIDHGH1DDFC@FGHE@GH@CG?H@CFC?EE?1FDCHHEHHIIHFG11CCHGHIH0<@GEHHIIH0C@<<CGFHH@0<<CFHEFECHHCGHEHGIFEECHC?8D@GE.8B.:B.BEHIHIA.?HHFEHGFHG@FEF7HHHIHHEEHHHD@@EE6.HHF8.HFHHEIHGEE9@B66.HHEEHHCG?FFD8.HHHG:7D/@=-IIHHHEHF?IIHHFHCHC?GDC01EEEFEIIIHEHIIHHHGDFHGFHHHCGCCC0HHHHHHHE@EEHEH?IHFHGG@HGIHHEFIHIHFC<HHHEIHHFCEHHHF@CHFHGEIHF@HHCEEEHIIHD0ECC1C??C
@HISEQ:711:H5NNWBCX2:2:1101:15241:7526:ATCTCGTA
TTAAGTTCAGCGGGTATCCCTACCTGATCCGAGGTCAACCTTTGATTGTTTGGGGGGTTTTCTAAACCGGCTGGCCGATCTCACACTGCACCAGGTGAAAAGTACTGTGGTAGCTTTTACAACACCTCGAATGCATGGGCACACACGACCGCCTGTACAATTTTGGGGGGGAGGCGGAAAACACAGCCATTTTTAACAGGCTAAGCGCTCTCTCTGTTCCTCCTCCACCATAACCAAACCCTTTCTCTTCTTAACTTTGTTAAGAAAGGGATCGAAACGGTTGTTAATGACTCTCGAACAGGCATGCCTTTCGGAATACCGGAAGGCGCAATGTGCGTTCAAAGATTCGATGATTCACGGAATTCTGCAATTCACACTACTTATCGCATTTC
+
IIIIIIIGHIIHIIIGHIHHIIIIIHIIIIHHIIIIEHHIIIIHHHHHCHHIIIIIG<CCGEHHEGHHHDHHHGGIIIDHIIIIIIIIIIIII?EHIIHIIIHIIHFHHHIGIIHHHIHEHHGHIGFHGHHHHIHIHHEHGHIHGIHGIIIHIHIIHGHFHHHICHFHGIGCHIHHHIIEFGHHIIIIGIIIHIIGHHIHIHHIIIHIGIIIHHCHEBGHIIIHHEHEIIHEFGHHHFH?HFHIHIIIIIIHG<IHHIIIGHHGEHHHHIIIIHIHIIIHIIIIHIIHHEIHIHHIHGHHHGIIIIHIIIIIIIHIGIIIHHHDHHHGIIIIIIIIIHIIHHIIIHIHIIHHFIIGIIHHGIIIIIIIHIHGIIHHIIGHIIIHHGIIIIII
@HISEQ:711:H5NNWBCX2:2:1101:20015:7589:ATCTCGTA
TTAAGTTCAGCGGGTATCCCTACCTGATCCGAGGTCCAACTTGATTATAATTTTGGTTGGCAGAACCACAAAAGTTCTCTGAAGCGAGTCAGTCTGCTACGCTAGAGTCTATTGAGGCACCGCCATTGACTTTCAGGCACATCACTCTCTGTACTAAAAGACTGAGAGAGACGAAAACCCAATACCAAGCAAAAGCTTGAGGTTTGATCATGACGCTCGAACAGGCATGCCCTTCGGAATACCAAAGGGCGCAATGTGCGTTCAAAGATTCGATGATTCACTGAATTCTGCAATTCACATTACTTATCGCATTTC
+
IIIIIIIIIIIIIIIIHHIIIIIIIIHHIIG@HHHIIGHFIIGHIIIHIHHIIIIIIIHIIIIGHCHHIIIIIIGHHIIHHEEHIIIIIIIIIIIIIIIHIIHIIHIIIIIGHHEHHIIIIHIHHIIIIIIHIHHIIIIIIIIHIIIHHIIIIIHHHHIHEIIIIIHHHIIIIIHIHHHGHIIIIHIHGIHHHHHHHHHHHIHHIIHIHIIIIIIIHHHHHEHIHHIIIGGIIHHFHIIHHCEIHE<HHC11EGCHCGHHIHHIIHHHEIFHHIHHHHFHHIHIHEHIIIIIIIHHHIHHHGFFHGEC?IHEHII
@HISEQ:711:H5NNWBCX2:2:1101:20364:7688:ATCTCGTA
TTAAGTTCAGCGGGTAGTCTTACTTGATTTGAGATCGAGGTTGAGGTTGAGAAATTTGACCTTCTCACCTTCCTGCATTCAGTCGACATTGACGACCACCTAGTGATGGGCAGGCAGCAAAGGATATCCTCCCTTAGGGTTAAAATATAAAGTGCTTATAGCCCAATCGTCAAGGCCGAACCTGTATTTCAAGCATCCACGCATTCAAATCCTTGATGAATGGAATTTCTGCTCAAATCCAGCTTTTCTCGTCATTTTTTTCTTTTTTTACAAAAAAAAACACGACAGGATGGCTGAGGGGTTTTTACTGATACTCAAACAAGCATGCTCTCCAGAATACCAGAGAGCGCAATGTGCGTTCAAAGATTCGATGATTCACTGAATTCTGCAATTCACATTACTTATCGCATTTC
+
IHIIIHIIHHHHICCDFHHIIIIIEHFIICHHIIIHIDHHIIIIIIHE@?FHHEHHIH?CHHEHIC@HIIIIIHIIIHHHHIIHHHICHHIC@EHHD/FHHFEHIIIHFHH0DCEH00DEHHIIHHEGECFHHEHHCCHGH/<C=GGF?HCCCGE/CFHH?8:F?GEF8BFHCA.AFCH?<?F8;GEHH.;FB?.9.;AA###############EF8-F66-GB6B6-6--BG@-@8--8..HEEB,--.?G?-DE?HHEA?7.C:;..CHDIIHIIIHGE?HEHIIIHEFC<1HEFHGEG<1FC@HHFHCHIHHHHHHHFIGIHIHHFHHHHGCF@HHHHHHGDFEECIHCEFHHHC?EHHHHEHGGCIHFFEHHF@CEHHHIHEHHHHGIHHFHIHHIGIIIIIHHIIII
@HISEQ:711:H5NNWBCX2:2:1101:12895:7850:ATCTCGTA
TTAAGTTCAGCGGGTAGTCTTACTTGATTTGAGATCGAGTTTAACAAGAATCGTTGCCGACCCTTGTGAAATCCTGCATCAGTCAGCCAATACGGTCAAACTCCCTTTATGTTAGCTGCAGCAAAAGTAATAATCCGTTTGACGGGACTAAATGAATATGCTTTTAGCTCAGGAGAATGTCCAGCTGCACCTGCATTTCAAGCAACCCGCCACCGATCTCAAAAAGATTGGTGTTGGGATTGCTCAAGTCCAAAGCTTTTCGATTAAAAAATCCAAAAGCTTTGAGGTGTTTACTGATACTCAAACAAGCATGCTCTTCGGAATACCAAAGAGCGCAATATGCGTTCAAAGATTCGATGATTCACTGAATTCTGCAATTCACATTACGTATCGCATTTC
+
IIIIIHIIIIIIIIIIIIIIIIIIIIIIIIIIIIIIIIIIIIIIIIIIIIIIIIIIIIGHIIIIIFHIHHIIHIIHIIIIIIIIIIIIIHIIIHIHHHEHIIIIIIIIIIIIIIIIIGIGIIIIIIIIIHHIIHIIIIIIGIIIIIIIHIHIIIIIHGHHHIHHIIIIIIIIGHHHHIIIIIHIIHIIIIIIIIIIIIIIIIIIIIIIIIIIIIIIHHE<GEIIIIIIIIIHHHHIIHHFGIIIIIIIIIIIGHH/IHIIIHHIHHIIHIIIIHIHHIIHEIIIIIIIIHIIHFIIIIIIHHIIIIIIIIHIHHIIIIIIIHIIIIIIIIHIIIIIIIIHIIIIIIIIIIIHIIIIIIIIIHIIIIIIIIIIIIIIIGIIIIIIIIIIIIIIIIIIIII
@HISEQ:711:H5NNWBCX2:2:1101:13265:7964:ATCTCGTA
TTAAGTTCAGCGGGTATCCCTACTTGATCCGAGGTCAAAAGTGTTAAATTGTTTGATGGAGGCTAATGATTACCAGCTTAAATCGCAAATTGTGCTGCGCTTCAAACCAATACATTGGCTGCCAATAACTTTGAGGCGAGTCCAAACGCGAGGAAAGGACAAACACCCAACACCAAGCAAAGCTTGAGAGTACAAATGACGCTCGAACAAGCATGCCCCATGGAATACCAAGGGGCGCAATGTGCGTTCAAAGATTCGATGATTCACTGAATTCTGCAATTCACACTACTTATCGCATTTC
+
IIGIEHIIIIIGIDHHHHHHIIHIIHIIIIIIIHHHIHIIIIIIIIFHHIFHHHFHIIFHHHHIIGFHHCHIIHIIIHHGGFHHHGHIHIIGIHIIIHIIIHIIIHHHHHIIIIIIHGHHEHIHHIHHIIIHHFHHHHHHFEHHHIIIHIIGIHHGHFGIIIHIIIIIIIIIIIIIIIIIIIIHHHIIIIIIIIIIHHHHIHHIIIIIIIIIIIHDIHIIIHHIIIIHHHECDGIHHEIHHCCDHHFHEHIIIGIIIIIHIIIGIIIIIIIIHIIIIIIIHIHEHIHHIIIHHHGIIIIHI
@HISEQ:711:H5NNWBCX2:2:1101:19037:7972:ATCTCGTA
TTAAGTTCAGCGGGTATCCCTACCTGATCCGAGGTCAACCTTGATAAAATTGTGGTTATGGCGAGCACGCGCCTGAGCCCCGAAGCGAGAAGTATTACTACGCTTGAAGCCAGACGGCACCGCCACTGATTTTGAGGTGCACCCTGAGGTGGCACCCAATACCAAGCAGAGCTTGAGGGGTGTAATGACGCTCGAACAGGCATGCCCCCCGGAATACCAGAGGGCGCAATGTGCGTTCAAAGATTCGATGATTCACTGAATTCTGCAATTCACATTACTTATCGCATTTC
+
HHHHCFHHIGIHIHHHHIIII@HHIHEHIHHIHIIIIHIE1CHEDD1FGHHIIEEHFIHHHH<C?CDGCH<F?EECCFGHGGHGEEHHG@EHCHFHGHHHHGHEHEGGHIIGEHHH=FDHIHHHHIIGGGHHHHGDHHHHHHHH@HIIHHHHHGEIHIIHHIIHHHHHGEHHHFHIIIIHIIHGHHHHIHHGHHHHHHEGIGHHIHDGHGDHHEHIFIIHHCIIIIIIIHHHHHGIIIHHHEEHIIHHHHHHIHHHHHCDHHHEHGFGHIHFIHHHIHDHEHHGHIGHDH
@HISEQ:711:H5NNWBCX2:2:1101:1470:8065:ATCTCGTA
TTAAGTTCAGCGGGTATCCCTACCTGATCCGAGGTCAAACTTTGATTAAAAGGATGCATTGCATGCCGCAGGGCTGGTATAAGCTACATGGACAGGCCATCCAAAGCGAGAGAGAGTCTACTACGCTTGAGACCACCATGAGGTACCGCCAACTAACTTTCAGGTACGTCTGGAGACCCCCGAGGGGTGAAAGAGACGAAGACCCAACACCAAGCCAGGGCTTGAGATGTGTACAATGACGCTCGAACAGGCATGCCCCTCGGAATACCAAGGGGCGCAATGTGCGTTCAAAGATTCGATGATTCACTGAATTCTGCAATTCACATTACTTATCGCATTTC
+
IIIIIIIIHIIIIIIIIIIHFDHHIIHIIIIIHIHHFHHIIIIHCFHHIIIIIIGHDEGHIGHFHGHIIIIIIIIIIEHHHHHHIIIIIIGHIIIIHIIIIHIIIIIIIHEHEHIIHIHHIIHHIIIIIIIGEIIIIHHHIIIIIIHHIIGIHHFHIIGGHIIIIIIIIHHIHIHIHHHFEEHHIHIIHGHIIHIIHIIHHHIHHHEHHHIIHHHGHHE@D/HHIHGCHFD<FC@GCEHIHHFHHHIHHFEHHHCIHIIHHG?HIHHHCFIHDHHHHFHFHHHHHHEHHIHIIHF<CEIHHG@CEGHFHCIIIHHHFHEEIIHFHEGHGECHHHHHHHF<I
@HISEQ:711:H5NNWBCX2:2:1101:4080:8208:ATCTCGTA
TTAAGTTCAGCGGGTAGTCTTACTTGATTTGAGATCGAGTTTAACAAGAATCGTTGCCGACCCTTGTGAAATCCTGCATCAGTCAGCCAATACGGTCAAACTCCCTTTATGTTAGCTGCAGCAAAAGTAATAATCCGTTTGACGGGACTAAATGAATATGCTTTTAGCTCAGGAGAATGTCCAGCTGCACCTGCATTTCAAGCAACCCGCCACCGATCTCAAAAAGATTGGTGTTGGGATTGCTCAAGTCCAAAGCTTTTCGATTAAAAAATCCAAAAGCTTTGAGGTGTTTACTGATACTCAAACAAGCATGCTCTTCGGAATACCAAAGAGCGCAATATGCGTTCAAAGATTCGATGATTCACTGAATTCTGCAATTCACATTACGTATCGCATTTC
+
EHIIG<FHEHIIHICHEGHIH@HHEHHHHHIEHHHIICH<EHHHIIIHCEHIIHHHGE/FHHGHIIHGHHIIIHIIIIIIIEHHFHIIIHIIIHECDGHHIIIIHEHHHEHGGHHHHFHEHGHHGHHIGIHGIHIIHEHIDHHGHGHHEEHIHHFEHHHGHEFEHEHIGH?AFFCCFGHEFAHHH?AGGEGHCHHHHHIHHHHGAHIIHEDCCHHHFCEDBB?@FIHHFHECDGCEFEHHHHHGFCHGC@GEHGHHH=?HHHIIHIGIIIIIHGF0CGFECIIIHIIHHG@HF?IIHGFIIHHIIIIHFIIIHHGHIIIIIIIIHHIIHGDIHHE?EGDHHGHEHHHHFHHHIHGEIIHIIIIIIIIIIIIIGHIIIIHIHIIIIIIIHHHIHFECHII
@HISEQ:711:H5NNWBCX2:2:1101:4559:8217:ATCTCGTA
TTAAGTTCAGCGGGTATCCCCACCTGATCCGAGGTCAACCTTGATAGAATAAAAAAGGTATGTTCTGCGGCGGACGTGGCCCATCTCGAAAACGCTGGAAAGTTATCTCGCTGCGCTCGAAGACGGACGGCGACGCCGAGGGGTTTGAGGCGGGCCCCGAAGGGCTTCACCCAACACCAAGCAGGGCTTGATTTGTGTAATGACGCTCGAACAGGTGTGCCCTCCGGAATACCAGAGGGCGCAATGTGCGTTCAAAGATTCGATGATTCACTGAATTCTGCAATTCACATTACTTATCGCATTTC
+
IIIHIEHHHGHHIIIHICEHHFHHIIHIIIHHIIIIIH@HHFHIIHIIIIIHHHIIIIIIIHEHHFHFHCHHIIIHIIIGIIIHI?HHIIIIIIIHHIIIHIHHEHHIHIIIIIIIIHHGHII@EHHIIIIHIIIIIIIHEHFHHIHHDHDHHHEHHHI?HHHHHHIHHGHIHHEHHIHHG?EIIHHCIHEHIIIHHHFHIHHIIIHHIHIIHHHHHIIHCGHDFEIIHHHEGHEHDHHIHGHHIIIIIHGEHH?GEFHHHGCHIIIHIHGHHCHHIHIHHHIIIHHHHGHHHHHHIHEFHHHHD
@HISEQ:711:H5NNWBCX2:2:1101:6546:8053:ATCTCGTA
TTAAGTTCAGCGGGTATCCCTACCTGATCCGAGGTCAACCTTGATAAAATTGTGGTTATGGCGAGCACGCGCCTGAGCCCCGAAGCGAGAAGTATTACTACGCTTGAAGCCAGACGGCACCGCCACTGATTTTGAGGTGCACCCTGAGGTGGCACCCAATACCAAGCAGAGCTTGAGGGGTGTAATGACGCTCGAACAGGCATGCCCCCCGGAATACCAGAGGGCGCAATGTGCGTTCAAAGATTCGATGATTCACTGAATTCTGCAATTCACATTACTTATCGCATTTC
+
G@FGEGGH?FHHHGICHG@CFHGGG<1DFCFECCEGCGEHHH@EH@1<<@DC<C@GE<G11D</CCEFHHHICGHEH?DGFHHCHDCH@HEHHIHI8FG?1@@GFCEHE@EGEEDCHHHCC</FEHFEEGHGD@GB7DEEHI@G7:F@F@:BDB/=EHG@FG@HIHIHH@EHF@.;:/@G@CFHGCDFF@HEEEEE0@8<BDCIHHDDH@F@HGCHFGFH?C<IHHHE@EC<DFEIHCHFHGFG?HHIHCF?HHHHHEG@GIHHHHHF<GHHIHEEFCEFHHHHCHCEHE
@HISEQ:711:H5NNWBCX2:2:1101:6894:8116:ATCTCGTA
TTAAGTTCAGCGGGTAGTCCTACCTGATTTGAGATCGAACGATCAAAGGCTGTCTTCGCTCGGGAGAGACATCTGTGAGCCCCAGCGAACCCTCATCGCTGAAGGTTGGATGGCAGACGGCCGTGAGCGTAGATAGTTATCACACCTGCGACGCCACCAAACACTGGTAAGCTGATTCATTTGAGAGGAGCCGACCACACAGGGGGGCCAGCAAAACCTCCAAAGTCCAAGCCAATCGTGGCAAACCACGAGGGTTGAGGTGTTCATGATACTCAAACAGGCATGCCCTTCGGAATAGCCAAGGGGCGCAAGGTGCGTTCAAAGATTCGATGATTCACTGAATTCTGCAATTCACATTACTTATCGCATTTC
+
IIIIIIIHHGHIHIIHHIIIHGHIIIIIIIIIIGIIIIHIIIIIIIIIIIIHHIIIIIGHIIGIIFHHIIHIIIIIIIIIIIIIIIIHIGDHHIIIIIIIIEHHIGHIIIIIIIHIIIHHHHIHIIHIIIHHIIHIIIIHIIIHIIIHIHIIIIIIIHHHHHGEHHHHHHHHIIIIIIIIIIIHHHHHIGIIHIIIHHHIHIHHIHIIIIIIHHGAIHEHHHHCHFFDHIHGHH@CIHFEIHHEEHHHIHHGDHHIIIIIIHGIIIHIIIIH?EIGHHIHHIHHIIIHCHIGIIIIIHHHHIIHIIIGHIIHHGIIIHGIIIIIIIHIIIIIIIIIHIIIIIIIIIIIIHHIIIIHHCIHGIHHIHIHIIII
@HISEQ:711:H5NNWBCX2:2:1101:8598:8236:ATCTCGTA
TTAAGTTCAGCGGGTAGTCTTACTTGATTTGAGACCAAGATTAACACGGTTTAAGTGTTGGGTCAATTTTCAAGAAAATCGTTAGTTGAGTTGCCGTCAAGAGTCTAATATACGCTTTAAAATAATTGTATTATGGATAAATCCAAGTAAACACAGACTATTAAAAAGCATTAGGCCTTTAGTCAACGCTGTCTTCTAGGTATGAAAGTTACCTTTCAAGCCCAAATCTACTTCAATGAGTCGAGTCAAATTGACAAGTCCCAATGGAGTAAGAAGGTTTATCGATTCTCAAACAGGCATGCTCTCCGGAATACCAGGGAGCGCAAGATGCGTTCAAAGATTAGATGATTCACGGTCTGCAATTCACATTACGTATCGCATTTC
+
IIIIIIHHIIIIGIHIIIHHHHFHHIIHIIIIIHHHIIIIIIIIIIHHGHHHHHHHHIHGGIIIIIHHIIHIIIHIIIIIGHIIIHIHIIFHIIIHIIIGIHIIHIIIIIIIHHHFGHHHHIIIIIIHIIIIHIIIIIIIHHHHIHIIIHHHIIIIIIGHIHIIHHIIIIIIIHHHHHHIIIIIIIHIHHHIHHIHHHIIHIIIIIHHIIIHIHEEHIHHGHIHGECEEEHIHHCC@IHE?EHIHGHIHG@?IHIIHIIIGIHEIHHECGIIHIIIIHGHHGHIIIIIGIIIIIIHHIIHIIGIHHHHGIIHIIHFHHHHGIHIIIHGIIIGIIIIIHHIHHIIIIIIIIIIIIHIIHHHHGHIIIHIIIIIIIIIIIHIHIIH
@HISEQ:711:H5NNWBCX2:2:1101:16379:8082:ATCTCGTA
TTAAGTTCAGCGGGTAGTCCTACCTGATTTGAGGTAATTATCAAAAAAAAAATTGTCGTCCCTCAGAGAGGACCTTTGGAAGCGAACAACGACGAGGGGAATTAGACATAGACAATTATCAATGCCAGCAGCCCCCTTTTGAGGTTTGTATCGCTAATGTTTTTCAGAAGAGCCGACCCTTTGTCAAGGGCCAGCAGCCTCCAGATCCAAGCTTGAACTCCAAGACTGGAGGGTCAAGTTGAGAATTTAATGACACTCAAACAGGCATGCCCCCCGGAATACCAAGGGGCGCAAGGTGCGTTCAAAGATTCGATGATTCACGGAATTCTGCAATTCACATTACGTATCGCATTTC
+
IIIIIIIHIIHIIIIIIIIIHHHIHIHIIIIIIIIIHIHIIIIEHIIHDCHDGHEHHIIIIEHIECFHFGHCHHIHIIIHHGEHHHHH?FCHHIIHIIIHHHIIIEHHIHIFEGHHIIIIHIIIIIHIIIIIIIIGEHEHHGDGHHHHGHIHIFGHIHIIIIIIIHIIIIIIHIHFHIEHHIEHHHHHGIIHIIIHIHHHHHHHHHHIHHHHIHIHHHHHHHHIIIIIIIIIIFIIHHHHIIHIHHHEHHFHIIHHHHHHIGIIIIIIIIIIGIIHIIHHIIIIIHHIIIIIIHIIIIHHHGHIIHHIIIIIIIIIIIIIHIHIIIIGIHHHHIIIIIIHHIIIHIHHIIIHIII
@HISEQ:711:H5NNWBCX2:2:1101:16297:8185:ATCTCGTA
TTAAGTTCAGCGGGTATCCCTACCTGATCCGAGGTCAAACCTTGATGGATTAAAGATGCATGCAGGGCTGGTAAAGCTACATGGACAAGCCATCCAAAGCAAGAGAGAGTCTGCTATGCTTGAGACCACCATGAGTACCGCCAACTAAATTTTAGGTACGTCCAGGTCCTCCGCCTTCCTACTTGAAAAGCAGGGAGGAGAAGGGAGAGACGAAGACCCAACACACCAAGCTAGGCTTGAGATTGTGCAATGACGCTCGAACAGGCATGCCCCTCGGAATACCAAGGGGCGCAATGTGCGTTTAAAGATTCGATGATTCACTGAATTCTGCAATTCACATTACTTATCGCATTTC
+
@HHHG1CG1D1C<CC/F1<GC1<1<@GCGH1@CEH1CH1C1C1<C<11DFGEC1F?HHGHI?HHE<CEHDF11<1DHE?FG@C<F?HHII1CC@<DDC@E@111<F=ECGFC0FHHEECE?0CHH@CC?0<F0DGGHH?0@EGHFD/EF?@/=@G?G@C@FBGEG@G..CC>B8@G.BE?F??.EHBBE?HEGAEEHH?F@EIHFEEEEHC?FG8D-C8../<CFEFHHE<EEEF??@@?E@@@F/EHH?ECCDHHGIHEEEHCHGEHC<HE<0CC<DCGD1FD1<<=HCHHIHHCHHH@CCEHHCG@CCGCHHEEFEIIIHEIIFEHEIIHHF<CGD<11HG@IIHGHEHDCCH
@HISEQ:711:H5NNWBCX2:2:1101:8693:8356:ATCTCGTA
TTAAGTTCAGCGGGTATCCCTACCTGATCCGAGGTCAAACCTTTCTAAGATTTTAGGTTAGACAGGTGAACCGCACAATGAACCATCCAAAGCGAGAGAGAGTCTACTACGCTTGAGGCCATCGTGGCACCGCCACTGATTTTCAGACGTGCCCTTCCCCCTTGTAGGGGGGAGGGGCAAACACCCAACACCAAGCTGAGCTTGAGATTTTTACAATGACGCTCGAACAGGCATGCCCCTAGGAATGCCCAGGGGCGCAATGTGCGTTCAAAGATTCGATGATTCACTGAATTCTGCAATTCACATTACTTATCGCATTTC
+
HCHH@FHC1FHDDCC/FDCEEC1CDGHHCHGHHIIGIC<D1FFH1<1<<1D<DEH1<CDGHIFH?<FH@<GGCH?H?H@FHH@EEH@GC1FEHHC?HHG@<EGHH?HHGFHHIHHG?DE0CCGHCGHH0FGHI<<=FEEH<=GHEHHEHHHGHHHIHEHBHHHIHC@HHHHIG@EHDGHHE@CHF<BFGAH<?HG/B</;EEFHEHGEHEEIHHHEHHDHEECGEHHIHEHGHHCHFHHEHGGIHHHEGHGFHIIHCIIHCE<CGHE?HIHHGHGGFFCHGIEGIHHIIIIIIHHHHHEGFHHFEGHHGHHHHIIHIIIHI
@HISEQ:711:H5NNWBCX2:2:1101:12486:8278:ATCTCGTA
TTAAGTTCAGCGGGTATCCCTACCTGATCCGAGGTCAAACTTTGATTAAAAGATGCATGCGCAGGGCTGGTAAGCTACATGGACAGGCCATCCAAAGCGAGAGAGAGTCTACTACGCTTGAGACCACCATGGGTACCGCCAACTAATTTTCAGGTACGTCCGGGTCCTTTCCCTCCTACTTGAAAAGCAGTGAGGGGGGAGAAAGAGACGAAGACCCAACACCAAGCCAGGCTTGAGATATGTGTTACAATGACGCTCGAACAGGCATGCCCCTCGGAATACCAAGGGGCGCAATGTGCGTTCAAAGATTCGATGATTCACTGAATTCTGCAATTCACATTACTTATCGCATTTC
+
IIIIFHHIIIIIIIIIIIIHIIIHIIIIIIIIIIIIHIIIHHIIIHHHIIIIIIIIIIIIIIIIIHHIHIIIIHGIIIIIIIIIIIIIHIIIIIHIIIIIHIIIIIIIIIIGIIIGGIGIIIIIIIIIIHHEHHIIHIIIIIIIIHIIIHHIIIIIHHHIIHIHIIIIIIIIIIIIHHHFHIIIHHHIHHIIIHIIHIIIIIIIIIIIIIIIIIGHIHHHIIHIIHIIIIIIIIIIIHIIIIIIIHHIHIIIHIIIHIIIHIHIIIIIHGIHIHIHIIIHIIIIIIIIIIIIIIIIHIIIIIIIIIHHIIIIIIIIIIIIIIIIIIIIIIIHHIIIHIIHGIIIIIIIIIIIIII
@HISEQ:711:H5NNWBCX2:2:1101:18884:8444:ATCTCGTA
TTAAGTTCAGCGGGTATCCCTACCTGATCCGAGGTCCAACTTGATTATAATTTTGGTTGGCAGAACCACAAAAGTTCTCTGAAGCGAGTCAGTCTGCTACGCTAGAGTCTATTGAGGCACCGCCATTGACTTTCAGGCACATCACTCTCTGTACTAAAAGACTGAGAGAGACGAAAACCCAATACCAAGCAAAAGCTTGAGGTTTGATCATGACGCTCGAACAGGCATGCCCTTCGGAATACCAAAGGGCGCAATGTGCGTTCAAAGATTCGATGATTCACTGAATTCTGCAATTCACATTACTTATCGCATTTC
+
IIEHIIIIIIGHIHICHGHHHFHIIEHIIIIIIGHHFGHIIIHHGGHIHFGHHHIIIIIGIIHIHFHIIGIHIIIIIHHIHHEHGHHDHHHHIIIGHIHIIIHIIIIIHIIIIIIIEIHIHHIHFHHIIIIEHHHHIHIIIIHIHIIIIIIIIIHIGHHHHIIIHIIHHHIIIIIIHHIIDEHHIIIIIIIIHHIIIIIIGIIIIIIGHHHGHHIIIIIIIIIIIIIIIIIIIIHIIIHIIHIHHHEGHIIIIIHIIIHEIHGHHFGHIIIHIIIIIHHIIIIIGIIIHHIIIGIIIIIIIIIIIHHIGHHGIHH
@HISEQ:711:H5NNWBCX2:2:1101:20816:8412:ATCTCGTA
TTAAGTTCAGCGGGTGGTCCTACCTGATTTGAGGTCAAGTCAAATAAAGTTCAATCCAGCAAACGTAAAACGACCCCTCGGATGCAGATAATGTTATCACACCCAACAAAAGAGGCCTTTTATTTCGCTCATGTATTTCAGGGGAGCAGGCTGACCGAGTCGGAGCCTGCAATCATCCCCCCAAGTCCAAGCCATACCGCTTTCGCGCATGGTTGAGATATTAATGACACTCAAACAGGCATGCTCCTCGGAATACCAAGGAGCGCAAGATGCGTTCAAAGATTCGATGATTCACTGAATTCTGCAATTCACATTACTTATCGCATTTC
+
GHIIIIIHIGHHIIIIIIIIGIIIIIIIHIIIIIHHIIIFHHHIGIIHHIHIIIIIHHHIIIIIIFHHIIHIGIIIIIIIIGHIGIHH@GHHHIIIIIIIIHIIHIIIFHIIIIIGIHIHHHIHHHIIDHHIHHIIIHHIGGFEHHIHHHHIIFFFIIIIIDHHHIIGHHHHHHHHHHHIIIIIHHGEHIHHIHIHHIHHCIHHEHIHHIIIIHG@HGGIIIHHHHHHIIIHHHHEHHHIIIIGIHIIHFIIGIHIHIIHGIIHEHCHCHDIHIIIIIIIHIIIIHHHHGCIHHIIIHIIIIIIIIIIIIIIIIIIHHIGIIGIIIIIH
@HISEQ:711:H5NNWBCX2:2:1101:2608:8533:ATCTCGTA
TTAAGTTCAGCGGGTATTCCTACCTGATCCGAGGTCAACCTTAGAAGTAAAAGGTAAGAGGAGAACCCCCCACCTCTTTGGTTAAACGGTGTCTGGAAGTCTGACCAAGTACGTGCCCGAAAGCTCAGTGTACTGGAGTCCTCAGCAGACGCCGTCATTATCTTTGGGGCCAGCCCGTTTAACGGGGCTTGGTCCAACAACAAGCCGGGCTTGAGGGGTGATAATGACGCTCGAACAGGCATGCCCTTCGGAATACCAAAGGGCGCAATGTGCGTTCAAAGATTCGATGACTCACGGATTCTGCAATTCGCATTACTTATCGCATTTC
+
IGIIIHHHGHIIHIHHIHHIIIIIIIIIIICGHDGHIHIIIIHHFEHHHCHIIIIHHHIHGHHIIHHGHIIHHIIIFHEFH?GHEHIIFHHHHHEHHIIIGHCGFHFHFFHHHICEHEHIIGGHHIEHEGHHFEHCHIFFHHHCGHHIGIHIHHIIIIHIHHHIIHHHEHHEHIIIIHHGBBA:GHHGAHHEFEAHHHHHHHIIHHEHHHIIIIGHHEEEEHHE=GIIHFHHECIHHHFIHEC0D<HHIHIIIHHFHHHCIHDCHHGHDCDHHGIIIGIHHHH@GFIIIIIHIIIHCIHEHIIHCHHHIIIIIIHGHGIIHCHGIHCI
@HISEQ:711:H5NNWBCX2:2:1101:2725:8664:ATCTCGTA
TTAAGTTCAGCGGGTATTCCTACCTGATCCGAGGTCAAACGTTCAGAAGTTGGGGGTTTAACGGCGTGGCCGCGCTGTTTCCCAGTGCGAGGTGTGCTACTACGCAGAGGAAGCTACAGCGAGACCGCCACTAGATTTAGGGGATGGCGGGCGCGGAGGCTCGCCGATCCCCAACACCAAGCCCGGGGGCTTGAGGGTTGAAATGACGCTCGGACAGGCATGCCCGCCAGAATACTAGCGGGCGCAATGTGCGTTCAAAGATTCGATGATTCACTGAATTCTGCAATTCACATTACTTATCGCATTTC
+
IGC<GGHFHIIHDHHHHGHHHHEGHFGH?GHIHDEEHHHEHHIHHHC@HHICHHHHHHHHEGHHDCHHIHHIIIIDHIEHE?FF<CHHHGEIGHGDHHHEHEGHIIHFEHGDDFHHHHHHHEHE=HHIFFHHFDGEHHIEEHIHIIIHHGDHHDDHEDHHDGDDHGIHIGHIIIIHGFFHHH.DEHHFIHHEECHGHGHGIHIIIIIIIHHHHHIIIIIIHHDIIIHIIIHHIIHDIGHHIIIGIGIHHHHHIIHHIIIIHIHIIIHGIIHIIIHIIIIHHIIHEIIGIHIIHHIIIIIIHGIIIIII
@HISEQ:711:H5NNWBCX2:2:1101:4840:8542:ATCTCGTA
TTAAGTTCAGCGGGTATTCCTACCTGATCCGAGGTCAACCTTGAGAAAAGAAGTGAGAACCGGGCCATTTAACTACCAGATGCGTGCTGTTATAAGCTCGTTGCATATAGAGTCTTAATGACACCGGTCATTATCTTTGGAGCCTGTCACCAGGTGACACAGGGCCCAACGACAAGCCAAGCTTGATTCTATGATAATGACGCTCGAACAGGCATGCCCTTCGGAATACCAAAGGGCGCAATATGCGTTCAAAGATTCGATGACTCACTGAATTCTGCAATTCGCATTACTTATCGCATTTC
+
IIIIIIIIHHIIIIIIIIIIIGIIIIIIIIIIIIIIIIIIHIHIIIIHIIFHIIIIIIIIIIIIHHEHIIIIIIIIIIIIIIIIIIIIIIIIIIIHHIIIIHIIIIIIIIHIHIIIIIIIIIIIIHHHIHIIIHIIHIIIIHIHIIIIIHIIHIHIIIIIIIIIIIIIIIIIIIIHIIIIIIIIIIIIIIIIIIIIIIIIIIIIIIHIIIIIHIIIIIGIIIIIIIIIIIIIHFIIIIIIIIIIIIIIIIIIIIIIHIIIIIIIIIIIIIIIIIIIIIIIIIIIIIIIIIIIIIIIIIIHHH
@HISEQ:711:H5NNWBCX2:2:1101:11634:8617:ATCTCGTA
TTAAGTTCAGCGGGTATTCCTACCTGATCCGAGGTCAACCTTGTTATAGTGGGGGTTTTACGGCGGGTCGCCGCCCGGGCCCGGTGCGAGGTTGAGTTACTACGCAAGGGAGCCGCGGCGGGACCGCCAATGGATTTGGGCGGTTGCAGCGCTGGACGCAAGCAATCCGCCAACGCTAAGCTGGGCTTAAGGGTTTAAATGACGCTCGGACAGGCATGCCCGTCAGAATACTAACGGGCGCAATGTGCGTTCAAAGATTCGATGATTCACTGAACTCTGCAATTCACATTACTTATCGCATTTC
+
IIIIHFHHGEHGIGIIHIIHHIIHHHHIIIIIIHIIIHHIHIHGFHHHIHHHIIIIGIIIIHHHIGHHGGHH/CHH/<C<EHDH/</@<DHDFHHHDGEGFHHCHHI?EGF@GHHEHHHEDD?DHFDHHFEGEBFHHCCH?GIIIIHIHHHHHIHIHHHHIIIIHECIHGIIIIHEHHFCHHIIIIIIIIIIHIHIIHGHHHGIIIHHIIIIIIIIIIIHCHFEIHHHHHCHGCHHIIIIIIIIHHIIIIIIIIIHIIIIIIIHIIHHHIHHHFHHIIIIHIIIIIHHHFIIIIIIIIIHIIII
@HISEQ:711:H5NNWBCX2:2:1101:13009:8535:ATCTCGTA
TTAAGTTCAGCGGGTATCCCTACCTGATCCGAGGTCAAACCTTGATTGATTAAAGATGCATGCAGGGCTGGTAAAGCTACATGGACAAGCCATCCAAAGCAAGAGAGAGTCTGCTATGCTTGAGACCACCATGAGTACCGCCAACTAAATTTTAGGTACGTCCAGGTCCTCCGCCTTCCTACTTGAAAAGCAGGGAGGAGAAGGGAGAGACGAAGACCCAACACACCAAGCTAGGCTTGAGATTGTGCAATGACGCTCGAACAGGCATGCCCCTCGGAATACCAAGGGGCGCAATGTGCGTTCAAAGATTCGATGATTCACTGAATTCTGCAATTCACATTACTTATCGCATTTC
+
IHIIHHIIIIIIHIIHHIGHHHHHIIGIGHHIIHHIHIIGEHHHHIHHFHI1FHHIIIHICGHHECHEHHHIHIIFHHIIHIIHCHHIIIHHIIHIIIHIIIHIHIIIIHIIIIIHHHIIIFHHIHIHHHIHIFHH?HIGHDHHHHHFCIHIHHEHHEHHFCHGHHIIHHHHIIIHIHIIHGHIIHHIIIGIHHHHHHHIHFGHHHHIIIIHIIIIHEHEGC<GEHHEFIIIIIIIIIIIIIHHHHIIIIHHEHHIHIIIIIIIHIIIIHHDCIGIIIIHIHHHHHFHIIHCIIHHEIHIIHIIHIGHIIIIIIHIIIIIIIIIIHIHHIIIIIIIIIIIIHH@IFHHIHIIIII
@HISEQ:711:H5NNWBCX2:2:1101:2300:8931:ATCTCGTA
TTAAGTTCAGCGGGTATCCCTACTTGATCCGAGGTCAAAAGTGTTAAATTGTTTGATGGAGGCTAATGATTACCAGCTTAAATCGCAAATTGTGCTGCGCTTCAAACCAATACATTGGCTGCCAATAACTTTGAGGCGAGTCCAAACGCGAGGAAAGGACAAACACCCAACACCAAGCAAAGCTTGAGAGTACAAATGACGCTCGAACAAGCATGCCCCATGGAATACCAAGGGGCGCAATGTGCGTTCAAAGATTCGATGATTCACTGAATTCTGCAATTCACACTACTTATCGCATTTC
+
IIIIIIIIIIGIIIIIIIIIIIIHHIIIIIIIIIIIGHHIIHHFHIIIIIIHIIIGIIIIGHIHHFHHHIIIIIIIIIIHIIIIIIIIIIIIIIIIIIIIIIIIHIIIIIIIIIIIIIIIIIIIIIIIIHIIIIIIIIHIIIIIIIIIHIIIIIIIIIIIIIIHIIIIHIHIIIIIIIIIIIIHIIIIIIIIIIIIIIIIIIIIIIIIIIIIIIIIIIIIIHCIIIIIHIIHHIIIIIIHDHHCIIIHIIIHHIIGIIIIGIHIIIIIHIIIIIIIIHIIHIIIHIIIIIIIIIIIIIIII
@HISEQ:711:H5NNWBCX2:2:1101:10550:8848:ATCTCGTA
TTAAGTTCAGCGGGTATCCCTACCTGATCCGAGGTCAACCTGGTTAAAAGATTGGTTAAAGGGTCGGGCTGGCCGCCGGCCGGACCTACACGAGCGGGTGACAGAGCCCCATACGCTCGAGGACCGGACACGGTGCCGCCGCTGCCTTTCGGGCCCGTCCCGGGGCTAATGCTTAACCGGGACGGGGGCCCAACACACAAGCCGTGCTTGAGGGCAGCAATGACGCTCGGACAGGCATGCCCCCCGGAATACCAGAGGGCGCAATGTGCGTTCAAAGACTCGATGATTCACTGAATTCTGCAATTCACATTACGTATCGCATTTC
+
IIIGHHHIIGIIGHHIIHIIIIGHIIIIIIIIHIIIIEHHIGHFEHIIGIHHIIIIHIEHIGIIIIHHEHHHIHIIIIIIHIIIIIIIIIIIHIIIHIIHHHIGHHIHIIHIHHHGHHIHIIIIIHHIIIIIIIIIHHIIIIIIIIIIGHHGHHHIIIHIIIHIIIHHIHHHGHHIIIHIHHEHIHIIDIHIHHHHHIHIIIIGHIIIIIIHHIIIGHHIIIHDDHIIIHHEEIIIHGHDHCDHIGHIIIIIIIIIIIIIIHIIIIHIIHIHHHGIHEHGIIIIIHHHHHHIIHHIIIHGIIIHIIIIIIIHIIHG=HHCFFHHI
@HISEQ:711:H5NNWBCX2:2:1101:2931:9083:ATCTCGTA
TTAAGTTCAGCGGGTAGTCCTACCTGATTCGAGGTCAGATTTCAAAGTGTGCTTGACCGCCGCTCGGACGGCAGTCGAGGCGGGGGACGCGAGGCCCGGTCGGACGAGGACAATACAACGCCCGTGGGTGCTCGGAGACCCCACCGATTCATTCAAAGGGAGCCGCGTCGCCGCGGCAGACCCCCAAGTCCGCCGCCAGCCGGTCGCAAAACCGGAGGCGGCGATGAATTCAAGACACTCGAACAGGCATGCCCATCGGAATACCAAAGGGCGCAAGGTGCGTTCAAAGATTCGATGATTCACTGAATTCTGCAATTCACATTACTTATCGCATTTC
+
IIIIIIIIIIHHIIIIIIIIIIIIIIIIIIIIIIIIHIIIIIIIIIIHIIIIIIIHIIIIIHIIIHIGHIIGHIIIHIGIIIIIIIIIIIIIIIIIIHIIIIIIIIIIIIHIGHHIIIIIIIIIIIIIHHIIIIIHHIIIFHIIIIHHIIEHHHHIIHHHHHIIIIGHHHHIIIIIIIHIIIIHHHHIHHIIIHHHIIHIHHIIIIIIIIHIIIHIHIHIIIIIIHHFGHIIIIHHIHFHGHHIIIHHIIHHHIHHIIIIIIIIIHHCCIIIIIIIIHIIIIIIIIIIIIIHHFIIIIIHHHIIIIIIIGIIIIIIIIIIIIIIIHIIHIIGIIIII
@HISEQ:711:H5NNWBCX2:2:1101:6845:9120:ATCTCGTA
TTAAGTTCAGCGGGTAGTCCTACCTGATTTGAGGTCAAGTTCAAAAATAATGCCAGAAGGCAGTCCCCAGAGAGGACAGTTTGAAGCAGAAGACAGACTCCTCAGCGATAGCATAGATTTATTATCAAGCCAAAGCCGATTCATTAAGTTCTGCTAATGTATTTAAGAGGAGCCAGTTTATTTCACCAGCATAAGCCTCCAACATCCAAGGCTTCAAAAAAGGTTTTGAAGTTGAGATATTAATGACACTCAAACAGGCATGCCCTTCGGAATACCAAAAGGCGCAAGGTGCGTTCAAAGATTCGATGATTCACTGAATTCTGCAATTCACATTACATATCGCAATTC
+
?CFHHGHHHHHHHHH<HHGHHIHHHIIIGHIIIIEGCCHEGEHHCFGHECG?DE?EDFEEGCDHHFE1GHHHHHHHIHHGHHIIIIGIHHIIHIHIIIIIHIHIIEDCGHEHHHIHHIIHIIGHEHHIIIIIGIIIIHIHGHGIIHIIHHHHHIHIGHIHHIIHIIHEHHHFGBHHHHHEFAAE@HHHIHHIHHIGE/GGHIIIIEHHEFHIEHHHF<00?GIHHGD<<EG@HHHHHHHEGHHEGDEHHED<11HHGEF@HFDGHGGG?IIIHG/F@@GHIIIGIHF<?CIHHH@1HHHCHFCHGHEHHHIHGHF?HIHEFEIHHGHGHHIHGIIIHHHE@HEHIHCC
@HISEQ:711:H5NNWBCX2:2:1101:8544:9005:ATCTCGTA
TTAAGTTCAGCGGGTATTCTTACCTGATTTGAGGTCAAAAAAAAAAAAAATTATAGACGCGAATTCATGAAAAATGACCGCACCTAATAAACATTCGATATTCGTGAACGTACATAATACATTAAATACGTTTCGAAATCGTATGAAAAAATTTTAAGTCACTTAACCCCGAAGGGTAAAGACGACTCAATTCCGAAGCGTCACCACGAAAGGTGGTAACAACCACGATTTATTTATTACACTGACCCTCAAACAGGCATACTCTCCGGAATACCAGAAAGTGCAATTTGCGTTCAAAGATTCGATGATTCACGGAATTCTGCAATTCACATTACTTATCGCACTTC
+
GHEHHIIHIGHHHHEHIHHEHHEHHIIHHHHHIIHHHHHIHHHIIGDDCEFF@EC1CE=CE/C?CCCECHEH?F1<CC@</</<<1CE<CFCGECCG@F?CFC<C1CGH10<@D@GHCH0GG?GD@DE@EGHHHEHEIHH?HGG@@DEGHDEFEHHFFHHHHEIHEGIIIIIHA.IHHIHHHIIIHIIHHHHIIIIHIHHFHHHGGCHHIHHEEFIIIIIIIIIIIIIIHIIHIIIHIHGIHHHHGIIHHHHHHIIIIIIHHDHEIHHHIIIIIHIHHHHIIIIHIIIIIIIIHGIIGIIHHIIIIIIHEIHHGGIIIHIHHHHHGGIIIHIHHHHGIIIGIIIIII
@HISEQ:711:H5NNWBCX2:2:1101:10075:9215:ATCTCGTA
TTAAGTTCAGCGGGTATTCCTACCTGATCCGAGGTCAACCAGATGATAAAACCAGAGGTTTGGTTTTGGCAAACCACACCATCCAACCACTCAAGACGAAGATAGATCTACTACGCTTGAAGTTGGAAGGGCATCGCCACTGATTTTCAGGCCCGTCCAGTGGACGGAGGCCCAACACCAAGCCAGGCTTGAGGGTTGTAATGACGCTCGAACAGGCATGCCCTCCGGAATACCAGAGGGCGCAATGTGCGTTCAAAGATTCGATGATTCACTGAATTCTGCAATTCACATTACTTATCGCATTTC
+
IHGIHHIIHIIHHHIIIIHIHIIGIHHIHHIHIIIHHGHIIIIIGHHIICHGHIHIECHHIDHIIH@F<HFHHHEGHHIIIIIHHEHHHHIIHIHHHIIIIIHHHIHIIIIIIIHFHHIIIIIIGHHHHHIIIHIHIIHIHHIIIIIIIIHHHIIIIIIHIHIIHHIHIIIIIIHIIIIIGHIHIIIIGIHIIHHHEHHGIIIIIIIIIHIIIIHGIIIHIHHHHIIHHHHHHHFEHC@DEGFIHEIIHIIIHHIHHIHIIHHIIHIIGIHIIIHIHHIHIIHIHFHHHDEHIIHHHIHGHHHHHI
@HISEQ:711:H5NNWBCX2:2:1101:17336:9117:ATCTCGTA
TTAAGTTCAGCGGGTATCCCTACCCAATCTCAGGTCAAATTCAAAAGATACTAAGAAAGTATATTTGTTTTTGGACTACACAAGTAAACTACATTTGAATGAAGAAATTTTCATCACATTCCAACTATAGTAACTGGAAGACCTATGAATTTCCAAGGAGCTACCCATGATACAATAATAGCTTCCTCGACATGATCCAAACTTTGGCACTAGACCAAAATTTGATGTTATTCATTAACGCTGAGATGGGCATGCCTCACGGAATACCATGAGGCGCAATGTGCGTTCAAAGACTCGATGATTCACGGAATTCTGCAATTCACATTAATTATCGCATTTC
+
HIIIIGHHHFHHIIIGIIIIIIHIIIGHIIIIIIIIGHIIIIIIIHIHIIIGHIIIIIHEHIIIIGHIIHIHIGIIHHIHIIIHFGHHHFEHIIIIHIGHHHIHHIHIIIGEHHHHHHIHIIIIIIHHHHIHHHIHHHHHIIIIIHGHHIIHGHHHIIIIIIIIIIIIIHHIIIHIIIIHHHIIHHHIHGHIIIIIIHHHHIIIIIHIHHIIIHHIIIIIIHIIIIIIIIIIIHEDIHIIIIIHIHIIIHIHHIIIIIHIIIHHIIIHIIHIIIIIIHIGIIIIIIIHEIIIIIIIIIIIIIIHIIIIHIIIIIIHIIIHIIIIIIIIIIIIIIIHIIII
@HISEQ:711:H5NNWBCX2:2:1101:20294:9204:ATCTCGTA
TTAAGTTCAGCGGGTAATCTTGCCTGAGCTCAGGTCGAGAATGTGTGGAGTTTCCTTGATCACATTGCGACTTAACAGATCGCTAGGGGCGACCCGCCCTCACAACTAAGTCATCACAGACTGACAAGCAATCAAACGAGTTGACTACTCGGCTGCGACTCATAGGAGAGAGGCGAAGCAACATACCGTTTGAGCAGATACCTCAATGCCAGAGATGGCACCAGAGAAACTGCAAAGTCCATGTCCTCATCCAATATCACCCAATGATGGGCAATCGATGAAAGGTCATGAGTTGAAACCCGACGCTGAGGCAGACATGCTCTTGGCCGAGGCCTTGAGCGCAATATGCGTTCAAAGATTCGATGATTCACGGAATTCTGCAATTCACACTACGTATCGCATTTC
+
HIIIHIIEHCFHHHIHHIHHEHHHH?FHHGDHE?FGDHD1D1DHHFHC<FHHIIIGGHHEEHHIHFHHEHHHHHHIIHIGIHGIIIFCCCHHHHHHHIIIHHHHH=FHHIHHHHIHGHHIHIGHHII?0CFFHHIECGHHHGHIGI@HHHHIGGIIIHH<DGHHHIGIGHEHCGHDDHHCFGHHEH.8;BEDCGEHIHI.78BHHHHGHH@@HF###########################CHAG?F@B:.HEHF8:.DHCGD.C8@@H@@?<C<//CF<<<C/C?GDDCC/GC/<00C/IIHCCCGF<<1<DEIHFEHHFIHEGHD<HHCCCEEH@HCC?HEC<0C<1<111@GHG?F@@D<1@G?CC<1<D@C@?F?F<1<CEF<FCEEHHDD<<0D11IHHH
@HISEQ:711:H5NNWBCX2:2:1101:21137:9072:ATCTCGTA
TTAAGTTCAGCGGGTATTCTTACCTGATTTGAGGTCAAAAAAAAAAAAAAATTATAAACGCGAATTCATGAAAAATAACCGCACCTAATAAAAATTCAATATTCGTAAACGAACATAAAACATTAAATACGTTTCGAAATCGTATGAAAAAATTTTAAGTCACTTAACCCCGAAGGGTAAAGACGACTCAATTCCGAAGCGTCACCACGAAAGGTGGTAACAACCACGATTTATTTATTACACTGACCCTCAAACAGGCATACTCTCCGGAATACCAGAAAGTGCAATTTGCGTTCAAAGATTCGATGATTCACGGAATTCTGCAATTCACATTACTTATCGCACTTC
+
HIIIEGHHIFIHHHCFHFHHHFFIEHIFHHHHHIHHHIIIIIIIIIHHHG<11<1D1<D=H/C??11<<1<CHIC11<11//<</1<C1<GH1CC=11=11=@C1D1==100D/<0=D0<0==0DGH0<0=HFCHEHHHCCH@?EEHHFAHH.CHGA?CEEHG?ED=IIHHIIIIHHHEHHB-HF:HHIHIHIHHD.<HCGGHIIIIIHEIGDEGIIIHEE?IHGCHHFHIHHIIHHHHFHHGH?EIHHHHEHFHEHHFGHHIIIIIIHHHHHHIIIHHHHIIHHEIHIHIHHIGIIHIIHIIIHIIHFHHHHIIIIIHIIIIIHHIIIIIIIGIIIIHIIIIHIIII
@HISEQ:711:H5NNWBCX2:2:1101:2253:9372:ATCTCGTA
TTAAGTTCAGCGGGTATCCCTACCTGATCCGAGGTCAACCTGAAAAAAATTGGGGGTTGCTGGCGAGCACACGACCGGACCTCCAGAGCGAGAAGAATTACTACGCTCGGAGCCGGACGGCACCACCACTGACTTTAGGGCCCGCCGGGGCGGCGGGGCCCAACACCAAGCTGAGCTTGAGGGTTGTAATGACGCTCGGACAGGCATGCCCCCCGGAATACCAGGGGGCGCAATGTGCGTTCAAAGATTCGATGATTCACTGAATTCTGCAATTCACATTACTTATCGCATTTC
+
IIIIIIIIHIIIIIIIIIIIIIIIHHIIIIIIIGIIIIIIIIIIIIIIIIIIIIIIIIIIHIHIIHHIIIIIIHIIIIIIIIIIIIIIIIIIIIIIHIIIIIGIIIIIIIIIIIIIIIIHIIIIIHIIIIIIHIIIIHIHHIHIIIIIIIIIIIHHHIHIHHIIHHGHGIHHIHIIIIIHIIHEIHHHIIIIIIIIIHGEHHEIIIGIIIIIIIIIIIIIIIIIIHIIIIIIIIIHIIIIGIIIIIIIIIIIIIIIGIHHGIIIIIIIIHHHHGIIIIIIIHHIIIHHHIIIGI
@HISEQ:711:H5NNWBCX2:2:1101:4886:9363:ATCTCGTA
TTAAGTTCAGCGGGTAGTCCTACCTGATTTGAGGTCAACCTTTTGTATTCATGCCTCAAAAGAGACAGTCCGAAGACAATTATGAGCTGAACGCAAAAGTCACAGCGACGGCATAGATATTATTATCAAACCAAAGCTTAGTCTTTTAAAAAGTTCCGCTAATGCATTCAAGAGGAGCTGACAATGACGCCGGCAAAGCCTCCATAGTCCAAGCTTCAAAAGACAACAAAGTCTTTGAAGTTGAGAATTTAATGACACTCAAACAGGCATACCCTTCGGAATACCAAAGGGTGCAAGGTGCGTTCAAAGATTCGATGATTCACTGAATTCTGCAATTCACATTACATATCGCAATTC
+
IIIIIHHIIIIGIIIHIIIHIHIHHGIIIIIIIIIIIIIGHIIIIIIIIIIIHIHIGHIIIIIHIDHGFHIIIHIHHIIIGFHIHIIIHEHGHHIIIIIIHGIIIGHHIIGHIIIIIIIIIIIHHIIIHIIHIHHFHHIIIIIIHHHIIIIIIIIIHIIHHHHGIHIHIIIIIHHIIHIIIIIIIIIIIIHIIHIIIIHIIHIIHHHFHIIIIIHGIIHIIHIHHHIIIIIIIHIIIIIIGIHIIHIIIIIIIHHIIHHHIGHHGHIHIIIHHIHIIHFIHIHFIIHHDIIIGHHGHIIIIIHHIIIIIGIHIIIIIIIHHHEIIIHHIIHIHIIIHHIIIIIIIIIHHIIIHIIHI
@HISEQ:711:H5NNWBCX2:2:1101:12699:9352:ATCTCGTA
TTAAGTTCAGCGGGTATCCCTACCTGATCCGAGGTCAACCTTAGAAATGGGGTTGTTTTACGGCGTAGCCTCCCGAACACCCTTTAGCGAATAGTTTCCACAACGCTTAGGGGACAGAAGACCCAGCCGGACGATTTGAGGCACGCGGCGGACCGCGTTGCCCAATACCAAGCGAGGCTTGAGTGGTGAAATGACGCTCGAACAGGCATGCCCCCCGGAATACCAGGGGGCGCAATGTGCGTTCAAAGATTCGATGATTCACTGAATTCTGCAATTCACATTACTTATCGCATTTC
+
IIIIIIIIGIHIIIIIHIIIIIIIIIIIIIIIIIIIIIIGIIIIIIIIIIIIIIIIHHHIIIIIIHHIIIIIIIIIHIIIIIIIIIHIIIIIIIIIIIIIIHIIGIHIHIIIIHHIIIIIIIIIIIIIIIIIIIIIHHHHIIHGIHHIIIIIHHHIIHHHIHHIIHIIIIHHHIHHIHIIIIIIHIHHIIIHEHHIIIIIGIHGIIHIIHHIIHIHGFFHEG?HHIHFHHDGFIHDCC=GFHHHIHHHHGHCHGIHHGHHFIIIHIIHEIHGIIIIIIIHEFFEHHIIIIHIIIII
@HISEQ:711:H5NNWBCX2:2:1101:13299:9334:ATCTCGTA
TTAAGTTCAGCGGGTAGTCCTACCTGATTTGAGATCGAACGTTCAAAAGCTGTCTTCGCTCAGGAGAGACATCTGTAAGCTCCAGCGAACCCCCATCGCTGAAGGTTGCATGGCAGGCGGCCACAAGCGTAGATAGTTATCACACCCGCGACGCCACCAAACACTGGTGGGCTGATTCATTTGAGAGGAGCTGATCCACAGGGGCCAGCAAAACCTCCAAAGTCCAAGCCGATCGTGGCAAACCACGAGGGTTGAGGTGTTCATGATACTCAAACAGGCATGCCCTTCGGAATAGCCAAGGGGCGCAAGGTGCGTTCAAAGATTCGATGATTCACTGAATTCTGCAATTCACATTACTTATCGCATTTC
+
IIIHIHIIEC?HGHDHEHIIHHHFHHIIIIGHHIHIFHHHIIIIIHHHIHIHIIIIGIIEHIIE?CCGEHHHIIIHIHEHIHHH@HDHEDHHDHIIIIIIFGHIIHHIIIFHIIHHIIGHIDHHIH?HHHGIIIIIIIIIIHHHCGHCH?HGIIIHEF@G@HHHEIHHEE?HHHHGHIHIHIGHIIHHIHHIGHHHEIHIIHIHHHIHIHHHHFHHEHHEEHGHIHIHCHHIIIGHIIHHHEHHHHHGIHIHFIIHHIIHEIIIIIHHIIHG?CHFHHHHIHHHIGH?IIIIHHEEEIHECHHIHHHHIIIHHHIIIIIGIIIIIGIIHHHIHHGIHHIIGIIIIIIIIHHIIIHFHHHCHIIIIIIII
@HISEQ:711:H5NNWBCX2:2:1101:3088:9619:ATCTCGTA
TTAAGTTCAGCGGGTAGTCTTGCCTGATCTCAGGTCGAATGTGTAAGTGGGCGGGGCCGTGTTTCCACAGCACCCAACAAGGCTCCCAGCAAAGTCCCCTGGGGCAACGACAGGCGTGTGTGCAGGAAGCCGGGGCTAACTGCCTACCAAGTCATTACCCTGTTAGTGGAGTCCATGCTCGAGCGCTCTGGGCTTCAACCGACCCGGCGTCGTGAGACAACCGAGACGGTCAGATCCGCACTGCATCTCCAGACGGAGAATAGAGTGCGAGGGGGTACGCCGACGCTGAGGCAGACATGCCCTTGTCCGAGGACGCGGGCGCAATATGCGTTCAAAGTTTCGATGGTTCACGGAATTCTGCAATTCACACTACGTATCGCATTTC
+
IIIIGIIIIIIHDHHHHHHIIIHGIIHHGHIHHHGHHDHHIHIIIIIHIIIIIHIDGHHHCEHIHHEHHIIIIIIIGHIIIHIIIIIIIIIIGHIHIHIIIIIIIIIIIGIHIIIIFHHIIIIIGIHHGHHHHHIHHEFHHGFHHFIHI@HEFHIIHFHHHHFHHHHIHGHIHIFHHEEEHGIIIIIHGHHIIIIHIHIIHIHIHIGHHHHIDHHEIHHHHHEHHHHIHFIHDHDIHHCHHHGHHFGGHGHIHGHFGEEIIHGIIIGIHHHHFHHDIIHHGGIHIIHIHHHIIHHGEHHGEHFIIHHHIHHGIIIHHHHFHHIIHHHHHGGHIIHEEHIHIGIHGIIHHHIIIIIHIHHIHHHHGHHFHHFDHHHHHGEHFDHHD
@HISEQ:711:H5NNWBCX2:2:1101:8426:9652:ATCTCGTA
TTAAGTTCAGCGGGTATCCCTACCTGATCCGAGGTCAACATATACATAATTGGCTTCTGGCGGGCCCTGCCCAGGCTCCAAAGCGAGAGAGATTTACTGCGCTCGGGGCCTGGATAGTACCGCCACTGATTTTGAGACGCGCCGTAGGCCAGCGACGCCTAACTCCAAGCGGTGCTTGATGGCTGTAATGACGCTCGAACAGGCATACCCCCCGGAATGCCAGAGGGTGCAATATGCGTTCAAAGATTCGATGATTCACTGAATTCTGCAATTCACATTACTTATCGCATTTC
+
EEHIHGHHIIIGICHHHHIIIIHIIHIIIIIIHIIIIHHHHHIIIIHHHHIIGIIIIIHHIIGHHHIIEHIHHHIIHEHIIIIIHHHHHHIHIIIIIIIIHIIIIIHFDHHHEEHHGHIIIIIIIIIIHHHGIHHHHIIIHIHHHHHGHGHHHIIHHIIHHHHEHIGHIHHFGIIHHIHHHHIHIHHIHHHIIHHHIIHHHHHHHHIHIHIHHHIIIIIIHHCCCEHEHHHHGIIIIIHIIHGHHHHHHFGIIGHHHFIIHHIIHHGHIIHIIIIIIGIHIIIHIGGHIHHII
@HISEQ:711:H5NNWBCX2:2:1101:10187:9677:ATCTCGTA
TTAAGTTCAGCGGGTATCCCTACCTGATCCGAGGTCAACCCAGAATTCGTCTTGGATGGAGGTCCATGGAAGCAAGGTCCGAACCCAACAAGGAACTGGTTTGTGTCTTTCAGACAGTTACTAAGTTCATTGCAGAGGTTTATTGTCCTGCCTATGCATTTCAACGGGGTGATCCAAGTACATTGTTTGACTCAGTTCACTTCCATCAATACCATAATATTTATGAGTGGGTTTGCAGTGACGCTCGAACAGGCATGCCCCAAGGAATACCAAGGGGCGCAATGTGCGTTCAAAGATTCGATGATTCACTGAATTCTGCAATTCACATTACTTATCGCATTTC
+
IIIIHHHHHIIIIGHHHEHHIIIIIIIHIIHIIIIIIIIHIIIHHHIHIIGIHGHHHIIIHFHIIHIIIIIIIHHIHHHIIHHIIIIIIIHHHEHIGHHEHHEHIIHHHHIIIIIHHIIIIIIHIHHIIIHIHHHHIHIIIIIHHIIHHIIIIIHHHHHIIIIIIIIHIIIIIIIIIIHIHHIIIHIHHIIIIHHIIIIIIIIIIIIIIIIIIHHHHHHHIHFIHHIHIHIIHHHHCIIIIIIIHHIHHIHIIIHHHHGIIIIIHFHIIIHHGHCFHHIIIHHDEIIIGIHIIHIHHHIIIIIHHIIIIIIIHGIIIGIIIIIGIGIIIIIIIIIIIHGIIII
@HISEQ:711:H5NNWBCX2:2:1101:11752:9547:ATCTCGTA
TTAAGTTCAGCGGGTAGTCTTACTTGATTTGAGATCGAGTTTACAAAGTCGGCCGAAGCCTGTCTTTGTGAATCCTGCATCAGTCAGCACAAGAACTAATCTCCTTTATGTTAGCTGCAGCAAAGGTAATAATCTGTTTTTTAGGCAGACTAAATAGATATGCTTATAGCTCAGAGAAAAGTCCAGCTGCACCTGCATTTCAAGTAACCCGCCACTTTTCGGTGAGGAAAAACGTTGGGATCACTCAAGTCCAACTCCCATTTCAAAAAAGATATGGAAGTTGAGGTGTTTACTGATACTCAAACAAGCATGCTCTCCGGAATACCAGAGAGCGCAATATGCGTTCAAAGATTCGATGATTCACTGAATTCTGCAATTCACATTACGTATCGCATTTC
+
IIIIIIIIIEHHICEDEHIHHIIIIIIIIGHHIIIIIIIIHHIIIIHGHIIIIIIIIIIHIHHIIHHIIIIHIIIIHHHHIIIIIHIHHHHHIIHIIIIIIIIIIIHHHIIIIIIHIHIIIGHEHHHHIHHHHIHIFHHHHHHH?GHHIGHIIIIIIIIIIHCEHHHHCHHHHIIIHIIIHHFFFBGEEEHHHHIGHIGHGHHHHIGHIIIHHHHDIIHCIHEIHHIIHHHEIHFCIIIIIIIIHFHHHIIHIIIIHHIIHGDHHHHHHHIHIIHHHFHHHIIIIHIHHEHIIIIHIIIHHHHIIIIHIHFIIIIIHIHHHGHDCEIHHDHIHIHIIIIIIIIIHHIHIIIIIIIIIIIIHHHHIIIIIIIIIIIIIHIIIHIIIIIIIHIIHFFHHI
@HISEQ:711:H5NNWBCX2:2:1101:13340:9532:ATCTCGTA
TTAAGTTCAGCGGGTATCCCTACCTGATCCGAGGTCAAACCTTGATTGATTAAAGATGCATGCAGGGCTGGTAAAGCTACATGGACAAGCCATCCAAAGCAAGAGAGAGTCTGCTATGCTTGAGACCACCATGAGTACCGCCAACTAAATTTTAGGTACGTCCAGGTCCTCCGCCTTCCTACTTGAAAAGCAGGGAGGAGAAGGGAGAGACGAAGACCCAACACACCAAGCTAGGCTTGAGATTGTGCAATGACGCTCGAACAGGCATGCCCCTCGGAATACCAAGGGGCGCAATGTGCGTTCAAAGATTCGATGATTCACTGAATTCTGCAATTCACATTACTTATCGCATTTC
+
IIIIIIIIIIIIIIIIIIIIIIIIIIIIHIIIIIIIIIIIIIIIIIIIIIIIIIIIIHIIIIIIIFFHIIIIIIIIIIIIIIIIIIIIIIIIIIIIIIHIIIIHIIIIIIIIIIIIIIIIIIGHIIIHIIIIIIIIIIIIIIIIIIIIHIIIHHHHIIIIIIIIIIIIIHEHIIIIIIIIGHIHIHIIHHIIIIIHHIIIIIIIIIIIIIIIIIIIIHIIIHHHEHHGIIIIIIIIHIHIHGIIIIHIIIHIIIIIIIIIIIIIIIIIIIIIIIIIIIIIIIIIIIHIIIIIIIHHHIIIIIIIIHGIIIIIIIIIIIIIIIIIIIIIIIIIIIIIIIIIIIIIHIIIIIIIIII
@HISEQ:711:H5NNWBCX2:2:1101:17101:9562:ATCTCGTA
TTAAGTTCAGCGGGTATCCCTACCTGATCCGAGGTCAAACCTTGATAAAAAATGGGTTGTTATCGGGCGGGTCGAACCCAGTTAAACTTCGAAGCGATGTTTATTATGACTACGCTGAGTAGCTGGGAGCAACTGCCTATGAGTTTCAGGCACGTCCTCTCCGAAAAGAATGGACGAAGCCCAACACCAAGCGTAAGCTTGAGGGTTTGAAATGACGCTCGAACAGGCATGCCCTTCGGAATACCAAAGGGCGCAATGTGCGTTCAAAGATTCGATGATTCACTGAATTCTGCAATTCACATTACTTATCGCATTTC
+
IIIIIGHHIHIIIIIHIIIIIHIIIIIIIIIIHIIIIIHIIIIIIIIGHIGGIIIHHHIIIIIG<CEHHHGHCDHIIIHIIIHHIIIIHHIIIIIIGEHIGHIIIIIIIHIHHIGIDHH@FEHIIIEHHIHHIHIIIIIHIFGHHIIIIHIHIIIHIIHIIIIHIIIIIIIIIIHIIIIHIHIIIIIIIIIIIIIIIIIIIHHIIIIIIIIIHIIIIIHHHHGHIIGIIHIIIHIHIIIIIHHIIIIHCEIIHIIIHHHHHIHHIIHHHIIIIIIHHHIHIHHIHHIIIIIGIIIIIIIIHIIIHHIHGHGHIIIII
@HISEQ:711:H5NNWBCX2:2:1101:2397:9797:ATCTCGTA
TTAAGTTCAGCGGGTATCCCTACCTGATCCGAGGTCAAGAGTGTAAAAATGTACTTTTGGACGTCGTCGTTATGAGTGCAAAGCGCGAGATGTACTGCGCTCCGAAATCAATACGCCGGCTGCCAATTGTTTTAAGGCGAGTCTACACGCAGAGGCGAGACAAACACCCAACACCAAGCAGAGCTTGAAGGTACAAATGACGCTCGAACAGGCATGCCCCATGGAATACCAAGGGGCGCAATGTGCGTTCAAAGATTCGATGATTCACTGAATTCTGCAATTCACACTACTTATCGCATTTC
+
IIIIIIIIIIIIIGIIIIIIIIIIHGIIIGIGHIIHIIIHCCGHHHGHIGHIIIIGIIIIHIEHHEHHHHHIIIIIHHHHCFHIIIIHHHIIIIIIIIIIIHIIGDHIHHIHHIIHIIHIIIIIIIHIIHIHGHHIHHIIIIIIIIIIIIIIHIIIIHIIIIIHIHEHHHEHIIIIIIIHIIIIHIIHHIHIIHIIHHHIIIIIHHIHIIHHEHHH@EIHHHIIIIIIHIIIHEIIIGIHHCHIIIIH?HHIIHHGCHGIHHFDGIIIHIIHGIHIIGHHHHIIHHHHIIIIHHIGIIIIHI
@HISEQ:711:H5NNWBCX2:2:1101:9914:9754:ATCTCGTA
TTAAGTTCAGCGGGTAGTCCTACCTGATTTGAGGTCAAGTTGTCAAATATACATGGGTTTTTGTCTCCGATGGGACAGTTGTGAGCAAAAAAAAAAAAAACTTAATAAAGTCCGGCACACTCCAAATCCAAAGCATGACCCCTCACCTCCCCACCCACCCCATTGATTCATGGGGTTTGGGGGGTTGTGGTTCATGTTGAGAATTAAATGACACTCAAACAGGCATGCCCCTCGGGAATACTCGAGGGGCGCAAGGTGCGTTCAAAGATTCGATGATTCACGGAATTCTGCAATTCACATTACGTATCGCATTTC
+
CCDHE<<FEECHCCCF@GHHHIGHHGHHEEEHGEHFEHEFHEGHHHC?EHHIIHHHHHGIHIIIGGEGDCHC=?1<E1FH?H01<C?1<<FCDDEHHHDHE@EEHHEHDCHDGHIHEHGHEIHGFHG?IIHGEGHCE-IGIIHF8HEBHDDIIHE?-AHGGHEIHGHFIIHIHEHHHIIIIHHHEIIIIIIIIIIHIHHIHIIIIIIGIIIHIHGIIHHIIIIIIIIIHCIIIIIIIIIHEDDIFHEHIHHCIIIIIGIIIIIIIIIIIIIIIHIIHIIIHHGIIIIIHGIIIIIIIIIIIHIIIIHHHIHHIHH
@HISEQ:711:H5NNWBCX2:2:1101:13246:9958:ATCTCGTA
TTAAGTTCAGCGGGTATCCCTACCTGATCCGAGGTCAACCTTTGATTGTTTGGGGGGTTTTCTAAACCGGCTGGCCGATCTCACACTGCACCAGGTGAAAAGTACTGTGGTAGCTTTTACAACACCTCGAATGCATGGGCACACACGACCGCCTGTACAATTTTGGGGGGGAGGCGGAAAACACAGCCATTTTTAACAGGCTAAGCGCTCTCTCTGTTCCTCCTCCACCATAACCAAACCCTTTCTCTTCTTAACTTTGTTAAGAAAGGGATCGAAACGGTTGTTAATGACTCTCGAACAGGCATGCCTTTCGGAATACCGGAAGGCGCAATGTGCGTTCAAAGATTCGATGATTCACGGAATTCTGCAATTCACACTACTTATCGCATTTC
+
HIIHHIIIIIIIHHIIIIEHHIIIIIIIHHIIIHIIHIHHHHHHIIIHEHEHHHIII?EFIIHHIFHHHIIIDEHIIHIIIIIIIIIGHHHIIIHHIIIIIIIIFHHIGEIFHIIIIHHHIHHEHHHIHIIHIIIHHEHHHHIIIIIIIDHHIIGHFI//FHHICHEDDHGHCH=CHH?EHHHEEEFHIEFFGHHIHEGGGHIHHHHIHHIHIHF8@=IHHDGAHHGHEIFHFDHE:.=EGGEEEGIHHHH?CCHHG@FIHHHHHFHEHCHEDGFCIIIIHGHFEHGIIIHHHHHH?EHGIHIHHHIHHEEHHHEE?DCDEEHDHIHIHIIHEEIHHIIIIHEHIHIIIIIIHIHIHHEIIHIHHGEIIIIIHGG@HGDIIIHIIIHIIIII
@HISEQ:711:H5NNWBCX2:2:1101:13795:9958:ATCTCGTA
TTAAGTTCAGCGGGTAGTCCTACCTGATTTGAGGTCAAAAACAAAGAATATCACATTTATTTAAGAAGCCCAAGACCTCTAAAAGGCAACTGCCATGGCATAGATAGGCTATCATACCAAAGGAACAGTCAACACAAAGGTCATCCGCTAATGCATTTAAGGGAATTGCCAACTTTTTTGTGAAAAAAAGTTTACAAAGCCCCCACAATCCAAGCCACCCATCAGCTTACAAAACTGAAAGTGGTTGAGTATTTAATGACACTCAAACAGGCATGCTCCTCAGAATACCAAGGAGCGCAAGGTGCGTTCAAAGATTCGATGATTCACTGAATTCTGCAATTCACATTACTTATCGCATTTC
+
HHIIGHIIIIHGIIIIIIIIIGIIGIIIIIIIIIHHIHIIIIIIHIHHIGHIIIIIIIHIGHHIGHHHHIIIHIIIHIIIGIIGHHGIGHCGHHGHHIGHHIGHHIGCFHHFHFIEHHIIIIHIHIGICEHHHIHHHIHG@EHGCDGHHHHHEIIHEHGIHEHIIIIIHHHHHHEHHHHHEIIHIIIHHHHIHIIIIIIIIIIIIIHIHHIIHIIIHGIIHIIHIHFEHHHIHGIIIHHHHHDFHIIIHIHIIIHFHHHIHHGHGC@EHIIHHIIHFCHHIIIIIIHIIIIIIIIIIIIIIIIHHIHHIIIIIIIIIIIIIIIIIIIIIIIIIIIIIIIIIIIIIIIIIIIHHIIIIIIII
@HISEQ:711:H5NNWBCX2:2:1101:16790:9901:ATCTCGTA
TTAAGTTCAGCGGGTAGTCCTACCTGATTTGAGATCAGATCATAAAGTATGTTTGTCTAATTTAATAGACTATTAGAAGCGGTTCATCTGCAATCCTGGCCACCTTTTTTACGGGTGTCCTCAGCGAGTGATACTTATCACGCCGAGTGGAACCGAGTTTACTGAGATCCAGCTAATGTTTTTAAGAGGAGCAGACGTGAATCCGCAAAACCTCCAAGTCCAAGACAAAACCAATCGAATTAACAAAAGGTAATGTTTTGATAATTTCATGATACTCAAACAGGCATGCTCCAAGGAATACCAAGGAGCGCAAGGTGCGTTCAAAGATTCGATGATTCACTGAATTCTGCAATTCACATTACTTATCGCATTTC
+
IIIHIHIIIFHHHCCCHIIIIIIIIIIIHIIIIHIIIIIHIIHIHIIIIIHHIIHIHIIIIIIHF<DGHIHHIIGIIIIIDGHIIHCHHIHIIIGHIHFEHGECFHFHHGCEEEHHHIHHHH?GEFHDCHIHIGHHHHCCGHHEHHHIIHHI?GDHDHIIHHHHHHHG?GGHHFFGHIGHHHHFHGHHCGEGHGHHHIIIIHHHHIIHHHHHGIFF/C</EF/GDCHH?GHEHD?IHHHC0IHFEF<CIIIHHHHFEECHIIHHGHEIIIHHHFE?F<1CHGHHGCHGFHFIHFDFHHHHEC?GF<?HHG@FGCIHGHHHEHG@1=HIHHHHEIHIHHHCHHEHHIIGHFIIHF?IIHHGGGIIHHHGIHHHHH
@HISEQ:711:H5NNWBCX2:2:1101:9012:10147:ATCTCGTA
TTAAGTTCAGCGGGTATCCCTACCTGATCCGAGGTCAAACTTAAAAGAAGCTTAATGGGAGGAGGCCTGCCAGAATCGCGACGCAATGTGCTGCGCACGAAGCCAACATACCGGCTGCCAATGAATTTAAGGCGAGTCCACGCGCTGAGGCGGAACAAACACCCAACACCAAGCAGAGCTTGAATGATTAAATGACGCTCGAACAGGCATGCCCAACGGAATACCGAAGGGCGCAATGTGCGTTCAAAGATTCGATGATTCACTGAATTCTGCAATTCACATTACTTATCGCATTTC
+
HIIIIIIIIIIIIIIIIIIIIIIIIIIIIIIIIIHIHIIIIIIIIIIIIIIIIIHIIIGIIIIIHEHHIHIIIIIIIIIIHHIIIIIIIIIHIIIIIIHHIHIHIIIIIIHIIIIIHHIIHIIIIIHHIGIHIHIHIIIIIIIIIHIIIIIIIIIIIIIHHGHIIGIIIIIIIIIIHHIIHIIIIHIHIIIIIIIIIIIIHHHHIHIIIIIIIIIIIIHIIIIIIHIIIIIIIIIIIHHIHHIIIIIIIIIHIIIIIIIHHIIIIIIIIIHHHHHGIIIHIIIIHCIIIIGIIHIII
@HISEQ:711:H5NNWBCX2:2:1101:19745:10111:ATCTCGTA
TTAAGTTCAGCGGGTATCCCTACCTAATTCGAGGTCGACGTTTGAAGGTGTGGCCGCGAAGACCACGCTTGCACGGCAGGCGTCGAGCGGACCCACGAGCTGCATCGCTGCTGCGCTCCAGGCCGCACCGGCACCGCCGATGGATTCAAGGGCCGCCGCCTCCCGCGAGGGAGGGGCGATCCCCAACACCAAGCTTGCGCTTGAGGGTGTAAACGACGCTCGAATAGGCATGCCCCTAGGAATACCAGGGGGCGCAATGTGCGTTCAAAGACTCGATGATTCACTGAAATCTGCAATTCACACTAGTTATCGCATTTC
+
HIIHGHIIIIGIIHIIIHIGIIIIIIHHHIHIHIIIIIIIHHHIIHHHHIIIHIFEHIIIIIHIIHGIGHIIIIIHHGHIHIIICDHHHHIHGHIGIIGHIIHHIGHGHHHIFGIFHIIIIHIHHIHIGIIIIIIIHHIEHHIGHHHGIHIIIIIIIHIHIIIIIIIIIIIIHIHHHIHHIIIHHIIIHIHIIIIIIIIIIHIIIIHHIIHGHIIHIIHIIIHEIHEECIIGIIIIIGIIIHHDECHHCHEGIHHIHCIHHIIIIIHHIHHIIIHIHEGHHHHGHHHHIIHIHEHHEHHIHHHGIIHHHHGIIIIIII
@HISEQ:711:H5NNWBCX2:2:1101:20276:10078:ATCTCGTA
TTAAGTTCAGCGGGTATCCCTACCTGATCCGAGGTCAAACCTTGATTGATTAAAGATGCATGCAGGGCTGGTAAAGCTACATGGACAAGCCATCCAAAGCAAGAGAGAGTCTGCTATGCTTGAGACCACCATGAGTACCGCCAACTAAATTTTAGGTACGTCCAGGTCCTCCGCCTTCCTACTTGAAAAGCAGGGAGGAGAAGGGAGAGACGAAGACCCAACACACCAAGCTAGGCTTGAGATTGTGCAATGACGCTCGAACAGGCATGCCCCTCGGAATACCAAGGGGCGCAATGTGCGTTCAAAGATTCGATGATTCACTGAATTCTGCAATTCACATTACTTATCGCATTTC
+
IIIHFGHHIIIIGIIIIGFHIIIIIIFHHIHHHHHHIHIGHEGHHHIHIIIIIGHGHIIIIIIHEHIIGIHHHHIGIHIIHHIIGHHHHHIIIIIIGII?EHIIIHIIIIHHHHIHFHFCHEHHIIIGIIHFEHHIGHHIIIIIHHIHGHIIHHHHEHIIEH?EHCHHHEHEHHGHFGHHHHHHHFGHIHHHIHIIIIHIGIIIHHHIIIHIIIHHHHHECHHHIIIHHIIIIIIIHIIIGIIHHIIIIIGIHIIIIIIIIHHIIIIIIIIIIHHHFIIIIIIHEHDIIIHFIHDHHHIIIIIIIIIIIIIIIIIIIHIIIHIIIIIIIHIIIIHIIIIHIIIIIIIIIIIHIHI
@HISEQ:711:H5NNWBCX2:2:1101:3774:10462:ATCTCGTA
TTAAGTTCAGCGGGTAGTCCTACCTGATTTGAGGTCAAGATGGTCAATACAGAAGAGGTTTAGAAAGCAGCATTAAGCAGATGTCCAGGATGTAGATAATTATCACACCTGTAGACAGTTCCACCAAGGTACTGCTAATCAATTTCAGGGGAGCAGACTATAAAAGCCTGCAACAACCCAAATCCAAGCCACACCAGGTGTGGTTGAGAATTTAATGACACTCAAACAGGCATGCTCCTCGGAATACCAAGGAGCGCAAGATGCGTTCAAAGATTCGATGATTCACTGAATTCTGCAATTCACATTACTTATCGCATTTC
+
IIIIIIIIIIIIIIIIIIIIIIIIIIIHIIIIIIIIIIIIIIIHGHIIGIIIIIIIIIIIHIHIICHHHIIIIIGHHGHIIIIIIIIIGIIIIHIIIIIIIIIIIIIIIHIIIHHHIIIIHIIIIIIIIHHHHIHIIIIIIIIIIHIHHGHGIIIIIIIIIHIIIIIIIIIIIIIIIIIIIIIIIIIIIIIIIIIIIIIIIHIIIIIIIIIIIIIIIIHHHIIIIHIIIIIHIIIGIIIIIIIIIIHIIIIHIIIIIIHIIIHIIIIIIIIIIIHIIIIIIIIIIIIIIIIIIIIIIIIGIIIIIIIIIIIIIHIIIIII
@HISEQ:711:H5NNWBCX2:2:1101:6074:10295:ATCTCGTA
TTAAGTTCAGCGGGTAGTCTCACCCGATTTGAGGTCAAGGTTCGTGGGTCGAGCAAGCTCGAACAATGTCTTCGATGAGACGGTTAGAAGCAGGTTCCCAAGGAACAGAGCAAATCCCAAGACGTAGAAACATCTTATCACGCCTGGGGATCGGCAAAGGGGACCCCACTAATGCATTCAAGAGGAGCTGGCTTTTCGCAAAGCCAGCAAATGCCTCCAAAGTCCAAAGCCATCTTGATCAAGAAACCAAGAAGGTTTGAGAATTTCACGACACTCAAACGGGTGTGCCCCTCGGAATACCAAGGGGCGCAAGGTGCGCTCAAAGATTCGATGATTCACTGAATTCTGCAATTCACATTACGTATCGCATTTC
+
IIIHIHIIGHIIHIHHIIIIIIIIIIIIIIGHIIIIIIIIEEHHHIIGIIHIIIIHIIIIIIHIG1DHHHIIIIIIIIHGHHIHGHIIHIIIFIDGGHIIIIIIGGHIIGIGHECHHHIIIIIGHEHIIEHEHEHI?HHGHHIIHIIIIHHIIIHCHFGHIIHDEHHIHIIIIIIIIHIIIIHHGHIHIIIGEHHGDHIHHHHIIIHHEHHIIIHHIIHHHIIIIHFG?CHCEGIHHH@HIIHEHHHIIHGIIFGD/G/GIHF?HHIHHHIIHHFD<0CHHHHHIHIHHHHDHHGHHGIHHEGIHIIIIIIHIIGIIHHIIIGHHEHEHIHHIHCCIHHH?GHEHHHHIEHHFHHHEEHHEGIIIIHHIHIIH
@HISEQ:711:H5NNWBCX2:2:1101:8090:10413:ATCTCGTA
TTAAGTTCAGCGGGTATCCCTACCTGATCCGAGGTCAAACTTTGATTAAAAGGATGCATTGCATGCCGCAGGGCTGGTATAAGCTACATGGACAGGCCATCCAAAGCGAGAGAGAGTCTACTACGCTTGAGACCACCATGAGGTACCGCCAACTAACTTTCAGGTACGTCTGGAGACCCCCGAGGGGTGAAAGAGACGAAGACCCAACACCAAGCCAGGGCTTGAGATGTGTACAATGACGCTCGAACAGGCATGCCCCTCGGAATACCAAGGGGCGCAATGTGCGTTCAAAGATTCGATGATTCACTGAATTCTGCAATTCACATTACTTATCGCATTTC
+
IIIIIIIIIHHIIIHIIIIIIHIIIIIIHIIIIIHHHIIIIIIIHIHIIIGIIIIIIIIIIIIGDGHIIIIHHIIIIHIIIHIIIIGIIIHIIHIIGHIIIIIIIIIIHIHIIIIIIHIIHHHIHIIIIHIIIIIGIIIIHHHGHHEHIIHHIIIHIHIIIIIIIIIIIIIIIIHIIIHHHHGHHHHHHHHGIIIHIIIHEHHHIHHIIIIIIIIHHHEIGIIIIIIHGHEIIIHCEECCHHIIHHHHHHEGIIIHHHDGGIIIIIIHIIIIHIIIIIIIIIHHIIHFEHIIHIIHIIIIIIHIIIIIIIIIIIIIIIIIIIIIIIIIIIIHIIIIIIGII
@HISEQ:711:H5NNWBCX2:2:1101:11370:10263:ATCTCGTA
TTAAGTTCAGCGGGTATCCCTACCTGATCCGAGGTCAACCTTGATAAAATTGTGGTTATGGCGAGCACGCGCCTGAGCCCCGAAGCGAGAAGTATTACTACGCTTGAAGCCAGACGGCACCGCCACTGATTTTGAGGTGCACCCTGAGGTGGCACCCAATACCAAGCAGAGCTTGAGGGGTGTAATGACGCTCGAACAGGCATGCCCCCCGGAATACCAGAGGGCGCAATGTGCGTTCAAAGATTCGATGATTCACTGAATTCTGCAATTCACATTACTTATCGCATTTC
+
IIIEHIHHHIHIHIIIIIHIIHIIIIIHHIIHIDHHIIHHIIIGHIHHEHHHHHIIIII<FHHHH<<GHIIIIIHHIHHIIIIHIIIIIHFHHIHIIIHHIHHHEHGHHIIHHHHHIHIIIEHIIHIHHIIIHIIIIIIIIIIIIIIHIHIIIHHHIIIIIIIHIIIGIHIHIGIIIIIHHH?HHHHHIIHIIIIHIDIHIHIFFGHHHGIIHHIHHHHF?CGC0IIIIHHIIIIIHGIIIHHHHFIHIIIIHIIIIHFIHHHHGEEIIIIHHHIIIIIHHIIHHIHHHH
@HISEQ:711:H5NNWBCX2:2:1101:14348:10289:ATCTCGTA
TTAAGTTCAGCGGGTCTTCCTGCCTGATTTGAGACCATGGTTCAAGTCAACCCGAAGGTTGCCTTTAATAGTTGAGTGCCGGACATGCACCACCACACGTACTGGGTATTAGAGAAACCGAAGTCTCATACACATACTTTTCCGTTACTTGGTAGTATCCAGCAGCAATAGTTTTAAAAGCACGCAGGGTAAGTGCGACGCCTCAAATCTCTCCTTCCCTAGGTATAAATACCCAAGGTCGGAGAATGAATACTATAGATTCTCAAACAGGCATACTCTGCCGAAACAGAGTGCAATGTGCGTTCAAAGATTCGATGATTCACGGAATTCTGCAATTCACATTACGTATCGCATTTC
+
HHHIHEEGEHIIIGHHIIIIHEFHICHIIIGIIIGIIEHGGHIIHHFHHHHIIHHICDHIIIIHIEHIHHIHIGIIIHGFDHHHIIGEFHHIHHIIIHDHIICHIEHCHIIIIFHGHHHHIIHHHHGIFHIHIHHHHIHIHIIIIIIIIHIIIHIIIIIIIIIHIIIHIIIGHIGEIIIIHHHIIIIHDHHIHIIHGIGHEHHGHHHHIHIIIIGCHHHHHEGIHHHCCEIGIIGHHIIIIIHHHIHHHIHHHHHHHHHIHIHEIGIIHIIGIIHIIIIHGIIIHHH@FHIIIIIIHIHHGIIIIIIHHFIIHHIIHIIIHIIIHIIIIHIHHGIIIIIIIGHIIIIIIHGHIIIHI
@HISEQ:711:H5NNWBCX2:2:1101:3618:10682:ATCTCGTA
TTAAGTTCAGCGGGTAGTCCTACCTGATTTGAGATCAAACGTTCAAAGGAGCCATCCTCACCGAGGAGAGGCCTTCTTTATGAGCCCCAGCGAACCTCCATCGCTGAAGGTTACTTGATGGAAAACCACAAGCGTAGATAGTTATCACACCTGTGATGCCACCAAACACTGGCAAGCTGATTCATTTAAGAGGAGCTGACCATAGGCCAGCAAGACCCCCAAAGTCCAAGCCCATCATGGAAAACCATGAGAGTTGAGGTGTTCATGATACTCAAACAGGCATGCCCTTCGGAATAGCCAAAGGGCGCAAGGTGCGTTCAAAGATTCGATGATTCACTGAATTCTGCAATTCACACTACTTATCGCATTTC
+
IIIHIIIIIIGIGHIHHHIIHIIIIEGHHIIIIIIIIIIIIIIIIIIHHHHHEHIIIIIIGIIIIDHIIIIGHIIIHIIIIHIIIEHHHIIIIIHIIHIIIEHIHIIHIIFHHIHIIIHHIIGGHFHIIIIIIIIFHIIIICCEEHHIIIIIIHHIIIIIIHGIIIIHHIHIHEHHHHHHHIIHHHHIFHIIHIHHIIIIIIIHIGIIHHIHHHHH<HEHGFHHEHCGGC/IIIIHHEIHHEGCHHHF@?EHHFIIHD<HFIIIHIHHHHIHHIIIIIHGIHHEHDHCHEHIIIIGIHGIHHCEIHHGHGCDIGHIHHGIHHHHEHHHIIHHHGIHHGHIIIIIIHHHHHFIIHHIIHHHEIIIHHHDGGI
@HISEQ:711:H5NNWBCX2:2:1101:9711:10505:ATCTCGTA
TTAAGTTCAGCGGGTATCCCTACCTGAACCGAGGTCAACCTGAAAAAAATTGGGGGTTGCTGGCGAGCACACGACCGGACCTCCAGAGCGAGAAGAATTACTACGCTCGGAGCCGGACGGCACCGCCACTGACTTTAGGGCCCGCCGGGGCGGCGGGGCCCAACACCAAGCTGAGCTTGAGGGTTGTAATGACGCTCGGACAGGCATGCCCCCCGGAATACCAGGGGGCGCAATGTGCGTTCAAAGATTCGATGATTCACTGAATTCTGCAATTCACATTACTTATCGCATTTC
+
IIIIHIIIIIIHIIIIIIIIIIIHIDGHIGIIHHHHHIIIHHFHFHIIIIIIHHIIIIHIHHHFHDEHIIIIIIIIIGIIIIHGEHIIIHHIHHIIIGIIIIIIIIHIIHHIIIIEHIIHHIIIIIIIIHIIIHHIIIIHHIIIIIIIIIIIGIIIIIGIIHHHIIHIIIHIIHIIIIIHHHIHIIIIIIIIIIIHHIIIHIIIIIIHIIHIHIGIHGGFIIIIIIIIIIIIIIHHIIHIIIHHHHIIHIIIHEHHHHFIIIIIIGIIHGIHIIIIIIHIIIIGHIHFHIIIHI
@HISEQ:711:H5NNWBCX2:2:1101:18285:10559:ATCTCGTA
TTAAGTTCAGCGGGTCTTCCTACCTGATTTGAGACCATGGTTCAAGTTTAATATTGCTACCAAACTTTAATAGGTGAGTGCATAGCCCCATAGAAACTAAATCACTAAACTGAGCTCGGCATTAGAGAAACAAAAGTTTCAAGCACATACTTTGCTGCAGTATATAGAGACGTCAAACATTTCTACAGTCTACACATCGATAGTTTTAAAGGCACGCAGGGTTAGTGCGAAGCCTCAAATCTCTTGATATTCAAAATAAACATCAAGAATGAATACTATAGATTCTCAAACAGGCATACTCTACCGAAATAGAGTGCAATATGCGTTCAAAGATTCGATGATTCACGAGATTCTGCAATTCACATTACGTATCGCATTTC
+
IIIIGIIIIIIIIIIIIIIIIIIIIIIIIIFHIHIIHIIIIHGFHIGHHIIIIIHIHIIIHIIIIIHHIIIIHIHHIIHIHIIIHIIIIIIIIHIIIIIIIIGHIIIIIIHHHHIIFHGHHICHHEHCFCHIEHHIIH?HIIHHIIHHGIIIIHIIIIHIHHHIIIIHHHIIHHHHIIIIIIHIHIHHHHIHHIIHIIHHIHIHHIIIIIFHFHCHEHF?IHHHIIHDGHHHEGIIIHHGIIHGHGIHHGGIIIIIIHIHHIHHIIGIIIIIHHHHHHHHIIHIHIHHHFGHIHIIGIIIIIIIIIHHHIIHIIIIIIIHHGHIIIHIIIIIIIHHEHHEGIIIIIIFHIHGIIIHIIIHIIIIIIIIIIIHIIHGIIII
@HISEQ:711:H5NNWBCX2:2:1101:20087:10711:ATCTCGTA
TTAAACTCAGCGGGTAATCCCGCCTGACCTGGGGTCGCGATGCGTGCGTTGTTGACAACGCTTCAGGGTCAGTGAGCCTTACTGTACCGACGACGGACGCGCGACGAGAGCTCGAGGTTTATTCGACCACCGAACGTCACGGCACCCATCGCCGACGACTCAAATTTAGGCCAACCGCGAGCCGTTCGGCCCACGGGAGGCCAATATCCGCCCACACCCAAGGCCCATCGTCTCTTTCGAGAGGAGAGGGGTTTCGGAGGGGGGGGCAACGATGCGTGACACCCAGGCAGGCGTGCCCTCGGCCTAACGGCTTGGGGCGCAACTTGCGTTCAAAGACTCGATGGTTCACGGGATTCTGCAATTCACACCAAGTATCGCATTTC
+
HHHEGIH?G1FECCHHIEH?HHHHIE?FFECECEH0FHHDCG@CGHGHFHHH@CGE1CGHIEHHIHIIIEEHHG1FHH?GHIII@HIGHFHHDCHHFHC<CDHDEHDHHIIEHHHGGHHHIIHGCG=FHIHHHHIHIIGHHGIHIIHCHHDEH?DHHHH=GH/DGHH?/B?GEHHHIHDEHHIC8BA.EHHDHHHGIHGBG@E.88AFEEGH8,=G5-6--8-..;.<GB8F-?AE?7B..B.B.GIIHG:-E8=HE-<?-HFHC:.GCC</CDDFHGC0D<E@HHEHIHHFEEGC//<HHCHIIIHCIGH=HHCHDEGIHHHC?ECHGD1IHGHG@@EGHC?CGIHIIGGIHCEEC11?EEG<<D<@HHHHEEGHFECCHHH
@HISEQ:711:H5NNWBCX2:2:1101:2418:10757:ATCTCGTA
TTAAGTTCAGCGGGTATTCCTACCTGATCCGAGGTCAACCAGATGATAAAACCAGAGGTTTGGTTTTGGCAAACCACACCATCCAACCACTCAAGACGAAGATAGATCTACTACGCTTGAAGTTGGAAGGGCATCGCCACTGATTTTCAGGCCCGTCCAGTGGACGGAGGCCCAACACCAAGCCAGGCTTGAGGGTTGTAATGACGCTCGAACAGGCATGCCCTCCGGAATACCAGAGGGCGCAATGTGCGTTCAAAGATTCGATGATTCACTGAATTCTGCAATTCACATTACTTATCGCATTTC
+
IIIIIHIIIIIIIIHGHIIIIIIIIIIHHIIIIIIIIIIIIHHHHHIIIIIIIHIIIHIIIIIIIGHHDHHIIIIIIHIIIIIIIIIIFHIIHIIIIIIIIIIIIIIHIIIIIIIIIIIIIIIIIIIIIIIHIIIIIIIHIIHIHIIIIIIIIIIIIIHIIIIIIIHIIIIHIIHHHHIIHIIIIIIIHHIHIIIIHIIHHHIIIHHHHHHIHHGIHIHHCIIIIIIIIHHHIIIIHHIIHIHIIIHHIGIIHHIIIIIHHHIGIIIIIIIIHIIIIIIGIIIIIIIIIIHIIIIIIGGIIIIIII
@HISEQ:711:H5NNWBCX2:2:1101:3316:10807:ATCTCGTA
TTAAGTTCAGCGGGTAGTCCTACCTGATTTGAGGTCAAAAACAAAGAATATCACATTTATTTAAGAAGCCCAAGACCTCTAAAAGGCAACTGCCATGGCATAGATAGGCTATCATACCAAGGAACAGTCAACAAAGGTCATCCGCTAATGCATTTAAGGGAATTGCCAACTTTTTTGTGAAAAAAAGTTTACAAAGCCCCCACAATCCAAGCCACCCAATCAGCTTACAAAACTGAAAGTGGTTGAGTATTTAATGACACTCAAACAGGCATGCTCCTCAGAATACCAAGGAGCGCAAGGTGCGTTCAAAGATTCGATGATTCACTGAATTCTGCAATTCACATTACTTATCGCATTTC
+
GIIIGHIIIIIIIGIIIIIIIIIIHIHIIHHIIGIHHIHIIIIIII@HICEHIIIHIIIIIGIIIIIIIIIIIIIIIIIIIIIIHIIIIIIHIIIIIIIIIIIIIIIIIHIIHIHIHHIIIFHIHHHIHIGIIHIIIIIHHIIGIIIIIIIIIIHHHHEIIIGHHHEGHHIHHHGHIHIIGIIIIIIIIIIIIIHHIIIIHIIIIHHHIIIEHHCHHHIGHEHCHHIIHHFIIIIIHIIIIHIIIIHIHIHIIIIIIIIHHIIIIIIHIIIIIIIHHHGIIIIHIIHGIIHIIHHIIHIIHHHCIIHHHFGIIHHIIIIIGIIIIHGIIIHIIIIIIIIIHIIIIIIHHHGIIIHGHII
@HISEQ:711:H5NNWBCX2:2:1101:9472:10891:ATCTCGTA
TTAAGTTCAGCGGGTAGTCTTACTTGATTTGAGATCGAGTTTTACAAGAATCGTTGCCGACCCTTGTGAAATCCTGCATCAGTCAGCCAAAACGGTCAAACTCCCTTTATATTAGCTGCAGCAAAAGTAATAATCCGTTTGACGGGACTAAATAAATATGCTTTTAGCTCAGGAGAATGTCCAGCTGCACCTGCATTTCAAGCAACCCGCCACCGATCTAAAAAAGATTGGTGTTGGGATTGCTCAAGTCCAAAACTGTTTTTTTAAAAAAAAAAAAGTTTTGAGGTGTTTACTGATACTCAAACAAGCATGCTCTTCGGAATACCAAAGAGCGCAATATGCGTTCAAAGATTCGATGATTCACTGAATTCTGCAATTCACATTACGTATCGCATTTC
+
IIIHIHHIEEEDHIHHCHHHIHHIHIGIIHEHIGIHIIIHHIIHIHGEHEFHEHHFHCHHHHIIIIHHEHIGFHIGHHHHIFHHIIIIHIIHCHH<GHHIECHHHHEHCEHIHHHIIHEHICHHHIEHIGHHHHH0DGEH0CC=CCGHHIIHIGHHHHH?GHHHHHH?F@ECECHH.B:FHIIHGB.BAHGH@?@CHHHH@@HEE>B>CEHH@B-?G?IHHH?ECHHHG=IHHHHH@.GHHEEFEB6A.,FEGA:...--.HH?C??EC<HEFHHCHHIHHHHEE?IIHIGHIHIIHGHFHG@EGHHHHGHHFFHHHCEFHIIIIIIHHEIHHFCGCCHCEFF@IIHIIFHIHHHE?HIHIIHHF@HIHHHEHEHIIIHHEHFIIIDHH@HHHHHHHH
@HISEQ:711:H5NNWBCX2:2:1101:15369:10758:ATCTCGTA
TTAAATTCAGCGGGTAGTCCCGCCTGACCTGGGGTCGCATTGGAAGAGCCGCAAGCGCGACGCTACAGGGTCACAGAGCACAAGATGAGCAACGAGGCACGCACGACGGGACACGAGGGTTTTGACAACCACCGATTGTCGTGGCGCTCGTCGCCTAGGACTCGCTTTTAGGCCAGCCGCAAGCAGAAGCTCACGGGAGGCCAATGTCCGCCCCTCAAACTGCCCTCGTCTCTTGGAGAGGCGATGGGGTTGGGGGCAACGATGCGTGACACCCAGGCAGACGTGCCCTCGACCAGATGGCTTCGGGCGCAACTTGCGTTCAAAGACTCGATGATTCGCGGGATTCTGCAATTCACACCAAGTATCGCATTTC
+
IIIIIIIIIIIIHIIHIIIIIIIIHIHHIHHEIIIIIIIIIIIIIIIII1EHHHIHIIIIHIIIIHIHHIHIIHIIGIIIIIHIIIIHIHHHIIIIGIIIIIIIIHIHDHHIIHIHIIGDHHIIIIHIIIIIIIIIGIIHIIIIIIIIHHIHIIIIIIIIIIIHHHIIHHHIGHHHHHHIHIIIIIIHIHHIIIIIIIGIIIIHIHIIHHIIIIIIIHHHFHHEHIHGIFHEHHHIIIIIIIIHCIIHGIIIIHHHGIIIIIIIIIIIIIIGIIIHIIIHIIIIIIHIIGIIIIIHHGHGGIIHHIIIIIIIHHHHIIIHIIIIIIIIIIIIIHHHHGIIIIIIIIIGHIIIIHIHHIHIHIIIHIIIIHIII
@HISEQ:711:H5NNWBCX2:2:1101:18796:10936:ATCTCGTA
TTAAGTTCAGCGGGTAGTCTCACCCGATTTGAGGTCAAGGTTCGTGGGTCGAGCAAGCTCGAACAATGTCTTCGATGAGACGGTTAGAAGCAGGTTCCCAAGGAACAGAGCAAATCCCAAGACGTAGAAACATCTTATCACGCCTGGGGATCGGCAAAGGGGACCCCACTAATGCATTCAAGAGGAGCTGGCTTTTCGCAAAGCCAGCAAATGCCTCCAAAGTCCAAAGCCATCTTGATCAAGAAACCAAGAAGGTTTGAGAATTTCACGACACTCAAACGGGTGTGCCCCTCGGAATACCAAGGGGCGCAAGGTGCGTTCAAAGATTCGATGATTCACTGAATTCTGCAATTCACATTACGTATCGCATTTC
+
CHHIIHIHEH?EDDHGHHIIIGHCGCDHGGHEHGHHEEHHHFGHHI=EHGHICHHEHIHHHCHHIHIGHIIIGHHCEHGD10CEHIIEHHHHC@FHCHHFHHHIIIIHIGIIIIHHHIHHICHIIIIHHIIIIHFHHHIHH=GEHHHIHIIIHHHHHGHHGH6/=HGHHII.GHHHIHGHFEHFH.BCCEHHIDDACHEEHHHHIIHGBHHHHHEB?HGC9..IHHEFHDFHFEHEHHHHGCIHGFGEHHGCC/?IIIIHHHGFEHGIHFDC<HFGGC<HEHIIHIIIHHHDHEGHH@HHIIIHHIGHIHHHIHHHHEHGEHHHGIIHECIHHHGEGHIIIHIIHFHHGIIIHIHHEGGHGDFHGIIFEEHHH
@HISEQ:711:H5NNWBCX2:2:1101:2315:11153:ATCTCGTA
TTAAGTTCAGCGGGTATCCCTACCTGATCCGAGGTCAAGAGTGTAAAAATGTACTTTTGGACGTCGTCGTTATGAGTGCAAAGCGCGAGATGTACTGCGCTCCGAAATCAATACGCCGGCTGCCAATTGTTTTAAGGCGAGTCTACACGCAGAGGCGAGACAAACACCCAACACCAAGCAGAGCTTGAAGGTACAAATGACGCTCGAACAGGCATGCCCCATGGAATACCAAGGGGCGCAATGTGCGTTCAAAGATTCGATGATTCACTGAATTCTGCAATTCACACTACTTATCGCATTTC
+
IIHIIHIHHIIIIIIIHIIIIHIIIHHHIIHIIIFHIIHEHDFHGHIIGHHIIIIIIIIHHIHIIHIIIHHFIIHIIIIIHIIIIIIIIIIIIIIIIIIIIIIIIIIIIIIIIIIHHIIIHIIIIIIIIIIHIIIIIIIIIIHIIIIIIIIIIIIIIIIIIIIIIIIHHIIIIIGHIIIIIIIHIHHIIIIIIIIIIIIIIIIHIIIIIIIIIIIIIIIIIIHEFHHIIIHHHCIHIIIIHHIIIIIIIHIHHIIIIIIIIIHFIIIHIIHIIHIHHHGIIIIIHHHGDFDHHHIIIIGHHI
@HISEQ:711:H5NNWBCX2:2:1101:2934:11099:ATCTCGTA
TTAAGTTCAGCGGGTATTCCTACCTGATCCGAGGTCAAACTTTCAGAAGTGGGGGGTTTAACGGCGTGGCCGCGCTGCGATCCAGTGCGAGTGTTGCTACTACGCAGAGGAAGCTACAGCGAGACCGCCACTAGATTTAGGGGACGGCGCGCCGCGAGGGCACGCCGATCCCCAACACCAAGCCCGGGGGCTTGAGGGTTGAAATGACGCTCGAACAGGCATGCCCGCCAGAATACTGGCGGGCGCAATGTGCGTTCAAAGATTCGATGATTCACTGAATTCTGCAATTCACATTACTTATCGCATTTC
+
IIIIIIIIIIIIIIIIIIIIIIIIIIIIIHIIIIIIIIHIIIIIHIIGIIIIIIIIIIIIIIIIIIIIHIIIIIIIIIIIIIIIIIIIIIIIIIIIIIIIIIIIIIIIIIIIIIIIIIIIIIIIIIIIHIIHIIIIIIIHIIIIIIIIIIIIIIIIIIIIIIIIIIIHIIIIIIHIIIHIIIIIIIIIHIIIHIIIIIIIHIIIIHIIIIIIIHIIIIIIIIHHIIGHGHIIIHIIIIIIHIIIIIIHHHHIIIHIIIIIIIIIIIIIIIIIIIIIIIIIIIIIIIHHIIIIHIHIIIIIIIIIIIIII
@HISEQ:711:H5NNWBCX2:2:1101:8555:11185:ATCTCGTA
TTAAGTTCAGCGGGTAATCTTGCCTGAGCTCAGGTCGAGAATGTGTGGAGTTTCCTTGATCACATTGCGACTTAACAGATCGCTAGGGGCGACCCGCCCTCACAACTAAGTCATCACAGACTGACAAGCAATCAAACGAGTTGACTACTCGGCTGCGACTCATAGGAGAGAGGCGAAGCAACATACCGTTTGAGCAGATCCCTCAATGCCAGAGATGGCACCAAGGAAACTGCCAAGTCCATGTCCTCATCCAATATCACCCAATGATGGGCAATCGATGAAAGGTCATGAGTTGAAACCCGACGCTGAGGCAGACATGCTCTTGGCCGAGGCCTTGAGCGCAATATGCGTTCAAAGATTCGATGATTCACGGAATTCTGCAATTCACACTACGTATCGCATTTC
+
IIIIIIIIEHIHHHIHIIGHIIHHCFFHIHHIIIIIGHIHIHIIHIIIEHIIIHIFHHHIEHIHFFEFHIIIHIHHHIHHEHIHIIIIIIIIIIIIIHIIHEHFHHIHIIIHHHHIHIIIIIIIIIIIIIEHHIIIEHHHHIIGIIGIIIHHIHIHIDHIIHEHIIGIGGEHHIHEHHHIHIEHIIIIIIIHIIIIIHEHHEHHHHHIFHIIEEHHFIIHFHHCE@FIIIHHHBF?EGGG@AHGFHIGHIIHHHEGGEDHIIHEHCGEIHIHGIIIHIIIHIIIIIIIIIIIIIHGIIIIHHEHIIIIIIIIIIIIIIIIHIHGIHIIIIIHGIIHHIIHHIHHIHHHIHIGIIIIIIIIIIIIIHHGHIIHHIHIIIHFIIHIIIIIIIHHHHIIIHIIIHIHI
@HISEQ:711:H5NNWBCX2:2:1101:11853:11008:ATCTCGTA
TTAAGTTCAGCGGGTAGTCCTACTCGATTTGAGGTCAAGTTGTCAGACATTGTCCGAAGACAGTTTATGAAGCACAGAGCTCCCAATCAGCCACCCTCTTTCGAGGCGCCGGCGAAGACACTTATCACGCCGTACTATGTCCAACTAGGGGTTGCACTAATGCATTTGAGGTGAGCCACCGCGCAGCAGCAACACCCAAGTCCACCACTCCCAATCCAAAGGATCAGAGAGTGTGAGAGTACAATGACACTCAAACGAGCATACCCTTCGGAATACCAAAGGGTGCAAGGTGCGTTCAAAGATTCGATGATTCACTGAATTCTGCAATTCACATTACTTATCGCATTTC
+
IIIIIIIIIIIIIHHIIIIIIIIIIIIIIIIHGHIIIHHIIIIIIIHIIIIIIIIIIIIIIIIGHFHIIIIIIIIIHHHHIIIIIIIIIIIIIIIIIIIIIIIGIIIIIIIIIIIIIIIIIIIIIIIIIIIIIHIIIIIIIIIIIIIHHHIIIIIIIIIIIIIIIIIIIHIIIIIIIIIIIIHIIIIIIIIIIIIIIIHIHIIIIIIIIHIIIHHIIHHFIIGIIIIIIIIIHIIIIIIIIIIHHIHIIIIIIIIIIIIIIHIIIIHIHIIIIHIIIIIHHIIHIIIIIIIIGIGIIIIIIHIIIIIIIIIIHHIIIHFIIGIIIIIIIIIIIIIIIHIIIIIIHIIII
@HISEQ:711:H5NNWBCX2:2:1101:12549:11236:ATCTCGTA
TTAAGTTCAGCGGGTAGTCCTACTCGATTTGAGGTCAAGTTGTCAGACATTGTCCGAAGACAGTTTATGAAGCACAGAGCTCCCAATCAGCCACCCTCTTTCGAGGCGCCGGCGAAGACACTTATCACGCCGTACTATGTCCAACTAGGAGTTGCACTAATGCATTTGAGGTGAGCCACCGCGCAGCAGCAACACCCAAGTCCACCACTCCCAATCCAAAGGATCAGAGAGTGTGAGAGTACAATGACACTCAAACGAGCATACCCTTCGGAATACCAAAGGGTGCAAGGTGCGTTCAAAGATTCGATGATTCACTGAATTCTGCAATTCACATTACTTATCGCATTTC
+
IIIIIIIIHIIHIIIIIIIIIIIIIIIIFHHIIIIGHHGIHHIIIIIIGIIHHHIIGHIIHIIGHGHGHHIIIIIIIIIHIIIHIIHIIIIIGIIIIIHIIIHHIIIIGHIIHGHIIHIIIIHIIHIIIIIIHIHIIIIIIIHIHHIIIIHHIIIIIIIIHHGHIIIIIHIHHHHEHHIIIIIIIIIIIIHHIHIHIIIIIIIIIHIIHIIIIIHIIHGHFIIHHIIIIHHGIIIHHHGHIIIIIIHIIHHIIIIIIHIIIHIIIGIHIIIIIIIIIIHHEHHIIIIIIHGHIIIIIIIIIHIIIIIIIIIIIIIHHIIIHIIIHIIIHHIIIIIIIHIIIIIIIIIII
@HISEQ:711:H5NNWBCX2:2:1101:16342:11027:ATCTCGTA
TTAAGTTCAGCGGGTAGTCCTACCTGATTCGAGGTCAGATTTCAAAGTGTGCTTGACCGCCGCTCGGACGGCAGTCGAGGCGGGGGACGCGAGGCCCGGTCGGACGAGGACAATACAACGCCCGTGGGTGCTCGGAGACCCCACCGATTCATTCAAAGGGAGCCGCGTCGCCGCGGCAGACCCCCAAGTCCGCCGCCAGCCGGTCGCAAAACCGGAGGCGGCGATGAATTCAAGACACTCGAACAGGCATGCCCATCGGAATACCAAAGGGCGCAAGGTGCGTTCAAAGATTCGATGATTCACTGAATTCTGCAATTCACATTACTTATCGCATTTC
+
IHIIIIIHIIIIIHIHIIIIIIIIIIEHIGHEHIIHIIIIIIIIIHHIIIIIHIIIIIIIIIIIIHHHHHHIHIIIIIIIIIIGIHHHDED/EDHIHHIEEHIHDH<EH?GEFHIIIIGDHID6DEHIEHI>FEHHEHHHHHEFECHHHEHHHHHHHGIHHHHHC5E<GHHEDHGHHHECDHHIIIFHFHHGDHHHCHHHHEHDCDHIIIHGHHHIIHIIIHGHGHHIIGHHHHFIHFIIIGIIIHGHIHHHHIIHHHGIHGHFFHHECDIHFHIHDCIIHGFHHHHIIIHIHGHHGIIHIIHGIIIIHIIIIIIIGGIIIHHIIIIH@GGHIIIII
@HISEQ:711:H5NNWBCX2:2:1101:5091:11409:ATCTCGTA
TTAAGTTCAGCGGGTATCCCTACCTGATCCGAGGTCAACCTTGTGAAAGATTTAACGGCCGCGGCCACCCGCACTCCGAAGCGATTAATGAAATCACAACGCTTGGAGACGGACAGCTCAGCCGGAGACTTTGAGGCGCGCGGAACACCGCGGCGCCCAATACCAAGCCAGGCTTGAGTGGTGAAATGACGCTCGAACAGGCATGCCCTCCGGAATACCAGAGGGCGCAATGTGCGTTCAAAGATTCGATGATTCACTGAATTCTGCAATTCACATTACTTATCGCATTTC
+
IIIIIIIIIIIIIIIIIIIIIIIIIIHIIIIIIIIIIIIIIIHHIIIIIIIIIHIIIIIIIIIIIIIHIIIIIIIIIIIHIIIIIIIIIIIIIIIHIIHIIIIIIIIIIHIHIIIIIIIIIHIIIHIIIIIIIIIIHIIIIIHIIIIIIIIIIIIIIIIIIHIIIIIIIIIIIIIIIIIHIIIIGIIIIIIIIIIIIIIIIIIIIIIIIIIHIIIIIIIIHHCHIIIIIIIIIIIIIIIIIIIIIHIIIIIIIIIIIIIIIIIIIIIIIIIIIIIIIIIIIIIIIIIIIII
@HISEQ:711:H5NNWBCX2:2:1101:5270:11463:ATCTCGTA
TTAAGTTCAGCGGGTATCCCTACCTAATTCGAGGTCGACGTTTGAAGGTGTGGCCGCGAAGACCACGCTTGCACGGCAGGCGTCGAGCGGACCCACGAGCTGCATCGCTGCTGCGCTCCAGGCCGCACCGGCACCGCCGATGGATTCAAGGGCCGCCGCCTCCCGCGAGGGAGGGGCGATCCCCAACACCAAGCTTGCGCTTGAGGGTGTAAACGACGCTCGAATAGGCATGCCCCTAGGAATACCAGGGGGCGCAATGTGCGTTCAAAGACTCGATGATTCACTGAAATCTGCAATTCACACTAGTTATCGCATTTC
+
IIIIHHIHIIIIIIIIIIIIIHHIHHHIHHHHHHHHGIHHHIIIIIC?HHIIIIIHIIHIIIIIIDHHGIIIIGHHIIGDCHHHDHHIIHIHIIIIIIHGHIGHIIHIIIIIIIIIIIIIIHHHIIIIIIHIIIIIIHIIIIHIIHIIFHEHHIIIIIIIIIIIIIIGHEHHIIHIIIHIIHIIHHIHIIIIHIIHIIIIHHIIIGIHHIIHIIHCHGHIHIIHIIIIIHHDHGEEGIIHIHHHCHHHHFIIIHHIHHCHIHGIIIHIIHFHGIIIIGIIIIIHFHGGHGIHIIIIIHH@HIIGIIIIIIIIIIIIII
@HISEQ:711:H5NNWBCX2:2:1101:13583:11402:ATCTCGTA
TTAAGTTCAGCGGGTAGTCTTACTTGATTTGAGATCGAGTTTAACAAGAATCGTTGCCGACCCTTGTGAAATCCTGCATCAGTCAGCCAATACGGTCAAACTCCCTTTATGTTAGCTGCAGCAAAAGTAATAATCCGTTTGACGGGACTAAATGAATATGCTTTTAGCTCAGGAGAATGTCCAGCTGCACCTGCATTTCAAGCAACCCGCCACCGATCTCAAAAAGATTGGTGTTGGGATTGCTCAAGTCCAAAGCTTTTCGATTAAAAAATCCAAAAGCTTTGAGGTGTTTACTGATACTCAAACAAGCATGCTCTTCGGAATACCAAAGAGCGCAATATGCGTTCAAAGATTCGATGATTCACTGAATTCTGCAATTCACATTACGTATCGCATTTC
+
HHC<<GHCHHEHGCECGHGGIIIEHCD@HFE1@GGH?CHHIGHIIHHHEHHHEFHEE?C?HH?GHHC?GHHHHHGGHCHFHHF@G?EHIHEEF1G1<CGHHHHEHHHIHI1FHCHCH0DDCHHIIGHHEHHFEHH?EHHE<FHHHHDEHHIEF@GCHHIIHIGGHGE?GECHHGHHHHHHIHIHHHIHIIIIIIIHIHHHHHCHHHHHF?HEIHIIHEHDHHHHHFHA68EA-?HHHFHCCCHGHGIIHHHEGHHEIHHEEG?HIGIIIIHEGHIHHHGHHIIIIHIIIHHHIIHIIGIIHHIIHHHGCHIIIHIIIGIIIIIIIIHHHEEDD=GHIHDHHIHHIIIIIHHEFEHHFGHIIIIIHHHIGHEHIIIIIIGIIIIIHHHGHHGIIHIIIIH
@HISEQ:711:H5NNWBCX2:2:1101:15958:11280:ATCTCGTA
TTAAGTTCAGCGGGTATCCCTACCTGATCCGAGGTCAACCATAGAAAAATTTGGGTTTTGGCAGAAGCACACCGAGAACCTGTAACGAGAGATATTACTACGTTCAGGACCCAGCGGCGCCGCCACTGATTTTAGAGCCTGCCATTACTGACATAGACTCAATACCAAGCTAAGCTTGAGGGTTGAAATGACGCTCGAACAGGCATGCCCCCCGGAATACCAAGGGGCGCAATGTGCGTTCAAAGATTCGATGATTCACTGAATTCTGCAATTCACATTACTTATCGCATTTC
+
IIIIIIIIIHIHIGIIIIIIIIIIIIGHHIIIIIIIIIIGIIIIIIHIIIIIIIIHHHIIIIIIIGHIIIIIIIIIIIIIIIIIIIIIIIIIIIIIIIIIIIHIIIIIIIIIIIIIIIIIIIIHIIIIIIIIIIIIIHHIIIIIHIIIIIIIIIIIIIIIHIIIIHIIIIIIGIIIHIHHIIIIIIIIHIIIIIIIIIIIIIHIIIIIHGIIIIHHIIIIIIHHIHIIIIIIIIHIIIIIIIIIIIIIIIIIIIIHIIIIIHIIIIIIIIIIIIIIIIIIIHHIIIIIIIIII
@HISEQ:711:H5NNWBCX2:2:1101:19731:11702:ATCTCGTA
TTAAGTTCAGCGGGTATCCCTACCTGATCCGAGGTCAACCTGAAAAAAATTGGGGGTTGATGGCAAGCACACGACCGGACCTCCAGAGCGAGAAGAATTACTACGCTCGGAGCCGGACGGCACCGCCACTGACTTTAGGGCCCGCCGGGGCGGCGGGGCCCAACACCAAGCTGAGCTTGAGGGTTGTAATGACGCTCGGACAGGCATGCCCCCCGGAATACCAGGGGGCGCAATGTGCGTTCAAAGATTCGATGATTCACTGAATTCTGCAATTCACATTACTTATCGCATTTC
+
IIGIIIIGIIIIIIIIIHHIIIIIIIIIIIIIICHHIIIIIIIIIHIHGIIHIIIIIIGIHHHIICHHIIIIIIIIIIIIIIIIIIHHHIHIIIHIIIIIIIIIIGHIIHIIIHHHHHHIIHIIIIIHHHIIIIIIHIIHIIIIIIIHHHHIIIIHHEHHHGHIIIIIIIHHHHIIHHIHHEHIIGIHIIHIIIIHHIIHIIIIIIIIHIIHHFHIIIHIIIHIHEIIIIHHHHHHIIIIIIIHIIIIHIIIHIHGHIHIIIIIIIIIGEFHGIGIIIHIIIIIHIIIIHIIHI
@HISEQ:711:H5NNWBCX2:2:1101:1855:11795:ATCTCGTA
TTAAGTTCAGCGGGTAGTCCTACCTGATTTGAGATCAGATCATAAAGTAAAATTTTGTCTAAGTTAATAGACTATTAGAAGCGGTTCATCTGCATTTCCTGGCCACTTTTTACAGTGTCCTCAGCGAGTGATACTTATCACGCCGAGTGGAACCAAGCATATACTGAGATCCAGCTAATAAATTTAAGAGGAGCAAATGGTGAAATCTGCAAGACCTCCAAGTCCAAAGCAAACCAGTTAAATTAACAAAAGATTTACTTTGAGAATTTCATGATACTCAAACAGGCATGCTCCAAGGAATACCAAGGAGCGCAAGGTGCGTTCAAAGATTCGATGATTCACTGAATTCTGCAATTCACATTACTTATCGCATTTC
+
HIIIHG1CFGHHDIIDHHHFEHIIHHHIEHIIIEHHIHIEHHIIIHHIIHHHHCFHHEFHHIIIIIIIHHIHIHFHHH?HHGIIHHIHHIHHHHHHIIIIF1EFHHIIIIIIIHIIHIIIHIIIIIGIIH?HHIEEHIHHIHIIIHIEHHGHHHI@GHHEHIIIIHEHHCHFGFGHHHIIIIIHHHHIHHHHHIHHHGHHHFIHHCFHGHIIHHHHGG?HFIHHHHHGIHFHHIHHEHEEHGIHIIIGIHIIIHHHIHGEHEHFHEHHEHFFEIHGHFHHHEHIIIHEIIHIIHHEHHIHHHCFFHHEHGIIIIIIIIIGIIHHIIIIIIIHHHFEHHEIHHGIHHHIHHIHHHEHHHHHHIIHEDEGIIIHHHHH
@HISEQ:711:H5NNWBCX2:2:1101:7577:11793:ATCTCGTA
TTAAGTTCAGCGGGTATCCCTACCTGATCCGAGGTCAACCTGGTTAAAAGATTGGTTAAAGGGTCGGGCTGGCCGCCGGCTGGACCTACACGAGCGGGTGACAGAGCCCCATACGCTCGAGGACCGGACACGGTGCCGCCGCTGCCTTTCGGGCCCGTCCCGGGGCTAATGCTTAACCGGGACGGGGGCCCAACACACAAGCCGTGCTTGAGGGCAGCAATGACGCTCGGACAGGCATGCCCCCCGGAATACCAGAGGGCGCAATGTGCGTTCAAAGACTCGATGATTCACTGAATTCTGCAATTCACATTACGTATCGCATTTC
+
IIIHHIIHIIIIIIHIIIIIHIIHIFHIHIIIIIIIIIIHIGIIIHHGHGHFHIIHIHHHIFCHHHHHEHGDHIIIIGDHIHIHHIIIIGIIIIIIIIGHIIIIHIIHHHIIIIIIIIIHDHHFGHHHHHHHHHIIIIIIIGHIIIIIIIHHDDHCHHHHIHIHIIGIIHHIIIHHHHHHEHIIIIHICHHHHIHE@HICIIHIIIGIIIIIIIIHG?HHIHHIIIIIHHIIIIGIHHD<IIDDIHEIGIIIIIIHFHIHHIIIIIHGIIIIIIIIHHGIIIIHHHHHHHIIIHIIHIIIIIHHIIHHHHIIIGIIIIIIIIIHH
@HISEQ:711:H5NNWBCX2:2:1101:7504:11974:ATCTCGTA
TTAAGTTCAGCGGGTAGTCCTGCCTGATTTGAGGTTATATGGGTCAAAGGATGGAGAGAGTCCATCACAATTAGGAGCAAGTGAACCTTTCCACAGCTGAACTACTCTGACATGAATGACTATCAATGCCAATGCAAGCTCAAGCAGGTGGAACACCACATCGCTAATGCATTTCAGAGGAGCTGAACAAGCCAGCACACTCCACATTCCAACAAGAAAGCCTCTCTACAATAAAGAAAGGTCCTCATTGATGGTTTCATGACACTCAAACAGGCATGCCCCTCGGAATACCAAGAGGCGCAAGGTGCGTTCAAAGATTCGATGATTCACGGAATTCTGCAATTCACATTACGTATCGCATTTC
+
ICHIIIHIIGIIIHIHGHHIIHHHGIHI<FG@HECEH<FHHHI@EHFHIHDGGEHH?EEHEHHHHFHEHIIHEGFHHIFHHHEHHHIHEHIHIHEGHIHHHHHII?HHHHHIG1GHHHIHHIEHHHCC@H?GFHHE@HCHIHGGH@<FHEHHHIHIHHIHIIIHHEEHCEHHHHHHGHHIIHFHHICHIHEEHEHIHHFHHIHHHHHFHHEHIIFD7?EDHFE?EHHFHEGCIHHIGHHHDEF?HE@?HIHHCHHHHGIHHEHHGHIHEGHIIHHHHHHCHIHHIHIHGFHEHHIIIHIIIIIIHHEIIHHHHHHHIIIIIIGIHHEHHIIIIIIFHIIHGHHIIIIIIIIIIHHHIHHHGIHH
@HISEQ:711:H5NNWBCX2:2:1101:8997:11845:ATCTCGTA
TTAAGTTCAGCGGGTGGTCCTACCTGATTTGAGGTCAAGTCAAATAAAGTTCAATCCAGCAAACGTAAAACGACCCCTCGGATGCAGATAATGTTATCACACCCAACAAAAGAGGCCTTTTATTTCCCGCTCATGTATTTCAGGGGAGCAGGCTGACCGAGTCGGAGCCTGCAATCATCCCCCCAAGTCCAAGCCATACCGCTTTCGCGCATGGTTGAGATATTAATGACACTCAAACAGGCATGCTCCTCGGAATACCAAGGAGCGCAAGATGCGTTCAAAGATTCGATGATTCACTGAATTCTGCAATTCACATTACTTATCGCATTTC
+
HHIIIHHIHHIHDHIIHIIIIGIHHHIICHHIIGHGHGHHHHHHIIHHHHHGHIICHFIEHHIIIGHIIIIIDDHCHHIHGHHHIIIIIIGIIHHHHHIIIGHIIIIIIIIIIIHHGHIIIHIIHIIIEEEHHIIIIIHIHHIGEHCHIHHHIIIGHHHDCHEHHIIIHIIIIHHFHHIIGHIIHIHGHHIIIHHHHHHHIIHHGHHHHIIIHIIHGEHEGGHGCFHHHHEIHHHG@HIHHIHIIHHEHHHEHHHHGC1HIIIIIHHIIIIGIIIHHHHEHHCIIHFGF@EHHH?@IIGC1?FGC1@HFFHF@FHHDCIHGCCGCHE?CHI
@HISEQ:711:H5NNWBCX2:2:1101:9327:11848:ATCTCGTA
TTAAGTTCAGCGGGTAGTCCTACCTGATTTGAGGTCAAGTTTAAAAGTAGTGCCAAGAAGGCAGTCCGAGGACGGTTGGAAGCAGACACACCGACTCCTCAGCGATGGCATAGATTTTTAATTATCAAACCAAAGCCGATTCATAAAGTTCCGCTAATGTATTTAAGAGGAGCCAGTTATTTCACCGGCATGAACCTCCACATCCAAGCCTTCAAAATAAAAGAATTTTGAGGTTGAGATATTAATGACACTCAAACAGGCATGCCCTTCGGAATACCAAAAGGCGCAAGGTGCGTTCAAAGATTCGATGATTCACTGAATTCTGCAATTCACATTACATATCGCATTTC
+
IIIIIIIIIIGHHHHHIIIIHHIIIFGHIIIIIIIIIIIHHIHIIIIIHIHHIIIIIGIHGHHIIIIHIIHIHIIHIIIHIIIIHIHIIIHIIHIIIIIIIIIIHIIIIIIIIIGIHIIIIIIIIHIIIIIIIIIIHIIIHHIIIIIIIIHIIIIIIIHHIIIIHGHIIIHIGHIIIIIHIHIIIIIGHIHHHIIHHHIIIIIIIIIIHIHHIIIIIGIIIIIIIIIIHIIIIIIIIIIHIIIHGIIIIIHHIIHHIIIHIIHIIIIIIIHIIIGIIIIHHEHIHIIIIIIIIHHHIIIIIIIIIHIIIIHIIIHIIIIIIIIIIIIIIIIIIIIIIHIIIHHIIIIIII
@HISEQ:711:H5NNWBCX2:2:1101:9715:11796:ATCTCGTA
TTAAGTTCAGCGGGTATCCCTACCTGATCCGAGGTCAACCCATATATGGTTGGCTTCTGGCAGACCCTGCCCGGGCCCCAAAGCGAGAGAGATTTACTGCGCTCGGAGCCTGGAGAGTGCCGCCACTGATTTTGAGGCGCGCTGCGAGCCAGCGACGCCCAACTCCAAGCGGCGCTTGATGGCTGTAATGACGCTCGAACAGGCATACCCTCCGGAATGCCAGAGGGTGCAATATGCGTTCAAAGATTCGATGATTCACTGAATTCTGCAATTCACATTACTTATCGCATTTC
+
IIIIIIIIIIIIIIIIIIIIIIIIIIIIIIIIIIIIIIIIHHHHHIIIIIIIGIIIIIIGHIIIIHIIIIIIIHHIIIIIIIIIIIIIHIIIIIHIIIIIIIIIIIIIIHIIIHIIIIIIIHIIIIHHHIHHHHIHHIIIIIIIIHHIIIIIIIIIIIIIIIIIHIIEIIHIIIIIHIIIIIIIHIIIIIIIIIIIIHIIIIHIIIIIIIHIIIIIIIHHEIIHGIIIIHIIIIIIHIIIIHIIIIIIIIIIIIIIIIIIIIIIIIIIIIIIIIIIIIIIIIIIIIIIIIIII
@HISEQ:711:H5NNWBCX2:2:1101:15071:11779:ATCTCGTA
TTAAGTTCAGCGGGTAGTCCTACCTGATTTGAGGTCAAAAACAAAGAATATCACATTTATTTAAGAAGCCCAAGACCTCTAAAAGGCAACTGCCATGGCATAGATAGGCTATCATACCAAGGAACAGTCAACAAAGGTCATCCGCTAATGCATTTAAGGGAATTGCCAACTTTTTTGTGAAAAAAAGTTTACAAAGCCCCCACAATCCAAGCCACCCAATCAGCTTACAAAACTGAAAGTGGTTGAGTATTTAATGACACTCAAACAGGCATGCTCCTCAGAATACCAAGGAGCGCAAGGTGCGTTCAAAGATTCGATGATTCACTGAATTCTGCAATTCACATTACTTATCGCATTTC
+
IIIIGIIIIIIIIIIIGIIIIIIIIIIHIIIGGEHHIIHIHIIHFHHHHIGGHHHIIIHIHIIIGIIIIIIHHHHCHHHIIIIGHHFHIIIIIHEGEGHIGCDHHIHHHCHIIIIIHHIHIIIIHIIIGHHIHIIIHHGHIHEHHIHIIHIIHHFHGEGHIIHHIIIIIIHIIIHIHHHHIIHHIHHHIHIIIIIIFHHHEHHHIIHHHIHIGIHHGFEEHHCHEGHHGC@DFHEIIGIIHHIIIIIIHCFEGIIIIIIIHGIHGHIIIIIIIHFHGIIIIIIHHGIHCIHHGHGHHIHHIFHHHHGHHGHIIIIIHIIIHIHHIIIIIIGIHHHIIHIIHHGHHHHHHCHHHEHGHDD
@HISEQ:711:H5NNWBCX2:2:1101:16657:11789:ATCTCGTA
TTAAGTTCAGCGGGTATTCCTACCTGATCCGAGGTCAACCTTGTAAAATTGGGGGGTTTTACGGCGTGGCCGTGCCGCTCTCCGGTGCGATGTGCATTACTACGCAGGGGAGGCTGCGGCGCGACCGCCACTGTATTTAGGGGGCAGGGGCCCGAAGGACCCTGATCCCCAACACCGGGTCCCCTGAAGGGGTCCCGAGGGTTGAAATGACGCTCGGACAGGCATGCCCGCCGGAGTGCCGGCGGGCGCAATGTGCGTTCAAAGATTCGATGATTCACTGAATTCTGCAATTCACATTACTTATCGCATTTC
+
IIIIIIIIIIIIIIIIHIIIIIIIIIIIIIIIIIIIIIIIIIIIIHIIIIIHIIIIIIIIIIIIIHIIIIIIIIIIIIIIIIIIIIIIIIIIIIIIIIIIIIIIIIIIIIHIIIIIIIIIIIIIIIIIIGHGHIIIIIIIIIIIIIIIIIIIIIHIIIIIIHHIIIIIIIIIIIIHIIIIIIHIIHIIIIIIIIIIIHIIIIIHIIIIIIIIIIIIIIIIIIIIIIIIIIIIIIIIIIIIIIIHIIIIIHHFEFIIIIHHIIIIIIIIIIIIIIIIIIIIIIIIIIIIIIIIIIIIIHHIIIIIIIIIIIII
@HISEQ:711:H5NNWBCX2:2:1101:18037:11970:ATCTCGTA
TTAAGTTCAGCGGGTAGTCTTACTTGATTTGAGATCGAGAATACGTTTTTTGGTCAACCCAAAAAACTTCTGCATCAGTCGAAGCCGCTGCGACGAAAAAAATTCACCACCAAAAGCAAAAAAGGAAATTATCCGTTTGACGGGATAAAGTGAAAATTTGCTTGTAGGACAAAATCTTTTGTCTTGGCCCGAAACCTGAATTTCAAGCAACTCCCCTGAAACTTTTAAAAGTACAAGGGAATTTGCTCAATTCCGGCTGTTGTTTCCACACCGCTAAAGGGTGTTTTCACAACATTGCCGAGGGTGTTTTACTGATACTCAAACAAGCATGCCTTCCGGAATACCAGAAGGCGCAATATGCGTTCAAAGATTCGATGATTCACTGAATTCTGCAATTCACATTACGTATCGCATTTC
+
IIIIIHHIIIIIIIIIIIIIIGIIIIHIIIIIHIIIIIIGIIIIIHIIIIIHHHIIHIIIIIIIIEHHIIIIIIIHIIIIIIIIIIIIIIIDHIIHIIIIIHHHIIIHIIIHIIIIIIIHHIIIIIIIIGIHHIIIIEHIIGDFHHIIIHEHHIHIHIHIIHIIIIEHFHIHIIHHIIIIIIEHHH.GEHHIDHIIIHCHGIIIIIHHIHIIH@@?@@HHEHGHIIIGIHIIIIIHHIIHHHHHGIHIHIHGIGIHIIIIHHEHIIIHHIIHGHIIIIIGIIIIIIIIIIIHHIHIHGIIIIIIIIIIIIIIIIIIIIIIIIHIGIHIHIIHIIIHIIIHHHIGIHIIHIGHHFIIIIIGIHIIHIIIIHHIIIHIHHIIIGIIHIIIIIGIIGIIIIIIIIIHIGIIIIIIIIIHI
@HISEQ:711:H5NNWBCX2:2:1101:2196:12088:ATCTCGTA
TTAAGTTCAGCGGGTAATCTCGTCCGACCCGAGGTCAACCATTGGAAGATGGGTGTTTTACGGCAGGCCGCCCGCGCGGGCTCCGAGGCGACAGCGAGATGCTTCTACTGCGCAAGGGAACCCGACGGGCACCGCCACTGCATTTGGGGGCTGCGGTTTCCCGCATGCCCCATCACCAGGCTGGGCCTGAGCGGTGACGCGACGCTCGGTCGGACGTGCCCTCCGGAATACCAGAGGGCGCAATGTGCGTTCAAAAACTCGATGATTCGCTGAATTCTGCAATTCATATTATTTATCGCATTTC
+
IIIHIHIIIIIIIHIIIIIIIIIIIIIIIIIIIIIIIIIGIIIIIIIIGHHIIIIIIIIIIIHHHHIHIIIIIHIIIIIIIGHIIIIIIHHHIIIIEHHHIHHIHIIIIIIIIIHIHIIIIIIIIIIHIIIIIIHIHIIIIIHIHIIIIIIGIIIIHIIIIIIIIIIIIIIIHHHIIIIIHIHHIHIIHIIIIIIHIIIIIIIHIIIIIIIIIHHIIIGIIIIIIIHIHIHIHGIEIIHIIIIIIIIIIIIIIIIIHIIIIIHIIIIIIIIIIIIIIIIIIIIIIIIIGIHIIIHIIIIIIIII
@HISEQ:711:H5NNWBCX2:2:1101:6148:12022:ATCTCGTA
TTAAGTTCAGCGGGTATCCCTACCCGATCCGAGGTCAACCTGTGATGGAGGTTTAACGGCGCGCCCGATCGTCCTCGCCAGCGAATTGATTAAACCACAACGCTGGGATTCGAACCGTGCAGCCGACAGATTAGGGGCGCGAGAGGCCTCGCCGCCCAAGACCAAGCCAGGCTTGATGGGTGTAATGACGCTCGAACGGGCATGCCCCCCGGAATGCCAGGGGGCGCAATGTGCGTTCAAAGATTCGATGATTCACTGAATTCTGCAATTCACATTACTTATCGCATTTC
+
HHHHIIHIIIHIIHHIIHIIHHHHIIHIHIHHHIHIIHIHGG1DFHFFFFHGFHHHIHHDHHIIIHIHDDHHEEHHIHGHIIIIHHHIHHIIHGHIHIIIIIIIIIHGGHIIHIHHHHIHHHIHHHHHEHHIIHIIIHEHHHHHEHDHHIIHHHIHEEHIHHHHHGIHHIIIIHHEEHHIIHFHHGHEHIGIIIIIIIIIHHIHIGHGHIIIIIHGGIIHHEEHIIHIHGIHFHECEIIHIIIHGIHGHHGHFHIIIHIIIHHIIHIIIIIHHIIIIIIHIIHIIIIHGH
@HISEQ:711:H5NNWBCX2:2:1101:20818:12160:ATCTCGTA
TTAAGTTCAGCGGGTATCCCTACCTGATCCGAGGTCAACCTTGATAAAATTGTGGTTATGGCGAGCACGCGCCTGAGCCCCGAAGCGAGAAGTATTACTACGCTTGAAGCCAGACGGCACCGCCACTGATTTTGAGGTGCACCCTGAGGTGGCACCCAATACCAAGCAGAGCTTGAGGGGTGTAATGACGCTCGAACAGGCATGCCCCCGGAATACCAGAGGGCGCAATGTGCGTTCAAAGATTCGATGATTCACTGAATTCTGCAATTCACATTACTTATCGCATTTC
+
HIIFFHIIHGHGHIIIIIIIIIIHIEE?GHHHIHHHHHHHCCHHGCHHHIGHIHIIHHIHHIIIGCHIHHGIHHEFEHHIIIHHHIIIHHIIHHIIIIHIIHHHIIGHHHHIIIHEHHIHHFDHGHHHIGFHIIGFHHHIIGHHGIHHHEHHHIHIHIHHFIHGIIHHIIHFHHIIIIGIIHHHHDIIIIHHIHFIIHIHGHIHFHHHHGHHHHIIIIIHEHIHIIIHHHHIIIIIIIIIIGHIIHHEHIIIIHFIIHIIIIIIIIHIGIHIHHHHIIHHGIIIIHHII
@HISEQ:711:H5NNWBCX2:2:1101:15330:12340:ATCTCGTA
TTAAGTTCAGCGGGTAGTCCTACCTGATTTGAGGTCAAGTTTAAAAGTAGTGCCAAGAAGGCAGTCCGAGGACGGTTGGAAGCAGACACACCGACTCCTCAGCGATGGCATAGATTTTTAATTATCAAACCAAAGCCGATTCATAAAGTTCCGCTAATGTATTTAAGAGGAGCCAGTTATTTCACCGGCATGAACCTCCACATCCAAGCCTTCAAAATAAAAGAATTTTGAGGTTGAGATATTAATGACACTCAAACAGGCATGCCCTTCGGAATACCAAAAGGCGCAAGGTGCGTTCAAAGATTCGATGATTCACTGAATTCTGCAATTCACATTACATATCGCAATTC
+
IIIIIGHIIIIHIIIHGHHHIIIIIIIIIHIIGIIGHIGGHCHIIIIHHIIGIIIHIHIIHIIIHIHDCHDHHHIHIIHHIIIIIIIHIIIIIIIGIIIIIIIDCGHIIIFHHGEHIIIIIIHHIIIIIIHHIHGHHHIHIIIIHHHHIHIIIIIIIIIIHHHCGEHHHHHIIGIIIIIHHHHHIHIHHHIIHHHIIIIIIHIIHIIIIHIIIIIIHHHIIIIIIIHIIIIIIIIIHIIIHIHHGIGIHHIHHEGDHIHIIHIIIIHIIIIIIIIIIIIIIIIGIIIIIIIIIHIIIIIIIIHIHIIIIIHIIIIIIIIIIIIIIGIIIIIIIHIHIIHIIIIIIHHIII
@HISEQ:711:H5NNWBCX2:2:1101:3757:12702:ATCTCGTA
TTAAGTTCAGCGGGTAGTCTCACCCGATTTGAGGTCAAGGTTTGTGGGCCAAGTGGCAATCACTTAACCCATTGTCTTCTATGAGACGGTTAGAAGCAGGATCCAGAGCAAACACAGTGCGAGATCCAAGACGTAGAAATATCTTATCACGTCAAGTATCCGCAAAGCAGATCCCACTAATTCATTTTAGAGGAGCTGGCTTCAACAAAGTAAGGCCAGCAAGAACCTCCAGAGTCCAAAGCCTTCCTGGTTCAAGAAACCAAGAAGGTTTGAGGATTTCACGACACTCAACGGGTGTGCCCTTCGGAATACCAAAGGGCGCAAGGTGCGTTCAAAGATTCGATGATTCACTGAATTCTGCAATTCACATTACGTATCGCATTTC
+
IIIIIIIIIIIIIIIIIIIIIIIHIIIIHHIIIIHIIIHIDGHIIIIIIIIHIIIIIIIIIIIIIIIIIIIIIIIIIIIIIIIIIIIIIHHHIIIIIIIIIIIIIIHIIIIIIIIIIIIIHGIIIIIIHIIIIIIIIIIIIIIIIIIIIIHHHIIHHIHIIIIIIHHHHIIIIIIIIIHIHIIIIHHIIIIIIHIGIIIIIIIHHIIIHIIIIHHGIIIHIIHIHHHEIIHGIIIIIHHIIHFIIIIHIIIIIIHIIIHIIIIHHIIIIIIIIIIIIIIIIIIIIIIIHIIIIIIIIIIIIIIIIIIIIIIIHIHHHIIIHGIIIIIIIIIIIIIIIIIIIIIIIIIIIIIIIIIIIIIIIIIIIIIIIIIIIIIIIIIHIIIII
@HISEQ:711:H5NNWBCX2:2:1101:9183:12519:ATCTCGTA
TTAAGTTCAGCGGGTAGTCCTACCTGATTTGAGGTCAAAAACAAAGAATATCACATTTATTTAAGAGGCCCAAGACCTCTAAAAGGCAACTGCCATGGCATAGATAGGCTATCATACCAAGGAACAGTCAACAAAGGTCATCCGCTAATGCATTTAAGGGAATTGCCAACTTTTTTGTGAAAAAAAGTTTACAAAGCCCCCACAATCCAAGCCACCCAATCAGCTTACAAAACTGAAAGTGGTTGAGTATTTAATGACACTCAAACAGGCATGCTCCTCAGAATACCAAGGAGCGCAAGGTGCGTTCAAAGATTCGATGATTCACTGAATTCTGCAATTCACATTACTTATCGCATTTC
+
FHHIICFCDG@C<EHIHHEHHHHHEE?DHHHFEHF1CGHHIHCCFHCHHHIFHHHHCECGEHGICDHHHHIDGHIFHHH@CHHHICHHCHHIIH1CGHIIHGHGEFHHGHHHIEHHEHHIIIIIHF?<DECCFEHHHHHCE@FHHIGHIIIIEHHHHHHHIHIHHCFEGHHHH.AGHGHHEEG8EHHHEFFHEGIHD?GGCHHHDHHEHIIHGEHFCD</@D0CD0HDCD<<<0HFH?HHEEEHIHHEHHHGCG<1<H@@C@CHHHHEHF@HE<1C1CC?EGIIIGIHGCCHHH?HHHDCHGHHEC@FEHHF@@D1D<@D1HHHHIIFHH?CHIHFGC11<EE@EHC<<<0HHCGCHDH
@HISEQ:711:H5NNWBCX2:2:1101:14425:12735:ATCTCGTA
TTAAGTTCAGCGGGTAGTCCCACCTGATTCGAGGTCAAAGTCGATGATTGGTACCAGATTGAAAAAAATCCGCATCCAAGGTTAGAAGCAACCCAAATGAGAACTGGCCATCCCAAAAGATGTCCTCAGTGATCATATTATTATCACACTGAGTAGAACCAGTACCAACATAAGGATCAGCTAATACTTTTAAGGCCAGCCGTCTCAATGAAAGAAACAGCAAAAGCCCAATAAACCAAGACTAAGGACAGACAAAACTGCCATCCAAGCTTGAGAAATTTCGTGACACTCGAACAGGCGTGCTCCCCGGAATGCCAGGGAGCGCAAGGTGCGTTCAAAGATTCGATGATTCACTGAATTCTGCAATTCACATTACTTATCGCATTTC
+
GGIIIHHIIHIIIGHIIHIHIIIIIHIHIHHGHHICHGIIIGGIIIHHH?EHGFHIIIIIIGHHIHIHIHIIIIHGEEHIIDGD?FFHHHHIGIHHFHIIIGGIHCEHHIEHHIIIIIIHHHHCEHHIHHIIIHIIFIIIHIIGIIIIIHGHIIHHFHHHHFDFHHIEHHIIHHHHHIIHIHIIHIIIEHIIIIHHHHHHEHHIIHIIIHIIHIIIIIIGIIHB?IIHHHHHH@AHGHIHHIIHHHHFIIHHEHHGGHHIIIHIHHHIIIHIIIHIHHEHIIIIIHHFIIIHEHIIIIIIIIHIIIHIIIIIHHHIIIIHIIHIHHFGIIIIIIIIHIIIIIIIIHIIIIIIIIIIIIIIIIIIIIIIIIIIIIIIIIIIIIIIIIII
@HISEQ:711:H5NNWBCX2:2:1101:17246:12559:ATCTCGTA
TTAAGTTCAGCGGGTAGTCTTGTCTGATTTGAGACCAGGTGTTCAGGTATACTCGATGTCCAAATAAATTTGGGCATGACGAGCCTGGCGACGGTTGAATCGTTGCGTGCTTAAAAAGTGCGAGGCAAAATTTCAGTCATTTCTGGCCAAAAAAAATTCCGCTCTCCGTCTCCTCAAACTGATCCCCAAGGACATGGATCGACGCTCATTTAGATCAGGCTGCCCCATCTTGACGATGAGAATGGCCCAGATCCAGACCCAGCCAAATTCCACAAGGAAAAATGGGGGTTTGAAGGACGTCAAGGTTCTCAAACAGGCATGCCCTCCGGAATACCAAAGGGCGCAATGTGCGTTCAAAGATTTGATGATTCACTGAGATCTGCAATTCACATTACGTATCGCATTTC
+
IIIIHIIIIIIIIIIIIIIIIGIIIIIIIIIIIIIIIHIIIIIIIIIIIIIIHIIIIIIIIIIIIHHIIIIIHIHHIIIIIHIIIIIIIIIIIIIIIIIIIIIIIIIIIIIIIIIIIIHIIIIHIIIIIHIGIHIIIIIIIIIIEIIIIIIIIIIIHGHIIIIGIHIHHIIIIIHHIIIIIIIIGHHIIFIIIHIHGHIIIIHHIIIIIIIIHHGGGIIHHCE?IHIIHHHGEIGIHGIHHHGHGIGHIIHEEIIHHG=IHG.HHIIIHHFHCHIHHIIIHHHHIIIIIIIIIIIIIHIIHIIIIIIHHHIHHHIIIIIIIIHIIIIIIIIIHEHHHHHIIIIIIIIIIIIIIIIIIIIHIIIIIIHCHIIIGIIIIIIIIIIIIIIIIIIIIIIIIIIIIHGFHHI
@HISEQ:711:H5NNWBCX2:2:1101:17707:12649:ATCTCGTA
TTAAGTTCAGCGGGTATCCCTACCTGATCCGAGGTCAACCTTAGAAATGGGGTTGTTTTACGGCGTAGCCTCCCGAACACCCTTTAGCGAATAGTTTCCACAACGCTTAGGGGACAGAAGACCCAGCCGGACGATTTGAGGCACGCGGCGGACCGCGTTGCCCAATACCAAGCGAGGCTTGAGTGGTGAAATGACGCTCGAACAGGCATGCCCCCCGGAATACCAGGGGGCGCAATGTGCGTTCAAAGATTCGATGATTCACTGAATTCTGCAATTCACATTACTTATCGCATTTC
+
HIIIIIIIIIIHIIIIIIHIIIIIIGIIIIIIIIIIIIIIIIIIIIIHIIGHIIHIIIIIIIIIIFHHIIIIIIIIIIIIIIIIIIIIIIIIIIIIIIIIIIIIIIIIIIIIIIIIIIIIIIIIIIIIIIIHIIIIIIIHIIIIIIIIIHIIIIIIHIHIIIIIIIIIIIIIIIIIIIIIIIIIIIIIIIIHIIIIIIIIIIIIIIIIIIIHIIIIIIIIIIHIIIHEIIIIHIIHHHIIIIIHIIHIIIIIIIIIIIIIIIIIIIIIIIIIIIIIGIIIIIIIIIIIIHIIIIII
@HISEQ:711:H5NNWBCX2:2:1101:17948:12558:ATCTCGTA
TTAAGTTCAGCGGGTTTTCTTGCCCGATTTCAGACCAAGTTATCAAGCAGCAAACCAACATAGTTTGTTACTTGTTGATAGTTGGAGCACATGTTCCATCAGTATCAAAATAAATTGCCAAAAGTGATTGGAGTTTCCTCTGTTGCACTTTTGATAACCAAATTTTGTCCTATTGGCGCACATACAATCTTTTTCTGATGATTGCCTGAGGCAAAGCATCCAAATCCACAATACCATATGCTCGAAGACATAAAAGTTTGTGAGATTTTAATGATTCTGAAACGGGCATGCTCCCCGGAATACCAGGAAGCGCAAGGTGCGTTCAAAGATTCGATGATTCACTGAATTCTGCAATTCACACTACTTATCGCATTTC
+
HIIIIHHIIIGIIHDHIIHIIHIIIIHIIIIEHIIEHIHIIIIEHHHHIIHGIHEHHHIIIHHFHHHIIHIIGIIIICHHIIH?FHIIIIIIIIIIIIHHHIIIIIGHGEHIHIHHHHIGHHIIIIIHIICGHHHHGEHIIGHIFHIIIIIHHHEHHHHHFHHIHIHHIIHIIIHIHHIHHIIIHHIIIIIHHIHIHGHHIHIIIIHHHHFIHIIHHC?HGEHEF.HIIIHFHHHEIIDGHHFHIHEIIIIHIIIIHHHIIHIHHGIHHHHIIIIIIHFHHHIIIIGIIIIHDGIIIHIIHIIIIHHGIIIIIIHIIIHIIIIIIIIIIHHIHHGIIIIIIIIIIIIIIIIIGIHHIIIIHGDHIIIHHIIGHIII
@HISEQ:711:H5NNWBCX2:2:1101:19695:12743:ATCTCGTA
TTAAGTTCAGCGGGTATCCCTACCCGATCCGAGGTCAACCTGTGATGGAGGTTTAACGGCGCGCCCGATCGTCCTCGCCAGCGAATTGATTAAACCACAACGCTGGGATTCGAACCGTGCAGCCGACAGATTAGGGGCGCGAGAGGCCTCGCCGCCCAAGACCAAGCCAGGCTTGATGGGTGTAATGACGCTCGAACGGGCATGCCCCCCGGAATGCCAGGGGGCGCAATGTGCGTTCAAAGATTCGATGATTCACTGAATTCTGCAATTCACATTACTTATCGCATTTC
+
IGIH?GHIIIIHHIIIIH@GHHHHIIIGHDHHIIIIIGHIHE?EECFHEGF@GHI@FH<HHIIDHECDEHGHHIIIIHIEEHIIHIIIGIFHIHHHHCGEHHHIIHEHHIHHEHGHHHHIIIIHHIIHHIHHGGHHIIHHIHHIHHHHH?GIHEHHIIHHHIIIGIIIIIHHHGHEIGIIHIIIIHIIHIIHHIHHIHIHIIIIIIIHIHIGHHCHFGDHHFHHGIIIHIIIHHHIIHIHHIHEHHIHHIIIIIIHIIIIHIIHIIHFHIIHHIHHHHHIHIIHHEHHII
@HISEQ:711:H5NNWBCX2:2:1101:2849:12922:ATCTCGTA
TTAAGTTCAGCGGGTATCCCTACCTGATCCGAGGTCAAACCATAGAAAAATAGTTGTGGTTGTCTGGCGAGTCGCAGCCAACGTCCAGAAGCGAGAAAAAATTGACTACGCTGAGGAGTTGGTTACCACCGCCTACGAGTTTCGGACATGTCCAGTGACGGACAAAGTTCCAATACCAAGCAAACTAGGCTTGAGGGTTTGAAATGACGCTCGAACAGGCATGCCCCTCGGAATACCAAAGGGCGCAATGTGCGTTCAAAGATTCGATGATTCACTGAATTCTGCAATTCACATTACTTATCGCATTTC
+
HIIIIIIHIHIIHHIIIIIIIIIHIHIIIIGIIIIIIIIIIIIIHHIIIGHHHHHIIIIIIIIIHHIGIIIIIIIIIHHIIIIIIIIIIIHHHIIIIIIIIIIIIIHIIHHHHIHIIIIIIIHHIIHGHHHIHHIIIIIIHIIHIIIIIIHHIIHHIIIIGIHIIIIHIGIIHIIIHHIIHIIIHIIIIHGHIIIIIIIIHIHIIIIIIHHIIIIIIIIIIIIIIIIIIIIIIIIHIIIHEHHIIIIIIIIIIIIIIIIIIIIGIIIIIIIIIIIIIIIIIIIIHIIIIIIHIIIIIIIIIIIIIIIII
@HISEQ:711:H5NNWBCX2:2:1101:10555:12800:ATCTCGTA
TTAAGTTCAGCGGGTATCCCTACCTGATCCGAGGTCAAACTTTGATTAAAAGATGCATGCGCAGGGCTGGTAAGCTACATGGACAGGCCATCCAAAGCGAGAGAGAGTCTACTACGCTTGAGACCACCATGGGTACCGCCAACTAATTTTCAGGTACGTCCGGGTCCTTTCCCTCCTACTTGAAAAGCAGTGAGGGGGGAGAAAGAGACGAAGACCCAACACCAAGCCAGGCTTGAGATATGTGTTACAATGACGCTCGAACAGGCATGCCCCTCGGAATACCAAGGGGCGCAATGTGCGTTCAAAGATTCGATGATTCACTGAATTCTGCAATTCACATTACTTATCGCATTTC
+
IIIIIIHIIIIIIIIIIGHIIIIIIIIIIIIIIIIIHIIIIHIIIIGIIHIIIIIIIIIIIIGHHHHHGIIIIIIIIIIIIIGIIIIIIIHIIIIIIIIIIIHHIIIFHIIIIIIHHIIIIIIIIIIIIIIIFHIIEHIIIIIIIHIHHHIIIIHHIIIIIIIIIHGHIIIIIHIIIHHHIIHIIIIIIIIIIIIIHIIIIIHIIIIIIIIIHHIGIIIIIIIHIIIIIIIGIIIIIIGIIHIHHHHIIIIIHIIHIIIIIIIIGIIIIHIIIGIIIIIIIIIIIIIIIIHFIHHHIIIIIIIIIHGIHIIIIIIIIIIIIIIIIIIIIIIIIIIIIIHHIIIIHIHIIIIIIII
@HISEQ:711:H5NNWBCX2:2:1101:10780:12972:ATCTCGTA
TTAAGTTCAGCGGGTAGTCCTACCTGATTTGAGGTCAAGATGGTCAATACAGAAGAGGTTTGTTTAGAAAGCAGCATTAAGCAGATGTCCAGGATGTAGATAATTATCACACCTGTAGACAGTTCCACCAAGGTACTGCTAATCAATTTCAGGGGAGCAGACTATAAAAGCCTGCAACAACCCAAATCCAAGCCACACCAGGTGTGGTTGAGAATTTAATGACACTCAAACAGGCATGCTCCTCGGAATACCAAGGAGCGCAAGATGCGTTCAAAGATTCGATGATTCACTGAATTCTGCAATTCACATTACTTATCGCATTTC
+
IIIIIHIIIIIIIIIIIIIIIIIIIIHIIIIIFHHHIGIIIIIIIIIIIIIIIIIIIIIIIIIIIIIIIIIIIIIIIIIIIIIIIIIIIIHHHIIIIIIIIIIIIIIIII1HHIIIIIIIIIIIIIIIIIHIIIIHIIIHIIIIIIIIIIIIIIIIIIIIIIIIIIIHIIHIIIIIIIIIIIHIHIIIIIGIIIIIIHIIIIIIIHIIIIIIIIIIIIHIHHHHIIHIIHIIIIIIIIIIIIIIIIIIIIIIIIIIIIIGIIIIIIIHHHGIIHIIIHHIIIIIIIIIIIIIHIHIIIIIIIIIIIIIIIHHIIHHHIIIIIII
@HISEQ:711:H5NNWBCX2:2:1101:1445:13136:ATCTCGTA
TTAAGTTCAGCGGGTAGTCCTACCTGATTTGAGGTCAAGTTTAAAAGTAGTGCCAAGAAGGCAGTCCGAGGACGGTTGGAAGCAGACACACCGACTCCTCAGCGATGGCATAGATTTTTAATTATCAAACCAAAGCCGATTCATAAAGTTCCGCTAATGTATTTAAGAGGAGCCAGTTATTTCACCGGCATGAACCTCCACATCCAAGCCTTCAAAATAAAAGAATTTTGAGGTTGAGATATTAATGACACTCAAACAGGCATGCCCTTCGGAATACCAAAAGGCGCAAGGTGCGTTCAAAGATTCGATGATTCACTGAATTCTGCAATTCACATTACATATCGCAATTC
+
CHHIIIIIIIIIIIIHIIIIIHIHIHFHGEHHGHHHIIIHHHIFIIIIHIIHGHIIIHIIHGIHIIIHHHIHIHHGHHHIIIIIIHIIIIIHHHHHHEHIIIIIIIIIHIIIIEHIIGHHHIHIIIIIIIHIIIIIIIHIIIIIIIIHHIIHIIHHHHIIHIIHHIIHIHIIIHHIIIIIIIHHIHIIIIIIIHHIIIHHIIHIIHIFHHHGHHEIIIIIIIHHHFIHHHHIHCHIHIIIHIIIIIIHIIIIHHGDHHCIIIIIIIHIIIIIIGIIIIIIHHIIHIIHHDDIHHHGIHHIIIIIHHGIIIIIIIHIHIIIIHIHGHIIHIIIIIIIIHIIHGHHIIIIHI
@HISEQ:711:H5NNWBCX2:2:1101:7272:13229:ATCTCGTA
TTAAGTTCAGCGGGTAGTCTTACTTGATTTGAGATCGAGTTGAACGACACATATGTGTCGTAAAATCCTGCATTAGTCAGCAAAGAGGACGATTATCCTTTATGTTAGCTGCAGCAAAAGTAATAATCCTGTTTGACGAGGACTAAATAGATATGCTTTTAGCTCAGATAAAAGTCCAGCTGCACCTGCATTTCAAGCCGCCCGCCTACCAATGAAGGTTGTTGGGATAGCTCAAGTCCACTCTCCTTTTTTTTTAAAAAAAAAGAGAAAAGTGAGGTGTTTACTGATACTCAAACAAGCATGCTCTTCGGAATACCAAAGAGCGCAATATGCGTTCAAAGATTCGATGATTCACTGAATTCTGCAATTCACATTACGTATCGCATTTC
+
IIIIIIIHGIIHHIIHIIIIIIIIIHHIIIHIIIIIIHHIIIIIIIIIIIIHIIIIIIIIIIIIIFHIIIIIIIIIHIHIIIIIIIIIIIIHIIIIIIIIIIIIIIIIIIHIIHGIIIIIIIIIIIIHHIIHIFEEH@GHIHIHIIHIIIGHHIHIHHHHHHGI?HCGEHHHHE@EEHIHIIGHHHHHFHGGIIHHEHHHGDHHHHHGFHHIIIIHCIHHA@HCIHHAAE?AB?HHG?HEHEEHAH<HHIHFHHHGHIIIIIIIIHIIIIIIIHHGCHIGIIIIIIIIIIIIIIHIIHIHHIIIIIIIIIIIIIIIIIIIHIHHIIIIIIIIIIIIIIIHHIIHIIIIHIIIIIIIIIHIIIIIIIIIIIIIIIIIIIIIIIIIIIIHI
@HISEQ:711:H5NNWBCX2:2:1101:10045:13001:ATCTCGTA
TTAAGTTCAGCGGGTAGTCTCACCCGATTTGAGGTCAAGGTTTGTGGGCCAAGTGGCAATCACTTAACCCATTGTCTTCTATGAGACGGTTAGAAGCAGGATCCAGAGCAAACACAGTGCGAGATCCAAGACGTAGAAATATCTTATCACGTCAAGTATCCGCAAAGCAGATCCCACTAATTCATTTTAGAGGAGCTGGCTTCAACAAAGTAAGGCCAGCAAGAACCTCCAGAGTCCAAAGCCTTCCTGGTTCAAGAAACCAAGAAGGTTTGAGGATTTCACGACACTCAAACGGGTGTGCCCTTCGGAATACCAAAGGGCGCAAGGTGCGTTCAAAGATTCGATGATTCACTGAATTCTGCAATTCACATTACGTATCGCATTTC
+
IIIIHHIHIIIIIIIIIIIIIIIIIHIIIIIIIIIIIHIIIIIIIHHGHIIIIIIIIIIIIIIIIIIIIIIIIIIIIIIHIIIIIIIHHHIIIHIHHIIHIIIIIHIHIIIIIIIIHHIHIIHIIIHIIHHIIIIIIIHIIIIIIIIIIIGGHIIHHIIHIIIIHIIIIIIIIIIIIIHHIIHGFHIIIHGIIIIHIIIIIIIIIIIIGIIHIIHG?FIIIHIHHCIIHHIIIIHHIIIHIIHIHIIIIIIHGIHIHHFIIIIHIIIIIIIIIIIIIIIIIIIIHHIIIIIHIGIIIIIIIIIIHIIIIIIIIIIIHHIHHIHIIIIIIIIHIIIIIIIIIHIIIIIIIIHIHHHHIIHIIIIIIIIIIIIHIIIIIIIIIHHIHI
@HISEQ:711:H5NNWBCX2:2:1101:10666:13120:ATCTCGTA
TTAAGTTCAGCGGGTGGTCCTACCTGATTTGAGGTCAAGTTTATCAAATCCAATGACATATAAGCAGCCATGACCTTTCCCATCAGATGCAGATAATTATCACACCTGACAGAGGTTCGACCACTCATGCATTTCAGGGGAGCAGACTACAAGGCCAGAGCCTGCATAACCCCCAAATCCAAGCCACACACACCATGGTGTGGGTTGAGATATTGACGACACTCAAACAGGCATGCTCCTCGGAATACCAAGGAGCGCAAGATGCGTTCAAAGATTCGATGATTCACTGAATTCTGCAATTCACATTACTTATCGCGTTTC
+
IIIIIGHEEHHHHIIIHHHIIIHGIIIIIIHHHIGHFFHGFHHGDFHFHHGEHIIIIIIEHCHIGDCHHHHHIIIHHHFHHHIIIIIHHIIIIIIIIEHIHHHHFGHIIIIIIHHHIIIIIHG@EEHHIHHHIIIGIIIEGHHIIGIIFHHGHGHIHIIIHIHIIIIIIIHHGHIHGHAHHGHHHHCHHGECHHHHIIHHIIIIIIIIHFHHIIIIHIHHDIIIIIIIIIHIIIIIIIGIGIIIIIHGIIHIIIIIIIIHHIIIHHGDGHIIIIIIHIHHIIIIIIGIIIIIIIIIIHIIHIIIIHECIIIHIIIIIIIII
@HISEQ:711:H5NNWBCX2:2:1101:11925:13044:ATCTCGTA
TTAAGTTCAGCGGGTATCCCTACCTGATCCGAGGTCAAGAGCAAAATGTTTGACTTGATGGACGTCGACATTCAAGGCAAGAAACGCAAAATGTGCTGCGCTCCCAGGCCAGTATGCCGGCTGCCAATTGCTTTAAGGCGAGTCCACGCGTAAAAGCGGGACAAACACCCAACACCAAGCAGAGCTTGAGGGTACAAATGACGCTCGAACAGGCATGCCCCATGGAATACCAAGGGGCGCAATGTGCGTTCAAAGATTCGATGATTCACTGAATTCTGCAATTCACACTACTTATCGCATTTC
+
IIIIIIIIIIIIIIIIIIIIIIIIIIIIIIIIIIIIIIIIIIIIIIIIIIIIIIIIIIIIHIIIIGHIIIIIIIIIIIIIIIIIIHIIIIIIIIIIIIIIIIIIIIIIIIIIIIIIIIIHIIIIIIIIIIIIIIIIIIIIIIIIIIIHIIIIIIIIIIIHIIIIHIIIIHIHIIIIIIIIIIIIIIIIIIIIIIIIIIHHIIIHIIIIIIIIIIIIIIIIIIIIIIHIIIHIIHHIIIHEIIHIIIIIIIIIIIIIIIIIIIIIIIIIIIIIIIIIIIIIIIIIIIIIIHIIIIIIIIIIIII
@HISEQ:711:H5NNWBCX2:2:1101:13294:13147:ATCTCGTA
TTAAGTTCAGCGGGTATCCCTACCTGATCCGAGGTCAAGCGCATAAATATAGGCTTTATGGACGCCGCAATACAGCGAAGAGCGCAAAATGTGCTGCGCTCAAACACCAGATTGCCGGCTGCCAATTAATTTAAGGCGAGTTCACGCGCACAGCGGAACAAACGCCCAACACCAAGCAGAGCTTGGGGGTACAAATGACGCTCGAACAGGCATGCCCCATGGAATACCAAGGGGCGCAATGTGCGTTCAAAGATTCGATGATTCACTGAATTCTGCAATTCACACTACTTATCGCATTTC
+
FHEHFG@<CCHHHGDHHFEHHHHHHHEHIEHHHIIHIIHEHIIIIE?GFECGHHEHIIIIEGHII/C<EHIEHHHFHDIHHIIIIIIHFHIHHDGIHHHHHHGHIHIHHIIEHHHIIIGHIIIIIHHIHIIIIIHHHHIDIIIIIHHHGIDHGHHIIIIHHHHHHIHHFGEHECHHHHF?HGCCHGAEHHHHEGHIHHHHHHHGHHIHEHHGCIHGGIIIHCHHHHHGHEHFEHHE@HHFE<=GIIHHHGGEIHHHCFIHF1FHHHIGHEIHEHHHIIIIIHGGHHDF=@EHHHHHIIHI
@HISEQ:711:H5NNWBCX2:2:1101:17776:13008:ATCTCGTA
TTAAGTTCAGCGGGTAATCCTACCTGATTTGAGACCATGGTTCAAAAAATAAATCTAACGATCTACTTTTTTAATGGTTATGGGCATTATCTTTTATAGAAAACTAATCTCTCTCTGCGTAATTTGTATAAGGAGAACTGGTAGGTTCATTCAAATACATTTCTGCAAAGTTTTTATAGAGAGTTCAAACATTGACTATAAAAAAAATGACTATAGATTTAACAGAATTGGGTTTTTTAATGACCCAAAATCCGCAAAACTTTCCCATATAAAATTAAAAATCTTATAGAGAAAAAGAATACTATAGATTCTCAAACAGGCATACTCTGCGTAAACAGAGTGCAATGTGCGTTCAAAGATTTGATGATTCACGGAATTCTGCAATTCACATTACGTATCGCATTTC
+
IIIIIIIIIIIHIIIIIIIIIIIIIIIIIIIIIIIIIIIIIIIIIIIIIIIIIIIIIIIHIIIIIHHHIIIIIIIIIIIIIIIIIIIIIIIIHIIIIHIIHHIIIIHHIGIIIIIIIIIIIHIIIIIHIIIE?GHHIIHIIIIIIIIIIIIIGHHIIIIIHIIIIGIIIIHHIIIHIIHIHGH@FHHIIIIIGIHIHIIIIHHIIHHEHIIIIIIGIHGHF8CHGHHHHCGDIIIHFHIHEGIHHIHGDHD?DHIIIHGFD@HCFIIHHGFIIIIIIIIIIIIHIIIIIIIIIIIIIIHIHIIIIIIIHHIHIIIIHIHIIIIHIIIIIIHHHHIIHHIIIIHIHHIIIIIIHHFIIHIIIIIIIIIIIIIIIIIIHIIIIIIIIIIIIIIIIIIIIIIIHEHHHI
@HISEQ:711:H5NNWBCX2:2:1101:2813:13404:ATCTCGTA
TTAAGTTCAGCGGGTGGTCCTACCTGATTTGAGGTCAAGTCAAATAAAGTTCAATCCGGCAAACGTAAAACGACCCCTCGGATGCAGATAATGTTATCACACCCAACAAAAGAGGCCTTTTATTTCCCGCTCATGTATTTCAGGGGAGCAGGCTGACCGAGTCGGAGCCTGCAATCATCCCCCCAAGTCCAAGCCATACCGCTTTCGCACATGGTTGAGATATTAATGACACTCAAACAGGCATGCTCCTCGGAATACCAAGGAGCGCAAGATGCGTTCAAAGATTCGATGATTCACTGAATTCTGCAATTCACATTACTTATCGCATTTC
+
IGHH1DH@EHFHHHIHIHHIHEEHHIHHIHIGHHCFEHHIIHHHIHHHIIIFCHIIIIDHHHHIHDHIIIIHHHHCHHHHHHEDHHHICHHHHIIIIGIIIIIIIHIGHFHIIIIIHHEFHIHHHHHHHHHEHFHHIIIHHHHHHGHGHEFFHHC?FHHIIIHIHIIIIIIHHHHHIHGEEHIHHHIHCFCHHIHHHIIIIIHHHIHHFHIHEHHHCIIHGHGGD1E?IIIIHIHHHIHHIHFG?GHIIIIH?H?HEIHHHCDHIHHGIHE<CGHHHEHHHGIIHGHHEHG?IHHIGHF1IIHFHIIHIIIIIIIHCHFHDHIHIIHIHDI
@HISEQ:711:H5NNWBCX2:2:1101:13137:13401:ATCTCGTA
TTAAGTTCAGCGGGTATCCCTACCTGATCCGAGGTCAAGAGTGTAAAAATGTACTTTTGGACGTCGTCGTTATGAGTGCAAAGCGCGAGATGTACTGCGCTCCGAAATCAATACGCCGGCTGCCAATTGTTTTAAGGCGAGTCTACACGCAGAGGCGAGACAAACACCCAACACCAAGCAGAGCTTGAAGGTACAAATGACGCTCGAACAGGCATGCCCCATGGAATACCAAGGGGCGCAATGTGCGTTCAAAGATTCGATGATTCACTGAATTCTGCAATTCACACTACTTATCGCATTTC
+
EHEHFEFFHHIHCHHIHHIHIIHHIHFHHHHHDDHHIIHIHGHHFGEHHEFHHIGHHHHHHIHIIEHIIEHHIEGEHIHHHEHCHHHDEFHHIIHIHHHDDHHIIIIEHIIEHHEHDHDHHEHFGDFHIHHHHBDHGHHIHFHIIIHGHHIIGHIIIHIGHEHHGHHHHHHIHIIGIEEHHHHHIHHFHHGGHHHHHHHHHHF@HHHCIIIIIIHDEFEFGCGIIHIHHGHCCEEC@C@IHHCHDEHIHGHCGCGCEC@F<1HFHHHIHEHHHGIIIIIHHFIIHIIIIHIHCDHEEHIIHH
@HISEQ:711:H5NNWBCX2:2:1101:20479:13393:ATCTCGTA
TTAAGTTCAGCGGGTAGTCTCACCCGATTTGAGGTCAAGGTTTTCTTATGGGTCCAGGTGACCGGAACACCACAATCGTCCGTAGGACAGTTAGAAGCGGGTGTCCAACCAAATCCGAAACGTAGAAACGACTTATCACGTCAAGGATCGGCGAAGCAAACCCCCACTAATTTATTTGAGAGGAGCTCACTTTCAAAAGGTGAGAGCGAGCATTGATCCTCCAAGTCCAAAATCCCTTTCTCGACCAAAAGGATCAAAGAAAAGGTTTTGATGATTTCACGACACTCAAACGGGTGTGCCCCTCGGAATGCCAAGGGGCGCAAGGTGCGTTCAAAGATTCGATGATTCACTGAATTCTGCAATTCACATTACATATCGCATTTC
+
HIIIHEHEGHIHHHEHHHHIGHEHICHIIFEFHHHHGHIIHFHHHHHCHEHHIGIHHGHED<DCC<CHEH@GHHHHHHHGHDHEHHHIIIH?CCHHG@C?ECH<FFHHHHIIIIHIHEE/CEFGDEHIHC=<0=0@GE?GHIHHGG?FF.DDFHHDHHHHIE/G?<DEHHAAGHFHEHHH@HIHHEEHGBHHCHIHIGIIGEHFEG?<HHHHIE@EGE8.6?E.A?CHGGCIIIIHFAADGDCC-GD<@DHDHHIIIHHHC@C@HHFFGHHEHGD/G=C=HFD<H?C<C<IIIHIIHD?GIGIGIIIHHIHHHEE<<ECEHHHHFDGCHEGIIIIHEC?HHHHHHEEIHCHEHHGHIHHHHHHECIIIIIIIHDHFHHEHHH<H
@HISEQ:711:H5NNWBCX2:2:1101:2835:13719:ATCTCGTA
TTAAGTTCAGCGGGTAGTCCTACCTGATTTGAGATCAAACGTTCAAAGGAGCCATCCTCACCGAGGAGAGGCCTTCTTTATGAGCCCCAGCGAACCTCCATCGCTGAAGGTTACTTGATGGAAAACCACAAGCGTAGATAGTTATCACACCTGTGATGCCACCAAACACTGGCAAGCTGATTCATTTAAGAGGAGCTGACCATAGGCCAGCAAGACCCCCAAAGTCCAAGCCCATCATGGAAAAACCATGAGAGTTGAGGTGTTCATGATACTCAAACAGGCATGCCCTTCGGAATAGCCAAAGGGCGCAAGGTGCGTTCAAAGATTCGATGATTCACTGAATTCTGCAATTCACACTACTTATCGCATTTC
+
IIIIIIIIIIIGIIIIIIIIIIIIIIIIIIIIIHIIIIIIIIIIIIIIHIIIIIIIIIIIIIIIIHIIIIIIIIIIIIIIIIIIIHIIIIGIIIIIIIIIIIIIIIDHIHHHIHHHHIIIIIHIIIIIIIIIIIHIIIIIHIIIIHIIIIIIIHIIHIIIIIIIIIIIIIIHIHIIHII?IIIIFHIIIIIIHIIIIIIIIIIHHHGHIIIIIIIHDIIIIIIHFHHGIIGIIHHHIHIIHIHHFIIHIHEHIHEIHHIIIIGIIIIIIFHH?IIIIIHHIIIIHHGIIIIIIIIIIIFHIHHEIIIHIIIIIIIIIIIIIIIIIIIIIIIIIIIIIIIIIIIIIIIHIIIIIIIIHHHHGIHIIIIIIHII
@HISEQ:711:H5NNWBCX2:2:1101:6404:13694:ATCTCGTA
TTAAGTTCAGCGGGTAGTCCTACCTGATTTGAGATCAGATCATAAAGTATGTTTGTCTAATTTAATAGACTATTAGAAGCGGTTCATCTGCAATCCTGGCCACCTTTTTTACGGGTGTCCTCAGCGAGTGATACTTATCACGCCGAGTGGAACCGAGTTTACTGAGATCCAGCTAATGTTTTTAAGAGGAGCAGACGTGAATCCGCAAAACCTCCAAGTCCAAGACAAAACCAATTGAATTAACAAAAGGTAATGTTTTGATAATTTCATGATACTCAAACAGGCATGCTCCAAGGAATACCAAGGAGCGCAAGGTGCGTTCAAAGATTCGATGATTCACTGAATTCTGCAATTCACATTACTTATCGCATTTC
+
HHIHHHHHIIIIHHHIIIIIIIIGIHIHGIIHGHIIIIHIHHIIGHIIGIIIHIGIIIIIIIIIHGHHIIIIIIHHIIIIHIHIIHIIIHIIIIIHIGGEHHIHIHEHIIHIHHGHHHHFFHIIIHIHHHIIIIIIHIIIHE?HIIDEHHE?GHIHIHIIIIHIIHIHHIIIIIHIHIHHIIHIIHHGEIIIHIIHGHHHIIIIGIHHHHHIIIEHEIIHF@IIHHHHIHCIHIHHIIIIIIHHFIIIIIHHIIIIHGIHIHHHIHHEHIHGIHIHFFFIIIIHEHIIIIIIIGIIIIHHHHIIIIIIIIIIIIHHGIIIIHGIIIIIIIIHIIIHGIIIIIIHGIIIHHIIHGIHIIIIHHEECIIHIIIIII
@HISEQ:711:H5NNWBCX2:2:1101:10501:13551:ATCTCGTA
TTAAGTTCAGCGGGTAGTCCTACTCGATTTGAGGTCAAGTTGTCAGACATTGTCCGAAGACAGTTTATGAAGCACAGAGCTCCCAATCAGCCACCCTCTTTCGAGGCGCCGGCGAAGACACTTATCACGCCGTACTATGTCCAACTAGGAGTTGCACTAATGCATTTGAGGTGAGCCACCGCGCAGCAGCAACACCCAAGTCCACCACTCCCAATCCAAAGGATCAGAGAGTGTGAGAGTACAATGACACTCAAACGAGCATACCCTTCGGAATACCAAAGGGTGCAAGGTGCGTTCAAAGATTCGATGATTCACTGAATTCTGCAATTCACATTACTTATCGCATTTC
+
IIIIIHHIIHIIHIIIIIIIIIIIIIHFHIIIIGHIHIIIIHHIIIIIIIIHIIIHHIIIIIIHHGHHIIIGIHIIIIIIIIIIIHIIHGIIIIIHIIIIIIIIHIIIIIIIIIIIIIIIIIHIIIIIIIIHIIIIIIIIIIIIIIIIIIIHIIIIHIIIIIIIHIIIIHIIIHIHHIIIIIHIHIIIIHHIIIIIHIHHIIIIIIIIHIIIIIHGIIHHIIHHIIH@IIIGIIIIIIIIIHGIHHHIIHHGIHHIIIIIIIHIHIGIIHIIIIIIIIIHEHIIIIIIGIIIIIIIIIIIIIHHIIIHIIIIIIIIIIIIIIIIIIIIIIIIHIIHIIIHDIIIIIIII
@HISEQ:711:H5NNWBCX2:2:1101:19765:13583:ATCTCGTA
TTAAGTTCAGCGGGTCTTCCTACCTGATCCGAGGTCAACCTTGGGGTAAAAGGCTTTTAACGGCCGGAACCCGCAGCACGCCCTGAGCGAGATGTAACTACTACGCTCGGAGTGACTAGCGAGCCCGCCACTGTTTTTCAGGGCCTGCGGCAGCCGCAGGTCCCCAACACAAGCCCGGGGCTTGATGGTTGAAATGACGCTCGAACAGGCATGCCCGCCAGAATACTGGCGGGCGCAATGTGCGTTCAAAGATTCGATGATTCACTGAATTCTGCAATTCACATTACTTATCGCATTTC
+
F?DHGCCGHHEHICDHEHCHHIIIIIHHIH?EEHHHHIICEHHHHHCHHFEF@HHHEGIHHH<EDEDHHIE=CHHGHEHCHIIIHCEHH/<EHF@FEHIGHIHIFIIIIIHIIFIHGHIIIGHIIIIDHHIGHDGHHHHG@IIHHHIHHEHHHIHHHFHIHCHHHIIHHIG:FHGHDCHHHEGGHHHGHIHHGHHHHHHFHDHFHHHCEGGDHFC?D<1HGFGEGCCE?<C0DEG<FEIIHGHH?HGC<?EG@@HIHE@D11IHHEIHHGCHHFC1FFGD1C@@1HHGIIHHGIHHEHD
@HISEQ:711:H5NNWBCX2:2:1101:8197:13814:ATCTCGTA
TTAAGTTCAGCGGGTAGTCTTACTTGATTTGAGATCGAGTTTAACAAGAATCGTTGCCGACCCTTGTGAAATCCTGCATCAGTCAGCCAATACGGTCAAACTCCCTTTATGTTAGCTGCAGCAAAAGTAATAATCCGTTTGACGGGACTAAATGAATATGCTTTTAGCTCAGGAGAATGTCCAGCTGCACCTGCATTTCAAGCAACCCGCCACCGATCTCAAAAAGATTGGTGTTGGGATTGCTCAAGTCCAAAGCTTTTCGATTAAAAAATCCAAAAGCTTTGAGGTGTTTACTGATACTCAAACAAGCATGCTCTTCGGAATACCAAAGAGCGCAATATGCGTTCAAAGATTCGATGATTCACTGAATTCTGCAATTCACATTACGTATCGCATTTC
+
IGIIHHEHHIIHHGDHHHHHHHHIIGFHHHHIIIIIIIEHIHIIIIFHHIHIIIHIHHIIHGIIIIIIIHIIIHIIIIIHIIIIIHHIHIHHIEGCGHIHHIIIIHIHHIIHGHIGGHIHIIIEHHIIIHIIHHIHH?FHEHIIHDHHHHHIHIHHHGIEHHH?GCBHCAHHCHHIIIIIEHIIIIIIIGIIIIIIHIIIIIIHIIIIIIIIHIGHIHDHHGIHIIIHEIHHHFEGHIIIIHHHHGIHIHHGG/IIIIIHIHIHHEHHIGIHHFDCHIHIHHIIHHHIIHGHHHIIHHIHGDGEEIIIIIGIHIHIIHFHIHGIIIIHHGHIHIHHHIIHDGIIIIIIHIIIHHHHHHCGHHGIIIIIIIHIIIHIHIIHHIIHHFFHHIIIIIHHIII
@HISEQ:711:H5NNWBCX2:2:1101:18158:13910:ATCTCGTA
TTAAGTTCAGCGGGTAGTCCTACCTGATTTGAGATCAAACGTTCAAAGGAGCCATCCTCACCGAGGAGAGGCCTTCTTTATGAGCCCCAGCGAACCTCCATCGCTGAAGGTTACTTGATGGAAAACCACAAGCGTAGATAGTTATCACACCTGTGATGCCACCAAACACTGGCAAGCTGATTCATTTAAGAGGAGCTGACCATAGGCCAGCAAGACCCCCAAAGTCCAAGCCCATCATGGAAAAACCATGAGAGTTGAGGTGTTCATGATACTCAAACAGGCATGCCCTTCGGAATAGCCAAAGGGCGCAAGGTGCGTTCAAAGATTCGATGATTCACTGAATTCTGCAATTCACACTACTTATCGCATTTC
+
HIIIIIHHIIIIIIIIIIIIIHIIIIIIIIHIIFGHHHHIIIIIHIIIGHIHIIIIIIIIIIICD<FHHHIGIIIHIIIIGHIIIIIIIIHIHGIGHHIIIIIH1EHHIHHHHHIIIHIEHIIHHHHHIIHHHHIGHCFHHIGHHHHHHIIIHIIIIHIGIIHHHHIIIIIIIIIIEHHHIIIHIIIHHIIIHIGHIFHIIIIFFHIHHHIIIHIIHHIIHFIHCGCGEH@??HHIHHGHHIHG?IHGIHHCHHECIHHHHGFHHGHHHHGHIIIHIIHHIIHH?HCHFGHHHIIHHHHIHGC<GGIHIHEGHIGIIIHIIHHGIHEHIIIIHHHIIIHIGIHIIIIIIIGIIHHFIHHIIIIIHHHCDHIH
@HISEQ:711:H5NNWBCX2:2:1101:7699:14244:ATCTCGTA
TTAAGTTCAGCGGGTAGTCTCACCCGGTTTGAGGTCAAGGGTCTTGGGTCGAGCAAGCTCGAACAATGTCTTCGATGAGACGGTTAGAAGCAGGTTCCCAAGGAACAGAGCAAATCCCAAGACGTAGAAACATCTTATCACGCCTGGGGATCGGCAAAGGGGACCCCACTAATGCATTCAAGAGGAGCTGGCTTTTCGCAAAGCCAGCAAATGCCTCCAAAGTCCAAAGCCATCTTGATCAAGTAACCAAGAAGGTTTGAGAATTTCACGACACTCAAACGGGTGTGCCCCTCGGAATACCAAGGGGCGCAAGGTGCGTTCAAAGATTCGATGATTCACTGAATTCTGCAATTCACATTACGTATCGCATTTC
+
CHEC1D?F<11CH//<0DG11C1<G//<<D@FHIEHH?110<<11<11DFH//<CEHHIC</<D/<1<D1D<@@1<<<<F@C0<<D111<DF111<1<<D<C11CEE1@FFC0CCGHE@F<FFHE000<FH@C0FCE0<DE::D/D//:.=//D</EFH4FEH::8E@?H.G@.B6FG@HFHEHHE@F:8FA7B..<?F685B.@B.GHB8=BE..9.77.C..A:.HF..F.HF8C@?E<<//<///?DC</</F/HF<C</F/EGCD<<00CG@C<0HEHHG=DHEC/CDHCCCC<D<1HD<<@DEC?HF<CDCGHC@EHHG@ED1C1EHHHGGD<HHIHHH?HGCC@HF<11F?HG<C<01<<1@GH?CC
@HISEQ:711:H5NNWBCX2:2:1101:10062:14018:ATCTCGTA
TTAAGTTCAGCGGGTAGTCTCACCCGATTTGAGGTCAAGGTTTGTGGGCCAAGTGGCAATCACTTAACCCATTGTCTTCTATGAGACGGTTAGAAGCAGGATCCAGAGCAAACACAGTGCGAGATCCAAGACGTAGAAATATCTTATCACGTCAAGTATCCGCAAAGCAGATCCCACTAATTCATTTTAGAGGAGCTGGCTTCAACAAAGTAAGGCCAGCAAGAACCTCCAGAGTCCAAAGCCTTCCTGGTTCAAGAAACCAAGAAGGTTTGAGGATTTCACGACACTCAAACGGGTGTGCCCTTCGGAATACCAAAGGGCGCAAGGTGCGTTCAAAGATTCGATGATTCACTGAATTCTGCAATTCACATTACGTATCGCATTTC
+
IIIIIIIIIHIIHIIHIIIIIIIIIIIIIIIIHIHIIIIIHIIIIIHHIIIIIIIIIIIIIIIIIIIIHIIIIIIGIIIIIIIHIGIIIIIIIIIHIIHIIIHIIIHIIIIIHIIIIIIIHIIIGHIIIIIIIIIIIIIIIGIIIIIIHIHHHHHIIIIIHIIIHIIIIIIIIIIIIHIGIHHIIHIIIIHIHHIIIIIHIIIIIIIIIIIIIIIHHHEFIHHHHEHEIIIIHHH?HHHFCECHHHGIHGIHHIIIHHDHFIIIIIIIHIIIHIIIIIIIIIHHIHIHIIIHIIIIIIIIHHDIIIIIIIHIIIIIHEIIHG@IIIIIIIIIIIIIIIHIIIIIIIHIIHHIIIHIHIIIIHIIIIIIIIIIHHIIIHHHIHHHHI
@HISEQ:711:H5NNWBCX2:2:1101:10001:14191:ATCTCGTA
TTAAGTTCAGCGGGTATCCCTACCTGATCCGAGGTCAAACTTAAAAGAAGCTTAATGGGAGGAGGCCTGCCAGAATCGCGACGCAATGTGCTGCGCACGAAGCCAACATACCGGCTGCCAATGAATTTAAGGCGAGTCCACGCGCTGAGGCGGAACAAACACCCAACACCAAGCAGAGCTTGAATGATTAAATGACGCTCGAACAGGCATGCCCAACGGAATACCGAAGGGCGCAATGTGTGTTCAAAGATTCGATGATTCACTGAATTCTACAATTCACATTACTTATCGCATTTC
+
HIIIHIIHIIHIIIIHIIIIIIIIIIHIIIIIIIIIIIIHIIIIIIIIIIIHHIIIIIHIIIIIIGHIIIIHHIIIIIIIIIIIIIIIIIIIIIIHIIIIIIIIIIIIIIIIIIIIIIIIIIIIIIIIIIIIIIIIIIIIIIIIIIIIIIIIIIIIIIIIIIIIIIIIIIIIIIIIGIIIHIHIHIIHHHIIIIIHIIIIIHIIHIIIIIIIHIIIHIIIHIIIIIHHEIIIIIIIIIHHFHIIIIIIIIIIIIIIIIIIIIIIIIIIIIIHIIIIIIIHHIHIIHIIIIIIIIIII
@HISEQ:711:H5NNWBCX2:2:1101:11448:14071:ATCTCGTA
TTAAGTTCAGCGGGTATCCTTACCTGATCCGAGGTTAAATCTTAGGTTTTTAGGCCCAAATAAACAATCGACAGAATGCCGGCTGAGCCACTAAAGCGTGTGACAGAGCTCCATACGCTCGGGCATCAAGACTCGACATCGTCACTGCATTTCAAGCCTGTCCATTAAAAGAACAATTGGCTCAACAACCAAGCTGCGCTTGAAGGTGGTAATGACGCTCGGACAGGCATGCCCTCCGGAATACCAGAGGGCGCAATATGCGTTCAAAGATTCGATGATTCACGGAATTCTGCAATTCACATTACTTATCGCATTTC
+
HIIIIIIIIHIIHIIIHHHIIIIHHHIIIIHIIIHHIIIIIIGHHIGHIIIIGIHIIIIIGHHIIFHIIIIIHHHHIIIIIIIIIIHHHIIHGIIHIIHHIHHIHHGHIHGHHHIIHIHIEHHHHIIIIIIIHIHIIHHIIIFHHHHHHIHHHIIHIIHHHGIIIHIHHIIIIHHIHHEHGHHFHIIGIIIIIIHHHIIIHHEHIIIIHEEHHHHHCCCHD<DHHHHEEHHHDHHGIIHIIGIIIHHC/HHEEHHHGIIIIIHHGHHHIHHIIHHGHIIIIIIIHHIIIIIIHIIHIIIHHHIIIIIHHIIHHIIHI
@HISEQ:711:H5NNWBCX2:2:1101:9032:14256:ATCTCGTA
TTAAGTTCAGCGGGTAGTCCTACCTGATTTGAGGTCAAGATGGTCAATACAGAAGAGGTTTAGAAAGCAGCATTAAGCAGATGTCCAGGATGTAGATAATTATCACACCTGTAGACAGTTCCACCAAGGTACTGCTAATCAATTTCAGGGGAGCAGACTATAAAAGCCTGCAACAACCCAAATCCAAGCCACACCAGGTGTGGTTGAGAATTTAATGACACTCAAACAGGCATGCTCCTCGGAATACCAAGGAGCGCAAGATGCGTTCAAAGATTCGATGATTCACTGAATTCTGCAATTCACATTACTTATCGCATTTC
+
IIIIIIIIIIIIIIIIHHIIIIGIIHIIIIHHIIIIIIHHFHIHFIIIHIIIIIIIIIIIIIIIIHHHHIIHIIIIIIIIIIHIIIIIHHIIIIIIHIIIIHIHHIIGIIIIIIIIIIIIHIIIIHHHHIIIIIGHIIIGIIIIGIHHHHHIIIIIIIIIHHIHIIIIHIIIIIIIIIIIHIIIIIIIIIIIIIIHIHIIIGHGHIHIIIHHHIGIIIIHHHHHIHIIIIIIIHIIIIGIIIIIIIIIIIIHIIIIIIIIGIIIIIIIIIIIIIIIIIIIIHHIIIIIHGIIIIIHIIIGIIIIIIIHGIIIIIIIIIII
@HISEQ:711:H5NNWBCX2:2:1101:11677:14495:ATCTCGTA
TTAAGTTCAGCGGGTATCCCTACCTGATCCGAGGTCAAACCATAGAAAAATAGTTGTGGTTGTCTGGCGAGTCGCAGCCAACGTCCAGAAGCGAGAAAAAATTGACTACGCTGAGGAGTTGGTTACCACCGCCTACGAGTTTCGGACATGTCCAGTGACGGACAAAGTTCCAATACCAAGCAAACTAGGCTTGAGGGTTTGAAATGACGCTCGAACAGGCATGCCCCTCGGAATACCAAAGGGCGCAATGTGCGTTCAAAGATTCGATGATTCACTGAATTCTGCAATTCACATTACTTATCGCATTTC
+
IIIIIIIIIIGGIDHHHIIIIIIIHIIHIIIIIIHIHHIHIIIIIIHHIHIIIHIIIIIEHHIIIHIGHIHIIIIIIIIIIIIIIHHIIIHIHIIIIIIIIIEFHIIIIIIIGIIHIIHHHHFGHIIIIIIIHIIHHIIIIHIHHIIGIIIHGGGHIIIHHHIIIIHHHIIIHHIIHIIIIIHIIIGHIIIIIIIHHIIIHHHHGIIHIHIIIIIHIIHIIHDIIIIIHHIIIIHEIIHHFIIIIIIIHIIHCIIIHIHHFIIIHIIIIIIHHFIIHHEEIIIIIHHIIIIIIIIIIDHHHIIIIHIIH
@HISEQ:711:H5NNWBCX2:2:1101:17844:14493:ATCTCGTA
TTAAGTTCAGCGGGTCTTCCTGCCTGATTTGAGACCATGGTTCAAGTTAACCCGAAGGCTAACTTTAATAGGTGAGTGCTAGACAAATTCCATCACACGTACTGGGTATTAGAGAAACCGAAGTCCCATACACATACTTTTCCGTTACTTGACAGTATCCAGCAGCTATAGTTTTAAAAGCACGCAGGGTTAGTGCGACGCCTCAAATCTCTCCTTCCTTAGATATAAATACCCAAAGTTGGAAAATGAATACTATAGATTCTCAAACAGGCATACTCTGCCGAAACAGAGTGCAATGTGCGTTCAAAGATTCGATGATTCACGGAATTCTGCAATTCACATTACGTATCGCATTTC
+
IGHGEHGHGIHHIIHHHIIIIHHHIIFHHIIIIIHIIIIIHEHIIIIHHIIIIIGDHIIIHGHIICFEHHEEHIHIIIIIIIIIHIEHEGHIIIHICHGFHHGHHIHIIHHFHHHHHGHIIIHIIIIIIFHGHHHEHHCHHIHHIIIIIIHIIIIIIIIIHIHIHIIHHFIHHHHIIHHHHHHHIIIHIIIIHIIHHHHIIIHIIIIIIIHHHHIIHFIGHFHCFHHHHHIIIIHHIHIIHHHGCIIIHHGHIIIIHHFHFIIHIIHHHHIIHHHIHIHIIHIIIIIHHIHHHHIIIIHHIIIHHIIHIHHEIIIIIIHGIHGHHGIIIIHHGIHIIIIHIIGIIIFIIIHIHIIII
@HISEQ:711:H5NNWBCX2:2:1101:19329:14483:ATCTCGTA
TTAAGTTCAGCGGGTAGTCCTACCTGATTCGAGGTCAGATTTCAAAGTGTGCTTGACCGCCGCTCGGACGGCAGTCGAGGCGGGGGACGCGAGGCCCGGTCGGACGAGGACAATACAACGCCCGTGGGTGCTCGGAGACCCCACCGATTCATTCAAAGGGAGCCGCGTCGCCGCGGCAGACCCCCAAGTCCGCCGCCAGCCGGTCGCAAAACCGGAGGCGGCGATGAATTCAAGACACTCGAACAGGCATGCCCATCGGAATACCAAAGGGCGCAAGGTGCGTTCAAAGATTCGATGATTCACTGAATTCTGCAATTCACATTACTTATCGCATTTC
+
IHIHHII@GHHIHIIIIIIIIGIHHIHIHHIHIIIIIIIIIIIIIIIIIIIIIIHIIIIHIIIIIIIIHIHIIIIIIIHHHIHIIICHIIIIIIHIHIIIIHD<EHIIIGHHIIIGEHIIHIIIIICH?HDFHHHHHIHIHHHHIHDDHGIHIIIGEFHIHHIHIDHEHHIIIHHIIIIIIHHHIIIIHIIHIIHHIIIIIHGDIHIIHHEHIIIGIIHEHHCIIIIIIIIIIIIIHHEIIHGIIIHIIIHIIIIIIIIIIIIIIIIIHIHHEGIIIHIIHIIIIIIIIIIIIIGIIHIIIIIIIIIIIIIIIIIIIIIIIIGIIIIIIHIIIIHHI
@HISEQ:711:H5NNWBCX2:2:1101:7033:14694:ATCTCGTA
TTAAGTTCAGCGGGTATTCCTACCTGATCCGAGGTCAACCAGATGATAAAACCAGAGGTTTGGTTTTGGCAAACCACACCATCCAACCACTCAAGACGAAGATAGATCTACTACGCTTGAAGTTGGAAGGGCATCGCCACTGATTTTCAGGCCCGTCCAGTGGACGGAGGCCCAACACCAAGCCAGGCTTGAGGGTTGTAATGACGCTCGAACAGGCATGCCCTCCGGAATACCAGAGGGCGCAATGTGCGTTCAAAGATTCGATGATTCACTGAATTCTGCAATTCACATTACTTATCGCATTTC
+
IIIIIIIIIIIIIIIIIIIIIIIIIHIIIHIIIIIIIIIIGIIIIIHHHIIIIIHIIIIIIIIIIGHHHIHIGIHHIIIIIIIIIIIIIIIIIIIIIIIIIIIIIIIIIIIIIIIIHIIIIIIIIIIIIIIIIHIIIIHHIIIIHHHIIIIIIIIIIIIIIIIIIIIIIIIIIIIIIIHHIIIIIIIIHIIIIIIIIIIIIIIIIIIIIIIIIIIIIIIIHHHCIIIIHHHGIHIHHDIIGIIIIGIIHIIIIIIIIIIIIIIIIIIIIIIIIIIIIIIIIIIHIIIIIIIIIIIIIIIIIIIHGI
@HISEQ:711:H5NNWBCX2:2:1101:7529:14729:ATCTCGTA
TTAAGTTCAGCGGGTATTCCTACCTGATCCGAGGTCAACCTTGAGAAATAAAGGGGTGAGAGCCGGGCCGTATGACTACTGTATGCGTGCTGTTATAAGCTCGTTGCATATAGAGTCTCTACGACACCGGTCATTATCTTTGGGACCTGTCACCAGGTGACAATGGGCCCAACAACAAGCCAAGCTTGATACTGTGATAATGACGCTCGAACAGGCATGCCCTTCGGAATACCAAAGGGCGCAATATGCGTTCAAAGATTCGATGACTCACTGAATTCTGCAATTCGCATTACTTATCGCATTTC
+
IIIIHIIIIIIIIIDHHHIIIIIIIHIIHIHHGIIIIIIIIIIIIIIIIIIHIGICE?EHGCGHFHIHIIIIIIIIIIIIIIIIIIIIIIIIIIIIIIIIIIIIIIIIIIIIIIIHIIIIIIIIIIIIHFIIIIIIIHHIIHHIIIIIIIIIIHHIIIIIHIIIIHIIIIIIIIIIIIIIIIIIIIIIIHIIIHHIIIIIIIHIIHIIIIIIIIIIIIHHIIIIGIIIIIIHIIHHHIIHIIIIIIIIIIIIIIIIIIIHIIIIIIIIIIIIIIIIIIIIIIIIIIIIIIIIIIIIGIIIIIIII
@HISEQ:711:H5NNWBCX2:2:1101:20800:14519:ATCTCGTA
TTAAGTTCAGCGGGTAATCTTGCCTGATTTGAGATCGTAATTGATTATAAGTTTTAGCGAGCTGTGGACAGAACTCTGCAATGCGTCATTAATGTGAGATCGGGACGACTGTCTCGCTAGCACACATTGAGCCGCACTGGGAAGCTCATCAACTCGATGTAATCAAGCCAAATACACTTTCGCATATAAGGCCACTCCCAACTCTCAACTAGAGTTGATCTTGTTTTGCGATTCTCAAACAGACATACTGTTACTTACATAACAGTGCCATTCGCGTTCAAAGATTAGATGACTCACAGATTCATGCAAATCGCATCACGTTTCGCATTTT
+
IIIIIIIIIIIIIIHHIIIIIIIIIIIIIHIHIHHIIIIIIIIIIIHIHIIHHHIIIHIIGHDHIHIIIIIIHHIIIIIIHIIGIHIIHIHHIIIIIIHHIHIIE?EHHIHIHIHIIIHHHGGHIIHIIIHIIIHIHIIIIHHHHHIHIIIIIHFHIHHHHHHHHHIIHIIIIHHIHIHHHGIHHHHHHIHHHIHHIIH@GHIC?HIIIIIIFIHIHHIIHHEHHDHHIIHIIHHHHIHIHIIIIHHIHIIIIIHIIIHIIIHIHIIIHIHIHHGFGCIIIHIIIIIIHHIHIIIIHHIIIIIIIHIHIIIIIHHHHIIIIIIIIHIHIHI
@HISEQ:711:H5NNWBCX2:2:1101:2857:14945:ATCTCGTA
TTAAGTTCAGCGGGTAGTCCTACCTGATTTGAGGTCAAGCTTAAAGTTGTATGCCTCATAGGAGACAGTCCGAAGACAGTTAGAAGCTGAACACACAGGTCCACAGCGACGGCATAGATAGGATTATCAAACCAAAGCTGGTCCTTTACAGTTCCGCTAATGCATTTAAGAAGAGCTGATAGTGATACCAGCAAGCTTCCATAGTCCAAGCTTCAACAAAGCGCAAACTCTTTTGAAGTTGAGAATTTAATGACACTCAAACAGGCATACCCTTCGGAATACCAAAGGGTGCAAGGTGCGTTCAAAGATTCGATGATTCACTGAATTCTGCAATTCACATTACATATCGCAATTC
+
IIIIIHIIIIIIHHHDHIIIIHIIHHFHIIHIIIIIIHIHIHHIIHHIIHIIIGHHIHHIHIIHHHHHHIIIIIIGHHIHHGHHIIIHIHIIIIIIIIGHIIIHIIIIIIIIIIIIIHHIIIIIIHIHIIHIIIHHHHHHIIIIIIIHIIIIIIIIIIIHIIIIIIIIIIIHHIIIIIHHIIIIIIHIHIIIIIIIIIIIIIHHHHHHIIIIIIIIHIHHGIIHCGDHEIHHHHHCGGIIIHGHHHEIIHGIIIIHHIHHDHIHEIIIIIHIIGIHFHHIIIIHHHHEIIIIIHGIIIHIIIIIIIIIIIIIIGIIIHIHIIIIIIIIIHIIIIIIIIIIHHHHGHDIHIIIIII
@HISEQ:711:H5NNWBCX2:2:1101:3965:14781:ATCTCGTA
TTAAGTTCAGCGGGTATCCCTACCTGATCCGAGGTCAACCTTAGAAATGGGGTTGTTTTACGGCGTAGCCTCCCGAACACCCTTTAGCGAATAGTTTCCACAACGCTTAGGGGACAGAAGACCCAGCCGGACGATTTGAGGCACGCGGCGGACCGCGTTGCCCAATACCAAGCGAGGCTTGAGTGGTGAAATGACGCTCGAACAGGCATGCCCCCCGGAATACCAGGGGGCGCAATGTGCGTTCAAAGATTCGATGATTCACTGAATTCTGCAATTCACATTACTTATCGCATTTC
+
IIIIIIIHIIIHIIIIIIIIIIIIIIIIIIIIIIIIIIIIHIIIIHHHHIIIIIIIIIIIIHHIIHIIHIIIIIIIIIIHHIHIIIIIIHIIIIIHHIIHHIIIIHHIIIIIIIIIIHIHIIIIIIHIIIIIIIHIIIIIIIIIIIIHIIIIIIIIIHIIIIIIIIHIIIIIIIIIIHIHHFIIIIHIHHIIIIIIIIIHEIIIIIIIIIIIHIIIHHIIIIIHHHHEHIIHIIHHHHGIIIHHIHHIIIIIIIIIIIIIIIIHIHIIIIIIIIIIIIIIIIIIIIIIIIIIHGII
@HISEQ:711:H5NNWBCX2:2:1101:4630:14942:ATCTCGTA
TTAAGTTCAGCGGGTAGTCCTACCTGATTTGAGGTCAGATTTCAAATTACATTGACCGCCGCTCCACAGGCGAGTCGAGGGAGGACACCAAAAGGGGAACTTCTCGGTCGAGCGAGGATGGTACAACGCCCAGTCGAGTTCGACCCACAGGTCCAACCGATGCATTTGAGGGGAGCCGCCTCGCGGCAGCAGGCCCCCAACTCCAATCCCCGATCCCGCACGAAACGGGAGGGGTTGATGACTTCAAGACACTCAAACAGGCATGCTCCTCGGAATACCAAGGAGCGCAAGGTGCGTTCAAAGATTCGATGATTCACTGAATTCTGCAATTCACATTACTTATCGCATTTC
+
IIHHIHIIIIIIIIIIIIIIIIHIIIIIIIIHIIIIIIIIIIIIIIIIIIIIIIIIIIIIIIIIIHHIIIIIIIIIIIIIIIIIIIIIIIIIHIIIIHHHIIIIIIIIIIIIIIIIIHHIIIIIIIIIIIIIIIIIIIIIHHIIIIIIHIIIIIHIIIIIIIIGIIIHHIIHIIIIIIIIIIIIIIIIIIHHHIIIIHIIIHIIIIHIIIIIIIIIHIHIIIHHHIIIIIIHHHHIIIHIHIHHIIIIIIIIIIHGCHHIIIIIIIIHIIIIIIIIIIIIIIHIIIIIIIIIIIIIIIIIIIIIIIIHIGIIIIIIIIIIIIIHIIIHHIIIIIHIIIIIIIIIIIIIIII
@HISEQ:711:H5NNWBCX2:2:1101:8350:14853:ATCTCGTA
TTAAGTTCAGCGGGTATCCCTACCTGATCCGAGGTCAACATATACATAATTGGCTTCTGGCGGGCCCTGCCCAGGCTCCAAAGCGAGAGAGATTTACTGCGCTCGGGGCCTGGATAGTACCGCCACTGATTTTGAGACGCGCCGTAGGCCAGCGACGCCTAACTCCAAGCGGTGCTTGATGGCTGTAATGACGCTCGAACAGGCATACCCCCCGGAATGCCAGAGGGCGCAATGTGCGTTCAAAGATTCGATGATTCACTGAATTCTGCAATTCACATTACTTATCGCATTTC
+
HIIIHHHIIHIIIIHHIIIIIIIIIIIIIIIIIIIIHIIIIIIIIIIHIIIIHHHIHHIIIIIHIHIIIHIIIIIIIIIHHIHIIIIIIIIGGGHIHIIIIIHIIHIIHIHIIIIIIIIIIHHGHIIIIHHIIHIIHIIIIIIIHIIIIIHHIIHIIIIIIHHHIHIHIIIHIIIIIIIIHHGEGHIHHIHIIIHIIIIIIIIIHIIHGIIIIIIIIIIIIIHFCGHIHFFHIIIIIIIHIHIIIIIIIIIHIIIIHHIHIIIIIHHIHIHIIIIIHIIHIIHHHIIIIIIII
@HISEQ:711:H5NNWBCX2:2:1101:8495:14857:ATCTCGTA
TTAAGTTCAGCGGGTATCCCTACCTGATCCGAGGTCAACCTTGTGAAAGATTTAACGGCCGCGGCCACCCGCACTCCGAAGCGATTAATGAAATCACAACGCTTGGAGACGGACAGCTCAGCCGGAGACTTTGAGGCGCGCGGAACACCGCGGCGCCCAATACCAAGCCAGGCTTGAGTGGTGAAATGACGCTCGAACAGGCATGCCCTCCGGAATACCAGAGGGCGCAATGTGCGTTCAAAGATTCGATGATTCACTGAATTCTGCAATTCACATTACTTATCGCATTTC
+
HHIIHIIFHGEEHHIHHHHHHIGHH1FHHIIGHHID?GGHIIIIIIIHHDGHHHHIIIIIICHHHHHHIHIIIIIIIIIIIIIIIIIIIHHHIIHIHIHHIIIIIIIIIIHIIIIIIIIIHEHIIIIIIHIHIIIIIIIIHIIHIIIIIHIIHDIHIIIIGIHIHIIHIIIIHHGHHHIIIIHIHIIHIIHIHHIHIIIHHIIIIIIHHIIHHIIIIIIIHDHGGIHIIIHHEIIHIIIIIIIIIIIIIHHIHHHIIIIIHEIIIHIIHHGIIHHHIIIIIIHHHIIIIII
@HISEQ:711:H5NNWBCX2:2:1101:11240:14779:ATCTCGTA
TTAAGTTCAGCGGGTATCCCTACCTGATCCGAGGTCAAACTTTGATTAAAAGGATGCATTGCATGCCGCAGGGCTGGTATAAGCTACATGGACAGGCCATCCAAAGCGAGAGAGAGTCTACTACGCTTGAGACCACCATGAGGTACCGCCAACTAACTTTCAGGTACGTCTGGAGACCCCCGAGGGGTGAAAGAGACGAAGACCCAACACCAAGCCAGGGCTTGAGATGTGTACAATGACGCTCGAACAGGCATGCCCCTCGGAATACCAAGGGGCGCAATGTGCGTTCAAAGATTCGATGATTCACTGAATTCTGCAATTCACATTACTTATCGCATTTC
+
IHIIHHIIIIIHCHHFHFHHIIIIIFHIIIIIIHHIIGIIIHIGIHFHFHHHGHHIIHIIHHHGGFHIIIICHIIIIIIIHIHIIHHGIIHIIIHEHIIIIIIHIIIHIIIIIIIIIIIHIIIIIHIHIIIGHIIIHIIHIHHHIIHIIIIIIIIIIHFIHIHHHIIHHHIIIIIIHHIIHIIIIHHIIIIIIIIIIIHIIHHIIIIHGHIIIIIIIHGGIHIIHIIIIIHIHHHIIIHHIIIIIIIIIIIHIIIIIIIIIIIIIHIGIIHIHHIHHEHIIHHIIIIIGIIIIIIIHIIIIIIIIIIIHIIIIIIIIHIIIIIIIIIHHIHIHIIIIGIII
@HISEQ:711:H5NNWBCX2:2:1101:14074:14934:ATCTCGTA
TTAAGTTCAGCGGGTATTCCTACCTGATCCGAGGTCAAACTTTCAGAAGTGGGGGGTTTAACGGCGTGGCCGCGCTGCGATCCAGTGCGAGTGTTGCTACTACGCAGAGGAAGCTACAGCGAGACCGCCACTAGATTTAGGGGACGGCGCGCCGCGAGGGCACGCCGATCCCCAACACCAAGCCCGGGGGCTTGAGGGTTGAAATGACGCTCGAACAGGCATGCCCGCCAGAATACTGGCGGGCGCAATGTGCGTTCAAAGATTCGATGATTCACTGAATTCTGCAATTCACATTACTTATCGCATTTC
+
IIIIIIIIIIIIIIIHIIIIIIIIIIIIIIIIIIIIHIIIIIIIIIIIIIIIIIIIIIIIIIIIIHHIIIIIIHIIIGHHHIIHIIIIIIIHIIIIIIIIIHIIHHHIIIIHIIIIIIIHIHIHIHIIIIIIIIIIIIIHHHIIIIIIIIIIIIHIHIHIIIIIIIIIIIIIIIIIIIIIIIIIIIIIIHIIIIIIIIIIIHIIIIIIIIIIIIIIIHIIIIIHHIIHHHIIIIIIIIIIHIIHHHIHDECIIIIIHIIIIIIIIIIIIIIIIIIIIIIIIIIIIIIIIIIIIHIIIIIIIIIIIIIII
@HISEQ:711:H5NNWBCX2:2:1101:16365:14909:ATCTCGTA
TTAAGTTCAGCGGGTATCCCTACCTGATTCGAGGAGTTCCAATGTCAAGCTGTCCCCCGCCCAGACTGACGGGCAAGGGCTGGCAGCCTCGCCGCGCGCGGGCGCACATGCGTCTTATCACGCTCGGCCGCGCGGCAGGCGTCCGCCCATGGATTCCAGCGCGGTGGCCGCCTCCTCGGGCACGCCACCGCCGCCATGACCGCGCCTTCACTTTGCGCGAGGTTTTTCGTCGCAGAGACGCTCGAACAGGCATGCCCCCCGGAATGCCAGGGGGCGCAATGTGCGTTCAAAGATTCGATGATTCACTGAATTCTGCAATTCACATTACTTATCGCATTTC
+
HIGHHHIHHIIHIGHIIHHIIGIFHIHIHIHHIHGHIIHIHIHIIIHHIIH@HFGHHIHHHHHHIIIHHHIIIIIIIIIIIIIIIIIIIHIIIIIIIDIIIHDHIIIGIIIIHGHIHHHIIIIIIHGIHHIHIHHIHHHHIHIHEIIHHFHHIHHIIIIIGHHHHHHIIIIIIIHHHHHHHIIHGHIHIHIHHHIIIIIIHHIIIIIIIIHHIIIIIIGIGHG<HGIIHHHIIIIHFDIIIHIIHHIIHHIIIIIIIIGIIIHHHHFHIHIIGIGGHIIHIHIIIIHHIIHHHIIIIIIIIIHIIIIIIIHHHIIIHIIGIIHIIIIIGHIIIHIIIGII
@HISEQ:711:H5NNWBCX2:2:1101:17191:14791:ATCTCGTA
TTAAGTTCAGCGGGTAGTCCTACCTGATTTGAGATCAGATCATAAAGTAAAATTTTGTCTAAGTTAATAGACTATTAGAAGCGGTTCATCTGCATTTCCTGGCCACTTTTTACAGTGTCCTCAGCGAGTGATACTTATCACGCCGAGTGGAACCAAGCATATACTGAGATCCAGCTAATAAATTTAAGAGGAGCAAATGGTGAAATCTGCAAGACCTCCAAGTCCAAAGCAAACCAGTTAAATTAACAAAAGATTTACTTTGAGAATTTCATGATACTCAAACAGGCATGCTCCAAGGAATACCAAGGAGCGCAAGGTGCGTTCAAAGATTCGATGATTCACTGAATTCTGCAATTCACATTACTTATCGCATTTC
+
IIIHHIIIHHHHHHHHIIIIIIIIIIHIIIIIIHGIHIIIIIIHFHIHIHHHHHIIIHHIIIIIIIIHHIIIIHIIIIIIIHIIHIIIIIIIIIIIIIIIHHHIIIIIIHIIIIIIIIHHIIHIHDHDHHCHIHHIEHHIIIIIICHHHEHIIG?GHHIIHIIIIIHIHIIIIIIHIIIHHHIIIIIHHGGIHGHHIIIHHHIHGIHHIGIIHIGF/H?HHCEHFHHHHEIHHHHHCG@IHGDGHIIIHGIIHFHHHIHCHHHHHF1IHHHIIHEHH@HHHHIIIIIIIHHHGIIIHIIIHIHIIHHEIHIHFIIIIHIIIIGHIIHIIIIIHIHIIIHHHHIIIIIIIIIIIIHHIIHIIIIHIIHHIIIIIIIH
@HISEQ:711:H5NNWBCX2:2:1101:4877:15245:ATCTCGTA
TTAAGTTCAGCGGGTATCCCTACCTGATCCGAGGTCAACCATTAAAAAATTAGGGGTTGCTGGCCAGCATCCACCGGGTCTCTGTAGCGGGTAAGTTACTACGCTTAGAGCCAGATGGCGCCGCCACTGATTTTAAGGGCCGCCGGTGACAGCGGGCCCCAACACCAAGCTAGGCTTGAGGGTTATAATGACGCTCGAACAGGCATGCCCCCCGGAATACCAGGGGGCGCAATGTGCGTTCAAAGATTCGATGATTCACTGAATTCTGCAATTCACATTACTTATCGCATTTC
+
IIIIIEHIIIHIIIIHHIIIIHIHEHIIIIIIHIIHIIHHIIIHIIHIIIIIIGGIHIIIIHHHIHIIHIIIHIIHHIIIHIIIIHHIIIIIIIIIIIIIIIIIHIIIIIIHGHIIIHIIIHHIIHIHHIHIIHIIIIIIHHHIIIIIHIIIIHIHHIHIIIIIIIIIIIHHHGHFIIHIHIHHHHHIHIIIIIIIIIIIHHHIIIIIIIIHIIHIHIHHHHIHDIIHHEIIIIIHIIHHHIIIIIIHHIIIIIHHFIHIIIHEHGIHF?HIIIIIIHHIHHHHHHEIIIHHI
@HISEQ:711:H5NNWBCX2:2:1101:8569:15130:ATCTCGTA
TTAAGTTCAGCGGGTATCCCTACCTGATCCGAGGTCAAACCATAGAAAAATAGTTGTGGTTGTCTGGCGAGTCGCAGCCAACGTCCAGAAGCGAGAAAAAATTGACTACGCTGAGGAGTTGGTTACCACCGCCTACGAGTTTCGGACATGTCCAGTGACGGACAAAGTTCCAATACCAAGCAAACTAGGCTTGAGGGTTTGAAATGACGCTCGAACAGGCATGCCCCTCGGAATACCAAAGGGCGCAATGTGCGTTCAAAGATTCGATGATTCACTGAATTCTGCAATTCACATTACTTATCGCATTTC
+
IIIHIIIIIIIHHIIIIHIIIHIIIHIIIIIIIIIIIIIIIIIIIIIIIHHHHHIIHIIIIHIIIHIIIIIIIIIIIIIIIIIIIIIIIIIHIIIIHIIIIIIIIIIIIIIIIIIHIIHIIIIIIIIIIIIIIIIIIIIIIIIIIHIIIIIIIIIIIIIIIIIIIIIIIIIIIIIIIIIIIIIIIIIIIIHIIIIIIIIIIIIIIIIIIIIIIIIIIIIIIIIIIIIIIIIIIIIIHIIHEHHGHIIIIIIIHIIIIIHHIIIIIIIIIIIIIIIIIIIIIIIIIIIIHIIIIIGIIIIIHIIIIIIII
@HISEQ:711:H5NNWBCX2:2:1101:10736:15177:ATCTCGTA
TTAAGTTCAGCGGGTAGTCCTGCCTGATTTGAGGTTATATGGGTCAAAGGATGGAGAGAGTCCATCACAATTAGGAGCAAGTGAACCTTTCCACAGCTGAACTACTCTGACATGAATGACTATCAATGCCAATGCAAGCTCAAGCAGGTGGAACACCACATCGCTAATGCATTTCAGAGGAGCTGAACAAGCCAGCACACTCCACATTCCAACAAGAAAGCCTCTCTACAATAAAGAAAGGTCCTCATTGATGGTTTCATGACACTCAAACAGGCATGCCCCTCGGAATACCAAGAGGCGCAAGGTGCGTTCAAAGATTCGATGATTCACGGAATTCTGCAATTCACATTACGTATCGCATTTC
+
IIIIIIHHIIIIIIIIIIIIIIIIIIFHHHIGHHHHIIIIIIIIHGHIGGHHIIIIIIIIIIIIGFHIIIIIIIIIIHIIIIIIIIIIIIIIIIIIIIIIIIIIIIIIIIIIIIHHHIIIIIIIIIHHFIIIIGHHIGHIIIICHIIHHHIIHHIIIIIHIIIIGHIIIHIIIHIIHHHHHIFHIIGHIHFHHIIIIIIIEHFHHIIHIIIHIIIHIHIHGFHHFHHHHHHHHIHHGIHGHIIIIHIIIHHIIIIHGHIHIHIIIGIH?GHIHHIHIIIIIIIIIHIIIIIIIIIHGIIIIIIIHIIHIIIHHIHGIIIIIIIIIIIIIIHIHIIIIIHHHIIIIIIIIIIIHIHIIIIIHIII
@HISEQ:711:H5NNWBCX2:2:1101:11090:15044:ATCTCGTA
TTAAGTTCAGCGGGTAGTCCTACCTGATTTGAGGTCAAGATGGTCAATACAGAAGAGGTTTAGAAAGCAGCATTAAGCAGATGTCCAGGATGTAGATAATTATCACACCTGTAGACAGTTCCACCAAGGTACTGCTAATCAATTTCAGGGGAGCAGACTATAAAAGCCTGCAACAACCCAAATCCAAGCCACACCAGGTGTGGTTGAGAATTTAATGACACTCAAACAGGCATGCTCCTCGGAATACCAAGGAGCGCAAGATGCGTTCAAAGATTCGATGATTCACTGAATTCTGCAATTCACATTACTTATCGCATTTC
+
GIIIIIIHGIIIGIHHIIIHIIHIHHIIHIIGFHHHIIHHIHEHHHIIHHHGFHIIHIHIHIIHHIIIIIHIIIIIIGIIIHIHIHHHIIIIIIIIIIIIIIIIIIIIIIIIIIIIIIIIIIIIIIIIIIIIIIHIIIIHGIIIIIIIIIIIIIIIHHIIIIIIIHIHIIIIIIHIIIIIIIIIIHHIIIIIIIHIIIIIIHHIIIIIIIIIIIIHIIHEIIIIIHIIIIIHHIIIIIIIIIIIIIHHIHHGHIHIHIIIIIIIIIHHIIHIIIIIIIIHIHIIHIIIIIIIIIIIIIHHIIIIIIHIHIHGIIIIGIII
@HISEQ:711:H5NNWBCX2:2:1101:16728:15208:ATCTCGTA
TTAAGTTCAGCGGGTAGTCCTACCTGATTTGAGATCAAACGTTCAAAGAGCTGTCCTCGCCGAGGAGAGACATTTATGAGCCCCAGCGAACCTCCATCACTGAAGGTTATCTGGTGGAAAACCACAAGCGTAGATAGTTATCACACCCGTGATGCCACCAAACACTGGCAAGCTGATTCATTTGAGAGGAGCCGACCTGCAGGCCAGCAAAACCCCCAAAGTCCAAGCTCATCATGGGCAAAGCCATGAGAGTTGAGGTGTTCATGATACTCAAACAGGCATGCCCTTCAGAATGGTCCAAAGGGCGCAAGGTGCGTTCAAAGATTCGATGATTCACTGAATTCTGCAATTCACATTACTTATCGCATTTC
+
IIIIIIIIIIIIIIIIIIIIIGIIIIIHIIEGHHHIIIIIIHIIHIIIIIGIIIIIHIIIIIHIHHHIIIIIIIIIIIIIIIIIIHHIIIIIIIIIHIHIIIIIIIIIIIIIHIIIHIIHGHHIHHIIIIHHHHIIIIIIIIHIIIHIHIIIIIGHIIIIHEHHECEHIIFHHHIIIHGIIIIIIIIHIIIIHIHIHIIIIHHIIHIHIIIIIIHEHHHHHCGIIHIIIIHEIIHHHIIIHHFIHGIIHGIHFIIIIHIIIIIIIIIIIIIIIIIIIHIIIIIGIHIGIIIHIGIIHIIIHFDIIIIIIHIIHIHIIIIIIIIIIIIIHIIIIIIIIIIIHIIIHIIIIIIIIIIIIIIIIIIIIHIIIII
@HISEQ:711:H5NNWBCX2:2:1101:8320:15344:ATCTCGTA
TTAAGTTCAGCGGGTATTCCTACCTGATCCGAGGTCAACCTTAAAAAATTGGGGGTTTAACGGCAAAAACTACAGAACCTTCCAAAGCGAGAAAAAATTACTACGCTCAGAGGCCACTGCGGCTCCGCCACTAGATTTAAGGAACTACAAACGTAGATTCCCAACACTAAGCCAAGCTTAAGTGGTCAAAATGACGCTCGAACAGGCATGCCCAATAGAATACTAATGGGCGCAATGTGCGTTCAAAGATTCGATGATTCACTGAATTCTGCAATTCACATTACTTATCGCATTTC
+
IIIGIIIIIIIIIIIIGIIIIIIIIIIIHIHGICHIIIIIIIGHIIIIHIIIIHIIHHIIIIIIGHHHIGHIIIIIIHIIIIIHHIIHIIIHIIIIHIIIIIIIIHIIIIGIHIHHIIHIIIIIIIIIIIIIIIIIIIIIIIIIIIIIIIIHIIIIIIHIIIIIIIIIIIHIHIHHIIIIIIIHGHHIHHIIIIIIIIHIHGHHIIHIHHHIIIIHIIIHHIIIIIHEHHIHEIIHHECIIIHIIIIIIIEIIIIGIHIHHGIIIIIIIIIIIIIIIIIIIIIIIIIHHHIIIIII
@HISEQ:711:H5NNWBCX2:2:1101:13663:15418:ATCTCGTA
TTAAGTTCAGCGGGTAGTCCTACCTGATTTGAGGTCAAAAACAAAGAATATCACATTTATTTAAGAAGCCCAAGACCTCTAAAAGGCAACTGCCATGGCATAGATAGGCTATCATACCAAGGAACAGTCAACAAAGGTCATCCGCTAATGCATTTAAGGGAATTGCCAACTTTTTTGTGAAAAAAAGTTTACAAAGCCCCCACAATCCAAGCCACCCAATCAGCTTACAAAACTGAAAGTGGTTGAGTATTTAATGACACTCAAACAGGCATGCTCCTCAGAATACCAAGGAGCGCAAGGTGCGTTCAAAGATTCGATGATTCACTGAATTCTGCAATTCACATTACTTATCGCATTTC
+
IIIIIIIIIHIIIIIIIIIIIGHHIIIIHIIIIFIHIIIIIIIGIIHHHHIGIHHHIIGIIIIGHHHIGEHIHIIIIHIIIIIIIHHHIGIIIIIIIHIIIIGIIHIIIIHIIIIIIIIHIIIIIIIHIGIIIIIIIIIIIHCHHHIIH/FHIIIIIHIHIIIIIIHIHHIIIHHHIIIHHHHIIIHHHHIIHHHIGHGHIHIIIIHIHHIIHIHHHHHHHFHCGGFHHHEDHIIHGHGIHEFIIGHIHCIIHIGIHIHHGHFHGIIIHGIIIIIGIIIHIIHCHHIGIIIIIHHEIIIIHHIGIIIIIIHIIIIIIIIHIIIHHHEHHCEIIIIHIIIIIIIIIIIIIIIHGIIHHCH
@HISEQ:711:H5NNWBCX2:2:1101:20000:15364:ATCTCGTA
TTAAGTTCAGCGGGTAGTCTTACTTGATTTGAGATCGAGTTTTACAAGAATCGTTGCCGACCCTTGTGAAATCCTGCATCAGTCAGCCAAAACGGTCAAACTCCCTTTATATTAGCTGCAGCAAAAGTAATAATCCGTTTGACGGGACTAAATAAATATGCTTTTAGCTCAGGAGAATGTCCAGCTGCACCTGCATTTCAAGCAACCCGCCACCGATCTAAAAAAGATTGGTGTTGGGATTGCTCAAGTCCAAAACTGTTTTTTTAAAAAAAAAAAGTTTTGAGGTGTTTACTGATACTCAAACAAGCATGCTCTTCGGAATACCAAAGAGCGCAATATGCGTTCAAAGATTCGATGATTCACTGAATTCTGCAATTCACATTACGTATCGCATTTC
+
IIIIIIIIHIGIIGIHIIIIIIGIIICHIIIHHIIHHHHHIIIIIIIGIHHIGIIIIHIIGIIIIHIHHHIIGHHHIIHHIIHIIIIIIHIIGIIIIIHIIHIHHIHIIIHIHFGEHHHC@EHHHIFIIHIHHIGHIHHIFHIIIC/CGHHHHHHHHEHEGHHIIFE@EC@?HEHFHHEHEBEEHGCGHEHIC@HGHHHHFGEHDCHHGEHHII-B-8-HHIHHHFFF-G@EHEEB.CGIHG?GCHHEEEFHHHEHFEIHEGF?HIIIIIIIIIIIIIIIIIHIHHIIHIIIIIIHHHCIIIHIIIIIIIHIIIIIIIHIIIIIIIIHGIIIIIIIIIIIIIIIIIIIIIIIIGIIHIHIIIIIIIIIIIIIIIIIIIIHHGHIIIIIIIIIIIIII
@HISEQ:711:H5NNWBCX2:2:1101:20335:15498:ATCTCGTA
TTAAGTTCAGCGGGTATCCCTACCTGATCCGAGGTCAACCCATATATGGTTGGCTTCTGGCAGACCCTGCCCGGGCCCCAAAGCGAGAGAGATTTACTGCGCTCGGAGCCTGGAGAGTGCCGCCACTGATTTTGAGGCGCGCTGCGAGCCAGCGACGCCCAACTCCAAGCGGCGCTTGATGGCTGTAATGACGCTCGAACAGGCATACCCTCCGGAATGCCAGAGGGTGCAATATGCGTTCAAAGATTCGATGATTCACTGAATTCTGCAATTCACATTACTTATCGCATTTC
+
IIIIIIIIIIIIIIIIIIIHHGIHIFIHHHIIIIIHIIGHIIIIIIIIHIIIIIGIHIIIIIIIIHIIIIHIIIHIIIGHHEHIIIIIHIHHHHIIIHIIIIIIHIGHIIIIIIIIIHHIIIHHIIIGIHHIIIIIIIIIIIHHHHGIHGIIIIIIIIIIHIGHHIHFHHIIIHIHIIGIIIIHHHGIHIIIHIIHGIIHIIIIIIIIIIHIHIHIIIGIHHHHCIHIIIIHCIIIIHIIIIIIHGIIIIHIHHIIHIIIIIIIHHIIHIHIHHIIHIIIIIIIIIIIGIIII
@HISEQ:711:H5NNWBCX2:2:1101:5246:15681:ATCTCGTA
TTAAGTTCAGCGGGTATCCCTACCTGATCCGAGGTCAACATATACATAATTGGCTTCTGGCGGGCCCTGCCCAGGCTCCAAAGCGAGAGAGATTTACTGCGCTCGGGGCCTGGATAGTACCGCCACTGATTTTGAGACGCGCCGTAGGCCAGCGACGCCTAACTCCAAGCGGTGCTTGATGGCTGTAATGACGCTCGAACAGGCATACCCCCCGGAATGCCAGAGGGTGCAATATGCGTTCAAAGATTCGATGATTCACTGAATTCTGCAATTCACATTACTTATCGCATTTC
+
IIIIIIIIIIIIIIIIIIHIIIIIIIHIHIIIIIIIIIIIIIIIIIIIIIIHIIIIIIHHIGHIIIHIIIIIIIIIIIIHIIIIIIIIIIIIIIIIIIIIIIIIIIIIIIIIIIIIIIIIIIIIIIIIIIIIIIIIIIIIIIIIIIIIIIIIIIIIIIIIIIIIIIIHIIIIIIIIIIIHHIIIIIIIIIIIHIIIIHIIIIIIIIIIIIIIIIIIIIHHHIGHGHIIHIIIIIIIIIIIIHIIIIIIIIIIIIIIIIIIIHIIIHIIHIIIIIIIIIIIIIIIIIIIIIIII
@HISEQ:711:H5NNWBCX2:2:1101:7438:15732:ATCTCGTA
TTAAGTTCAGCGGGTAGTCCTACCTGATTTGAGACCATGGTTCAGACACAAGTGTCTTGTAGTTGGATCCTTACTTCCTAAAGCTGGGCACTACTGCTGCTTATTTGGCAAAATGAGAAACCAAGGTTCCATACATATACCTTTCGGCAGCCTTTGCAGGCCGTCATTACTTTATTCAGTGCAGACTAATGAAATTCAGAGCACTAAGATAGACGCTCCAGATCTTCCCGCTTAATAAATTAATTGGGAAATGAATACATTAGATTCTCAAACAGGCATACTCTAGCAAGCTAGAGTGCAATGTGCGTTCAAAGATTAGATGATTCACGAGATTCTGCAATTCACATCACGTATCGCATTTC
+
IIIHG<FGFF@CHHHDHIHHHHEHECHHHE?1GEHHHHHIHIIIHHIHGFHHHIIIGIHHGHIIEDFHHIIIHIIIIHHIHIIIHIFHHIHIIHIEHIHHIGHIHIGHFHHIIFEHGHIIIHHGHHHFHIIEHHIHHHHHHIIHIH?EHIHHHHIIIHHHGHIIHHHGHIIIHGHIHHIIIIHFGHIIIIIIIIIIIHHIHEHHIIIIIHIHHHGFHIIIGIIIHIDDDG?HIIIIIHIIIIIIIIIHHIIIHFHIHIHIIHIHGIGIIIIHIIGIIIIIIHIHIIIIIHIIHHIIFIHHHHHHGIIIIIIIIIIIIHEIIIIIIIIIIIHIIIHIIIIIIHHIIIIIIIIHIIIIIHIIII
@HISEQ:711:H5NNWBCX2:2:1101:9969:15643:ATCTCGTA
TTAAGTTCAGCGGGTATCCCTACCTGATCCGAGGTCAACCATAGAAAATTTGGGGTTGTTGGCAAGCAACCGCCGGGACTCTGTAGCGAGAAAAATTACTACGCTTAGAGCCAGACGGCACCGCCACTGATTTTAAGAGCTGCCCAGAGGCAGGCTCCAACACCAAGCTAGGCTTGAGGGTTATAATGACGCTCGAACAGGCATGCCCCCCGGAATACCAAGGGGCGCAATGTGCGTTCAAAGATTCGATGATTCACTGAATTCTGCAATTCACATTACTTATCGCATTTC
+
IIIIHIIIIIHIIIIHIIIIIIHIIIIIIIIIIIIIIIIIIIIIHIIIIIIIHIIIIIIIIIIIHEHHIIHIIIIHIIIHIIIIIIHIIIIIIIIIIIIIIIIIIIIIIIIIIIIIIIIIIIIIIIIIIIIIIIIIIIIIIIIIIIIIIIIIIIIIIIIIIIIIIIIIIIIIIIIIIHIIIIIIIIIIIIIIIIIIIIIIIIIIIIIIIHIIIIIIIHIIIFIIHIIIIIIIHIIIIIIIHIIIIIIHIIIIIIIIIIIIIIIIIIIIIIIIIIIIIIIIIIHIIIIIIII
@HISEQ:711:H5NNWBCX2:2:1101:13922:15657:ATCTCGTA
TTAAGTTCAGCGGGTAGTCCTACCTGATTTGAGATCAGATCATAAAGTAAAATTTTGTCTAAGTTAATAGACTATTAGAAGCGGTTCATCTGCATTTCCTGGCCACTTTTTACAGTGTCCTCAGCGAGTGATACTTATCACGCCGAGTGGAACCAAGCATATACTGAGATCCAGCTAATAAATTTAAGAGGAGCAAATGGTGAAATCTGCAAGACCTCCAAGTCCAAAGCAAACCAGTTAAATTAACAAAAGATTTACTTTGAGAATTTCATGATACTCAAACAGGCATGCTCCAAGGAATACCAAGGAGCGCAAGGTGCGTTCAAAGATTCGATGATTCACTGAATTCTGCAATTCACATTACTTATCGCATTTC
+
IIIIHIIIIIIIIGHHIIIIIIIIIHIIIIIIIIIIIHIIIIIIIIIIIEHHIIIIIIIIIIIIIIIHHIIIIIIHIIIIIIIIHIIHIIIIIIIIIIIIHIHIIIIIHHIIIIHIIHHIIIIHIIHIIIHHHIIHIIIIIIGIIHH<ECHHIIIGFHHIIIIIIHIIIIIIIIIIIIIIIHIHHHIIIGHHIIHHIHIIIIIIHHHHIIIHGIHGIHHHIIIIHHHHHHHHIIHHEHEIHIHIHHHIIIIHIHIIHEHFIHIGIIIIIIIIIIIIHEIIHHIIHHIIIIIHHIIIIIIIIHECIHIHIIIIIIHIIHIIIIHIIIIIIIIIIIIIIIIIIIIIIIIIIIIIIHIHIIIIIHIIHIHHIIIIIIII
@HISEQ:711:H5NNWBCX2:2:1101:14461:15716:ATCTCGTA
TTAAGTTCAGCGGGTAGTCCTACCTGATTTGAGGCCAGATCATGAGGGGTTTTTCTTTACCAGAAGGCAACGAAAGAGTTAGAAGCAGATCTAGAACCAGCTTTATCTCGGCCATCAATAAAGATGTCCTCGACGAAATACTTATCACGTCGAGTGGAACCGATTACAGAAGGGATTCGCTAATATATTTCAGGTGAGCCGATCAATAAAGACCGGCAGACACCCAAGTCCAAGCCGCTGACCGACGATTAAGAAAGTCAGAGGTTGAGGGTTTCATGACACTCAAACAGGCATGCTCCTCGGAATACCAAGGAGCGCAAGGTGCGTTCAAAGATTCGATGATTCACTGAATTCTGCAATTCACATTACTTATCGCATTTC
+
HIIIHIIIHIIIIIHHIIIIIIIIIIHIHGFIHIIIIIIHIIIHIIIIIHHIIIHIIIIIHIIIHHIIIIIIHIIIIIHHHIHHHHIIIHHIIIIIIIIHIHHHIIIIIHHHHGHHIIGHIIGHIIIIIHIGGIHIHIIIIGIIFHIIHFHI<EEHIHHIIIIDHHIIIIIIGEIHDC@GHIHHHHIGGEFIHEHGHHGGHGIIIHIHHDIHDHHHFEEHCHIHEHGHGDHHIHCHIIIHHHDFGFIIIHGIIHIIIHEIHIIHHHHIIIIHHGHIIIHFIGHIIIHIIIHIIIIIIIIIIIIHIIIIHIIHHIHIHHHG<HIIIIIIIIIIIIHHIIIIIGIIIHIHIIHHF1IIIIGIGIIIIIIHIIIHHHIIIIIII
@HISEQ:711:H5NNWBCX2:2:1101:16802:15591:ATCTCGTA
TTAAGTTCATCGGGTAGTCTTACTTGATTTGAGATCGAGTTGAACGACACATATGTGTCGTAAAATCCTGCATCAGTCAGCAAAGAGGACGATTATCCTTTATGTTAGCTGCAGCAAAAGTAATAATCCTGTTTGACGAGGACTAAATAGATATGCTTTTAGCTCAGATAAAAGTCCAGCTGCACCTGCATTTCAAGCCGCCCGCCTACCAATGAAGGTTGTTGGGATAGCTCAAGTCCACTCTCCTTTTTTTTTAAAAAAAAAGAGAAAAGTGAGGTGTTTACTGATACTCAAACAAGCATGCTCTTCGGAATACCAAAGAGCGCAATATGCGTTCAAAGATTCGATGATTCACTGAATTCTGCAATTCACATTACGTATCGCATTTC
+
HIGHIIIFHHGICDHIIHHGHIIIIHIHIIHHIGHIIHIIIIHHIIEHHHH?HHH?EGHIHEEHHHHHHEHIHGHHCFFGHIHHHIIIIHIIIIFHIIIIIHHIIIIHHGGHIHCHHIHIIIIIHHHCGHIFHFHFHIHIGHHHHIHIGHIIIIHIEGCGHHIFFHIHHEHIG@HHFBEEH?EHCAGHHGIHG>BFEHFHHEHDDCEHH8.GFB.EHFBHIHHB.F.F.A.;..EHEAGA@.GIIIGIIDHCIIGHHCE0EF?ECCGED0?HGGIIHGIIIIHEIIIIIHHIIHCGHFIIIIIIIIHIIIIIHHIEHEHGDDIHHEHHHHGHFIIIIHIIIIHFIIIIIIHHGFHEIIGHHHEGCIIHGIIIIIHIIIIHEIHHGCIIH
@HISEQ:711:H5NNWBCX2:2:1101:17991:15569:ATCTCGTA
TTAAGTTCAGCGGGTATCCCTACCTGATCCGAGGTCAACATATACATAATTGGCTTCTGGCGGGCCCTGCCCAGGCTCCAAAGCGAGAGAGATTTACTGCGCTCGGGGCCTGGATAGTACCGCCACTGATTTTGAGACGCGCCGTAGGCCAGCGACGCCTAACTCCAAGCGGTGCTTGATGGCTGTAATGACGCTCGAACAGGCATACCCCCCGGAATGCCAGAGGGTGCAATATGCGTTCAAAGATTCGATGATTCACTGAATTCTGCAATTCACATTACTTATCGCATTTC
+
IIIIIIIIIIIIIIIIIIIIIIIIIIIIIIIHIHIIIIIIIIIIIGIIIHIHIIIIHHHIIIIIGHIHIIIIIIHIIHIIIIHGIIHIHIIHIIIIIIIIIIIIIIIIGIIIIIIIIHHIIIHHIIHHHHIIIIHIIIHIIIIIIIIIIIIIIIIHIHIIIIHEGHIIIHIIIIEGIIIIIIIIHIIHIIIIIIHIIIIIIHHHIIIHIHIIIIIIIHIHIIHIHIHHHIHIHIIGIIHIIHIIIIIIIIIIHIIIIIIIIIIIIIIIIIIIHIGHIIIIIIIIIIIIHHIII
@HISEQ:711:H5NNWBCX2:2:1101:19156:15622:ATCTCGTA
TTAAGTTCAGCGGGTATCCCTACCTGATTCGAGGTCAAACTTGGGGGGTTCTTGATGGATGCAAGCTCACCAAAATCTTAAAGCGCAATGTGCTGCGCAAGAAGCTGGCGATGCCGCTGCCAATACATTTAGAGCGAGTCTTTGCACAAGGCAAGGACAGACGCCCAACACCAAGCAGAGCTTGAGGGTGTAAATGACGCTCGAACAGGCATGCCCAATGGAATACCAAGGGGCGCAATGTGCGTTCAAAGATTCGATGATTCACTAAAGTCTGCAATTCACACTACTTATCGCATTTC
+
HHFHH<DG?GHHHHHIE1<FHHHHH?FD1CGEGHGEE<11<@GHI<E?HHIHHIGHHIIIICEE@=DHHIIEHH1D11<<DFHIGHIHIIHCHHEEHDHCHHEHEHHHEEDHHCHHEDHIGHEHFHHHHFHGGHHIIIH0FHHHIHHHHFHFIHHGHHIIIHDCHHHHHGEDHHHFGGEHI0EFFHHG@IHH?HEGAF@9EHCFFGGEIHIHG?1C@HGF1HHHHEHFCCCHH=EIHHCCEHHG1C1HF1<?F<HF@CC1<1C<EEGHEC<11HD@F?C<<<<<1G<0@EHEGFC<///
@HISEQ:711:H5NNWBCX2:2:1101:10039:15810:ATCTCGTA
TTAAGTTCAGCGGGTAGTCCTACCTGATTTGAGGTCAAGTTGTCAAATATACATGGGTTTTTGTCTCCGATGGGACTGTTTTGAGCAAAAAAAAAAAAAAAGAAAAACAAGCCTTCGTAGAGTCCGGCACACTCCAAATCCAAAGCATGACCCCTCACCTCCCCACCCACCCCATTGATTCATGGGGTTTGGGGGGGTTGTGGTTCATGTTGAGAATTAAATGACACTCAAACAGGCATGCCCCTCGGGAATACTCGAGGGGCGCAAGGTGCGTTCAAAGATTCGATGATTCACGGAATTCTGCAATTCACATTACGTATCGCATTTC
+
C<FF@<11C@1///FHE@GCH@1CC@GHHHHIHHEEH?@F1G@EHHG1<<DE1FF1F1CEHIHICD11//D=011111<D1D10<11<11<CDCCC/C/C<01D=C<0C###@G@G6@?6+D53,@-IHE@68-?F-F@@@68-ECG@EE<HHFFF-HCHIHHCEDC7-HEEHFHCHEHG@B=HHH@@=DIIDDCHGHGEIHHHECEIIHHHIIHHEECGEE@0GF@EHHIHHHEE?FDEGIGHHEHIIIIIHHHCCGHHIGIGHHHHCIHHGEGIIIHIIHIIIIIIIIIIIIHIIIIIHIIHIHGIIHHGIIIHHHHFIHFHHHCI
@HISEQ:711:H5NNWBCX2:2:1101:11844:15994:ATCTCGTA
TTAAGTTCAGCGGGTATCCCTACCTGATTCGAGGAGTTCCCACGTGTTGCTGTCCCCGCCCGACGGACGGGCCAGGGCCGGCAGCCTCGCCGCGCGCGAGCGCCAATGCGTCATATCACGCTCGGCCGCGCAGCAGGCGTCCGCCCATGGATTCCAGCGCGGTGGCCTCCCCGCTCGGGGCACGCCACCTCCGCCATGACCACGCCTCCGCCGGCGTGAGGGGTATTTCCAGAGACGCTCGAACAGGCATGCTCCCCGGAATGCCGGGGGGCGCAATGTGCGTTCAAAGATTCGATGATTCACTGAATTCTGCAATTCACATTACTTATCGCATTTC
+
IIIIHIIIIIHIIIIIIIIIIHIIHHIIIIHIHIIIIIIIHIIIIIHHCHIHIIIIIIIIIHHIIIIIIHIIIIIHIIIIIIIIIIIIIIIHIHIHHGDHIIIIIIIIHHEHHGHHIIIIIIIHHIIIIIIIGIIIHHIIIIHHIIHHIHHIGIIHIHHIHHHIIHIHIHHIIHHHIIIIIIIIHIIHHEFIIIIHIIHIIIIHHIHHIHIIIIHHCIHIGHIIIIIIHCHHEIIIIIIIIIHHHHIHHIIIIIIIIIIIIHHHHIIHEIHHHEIIHHIIGIIIIIHIIIIIIIIIIIIIIIIHEIIIIIIIIIIIIIIIIIIHIIHHHHIIIHIII
@HISEQ:711:H5NNWBCX2:2:1101:17000:15879:ATCTCGTA
TTAAGTTCAGCGGGTATCCCTACCTGATCCGAGGTCAACCATAGAAAATTTGGGGTTGTTGGCAAGCAACCGCCGGGACTCTGTAGCGAGAAAAATTACTACGCTTAGAGCCAGACGGCACCGCCACTGATTTTAAGAGCTGCCCAGAGGCAGGCTCCAACACCAAGCTAGGCTTGAGGGTTATAATGACGCTCGAACAGGCATGCCCCCCGGAATACCAAGGGGCGCAATGTGCGTTCAAAGATTCGATGATTCACTGAATTCTGCAATTCACATTACTTATCGCATTTC
+
IIIIIIHIIIIIHIIIIIIIIIIIIIIIIIGGDHIIIIIGIIIIIIIHHIIIIGHHIIIIIIIIIHHHIIIIIIIHIHHGIIIIIIIHIIIHIIIIIIIIIIIIGHHHIIIIHIIIIIIIIIIIIIIIIIHIHIHIIIIIIIHHHIIIHHIIHIIHIIIIIIIIIHIHIHIIIIIIIHIIIIHHHIHHHIIIIIIIIIIIHHIIIIIIIIIIIHIGIGHHHFCHIIHHHHHFHIIIHIIHHHIHIHIIIIIGIHIIIHIHIIIIHIIIHIHIIIHIHIIIGHHHHIHHHII
@HISEQ:711:H5NNWBCX2:2:1101:17431:15915:ATCTCGTA
TTAAGTTCAGCGGGTAGTCCTACCTGATTCGAGGTCAGATTTCAAAGTGTGCTTGACCGCCGCTCGGACGGCAGTCGAGGCGGGGGACGCGAGGCCCGGTCGGACGAGGACAATACAACGCCCGTGGGTGCTCGGAGACCCCACCGATTCATTCAAAGGGAGCCGCGTCGCCGCGGCAGACCCCCAAGTCCGCCGCCAGCCGGTCGCAAAACCGGAGGCGGCGATGAATTCAAGACACTCGAACAGGCATGCCCATCGGAATACCAAAGGGCGCAAGGTGCGTTCAAAGATTCGATGATTCACTGAATTCTGCAATTCACATTACTTATCGCATTTC
+
IIIIIIIIIHIIIIIIIIIIIIIIIIIIIIIIIIIIIIIIIIIIIIIIIIIIHIHHHIIIIIIIIIIIIIIIIIIIIIIIIIIIIIIIIIIIIIIIIIIHHIIIIIIIIIHIIIIIIIIIIIIHHIIIIIHIIIIHDHHIIIHHI/?HGHHHIIIIIEHIIIIIIIHHIIIIIIIIIHHIHHIHIHIHHIIIHIHHIIHHIIIHIIIIIHHIIIIIIIIIIHIIIIIIIIIIIIIHHIIIIIHIIIHIIIIIIIIHIIIIIIIIIIIHHIIIIIIIIHIIIIIIIIIIIIIIIIIIIIIIIIIIIIIIIIIIIIIIIIIIIIIIIIIIIIIIIIIII
@HISEQ:711:H5NNWBCX2:2:1101:20777:15853:ATCTCGTA
TTAAACTCAGCGGGTAATCCCGCCTGACCTGGGGTCGCAATGCGAGCGCCGCTTGCGCGGAGCTTCAGGGTCGCAGAGTCCACACTTGGAGACCGGGCGCGCGGCGGGAGCTCGAGAGGCTTTGTTTCACCACCGATCACCGCGGCTTCGGTCGCCGAGGACTCATATTTGGGCCAACCGCGAGCGGTCAGCGCACGGGAGGCCAATCTCCGCCCGCGCCCCATGCCCCCCGCCTTGGTTTGGGGGGGTGGGGTGGGGCAACGATGCGTGACACCCAGGCAGACGTGCCCTCGGCCTAATGGCTTGGGGCGCAACTTGCGTTCAAAGACTCGATGGTTCACGGGATTCTGCAATTCACACCAAGTGTCGCATTTC
+
HHHIIHH?CHFDHDHHHHHHIHHHHHHHIHIHGIHHHIHHIGHH<CHHHHIIHIGC?CHHHHHHICC@1CGHIIGHDHHHIIGEHEHH1<CFHIDDHHDDCHHHIGDHHHE@FHD@DCEED0<DDEEHHGFEHH<E?FHHH=CCHHEHG-DDEHCHHIHDD//D@HHIIIFIEHGHHAHDC?8EH<E.:BAGHHII<?CBCCEHHCBG?GICD################??HEB.B8:8.-8:-?.@?G?:.-.@C8.D<//CCCFHF?EHE<EHHEF0G0<D0E0<C///ECCGHCF11<1GEC<<D<C11CGCDHHHG?C1F1<1<<1E@G<11GC@F0<<11<<<11HD1FFED<11<HHEC/GG<11F/HF
@HISEQ:711:H5NNWBCX2:2:1101:7750:16032:ATCTCGTA
TTAAGTTCAGCGGGTATTCCTACCTGATCCGAGGTCAACCTTAAAAAATTGGGGGTTTTACGGCTAGAATCCCTCCGAATCCCAGTGCGAGACGTTAGTTACTACGCAAAGGAGGCTCCGAGAGGGTCCGCCACTACCTTTAAGGGCCTACGTTAACCGTAGGGCCCCAACACCAAGCAGAGCTTGAGGGTTGAAATGACGCTCGAACAGGCATGCCCGCCAGAATGCTGGCGGGCGCAATGTGCGTTCAAAGATTCGATGATTCACTGAATTCTGCAATTCACATTACTTATCGCATTTC
+
IIIIIHIIHHHHIIIIGIIIIIHIIIIIIHIIHIIIIIIIIIIIIIIIIIIHIIGHIIIIIIGIIHHIIIHHIHHHHIIIHIIIIIIIIIIIIIIIIHIIIIIIIIIIIIHHIHHIIIHIIIIIIIIHIHIIIIIIIIIIIIHHHHHIIIIIIIIIIHIIIIIHHIIIIIIIIIIIIIIIIIIIHIIIHIIIIIIHIIIIIIHIIHIIIIHIIIIIIHHHHIIIIIIIHIHDFIHDHFIHHFEIIIIIIIIIIIIIIIIIIIIHHIIIIHIIIIIHIGIHHIHIIIIIIIHIHIIIIIIII
@HISEQ:711:H5NNWBCX2:2:1101:10262:16200:ATCTCGTA
TTAAGTTCAGCGGGTAGTCCTACCTGATTTGAGATCAAACATTCAAAGGGCTGTCCCCGCTTAGGGAAGACGTTTATGAGCTCCAGCGAACCTCCATCACTGAAGGTTATCTGATGGAAAACCACAAGCGCAGATAGTTATCACACCCGTGATGCCACCAAACACTGGCAAGCTGATCCGTTTGAGAGGAGCCGACCACAGGCCAGCAAGACCCCCAAAGTCCAAGCTCATCATGGCGAGCCATGAGAGTTGAGGTGTTCATGATACTCAAACAGGCATGCCCTTCGGAATGGCCAAAGGGCGCAAGGTGCGTTCAAAGATTCGATGATTCACTGAATTCTGCAATTCACATTACTTATCGCATTTC
+
HIHIIIIHHIIIGIIIIIIIIEHHHIHHHIIIIIEHHIIIIIIIIHHIHIIHIIIIIIHIIIGIIHHHGIIIHHIHIGIHHIHHIIIIIIIIIIIHGIHIHIEHHHIIGIIIIIIIHIIIIIHHHHHIIIIHIHIHHHIIHIIIIHHHHGHHHIHIIIHIHHHFHIIHHHIHHIIHIIIIIIHHHHIHHGHHHIHHEHHHIHHIIIIHHHGIEHEHHFCG?HHG@?IHHGIIIIIIIIIIIIIIHEIIIIIIHHHIIHFIHIIIGIIHIIHHIIIIIHIIIHHIIGHHHIHHIIIIIIHIIIIHIHIHIIIIIIIIIIIIIIIIIIIHHIIIIIIHHHGIIIIIHIGIIIIIHDHHHHHHIHIGIII
@HISEQ:711:H5NNWBCX2:2:1101:14333:16173:ATCTCGTA
TTAAGTTCAGCGGGTAGTCCTACCTGATTTGAGATCAGATCATAAAGTATGTTTGTCTAATTTAATAGACTATTAGAAGCGGTTCATCTGCAATCCTGGCCACCTTTTTTACGGGTGTCCTCAGCGAGTGATACTTATCACGCCGAGTGGAACCGAGTTTACTGAGATCCAGCTAATGTTTTTAAGAGGAGCAGACGTGAATCCGCAAAACCTCCAAGTCCAAGACAAAACCAATTGAATTAACAAAAGGTAATGTTTTGATAATTTCATGATACTCAAACAGGCATGCTCCAAGGAATACCAAGGAGCGCAAGGTGCGTTCAAAGATTCGATGATTCACTGAATTCTGCAATTCACATTACTTATCGCATTTC
+
IIHIIHIHIHIIGHH<GHHIIIIIIGHHHIHHHHHHHHGGHHHHHIGIIIIHHIIHIIIIIIIHIDGHHIIIIIIIIHHIIHHHGHHHGHHHIIGIIIGHIHHHIGHHHHHCED??DHEHHHHIE?<CFHCHIEHHIIFIHIIICHH@GECHHGCHHDGHHHIIIIHHHHHGIIIHEHHABFHG?IHCHGIHIIIIHHIIIIHGGHIIIIIIHHHFHIHHHHEIIIHGHHHHIHGCHGIHIHHHGIIGIIIHIHHHEGHIIHG?HHGIIHCIIHHHIHFFHHHIIIIIHIIIHHGHIIIIHGHIIHHHGHIIHDDIHIIHIIIIIIGIGIIHIHIFHIIIIIHHIIIIIIIIHEIIIIHIIHIIIIIHHIHHIH
@HISEQ:711:H5NNWBCX2:2:1101:14523:16151:ATCTCGTA
TTAAGTTCAGCGGGTATCCCTACCTGATCCGAGGTCAACCTTTGATGAATGGGGATTTCTCCAATGGCAAGCAGTGCACCCACGATGCGAGCGAATAGTGCTGATAAGCCTTTACAACGCCACAAACACGTGGGGACCAACCGCCTCTGAATTTCGGTGGTGAGGTGATTTAACGTGATGCACGCATCCCCTCATTCACCAATAACCAATCCCCCAAATATTTTCTAAGAGGGATTGAACTGGTTGTTAATGACTCTCGAACAGGCATGCCCTCCGGAATGCCGAAAGGCGCAATGTGCGTTCAAAGATTCGATGATTCACTGAATTCTGCAATTCACACTACTTATCGCATTTC
+
IIIIIIIIHHIGHIHGHIHIIIHIIHHIIIIIIHIHIIIIIIIGGHIIIGIHIIGHGHIIIIIIHEHIIHHHIDHFIIIIIIIHIIIII=HHHIHIIIIIIGIIEHIGIGGHIHIIIIIIIIIGIHHHHIGHHDHIHIIIIIIHIIIHIIIIIHIHIIHIHHHIHHIIIHIHIHIIEHIIIIIIIIIIHHIEHHHHIHHHHHHIHHHHFIHIIIHIIIIIIHIIIIIHHIIIIHIIIIIIIIIIIIIIHIHIIIIIHGIHIIIIIIHIGHIGHCHHHIIIHEHIIHEIIIIIIHH<HIIIIIIIGIIIIIIGIIHIIIIIIIIIIIIIIGIIIIIIIIIIIIIIIIIIGIIIIII
@HISEQ:711:H5NNWBCX2:2:1101:17633:16056:ATCTCGTA
ATAAGTTCAGCGGGTTTTCTTGCCCGATTTCAGACCAAGTTATCAAGCATCAAACCAAAATAGTTTGACACTTGTAGATAGTTGGAGCACATGTTCCATCAGTATCAAAATAAATTGCCAAAAGCGAATGGAGTTTCCTCTGTTGCACTTTTGATAACCAATTTTGTCCTATTGGCGCACATACAATCTGTATCTGGTGATTGCCTGAGGCAAAGCATCCAAATCCACAATACTATAAGTGCAATGACATAACAGTTTGTGAGATTCTAATGATTCTGAAACGGGCATGCTCCCCGGAATACCAGGAAGCGCAAGGTGCGTTCAAAGATTCGATGATTCACTGAATTCTGCAATTCACACTGCTTATCGCATTTC
+
1<<<111<1D1<CC/00<D<G<1<D</<<<<1DCH1<<FCC111<<<11<<1DGC?1<<CD11<1FC11CC<G<G1<11D@GH<111<<CH11<<<GC<<<<D<CF?1<1<1<<FF1DGH111<<F0E?@@0F<C@0F0<DE/C@<<D</</</<DG@G/@<?FCGFGC@E?@G.8EG?FAA?@AA88..8.....F.6@8E?AB6.@?H@D?@?F9.C.....8/<HG<//<</FEG<//D<</</@HGD<</////0<00C<000F<00D0<<11F<1<HCD<D1D0</<IHD1<1GEHHHF<D0<</?HFD</<D11<1<111EEHFD<111F<1DCF<111G1CED<11<1<1<1D<1DC0HE<<11?<</
@HISEQ:711:H5NNWBCX2:2:1101:17520:16119:ATCTCGTA
TTAAGTTCAGCGGGTAGTCCTACCTGATTTGAGGTCAAGATGGTCAATACAGAAGAGGTTTGTTTAGAAAGCAGCATTAAGCAGATGTCCAGGATGTAGATAATTATCACACCTGTAGACAGTTCCACCAAGGTACTGCTAATCAATTTCAGGGGAGCAGACTATAAAAGCCTGCAACAACCCAAATCCAAGCCACACCAGGTGTGGTTGAGAATTTAATGACACTCAAACAGGCATGCTCCTCGGAATACCAAGGAGCGCAAGATGCGTTCAAAGATTCGATGATTCACTGAATTCTGCAATTCACATTACTTATCGCATTTC
+
IIIIIIIIIIIGIIIIGIHIIIIIIIGIIIIHHIIIIIHIHIIHIIHIHIIIIIIIIIHIIIHIHIIIHIHIHIHIIIIIIIIHIIIIIIIIIIIIIIIIIFHHIHIIHHIIIIIIIIIIIIIIIIIIIIIIIIIHIIIIHHIHHHHIIIHHIIIIHHIIIIIIIIIIIIIIHHHIIIIIIIIIIHHIIIHIHIIIIIHHIIIIIIIIHIIIIIIHHHHIIIHFIHHHEGIIIIIIIIHIIHHIHHIIIIIIHIIHIIIIHGIIIHGGIIHFIIIHGIIIHIIIIIIIIIHIIIIIIIIIIIIIIIIIIIIIHHHHIIIHIIII
@HISEQ:711:H5NNWBCX2:2:1101:20417:16059:ATCTCGTA
TTAAGTTCAGCGGGTAGTCCTACCTGATTTGAGATCAAACGTTCAAAGAGCTGTCCTCGCCGAGGAGAGACATTTATGAGCCCCAGCGAACCTCCATCACTGAAGGTTATCTGGTGGAAAACCACAAGCGTAGATAGTTATCACACCCGTGATGCCACCAAACACTGGCAAGCTGATTCATTTGAGAGGAGCCGACCTGCAGGCCAGCAAAACCCCCAAAGTCCAAGCTCATCATGGGCAAAGCCATGAGAGTTGAGGTGTTCATGATACTCAAACAGGCATGCCCTTCAGAATGGTCCAAAGGGCGCAAGGTGCGTTCAAAGATTCGATGATTCACTGAATTCTGCAATTCACATTACTTATCGCATTTC
+
IIIIIHIHHHIIIIIIGIIIIIIIIIIIIIIIHCFHHIIIIIIHIIIHGHHHFHHHHIIIICEDHCEEHGHFIHIIIICEHFHD0GHHDDHDEHIIHIFHIHIEGCHHEHHIFHIIHI?FGHHHIHIIIHHGIHHHHHIHIIIIIIIIEGHHHFIIIGHIHHHCCHGHHHHCHAAFFAHEGHHHHHH?.FEHIIIHHGHIIHIIHIGHHHGHEEGF?DC/?HHHC?IIIIIHHGHHIHEIHGHH?CFIIIHFGIIHHHFH?EFHHIHHHGCIHCIIHHHHHEHHHIHHGHEGCG@HIIHHG<CGHIHHHEIHHGGIHFIIIIIGHIHHGHHHHHIIIIHFHFIIHHHGCIGIIHGIIIHIHHDIHFGGIIH
@HISEQ:711:H5NNWBCX2:2:1101:4856:16455:ATCTCGTA
TTAAGTTCAGCGGGTATCCCTACCTGATCCGAGGTCAACCTGAAAAAAATTGGGGGTTGCTGGCGAGCACACGACCGGACCTCCAGAGCGAGAAGAATTACTACGCTCGGAGCCGGACGGCACCGCCACTGACTTTAGGGCCCGCCGGGGCGGCGGGGCCCAACACCAAGCTGAGCTTGAGGGTTGTAATGACGCTCGGACAGGCATGCCCCCCGGAATACCAGGGGGCGCAATGTGCGTTCAAAGATTCGATGATTCACTGAATTCTGCAATTCACATTACTTATCGCATTTC
+
DGHHICG1DF@HHIIDHC1CCCC@<11C?1<0<<DG@H<FHHC<1<C</<CF11<CHHHHHH@EDHCCEHFHHHID/CC</G11<11<1<CCCG@<=FHHEGHECC?DHC/F/<DDECC/DDDHHHC/DGD0<DHH@D0D?DCH<5:EHHIHCH/DHHCCHEFH:BB8GHGHF8;FEHHF.HG;F/BEHEDFH@@GEG?GE=D<?<?FHDCDDHF<1CGD11/<//HFE<<1IH?C0<@@HCC<1<1FEC<1<<1F<<<C<1HEIIHG<<1HHF<C1C1HCC@C<0<11FIHCE
@HISEQ:711:H5NNWBCX2:2:1101:7626:16432:ATCTCGTA
TTAAGTTCAGCGGGTCTTCCTACCTGATCCGAGGTCAACCTTGGGTAAAATAAGGCTTTTAACGGCCGGAACCCGCAGCACGCCCTGAGCGAGGTGTAAACTACTACGCTCGGGGTGACTAGCGAGCCCGCCACTGGTTTTCAGGGCCTGCGGCAGCCGCAGGGCCCCAACACAAGCCCGGGGCTTGATGGTTGAAATGACGCTCGGACAGGCATGCCCGCCAGAATACTGGCGGGCGCAATGTGCGTTCAAAGATTCGATGATTCACTGAATTCTGCAATTCACATTACTTATCGCATTTC
+
IIEHHFCHFEHDDHEHHCEGHIIEHCHIHIIIHIHH?HHIEHIGIIGIIIIHHEEGC@EHHEC=<CEHDEHHHHCFHHICH<CGHDEEHHHHD@?@DHHHHHIIEHIIHHHEEE8<EHHIHFHHHGHDEHGHIGDHEHIFHIIHGGEHFAEHDHDIHHHIHHHCCHGHBEHH?A<IHGHED?H<HHEIHHHHIHHHH@H@HIHHHGHEIIIHHHHD?CHIHHHGIIHHHCHHDCHHEEHIHDEEEIIHIHHHIIIIHCFFIIIHHHHCEEGHHIIIIGIHHEHIIHHIIGIIIIIHIIHHHH
@HISEQ:711:H5NNWBCX2:2:1101:14087:16474:ATCTCGTA
TTAAGTTCAGCGGGTATCCCTACCTGATCCGAGGTCAACCTGTAAAAATTGGGGGTTGCTGGCAAGTAAACCTACCGGACTCAGACGCGAGGAGTATTACTACGCGTAGAGCCGATAGGCACCGCCACTGATTTTAGAGGCCGCGGAACCGCGAACCCCAAGACCAAGCGTGAGCTTGAGTGGTTGTAATGACGCTCGAACAGGCATGCCCCCCGGAATACCAGAGGGCGCAATGTGCGTTCAAAGATTCGATGATTCACTGAATTCTGCAATTCACATTACTTATCGCATTTC
+
IIIIIIIIIIIIIIIIIIIIIIIIIIIIIIIIIIIIIIIIIIIIIIIIIIIEHIIIIIIIIIIIIDHIHIIIIIIIIIIIIIIIIIHIHIIHIIIIIIIIIIIIHHHIIIIHIIIGIIHIIIHIIIIIIIIIIIHIIIEHIHIIIIIIIHIIHIIIIIIHHIIIIIIHIIIIIIIIIIIIHIIGIHHIIIIHIIIIIIIIIIIIIIIIIIIIIIIIIIGIIIIIIHIHGIIIIIIIIGIIIIIHIIIIIIIIIIIIIIIIIIIIIIIIIIHIIHIIIIIIIIIIGIIIIIIIII
@HISEQ:711:H5NNWBCX2:2:1101:16413:16331:ATCTCGTA
TTAAGTTCAGCGGGTATCCCTACCTGATCCGAGGTCAACCTTGATAAAATTGTGGTTATGGCGAGCACGCGCCTGAGCCCCGAAGCGAGAAGTATTACTACGCTTGAAGCCAGACGGCACCGCCACTGATTTTGAGGTGCACCCTGAGGTGGCACCCAATACCAAGCAGAGCTTGAGGGGTGTAATGACGCTCGAACAGGCATGCCCCCCGGAATACCAGAGGGCGCAATGTGCGTTCAAAGATTCGATGATTCACTGAATTCTGCAATTCACATTACTTATCGCATTTC
+
IIIIIIIIIIIIIIIIIIIIIIIIIIIIIIIIIGHIIIIIIHHHGGHHHIIIIIIIIIIHIHIIHHHHIIHIIIIIIIIIIIIIIIIIIIIIIIIIIIIIIIIIIIIIIIIIIIIIIIIIIIIIIIIIHIIIIIHIIHIIIIIIHGIIIIIIIHHHIIIIIIIIIIIHIIIIHIIIHIIIIIIIIIIIHIHIIIHIIIHIIIIIIIIIIIIIHIIHHHHHHHHIIIHIIIIIIHHHHIIIHHHIIIIIIIIIHIIIIHHHHHIHIHIIIIIIIIIIIIGIIIIIIIHIII
@HISEQ:711:H5NNWBCX2:2:1101:19027:16379:ATCTCGTA
TTAAGTTCAGCGGGTAGTCTCACCCGATTTGAGGTCAAGGTTTGTGGGCCAAGTGGCAATCACTTAACCCATTGTCTTCTATGAGACGGTTAGAAGCAGGATCCAGAGCAAACACAGTGCGAGATCCAAGACGTAGAAATATCTTATCACGTCAAGTATCCGCAAAGCAGATCCCACTAATTCATTTTAGAGGAGCTGGCTTCAACAAAGTAAGGCCAGCAAGAACCTCCAGAGTCCAAAGCCTTCCTGGTTCAAGAAACCAAGAAGGTTTGAGGATTTCACGACACTCAAACGGGTGTGCCCTTCGGAATACCAAAGGGCGCAAGGTGCGTTCAAAGATTCGATGATTCACTGAATTCTGCAATTCACATTACGTATCGCATTTC
+
IIIIIIIIIIIIIIIIIIIIIIIIIIHIIIIGIIIIIIIIEHHIIIIIIIIIIIIIIIIIIIIIIIIIIIIIIHIIIIIIIIIIIIIIIIIIIIIIIIIIIIIIIHIIIIIIIIIIHIIIIIIIIIIIIHEHIIIIIHIIIIIIIIHHIIIHIIHHHHIIIIIIIIHIIIHHEHEHHIIHIIIIIHIIIIIHHHIIIIGHFHHIIIIIIHHHIHGHIHHHIIIIIHFEEIHHHHHHIHIIIIHIHECHHHDHHIHIIIHIGIIIIHIIHCIIHIIHIHIHIIIIIIHHHIGHIIHIHIIHHEIIHGIIIIHIIIIIIIIHHHEHHGIHHHHGHHIIIHGIIIIIIIIIIHGIHIIIIIIIIIIIHIHIIIIIIIIIIGIHEHHHHH
@HISEQ:711:H5NNWBCX2:2:1101:3294:16726:ATCTCGTA
TTAAGTTCAGCGGGTAGTCCTACCTGATTTGAGGTCAAGTTTAAAAGTAGTGCCAAGAAGGCAGTCCGAGGACGGTTGGAAGCAGACACACTGACTCCTCAGCGATGGCATAGATTTTTAATTATCAAACCAAAGCCGATTCATAAAGTTCTGCTAATGTATTTAAGAGGAGCCAGTTATTTCACCAGCATGAACCTCCACATCCAAGCCTTCAAAATAAAAGAATTTTGAGGTTGAGATATTAATGACACTCAAACAGGCATGCCCTTCGGAATACCAAAAGGCGCAAGGTGCGTTCAACGATTCGATGATTCACTGAATTCTGCAATTCACATTACATATCGCAATTC
+
IIIIIHIIIIIIIIIGIIIIIIIIIIHIIIHIIIIIIIIFHCHHIHIHIIIIGGIHIIIHGHIIIHHHHIHIIIIHHHIHIIGIIIIIIIIIIIHIICHIIIIIDHHIIIEHIHHIIIIIHIIIHIGIIIIIIIIIIIIIIIIIIIHHIGHIIIGHHHIIIGIHGGHIIIIIIIIHHIHIIIIHHHHIIIIGHIHHHFHIIIHIIIHHHHHHIIHHEHIHIHFEHGFHFH?HEFCHHIHIIHCEHHHHHHIHEGGIIHIIIHIHIIGIIHIIIGHHCHHHHGIIIIIHIIIHHGIHIHIIHHFIIHIHIIIIIHHIIIIIIIIHFEHIGHGIIIIIIHHIIIIIHHHHII
@HISEQ:711:H5NNWBCX2:2:1101:6033:16588:ATCTCGTA
TTAAACTCAGCGGGTAATCCCGCCTGACCTGGGGTCGCGATGCGAGCGCCGCTCGCGCGGAGCGTCAGGGTCCCTGAGTCCCGAAAAGGAAGACACGGGCTCGCGGCGTGAGCTCGAGAGGCTTGTTTTCACCACCGATCGCCGCGGCTCCGGTCGCCGAGGACTCGAATTTGGGCCAACCGCGAGCGGGGAGCGCACGGGAGGCCATTGTCCGCCCGCACCGCCAGGCCCCCGGGGCGGGGGTGGGGTGGGGCAGCGATGCGTGACACCCAGGCAGACGTGCCCTCGGCCTAAAGGCTTGGGGCGCAACTTGCGTTCAAAGACTCGATGGTTCACGGGATTCTGCAATTCACACCAAGTATCGCATTTC
+
IHIIIIIIIIIIIIIIIIHHHIIHHEHIIGIIIIIIIIIIIIIIIIIIHHIIIHIIIIIIHHIIGEHHHHHHIHHHEHHHHHHIHCHIIIIIII?HHIIIIIHHIHHHHHHHHHIIIIIIIIHIIHFHIHHHHHEHIIIIIIIIIIIHHHHIHHHHIIHIIIHHCHHHHHIIIHIHHHHHIIIHHIHIIIHHHHHHGHEGH=EHHHHHBHDHHHHHHD?DHIGIHHDH<HGIIIIIIIIIIIIHDEHDEHGEIHIGHGHIIHHHGIIIGIIHIIIIIIHHHGGGHIIIIIHIIIHIGHIHEIHIIIHHHHIHGIIIHIIIIHEGIIIIIIIIIIHIIIIIIIGIGIIIIIHIHGIHHIIIIHHGIIIIII
@HISEQ:711:H5NNWBCX2:2:1101:8222:16558:ATCTCGTA
TTAAGTTCAGCGGGTAGTCCTACCTGATTTGAGGTCAAGTTTAAAAGTAGTGCCAAGAAGGCAGTCCGAGGACGGTTGGAAGCAGACACACCGACTCCTCAGCGATGGCATAGATTTTTAATTATCAAACCAAAGCCGATTCATAAAGTTCCGCTAATGTATTTAAGAGGAGCCAGTTATTTCACCGGCATGAACCTCCACATCCAAGCCTTCAAAATAAAAGAATTTTGAGGTTGAGATATTAATGACACTCAAACAGGCATGCCCTTCGGAATACCAAAAGGCGCAAGGTGCGTTCAAAGATTCGATGATTCACTGAATTCTGCAATTCACATTACATATCGCAATTC
+
IHHIIIIIIIIHHIHHIIIIHHHIIIGIHIIHHFHHHHIHHGHIIIIHHIHGHHFHHIIIIIHGIHIIIGHIIIIIIIHIIIIIIHIHIIHIHIIHHIIIIIIIGIIHIIIIIHHHHHIHIIIIIIIIHIHHIIHHHHIIHHIIIIIHIIIIIIHHIHIHHEHHHHIIIIIIIIIHHIHIGIHHHIGIIIHGIHIHHIIIGIIIIIIIIIIIIIIHHIIGIIGIHHIIIIIIIIIIIIIHHIIHIIGIIIIIIIIIIHHHHGIIIIIHIIHIIIIIHIHGIIIHIIIIIHIIIIIIHIIIIHIIIIIIIIIIIHHIIHIIIGIIHIIIIIIIIIIIIIIHIHIHGIIIII
@HISEQ:711:H5NNWBCX2:2:1101:9355:16560:ATCTCGTA
TTAAGTTCAGCGGGTACTCCCACCTGATCCGAGGTCAACTCAGAGAGAAGACGAGAGAAAAATCTCAAAAGGGCGTGGACCACGTTTGCGTCTCCGATGCGAAAGGGGTAAAAATTATCGCGAAAAAAATCGAGATAACGATGATTACTACGCAGGGGAGGTGCCGCAAATAAACGTGGCCGCCGTTGCATTTCAGGGGCGGCGCGCCGAGGCGTTCGGCGCGCCGGCCGGGGCACGAGTCCCCGGGCAACCCCCAACACCGAGGGAGGCGGAAAAGGTTTTCCACCACCTTCGAGGGTCGAAATGACGCTCGGACAGGCGTGCCCGCCAGAATGCTGGCGGGCGCAATGTGCGTTCAAAGATTCGATGATTCGCTGAATTCTGCAATTCGCATTACTTATCGCATTTC
+
GIIIIEGEHHIIIIIDHIIIIIIIHHIIIHHHHIHHHHHIHIIHIHHHIIIHHIIHHEHIHIHEHHHHIIHIIHIHIGHIIIIIHIIIIIIIIIIIDHHHIHHIIHHGC@GEHHIIIIHIHHIIGHEHCHHIHHIIIIIIIHHHIHIIHHFHDHIHHIHIHGEEHHDHHIIHHHIIIIIDHIGHIHFFHIHHIIIIGEHHIGHIHIIIGHHHHH7>,DHDHHH<HD>,78-GFHGEHHDHDIGIHHHDDHHHHGFEHHEGHHEIHIIIHGHHIHHIHHHHE@GG@CEHGHHHHIIIHHEIIIHEHGCDHGIHHHHHIHHIHHCHDED<FHHEGIIHHHCGIHHHEFIHHCDHIIIHHHIIIHIIIHHIHIIIIIHIHEHECEHGIIIIHHHCIIIIIHHHHHHHHHHIH
@HISEQ:711:H5NNWBCX2:2:1101:3019:16983:ATCTCGTA
TTAAGTTCAGCGGGTATCCCTACCTGATTCGAGGAGTTCCCACGTGTTGCTGTCCCCGCCCGACGGACGGGCCAGGGCCGGCAGCCTCGCCGCGCGCGAGCGCCAATGCGTCATATCACGCTCGGCCGCGCAGCAGGTGTCCGCCCATGGATTCCAGCGCGGTGGCCTCCCCGCTCGGGGCACGCCACCTCCGCCATGACCACGCCTCCGCCGGCGTGAGGGGTATTTCCAGAGACGCTCGAACAGGCATGCTCCCCGGAATGCCGGGGGGCGCAATGTGCGTTCAAAGATTCGATGATTCACTGAATTCTGCAATTCACATTACTTATCGCATTTC
+
IIIHIIIIIIIIIIIIIIIIIIIHHIIHIIIIIIIIIIHIIIHIIIIIHIIHIIIIIIIHIGDHIHHIIHIIIIIIIIIIIIIIIGHHHIIIIIIIIIIIIIIIIGIIIIHIIIIHIIIIIIIHIIIIIIHHHHGHHIIIIIHIIIIHIG?GHDHHIIIHHIHIIHHHHHHHHIHHIIHHIIIIHIIIIIIHHEHHEHHIHHIHHHHHIHGHIIIIIIGIIIHGIIIIIIIHHIIIHHCHGIHIIIHHGIIIHIIHHIIIHDIIHIIHFIGIHHIIIIHHIIIHIIIIIIIIIIIIIIIIIHIIIIIIIIIIIIIIIHHIIIIIHIHFIIIIHIIII
@HISEQ:711:H5NNWBCX2:2:1101:4335:16977:ATCTCGTA
TTAAGTTCAGCGGGTGGTCCTACCTGATTTGAGGTCAAGTCAAATAAAGTTCAATCCAGCAAACGTAAAACGACCCCTCGGATGCAGATAATGTTATCACACCCAACAAAAGAGGCCTTTTATTTCCCGCTCATGTATTTCAGGGGAGCAGGCTGACCGAGTCGGAGCCTGCAATCATCCCCCCAAGTCCAAGCCATACCGCTTTCGCACATGGTTGAGATATTAATGACACTCAAACAGGCATGCTCCTCGGAATACCAAGGAGCGCAAGATGCGTTCAAAGATTCGATGATTCACTGAATTCTGCAATTCACATTACTTATCGCATTTC
+
IIIIIGHIEHIIHHIIGIIIIIIIIIHHIGHHIGHHEHHHGHIIIIHHHIIIHHHHI?HHIIIIIDHHIGIGHIIIIIIHIGHIIGHHGHIIIHIHHIIIIIIIIIIIIHHFHHHHGHHHHHHIHHIH@HDIIHIIIIIIIHHHFHHHIIHHHIIHHIIIHHHHIFIIHIIIFGEHHIHHHGIIIIHHHHIHIHIHHIHHIHHHHIHIHHIHIHFIIHIHGIIIHEGGIIFHGIHHHHHEHIIIIHCDHHHIIIIHIHHHIHHIGGIIIIIHHHHFIHIHHHGIIHHGHGHCHHHHHIIGIIIIIGIIHIGGIIIIIHHHIIHEHIIIIII
@HISEQ:711:H5NNWBCX2:2:1101:7589:16810:ATCTCGTA
TTAAGTTCAGCGGGTATCCCTACCTGATCCGAGGTCAACCTTGATAAAATTGTGGTTATGGCGAGCACGCGCCTGAGCCCCGAAGCGAGAAGTATTACTACGCTTGAAGCCAGACGGCACCGCCACTGATTTTGAGGTGCACCCTGAGGTGGCACCCAATACCAAGCAGAGCTTGAGGGGTGTAATGACGCTCGAACAGGCATGCCCCCCGGAATACCAGAGGGCGCAATGTGCGTTCAAAGATTCGATGATTCACTGAATTCTGCAATTCACATTACTTATCGCATTTC
+
IIIIIHHIIIHIIIIIIHIIIIIIIIIIIIHHIIIHIIIIIIIIIIIGHHHIIIIIIIIIHIIIIHHIIIIIIIIIIIIIIIIIIIIIIIIIIHIIIIIHIIIIIIHHHIIIIIIHIHHHHIHIIIHIIIIIIIHIIIIHHHCHHHIIIGIIIIHHIIIHHHIIIIIHHHIIHIIIIIIIIIIIIIHIIIHIIIHHHHHIIIIIIIIIHHIIIIIIIIIHHCIHIIHIIIIIIHHHHHIIIGIHHHIIHHHIIIIIHIIIIIGHIIIIIHIGIIIIIGIIIIIGHIGIIH
@HISEQ:711:H5NNWBCX2:2:1101:9590:16850:ATCTCGTA
TTAAGTTCAGCGGGTATTCCTACCTGATCCGAGGTCAACCTTAAAAAATTGGGGGTTTAACGGCAAAAACTACAGAACCTTCCAAAGCGAGAAAAAATTACTACGCTCAGAGGCCACTGCGGCTCCGCCACTAGATTTAAGGAACTACAAACGTAGATTCCCAACACTAAGCCAAGCTTAAGTGGTCAAAATGACGCTCGAACAGGCATGCCCAATAGAATACTAATGGGCGCAATGTGCGTTCAAAGATTCGATGATTCACTGAATTCTGCAATTCACATTACTTATCGCATTTC
+
IIIIIIIIIIIIIIIIIIIIIIIIIIIIIIIIIIIIIIIIIIIIIIIIIIIIHIIIIIIIIIIIIIIIIIIIIIIIFHIIIIIIIIIHIIIIIIHIIIIIIIIIHIIIHIIIIIIIIIIIIIIIIIIHIIIIIIIIIIIIIIHIIIIIIIIIIIHHHIIIIIIIIIIIIIIIIIIIHHIIHIHIHIIIIIIIIIIIIIIIIIIIIIIIIIIIIIIIIIHHIHIIIHHEGIHIIIIIIIIIIIIHIIHIIIIIIIHIIIIIIIIIIIIIIIIGIIIIIIGIIIIIIIIIIIIIIIII
@HISEQ:711:H5NNWBCX2:2:1101:9691:16980:ATCTCGTA
TTAAGTTCAGCGGGTATCCCTACCTGATCCGAGGTCAAACCTTGATTGATTAAAGATGCATGCAGGGCTGGTAAAGCTACATGGACAAGCCATCCAAAGCAAGAGAGAGTCTGCTATGCTTGAGACCACCATGAGTACCGCCAACTAAATTTTAGGTACGTCCAGGTCCTCCGCCTTCCTACTTGAAAAGCAGGGAGGAGAAGGGAGAGACGAAGACCCAACACACCAAGCTAGGCTTGAGATTGTGCAATGACGCTCGAACAGGCATGCCCCTCGGAATACCAAGGGGCGCAATGTGCGTTCAAAGATTCGATGATTCACTGAATTCTGCAATTCACATTACTTATCGCATTTC
+
IIIHIIIHHEHDHDFEFHIHHIHIIGIIHHIHHIIHIIIGHHHHG<GCHIIIGIHIIIIGIIIIIIIIIII?HHHIIIHHIHIHIIIHHIHHIIIIGHHIIIHIIIIICHIIHFIIIHIIIHIIIIIGHHIIHHGHEHHHIIHHIHIIIHIIIHHHIIIIHHHIEIIIGIIIIIIHIHHIIHHIHIIIIIIIIIIHIGIHHHIIHIIIIHIIHHIHDFIIHHEEIIIIHIIIHIIIGIIHHHHIGHIHHIHHHIIIIIIIIIIIIIIIIIGHIIIGIGIHHHHIIHFHIIIHIIHHIIHIIIIIIIIHIIIHIIIIHIIIHIIIIIIIIIHHHIIHHHHIIIIHIIIIIIIIIIH
@HISEQ:711:H5NNWBCX2:2:1101:20226:16829:ATCTCGTA
TTAAGTTCAGCGGGTATCCCCGCCTGATCCGAGGCCAAACTTTGGTTGTGTGTTTCGACGAAGGTGTCACCCCACGTCCAGACGGGACGTCCACCGAGTAAGCCCACAGAGCGATCGACTTGCGTCTTGCTACGCTCGTGGTCCGGCGGCGGCGCCCACGCGTTCCAGACCTGTCCTTTCACAGACAGCGTCCAACATCAAGCCGAGCTTGGGGTGTGTAATGGCGCTCGAACAGGCGTGCCTCCCGGAATACCGAGAGGCGCAATGTGCGTTCAAAGATTCGATGACTCACTGATTCTGCAATTCGCATTACCTTTCGCGTTTC
+
IIIIIIIIIIIIIIIIIIIII<HIHIHHHHHIIGIIIIIIIIIIIIIIIIIIIIIIIIIIIIIIIHEHHHHIIIIGHHHIIIIIIIIIIIIHIIHHHHIIIHIIIIIHIIHIHHHIHIIIIEHIHIIIIIIHIIIIIIHHHIIIIHIHHHIDHIHDHHIDHHHHHIIHIIICEHHHIHHIIIIHHHHHHEEHIIIIHFHIIIIIIHHHIIIIIHHIIIHHHIIHIIIHHIIIHIIIIIIHCIDIIIIEIIIIIIIIHHIIIHGIHHHHIIIIIIIHIIIIIHIHHIHIHIIIIIIIIHIIIIIIIIIIIIIIIIIIIIIIIIIII
@HISEQ:711:H5NNWBCX2:2:1101:8368:17159:ATCTCGTA
TTAAGTTCAGCGGGTTTCCCTACCTAATCCGAGGTCAATCATTAAAAAATGGGGGGGTTCTGGCGAGTGTCCACCAGGTTTCTATAGCGATGAAATTACTACGCTTAGAGCCTGACAGCACTGCCACTGATTTTAGAGGCTGCCCTTACAGCAGGCCTCAACACCAAGCTAGGCTTGAGGGGTGATAATGACGCTCGAATAGGCATGCCCCTCGGAATACCAAGGGGCGCAATGTGCGTTCAAAGATTCGATGATTCACTGAATTCTGCAATTCACATTACTTATCGCATTTC
+
IIIIIIHGHIHIIIH0C@FFHGEHHEHHHIHCFCHIIHHHGHEHIEHHHIIIIIICHHHEF?GEDHHHIIGHIIHHIIHHHHGHIIGGIIHIHGEHHIGIIIHIIHHHIIIIIIIIIIHHHHHIHIIHGIIIHIHHHIIHHHHHIIHHIHIHHHCHIIIIIIHHIIHHIHIHHHFHIHFHHHIHIIIIIIIHIIHIIHHHHHHIHGHHHHHHHEGHIIIIHHHE<EHHEFIHECEHFHHHHIHHEEIIIIHIIHIIHHIHHEHHHIHFHHIIHFFIIIIIIHHG@HHIIHHII
@HISEQ:711:H5NNWBCX2:2:1101:14321:17216:ATCTCGTA
TTAAGTTCAGCGGGTAGTCCTACCTGATTTGAGGTCAAGTTCAAAAATAATGCCAGAAGGCAGTCCCCAGAGAGGACAGTTTGAAGCAGAAGACAGACTCCTCAGCGATAGCATAGATTTATTATCAAGCCAAAGCCGATTCATTAAGTTCTGCTAATGTATTTAAGAGGAGCCAGTTTATTTCACCAGCATAAGCCTCCAACATCCAAGGCTTCAAAAAAGGTTTTGAAGTTGAGATATTAATGACACTCAAACAGGCATGCCCTTCGGAATACCAAAAGGCGCAAGGTGCGTTCAAAGATTCGATGATTCACTGAATTCTGCAATTCACATTACATATCGCATTTC
+
IIIIIHHIIIIIIIIIIIIIIIIIIIHIIIIIIIIIHHHIIHIGIIIIHIHGHGHIIIHIIHHIIHIIIIHIHHIIIIIHHIIIHIIIIIIIIIIIHIIIIIIIIIIIGHIIIIIIHIIIIIIIIIHIHIIIIIIIIIIIIIIIIIIIIIIIIIIIIIIIGHIIIIIIIHHIIIIIIIIII@HHIIIIIIIIIIIIIIIIIIIIIIIHIIHHIIIIIIIIIHIIIIIIIFIGIHIHHGHIIIIIIIHHHIIIHEIHIIIIHIIIIIIIIIIIIIIIIIIIIIHIIIHIIHIHIIIIIIIIIIHIIIIIIIIIIIIIIIIIIIIIIIIIIIIIHIIIIHIIIIIIIIII
@HISEQ:711:H5NNWBCX2:2:1101:18109:17215:ATCTCGTA
TTAAATTCAGCGGGTAGTCCCGCCTGACCTGGGGTCGCATTGGAAGAGCCGCAAGCGCGACGCTACAGGGTCACAGAGCACAAGATGAGCAACGAGGCACGCACGACGGGACACGAGGGTTTTGACAACCACCGATTGTCGTGGCGCTCGTCGCCTAGGACTCGCTTTTAGGCCAGCCGCAAGCAGAAGCTCACGGGAGGCCAATGTCCGCCCCTCAAACTGCCCTCGTCTCTTGGAGAGGCGATGGGGTTGGGGGCAACGATGCGTGACACCCAGGCAGACGTGCCCTCGACCAGATGGCTTCGGGCGCAACTTGCGTTCAAAGACTCGATGATTCGCGGGATTCTGCAATTCACACCAAGTATCGCATTTC
+
HIIIIIIIIIIIIIIIIIIIIIIIIIIIIIIIIIIIIIIIIIIIIIIIIIIIIIIIIIIIIIIIHCHHIIIIIIIIIIIIIIIIIIIIIIIIIIIIHHIIIIIIIFHIIIIIIIIHIIIHGHIIHIIIIIIIIIHHHIIIIIIHHIIIIIIIIIIIIHIIIIIHIIIIIIIIIIIIIHIIIIIIHIIIIIHIHHFIHHIIIHIHIIIIIHIIHG?HAEBHGIGIIIIIIIHHEIIIIIIIIIGIIIIHIIIIIIHIIIIIIHIIIHGIIGIHHIIIIIIIIIIIHHGIIIIHGIIIIHIIHHHHHIHHIIIIIIIIIIIIIHIIIHIIIIIIHHIIIIIIHIIIIIIIIHIIIIHIIIIIHIIIIHIIHHIII
@HISEQ:711:H5NNWBCX2:2:1101:18588:17204:ATCTCGTA
TTAAGTTCAGCGGGTAGTCTTACTTGATTTGAGATCGAGTTTAACAAGAATCGTTGCCGACCCTTGTGAAATCCTGCATCAGTCAGCCAATACGGTCAAACTCCCTTTATGTTAGCTGCAGCAAAAGTAATAATCCGTTTGACGGGACTAAATGAATATGCTTTTAGCTCAGGAGAATGTCCAGCTGCACCTGCATTTCAAGCAACCCGCCACCGATCTCAAAAAGATTGGTGTTGGGATTGCTCAAGTCCAAAGCTTTTCGATTAAAAAATCCAAAAGCTTTGAGGTGTTTACTGATACTCAAACAAGCATGCTCTTCGGAATACCAAAGAGCGCAATATGCGTTCAAAGATTTGATGATTCACTGAATTCTGCAATTCACATTACGTATCGCATTTC
+
IIIIGHHIGIGHIIIIIFHIIIIIIIIIGHEHIIIIIIIIIIIIIIIHGHIIIHIHHIGHHHHIHHIHHIIHHHIGIIHHIHHIIIIIHIIIICGDGEHIIIIIIIIIIHCHEHCHEHGICFHHHIHHIIIIIGHHHHHHGHIIGGIHHHHIHHIGEEHHEHHHEH..G@EHHEDCGHIIEGIHHH?CGGEHG@GHIGIIIHFEHDIHGHIIHHFEEGCHIIIIIIIIIIIHIIIIGIIIHGFHGIFIIIHHHGHHHHHHEHIGIIIIIHHIGGHIIIIIIHHHIIHHIIIIIIIIIIHEHGHHIIIHHIIIGIIIIHIHHIIIIIIIIIHIIHIIIIHIIIIIIHIIIIIIIIIIIIIHHFHIIIIHIIIIIGIIIIHIIIIIIIIIIIIIIIIIIII
@HISEQ:711:H5NNWBCX2:2:1101:2668:17434:ATCTCGTA
TTAAGTTCAGCGGGTAGTCTTACTTGATTTGAGATCGAGTTTAACAAGAATCGTTGCCGACCCTTGTAAAATCCTGCATCAGTCAGCCAATGCGGTCAAACTCCCTTTATGTTAGCTGCAGCAAAAGTAATAATCCGTTTGACGGGACTAAATGAATATGCTTTTAGCTCAGGAGAATGTCCAGCTGCACCTGCATTTCAAGCAACCCGCCACCGATCTGAAAAAGATTGGTGTTGAGATTGCTCAAGTCCAAAACTTTCAAAAAAAATCCAAAAGCTTTGAGGTGTTTACTGATACTCAAACAAGCATGCTCTTCGGAATACCAAAGAGCGCAATATGCGTTCAAAGATTCGATGATTCACTGAATTCTGCAATTCACATTACGTATCGCATTTC
+
IIHIHIGHIHHIIIIIIGIIHIIIICHHCH?FHHHHHIIEHHIIIIIHIHIIIIIIIIIHHHHHHGGHIIIIIHCCHHHHH1GFHHHHHGHHIIH<<EGHHEHIIGFHIIIIIHFHE0FH@EHIHIHIIGHIIHHH=DDH@HHEHHFHIIIHCEHIIHHCCEDHHHEEHEECFGHHHC:GGHHFHIHEHFIIIHIIIHIIHHGHIHHHHEHGCEHHE6EIHIIIHHH@HCCHHGF:.IHHHHEHFGGIIHGG?C9HHCFHDC.ECHECHGHEEIHHIGHHEFDHHHIIHEIIIHFIIHHIIHHHHIHHIIIHIIHEIIIIIIHC?HGEIIHIIHIIGIIIIIIIIHCCHGHHGFGHIIIGIIIIIIIIIIIIGIIIHIIIHFHIIIIIIIIIIIII
@HISEQ:711:H5NNWBCX2:2:1101:6212:17266:ATCTCGTA
TTAAGTTCAGCGGGTATCCCTACCTGATCCGAGGTCAAGCGCATAAATATAGGCTTTATGGACGCCGCAATACAGCGAAGAGCGCAAAATGTGCTGCGCTCAAACACCAGATTGCCGGCTGCCAATTAATTTAAGGCGAGTTCACGCGCACAGCGGAACAAACGCCCAACACCAAGCAGAGCTTGGGGGTACAAATGACGCTCGAACAGGCATGCCCCATGGAATACCAAGGGGCGCAATGTGCGTTCAAAGATTCGATGATTCACTGAATTCTGCAATTCACACTACTTATCGCATTTC
+
IIIIIIIIHIIIIIIIIIIIIIIIIGIIIIIIIIIHIIIIIIHHIHIHEHHIIIIIIIIHFHIHHHGHHGIIIHIIIIHIIHGIIIIIIIIIIIHIIIIIIIHIIIIIIIFHIIIHIHIIIIIIIIHHIIEHIIHHIIHIHIIIIIIIIIIIIIIIIIHHHIIIIIHIHHHIHHHIIIHHIIHIIGIIIGHHHIHIIIIIIIIIHIHIIHIIIIIIIHHHIHIIIFIHHFHFIIIIIIIHCHIIIIHIIIIIHHHHIGGIIIGIIIGIIIHIHIIIHIIIIIHHHHHHHHHEIIIHIIII
@HISEQ:711:H5NNWBCX2:2:1101:6152:17274:ATCTCGTA
TTAAGTTCAGCGGGTAGTCCTACCTGATTTGAGATCAAACGTTCAAAGGAGCCATCCTCACCGAGGAGAGGCCTTCTTTATGAGCCCCAGCGAACCTCCATCGCTGAAGGTTACTTGATGGAAAACCACAAGCGTAGATAGTTATCACACCTGTGATGCCACCAAACACTGGCAAGCTGATTCATTTAAGAGGAGCTGACCATAGGCCAGCAAGACCCCCAAAGTCCAAGCCCATCATGGAAAAACCATGAGAGTTGAGGTGTTCATGATACTCAAACAGGCATGCCCTTCGGAATAGCCAAAGGGCGCAAGGTGCGTTCAAAGATTCGATGATTCACTGAATTCTGCAATTCACACTACTTATCGCATTTC
+
IIIIIHIIIIIIIIIHIIIIIHIIIIIIIIHIIIEHHHIIIIIIIIIIHHIIIIIIHIIIIIIIIDCEEHIFHHIIIIIIIIIIIIHIIIIHCHHIIIIHIIHGHHIIIIHHHIHIIIHIIHIGHHHIIHGIHIIIGHFHHHHIIIIIIIIHIIEHHIIHIIIHIIIIIIHIIIIIIGIIIIIIIIIGIIIIHHIIIHHHHIHIIIHHHHHIIHHGHHIIIHEHFHHHIHHIIHG<E@IIIIHHCIIIHIIIHFHHHGE?HHHHGHHHIIIIHFHHIIIIHIIIIIIIIIIIIIIIIIIIIIIHIIIIIIIIIIIIIIIIIIIIIIHIIIIHIIIIIIIIIIIIIIIIIIIIIIHIIIHHIIIIIIIGIIII
@HISEQ:711:H5NNWBCX2:2:1101:8959:17419:ATCTCGTA
TTAAGTTCAGCGGGTACTCTTACCTGTTTGAGGTCAGTTAATGAAAGATTATGGACGCGATCCGATGTGACGGCCACGTCTAATAAGATCGATACCTTAAAAACGTGTAAGAAATAAATCTTAGAAACGTTCATAGAATCGTAAAGAAAATTTTAAGTCGCTTAAACCAAAAAGATTCAAGATAACCCAATTTCCGACGAACGTCACCGCAGAACAGCAACGATGTCGATTTTTTTTAGGCTGACCCTCAAACAGGCATACTCTCCGAAGAGAGTGCAATTTGCGTTCAAAAATTCGATGATTCACGGAATTCTGCAATTCACACTACATATCGCACTTC
+
FEC@HIFFC1FEDCC?EEGHHHIFGH?<EHHFHC@<F<D@1DFFCGHGE@@FFGHHCH/<CGHHCD0<FH@GEDCHHH1<CEHCEH?FH1CHHH/1FHHEHICHECGEH@<0DFG@EE0D0GHHHHIEHF<GHHIIHIGIHFHFHGHHHHEEEHHHD@<HFGEG@EHF@GBGCEBA@B;:HHEGHHCIHFGEHGEGHDEHHEHGCBEHEGHHGHHG@/EHCIIIIHHEIHCE?HGG1IHHEIHH=HFHGD<EHHHHHHEHHECHHHFCHHHGIHEEHHHC?DCHCHHIIIHHHHHHHHHEIHGHCHEGEGHIIHHEIHHGCCHHHHGDCGGHIHEHHDCI
@HISEQ:711:H5NNWBCX2:2:1101:12157:17467:ATCTCGTA
TTAAGTTCAGCGGGTATCCCTACCTGATCCGAGGTCAACCATAGAAAAATTTGGGTTTTGGCAGAAGCACACCGAGAACCTGTAACGAGAGATATTACTACGTTCAGGACCCAGCGGCGCCGCCACTGATTTTAGAGCCTGCCATTACTGACATAGACTCAATACCAAGCTAAGCTTGAGGGTTGAAATGACGCTCGAACAGGCATGCCCCCCGGAATACCAAGGGGCGCAATGTGCGTTCAAAGATTCGATGATTCACTGAATTCTGCAATTCACATTACTTATCGCATTTC
+
IIIIHIIIIIIIIIIIIIIHIIIIHGHIIIIIIIIIIIIEHIIIIIIIIHIHIHHHIIHIIIIHHHHIIIIIIHHGIIHHHHIIIIIHIIIIIIIIIIIIIIIHIIIIHIHIIIIHHIGHIIIIIIIIIIHIHIHIIIIHIIIIIIIIIIIIGHIHHHIIIIIIHIIIHIIIHIIIIIIIHIIIIIIIIIIIIIIIIIIHIIHIIIIIIHIIIIHIHGIIHIHHFIHIIIIIIHDIIIIIIIIIIIIIIIIIIIIIIIIIIIIHIIHHHHHIIIIIIGIIIHIIIHIIGIIII
@HISEQ:711:H5NNWBCX2:2:1101:14856:17252:ATCTCGTA
TTAAGTTCAGCGGGTATCCCTACCTGATCCGAGGTCAACCCATATATGGTTGGCTTCTGGCAGACCCTGCCCGGGCCCCAAAGCGAGAGAGATTTACTGCGCTCGGAGCCTGGAGAGTGCCGCCACTGATTTTGAGGCGCGCTGCGAGCCAGCGACGCCCAACTCCAAGCGGCGCTTGATGGCTGTAATGACGCTCGAACAGGCATACCCTCCGGAATGCCAGAGGGTGCAATATGCGTTCAAAGATTCGATGATTCACTGAATTCTGCAATTCACATTACTTATCGCATTTC
+
IIIIIIIHIIIIIGIIIIIIIIIIIIIIIIIHGHHIIHHHHIIIIHHHHHIIHHIIIIEHIIIHIIIIGIHIGHHIIIIIIIIIIIIIIIIGIHIIIHIIIIIIIIIHIIIIIIIIIIIIIIIIIIIIIIIIIIHHIIIIHHIHHIHIHIIIIHIHIHIIHHHIIIIIIIIHHIIHHIIIIIIIIIIIIIIIIIIIIIIIIIIIIIIIHIIIIIIIIIIHHIHFGHIIIHIHIIIIIIIIIHHIIIIIIIIIIIHIIIIIIIIIIIIIIIIIIIIIIIIIIIIIIHHHIIIII
@HISEQ:711:H5NNWBCX2:2:1101:17491:17276:ATCTCGTA
TTAAGTTCAGCGGGTAGTCCTACCTGATTTGAGGTCAAATTCATCAAATGTGGGTGATGTCCCCAAAAGGGATCTCCCAACTGGTTAGAAGCAGTGCAGTCTGATGATGCAGCCTACTGAGGCGTAGATAATTATCACACCTGTAGTAGTTTCTTCTGCTCAGATACCACTAATGCATTTCAGGGGAGCCGACTTCAAATTTAGAGAAGCCCGCAAAAAAATACCCCCACGTCCAAGCCTCACCAAAAAGAATTGATGTGGTTGAGAACTTAAATGACACTCAAACAGGCATGCTCCTCGGAATACCAAGGAGCGCAAGATGCGTTCAAAGATTCGATGATTCACTGAATTCTGCAATTCACATTACTTATCGCATTTC
+
HIIIIIIIIIIIIIIGHHIIHHIIHHHIIIIGHIIIIIIIIIHIIIIIIIIHCHIIIIIIIIIHGGHIIHIIIIIIGIHIIIIIIIIIIIGIIIIIIIIIIHIHHIIIIHIHIIHHIIGFIIIIHIIIIIIIIIIIIIIIIIHHIGIHIEHHIIIFGEHHIIHHIIIGIIHHHHHHFHIHHHHE?EDHHIIIHHFHHHIIGHEHHEHHHIDHHHDHHEBAEHIHHIHEHIIHIIIHHGHFHHDHGIHIHGGHIIIIIIIHIIIIIIIIHHHHIHHIIIIIIIIIIIIIIIIIIIIIIIIIIIIIHHHIIHHIIIIIIIIIGIGIIIIHHIGIIIIIIIIIIIIIIIIIIIIIIIIIIGIIIHIIIHGHIIIIHIIIIII
@HISEQ:711:H5NNWBCX2:2:1101:19630:17303:ATCTCGTA
TTAAGTTCAGCGGGTATCCCTACCTGATCCGAGGTCAACATATACATAATTGGCTTCTGGCGGGCCCTGCCCAGGCTCCAAAGCGAGAGAGATTTACTGCGCTCGGGGCCTGGATAGTACCGCCACTGATTTTGAGACGCGCCGTAGGCCAGCGACGCCTAACTCCAAGCGGTGCTTGATGGCTGTAATGACGCTCGAACAGGCATACCCCCCGGAATGCCAGAGGGTGCAATATGCGTTCAAAGATTCGATGATTCACTGAATTCTGCAATTCACATTACTTATCGCATTTC
+
IIIIIHIIHHIIIIIIIIIIIIIHIHIIIIGIIIIIIIIIHIIIIHIFHHIGHHIIHHEHHIIIIEHHHIGIHIIHIIIIIIHIIHIIIIIIIIHIIIFIIGIIIIIIIIIIIHHIIIIIIIIIIIIIIHIIIHIIHIIIIHIIIIIIIIIIIIIIIIIHIIIIIIIIIIIIIIIIIIIIIIIIIIIIIIIIIIIHIIGHIHIIIIIIGIIIIIIIIIHFHIIHHIIIHFIIIIIIIIIIIIIIIIIIIIIIIIIHIIIIIIIIIHIIIIIIIIIIIIIIIIIIIIIIIIIII
@HISEQ:711:H5NNWBCX2:2:1101:3591:17709:ATCTCGTA
TTAAGTTCAGCGGGTATCCCTACCTGATTCGAGGAGTTCCCACGTGTTGCTGTCCCCGCCCGACGGACGGGCCAGGGCCGGCAGCCTCGCCGCGCGCGAGCGCCAATGCGTCATATCACGCTCGGCCGCGCAGCAGGCGTCCGCCCATGGATTCCAGCGCGGTGGCCTCCCCGCTCGGGGCACGCCACCTCCGCCATGACCACGCCTCCGCCGGCGTGAGGGGTATTTCCAGAGACGCTCGAACAGGCATGCTCCCCGGAATGCCGGGGGGCGCAATGTGCGTTCAAAGATTCGATGATTCACTGAATTCTGCAATTCACATTACTTATCGCATTTC
+
IIIGHHHEHIHIHDHHHG?FGEHCCGHH@HE1DC?HHGDGHHHHEGHFDG@HHHCHEDHHGHIIIH0/<FHHDHHEHHGCCHHHHEHHH/CCFHIIIDHHIIIHG?GDHH0DH?GH?DD@00<DCEHHDDF<EHIIGHD</DDD/:EGHH@DFCFGHHIGII?EHHHH?DHHGHDHEHHDEHHHGHIHEHHCGHG?EF?FHGIHEEIIHEHHHHHGHHCCFC./FCD/EGCGEIHCEHEHHG@HIHHFC0EHHHDE?<HHECCHDHDEDHCHCC<<</?HGHE@DE?@CDCCHHGG?CCCHFD1F<EFHFCCHHEHCFIHHCFCHG=EDEGCHHD<H
@HISEQ:711:H5NNWBCX2:2:1101:4053:17517:ATCTCGTA
TTAAGTTCAGCGGGTATCCCTACCTGATCCGAGGTCAACCATTAAAAAATTAGGGGTTGCTGGCCAGCATCCACCGGGTCTCTGTAGCGGGTAAGTTACTACGCTTAGAGCCAGATGGCGCCGCCACTGATTTTAAGGGCCGCCGGTGACAGCGGGCCCCAACACCAAGCTAGGCTTGAGGGTTATAATGACGCTCGAACAGGCATGCCCCCCGGAATACCAGGGGGCGCAATGTGCGTTCAAAGATTCGATGATTCACTGAATTCTGCAATTCACATTACTTATCGCATTTC
+
HIHIHIHHIHGHIIIIIIIIHIIIIIGIIIIIIGIHIIIIIIGIIIGIHHHHIHIHIIIEHHHGIGEEHFHIIHIHEHHHIIIIIHIHIIIHHHIIIIIIIIIHIHIIHHIIIIIIIIIIIIIIIIIIIGHHIIIHIIHHHIHIIIHHIHIIIHHHIIIIIIIIIIIIIIHIIIIHIIIIIIHHHHHHIIIIIIIIIIIIIIHIIIHIIIIIIIIIIIHHIIIIHIIIIHGIIIHHHIIIIIIIIHHHIIIIIIIIIHIIIIHIIIIIIIIGIGIIIIIIIIIHHHIIIIIII
@HISEQ:711:H5NNWBCX2:2:1101:8165:17622:ATCTCGTA
TTAAGTTCAGCGGGTATCCCTACCTGATCCGAGGTCAAACCTTGATTGATTAAAGATGCATGCAGGGCTGGTAAAGCTACATGGACAAGCCATCCAAAGCAAGAGAGAGTCTGCTATGCTTGAGACCACCATGAGTACCGCCAACTAAATTTTAGGTACGTCCAGGTCCTCCGCCTTCCTACTTGAAAAGCAGGGAGGAGAAGGGAGAGACGAAGACCCAACACACCAAGCTAGGCTTGAGATTGTGCAATGACGCTCGAACAGGCATGCCCCTCGGAATACCAAGGGGCGCAATGTGCGTTCAAAGATTCGATGATTCACTGAATTCTGCAATTCACATTACTTATCGCATTTC
+
IIIIIIIIGIIHGIIIIIHIGIIIIIHIIIIGIGCHHIHHHHGHGHHHGIHHEHHEHHIIHIGHIHHHHIIIGHHIGIIIIIIIGHIIIIIIIIIIIIIIIIIIIIGHGEGHHIIGIIIIIIHIIIIIIGIIGHHIIIIIGHIIIHFHIIGCHIHIIIIIHHIIIHHHIGHHIIIIIHHHHHHHEHIHHIHHIHIHHEGHHHHEGIIIHIHIIIHHIIHH@EFEEHGIHIHECIHHFFGHHEGCCCEHHF@@CHGHEGIIIHHHHHFECDCE<HFHHIHHG1FFCC<CIHEHEEDCHIHIHHEGIGIIIIIHEGIHIIIHHHEHGHHIHF?IHHIIHHGIIIIHHGHIHFHHHHH
@HISEQ:711:H5NNWBCX2:2:1101:9094:17715:ATCTCGTA
TTAAGTTCAGCGGGTATTCCTACCTGATCCGAGGTCAACGTTCAGAAGTCGGGGGTTTTACGGCGTGGCCACGTCGGGGTTCCGGTGCGAGTTGGATTACTACGCAGAGGTCGCCGCGGACGGGCCGCCACTTCATTTCGGGGCCGGCGGTATACGGCCGGTCCCCAACGCCGATTTCCCCAAAGGGAAGTCGAGGGTTGAAATGACGCTCGAACAGGCATGCCCGCCAGAATGCTGGCGGGCGCAATGTGCGTTCAAAGATTCGATGATTCACTGAATTCTGCAATTCACATTACTTATCGCATTTC
+
IIIIIIIIIIIIHIIIIIIIIIIIIIIIIIIIIIIIIIIIIHHHHHHIIIIIIIIIIIIIIIHIIFHIIIIIIIIIIIIIIGIIIIIIIIIIHHIIIIIIIGIIIIIIIIIIIIIIIIIIIIIIIIIIHIIIIIIIIIIHIIIIIIIIIIIIIIIIIIIIHDHHIIIIIIHIIIIIIIIIIIIIIIIIIIIIIIIIIHIIIIIIIGIIIIIIHIIIIIIIIIHIIIHHIIIHHIHIIIIHHHIIIIIIIIIIIIIIIIIIIIIIGIIIIIIIIIIIIIIIIIIIIIIIIIIIIIIIIIIIIIIIIIII
@HISEQ:711:H5NNWBCX2:2:1101:9834:17516:ATCTCGTA
TTAAGTTCAGCGGGTATCCCTACTTGATCCGAGGTCAAAAGTGTTAAATTGTTTGATGGAGGCTAATGATTACCAGCTTAAATCGCAAATTGTGCTGCGCTTCAAACCAATACATTGGCTGCCAATAACTTTGAGGCGAGTCCAAACGCGAGGAAAGGACAAACACCCAACACCAAGCAAAGCTTGAGAGTACAAATGACGCTCGAACAAGCATGCCCCATGGAATACCAAGGGGCGCAATGTGCGTTCAAAGATTCGATGATTCACTGAATTCTGCAATTCACACTACTTATCGCATTTC
+
IIHIIIIIIGIIIIIIHIIIIHIIIIHIHIIIIIIIHIIIIIHGHIIIIIIHCEHIIIIIIGHGHHHHIIHIIIIIIHHHIGIGIIIIIIIHHIIIIIIGIIIIHIIHIIIIIIHHHIIIIIIIIGIIIIIIHHHHIIHFHHIHHIIIIIIHIIIHHGIIIIHIIIIIIIIIIHHHIIHIIIIHIIIIIHHIIIIIIIHIIIIIIIIHIHHHGIIIIIIIIIIGHFIIIIIIHIHHGHIIHIHIIIIIIIIIIIHIIIIHGHGIHIIIHHGIIIIHHHFIIIHIIIHGIIIHIHHIIIIII
@HISEQ:711:H5NNWBCX2:2:1101:13251:17547:ATCTCGTA
TTAAGTTCAGCGGGTAGTCCTACCTGATTTGAGATCGAACGATCAAAGGCTGTCTTCGCTCGGGAGAGACATCTGTGAGCCCCAGCGAACCCTCATCGCTGAAGGTTGGATGGCAGACGGCCGCGAGCGTAGATAGTTATCACACCTGCGACGCCACCAAACACTGGTAAGCTGATTCATTTGAGAGGAGCCGACCACACAGGGGGGCCAGCAAAACCTCCAAAGTCCAAGCCAATCGTGGCAAACCACGAGGGTTGAGGTGTTCATGATACTCAAACAGGCATGCCCTTCGGAATAGCCAAGGGGCGCAAGGTGCGTTCAAAGATTCGATGATTCACTGAATTCTGCAATTCACATTACTTATCGCATTTC
+
IIIIHGGIIIIIIGIIFHIIIHICHHIHH?HHHIIIGHIIIHIHFEHHHHHHHIIIHHIIIIIHHCDEHIIIHIIIIIHIIIIIHHIDHCHIIIIIGIIGIHHIHCHGHEHHHHIIIIHHHIGIHDHHIE@FHHEHHIIIIIHIIIIHIIIHIIIIIIIEEIIIHHIHIIIGIHIIIHHIHIHIHIIHIHHHHHIIIIIIHIIHIIIIHIIIIIIIIIIIIIIHHEIIHGIHHHHDIIHHIIHHIGIIIIHHEIHIIIHHIIIIIIIIIIHIHHIIHHGIGIIHIIHIHGIIIHIIHIHGHFHHIIHEIIIIHHIGIHIIGIGHIIIHIIGIIIIHHIIHIIIIGIIIIIIIIIIIIIIIIIIIHGIIGIHH
@HISEQ:711:H5NNWBCX2:2:1101:19928:17600:ATCTCGTA
TTAAGTTCAGCGGGTATCCCTACCTGATCCGAGGTCAAACCATAGAAAAATAGTTGTGGTTGTCTGGCGAGTCGCAGCCAACGTCCAGAAGCGAGAAAAAATTGACTACGCTGAGGAGTTGGTTACCACCGCCTACGAGTTTCGGACATGTCCAGTGACGGACAAAGTTCCAATACCAAGCAAACTAGGCTTGAGGGTTTGAAATGACGCTCGAACAGGCATGCCCCTCGGAATACCAAAGGGCGCAATGTGCGTTCAAAGATTCGATGATTCACTGAATTCTGCAATTCACATTACTTATCGCATTTC
+
IIIIGIIIIIIGIIIIIHHIIIIIIIHIIIIIIIIIHGIIIIIIIGIHIHHHIHIFHHGIIHIIIHHIIIIHHIHIIIHIIIHIIIIIGIIIHIIHIIHIIHIHHIIEHIIIHGHHIIIHIIIIIIHHHIIIIIIHGIIHHHHHIHGHIIHHIIIIIIHHIIIIIHIIHHIIIIIIIIIIIIIIIIIIHHHIIIIIIIIIIIIIIHHHIIHIIIIIIIIIIIIIHIHIIIIIIIIIIIIHHIIIIIIIHIHGIIIIIIIIIIIIIIIIHIIIIIIIHGIIIIIGIHHIHIIIIHIIIIGIHIGIIIIII
@HISEQ:711:H5NNWBCX2:2:1101:20116:17591:ATCTCGTA
TTAAGTTCAGCGGGTAGTCCTACCTGATTTGAGGTCAAGTTTAAAAGTAGTGCCAAGAAGGCAGTCCGAGGACGGTTGGAAGCAGACACACCGACTCCTCAGCGATGGCATAGATTTTTAATTATCAAACCAAAGCCGATTCATAAAGTTCCGCTAATGTATTTAAGAGGAGCCAGTTATTTCACCGGCATGAACCTCCACATCCAAGCCTTCAAAATAAAAGAATTTTGAGGTTGAGATATTAATGACACTCAAACAGGCATGCCCTTCGGAATACCAAAAGGCGCAAGGTGCGTTCAAAGATTCGATGATTCACTGAATTCTGCAATTCACATTACATATCGCAATTC
+
IIIIIIIIIIIIIIIIIIIIIIHHIHHIIGHGIIIIIGIHHHHIHHIIIIIIHHIGIHHHIIIHIIHHIIHIIIHDEHIIIIIIIIIHIIIHIHIIIIIIHIIHHIIIIIEHIHIIIIHHHIIEHIIIHGHHIIIIEHIHIHIIIHHHIHDHIHIIHIIHHHIIIIIIHIIIHHIIIIIIIIHHIHIIIIIIHHHIIIIIIIIIHHHIHIHHHIIIIIIIIIGIIHIHIHHIHEEIIHIHIIIIGHIIIIIIIHHGHIHHIHFHHIIIIIHIIIIIIIIHHEHIIIHIIIIIHIIIIIIIHHGIIIIIIIIIIIHIIIIIIIIIIIIIIIIIIIIIIIIIIIIIIIIHII
@HISEQ:711:H5NNWBCX2:2:1101:2653:17979:ATCTCGTA
TTAAGTTCAGCGGGTATTCCTACCTGATCCGAGGTCAACCAGATGATAAAACCAGAGGTTTGGTTTTGGCAAACCACACCATCCAACCACTCAAGACGAAGATAGATCTACTACGCTTGAAGTTGGAAGGGCATCGCCACTGATTTTCAGGCCCGTCCAGTGGACGGAGGCCCAACACCAAGCCAGGCTTGAGGGTTGTAATGACGCTCGAACAGGCATGCCCTCCGGAATACCAGAGGGCGCAATGTGCGTTCAAAGATTCGATGATTCACTGAATTCTGCAATTCACATTACTTATCGCATTTC
+
IIGIIIIIIIIIIIIIHIHIIIIIIIIIIIIHIIHHIIHIIIIIIIHHHHIHHIIIIIIHIIHIIFHFHIHIIIIIIIIGIIIIIGHHIIIIIIIIIIIIHHHIIIHIIIIIIIIIIIIIHHHIIIIIIIIHIIIIIIIIIIIIIIIIIIIIHIIIIIIIIIHIIIIIIIIIIIIIIIIIHIIIIIIHHIIIIIIIIIIIIIIIIIIHHIIIIIIIIIIIIIIHIIIIIIIIIIIIIHIIIIIIHHHHIIIHIIIIIIIIIIIIIIIIIIIIIGIIIIIIIIIIIHIIIIIIIIIIIIIGIIIIII
@HISEQ:711:H5NNWBCX2:2:1101:6888:17824:ATCTCGTA
TTAAGTTCAGCGGGTATCCTTGCTTGAGTTGAGGTCATTAAAAAAAAAGTATATACTAGACACGACACGAAATCACGCGCGCGCAAAGCATAATACGTATTGAGGTAAAGTTTTCAACGAACCACATTAGAATAGAACGTCTCGACTTGTACCAAGAAATAAATCATTTTAAAGTCACCAGCATTTGTAACGCCGGAAAACTCAAAACCGCGAAAAAAAAAATTTCGCGAATGTTATTTAAATGACCCTCAACCAGGCATACTTTCCAGAATACTGGAAAGTGCAATTTGCGTTCAAAGATTCGATGATTCACGTAAACCTGCAATTCACACTACGTATCGCATTTC
+
IIIIHIIIIHIHHIIHIIIIIIHIIIIHHHIIHEHHHIIHIHHEHIIHHEHHIIIIHFHHHIIHDCHHHHIIIIHHHHIIHHHHHIIHIIIIIIIIHIFDGHHHHHHIIIHHHIIIIIGIIDHHIIIGIIIIIHIIHIIIIHIGHIIHHHHHFHIHHHIIIIIHHHEGHHHHIIHHHHGIIHIIEGEAFGHHHHHIIIIHHIHHHHHHCEDHII?EDHHEFIHEHHEHHHIIHHCIHIIIIIIHHHECHEHFCHHHHGIIIHHHIHIHFIIIIHHGIHHIIIHEHIHIIHHIIIIIIIIIHGIIIIHFEHIIIIIHIHHHHHGCEFDHHHEHCFHHGHFHHHIIIII
@HISEQ:711:H5NNWBCX2:2:1101:8230:17972:ATCTCGTA
TTAAGTTCAGCGGGTATCCCTACCTGATTCGAGGAGTTCCAATGTCAAGCTGTCCCCCGCCCAGACTGACGGGCAAGGGCTGGCAGCCTCGCCGCGCGCGGGCGCACATGCGTCTTATCACGCTCGGCCGCGCGGCAGGCGTCCGCCCATGGATTCCAGCGCGGTGGCCGCCTCCTCGGGCACGCCACCGCCGCCATGACCGCGCCTTCACTTTGCGCGAGGTTTTTCGTCGCAGAGACGCTCGAACAGGCATGCCCCCCGGAATGCCAGGGGGCGCAATGTGCGTTCAAAGATTCGATGATTCACTGAATTCTGCAATTCACATTACTTATCGCATTTC
+
IIIIIIIIIIIIGIIIIIIIIIIIIIIIIIIHIIIIIIIIIIIIIIIHHIGHIIIIIIIIIIHIIGHIIIIIIIIIIIIIIIIIHIIIIIIIIIIGGIHHIIIIHHIIIIIHEHHIIIIIIIIGHHIHIIIIIIIIDHHIIEHIIGIIIIIIIIIIIIHIIIHHHIHHIIIIHIIIIHHHHHHHHIIIIIIHFIIIHHHIIHIHHIIIHIIEEIIIIIIHIHHHIIGIIIIIIHIIIIIIIHIIIIIIIIIIIIIGHCIIHIIIIIIIIIHHIIIIIIIIHHIIIIHIIIIHIIIIIIIIIIIIIIIIIIIIIIIHIIIIIIIIIIIIIHIIIIIIIIII
@HISEQ:711:H5NNWBCX2:2:1101:14246:17752:ATCTCGTA
TTAAGTTCAGCGGGTAGTCCTACCTGATTTGAGATCAAACATTCAAAGAGCTGTCCCTCACCAAGGAGAGAGACATTCATGAGCCCCAGTGAACCTTCATTGCTGAAGGTTACCTGGTGGAAAGCCACAAGCGTAGATAGTTATCACACCTGTGACCCAACCAAACACTGGCAAGCTAATTCATTTGGGAGGAGCCGACCACAGGCCAGCAAGACCCCCATAGTCCAAGCTCATCATGGCAAGGCCATGAGAGTTGAGGTGTTCATGATACTCAAACAGGCATGCCCATCGGAATAGCCAAAGGGCGCAAGGTGCGTTCAAAGATTCGATGATTCACTGAATTCTGCAATTCACATTACTTATCGCATTTC
+
IIIIIHIIIIIIIIIIHIIIHIIIIHIIIIIHIIIIIIIIIIIIIIIIIIIIIIIIIIIIIIIGHDDHHHIIIIIIIIIIIIHIIIIIIIIIHHHIIIIIIIIIIIIIIIHHIIIIHHHIIIIIIIIIIIHIIIIIHHHIIIIIIIIIIIIIIIIIIIIHFIIIFHIIIIIHHEHGIIIIIIIHHHIHIIIIHHHHIIIIHHHHIIIIHHIIIIHGIIHHHEE@HIHHGHGHHEHGIHIHIIHHEHHGEHIIIIHHHEIIIHHIIGIIIHIIIIIIIGIIIIHHGIIHEEHFGGHIHHHIHF?FIIIIIHIIIIIIIIIIIHIIHIIHIIHHIIIHHIIHIIIIHIIIIIIIIIIIIHHHIIIIIIIHIII
@HISEQ:711:H5NNWBCX2:2:1101:20326:17758:ATCTCGTA
TTAAGTTCAGCGGGTATTCCTACCTGATCCGAGGTCAACCTTAGAAGTAAAAGGTAAGAGGAGAACCCCCCACCTCTTTGGTTAAACGGTGTCTGGAAGTCTGACCAAGTACGTGCCCGAAAGCTCAGTGTACTGGAGTCCTCAGCAGACGCCGTCATTATCTTTGGGGCCAGCCCGTTTAACGGGGCTTGGTCCAACAACAAGCCGGGCTTGAGGGGTGATAATGACGCTCGAACAGGCATGCCCTTCGGAATACCAAAGGGCGCAATGTGCGTTCAAAGATTCGATGACTCACGGATTCTGCAATTCGCATTACTTATCGCATTTC
+
IIIIIIIIIIIIIIIIIIIIIIIIIIHIIIIIIIIIIIIIIIIIIIIIIIIIIIIIIIIIIIIIIHIIHHIIIIHIIIIIIIIIIIIIHIIIIIIIIIIIIIIIIIIIIIIIIIIIIIIIIIHIIIHIIIIIHIIIIHHGHIIFHHIIIIIIHIHHIIIIIIIIIHHHHHHIIHIIIIHGGHHIIIHGCHIIIHIIIIHHIIHIHHIIGIIIIIIIIIIIIIIIIIHHHIHIIIIHIIIIIIIIIIHGHIIIIIIGIHHHIIIIIHHHHHHIIHEIIIIIIIIIIIIHHHIIIIIIIIIIIIIIIIIHIIIIIIIIIHIIIIIIHIII
@HISEQ:711:H5NNWBCX2:2:1101:3205:18241:ATCTCGTA
TTAAGTTCAGCGGGTAATCACACCTGAGTTGAGGTCGGGAGAGCGAATACTCTCAATACCAGGCACGTATGAAGCCCACTAGCCGTGTCTCAGACGCCACAGAGTATATAAGCATGATACCCGGTGACCGAGACCTATCGCATCAGCTAATAGATCATCCGTGTGGTAGGCAATCTCTCTTGCGAGCGATTGTCCTCTTCTAGCATTATGGCAAAACACGTTCGACCAGAGGCGGTAGGCCGAACTCGTGATTCACCAGCTATTTCTATTACAGCCATAGTCCTGCTGTTTTTGATCACGACCCTCAACCAGATGTGCCGCAGGGTAGGACTCCTACGGCGCAATGTGCGTTCGAAAGTTTAACGTTCAAAGCGTCTGCAATTCACGCTACTTATCGCAGTTT
+
GIIIHGIIIIIIIIIIGHGIIIHIIHIIHIGHIGCHICHDHHIIHIHHHIIIIIIIIIHIHIIIIGHGHIIHHHIEHHIIIGIIHIIIIIGIIEHHHHIIHGHGGHHIHIEGHHHEHEHGHHHHDHIIHHDDDHIIIIIIIEHDHIIHEHHHHGHHIHIHIHGFHHHIGIIIIIIGHHHIIIHHIIHGHHIHHFHHIFHIHIGIIIIIIHIIHHGFGHIIIHDG@IHIGIIHHEHHHHHH?EHGCCIIIHIHIHHEHCEGIIIIIHHCEFEIIGHHCHHHHEGIHIIHHEFIIGIHIIIHEIIHHGHHIIHIHFIIIHIIHCHIIIIIIIIHHHDHIIIHGHIIDHHEHHGIIIHHFIIIGIIIHGHIIIIIIIIIIIIIIIIHHIIIIIIIIIIIIIIIHEI
@HISEQ:711:H5NNWBCX2:2:1101:7571:18021:ATCTCGTA
TTAAGTTCAGCGGGTAGTCCTACCTGATTTGAGGTCAAATTTGATATAAGAGTTCGTCCGAAGACCATTATAAGCGGACTTTGAAGTCGAATGACGGCGCAACTTTTATTATCACACCGACATCCGGAAACCAAAGGTTATATTCCGCTGATGCATTTGAGAGGAGCCGACTAGACGCCAGCACGCTCCAAGTCCAAGCTCCGATTGGAAACAAATCAAATCAGAGTTGAGAATTTAATGACACTCAAACAGGCATGCCCCTCGGAATACCAAGGGGCGCAAGGTGCGTTCAAAGATTCGATGATTCACTGAAAATCTGCAATTCACATTACTTATCGCATTTC
+
HHHIIIIIHHIIIIHIIIIIIIIIIHIIIHHIIIHIIIIIIIHIIHIIHIHIHHHGIIIIIIIIIHHHIHIIIIIIIIIIIIIIIIIIIIIGHIIIIIHIIIIIIIIIIIIGIIIIIIHIIIHIIIIIIIIIIIHHGGHFHIIIHIIIIHIGIIIHIHHGIIIIIIIIIHHIHIIIIIHIIHIIIIHIIHIHHIGIIIIIIIIHHHIIIIIHHIIIIHHFFIIIIIIIIIIIIIHHIIIHIIIIIHHFFH?HFIHHHGHIIIIIIHHHEGHHIHHHGIGIIIHIIGHHGIIIIIHEFIHEIHFGHHIHIIHIHIHIIIHIIHIIHHGIIIIGIIHEHHEIIIII
@HISEQ:711:H5NNWBCX2:2:1101:9255:18020:ATCTCGTA
TTAAGTTCAGCGGGTAGTCCTACTCGATTTGAGGTCAAGTCGCCAGAAGATTGTCCGAAGACAGTTTGAAGCACAGAGCTCCCAATCGGCCACCCTCTTTGCGAGGAGCCGGCGAAGACACTTATCACGCCGTACTATGTCCAATCAGGAGGTGCACTAACATATTTCAGGTGAGCCACAGTCAAGCAGCAGCACCCAAGTCCACCGCTCCCAATCCAAAGCGATTGGGAGTGTGAGAGTACAATGACACTCAAACGAGCATACCCTTCGGAATACCAAAGGGTGCAAGGTGCGTTCAAAGATTCGATGATTCACTGAATTCTGCAATTCACATTACTTATCGCATTTC
+
IIIIIHIHHIHHIHIHIIIHHHHIIICHHHIIIIIIEIEHIIIGHIHHIHHEHHIHIIIIIIIIIGHHHIIIIIIIIIIIIIGHIIIIIIGIIFGIIHHHHIIIHHHHIIIIGIGHIICHII?EHGCHHHHHHHIIGIHHIIIHHGGHHHHHHHDGHHGFHIIIHFGEHHHIHIIIIIIIHIIIHHIHHIIIIIIIHHFHFHIIIIHHEHIIIIIIHGIIIIIHGD0IIIIIIIHHGHIIIIIHIIHC1HHIIIIIIIIIIIIHDIIIIIIIIIIIIIIIGHIIIIHGHDDHHHHHEIIGIIHHHHHHHHIIIIIIIIIHIIIIIIHHHIIIIHHHHIIIIIIIIHIII
@HISEQ:711:H5NNWBCX2:2:1101:13685:18245:ATCTCGTA
TTAAGTTCAGCGGGTATCCCTACCTGATCCGAGGTCAAACCTTTCTGAGATTTTAGGTTAGACAGGTGAACCGCACAACGAACCATCCAAAGCGAGAGAGAGTCTACTACGCTTGAGGCCATCGTGGCACCGCCACTGATTTTCAGGCGTGCCCCTCCCCCCTTGTAGGGGGGAGGGGCAAACACCCAACACCAAGCTGAGCTTGAGATTTTTACAATGACGCTCGAACAGGCATGCCCCTAGGAATGCCCAGGGGCGCAATGTGCGTTCAAAGATTCGATGATTCACTGAATTCTGCAATTCACATTACTTATCGCATTTC
+
IIIIIIIIHIHHIIIIHIIIIIIIIIIIHIHIHHIIHHHHHHIIIIIIIHIHHIIHIHHIIGIIIHHIIIIIIHIIIIIIIIIIIIIIIHIIHIIIHIGHIIIHIIIIIIIHHIIIIIIIIIIIIIIIIIIIIIIIHHIIHIIIIIIIIIIIIHIIIIIIIIIIIHHIIIIIIIIIIIIIIHIIIIIIHIIIIIIIIIIIIIIIIHIIIIIIIIHIHIIIIHHGIHIIIHGIIIIIGIIIIIIIIIIIGHIHHEIHIIIIIIIIIHIHIIIIIIIIIIIIHIHGIIIIIIIIIIIIIIIIIHIIIIIIIIIIIHIIIIIIII
@HISEQ:711:H5NNWBCX2:2:1101:14711:18229:ATCTCGTA
TTAAGTTCAGCGGGTATCCCTACCTGATCCGAGGTCAAACCTTGATTGATTAAAGATGCATGCAGGGCTGGTAAAGCTACATGGACAAGCCATCCAAAGCAAGAGAGAGTCTGCTATGCTTGAGACCACCATGAGTACCGCCAACTAAATTTTAGGTACGTCCAGGTCCTCCGCCTTCCTACTTGAAAAGCAGGGAGGAGAAGGGAGAGACGAAGACCCAACACACCAAGCTAGGCTTGAGATTGTGCAATGACGCTCGAACAGGCATGCCCCTCGGAATACCAAGGGGCGCAATGTGCGTTCAAAGATTCGATGATTCACTGAATTCTGCAATTCACATTACTTATCGCATTTC
+
IIIIIIIHIIIIIIIIIIIIIIIIIIHIIIHHIIIIIIIIIIIGIIIIHIIIIIIIIIIIIIIHIIIIIIIIIIIIIIIIIIIIIIIIIIIIIIIIIIIIIIIIIIIHIIIIIIIIIIIIIIIHIIIIHIIIHIIIIIIIIIIIIIHIHHIIIIIIIIIIIIIIIIIIIIIIIIIIHIIIHIIIIIIIIIIIIHIHHIIIIIIIIHIIIHIIIIIIIGIIHHHHHHHHHIHIIIIIIHIIIIIIIHIIIIIIHIIIIIIIIIIIHIIIHIIIIIIIIIIIIIIIIHIIIIIHHHFHEIGIIIIIIIIIIIIIIIIIIIIIIIIIIIGHIIIIIIIIIIIIHIIIIIIIIIIIIII
@HISEQ:711:H5NNWBCX2:2:1101:17572:18201:ATCTCGTA
TTAAGTTCAGCGGGTTTTCTTGCCCGATTTCAGACCAAGTTATCAAGCATCAAACCAAAATAGTTTGACACTTGTTGATAGTTGGAGCACATGTTCCATCAGTATCAAAATAAATTGCCAAAAGCGAATGGAGTTTCCTCTGTTGCACTTTTGATAACCAATTTTGTCCTATTGGCGCACATACAATCTTTTTCTGGTGATTGCCTGAGGCAAAGCATCCAAATCCACAATACTATAAGTGCAATGACATAACAGTTTGTGAGATTTTAATGATTCTGAAACGGGCATGCTCCCCGGAATACCAGGAAGCGCAAGGTGCGTTCAAAGATTCGATGATTCACTGAATTCTGCAATTCACACTACTTATCGCATTTC
+
IIIIIIIIIHIIIIHHIIIIIIIIIIIIIIIIIIIIIIIIIIIIIIIIIIIIIIIIIIIIIHIIIGHIIIIHIHIIIIIIIIIHIIIIIIIIIIIIIIIIIHIIIIIIIIHHHIIHHIHIIIIIIHIIIIIIIIIIIIIIIIIIIGIIIHIIEHIHIHHHIIHIIGIIIIIIIIHIIIGIIIIIIIIIIIHIIHIIIIIHHIIIIIHHHIIIHIHIIHHIHIIIIIIHHIIIIIIIIIIIIIIGIIIIHIHHHHHEIIIIIGIIIIHHHIIHIIIIIIIHFIIIIIEHIIIIIIIIIIIIIIIIIIHIIIIIIIIIIIIIIIHIIIIIIIIIIHIIIIHHIIIHIHHGIIGIIIIHFIIIHFHIIIIIIIIHIII
@HISEQ:711:H5NNWBCX2:2:1101:17811:18202:ATCTCGTA
TTAAGTTCAGCGGGTATCCTTACCTGATCCGAGGTTAAATCTTAGGTTTTTAGGCCCAAATAAACAATCGACAGAATGCCGGCTGAGCCACTAAAGCGTGTGACAGAGCTCCATACGCTCGGGCATCAAGACTCGACATCGCCACTGCATTTCAAGCCTGTCCATTAAAAGAACAATTGGCTCAACAACCAAGCTGCGCTTGAAGGTGGTAATGACGCTCGGACAGGCATGCCCTCCGGAATACCAGAGGGCGCAATATGCGTTCAAAGATTCGATGATTCACGGAATTCTGCAATTCACATTACTTATCGCATTTC
+
IIIIHIHHHHIIIIIIIHIHHGEEHHIIIIIGIHHIIHIIIIHIIIEGHIIIIGIIIHIIIIHHIFHHIIHIIIHHIHHIIIHHIHIIHIHIHHHIIIHIIGHIIHIIHIIIIGHIIIHIIHIIHHHIIIHHGHIHIIHHIIIGIHIIGIH?HHEHHIHIHHIHHFIIIIIHIFHHHIHIIHHCHHIHHCHIIIIIHHGIHIIHIIIHHFHHIIIHIIHGIIIHIIHHHHG</HIHIIHIIIIHGIHIHDHIIFHGEECHIIIHHIHIHEHHFHIFIIIGIIIIIHIIIHIIHHHIHIIIIIHIHHH?HGIHIIHII
@HISEQ:711:H5NNWBCX2:2:1101:19459:18249:ATCTCGTA
TTAAGTTCAGCGGGTAGTCCTACCTGATTTGAGGTCAAAAACAAAGAATATCACATTTATTTAAGAAGCCCAAGACCTCTAAAAGGCAACTGCCATGGCATAGATAGGCTATCATACCAAAGGAACAGTCAACACAAAGGTCATCCGCTAATGCATTTAAGGGAATTGCCAACTTTTTTGTGAAAAAAAGTTTACAAAGCCCCCACAATCCAAGCCACCCATCAGCTTACAAAACTGAAAGTGGTTGAGTATTTAATGACACTCAAACAGGCATGCTCCTCAGAATACCAAGGAGCGCAAGGTGCGTTCAAAGATTCGATGATTCACTGAATTCCGCAATTCACATTACTTATCGCATTTC
+
IIHHHHGIIIHIHIIGGIIIIHIIHHIIFHHHH?CHHIHHI@FHHHEHIHIIHHIHIIHIEEHHHCEHHHIHHIEHHHIIIIIIIEHHIIHIG??FHHIIIIIHIIIHIHECHHHIHC?HEHEHHHIIHHHIHIIGIIHFHIGGFHHHHHIEGHHIIHHIHFHHIIIICHHHHHHGHIIIHI?GHIHHIIHIGCFHHHHGHCCHCCHHGEHGGHGG<F?IHGHCEED@FEC/<<HHIHHHIIIIHHIIHIHHCHHEEIHHD?EIIIHHHFGHHIIHIIIIHIIIIIIIHHEFIIHHEHHGCIHHCHFIHHCIIIIIIIIIHIHHHEHIIHHIHCIHHEHHHIIIIIIHIHCHIIIIHHHCH
@HISEQ:711:H5NNWBCX2:2:1101:4908:18424:ATCTCGTA
TTAAGTTCAGCGGGTAGTCTTACTTGATTTGAGATCGAGAATACGTTTTTTGGTCAACCCAAAAAACTTCTGCATCAGTCGAAGCCGCTGCGACGAAAAAAATTCACCACCAAAAGCAAAAAAGGAAATTATCCGTTTGACGGGATAAAGTGAAAATTTGCTTGTAGGACAAAATCTTTTGTCTTGGCCCGAAACCTGAATTTCAAGCAACTCCCCTGAAACTTTTAAAAGTACAAGGGAATTTGCTCAATTCCGGCTGTTGTTTCCACACCGCTAAAGGGTGTTTTCACAACATTGCCGAGGGTGTTTTACTGATACTCAAACAAGCATGCCTTCCGGAATACCAGAAGGCGCAATATGCGTTCAAAGATTCGATGATTCACTGAATTCTGCAATTCACATTACGTATCGCATTTC
+
HHIHIIIHIIGHHIIIIIIHHHHIIHIIGHCHIIIIIIIIIIHHI@HFHHIGDHHFEHHHIGHGHCGHIIHHHIIIIEHGHHIIIIHIIIIHHHHIIIIIIIHIICHHFHHIIHHHHHIIIIIHHHIHIIIHHHGIIHHHFHHICDF/FGHHEHFHHHHHHIHCHHHEFE?FE@BAFGHHHHHI?H.8BECCECDHGHG?AGGHHFE@FHHIHA-@@-E@A6.EA.CG?FHCCF..F6ECEGHHEHFF.E?<H?EGAGEHB.GIHHHFHHHHCC</HCGHHHFHHIIIHGCC@HHGHC<IIIHHHFHHHHEHFHG?DHGHGC<HHE?GIHHHECHDHHFFDFFGEHHGHIHHCCHHE@EHHH@HIIHFIHIHIHHHCGG?HDEHHGFECFIHHHHHIHHHEEGIHHD@DHEFIIHGI
@HISEQ:711:H5NNWBCX2:2:1101:9410:18468:ATCTCGTA
TTAAGTTCAGCGGGTATCCCTACCTGATCCGAGGTCAACCTTAGAAAGTTGGGGGTTGCTGGCAAGACACCTTAAGATATCCATCGCGAGGAGTATTACTACGCGTAGAACCTTAAGGCACCGCCACTGATTTTAAGGCCCGCCCAGAGGCGAAGCCCAAGACCCTACTAAGAGTAGGAGTTGGTATAAATGACGCTCGAACAGGCATGCCCCTCGGAATACCAAGGGGCGCAATGTGCGTTCAAAGATTCGATGATTCACTGAATTCTGCAATTCACATTACTTATCGCATTTC
+
HIIHIIIIFHIIIIIIIIIIIHIIIIIIIIHHHHIIIIIHIIIIIGGHHHIIGIIIHIHIIFHIIDGHHIGIIIIIIIIIIIIIHIIIIIIFHHIIIHHHHHIIIIIIHHIIIIIHHIIIIIIHIIIIIIIHIHHIHHIIIIIIIIHHIIIIIIHHIIHEHHIIIIIIIIHIIIIIIIIIIIIIIHIIIIHIIIIIIIIIIIIIIIIIIIHIHIHGIIIHHHC?IHEHGGIHIHHFEIHHHIIIIIIIIIIIIIIIIHEHHIIIIIIIIHHHHHHIIIIIIIIIIHHIIIIHIIH
@HISEQ:711:H5NNWBCX2:2:1101:18511:18479:ATCTCGTA
TTAAGTTCAGCGGGTATTCCTACCTGATCCGAGGTCAACCTTTCAGAAGTGGGGGGTTTAACGGCGTGGCCACGCTGTTTTCCAGTGCGAGGTGTGCTACTACGCAGAGGAAGCTACAGCGAGACCGCCACTATATTTGGGAGCCGGCGCGCCCCGGGGGGCACGCCGATCTCCAACACCAAGCCCGGGGGCTTGAGGGTTGAAATGACGCTCGAACAGGCATGCCCGCCAGAATACTGGCGGGCGCAATGTGCGTTCAAAGATTCGATGATTCACTGAATTCTGCAATTCACATTACTTATCGCATTTC
+
HIIIIIIIIIIHIIIIHIHIIIIGIIIIIIHIIIIIHIHIIIGIIHHGHHHIHIIHIIHFHIIHIHHEHHIIIIIIIHHHIHIHIIIIHIHHIIIIIIIIIHIIIIHIHIIIIIIIGIIIIHHHIIIIHFHHGHGIIIHHHHCHHHHDHHHIIIIGHIIHHCHIHHHHHHIIIIIHHIIIIIIIIIIHIIHHIIIIHIIIHIHHIHIHHHIIIIHIHHIIHIHHGHHHIHGIIIIHDHDDHHIIIHGIIIHHIIIIIHIIIHIIIIIIHHHIIHFHGGIIIHIIIIHHIHIIIIIIIIIIHIHIIIHHII
@HISEQ:711:H5NNWBCX2:2:1101:3825:18696:ATCTCGTA
TTAAGTTCAGCGGGTCTTCCTACCTGATCCGAGGTCAACCTTTAGATGGGGGGTGTTTAACGGCCGGGAAACCCGCGTCGCGCCCTGGGCGAGGTGTAAACTACTACGCTCGGGGTGACAGCGAGCCCGCCACTGGTTTTCGGGGCCTGCGGCAGCCGCAGGTCCCCAACACAAGCCCGGGGGCTTGATGGTTGAAATGACGCTCGAACAGGCATGCCCGCCAGAATACTGGCGGGCGCAATGTGCGTTCAAAGATTCGATGATTCACTGAATTCTGCAATTCACATTACTTATCGCATTTC
+
IIIHHHIIGIIIIIIIIIIIIIIIIIIIIIIIIIHHIIIIHHIIIIHHIIIIIHHHIIIIIIIIIHHGHIIIIHHHIIIGIHHHIIGIIIIIIIIIIIHIIIIIIIIIIIIIIIIIHIIIIIGHIIIIIIIIIIIGHHHHIHIIIHHIHHIIHIHHHHIIIIIIIHIHIIIIIIHIIIIHIGIHIHIIIIHHHHHEIHHHIIIIIIIIIIIHIIHIIIIIIGIIIIIIIIIIHEIGIIHIIHHHIIIIIIHEFFIIIIGIIHHHIGHHIIIIIIHIHGIIIGIIIIHIIIIIIIHHIIIIII
@HISEQ:711:H5NNWBCX2:2:1101:13577:18658:ATCTCGTA
TTAAGTTCAGCGGGTAGTCTCACCCGATTTGAGGTCAAGGTTCGTGGGTCGAGCAAGCTCGAACAATGTCTTCGATGAGACGGTTAGAAGCAGGTTCCCAAGGAACAGAGCAAATCCCAAGACGTAGAAACATCTTATCACGCCTGGGGATCGGCAAAGGGGACCCCACTAATGCATTCAAGAGGAGCTGGCTTTTCGCAAAGCCAGCAAATGCCTCCAAAGTCCAAAGCCATCTTGATCAAGAAACCAAGAAGGTTTGAGAATTTCACGACACTCAAACGGGTGTGCCCCTCGGAATACCAAGGGGCGCAAGGTGCGTTCAAAGATTCGATGATTCACTGAATTCTGCAATTCACATTACGTATCGCATTTC
+
HIIIIIHIIIGIIIIDHHIIIIIIIIDHGHHHHGFGECCHDHHHIIGHCGHCHIHHHIIIIIHIIHHHIGGHIGEFHIIIHIIIHHHHCHHHIGDGHGHGIGHHGIIFHHIGHEHFHEHHHFFHHGHCEHIIIIIGHHFHIGIEHFHEDE@EDHIGHHHHHHHIHHFHIIHHHIHHGIIHHHGHGHHEHHIIHIIHCHHEHHEEEHIIIHHIIHEC?IHHGCEECGFEGCIHGIIHHEHHEHHFEEIFHHEHHIIHIIHHIHHEIHIIIHFGHE<<C<0HGHHHHEIIGGHHHIIIIIIGIIHHCIHIIHIHHIHHGHHHGGIIGHEHHIIHHHHHEHHGHHIHHEIIIHHHHHHHHIHHHGHHGIHFFDIIH
@HISEQ:711:H5NNWBCX2:2:1101:6164:18790:ATCTCGTA
TTAAGTTCAGCGGGTATCCTTACCTGATCCGAGGTTAAATCTTAGGTTTTTAGGCCCAAATAAACAATCGACAGAATGCCGGCTGAGCCACTAAAGCGTGTGACAGAGCTCCATACGCTCGGGCATCAAGACTCGACGTCGCCACTGCATTTCAAGCCTGTCCATTAAAAGAACAATTGACTCAACAACCAAGCTGCGCTTGAAGGTGGTAATGACGCTCGGACAGGCATGCCCCCCGGAATACCAGAGGGCGCAATATGCGTTCAAAGATTCGATGATTCACGGAATTCTGCAATTCACATTACTTATCGCATTTC
+
IIGHHHHHGHHHHDHIGHHIIHIIHIIIHHHCEHIHHHIIIHIIIIHHEEGHCHIGHIGGIIHIIFHHHHHIIHIIIIHIIHHII?GHIIIHHIGHIHIHHHHIHIIIIIIIIHIIIIIIIHIIIIHHIHHHIIIIHIHHEHHHIIIIIIIIIIIIHIIHHIIHFHIIHGIHIHHHIHHHHIIIIIIHIIHHGHIHHHHGIHIIIIHIIIHHFGIIIIHHHIIIIHHIIIIIIHIIHIIIIIIIIHHDEECIIIIIHIIGIIHIHHGIIHHIIIIIIIHHHHIIHHIIIIIIIIIIIIIIIIIHHIIHIIHIIIIII
@HISEQ:711:H5NNWBCX2:2:1101:9935:18933:ATCTCGTA
TTAAGTTCAGCGGGTAGTCCTACCTGATTTGAGGTCAAAAACAAAGAATATCACATTTATTTAAGAAGCCCAAGACCTCTAAAAGGCAACTGCCATGGCATAGATAGGCTATCATACCAAGGAACAGTCAACAAAGGTCATCCGCTAATGCATTTAAGGGAATTGCCAACTTTTTTGTGAAAAAAAGTTTACAAAGCCCCCACAATCCAAGCCACCCAATCAGCTTACAAAACTGAAAGTGGTTGAGTATTTAATGACACTCAAACAGGCATGCTCCTCAGAATACCAAGGAGCGCAAGGTGCGTTCAAAGATTCGATGATTCACTGAATTCTGCAATTCACATTACTTATCGCATTTC
+
IHIIIIIIHHHIIHIIIIIIIIIIIIIGIIIHIIIIGCFGHHHIIIIIIGHHHHIIHHIIIIIIIFHIIHHGHIIIIIIIIIIIIIIHIIIIEHIIHHHIIIIIIIIHHHIIIHHHHHIGIHIIIHHCEGHIIIII?HHHHIIIIGHIIIHIIIIIHHHCHHIEHG@FHGHHGCACHEHIIHIIIHIBEFHHHIIIHHHHIIHIIHHIHIIHEH?GFHIHHH@EHHHEHGCCIHH@FHHIHEEHIHHCHFIIIHHHHHHIIIHHGHHHHHHCHFCIIIIIIHHIIIIHIHHIHGGHIHDHHHEIIIIIIIHHHHHFIHHHFGIHHCHEIIIHHEHIHIHGIIIHHIIIIIHHGIIIHHI
@HISEQ:711:H5NNWBCX2:2:1101:10375:18909:ATCTCGTA
TTAAGTTCAGCGGGTAGTCTCACCCGATTTGAGGTCAAGGTTTGTGGGCCAAGTGGCAATCACTTAACCCATTGTCTTCTATGAGACGGTTAGAAGCAGGATCCAGAGCAAACACAGTGCGAGATCCAAGACGTAGAAATATCTTATCACGTCAAGTATCCGCAAAGCAGATCCCACTAATTCATTTTAGAGGAGCTGGCTTCAACAAAGTAAGGCCAGCAAGAACCTCCAGAGTCCAAAGCCTTCCTGGTTCAAGAAACCAAGAAGGTTTGAGGATTTCACGACACTCAAACGGGTGTGCCCTTCGGAATACCAAAGGGCGCAAGGTGCGTTCAAAGATTCGATGATTCACTGAATTCTGCAATTCACATTACGTATCGCATTTC
+
IGIIIHIIIIIIIIIIIIHIIIIIIGHIIIIIIIIIHIIIGHHIIIIIIIIIIIIIIIHIIIIIHEHHIIIIIIIIIIIIIIHHHFHHF@GHHHIIIIIIIIGIIIIIIIIIIIIIHHIIIIGIHHIIIIIIIHIIHIGIIHHHIHIIHHHGHHIIIIIIIIIHDHHIIIHHIIIIHIIIIHIIHIIIIIIHHFHHIGHIIIHIHHIIHIIIHIGB.HGIHHIIGCGBE?HIHEIIIIHGFCHFIIIIIHEIIIHHHGD?HIIIIIIHHHIIGIIHIHIIHIHFIHHHIIHEIIIIIIIIGIIIGIIHIIIIIIIIHDIIIHHIIIIIGIHHHIIIHIIIIIIIIIIIIH@HIIHIIIIHHHHIHHIHIIHFCIHHHEHHIHDIHI
@HISEQ:711:H5NNWBCX2:2:1101:11843:18825:ATCTCGTA
TTAAGTTCAGCGGGTGGTCCTACCTGATTTGAGGTCAAGTCAAATAAAGTTCAATCCAGCAAACGTAAAACGACCCCTCGGATGCAGATAATGTTATCACACCCAACAAAAGAGGCCTTTTATTTCGCTCATGTATTTCAGGGGAGCAGGCTGACCGAGTCGGAGCCTGCAATCATCCCCCCAAGTCCAAGCCATACCGCTTTCGCGCATGGTTGAGATATTAATGACACTCAAACAGGCATGCTCCTCGGAATACCAAGGAGCGCAAGATGCGTTCAAAGATTCGATGATTCACTGAATTCTGCAATTCACATTACTTATCGCATTTC
+
IIIIIIIIIIIGIIIIIGHIIIHIIHIIIIIIHHHIHHIIGHIIIIIIHHHHEHIIHIEHIIIHIHIIIIIHHIIGIIIIHIIIIIIHGHIIIIIIIIIIIIIIHIIIIIIIIHIHIHIIIGHIIIIHIIIIHIIIHIIIIHHHHHIIHIIIIIIIIHHIIIIIIIHHHHIHHIIHIIIIIIIIIIIHHIGIIHIGHIHHGIIIHHIHHIHHIIIHH?GIHHIHHIHGGIIIHHEHIIHHHIIIHIHIIIIIIGIHHHHHGIHIHHHHHIIIIIIIHHHHIIIIIHIIIIIGIIIIHHIIIIIIHIHHIHHIIIHIIGHFGIIIIIIHI
@HISEQ:711:H5NNWBCX2:2:1101:14307:18975:ATCTCGTA
TTAAGTTCAGCGGGTATCCCTACCTGATCCGAGGTCAAACCTTGATAAAAAATGGGTTGTTATCGGGCGGGTCGAACCCAGTTAAACTTCGAAGCGATGTTTATTATGACTACGCTGAGAAGCTGGGAGCAACTGCCTATGAGTTTCAGGCACGTCCTCTCCGAAAAGAATGGACGAAGCCCAACACCAAGCGTAAGCTTGAGGGTTTGAAATGACGCTCGAACAGGCATGCCCTTCGGAATACCAAAGGGCGCAATGTGCGTTCAAAGATTCGATGATTCACTGAATTCTGCAATTCACATTACTTATCGCATTTC
+
IIIHHIIIIHIIHGIIIHHHIIIIIIHIIIGHIHHIIIHIIGHHEHHIGHICFHHIIIIIIHHIHHHIIGIHIHIHHHIIHIIH1GHHHIIGFE<HIHHHHIIIHGHIIIHIHIHIHHIHIIIIIHHIIIIIIIIIIIEEHIIIIIHIHIIIIHIIIIIIIIIIIIIIIIIIHIIIIIIIHHIIIHHHIIGIIIIHHIIIIIIGIIIIIHHHHIHIIIIIIIIHHIIIIIIIIIIIIIIIIHIIIIIHFIIHHGHIIHDHHGIIHIIIIHGIIIHIIIIIIIHHIIIIIIIHHIIIIHIHHIIIIIIIIIHHIIIHI
@HISEQ:711:H5NNWBCX2:2:1101:14610:18781:ATCTCGTA
TTAAGTTCAGCGGGTAATCCTACCTGATTTGAGGCCAGAGCTTTAAGTCATGGGTCAGACTGCAAAGAGTCGTTCGCCGGGTTAGAAGCAGACGCTTGTACAGAAAGGTAAGGGAGCAGTTGCCTGCACACGCCTCAACGAATGACTTTATCACGTTGAGGACACCTACACAAGAAGTACGGGTCCAGCTAATACATTTGAGGTGAGCTGTACAATTCATACGGCAAGCACCCAAGGACCAACCCCAAGCAATGCAATAAAGCATTGAGGGTTGAGAATTCATGACACTCAAACAGGCATGCTCCTCGGAATACCAAGGAGCGCAAGGTGCGTTCAAAGATTCGATGATTCACTGAATTCTGCAATTCACATTACTTATCGCATTTC
+
HHIIHHHDGHCHHIIIIIIHIHGIIIHHIHHHEEEEEHHIEGHHEHHHEE@G<FGHHHEHIIIEHHHGHFCCHHHG<GHIHHHIIHCHHH?HHHHHHHHHHHIHG<GGHHIHIIHHFHHHHHCC0DHHHFHHIFHHFEHHICGHHHIGIIIIIHGHHHIIHIIIGAHHI.HHHHIIIHHIIHHFHHHHHGIHHAEEHA.GFBEGHHHHGHFHHIHHHIIIIGIIIIIIHHHHCHHHHIHIHHCEEIHHFHHHFCHFGEIHHGHHIIHH=HIIGIHHEHIHHHIIHHHIFHHEIIGIIIIIIIIHIIIIIIIIIHHHHHDHIHHCIIHCHIHHHHHHHHHFHIHFIIIHHFHIIHHEFIIHGIGIIIIHHIIHFIIIHIIIHHHIIII
@HISEQ:711:H5NNWBCX2:2:1101:16663:18930:ATCTCGTA
TTAAGTTCAGCGGGTGGTCTTGTCTGATCTCAGGTCGAAGGTTTGAATTTTCTTTCGCCCGAAAGCGTCAGAAAAAATTCCTGCTTATGGCCGAGCGGCATTTGAGCCCTCTGCAGTCGAACGACAGCGGCATGCAGCGTGAAGCCACCTACCATGCTGGCGCTCTTTTGAGAGAGTCGCGCCGCGAGCCCTGCACTTCAGCCGACCCGCCGCCTATTAATTAAAAACTAACAGCAACGAGACGGCCACGTCCGCCCGTTCTCCTTTGCAAATGAAAGGGGAGGGGCGAGGGGTGAGCCGACGCTGAGACAGACATGCTCTCGACCGAAGTCTCGAGCGCAATATGCGTTCAAAGATTCGATGATTCACTGAATTCTGCAATTCACATTACGTATCGCATTTC
+
GIIIHHIIHGIIIIHHIIHIIIHIIIHIHIIIIIIHIFEIIIIHIHEHIIIIIIIHIIHHIIIIIFHHIIHIIIGGCHHHHIIIGIIFEHIHIHHIIHIHIIIIIIIIHIGGIIEH?CEHIICHHHHHIIIHHHIIIGIIHHHHHHHHIHEEH@HHEHGGHHIHCGHHIFHHEFHIIHGIIHHDHIIIHIIGAHHGHHGHEHIHHHDD?DHIGIIIIIIIIIIIIIHIHIIHIH@?HHHG?7CHIGIIIIHHIIIIIIIIIIIIHIIIIHHHEHIIIIIHHFIIIIDIHDIIHGIIIIIIIIIIIIIIHHHHEGIIIIIHDGGIIHHHHHHHDHHHIIIGHIGIIIHHIIIIHHIIIIIIIIIIIHHHHHIIIIIIIIHIHIIIIIIIIIIIIIIIHIHHGII
@HISEQ:711:H5NNWBCX2:2:1101:20037:18821:ATCTCGTA
TTAAGTTCAGCGGGTAGTCCTACCTGATTTGAGGTCAAGATGGTCAATACAGAAGAGGTTTAGAAAGCAGCATTAAGCAGATGTCCAGGATGTAGATAATTATCACACCTGTAGACAGTTCCACCAAGGTACTGCTAATCAATTTCAGGGGAGCAGACTATAAAAGCCTGCAACAACCCAAATCCAAGCCACACCAGGTGTGGTTGAGAATTTAATGACACTCAAACAGGCATGCTCCTCGGAATACCAAGGAGCGCAAGATGCGTTCAAAGATTCGATGATTCACTGAATTCTGCAATTCACATTACTTATCGCATTTC
+
IIHHIHEGHHIIIIIIIIIIIIIHHGDGFEHEEHHIGIIEHHIIIIIHHHHHCFHCHFHHGCHEHFHEHIGIIGEEHIIIGIHI?GHHEHHHHHIGEHHIIGHIIIIIGHIIIIIHHIIIHIIIHHHHEHHIIHHHHHHHIGHIIIIHHHIHHHHHHHGHHIIIIGHIHIIIIIIIIIHHIHHIIIIIIHHIIIIIHHGHGIIGHHIIIIIHHIIIIIIIIIIIHHHIIIIIIIIIIIHIHIIIIIIHIHIHGIIIIIIIIGIIIHGIIIHHHIIIIIIHIIIIIHIIIIIIIIHHIHHIIIIIHIIIIIHGIIIIIIIH
@HISEQ:711:H5NNWBCX2:2:1101:2154:19137:ATCTCGTA
TTAAGTTCAGCGGGTATCCCTACCTGATCCGAGGTCAAACCTTGATTGATTAAAGATGCATGCAGGGCTGGTAAAGCTACATGGACAAGCCATCCAAAGCAAGAGAGAGTCTGCTATGCTTGAGACCACCATGAGTACCGCCAACTAAATTTTAGGTACGTCCAGGTCCTCCGCCTTCCTACTTGAAAAGCAGGGAGGAGAAGGGAGAGACGAAGACCCAACACACCAAGCTAGGCTTGAGATTGTGCAATGACGCTCGAACAGGCATGCCCCTCGGAATACCAAGGGGCGCAATGTGCGTTCAAAGATTCGATGATTCACTGAATTCTGCAATTCACATTACTTATCGCATTTC
+
@HHIHGHHHIIIIIIIIGIHHIHHGIIHHHIIHGHHEEEGHHH?FHEE1DEHHHHIEGGHHGHIHHHIIHIIG?GHGHHIIIHIHHHHHIHHHIHEHIIIIHIHCHGHIHHIIGHHIHGHIIIHIGIHIGIIGFHHIICHGDHDHCHIFHHHHGHIHHEEFGHIIGHHHIEHCHHHHIIEIIFHHHGHEGFHGHFCGFIIIIIIHIIIHHHHHHGHHIHHGG<@F=GHHHH?ECIHFCHEHIHGG@DEFHEHCCCC1FHHGFCEIIIHCCCGIHHFHIIIHHIHEHHIIHCHFHHCIHHHHEEHHEHHIIIGIIHHHHHHHHGHHGGIIGIIHEEHGEHEGHHHEHHIHHHHHHC
@HISEQ:711:H5NNWBCX2:2:1101:6271:19091:ATCTCGTA
TTAAGTTCAGCGGGTATCCCTACCTGATCCGAGGTCAAGAGCAAAATGTTTGACTTGATGGACGTCGACATTCAAGGCAAGAAACGCAAAATGTGCTGCGCTCCCAGGCCAGTATGCCGGCTGCCAATTGCTTTAAGGCGAGTCCACGCGTAAAAGCGGGACAAACACCCAACACCAAGCAGAGCTTGAGGGTACAAATGACGCTCGAACAGGCATGCCCCATGGAATACCAAGGGGCGCAATGTGCGTTCAAAGATTCGATGATTCACTGAATTCTGCAATTCACACTACTTTTCGCATTTC
+
IHIHIHIHHIIIHHIIIHIIGEHIIIIIIIIIIHHGIIIIIHIIIHIIHIGHHIIIHHHHIIIIHGDHHEHHHIHIH?G?DGH<<1HHHGHHEGHD@CFGCEEHHFHCEHHHHHHHGHGHDHHHEIHHIHGHHHIIHIIHEHHHHHHHHHCHHHHHGHGIIIIIIIIHIHHIHIHCGCEHHHGIIIIIIIHIIIHHHHIHHIHIHHGIHHHGIGIHHHHEIHHIIIIHIGIIIIHIIHHHIHIIIIIIIHIIIIIIIGIIIIIIIIIIIIIHIIIIIIHIIIIIIIHHHHIIGIHIIIHHHHI
@HISEQ:711:H5NNWBCX2:2:1101:6645:19219:ATCTCGTA
TTAAGTTCAGCGGGTATCCCTACCTGATCCGAGGTCAACCCATATATGGTTGGCTTCTGGCAGACCCTGCCCGGGCCCCAAAGCGAGAGAGATTTACTGCGCTCGGAGCCTGGAGAGTGCCGCCACTGATTTTGAGGCGCGCTGCGAGCCAGCGACGCCCAACTCCAAGCGGCGCTTGATGGCTGTAATGACGCTCGAACAGGCATACCCTCCGGAATGCCAGAGGGTGCAATATGCGTTCAAAGATTCGATGATTCACTGAATTCTGCAATTCACATTACTTATCGCATTTC
+
HIIIIHIHHIHHIIIHIIHIIHHIIIHIIIIHHHIIFIIIHH?FHHIIGHFHIIIIIIIIIIHHIGHHHHHIIIIIIGHIIIIHGFHHHEHHFHGFHHHHHHHIIHIIIIHIEHHIGIIIIIIIIHIIIHHHHHIHHIIIIIIIIHIIIGIHHIIIIHIIHIHIIIIIIIIIIIHHIIHIIHHGIIIIIIIIIIIIIIHEIIHHHHIIIHHIIIIIHHHEHIIHGGIHHGEGHHDIIIIIHIIIIHHIIIIIIIHIHHIIIHHGIIHGHHHHEIIIIGIIHHIHGIIIIIIII
@HISEQ:711:H5NNWBCX2:2:1101:17901:19090:ATCTCGTA
TTAAGTTCAGCGGGTATTCCTACCTGATCCGAGGTCAACCTTGAGAAATAAAGGGGTGAGAGCCGGGCCGTATGACTACTGTATGCGTGCTGTTATAAGCTCGTTGCATATAGAGTCTCTACGACACCGGTCATTATCTTTGGGACCTGTCACCAGGTGACAATGGGCCCAACAACAAGCCAAGCTTGATACTGTGATAATGACGCTCGAACAGGCATGCCCTTCGGAATACCAAAGGGCGCAATATGCGTTCAAAGATTCGATGACTCACTGAATTCTGCAATTCGCATTACTTATCGCATTTC
+
IIIIIIIIIIIIIIIIIIIIIIIIIIIIIIIIIIIIIIIIIIIIIIIIIIIIIIHIGDHIIIIIHHIIIIIIIIIIIIIIIIIIIIIIIIIIIIIIIIIIIIIIIHGHIIIIIHIIIIIIIIHIIIIIIIFIHIIHHIIIIHIHIIIIIIIIIIIIIIIIIIIIIIIIIIIIIIHIIIIHIIIIHHIIIIIIHIIIIIIIIIIIIIIIIIIIIIIIIIIIIIHIIIIIIHIIHIHHEIIIIIIIIIIIIIHIIIIIIIIIIIIHGHGHIIIIIIIIIIGIIIIIIIIIIIIIIIIIIIIIIIIII
@HISEQ:711:H5NNWBCX2:2:1101:18817:19095:ATCTCGTA
TTAAGTTCAGCGGGTAGTCCTACCTGATTTGAGGTCAAGTTTAAAAGTAGTGCCAAGAAGGCAGTCCGAGGACGGTTGGAAGCAGACACACCGACTCCTCAGCGATGGCATAGATTTTTAATTATCAAACCAAAGCCGATTCATAAAGTTCCGCTAATGTATTTAAGAGGAGCCAGTTATTTCACCGGCATGAACCTCCACATCCAAGCCTTCAAAATAAAAGAATTTTGAGGTTGAGATATTAATGACACTCAAACAGGCATGCCCTTCGGAATACCAAAAGGCGCAAGGTGCGTTCAAAGATTCGATGATTCACTGAATTCTGCAATTCACATTACATATCGCAATTC
+
GHIIIHIIIIIIIGIIHIIIIIIIIIIGIIIIIIHHHIHHHIIIIIIIIHIEHHHHIGHHIIIIIIIIIIHDHIIIIIIFHHIIIIIIIIIHIIHIHIIIIIHIIIIIIIIIIIIHIIIIHHIIIIIIIIHIIHIIIIIHIIIIIIIIHIIIIIIHHHIIHIIIHIHIIHIIIIIIIIIIIIIIIIHIIIIIIIIIIIIIIHIIIIIHHIIIIIIIIGIIIHHIIIIIIHIIIIIIIIIHHIIHHIIIIIIGIIHHIIIIIIIIIHIIIIIIIIIIHIIHHIIIIIIIIIIIGIIIIIIIIHIIIIIIIIIIIIIIIHIIIIIIIIIIIIIHHIIIIIIIIIIIHIIIII
@HISEQ:711:H5NNWBCX2:2:1101:13660:19454:ATCTCGTA
TTAAGTTCAGCGGGTATTCCTACCTGATCCGAGGTCAACCTTAAAAAATTGGGGGTTTAACGGCAAAAACTACAGAACCTTCCAAAGCGAGAAAAAATTACTACGCTCAGAGGCCACTGCGGCTCCGCCACTAGATTTAAGGAACTACAAACGTAGATTCCCAACACTAAGCCAAGCTTAAGTGGTCAAAATGACGCTCGAACAGGCATGCCCAATAGAATACTAATGGGCGCAATGTGCGTTCAAAGATTCGATGATTCACTGAATTCTGCAATTCACATTACTTATCGCATTTC
+
IIIIIIIIIIIIIIIIIIIIIIIIIIIIIHIIIHIIIIIIIIIIHIIHIHIGHIIIIIIIIIIIGHHIIIIIIIGHHEHGIIHIHIIIIIIIIIIIIIIIIIIIIIIHIHIIIIHIIHHIIIIHIIIIIIIIIIIIIIHHGIIIIIIIIIIIIIHIHIIIIIIHIIIIIIIIIIIIHIIIIIIIIIIIIIIIIIIIIIIIIIIIIIHIIIGHIIIIIIIIIIIIIHECHGIHIIIHDEIIIIHIIIIHHHEIIIIIIIIIIIIHIIIIIIIIIIIHIIIIIHIIIIIIIIIIIIHI
@HISEQ:711:H5NNWBCX2:2:1101:15076:19313:ATCTCGTA
TTAAGTTCAGCGGGTCTTCCTACCTGATTTGAGACCTTGGTTCAGATCACTGGCTAGGCCAGAGTCTATAAGGTATGAACTCTACCCAGCAATAAACTACCCACCCATTACCTACCACCTAAAGAAACTTGCGTCTCATTCATAGCTTTCAGTAACATAGCAGGGTCAAACATCTACTGCCAGTCAAGTAATATATTTAGCGTTAGTCAGAGCAAAAGCTAGACACAGTGCAAATCTCCTAGGTAAACTACCCAGAAATGAATACTATAGATTCTCAAACAGGCATACTCTGCGTAAACAGAGTGCAATGTGCGTTCAAAGATTTGATGATTCACGGAATTATGCAATTCACATTACATATCGCGTTTC
+
IIIIIIIIIIIIIIIIIIIIIIIIIIIIIIIIIIIIIIIIIIIIIIIIIIIHHIIHIIIIIIHIIFHIIIIIIIIIIIIIIIIFIIIIIIIIIIIIIIIIIIIIIIIIIIIIIIIIGHIIIIHIIIIIHIIIIHIIIIIIIHIIIIIIIIIIIHIIIIHHIIIIIIIIIIIIIIIIIIIIIIIHIIGIIIIIIIIHHHIHIHIIHIHIIIIIIHHHIIIHGIIIIHHHGHG?FEFHHIIIHFHIHHHIIHIHIIIIIIIIHHIIHHHHGIIHHGIIIHHIIIIIIIIIIIIIHIIIIIIHHHHHIHHHIIHIIIIHIIIIIIIIIIIHIIIIIIGIIHIIIGIHIIIIHIIIIIHIHIIIHIIHIIIII
@HISEQ:711:H5NNWBCX2:2:1101:15231:19453:ATCTCGTA
TTAAGTTCAGCGGGTATTCCTACCTGATCCGAGGTCAACCTTGAAAAATAGAGGTGAGAACCGGGCCACATGACTACCAGATGCGTGCTGTTATAAGCTCGTTGCATATAGAGTCTGTATGACACCGGTTATTGTCTTTTGGACCTGTCACCAGGTGACAAAGGGCCCAACAACAAGCCAAGCTTGATATTGTGATAATGACGCTCGAACAGGCATGCCCTTCGGAATACCAAAGGGCGCAATATGCGTTCAAAGATTCGATGACTCACTGAATTCTGCAATTCGCATTACTTATCGCATTTC
+
IIGIIFHIIIHIHIHIIIIIIIIIIIIIIIIFHIEHFHHIHHHHHIIHIHIHHIIIIIIIIHHGICFHIIIIHHIIIIIIIIIIIIIIIHHIIHHIIIIIIIIIIIIIHIIIIIIIIIIIHIIHIIIHHIIHHIIIIHHIIIIIHHHGHHHIIIIIIIIHIIIIGHIIIIHGEHIHIIIGHIHHIIIIIIIIIIHHIHIHIHIIIIIIIIIIIIHE@EHHHIGIIIIIIIIIIHHIIIIIIIHIHIIIIIIIIHHEIIIIHHHHIIIIIIIHHIIIIIIIIIIIIHIIIHHHHGIIHIIHIGI
@HISEQ:711:H5NNWBCX2:2:1101:16025:19305:ATCTCGTA
TTAAGTTCAGCGGGTAGTCCTACCTGATTTGAGGTCAAGATGGTCAATACAGAAGAGGTTTAGAAAGCAGCATTAAGCAGATGTCCAGGATGTAGATAATTATCACACCTGTAGACAGTTCCACCAAGGTACTGCTAATCAATTTCAGGGGAGCAGACTATAAAAGCCTGCAACAACCCAAATCCAAGCCACACCAGGTGTGGTTGAGAATTTAATGACACTCAAACAGGCATGCTCCTCGGAATACCAAGGAGCGCAAGATGCGTTCAAAGATTCGATGATTCACTGAATTCTGCAATTCACATTACTTATCGCATTTC
+
IIIIIHIHGIGIIHIIIIIIIIIIIIIIHIIGIHIIIGIHHIHHIIIIEHHHHHHHGHGHHGIHFHHGHIHIIIIIIHIIIIHIIIIGIGIIGIIIIGHIIIIIIIIIIIIIIIIIIIIIIIIHIIIIHIIIIIIIIIIIIHIGEIHIIIIHIHIIHIHIIIIIHHHIIHIIIIIIHIIIHIHHHHFIIIIIHIIIIIIIIHHHHIIHIIHIIIHIIIHEHHHHHHIGHHIIHIGIGIHIIIIIHIIIIIHIIIIIHIHHHIIHGIIIIIIIIIIIIHEIIIGIIIIIIIIIHIIIHIIIIIIIIIIIIHEDHIIIIIII
@HISEQ:711:H5NNWBCX2:2:1101:16431:19416:ATCTCGTA
TTAAGTTCAGCGGGTATCCCTACCTGATCCGAGGTCAAGAGCAAAATGTTTGACTTGATGGACGTCGACATTCAAGGCAAGAAACGCAAAATGTGCTGCGCTCCCAGGCCAGTATGCCGGCTGCCAATTGCTTTAAGGCGAGTCCACGCGTAAAAGCGGGACAAACACCCAACACCAAGCAGAGCTTGAGGGTACAAATGACGCTCGAACAGGCATGCCCCATGGAATACCAAGGGGCGCAATGTGCGTTCAAAGATTCGATGATTCACTGAATTCTGCAATTCACACTACTTTTCGCATTTC
+
IIIIIIIIIIIIIIIIIIIIIIIIIIGIIIIIIIIIHIIIIIIIIIIIIIIIIIIIIIIHIIIIIGHIIIIIIIIIIIIIIGIIIIIIIIIHHIIIIIIIIIIIIIIIIIIIIIIHHIIIIHIIIIIIIIIIIIIHIIIIIIIIIIHIIIIIIIIIIHIIIIIIHIIHIIIIIIIIIIIIIIIIIIIIIIIIIHIIHIIIIIIIIIIIIIIIIIIIHIIHIIIIIIIIIIIIIHEEHGIHIHHHIIHGIHIIIIGIIIIHIIIIIHIIIIHIIIIIIIIHIIIIIIIIIIHIIIIIIIIIIII
@HISEQ:711:H5NNWBCX2:2:1101:16928:19305:ATCTCGTA
TTAAGTTCAGCGGGTAGTCCTACCTGATTTGAGGTCAAATTCATCAAATGTGGGTGATGTCCCCAAAAGGGATCTCCCAACTCGTTAGAAGCAGTGCAGTCTGATGATGCAGCCTACTGAGGCGTAGATAATTATCACACCTGTAGTAGTTTCTTCTGCTCAGATACCACTAATGCATTTCAGGGGAGCCGACTTCAAATTTAGAGAAGCCCGCAAAAAAATACCCCCACGTCCAAGCCTCACCAAAAAGAATTGATGTGGTTGAGAACTTAAATGACACTCAAACAGGCATGCTCCTCGGAATACCAAGGAGCGCAAGATGCGTTCAAAGATTCGATGATTCACTGAATTCTGCAATTCACATTACTTATCGCATTTC
+
EHEHIHEHCHFCHHCCHHIHH@EHI1FH?FE?GFHIHIIHHIIEHHHFHIIHHHIIIIHIIGHIIEHE@EHEHIIIHHIIDHHIIGIIHIIHHHIIICCHH@EHIG<CCHHGHHIHIHH?0@HIC/CH?CE@0<GHH??EHHEGH?////<<DGHHIGE.CFH@@DGHHIH@FHIGEGFHFHCHECIHH@@H?HAHGAHHHHI?HEFHFIIH<HHEHHHEB9HCCHHHGC?C=HFHHE@/HHHHGC<@C??HGHHGIIIIHGCIGHGH@DDCFCEHGEHECHGIIHHHEECIGHE?IHGIHGG@C?EHHHHHHDHHHHHECHHHFFIIIHH?EEGEHIHHHHIIIIHEG@HEHHHECHFD1GC?FD1<0<CHHCGHDHI
@HISEQ:711:H5NNWBCX2:2:1101:4080:19593:ATCTCGTA
TTAAGTTCAGCGGGTAGTCCTACCTGATCCGAGGTCAAATGAGATGGATTCGTCTTCGATGGAAGACCGTTTGGAAGCGGCCCGCCCTTCCGACCGGCAAAAGTACGACGTAGACGAAACTATCACGCCGAAAGGACCGGGAAAGGGAAGGATCCAGCTAATGCATTTGGGACGAGCCGAAGATGTTTACCCTCAGCAAAACGTCCAAATCCAAAGCCCCGGCGTCCGAAAAGACGAGGGGATTTGATGGTATTCATGACACTCGAACAGGCATGCTCCTCGGAATACCGAGGAGCGCAAGGTGCGTTCAAAGATTCGATGATTCACTGAATTCTGCAATTCACATTACTTATCGCATTTC
+
IHIGHHIIIHIIGIIHHHIIIEHIIIHHHIIHIIHIHGHIHIHFHGICHGHIGEHIHHEHHHHIHHHHHHHHGHGEHHIIEDHHHHIIIIIICHDHCHHIHIHIIIHCHDHFCHHHDHHIIIIEFHHGHIH<HHHHHHHHGCDHHHGHCHHHHHIIIHHEFGHFH?HHIIHHHHIHHHHBHIIIIHHHEHIHHIIHIHFHHIIIIIIIIHIIIIIIGHHDIHHDIHHHDG?EGCDEEHIIIIHFHEHGHIGHHIHHHIHGHHFHGF<IIGIIIHIIHDIHHHFHHHCEEHG<DHHHCCHHHDHHHCFCHIHIHGHHIHEHHHHHHIIHHIGHEHIIHHHIHG@EHHIHGG@<0DGIIHHHH
@HISEQ:711:H5NNWBCX2:2:1101:5911:19607:ATCTCGTA
TTAAGTTCAGCGGGTAGTCCTACCTGATTTGAGGTCAGATTTCAAATTACATTGACCGCCGCTCCACAGGCGAGTCGAGGGAGGACACCAAAAGGGGAACTTCTCGGTCGAGCGAGGATGGTACAACGCCCAGTCGAGTTCGACCCACAGGTCCAACCGATGCATTTGAGGGGAGCCGCCTCGCGGCAGCAGGCCCCCAACTCCAATCCCCGATCCCGCACGAAACGGGCGGGGTTGATGACTTCAAGACACTCAAACAGGCATGCTCCTCGGAATACCAAGGAGCGCAAGGTGCGTTCAAAGATTCGATGATTCACTGAATTCTGCAATTCACATTACTTATCGCATTTC
+
IIIHHHGIIIIIIIIHIIIIIIIIIIIIIIIHIIIHHHIHIIIHIIIHIIIHHIIIIIIIHIHHIHHIIHIIIIDHIGIIICHHCGHIIIHHHIIIICHHHHHHIFIIIIHHIIIIIGHIHIHEHHIGHIHEHGHIHDHHGIHHIIIHHHHFHHCHIIIIHIIHHIIIIIHHHDHDHHCDHHIHGHIGHHCHHDHCHCDHCGHHHHIIIHIIDEE-<FHFHFF<<HE<..HE0GCED?<1HD<1CEF1<<1C<G@CD<<<CEFEHGC/?HHEHHD?GG?FC/CHDC1CCDE<?G<F<<<ED1C1DCCD111C?E1@FFC1FHFHHFHGD<1F@E@HGD<@EE=C1HG/E/D
@HISEQ:711:H5NNWBCX2:2:1101:7415:19690:ATCTCGTA
TTAAATTCAGCGGGTAGTCCCGCCTGACCTGGGGTCGCATTGGAAGAGCCGCAAGCGCGACGCTACAGGGTCACAGAGCACAAGATGAGCAACGAGGCACGCACGACGGGACACGAGGGTTTTGACAACCACCGATTGTCGTGGCGCTCGTCGCCTAGGACTCGCTTTTAGGCCAGCCGCAAGCAGAAGCTCACGGGAGGCCAATGTCCGCCCCTCAAACTGCCCTCGTCTCTTGGAGAGGCGATGGGGTTGGGGGCAACGATGCGTGACACCCAGGCAGACGTGCCCTCGACCAGATGGCTTCGGGCGCAACTTGCGTTCAAAGACTCGATGATTCGCGGGATTCTGCAATTCACACCAAGTATCGCATTTC
+
IIHIIIIIIIIIIIIIIIIIIHIIIIIIIIIIIIIIIIIIIIIIIIIHIIIIIIIIHIIGIIHIICGHHIHHIIIIIIIIIIIIIIIHIIIIIIHIIIIIIIIIIIIIHIIIIIIIIHHHGHIHIIIIIIIIIHDHHIHIIHIIIIIIIHHIHIHHHHIIIIIIIIIIHIIIIIIIIIIIIIIIIHHIIIIIIIIIIIHIIIIIHIIIIIHGHIHH?GAHHIIIIIIIIIHHIIIIIIIIIIHIIIGIIIIIIIIIGIIIIIIIIIHHIIIIIIGIIIIIIIIIIIIHIIHHIIIIIIIIIHIHHIIIIIIIIIIIIIIGIIIIIIIIIIIIIIIIIHIIHIIIIIIIIIIIIIHHFIIIIIIIHIIIIHHII
@HISEQ:711:H5NNWBCX2:2:1101:8229:19680:ATCTCGTA
TTAAGTTCAGCGGGTATCCCTACCTGATCCGAGGTCAACCTGGTTAAAAGATTGGTTAAAGGGTCGGGCTGGCCGCCGGCCGGACCTACACGAGCGGGTGACAGAGCCCCATACGCTCGAGGACCGGACACGGTGCCGCCGCTGCCTTTCGGGCCCGTCCCGGGGCTAATGCTTAACCGGGACGGGGGCCCAACACACAAGCCGTGCTTGAGGGCAGCAATGACGCTCGGACAGGCATGCCCCCCGGAATACCAGAGGGCGCAATGTGCGTTCAAAGACTCGATGATTCACTGAATTCTGCAATTCACATTACGTATCGCATTTC
+
IIIIIIIIIIIIIIHIIIIIIIIIIIIIIIIIIIIIIIIIIIIGHIIIIIHIIIIIIIIIGHIIIIIIHHHHIIIIIIIIIIIIIIIIIIIIIIIIIHHIIIIIIIIIIIIIIIIIIHHHIIIIIIIIIIIIIHIIGIIIIHHHIIHIIIIIIIIIIHHIIIIIIIIIHIIIHIIIIIHIIHHIIIHHHIIHHHIIHHIHIIIIIIIIIIIIIHEIIHHHIIIIHF/IHIIHHIIHHHHIGGIIGIIIIIIIIIHHFIIHHGIIIIIIIHIIIIHIIHIHIIIIIIIIHIIIIIIIIIIIIIIIIIIHIIIIIIIHGHIIHEIII
@HISEQ:711:H5NNWBCX2:2:1101:10681:19599:ATCTCGTA
TTAAGTTCAGCGGGTCTTCCTGCCTGATTTGAGACCATGGTTCAAGTTAACCCGAAGGCTAACTTTAATAGGTGAGTGCTAGACAAATTCCATCACACGTACTGGGTATTAGAGAAACCGAAGTCCCATACACATACTTTTCCGTTACTTGACAGTATCCAGCAGCTATAGTTTTAAAAGCACGCAGGGTTAGTGCGACGCCTCAAATCTCTCCTTCCTTAGATATAAATACCCAAAGTTGGAAAATGAATACTATAGATTCTCAAATAGGCATACTCTGCCGAAACAGAGTGCAATGTGCGTTCAAAGATTCGATGATTCACGGAATTCTGCAATTCACATTACGTATCGCATTTC
+
IIIIIEHIHHGIIIIIHHIHIGIIIIIHHIGHGHIIIIGIIIHIIIIIIGHHIHIIHIIIIIIHHCHHIHHHHGHIHIIIIIIGIIHHIIHIIIIIIIIIIIFIIHIIIHIIGIIIIIIIIIHIHHIHIIIHIIIIIIIIIIHIIIIIIIIIIHIIHIIIIIIIIIIHHHIIHIHIHGHIIIIHIIHIIIIIIHIHIIIHIIIIHIHIIHIIIIIHHGIIIIIIIIIIHHIHIIIHHIIHHHHIIIIIIIIIIIIIHGIIHIIIHHHHIIHIIIIIIIGIIIIIIHHHGIIIIHIIIIIIIIHHIIHIIIIHIIIIIIIIHIIIIIIIIIIHIHIIIIIIIIIIIIIIIIHIHHHII
@HISEQ:711:H5NNWBCX2:2:1101:13998:19528:ATCTCGTA
TTAAGTTCAGCGGGTATCCCTACCTGATCCGAGGTCAAGAGCAAAATGTTTGACTTGATGGACGTCGACATTCAAGGCAAGAAACGCAAAATGTGCTGCGCTCCCAGGCCAGTATGCCGGCTGCCAATTGCTTTAAGGCGAGTCCACGCGTAAAAGCGGGACAAACACCCAACACCAAGCAGAGCTTGAGGGTACAAATGACGCTCGAACAGGCATGCCCCATGGAATACCAAGGGGCGCAATGTGCGTTCAAAGATTCGATGATTCACTGAATTCTGCAATTCACACTACTTTTCGCATTTC
+
IIIIIIIIIIIIIHIIIIIHIIIIIGIIIIIIIHIIIIHHIIIHIIIIIIIIIIIIIHIIIIIIIHIIIIIIIIGHIIIIIIIIIIIIIIIHIIIIIIIIIIIIIIIHIIIIIIHHGIIIIIIIIIIIIIIIHIIIIIGIHIHHIIIIIIIIIIIIHIHIIIIIIIIIIIHIHGIHHHIIIIIIIIHIIIIIHHIIIGHIIIIIIIIIHIIIIIIIIGIIIIIIIIIIIGIIHHEHHHHHGIIHHIIIIHGIHIIHIHIIIIIIHIIIIIIIIIIIIIIHHHHIHHHHIHHIGIIIIIIIIII
@HISEQ:711:H5NNWBCX2:2:1101:17451:19682:ATCTCGTA
TTAAGTTCAGCGGGTATTCCTACCTGATCCGAGGTCAACCTTGTTATAGTGGGGGTTTTACGGCGGGTCGCCGCCCGGGCCCGGTGCGAGGTTGAGTTACTACGCAAGGGAGCCGCGGCGGGACCGCCAATGGATTTGGGCGGTTGCAGCGCTGGACGCAAGCAATCCGCCAACGCTAAGCTGGGCTTAAGGGTTTAAATGACGCTCGGACAGGCATGCCCGTCAGAATACTAACGGGCGCAATGTGCGTTCAAAGATTCGATGATTCACTGAACTCTGCAATTCACATTACTTATCGCATTTC
+
IIIIIIHHHHIIIIIHIIIIIIIIIIIIIIIHIIIIIIIIIHHGHHHHIIIIIIIDHIIIIIIIIEH<CCDHDHHHHHI<EHHHCD<D?HH@=FHHHIHGFHIIIHHIHIHHHGHDIHHIIIHHIIIHIIGHHB<FIGIIIIIHGHHHIIHIIIIHHHHIIHHIIIHIIIHIIIIHHIHHHIIIIIIIIIIIIIIIIIHIIIHIHIIIIIIIIIIIIHIHIIIIIIIIIIIIIHHHHHHIGIIHHIIIHIIIIIIIIIIIIIIIIIIIIIIIIHIIIIIIIIHIIIIIIIIIIIIIIIIIIIII
@HISEQ:711:H5NNWBCX2:2:1101:21070:19538:ATCTCGTA
TTAAGTTCAGCGGGTAGTCCTACCTGATTTGAGGTCAAGCTTAAAGTTGTATGCCTCATAGGAGACAGTCCGAAGACAGTTAGAAGCTGAACACACAAGTCCACAGCGACGGCATAGATAGGATTATCAAACCAAAGCTGGTCCTTTACAGTTCCGCTAATGCATTTAAGAAGAGCTGATAGTGATACCAGCAAGCTTCCATAGTCCAAGCTTCAACAAAGCGCAAACTCTTTTGAAGTTGAGAATTTAATGACACTCAAACAGGCATACCCTTCGGAATACCAAAGGGTGCAAGGTGCGTTCAAAGATTCGATGATTCACTGAATTCTGCAATTCACATTACATATCGCAATTC
+
1FHIICGFHIIIIIIIIIHIIIIIIIIIIIIIIIIIIIHIHHHIHIIIIIIIHIIIIHIHIIHIIGHIIIIIIIIIIII@HHIIIIGHIIIIIIIIHIIHHHIHIIIIIIIIHHGIIIIIIIIC?EHGHIHHCHIIIGHHIIHHIHIFHIIIIIIIIIHIHHHIHHHHIIIHIIIHIIIIIIHHIHHEHHHIHIHIHEHHIIHHIIHEHIIGIIIIIIHHIIIHHFDIGHIHIIIHIIHIIIIIIIIIIIIGIIHIIIHHFIIIIIIIHIIIIIIIIIIIIIIIIHGIIIHIIIIIGIIIIIIIIIIIIIIIIIIIIIIIIIHFGIIIIIIIIHIIIIHIHHIHIIHIHHIIIII
@HISEQ:711:H5NNWBCX2:2:1101:1332:19769:ATCTCGTA
TTAAGTTCAGCGGGTATCCCTACCTAATCCGAGGTCAATCATTAAAAAATGGGGGGGTTCTGGCGAGTGTCCACCAGGTTTCTATAGCGATGAAATTACTACGCTTAGAGCCTGACAGCACTGCCACTGATTTTAGAGGCTGCCCTTACAGCAGGCCTCAACACCAAGCTAGGCTTGAGGGGTGATAATGACGCTCGAATAGGCATGCCCCTCGGAATACCAAGGGGCGCAATGTGCGTTCAAAGATTCGATGATTCACTGAATTCTGCAATTCACATTACTTATCGCATTTC
+
IIIIIGEGHHIIHI?DHGHFHIIICHHHIIGIHDEFFGHHHHHHHHIHIHEFGECCHHIIHH?D?FHHHHIGHIHHHHHHHIHHIIHHIIIIHHEFHHHIIHAFEGHHHHGFDHIIFIIIIEHHHEHHHCEHHFEGHHGHHIHHIHIIHHHGIIHHHHIHIHIIIHHGFHHHF@HHFHEIIIHEHCHHHEEFBHHGCHHHHIIGHIIHIHHIHHHC@FGECCEFCHH@GCHHCEEGCGHHC<@1HFIIHD?H?CGHF<?IHHHHIIHHEEHIHHIHCGHH@CH?IIIHEIIHD
@HISEQ:711:H5NNWBCX2:2:1101:7181:19761:ATCTCGTA
TTAAGTTCAGCGGGTATCCCTACCTGATCCGAGGTCAAACTTAAAAGAAGCTTAATGGGAGGAGGCCTGCCAGAATCGCGACGCAATGTGCTGCGCACGAAGCCAACATACCGGCTGCCAATGAATTTAAGGCGAGTCCACGCGCTGAGGCGGAACAAACACCCAACACCAAGCAGAGCTTGAATGATTAAATGACGCTCGAACAGGCATGCCCAACGGAATACCGAAGGGCGCAATGTGCGTTCAAAGATTCGATGATTCACTGAATTCTGCAATTCACATTACTTATCGCATTTC
+
IIIIIIIIGIHDHHHHIIHIIHIIIIIGGHIGIGHIIIHIGHIHIIIIGEHHHHIGHHG?EHHHH<GHIIIGHIIGHGIGIIIIIIIIIIIGIIIIIIHIIIIIIIIIIIIIIHGHHHIHHIIIIIIIIIIHIHIIIHIHIHIIIIIIIIIIIIIIIIHHIHHIIIIIHIIIHGHIIIIGHIIIIIIIIIHHIHHIHIIIIHIIHIIHHIIIGIIHIIIHGCEHHEHDEHHHIHHIHCHIIHIIHIHFHHIHIIIIIHHFIIIIIHHIIIIIIIIIHHEFIIIHGHIIHIHIIIIII
@HISEQ:711:H5NNWBCX2:2:1101:7153:19936:ATCTCGTA
TTAAGTTCAGCGGGTAATCTTGCCTGAGCTCAGGTCGAGAATGTGTAAGGTTTTCCTTGATCATGTTGCAACAAATAAACATCTGCTAGTTAAAGCAAAATGTCCTCTCTATCGAGTTGACACAGACTAACAAGCAATCAAACGAGTTGACTACTCGGCTGCGTTTTCTCTAAGAGAGACGAAGCAACATACATCTTGAACAGATCCTCCTTTGTCAATAAAGACAACGAATGAACTGCCAATTCCACACACTCAATCAAAGGCCAATAAAGGCCAATGATAAAAGTACATGAGTTGAAACCCGACGCTGAGGCAGACATGCTCTTGGCCGAGGCCTCGAGCGCAATATGCGTTCAAAGATTCGATGATTCACGGAATTCTGCAATTCACACTACGTATCGCATTTC
+
IIIIIHIIIIIIIHIIIIIIIIIIIIIIIIIIIHIIHIIHGGHHHIIIIIHHIIIIIIGHIIIIIFHIIIIIIIIIIIIIIIIIHIIIIIIIIIIGIIIIIIIIIIIIIIIIIIHIHIIIIIIIIIIIIIIIIIIIHHIIIIIIIIIIIIIIHIIIIIIHIIIGHIIIIIIIIIIIHIIIHCHHIIHEHHHHHGHIHHIIIGGHCIIHIIIIIIHGHIHIIHEIHHEHIHHFHIIHEHEIIHEG=IIIIIIIHHHHGIIIIIGHFIHGFHHIHGIIIIIIIIIIIIIIIIIIIIIIIIIHGIIIHIIIIIIIIHIIIIIIHIIHIIIIHIIHIIIIHHGIIIIIIIIIIIHIIIIIIIHHIIIIIIIIIIIIIIIIIIIIIIIIIIIIIIIIIHIIIIIIIIIIIHI
@HISEQ:711:H5NNWBCX2:2:1101:12523:19779:ATCTCGTA
TTAAGTTCAGCGGGTAATCCTACCTGATTTGAGGTCAAGACTTAAGTTGTATTGCCTAATGGCAGTCCAAAGACAATTTGAAGCGGTCAAACAAATTCACTAGCGACAGCACAGATGATCAAGTCTATCAAACTGGGGCCAGTTGTTTGCAACCTGCTAATACATTTAAAAGGAGCTGACTTTGACAGTTAGCAAGGCCTTCAAAATCCAAATCACAGAGCAAAGTCTGGATTTGATGTTGTTAATGACACTCAAACAGGCATACCCTCTGGATTACCAGAGGGTGCAATGTGCGTTCAAAGATTCGATGATTCACTGAATTCTGCAATTCACATTACATATCGCAATTC
+
IHHIGHIIIIHIIIIIIIIGIHIIIHHHHIIIHGHIHGIHIHHHHIHIIIIIIIIHIHHIIIHIIEGGIIIIGIIIIIIGIIIHHHHHIIIHIIHHHIIHIIHIIHIICHIHIIIHGHIIIHH@HHCHHEHIIHIHHIHIIIIIIHIHIIIIIIIIIIIIIIIIIIIIIHIIIIHHHIHIIIIIIIIIIIIIIIIIHFHHIIIIIIIIIIIIIHHIIIIIHGHIIIHHCIIHGHGIIIIIIIIHIIIIIIIIHGGDIIIHHHHIIIIIIIIIIHHHEHIHHHIIIIGHGEEFGHIHIIIIIIIHIIIHIIIIHHIIIIIIIIIIIIIIIIIIIIIIIIIIIIIHIIIIII
@HISEQ:711:H5NNWBCX2:2:1101:16262:19821:ATCTCGTA
TTAAGTTCAGCGGGTTTTCCTACCTGATTTGAGACCAAGTGTTCAGAGACTGCTGACTGACGTCAGCTGAAACTGGTTGATGGTTGAGTTACATACGCCTTGAGCCGAATCCGGTTCATAAAGAACAAACGTATTTGTGAGTTGCCTCATTCATGCGATTGCCCAAAAACTGGTTAGTTCAAGGATGCGTAACATTGAATTTCAGGCCATTGGAACTGTGCAGTCCCAAAAGGCCCAGATCCGAGACGTGTCATTTGACAAAAAGAGTCAGCAGACAGGGGTCAAGAAGAATTTACTGATTCTCAAACAGGCATGCTCTCCGGAATACCAAAGAGCGCAATGTGCGTTCAAAGATTCGATGATTCACTGAATTCTGCAATTCACATTACTTATCGCATTTC
+
IIHCEHHGHHFHHH<EECH@EGHHIIFHHHECEHHHIIIIIGHHIIIGHHIHHIG@CH1DHCE=C@HFHIFHCGEHF1EFHFHEHH@GHHEF@GCEHHHIHHCGHGHCEGGHHI?CHEHHIIGEH@GHH@EH@GHIHIIHIIG////CCCGGHHGHHEHCHHGFFHFAGHEHIFG.BG?GH?FGE@@HHHG7EEEAHEE@.AFFGHGHABBB@H68..6.8866-,...EE6A..F:,C,C:;CD<////////<C</CC/IHED<<GFD0EGCG?EC<000<<11FC1CCFC1CFD<<<1HC<1<<1<11G@D1<</D/11<1HGD11HC<0/C0111C<CHED1GCFFGD01D1HHCHGD11F<GD<C<11@?G1EGFD<1D<<?HEGIHHHEFEC//C
@HISEQ:711:H5NNWBCX2:2:1101:3722:20139:ATCTCGTA
TTAAGTTCAGCGGGTATCCTTACCTGATCCGAGGTTAAATCTTAGGTTTTTAGGCCCAAATAAACAATCGACAGAATGCCGGCTGAGCCACTAAAGCGTGTGACAGAGCTCCATACGCTCGGGCATCAAGACTCGACGTCGCCACTGCATTTCAAGCCTGTCCATTAAAAGAACAATTGACTCAACAACCAAGCTGCGCTTGAAGGTGGTAATGACGCTCGGACAGGCATGCCCCCCGGAATACCAGAGGGCGCAATATGCGTTCAAAGATTCGATGATTCACGGAATTCTGCAATTCACATTACTTATCGCATTTC
+
IIIIIIIIIIIIIIIIIIIIIIIIIIIIIHIHGIHIIIIIIIIIIIIIIIIIIIIIIIIIHIIIIHIHHIFHIIIIIIHIIHIIIIIIIIIHIIHIIIHIHIIIHIIIIIHIIIIIIIIIIIIIIIIIIIIIIIIIIIHHIIIIIIIIHIIIIIIIIIIIHIIIIIIIIHIIIIIIHHHIIIIHHHHIIHHIIHIIGIHIIIIIIIIHIHFHIIIIHIIIIIIIIHHIIIIIIIIIIIIIIIIIIHHHEIIIIIIIIIIHIIIIIIIIIIIIIIIIIIIIIIIIIIIIIIIIIIIIIIIIIIIIIIIIIIIIIIIII
@HISEQ:711:H5NNWBCX2:2:1101:4429:20018:ATCTCGTA
TTAAGTTCAGCGGGTGGTCCTACCTGATTTGAGGTCAAGTCAAATAAAGTTCAATCCAGCAAACGTAAAACGACCCCTCGGATGCAGATAATGTTATCACACCCAACAAAAGAGGCCTTTTATTTCGCTCATGTATTTCAGGGGAGCAGGCTGACCGAGTCGGAGCCTGCAATCATCCCCCCAAGTCCAAGCCATACCGCTTTCGCGCATGGTTGAGATATTAATGACACTCAAACAGGCATGCTCCTCGGAATACCAAGGAGCGCAAGATGCGTTCAAAGATTCGATGATTCACTGAATTCTGCAATTCACATTACTTATCGCATTTC
+
IIIIIHIIIIIHIIIIIIIIIIIIIIIIHHHIIIIIIIHHHGIIIIIIHIIIIIIIIIIIHIHHIHIIHIIIIIIIIIIIIIIIIIIIIIHIIIIIIIIIIIIGIIIHIIIHIHHHGIIIIIIIIIGHIIIIIIIIIIIIHHHIIIHIHIIIIIIIIIIIHIHIIIHHIIIIIHIIIIIIIID@GHIIIIHIIIHIHHIIHHIIHIIIIIIHHIIIIIIHGIHHIIIIIIIIHHDIIIHGIIIHHIIHIHIIIHIIIIIHHIIIIIIGIIIIIHGIIIIIIIIIIIIIIIIHHIIIIIIHIIIIIIIIIIIIIIIIIIIIIIIIIIIGI
@HISEQ:711:H5NNWBCX2:2:1101:4614:20158:ATCTCGTA
TTAAGTTCAGCGGGTATCCCTACCTGATCCGAGGTCAAACCTTGATTGATTAAAGATGCATGCAGGGCTGGTAAAGCTACATGGACAAGCCATCCAAAGCAAGAGAGAGTCTGCTATGCTTGAGACCACCATGAGTACCGCCAACTAAATTTTAGGTACGTCCAGGTCCTCCGCCTTCCTACTTGAAAAGCAGGGAGGAGAAGGGAGAGACGAAGACCCAACACACCAAGCTAGGCTTGAGATTGTGCAATGACGCTCGAACAGGCATGCCCCTCGGAATACCAAGGGGCGCAATGTGCGTTCAAAGATTCGATGATTCACTGAATTCTGCAATTCACATTACTTATCGCATTTC
+
IIIIHIIIIIIIDHIIIIIIIIIIIHIIIIIHIGHHHHIIIHGHIHIIHEHHIHIIIHIIHIHHHHHHIIIIIIIIIIIIIIGIIIIIIHIIIIIIHIIIIGHIIIIIIHHHIHGIIHGIGHHHHIIGHIIIEHIIIIIIIIIIIIIHIHHIIIIHIIIIIIIIIIIIIIIIIIHIIIHIFHHIIIIIIHHIIIIHIIIIIIIIIIIGIIIIIIIHIGIIHHHHHHGEDIIIIIIIIIIIIIIIIIIHIHIIHHIIIIIIIIIIHIIHHDHDHGIGIIIIIHIIHHEIIHHFIIHHEHGIIIIIIHIIIIIHIIIIIIIIIIHIIHIIIIIIIIIIHIHIIIIHIIIIGIIIIII
@HISEQ:711:H5NNWBCX2:2:1101:10169:20185:ATCTCGTA
TTAAGTTCAGCGGGTATCCCTACCTAATCCGAGGTCAATCATTAAAAAATGGGGGGGTTCTGGCGAGTGGCCACCAGGTGTCTATAGCGATGAATTTACTACGCTTAGAGCCTGACAGCACTGCCACTGATTTTAGAGACTGCCTTGACAGCAGGTCTCAACACCAAGCTAGGCTTGAGGGGTGATAATGACGCTCGAATAGGCATGCCCCTCGGAATACCAAGGGGCGCAATGTGCGTTCAAAGATTCGATGATTCACTGAATTCTGCAATTCACATTACTTATCGCATTTC
+
C@FC1<<D<1<///<<<@<CCF?GECHHG10EHC<FGCFHH1<C1GE@HHH?@<FH<H/<DG1D/DDH?EHIIIH1HE@D@<<FGHIHEHEFDFHIHHCHHCFGEGGHHBFFCHHHCGIHHHEEEHIIHFEFDFCGDDEHEH?@HIHHHEIIIIHGHHHHIHHHIHIHEIHHHCGEHFHGDCHIIHHHHCEHHGCFHHIHFCGIHHHCDGHHHHFGHIIGIGHHEGF0C?HGHD<FHIHHIHIIFFIIIIHGHIIHIHHEG@FEIHHGIHIIHIHHHHIHIHHIHGIHCIHDH
@HISEQ:711:H5NNWBCX2:2:1101:19056:20119:ATCTCGTA
TTAAGTTCAGCGGGTATCCCTACCTGATCCGAGGTCAAACCTTGATTGATTAAAGATGCATGCAGGGCTGGTAAAGCTACATGGACAAGCCATCCAAAGCAAGAGAGAGTCTGCTATGCTTGAGACCACCATGAGTACCGCCAACTAAATTTTAGGTACGTCCAGGTCCTCCGCCTTCCTACTTGAAAAGCAGGGAGGAGAAGGGAGAGACGAAGACCCAACACACCAAGCTAGGCTTGAGATTGTGCAATGACGCTCGAACAGGCATGCCCCTCGGAATACCAAGGGGCGCAATGTGCGTTCAAAGATTCGATGATTCACTGAATTCTGCAATTCACATTACTTATCGCATTTC
+
IIIIIIHIIIIIHIIGIIIIIIIIIIHIHIIIHIHHGIIIIIIIIIIIIIHIIHIIHHIIIIIHFHIGIIIIIIEHHIIIIIIIIIIIHIIIIIIIIIIIIGIIHIHIIIHIIIIIIIHIIIIIIIHIIIIIHHIIIIIIHHIHIIIIIIHIIIHIIHIIIGIHIHHIIIIIHHIIHHHIIIIIHIHIIIIIIIIIIIIIIIIIIIIIIIIHIIHHIHHIIHHHHHIHHIIIIIIFEIIIIIIHIHIHHIIIIHIIIIIIIIIIHIIIHGHIGIIIIIIHIGIIGIIIIHIIIHDHHIIIHEGIIIIIIIIIGIIIIIIIHIIIIIIIIIIHHIIIIIIIIIIIIIIIHIIHIII
@HISEQ:711:H5NNWBCX2:2:1101:2228:20353:ATCTCGTA
TTAAGTTCAGCGGGTATCCCTACCTGATCCGAGGTCAAACTTTGATTAAAAGGATGCATTGCATGCCGCAGGGCTGGTATAAGCTACATGGACAGGCCATCCAAAGCGAGAGAGAGTCTACTACGCTTGAGACCACCATGAGGTACCGCCAACTAACTTTCAGGTACGTCTGGAGACCCCCGAGGGGTGAAAGAGACGAAGACCCAACACCAAGCCAGGGCTTGAGATGTGTACAATGACGCTCGAACAGGCATGCCCCTCGGAATACCAAGGGGCGCAATGTGCGTTCAAAGATTCGATGATTCACTGAATTCTGCAATTCACATTACTTATCGCATTTC
+
IIHHIIIIIIHHIIIIHIIHIHIHHIIGH@HHIIIHEHIIIIIIIHHHIHHFHIHHGHGGFHEHHHIIGIIHIIHHHIIHHIIHIIIIIIIHIHGHEHHHGHHGHHHIIHDCHIGHHHHHHHHHIIIIGHHEHHHIIIHEHHHHIIIHIIHFHIIIIIHHHHEEHHIIHHII@EHHHFHGCBECDDHE<GFCHIHHEHDDGH@7CHIHHHCCFF<CEGC/IHCGHGFF?G?HF@FECGCHHIHHGFHGEHGIIIHFCCEEFC@FCCHHHHHECIHEHCFHGHCDHHG?HG@HHEC?GHCH@HHEC<?1HEGC<C1F@HHIIIIHHIGHIHHCHG@F@IHCH
@HISEQ:711:H5NNWBCX2:2:1101:12127:20295:ATCTCGTA
TTAAGTTCAGCGGGTTTTCCTACCTGATTTGAGACCAAGTGTTCAGAGACTGCTGACTGACGTCAGCTGAAACTGGTTGATGGTTGAGTTACATACGCCTTGAGCCGAATCCGGTTCATAAAGAACAAACGTATTTGTGAGTTGCCTCATTCATGCGATTGCCCAAAAACTGGTTAGTTCAAGGATGCGTAACATTGAATTTCAGGCCATTGGAACTTTGCAGTCCCAAAAGGCCCAGATCCGAGACGTGTCATTTGACAAAAAGAGTCAGCAGACAGGGGTCAAGAAGAATTTACTGATTCTCAAACAGGCATGCTCTCCGGAATACCAAAGAGCGCAATGTGCGTTCAAAGATTCGATGATTCACTGAATTCTGCAATTCACATTACTTATCGCATTTC
+
IIIIHIIHHIIHIGFHIHIHIIIHHHEHHFHIIHIGIIHHHHIIIIHIIHHGEHHHIHEHHGHHE<GHHHIHHIFHG?EHEEHIIIHIHIIHHIIIHIIIIIIIIIHIIIIIIIDHHIIIIIHIIIHIGEH0CHHIHIHIFHHHHHHHIIIIIIGIHIHIIIIIHHIHIHHIIIHIIFHHIHEHHIHHHHHIIIEIIIHGIHHHHIIIIIIHGHH@FEEHEHHE=CBFGEHCHCHIIHHEEGHIHEGHFEHHHHGIIIIHHIIHIIIIIHIGIIHIIIIIIIHHHIIIIIIIHIIIIIIIHHEHGHHIIIGHIIIIIIIIIIIIIIIIIIHHCIHHIIIIHHEHIIHHHHIIHHIIIIIIGIIIHIIIIIIIIIIIIIIIIHHHHHHIHIHHIHHHIIIII
@HISEQ:711:H5NNWBCX2:2:1101:13392:20290:ATCTCGTA
TTAAGTTCAGCGGGTAGTCCTACCTGATTTGAGGTCAAGATGGTCAATACAGAAGAGGTTTAGAAAGCAGCATTAAGCAGATGTCCAGGATGTAGATAATTATCACACCTGTAGACAGTTCCACCAAGGTACTGCTAATCAATTTCAGGGGAGCAGACTATAAAAGCCTGCAACAACCCAAATCCAAGCCACACCAGGTGTGGTTGAGAATTTAATGACACTCAAACAGGCATGCTCCTCGGAATACCAAGGAGCGCAAGATGCGTTCAAAGATTCGATGATTCACTGAATTCTGCAATTCACATTACTTATCGCATTTC
+
GHIIIIIHGIIIIGIIHIIIIIHIIIHHHIIHIIHHIFHHIIHIHIIIHIIHCHHHHHIIHHIIHHHGIIGIIIGHIIIIIHIIIIIHIIIIIIIIIIIIHIIHHIIIHIIIIGIIIIIIIIIIIIHHHIIIHIIIIIIIIIIIIIIHHHEGHIHIIHIIIIIIIIIIIIIIIIIIHIIIIHIIIHIIIIIIIIIIIIHHIHIIIIIIIIIHIIHHHHHGCIIHHHIIHGIIIIIIIIGIIIHIIHGIGIIHIIGIGIIIIHGIIIHIIIIIIIIIGIIHHFHIIIIIIIIHIIIIIIIIIHHIIIHHIHHHIHIIGIGI
@HISEQ:711:H5NNWBCX2:2:1101:6690:20728:ATCTCGTA
TTAAGTTCAGCGGGTAGTCCTGCCTGATTTGAGGTTATATGGGTCAAAGGATGGAGAGAGTCCATCACAATTAGGAGCAAGTGAACCTTTCCACAGCTGAACTACTCTGACATGAATGACTATCAATGCCAATGCAAGCTCAAGCAGGTGGAACACCACATCGCTAATGCATTTCAGAGGAGCTGAACAAGCCAGCACACTCCACATTCCAACAAGAAAGCCTCTCTACAATAAAGAAAGGTCCTCATTGATGGTTTCATGACACTCAAACAGGCATGCCCCTCGGAATACCAAGAGGCGCAAGGTGCGTTCAAAGATTCGATGATTCACGGAATTCTGCAATTCACATTACGTATCGCATTTC
+
HIIIIHHIIIIIIIIIIHIHH@HIIIGHHIIHHIFHHHIHIIHHIHFGGGHHIGGHHIGIHGIHIGHIIHIHHIGGHIHIIIIIIIIIIIIIIIIHIIHIIIIIIIIIGGIIIIIIIIIHIIIIIFIIIHHEHHHHGHIIHIIHHHDIHIGHIIIIIIIIIIIIIIHHHFHIIIIIGHIHIHIIIIIHHIHHHHHGIIIIIIIIIIIGIHIHHIHGHGIHG=HGHIHHHGIHHHGHHHGHFGIHGHIIIHCHEHFEIHIHGHEIHIIIIIHIHHIHGIIGGIHHEHIHIIIIIIHEHCDIHIHHDHHHHHFHIIIHIHGHIGGIHFGIHHHHGIIIIIHIIIIIIIIIIHHHDHHDIHHHDHHI
@HISEQ:711:H5NNWBCX2:2:1101:7896:20562:ATCTCGTA
TTAAGTTCAGCGGGTAGTCTCACCCGATTTGAGGTCAAGGTTCGTGGGTCGAGCAAGCTCGAACAATGTCTTCGATGAGACGGTTAGAAGCAGGTTCCCAAGGAACAGAGCAAATCCCAAGACGTAGAAACATCTTATCACGCCTGGGGATCGGCAAAGGGGACCCCACTAATGCATTCAAGAGGAGCTGGCTTTTCGCAAAGCCAGCAAATGCCTCCAAAGTCCAAAGCCATCTTGATCAAGAAACCAAGAAGGTTTGAGAATTTCACGACACTCAAACGGGTGTGCCCCTCGGAATACCAAGGGGCGCAAGGTGCGTTCAAAGATTCGATGATTCACTGAATTCTGCAATTCACATTACGTATCGCATTTC
+
IIIIIHIIIHIIIIHIIIIIIIIIIIIIIIHIIIHFHHIHFHIHIIIIHIIIIIIIIIIGIDHHIHHIIIHHIIGIIHIIIIIHIIHHIHHHHHHIIIIIGHHHHHIGIHIIIHHHIHHIIHIIHIIIIIIIIIIIIIIGIHHIIIHHIIIHHHHIIIIIHIHHHHIHHHHHIEHHIIHHHHHHHHHHHHHHIHEHHIHHHIHIGHGEIHIGGIF.GHGHGHAHGHHHF?HHGHFEFIHIHHGDCDFEIHIHHEIHIIIIIHH@EGHIIIHHGHHEHF<IIIIIHIIHIGHIHHEIIIIIFIIIHIIHIHIIIIIHCGHFIIHHHHHHHHEGIHIIIIIGIHIIIGIIIIIHHHIGIIIHIIIHHIIIHHIHI
@HISEQ:711:H5NNWBCX2:2:1101:9934:20691:ATCTCGTA
TTAAGTTCAGCGGGTATTCCTACCTGATCCGAGGTCAACCTTGTTATAGTTGGGGTTTTACGGCGGGTCGCCGCCCGGGCCCGGTGCGAGGTGAGTTACTACGCAAGGGAGCCGCGGCGGGACCGCCAATGGATTTGGGCGGTTGCAGCGCTGGGCGCAGCAATCCACCAACACTAAGCTAGGCTTAAGGGTTTAAATGACGCTCGGACAGGCATGCCCGTCAGAATACTAACGGGCGCAATGTGCGTTCAAAGATTCGATGATTCACTGAACTCTGCAATTCACATTACTTATCGCATTTC
+
IIIIIIIIIIIIIIIIIIIIIIIIIIIIIIIIIIIIIIIIIHHHHIIIIIIIIIIHIIHIIHIIIIHDHDDH?EHICHIHHIDH<DEIHHI0DFHHHHHCGHHDHHHHICHDEHHHHDIHIDGHIGIIIIIIIIHIIHIHHHHDIIIIIIHDIIIIIGIHIIIHIIIIIIIIIIIIHIIIIIIIGIIIIIIIIIIIIIIIIIIIIIIIIIIIIIIIIIIIGIIIIIIIIIIHHFIIIIIIIIIIIIIHIIIIIIIIIIIIIIIIHIIIIIHHIIIIIIIIIIIIIIIIIIIIIIIIIIIIII
@HISEQ:711:H5NNWBCX2:2:1101:12760:20748:ATCTCGTA
TTAAGTTCAGCGGGTAGTCCTACCTGATTTGAGGTCAAGTTTAAAAGTAGTGCCAAGAAGGCAGTCCGAGGACGGTTGGAAGCAGACACACCGACTCCTCAGCGATGGCATAGATTTTTAATTATCAAACCAAAGCCGATTCATAAAGTTCCGCTAATGTATTTAAGAGGAGCCAGTTATTTCACCGGCATGAACCTCCACATCCAAGCCTTCAAAATAAAAGAATTTTGAGGTTGAGATATTAATGACACTCAAACAGGCATGCCCTTCGGAATACCAAAAGGCGCAAGGTGCGTTCAAAGATTCGATGATTCACTGAATTCTGCAATTCACATTACATATCGCAATTC
+
IIIHIGHIHHHHGIGHIIIIIIGIIIGHIHHGIFHHIHIHGHHHIHIIIIIIHIGIHIHIHIIIIIIIGHGIIIIIIIIHIGIHIIIIIIIIIIIIHIIIIIIIIHIIIIGIHHIHHGGHHHHIIIIIIIIIIHDHHHHHIHIIIIIHHIIHIIIIHIIIIIIGGIIIIIHIHIIIIIIIIIIIIIHHIIHHIHIFHHHHIIGIHIIIHEHHIHEHIHHIHIIGIHHHGIHIIIIHIHIHIIIHHFIFIHIHIHE@HHHFHGIHGGHHHHCEHIIIIHIIHCHHHIIIHIHIHHIGHHHIGHIIHIIIIIHHHHCHGIHIHIHHGGHHIGIIIIIHGHDIIIHHHHHDGH
@HISEQ:711:H5NNWBCX2:2:1101:6702:20933:ATCTCGTA
TTAAGTTCAGCGGGTATTCCTACCTGATCCGAGGTCAACATTTCAGGGCCGTCCGGCCGGTGGGGGGTTTTCACGGCGTGGCCGCGCCGCTCTCCGGTGCGAGTGTGCAAGCTACTGCGCAGGGGAGGCCGCGGCGAGACCGCCACTGTATTTCGGGGGCGGCGCGCCCTGGGGCGGGAGCCGATCCCCAACGCCGAGCCCCCGGGGGGGCTCGAGGGTTGAAATGACGCTCGGACAGGCATGCCCGCCAGAATGCTGGCGGGCGCAATGTGCGTTCAAAGATTCGATGATTCACTGAATTCTGCAATTCACATTACTTATCGCATTTC
+
IIIIIIIIIIIIIIIIIIIIIHIIIHIIIIIHIIIIIIIIHIIIIIIIHHHHIIIIIIHHHIIIIFHEHIIIIHIHIIIIIIIIIIIIIIHIIIIIIIIIIIIIIIIIIIIIIGHIIHIIHIIIHIIIHIIIIHIIHHHIIIIIIIIIHIIIIIHIIIIHHIIIIIIIHHHIIIIIIIIIIHHIIIHIHHIIIHIIHHHEEHIIIIIIIHIGIIIIHHHEIIHHIIHIIIIIIIIIIIIIIIIIIIIIIIIIIIIIIIIIHIIIIHIIHFHIIIIIIIIIIHIHIIIIIHIIIIIIIIIIIIIIIIIIIIIIIIIIIIGIHIIIIIIII
@HISEQ:711:H5NNWBCX2:2:1101:7915:20829:ATCTCGTA
TTAAGTTCAGCGGGTAGTCCTACCTGATTTGAGGTCAAAAACAAAGAATATCACATTTATTTAAGAAGCCCAAGACCTCTAAAAGGCAACTGCCATGGCATAGATAGGCTATCATACCAAAGGAACAGTCAACACAAAGGTCATCCGCTAATGCATTTAAGGGAATTGCCAACTTTTTTGTGAAAAAAAGTTTACAAAGCCCCCACAATCCAAGCCACCCATCAGCTTACAAAACTGAAAGTGGTTGAGTATTTAATGACACTCAAACAGGCATGCTCCTCAGAATACCAAGGAGCGCAAGGTGCGTTCAAAGATTCGATGATTCACTGAATTCTGCAATTCACATTACTTATCGCATTTC
+
IGIHHEHIGHIGHHCCGHHIHHIIGIIIIIIIIIIIIIHHIIIIHIIEGGHIIIIIIIIIIHHIEFHHFHGHHHHIIIHIHIIIHEEEHHFHFHIIIEHIHIFHHIIIHFHHHHIIHCFHIIGHIIIHFGEHIIIIEHH?DHEHFHHHHHHHIIIIHIHFHHHHEHGHHHHHHHHIHHEHHIFHFHHHGEAHHHEHHHHFHIIIHIHHHGIHCEIHEHIHHHHF@IHHHIHGCCIHHHEIIGIHEGDHIIIGIHGIIHIHHHIIIHHHHCFIIHIIIIHGIIGHIHHHIHHE=IIHHFHHDHHHHHHGIHGGHIIIIIIIIHIIIHHIHHIIIHHHGIIIIIIIHIIIIIHGHHHHIGIIH
@HISEQ:711:H5NNWBCX2:2:1101:10653:20908:ATCTCGTA
TTAAGTTCAGCGGGTATCCCTACCTAATCCGAGGTCAATCATTAAAAAATGGGGGGGTTCTGGCGAGTGTCCACCAGGTTTCTATAGCGATGAAATTACTACGCTTAGAGCCTGACAGCACTGCCACTGATTTTAGAGGCTGCCCTTACAGCAGGCCTCAACACCAAGCTAGGCTTGAGGGGTGATAATGACGCTCGAATAGGCATGCCCCTCGGAATACCAAGGGGCGCAATGTGCGTTCAAAGATTCGATGATTCACTGAATTCTGCAATTCACATTACTTATCGCATTTC
+
IIIIIHIIIIIIIIIIIIIIIIHIIIIIIIIHHHHIIIIIIHHIIIIIHIIIIIHIIIIHIIIIIIIIHHHHIIHIIIHIIIIIIIIIIIIIIIIIIIIIIIIIIIIIIIGIIHIIIIIIIIIIIIIIIIIHIHHHIIHIHIIIIHIIIIIIIIIIHHIIIIIIIIIIIIIIHIHIIIHIIIIIIIIIHIIIIHHIIIIIIIIIIIIIIIIIIHIIIIIIIIHHIIIGHIIHHHEIIIIIIIIIIHIIIIHGIIIIIIIIIGIIIIIIIIIIIIIIIHIIIHIIIIIIIIIII
@HISEQ:711:H5NNWBCX2:2:1101:10932:20944:ATCTCGTA
TTAAGTTCAGCGGGTATCCCTACCTGATCCGAGGTCAAGAGCAAAATGTTTGACTTGATGGACGTCGACATTCAAGGCAAGAAACGCAAAATGTGCTGCGCTCCCAGGCCAGTATGGCGGCTGCCAATTGCTTTAAGGCGAGTCCACGCGTAAAAGCGGGACAAACACCCAACACCAAGCAGAGCTTGAGGGTACAAATGACGCTCGAACAGGCATGCCCCATGGAATACCAAGGGGCGCAATGTGCGTTCAAAGATTCGATGATTCACTGAATTCTGCAATTCACACTACTTTTCGCATTTC
+
HIIIIIIHIIIIHIGIHHIIIHIIIHIHIIIIIIIIIIIHIHIHHIIIIIIIIIIHIIIIHHHIIEHIHIIIIIIIIGIIIIIIIIIIIHIIIIIIIIIIIIIIIIIIIIIIIIIIIIIIIIIIIIIIIIIIHHIIIIIIIIIHIIIIHIIIIIIIHHIGHIIIIIIIIIIIIIHIIIIIIIIIIIIIIHIIHIIIIIIIIIIIHIIIIIIIIIIHIIHEIIIIIIIIIIIIIHEIIIIIIIIIIIIHIHIIIIIIIHIIIIIIIIIIIIIIIIIIIIIIIIIHHFHIHHGHIHFIGIIHHCI
@HISEQ:711:H5NNWBCX2:2:1101:13127:20849:ATCTCGTA
TTAAGTTCAGCGGGTATCCCTACCTGATCCGAGGTCAACCTTAGAAAGTTGGGGGTTGCTGGCAAGACACCTTAAGATATCCATCGCGAGGAGTATTACTACGCGTAGAACCTTAAGGCACCGCCACTGATTTTAAGGCCCGCCCAGAGGCGAAGCCCAAGACCCTACTAAGAGTAGGAGTTGGTATAAATGACGCTCGAACAGGCATGCCCCTCGGAATACCAAGGGGCGCAATGTGCGTTCAAAGATTCGATGATTCACTGAATTCTGCAATTCACATTACTTGTCCCATTTC
+
FHHHHHI?GEGHIDEEHHHHHHHHE?@GHIIEHCGFHIHH1@F?EEHHGHFHIIIHHI@<DFHH@<GEHHGGHH@EHIHIHCE?GHHCC<EHHGHH@GHHHIIIIIIHEC?H0CBF@GHIIIHH/B=EG@GGHHHEFHHHH?HCCC@HHIHHCHCDHGHHHHE<GCHGCHHHFFFE?GHHHEDGEIHGHGHGE<G@=GHIHIHHFGFCHC@BCB1<CF1<D1HCE</D/011<1//<01<<1@CD1<1G?HFCC1<111111<1<11111C<FEG<1?D11<11<1D11FG<EC?
@HISEQ:711:H5NNWBCX2:2:1101:17545:20823:ATCTCGTA
TTAAGTTCAGCGGGTATCCCTACCTGATCCGAGGTCAACCTTTGAAATATGGGGGGGTTTCTCAAATGGCAAGCCATGAACCCACGATTGCAAGCGGAAAGTGCTGGTGAGCTTTTACAACGCCGCAAAAATACGTGGGGGCAGGCCGCCTCTAAATTTCGGTGGGGAGGTAGGAACTCAACAAGTGCGCACACATCATCTCCATCCACCATAACCAAGCCCTTGAATATCAAAACAAAAGGGATTGAAACGGTTGTCAATGACTCTCGAACAGGCATGCCCTCCGGAATACCGAAAGGCGCAATGTGCGTTCAAAGATTCGATGATTCACTGAATTCTGCAATTCACACTACTTATCGCATTTC
+
HIHIHHCGHHHIGG<ECFHHHHEHIIIIIIIIDHHEHHIH?FEHHH@G@GEHHGIHHFEEIGH?EFHE?DHEGDEHHEHI@GHHCED?@GHEFHIIIHHFGHFGHI?FFHIH?EFDGHHEHGHDEH<CHC<DFEHIGEHHIHIIIGIDFE@FGCHFGGHIIGDEE?HGHGHGHHCHGHHI.EG?@AHHIHHHHHHHFHEFCHHEGHHHHEEEHECHG@FGHHHG@CC@E=C/F?FGF@F<<D/CF@HGHHHDHDFEHHHEH?HHCHHH@F@?G?HIHEDHE<0?<<FG@<@/=G@E<CEC1111/HCGHHEHE?HHGD1HHHEHD1@HHHD?HHF1@HF@FHF1?ECF<@@D10G<=HG<1</CC
@HISEQ:711:H5NNWBCX2:2:1101:1416:21085:ATCTCGTA
TTAAGTTCAGCGGGTATCCCTACCTGATTCGAGGAGTTCCCACGTGTTGCTGTCCCCGCCCGACGGACGGGCCAGGGCCGGCAGCCTCGCCGCGCGCGAGCGCCAATGCGTCATATCACGCTCGGCCGCGCAGCAGGCGTCCGCCCATGGATTCCAGCGCGGTGGCCTCCCCGCTCGGGGCACGCCACCTCCGCCATGACCACGCCTCCGCCGGCGTGAGGGGTATTTCCAGAGACGCTCGAACAGGCATGCTCCCCGGAATGCCGGGGGGCGCAATGTGCGTTCAAAGATTCGATGATTCACTGAATTCTGCAATTCACATTACTTATCGCATTTC
+
IIIIHIIIIIHHIHHHHIIIIIIIGHHIIIIIIIHIIIIIIIIIIIIIIIIHIIIIIHHIIIHIEEHHHIIIIIIHHHIHHEHHHHHIIIIHIIHEHHHHGHGHIIIHHHDEHIIIIIIIIHIHHHHIIIIHIIHHHGIIIIECHIHHIIIIIIHEHHD<FEHHHHHHHGHIHIHIHHIIIIIHIHGEHDIHGIHIIIHGHHHEHIHHHDHIIHHIIIIIIIIIHHEIHHHIHHIIIIHHIIIIIIHIIIIHDIIIIIIIIHHGIIIHEIHHIHHIIIHGIIIIIHIIHIHHIHIIIIIIHHIIIIHHHIHIIIIIGIHHF1IHIIIIHIIIIIHII
@HISEQ:711:H5NNWBCX2:2:1101:1330:21245:ATCTCGTA
TTAAGTTCAGCGGGTAGTCCTACTCGATTTGAGGTTAAGTTGTCAGACATTGTCCGAAGACAGTTTATGAAGCACAGAGCTCCCAATCAGCCACCCTCTTTCGAGGCGCCGGCGAAGACACTTATCACGCCGTACTATGTCCAACTAGGAGTTGCACTAATGCATTTGAGGTGAGCCACCGCGCAGCAGCGACACCCAAGTCCACCACTCCCAATCCAAAGGATCAGAGAGTGTGAGAGTACAATGACACTCAAACGAGCATACCCTTCGGAATACCAAAGGGTGCAAGGTGCGTTCAAAGATTCGATGATTCACTGAATTCTGCAATTCACATTACTTATCGCATTTC
+
GIIIIIIIIHHIIHIIIIIIIIIHIIIHHIHFHHHHHIIIIIIIIIIIIIIIIHIIIIIIIIIIIDHHHIGIIIIIIIIIIIIIIIIIIIHIIIIHIHHFHHHHIIHIIHHIHHHIHHIIIHIIIHHIHHIIIIIIHHIIIIIHHIIIHIIIIIHHIIIIIIIIIHIGHHHHIIIHIIHIIIIHCHHHHH?HIIIHIIHIIIIIIHHHHIIIIHHIHHF0IHHIIIIIIIIIIIIIIIIIIHHIIGIHGIIIHG?IIHIIIIIHDIIIIHIIIIHGIIIIIIIIIIIHIGIGIIIIIHIIIIIIIIIIHHIIHCIIIIIIHHHHGCIIIIIIIIIIIIIIIIIIIIIII
@HISEQ:711:H5NNWBCX2:2:1101:5097:21066:ATCTCGTA
TTAAGTTCAGCGGGTATCCCTACCTGATCCGAGGTCAACCTTTGATTGTTTGGGGGGTTTTCTAAACCGGCTGGCCGATCTCACACTGCACCAGGTGAAAAGTACTGTGGTAGCTTTTACAACACCTCGAATGCATGGGCACACACGACCGCCTGTACAATTTTGGGGGGGAGGCGGAAAACACAGCCATTTTTAACAGGCTAAGCGCTCTCTCTGTTCCTCCTCCACCATAACCAAACCCTTTCTCTTCTTAACTTTGTTAAGAAAGGGATCGAAACGGTTGTTAATGACTCTCGAACAGGCATGCCTTTCGGAATACCGGAAGGCGCAATGTGCGTTCAAAGATTCGATGATTCACGGAATTCTGCAATTCACACTACTTATCGCATTTC
+
IIIIIGIIIIIIIIIIIIIIIIIIIIIIIIIHIIIIIIIIHIIIIIIIHIHIIIIIIEHHHIIIIGHHIIIIHIIIHEHIFHIIIIIIIIIIIIIIIIIIIIIIHIIHHIIIIIIIIGFHIIIIIIIIIIIGIIHIHIIIGHIIHIIIIIIIIIHIGHIEHIIIHIIIIIICCHHIHIIIHIIIIIIIIIIIIIIEHHGIHHHHHIGHHIHIIHHIHHIHEFIIIIIIHIIIHHHHHGIIIIIIIIIHGEHHEFIHIIHHHIIIHHHHGHHHIGHEHIIIIIIIIIIIIIIIIIIHIIIIIIIIIIIHIIIIIIHHHIIIIIHHIIIIIHIIHHHIIIIIIIIIIIIHIIIIIIHHHIIIIIIIIIGIHIIIHIIIIIHIIIHIIIIIIIII
@HISEQ:711:H5NNWBCX2:2:1101:6584:21112:ATCTCGTA
TTAAGTTCAGCGGGTATTCCTACCTGATCCGAGGTCAACCTTGAGAAAAGAAGTGAGAACCGGGCCATTTAACTACCAGATGCGTGCTGTTATAAGCTCGTTGCATATAGAGTCTTAATGACACCGGTCATTATCTTTGGGGCCTGTCACCAGGTGACACAGGGCCCAACGACAAGCCAAGCTTGATTCTATGATAATGACGCTCGAACAGGCATGCCCTTCGGAATACCAAAGGGCGCAATATGCGTTCAAAGATTCGATGACTCACTGAATTCTGCAATTCGCATTACTTATCGCATTTC
+
IHIIIIIIHIIIIIHIIIIIIIIIIIIIIIIIIIIIHIIIIIIIIIIIHIIIIIIHIIIHIIDIIHHIIHIIIIIIIIIIIIIIIIHIIIIIIIIHHIIIIHIIIIIIIHHHHHIIIIIIIIIIIHHEIIIIHIIIIHIIHHIIIHHIIIIIIHIHIIIIIIIIIIIIIIIIIIIIHIIIIIIIHHHHIIIIIIIHIHIIIIIHIIHIIIIIIHIHGIIIIGIIIIIHCHGIHFIIIIIIHDHIHIIIIIIHIHIIHHIIIIHIHIIIHIIIIIIIIIIIIIIIIIIIIIIIIHIIIIIIII
@HISEQ:711:H5NNWBCX2:2:1101:18453:21090:ATCTCGTA
TTAAGTTCAGCGGGTAGTCCTACCTGATTTGAGGTCAAAAACAAAGAATATCACATTTATTTAAGAAGCCCAAGACCTCTAAAAGGCAACTGCCATGGCATAGATAGGCTATCATACCAAGGAACAGTCAACAAAGGTCATCCGCTAATGCATTTAAGGGAATTGCCAACTTTTTTGTGAAAAAAAGTTTACAAAGCCCCCACAATCCAAGCCACCCAATCAGCTTACAAAACTGAAAGTGGTTGAGTATTTAATGACACTCAAACAGGCATGCTCCTCAGAATACCAAGGAGCGCAAGGTGCGTTCAAAGATTCGATGATTCACTGAATTCTGCAATTCACATTACTTATCGCATTTC
+
IHIIIIIIIIIIIIIIIIIIIIIIIIHIIIGIIIIIIIIIIGHHIIGIGHIHIIIIIIIGHIHHHHHIIIIIIIIIIHIIIIIIGHIIGIIHIIIIHIIIHIIIIIIHIIIIIIIIIIHIIIIIIIIHHIIIIIHIGHHHIFHIIIHHIHGHGIIHIEEHHIHHHFFEHHHHIIIIIHHIIIIIIIIHIHIIIIIIIHGH<IHIHIIIHIIIHIHIIGHIIGIIIHHHHEIIIHHHHEGHHIIIIIIIIIIIIIIIIGIIHIIHGIIIIIIIIHGIIIIIIIIHHIHIIIIIIIIIIIIIIIIIIIIIHIIIIIIIIIIIIHIIIHIIHIIIIIIHIIIIIIIHIIIIHGHIIIHGIII
@HISEQ:711:H5NNWBCX2:2:1101:18402:21149:ATCTCGTA
TTAAGTTCAGCGGGTAGTCCCACCTGATTCGAGGTCAAAGTCGATGATTGGTACCAGATTGAAAAAAATCCGCATCCAAGGTTAGAAGCAACCCAAATGAGAACTGGCCATCCCAAAAGATGTCCTCAGTGATCATATTATTATCACACTGAGTAGAACCAGTACCAACATAAGGATCAGCTAATACTTTTAAGGCCAGCCGTCTCAATGAAAGAAACAGCAAAAGCCCAATAAACCAAGACTAAGGACAGACAAAACTGCCATCCAAGCTTGAGAAATTTCGTGACACTCGAACAGGCGTGCTCCCCGGAATGCCAGGGAGCGCAAGGTGCGTTCAAAGATTCGATGATTCACTGAATTCTGCAATTCACATTACTTATCGCATTTC
+
HHHHIIIIHHIIIHIIHIIIIIIIIIIIIEHFHIIHHHHHGHHHIIGIIIIIIIIGIGHHIIIIHIGIIIHIIHIIIIHIFDGGHGIIIIIHHGHHIIIIEHIIIEHHIIIIIIIIIIHIHHIHGEHIHHEHIIIIIIIHIIIIIHIIIIGIIDGCHHIHIIIIIIIHHEHHIHIIIIIHEHIHIIIHIIIHHHFHHHIHHIHEHHHHIIHHHI@@EGCEE@A6?GIHGHFHEB.GHEHGEEECFHHIIIHHHHC@HHIIHIHEGIIIHEEFIIHHGHHFIIGHFHGDIHHHCGHIHIHEGHHIIGIIIIHIIIGIHHGHIHIHHHIHHGIIIHGIIIIIGHHIHIIIIIHIIIIIGIIIGHHHIIHHIIIHIHGIHDHCHGIHHIII
@HISEQ:711:H5NNWBCX2:2:1101:19762:21035:ATCTCGTA
TTAAGTTCAGCGGGTGGTCTTGCCTGACCTCAGGTCTAAATTTGAAATGGTTCCCTGCTTGACAGCTGCAGTGGTCCACGGCCAACAACGGCATGCATAATTCCACAAGGGAAAAGCCTACCAAGCTGGAGTCCGGTTAACGGTCCCTGCAGTATCACTGAATTTCGGCCAAGTGCCGCAGCACAAGACCACAACCTTCCCGATCTCACAGAATGTGAGAGGGGGGAGAGGGGGTAAACAGACGCTGAGGCAGACATGCCCTGGGCCGAGGCCGTGGGGCGCAATATGCGTTCAAAGATTCGATGGTTCACGGAATTCTGCAATTCACACTACGTATCGCATTTC
+
IIIHHEHHIHIIIGIIIIIIIIGIIIIIIIIIIIHIIIIIIIIIGHHIIHIIGHIIIIIIIIIIIHIIIIIIIHIHHIHIHHGHIIIIIIIIIIHIIIIIIIHHIIIIIIIIHIIHIIHIIIIIHGFHIIIHHHIHEHHHIIIIIIIIIIIIIIHHIIIIHHHHHIHIIIIHHHHIHHIIIIIIIIIHIIIHIHIHIHIIIIHIIHHHHHIIIHIIIIIHIIIIIIHFIIHHHH?IIIIIIIIIIIIHHIIIHIIIIHFIHIIIIIHHGIGHIHGHFHGHIHHFHIIIGHIIIIHIIIIIIIIHIIIIIIIIGIIIIIIHHHFGEIIIHHEHIIHIIIGIIHIII
@HISEQ:711:H5NNWBCX2:2:1101:16916:21478:ATCTCGTA
TTAAGTTCAGCGGGTAGTCTCACCCGATTTGAGGTCAAGGTTTGTGGGCCAAGTGGCAATCACTTAACCCATTGTCTTCTATGAGACGGTTAGAAGCAGGATCCAGAGCAAACACAGTGCGAGATCCAAGACGTAGAAATATCTTATCACGTCAAGTATCCGCAAAGCAGATCCCACTAATTCATTTTAGAGGAGCTGGCTTCAACAAAGTAAGGCCAGCAAGAAACTCCAGAGTCCAAAGCCTTCCTGGTTCAAGAAACCAAGAAGGTTTGAGGATTTCACGACACTCAAACGGGTGTGCCCTTCGGAATACCAAAGGGCGCAAGGTGCGTTCAAAGATTCGATGATTCACTGAATTCTGCAATTCACATTACGTATCGCATTTC
+
GHHHIEHHEHIIHHCDEHIIIIIHIHHIIFCHH@F?@EHEFEHDHHDHHIHHHHHGI?GHFHHIHIHHHGHHHIIIIEHHCHHIIEHHHIIHEHHGIIHIHGIIGEH?CE?DEEHHEHHHHHIGCCEGHHHGIIIEEHIIIEHHHHIHHIHHCCHEHFHHHHHHIHIHIHHIIIHHHCHEG@AH?GHGHEC?F8AIHHHIIFHHIIIIGHFHBAHCHGHCF@GF8.G?EHHHHH?HHGHFC.C???HEGIHIIHHCCEEHHEIHEHG?CHIHGDHIHG?EGHHIIHHCDFHGIHHHIIHGC<C=FFHIIIHG@IHHC<ECC?@IHDCCH?FG<?HHFIHIFHHHIHGIHFEFD1FC?EEFHCEIIHHHGDG@FHHHEHGE?@EHEH
@HISEQ:711:H5NNWBCX2:2:1101:19374:21402:ATCTCGTA
TTAAGTTCAGCGGGTAGTCCTACCTGATTTGAGGTCAAGATGGTCAATACAGAAGAGGTTTAGAAAGCAGCATTAAGCAGATGTCCAGGATGTAGATAATTATCACACCTGTAGACAGTTCCACCAAGGTACTGCTAATCAATTTCAGGGGAGCAGACTATAAAAGCCTGCAACAACCCAAATCCAAGCCACACCAGGTGTGGTTGAGAATTTAATGACACTCAAACAGGCATGCTCCTCGGAATACCAAGGAGCGCAAGATGCGTTCAAAGATTCGATGATTCACTGAATTCTGCAATTCACATTACTTATCGCATTTC
+
II@HI@GHE@HHHDEHHHGHHHHEHHHHIHCCCHCEFHI@HGFHIIHICGGECG@?G?HE@E1DFCGFHIIHIHEHHHHHHIHHFCEHEEHHHEHHHIHIGH1HHIHIIHIHHHHH@HIHHIHIIIHIHFHIIIIHHHGHHHHGHIIHHHHHEHHHHHHHHIHGHHHIHFF?HHIHIIIHGEGIIHIHIHHIHFHHGIIIIIIHIIHHIIHIIIIIIHHHIIHGIHIHECGIHIIIIIHIIIIIIIIIIHIHIIHGIIIIHIIIIHHIIIIGIIHIIIHHIIHHHFIHGHHHIHIIHHHHHHHIHEHHHHEHHHIIIHGI
@HISEQ:711:H5NNWBCX2:2:1101:6925:21674:ATCTCGTA
TTAAGTTCAGCGGGTATCCCTACCTGATTCGAGGAGTTCCCACGTGTTGCTGTCCCCGCCCGACGGACGGGCCAGGGCCGGCAGCCTCGCCGCGCGCGAGCGCCAATGCGTCATATCACGCTCGGCCGCGCAGCAGGCGTCCGCCCATGGATTCCAGCGCGGTGGCCTCCCCGCTCGGGGCACGCCACCTCCGCCATGACCACGCCTCCGCCGGCGTGAGGGGTATTTCCAGAGACGCTCGAACAGGCATGCTCCCCGGAATGCCGGGGGGCGCAATGTGCGTTCAAAGATTCGATGATTCACTGAATTCTGCAATTCACATTACTTATCGCATTTC
+
IIIIIIIIIIIIIIIIIIIIIIIIHHIIIIIIIIIIIIIIIIIIIIIIIIIHIIIIIIIIIIIIIHIIIIIIIIIIHIIIIIIIIIIIIIIIIIIIIIIIIIIIIIIIIIIIIIIIIIIIIIIHIIIIIIIIIIIIIIIIIIIIIIIIIIIHIIIIIIHHIIIIIHIIIIIIIIHIIIHIIIIIIIIIIHIIIIIIIIHIIHIIIIHIIIIIIIIIIIIIIIIIIIIIIIIIHIIHIGHIIHIIHIIIIIIIIIIIIIIIIIIGHIIHHIHGHHIIIIHIHIIIIIIIIIIIIIIIIIIIIIIIIIIIIIIIHIIIIIIIIIIIIHIIIIIIIIIII
@HISEQ:711:H5NNWBCX2:2:1101:8204:21583:ATCTCGTA
TTAAGTTCAGCGGGTATCCCTACCTGATCCGAGGTCAAGCGCATAAATATAGGCTTTATGGACGCCGCAATACAGCGAAGAGCGCAAAATGTGCTGCGCTCAAACACCAGATTGCCGGCTGCCAATTAATTTAAGGCGAGTTCACGCGCACAGCGGAACAAACGCCCAACACCAAGCAGAGCTTGGGGGTACAAATGACGCTCGAACAGGCATGCCCCATGGAATACCAAGGGGCGCAATGTGCGTTCAAAGATTCGATGATTCACTGAATTCTGCAATTCACACTACTTATCGCATTTC
+
IIHHIIIIIIIIIIIIIIIIIIFHGEHHIGIIHIIIIIIIIHHEHHEHHIHEHIEHFHIIIIIGHCDHIIIIIHIGDIIHIIIGIIIIIIHHIIIIIIIEHHGIHIIHIIIHHHIIHHIFHIIIIHHHIIHHCIIIIHIHEEGHIHHFEHHIHIIHHGHEHHIIHIIHIIEIHGHIHHHHIHGIHHGHHHGGEEHHIIIIIIIIHIIHIGIHIH=IIHEFIIIIIIIGIHDEIIHEGHHCEEGIIHIIIIIIIIIIIIHHIIIHGIHHHIIHGIHIIHHIHGHHIHFF0FHHHEIIIIII
@HISEQ:711:H5NNWBCX2:2:1101:14184:21520:ATCTCGTA
TTAAGTTCAGCGGGTAGTCCTACCTGATTTGAGGTCAAGATGGTCAATACAGAAGAGGTTTAGAAAGCAGCATTAAGCAGATGTCCAGGATGTAGATAATTATCACACCTGTAGACAGTTCCACCAAGGTACTGCTAATCAATTTCAGGGGAGCAGACTATAAAAGCCTGCAACAACCCAAATCCAAGCCACACCAGGTGTGGTTGAGAATTTAATGACACTCAAACAGGCATGCTCCTCGGAATACCAAGGAGCGCAAGATGCGTTCAAAGATTCGATGATTCACTGAATTCTGCAATTCACATTACTTATCGCATTTC
+
IIIIIGHHIHIIIIIIIIIIIIIIIIHIIIIIIHIIIIHIIHIIIIIIIIIIIIIIIIIIIHIIIIIIIIIIIIIIIIIIIIIIIIIHIIIIHHIIIIIIHIIIIIIIIIIIIIIIIIIIIIIIHIHHIGHIIIIIIIHIHHHIGIIHIFHHIIIIIIIIIIIIIIHIIHIHIIIIIIIIIHIIHIIIIIIIIIIIIIIIHIIIIIIIIIIIIIHIHIIIIIIIHHIHFGIIIIIHDHIIHHIIIIIIIIHHIIIIIIIGIIHHHHEIHIIHIIIIIIIHHIIHHIIIIHIIIIIIIIIIIIIIIHIIGIHIIGHIIHII
@HISEQ:711:H5NNWBCX2:2:1101:14652:21667:ATCTCGTA
TTAAGTTCAGCGGGTATCCTTACCTGATCCGAGGTTAAATCTTAGGTTTTTAGGCCCAAATAAACAATCGACAGAATGCCGGCTGAGCCACTAAAGCGTGTGACAGAGCTCCATACGCTCGGGCATCAAGACTCGACATCGCCACTGCATTTCAAGCCTGTCCATTAAAAGAACAATTGGCTCAACAACCAAGCTGCGCTTGAAGGTGGTAATGACGCTCGGACAGGCATGCCCTCCGGAATACCAGAGGGCGCAATATGCGTTCAAAGATTCGATGATTCACGGAATTCTGCAATTCACATTACTTATCGCATTTC
+
HIIIIIIIIIIHIHIIIIIIIIIIIIIIIIIIIIIIIIIIIIIIIIIHIIIIIGIHHHHIIIIIIHIIIIIIIIIIIIIIIIIHIIIIIIIIIIIHHHIIIIIIIIIIHHIIHIIIIIIIIIIIIIIIIHHIIIIIIIHGHHIIHIIHIIIIIIIIHIIIIHIIHHHIIIIHHIIIIIIIIIIIIIIIIIIIIIIIIIIIIIIIIIIIIIIIIIHIIIIIHIIIIIIIIIIIHIIIIIIIIIIIGIIIHIIIIHIHFIGIIIIIIHHHIIIIIIIIIIIIIIIIIIIIIIIIHIIIIIIIIIIIIIIIIIIIIIIII
@HISEQ:711:H5NNWBCX2:2:1101:19007:21699:ATCTCGTA
TTAAGTTCAGCGGGTATCCCTACCTGATCCGAGGTCAAACTTTGATTAAAAGATGCATGCGCAGGGCTGGTAAGCTACATGGACAGGCCATCCAAAGCGAGAGAGAGTCTACTACGCTTGAGACCACCATGGGTACCGCCAACTAATTTTCAGGTACGTCCGGGTCCTTTCCCTCCTACTTGAAAAGCAGTGAGGGGGGAGAAAGAGACGAAGACCCAACACCAAGCCAGGCTTGAGATATGTGTTACAATGACGCTCGAACAGGCATGCCCCTCGGAATACCAAGGGGCGCAATGTGCGTTCAAAGATTCGATGATTCACTGAATTCTGCAATTCACATTACTTATCGCATTTC
+
IIIIIIIIIIIIIIIIIIIIIIIIIIIIIHIGIIIIHIIIIIHHHIIIIIIIIIIIIIIIGHIIIHHHHHHIHIIIIIIIIIIIIIHIIIIIIIIIIIIIHHIIIIIIHIHHIIIHIIIIIIIIIIIIIIIHIIGHIIIIIIIIIIIIIIIIIIIHIHIHIHHHHHHHHIIIIIIHHHIIIIIIIIIHIIGIIHIIIIIIIIIIIIIIIIHIIIH?IIIIIIIIIHGIIIIHIHIIIIIIIIIIIIIIIHCIIIIIIIIIIGIIIHHGIIHGIIIIIIIIIIIIHHHIIHIIIHHIIIHIIHIIIHHHIIIIIIIIIIIHGIGHIIIIIIIIIIIIIIIIIIIIIIIIIIIIIII
@HISEQ:711:H5NNWBCX2:2:1101:15171:21920:ATCTCGTA
TTAAGTTCAGCGGGTATCCTCGTCTGATCTGAGGTCAAAATTCAAGGTCGGGTGCTCAAAAAAGAGCTCCCTGTTTTGTATAGCGGGTGGGGTTTTAAAATCATAATCTTCAAAGATAAATATTTCTACTAATCGATGAGGGGTTAATCCTTTAACACCTTAATCTCCGCGTGTCAGTGTTTAAACGGAATCGGGGGACGAACCCTCAAAAACCGCCAACGCCGGCGAGACAATAAATCGTCAAACCGAAGGGTTTTACTGACGCTCAGACAGGCGTGCCTCTCGGAATACCAAAAGGCGCAATGTGCGTTCAAAGACTCGATGATTCACTGAATTCTGCAATTCACATTAACTATCGCGTTTC
+
IIIIIIIHIIIGHDHICEHHIGHHHEGHIFHIIIIIIHIIIGGIIIHHIIGHHIFHHEGHHIIHC<GEHIIHHIIIHHIEHHGHHDHHIHGHDHIEHHIIGHHIIHHIGHGHHHIIIHFHHIGHIHHIIIIHIG@HIIIIFHIHHIIIIIIIIIIIHIIIIIIHHHIIHIHHHIIHIIIIHIHIIIHIIHIHHHIHHIHHHHIIIHHGGHEHIHHHHHDGHIGIIIIIHGHGGIIHHHHIIHCIHHHIIIIIHIIIIHHHHHGIIIIIHHIIIIIIIHHIHDIHIIHHIIIIIIIHIHIIGIIIIIIIHHHIIGIHHIHIIIIHHHIHIIIIIIIIIIIHHIIIIHHHEHIHIIIIIHIIIIHH
@HISEQ:711:H5NNWBCX2:2:1101:20786:21927:ATCTCGTA
TTAAGTTCAGCGGGTATTCCTAACTGATCCGAGGTCAACCTTGAGAAAAGAAGTGAGAACCGGGCCATTTAACTACCAGATGCGTGCTGTTATAAGCTCGTTGCATATAGAGTCTTAATGACACTGGTCATTATCTTTGGGGCCTGTCACCAGGTGACACAGGGCCCAACGACAAGCCAAGCTTGATTCTATGATAATGACGCTCGAACAGGCATGCCCTTCGGAATACCAAAGGGCGCAATATGCGTTCAAAGATTCGATGACTCACTGAATTCTGCAATTCGCATTACTTATCGCATTTC
+
IIIIIGHHIIIIIIIIIIIIIIIIIIIIIHIIIIIIIIGHHIIIIIIIIIIIHHIIIIEHHHGIHHHIHHHIIIHIIIIIIIIIIIIHIIIIIIIHIFIHIIIIHIIIIGHIFGHIIIIIIIIIIIGHHIIIIIIIIIHHHGHHHFHGHIIHHHHHIIIIIHHIHHHIIIIHHIIIHIIHIIGIIHHIIIIGIIIIIIIHIIIGIIIIIIIIIIIHHIHIHIIIIIHIHIHECCHIGIIIHIIHIIIIHIIIIHIIIIHIHIIIGIIIIIIIIIIIIIIIIIIIIIIIIHIIHHIIIIIIII
@HISEQ:711:H5NNWBCX2:2:1101:8756:22113:ATCTCGTA
TTAAGTTCAGCGGGTATCCCTACCTGATCCGAGGTCAAACTTTGATTAAAAGATGCATGCGCAGGGCTGGTAAGCTACATGGACAGGCCATCCAAAGCGAGAGAGAGTCTACTACGCTTGAGACCACCATGGGTACCGCCAACTAATTTTCAGGTACGTCCGGGTCCTTTCCCTCCTACTTGAAAAGCAGTGAGGGGGGAGAAAGAGACGAAGACCCAACACCAAGCCAGGCTTGAGATATGTGTTACAATGACGCTCGAACAGGCATGCCCCTCGGAATACCAAGGGGCGCAATGTGCGTTCAAAGATTCGATGATTCACTGAATTCTGCAATTCACATTACTTATCGCATTTC
+
IIIIIIIIIIIHIIIIIIIIIIHIIIHIIIIIGIGHIIIHIIIIIIIIIHHIIIIGHHHIIIIIHHIHHHIIIHIIIIIIIIIIIIIIIEHIHFHIGHIIHIIIIIIIGIIIIIIIIIIIIIIIIIHHIIIHIHHIHIIIIIIIHHIIIIIHIHIIIIIIIHIIIIHIIIHIHIHIHGHHIHI?HHGHHIHHHHHIIIIHGHIIHIIIGIIGIIIHIIIHHCIIIIIIHHEGIIIIIIIIIIHHHHIIIIIIHIHHHHIHIIIIIIIIIHIGIIIIIIIIIIIHIHEHIIGIHHHHHHHIHGIIHHEIIIIIIIIIIIIIIIIIIIIIIHIIHHIIIHIIIIIIIIHHIIIIIII
@HISEQ:711:H5NNWBCX2:2:1101:10338:22357:ATCTCGTA
TTAAGTTCAGCGGGTATCCCTACCTGATCCGAGGTCAAAATAAAAAGTATGCTTATGGATGCCCCCCCTCGCCGCAAGAGACGCAATTCTGCTGCGCTCAAAGCCGCTGGAGTGGCTGCCAATAGTTTCGAGGCGAGTCCGCGGGGGACAGACGCCCAACACCAAGCTGTGCTTGAAGGTGAAAATGACGCTCGAACAGGCATGCCCTAAGGAATACCAAAGGGCGCAATGTGCGTTCAAAGATTCGATGATTCACTGAATTCTGCAATTCACACTACTTATCGCATTTT
+
IIIHIHHIIIIIIIIIIIIIIIIIIHIHHHGHIIHIIIIHHIIIIHIHIIIIIIIIIIGIHIIIIIIIIIHIIIHIIIIIIIIIIIIIIIIIIHIIIIIIIHIHIIIHHIHHIIIIIHHHHHGHHHEIIIIIIIIIIIIIHHHIHIHHHEHIIIHIHHHEEGHICFIIIHIIIIIIIIIGIIIIHIIIHHHIIIHIIIIIIIIIIHHIIHIIHI1IIIHGHHIIIIGGIIIIIHIIIIIHIIIIGIIIIIIIHIHIIIIIIIIIGIIIIIIHHIIIIIIIHIIHIHIIII
@HISEQ:711:H5NNWBCX2:2:1101:16996:22449:ATCTCGTA
TTAAGTTCAGCGGGTATCCCTACCTGATCCGAGGTCAAACCATAGAAAAATAGTTGTGGTTGTCTGGCGAGTCGCAGCCAACGTCCAGAAGCGAGAAAAAATTGACTACGCTGAGGAGTTGGTTACCACCGCCTACGAGTTTCGGACATGTCCAGTGACGGACAAAGTTCCAATACCAAGCAAACTAGGCTTGAGGGTTTGAAATGACGCTCGAACAGGCATGCCCCTCGGAATACCAAAGGGCGCAATGTGCGTTCAAAGATTCGATGATTCACTGAATTCTGCAATTCACATTACTTATCGCATTTC
+
IIIIIIIIIIIIIHIIIIIIIIIIIIGIIIIIIIIIIIIIIIIIIIIIIIIFHIIIIIGHIHIIIHIIIIIHIIIHIIIIIIIIIIIIEHIIIIIIIHIIIIIIIIIIHIHIHIIGEHHHHHIIIIFHIHIIIIIIIIHIIHHIGHIIIHHIIIIIIIIIIIIIIIIHHIHIIIIIIIHHHIIIIHHHHIFHHIIIIIIIHIHHFHIGHIIIIIHHHEHEEDDE/<HHCIHIIHGEGHH<CEHEIHHIHIIHHHHIHGHHGCFG@HEHG1HHHGGEGG@?EFHHCECHHHEEEFHHIHGHGCHEEGHDH
@HISEQ:711:H5NNWBCX2:2:1101:17926:22472:ATCTCGTA
TTAAGTTCAGCGGGTAATCCTGCCTGATCTGAGGTCTAAATTAAAGTTGACTACAATAGTTGGAAGCTTCTACTGGTTCTAGTACGGCCACCAATAAAGGTGTCCTCAGCGAATAGTCTATTACACTGAGTCAATCCGAATTCGAATTAGAGATGCTAATGTATTACGAACGAGCTAGTCAGACTAGCAACGCTCAAAATCCAAACACCAACGCAGTCTACTAGAAACTGGTGGGTTGAAGAGTTCATGACACTCAAACAGGCATGCTCCCCGGAATACCAGGGAGCGCAAGGTGCGTTCAAAGATTCGATGATTCACTGAATTCTGCAATTCACATTACTTATCGCATTTC
+
IIIIIIIIIIIIIIIIIIIIIIIIIIHIIIIIIIIIIIHIIIIIIHIIIIIIIIIIIIIIIIIIHGHIIIIHHIHHHIHIIIHHHGHHIHIFHGHIHIIIIIIIHHIIIIIIHIHEHHIIGIGIIIIIIHIIIIIIHIIIIIIIHIIIIIHIHHIICIIHIHHIIHIHIIIIIIIHIHIHHHHIIIIIIIIIIIIIHIIIHIIHHIHIIIIIIIIIIIHHHIIIIHGHHIIIIIIIIIIIIHHIHHIIIIIHIIHGIHHIHCIIIIHHGIHIIIIHHIGIIIIIIIIIHIIIHHEGEIHHEHFHIHGFEIIIHEHHHIIIHHEHHHCHIHHEHIIIIIIIHHEIHH@FDIII
@HISEQ:711:H5NNWBCX2:2:1101:18572:22255:ATCTCGTA
TTAAGTTCAGCGGGTAGTCCTACCTGATTTGAGGTCAACCTTTTGTATTCATGCCTCAAAAGAGACAGTCCGAAGACAATTATGAGCTGAACGCAAAAGTCACAGCGACGGCATAGATATTATTATCAAACCAAAGCTTAGTCTTTTAAAAAGTTCCGCTAATGCATTCAAGAGGAGCTGACAATGACGCCGGCAAAGCCTCCATAGTCCAAGCTTCAAAAGACAACAAAGTCTTTGAAGTTGAGAATTTAATGACACTCAAACAGGCATACCCTTCGGAATACCAAAGGGTGCAAGGTGCGTTCAAAGATTCGATGATTCACTGAATTCTGCAATTCACATTACATATCGCAATTC
+
IIHHIEHHHHFIHHHHIIIIICEHHHHHHHIIIIIIHICGHIIIFIGIIHIIFHHIIGEHIHHIIDEHIIHHHIIHIIIHHHHIGHHGFEHHEHIGIIGGHHHHIIIIIIGIIIIIGHHHIHHIHICGGHHHICCGHHIIHIIIIIIIGCHHFDFIIIIHIHHEHHHIIIIHHFFHIHIHHHHHIHHEDCIHHHHHIIHEGHGHHIIHHIIHIHCHCHHF0FHGCIHHF<HEIHHHHHEEIIIIGIHF1<1FHEHHCHHF<<<HGHIHHHGHDFC@CHFHHGCFCGC<<<1EGCHHHCHHHG@F@HHEGFHGH@GHEEHFD<@CF@EHGD<1FFEHDDCE@GCEGHHG?D<1ECHEE
@HISEQ:711:H5NNWBCX2:2:1101:19676:22297:ATCTCGTA
TTAAGTTCAGCGGGTAGTCTTACTTGATTTGAGATCGAGTTTAACAAGAATCGTTGCCGACCCTTGTGAAATCCTCATCAGTCCACCAATACGGTCAAAATCCCCTTATTTTAGCTGCAGGCAAAGGAATAATCCGGTTGACCGGACTAAATGAATATTCTTTTAACTTCAGAGGAAGTCCAGCTGCACCTGCATTTCAAGCAACCCGCCACCGATCTCAAAAAGATTGGTGTTGGGATTGCTCAAGTCCAAAGCTTTTCGATTAAAAAATCCAAAAGCTTTGAGGTGTTTACTGATACTCAAACAAGCATGCTCTTCGGAATACCAAAGAGCGCAATATGCGTTCAAAGATTCGATGATTCACTGAATTCTGCAATTCACATTACGTATCGCATTTC
+
IIIIIHIIIIIIIGHIIIIIIHIIIIHHIIIHIIHHIHIHIHIIHIIIIGIIIIIIGIIIIHHIIHIIIIIIII1<<111111111<1<<111<1<<DF111<D1<F1<10<01<000000/<FH000<00<00<0/<E##########################################HH@@@?G@?FHF@86-@HIGHG><<HEHHIHGIIIHHHEHEHIHIHH@CHHHH?EGHGHGIHIIHHIIIIHHHHHHIIHIIIIIIIHIIHH?HHHIIHGEIIIIHHHGIHHGIIIIHHIHFHHIIIIHHIIIGIIIIFHIIIIIIIIHHGIHHHIHIIIIGIIGIIIIIIIIHIIHIGIIIHIIGIIIIIHGIIIIGIIHIIIIIIHIIIIIIIIII
@HISEQ:711:H5NNWBCX2:2:1101:3567:22720:ATCTCGTA
TTAAGTTCAGCGGGTATTCCTACCTGATCCGAGGTCAACCTTAAAAAATTGGGGGTTTAACGGCAAAAACTACAGAACCTTCCAAAGCGAGAAAAAATTACTACGCTCAGAGGCCACTGCGGCTCCGCCACTAGATTTAAGGAACTACAAACGTAGATTCCCAACACTAAGCCAAGCTTAAGTGGTCAAAATGACGCTCGAACAGGCATGCCCAATAGAATACTAATGGGCGCAATGTGCGTTCAAAGATTCGATGATTCACTGAATTCTGCAATTCACATTACTTATCGCATTTC
+
IIIIHIIIIIIIIGIIEHIIIHIIIIIIIHHIIIIHHHGHHHIIIIHHHHEHHIIIDHIHIIIIIEHIIIIIIIHIIIIIIHIIIIIIIIIIIIIIHIIIHHHIHHHIIIIIHIIIIHIIHIIIIIIIHIIIIIIIIIIHHHHIIHIIIIHIHIHIIIIIIIIHIHIIIIIIIIIIHHIIIIIIIIIIIIIIIIIIIIIIIIHIIHIIIIIIIIHIIHIIIIIHHIHFGHHIIIIHHEHHGIGIIIHIIHHIHIIIIIIIIIIIIIIIIIIIIIIIIIIIIIIIIIIIIIIIIIII
@HISEQ:711:H5NNWBCX2:2:1101:8068:22503:ATCTCGTA
TTAAGTTCAGCGGGTAGTCCTACCTGATTTGAGATCAAACGTTCAAAGAGCTGTCCTCGCCGAGGAGAGACATTTATGAGCCCCAGCGAACCTCCATCACTGAAGGTTATCTGGTGGAAAACCACAAGCGTAGATAGTTATCACACCCGTGATGCCACCAAACACTGGCAAGCTGATTCATTTGAGAGGAGCCGACCTGCAGGCCAGCAAAACCCCCAAAGTCCAAGCTCATCATGGGCAAAGCCATGAGAGTTGAGGTGTTCATGATACTCAAACAGGCATGCCCTTCAGAATGGTCCAAAGGGCGCAAGGTGCGTTCAAAGATTCGATGATTCACTGAATTCTGCAATTCACATTACTTATCGCATTTC
+
IIIIIIIIIIIIIIIIIIIIIIIIIIHIIIHIIIIIIIGIIHIIIIIIIIIIIIIIHHIIIIHIIIHHHIIIIIIIIIHIHFEHHIIIIIIIIIIIIIIIIIIIGHIIHIIIHGFHIGIIIIIIIIIIIIIIIHIIIIIIIIIIIIIIIIIIIIIIIIIHHIHIIIIIHIIIIIIHHIIHHIIIIIIIIIHIIIHIIIIHIIIIIIHIHIIIIHIHHEHIHFIIHFIHIIIHIHIIIHGHHHGHIIHIHHIIIIIIIIIIIIIIIIIHIIIIIHIIHGIIIIIIIIIIHHHIHIIIHIIIIHHIIIIIIIIIIHIHHIIIIIIIHHIIIIIIIIIHIIIIIIGHIIIIIIIIIIIIIIHIGIHIIIIHIII
@HISEQ:711:H5NNWBCX2:2:1101:8996:22693:ATCTCGTA
TTAAGTTCAGCGGGTATCCCTACCTGATCCGAGGTCAAACCATAGAAAAATAGTTGTGGTTGTCTGGCGAGTCGCAGCCAACGTCCAGAAGCGAGAAAAAATTGACTACGCTGAGGAGTTGGTTACCACCGCCTACGAGTTTCGGACATGTCCAGTGACGGACAAAGTTCCAATACCAAGCAAACTAGGCTTGAGGGTTTGAAATGACGCTCGAACAGGCATGCCCCTCGGAATACCAAAGGGCGCAATGTGCGTTCAAAGATTCGATGATTCACTGAATTCTGCAATTCACATTACTTATCGCATTTC
+
IIIIIIIIIIIIIIIGHHHIIIIIIHIIIIIIIIHIIHIIHIIIIIGIH?HHHHIIIIIIIIIIIIHIIIIIIIGIIHIIIIIIIHIIHHIIIIIIIIIIIIIIIIIIIIIIIIIIIHHHIIIIIIHHHIIIIHHIIHIHIIIIIIIHIIIIIIIIIIIIIIIIIHIHHHIIIIIIIIIIIIIIIIIIIIIIIIIIIIIIIIIIIIIIIIIIIIIIHIHIHIHHIHHIHHIIIIHIIIHEIIIIIIIHIIIIIIHHFIIIIIHIIIIIIIIIIIIIIIIIIIHIIIIIHIIIIHHIIIIIIIHIIIIII
@HISEQ:711:H5NNWBCX2:2:1101:9695:22678:ATCTCGTA
TTAAGTTCAGCGGGTGATCCTACCTGATTTGAGACCAGAAGTGAAATTGGGATGTGCCACAGAGGCAAGTTCGAAGCACACGCAGACACAACCAAACATTCCTCCTTTAGGCGACATAGCAAATGACGTATCATGCCATGCCAGGAGAAAAACACTGCTTGGCCGCCTCCTCCCAAACAGAGAGGCGGATGCAAAGTGTCTCAAGGCGCTCATGCATTTCGGGCGAGCCTGTGCTAGGTAGCGCAGGCAGAGGCACCCATCCAGACCCCATCCGCCAAGCCGTTTCATTTAAAAACCGCTTGGGGTGGGAGATTTCATGGCACTCAAACAGGCATGCTCTACGGATTGCCATAGAGCGCAAGGTGCGTTCAAAGATTCGATGATTCACGGAATTCTGCAATTCACATTACCTATCGCGTTTC
+
HHHHHHHIEHHHDHIIGHHHHHIHIHFHHHIIHGFHIG?HGHHGHCHHEHFFEHHHHGEHGGEHGHIIEHHHIGHIIIHGIIIHGIIHHIHHHHGHHGHIHG?ECCHHHHFCDHHIIHEECHHHHIHCEH?HHHEHCHHHHHIHEHHHHEHIDHEHCHIHG=@EHD<GEF.BCHE?FC.BGFC=HHC--:7GCHHHHCG.FEGE-HDG@6@DGH--HHHCEC55GHCGGFHHEHG-HDC<DCFEFBIHGB-E=FHHEIHHEB.IHIHHDHHIIIHIIIHHHHECFEHHHHCHE<EHHHIIHDFIHEH@HIHGHHHHHHFEIHHEGCG?HHCCHFGIIIHHHIHHHHFECEHEHCDDDHCCHIIHHEHHGHIHEE??HHHHHHHHHHCIIHHIIHHHHHIHIHIHHHF?HHHGC<HEHIIIIG
@HISEQ:711:H5NNWBCX2:2:1101:17532:22624:ATCTCGTA
TTAAGTTCAGCGGGTAGTCCTACCTGATTTGAGGTCAAGATGGTCAATACAGAAGAGGTTTAGAAAGCAGCATTAAGCAGATGTCCAGGATGTAGATAATTATCACACCTGTAGACAGTTCCACCAAGGTACTGCTAATCAATTTCAGGGGAGCAGACTATAAAAGCCTGCAACAACCCAAATCCAAGCCACACCAGGTGTGGTTGAGAATTTAATGACACTCAAACAGGCATGCTCCTCGGAATACCAAGGAGCGCAAGATGCGTTCAAAGATTCGATGATTCACTGAATTCTGCAATTCACATTACTTATCGCATTTC
+
IIIIIIIIIIIIIIIIIIIIIIIIIIIIIIIIIIIIIIIIIIIIIIIIIIIIIIIIIIIIIIIIIHHIIIIIIIIIIIIIIIIIIIIIIIIIIIIIIIIIIIIIIIIIIIIIIIIIIIIIIIIIIIIIIIIIIIIIIIIIIIIIIIIHHHIIIIIIIIIIIIIIIIIIIIIIIIIIIIIIIIIIIIIIIIIIIIIIIHIIIIIIIIIIIIIIIIHIIIIHGIIIIHIIIIIIIIHHIIIIIIIIIIHIIIHGIIIIIIIIIIIIIIIIIIIIIIIIIIIIIIIIIIIIIIIIIIIIIIIIIIIIIIIIIIHIIIIIIIII
@HISEQ:711:H5NNWBCX2:2:1101:21176:22562:ATCTCGTA
TTAAGTTCAGCGGGTGATCCTACCTGATTTGAGACCAGAAGTGAAATTGGGATGTGCCACAGAGGCAAGTTCGAAGCACACGCAGACACAACCAAACATTCCTCCTTTAGGCGACATAGCAAATGACGTATCATGCCATGCCAGGAGAAAAACACTGCTTGGCCGCCTCCTCCCAAACAGAGAGGCGGATGCAAAGTGTCTCAAGGCGCTCATGCATTTCGGGCGAGCCTGTGCTAGGTAGCGCAGGCAGAGGCACCCATCCAGCCCCCATCCGCCAAGCCGTTTCATTTAAAAACCGCTTGGGGTGGGAGATTTCATGGCACTCAAACAGGCATGCTCTACGGATTGCCATAGAGCGCAAGGTGCGTTCAAAGATTCGATGATTCACGGAATTCTGCAATTCACATTACCTATCGCGTTTC
+
HIIIIGHIIIIIIIIIIHIIIIIIIIIGHIIIIIIHIIHIIHHIIIIIIIHIIIHIIIEHIIIIIHHIHHIIIIIHIIIIIIIGGHIIIIIHGIIIIIIHIIHIIIIIIHIIIIIIIIIIIIIEHHHHHHFHHIIIIGIIIIGIIGIHFHF?@F?GEHCHIHFHIDHHHHEFHHHHHIIGHHHEEHHHCDDHHG@FGH-FFH6FAGHHG@@@@H@->+<D@5>>-GE@@@8--G@-GCHCCHHHF?EFB-F6@HHGHG-.E8---GHEH?5HHBA?7C-IIHFC@G?HHGCC/<<IIIIIHHHGIHHHHIHHFIHIIHHHFCIHIHG@HGIIIIIIIIIIIIIHIIIIIIHHGDIIGIIHFHHCIHEHIIHIHHHIIHHFIHGIHHHHHHFHIIHHHIIIIIIIIHIIIIIHHIIGIIIIII
@HISEQ:711:H5NNWBCX2:2:1101:9320:22867:ATCTCGTA
TTAAGTTCAGCGGGTATCCCTACCTAATTCGAGGTCGACGTTTGAAGGTGTGGCCGCGAAGACCACGCTTGCACGGCAGGCGTCGAGCGGACCCACGAGCTGCATCGCTGCTGCGCTCCAGGCCGCACCGGCACCGCCGATGGATTCAAGGGCCGCCGCCTCCCGCGAGGGAGGGGCGATCCCCAACACCAAGCTTGCGCTTGAGGGTGTAAACGACGCTCGAATAGGCATGCCCCTAGGAATACCAGGGGGCGCAATGTGCGTTCAAAGACTCGATGATTCACTGAAATCTGCAATTCACACTAGTTATCGCATTTC
+
IIHHIIIIGHHIIHIIIIIIIHIIIIIIIHIIIHIIIIHDHHHIIHIHHIIIGIIIIIGHGHHIIHIGIHHIHIIIIGIDHIIIIIIHIIIIIIHIIGHIHIIIIIIIIHGIIIIIIIIIIIIIIIIIIIHIIIIIGIIHHIHIHIIIIIIIIIIHIIIIIIIIIIIIIIHHHIIIIIIIHHHGEGHHHIIIHHHIHFIHHEIHGHHIIIIHFIGIHHHHGIIIHIIIIIIIIHFIIIIIIIIIHHIHHHIIIHGHHHDDGHIIIIIIIIIIHHEIIIHIIIIIIIIHIIIIIHHIIIHCHHIIHIIHIIHIIIIHII
@HISEQ:711:H5NNWBCX2:2:1101:10355:22839:ATCTCGTA
TTAAGTTCAGCGGGTAGTCTTACTTGATTTGAGATCGAGTTTAACAAGAATCGTTGCCGACCCTTGTAAAATCCTGCATCAGTCAGCCAATACGGTCAAACTCCCTTTATGTTAGCTGCAGCAAAAGTAATAATCCGTTTGACGGGACTAAATGAATATGCTTTTAGCTCAGGAGAAAGTCCAGCTGCACCTGCATTTCAAGCAACCCGCCGCCGATCTGAAAAAGATTGGCGTTGGGATTGCTCAAGTCCAAAGCTTTCAAAAAAAATCCAAAAGCTTTGAGGTGTTTACTGATACTCAAACAAGCATGCTCTTCGGAATACCAAAGAGCGCAATATGCGTTCAAAGATTCGATGATTCACTGAATTCTGCAATTCACATTACGTATCGCATTTC
+
IIHIIIGIHIIHHHHIIIIIIIIIIIIIIIIIIHHHHHIHIIIIIIIIGIIIHIIIIIHIHIIIIHIIIIIIIGHIIIHIIIIIIIIIIHIHIHIEEHHIIIIIIIIIHIIIIGIIIIIIIHIGHIIIHHIIIIIIIIIHHHIIDHIHIIIEHHHHIGHCHHHIIHHHHEHHHHDHIIIHGHHHHIIIIIHHHHIIHHFHHHIIIHHIHIHIIIIIHGIGIHGIIIHHHHDCHIIGHFIIIHHFIIIHHHHFHHHGHIHIIIHHHIIHHHIIHGDIIIIIIIIIHIIIHHHIIIIIIHIIIIIIIIIIIIIIIIIIIIGIIHHIIHFGIIGIIHIIIIIIIIHHIIHIIIIIIIIIIIIIHIIIHIIIHIIIIIIIIHIHIIIIIIIIIIIIIIII
@HISEQ:711:H5NNWBCX2:2:1101:18358:22785:ATCTCGTA
TTAAGTTCAGCGGGTATCCTTACCTGATCCGAGGTTAAATCTTAGGTTTTTAGGCCAAAATAAACAATCGACAGAATGCCGGCTGAGCCACTAAAGCGTGTGACAGAGCTCCATACGCTCGGGCATCAAGACTCGACATCGCCACTGCATTTCAAGCCTGTCCATTAAAAGAACAATTGGCTCAACAACCAAGCTGCGCTTGAAGGTGGTAATGACGCTCGGACAGGCATGCCCTCCGGAATACCAGAGGGCGCAATATGCGTTCAAAGATTCGATGATTCACGGAATTCTGCAATTCACATTACTTATCGCATTTC
+
IIIIIHIIIIIIIIIIIIIIIEHIIIIIIIIIIIHIHIHIIIIIIIIIIIIIIHIIIGHHIIIIIHHIIIIIIIIIIIIIIIIIGIIIIIGHIIIIIIIIIIIIIIHIIIHHIIIIIIIIIIHHHIIIIIIIIIIHHIHIIIIIIIIIHIIIIIIIIIIIIIIIIHIIIIIIIIIIIIIIIIIIIIIIIIIHIIIIIIIIIIIIIIIHIIHIIIHIIIIIIIIIHIHIIIIIIIIIIHIIIIIIIIHHCIHHIHIIIIIIGIIIIIHIIIGIIIIIIIIIIIIIIIIIIIIIIIIIIIIIIIIIIIIIGIHIIIIII
@HISEQ:711:H5NNWBCX2:2:1101:6888:23177:ATCTCGTA
TTAAGTTCAGCGGGTATCCCCGCCTGATCCGAGGCCAAACTTTGGTTGTGTGTTTCGACGAAGGTGTCACCCCACGTCCAGACGGGACGTCCACCGAGTAAGCCCACAGAGCGATCGACTTGCGTCTTGCTACGCTCGTGGTCCGGCGGCGGCGCCCACGCGTTCCAGACCTGTCCTTTCACAGACAGCGTCCAACATCAAGCCGAGCTTGGGGTGTGTAATGGCGCTCGAACAGGCGTGCCTCCCGGAATACCGAGAGGCGCAATGTGCGTTCAAAGATTCGATGACTCACTGATTCTGCAATTCGCATTACCTTTCGCGTTTC
+
IIIIIHIIIIIIIHIIIIIIIIIIIIIIIIIIIIIIIIIIIIIIIIIIIIIIIHHHHHIGHIIHIHIIIIIIHIIHIIHIIIIIIHIIIIIIIIIIIIIIIIIIIIHIHHHIIIIIHIIIIIIIIIIGFIIIIIIHIHIHIIIIIHIIIHHHHIIIIIIHHHHHIGGHIIIIIHHHHIIIHIIIIIIIHIIIIIHIIHIGHIIIIIHHHGHIIIIHIIIIGIIHHHIIIIIHIGIIIIIHHIIHHIIIIIHIHGHGCIIIIIHIIIIIIIIIIHIIIIIIHIHHIIIIIIIIIIIIIIIHHIIIIIIIIIIIHIIIHIHIIIIII
@HISEQ:711:H5NNWBCX2:2:1101:11775:23137:ATCTCGTA
TTAAGTTCAGCGGGTAGTCCTACCTGATTTGAGGTCAAATTCATCAAATGTGGGTGATGTCCCCAAAAGGGATCTCCCAACTCGTTAGAAGCAGTGCAGTCTGATGATGCAGCCTACTGAGGCGTAGATAATTATCACACCTGTAGTAGTTTCTTCTGCTCAGATACCACTAATGCATTTCAGGGGAGCCGACTTCAAATTTAGAGAAGCCCGCAAAAAAATACCCCCACGTCCAAGCCTCACCAAAAAGAATTGATGTGGTTGAGAACTTAAATGACACTCAAACAGGCATGCTCCTCGGAATACCAAGGAGCGCAAGATGCGTTCAAAGATTCGATGATTCACTGAATTCTGCAATTCACATTACTTATCGCATTTC
+
HIIIIIIHIIIIIIIIIIIIIIIIIIGIIIIIIIIHIIIIHIIHHHIHIIIHIIHIHHFHHHFHHHHIIIIGHGHHHIIIIIIHHIIIIIIIHHHHIHIIIIIIIIIGIIIHIIIIIIIHIHIICHHHIIHHIHHEHHHIIIIIIHIIIHHIIICCGHHIHHICHHHHHHHIHIIHIIHHIIIIEIIIHHEHHHIHHHHIIIIIHIHH?DHHII,EHHGGGA-?CCHHEHEGGHHH@/CGGIHHGCHHFIIHIHFEHHIIHHIIHHHHHCIIHHHHFEEIHHHF<HHIIIHHHHE<HHHHHHFIIHHHHHGIHHIGIHIIIIIIIIIIGIIIHIIIIHGIIIIHIIIIIHIIHHIIIIHHHHIIGIHHHEGHIIIIIII
@HISEQ:711:H5NNWBCX2:2:1101:12959:23248:ATCTCGTA
TTAAGTTCAGCGGGTATTCCTACCTGATCCGAGGTCAACGTTCAGAAGTCGGGGGTTTTACGGCGTGGCCACGTCGGGGTTCCGGTGCGAGTTGGATTACTACGCAGAGGTCGCCGCGGACGGGCCGCCACTTCATTTCGGGGCCGGCGGTATACGGCCGGTCCCCAACGCCGATTTCCCCAAAGGGAAGTCGAGGGTTGAAATGACGCTCGAACAGGCATGCCCGCCAGAATGCTGGCGGGCGCAATGTGCGTTCAAAGATTCGATGATTCACTGAATTCTGCAATTCACATTACTTATCGCATTTC
+
IIIHIIIIIIIHIIIIIIHIIIIIIIIIIIIIIIIIIIIIIHGFIIIIIIIGIIIHIIIIIIIIIEHHHHIHGIIIIIHCHHIHHIIIIEHHEHHIGIIIIIIIIIIIIIHIIIIIIIIHIIHIHIIIIIIIIIIIIIIHHIIIIIIIIIIHIIIIIIHHHHHIIIIIIIIIIIIIIHHIIIIIIIIIIIIGHIIIIIIIIIIHIIIIIIIIIIIIIIIIIIHIIIHHIGIIGIIIIIIIIIIIIIIHDDIIIIHIIHEDIHHIIIGIIIIHIIIIGIIIIHHIIIIHIIIIIIIIIIIIIIIIIIHI
@HISEQ:711:H5NNWBCX2:2:1101:21044:23206:ATCTCGTA
TTAAGTTCAGCGGGTAGTCTTACTTGATTTGAGATCGAGTTTAACAAGAATCGTTGCCGACCCTTGTGAAATCCTGCATCAGTCAGCCAATACGGTCAAACTCCCTTTATGTTAGCTGCAGCAAAAGTAATAATCCGTTTGACGGGACTAAATGAATATGCTTTTAGCTCAGGAGAATGTCCAGCTGCACCTGCATTTCAAGCAACCCGCCACCGATCTCAAAAAGATTGGTGTTGGGATTGCTCAAGTCCAAAGCTTTTCGATTAAAAAATCCAAAAGCTTTGAGGTGTTTACTGATACTCAAACAAGCATGCTCTTCGGAATACCAAAGAGCGCAATATGCGTTCAAAGATTCGATGATTCACTGAATTCTGCAATTCACATTACGTATCGCATTTC
+
HIIIICHHIIIIIIHIIIIIIIIIIIIHHFIIIHIIIIIHHHHIIIHIIIIIIIIIHIIIIIGIHDGHHIHIIIIIII@HHIHHIIIIIIHHIHHCCGHIHHHHHHEHHHHIHHGHIIIHIIHHIHIEHHHHIIIIIHHIHIIIIIDHEHHIIIIIEGGIICDGHGGFHH@EHEHHI?FEEEGHG@GHH.B?GGEA8FHHHI?GHHHHHIEHGGAB.HFIHHEB8.?GB-HGA.@HGEGCHEEEHHEEFCD/E/CCCEEFHEHFHDGCCHHHIHHFHEIIIHHHHHHHFHHHHCFF1IHIIHHFEIIIIIHIIIIIIIIIIGHEEHFHHHEIIIHHHGHIHIIIIHHIHCHGIHHFIHIHIIIIHIHHFIIIIIHHIIHIIIHHHGIIIIIIHHGHIII
@HISEQ:711:H5NNWBCX2:2:1101:9731:23314:ATCTCGTA
TTAAGTTCAGCGGGTATCCCTACCTGATCCGAGGTCAACCTGAAAAAAATTGGGGGTTGCTGGCGAGCACACGACCGGACCTCCAGAGCGAGAAGAATTACTACGCTCGGAGCCGGACGGCACCGCCACTGACTTTAGGGCCCGCCGGGGCGGCGGGGCCCAACACCAAGCTGAGCTTGAGGGTTGTAATGACGCTCGGACAGGCATGCCCCCCGGAATACCAGGGGGCGCAATGTGCGTTCAAAGATTCGATGATTCACTGAATTCTGCAATTCACATTACTTATCGCATTTC
+
IIIIIIIIIIIIIHIIIIIIIHIIIHHIIIIIIIHIIHIIIIGIIIIHGIHIIIIHIIIIIHHHIHHIIIIIHIIIIIIIIIIIIIIIIIIIIIIHIIIIIIIIIIHIIIHIIIIIIIIIIHIIFHIIIIIHIIIIIIHHIIIIIIIHIIHHHHHHHIHGHIIIIIIIIIIIIIIIHHIHIIIHIIHIIIIIIIIIIIIIIIHIIIHIHGHHHIIIHHHHHGIHHHIIFIHIIIHHIGIIGIIIIHIHIHHHIIIIIIHGIIIIIHIIHIIIIHIIIHIIIIHIIIIIIIHIII
@HISEQ:711:H5NNWBCX2:2:1101:15905:23401:ATCTCGTA
TTAAGTTCAGCGGGTATCCCTACCTGATCCGAGGTCAAAGACGGTGAAAGGAGCTTGCTGGATCGCGGGCCGCCGCAGTTCTGCAAGCGCAATGTGCTGCGCAAGACTGGGGCAAAAAGACACCGCTGCCAATGAATTTGGGGCGAGTCCACGCGCGGAGGCGGGGACAGACGCCCAACACCAAGCAGAGCTTGAGGGTGTAGATGACGCTCGAACAGGCATGCCCCATGGAATACCAAGGGGCGCAATGTGCGTTCAAAGATTCGATGATTCACTGAATTCTGCAATTCACACTACTTATCGCATTTC
+
HHIIIIIIIIIIHIIIIIIIIIIIIIIIHIIGIHIIIIIIHIIHEH?FEHIIIIIIIIIIIIIHIGHIHIHIGIIIIIIIIIIIH1FHHIIHHIIIIIIHIIIIIIIIIIIIIIHHHHIIIFHGHDIHIHHGHHHHHIIIGHIIIIIHIIIIIIIIIIIIHIIIIIIHIIIIHIIIHHHHHIHHHIIIIIIIGIIIIIIIIIIIIIHHIIIHIHIIIIIIIIHGHHHIIIIIIIIIIIHCHHGIIIIIIIHIHIIHIIHGIHGIIIIIIIIIIHHIHHIIIIIIIIIIIIHHHIIHIHHGHIGHIGHII
@HISEQ:711:H5NNWBCX2:2:1101:16551:23368:ATCTCGTA
TTAAGTTCAGCGGGTAGTCCTGCCTGATTTGAGGTTATATGGGTCAAAGGATGGAGAGAGTCCATCACAATTAGGAGCAAGTGAACCTTTCCACAGCTGAACTACTCTGACATGAATGACTATCAATGCCAATGCAAGCTCAAGCAGGTGGAACACCACATCGCTAATGCATTTCAGAGGAGCTGAACAAGCCAGCACACTCCACATTCCAACAAGAAAGCCTCTCTACAATAAAGAAAGGTCCTCATTGATGGTTTCATGACACTCAAACAGGCATGCCCCTCGGAATACCAAGAGGCGCAAGGTGCGTTCAAAGATTCGATGATTCACGGAATTCTGCAATTCACATTACGTATCGCATTTC
+
IGHHHHHCHIHDHHHHHHHIIIIFHIHHHHI?HHHHIGHIEHHFHHEDDEEHHIIHIIHIIIIIICCHEHHHHHIFHIIIIIIGHHHEHFHHIIIIIIHIIIIGIIIIIGHHIHHHHIIGEIIIIIIIFGH?FGHH0FHIGIIEHFFH/FE?HHCEEHIF@HHIEHGFCHHIHHEHIHGAGE?CG@G.BHHHFHHHIG?GEHHGBEHHHIGCAGCG@FC7=HHHHHEHHF@HHHGIIIHHHECGEEGC?FF0FGCHE@GE?HHCHEHEFGFFF?GIIHHHDDECCGHHIHEHEHIHIHHEHEGC?DE@FC<FEHHHHHHIIIHHHEHIGIIIIHHFHHHHEG@G@HHHIHIHHHFHHEFCHDHG
@HISEQ:711:H5NNWBCX2:2:1101:3477:23741:ATCTCGTA
TTAAGTTCAGCGGGTATCCCTACCTGATCCGAGGTCAAACCATAGAAAAATAGTTGTGGTTGTCTGGCGAGTCGCAGCCAACGTCCAGAAGCGAGAAAAAATTGACTACGCTGAGGAGTTGGTTACCACCGCCTACGAGTTTCGGACATGTCCAGTGACGGACAAAGTTCCAATACCAAGCAAACTAGGCTTGAGGGTTTGAAATGACGCTCGAACAGGCATGCCCCTCGGAATACCAAAGGGCGCAATGTGCGTTCAAAGATTCGATGATTCACTGAATTCTGCAATTCACATTACTTATCGCATTTC
+
IIIIIIIIHIIHIIIIIIIIIIIFHIIIIIHIIIHIIHIIIIIIIIIHIIHHIIIIIIIIIIIIIGHHIIIHIIIIIHIHIIIIIIHHGHIIIIIIIIIIIIIIIIIIIIIIIIIIIIIIIIHIIHEHIIIIIIIHIIIHHIIIHHIIIIIIIIIIIIIIHIIIIIIHIIIIIIIIIIIHIIHHHHIIIIIIIIIIHEHHIIIIIIIIIIIIIIIHFHHHGHIHHFHCIIIIIIIIIIHHDHIIIIIIHIIIHIIIHIIIIIGIIIIIIIHIIIIIIIIHIIIHIIIIHIIIIIGIIIIIIIIIIIIII
@HISEQ:711:H5NNWBCX2:2:1101:5686:23569:ATCTCGTA
TTAAGTTCAGCGGGTATCCCTACCTAATCCGAGGTCAATCATTAAAAAATGGGGGGGTTCTGGCGAGTGGCCACCAGGTGTCTATAGCGATGAATTTACTACGCTTAGAGCCTGACAGCACTGCCACTGATTTTAGAGACTGCCTTGACAGCAGGTCTCAACACCAAGCTAGGCTTGAGGGGTGATAATGACGCTCGAATAGGCATGCCCCTCGGAATACCAAGGGGCGCAATGTGCGTTCAAAGATTCGATGATTCACTGAATTCTGCAATTCACATTACTTATCGCATTTC
+
IIIIIHIIIIIHHIIHIIIIIIIIIIIHIIIIIIHHGIHIIIIHIHHHIGHIIGIIIIHIHHIIIGHIIHIIIIIIIIIIIIIIIIIIIIHHIIIIIIIIIIHIIIIIIIIIIIIIIIIIIGIIIIIHIIIIIIIIIIIIIIIIIIIIIIIIIIIIHHIIIIIIIIIIIIIIIIIIIIIIIIIIIHIIIIIIIIIIIIIIIIIIIIIIHIIIIIIIIIIIIIIHFIIIIIIIIIIIIIIIIIIHIIIIIIIIIIIIHHIIIIIIIIIIIIIIIIIIIIIIIIIIIIIIIIIII
@HISEQ:711:H5NNWBCX2:2:1101:5601:23735:ATCTCGTA
TTAAGTTCAGCGGGTAGTCTTACTTAAACTGAGATTATGAAGATGATAAAAAAAAAACTGGATTAGCGGTCAAACCCCCTCTCCGAAATTTTTTTTCTATGTATTATTTTAAAGGAAAAAACAAAGTAAAAAAACCAAAATACTAATCAAATGAAAGAAAATCCTCCAGGTTGATTAATCAAACATACATATTCTCAGGCAAGTATACCCTGTGGTTTCCCACTTGGGTGCAATATGCGTTCAAAGATTCGATGATTCACTTAAAAATTCTGCAATTCACATTACATATCGCATTTC
+
IFHHHHEEH<FHHHIIHIIGFGHHIIIIEF?HFEEFEHHEEGHIFGHHEC1FHHDHFE111<FEG11C<GCHHHE?@@E/<1<FDHHIHGIHA<@HGF@AEGHBDF@DHEHFGCFED/D<GHHHEHF?<ED<D?@FDD@CHHHCD/HC<HHF/</<//D0CDDHG@00HHHFEHHEHFCGC1IIIHHGFED@HH?HG?HHHHHHHHF=EHHHHHGHGFCHHGHHHHD<1@EIIHHDIGHGIHIIHHHEFHEHGCEF@EG?IHIHEFHFHHHFHHEHEIHEH@EGD/HHFIFHEHHII
@HISEQ:711:H5NNWBCX2:2:1101:6671:23745:ATCTCGTA
TTAAGTTCAGCGGGTAGTCCTACCTGATTTGAGATCAAAAGTTCAAAGAGCTGTCCTCAGACGTTTGTAAGCCCCAGCGAACCTCTGTTGCCAAAGGTTACCTAGTGGAAAACCACAAGCGTAGATAGTTATCACACCTGTGACCCCACCAAACACTGGCAAGCTGATTCATTTGAGAGGAGCTGACCGCAGGCCAGCAAGACCCCCATAGTCCAAGCTCATCATGGCAAGCCATGAGAGTTGAGGTGTTCATGATACTCAAACAGGCATGCCCTTCGGAATAGCCAAAGGGCGCAAGGTGCGTTCAAAGATTCGATGATTCACTGAATTCTGCAATTCACATTACTTATCGCATTTC
+
IIIIIIIIHIGIIIIGIIIIIIIIIIIIIIIIIIIIIHIIIHHIIIIIGIIIIIIIIIIIIIIHHFHHGHIIIIIIIHIHHHHIIIIHIIIIIIIIIIIIIIIIIIIHIHIGIIIIIIHIIIIIIIHGIIIIIIIIIIIIIIIIIIIIIHIIIIIIHHHIIIIIIIIIIIIIIHHIIHHGIIIHIIIHHHHIIIIIIHIIIHHHHHHIHIHIIIHHIHHHHHHHHHIIIIHFHHHIIIHHEIIHHFEHDEGIIHHIHHHEGHEIHGIHHGHHGHFIIHHHHGHIGIIHHCHDIHIIIIIIIHIIIIIHIIIIHIHIIHHHGHIHHIIIIIIIIHHIIIIIIHIIIIIIHHIIIHIIIH
@HISEQ:711:H5NNWBCX2:2:1101:7250:23604:ATCTCGTA
TTAAGTTCAGCGGGTAGTCCTGCCTGATCTGAGGTCAAATGACATAGAATGATTGTCCGTAAGGACGGTTTGAAGCAACCCTGACTCGACGTTAACAATGCTTTTTCTTATCACATTGTGTGTGATCAAAGGCAGATCGCTAATGCATTTAGGATGAGTTGTGCGAACACAACAACACCCAAATCCAATTTCAAAACCCAACAAAAGGATTGAAATTGAGAGTATTTCACGACACTCAAACAGGCATGCTCCTCGGAATACCAAGGAGCGCAAGATGCGTTCAAAGATTCGATGATTCACTGAATTCTGCAATTCACATTACGTTTCGCACGTTC
+
IIIIIIIIIGIHIIHIIIHHIIIIIIIIIIIIHIIIIIIIIIIIIIIHHGHGHIIIHHHIIIIIIFHIHHIIIIIIIIIHIIHIIHIGIIIIIIIIIGHIGIHIIIHIIIIFHIHHIIIIIIIIIFIIHIIIIIIIIIIHIIIHIHIIIIHIIIIIGHHHIIIHHHIGHIIIIIIIIIIIIIIIIIIIIIHHHHHIIIFHIIIIIIIIIIHGIIIIIIIIIHHIHIIIIIHIIHGDHIIIIHIIIHIHIIIIIIHHHIHIIIIIHIIIIIGIIIIHIIGIIIIIIIGIGIIIIIIIHIIIIIIIIIIIIIIIIIIIIIIIIIIIIHIIIIIIIII
@HISEQ:711:H5NNWBCX2:2:1101:10185:23625:ATCTCGTA
TTAAGTTCAGCGGGTATCCCTACCTGATCCGAGGTCAAGAGCAAAATGTTTGACTTGATGGACGTCGACATTCAAGGCAAGAAACGCAAAATGTGCTGCGCTCCCAGGCCAGTATGCCGGCTGCCAATTGCTTTAAGGCGAGTCCACGCGTAAAAGCGGGACAAACACCCAACACCAAGCAGAGCTTGAGGGTACAAATGACGCTCGAACAGGCATGCCCCATGGAATACCAAGGGGCGCAATGTGCGTTCAAAGATTCGATGATTCACTGAATTCTGCAATTCACACTACTTTTCGCATTTC
+
IIIIIIIIIIIIIIIIIIIIIIIIIIIIIIIIIHIIIIIGIIIIIIIIIIIIIIIIIIIIIIIIIGHIIIHIIIIHIIIIIIIIIIIIIIIIHIIIIHIIIIIIIIIIIIIIIIIIIIIHIIIHHHIIIIIIIIIIIIIIHIHHIIIIIIIIIIIIHHHIIIIIIIIIIIIIIIIIIHIIIIIIIIIIIIIIHHIIIIIIHIIIIIIIIIHGHIIHIIHIIHIIIIIGIIHIHFIIIHHHIIIIHHIIIIIIIIIIIIIIIIIIIIHHHIIIIIIIIIIIIIIIIHHIHHIIIIIIIIIIIHI
@HISEQ:711:H5NNWBCX2:2:1101:15661:23582:ATCTCGTA
TTAAGTTCAGCGGGTAGTCCTACCTGATTTGAGGTCAAATTGTCAAAAATTTGTCCATAAGGACGGTTATAAGCAGGACCCCATATTAAAGTCAACCTACTGTGGCGTAGATAATTATCACACCAGAGACGGTCAACAAAGGTCTCACTAATACATTTCAGGAGAGCTGACTTCTGAGAAGCCTGCAACACCCACATCCAAGCCTAATCAAGCTCGCAAAAGCTGAAGAGGTTGAGAATTTAATGACACTCAAACAGGCATGCTCCTCGGAATACCAAGGAGCGCAAGGTGCGTTCAAAGATTCGATGATTCACTGAATTCTGCAATTCACATTACTTATCGCATTTC
+
IHHIHHIGHIIHHIHIIIHGIEEHHIIHHIIIIIIIHIHGHEHHHEEFHGHHHIEHHIHIEEHHHCGHFIIHIIHHHHIIGHHIIEHIIHICHHHFHIIIIIIIIIIHIIIICHHHIIIGIIIIIIGCHHFHGIHIIHIGIIEFHHHHHHIIIGFEHEHHHHIIHHHEHGHIGHHIHHHIGIHIIIII@BCGIIHHFHHGHEFFHHHIIIHCIIGIHHGGCIIIIHHIHHHHIIIHIIIHHHEIIHIIIIIHHFIIIHHIIIIIHIHHGCGFIIHEGIHGFEDIIHHEDIHGIHGHHIIHIIHIIHFHFIIHEHHHHIHIGFIHFHIIIIIIIIIHGIIIIIIIIIHI
@HISEQ:711:H5NNWBCX2:2:1101:19781:23535:ATCTCGTA
TTAAGTTCAGCGGGTATCCCCGCCTGATCCGAGGCCAAACTTTGGTTGTGTGTTTCGACGAAGGTGTCACCCCACGTCCAGACGGGACGTCCACCGAGTAAGCCCACAGAGCGATCGACTTGCGTCTTGCTACGCTCGTGGTCCGGCGGCGGCGCCCACGCGTTCCAGACCTGTCCTTTCACAGACAGCGTCCAACATCAAGCCGAGCTTGGGGTGTGTAATGGCGCTCGAACAGGCGTGCCTCCCGGAATACCGAGAGGCGCAATGTGCGTTCAAAGATTCGATGACTCACTGATTCTGCAATTCGCATTACCTTTCGCGTTTC
+
IIIIIHHIGEEHHIIHIIIHHHIIIIIGIHHHHDHHIIGIGHIHHHGIHEFHHIHHEHHDHDECG<@DFCEECHDHIIIEHIIHHGHHHHIHHHHHIIIIIIGIIHHIIHHEHDHIIIIIIIHHDHHHHHHHHHHIIHCHHIIHDHHHHHIHHHIHHIHFHHHEIHHEHHGEFHIGEH?CIHHHHHIIHHIIIIIHIHHHIIIHG@EEIHIHIIHHHHIIIHHHGIIHHH@FHEE<HIHHDCDDHHIIHFHEE0GG<DGDE@CHF/DIIGHCGFHIGIIHHCHHHH@HHGEHIIIIIHH?EIHCCHGIHHGCIHHEIIIIIHHHH
@HISEQ:711:H5NNWBCX2:2:1101:2126:23827:ATCTCGTA
TTAAGTTCAGCGGGTAGTCCTACCTGATTCGAGGTCAGATTTCAAAGTGTGCTTGACCGCCGCTCGGACGGCAGTCGAGGCGGGGGACGCGAGGCCCGGTCGGACGAGGACAATACAACGCCCGTGGGTGCTCGGAGACCCCACCGATTCATTCAAAGGGAGCCGCGTCGCCGCGGCAGACCCCCAAGTCCGCCGCCAGCCGGTCGCAAAACCGGAGGCGGCGATGAATTCAAGACACTCGAACAGGCATGCCCATCGGAATACCAAAGGGCGCAAGGTGCGTTCAAAGATTCGATGATTCACTGAATTCTGCAATTCACATTACTTATCGCATTTC
+
IIIIIHIIIIGIIIIIIIHIHIIIIIGIIIGHIIIHHIIIIIIHIIIHIIIIIIHHGHHIHHIIIHHHIHHIIIIHIIIIIIIIIIIIIIIIEHGIHHIDHIIIIIIIIIIIHEHIIHIHIIIIIIIIIIGIIHIHIIHIIIIIIIHFHHHGHIIIIIHHFHFHHIHDHHIHIGIIHIHHHHIHIIHIGHHHHHHHHIIIIIIIIGHHIIHEHIHIIHHEHIIIIIIIHIIHHIIHFIHIIIHIIHHIIIIIHIIIIIHIIIIIIIIHEHIIHHGGIIIIIIIIIIHIIIIIIIIIHHEHHHFIGHIIIIIIHHIIIIIIIHIIIIIIIIIIIHHII
@HISEQ:711:H5NNWBCX2:2:1101:5568:23857:ATCTCGTA
TTAAGTTCAGCGGGTATCCCTACCTGATTCGAGGAGTTCCCACGTGTTGCTGTCCCCGCCCGACGGACGGGCCAGGGCCGGCAGCCTCGCCGCGCGCGAGCGCCAATGCGTCATATCACGCTCGGCCGCGCAGCAGGCGTCCGCCCATGGATTCCAGCGCGGTGGCCTCCCCGCTCGGGGCACGCCACCTCCGCCATGACCACGCCTCCGCCGGCGTGAGGGGTATTTCCAGAGACGCTCGAACAGGCATGCTCCCCGGAATGCCGGGGGGCGCAATGTGCGTTCAAAGATTCGATGATTCACTGAATTCTGCAATTCACATTACTTATCGCATTTC
+
IIIIIIIIIIHIIIIIHIIIIIIIHIIIGHIIHIIFHIIHHIIIIHIIIIIEHGHHIIIDHGDFHCHHIIIIIIHIHHGHIIIHIIIIEHIDHHHIIGHHIIIHIIGHIIHHIHIIIGIIIHIIIIIIHIIIHIHIIGHHHHIIGIIGIIIIHHHHHIIIIHHHHHIIIIIIHIIIHHHHHHIIIIIIIIHHHIIHIIEHHHIIII?EGIEIIIIIIIIIHIIIIHHGHHFHEHHHIHIIIIIHIIGIHIIHHIIIIIIIHDHDEIHHEFIHHHIHHHIIHEHIIIIIIIIIIIIHIIIIHHIIIGIIIIIIIIIIIIIHHIHIIIHGIIIIIIIII
@HISEQ:711:H5NNWBCX2:2:1101:7562:24203:ATCTCGTA
TTAAGTTCAGCGGGTAGTCCTACCTGATTTGAGATCAAACGTTCAAAGGAGCCATCCTCACCGAGGAGAGGCCTTCTTTATGAGCCCCAGCGAACCTCCATCGCTGAAGGTTACTTGATGGAAAACCACAAGCGTAGATAGTTATCACACCTGTGATGCCACCAAACACTGGCAAGCTGATTCATTTAAGAGGAGCTGACCATAGGCCAGCAAGACCCCCAAAGTCCAAGCCCATCATGGAAAAACCATGAGAGTTGAGGTGTTCATGATACTCAAACAGGCATGCCCTTCGGAATAGCCAAAGGGCGCAAGGTGCGTTCAAAGATTCGATGATTCACTGAATTCTGCAATTCACACTACTTATCGCATTTC
+
IIIIHHHFHFHHIIDHIIIIIHHIIIHHHGFHFEGHIEHHIHHFHHHH?@GGEE@C@@HEEHIIHCCHGHIIHHHIEFCEHIIEHHICE=GHCEDHHHIFFHGIHH=E?GFHHIICFEFHCGHHCCCHHEH@HCEHHH0DFGHFF=G?DHHG/FFEH@@AEDHE@GHHFFHEEFIIIFHHFGGHHHHHHF?GHFHFGGCHHHIHHEFHGCHHHGHDCE?F</HCHHHHE?GC/C?HH@G@EC@@<FHHIHF?GCCD0ECHHEEH?HIHCC@G?HHHGIIHHHHHHH?CHEHHEGCEHHHHHHHECIHEEHHD?C@?IIHEEG@EEEHEIIIHHHHHHHGH?IIIHHIIIHIHHFH@HHEEG=CGC?HEIIIH
@HISEQ:711:H5NNWBCX2:2:1101:12357:24105:ATCTCGTA
TTAAGTTCAGCGGGTATCCCTACCTGATCCGAGGTCAAAGTGATGAGGAGCCTTACTGGACGGAGGCAGACTGGAGCCGTGACGCAATGTGCTGCGCACGAAGCCAACTTGCCGGCTGCCAATGAATTTGAGGCGAGTCCACGCGCGGAGGCGGAACAAACGCCCAACACCAAGCAGAGCTTGAAGGGTCAAATGACGCTCGAACAGGCATGCCCAACGGAATACCGAAGGGCGCAATGTGCGTTCAAAGATTCGATGATTCACTGAATTCTGCAATTCACACTACTTATCGCATTTC
+
GEHIGHEEC@C/</C<FCEHHHCGGHEF1<GHHHHFCFHH<1DGCHF1FHG0DCG@@H1CC?E@/<<@CCCEHICGHHDCHC?HGHCEF@HFHIFHHIDHI/FC<DH@FGIHCBEHC<ECCGEH@GEHIF@HDEDDHIHHEHHGDHEIHGHEDHHHDHHGDGD@D/D</@AGEHEHIIHHFHI?GA@GFGH<0<<BHDF1GCHHG?BHEFIHHFHG@EHHFC1GHEF<CC@CCH@HGCHHHHHCGD1FGHEHG?CCCC<1<@G?F?D11<?GC1HH?IHEHF<GGHHHHHH@HHFHHH
@HISEQ:711:H5NNWBCX2:2:1101:16122:24128:ATCTCGTA
TTAAGTTCAGCGGGTATTCCTACCTGATCCGAGGTCAACCTTGAAAAATAGAGGTGAGAACCGGGCCACATGACTACCAGATGCGTGCTGTTATAAGCTCGTTGCATATAGAGTCTGTATGACACCGGTTATTGTCTTTTGGACCTGTCACCAGGTGACAAAGGGCCCAACAACAAGCCAAGCTTGATATTGTGATAATGACGCTCGAACAGGCATGCCCTTCGGAATACCAAAGGGCGCAATATGCGTTCAAAGATTCGATGACTCACTGAATTCTGCAATTCGCATTACTTATCGCATTTC
+
HIIIIIHIIIIIIIIIIIIIIIIIHIHHHGEEHHHHHEHIIHGH11@HHIIHHIIIHICHHHIIHCHIIIIIIIHHHHIIHIIGIHHIHHIHHHHEHHHGHHIHGGHIIHHHIIIIIIGIEHHEEHHHHHHHHHIHHHIIC<BGHFFHEHGHIHIHHIIHHHHHGEGHHHHHHHEHHCIHFHHHHHGHHHIHHHIIHHIIHHIHGGHHHGHFIIIIIHGIIHIHFIIIHGGHFCFDIHCHHHEHD=HGHHECEF=IHG1DC?IIHHIHIGIHHHHF?FIIIIHIIIIIIIHHEIHHHIGHIIH
@HISEQ:711:H5NNWBCX2:2:1101:18260:24069:ATCTCGTA
TTAAGTTCAGCGGGTAGTCTTACTTGATTTGAGATCGAGTTTTACAAGAATCGTTGCCGACCCTTGTGAAATCCTGCATCAGTCAGCCAAAACGGTCAAACTCCCTTTATATTAGCTGCAGCAAAAGTAATAATCCGTTTGACGGGACTAAATAAATATGCTTTTAGCTCAGGAGTATGTCCAGCTGCACCTGCATTTCAAGCAACCCGCCACCGATCAAAAAAATATTTGTGTTGGGATTGCTCAAGTTCAAAACTGTTTTTTTAAAAAAAAAAAAGTTTTGAGGTGTTTACTGTTACTCAAACAAGCATGCTCTTTGGAATACCAAAGAGCGCAATATGCGTTCAAAGATTCGATGATTCACTGAATTCTGCAATTCACATTACGTATCGCATTTC
+
IHIHHHHGEEHIIGCEHIHIE@GIIHHIHHHEHHEHHE?FEHGFGEE1CCFHEHHHIFIGHHHECGFEEDFEHEG1G?1FEEHHH1FHHHHHHDCEECGEHDEH@EF<FHCFHHH?F0CGHIIEC@HHHCDHEHIHHCFC0F?@HHI<FHHHIIGEHICGCHEHH?.FH.B?8B..8BGGEE..;9AGHEGH.BE@EGHHI.AGCFFEEHDHHI#######################################B.B..?E8.88.IH<C.CHIHFG<@GD1@D<011<1D1FHC<1D<E1HD<1<IHHC1@<<<<1<1<<G<1GC1CF<0<CGC@HD@ECGC<@1@GD1C1IH@HHG?C1<1<1FG<@CC<<<1D1<1D<11C1CGC<100<1<//C<
@HISEQ:711:H5NNWBCX2:2:1101:3580:24342:ATCTCGTA
TTAAACTCAGCGGGTAGTCCCGCCTGACCTGGGGTCGCGGTCGGAGCGCACGTCGAGGACGGCGCAACAGGGTCATGAGAGCTTTTGCTGGCGACGGGTCACCGCACGACATGAGAAGAGGGCTTTTTACAACCACCACTTGTCGTGACGTCCATCGCCAAGGACTCGCATTTGGGCCAACCGCGCGGTGAGACACGGGAGGCCATTATCCGCCCCTCCGCCTCAACTCCCGCAAGGGAGTGATGGGTTGGGGGGCGACGCGATGCGTGACGCCCAGGCAGACGTGCCCTCGGCCTAATGGCTTCGGGCGCAACTTGCGTTCAAAGACTCGATGGTTCACGGGATTCTGCAATTCACACCAAGTATCGCATTTC
+
IIIIIIIIIIIIIIIIIIIIIIIIIIIIIIIIIIIIIIIIIIIIIIIIIIIIIIIIIIHIIIIIIHIIIIIIIIIIIIIIIIIIIIIIIHIIIIIIIIIHIHIIIGIIIIIIIIIIIIIIIIHIIHIIGHIIIIIIIIIIIIIIIIIIIIIIIHIHIIIHHHIIIHIIIIIIIIHHIHH@HIIIIIIIHHHIIIIIIIIGHHHIIIIHIIIIIHHHDHIIGIGIIHIGIIHHHIIHHIHHIIIIIIIIIGIIIHIIIIIHIGIIIIIIIIIHIIIIIIIIIIIIIIIHIIIIIIHIIIIIIIIHHCIIIIIHIIIIIIIIIIIIIIIIIIIIHIIIHHIIIIIIIIIIIIIIIIHGHFHHIIIIIIIGIIIIII
@HISEQ:711:H5NNWBCX2:2:1101:6733:24397:ATCTCGTA
TTAAGTTCAGCGGGTAGTCCTACCTGATTTGAGGTCAAATTCATCAAATGTGGGTGATGTCCCCAAAAGGGATCTCCCAACTGGTTAGAAGCAGTGCAGTCTGATGATGCAGCCTACTGAGGCGTAGATAATTATCACACCTGTAGTAGTTTCTTCTGCTCAGATACCACTAATGCATTTCAGGGGAGCCGACTTCAAATTTAGAGAAGCCCGCAAAAAAATACCCCCACGTCCAAGCCTCACCAAAAAGAATTGATGTGGTTGAGAACTTAAATGACACTCAAACAGGCATGCTCCTCGGAATACCAAGGAGCGCAAGATGCGTTCAAAGATTCGATGATTCACTGAATTCTGCAATTCACATTACTTATCGCATTTC
+
HIIIIHH??GHHHIIIGEHHHHEHHHIIIGIIIHIIIIII?GHIGHIHIHHEHHIIGHHIHHIIICHFIFHHHIIIGHICHIHIHHIIIIIIIHIGHIIHHGHHEHHHGHHEHHHIHHHCHE@EGHHIFE?FHHHHIGHHHEHHIICHH@EHHFHHHHG.CHHIIIIIHHIIHHGFHHH?FEHEHEEE=GEHIHIIIIHFGHGEEGFHHHEE?GIHHGFHGIIHHDDHEC</HHHHCEHFIHHHHHCEFHHEG?GHHHHHHEGIIIIIIHHIIHEIHGIHEIIHIIIHIGIIHHHIHEHHHHIIIHIIHHIHHHFHEGDIDDHIIIIHHGHHFIIIIHIIHIIIIHIIIIIIHEIHHHHIIIIHHGFHHHHHHIIHHCI
@HISEQ:711:H5NNWBCX2:2:1101:12800:24441:ATCTCGTA
TTAAGTTCAGCGGGTAGTCTTACTTGATTTGAGATCGAGTTTAACAAGAATCGTTGCCGACCCTTGTGAAATCCTGCATCAGTCAGCCAATACGGTCAAACTCCCTTTATGTTAGCTGCAGCAAAAGTAATAATCCGTTTGACGGGACTAAATGAATATGCTTTTAGCTCAGGAGAATGTCCAGCTGCACCTGCATTTCAAGCAACCCGCCACCGATCTCAAAAAGATTGGTGTTGGGATTGCTCAAGTCCAAAGCTTTTCGATTAAAAAATCCAAAAGCTTTGAGGTGTTTACTGATACTCAAACAAGCATGCTCTTCGGAATACCAAAGAGCGCAATATGCGTTCAAAGATTCGATGATTCACTGAATTCTGCAATTCACATTACGTATCGCATTTC
+
IIHH@<FEHIEHHHIDHFHIIFHHIHEFCGHFEHHHHII@?CCHIIIIIIHFHHHHEE?CEH/1F<<FHIIIHEEIGIIIIIHIIGHEHIIHH?CGCEHIHHIIIIIHHGIIHIEHIII?HEEHHFEF0FHE@H?EHHGIH?EHDCHHHHHIEFHHIHHFC@GHHG@CEAGGG?EFCGHFEHEHHHCHHGEGHHH?GHHFHCEHHCHCGGHIIHGB8--CIIHHHEHH@@E@BB.@EHG;D7;.HGE?F<<DHHHC?CCFCFC/GHHFHCG<ECC0??IHHGEHEGGIIIIHIIIIHHGGCFFFCIHHHGIHIHHCG@CEFHF1HGHHFHGHIIIIHIHGCEH@EHHGIHHGCGHCEF?IHEGCHGC<FEHHIHCEIIIIIIIHHHIHIHEIHEIHHHH
@HISEQ:711:H5NNWBCX2:2:1101:11585:24660:ATCTCGTA
TTAAGTTCAGCGGGTATCCCTACCTGATCCGAGGTCAACCTTGATAAAATTGTGGTTATGGCGAGCACGCGCCTGAGCCCCGAAGCGAGAAGTATTACTACGCTTGAAGCCAGACGGCACCGCCACTGATTTTGAGGTGCACCCTGAGGTGGCACCCAATACCAAGCAGAGCTTGAGGGGTGTAATGACGCTCGAACAGGCATGCCCCCCGGAATACCAGAGGGCGCAATGTGCGTTCAAAGATTCGATGATTCACTGAATTCTGCAATTCACATTACTTATCGCATTTC
+
IIIIIHIIIIIIIIIIIIIIIIIIIIIIIIIIIIIIIIIIHIIIHHHIIIIIIIIIIIIIHHIIIEHIIIIIIIIIIIIIIIIIIIIIIIIIIIIIIIIIIIIIIIHIIIIIIIIIIIIIIIIIIIIIIIIIIIIIIIIIIIIIIIIIIIIIIIIIHIIIIIIIIIIIIIIIIIIIIIIIIIIIIIIIIIIIIIIIIIIHIIIIIIIIIHHIIIIHIHIIHHIIIIIIIIIIIIIIIIIIIIIIIIIIIIIIIIIIIIIIIIIIIIIIIIIIIIIIIIIIIIIIIIIIII
@HISEQ:711:H5NNWBCX2:2:1101:16913:24673:ATCTCGTA
TTAAGTTCAGCGGGTAGTCCTACCTGATTTGAGGTCAAAAACAAAGAATATCACATTTATTTAAGAAGCCCAAGACCTCTAAAAGGCAACTGCCATGGCATAGATAGGCTATCATACCAAGGAACAGTCAACAAAGGTCATCCGCTAATGCATTTAAGGGAATTGCCAACTTTTTTGTGAAAAAAAGTTTACAAAGCCCCCACAATCCAAGCCACCCAATCAGCTTACAAAACTGAAAGTGGTTGAGTATTTAATGACACTCAAACAGGCATGCTCCTCAGAATACCAAGGAGCGCAAGGTGCGTTCAAAGATTCGATGATTCACTGAATTCTGCAATTCACATTACTTATCGCATTTC
+
IHIIGFHHIIIIIIIIGIIHIHIIIIIIIIIIIIIIIIIHIIHIIIIIIIIHIIIIIIIHHIIIIIIIIIIHHIIIIIIIHHIIIIIIHIIIIHIHHIIIIIIIIIHIIIIIGIIIIIIIIIIIIIIIIIIIIHHHHHHIIIIIIIIIIIIIIHIIHIIIIGHHIIIHHEGHHIGHHIIIIHGIIIIHIHIHHHIIHEGEIIIIIHHHFHIGHHHHIHFHHGCF0HHIHHHCIIIHHIIIIIHIIIIHHEHHIIHHFIIIIHIHFIHIHIIIHIIIIIIIIIIIHIIIIHHHIIIIIHIHIIFIIIIHIIIIIIIIHHHHEHEHIIIHHIIHIIHIIIIIIIIHIIIHIIIIIIHGIII
@HISEQ:711:H5NNWBCX2:2:1101:18941:24644:ATCTCGTA
TTAAGTTCAGCGGGTAGTCTTACTTGATTTGAGATCGAGTTTAACAAGAATCGTTGCCGACCCTTGTGAAATCCTGCATCAGTCAGCCAATACGGTCAAACTCCCTTTATGTTAGCTGCAGCAAAAGTAATAATCCGTTTGACGGGACTAAATGAATATGCTTTTAGCTCAGGAGAATGTCCAGCTGCATCTGCATTTCAAGCAACCCGCCACCGATCTCAAAAAGATTGGTGTTGGGATTGCTCAAGTCCAAAGCTTTTCGATTAAAAAATCCAAAAGCTTTGAGGTGTTTACTGATACTCAAACAAGCATGCTCTTCGGAATACCAAAGAGCGCAATATGCGTTCAAAGATTCGATGATTCACTGAATTCTGCAATTCACATTACGTATCGCATTTC
+
IIHHIIIIIHIIIIIIIIIIIHIIIIIIIIGIIIIIIIIIIIGIIHIHHHHIIIIIIIGIIIHIIGHIIIIIIHIHIIIIIIIIIIIIHIHIIHGCGHFHIIIIIHHIIIIIIGIHFHHHIIIIIIIIIIIIHIIIIIIIHEHHIDHHIEEHIHHIIIIHIIIIIHIGIIGIGIHBGHIIIIIHHHIIIIIIHEEGHIHI.FHIIEHGIECHHIIHFC@<IHHHGIIHGIIIIIHHIIIHHFHHHIIHIHHIHHE?CHEIIIIGIIIIIIIGHHIIIIIIIIHIIIIIHIIIIIIIIHIIIIIIHHIIIHHIIIHIIIIIIIIIIIIIGIIIIIIIIIIGIIHIIIIIIIIIIHIIIIIIIIIIIIIIIHHIIIIIHIIIIIHHGIIIIIIIIIIIIII
@HISEQ:711:H5NNWBCX2:2:1101:19649:24711:ATCTCGTA
TTAAGTTCAGCGGGTATTCCTACCTAATCCGAGGTCAACCTTTAAAAAGTGTTCCAATTCCTTTTACAGAACTGAAACGAAAGACCGGGCCGCGAAGACCACCTCAGTGTATGCTGTAAGCTCGCTGCACCTGGGGTCATTCACGACGCCGTCATTATCTTTCACGTCTATCTTTAACGATAAGACCCAATAACAAGCCGAGCTTGAGGGTTGATAATGACGCTCGAATAGGCATGCCCTTCGGAATACCAAAGGGCGCAATGTGCGTTCAAAGATTCGATGATTCACTGAATTCTGCAATTCACATTACTTATCGCATTTC
+
IIIIHHIIIHIIIIIIIIIHIIIIIIIIIIIIIIIHHIIIHHIIHGIIGIIIIIIGIIIIIIHIIHHHHIIIIHHIIIIIIIHGIIIGIIIIHIIIHGGHHIIIIIIIIIIIHIIHIIIIIIIIIIIIIIIHIIIIIIIIIIIIIIIHIHIHHHIIHHIIHHHHHIIHIIIIHIIIHHIIIHIHHIHHIHIHFHIIIIHHEHHEIIHIHIHIIIHHIIIIGIHIHIIIIIGIIIIIGHHIIIIIIHIIIIIIIHIIIFHIIHHIIIIIHIIIIIIIGIIIIIIIIIIIIHIIIIIIIIIIIIIIIIIIIIIIIIIIIIIIII
@HISEQ:711:H5NNWBCX2:2:1101:4623:24942:ATCTCGTA
TTAAGTTCAGCGGGTAGTCCTACCTGATTCGAGGTCAGATTTCAAAGTGTGCTTGACCGCCGCTCGGACGGCAGTCGAGGCGGGGGACGCGAGGCCCGGTCGGACGAGGACAATACAACGCCCGTGGGTGCTCGGAGACCCCACCGATTCATTCAAAGGGAGCCGCGTCGCCGCGGCAGACCCCCAAGTCCGCCGCCAGCCGGTCGCAAAACCGGAGGCGGCGATGAATTCAAGACACTCGAACAGGCATGCCCATCGGAATACCAAAGGGCGCAAGGTGCGTTCAAAGATTCGATGATTCACTGAATTCTGCAATTCACATTACTTATCGCATTTC
+
IIIIIIIIIIIIIIIIIIIIIIIIIIIIIIIIIIIIIIIIIIIIIHIGHIIIIIIIIIIIIIIIIIIIIIIIIIIIIIIIIIIIIIHHIIIIIIIIIIIIIIIIHIIIIIHGIIIIIIHHHIIHIIIIHIHHIIHIIIIIIIIHIIIIIIIIIHIIHIIHIIIIIIIIIIIIIIIIIIIIIIIIIIHHHHIIIIIIIIIIHIIGIHHIEIHIIIIIIIDIIIHIIIIGIIIIIIHIHIIIIHGIHIIHIIIIIIIIIIIIIIIIHHIHEIIIIIIIIIHIIIIIIIIIIIIIIIIIIIIIIIIIIIIIIIIIIIIIIIIIIIIIIIHIIIIIIIIII
@HISEQ:711:H5NNWBCX2:2:1101:10114:24914:ATCTCGTA
TTAAGTTCAGCGGGTATCCCTACCTGATCCGAGGTCAACCTTGATAAAATTGTGGTTATGGCGAGCACGCGCCTGAGCCCCGAAGCGGGAAGTATTACTACGCTTGAAGCCAGACGCCACCGCCACTGATTTTGAGGTGCACCCTGAGGTGGCACCCAATACCAAGCAGAGCTTGAGGGGTGTAATGACGCTCGAACAGGCATGCCCCCCGGAATACCAGAGGGCGCAATGTGCGTTCAAAGATTCGATGATTCACTGAATTCTGCAATTCACATTACTTATCGCATTTC
+
HHHEHDC@@EFECCCDGG@GEHEEH@@@GHIHI<<C<@F?<CGF@@<GCD<D1GHHHHH@11/</</1//<</<<1C<CG:HIHHE@<@@@11<<F@=@G=HHHEEGHBDB571C@/<D=HGHHFHE@GB=<0FADCHHEHHHFEF/:HGHHDHEGHIHEHE:DGHIIIIIHHHIHHFHHEHFFHHH?HIHCGCHGGHHIIHFD//CDHECEHFGHEIIHEEIHHCCHFCIHHHHHHHHEHHGHEHEFCHHFHHGGIGHCHEEHE?GEEIHHHHHFD?HGEHHHEFCHGH
@HISEQ:711:H5NNWBCX2:2:1101:10562:24786:ATCTCGTA
TTAAGTTCAGCGGGTATCCCTACCTGATCCGAGGTCAAGCGTAAAAGTATAGGCTTGTGGACGCCGCCGCACCCAGCGGAGAGCGCAAAATGTGCTGCGCTCCCACGCGGGACGGCTGGCTGCCAATGCATTTGAGGCGAGTTCACGCGTGTAGCGGAACAAAACGCCCAACACCCAGCAGGGCTGGAGGGTACAAATGACGCTCGAACAGGCATGCCCCATGGAATACCAAGGGGCGCAATGTGCGTTCAAAGATTCGATGATTCACTGAATTCTGCAATTCACACTACTTATCGCATTTC
+
IIIIIHHIIIIIIIIIIIIIIGIHIIIIIGIHIIHIHGIIIIHIGIIIIIIIIIIIIIIIIIIIIHIIIIIIIIIIIIIIIHIHIIIHIGIIIIIIIIIIIIIIIIIIIHIIIIIHIIIIIIIIIIIIIIIIIIIIIIIIIHEIIIIHIIIIIIIIIIIIIIIHIHIIIIIIHIIIIIIHIIIIIIIIIFHIHHIIIHHIIIIIIIIIIIIIIHIGIIHIIHGHHHIIIIIHHEHHHGIIHHHIHGIIIIIIHIIIIIIIIIHIIIIIIIIIIIIIIIIIHHHIIIIHGHHHECIIIIIHHI
@HISEQ:711:H5NNWBCX2:2:1101:10902:24955:ATCTCGTA
TTAAGTTCAGCGGGTATCCCTACCTGATCCGAGGTCAAACCTTTAGTTGAAATATGACAAGGCTGGTGAGCTACACGACAGGCACATCCAAAGCGAGAGAGTGTCTGCTACGCTTGAGGCCATCATGGGGCACCGCCACTAATTTTCAGGTACGTCCAGGTCCCCCCCCTCCCCACCACTTGAGCAGCGGGGGGAGGAGGATGGACGAACACCCAACACCAAGCCAGGCTTGAGAGATTCTGCAATGACGCTCGAACAGGCATGCCCCTCGGAATACCAAGGGGCGCAATGTGCGTTCAAAGATTCGATGATTCACTGAATTCTGCAATTCACATTACTTATCGCATTTC
+
IIIIIIIHHIIIIIIIIIIIIIIIIIIIIIIIIIIIIIIIIIIIIIIIHIIHIIIGIIIIGGHIIHHIIIIHIIIIIIIIHHHHIIIIIIIIIIIIHIIIIIIIIIHIIIIIIIIIIIIIIIIHHIHHHIIIIIIIIIIIIIIIIIIIIHIIIHHIIIIHHIIIIIIIIIIIIIHIIHIIIIIIHIIIIIHIIIIIIIHHIIIIIIIIDIIIIIIIIHIIHIIIIHIIIIIIIIIIIIGIIIIIIIIIIIIGIIIIIIIIIIIIHIIIHIIIIIIIHHIIIIIIHIIIHHEHIIIIIIIIIIIIIIIIHIIHEIHIIIIIIFIIIIIIIIIIIIHHHHGIIIIIIIIIII
@HISEQ:711:H5NNWBCX2:2:1101:13979:24846:ATCTCGTA
TTAAGTTCAGCGGGTATCCCTACCTGATCCGAGGTCAACCTGTAAAAATTGGGGGTTGCTGGCAAGTAAACCTACCGGACTCAGACGCGAGGAGTATTACTACGCGTAGAGCCGATAGGCACCGCCACTGATTTTAGAGGCCGCGGAACCGCGAACCCCAAGACCAAGCGTGAGCTTGAGTGGTTGTAATGACGCTCGAACAGGCATGCCCCCCGGAATACCAGAGGGCGCAATGTGCGTTCAAAGATTCGATGATTCACTGAATTCTGCAATTCACATTACTTATCGCATTTC
+
IGH@GHHH?F@ECHHHGIHIHHHIIEHICGGHIHIIIFIHCGHEHCEG@HGEIDDHIHHIIIIEFDHHHEHGHHIIHHDHHHHF>GHIHHHIIGIHEEFFHHHHIHIFCEHHIIIIDHHHHIHHIIIIHHHIHHIIIHIIIHHEHHHHHHHIIHIEHCHHEIHHHGHHGGHIHIIHFGIIHEGIIIIIHIHHIIIIIIIHHHHIHHIDHHHIIIGEHHHECHFIIHIIHEHHHDHHIIIHEHHEEFHHIHIIHFHFHFGGH?HIIIIIIIIHGGIIHHHIIIIGIHHHIHHHII
@HISEQ:711:H5NNWBCX2:2:1101:15405:24906:ATCTCGTA
TTAAGTTCAGCGGGTAGTCCTGCCTGATTTGAGGTTATATGGGTCAAAGGATGGAGAGAGTCCATCACAATTAGGAGCAAGTGAACCTTTCCACAGCTGAACTACTCTGACATGAATGACTATCAATGCCAATGCAAGCTCAAGCAGGTGGAACACCACATCGCTAATGCATTTCAGAGGAGCTGAACAAGCCAGCACACTCCACATTCCAACAAGAAAGCCTCTCTACAATAAAGAAAGGTCCTCATTGATGGTTTCATGACACTCAAACAGGCATGCCCCTCGGAATACCAAGAGGCGCAAGGTGCGTTCAAAGATTCGATGATTCACGGAATTCTGCAATTCACATTACGTATCGCATTTC
+
IIIIIIIHIIIHIIIIIIIIIIIHGIHGIHHIHIDEEHHIHHIIIIIIIIGIIIIIIIIHIIIIIFHIIIIIHIHIIIIIIIIIIIIIIIIIIIIIIIIIIIIIIIIIIHIIIIIIHHIIIHIIIIIGHIHIIIIIIEHIIIIIIHHHIIHHIHHIIIIIIIIIIIIIIIIIIIIIIIIGIIGIIIHIIHHIIIHIIIIIIIIHIIHIIHHDGHD.HIHHIIGGHHHIIIHIHF@HIIHHHHHIHHHGHHIIHIIIHIHIIIGIIIIIHHHIHIIIIIIIGIIIIIIIIIHIIHIHIHHIHIIIHIGIIIGHIHHHIIIIIIHIIIHHHIHEIIIIIIGIIIIHIIIIIIIIIHIHGIHHEIII
@HISEQ:711:H5NNWBCX2:2:1101:16303:24774:ATCTCGTA
TTAAGTTCAGCGGGTAGTCCTACCTGATTTGAGGTCAAGTTGTCAAATATACATGGGTTTTTGTCTCCGATGGGACAGTTGTGAGCAAAAAAAAAAAAAAAGAAAAAACTTCATAGAGCCCCCCACACTCCAAATCCAAAGCATGACCCCTCACCTCCCCACCCACCCCATTGATTCATGGGGTTTGGGGGGTTGTGGTTCATGTTGAGAATTAAATGACACTCAAACAGGCATGCCCCTCGGGAATACTCGAGGGGCGCAAGGTGCGTTCAAAGATTCGATGATTCACGGAATTCTGCAATTCACATTACGTATCGCATTTC
+
FECG@<DCGC???CHIHHH?FHHIHIIHIFHIIIIIIHEHE@<FFHEHHHHHE@GHI<CGHHIIH<<1C<EE011111<D1<D?C1<<1<<<<C/<CHHHC0<DECCEHFE60@=@570D>=D-@-@8-@6-8-88HFGGHHF?@-<BB--@B=7-C7,E?HGHCIHA@@HHGHGEHEHGA.EEHHHHG@CIIGHHCHGIHIIHHGF?ECHC@HDF@IHHGD<00CCHFHIIHIHIIIHEGIIGIIHH=HCHEHFHIHHIHCHC<FHHEIIIHHEFECHIHHHHEHHHHEHIHHHGHHHHHEIHHIHH@CIIHHFHHHHCIII
@HISEQ:711:H5NNWBCX2:2:1101:18132:24830:ATCTCGTA
TTAAGTTCAGCGGGTATTCCTACCTGATCCGAGGTCAAACTTTCAGAAGTGGGGGTTTAACGGCGTGGCCGCGCTGCGATCCAGTGCGAGTGTTGCTACTACGCAGAGGAAGCTACAGCGAGACCGCCACTAGATTTAGGGGACGGCGCGCCGCGAGGGCACGCCGATCCCCAACACCAAGCCCGGGGGCTTGAGGGTTGAAATGACGCTCGAACAGGCATGCCCGCCAGAATACTGGCGGGCGCAATGTGCGTTCAAAGATTCGATGATTCACTGAATTCTGCAATTCACATTACTTATCGCATTTC
+
IIIIGIIIHIIIIIIIIIIIIIIIIIHIIIIHIIIIIIIIIIIIIIIHHHIIIIIHHIIIIIIIIFHIIIIIIIIIIIIIIIIIIIIIHHIIIIIIIIIIHIIIIIHHIHIIIIIIIIIIIIIIIIIIIIIIIHIIIHIHHIIIIIIIIIIIIIIIIIIIIIIIIIIIIIIIIIIIIIIHIIIIIIHIIIIIIIIIIIIIIIIIIIIIIIIIIIIIIIIIIIIIIIIIIIIIIIIHIIHEIIIIIIHCEHIIIIIIIIIIIIIIIIIIIIIIIIIIIIIIIIIIIIIIIIIIIHIIIIIIIIIIIIII
@HISEQ:711:H5NNWBCX2:2:1101:4076:25194:ATCTCGTA
TTAAGTTCAGCGGGTATTCCTACCTGATCCGAGGTCAACATTTCAGGGCCGTCCGGCCGGTGGGGGGTTTTCACGGCGTGGCCGCGCCGCTCTCCGGTGCGAGTGTGCAAGCTACTGCGCAGGGGAGGCCGCGGCGAGACCGCCACTGTATTTCGGGGGCGGCGCGCCCTGGGGCGGGAGCCGATCCCCAACGCCGAGCCCCCGGGGGGGCTCGAGGGTTGAAATGACGCTCGGACAGGCATGCCCGCCAGAATGCTGGCGGGCGCAATGTGCGTTCAAAGATTCGATGATTCACTGAATTCTGCAATTCACATTACTTATCGCATTTC
+
IIIIIIIIIIIIIIIIIIIIIIIIIHIIIIIIIIIIIIIIIIIIIIHHHIIIIIIIIIIIIIIIIHIEHIIIIIIHIHHIHHIIGHIIIHDHHIIIIIIIIIGHFHHIIIIIHHHIIIGIIIHIIIIIIIIIGIHIGHIHIHHIIIIIIIIIIHHHGHHHIIIIIIIIEHIIIHFHIHHIHHHGHHIIIIHHEIHHEIHIFHHIIHIIIIIEEHEHIIIIIIIIIIIIIHIIIIHFGGIHIIIIHHIIGHIIIIIHHHHHEIIIIHIHHIHIIIIIHIHIIIIIIIIIHHCIHIIIIIIHIIIIIIIHGIIIIHIIIIIIIIHHGIGII
@HISEQ:711:H5NNWBCX2:2:1101:5550:25024:ATCTCGTA
TTAAGTTCAGCGGGTAGTCCTACCTGATTTGAGGTCAAGTTGTCAAATATACATGGGTTTTTGTCTCCGATGGGACAGTTGTGAGCAAAAAAAAAAAAAAACTTCAAAGAGCCAGGCACACTCCAAATCCAAAGCATGACCCCTCACCTCCCCACCCACCCCATTGATTCATGGGGTTTGGGGGGTTGTGGTTCATGTTGAGAATTAAATGACACTCAAACAGGCATGCCCCTCGGGAATACTCGAGGGGCGCAAGGTGCGTACAAAGATTCGATGATTCACGGAATTCTGCAATTCACATTACGTATCGCATTTC
+
HHIHFE1GHE?/?ECCHHGHIFHHHEHIHIIHIIIIIEHHEHHICHEEHHHHDEHIID@HEHFHH<<<C?GC0<1111DH@HD?<1<1E1C<CC?EDDD?@EF@@<DHG>C=>=HEIIHGH@F-HG@-HEFCHFEHGE@DHHHBB-HE@HDDB,DDHEGHEHF?GCHFEEA=IIGIIIIGIHGHHIHGHHIIIIIIHFHFHHIHHHHIIHHGHGEFIIHHIHIHHIIEHHHDHHHEFHIIIIIIIHIHIIGIIIHHDEGHFIIIIIIHIIIIHIIIHHHIIIIIIIIIIIIIIHHIIIIIIIIIIIIIIIIGHIIH
@HISEQ:711:H5NNWBCX2:2:1101:6007:25141:ATCTCGTA
TTAAGTTCAGCGGGTATCCCTACCTGATCCGAGGTCAACATATACATAATTGGCTTCTGGCGGGCCCTGCCCAGGCTCCAAAGCGAGAGAGATTTACTGCGCTCGGGGCCTGGATAGTACCGCCACTGATTTTGAGACGCGCCGTAGGCCAGCGACGCCTAACTCCAAGCGGTGCTTGATGGCTGTAATGACGCTCGAACAGGCATACCCCCCGGAATGCCAGAGGGTGCAATATGCGTTCAAAGATTCGATGATTCACTGAATTCTGCAATTCACATTACTTATCGCATTTC
+
FHHIHHIIHHIIHIHHHHHIIIIIIIIIIIIIIIHIIIHIHIIIIIIIIIIHIIIIIIHIIIIIHHHIIIIHIIHIIHIHIIIIIHHHIFHHIIGHHHHHIHIIIIIIIHIIHIIIIIIIIIIIIIIIIHIIIHIIIIHIIIIIIIIIFEHIHIIIIHHGGHHIIIIIIIIHHHHHHHHHIIHGIHHIHHHIIIIIIIIIHIIIHHIHIHHIIHIIHIHIHHIHGEIIHIIHIIHHHIIHIIIIIIHHHHIIIIIIHIIHFIIIIIIIIIIIHIIHIFIHHHIIIIIIIHIII
@HISEQ:711:H5NNWBCX2:2:1101:10632:25095:ATCTCGTA
TTAAGTTCAGCGGGTATCCCTACCTGATCCGAGGTCAAACCTTGATTGATTAAAGATGCATGCAGGGCTGGTAAAGCTACATGGACAAGCCATCCAAAGCAAGAGAGAGTCTGCTATGCTTGAGACCACCATGAGTACCGCCAACTAAATTTTAGGTACGTCCAGGTCCTCCGCCTTCCTACTTGAAAAGCAGGGAGGAGAAGGGAGAGACGAAGACCCAACACACCAAGCTAGGCTTGAGATTGTGCAATGACGCTCGAACAGGCATGCCCCTCGGAATACCAAGGGGCGCAATGTGCGTTCAAAGATTCGATGATTCACTGAATTCTGCAATTCACATTACTTATCGCATTTC
+
IIIIHHIIGHHIIIDHIIHIIIIIIIIHIIIIHIIIIIIIHHHHEEHHIIIIIHHGIHIIIIIIIGHGIHHIIIIIIIHIIIHHEHIIGIIIIHGHHIIIIIIIIIIIHHIIIIIHHIIIIGGHHGIEHIHHHCHHIHIIIIIIIIIIIIIHIIIIIIIHIIHIIIHIIIIIIIIIIIIIIIIIIIIIIIIIIIIHHIIHIHHIIIIIIHHIIIIIIIHIHHGGHHHHHIIIHIIIHIIIIIIIIIIHHHIIHIIHIIHHHHIIHIIIIHHDIIIIIIIHIHEIHHCIIIHHIIIHIIIIIIIIIIIIIIIIIIIIIIIIIIHIIIHIHIGIIIIIIGIIHHHFGGIIIIIIIIH
@HISEQ:711:H5NNWBCX2:2:1101:13571:25233:ATCTCGTA
TTAAGTTCAGCGGGTAGTCCTACTCGATTTGAGGTCAAGTTGCCAGAAGATTGTCCGAAGACAGTTTGAAGCAACAGAGCTCCCGATCGGCCACCCTCTTTGCGAGGAGCCGGCGAAGACACTTATCACGCCGTACTATGTCCAATCAAGAGATGCACTAACATATTTCAGGTGAGCCTCAGTCAAGCGGCAACACCCAAGTCCACCGCTCCCAATCCAAAGGGATTGGGAGTGTGAGAGTACAATGACACTCAAACGAGCATACCCTTCGGAATGCCAAAGGGTGCAAGGTGCGTTCAAAGATTCGATGATTCACTGAATTCTGCAATTCACATTACTTATCGCATTTC
+
IIIIIHHIHIIIIGIIIIIHHHHIIIIIIIIIIIHIIIIIIIIIIIIIIIIIIIHIIHIIFIIHIFEHHHIIHGHIIIIIIIGHIHIIIGIIHIIIIIIIIIIIIIHHHHIIIIIIGIIGHIHIIIIHIIIIIHIIIIIIIHIICHIIIHHHGIIHIHIHHIIIIIHHEHIHHHHHIHIGHGEEHHIIIIIIIIHHIIIIHIHHHHHEHIIGIHIHHHCCIHHEECHHHIIIHIIHIHHH@FHCHGGIHHHGGIHIHECHIIIIHHIIHHGIIIIIHEIHEEHIIHIIHGHIIIIHHIHG?CIIIHIIIIIGIIIIIHGIIHHIHIHHIIGIIIHHDFHIIHIHFIHHII
@HISEQ:711:H5NNWBCX2:2:1101:17679:25232:ATCTCGTA
TTAAGTTCAGCGGGTAGTCTTGCCTAATTTGAGATCAAGATTGATGAATACCAAAGCCAGTAAAAGCAATGACTTATCACGCTTTACATGTGCTCTGCTTTTCAGGCCACGTGCAGAGGCCCAACACCAAACTGGGTTTGAGAGTTAAATGACACTCAAATAGGCATGCTCCCGGGAATGCCCGAGAGCGCAAGGTGCGTTCGAATATTCGATGATTCACTGAATCTGCAATTCACATTACTTTTCGCATTTG
+
IGHIIIIHE11CHHIGHHIIIIGHIEFHIIHHIIHIIHHIGIHHHHIEFFHHEHIHHHHIIHHFHHHHHHHFHIIIIIHHGHHGIIHHHHHHHHIIHHIIIIHHIHHIIIHIIHHGHHHHHHHHHHIHHIIIIIIHHHHIIIIIHHIIIHIIHIIIIIHHHHIGHHHHGHHIIIIIIIHHFHIIDHCHHIHGHCCDGIIIHGIIIIIIIIHHIIIIGHHHIHEHIHEHEFHIIIIIIIHIIHDDCHEHHIIIH
@HISEQ:711:H5NNWBCX2:2:1101:18845:25090:ATCTCGTA
TTAAGTTCAGCGGGTAGTCCTACCTGATTTGAGATCAGATCATAAAGTAAAATTTTGTCTAAGTTAATAGACTATTAGAAGCGGTTCATCTGCATTTCCTGGCCACTTTTTACAGTGTCCTCAGCGAGTGATACTTATCACGCCGAGTGGAACCAAGCATATACTGAGATCCAGCTAATAAATTTAAGAGGAGCAAATGGTGAAATCTGCAAGACCTCCAAGTCCAAAGCAAACCAGTTGAATTAACAAAAGATTTACTTTGAGAATTTCATGATACTCAAACAGGCATGCTCCAAGGAATACCAAGGAGCGCAAGGTGCGTTCAAAGATTCGATGATTCACTGAATTCTGCAATTCACATTACTTATCGCATTTC
+
HHIHIIIIIIIIIIIIHIIIIIGHIHHHHIHIHIIIFHIIGIHHIHIIIIHHGHHHFHIIIIIHHHIIIIIHHHHHIIHIHHHIHHIIHHIIIGHIIIHHEHGHIIIIHFHHHIIIHHHEHGHCHICHHHHHHHHIIGHIHHIIIGD<DEHFHHIHHIIHHHGEHG@EFHIIIIIIHIHIHGFHIIGFHHHHIIIHIHHHIHHHHHHCGGHIIHCHHIIIIHHHHHHGHHHHIIHHHEEHHHGHFIIHIIIIIHGHIHIHHHEIHIIIIIHHHIIHIHHHHGHIIIIHFIHIHHIIIIHIHHHFIHIHGIIGEIIHHIIIIIIHIIIIIIIIHHHIHGHCGIFIIIHFIGHGGHIIIIIIIIIIHHFEHHIIHHHI
@HISEQ:711:H5NNWBCX2:2:1101:8442:25385:ATCTCGTA
TTAAGTTCAGCGGGTAGTCCTACCTGATTTGAGGTCAAGATGGTCAATACAGAAGAGGTTTAGAAAGCAGCATTAAGCAGATGTCCAGGATGTAGATAATTATCACACCTGTAGACAGTTCCACCAAGGTACTGCTAATCAATTTCAGGGGAGCAGACTATAAAAGCCTGCAACAACCCAAATCCAAGCCACACCAGGTGTGGTTGAGAATTTAATGACACTCAAACAGGCATGCTCCTCGGAATACCAAGGAGCGCAAGATGCGTTCAAAGATTCGATGATTCACTGAATTCTGCAATTCACATTACTTATCGCATTTC
+
IIIIIIHIIIIIIIHHIHHIHIHHIIIIHHHHIHIHIIHIEHIHHHIIIIIHHIIHHHIGIHIIGHHIIIIIIIIIIIIIIIIIIIIIIGIIIHIIIIIGHHHIIIIIHIHIHIIIIIHIIHHHHIIHHIIIIHHHIIIIHIIHHHHIHHGIHHHHIHHIIIIHHIIIHHIIHIIIIHGIIIHHIIIIHHHGIHIIIHIIIHIHIHHFHHHIHHHEHIIIHHIHFGHGHIIIIIIGIIIIIIIIIHGIIIIHIIIIHIIIIIIHHHHIHHHIIIHIIIIIIHGIIIHHIGIHIIIIIIIHHIIIIIIHHFGIIHIIHHII
@HISEQ:711:H5NNWBCX2:2:1101:11376:25366:ATCTCGTA
TTAAGTTCAGCGGGTAGTCTTACTTGATTTGAGATCGAGTTGAACAACACATAAAGTGTCGTAAAATCCTGCATCAGTCAGCAAAGAGGACAATTATCCTTTATGTTAGCTGCAGCAAAAGTAATAATCCTGTTTGACGAGGACTAAATAGATATGCTTTTAGCTCAGATAAAAGTCCAGCTGCACCTGCATTTCAAGCCGCCCGCCGACCGGTAAAGGTTGTTGGGATAGCTCAAGTCCACCCTCCTTTTGAAAAATCAAGAAGAGGTTGAGGTGTTTACTGATACTCAAACAAGCATGCTCTTCGGAATACCAAAGAGCGCAATATGCGTTCAAAGATTCGATGATTCACTGAATTCTGCAATTCACATTACGTATCGCATTTC
+
IIIIIIIIHIIIIIIIIIIIIIIIIIHHIIIIIIGIIIIIHIIIIIIIIIIIIIIIIIIIIIIIIHIIIIIIIIIHIHIIIIIIIIIIIIIIIIIIIIIIIIIIIIIHHIIIIIIHIIIIIIIIIIHIIIIIHIIIGIHIIHIHIIIHGIIIIIIGHIIIIIIHGIIHIIIIIIIIIIIIHIIHHHIIGHIHIIIIHIHHIIIHIIIIIIIIIIIIIIIIIIIIIIHHEIHIIIIHHHHEEIHHHDHIHHIHGIIIIHHIHHHIIIHIIIIIHIIIHHIIHGIHIHGIIIIIIIIIIIIIIGIIIIIIIHHIIIIHGGIIHIIIIIIIIIIIIIIHHIHGIIIIHGIIHHEIIHHGIIHHIHIIIIIIIIHIIIIIIIIIIGIIII
@HISEQ:711:H5NNWBCX2:2:1101:18163:25303:ATCTCGTA
TTAAGTTCAGCGGGTAATCCTGCCTGATCTGAGGTCTAATCTAAAGTTGACTAAAGTAGTTGGAAGCTTCTACTGAGATCTCATTCGGCCACACTACAAAGAGCGTGTCCTCAGCGAATAGTCTATTACACTGAGTCAATCCGAGTTCGAATTAGAGATGCTAATATATTACGAATGAGCTGATTCAACTAGGAATAGCAACACTCAAAATCCAAACACCAATCCAATTTACAAGAAACTGGTGGGTTGAAGAGTTCATGACACTCAAACAGACATGCTCCGCGGAATACCACGGAGCGCAAGGTGCGTTCAAAGATTCGATGATTCACTGAATTCTGCAATTCACATTACTTATCACATTTC
+
IIIIIIIIIIIIIIIIIIIHIIIIIHIIIIIIIIIIIIGGIIHIIIIIIIIIIIIIIHEHHHHIIGHHHIIHHHIGIIIIIHHIIIGHIIIIIIIIIIGIIIIIIIHIIIIIIIIIIIIHIHIIIGIIIGIIIHHGEHIIIIIIIIIIHIIIIIIIIIHHHIIIIIIIIIIHHHHIIIGHIHIIIIIIIIIHHIIIHHIIIIIIIIIIIIIIIIHHHFGIHIIIIHEHHIHHIHHGEHIIGIIIIHIIIIIIIIIHHIIHHIHIHIIIIIIIIIIIHIGIIIHIIIHHIIIHHHHIHIIIIIIIIHFHGGIIIIIIIIHIIHIIIIIIIIIIIIIIIIIHIIIIIIIIIIIHHHIIIHIIIII
@HISEQ:711:H5NNWBCX2:2:1101:19382:25450:ATCTCGTA
TTAAGTTCAGCGGGTATCCCTACCTGATCCGAGGTCAACCCATATATGGTTGGCTTCTGGCAGACCCTGCCCGGGCCCCAAAGCGAGAGAGATTTACTGCGCTCGGAGCCTGGAGAGTGCCGCCACTGATTTTGAGGCGCGCTGCGAGCCAGCGACGCCCAACTCCAAGCGGCGCTTGATGGCTGTAATGACGCTCGAACAGGCATACCCTCCGGAATGCCAGAGGGTGCAATATGCGTTCAAAGATTCGATGATTCACTGAATTCTGCAATTCACATTACTTATCGCATTTC
+
HIIIIIIHIIIIIIIIIIHIIIIIIIHIIIIIIHIIIIIIIHIIIIIIIIIGHIIIIIHHHIIIIHIHIIIIIIIIHIIIGHIHIIIIIIIFHIIIIIIIIIIIIIIIIIIIIIIHIIIIIIHIIIIIGHIIIIIIIIIIIIIIIIIIIHIIHIIIIIIIIIIIIIIIIIIIIHIHHIGIIIIHIIIIIIIIIGIIIHIIIHIIIIIIIIIIIIIIIIIGIIIHGIIIIIIIIIIIIIIIIHHIIIIIIIIIHIIIIIIIIIIIIIIIIIIIIIIIIIIIIIHIHIIIIIIII
@HISEQ:711:H5NNWBCX2:2:1101:6842:25645:ATCTCGTA
TTAAGTTCAGCGGGTAGTCCTACCTGATTTGAGATCAGATCATAAAGTATGTTTGTCTAATTTAATAGACTATTAGAAGCGGTTCATCTGCAATCCTGGCCACCTTTTTTACGGGTGTCCTCAGCGAGTGATACTTATCACGCCGAGTGGAACCGAGTTTACTGAGATCCAGCTAATGTTTTTAAGAGGAGCAGACGTGAATCCGCAAAACCTCCAAGTCCAAGACAAAACCAATTGAATTAACAAAAGGTAATGTTTTGATAATTTCATGATACTCAAACAGGCATGCTCCAAGGAATACCAAGGAGCGCAAGGTGCGTTCAAAGATTCGATGATTCACTGAATTCTGCAATTCACATTACTTATCGCATTTC
+
IIIIGIIIIHHIIGHHHHIIIHIHHIIHHEEHHGHHGIGH?HHIHHIHIIIIIIHIHFHIIIIII<1FFFHHHHIIIIIIIIHHEHHHHIIIHICCHEHEH@HHIHCGHIHFHHGDHHIIIIHIIIDGCHHCCGFHEHHHHFHHHHDIIIEHGEHHHEHGHHHHIGHIIIGHIIAEEHGF@HHHIHHHGEEAEHGHHHHIHHHCHHHIIEFHHGC/HEC/HG@D/?HEGG@F<ED<G<CFHGC?IHH?EIHGIIIHHFIHHHEGHEHCEIHHHHGED?HHFC?IHHHHHFGIHFIHFHHGF<EEHCIIHHHHIIIIIHHHGIIHHHFIHIIHIHHFHEFHHIHCHEHHHFHIIHHHHHEHFGCGGHH@HFHDHH
@HISEQ:711:H5NNWBCX2:2:1101:8371:25652:ATCTCGTA
TTAAGTTCAGCGGGTATCCCTACCTGATCCGAGGTCAACCATTAAAAAATTAGGGGTTGCTGGCCAGCATCCACCGGGTCTCTGTAGCGGGTAAGTTACTACGCTTAGAGCCAGATGGCGCCGCCACTGATTTTAAGGGCCGCCGGTGACAGCGGGCCCCAACACCAAGCTAGGCTTGAGGGTTATAATGACGCTCGAACAGGCATGCCCCCCGGAATACCAGGGGGCGCAATGTGCGTTCAAAGATTCGATGATTCACTGAATTCTGCAATTCACATTACTTATCGCATTTC
+
IIIIIIIIIIIIIIIIIIIIIHIIIIIIIIIIIIHIIIIIIIIIIIIIIHIIIIIIIIIIIIIIIIIIIFHIIIIHIIIIIIIIIIHIIIIIIIIIIIIIIIIIIIIIHIIIIIIIIIIIIIIIIIIIIIIIIIIIIIIIIIIIIIIIIHIIIIIIIIIIIIIIIIIIIIIGIIIIIIHHIIIHHHIIIIIIIIIIIIIIIIIIIIIIIIIIIIIIIIIGIHHHEHIGIHIIHGHIGIIIIIIIIIIIIIIIIIHIIIIIIFIIIIIIIIIIIIIIIHIHIIIIHIIIIIIIH
@HISEQ:711:H5NNWBCX2:2:1101:11041:25668:ATCTCGTA
TTAAGTTCAGCGGGTGGTCCTACCTGATTTGAGGTCAAGTCAAATAAAGTTCAATCCAGCAAACGTAAAACGACCCCTCGGATGCAGATAATGTTATCACACCCAACAAAAGAGGCCTTTTATTTCCCGCTCATGTATTTCAGGGGAGCAGGCTGACCGAGTCGGAGCCTGCAATCATCCCCCCAAGTCCAAGCCATACCGCTTTCGCGCATGGTTGAGATATTAATGACACTCAAACAGGCATGCTCCTCGGAATACCAAGGAGCGCAAGATGCGTTCAAAGATTCGATGATTCACTGAATTCTGCAATTCACATTACTTATCGCATTTC
+
HHHIHDHIIIIIIIIIDIIIIHHHGFIHHHHHII<CGCFGHIIIIIIIIIIHHHHIGHIIGIEHIFHH@GHHIIIIIIIIIIGIIIIEHIIHEHHHIIHHF@EHHFHIHCGHIHD=GHGHIIIGFHIIIIHHIGHIIIIHGHHGCCHIHHHCHHHIIEE?EGHHGHCHHHHHHFHHHHIGHGGCFCFHHHHCGHHIEEHHGHDHHIHHIIHFHHIHIIHHIIIIIHIHEHFEHGHCEHGGHFIHEHHDDGEHHFHHIIIIGHGHCHGCCIHIIIIHHFHGE<DHGIIHGHEGHGEHHIHFIIIIHHCDHHIHHCHIHIHFGHCIGIIHDIH
@HISEQ:711:H5NNWBCX2:2:1101:12049:25548:ATCTCGTA
TTAAGTTCAGCGGGTGATCCTGCTTGATTTCAGATACAAAGAAAGTTTGTGTGTCTAAGCACTGGCAGCTGTAAGGCTGCACTGCCTCAGCTCTCAATGAGTTCACATTGTGAAATGTGACGGCCGCATTGAGTGCGACTAAGAACAAGTCAAAGTCGCTCGCAGAGCACAGAGTGCTTTCATGCTTAACAAGAGAAGGATATCTCTCGCATTAAGATTTGGGTGATGAGATAAAAAGACACTGAAACAAGCATGCCGACTGGAGAGCCAGCCGGCGCCAGTTGCGTTCAAAAATCTGATGACTCACGGTTCTGCAATTCGCATTGCTTATCGCACTTC
+
IIIIIIIIHIIIIHIHGHIGIHIIIIGIIIIIHIIIHIIIIIHIIHHHIGIIIHIHIIHIHHIGHHIIIIIIIIIHHIIIIIIIIIHIIIGHHIIIIHIIIIIIIIIGHHIHHIIIIIIIIGIIIHIIIIHHIHHIIIHIIIIIIIIIIIIIIIIIIIHIIIIIIIIIIIIIIIHHIHIIIIHIHIIIIIIIIIHIHHHIIIGHGIHIGIHHIIIIHGIIIIIHHHHHIIIIIIIIIHHIIIIIGIHIHIIIIIGIIIIIIHHIIIIHHHFHHIIIIHIHIHIIIIIHHHIGIHIHHHHEGHIIIHIIIIIIIIIIIIHIIIIIIIIIIIIIIIIIIII
@HISEQ:711:H5NNWBCX2:2:1101:13956:25551:ATCTCGTA
TTAAGTTCAGCGGGTATTCCTACCTGATCCGAGGTCAACCTTAAAAATTGGGGGTTTTACGGCTAGAATCCCTCCGAATCCCAGTGCGAGACGTTAGTTACTACGCAAAGGAGGCTCCGAGAGGGTCCGCCACTACCTTTAAGGGCCTACGTTAACCGTAGGGCCCCAACACCAAGCAGAGCTTGAGGGTTGAAATGACGCTCGAACAGGCATGCCCGCCAGAATGCTGGCGGGCGCAATGTGCGTTCAAAGATTCGATGATTCACTGAATTCTGCAATTCACATTACTTATCGCATTTC
+
HIIIIHIIIIIIHIIIIIIIIIIIIIIIIIIIIIIIIIIIIIIIIIIIIHHIIIHHIIIIIIIIIHIIIIIIIIIIHIIIIIIIIIIIIIHIIHHHIIIHIIIIHHIIIIIIIIIIIIHIIHIIGHHIIIIIIIIHIIIIIIIIIIIIIIIIHIIIIHEHIIIIIIIIIIIIIIIIIIIIIIHHIIIIIIIIIIIHHIIIIHIIIHIIIIIIIIIIIIIIIIIIHIIIIIIHHIIIIIHHFEIIIIIIIIIIIIIIGIIIIIIIHIIIIIIHIIHGHIIIIIIIIIIIIIIIIIIIIIII
@HISEQ:711:H5NNWBCX2:2:1101:13775:25660:ATCTCGTA
TTAAGTTCAGCGGGTATCCCTACCTGATCCGAGGTCAAACCTTGATTGATTAAAGATGCATGCAGGGCTGGTAAAGCTACATGGACAAGCCATCCAAAGCAAGAGAGAGTCTGCTATGCTTGAGACCACCATGAGTACCGCCAACTAAATTTTAGGTACGTCCAGGTCCTCCGCCTTCCTACTTGAAAAGCAGGGAGGAGAAGGGAGAGACGAAGACCCAACACACCAAGCTAGGCTTGAGATTGTGCAATGACGCTCGAACAGGCATGCCCCTCGGAATACCAAGGGGCGCAATGTGCGTTCAAAGATTCGATGATTCACTGAATTCTGCAATTCACATTACTTATCGCATTTC
+
IIIIHGHIIIIIIIIHIIIIIIIIIIGIIIHIIHIHIIIGIHHHHIIIIIIIGIIIIIIIIIIIIIIHIIIIIIIIIIHHIIIIGIIIGIGIIIHI?GHHIIIIGHIIIHGHIIIHIIIIIEHHIIIIHHHIIGHIIIIIIIHIIHHIIGHIIIIHHHIHHHGIIHIIIIIIIIHHIIIIHIIIIIIEHHHIHFHIIHHGHIIHIIHHIIIIIHH@DCHHIHIIHIIH?IIIHIIIIIHHIIHIIHHIIIHHCIIIIIIIIIIIHHIHIIIHHHHIHIHEHHIHEIHIIIIIHIHHHIIIIHFIIIHIIIHIIIIIIIHHHIHIHIIIIIIIIIHHGIHIIIIIHFHIIIIHIIH
@HISEQ:711:H5NNWBCX2:2:1101:16137:25670:ATCTCGTA
TTAAGTTCAGCGGGTATCCCTACCTGATCCGAGGTCAAACTTTGATTAAAAGGATGCATTGCATGCCGCAGGGCTGGTATAAGCTACATGGACAGGCCATCCAAAGCGAGAGAGAGTCTACTACGCTTGAGACCACCATGAGGTACCGCCAACTAACTTTCAGGTACGTCTGGAGACCCCCGAGGGGTGAAAGAGACGAAGACCCAACACCAAGCCAGGGCTTGAGATGTGTACAATGACGCTCGAACAGGCATGCCCCTCGGAATACCAAGGGGCGCAATGTGCGTTCAAAGATTCGATGATTCACTGAATTCTGCAATTCACATTACTTATCGCATTTC
+
IIIIIIIIIIIHIIIHHEHHIIIIIIIIIIIIIGHIHIIIIIIHIIHIIIIIHIHIIGGHHFHGFHIIIGHIIIIIGHIGHGHIIHIIIIIIIIIHHHIIGHGIIIIHIGIIIIIIFHHHHHI@HGHIIIIIIIIIIGIHHIHIIIIIIIIIIIIIIIIIIIIIIIIHIIIIIIIIIIIIIIIHHHIIIIIIIIIIIIIIIIIIHHHIIIIHIIHIHHHIIIIIIIIIIIIIIIHHHIIIIIIIHIIIIIIIHHIIIIIGHHIIIIIIIHIHHIIIIHIHHHHGIIIIIIIIIIIIIIIIIIIIIHIIHHIIIIIHIIIHHIIIIIIIIIIIIIIIIIIGI
@HISEQ:711:H5NNWBCX2:2:1101:18904:25543:ATCTCGTA
TTAAGTTCAGCGGGTAGTCCTACCTGATTCGAGGTCAGATTTCAAAGTGTGCTTGACCGCCGCTCGGACGGCAGTCGAGGCGGGGGACGCGAGGCCCGGTCGGACGAGGACAATACAACGCCCGTGGGTGCTCGGAGACCCCACCGATTCATTCAAAGGGAGCCGCGTCGCCGCGGCAGACCCCCAAGTCCGCCGCCAGCCGGTCGCAAAACCGGAGGCGGCGATGAATTCAAGACACTCGAACAGGCATGCCCATCGGAATACCAAAGGGCGCAAGGTGCGTTCAAAGATTCGATGATTCACTGAATTCTGCAATTCACATTACTTATCGCATTTC
+
IIIIIHHIIIIIIIIIIIIIIIIIIIHIIIIIIIHIIIIIIIHIIIIIIIIIIIHHIIIIIHHIICHIIIHIHIHHIHDHIHHHIIHGIIHGHIHHHHIHHHIHHHIIHCHIIHHHHIIIIHHIHIIIIIIIIIIHHHIIIIIIIICHIIHGHIGHEHHHHIIHIHIIIHCHHIIIHIIIHIIIIHIIIIIIIIHHIDIHIIIHHHHIHDIIIHIIHHGIIHIIIIIIIHIIIIHIHIHIHHHIIIIIIIIHIIIIIHIHE?IHHIIIIIIIIIIHIHCIIHEHIIIIHHCIIIIIIIIHHHIIIIHIIIIIHHIIIIIIIHHIHIGIIIGIIIHGI
@HISEQ:711:H5NNWBCX2:2:1101:19068:25624:ATCTCGTA
TTAAGTTCAGCGGGTAGTCCTGCCTGATCTGAGGTCAAATGACATAGAATGATTGTCCGTAAGGACGGTTTGAAGCAACCCTGACTCGACGTTAACAATGCTTTTTCTTATCACATTGTGTGTGATCAAAGGCAGATCGCTAATGCATTTAGGATGAGTTGTGCGAACACAACAACACCCAAATCCAATTTCAAAACCCAACAAAAGGATTGAAATTGAGAGTATTTCACGACACTCAAACAGGCATGCTCCTCGGAATACCAAGGAGCGCAAGATGCGTTCAAAGATTCGATGATTCACTGAATTCTGCAATTCACATTACGTTTCGCACGTTC
+
IIGIIGIHIHIIIIIIIIIIIGIIIIIHIIIIIIIIHIHIHIIIIIIHIIIIHIHIIIIIIIIIHFHHHIHIHIIIIIIGHHHFHIIGIIIIIIHHIIIIIIIIIHGIIIIIIHHIHIHIIIIIIIIIGIIHIIIIIIIIIIIIIIHHIIHIHHHIIIHHIIIIIIIIIHIHIIIHGIIIIIIIIIIIIIHIIIHHIHHHIHIIIIIIHHIIIHHGIGIIIHIIIHIIIIIIIIIIIIIIIIIIIIIIIIIIIIIIIIIIGIIHDHHIHFIIIIIIIIIIHHIIIIIIIGIIIIIIIIIIIIIIHIIIIIIIIIIIIIGIHIIIIIIIHIIIIIH
@HISEQ:711:H5NNWBCX2:2:1101:2978:25765:ATCTCGTA
TTAAGTTCAGCGGGTAGTCCTACCTGATTTGAGGTCAAATAGTTCAAAAATTGTCCAAATAACTTGGACCGTTAGAGAGCAGCTACACTTAACATCTCCACTTATAGATGTAGATAATTATCACACCAAAGTGGAGAACAGTAACCACTAATGCATTTAAGGAGAGCCGACTTAAAAAGCCGGCAACCCCCACATCCAAATCCTTAAGCCGTCATTACAACAACTGAAGGTTTGAGAATTTAATGACACTCAAACAGGCATACTCCTCGGAATACCAAGGAGTGCAAGGTGCGTTCAAAGATTCGATGATTCACTGAATTCTGCAATTCACATTACTTATCGCATTTC
+
HHIIIIIIG@EHHDHHHHGHFHFEHHIIIIIIHHIHHHIIIIHIHGHHGHGGHFHHHHIHIHIIIIIHHIGEGHIFHIIIIHGHHHIGIIIIIIIIIGIIGHHIIHHHIIIHIEHEHEHHICHHGFHHCHHHHI?HHHIIIIIIHGHHHHFHHHHIHHIHHHIIICIIIHHHIHHFHHHHCEEIGIHIEHHIIIHHIGIHIHEHHIHHHIIIIIIHHHFCHHHIHFHHHCEGIIIHIIIHIIIIIIIIHHHHHEHHHHHIIHIIHHHHGHIIIIIIIHHHHHHIIIIHDDEDCIHIIIIIIIHIIIHIIHHHGIIIIIIIIHGIIIIHIIHIHHHHHHHHIIIIIHGI
@HISEQ:711:H5NNWBCX2:2:1101:7669:25814:ATCTCGTA
TTAAGTTCAGCGGGTATCCCTACCTGATCCGAGGTCAAACCTTGATTGATTAAAGATGCATGCAGGGCTGGTAAAGCTACATGGACAAGCCATCCAAAGCAAGAGAGAGTCTGCTATGCTTGAGACCACCATGAGTACCGCCAACTAAATTTTAGGTACGTCCAGGTCCTCCGCCTTCCTACTTGAAAAGCAGGGAGGAGAAGGGAGAGACGAAGACCCAACACACCAAGCTAGGCTTGAGATTGTGCAATGACGCTCGAACAGGCATGCCCCTCGGAATACCAAGGGGCGCAATGTGCGTTCAAAGATTCGATGATTCACTGAATTCTGCAATTCACATTACTTATCGCATTTC
+
HEHH?CGEFIHHCCEHGIIIGHGHHF<DD1GEECDGEHH?E1<FE1@GEFH?HEHHIEEHD11F?GHGHCHHHEFGE1CHHDHHHHHEGHGIEEEHEHHEFHGHHGHIIHIEEGHHHIII0<CEFECHHHHI0GFHHHHHGHCGHCEDHGHHIHGHHHHIHIIIIHHHHIIHHFHHGHEIHGBHIHIIIIIIIHHEHHEGHHIIIIHHHHHIIIIIIIHIHHDGHHHIHIIIIHHIIHHIGIIGIIIIIIIHFHHG?HIIIIIIIIIHIIIHIIIIIIIIIIIIHHFIHIIHIHHECHIIHIIIIIIIIHHIHHHIHHIIIIIIIIGIIIIIIHIHHHHIIHIIIIIIIIIIIHI
@HISEQ:711:H5NNWBCX2:2:1101:7839:25870:ATCTCGTA
TTAAGTTCAGCGGGTAGTCCTACCTGATTTGAGGTCAAGTTTAAAAGTAGTGCCAAGAAGGCAGTCCGAGGACGGTTGGAAGCAGACACACCGACTCCTCAGCGATGGCATAGATTTTTAATTATCAAACCAAAGCCGATTCATAAAGTTCCGCTAATGTATTTAAGAGGAGCCAGTTATTTCACCGGCATGAACCTCCACATCCAAGCCTTCAAAATAAAAGAATTTTGAGGTTGAGATATTAATGACACTCAAACAGGCATGCCCTTCGGAATACCAAAAGGCGCAAGGTGCGTTCAAAGATTCGATGATTCACTGAATTCTGCAATTCACATTACATATCGCAATTC
+
IIIIIIIHFHIHHHIHIIIIIIIIIIIIIIIHHHFHHFHHEHHHEHHHHHIHIIHHIGHIGHHIIFHIHIHGIIH<EHIHIICEHHHIIIHHCDHIHHHIGHHIHIGHIFHGHGIIHHHIHFHCCEHIIHHHHEGHIHIIHIIGIEHIHIIIIIIHAGHHHCHHHEHHIFEHFIHHHGHIIIHFHHHCEHIHHHDHHGHHIHHHIIIHIIIHIIHHHH@CFC??EIIHHGHHHHFIHIHHIHIIHGEHHHGIHHEEHFIHG@CCHIHHEHGEHCEHGHEG@ECIHFIHE<HGIIHFHHHG?EFHEHEEHIIIIIIIIIIHHHEHHIIIIIIHHGHIIHHHHEIHGHHHHI
@HISEQ:711:H5NNWBCX2:2:1101:12358:25890:ATCTCGTA
TTAAGTTCAGCGGGTATCCCTACCTGATCCGAGGTCAACCTTAGAAATGGGGTTGTTTTACGGCGTAGCCTCCCGAACACCCTTTAGCGAATAGTTTCCACAACGCTTAGGGGACAGAAGACCCAGCCGGACGATTTGAGGCACGCGGCGGACCGCGTTGCCCAATACCAAGCGAGGCTTGAGTGGTGAAATGACGCTCGAACAGGCATGCCCCCCGGAATACCAGGGGGCGCAATGTGCGTTCAAAGATTCGATGATTCACTGAATTCTGCAATTCACATTACTTATCGCATTTC
+
EHGFFHEHCCECC</<G@F@CEHHE?HFC@1DEHE@GHIH1DCEHHIHFGE=CH<GFCDHEE0CD<E<EHCDHIHHIHHGH<CEGHGHHIIIIHHECHCHGEHHHE@<CCEFHHHIICHHIHHEHEDGGDFDHHECDGB<@HHHIIIHE?DIIGIIHGEEF:CEHHHHEB:A.AIHGFABHHHG@GIHHGFEIHHD<DGEHHHHFD@BGHIHHHCHF1EEHHC?IHHEIHG11HF<CEHGIHHIIIIGHFGHHEF@?FHEHIHHHHIHHHGHIHHCGIIIHHHHHHE0HHGF<GIH
@HISEQ:711:H5NNWBCX2:2:1101:2242:26061:ATCTCGTA
TTAAGTTCAGCGGGTATTCCTACCTGATCCGAGGTCAACCTTAAAAAATTGGGGGTTTAACGGCAAAAACTACAGAACCTTCCAAAGCGAGAAAAAATTACTACGCTCAGAGGCCACTGCGGCTCCGCCACTAGATTTAAGGAACTACAAACGTAGATTCCCAACACTAAGCCAAGCTTAAGTGGTCAAAATGACGCTCGAACAGGCATGCCCAATAGAATACTAATGGGCGCAATGTGCGTTCAAAGATTCGATGATTCACTGAATTCTGCAATTCACATTACTTATCGCATTTC
+
IIIIIIIIIHIIIIIIIIIIHHHHIHIIIIGHDHHIIIIIHHIIHIIIGIHIIIIDHHIHICHIHHGHIIIIIIHIIIIHHIIHIHHHHIIIIIIIIFHHHIHIHHHIHIIIHIIIHHIIHHHHIIHHIIIIIHIIIHIHHHIHIIIIHIHIIIIIIIIHHHIIIIIIIIIIIIIHIIHIIIHHIHGIIIIIIIIIIIIIIHIIIIIIIIIIIHIIHIIHHIIIHG<CHHHIGIIHHHIHIIIIIIIHGIIIIIIHIIIIIHIIIHIIIIIHIIHEIIIIIHIHIIIHIIIIIIII
@HISEQ:711:H5NNWBCX2:2:1101:5311:26175:ATCTCGTA
TTAAGTTCAGCGGGTATCCCTACCTGATCCGAGGTCAACCATAGAAAATTTGGGGTTGTTGGCAAGCAACCGCCGGGACTCTGTAGCGAGAAAAATTACTACGCTTAGAGCCAGACGGCACCGCCACTGATTTTAAGAGCTGCCCAGAGGCAGGCTCCAACACCAAGCTAGGCTTGAGGGTTATAATGACGCTCGAACAGGCATGCCCCCCGGAATACCAAGGGGCGCAATGTGCGTTCAAAGATTCGATGATTCACTGAATTCTGCAATTCACATTACTTATCGCATTTC
+
IIIIGIIIIIGIIIIIIHIIIIIIIIIIGHIIIIIIIHEHIIIIHIIIGIIHHHIIIIIIIIIGF@HGHIGHIIIIIIIIHIIIIIIHIHHHHIIIIIIIIIHHIIHIIIIIIGIHHHIIHIIIIIIIIIIGHHIIIHIIIIHIIIIIHHIIIIIIIIIIIIIIIIIHHIIIIIIIIIHIIIIIIIIHIHHIIIIIIIHIIIIIIIIIIIIIIIIIIIIIHHEGIHHIIIIIHIIIIIHIIIIIIHIIIIIIIIIIIIIHHIIIIIHIIIIIIHIIIIHFIHIIGIIIIIH
@HISEQ:711:H5NNWBCX2:2:1101:10762:26126:ATCTCGTA
TTAAGTTCAGCGGGTATCCCTACCTGATCCGAGGTCCAACTTGATTATAATTTTGGTTGGCAGAACCACAAAAGTTCTCTGAAGCGAGTCAGTCTGCTACGCTAGAGTCTATTGAGGCACCGCCATTGACTTTCAGGCACATCACTCTCTGTACTAAAAGACTGAGAGAGACGAAAACCCAATACCAAGCAAAAGCTTGAGGTTTGATCATGACGCTCGAACAGGCATGCCCTTCGGAATACCAAAGGGCGCAATGTGCGTTCAAAGATTCGATGATTCACTGAATTCTGCAATTCACATTACTTATCGCATTTC
+
IIIIIIIIIIIIIIIIIIHIIIIIIHIIGIIGIHIIIIIIIIFHIGIIGGHIHHHIIIIIHHGHEGCHIIHIFHIIIIIIHIIHIIIIIIIIIIGHIIIIIHIIIIIHIIGHIIHGHIIIIIIIIIHIIIHHHIIHIIIIIIIIIIIHIIIIIIIIIIIFIHIIIIIIHHHHIIIIIHHHHIIIIIHIIIIHHHHGHIIIHIHIIIIIIIIHIIHHHEHIIIIFIIHIIIIIIHIGIIIIIIIIIHEHHIHIIHHHHIIIHIHGHIIHHHGIHIIGIIIIIIIIIGIIHIHHGHIHGGIHHHHHHHGIHIIIIHI
@HISEQ:711:H5NNWBCX2:2:1101:11164:26096:ATCTCGTA
TTAAGTTCAGCGGGTAGTCTCACCCGATTTGAGGTCAAGGTTCGTGGGTCGAGCAAGCTCGAACAATGTCTTCGATGAGACGGTTAGAAGCGGGTTCCCAAGGAACAGAGCAAATCCCAAGACGTAGAAACATCTTATCACGCCTGGGGATCGGCAAAGGGGACCCCACTAATGCATTCAAGAGGAGCTGGCTTTTCGCAAAGCCAGCAAATGCCTCCAAAGTCCAAAGCCATCTTGATCAAGAAACCAAGAAGGTTTGAGAATTTCACGACACTCAAACGGATGTGCCCCTCGGAATACCAAGGGGCGCAAGGTGCGTTCAAAGATTCGATGATTCACTGAATTCTGCAATTCACATTACGTATCGCATTTC
+
H?HHIHIHCCGHDHCCEHICGEECG/<CG1<<DHFE11FEC1FCDCH/<C</F=H?HHIIIGEHHFH@<G<CFECHHI?<CGED0DFGEHHHHH/0<@FFHHHEHIH@DHIHIHIG@F?HHHHEGHHHHC0G@GHH@FHHHHHHICHIIFHIHHHHG?HHDHDHHIHHHHHIGFHFEGGHFIHIHBHHHCHHHFHHHHEHHHHFHHHHEFHHHHEEHF;BABC.HGHHEHG@GHHEHGC<<ED<//F@GC/@H@F@@HHHGIHHIIHGCGFHIHEEG1EIHEEEC/CCCCHGEEIHHGC1?HC/HHDHH@FGHIIIIHHEEEG?HCEFCEFC1HC<HHHIHEHHG?CF<<1<11HC1D<1HC=EGCC1<?DCI
@HISEQ:711:H5NNWBCX2:2:1101:11903:26094:ATCTCGTA
TTAAGTTCAGCGGGTAGTCCTACCTGATTTGAGGTCAAATTCATCAAATGTGGGTGATGTCCCCAAAAGGGATCTCCCAACTCGTTAGAAGCAGTGCAGTCTGATGATGCAGCCTACTGAGGCGTAGATAATTATCACACCTGTAGTAGTTTCTTCTGCTCAGATACCACTAATGCATTTCAGGGGAGCCGACTTCAAATTTAGAGAAGCCCGCAAAAAAATACCCCCACGTCCAAGCCTCACCAAAAAGAATTGATGTGGTTGAGAACTTAAATGACACTCAAACAGGCATGCTCCTCGGAATACCAAGGAGCGCAAGATGCGTTCAAAGATTCGATGATTCACTGAATTCTGCAATTCACATTACTTATCGCATTTC
+
HHIIIIIIIIHCHIIIIIHIIHHIIHGHIHHHIIGHHHIIGHI?HHIHIIIIIDCHHIHHHIHHIHIGIIIHHHGHHIIIIIHIGHGIHIIIIIHGIIIHIHIGCHHIHGIIHHIIIGEHHHHIIHIIHHHFHIHFHIIIGHIIHIFHHGHHIIIIIGIEH?HHHFEHIIHIIIIHIIHHHIHFHHHIHHHHIHHIIIHIGHEHIGHIIIIHHHIHEHEIIHHGHGHH@HGHHEC/G?HGHEHEHH?IIGHHIIIHHEHFHHHIHHHGHGIHIIGHGHHGIIIHIIIIIIHHE=GHHHEHIIIHHGIHGIHIIIHGFIIIIHHHIHEGIIIIIHIHGIHIIIIHHGFGHHEIIHFHFHHIIIIIIIIHIIHHHHGHGIH
@HISEQ:711:H5NNWBCX2:2:1101:13608:26096:ATCTCGTA
TTAAGTTCAGCGGGTAGTCTTACTTGATTTGAGATCGAGTTTTACAAGAATCGTTGCCGACCCTTGTGAAATCCTGCATCAGTCAGCCAAAACGGTCAAACTCCCTTTATATTAGCTGCAGCAAAAGTAATAATCCGTTTGACGGGACTAAATAAATATGCTTTTAGCTCAGGAGAATGTCCAGCTGCACCTGCATTTCAAGCAACCCGCCACCGATCTAAAAAAGATTGGTGTTGGGATTGCTCAAGTCCAAAACTGTTTTTTTAAAAAAAAAAAAGTTTTGAGGTGTTTACTGATACTCAAACAAGCATGCTCTTCGGAATACCAAAGAGCGCAATATGCGTTCAAAGATTCGATGATTCACTGAATTCTGCAATTCACATTACGTATCGCATTTC
+
HIIIIIIIIIIIIIHIFHIIIIIIIIIIIHHIIIIHIIIIIIIIHHHHHHIIIIIIGGHIIIIIIHHHHIIIIIHHHHIIHHIIHHIHIII1@CC<CGHIIIIIIHHGHIIIIIIIIHIIIIHIHIIEEHHHHIEEGHHEECHH/ECCGFGHHHIIIIIHGIIIIGHHH?GEHHHGHHEH@HHHIGIHIHHHHFE@FFFCHHHGHHHHCHHIGHEB-HF>HHHHG@EFHFHEB.HHGEEAB.6F7@B..HEHHGBHCBE?EEGCGEHHHHIIHIHHIGHHEHIHGIIHHHFFGIIIGIIHIIHHIIIIIIGIIIIHIIHGIHHIIGIIIIIIHIIIIIIHGGIIHIHGIIIIHIIIHFIHHIIIIIIIGHIIIIIIIIIIIIIIIHGHHDIIHIIIIH
@HISEQ:711:H5NNWBCX2:2:1101:18661:26154:ATCTCGTA
TTAAGTTCAGCGGGTAGTCTTACTTGATTTGAGATCGAGTTTAACAAGAATCGTTGCCGACCCTTGTGAAATCCTGCATCAGTCAGCCAATACGGTCAAACTCCCTTTATGTTAGCTGCAGCAAAAGTAATAATCCGTTTGACGGGACTAAATGAATATGCTTTTAGCTCAGGAGAATGTCCAGCTGCACCTGCATTTCAAGCAACCCGCCACCGATCTCAAAAAGATTGGTGTTGGGATTGCTCAAGTCCAAAGCTTTTCGATTAAAAAATCCAAAAGCTTTGAGGTGTTTACTGATACTCAAACAAGCATGCTCTTCGGAATACCAAAGAGCGCAATATGCGTTCAAAGATTCGATGATTCACTGAATTCTGCAATTCACATTACGTATCGCATTTC
+
IIIIIHIHHIGIIHHHHIHIIGHII?GHHHCHHHIIEHIGHHHIIIIIIIIHIHIFHIIHIIIHIFHIIHEHHHHGHIIIIIGEHHHHIHIIIH<<DHHHIHHFGHHIHIIIIHHHEHIIHIIHHGIIIFHIIF?DGHGHIIIHIIHHHEHFHCHHHHFEHCGGHH.:B.AFHIIHIHGHEHHHHHHHHGHHHHIGHHHIIHHHGHFCHHHHHGBG.H=CHEEHHIIIHHHHIIHHIIIIGIHHHIHFIHHH?EFHCHHHGIHGDEEHHHD@<IHEEHFHIIIIIIIIIIHIIIIIIIIIIIGGIHHIHIIIIIIHHG?HEIHIIHIIHHGIIIIIIIIIIIIIIIIIIHHIIIIIIIIIIIIIHIIIIIHIIIIIIIIIIIIIGIIIIGIIIGIIIII
@HISEQ:711:H5NNWBCX2:2:1101:20238:26118:ATCTCGTA
TTAAGTTCAGCGGGTAGTCCTACCTGATTTGAGGTCAAGATGGTCAATACAGAAGAGGTTTAGAAAGCAGCATTAAGCAGATGTCCAGGATGTAGATAATTATCACACCTGTAGACAGTTCCACCAAGGTACTGCTAATCAATTTCAGGGGAGCAGACTATAAAAGCCTGCAACAACCCAAATCCAAGCCACACCAGGTGTGGTTGAGAATTTAATGACACTCAAACAGGCATGCTCCTCGGAATACCAAGGAGCGCAAGATGCGTTCAAAGATTCGATGATTCACTGAATTCTGCAATTCACATTACTTATCGCATTTC
+
HIHHIHIIIIGHHII?HHIIIIIIIIIIHHI?GHDEHCGHHHIHIHIIIIIIIIIHHHHHIFHHHFHIIHIHHHHHIIIIHHHIIHHIHHHHIIIIHGEHHIIIHHIIIIHHIIGIIIHHIHHHIIHIGIHHHIFHIHHHHHHHHHHGGGEHHIIHIHIHHIIIIHIHHHIIIIIIIIIHHHHIHIHHIIHIIIHIIIGIIIIHEHIIIIIIHHHIIIHIIIIIIIIIIGIIIIIIIHHIIIIIIIHIIHDGGIIHIIIIHHGIIIHIIIIIIIIIIIIIIIIIIIGIIIIIIIIIIIIHIIIIIIIIIIIHIIIIIIII
@HISEQ:711:H5NNWBCX2:2:1101:20910:26049:ATCTCGTA
TTAAGTTCAGCGGGTAATCCTACCTGATTTGAGGCCAGAGCTTTAAGTCATGGGTCAGACTGCAAAGAGTCTTTCGCCGGATTAGAAGCAGACACATGTACGTGGAAGGTAGGGGCAGTTGCCTGCCGCCTCAACGAATGACTTTATCACGTTGAGGACGCCTACACATTGTATGTACGGGTCCAGCTAATACATTTGAGGTGAGCTGTCGAGTGATCAACAGCAAGCACCCAAGGACCAACCCCAAGCAACACAATAAAGCATTGAGGGTTGAGAATTCATGACACTCAAACAGGCATGCTCCTCGGAATACCAAGGAGCGCAAGGTGCGTTCAAAGATTCGATGATTCACTGAATTCTGCAATTCACATTACTTATCGCATTTC
+
HHFHHCGHHIIGIIIGGHIHIIIIIHHHIIIHIIHHHEHHIHIIHIGFHIIIIHHHIIGHHIFHIGCHG<FCHEHHHGHIHHHHHGIIFIIIIHHHCHEGEHDGHFIHIEHEEEHDDHCHCC@EHIIIIIHHEHCHEHGHHIHIHEEHHEHHIIHHIC@E<EFHIIGEGHHIFHGCGFHHH?DEHIIIHFHGFG?EEHIGHHHCHE@GGIHHIHFHCHGHH@HHGA.=:HHEHHHHEIHDHIHDH@GG@?FF?EHHHHEFGIIIIHIHHCEIIIIIFHHHGHHIH?IHHHGHIIIIIIIIIIIIIIIIIHHHGIIIIHHHGIIIHIIIHGIHHFHIHIIIIIIIIIIIIHIHIHHIIIHHGGIIIIIIIIIIIIHIIIIHHEIIII
@HISEQ:711:H5NNWBCX2:2:1101:8947:26306:ATCTCGTA
TTAAGTTCAGCGGGTATCCCTACCTGATCCGAGGTCAACCTTTGATTGTTTGGGGGGTTTTCTAAACCGGCTGGCCGATCTCACACTGCACCAGGTGAAAAGTACTGTGGTAGCTTTTACAACACCTCGAATGCATGGGCACACACGACCGCCTGTACAATTTTGGGGGGGAGGCGGAAAACACAGCCATTTTTAACAGGCTAAGCGCTCTCTCTGTTCCTCCTCCACCATAACCAAACCCTTTCTCTTCTTAACTTTGTTAAGAAAGGGATCGAAACGGTTGTTAATGACTCTCGAACAGGCATGCCTTTCGGAATACCGGAAGGCGCAATGTGCGTTCAAAGATTCGATGATTCACGGAATTCTGCAATTCACACTACTTATCGCATTTC
+
IHIIIIIIIGIIIIIIIIHIIIHIIGIIIIIIIHIIIIIIIEHFH1GHFGHGGHIIIHHIHHIIHHHHHIIHHHIGHHIHIIIIIIGHIHHHIIHHIIHHIIIIIIIHIIIIIIIIIIIGHIIHIIGHIIIIHIHIIEIHIIIHHHIIIIIHIIEHHIIHHHIIHHIHIIH?HIGHIHHHHHHIIHCHIIHEHHHHHHHHHHHGGCGHHIIHHHCHFDIIHFHHHEGEHHHHGHG@.FEIIIHGEHHHHHHGD/E?HEIHHHHEEHD/DIHHFGHIIIIIHIHHIIIHIIIIIHHHCEIIIIIHIIIIIIIIHHHH<IHCIHH@IIIIIIHHHHIHIIHIHIIIIFHIIGHHHCHHHIIIIHGIHFGCFGIIIIIHHHFHHHHIIHGHIHII
@HISEQ:711:H5NNWBCX2:2:1101:14835:26335:ATCTCGTA
TTAAGTTCAGCGGGTAGTCTTACTTGATTTGAGATCGAGTTGAACGACACATATGTGTCGTAAAATCCTGCATCAGTCAGCAAAGAGGACGATTATCCTTTATGTTAGCTGCAGCAAAAGTAATAATCCTGTTTGACGAAGACTAAATAGATATGCTTTTAGCTCAGATAAAAGTCCAGCTGCACCTGCATTTCAAGCCGCCCGCCTACCAATGAAGGTTGTTGGGATAGCTCAAGTCCACTCTCCTTTTTTTTAAAAAAGAGAAAAGTGAGGTGTTTACTGATACTCAAACAAGCATGCTCTTCGGAATACCAAAGAGCGCAATATGCGTTCAAAGATTCGATGATTCACTGAATTCTGCAATTCACATTACGTATCGCATTTC
+
IHIIIHIIIGIIIGIIIIIIIIIIIHGHHHGHIIIIIIIIIIIIIIIIIIHIIIIHGHHIIIIIIGHIIIHIIIIIIIIIIIIHHIIIIIIIIIIIIIHIIHIGHHIGIEHHHHFHFHHICGHHIIIIIIHCHHIIIIIIHHHGIHHHIIGHIIHIIGIIIFHEHGFHIIIIIIIIIIIIHIIIIIIHIHIHIIHIIIIHIIIHHHHHHIHHIHFHHEEHHGF.IIHIIIHIIIHEEHHHIHEEHIIHIIIIIIIIIIIIIIIIIGIIIIIIIIIHFGHIIIIIIIIIHHHIIIIIIIIHGIHIIIIIHIIHIHIHHHIHIHIIIHIIIGIHIFIGIIIHIIIHIIIIIGIIIIIHFIIHHIIIIIIIIIIIIIIIIIIHIIIII
@HISEQ:711:H5NNWBCX2:2:1101:16684:26380:ATCTCGTA
TTAAGTTCAGCGGGTAGTCCTACCTGATTTGAGGTCAAATTCATCAAATGTGGGTGATGTCCCCAAAAGGGATCTCCCAACTGGTTAGAAGCAGTGCAGTCTGATGATGCAGCCTACTGAGGCGTAGATAATTATCACACCTGTAGTAGTTTCTTCTGCTCAGATACCACTAATGCATTTCAGGGGAGCCGACTTCAAATTTAGAGAAGCCCGCAAAAAAATACCCCCACGTCCAAGCCTCACCAAAAAGAATTGATGTGGTTGAGAACTTAAATGACACTCAAACAGGCATGCTCCTCGGAATACCAAGGAGCGCAAGATGCGTTCAAAGATTCGATGATTCACTGAATTCTGCAATTCACATTACTTATCGCATTTC
+
IIIIIHIIHIIIIIIIIIGIIIIHIIHIIIIEHFIGIIHIIIIIIGIIHIIHHIIIIHIIHHHHIHHIIGHIIIGIHIIIIIIFIIIIGHIIIHIHHHGIIHHHHIIIHEHIIIHIIIEFHHIIIIIIIIIIIHIIHIIIIIGHIHHHIIIIFHHIIIGIIIIIHHIHHIIIHIIIIIIIIHIHIHHDDH<FHIIIIIHHHHIIIHIHIHGHHHHIHFEAHGHHHHHCDHGFIHIIIGIHHHIIIIIIIHHHIIHGHFHGHHHHIHIIIIIIIIIHHIIIIIIIIIIHGIHIIIIHGIIHIIIIIIIIHIHIIHIIIIIIHHCHHHGIIIIIIIIIIIIIHIIIIIIIHIIIHIGGIHIIIIIIIHIIIIIIIIIIHII
@HISEQ:711:H5NNWBCX2:2:1101:4402:26506:ATCTCGTA
TTAAGTTCAGCGGGTATTCCTACCTGATCCGAGGTCAACCTTAAAAAATTGGGGGTTTAACGGCAAAAACTACAGAACCTTCCAAAGCGAGAAAAAATTACTACGCTCAGAGGCCACTGCGGCTCCGCCACTAGATTTAAGGAACTACAAACGTAGATTCCCAACACTAAGCCAAGCTTAAGTGGTCAAAATGACGCTCGAACAGGCATGCCCAATAGAATACTAATGGGCGCAATGTGCGTTCAAAGATTCGATGATTCACTGAATTCTGCAATTCACATTACTTATCGCATTTC
+
IHGIGHIGHHIIIIIIIHIIIHHHIIIIIHHIHHGHHHEHHHHHHIIHIHHIIIIIGDEHIIIIIHHHGHIIIIIIIIIHHIGIIHIIHHIHHHHFGHIIIIIIIHIIIIIIIIHIIIIHIIHIHDGHHIHIIIIIIIHEHIIIIIIIIIHHIHIIIIHIIIIIIIIIHIHHIHIHIIGHIIIHHGHHHHHIHHHIIIIIIIIIIIHHHHIIIHIIHHHHFFFCCD@CHHHHGFIIHHIFIIIGIIHIIHFIIIGIIIIIIHCHCHIIIIHIIHHHIIIIHGHGEIIIIIIIIHII
@HISEQ:711:H5NNWBCX2:2:1101:4319:26660:ATCTCGTA
TTAAGTTCAGCGGGTATCCCTACCTGATCCGAGGTCAACCCATATATGGTTGGCTTCTGGCAGACCCTGCCCGGGCCCCAAAGCGAGAGAGATTTACTGCGCTCGGAGCCTGGAGAGTGCCGCCACTGATTTTGAGGCGCGCTGCGAGCCAGCGACGCCCAACTCCAAGCGGCGCTTGATGGCTGTAATGACGCTCGAACAGGCATACCCTCCGGAATGCCAGAGGGTGCAATATGCGTTCAAAGATTCGATGATTCACTGAATTCTGCAATTCACATTACTTATCGCATTTC
+
IIIIHHHIHIIIGIIIIHIIIIIIGHIHIIGHHIIIIIHIIIIIIIIIHIIIIIIIIIHGFHHIIIHIIIIIHIGHHIIIIIIIIIIIIIIIIIIHHIHIIIIIHIHIIIIIIIHHHHHIHGHIIIHIIHIHHHHHHHIIIIIHHHIHIIIIHIIIIIIIHHIHIIHIIIIIIIIIIHHHIIIIHIIHHHIIIHIHHIIIIIHHIIIIHIIIIHGHIIIHHHHGDEIIHHIIGHGGHHGIIIIIIHIHGCHHHHIIHIIHIIIIIIIIIIHHIIHHIIIIHHEIHIHIIIHII
@HISEQ:711:H5NNWBCX2:2:1101:4841:26504:ATCTCGTA
TTAAGTTCAGCGGGTAGTCCTACCTGATTTGAGGTCAAAAACAAAGAATATCACATTTATTTAAGAAGCCCAAGACCTCTAAAAGGCAACTGCCATGGCATAGATAGGCTATCATACCAAAGGAACAGTCAACACAAAGGTCATCCGCTAATGCATTTAAGGGAATTGCCAACTTTTTTGTGAAAAAAAGTTTACAAAGCCCCCACAATCCAAGCCACCCATCAGCTTACAAAACTGAAAGTGGTTGAGTATTTAATGACACTCAAACAGGCATGCTCCTCAGAATACCAAGGAGCGCAAGGTGCGTTCAAAGATTCGATGATTCACTGAATTCTGCAATTCACATTACTTATCGCATTTC
+
IIHIIIIIHIIGIIIIIIHHIGHIHIIIIIIHIIIHIHHIIHHIIIHHHHHHIIIIIIIIIIIIIHGHGIIIGIIIIIIIIHIHIIIIIHIHIIIIHHIIIIIIIIIFGHIIIIIIIIIIIIIIIIIIIGIIIIIIHHIHIIIIHIIIHIIIGIGIIIIIHIIIIIHIHHHHGHIIHHHCHHHIIHHHHIHIIHIIIIHIHHHIIIIIIIIIGHDCD<D??HHHG??EF@D0F<HFHHIIHHHIHIHHHIHHHEGHIIIGIIHHFHHIHIHIHIHHFIIIIIIHHCEIIIIHGHGIIHHCDIIHIIHIHIIHIIHEHGHIHIHHIHHCHGEIIHEIHHHHGHHHHGHHGHHGHIHIIIHGI
@HISEQ:711:H5NNWBCX2:2:1101:10806:26593:ATCTCGTA
TTAAGTTCAGCGGGTATCCCTACCTGATCCGAGGTCAAACCATAGAAAAATAGTTGTGGTTGTCTGGCGAGTCGCAGCCAACGTCCAGAAGCGAGAAAAAATTGACTACGCTGAGGAGTTGGTTACCACCGCCTACGAGTTTCGGACATGTCCAGTGACGGACAAAGTTCCAATACCAAGCAAACTAGGCTTGAGGGTTTGAAATGACGCTCGAACAGGCATGCCCCTCGGAATACCAAAGGGCGCAATGTGCGTTCAAAGATTCGATGATTCACTGAATTCTGCAATTCACATTACTTATCGCATTTC
+
HIIIIIIIIIIIIIIGIHIIIIIIIIIIIIIIIIHHHHIIIIIIIHIIIIHHHIGHIIIIIIIIIHIIIIHIIIIIIIIHIIIIHIIIHIIIHIHIIIIIIIIIIIIIIIHIIIIIIHHHIIIIIIHHHEHHIIIIIIIIIIIIIIIIIHIIIIIIIIHIHIIIIIIGHIIIIIIIIIIIIIIIIIIIIIIIIIIIIIIIIIIIIIIIIIIIIIIIIHIIIIIIIIIIIIIIIIIIIIHEEHIHIIIIIIIIIIIIHIHHIHIIHIIIIIIIIHHIIIIIHIHIHIIHIIIIIIIIIIIIIIIIIIIII
@HISEQ:711:H5NNWBCX2:2:1101:14357:26520:ATCTCGTA
TTAAGTTCAGCGGGTATCCCTACCTGATCCGAGGTCAACCTTTTGATTTTAATAAATAAAGATTATTAGATTTGTATGGCTAGTCGGTGTTCCCAAAAACGTTGCAGGCGAAAAGCGACCCCTCAATCGAGAAGGAGCCTCCCTTACCACGCCATGAAACCTGTGGGTTGACAATCACAGACCGCCTAAGGATTTCGGTGCGGAGGGAACGTCGGGCGCCCTCCCACTACCAGAACCGACTCCCCCACACAAGAAACGGGGGATCCGAGATGGTTGTAAATGACTCTCGAACAGGCATGCCTCCCGGAATACCAGAAGGCGCAATGTGCGTTCAAAGATTCGATGGTTCACTAAATTCTGCAATTCACACTACTTATCGCATTTC
+
?EHHCGEHIIHGIDHIFHHIIHIIIIGIIIIIHGHEHH?GHHHHHGEHHGHHHIEHIIGHHIHHHDGEHIIGHHHHHIIIIHGHHIGIGHIHEHHHHIIIGIFHIIEEHGHIIIIIIIIIIGHIHHHIHGIHHHHHIIIIIIFHHIIIIHIGIIIHHECHHFHEHHIHHHGHHHHGHHEHHIIIHIHHIHIIHHHHIIIHIHGHHHIHIHHHHHCCDFHDFHIGHIHFHEHH?HDHHHEIHGGIHFIIIFIIHG/HHHIIIIIIIGGIIIGIHHHHIIIIIIIHIHEGIIIIHIHHHHHDIHIGIIIIIIHIIHHHIIIHGIHIHIIIIIIIHIIIFFIHIIIIIIIIIIHIIIIHHHHFIHIHHHHEHHEIIIHHHHHIIHIII
@HISEQ:711:H5NNWBCX2:2:1101:16197:26617:ATCTCGTA
TTAAGTTCAGCGGGTATCCCTACCTGATCCGAGGTCAACCATTAAAAAATTAGGGGTTGCTGGCCAGCATCCACCGGGTCTCTGTAGCGGGTAAGTTACTACGCTTAGAGCCAGATGGCGCCGCCACTGATTTTAAGGGCCGCCGGTGACAGCGGGCCCCAACACCAAGCTAGGCTTGAGGGTTATAATGACGCTCGAACAGGCATGCCCCCCGGAATACCAGGGGGCGCAATGTGCGTTCAAAGATTCGATGATTCACTGAATTCTGCAATTCACATTACTTATCGCATTTC
+
IIIIIIIIIIIIIIIHIIIIIIIIHIIIIIIIIIIIIIIIIIIIIIIIIIIIIIIIIIIIHHHIIHIIIIIIIIIIIIIIIIIIIIIIIIIIIIIIIIIIIIIIHIIIIIIIIIIIIIIIIIIIIIIIIIIIIIIIIIIIIHIIIIIIIIIIIIIHIIIIIIIIIIIIIIIIIIIIIIIIIIIIIIIIIIIIIIHIIIIIIIIIIIIIIIIIIIIIIIIHIIHHFIIHHGIIIIHIIIIIIIHIIIIIIIIIIIIIIIIIIIIIIIIIIIIIIIIIIIIIIIIIIIIIIIIII
@HISEQ:711:H5NNWBCX2:2:1101:17321:26646:ATCTCGTA
TTAAGTTCAGCGGGTATCCCTACCTGATCCGAGGTCAAGAGCAAAATGTTTGACTTGATGGACGTCGACATTCAAGGCAAGAAACGCAAAATGTGCTGCGCTCCCAGGCCAGTATGCCGGCTGCCAATTGCTTTAAGGCGAGTCCACGCGTAAAAGCGGGACAAACACCCAACACCAAGCAGAGCTTGAGGGTACAAATGACGCTCGAACAGGCATGCCCCATGGAATACCAAGGGGCGCAATGTGCGTTCAAAGATTCGATGATTCACTGAATTCTGCAATTCACACTACTTTTCGCATTTC
+
IIHIIHHIIIIIIIIIIIIIIIIIIIIIIIIIIIIIHHIHIIIIHIIIIIHIIIIIIIIIIIIIIDFHHIIIIIIIIIIIIIIIIIIIIIIIIIGHIIIHIIIIIIHIIIIIIHIHHIIIIIIIIIIIIIIIIIIIIIIIIIHIIIIIIIIIIIIIIIIIIIIIIIIHIIIIIIIIIIIIIIIIIHIIIIIIIIIIIGIIIIIIIIIIIIIIIIIIIHHIIIIIIIIIIHIIHHFHHHHHIIIIHIIHIIIIIIIIIIIIIIIIIIIIIIIIIIIIIIIIIIIIIIHIHHIIIIIIIIIIIII
@HISEQ:711:H5NNWBCX2:2:1101:19918:26649:ATCTCGTA
TTAAGTTCAGCGGGTATCCCTACCTGATCCGAGGTCCAACTTGATTATAATTTTGGTTGGCAGAACCACAAAAGTTCTCTGAAGCGAGTCAGTCTGCTACGCTAGAGTCTATTGAGGCACCGCCATTGACTTTCAGGCACATCACTCTCTGTACTAAAAGACTGAGAGAGACGAAAACCCAATACCAAGCAAAAGCTTGAGGTTTGATCATGACGCTCGAACAGGCATGCCCTTCGGAATACCAAAGGGCGCAATGTGCGTTCAAAGATTCGATGATTCACTGAATTCTGCAATTCACATTACTTATCGCATTTC
+
HHIFHIIIHIIIIIIIIIHIIIIIIHIIIIIIIIHIHHIIIIHHIIIIIHIIIIIIHIIHHIHGIHHIIIIIIGIHIGIIIHHIIIIIHIHIIHIIGIIHIIIIIHHDEHIIIHHHHIIIGHIHIIIIIIIIHIHHHHHIIIHIIIIIIIHIHHHIIIHIIHGHIIIIIIIHHHIIHIIHIHIHIHIHHHIIIIIIIIIIIIIIHIHHIIGIIHHIGIIIHHHHEIIHIIHIIHHGIIIIIIIIGHEHIIGIIHDIIIIIHGFIIIIIIIIHHIHIIIIIIIHIIHIIIIIHIIHIIIIIHIIIIIIIIHIIIII
@HISEQ:711:H5NNWBCX2:2:1101:3284:26751:ATCTCGTA
TTAAGTTCAGCGGGTAGTCTCACCCGATTTGAGGTCAAGGTTTTCTTATGGGTCCAGGTGACCGGAACACCACAATCGTCCGTAGGACAGTTAGAAGCGGGTGTCCAACCAAATCCGAAACGTAGAAACGACTTATCACGTCAAGGATCGGCGAAGCAAACCCCCACTAATTTATTTGAGAGGAGCTCACTTTCAAAAGGTGAGAGCGAGCATTGATCCTCCAAGTCCAAAATCCCTTTCTCGACCAAAAGGATCAAAGAAAAGGTTTTGATGATTTCACGACACTCAAACGGGTGTGCCCCTCGGAATGCCAAGGGGCGCAAGGTGCGTTCAAAGATTCGATGATTCACTGAATTCTGCAATTCACATTACATATCGCATTTC
+
IGHIIIIIIIIIGGHHHHIIGHIHIIHHIIGHHIIIIIIIIIIIIIIIIIIIHIIIIIIGHIHIIIHIIIIIIIIIHHHIHHHIIIHHIIHIIIHIIIIHIFHHIIIHHIIIIIHIIIIIIIHIIIGIIGHICHHIHHHHHHIHIHEHIGHHI<CHDHHIHIIEHHIIHIHHGHHHHHEHHIIIIIIIIHIHHHIIHHHHHHIIIHIFHHHHGGEGHHHG?IHHHHEHIHHGHHEEF=CCDHIHHHIHHHHIIHIIHGIIHIIIIHHHIHHFIIIHHIHGHIIIHHEFGDHIHFHHIIIIIIHHG1HGIIHIIHHEHHHGIHHHHHHHGH?IIHHHIHHIIHIHIIIHHEIHHIIHIIHIHHHHIHHIIIIIIIHIIIHGHIII
@HISEQ:711:H5NNWBCX2:2:1101:5714:26902:ATCTCGTA
TTAAGTTCAGCGGGTATCCCCACCTGATCCGAGGTCAACCTTGATAGAATAAAAAAGGTATGTTCTGCGGCGGACGTGGCCCATCTCGAAAACGCTGGAAAGTTATCTCGCTGCGCTCGAAGACGGACGGCGACGCCGAGGGGTTTGAGGCGGGCCCCGAAGGGCTTCACCCAACACCAAGCAGGGCTTGATTTGTGTAATGACGCTCGAACAGGTGTGCCCTCCGGAATACCAGAGGGCGCAATGTGCGTTCAAAGATTCGATGATTCACTGAATTCTGCAATTCACATTACTTATCGCATTTC
+
IIIIHIHHHIIIHIIIIIIIIIIIIIIIIHIIIIIIIIIIIIIIHIIIGHIIIIIHIIIIHHIIIHIGIHHIIDHHIIIIIHIIHIIIIIIHHIIIIHIIIIIIIIIIIIIIIIIHIIIIIIHIGIIIIIIIIIIIIIIIHIIIIHIIIIGIIIHIIIHHIHIIHHHIIIIIHHIHIIIIHIIIIIIHIIIIGIIIIIIIIIHIIIIHIIIIIIIHIHIIIHFIIIIIIIIIGIHHEHIGHIIIIIIHGIIIIIIIIIIHHIIIHHIIIIIIIIIIIIIIIIHHHIIIIIIHHEHHGIIHHHDII
@HISEQ:711:H5NNWBCX2:2:1101:11834:26891:ATCTCGTA
TTAAGTTCAGCGGGTATCCCTACCTGATCCGAGGTCAAACCTTTCTGAGATTTTAGGTTAGACAGGTGAACCGCACAACGAACCATCCAAAGCGAGAGAGAGTCTACTACGCTTGAGGCCATCGTGGCACCGCCACTGATTTTCAGGCGTGCCCCTCCCCCCTTGTAGGGGGGAGGGGCAAACACCCAACACCAAGCTGAGCTTGAGATTTTTACAATGACGCTCGAACAGGCATGCCCCTAGGAATGCCCAGGGGCGCAATGTGCGTTCAAAGATTCGATGATTCACTGAATTCTGCAATTCACATTACTTATCGCATTTC
+
HIIIIIIIHIIIIIIIIIIIIHIIIIIIIHGHGIIIIHHIIIIIIIEHIIIIIHHHHHHIHIIIIGHIHIIIIIIIIIIIIIGIIIIIIIIIIIIIHHHGIIHIIIIIIIIIHIIHIHIIIIIIIIIIIIIIIIIIIIIHIIIIIIIHHHHIIIIHIIIIIIHHHIIIIIIIIIIIIIIIHIIIIIIIIIIIIHHIIIIIIIIIIIIIIIIIIHHG@IIIIIIIHIIIIIIIIIIIIIIHHIIIIIIHGGIIHEHIIIIHIIIIHHIHHHHIIIIIHIIIIIIIHHIIIIIIIIIHIIIIIIIIIIIIIIIIIIIIIIHHII
@HISEQ:711:H5NNWBCX2:2:1101:19477:26939:ATCTCGTA
TTAAGTTCAGCGGGTAGTCTTACTTGATTTGAGATCGAGTTTAACAAGAATCGTTGCCGACCCTTGTGAAATCCTGCATCAGTCAGCCAATACGGTCAAACTCCCTTTATGTTAGCTGCAGCAAAAGTAATAATCCGTTTGACGGGACTAAATGAATATGCTTTTAGCTCAGGAGAATGTCCAGCTGCACCTGCATTTCAAGCAACCCGCCACCGATCTCAAAAAGATTGGTGTTGGGATTGCTCAAGTCCAAAGCTTTTCGATTAAAAAATCCAAAAGCTTTGAGGTGTTTACTGATACTCAAACAAGCATGCTCTTCGGAATACCAAAGAGCGCAATATGCGTTCAAAGATTCGATGATTCACTGAATTCTGCAATTCACATTACGTATCGCATTTC
+
GIIIIHIIIIHHIIHIIIHIIIIIIIIIIIIIIIIIIIIHIIIIIIIHHIIIIIIIIIIIIIIIHHHHIIIIIIIIIGHHIIIIHIIIIIIIIHIHHIIIIIIIIIIIIIIIIHIIIHHHIIIIIIIIHIIIIIIIIIIIHIIHIHIHIIIIIIIIIIHIIHHIHIIIIIIIIHHCHHHIHHHIIIFHHIGIIIIIHH@GHHHFHHIDHHHHIIHCGA->IIHHHGFIG=EHIIIHHEHFEG.HGIIHHEFHEEGFHHIHHEIEHIIIIIIIIIIHFFIIHIHIIHIIHHHHIHIIIIIHIIIIHHIIIHIIIIIIIIHIIIIIIIIIIHIIIIIIIIHIIHIIIIIIIIIIIIIIIHIIIIIIIIIIIIIIIIIIIIIIIIIIIHIIIIIHIHEEIHI
@HISEQ:711:H5NNWBCX2:2:1101:20339:26751:ATCTCGTA
TTAAGTTCAGCGGGTATCCCTACCTGATCCGAGGTCAAACTTTGATTAAAAGATGCATGCGCAGGGCTGGTAAGCTACATGGACAGGCCATCCAAAGCGAGAGAGAGTCTACTACGCTTGAGACCACCATGGGTACCGCCAACTAATTTTCAGGTACGTCCGGGTCCTTTCCCTCCTACTTGAAAAGCAGTGAGGGGGGAGAAAGAGACGAAGACCCAACACCAAGCCAGGCTTGAGATATGTGTTACAATGACGCTCGAACAGGCATGCCCCTCGGAATACCAAGGGGCGCAATGTGCGTTCAAAGATTCGATGATTCACTGAATTCTGCAATTCACATTACTTATCGCATTTC
+
HHIC@<FHHEHCHHIIHGHHIIGH@C@HHEHHHICGHIIFG?CCG1G<CDH?EGHHEHHHHIIIH/DGEEHIHIHIEHIHICHHHEEHIIIIFCEGHHHIIIHGIHH@GHHHIGHEHHIIHIGFHEHDHIH?EHEIF<HIHHFHIHIHFAGIHHHHHDGHHHHIHHHIIIIGHIIIHFHHGHHGIIIGHHAIHIIIGHHHFEB;FHHIHIHIHHCCFCC@@HDHF@EHHHGHIIHHIHEIIIIHIHIHF0HIHIHHH=GIIIIIIIIIHD?HIIHHHIIIIHIIHHCIHIIIHHHCEIHIHEHIHHFIIIIIIIIIHFIHIHGIIIIHIHHHHHFIIHIIIIIIHGDGIHHIHII
@HISEQ:711:H5NNWBCX2:2:1101:11492:27150:ATCTCGTA
TTAAGTTCAGCGGGTATCCTTACCTGATCCGAGGTTAAATCTTAGGTTTTTAGGCCCAAATAAACAATCGACAGAATGCCGGCTGAGCCACTAAAGCGTGTGACAGAGCTCCATACGCTCGGGCATCAAGACTCGACGTCGCCACTGCATTTCAAGCCTGTCCATTAAAAGAACAATTGACTCAACAACCAAGCTGCGCTTGAAGGTGGTAATGACGCTCGGACAGGCATGCCCCCCGGAATACCAGAGGGCGCAATATGCGTTCAAAGATTCGATGATTCACGGAATTCTGCAATTCACATTACTTATCGCATTTC
+
IIIIIIIIIIIIIIIIIIIIIIIIIIIHIHIIIIIIIIIIIIIIIHHIIIIIIHIIIIIHIIIIIHHIIIIIIIIIIIIIIHIIGIIIIIIIHIIIGIIIIIHIIIIIIIIIIHIIIIIIIIHHIIIIIHIIIIIIIHHHIIIIIIIIIHIIIIIIIIIHHIIIIIIIIIIIIIIHGIIIIIIIIIIIIHHIIIIIIIIHHIIIIIHHHIIIHIIGIIHHHHGIIIIIIIIHDDHDIHHHIIIGIIHECHIHHEHIHHDHGIIIIIHHIHIIIHIIIHHIHIIHIIIIIIIIIIIIHIIIIIIHIHIIIIHIIIIII
@HISEQ:711:H5NNWBCX2:2:1101:11668:27147:ATCTCGTA
TTAAGTTCAGCGGGTAATCCTACCTGATTTGAGATCAAACGTTCAAAAAGCTGTCCTCGTCGAGGAGGGACATTTGTGAGCTCCAGCGAACCTCCATTGCTGAAGGTTACATCATGGTGGAAAACCACAAGCGTAGATATTTATCACACCTGTGATGCCACCAAACACTGGCAAGCTGATCCATTTGAGAGGAGCCAACCATAGGCCAGCAAGACCCCCAAAGTCCAAGCTCATCATGGCAAACCATGAGGAGTTGAGGTGTTAATGATACTCAAACAGGCATGCCCTTCAGAATAGCCAAAGGGCGCAAGGTGCGTTCAAAGATTCGATGATTCACTGAATTCTGCAATTCACATTACTTATCGCATTTC
+
@EHIFFEHHHEDDCCHHCHHIEE1<1<DCHE?HHEC@HHH@<<DGEFG?<CEFG1DFEH@0<CCHCH=DCEHH1FCCGHEGHCGH?CECHGDCGHHHGIFHCHEFCCEHC0DFC000F?EHHHH@E0C0F<C@DEDH?FCEHHHI?D/=GHGGHF::=.B@@GEDE86B6@A8.888@GH:?G@CFHIH6GHHG@9F8..BFB8-66..96..EDC@<<<<//<D<</////?HC/<//E?FD0HHHHFD0FIHHHHE<<1<<11HHF1HEEGHIIIIIHIIIIIGIFHH@HHHFD@F1@IHCHC?@GHEECE<1@G<?ED<<?EC1<11CEH@C<HEGHGF<<1C1ECC<?DCCGCHEE<10@HHEF?/?
@HISEQ:711:H5NNWBCX2:2:1101:14171:27063:ATCTCGTA
TTAAGTTCAGCGGGTAGTCTTACTTGATTTGAGATCGAGTTGAACAACACATAAAGTGTCGTAAAATCCTGCATCAGTCAGCAAAGAGGACAATTATCCTTTATGTTAGCTGCAGCAAAAGTAATAATCCTGTTTGACGAGGACTAAATAGATATGCTTTTAGCTCAGATAAAAGTCCAGCTGCACCTGCATTTCAAGCCGCCCGCCTACCGGTGAAGGTCGTTGGGATAGCTCAAGTCCACCCTCCCTTTTTTTTATCAAAAAAGAGAGGTTGAGGTGTTTACTGATACTCAAACAAGCATGCTCTTCGGAATACCAAAGAGCGCAATATGCGTTCAAAGATTCGATGATTCACTGAATTCTGCAATTCACATTACGTATCGCATTTC
+
IIIIIHIIIIIIIIIIIIIIIIIIIIIIIIIIIHIIHIIHIIIIIIIIIIIIIIIIIIIIIIIIIIIIIIIIIIIIIHIIIIIIIIHIIHIIIIIIIIIIIIIIIIIIHHIIIIIIIIIIIHHIIIIIIHEHHIIIIIGIIHIHHHIGIIIIHIGHI?DGGGHEEGHHIHIIIIIGIIIHIIGIIIHIIIIIIHHIIIGIHHIIHIIIIIIIIIGIHHHHFGIIH?HIHHHHHHEHG?HEHDHHGIHHHHHHIGHFHHDDHIIGIIIIIIIIIIHHGGIIIIHHGIIHIIIIIIIIIIIIIIHIIIIIHIIIIIIHHIHHEHHHIHHHHIHIHHHHIIIIHGIIIIIIIGHHIIIIIIIIIIIIHGIIIIIIIIIHHHIIIIIIIHIHI
@HISEQ:711:H5NNWBCX2:2:1101:14788:27118:ATCTCGTA
TTAAGTTCAGCGGGTAATCTTGCCTGATTTGAGATCGTAATTGATTATAAGTTTTAGCGAGCTGTGGACAGAACTCTGCAATGCGTCATTAATGTGAGATCGGGACGACTGTCTCGCTAGCACACATTGAGCCGCACTGGGAAGCTCATCAACTCGATGTAATCAAGCCAAATACACTTTCGCATATAAGGCCACTCCCAACTCTCAACTAGAGTTGATCTTGTTTTGCGATTCTCAAACAGACATACTGTTACTTACATAACAGTGCCATTCGCGTTCAAAGATTAGATGACTCACAGATTCATGCAAATCGCATCACGTTTCGCATTTT
+
IIIIIIIIIIHHIHIIIIIIIGIIIIIIIIIIIIIIIIIIIIHHHHIIIHEDGHGHIHIHIIIHIFHHIHIFHHFIIIIIIIIIHIIIIHHIIHIIIIIIIGGHHIIHHDHIIIIIIIIIIHIHIIIIIHGHHHHIHIIIIIIIIIIIIIHIIIIHHIHIIIIIIIIGIIIIIIIIIIHHIIIIIIIGIIHHHIIIIIIIIIIIIHIHHHHHHHFH@HIGHHIIIHHGIIIIIHHHIHHHIIIIIIIIIGIIIIGIIIIIIIIIIIIIIIIIIIIIIIIIHIIGHIIIIIIIIHIIIIHIGIIIIIIIIIIIHIIIIIIIHIHIIHIHIII
@HISEQ:711:H5NNWBCX2:2:1101:15731:27227:ATCTCGTA
TTAAGTTCAGCGGGTATCCCTACCTGATCCGAGGTCAACCTTTTGATTTTAATAAATAAAGATTATTAGATTTGTATGGCTAGTCGGTGTTCCCAAAAACGTTGCAGGCGAAAAGCGACCCCTCAATCGAGAAGGAGCCTCCCTTACCACGCCATGAAACCTGTGGGTTGACAATCACAGACCGCCTAAGGATTTCGGTGCGGAGGGAACGTCGGGCGCCCTCCAACTACCAGAACCGACTCCCCCACACAAGAAACGGGGGATCCGAGATGGTTGTAAATGACTCTCGAACAGGCATGCCTCCCGGAATACCAGAAGGCGCAATGTGCGTTCAAAGATTCGATGGTTCACTAAATTCTGCAATTCACACTACTTATCGCATTTC
+
HIIIIIIIIHHIHHHIIIIIIIIIIGIIIIIIIIIIIIHIIIIIIHIIIHHHIHIIHIIIHIIIGGGHIIHIIIIIIIHIIIHHIIHHIIIIIIGIHEHIHIHIIIGGHHHIIIIIHIIIIIIIIIIIIHIHIHFIIIIIIFHHHGIEFHIIIHHHIHIIIIIHHIHIHHHHHHIHHIIHEHHHHIIHGFHHIICIHIHHHIIIIIIHHIHIHHHIIHHHGIIIHHHHHGIGGIIIHIIIGIIIIHHIIIIIHHCIIIIIIIHHIIIIGIIIIIIIHHIIGHHHEHHHHHGHIHIHIIHHIIIIIIIIIIIIGIIHHHHHIIIIIIIIIIIIIIIIIHIHIIIGIIIIIIIIIIHIIGIIIIIIIIHHHHF<IIHHHIGIIGIII
@HISEQ:711:H5NNWBCX2:2:1101:18570:27163:ATCTCGTA
TTAAGTTCAGCGGGTAGTCTCACCCGATTTGAGGTCAAGGTTTGTGGGCCAAGTGGCAATCACTTAACCCATTGTCTTCTATGAGACGGTTAGAAGCAGGATCCAGAGCAAACACAGTGCGAGATCCAAGACGTAGAAATATCTTATCACGTCAAGTATCCGCAAAGCAGATCCCACTAATTCATTTTAGAGGAGCTGGCTTCAACAAAGTAAGGCCAGCAAGAACCTCCAGAGTCCAAAGCCTTCCTGGTTCAAGAAACCAAGAAGGTTTGAGGATTTCACGACACTCAAACGGGTGTGCCCTTCGGAATACCAAAGGGCGCAAGGTGCGTTCAAAGATTCGATGATTCACTGAATTCTGCAATTCACATTACGTATCGCATTTC
+
IIIIIIIIIIIIIIIIIIIIIIIIIIIIIIIIIIIIIIIIHIIIIIIIIIIIIIIIIIIIIIIIIIIIHIIIIGIIIIGHIIHIIIHIHIHIIHIIIGIIIIIIHIIIIGIIIIIIIIGEHIHHIHIHHHIIIIIIIIIIIIIFHIIIIIHHHIIIIIHHHIIIIIHHIIIHIIHHIHHIIIIIIIIIIIIIIIHHIHHIIHIIIIHIIIIIIHHFCH@GGFHCIHHFIIHIIIGIIIIIHHIIIIHIHIIIIIIIIHGHHEHIIIIIIIIIIIIIIIIIIIIIIIIHHGFEIIIIIIIIIIIIIIHIIHIIIIHHHFHHHHHIIIIIIIIIIIIIIIIIIIIIIHIIIIIIIIIIIIIIIIIIIIIIIIIIIIIIIGIIHHHIII
@HISEQ:711:H5NNWBCX2:2:1101:8796:27274:ATCTCGTA
TTAAGTTCAGCGGGTAGTCCTACCTGATTTGAGATCAAACGTTCAAAGAGCTGTCCTCGCCGAGGAGAGACATTTATGAGCCCCAGCGAACCTCCATCACTGAAGGTTATCTGGTGGAAAACCACAAGCGTAGATAGTTATCACACCCGTGATGCCACCAAACACTGGCAAGCTGATTCATTTGAGAGGAGCCGACCTGCAGGCCAGCAAAACCCCCAAAGTCCAAGCTCATCATGGGCAAAGCCATGAGAGTTGAGGTGTTCATGATACTCAAACAGGCATGCCCTTCAGAATGGTCCAAAGGGCGCAAGGTGCGTTCAAAGATTCGATGATTCACTGAATTCTGCAATTCACATTACTTATCGCATTTC
+
IIHIIIGHEGHIHII?EHHHHHIHIIEHIIIIGGHIIHGIHFEHHHFHHHGFHHGGHHCDHHFFHIHIHHHIHIIIIIIIIHHHIHFHHHIIGHHIIIHIIHHHIIHHIIHHFHIIIHEHHEGHIIIIIHIIIIIIIIIIHIHIGGHHIIGGIHHIHHIHHGHGHHHHHIHHFEGIIHIHIIIIIIIHHGGHHIHHIHIIHHEHHFHIHHIHIHHHIHHGCEHGCG@HFHFDHFGDFFHDDC0?IHHFFCDHGEEGHHHHHCIIHGHCHHHIIHEFHEIIIHHHHHCEHGHHGGHHECEGEE?@DHHGHEIHDHHHIHHHHHFGEHHCGHEIHIHIIHHIHCE?HEIHHCIIIIIIIIHHIIHHFEIIHHI
@HISEQ:711:H5NNWBCX2:2:1101:10901:27431:ATCTCGTA
TTAAGTTCAGCGGGTATCCCTACCTGATTCGAGGAGTTCCCACGTGTTGCTGTCCCCGCCCGACGGACGGGCCAGGGCCGGCAGCCTCGCCGCGCGCGAGCGCCAATGCGTCATATCACGCTCGGCCGCGCAGCAGGCGTCCGCCCATGGATTCCAGCGCGGTGGCCTCCCCGCTCGGGGCACGCCACCTCCGCCATGACCACGCCTCCGCCGGCGTGAGGGGTATTTCCAGAGACGCTCGAACAGGCATGCTCCCCGGAATGCCGGGGGGCGCAATGTGCGTTCAAAGATTCGATGATTCACTGAATTCTGCAATTCATATTACTTATCGCATTTC
+
EEG@GGFHEEHIICHHHIHHHHHGDCHIIIHIIIGHHHIIHEHIGHEHDGI?CCCFHHHIIHDHH?EHHIIDDHHHHHHHIIIDHHHHGHI?<<EHHHIHIHIHHDGGHHEDCGHHHFHDHIIHHCHHHHI?DHIHIIHHIIIIFDHIFHICGHFHIHDHGEDEEHHHHHHIHIHHHGDHHHHHIIHIIHFHHHIBCHHIIIHHHHHHHHHHDH@HGEEDEG@EFCF/GIHHIIECCGG@0FGIIHGEGCIGIHCHHE@HHIHHDHCECHHC@CHFEFDIIGIHHHHHGHHFIIIHHGEFGCHEFIHIFHHG?GHIIIHCHHEHIHEC0HEHIIHIH
@HISEQ:711:H5NNWBCX2:2:1101:11775:27495:ATCTCGTA
TTAAGTTCAGCGGGTAGTCCTACCTGATTTGAGGTCAAAAACAAAGAATATCACATTTATTTAAGAAGCCCAAGACCTCTAAAAGGCAACTGCCATGGCATAGATAGGCTATCATACCAAGGAACAGTCAACAAAGGTCATCCGCTAATGCATTTAAGGGAATTGCCAACTTTTTTGTGAAAAAAAGTTTACAAAGCCCCCACAATCCAAGCCACCCAATCAGCTTACAAAACTGAAAGTGGTTGAGTATTTAATGACACTCAAACAGGCATGCTCCTCAGAATACCAAGGAGCGCAAGGTGCGTTCAAAGATTCGATGATTCACTGAATTCTGCAATTCACATTACTTATCGCATTTC
+
IHIIIHIIIIIHIIIIIIIIIIIIIIIIIIHIHIIIIIIIIIIIGIIIIGIIIIIIHIIIHHHHHHIIIIIIIIIIHHIHIIIIIHIIIIIIIIIIIHIIIHIIGGHGHIHIHIIIIIIIHHIIIIIHIIIIIIIHIHEGHGIIIIIIIIHIHIIIIIHHHHIIHFHHIHIIIHIIIIHHHHIIIIHHHIIIIIIICGHIIIIIIIIIIIHIIIIHIHHDHHHIIHIIIIIHIIHIIIIIIIIIIIIIIIIIIIIIIIIIIHIIHIIIIIIIIGHIHIIIIHIHHGHIIIIIIHHHIIIIIIIIHIIHHIHIIIIIIIHIIHIIIIIIIIIIIIIIHIIIIIHIIIIIIIIIHIIIHII
@HISEQ:711:H5NNWBCX2:2:1101:12986:27469:ATCTCGTA
TTAAGTTCAGCGGGTCTTCCTGCCTGATTTGAGACCATGGTTCAAGTTAACCCGAAGGCTAACTTTAATAGGTGAGTGCTAGACAAATTCCATCACACGTACTGGGTATTAGAGAAACCGAAGTCCCATACACATACTTTTCCGTTACTTGACAGTATCCAGCAGCTATAGTTTTAAAAGCACGCAGGGTTAGTGCGACGCCTCAAATCTCTCCTTCCTTAGATATAAATACCCAAAGTTGGAAAATGAATACTATAGATTCTCAAACAGGCATACTCTGCCGAAACAGAGTGCAATGTGCGTTCAAAGATTCGATGATTCACGGAATTCTGCAATTCACATTACGTATCGCATTTC
+
IIIIIHIIHIIIIIIIIIIIIHIIIIHHIIIIIHIHHIIIEHHHHHHIIHHIIIIIIIIIIIIIIDGHHIIIIIFHIIIHIIIIIIIIIHIIIIIIIIIIIIIHIHHHEHIIIIEHIIIIIIHHFIIIIIIGIIIHIIIIIIIIIIIIHIHIIIIIIIIIIIIIHIHIIIIHHHHHHHIIIIIIHIIIIHHHIHHHIIIIIIIIIIHHHIHIIIIHGHGIHIHHHIIIIIIIHIIHCIHHIIIIIIIIIIIIIIIHHHGHHIIIIIHHHHIIHIHIIIIIIIIIIHGHIIIIIIHHIIHIIIHEIIHHIGIIIIIHHHGEHHHHIHIIIIIIIIIHGIHIIHHIHIIIGIIIIHIII
@HISEQ:711:H5NNWBCX2:2:1101:17612:27299:ATCTCGTA
TTAAGTTCAGCGGGTATCCCTACCTGATCCGAGGTCAACCTTTGATGAATGGGGATTTCTCCAATGGCAAGCAGTGCACCCACGATGCGAGCGAATAGTGCTGATAAGCCTTTACAACGCCACAAACACGTGGGGACCAACCGCCTCTGAATTTCGGTGGTGAGGTGATTTAACGTGATGCACGCATCCCCTCATTCACCAATAACCAATCCCCCAAATATTTTCTAAGAGGGATTGAACTGGTTGTTAATGACTCTCGAACAGGCATGCCCTCCGGAATGCCGAAAGGCGCAATGTGCGTTCAAAGATTCGATGATTCACTGAATTCTGCAATTCACACTACTTATCGCATTTC
+
HIIIIIGIIIIIIGHIIHIIIHHIIIIIIIIIIHHGHIIIHIIIFGHIIHFGHHIHIIIIIIIIIHEHIIIHIIIIIIIIIIIHIIIIHIIIIHIIIIIIIIGIIIHHIHIHIIIHIIIIIIIIIIIIIIIGHHDHIIIIIIDHIIIIHIIIHIIIIIHHIHIHHHHIHIIHHHIIIIIHHGHHIHHIIHHIIIIIIHHFFGCHHHHHIGFHHI?HGCEIHHIHIIHHIIHHHFCIHHIIIIIIHHIIIIIIIIIIIGIIIIIIIIIIIHHIIHIHIIIIIGHFEIHIIIIHHHDIIIIIIIIIIHIIIHIIIIIIIGIIIIIIIIIIIHIHIIIIIIHHIHHIIIIIGIIIIII
@HISEQ:711:H5NNWBCX2:2:1101:19614:27277:ATCTCGTA
TTAAGTTCAGCGGGTATCCCTACCTGATTCGAGGAGTTCCCACGTGTTGCTGTCCCCGCCCGACGGACGGGCCAGGGCCGGCAGCCTCGCCGCGCGCGAGCGCCAATGCGTCATATCACGCTCGGCCGCGCAGCAGGCGTCCGCCCATGGATTCCAGCGCGGTGGCCTCCCCGCTCGGGGCACGCCACCTCCGCCATGACCACGCCTCCGCCGGCGTGAGGGGTATTTCCAGAGACGCTCGAACAGGCATGCTCCCCGGAATGCCGGGGGGCGCAATGTGCGTTCAAAGATTCGATGATTCACTGAATTCTGCAATTCACATTACTTATCGCATTTC
+
IIHIIHIHGHHIIHIIIHIIIIIIHHIIIHIIIIGIHIIIIHIIIIIIHIIHHIIIIIIIIIHHHHHHHIIIIIHHHIIIHIIIIIIICHIIIHHIHHHHIGHHIIG?HFGHGIIIIIIHEEHIIIIGIIIHHIEHGHHHHIIIIIGICHHIHIHCDHHHHIHIIIIHIIIHHIHIHHHHHHGEHHHIGHIIIHIHGGIIIHIIIIHHHHIHIGIIIGIGIIIIHEHHGHHIIIIIIIIIIIIIIIIIGIIIIIIIIIIIIHIIHIHHEIIHHGHHCHHIIIHIFIIIGIIIIIIIIIIHHHIIIHIIIIHIIIIIGIIIIIIIIIIIIIIIIIIII
@HISEQ:711:H5NNWBCX2:2:1101:7844:27587:ATCTCGTA
TTAAGTTCAGCGGGTAGTCTTACTTGATTTGAGATCGAGTTGAACGACACATATGTGTCGTAAAATCCTGCATCAGTCAGCAAAGAGGACGATTATCCTTTATGTTAGCTGCAGCAAAAGTAATAATCCTGTTTGACGAGGACTAAATAGATATGCTTTTAGCTCAGATAAAAGTCCAGCTGCACCTGCATTTCAAGCCGCCCGCCTACCAATGAAGGTTGTTGGGATAGCTCAAGTCCACTCTCCTTTTTTTTTAAAAAAAAAGAGAAAAGTGAGGTGTTTACTGATACTCAAACAAGCATGCTCTTCGGAATACCAAAGAGCGCAATATGCGTTCAAAGATTCGATGATTCACTGAATTCTGCAATTCACATTACGTATCGCATTTC
+
IIIIIIIIIIIIIIIIIIIIIIIIIIIIIIIIIHIIIIIIIIIIIIIIHIIIIIIHHHIHIHIIHDHIIIIIIIIIIIIIIIIIIIIIIIIIIHIIIIIIIIIIIIHHIIIIIIIIIIIIIIIIIIIEHIGHIIIIIIIDHIIIHIIIIIIIGIHGHHHIIIGIIIIIHIHHIIIHHHGIGIGFEHHEHHGHHHHHIGHC-?EHIIIHIG@HHH.B6FEEEAB.HFB@G.@?E@F7A-A8-.BA9.7CIHGHHHIHHHIIIIIIIIIHHHIIIIIIIIIIIIIIIIIIHGIIIIIIHIIIHIIIIIIIGIIIIIIIIIIHEIGIIGHIIIHIIIIIIIIIIIIIIIIIIIIIIIIIIHIIIIIIIHIIIIIIHIIHIIIIIIIIIIIHI
@HISEQ:711:H5NNWBCX2:2:1101:14423:27529:ATCTCGTA
TTAAGTTCAGCGGGTATCCCTACCTGATCCGAGGTCAACCTTAGAAATGGGGTTGTTTTACGGCGTAGCCTCCCGAACACCCTTTAGCGAATAGTTTCCACAACGCTTAGGGGACAGAAGACCCAGCCGGTCGATTTGAGGCACGCGGCGGACCGCGTTGCCCAATACCAAGCGAGGCTTGAGTGGTGAAATGACGCTCGAACAGGCATGCCCCCCGGAATACCAGGGGGCGCAATGTGCGTTCAAAGATTCGATGATTCACTGAATTCTGCAATTCACATTACTTATCGCATTTC
+
IHIIIIIIIIHIIHIIIIIIIIIHHHHIIIHIIDHIIIIIIHGHHIIIIIIIIIIHIIIGIIIHIHHIIIIIIIIIIIIIIIIIIHIIIIIIIIIIIIIIIIIIIHIIIIIHIIIHHHIHHIIIIIIIIIIHHHHIIIIIIHIHIGIIHIIIHIIIIIHIIIHHIIIIIIIIIIIIIIHIIIIIIIHIIIHHIIIIIIIIHEHIHFIIHIIHIIIIHIIHEIIGIHIHIIIGIIIHHEHGIIIIIIHHIIIIIIHGIIIHFIIHIHIIIIIIIIIIHIHIIIIIIIIIIHIIIIHH
@HISEQ:711:H5NNWBCX2:2:1101:14464:27571:ATCTCGTA
TTAAGTTCAGCGGGTATTCCTACCTGATCCGAGGTCAACCTTAAAAAATTGGGGGTTTTACGGCTAGAATCCCTCCGAATCCCAGTGCGAGACGTTAGTTACTACGCAAAGGAGGCTCCGAGAGGGTCCGCCACTACCTTAAGGGCCTACGTTAACCGTAGGGCCCCAACACCAAGCAGAGCTTGAGGGTTGAAATGACGCTCGAACAGGCATGCCCGCCAGAATGCTGGCGGGCGCAATGTGCGTTCAAAGATTCGATGATTCACTGAATTCTGCAATTCACATTACTTATCGCATTTC
+
IHIIIIIIIIIIIIIIIIIIIIIIIIIIIIIIIIIIIIIIHHHIIIIIIIIHIIIHHIIIIHHHIIIIIIIIHHIHIIIIIIIIIIIIIIIIIIGHHIHIIIIIIHIIIIIIIIGIIIIIIIIIHIIIIIIIHIIIIIIIHIIIIIIIIIIIIHIIHIHIIIIIHHIIIIIIIHIHHIIHIIGIIIIIIHIIIIIIIHIIIIIIIIIIIIIIIIIIIHEHIGIHIIIIIIHEHHIHHIIIHHIIIIIIIIIIIIIHIIIHIIIIHIIIHIIIIIIIIIIIIIIIIIIIIGIIIIIIIIII
@HISEQ:711:H5NNWBCX2:2:1101:18064:27512:ATCTCGTA
TTAAGTTCAGCGGGTAGTCCTACCTGATTTGAGATCAGATCATAAAGTATATTGTCTAATTTAATAGACTATTAGAAGCGGTTCATCCGCAATCCTGGCCACCTTTTTTTACGGGGTGTCCTCAGCGAGTGATACTTATCACGCCGAGTGGAACCAAGTTTACTGAGATCCAGCTAATATTTTTAAGAGGAGCAGACGTGAATCCGCAAAAACCTCCAAGTCCAAAACAAAACCAATCGAATTAACAAAAGATTTGTTTTGAGAATTTCATGATACTCAAACAGGCATGCTCCAAGGAATACCAAGGAGCGCAAGGTGCGTTCAAAGATTCGATGATTCACTGAATTCTGCAATTCACATTACTTATCGCATTTC
+
IIIIIIIHIIIHIIIIIIIIIIHIIIHIIIIHIEHIIIIIIIIIHHHHIIIIIHHHHHIIIIIEHIIIIIIIIIIIHHIIIIIIIIIGIIIHHIIIIHHIFHIIIIHIIIIIHIHIIHIGHIIIHIIIIIIGHHIIIIIIIIIIHHIGHHIHIHHIFHHHHIIIIIIIIHHHHHIHIIIIIIHIEHCHHHIIIIHHHHHHHIIIIIIHHHFHDH?GIIHIHIIHIHHIH?HHHHGC@HHHHHHIIHHHGIIIIHIHEIHIIHHIHFHIIIIIIIHIHIHCHHHIHIIIIHGIIIHGGIHHHHHGHHHHIIIHIIIIIHHIIIHIGIIIHGIHIIIIGHIIIIIIHIIIIIHHHIIIIHHHIIHFIHGHGHIIIII
@HISEQ:711:H5NNWBCX2:2:1101:19086:27745:ATCTCGTA
TTAAGTTCAGCGGGTATCCCTACCTGATCCGAGGTCAAGAGCAAAATGTTTGACTTGATGGACGTCGACATTCAAGGCAAGAAACGCAAAATGTGCTGCGCTCCCAGGCCAGTATGCCGGCTGCCAATTGCTTTAAGGCGAGTCCACGCGTAAAAGCGGGACAAACACCCAACACCAAGCAGAGCTTGAGGGTACAAATGACGCTCGAACAGGCATGCCCCATGGAATACCAAGGGGCGCAATGTGCGTTCAAAGATTCGATGATTCACTGAATTCTGCAATTCACACTACTTTTCGCATTTC
+
IIHIHHHHIIGIHIIIIIIIIIIIIIIIIIIIIIHIIIIHHGHHHIIGHIIIHIIIIHHHIIIIIGHIIIIIIIIHIIIIIIIIIIIIIHHHGGHHIIIIIIIIIIIIIIHIHEHIIIHHIHHIIIIIIHHHGHHFHHIIIIIIIIHHIIHHIIIIIHHHIIIHIIIIIIIHHHIHHHHIIIHIHHIIIIHIIIHHIIHIHIIIIIIIIIIIHIIIIGIIIIIIIIIIHIHIHHEIIGIHIIIHHIGHHIHGIIIIIIIHIIIIHIIIIIIHIIIIHIIIIIGIIIIIIHIIIHHIIIIIIII
@HISEQ:711:H5NNWBCX2:2:1101:20566:27677:ATCTCGTA
TTAAGTTCAGCGGGTAGTCCTACTCGATTTGAGGTCAAGTTGTCAGACATTGTCCGAAGACAGTTTATGAAGCACAGAGCTCCCAATCAGCCACCCTCTTTCGAGGCGCCGGCGAAGACACTTATCACGCCGTACTATGTCCAACTAGGAGTTGCACTAATGCATTTGAGGTGAGCCACCGCGCAGCAGCAACACCCAAGTCCACCACTCCCAATCCAAAGGATCAGAGAGTGTGAGAGTACAATGACACTCAAACGAGCATACCCTTCGGAATACCAAAGGGTGCAAGGTGCGTTCAAAGATTCGATGATTCACTGAATTCTGCAATTCACATTACTTATCGCATTTC
+
HIIIHCHHEHHIIIDHHHIIIIIGHHHHIIIIIICHHHIIIIGHHEHHHIIEHIIIGIIIIHGHEGGHHHCHHHIIIIIHIIHHHGIIIFHIIIHIGH@FHIFHHHIICEHHHHGIIDHFHHCHCHHIIGIDHHIIIHHIIHIHHCHHHIEG@EGHHHIGHEHHCHEHHI?HCG?EAIHHDCDHIIHIIIHHHFHGEHIHEHEDGCEHIHHEHH0FEIHGHHFGIHGHHIHCIHHCHHEIIGHHHHCCCE?HCC<EHIIIHIIHIIIIIIHHCHHECHHFGEHIIHIGIHGIIIHGHFFHHHIIHEIIIIHGEIHHHHIIIHHGCHEEEIIHGHIIIIIIIHGHHIIII
@HISEQ:711:H5NNWBCX2:2:1101:4250:27846:ATCTCGTA
TTAAGTTCAGCGGGTGGTCCTACCTGATTTGAGGTCAAGTTTATCAAATCCAATGACATATAAGCAGCCATGACCTTTCCCATCAGATGCAGATAATTATCACACCTGACAGAGGTTCGACCACTCATGCATTTCAGGGGAGCAGACTACAAGGCCAGAGCCTGCATAACCCCCAAATCCAAGCCACACACACCATGGTGTGGGTTGAGATATTGACGACACTCAAACAGGCATGCTCCTCGGAATACCAAGGAGCGCAAGATGCGTTCAAAGATTCGATGATTCACTGAATTCTGCAATTCACATTACTTATCGCATTTC
+
HIIIIIHIIIIIIIIIHIIIIIIIIIIIIIIIIIIIIHIHHHHIIHIIIIIHGIIIIIIIIIHHIHHIIIIHIIIIIIIIIIIIIIIIIHIIIIIIIIIIIIIIIIIHIIHHIHHHIIIIIIIIIIIIIIIIGIIIHIIHIHIIIIIIIIIIHEHHEIIIIIIIIIIIIIIHIIIIIHIHIIIIIIIIIIIIIIIIIIIIIIIIIIIIIIIHIIIIIIIIHIIIIIHHIIIIIIIIIIIIIIIIIIIIIIIIHIIIIGIIHIIIIIIIIIIIIIIHHIIIIIIIIIIIIIIIIIIIIIIIIIIIIIIIHIIIIIIIIIIGI
@HISEQ:711:H5NNWBCX2:2:1101:4991:27816:ATCTCGTA
TTAAGTTCAGCGGGTAATCCTACCTGATTTGAGGTCAAGACTTAAATTGTATTGCCTAATGGCAGTCCAAAGACAATTTGAAGCGGTCAAACAAATTCACTAGCGACAGCACAGATGATCAAGTCTATCAAACTGGGGCCAGTTGTTTGCAACCTGCTAATACATTTAAAAGGAGCTGACTTTGACAGTTAGCAAGGCCTTCAAAATCCAAATCACAGAGCAAAGTCTGGATTTGATGTTGTTAATGACACTCAAACAGGCATACCCTCTGGATTACCAGAGGGTGCAATGTGCGTTCAAAGATTCGATGATTCACTGAATTCTGCAATTCACATTACATATCGCAATTC
+
HIIIIIIGHIIGHGHIIHHIIHIIIIIIIIIIIIHIIIIIIIIIHIHIHIIIIIHIIIIHHIIIIHIIIIIIIIIIIIIHIIHHIIHHIIHIIIIIIIIIIIIIIIIIHGIIIIIIHIHIIHHHIIIFFHIHIIIHEEHHHIIHHHIIFGHIHIIIIFHIIIHGHIGHHIIHIHFHHIHGIHIGHIIGIIIFEHH?EGHHI@IIIIHFGCHHHECCDC<0E@GHHEEF<HHEFHHIHFHHF<HEHGIIHIIHIIIHIHIIIIIIHIIIGHGHHHIHHHHHHEIIIIHIHE<EIHGHIIIIIIHIIIIIHIIIHIIIIIIIIIIIIIIIIIIIIIIHIIHGIIIIIIIIII
@HISEQ:711:H5NNWBCX2:2:1101:10701:27982:ATCTCGTA
TTAAGTTCAGCGGGTAGTCCTACCTGATTTGAGGTCAAGTTCAAAAATAATGCCAGAAGGCAGTCCCCAGAGAGGACAGTTTGAAGCAGAAGACAGACTCCTCAGCGATAGCATAGATTTATTATCAAGCCAAAGCCGATTCATTAAGTTCTGCTAATGTATTTAAGAGGAGCCAGTTTATTTCACCAGCATAAGCCTCCAACATCCAAGGCTTCAAAAAAGGTTTTGAAGTTGAGATATTAATGACACTCAAACAGGCATGCCCTTCGGAATACCAAAAGGCGCAAGGTGCGTTCAAAGATTCGATGATTCACTGAATTCTGCAATTCACATTACATATCGCAATTC
+
HIHIIIIIIIIIIIIIIIIIIIIIIIIIIIIIIHIIIIIIIIIIIIIIIIIIIIIIIIIIIIIHHFHIIIIIIIIIIIIGHHIIIIIIIIIIIIIHIIHHIIIIIIIIHIIIIHHIIIIIHHIGIHIHHIIIHIHHHIIIIIIHIIIHIHIIIIIIIIIIIHIIHIIIIIIHIIIIIIIIHHIIIIIIIIIIIIIIHIIIIIIIIIIIIIIIIIIIIIHHIHIIIIIIHIIIIIIIIIIIIIIIIIIHHIIIHFIIIIIIIIIIIIIIIIIIIIIIIIIHHIIIIHIIIIIHIIIIIIIIIIIIIIIIHIIIIIIIIIIIIIIIIIIIIIIHIIIIIIIIIIIIIIII
@HISEQ:711:H5NNWBCX2:2:1101:11051:27910:ATCTCGTA
TTAAGTTCAGCGGGTATTCCTACCTGATCCGAGGTCAACCAGATGATAAAACCAGAGGTTTGGTTTTGGCAAACCACACCATCCAACCACTCAAGACGAAGATAGATCTACTACGCTTGAAGTTGGAAGGGCATCGCCACTGATTTTCAGGCCCGTCCAGTGGACGGAGGCCCAACACCAAGCCAGGCTTGAGGGTTGTAATGACGCTCGAACAGGCATGCCCTCCGGAATACCAGAGGGCGCAATGTGCGTTCAAAGATTCGATGATTCACTGAATTCTGCAATTCACATTACTTATCGCATTTC
+
IHIIIHIIIIIIIIIIIIIIIIIIIIIIIHIIIIIIIIIIIIIIIHIIIIGIHIGHHHHIIIIIIIHHIIIHHIIHIIIGHIIIIIIIIIIIIIHHIIIIIHIIIIIIIIIIIIIIIIIIIIIHHIIIIIIIIIIIIIIIIIIIIIIIIIIHIIIIIIIIIIIIIIIIIHHIIIIIHIIIIIIIIIHHHIHIIIIHIIIIIIIIIIIIIIIIIIIIIIIIIIIIIIIIIIIIIIIIIHIIIIHIIIIIIGIIIHIIIIIIIIIIIIHIHIHIIIIIIIIIHIIIIGIIIIIIIIIGGIIIIIIIII
@HISEQ:711:H5NNWBCX2:2:1101:11566:27826:ATCTCGTA
TTAAGTTCAGCGGGTATCCCTACCTGATCCGAGGTCAAAGACGGTAATGTTGCTTCGTGGACGCGGGCCACGCCCCCCCGCAGACGCAATTGTGCTGCGCGAGAGGAGGCAAGGACCGCTGCCAATGAATTTGGGGCGAGTCCGCGCGCGAAGGCGGGACAGACGCCCAACACCAAGCAGAGCTTGAGGGTGTAGATGACGCTCGAACAGGCATGCCCCATGGAATACCAAGGGGCGCAATGTGCGTTCAAAGATTCGATGATTCACTGAATTCTGCAATTCACACTACTTATCGCATTTC
+
IIIIIHIIIHIIIIIIIIIIIIIHHIHHIHHHHHHIIIIIHIHIGHHHHHIIIIIIIIIIHIIIHIGIIIIHIIIIIIIIICHHIIIHIIIIHIIIIIIIIHIIIIIIIIIIIIIIIIIHHIIIIIIIIHHIIIIIIIHHFIIIIIIIIIIIIIIIIHIHIIIHHIHGHHIIIIIHIIIIIHHIIIIIIIIIIIIIIIIIIIIIIIIHIIIIHHIHHIIIIIIIIIIIIIHHHIIIHFIIIIHIIIIIIIHIIIIIIIIIIIIIIIIIIIIHIIIIIIIIIIIIIIIIIIIIIIIHIIIII
@HISEQ:711:H5NNWBCX2:2:1101:11524:27903:ATCTCGTA
TTAAGTTCAGCGGGTGGTCCTACCTGATTTGAGGTCAAGTCAAATAAAGTTCAATCCAGCAAACGTAAAACGACCCCTCGGATGCAGATAATGTTATCACACCCAACAAAAGAGGCCTTTTATTTCGCTCATGTATTTCAGGGGAGCAGGCTGACCGAGTCGGAGCCTGCAATCATCCCCCCAAGTCCAAGCCATACCGCTTTCGCGCATGGTTGAGATATTAATGACACTCAAACAGGCATGCTCCTCGGAATACCAAGGAGCGCAAGATGCGTTCAAAGATTCGATGATTCACTGAATTCTGCAATTCACATTACTTATCGCATTTC
+
IIIIIHIIIIHIIIIIGIHIIIIIIIIIIIIIIIIHIHIGHIIIIIHIHGHIHIIHIIIIIIIIIIIIIIIHIIHIIIIGHHIIIIGIIIIIIIIIIIIIIIIIIIIIIIIHIHHHIIIHHHHHHIHIHIIIIIHIHIIIIHGHHIIIGIIIIIIIHIIIHGHIHIIIIIIHHIIIHHIIIIIIIGIIIIIIIIIIIIIIHIIIIIHIHIHIIHIIIIIIHIIIIIIIIIIHIIIIIIIIIIIHIIGIIIIIIIIIHIIHHIHHEIIIIIIIIIIIIIIIIIIIIIIIIIIIIIIIIIIIHHIIIHIIIIIIIIIIIIIIIIIHHHGII
@HISEQ:711:H5NNWBCX2:2:1101:11723:27988:ATCTCGTA
TTAAGTTCAGCGGGTATCCTCGTCTGATCTGAGGTCAAGGGTCAGGGAACCGTAAGGTTCCTCAGGTTGGAGGCGGGGCGTTGACCGGATGCTGTGCCGACGTGTGTAAGAATTTTTACGAGTCGTCGCAATCCTGGGTCAACATGCCCGCTAGCTTTTCTCCGCGTTTAAGCGGGGGAGGGCCCGTCCCGTACCGAAGCACGGCGGCCAGCATCCCCGCGCCAGCATGCCCGTTGTCCCGCGATCTTTTTGTAAAAAAAACACCGGAGGTCGGAAAGGTTTTACTGACGCTCAAACAGACGTGCCTCTCGGAATACCAAAAGGCGCAATGTGCGTTCAAAGACTCGATGATTCACTGAATTCTGCAATTCACATTAACTATCGCGTTTC
+
HHHIIIIIHHHIGIIIGHHIIIHIHHHIIGIGIIIIFHIIHCCFHHFHHHGHGHHIIIIIHIHIIFCFHHIIIIHHHDEHECDHHGHDHEDHHCFGHICHHIIIHHDFHGHIEHFIIIIHHEDHHEGDHHDFH??D@H?GCDGHE?@DH=CHHHHICEGHHHHGHI8EHHHFIDHH@EIHDDHHHHHHHFEHEEG@EHHH?C==DFEHHF8CF6<>,>5GHCCGFGA,HECCHFG?,7,<HCHGB:FECHCHA?HIHEHEEHEIIHHHID@HG@HIIIHHFFGDEE<<C?1HHGHGHHC<EGFHHCDHDHHIIHHHHHGCC0HCIHHHHHHHHCHIIIHH?GCIIIHEEHGHHGIHHEEIIHIHGHFH?HHHHF1HIHHG<HHHEGIHIH
@HISEQ:711:H5NNWBCX2:2:1101:15766:27876:ATCTCGTA
TTAAGTTCAGCGGGTATTCCTACCTGATCCGAGGTCAACCTTTCAGAAGTGGGGGGTTTAACGGCGTGGCCACGCTGTTTTCCAGTGCGAGGTGTGCTACTACGCAGAGGAAGCTACAGCGAGACCGCCACTATATTTGGGAGCCGGCGCGCCCCGGGGGGCACGCCGATCTCCAACACCAAGCCCGGGGGCTTGAGGGTTGAAATGACGCTCGAACAGGCATGCCCGCCAGAATACTGGCGGGCGCAATGTGCGTTCAAAGATTCGATGATTCACTGAATTCTGCAATTCACATTACTTATCGCATTTC
+
IIHIIHHHHHIHHHHHIIHIIIIHHIIIHEGEHDHHIIIFHFHHHHEHGIIIIIIIIIIIIIHHIIDHIIIIIIIGHHIHIIHIIIHGHIHHDGGHIIIIIIHHHIIIHIIHGHHIIIIIIIIIIIIIIIIIIIIIIIIHGEHHIIIIIIHIIIIIHHHIIIHIHFHIIHHHHHIHIIHHHHIIIIIIHGHIIIIIHIIIIIHHHHIIIIIIIIHHIIIIHIIHIIIIIIIIIIIIIIIHIHIIIHGIIIHEHEIIHIIIIIIIIIIIIIIIIIHIIIIHIIHIIIHIIIIIIIIIIIIIHHHIIIIIII
@HISEQ:711:H5NNWBCX2:2:1101:16052:27863:ATCTCGTA
TTAAGTTCAGCGGGTATTCCTACCTGATCCGAGGTCAACCTTGAGAAATAAAGGGGTGAGAGCCGGGCCGTATGACTACTGTATGCGTGCTGTTATAAGCTCGTTGCATATAGAGTCTCTACGACACCGGTCATTATCTTTGGGACCTGTCACCAGGTGACAATGGGCCCAACAACAAGCCAAGCTTGATACTGTGATAATGACGCTCGAACAGGCATGCCCTTCGGAATACCAAAGGGCGCAATATGCGTTCAAAGATTCGATGACTCACTGAATTCTGCAATTCGCATTACTTATCGCATTTC
+
IIIIIIIIIIIIIGIIGIIIIHIIIIHIIIIHGHIIIIGIHIIIIIIIIIHIIIFHHCGGFHIIIIGGIIIIIGIIIIIIIIIIIIIIIIIIIIIIIIIIIIIIIIIIIIIIIIIHHIIIHIIIIIIIHHFEIIIIIIIIIIIIHIIIIIIIGIIIIHIIHHHIHHIIIIIIIIIIIIGIHIIHFHIIIIIIIIIIIIIIIIIIIIIHIIIIHIIHHHIGHIIIIIIIIIIIIHHHHIHIIIIIIIIIHGIIIIIHIIIIIIIIIIIIIIHIHIIIHIIHIIIIIIIIIIIIIIIIIHIIIIIII
@HISEQ:711:H5NNWBCX2:2:1101:17263:27933:ATCTCGTA
TTAAGTTCAGCGGGTATTCCTACCTGATCCGAGGTCAACCTTGAGAAATAAAGGGGTGAGAGCCGGGCCGTATGACTACTGTATGCGTGCTGTTATAAGCTCGTTGCATATAGAGTCTCTACGACACCGGTCATTATCTTTGGGACCTGTCACCAGGTGACAATGGGCCCAACAACAAGCCAAGCTTGATACTGTGATAATGACGCTCGAACAGGCATGCCCTTCGGAATACCAAAGGGCGCAATATGCGTTCAAAGATTCGATGACTCACTGAATTCTGCAATTCGCATTACTTATCGCATTTC
+
IIIIIHIIIIIIIIIIIIIIIIIIIIIIIIIIIIIIIIIIIIIIIIIIIIIIIIIIHIIHHHIIIIIIIIIIIIIIIIIIIIIIIIIIIIIIIIIIIIIIIIIIIIIIIIIIIIIIIIIIIIIIIIHIIIHIHIIIIIIIIIIIIIIIIIIIIIIIIIIHIHIIIIIIIIIIIIIIIIIIIIIIIIIIIIIIIIIIIIIIIIIIIIIIIIIIIIIIIIHEEEHIIIIIIIIHIIIIHIIIIIIIHIIIIIIIIIIIIIIIIIIIHHIIIIIIIIIIIIIIIIIIIIIIIIIIIIIIIIIIIIIII
@HISEQ:711:H5NNWBCX2:2:1101:20625:27963:ATCTCGTA
TTAAGTTCAGCGGGTAATCCTACCTGATCCGAGGCCAAAATTGATAATATGGTGGGTTTAACGGCTGGGGCGCGCCGGAACACCCTGGACGACGTAAAGTTACTACGCCCGGGTTTACAGCGGTCCCGCCACTGGATTTCAGGGCCTACAGCATGCTGTAGTGCCCCCACACCAGGCACCCGGGCCTGAGGGTTGTCAATGACGCTCGGACAGGCATGCCCGCCGGAATACCGGCGGGCGCAATGTGCGTTCAAAGATTCGATGATGCATGAGGTCTGCAATTCACACTAGTTATCGCATTTC
+
HFC@<<FG@1@CH<C/1<@G@1DHH<CGEHIHHH<H?C1CECFEHF@FC@CH<CEECGHFH?CEC<C@0<EHIGHHD/<//D<EHHICCE?CDH/<1==FHFHIIII?ED/D/=EH0DD@D//0DFH<F<EHH000<DFGH:D/DD@/;/;DFE/F///8/;:/DFH-:?=EHE..F.AG.-:E<EEF?H@B=@DGGDDBEHHHEHEHG@HCD<0<///C?CC?GC<</C<?DIHGHHIHG@D/<CE<<11EHGED<1?IHFHED<1HGFGD1<1E@CEGC11HGCD<<1CCC1CEEGC?/FH
@HISEQ:711:H5NNWBCX2:2:1101:1947:28118:ATCTCGTA
TTAAGTTCAGCGGGTATCCCTACCTGATCCGAGGTCAACCTTTTGATTTTAATAAATAAAGATTATTAGATTTGTATGGCTAGTCGGTGTTCCCAAAAACGTTGCAGGCGAAAAGCGACCCCTCAATCGAGAAGGAGCCTCCCTTACCACGCCATGAAACCTGTGGGTTGACAATCACAGACCGCCTAAGGATTTCGGTGCGGAGGGAACGTCGGGCGCCCTCCCACTACCAGAACCGACTCCCCCACACAAGAAACGGGGGATCCGAGATGGTTGTAAATGACTCTCGAACAGGCATGCCTCCCGGAATACCAGAAGGCGCAATGTGCGTTCAAAGATTCGATGGTTCACTAAATTCTGCAATTCACACTACTTATCGCATTTC
+
IIIIIIIIIIIIIIIIIIIIIIIIIIIIIIIIIIIIHIIIIIIIIIIIIIIIIIHHIIIIIGHHIHHHHHIIIIHIIIIIIIIIIIIIIIIIIIIIIIIIIIIIHHHIIIIHIIIIIIIHIIIGIIIGHHHHHHGIHHIIIIGIFHHHIIIEHHIEFHIIIHIDHGIIIIIIIIIIIIIHCIIHGGIIHHIIHHHIIIIHIIIHIHIIHHGIIIHIIIIIHFIHGHIHHHHIIHHHECHHHCE.IIIIHFIIHCHEIIIIHHIIIHIIHGHHHIHHIIIIIIIIHIIIIHHHIIIIIIIIIGIIIIIIHHIIIIIHEHIIIHHHDHHHHIIIIIIIIIIIIIIHEIIIIIIHIGIIIIIIIIIIIIHGDGHGIIIIIIIIIIIII
@HISEQ:711:H5NNWBCX2:2:1101:11584:28238:ATCTCGTA
TTAAGTTCAGCGGGTATTCCTACCTGATCCGAGGTCAACCTTAGAAGTAAAAGGTAAGAGGAGAACCCCCCACCTCTTTGGTTAAACGGTGTCTGGAAGTCTGACCAAGTACGTGCCCGAAAGCTCAGTGTACTGGAGTCCTCAGCAGACGCCGTCATTATCTTTGGGGCCAGCCCGTTTAACGGGGCTTGGTCCAACAACAAGCCGGGCTTGAGGGGTGATAATGACGCTCGAACAGGCATGCCCTTCGGAATACCAAGGGCGCAATGTGCGTTCAAAGATTCGATGACTCACGGATTCTGCAATTCGCATTACTTATCGCATTTC
+
IIIIIHHHHIIIGIIHIIHHIIIIIIIIIHIIIGIIHIIIIIHIIIIIGHGIHIIIIIHIIIIIIHIIIHIIIIIIIIIIIIIIIIIIIIIHFGHHGIIHEHHIHHIIFIIIIIHIHIIHIIIHIIHHHIIIHIIIHIFHIHEFEEFHHHIIIIIIIIIIIIHGHFHGIIHHHHHIIIIIIIIGHHHIHGIHHHIIIHHIIHIIHEHHIIIHIHHHIIIFHG@?GHIHHGGHHHHEHIIIHEEC<IIIHHIIIHHFHF<DHIHHFIHHHEECGHECGHGHIHIGIIIHIHHHHIHIHG?DHGIIIIIHHHIIHGHHEHHGHHHDIIH
@HISEQ:711:H5NNWBCX2:2:1101:15500:28153:ATCTCGTA
TTAAGTTCAGCGGGTGGTCCTACTCGATTTGAGGTCAAGTTGTCAGTTGTTGTCTGAAGACAGTTGGAAAGCACAGAGCTCCTGATCAGCCACCCTCTTGCGAGGTGCCGGCGAAGATACTTATCACGCCGTACTATGTCCAACCAAGAGTTGCACTAATGCATTTGAGGTGAGCCACAGTTAAGCAGCAACACCCAAGTCCACCGCTCCCAATCCAAAGGATCAGAAGTGTGAGAGTACAATGACACTCAAACGAGCATACCCTTCGGAATGCCAAAGGGTGCAAGGTGCGTTCAAAGATTCGATGATTCACTGAATTCTGCAATTCACATTACTTATCGCATTTC
+
EHGHGEHEGHHHHC<C?E@FHGHIHFHIHHIIHDHEHII@HHFH?GDGHHHIHEHHGHEHHHHHH<CEHIIIHIIEFHIEEHHIIIIIHIIIHHHHIHIIIIHIIIIHHHGIIHHHIIIGHHHF0FEHHIGHIIIGIHHIGHHIHHHICHHFHHIIIIGFHHHHIGHHGEHHHHHIHHHHHHHHHHHCHIIIIEFHHIHHFCFGH/?C?EHIIG?C<0C<00HFGHGHCEHCHEHFFHFHHF<C<<<@1DHECHECEEGHHIHIHHHEH?FHIHHFF1CCHHFHHHE<E<GCGIIIIHG@HHHHEF?HHCGHGCGDEHHEHH@GC?EG?EFHIHCC@HEEEIHH?C<
@HISEQ:711:H5NNWBCX2:2:1101:16296:28165:ATCTCGTA
TTAAGTTCAGCGGGTGGTCTTGTCTGATCTCAGGTCGAAGGTTTGAATTTTCTTTCGCCCGAAAGCGTCAGAAAAAATTCCTGCTTATGGCCGAGCGGCATTTGAGCCCTCTGCAGTCGAACGACAGCGGCATGCAGCGTGAAGCCACCTACCATGCTGGCGCTCTTTTGAGAGAGTCGCGCCGCGAGCCCTGCACTTCAGCCGACCCGCCGCCTATTAATTAAAAACTAACAGCAACGAGACGGCCACGTCCGCCCGTTCTCCTTTGCAAATGAAAGGGGAGGGGCGAGGGGTGAGCCGACGCTGAGACAGACATGCTCTCGACCGAAGTCTCGAGCGCAATATGCGTTCAAAGATTCGATGATTCACGGAATTCTGCAATTCACACTACGTATCGCATTTC
+
HHIIIIIHIIGIIGEHCHIIIHHIIHIIGHIIIIIHIIHHIIIHIHHIIIIHIHIIEHEGHGIIDCEHHFHFIIGGIIIHHHHHGIIIIHHHHHHIIIHHHHHHIEHFCCGH?HHHGHGIIIIIIIIIIIIIHIIIIIIIGDHIGIIIIIIHIIGGHIFEHHC<E@/BGEGGGHHHHHHHHIIHHC@<<HIIIF?HHEF7BHHDHIIHIHIHHHF??CHHHEGGEH@?HG@IIIIGHHCHDHHF<HIHIHHGHIHIHHG?IEIHFHFHHGHIIHG?HIIIHFIIIHIIIIHHCHG?HEGIIHIIHIHHHIIIIIHIHIIIIIIIGIIIIIIIIIHIIIHIIIIHIIIIIHIIIIIHIHIHIIIGHIIHHIIIIIIGIGIIIIHIHHHHG<HEHHHIIIIIIIH
@HISEQ:711:H5NNWBCX2:2:1101:17491:28128:ATCTCGTA
TTAAGTTCAGCGGGTATCCCTACCTGATCCGAGGTCAACCTGTAAAAATTGGGGGTTGCTGGCAAGTAAACCTACCGGACTCAGACGCGAGGAGTATTACTACGCGTAGAGCCGATAGGCACCGCCACTGATTTTAGAGGCCGCGGAACCGCGAACCCCAAGACCAAGCGTGAGCTTGAGTGGTTGTAATGACGCTCGAACAGGCATGCCCCCCGGAATACCAGAGGGCGCAATGTGCGTTCAAAGATTCGATGATTCACTGAATTCTGCAATTCACATTACTTATCGCATTTC
+
EEHFHHGIHIGIIGIIE@HHIHEHHHFFHHHIIGIGHGHGIIIIHIIHIGFFHHIIIH?GHHHIHEGEDGHIHCDGCHHIIIIIIIIHI<FEFCHHHHIIIIIHIHIIIHHHHIHHIIFHHIIIHDEHHHHEHHHIIFFHHHIIHHGHIEIIIIHICHHIHIIIIIEIIIHHEHHHHIIIIIHHIIHFHHEHIHHIIIIHIIIHHGHHGIHHHHHGIIIIIIIIHEIHHIIHHCHHIHHCHHHHHHFCHHHEHEIIIIIHHHGEFEEEHEEHHHGIHIHGGHHHGHHFIIIIIG
@HISEQ:711:H5NNWBCX2:2:1101:17883:28240:ATCTCGTA
TTAAGTTCAGCGGGTCTTCCTGCCTGATTTGAGACCATGGTTCAAGTTAACCCGAAGGCTAACTTTAATAGGTGAGTGCTAGACAAATTCCATCACACGTACTGGGTATTAGAGAAACCGAAGTCCCATACACATACTTTTCCGTTACTTGACAGTATCCAGCAGCTATAGTTTTAAAAGCACGCAGGGTTAGTGCGACGCCTCAAATCTCTCCTTCCTTAGATATAAATACCCAAAGTTGGAAAATGAATACTATAGATTCTCAAACAGGCATACTCTGCCGAAACAGAGTGCAATGTGCGTTCAAAGATTCGATGATTCACGGAATTCTGCAATTCACATTACGTATCGCATTTC
+
IIIIIIIIIIIIIIIIHIGIIIIIIIGIIIHIIHIIGIIIIHHHIHIIGHEHIIIIIIIIIHICEDEHHIHHIIHGHIIHIIIIIGIIIIIIHGHIGIIIGIIIHIGEHHHIIGHIIIIIIGIIIIIIIGIHIIIIGHGHIHIHHIHIIIHHIIHIIIIIHHIIIIIHHIHIIIIHHEHGIIHII.HGHHHIHHHIIIHIHIIIIIIHHHIIIIF?CHEHEEHIHGIHIIHDIHHIIIHHHEHIIIIIIIIIIIIIIIIIIIIIIIIIIIIHIH?IIIHIHHIIIIHHIIIIIIIIIIIIIIIIHGIIIIHFIIIIIHHIIIIIIIIGIHIIIHHGIIIIIIIIHGHIHIIIHHIIH
@HISEQ:711:H5NNWBCX2:2:1101:2233:28257:ATCTCGTA
TTAAGTTCAGCGGGTATCCCTACCTGATCCGAGGTCAACCATTAAAAAATTGGGGGTTGTTGGCAAACATCCACCGGGACCCTATAGCGAGAGAAATTACTACGCTTAGAGCCAGATGGCGCCGCCACTGATTTTAAGGGCTGCCAGTAGGCAGGCCCCAACACCAAGCTGAGCTTGAGGGGTTATAATGACGCTCGAACAGGCATGCCCCCCGGAATACCAAGGGGCGCAATGTGCGTTCAAAGATTCGATGATTCACTGAATTCTGCAATTCACATTACTTATCGCATTTC
+
IIIIIIIIIHIIHHIIIIIIIIIIIIHIIIIIIHIIIIIIIIIIIIIIGIIHIIIGHHHEHEHHIHHIIIIIIIIIIHHIIIIIIHHHHHIIIIIHIIIIIIIHIHIIIIIIHHHIIHGIIIIIIIIIIIIHHIIIIIIHIIIIIHHIIIIIIIIIIIIIIIIIIIIIIIIHGIIIIIIIIIIHIIIIIIHIIHHIIIIIIIIIIIIIIIIIIIIIIIIHHIIHHHIHIHIIIIIIIIIIIIIHGIIIIIIIIHIIIIIIIHIIIIIIIIIIHIIGIIIIIIIHHGGIIIIII
@HISEQ:711:H5NNWBCX2:2:1101:3624:28262:ATCTCGTA
[truncated: 47,301,466 more chars]
