# Supplementary material for: The fungal community in non-rhizosphere soil of Panax ginseng are driven by different cultivation modes and increased cultivation periods
Source: PeerJ. 2020 Oct 15;8:e9930. doi: 10.7717/peerj.9930 (PMC7568858; doi:10.7717/peerj.9930)
Supplement: Supplemental Information 13 [file peerj-08-9930-s013.gz › weizhi.fq]

@HISEQ:711:H5NNWBCX2:2:1101:2514:2208:ATCTCGTA
TTAAGTTCAGCGGGTATCCCTACCTGATCCGAGGTCAACCTGAAAAAAATTGGGGGTTGCTGGCGAGCACACGACCGGACCTCCAGAGCGAGAAGAATTACTACGCTCGGAGCCGGACGGCACCGCCACTGACTTTAGGGCCCGCCGGGGCGGCGGGGCCCAACACCAAGCTGAGCTTGAGGGTTGTAATGACGCTCGGACAGGCATGCCCCCCGGAATACCAGGGGGCGCAATGTGCGTTCAAAGATTCGATGATTCACTGAATTCTGCAATTCACATTACTTATCGCATTTC
+
IIIIIIHIIIIGIGIIIIIIIIIIIIIIIGIHCHIHHIIHHHEEFHDCCEEHHHIGIIIFHIHGIIIHHHIIIIIIIHIIIGIIIIIIIICHGIIIHHHHIIGIHHHHIIDDHHHGHHHIIIGIIIIIIIGIIIIIIECHFGGHIHIIIIIIIIHHHHHIIIIH?HHHIHIHGIHHHHHIHHIIIIHIIIHIIHIIIIIHHIHGHIIIIIIIHIIHIHFIIIHHHHIIIGHIIHHDHGIHHCCG?HEHGHIHIHIHIIIIHIIIIIIIIIIIIIIIIIGHHGHEEIIIIHHIIH
@HISEQ:711:H5NNWBCX2:2:1101:4006:2230:ATCTCGTA
TTAAGTTCAGCGGGTATCCCTACCTGATCCGAGGTCAACCTGAAAAAAATTGGGGGTTGCTGGCGAGCACACGACCGGACCTCCAGAGCGAGAAGAATTACTACGCTCGGAGCCGGACGGCACCGCCACTGACTTTAGGGCCCGCCGGGGCGGCGGGGCCCAACACCAAGCTGAGCTTGAGGGTTGTAATGACGCTCGGACAGGCATGCCCCCCGGAATACCAGGGGGCGCAATGTGCGTTCAAAGATTCGATGATTCACTGAATTCTGCAATTCACATTACTTATCGCATTTC
+
HHIIIFHIIHHHGIGIIIIIIIIHIIIIGHIIIIFHGIHGHHHIIIIIGHFHHIIIIGHIIEHDHHIIHHIIIHIIIHIHIIIIIGIGHHHHHIIHIIHHIIGHHDHHIIIIHIIHHHEGIIHIIIIIIGHIIIIHHHIHIHIHHIIIIIIIHIIHHHHHIHHEIHHFHEEHHGIIIIHHIIIIIIHHHHHHIHHFIIIHIIIHHHIIHHIHIIIHIIIHEFGHHCE<HEFHHCCEIHHIIIIIHFIIIIIIHHHHIIIIHIHIIHGIIIIIIHIIIIIHHIHHHIIIIIIGHI
@HISEQ:711:H5NNWBCX2:2:1101:6249:2199:ATCTCGTA
TTAAGTTCAGCGGGTCTTCCTACCTGATCCGAGGTCAACCTTTAGATGGGGGGTGTTTAACGGCCGGGAAACCCGCGTCGCGCCCTGGGCGAGGTGTAAACTACTACGCTCGGGGTGACAGCGAGCCCGCCACTGGTTTTCGGGGCCTGCGGCAGCCGCAGGTCCCCAACACAAGCCCGGGGGCTTGATGGTTGAAATGACGCTCGAACAGGCATGCCCGCCAGAATACTGGCGGGCGCAATGTGCGTTCAAAGATTCGATGATTCACTGAATTCTGCAATTCACATGACTTATCGCATTTC
+
IIHIIHFHHHHHGCCDHHHHIIHGIIIIIIHGIIIIFGHFHHFHHEEHE?CEH?EHHIGEHHIIHHHHDHIIGIHHGE?HHHGDDHHHGHHCHDEEHEEHIGIEHHIHHGHIHDDCCEGHFCEHHDHGHDDCHHGHIIHIHHHIGHHCDGHHIGIIIGHF?EA@HGH/B@@EABH/CBCEHCG@.HC/=D;<EGD0F@HCFHEHGCGCBHHGGHHHC<DGFHEGEHIHDHHDECEC=C1CCC<CD1C1?HC1@=EFEHECEH?G@ECHHHEG@G?HHHHF<E?F@<<1@HDG1CCG@?<E//
@HISEQ:711:H5NNWBCX2:2:1101:9683:2237:ATCTCGTA
TTAAGTTCAGCGGGTATCCCTACCTGATCCGAGGTCAACCATAGAAAGTTTGGGGTTGTTGGCCGGCGCCCGCCCGGGCCCAGCAGCGAGAAGAATTACTACGCTGAGGGACCGGACGGCGCCGCCACTGTTTTTGAGGCCCGCCGTCGCCGGCGCGGCCCAAGACCAAGCAGAGCTTGAGGGTTGAAATGACGCTCGAACAGGCATGCCCCCCGGAATACCAAGGGGCGCAATGTGCGTTCAAAGATTCGATGATTCACTAAATTCTGCAATTCACATTAATTATCGCATTTC
+
IIIIIHIIGHIIHGIHHIIFHHIIIFIIIHHIIGHHEIIHIIHCHHFHGFCECEDHHGHHFEHIIGDECCHHIHHHEHHHHIIIIIIIHIHIHIHIIHIIIGHHGHHIHGHHHHICHHIHHIIIEEEHHIHHCHHGHHEGHEECECHIIEHDHDHHHEIHIIHHHGHIIIIHHHEEEHHHHHFHIHHIHHGHCGHHH@EHIIIGHHHFIIIIHIIHIHEG?EGIHHIIHHFFIIHHIIIIIIIGGIIHHIIHIIIIIHHHGHHIIHHEHHHGIGHIIIIGIHGIIIHIIHIIHH
@HISEQ:711:H5NNWBCX2:2:1101:17736:2206:ATCTCGTA
TTAAGTTCAGCGGGTATCCCTACCTGATCCGAGGTCAACCTGAAAAAAATTGGGGGTTGCTGGCGAGCACACGACCGGACCTCCAGAGCGAGAAGAATTACTACGCTCGGAGCCGGACGGCACCGCCACTGACTTTAGGGCCCGCCGGGTCGGCGGGGCCCAATACCAAGCTGAGCTTGAGGGTTGTAATGACGCTCGGACAGGCATGCCCCCCGGAATACCAGGGGGCGCAATGTGCGTTCAAAGATTCGATGATTCACTGAATTCTGCAATTCACATTACTTATCGCATTTC
+
IIIIIIHIIIIIIIIHIIIIIIIIIHIIIIIIDDHHIIHIIIGIIHIIIGIGIHIIHHIIIHIIGHGHHHHIHHIIIIHIIHHH?HHHIIIIHIIIIIIIIGIIIIHHIIIIIIIIHHIIHIIHHIIHIHHHHHIIIIIHHIIIIIIIIIHHHIEHHHIIIIIIIIIIGIIIIHHIIGHHF?IHGIHIIIIIIIIIIIIIIHIHIIIIIIHIIIIIIIIIHIHHECIIHHHIIIIIGIIIHIIHIIIIIIIIIIIHIIIIHHIIIIIIIIIIIHIHHGIGIHHHIHIIIHHHII
@HISEQ:711:H5NNWBCX2:2:1101:2841:2341:ATCTCGTA
TTAAGTTCAGCGGGTATCCCTACCTGATCCGAGGTCAACCTGAAAAAAATTGGGGGTTGCTGGCGAGCACACGACCGGACCTCCAGAGCGAGAAGAATTACTACGCTCGGAGCCGGACGGCACCGCCACTGACTTTAGGGCCCGCCGGGTCGGCGGGGCCCAATACCAAGCTGAGCTTGAGGGTTGTAATGACGCTCGGACAGGCATGCCCCCCGGAATACCAGGGGGCGCAATGTGCGTTCAAAGATTCGATGATTCACTGAATTCTGCAATTCACACTACGTATCGCATTTC
+
HHCGGFHGHFHGDHDHHHHIIGHHHHIEEEHGHCHHHIGHIH?FHGCHHH?FEHCCCH/@@DE@E<C?CFEGHDH/C<?HHCHHIHHEFDHHGHIC?FHHIIIFGHEHHDGHHIHD@EF<H?DHHHHDECHEH@HHFHHHEECHHGHHDGHGHHHDGIIIHHHFBHHGAHHHGA?HHIHGHHHHHHHHHEHHIHEHHHIHHHHHGHIHHHFC?=G@GIIIGHE/DCHHHHHFHHGIIIIHIIIIIFHHGHGHIHIIHHDEIFHEHIIHIIHHHHHGFGFIHIHIIGIGHIIIII
@HISEQ:711:H5NNWBCX2:2:1101:6702:2413:ATCTCGTA
TTAAGTTCAGCGGGTATCCCTACCTGATCCGAGGTCAACCTTAGAAATGGGGTTGTTTTACGGCGTAGCCTCCCGAACACCCTTTAGCGAATAGTTTCCACAACGCTTAGGGGACAGAAGACCCAGCCGGACGATTTGAGGCACGCGGCGGACCGCGTTGCCCAATACCAAGCGAGGCTTGAGTGGTGAAATGACGCTCGAACAGGCATGCCCCCCGGAATACCAGGGGGCGCAATGTGCGTTCAAAGATTCGATGATTCACTGAATTCTGCAATTCACATTACTTATCGCATTTC
+
IHCHIHIIFHIH<DDHIIIGIIGIHHIHGIHIIIIIIIIIIIEHHHHHHIIIIHHIHIHIIHIIIIHIEEHHGHIHCHHHHHIIHIHGICHDHHHHEHHHHIHHIIIHIIIHDHHIIIIHIIIIIIHHHHHHHHHHHIHEHHHIIHIIIIHHHIIIIHHIIIIHHIHHIIHHHHIHEIHIIIIIIIIIHHIGHHEIIHHHHGIIHHEEHIIHIIIHIHIIHIHHIHECIIHEHIHDFDHG?IHHFC1HHIIIIGIIGIHHDE??HIIIIIHGIHGIIIIIIIIHIIHGHHGHIIIH
@HISEQ:711:H5NNWBCX2:2:1101:7847:2456:ATCTCGTA
TTAAGTTCAGCGGGTAGTCCTACCTGATTTGAGGTCAAGCTTAAAAGTGTATGCCTCAATAGAGACAGTCTAAAAAGACCATTAAGAAGCTGAACACAGAAAGGTTAATCAGCAACAGCATAGATAGTATTATCAAACTGAAGCCAGTCCCTTTTACAAGAAGGTTCTGCTAATGCATTTAAGAGGAGCTGACTATATTTCTGCCGGCAAGCCTCCATAGTCCAAGCTTCAAAAAACAATAATTCTTTGAAGTTGAGAATTTAATGACACTCAAACAGGCATGCCCTTCGGAATACCAAAGGGCGCAAGGTGCGTTCAAAGATTCGATGATTCACTGAATTCTGCAATTCACATTACATATCGCAATTC
+
GEH?D@?FHHIHHDCD0FHIHG?EHIIIHHEHHGFHHEEE1<FCHFHHIEHHFEHFEHEEEHGH@@HI<DE?HEHIHHIEHHGHFFHHCHHIGHHHIIIIEC@G1<CCGHHIIGCH?GHEHF?HGHHHHFHCGHHHEE?CHIC<GHCCEHHHHHG6CEHGEHH@FGHEHHHHFG@HH?ACDCFEHEG@DCFGCEEG@FCG@GEG?EHHHHEFIIIHHE?CF=CGHFG?GCHGHCHHIHHG?EEED<FCG@@HEIIIIIHHEGGIGIHFCCHGCHGIIHEHHFIIIHE=CEFDCHG1HEEE?=DDGGHGCCIHFGIHIIIIIIIIHGHHCIHHG?HHE@HIIIHIHFHGGHIHEHFGC/HEC@EFCCIHI
@HISEQ:711:H5NNWBCX2:2:1101:16058:2476:ATCTCGTA
TTAAGTTCAGCGGGTAGTCTTACTTGATTTGAGATCGAGTTTTACAAGAATCGTTGCCGACCCTTGTGAAATCCTGCATCAGTCAGCCAATACGGTCAGACTCCCTTTATGTTAGCTGCAGCAAAAGTAATAATCCGTTTGACGGGACTAAATAAATATGCTTTTAGCTCAGGAGAATGTCCAGCTGCACCTGCATTTCAAGCAACCCTCCACCGATCGTAAAGACTGGTGTTGGGATTGCTCAAGTCCAAAGCCATTCAAAACAAATTGAAGTCTTTGAGGTGTTTACTGATACTCAAACAAGCATGCTCTTCGGAATACCAAAGAGCGCAATATGCGTTCAAAGATTCGATGATTCACTGAATTCTGCAATTCACATTACGTATCGCATTTC
+
E?EHIE1CGHIIHH<FHHIIIGEHHEHHHHGHIHEHGCHEHHIIIHIIHIIHHHIC=FHIGDIHIIHHHHFHIHHIGIIICDDHIIIIIIECGEFDEGFEGHIHHIGHIGHIIGHHFEHHGGHHIIE@GFHHHIHH=GFCG?F0<?CCHHIIGIIIHIIIFHHFGHHHHIHHHEHF?HFHGGEHHHEHHHHHHFHHHHHG@AGHIHHFHHHHHIHCCGGHHEA.FHHHHHHHCGDHHH?GFIGHHHFHFGC/?HHHFEGD/FCGC0G?GIFFEHGHGIHHHEHHEHHGHGIIIIIHGHHFIIHHEIIHEIIIHIIHIGHH@@GGECHECEGEHDIIHIIIIHGHHHIIHHGIHIHHHHFHHEHIHIIIHHIIHIIIIIIHEHHHGEEGHEHHHH
@HISEQ:711:H5NNWBCX2:2:1101:17392:2257:ATCTCGTA
TTAAGTTCAGCGGGTCTTCCTACCTGATCCGAGGTCAACCTTGGGTAAATAAGGCTTTTAACGGCCGGAACCCGCAGCACGCCCTGAGCGAGATGTATTACTACGCTCGGAGTGACTAGCGAGCCCGCCACTGGTTTTCAGGGCCTGCGGCAGCCGCAGGTCCCCAACACAAGCCGGGGGCTTGATGGTTGAAATGACGCTCGAACAGGCATGCCCGCCAGAATACTGGCGGGCGCAATGTGCGTTCAAAGATTCGATGATTCACTGAATTCTGCAATTCACATTACTTATCGCATTTC
+
HIGIIIGIIHHIDHHHHIIIIIIIIIIIIII=<CHHIHHFGHIIHHHIHGIHIHGHHIIHIIIHHHHGHIHHIHHDDHIIIIHIIIHHHIIIIHHHHHHEHIIIIIIIIICHHHIIIHIIIIIHIGHHDDHHHGIIHHIAIHEHHHIHHIHIDHHIIHHHHHIIIIHHHIEHHIIIHHHIIHEIIIIHIIHEHHFIHHIIHHHEIIHIIIIIHIIHIHHHHHHHHEHGIIHIIHHHHHHDEIHGIIHECHHEHIIIHHHIHHHHIIHHIIIIHGHHIIIIIIHHFHIIIHHIIIHDHGH
@HISEQ:711:H5NNWBCX2:2:1101:10255:2723:ATCTCGTA
TTAAGTTCAGCGGGTGGTCTTGTCTGATCTCAGGTCCAAGGTTTTGATTGGTTTTTCCTGCTGTGGCAGCAGGCGGAGCGCCCGGTGATATGGGAGACGACAGCCAGTATGTGAGCGTGAGCCACCTACCATGCTGGCGCCCCGATCGAATGGGGTCCCGCCGCGAGCCCTGCGCTTCAGCCGACCCGCTCTTCCTCGATTAAAAGGTGAGCGAGACGGCCACATCCGTCCAAACCGCTTTCAACCAGGAAAGGGTGGGCGAGGGGGTGAGCGGACGCTGAGACAGGCATGCCCTTAGCCGAGGCCGTGGGCGCAATATGCGTTCAAAGATTCGATGATTCACGGAATTCTGCAATTCACACTACGTATCGCATTTC
+
HCEHEEHHHHHHDDHIDGHHIIHHHHGHIIHHHH?FEHHHE@ECEHHHGIIHIHHHHFHHIIIICE?@GDCHHH?CD<EHIHHHDHHHEHHGH?ECEHHHCHIGEHH1F?GGE?FEHHHEEHHHGEHEFHEHHGII?DHHH<HH/FHII?HHHHHDGHHHCEHEDHIICEHEE?H-8AH@EHD<CHHHC<?BGHC7GE.7.BFHI@BEHH?EC,,<C############E677.DGHHHFB..HEG?HHF;.HHGIIGIHHCHHHHDDC<HCEDHEHEHGCEEHEECC@HGF?DHG?HCHIHHHHHGHCHHDIHHHIIHDEHCEHHHHHEEIHHHHGGIHHHHEHGHIGIIIIIIHHGCHGFHHIIIIIHEHGIIIH
@HISEQ:711:H5NNWBCX2:2:1101:15459:2565:ATCTCGTA
TTAAGTTCAGCGGGTCTTCCTACCTGATCCGAGGTCAACCTTGGGTAAAATAAGGCTTTTAACGGCCGGAACCCGCAGCACGCCCTGAGCGAGACGTAAACTACTACGCTCGGGGTGACAGCGAGCCCGCCACTGGTTTTCAGGGCCTGCGGCAGCCGCAGGTCCCCAACACAAGCCGGGGGCTTGATGGTTGAAATGACGCTCGAACAGGCATGCCCGCCAGAATACTGGCGGGCGCAATGTGCGTTCAAAGATTCGATGATTCACTGAATTCTGCAATTCACATTACTTATCGCATTTC
+
IIHIHCHHHIIHCHHGHHIIGHHHEFHHIIGIHIIEHCHHGHGIIIHIIFEHHHHGHHEHGEGC/EHHFCHHIHHCHHIIHGHIHIIIIGIHGHIHIGHEGEH?E@GCD@HCHHDHHCHHIIIIHCHEEFEGHEEFEHHHIIHFEHHHHHHHIGHHFHHHIHHHD@FFHIIHGCIHGHGHIFHIIGIGIIIIIHHHHHHIIFIHIIHIHGHHHGIHHDHEHHEIIIHHHDHFCHHEHEIIHHDHIHHEIIHHHHIIHHIHIIIIHHIIIIHIHIHFHHIHEGIIIIIHHIIGIHHIIIIIH
@HISEQ:711:H5NNWBCX2:2:1101:18899:2655:ATCTCGTA
TTAAGTTCAGCGGGTATTCCTACCTGATCCGAGGTCAACTCTAAAAAAGTTGGGCGTTTTACGGCAGTGGCCGCGTCGCGCTCCCGCTTGCGAGGTTGTGCTACTACGCAGAGGAGGCCGCGACGAGGCCGCCAATTCATTTCGGGGGCGGCGGACGCACCGGGCACGCGCCCCGGAGGGCGGGCTCGGGCGAGGTCGCCGGTCCCCAACACCAGGCCGCTGGGGCTTGAGGGTTGAAATGACGCTCGAACAGGCATGCCCGCCAGAATACTGGCGGGCGCAATGTGCGTTCAAAGATTCGATGATTCACTGAATTCTGCAATTCACATTACGTATCGCATTTC
+
IIIIIEHIIIIIGCCHHHIHHHHEHFEHIGGIHHHHIGHCHHHHHHIHFHHEHDHIHHIIHHCEHDHHCHG?CHHCHHG?HHHDHHII=EHGHIDCG@EGGEFHIGIIIIIIEHHHGHHDHIHIIHGGDHDH@@HHGFIHDGEHHHDDDHHHHDHIHHDHHHHGDIIGIIHHHIIHHHDHHIIIC7AHHIHHHDHHHHIHGEHHCFHIHHGIHHHIHHFAAIHGIIIIIIHHIIIHHHIGHHHHHGHHIHHIIHHHHHHCIHHFHIHHEIHIHHE<EHIHCIHHIHIIGGIIIIHHGEIHHHHHIIIIIIGIIIIIHIIHIIIGIHHHHHIIIGHDGIHIHIGI
@HISEQ:711:H5NNWBCX2:2:1101:3033:2865:ATCTCGTA
TTAAGTTCAGCGGGTATTCCTACCTGATCCGAGGTCAAACTTTCAGAAGTTGGGGGTTTAACGGCGTGGCCGCGCTGTTTCCCAGTGCGAGGTGTGCTACTACGCAGAGGAAGCTACAGCGAGACCGCCACTAGATTTGGGGGACGGCGGGCGCGGAGGCTCGCCGATCCCCAACACCAAGCCCGGGGGCTTGAGGGTTGAAATGACGCTCGAACAGGCATGCCCGCCAGAATACTAGCGGGCGCAATGTGCGTTCAAAGATTCGATGATTCACTGAATTCTGCAATTCACATTACTTATCGCATTTC
+
IIIGHHEGEGHIIHHCFHHIHHHHIHHIGHEH<EHHIHEFFEHHIHH?FCCHCHHIHHDHGHCHHIC<CHE<CHHHIDHIFHHHEHEHIIHHHHIICH?HHIIIHFEGGHECCHE?DD@CDHHCHH@EHHHH?HHIII<GGDDD<HEHHHCHHGICCEC?@HHIHCDHEHHHHHHHHIHCIHHHGIHHHHEIGIIIHH@FF?IHIIIHHAHHI?HHGECEHCDDH??FIHHHHHHIHDDCH<HCGHHDECEEE?@DDC10EF<G?IHHIIGHHGIIIHEIIGIHHHFIHHHHGFCFE=HHG?@IHIHD
@HISEQ:711:H5NNWBCX2:2:1101:3295:2774:ATCTCGTA
TTAAGTTCAGCGGGTATCCCTACCTGATCCGAGGTCAAATCTTAGTTTAACGGTCAAGGCTAACGCCAGCTGGGCCACAAAAGTGTGTGACAAAGCCCCATACACTCGGGCACCAAACATGGCATCGCCGCTGCATTTCAAGCCTGTTTTGGGAAAAAACAATTGGGCTCAACAACCAAGCTGTGCTTGAAGATCGTAATGACGCTCGGACAGGCATGCCCTCCGGAATGCCAGAGGGCGCAATATGCGTTCAAAGATTCGATGATTCACGGAATTCTGCAATTCACATTACTTATCGCATTTC
+
IIHHIHHHHIGIDHHIHHIIHGFHDC<FGHH<C?<DFHEHFHGIEC?EHIIHH@GH?HHHHIHIHIIHCHHH1<CHFECFHHHHIGHHCGHIIIHIIHII@D@HHHHEHGEGGFDFHHIIIGEHHCCEH?EHHIIGHIHHGHHEGHHGC?FDHDEFHIDHFDGHHHCF?GC:BHHIIIHEHFHAEHIHHGBHCA@GFEHEFHEDCEEF?EEHHHHDHE?IHD/@11HEGFC11EE/E/EC11D00/0?HF@G?EFCEHG?HEEHCCE<111C1CHG@GEED@EC<11?EG<@CE<G<1F1HHHI
@HISEQ:711:H5NNWBCX2:2:1101:3675:2776:ATCTCGTA
TTAAGTTCAGCGGGTGATCCTGCTTGATTTCAGATGCAAGTAAGTTTGTGTGACTAAGCACTGGCAGCTTACGCTGCACTGCCTCAGCTCTCAATGAGTTCACATTGTGAGCAATGTGACTGCTGCATTGAGTGCGGTCCCGAACAAGTCGGAGCCGCTCGCTGAGCGCAGAGTGCTTTCATGTTTAGCAAGAGAAGGATATCTCTCGCATTATGATATGGGTTAGGAGATAAAGAGACACTGAAACAAGTATGCCGACTGGAGAGCCAGTCGGCGCCAGTTGCGTTCAAAAATCTGATGACTCACGGTTCTGCAATTCGCATTGCTTATCGCACTTC
+
FHIIIH1CHHIIIDHDHIHHHHIIIIIIHIIEHHIIGIGCCCGHII@HHIIIHIIHHHIHIG?CCDGCDGHEHIIIHIIHHIIIIIHHCHIIIIHHIIIHIIIIFHIIIHCHCG?@GHHHHHGHHHHFG?FEGHIIIIHIIIIHDCEHEEHDHIHFDIHDCDHIHHHIHHEHEHHGHGHHIIEGEHHHHHIIIHHFHIHFHEAHHHEHHHHIGIHFHGHIIIIIIHHHIIIIGIIIIIIHGHHE?FHEHHHIGGIIIIIIHIHHFHIHHC<HIHDHIIHGHHCHEIIIHIIHGIIHIIHD<ECHHHHHIHIIGIHHIGIIIIHHIIHHGG?FIHIIHH
@HISEQ:711:H5NNWBCX2:2:1101:4186:2986:ATCTCGTA
TTAAGTTCAGCGGGTAGTCTTACTTGATTTGAGATCGAGTTTAACAAGAATCGTTGCCGACCCTTGTAAAATCCTGCATCAGTCAGCCAATACGGTCAAACTCCCTTTATGTTAGCTGCAGCAAAAGTAATAATCCGTTTGACGGGACTAAATGAATATGCTTTTAGCTCAGGAGAAAGTCCAGCTGCACCTGCATTTCAAGCAACCCGCCGCCGATCTGAAAAAGATTGGCGTTGGGATTGCTCAAGTCCAAAGCTTTCAAAAAAAATCCAAAAGCTTTGAGGTGTTTACTGATACTCAAACAAGCATGCTCTTCGGAATACCAAAGAGCGCAATATGCGTTCAAAGATTCGATGATTCACTGAATTCTGCAATTCACATTACGTATCGCATTTC
+
IHHIIIFHGHIIIGEHEFHHIIHHHIHGHFHIGHHIHHHHI?HFIIGIIHIIIIIIIIIHIHHIGGIIHIIIIGIIHGEHHEHEHHIIGFEHIC0CCHEHHIIHIIGIFHHIIGHIHHHHHEHCEC?FHFHHC?GD@GHHH?GEHH/CHHIHHHE/:CG:EEGHHH/=:AEH.FEHCG.CEEGFFG6:BGG:GIHBFHGHHHFHDFGIIHHHHIHEEHCEHHFHFEHDG?HFHA@EFHHGHHHCHHFIHHHHHHFHGHIIHHHIGHHHH<HHFHHIIIHGIIIIIIIIHIHHIIIIHFHHHHHFHGHIHIIGIIHHFHIIIHHIHEHGDEHG?HIHIIIHIIIIIIGIIIIHHIIHIHIHCIIIHIHIIIIHHIIIIIIHIHIIIIIIIIIIIIHI
@HISEQ:711:H5NNWBCX2:2:1101:7268:2874:ATCTCGTA
TTAAGTTCAGCGGGTAGTCCTACCTGATTTGAGGTCAATTAAGTGTTGTCCTTCTAAAGGACGGTTTGAAGCTGAAGTCCCATTGTATAGCTGCTTCACGGCAATGGCGTAGATAATTATCACACCAAAGACGGTCCACAAGGGTTTTCCGCTAATACATTTAAAGGGAGCCGACTTGATAAAGCCCGCACAACCCCCCCAAAATCCAAGCCACATTCATCTAACAAAAGCTGAATGGGTTGAGAATTTAATGACACTCAAACAGGCATGCTCCTCGGAATACCAAGGAGCGCAAGGTGCGTTCAAAGATTCGATGATTCACTGAATTCTGCAATTCACATTACTTATCGCATTTC
+
IGGHGFHHHIIHHIHHIHIIIIIIIIHIHIIDHHHHFHIHHEHHHHHIIHIIIEHHIIHG?CHHHHHIIHHIIIIIHIIIGHIIIIIIIIIIIIIIHHIIIIIIII?GHHHIIIIGIIIIIIIGHHECHIIGDHGHE@FFHIHGHIHIIHHIIIHIGHIIIIIIIIHHHHIHHIHHGHIIIHIHIC?HIIIIIIDHHDHIHIIIIIIIIHF8FFHEHHHEHIIIHHIHHHIIHIIIHHHHHIIIHHEHHHHHIIHHEEIHHGIIIGIIHGIHIIGIIHIIIHIGIHIIIIIHIIIIHDCIHEIHHHHCIIIIIIIIIHIHHIIIIIIIIIIHIHHIIIIIIIIHHIHIIIIIHIII
@HISEQ:711:H5NNWBCX2:2:1101:8524:2906:ATCTCGTA
TTAAGTTCAGCGGGTATCCCTACCTGATCCGAGGTCAACCTGAAAAAAATTGGGGGTTGCTGGCGAGCACACGACCGGACCTCCAGAGCGAGAAGAATTACTACGCTCGGAGCCGGACGGCACCGCCACTGACTTTAGGGCCCGCCGGGGCGGCGGGGCCCAACACCAAGCTGAGCTTGAGGGTTGTAATGACGCTCGGACAGGCATGCCCCCCGGAATACCAGGGGGCGCAATGTGCGTTCAAAGATTCGATGATTCACTGAATTCTGCAATTCACATTACTTATCGCATTTC
+
HHHHIIIIIIGDHIIIIIIIIGIHHHHIIIHHGHIIIIIIHHEFHHEDHHCDEHEHHIEHIIGIDHDHH?GHHCDHIGIGHHHIGIIIIIIIGHIIIIIHEHCHHCHDHHHHHHIIHHIGHDHHIIICCHCFHGHHHIHGIIHGGHFHHDC:HDDHHEHHIHIHHIIHHHIHHHEHHIIHHHFEHDHIHFHHIDEEHHGHHEEHHGHHHCAFEHHHHHGHHHHEEC<CHHIIIHCEHEHIHEIHHHIIIIIIHF?IIHHHIIIHHHHEHHHF?EHGG?HEHHHDGEHGGEHDHC
@HISEQ:711:H5NNWBCX2:2:1101:8943:2764:ATCTCGTA
TTAAGTTCAGCGGGTGGTCTTGTCTGATCTCAGGTCCAAGGTTTTGATTGGTTTTTCCTGCTGTGGCAGCAGGCGGAGCGCCCGGTGATATGGGAGACGACAGCCAGTATGTGAGCGTGAGCCACCTACCATGCTGGCGCCCCGATCGAATGGGGTCCCGCCGCGAGCCCTGCGCTTCAGCCGACCCGCTCTTCCTCGATTAAAAGGTGAGCGAGACGGCCACATCCGTCCAAACCGCTTTCAACCAGGAAAGGGTGGGCGAGGGGGTGAGCGGACGCTGAGACAGGCATGCCCTTAGCCGAGGCCGTGGGCGCAATATGCGTTCAAAGATTCGATGATTCACGGAATTCTGCAATTCACACTACGTATCGCATTTC
+
IIHIEHIHEHHIIIIIHHHIIHHHIIGHHFHIIGIIIIIIIHIHFHHGHFHHIIHHDDGHGHHHGEHIGHHHGIII<EHIHHIIDHHIIIIGDGHHIIIIIGIIIEHHHIIIGIIIGIHHHGEGHEHIIHIHIIGHIIIIIGHHDHHHHHIIHGHDHHIHHHHIGCHHDHIIHHIIHH@AHHCHHEHHHHIIGEGHIIBFF=HHGHGHICGF??E??A;.A8-7-?EB.6-.7:<??.G8AG@A@@?HFCC.HEEHEIHEHCH<C@D/CE<IHHHIHG@D1CCGEIHFIHG?EH?HH@=HHHIHCHHD<0E<?HEHCE<HFHFCC<<<0FHHF?HHEEEEDC<1HEHIIGHHHHHFFCHFEECFD<0GIIHIIIIIH
@HISEQ:711:H5NNWBCX2:2:1101:13945:2979:ATCTCGTA
TTAAGTTCAGCGGGTATTCCTACCTGATCCGAGGTCAACATTCAGAAGTTGGGGGTTTAACGGCTTGGCCGCGCCGCGTTCCAGTTGCGAGGGTTTTACTACTACGCAATGGAGGCTGCAGCGAGACCGCCACTAGATTTCGGGGCCGGCTTGCCGCAAGGGCTCGCCGATCCCCAACACCAAACCCGAGGGCTTGAGGGTTGAAATGACGCTCGAACAGGCATGCCCGCCAGAATACTGGCGGGCGCAATGTGCGTTCAAAGATTCGATGATTCACTGAATTCTGCAATTCACATTACTTATCGCATTTT
+
IIIIIHIIIIIIIIIIIIIIIIIIIHIIIHIGIIHIIIIIIIIIIIHHGHHGHHHHIIIIIIHHHIIHHIIHIIIHIIIIIHHIHIIIIIIIIGHIIIIIHIIIIIIIIIIIIIIIIIIGIHIIIGIIIIIIIIHFIHIHIIHGIHIHIIIIHIHIIIIIIIIIGIHIHHIHIHIHIIIIIHHCIIHIHHIIGHHIIIIIIIHHHHIIIIIIHIIIIHIIHIIHIHIHIGHIIIGHIIIIIHHIIIIIIIIIHIIIHIIIIIHHIIIIIIIIIIIHFIHHIIHIIFIIIIGIIIIIIIIHIIIIIIIIGII
@HISEQ:711:H5NNWBCX2:2:1101:17834:2939:ATCTCGTA
TTAAGTTCAGCGGGTAGTCCTACCTGATTTGAGGTCGGTTTCAATGAGAAGATCAACAAAGAGATCTTCATTGCCTCCAAGTGAGACAGTCCAAGAGACAATTTAGAAGCTGAACGAGAAATGCAAACCGGCAACAGCCATAGATAAAGAGCATTTATCAAACCGAATGCCAAGTGCGCAATATGATGTTCCGCTGATGCATTTCAAAGGAGCCAGCCAAAGAGAGGCCAGCACACCTTCATCTTCCGAAGCGCAAAAACAACAGCTCAAGAAGCGTGAATTTCGCGTCGAGATATGAATGACACTCAAACAGGCATACCCTTTGGAATGCCAAAGGGTGCAAGGTGCGTTCAAAGATTCGATGATTCACTGAATTCTGCAATTCACATTACATATCGCAATTC
+
?1<CEHFHH11CDDHH0CE?FCFH?@?DCE?1@@H?CDCEEHH??1<1C@@1DFHHHHGC?GH1@<<FFGCHFGEHFEF@E11<DGHCFH?<FEECGC?GHHIHEHCGD1DF1D110/<00<@<CD0FHHD<EH<<<?<0<@HGCHF/</=FEH/@EH@GHEC/?EEHEEG@..A.8?CDDCCFHGHAG.:::?EHGHH@889AFHCFH6FG?68?HFHGB68...-?EB?CIHFCF@66..CA.9-CEHC?.C..FD/</CE<//<@C?</<</@CHF@?CECE?ED<@CHCEHGEH?HF@HHGHIHGGHHG?IIHGHHFIGHHCF<EHG?H?FD<IIHIIHCFC<1@HHCEHHEHEHHEHG<1HHEEH@C<HECFED1HHIIIHHGIHIHDCHDHIHD/HHD
@HISEQ:711:H5NNWBCX2:2:1101:10589:3220:ATCTCGTA
TTAAGTTCAGCGGGTGGTCTTGTCTGATCTCAGGTCCAAGGTTTTGATTGGTTTTTCCTGCTGTGGCAGCAGGCGGAGCGCCCGGTGATATGGGAGACGACAGCCAGTATGTGAGCGTGAGCCACCTACCATGCTGGCGCCCCGATCGAATGGGGTCCCGCCGCGAGCCCTGCGCTTCAGCCGACCCGCTCTTCCTCGATTAAAAGGTGAGCGAGACGGCCACATCCGTCCAAACCGCTTTCAACCAGGAAAGGGTGGGCGAGGGGGTGAGCGGACGCTGAGACAGGCATGCCCTTAGCCGAGGCCGTGGGCGCAATATGCGTTCAAAGATTCGATGATTCACGGAATTCTGCAATTCACACTACGTATCGCATTTC
+
HCHHIEGGHHHIIHGDCDGF?GHGHHCHHHHH?CGHCHIIG1C1EGEHHHIHHHIHIIIEHIIIHEHH0DGHEHCHGIHHHHDHIIIEEHFHEIHHC@G?CHDHIHHFFGIIIIGEHHIGHFEHFHEHICHHHIIHHCHHHCHHEHIIGHHGHHEH=?GD<?D<-ECHCHHHHHHDFHEHEHDHDCHHHHH@EHHBGABEGHG@EEEHFHFHHHHHHHHHEBE@HHCCCCGHHGHEB..:.=FGEEGGD@@CIHIHIIHHC<CCHFHDC0HF<0HCHGG?EHHFGHGFIHC@@FEIHGDHHG?DDEHHHHDEF1FHIIHHGF@FHGHHCHIHHHEHEGHIIHHHFEIGIIHC?IGIGIIHEHF<CDHHIHHHHHHGH
@HISEQ:711:H5NNWBCX2:2:1101:13867:3051:ATCTCGTA
TTAAGTTCAGCGGGTATCCCTACCTGATCCGAGGTCAACCTGAAAAAAATTGGGGGTTGCTGGCGAGCACACGACCGGACCTCCAGAGCGAGAAGAATTACTACGCTCGGAGCCGGACGGCACCGCCACTGACTTTAGGGCCCGCCGGGTCGGCGGGGCCCAATACCAAGCTGAGCTTGAGGGTTGTAATGACGCTCGGACAGGCATACCCGGCAGAATACCACCGGGTGCAATGTGCGTTCAAAGATTCGATGATTCACTGAATTCTGCAATTCACATTACTTATCGCATTTC
+
FHHEEGHIHHEHHDDHHIGC@HHHIEHGHHIICD@?HHHGHHIHFIHDCC@CCHDHHHHGHH1EC<DHCCGHHHDHHIGIIIII@EEHHIIGIHIGIIIGIIHGHCHIIHIHHEDCHHIHIIIIHHHHIHHIHHIIIHHHGHHHIIIHIHIHHHHD/FHHGEBHHHHHHHEHIIHGHHIHFIHGHHIHHHHIIIHIHIIIIHGGIIIIHIHGGIIIIIHIHHHHEHHGHIIIIIIHHHCHFHHHCEHEGHEEGGHHHHFHHIHHHFIIGIIIGIHGCHEIIIIIIHIHGHHHGH
@HISEQ:711:H5NNWBCX2:2:1101:14512:3164:ATCTCGTA
TTAAGTTCAGCGGGTGGTCTTGTCTGATCTCAGGTCCAAGGTTTTGATTGGTTTTTCCTGCTGTGGCAGCAGGCGGCGCGCCCGGTGATATGGGAGACGACAGCCAGTATGTGAGCGTGAGCCACCTACCATGCTGGCGCCCCGATCGAATGGGGTCCCGCCGCGAGCCCTGCGCTTCAGCCGACCCGCTCTTCCTCGATTAAAAGGTGAGCGAGACGGCCACCTCCGTCCAAACCGCTTTCACCCAGGAAAGGGTGGGCGAGGGGGTGAGCGGACGCTGAGACATGCATGCCCTTAGCCGAGGCCGTGGGCGCAATATGCGTTCAAAGATTCGATGATTCACGGAATTCTGCAATTCACACTACGTATCGCATTTC
+
GEHHIIIIIEGEHCECEEGGECG@FHHHG1<CF?GC<FHHHDC@GGHE?CH1DEEGE@GHFIGGFHHF@GHEHHII/<CHHHIIH?EH1FHHEHFHHE=CDHHHIIH@FHIHGHE?DEHDH@@GHHHIGHG0D?GDGDCCHHDH?CHHCFF@?/E/:/DECDHDHHHCH?@FHG?E.8:BHHDH-:EHHGD?A.FH?@8@B87BAECA6--BECC7?9G996--6,5.8--9-.CDA.A:.B;.B;..FC8.IHGED<-<D-HHF@</C0C//GC<F?G<1C<<<1EGD?D?C1F@DGECHHH<CCE0EHFC1<C<00CD@C<1GHC@CHHHCEFEFCHEECHC1@EHEEFHHIIIHIHHHCEDEFCD0D<<1HHDC
@HISEQ:711:H5NNWBCX2:2:1101:15781:3221:ATCTCGTA
TTAAGTTCAGCGGGTATCCCTACCTGATCCGAGGTCAAATCTTAGTTTAACGGTCAAGGCTAACGCCAGCTGGGCCACAAAAGTGTGTGACAAAGCCCCATACACTCAGGCACCAAACATGGCATCGCCGCTGCATTTCAAGCCTGTCCATTAGAGGACAATTGGGCTCAACAACCAAGCTGTGCTTGAAGATAGTAATGACGCTCGGACAGGCATGCCCTCCGGAATGCCAGAGGGCGCAATATGCGTTCAAAGATTCGATGATTCACGGAATTCTGCAATTCACATTACTTATCGCATTTC
+
IIIHHHIIHHIIIIIIIIIIIIGIIIIIIIIIIIIIIIHIIIIIIIIIIIIIHHIIIHGHIIHIIIIIHHIHHHHIIIIHIIIHHIIHIIIIHIIIIIHIIIHGHIIIHFHIIIIEHIIIHHHIIHIHIIIIIHHHEHIIEIIHHIIIHIHIHIHHIHIIIIHHHIIHIIIIIIHIIIIIIIHIIHIIHHHIIIIHHHHIHIHHIHGCEGHEHIIII<CCED?CEHHHHHCH@CEEECHHHCHCHHGFEH?<1CC1GCHFCEGFHHEFIIHHHIHHC?EGEEHHGC1HHHHE0<ECCIHHCGH
@HISEQ:711:H5NNWBCX2:2:1101:16167:3205:ATCTCGTA
TTAAGTTCAGCGGGTATCCCTGCCTGATCCGAGGTCAACCTTGCGAGTAGGTCTTCCGGCAGACGGGGCCCCGACTTCCAAAGCGAAAGATTCTGCTACGCTTAAAGCCGGTGCCACGCCGCCGAGCGTTTCGAGGCGTGTCCCTAAAGGGGACGTCGCCCAACACCAAGCCAGGCTTGAGTGGTGAAATGACGCTCGAACAGGCATGCCCCTCGGGATACCAAGGGGCGCAATGTGCGTTCAAAGATTCGATGATTCACTGAATTCTGCAATTCACACTACGTATCGCATTTC
+
HIFHHEHHIIIIICDHHHHIFHHHHHIIGIHIIHEHFHEHGHIIIHDCEHHIHIIIGIIIHDFE?HCD?EHIDDIIHHHHIIIIHGFHDGHHIIGGIIHIGGHHHGIHIIIHDHIIIIIHHIHEHIIIHIHIIEHDEIHIIGEHGHIHIHHIHHHHIHHHHGFGHHHHFHHHHEEIHIIIIHGIIIIHHHIIIIIIIHIIHHFHIIIHHIIHIHIIIHFIHCHHECIIIHHHIIIIIHHIGIIIIIIIIIIIIIIIEIHHIHFHHIIIHFIIIIIHHHHHFIIHIIIHHFGIIH
@HISEQ:711:H5NNWBCX2:2:1101:17908:3162:ATCTCGTA
TTAAGTTCAGCGGGTCTTCCTACCTGATCCGAGGTCAACCTTGGGTAAATAAGGCTTTTAACGGCCGGAACCCGCAGCACGCCCTGAGCGAGATGTATTACTACGCTCGGAGTGACTAGCGAGCCCGCCACTGGTTTTCAGGGCCTGCGGCAGCCGCAGGTCCCCAACACAAGCCGGGGGCTTGATGGTTGAAATGACGCTCGAACAGGCATGCCCGCCAGAATACTGGCGGGCGCAATGTGCGTTCAAAGATTCGATGATTCACTGAATTCTGCAATTCACATTACTTATCGCATTTC
+
IIHIEGHHHIEHHIHIGHHHHIIIIIIHIGIHHIIIIIIIHFHHIHHHIIGIIHIHIIIIIIGHHIHIHHHIIIIHIIIHHIIHHEHIHICHHHIIIIIGHIIIFIGHHGIIIIIIHHIIIEDGHHIGIHIIHHHIIIHIHHHHHIIIIIIIIHIHIHIIHHHHIGIIIHHIHHIIIHGHGHIIHIIIHIHHHIIIIIIIHIIIIIIHHIHIHHIHIHEIHHHGIIIIHHHHHIHHIIIHHGG?CIIHIHIHIHIGIIIHFHHHHGIIIIIIIIIIHIIIIIIGIIIHHHIIIIHHDIH
@HISEQ:711:H5NNWBCX2:2:1101:3747:3250:ATCTCGTA
TTAAGTTCAGCGGGTGGTCTTGTCTGATCTCAGGTCCAAGGTTTTGATTGGTTTTTCCTGCTGTGGCAGCAGGCGGAGCGCCCGGTGATATGGGAGACGACAGCCAGTATGTGAGCGTGAGCCACCTACCATGCTGGCGCCCCGATCGAATGGGGTCCCGCCGCGAGCCCTGCGCTTCAGCCGACCCGCTCTTCCTCGATTAAAAGGTGAGCGAGACGGCCACATCCGTCCAAACCGCTTTCAACCAGGAAAGGGTGGGCGAGGGGGTGAGCGGACGCTGAGACAGGCATGCCCTTAGCCGAGGCCGTGGGCGCAATATGCGTTCAAAGATTCGATGATTCACGGAATTCTGCAATTCACACTACGTATCGCATTTC
+
IIIHGH@GCHHHDCHDGHHEHIGHCHHHCHIIIFEGHHHHGHIIIIIIIIII?GHHHGHHCHGHIHHGHIIEGGCDHHHGC<EDCCHGHHEHIIIHHHIIIIIEHHHEGEEGHHHII<@GHHHE@GEHHEHHIGHIIGHDDDHD<DDHEGHHG@HH=FHHHHDHGHHHHEH?H@DG@HHDEHDHHIHHIFEHFFHEEG.F@F@EHHHGH?IHHHDHHGF.B6-.=CHB.CIHDGCIHHF.BA.EGG@FG@?@EH?IIHD<CHHHFHG<DGHCHEEDHGIIIIHHEEEHHEHEF?HFEHCEFCCDDDHGCHHHH?HHIIHIHIHCHFGFHHHIGHHHHEE?ECG?CIIIHHIIHCHH?FCHHHHCHHIIGIHHFHIIG
@HISEQ:711:H5NNWBCX2:2:1101:4700:3302:ATCTCGTA
TTAAGTTCAGCGGGTATCCCTACCTGATCCGAGGTCAACCTGAAAATAATATGGGGGTTGCTGGCAAGACACCGTCCGGACCCTGTCGCGAGGAGTATTACTACGCGTAGAGCCGACCGGCACCGCCACTGATTTTAGGGGCCGCGAGACCGCGAGCCCCAAGACCTAGCAAAGGCTTGAGTGGTTGTAATGACGCTCGAACAGGCATGCCCTTCGGAATACCAAAGGGCGCAATGTGCGTTCAAAGATTCGATGATTCACTGAATTCTGCAATTCACATTACGTATCGCATTTC
+
IIIIIIHIIIIIIGIIIIIIIIIIIHEHIIIIHGIIIIIIIIHIIIIIIIGFHHIGIIIIIIHHHIIIHHHIIIGHHIEHIIHIGIIIIIHIIIIIGGGGHIIIIIIIIHIIHIIIIIGIHIIIIIIIIIIHIHHHIIIIIIIIIIHHIIHIIIIIIIIIIIIIIIII/IHHEGHHIIIIHHIIHIIIIIIIIIIIIIIIIHIIIIIIHGHHIIHHIIIIIIHIHHCHIHHEHHHEDIIHHIGIIHHHIIIIIIHHIIIIHHHGHIIIIIIIIIIIIIHIIIIIHIIIHIIIIII
@HISEQ:711:H5NNWBCX2:2:1101:8142:3409:ATCTCGTA
TTAAGTTCAGCGGGTAGTCTTACTTGATTTGAGATCGAGTTTAACAAGAATCGTTGCCGACCCTTGTGAAATCCTGCATCAGTCAGCCAATACGGTCAAACTCCCTTTATGTTAGCTGCAGCAAAAGTAATAATCCGTTTGACGGGACTAAATGAATATGCTTTTAGCTCAGGAGAATGTCCAGCTGCACCTGCATTTCAAGCAACCCGCCACCGATCTCAAAAAGATTGGTGTTGGGATTGCTCAAGTCCAAAGCTTTTCGATTAAAAAATCCAAAGGCTTTGAGGTGTTTACTGATACTCAAACAAGCATGCTCTTCGGAATACCAAAGAGCGCAATATGCGTTCAAAGATTCGATGATTCACTGAATTCTGCAATTCACATTACGTATCGCATTTC
+
IIGFHEFHIIHIIIDHEHHIIIIIGHHFIGHIHIHGHHHIIIIHCGHHGEHGHIHCEHHHIIIGHHIIHHIGIIIHIIIIEHHHHIGIHIHGIECHIIIGHHHHIHIIIIH?GHHHHHEHGHIHIHHIIHGH?0<F0DD?DGHGCCHIEHCCHEHFIGHCEFGHIH:@@GEHGIHEHHFEHHIEEGIHIIIECHHHIIHIIHHHHHGHHGEEHHIIIEGIHIHIGIIHE-GIHFF::@8.C.EIHHIIIHHFECEGDIHHGIIHHHGHHHHE@F?E?CHHGIIIIHHCEEHGIIIIHIIIHHH@DHHHGHHHIGIIIHCHHHFHHIHHEEEHECHHGIHHHGGCGHFHFCHIHGHHEEHHIIHHIIHEFHIHHIHIHIIIIHIIHHIHGHGIIGIIIHI
@HISEQ:711:H5NNWBCX2:2:1101:8660:3496:ATCTCGTA
TTAAGTTCAGCGGGTATCCCTACCTGATCCGAGGTCAACCTGAAAAAAATTGGGGGTTGATGGCGAGCACACGACCGGACCTCCAGAGCGAGAAGAATTACTACGCTCGGAGCCGGACGGCACCGCCACTGACTTTAGGGCCCGCCGGGGCGGCGGGGCCCAACACCAAGCTGAGCTTGAGGGTTGTAATGACGCTCGGACAGGCATGCCCCCCGGAATACCAGGGGGCGCAATGTGCGTTCAAAGATTCGATGATTCACTGAATTCTGCAATTCACATTACTTATCGCATTTC
+
IIIHIIIHIIIIIHIHIHHHIHHIHIIIIIIIIGIIIHIIIHFHHEHHHIIIIIHIIIIIIIIHIHIGHIHIHHGHIICHHIIIGHIIIIHIHHHIIIIIGIICHHHIHIDHIIHIIIIIIIIIIHHGIHIHHIIIHIIIIIIHIIIHHHHHHHIIIIIIIIIHHIIIIIHHHHGHHHHHHHIIIIHIHIIIHHHGHHHHHDEHIHHIHIHIIHIIIHFHHIHE<HHIIIIIIIECHHHEGHIIIHHHHHHHIHIIIIHHIIIHIHHHCEDFHEIHHHHGGHIHIHIGIIIHHH
@HISEQ:711:H5NNWBCX2:2:1101:9739:3499:ATCTCGTA
TTAAGTTCAGCGGGTAGTCTTACTTGATTTGAGATCGAGTTGAACAACACATAAAGTGTCGTAAAATCCTGCATCAGTCAGCAAAGAGGACAATTATCCTTTATGTTAGCTGCAGCAAAAGTAATAATCCTGTTTGACGAGGATTAAATAGATATGCTTTTAGCTCAGATAAAAGTCCAGCTGCACCTGCATTTCAAGCCGCCCGCCTACCGGTGAAGGTCGTTGGGATAGCTCAAGTCCACCCTCCTTTTTTTATCAAAAAGAGAGGTTGAGGTGTTTACTGATACTCAAACAAGCATGCTCTTCGGAATACCAAAGAGCGCAATATGCGTTCAAAGATTCGATGATTCACTGAATTCTGCAATTCACATTACGTATCGCATTTC
+
IIEHHHGHHGIHHIDHHFFHIHHIHIGI?DFFECH1G=GCEHHHGHIIIIIHIIIHIIIIIIHHHHIGEHCEHHIIHHCHHHIIIIIE?HFHHHHHEHIFHIIIIHHIFHEHIIIHHHIIHFGEGHIHHHIEFCHHHICHDDHEHFHIIEFHHCE?EFC/FGFEEHGFHFHIIF?GHDF@FF@?FHGHHHIIEHHHHEFEE,HEHGHIIIIHIHE?F?,?HECHHGHHECA.A?AEHEHEC-/F//HHCHGIIIIIHHHFIHIIHHHIIHHHCIHEGHIHHGGIHIHEFIHGEEGHCFIHIIIIGGIIIIIIHGIIHHHGIHIIHIHHHFHHEFGFHFHGIIIHIHHIHHHIIIIIIHHHGIHHIHHHHIHECEGIIHHEEHHIIH
@HISEQ:711:H5NNWBCX2:2:1101:10495:3455:ATCTCGTA
TTAAGTTCAGCGGGTCTTCCTACCTGATCCGAGGTCAACCTTGGGTAAATAAGGTGTTTAACGGCCGGAACACGCAGCACGTCCAAAGCGAGATGTATTACTACGCTCGGAGTGACTAGCGAGCCCGCCACTGATTTTCAGGGCCTGCGGCAGCCGCAGGTCCCCAACACAAGCCTAGGGCTTGATGGTTGAAATGACGCTCGAACAGGCATGCCCGCCAGAATACTGGCGGGCGCAATGTGCGTTCAAAGATTCGATGATTCACTGAATTCTGCAATTCACATTACTTATCGCATTTC
+
IIIIII1G?EHGHHCHHIHIIHIHGHFHIIIIIIIIGIIIHFHGHHIIIIHIEGHHIIHHIIIDDHHCFHHHEHD</CEHIFGHHIGHHIIIHGIHIIIFHFHHIHIIIHIHHEHHGHEFDHIIIIIHHHIHHIIHHIIIHHEHIHIIHIHHGHHIIHEDGEHIHEGHHIHCHHEIHHGIIHHHEFIIIIIIHHHIHHIIHIIIIIIIIHIIIIHIHGHIIIIHIIHHHEIIIGHHIHCECIIIIHHGFGIIIIHGIIHGIHHGFGIIIIIIIIHHHHGHHHHIIIIHHGIHIHGHIGI
@HISEQ:711:H5NNWBCX2:2:1101:14869:3477:ATCTCGTA
TTAAGTTCAGCGGGTCTTCCTGCCTGATTTGAGACCATGGTTCAAGTCAACCCCAAGAGGTTGCCTTTAATAGTTGAGTGCCGGACATACACCATCACACGTACTGGGTATTAGAGAAACCGAAGTCTCATACACATACTTTTCCGTTACTTGACAGTATCCAGCAGCAATAGTTTTAAAAGCACGCAGGGTTAGTGCGATGCCTCAAATCTCTCCTTCCCTAGGTATAAATACCCAAGGTTGGAGAATGAATACTATAGATTCTCAAACAGGCATACTCTGCCGAAACAGAGTGCAATGTGCGTTCAAAGATTCGATGATTCACGGAATTCTGCAATTCACATTACGTATCGCATTTC
+
HHHIIFHHGHIIHGC?HHHGHCHEHIIIIHHGHEHIGH1CGHHHIIIIIHHHHID0E@EEHHHHIC@HFHHHFHIIIIIGHHHIHIIIIHGEGHIIGHIHGHIIHHFHIIEGHHIIIIIIIIIIHHGIHIIIGHIIGIGHIIHIIGHHHHHHGHGHHIIHIIHHHGHHHHHHGEHAGFHHHGHIIGHIIIHIHHHIICDHCHHEHCFCEHHIIHHHHEIHIHHIHIIHEF?HGHGIIHGIIIIIIIIIIHHEFGHIHGIIIIHIIIIIHHHGHIIIIHIIIIIIIIHHIHGIIIIIHIIHHHHIIGIIIIIHGHHFHHHGIIHHIIIGHFIIHIIIIIGIIIHHHGIIDGIIIIIIIII
@HISEQ:711:H5NNWBCX2:2:1101:15652:3404:ATCTCGTA
TTAAGTTCAGCGGGTATCCCTACCTGATCCGAGGTCAACCTGAAAAAAATTGGGGGTTGCTGGCAAGCACACGACCGGACCTCCAGAGCGAGAAGAATTACTACGCTCGGAGCCGGACGGCACCGCCACTGACTTTAGGGCCCGCCGGGGCGGCGGGGCCCAACACCAAGCTGAGCTTGAGGGTTGTAATGACGCTCGGACAGGCATGCCCCCCGGAATACCAGGGGGCGCAATGTGCGTTCAAAGATTCGATGATTCACTGAATTCTGCAATTCACATTACTTATCGCATTTC
+
HIIIHHHHIIIIIGHIIIIHIEHIIGHHIIIFHHIHIGEHHI?HHFHIIIHEHIIGHHIIIIHHHIIIHIIIH<CHHCHDHIGHIHHIIIIIHHHHHHHHIIIIDHHIEH<?CHICHHHHFHHHEHHHHHIHGEEFFHHGHIIIGHHHHHHHHHHHHHIIIIIIIHIIHHIIHHIIHGIHHIIIIHIHIGIHHGHDGIIHGDHGIFIIHIIIHHIHIIHIHIIIHIIHHIIHHD<HFIGIIHHGE=HHIIIHIHEHHEIIIIHHHCIIIHIIIIIIIIIHIHGIIHHHHIIIHH
@HISEQ:711:H5NNWBCX2:2:1101:16132:3444:ATCTCGTA
TTAAGTTCAGCGGGTAGTCTTACTTGATTTGAGATCGAGTTTAACAAGAATCGTTGCCGACCCTTGTGAAATCCTGCATCAGTCAGCCAATACGGTCAAACTCCCTTTATGTTAGCTGCAGCAAAAGTAATAATCCGTTTGACGGGACTAAATGAATATGCTTTTAGCTCAGGAGAATGTCCAGCTGCACCTGCATTTCAAGCAACCCGCCACCGATCTCAAAAAGATTGGTGTTGGGATTGCTCAAGTCCAAAGCTTTTCGATTAAAAAATCCAAAAGCTTTGAGGTGTTTACTGATACTCAAACAAGCATGCTCTTCGGAATACCAAAGAGCGCAATATGCGTTCAAAGATTCGATGATTCACTGAATTCTGCAATTCACATTACTTATCGCATTTC
+
HIFFG1FHHIHHGDHIIHIFHIE?GECEEHH?EEEHIGIIIHIIGHHFHHHHIIHIHEHHGDHIIHGGHEHHHIGIIIIIIHHHHGHHIIIIH?EC@E<CGHHHIIIHHIHHHHGHIFHFHE?HHIHEEHCEECGH0<0D00FHHE=H@GH?GHHEHHHFE?.FHFHGIEFEHH=BHF.;@EEC@F?HFHHHHCGHHHIHEFDEHHHCHG@C8@DH7-@CFHCGHFFHE@B--FG?EHFC;.DFC?GHEEHHCCHG?=EGEHHC?HHEFHFEIIIHHHG?GHHGIHHHC<1HHGFHHHIHCHEIHHIHGHHEFGHIHHFHHHHHEHFFFE@HFDGGHHHHCHGHHHHIIIHHFCHIHFHHE?HHEG?HEHHHFGIHHHGIIGIIHHHDFHHGIIIHIHG
@HISEQ:711:H5NNWBCX2:2:1101:16900:3382:ATCTCGTA
TTAAGTTCAGCGGGTAGTCTTACTTGATTTGAGATCGAGTTTAACAAGAATCGTTGCCGACCCTTGTGAAATCCTGCATCAGTCAGCCAATACGGTCAAACTCCCTTTATGTTAGCTGCAGCAAAAGTAATAATCCGTTTGACGGGACTAAATGAATATGCTTTTAGCTCAGGAGAATGTCCAGCTGCACCTGCATTTCAAGCAACCCGCCACCGATCTCAAAAAGATTGGTGTTGGGATTGCTCAAGTCCAAAGCTTTTCGATTAAAAAATCCAAAAGCTTTGAGGTGTTTACTGATACTCAAACAAGCATGCTCTTCGGAATACCAAAGAGCGCAATATGCGTTCAAAGATTCGATGATTCACTGAATTCTGCAATTCACATTACGTATCGCATTTC
+
HHHII@FHIIGHHDHIIHHGHIIIGHGEHHHEEHIHHIIIIGHIIHGHGHGHIIFHDHEHHHDHHIH?C<@GHHHHIIHHIIHIGGHII?FHHCECGDE@GFEHIHFHF?@HHIHI@?GEEHHHI?H0<FCGHCGEHHFHCHICCDHHIFHHIHIIEF@F/CG@HIGIEHHAF?A?@BAHHHHFCGHHHH@BCGF@HHIHIIEECFHG<DHIIHGHD-@<GHIIHIHCHGHHEECHEGC.?HEFGIIHHCHEHHHCIIHHHCGIHEHHEHEHHHGHEHHGGIIIHHCEIGIHHIIIGIHIHHGCFGHGEHEGIHHHHHGHHIIHIHHHGFHHHHF?HHGIHHFFHHHHHHHFHFHHEHHIHHHHIIIHIIIIIIHHHGIHHFEGHGIIIIIIGIHIIII
@HISEQ:711:H5NNWBCX2:2:1101:2580:3505:ATCTCGTA
TTAAGTTCAGCGGGTGGTCTTGTCTGATCTCAGGTCGAAAGGTTTTTTGGGTCCTCGAAAGAGCCCAAAGTTCCTGCTTGATGGCTGTGCGGCTTGTCCGACTTTCTCGCCGTTGCAAATGGAACGACAGCGGCATGCAGCGTGAAGCCACCTACCATGCTGGCGCCCTTCTGAACAGGAGGGTCGCGCCGCGAGCCCTGCACTTCAGCCGACCCTCTTTGTGAAAAGAGAGACGGCCACGTCCGCCTGCCGCTTTCGCCAGTAAAGGGAAAGGGTGGGCGAGGGGTGAGCCGACGCTGAGACAGGCATGCTCTCGACCGGAGTCTCGAGCGCAATATGCGTTCAAAGATTCGATGATTCACGGAATTCTGCAATTCACACTACGTATCGCATTTC
+
GHGGIIIHHIIIGIIDDHHHIIIIGHHIGIIIIIIICHIIHHFHHHIHIIHHHIIHHIIHHIIIHIIGIIHIIIIIIIHHGFHIIHIIHHIIHIIIHFCHHIHIHECHIHDHHHIGHFC@HHIIHIIIIIIIIIGHIHHIFIIHIIGHHIIIHIIIHIIIIIHHIHCH?HHHHFEHHHHEBADH@HHDHIHID7ECHIEAF?HH-AFEEIIHHHH@H-GE@8-HHHHH@B-=56AEA9.C?-7,,E,<C<EA??-8DGB.@GGBCGFHHHEFHGHGHHHHGDCH?HIHC?</DHDIHIIIHHHHECIHIHHGHEDDHHHHHFDHGCE0GHDGCDIHHGIHGHHFCGHHHHHHHGHHFECGFHHEHIIGIIHIHHHHHGD<F<1E<HHCHHGHHIII
@HISEQ:711:H5NNWBCX2:2:1101:2691:3529:ATCTCGTA
TTAAGTTCAGCGGGTATCCCTACCTGATCCGAGGTCAACCTGAAAAAAATTGGGGGTTGCTGGCGAGCACACGACCGGACCTCCAGAGCGAGAAGAATTACTACGCTCGGAGCCGGACGGCACCGCCACTGACTTTAGGGCCCGCCGGGTCGGCGGGGCCCAATACCAAGCTGAGCTTGAGGGTTGTAATGACGCTCGGACAGGCATGCCCCCCGGAATACCAGGGGGCGCAATGTGCGTTCAAAGATTCGATGATTCACTGAATTCTGCAATTCACATTACTTATCGCATTTC
+
IIIHIIIIIIIIIIIIIHHIHHHIHHHIIIII<CHIGHHIHHHHIIIIHIHIIHIHIIHIIHIHIHHIHHHHHHIIIIIICHIIIIIIIIDHIIIGHHIHIIIIHHHHIIHHIIIGCHHIIIIIIIIIHIIIIIIIIIHIHIIIIIIIIIHIHHIDHHHEHHHIGHHHHIIIIHGIHIIIHIIIHHDIIHIHIIIIIHHFIHHHHCGHHGIIIIIIIIIIHIIHHDIIHHHHH<CCHHEHIIHIHIIGIIIGIIIIIIIIHHEHGEIIIHGHEHIIIIIIIHHEGHIHGIIIII
@HISEQ:711:H5NNWBCX2:2:1101:6097:3641:ATCTCGTA
TTAAGTTCAGCGGGTATCCTCGTCTGATTTGAGGTCAAAAAGGTTTTGGGGTTTTCGCTGGCGACCGGCCTCCCGAGCAGGCAAACGAGAAAGATTTACTACGTCTACTGCCAGGCTGCTGGTTCGCTATCGTCGGGCAACGTTAAGGAGGGCGTGCCCCCCGAGAGGGGCCGACCCGTCCCATAACCAAAGCGAGCTTTGAGGTGTTGCTGACGCTCAAACAGACGTGCCTCCCGGAATACCAGAAGGCGCAATGTGCGTTCAAAGATTCGATGCTTCACTAGATTCTGCAATTCACATTACCTATCGCGTTTC
+
<FG<CGHHGHHIHICDEHCHE@DEH?1<CCHEHHEHHIGEF<=<@CEHCHH</DCGHGHD<@CC<?<D?<E@ECE0FHCHHIIG?HEDEDHHEEGHHIHHHE=FEHFHIIIGHHGCHHEEEHF?FH<C@EEHCFEH<DH5BD808D?GDH/DC<CDHHF?HHEBEDE@FDDHHHECDHCEHHCG:BHG<B@<HHGCHHFHHFBEHGCHHECHEHHHEHHEFHGCEHCEGHHDHEC1?F?FIHHD?ECCCG?GEHDC/=EEEFFHIHHHG?E?HC<1EF@1GF<1<<1GFHHFCCCCD111FHF@GHCHEE/</HH
@HISEQ:711:H5NNWBCX2:2:1101:12602:3587:ATCTCGTA
TTAAGTTCAGCGGGTAGTCTTACTTGATTTGAGATCGAGTTTAACAAGAATCGTTGCCGACCCTTGTGAAATCCTGCATCAGTCAGCCAATACGGTCAAACTCCCTTTATGTTAGCTGCAGCAAAAGTAATAATCCGTTTGACGGGACTAAATGAATATGCTTTTAGCTCAGGAGAATGTCCAGCTGCACCTGCATTTCAAGCAACCCGCCACCGATCTCAAAAAGATTGGTGTTGGGATTGCTCAAGTCCAAAGCTTTTCGATTAAAAAATCCAAAAGCTTTGAGGTGTTTACTGATACTCAAACAAGCATGCTCTTCGGAATACCAAAGAGCGCAATATGCGTTCAAAGATTCGATGATTCACTGAATTCTGCAATTCACATTACGTATCGCATTTC
+
IIIIGHHFHHIHHHCHHIHHIIIIIIIIGFHE?GCEGFEEHHHEEHHHEHIGHIIIIHHDCEHGIGHHHHIIGIIIIIHIIHFHHEHHIEHIGCEFHHHHHIIIIHIHEG?GHHHGICEFHIEHFHGHHIIIIHGHIIEGF?GCEHIHGIHIIIHIIEHHHHIHHIEG@GB@FHFEHHHIIFHHIIIHIGHHHIIIHIHIHHHIIIIIHHIHHFHII-@,HHEF?FHHB@@E@ECFEHIIFFGIIHIHHHCFHCECHHH@C?HFCHIHIHHEHIIIHHHG@HHHIHHHECHEHHGHIIHEEEHHGHHHGIIHHFHHFHIHEHIHHEIG?IHHIHHFHHHHHHCHIIHHGIIIIIIFHHHHHHGFIIIHIHFIHHHIHHHEIECGHHHCIGGIHHIHIHI
@HISEQ:711:H5NNWBCX2:2:1101:15838:3710:ATCTCGTA
TTAAGTTCAGCGGGTCTTCCTGCCTGATTTGAGACCATGGTTCAAGTCAACCCCGAGAGGTTGCCTTTAATAGTTGAGTGCCGGACATACACCATCACACGTACTGGGTATTAGAGAAACCGAAGTCTCATACACATACTTTTCCGTTACTTGACAGTATCCAGCAGCAATAGTTTTAAAAGCACGCAGGGTTAGTGCGATGCCTCAAATCTCTCCTTCCCTAGGTATAAATACCCAAGGTTGGAGAATGAATACTATAGATTCTCAAACAGGCATACTCTGCCGAAACAGAGTGCAATGTGCGTTCAAAGATTCGATGATTCACGGAATTCTGCAATTCACATTACGTATCGCATTTC
+
HHIIGHHEEHHHGIIIIIIGIGIIIIHHEEFCHEEHHHHHEHHIGHIIIHHIIGIDD<EHHHGHHFHHCGCCGGHFHHHIGIHHIIGIIIIIIGHIIIHIHFHHIEGHEHHHHIIIIIGEHIHIHH?FEHGHIIIIIIIIIIGIHGFIIIIHIIGHHFHHHIIIIIHIIGHHGFHHEHHHHGGHHEHGCHIHHIIIGHIHEHHIHHIHIHHHGHIHI?GHHHHHGIHHIHHHEGHHFHEHHHHIHHHIIHHGEHECHHHECFCIIHHHGEHIIHHIIIGIIIIHIIHHHHFHHHHFIIIIHIHHFIIHHFIHIIIHHIIHHHHHIHEHIIIIIHHHIHHHHHHIIIIHHIIIIIIHIHD
@HISEQ:711:H5NNWBCX2:2:1101:17393:3623:ATCTCGTA
TTAAGTTCAGCGGGTGGTCTTGTCTGATCTCAGGTCCAAGGTTTTGATTGGTTTTTCCTGCTGTGGCAGCAGGCGGAGCGCCCGGTGATATGGGAGACGACAGCCAGTATGTGAGCGTGAGCCACCTACCATGCTGGCGCCCCGATCGAATGGGGTCCCGCCGCGAGCCCTGCGCTTCAGCCGACCCGCTCTTCCTCGATTAAAAGGTGAGCGAGACGGCCACATCCGTCCAAACCGCTTTCAACCAGGAAAGGGTGGGCGAGGGGGTGAGCGGACGCTGAGACAGGCATGCCCTTAGCCGAGGCCGTGGGCGCAATATGCGTTCAAAGATTCGATGATTCACGGAATTCTGCAATTCACATTACGTATCGCATTTC
+
HFEHHIGHGGHHEHIGEHHIGIGIC?@?GHHHHHHHHHFHIEF?<FHHHIHHGFGHIIIIIHHHH?GHEHHCHHIGCHHHIIIH//CCDHCHFHIICH@<C/EHHHH@HCHHIIIII<GHHHI0CGGCHHEH?GHFGHHGIIII<EDH=FEHCCHHGHIHDHEHE<EHIHAHIH??GG8@GHHDHHHDHECE.BH7HHF8BEBG?EHHGAGHF<?>CF..9677-5,A.AB.-.-<F..;...;.C:@;.@FCDECGC<-ECCC/CG</<?CC00/<11<EFF<1G?D1CD1111@?G@0HEEC?<HHHHCGH?EECFHCCGGC1CEFHHEIGHEFEHGIHFIHGC<@CCCCEFIIHGHGC?C<?HCEHEGHHHHEC
@HISEQ:711:H5NNWBCX2:2:1101:17904:3651:ATCTCGTA
TTAAGTTCAGCGGGTAGTCTTACTTGATTTGAGATCGAGTTTAGAAGAGGCTAGGATCCGAAGAACCCATCTCAACTTTCCTGCATCAGTCGGTTACTGACAGTTACCCTGTATGTTGGCTGCAGCAAAGGAAATAATCCGTTTAACGGGATTAAGTATGAAATGCTTGTAGCCCAGGCACTGTCGGCCGAACCTCCATTTCAAGCATCCCTCAAGCCAATGTGGCCCGGTGGATATGCTCAAATCCAACCCCTTCCCTCACGCATAACACGATTGAAAAGGAGTTGAGGTTGTTACTGATACTCAAACAAGCATGCCTTCCGGAATACCAGAAGGCGCAATATGCGTTCAAAGATTCGATGATTCACTGAATTCTGCAATTCACATTACGTATCGCATTTC
+
FHHHHHIHIIHIIIIHHHIIHHFHHHEEHEFHHGHGHIIHGHIHIIHGHIIHIIGHHIIIIGHECHHIHHHHHEHHHHIGHIIGHEHHIHIHIHHIHIIGGFHHHHHHHHIHIIIHHH?EHHIHHCEFHFFHHIHHFHHGHHHEH<CHGHHHHHHHIF?CCHECC:F??F@F@@@?G.F@GFHHE@<C>CE@??FGFHIEGHHHHGFFFABAEHEHHHEHHIHHHDHCHH@EIHEHHHFHHHGHH?DHHDHEEECCHHCEGHIHIGHHHHHEGF<HHFCHG@HEFEHCCHFCH?HHEHCHEHEIIHHHIHHHHGEIIGIIHH@FHGHIHIHHHEIIHGEHHGIHHHHHHEHGIHIIHIIIHIIIHIIIIGIHG?HIGHHEIIIIIIGHGHHIHHH?HEEGIH
@HISEQ:711:H5NNWBCX2:2:1101:18861:3552:ATCTCGTA
TTAAGTTCAGCGGGTAGTCTTACTTGATTTGAGATCGAGTTTAACAAGAATCGTTGCCGACCCTTGTGAAATCCTGCATCAGTCAGCCAATGCGGTCAAACTCCCTTTATGTTAGCTGCAGCAAAAGTAATAATCCGTTTGACGGGACTAAATGAATATGCTTTTAGCTCAGGAGAAAGTCCAGCTGCACCTGCATTTCAAGCAACCCGCCGCCGATCTGAAAAAGATTGGTGTTGGGATTGCTCAAGTCCAAAGCTTTCAAAAAAAAATCCAAAAGCTTTGAGGTGTTTACTGATACTCAAACAAGCATGCTCTTCGGAATACCAAAGAGCGCAATATGCGTTCAAAGATTCGATGATTCACTGAATTCTGCAATTCACATTACGTATCGCATTTC
+
IHIFHHIIIIIIIIIIIIIIIHIIIHEHIIIIIIIIGIIIHIIIIFHIHIGHHHIHHHIHIIIIIHHIIHHHFIIIIGHGCEHIIIIIIIICHCEHHHHHIIIGHEHHEHGHIIGHHFHHHFIHHH?HIIIIHIIHEDHHCHII//</D@HIICEHIGIIEH@FHH?/=@.:.BHHIF?EHEG@HHEEGGE@GIHFHIGCGHHHCHIFHDHHIIDEFHHHHHFFHIHHG@A-EBEHG?FHGG@HIIHGHIHHGEC@?@EDHHIHHHIIHHHHHHHHHG?HHEHGHIIFIIIIIIGHIHIGIIIIIIIIIHIIIIIIHHIIIIIIHHFD<HIIIIHIHIHGIIGHIIIHHHCHHHHIIIIIHIIIHEGIHHHGIIIIIIHIIH@HIIIIHIIIIHHHH
@HISEQ:711:H5NNWBCX2:2:1101:20653:3628:ATCTCGTA
TTAAGTTCAGCGGGTAGTCTTACTTGATTTGAGATCGAGTTTAACAAGGGTTTTTGAAGACTCTTGTGAAAATCCTGCATCAGTCAGCCAAAATGGTCAAACTCCCTTTATGTTAGCTGCAGCAAAAGTAATAATCCGTTTGACGGGACTAAATGAATATGCTTTTAGCTCAGGAGAAAGTCCAGCTGCACCTGCATTTCAAGCAACCCGCCTCCAATCTCAAGAGATTAGTGTTGGGATTGCTCAAGTCCAAAGTCTTTCTTCAAAAAAGAAAAAAGGCTTTGAGGTGTTTACTGATACTCAAACAAGCATGCTCTTCGGAATACCAAAGAGCGCAATATGCGTTCAAAGATTCGATGATTCACTGAATTCTGCAATTCACATTACGTATCGCATTTC
+
GHFIHHHHHGHIIGHHICGHHHIHHHHGHIIIFGGHEHIHHFHHIIIIIGFEFHCHHHHHIHHE?FHGHIEHHIHIHEHEHHIGHECCHHGGHHGG@DHHIIIHHHHIIGHHIIHEHEDGEEGHHIIIHHIIIHHFHH@FHDGEGH<GCEGFEEEHHIFHFGHCHIGHH.D8.;C.8B@F.B@HHHHIICEGHGHHFFHGHIB?GF@DEEGHHEHGA8.B?EEG8.F?@FB@-HCA?HGCHEHHG?EFEEIHHEC<//D/<//?HEHHEHHHIIHHEHCHGHIIHEHGHG?D<?EHIIHIIIIHHFIIHIHIHEIHIIHHEHHHHG@1HGEHGIIHGIIIIIGIHHIHHIHHIIIGIIHIHIIHHHEEIIIHHF?HHIHIHEGIHHIGGIIIHHHHHGI
@HISEQ:711:H5NNWBCX2:2:1101:21055:3681:ATCTCGTA
TTAAGTTCAGCGGGTATTCCTACCTGATCTGAGGTCGAGTTTCAAAGTGTAGCGCTTCTTACGGCGCCGACAGGAGACTGGTAGACCGCTATAACCGCTGCAAGAATAGTACTATACAGGGACATAGGGGCCACCGCCGTTGATTTTCAGCGGTTGCTAGGCAATCCGCCAACACCGAGCAGTGCTCGAGGGTAGAAATGACGCTCAGACAGGCATACCCGGCGGAATACCACCGGGTGCAATGTGCGTTCAAAGATTCGATGATTCGCGGAATTCTGCAATTCACATTACGTATCGCATTTC
+
HIFHIDHIIHIIHGHHHIIIHGIIFHEEEHIICHFEHHHHCHHHIIGHHHHHHICCEEFHCHHGGII<<FHIDEHG?DFHIFCHHGHHHHCHHHGHHIHIGHHHFC@FGFHHHHCG@@EBDEEHFEHGFHHDEHIIIEEEEDEHGGHGHHHHHHIGIEGFAB:DDHHEEHHHEBDHECHFEHHHIHIHHH?HEHHF0?EGEIIIIIHHHHHHHHHHHHHHIGIHHHHEHGCHHDCIIHGHHIHEHIIHHGIIIHFHHIIHHCCIIIIIHHH?CHHHEIHFEHIIHHEIIIHGHHHIGHHHHHI
@HISEQ:711:H5NNWBCX2:2:1101:2327:3752:ATCTCGTA
TTAAGTTCAGCGGGTATCCCTACCTGATCCGAGGTCAACCTGAAAAAAATTGGGGGTTGCTGGCGAGCACACGACCGGACCTCCAGAGCGAGAAGAATTACTACGCTCGGAGCCGGACGGCACCGCCACTGACTTTAGGGCCCGCCGGGGCGGCGGGGCCCAACACCAAGCTGAGCTTGAGGGTTGTAATGACGCTCGGACAGGCATGCCCCCCGGAATACCAGGGGGCGCAATGTGCGTTCAAAGATTCGATGATTCACTGAATTCTGCAATTCACATTACTTATCGCATTTC
+
IIHIIEHHHIIIHHHIHIIIIIIHHIIGIIIHHIIIHIIIGHHIIIIHIIIHFHCIHHIHIGHIHIHHCHHIHHIIHHIHIIIIIIGEHIDHHIHIIIIIIHIHIHEHHHIIIIIHHHGHIIIHHIIHIIIIIIHHHHHHHIIIHIHIIHDIIIIHHIIIIIHHIIIIIIIIIIIIIHIIIGGIHFIGHHIHHHHIIIIHIIIIIIIIIIHIHIIIIIIHHIIIHHIHHEIHIHHHIIIIIIHIIIIIIIIIIIHGFIHHHHHIHIIIIHHIIHIIIGHHHIIIIIIHIIIIIH
@HISEQ:711:H5NNWBCX2:2:1101:11310:3872:ATCTCGTA
TTAAGTTCAGCGGGTATCCCTACCTGATCCGAGGTCAACCTGGTAAAATAGAAGGTTGGAGACGCCGGCTGGCGCCCGGCCGGCCCTAATCGAGCGGGTGACAAAGCCCCATACGCTCGAGGACCGGACGCGGTGCCGCCGCTGCCTTTCGGGCCCGTCCCCCGGGGGGGACGACGACCCAACACACAAGCCGGGCTTGAAGGGCAGCAATGACGCTCGGACAGGCATGCCCCCCGGAATGCCAGGGGGCGCAATGTGCGTTCAAAGACTCGATGATTCACTGAATTCTGCAATTCACATTACTTATCGCAGTTC
+
HIIIIHHIIIHHHHIIIIIIIIHIIIIHIHIIIIIHHHHIIHIIIIEFHIHIIIIIIGIHHHIEHHHE<ECCGHHIIGHIGFHHHHIIIIHIIIIIGIIHIIIHIHIHHIIIIIIIHIIIICDFHDHHIHIDIDHGHIHIGIHIGIIHHIHCHDDHHHHHHIIHHIIIHIIHHDEHHDHHHHFEF8A=.CCEHHHDHEHFHIIIGHHGHHHHHIHC<EFD0HDHHHFCIHDGIIIIGHHCHE@HDCCGGIIHHIHHHGFHHEGHHHHHIHIIIIIIHGIHIHIIIHCEIIIIIIHIHHHHIIHHHIGIIHHIHHH
@HISEQ:711:H5NNWBCX2:2:1101:15456:3795:ATCTCGTA
TTAAGTTCAGCGGGTAGTCTTACTTGATTTGAGATCGAGTTTAACAAGAATCGTTGCCGACCCTTGTAAAATCCTGCATCAGTCAGTCAATACGGTCAAACTCCCTTTATGTTAGCTGCAGCAAAAGTAATAATCCGTTTGACGGGACTAAATGAATATGCTTTTAGCTCAGGAGAAAGTCCAGCTGCACCTGCATTTCAAGCAACCCGCCGCCGATCTGAAAAAGATTGGTGTTGGAATTGCTCAAGTCCAAAGCTTTCAAAGAAAATCAAAAGCTTTGAGGTGTTTACTGATACTCAAACAAGCATGCTCTTCGGAATACCAAAGAGCGCAATATGCGTTCAAAGATTCGATGATTCACTGAATTCTGCAATTCACATTACGTATCGCATTTC
+
HIIGG<<FHHHCDCECEHHHHDEHFEC?GHIGE@FHHGHEHHEFCEHHHIE<FHH?E<C?DCEHHIIGHHHHHEHCCEHHIIIEFH<DGEH@H?CDEE@@FHHIHFFCGFCHHIIG@HHFFHHIHHHHHGHH?DGEEHHHII?=DDHDHHHEHCHCEHEC@C?DFEHEEHIH?HCHH.@BCFFH?HEFC?G?CHHIIHFHHGCGHHCHDHIHGD<D?...?CC.CHF77.D.7<EC</D<C?HECDF<//<@?</<</</<<<0EHF0=GCHHHEGE@@EHHEGHHHFCDC1@EHH@ECG<IIHHEC1?CE?0HFHGGCEHCHG@1D?/E1CHHD<CC<1@@FE@EFHG?FFD?EEHEECHHF?EHIHHHCGHHEEEHEC?IHHEFHCECIHIHD
@HISEQ:711:H5NNWBCX2:2:1101:15681:3816:ATCTCGTA
TTAAGTTCAGCGGGTATCCCTACCTGATCCGAGGTCAACCTGAAAAAAATTGGGGGTTGCTGGCGAGCACACGACCGGACCTCCAGAGCGAGAAGAATTACTACGCTCGGAGCCGGACGGCACCGCCACTGACTTTAGGGCCCGCCGGGTCGGCGGGGCCCAATACCAAGCTGAGCTTGAGGGTTGTAATGACGCTCGGACAGGCATGCCCCCCGGAATACCAGGGGGCGCAATGTGCGTTCAAAGATTCGATGATTCACTGAATTCTGCAATTCACATTACTTATCGCATTTC
+
HIHIHHEGHCG?HGHHIIIGGHCHHIG?CCEHHCHHEHIH?FHGEGHHHIH1DHHDHHHHIE1@EEDHHIGEHDHHICHIDHIHHHGHIHHIIIHIECCHHFHHHICHHIHDCDDHIHHHICHHHIIHIIHGHCHCIIHHHIIIGGHHIGIHHIIHIIIIIHHHHHEHIIIHGIHHCHHHIIHHHHEGG?EHHHHHIIIIIIIIGIIGHGIHHIIIIGIIIHHIHEGHHGHEIIHHIIIIGIHHGHHHHIIIHGGIHHHHHFHHIIIIHHHIIIIIHHHFHIIIIIIIHHDIGI
@HISEQ:711:H5NNWBCX2:2:1101:1732:4115:ATCTCGTA
TTAAGTTCAGCGGGTATCCCTACCTGATCCGAGGTCAACCTGATAAAAATTGGGGGTTGCTGGCAAGTCACCACCGAGACCCTATAGCGAGAAAAATTACTACGCTCAGAGCTCAATAGCACCGCCACTGAGTTTAGAGGCTGCGAAACCGCAAGCCCCAAGACCAAGCGTAAGCTTGATGGGTTGAAATGACGCTCGAACAGGCATGCCCCGCGGAATACCACGGGGCGCAATGTGCGTTCAAAGATTCGATGATTCACTGAATTCTGCAATTCACATTACTTATCGCATTTC
+
GIHIIIIHIGIIGHIIIIIHHHIIIHEHHIIGHE=DECHFCHIIHIIIIHHHHCHHHEHIIIHIIIIHFHHIIHHEHIGIGIIHIGHIGIHHIIGHHIIIIIHIGIIIIIIIIIIHIHHHIIGIIIHIIHIIHHHHIIHHGHHIIHIIHIIHIHHHHIIHIIIIIICIHIHIIIIIIHGIIIHHHGHHHIHIHHHHIHHIIIIIIIIIIHHIIHIIIIIIGHHIHHHHE1FHIHHHIHIHHIHHFHIIIIIHIHIIIIHHCHIIHFHIGGIHHIIHHIIIHGDEGIIIIIIIGG
@HISEQ:711:H5NNWBCX2:2:1101:6682:4234:ATCTCGTA
TTAAGTTCAGCGGGTAGTCTTACTTGATTTGAGATCGAGTTTAACAAGAATCGTTGCCGACCCTTGTGAAATCCTGCATCAGTCAGCCAATACGGTCAAACTCCCTTTATGTTAGCTGCAGCAAAAGTAATAATCCGTTTGACGGGACTAAATGAATATGCTTTTAGCTCAGGAGAATGTCCAGCTGCACCTGCATTTCAAGCAACCCGCCACCGATCTCAAAAAGATTGGTGTTGGGATTGCTCAAGTCCAAAGCTTTTCGATTAAAAAATCCAAAAGCTTTGAGGTGTTTACTGATACTCAAACAAGCATGCTCTTCGGAATACCAAAGAGCGCAATATGCGTTCAAAGATTCGATGATTCACTGAATTCTGCAATTCACATTACGTATCGCATTTC
+
IIHHHHHIIIICHCHHGHIIHFHHIF?ECFHGH?GEHFE<EGHHGHEHHCHHHHHGFHHIHIIE@?EGE@H?FHHHIIHIIIHEFH?GHHIIIF=DHEHGHHHHHFEHIHHHHEHIGDGECGEHHHHHHHHIHHI<0DGHGHHCHHIIHHIIIIHHIGGFHEHHCHC?BABF?G@?GFGHIIEEF?B66FH6FBCHHGHGHHFC.8BEAEHGE@DHD6-<IHEHHF66A=EHE6HFCC7.CEH?GGC77/F?G@@<<C?G?EFD/DHCGCHEHEIHHFEHEEHHHC<GHHFIHE?EGHHH?HEGEHHCHIHF?FFIIHHDEHFFFCEEGCHIHHEGHHCE/HECFCHDDD0HGEF?HGE?FHF?HGHHHIHFHEHGIHHHCHGHIHGDCHHIHHGIIHH
@HISEQ:711:H5NNWBCX2:2:1101:7761:4047:ATCTCGTA
TTAAGTTCAGCGGGTAGTCTTACTTGATTTGAGATCGAGTTTAACAAGAATCGTTGCCGACCCTTGTGAAATCCTGCATCAGTCAGCCAATACGGTCAAACTCCCTTTATGTTAGCTGCAGCAAAAGTAATAATCCGTTTGACGGGACTAAATGAATATGCTTTTAGCTCAGGAGAATGTCCAGCTGCACCTGCATTTCAAGCAACCCGCCACCGATCTCAAAAAGATTGGTGTTGGGATTGCTCAAGTCCAAAGCTTTTCGATTAAAAAATCCAAAAGCTTTGAGGTGTTTACTGATACTCAAACAAGCATGCTCTTCGGAATACCAAAGAGCGCAATATGCGTTCAAAGATTCGATGATTCACTGAATTCTGCAATTCACATTACGTATCGCATTTC
+
HIIIIIIIIIIIHGHHDEHHIHGHHIGHHHHIEHIHHCHFHHHIIIIIHIIIIIIIIIGHIHHHIHIICHGHFHHIIGIIIIHHIIIHHGHIIEEDEHFHIHHIEGEHIHHIHHFHEHIHHHIGGIHIIHHIHHIE@HFEHGHCCHHIIIIGHHHHIIHIG?G?GHHHIGIIEHDFHIIGFHH@FHEHEEHHHIFAGHEEHHIIHGHIDHHHHIIHHHCDIIHHG.?HB@FHEHFC.HGDC.EHHHHHG?CHHHGIIHHG?HHEEHHHEHCFDHHG?FHGHIHHFHEHGIHIHIIGIHHHHHIIHIIHHHEIIIHIHHIHHHHGHHHHGEEHGIIIIIHFHHHEHGIGIHHGIIIHFHHCHIHHIIHHHIIGIIIIIIGIIHGHHEIHH?HIFGHIIII
@HISEQ:711:H5NNWBCX2:2:1101:11686:4228:ATCTCGTA
TTAAGTTCAGCGGGTAGTCTTACTTGATTTGAGATCGAGTTTAACAAGAATCGTTGCCGACCCTTGTGAAATCCTGCATCAGTCAGCCAATACGGTCAAACTCCCTTTATGTTAGCTGCAGCAAAAGTAATAATCCGTTTGACGGGACTAAATGAATATGCTTTTAGCTCAGGAGAATGTCCAGCTGCACCTGCATTTCAAGCAACCCGCCACCGATCTCAAAAAGATTGGTGTTGGGATTGCTCAAGTCCAAAGCTTTTCGATTAAAAAATCCAAAGGCTTTGAGGTGTTTACTGATACTCAAACAAGCATGCTCTTCGGAATACCAAAGAGCGCAATATGCGTTCAAAGATTCGATGATTCACTGAATTCTGCAATTCACATTACGTATCGCATTTC
+
HHHG?GHHHHHDGHHHHIGHHHIH?G?FHEC<1CFHHHI1D1DGE?GGHFCH1CF<0@<CC<<DC<<F<C<DFEFHHGGIIFFHCE?FHIGHH?GGEHECGHII?GCHHH1<<<@CF?GHIGHHHFFHIIG?EEFH00CE<<0C/<@?G?FEE=FHECE/=D?FDE/:.;AFGEHGHHHHEEHEEHHHF?.FAGHHG@BG?E9BFHH>B-@?BEBHD@@<IHHFEGGCE=HFIHFHGGIIIIHHEEHEEDDC@EF??IHHEFHCHHHHHHIHIIHHHFE?HGFIHHGEHGHEGIIIIIIIHHHEEHHIIHIIHF0DDDHHFHE?HHHG?HHIIIHFIIHHDCHHHEHIHHIHGEIIIIHHHHHFF@EFFEECGG?EHIIHHIIIIHIHGHFHHHGHIII
@HISEQ:711:H5NNWBCX2:2:1101:13378:4246:ATCTCGTA
TTAAGTTCAGCGGGTATTCCTACCTGATCCGAGGTCAACATTTCAGAAGTTGGGTGTTTTACGGACGTGGACGCGCCGCGCTCCCGGTGCGAGTTGTGCAAACTACTGCGCAGGAGAGGCTGCGGCGAGACCGCCACTGTATTTCAGGGCCGGCACCCGGTGAGGGGTCCCGATCCCCAACGCCGATCCCCCGGAGGGGTTCGAGGGTTGAAATGACGCTCGGACAGGCATGCCCGCCAGAATACTGGCGGGCGCAATGTGCGTTCAAAGATTCGATGATTCACTGAATTCTGCAATTCACATTACTTATCGCATTTC
+
IIIIIIIHIIIIIIIIIIIIIIIIIIGIIIIHHIIIIIIIIIIGIIHIIGHHIIHIIIIIIIIGHIIHHIIHIIIHIIIIGIIIIIIIIIIIIHIIIIIIIGIIIIIIIGGHIHIIHIIHHHHIHIIIHIHIIIIIIIIIIIHIIIIHIIIIIIIIIIHHIGHIHIIIIHIIHHHDHIIIIIIGHHIIIIIIIHGHHHIHIGIIIIHIHHHEAIIIHIHHHEIHIIHHIIIHDDHHFFHIIGHIHHHHE<=IIHHHHDHEIHEHHHHHHGIHIHHHIIIIIHIIIIGIIIIIIHGIHHGIIHIIHHHHIGIIHHDIII
@HISEQ:711:H5NNWBCX2:2:1101:13728:4234:ATCTCGTA
TTAAGTTCAGCGGGTGGTCTTGTCTGATCTCAGGTCCAAGGTTTTGATTGGTTTTTCCTGCTGTGGCAGCAGGCGGAGCGCCCGGTGATACGGGAGACGACAGCCAGTATGTGAGCGTGAGCCACCTACCATGCTGGCGCCCCGATCGAATGGGGTCCCGCCGCGAGCCCTGCGCTTCAGCCGACCCGCTCTTCCTCGATTAAAAGGTGAGCGAGACGGGCACATCCGTCCAAACCGCTTTCAACCAGGAAAGGGTGGGCGAGGGGGTGAGCGGACGCTGAGACAGGCATGCCCTTAGCCGAGGCCGTGGGCGCAATATGCGTTCAAAGATTCGATGATTCACGGAATTCTGCAATTCACACTACGTATCGCATTTC
+
IIIHIHHIIIIIIIHIICHIIIIIHIIGGEHHIHHHEHIIIGGHIIIHIIIHHHIIIFHHIIHHCHIIEHIHEHIGHIIDEEHIHHIIIICHHGHHHIHHIHIIIIGHHIIII?HEHIH=@HHGIIIHIIIIIIIGIIHI<HHGCHHIFHIHIIIIIHIIHIIHDHIIIIIHIHHHIHHHHHHHIIDEHHDHHEH7GBGEHHIHFH=-IEHIIIIGHB;.;.7.CDEAA--A-8?-B.B.FGFHHHC:...HHHEE<<-C<-DCEHHHCEHDGIIHF@EF?@@F?HCHIIHF@CCH?IGHHGCE<EEC<CHGCHEFCE?@CEHHHCDD0?HHFGIIIIIIIHHHEEIIHFHHEIHEHGF1EHHF@DHCHHHFGHDHH
@HISEQ:711:H5NNWBCX2:2:1101:15095:4201:ATCTCGTA
TTAAGTTCAGCGGGTATCCCTACCTGATCCGAGGTCAACCTGAAAAAAATTGGGGGTTGCTGGCGAGCACACGACCGGACCTCCAGAGCGAGAAGAATTACTACGCTCGGAGCCGGACGGCACCGCCACTGACTTTAGGGCCCGCCGGGGCGGCGGGGCCCAACACCAAGCTGAGCTTGAGGGTTGTAATGACGCTCGGACAGGCATGCCCCCCGGAATACCAGGGGGCGCAATGTGCGTTCAAAGATTCGATGATTCACTGAATTCTGCAATTCACATTACTTATCGCATTTC
+
HHIHHHGEHIIIIIIIIIIHII@HHIIIIIHHHGIIHHHHCFHFHHICHC1DDHGCHHEHIGIIIGIDHIIIIIHIIIIIDEHHIGIIIIGHCEHHIHHECHIIIICEH@>DDHHCHHHHHHIIHHCHIIHHIGHHHHHHHHIGDHDIHIDIHIHHHCHHIIHHHHHIIIHHH?HHHIIIIIIIIIIHIIIHIIHHIIIIIHHHHHHIIIGIIIHEIHIHHGIIHDIIIHIIIHFHHGIHHEGIIHHGHIIIHHHHHHHHIHHHIIIIIGIIHHHIHGIIHIGIHIDHHG<III
@HISEQ:711:H5NNWBCX2:2:1101:5632:4409:ATCTCGTA
TTAAGTTCAGCGGGTCTTCCTGCCTGATTTGAGACCATGGTTCAAGTCAACCCCGAGAGGTTGCCTTTAATAGTTGAGTGCCGGACATACACCATCACACGTACTGGGTATTAGAGAAACCGAAGTCTCATACACATACTTTTCCGTTACTTGACAGTATCCAGCAGCAATAGTTTTAAAAGCACGCAGGGTTAGTGCGATGCCTCAAATCTCTCCTTCCCTAGGTATAAATACCCAAGGTTGGAGAATGAATACTATAGATTCTCAAACAGGCATACTCTGCCGAAACAGAGTGCAATGTGCGTTCAAAGATTCGATGATTCACGGAATTCTGCAATTCACATTACGTATCGCATTTC
+
IIIIIIGIFHGHIHIIIIIIIIGIHIEHIIIGHFHIIIIIIIIIIHIHGIIIIIIDHGIGHHIIIGFHGHIHHIIIHHHHIIIIGIIIEHHIHIHIHIIIIIIHIHEHHHIHIHHIEHHIIIHHHIIHHIIIIIHHIHHIIIIIIIIHHHIFHHHHHIIIIIIIIHIHHHIIGHIGIIHHFHHHIIHHIIIIHHIHHHIIIHIIIIIHHGHIIHIIHHHGHFHHHHHF?HHHGIIGIIHHGIIHGIGIIIIHIHFGIHFIIIIIHHHEDHHHIGHGHIIIHGIIIHIHIHHIIIHIIIIHIIIGHHHHHHEHHHHHGIIIIHHHIHHHHIIIHIIIIIIIIIGIIIHIIIHIHIHDHHI
@HISEQ:711:H5NNWBCX2:2:1101:7952:4368:ATCTCGTA
TTAAGTTCAGCGGGTATTCCTACCTGATCCGAGGTCAACCATTGTAAAATTGGGGGTTTTACGGCAGGACGCCAGCACCGGGACACCTGAAGCGAGGAAAAATTACTACGCTTAGGGCCAATGCGGCTCCGCCAATAGCTTTCAGGAGTTGCGTAGGGGCAAGCTCCCAACACCAAGCAACTGGGGCTTGAGGGTTGAAATGACGCTCGAACAGGCATGCCCACTAGAATACTAATGGGCGCAATGTGCGTTCAAAGATTCGATGATTCACTGAATTCTGCAATTCACATTACTTATCGCATTTC
+
HIIGH<GHHEEHHIHHGHHHHHIFHHEHIHIGDCHCHHIHIIGGHGFCECFGHIDHHHHHIHGCFHHH0EHHIIHIIIIIGGHIHHHIHHHIHHGIIIIHHIIIHHHIIGHEHHHEHGHHHHIIIHHHHHIHHIHHHHHHFGHIHHGGHHHHIIIIIHHHHHHIHIHGHHHHHIIHHIIIIIHHHIIHIIHIIHGHIIHIIIIHIHHIHHHHIIIIIHIIHHGGHHEIHHHGGHEHEIIHE@FHHHHIHIIHGG??G@FHHHEHHHGHHEIHGGGIIIHHHHFIIIHIIHGHGHGC<CGE@<GIH
@HISEQ:711:H5NNWBCX2:2:1101:8173:4427:ATCTCGTA
TTAAGTTCAGCGGGTATCCTTACCTGATCCGAGGTTAAATCTTAGGTTTTTAGGCCCAAATAAACAATCGACAGAATGCCGGCTGAGCCACTAAAGCGTGTGACAGAGCTCCATACGCTCGGGCATCAAGACTCGACATCGCCACTGCATTTCAAGCCTGTCCATTAAAAGAACAATTGGCTCAACAACCAAGCTGCGCTTGAAGGTGGTAATGACGCTCGGACAGGCATGCCCTCCGGAATACCAGAGGGCGCAATATGCGTTCAAAGATTCGATGATTCACGGAATTCTGCAATTCACATTACTTATCGCATTTC
+
GGHHHC@FHIGHHIHHIIIGHEHHHHIIHII<<?CGHIIIEHFHHHDGCHCG??GEFHHHHHHHHGHIHHIIIIHGE?GHIIGGHIIHEGHHFHHCEEHEHEHGHEHIIHHHGIHIIHEIHHHHGEHIIIGHIIHHHCHHIHHGEEIHGHIGIIHHFGGHHHIEGEDHIIHGHHHHHIIIGIHHEGHIIHIHGGDGHHHGDHHEGHHEIIIIIGHHGHHHHHHIHH?HHHIIIHEDGIIHHHEIHFHHEHHHIGIHHHGGHHHHHHH@HEFHHGIIHGHGHHHGCHHFIIIGGGIHHIHHIHHHHIIIIIIIIHIHI
@HISEQ:711:H5NNWBCX2:2:1101:12076:4476:ATCTCGTA
TTAAGTTCAGCGGGTATTCCTACCTGATCCGAGGTCAACCTTGAAAAATAGAGGTGTGAACCGGGCCACATGACTACCAGATGCGTGCTGTTATAAGCTCGTTGCATATAGAGTCTGTATGACACCGCTTATTGTCTTTTGGACCTGTCACCAGGTGACAAAGGGCCCAACAACAAGCCAAGCTTGATATTGTGATAATGACGCTCGAACAGGCATGCCCTTCGGAATACCAAAGGGCGCAATATGCGTTCAAAGATTCGATGACTCACTGAATTCTGCAATTCGCATTACTTATCGCATTTC
+
D11CCD1<11<<ECCHHH1CHE1FG11<@1D0</<11<<DEE@DC1<<1111<1<F1<1<CHEF//<@<DF<FH?HFHH?F@@@/<@<1@@EH@CG@EHC@<H@?EHEHH?F1DE?DFHHHG@@CE@C?HHGEFHHFHHHEHHGFHHIII/HHEFHCFEFF@DGE:GHGCCC:HHCEHCCD?GIIHHGHEBHHEG@IHEHDIIIHECCBHEG?HFEEHC?IIHIIGHF<1HHGHEHIHHIHGHGCD1@EFEECCCIIHHFIIIIHIHFCEHHHHGIHHHEHHGIHHHHGFEECCEE@HEHIHD
@HISEQ:711:H5NNWBCX2:2:1101:19147:4380:ATCTCGTA
TTAAGTTCAGCGGGTAGTCCTACCTGATTTGAGGTCAAAATGTCAATAAAATGTTGTCCCATTCAGAGGGACGGTTTGAAGCTGAAAAGCCCCCCATTGTAAAAATGAACTGCTTCACGGCGATGGCGTAGATAATTATCACACCAAAGACGGTCCACAAGGGTTTTCCGCTAATGCATTTAAGAGGAGCTGACTTTCTAAAGAAAGCCCGCAAAGCCCCCACAATCCAATCCGCCTTCAAACTAGCAAAAGCTGAAGAGGTTGAGAATTTAATGACACTCAAACAGGCATGCTCCTCGGAATGCCAAGGAGCGCAAGGTGCGTTCAAAGATTCGATGATTCACTGAATTCTGCAATTCACATTACTTATCGCATTTC
+
GFHIIHEHHIHHIHIIIIIIIHHFHIIHIIIHIFFHHIHEHGHFIHIIHHIIIGHHHIHHHHHHCHIG@H=HHHCGHHHEHGIHIIIIHII?HHIIGGHHEHGFEHGIHIHHIHIGHIHHIIGDHHIIHHHIIIHIIHIIHHEHHHFHHFH=BEHIIGHFGIIFEHIEH=GHHGHEHGGFHIIHHIIGHEHHHHHGHGHHFHHIHHIGIHHHHHIFDH=CIIHHGFGCDC7E?/HHF?IIHHHHHFHHHGIIHIHHFHIHGEHIHIIIIHGHHHHHD<@<HGIIIIIHHFGIIHIIGIIIHHHGHHHHHHIIHGIGIHGHHIHEFHHHIHHHHHHIIIIHFHHHHIIIIHIHIIHIIHIHFHEIIIFGIHIIHIIHGH
@HISEQ:711:H5NNWBCX2:2:1101:20957:4349:ATCTCGTA
TTAAGTTCAGCGGGTATCCCTACCTGATCCGAGGTCAACCTTAAAAAATTAGGGGTTGCTGGCAAGTAGACCTACCGGACTCAATCGCGAGGAGTATTACTACGCGTAGAGCCGACAGGCACCGCCACTGATTTTAGGGGCCGCGAAACCGCGAACCCCAATACCAAGCGAGAGCTTGAGTGGTTATAATGACGCTCGAACAGGCATGCCCCCCGGAATACCAAGGGGCGCAATGTGCGTTCAAAGATTCGATGATTCACTAAATTCTGCAATTCACATTAATTATCGCATTTC
+
IIIIICGHIIIIHHHGGHIGIHHIHIH1DGFHHDCFHIHIHIIHHEIIIHHHGHGHHHHHH?EHFIGHEEHHHHIIHHHHIIIGIIHIIIHHCHHHIGHHIIIHIICHH0CFHHIHIHHHHIHHIDHFGFGCGFHHHHGIICHHEDHCIHHIIDHHIHHHHEAFHGHIIHHGCHH@GHIHIIIIHF?ECHHHIIIHIIHHIIIIIHIIIHHEHIIIHHHHGHHHHEIIIHHEHDHHGGIHIIGHFIHIIHIHHHFGIHIIIHGHEHHIIHHHHHCIIHHIHHHHIHIIIIIHHI
@HISEQ:711:H5NNWBCX2:2:1101:6889:4566:ATCTCGTA
TTAAGTTCAGCGGGTATTCCTACCTGATCCGAGGTCAACGTTCAGAAAGTTGGGGGTTTTACGGCGTGACACGTCTGGTTTCCGGTGCGAGTGTAAGTTACTACGCAGGGGTCCCCGCGGCGGGTCGCCACTGTATTTGGGAGCCGGCAGTGCTGCCGATCTCCAACGGCCGACTTCCCCAAAGGGAAATCGAGGGTTGAAATGATGCTCGAACAGGCATGCCCGGGAGAATGCTCCCGGGCGCAATGTGCGTTCAAAGATTCGATGATTCACTGAATTCTGCAATTCACATTACTTATCGCATTTC
+
IIIIIGIIIIIIIGIIIIIIIIHHHHIIHIIGIIIHIHIIIHHIIIIIHHHHIIHHIHHHHIGDEHIHHHIHIIIIHIHIGIGIIIIICEHHHIIIIIIIIHIHHHIDHHGHIIHIHHIHIIIHIIIIIIHHIHIHIIHIGHHIHCFHIIHIIIIHHHHIHHHHHIIFHHIHIHIIGHIIIIIHHHIHIIHIIHHEGHHEIHGHIIIHHIHHHIIIHIIIHIHGHHGFGIIIIHHDDHEHHEF?HHHHDIIIGIIIHHFIGIIIHHIIIIIIIIIHIIIIIHHHIIHHCIIIIIIIIIHIGIHIIII
@HISEQ:711:H5NNWBCX2:2:1101:6815:4583:ATCTCGTA
TTAAGTTCAGCGGGTATCCCTACCTGATCCGAGGTCAAACCATAAAAATATAGGTTATTGGCAAGCGTTCACCAGGTCCCTGTAGCGAGAAAAATTACTACGCTTAGAGCCAGATGGCACCGCCACTGATTTTAAGGGCTGCCGATAGGCAGGCCCCAACACCAAGCTGAGCTTGAGGGTTATCATGACGCTCGAACAGGCATGCCCCCCGGAATACCAAGGGGCGCAATGTGCGTTCAAAGATTCGATGATTCACTGAATTCTGCAATTCACATTACTTATCGCATTTC
+
HEHHIHIFEHFHHCCHHHIHIIIIHIGFHHIHIH@GHHHHHGGFHHFHIHIIHHHEHHHIHHIIHHHH0@GHGIIIHIFHIIHHIIGHHIIIIFHEHHIIIIICHGHIGHHIIIIIIGIFHHHIIIIIIIHHHIIHHHGHHIIIIIHHIIIIHI<IHDHIIIHHIIIIIIIHHHIHGIIIHIIIIIIIIIIIIHIIIHIIIIIHIIIIIHIGIIIIIHIHIHIIIHIIIIHHHHHGIIHIIHIIHHEHEGIIIHEHIHIIHGHCFIIHHIIHHHFIIIHHHHHGIIIIHI
@HISEQ:711:H5NNWBCX2:2:1101:8287:4652:ATCTCGTA
TTAAGTTCAGCGGGTAGTCTTACTTGATTTGAGATCGAGTTTAACAAGAATCGTTGCCGACCCTTGTAAAATCCTGCATCAGTCAGCCAATACGGTCAAACTCCCTTTATGTTAGCTGCAGCAAAAGTAATAATCCGTTTGACGGGACTAAATGAATATGCTTTTAGCTCAGGAGAAAGTCCAGCTGCACCTGCATTTCAAGCAACCCGCCGCCGATCTGAAAAAGATTGGTGTTGGGATTGCTCAAGTCCAAAGCTTTCAAAGAAAATCAAAAGCTTTGAGGTGTTTACTGATACTCAAACAAGCATGCTCTTCGGAATACCAAAGAGCGCAATATGCGTTCAAAGATTCGATGATTCACTGAATTCTGCAATTCACATTACGTATCGCATTTC
+
1@FHE<C1D@HHCCHED1DFFC@?C@C<D<C1<@@GHIGF?@<F?C@?@F@HHC@<@F//</<DF1@HCFCC1FHFGCGH?G1DC?@1<<DEC1<1<0C1<1<1@E<?EFGCD?1D<1C@0DCEG?0<F0FGC0<000<000?###################################@?HFHE@IHHHHEFHG8--FCG?HHE>DHD<DHDHEHGE.CHB.HFHFGCEHFHHGIIIIIHIIGIIIHHFCHHEC??C@EIIIIHHEHHEEIIIIIHHGHIHIHHIIGIIIIIHIIHIHHHEIHGIHIIHFHDFEEIHHIIIHIHIHGHHHIIIHHHCHIHHHGCDGCGHIIHEHIIHIIHIHIIIIHIIIIIHFHIIIHIHHHHHGHIIIHHGHI
@HISEQ:711:H5NNWBCX2:2:1101:8862:4742:ATCTCGTA
TTAAGTTCAGCGGGTATCCCTACCTGATCCGAGGTCAACCTGAAAAAAATTGGGGGTTGCTGGCGAGCACACGACCGGACCTCCAGAGCGAGAAGAATTACTACGCTCGGAGCCGGACGGCACCGCCACTGACTTTAGGGCCCGCCGGGTCGGCGGGGCCCAATACCAAGCTGAGCTTGAGGGTTGTAATGACGCTCGGACAGGCATGCCCCCCGGAATACCAGGGGGCGCAATGTGCGTTCAAAGATTCGATGATTCACTGAATTCTGCAATTCACATTACTTATCGCATTTC
+
IIIIGIIHIHEHIIIIIIIIIHIIHHHCGHHCCHHHIIIGHHFHIHHHDEHHHHIHDHHIIHHIIIGHCHHIIIIIEHHIIHHIIHHHGIIHHHHHIIHHIIHHFIIIIIIIIIIHEHHHHGHHHHHHHFEHIIIIIIIGHHHHIIIIIHIIHHIHIIIIHHHHHHHHIIIHHHCHHIIHHHHGIHHFH@HHIHIHHIIIHGIHIIIHHIIHGIHIIHGHIIHIHDDHHECHEDECCIHEIHHGHGIIHIIHHIIIIIIHHHIHGIIIHIFIHHIIIIIHHHGIHIIHIIIIIH
@HISEQ:711:H5NNWBCX2:2:1101:11710:4515:ATCTCGTA
TTAAGTTCAGCGGGTATCCCTACCTGATCCGAGGTCAACCTGAAAAAAATTGGGGGTTGCTGGCGAGCACACGACCGGACCTCCAGAGCGAGAAGAATTACTACGCTCGGAGCCGGACGGCACCGCCACTGACTTTAGGGCCCGCCGGGTCGGCGGGGCCCAATACCAAGCTGAGCTTGAGGGTTGTAATGACGCTCGGACAGGCATGCCCCCCGGAATACCAGGGGGCGCAATGTGCGTTCAAAGATTCGATGATTCACTGAATTCTGCAATTCACATTACTTATCGCATTTC
+
EHHHHGHHCHHDD<HEGHIHHCH?CH1<1FEH<?EGG@DGFHEGHHE?CH1D1CEDCHIEEHIGHE<EEHGGCE<HHHIGHIEHHECGH@CCH=@FH@CHEHHHHIHHE@C?/DC?BCF5FCEHG?E/D0GDEGFHBE?FHHHGGHIIHHHCCHDCHHCHGAB?HHCIHHIHEGHIHIHF@@HFHHHHGEEAED/HIHECHECHE@HCGIHHHHEHFHHD1EHHHCIHIHEHHE?EHGGHIIIIHIHHIHCCC<HCHHHFEHIIFHEHHHGHEHGHHEEHGCDHEDFHHHIIII
@HISEQ:711:H5NNWBCX2:2:1101:16648:4666:ATCTCGTA
TTAAGTTCAGCGGGTATTCCTACCTGATCCGAGGTCAACCTTGTAAGACTTGAAGTGCTTTAACGGCTGGTGTCGCCCGCCAAGCGCCCCGGAGCGATGGTGTAAACTACTACGCTTGGGGTCTCAGCGGGCCCGCCACTTGCTTTCGGGGCTTGCCGTGCGGCAAGAAAGGCCCCAACGCCGGTCCCGTATGGGCCCGAGGGTTGAAATGACGCTCGAACAGGCATGCCCACTAGAATACTAATGGGCGCAATGTGCGTTCAAAGATTCGATGATTCGCTGAATTCTGCAATTCACATTACTTATCGCATTTC
+
IIIIGHHHHHGIIGHIIIHHHIHHIIIIIHIIGIIIHEE?GHGIIGHHIIHHFHIIIGHHH?HHIIIIGHIIIIIIGIIHHHHHIIIIIIICHHIIHI=@GHHHEHHGIIIGIHDEHHGEHIHHHHHHGHHIHHHHHFHHHHIIIIICHHIIIHIIHHEIIHHIIIIIHFHHHHHHHCDHHHDHHDIHHHIHEEIHHHIIIHHHHEIHGHHHIIIIIHIHIIHGIIIIIIHHIIIIIIHGHCHHHDGHGHEHIHDHHGIIHHCIHHIHIIHIHFHIIIIIIIIIIIIIIGIIIIIIIHIIIHHIIIHGHGHHCG
@HISEQ:711:H5NNWBCX2:2:1101:19344:4593:ATCTCGTA
TTAAGTTCAGCGGGTATTCCTACCTGATCCGAGGTCAACCTTTCAGAAGTGGGGGGTTTAACGGCGTGGCCGCGCTGCTTTCCAGTGCGAGGTGTGCTACTACGCAGAGGAAGCTACAGCGAGACCGCCACTAGATTTCGGGGACGGCGCGCCGCGAGGGCACGCCGATCCCCAACACCAAGCCCGGGGGCTTGAGGGTTGAAATGACGCTCGAACAGGCATGCCCGCCAGAATACTGGCGGGCGCAATGTGCGTTCAAAGATTCGATGATTCACTGAATTCTGCAATTCACATTACTTATCGCATTTC
+
GIFHF@?GHIGDDHIGIHHHHEEHIH?EHHIIGIHHIE1FEHHIIHHEE1DHHHCDDDHIHIIGGCEHCDH<EHHHIIIGHHGHIHEHICHHHHDHEHHEFHHIIIIHFEHIIHHHIHHEHHIIHIHIIIIHHIIEDFHEHHHC>E?HIIIHHHDB/DDEHDEGEIGHCCHGHHHGIHHHIHHHIDIHIIHFFEIGIIHF?EFGCIIIGIHCHHIIEFHHHGHHIHHGCHHIIHIIIIIHEHHE1EHHHD?IIGHIHIIHIHHIIGIIIIHEHHIGHGHGHGIIIHIIIHIHHHIIHHH?IIIIHHD<I
@HISEQ:711:H5NNWBCX2:2:1101:7275:4978:ATCTCGTA
TTAAGTTCAGCGGGTATCCCTACCTGATCCGAGGTCAACCTGTGAAAGATTGGGGGTTGCTGGCCAGTGCCGCCCGGGACCCTATAGCGAGAAGATTTACTACGCTCAGAGCCCGGCCGGACCGCCACTGGTTTTGAGGCCCGCCCGGAGGCGGTGCCCAAGACCCCGCAGAACGGGATTGGTCATAATGACGCTCGAACAGGCATGCCCCGCGGAATACCACGGGGCGCAATGTGCGTTCAAAGATTCGATGATTCACTGAATTCTGCAATTCACATTACTTATCGCATTTC
+
IIIIGHHHIIHHHIIIHIGHHFHHHIHEHIICHGIHHIGHCFHHIHHHCHHFHHHIIIHHHIIGGECHGGCHGHIGCHHGHHIIICHHCHHDHHEHHHIIGHFHGIHIHHIIHHIDHIHIIHDHIIIIIIGFHHIHIHHIIHIHHIHHHGHHHHGHHHHIHHFHHHHHHIEHEIGGIHHIIIIIIHFHHIIIIIIIIHHHGHFGIIHHHHIGHHFIHGIHHEHHEEHHFGHHDHCHIIIIIIIHGHHHHHHHIHHIHHIGIHGIIIHIHHIIIHHIIIIHGIHHGDGHEIIGI
@HISEQ:711:H5NNWBCX2:2:1101:3207:5206:ATCTCGTA
TTAAGTTCAGCGGGTATCCCTACCTGATCCGAGGTCAACCTGAAAAAAATTGGGGGTTGCTGGCGAGCACACGACCGGACCTCCAGAGCGAGAAGAATTACTACGCTCGGAGCCGGACGGCACCGCCACTGACTTTAGGGCCCGCCGGGGCGGCGGGGCCCAACACCAAGCTGAGCTTGAGGGTTGTAATGACGCTCGGACAGGCATGCCCCCCGGAATACCAGGGGGCGCAATGTGCGTTCAAAGATTCGATGATTCACTGAATTCTGCAATTCACATTACTTATCGCATTTC
+
HIGHHHHHIIHIIGIIIGGHHFHHIIGIHIHGHGIIIIHHHHIHIGHGHHFEHHHIIIHIIIHIGHIIHIIIGHIHHHHHDHIGHHIIGIIIHHHHHHHIIIIGHIGIHHDHGCCFDHHIIIIIIIHHFHHHHGHHHGHFFHHHHIIHIHIIIDDIHHIHHEHCHGHBHHHIHE@GBBIIIHHHHGHIIIHHHEDGDHHIHHEHGIIIIHEEGIIHHHEGGIHHHHIIHIIHIIHHHIHHGHIHHECGHHHHGIIIIIHIIIIIIIIIIIHHHIIIHHEGIIIHFHFIHIDIIG
@HISEQ:711:H5NNWBCX2:2:1101:3700:5068:ATCTCGTA
TTAAGTTCAGCGGGTGGTCTTGTCTGATCTCAGGTCGAAAGGTTTGTTCGGGGGTCCTCGTGAAAGGCCCCGAAGTTCCTGCTTGCTGGCCGTGCGGCAAGTCCGACTTTCTGCCCGTTGCAACCGGAACGACAGCGGCATGCAGCGTGAAGCCACCTACCATGCTGGCGCCCTGCTGAACAGGAGGGTCGCGCCGCGAGCCCTGCACTTCAGCCGACCCTCTTTGCGAAAAGAGAGACGGCCACGTCCGCCTGCCGCTTCCGCCGGTAAAGGGGAAGGGGTGGGCGAGGGGTGAGCCGACGCTGAGACAGGCATGCTCTCGACCGAAGTCTCGAGCGCAATATGCGTTCAAAGATTCGATGATTCACGGAATTCTGCAATTCACACTACGTATCGCATTTC
+
IHHHIHHHIIHHIICEHHIHHHHIIICFHHHIIIHHHHEHIHFEHHHHIIHCHDHGHHIIHFHHHHEHHHIHHHIHHGHIHIGFHGHCGCHHIIHHIIHIHCHHIIIHIHIIHHIGHHHHHI<GHI<EHIIHICHHIHDHDHHIIHIIIGIIGHIIGHIIFHHHEHHHIHGDHHHHIHHEHE:FEHEDHHDEDGHIIIDHGHCCCH.FCHIE?-FDHE56-EIHGB,6FHH@GA-8,<HHHHHEHE,D?,,E<HHD??<CDDCHHHE?HHEHHIIHHHHGGEC-DCIIHHGHFHEGHHHC/CCEEHHHIHFEHIHHDIHHGHHHIHHIHFHIHHHCIGIIIHHDG?CF1HHGIHHHHHEC?HHGGHGIIHHHHEEIGIIIHGHHC<FHIIHIIIHHDECIII
@HISEQ:711:H5NNWBCX2:2:1101:4460:5003:ATCTCGTA
TTAAGTTCAGCGGGTATTCCTACCTGATCCGAGGTCAACCTTGAGAAATAAGGGGGCGAAAACCAGGCCACACAACCACCAGATGCGTGCTGTTAAAAGCTCGTTGCATATAGAGTCTGTATGACACCGGTTATTGTCTTTTGGACCTGTCACCAGGTGACAAAGGGCCCAACAACAAGCCAGGCTTGATATTGTGATAATGACGCTCGAACAGGCATGCCCTTCGGAATACCAAAGGGCGCAATATGCGTTCAAAGATTCGATGATTCACTGAATTCTGCAATTCACATTACTTATCGCATTTC
+
IIIIIIIIIIIIHGHDHIIIIHIIIIIIIIHIIIHHIHIIGHIIIIIGIIIHGFIIIHHIHHHIIHHHE@GHHHIIIIIIICGHIIIHIIHIIHIIIIHIHHIHHHIHHHHIHIIIHHHHHIIIIIIHIGHHHIIHIHIIIIIHIIIIHIIIIIIIIHHHIIIHIIIHHIIIIHHHIIIHHIIIIIIGHHHHIHHIIIHHHHHFGIIIIIIIHHHHIHHCHHIIIHIHGIHHEHHCCHHCE?IHIIHHIHEIIIIIIIIHIHIIIIIIIIIIIIHIHFIIHIIIHIIIHHEHIIHHIIIHHHIII
@HISEQ:711:H5NNWBCX2:2:1101:11077:5128:ATCTCGTA
TTAAGTTCAGCGGGTATCCCTACCTGATCCGAGGTCAACCTGAAAAAAATTGGGGGTTGCTGGCGAGCACACGACCGGACCTCCAGAGCGAGAAGAATTACTACGCTCGGAGCCGGACGGCACCGCCACTGACTTTAGGGCCCGCCGGGTCGGCGGGGCCCAATACCAAGCTGAGCTTGAGGGTTGTAATGACGCTCGGACAGGCATGCCCCCCGGAATACCAGGGGGCGCAATGTGCGTTCAAAGATTCGATGATTCACTGAATTCTGCAATTCACATTACTTATCGCATTTC
+
IIHHH<@FHHHIIHIIGIGHIIHIIIHIIG?CCHEHHHIHHEHHHHHIHHHHHIHIIIDHHHEHDDCC?HHHHHIHIIIIIIGHHIHIIIH@FHHEF1DHHHHHIIIIIHHHHHIIIIIIIIHDHHHIIHHHGH?FHHHHFH?HHIIIIHHHIHIHHHH<HEHHEIHIIHIHIGIHHHIIIIIIHHHHIHGHHDHDHIHHHHGFHIIIIHHIIIIIIHIIHIHHHEGCIH@IHECCIFIHHIIIIHGHIHHHIIHHHEHIIHGIGIIHIHHHIIIHHIIFIIHIIHIIIIHIII
@HISEQ:711:H5NNWBCX2:2:1101:11903:5110:ATCTCGTA
TTAAGTTCAGCGGGTATCCCTACCTGATCCGAGGTCAACCTGAAAAAAATTGGGGGTTGCTGGCGAGCACACGACCGGACCTCCAGAGCGAGAAGAATTACTACGCTCGGAGCCGGACGGCACCGCCACTGACTTTAGGGCCCGCCGGGTCGGCGGGGCCCAATACCAAGCTGAGCTTGAGGGTTGTAATGACGCTCGGACAGGCATGCCCCCCGGAATACCAGGGGGCGCAATGTGCGTTCAAAGATTCGATGATTCACTGAATTCTGCAATTCACATTACTTATCGCATTTC
+
HEHHHHEEH??EHHHDF?CFFCFHHH1@CCFDCEHI?FCEGHH1D<F<FEHHHHDHE<CFFD@E?HHHEHHHIHHHDCEHH<CEFEHHHDH?HHCHHGEHECHDD?1EHHDCEHHHHIHHHHHHHHEEGHHHHEHHHHDHHCEHHHHHHHD<HEHG<EGAF@BE?IHFHHHHGAAE;/HHGGHHIHCFHCHHDHE@ADEDIHEEFEFDC@CCHIIIGIIHHHCDFCHDECHIHHCCEECHGGIHEE@EGHGGIIHHHEHHF?HCEEHHFHHHHHEEEHHHGHHFHGIHHGCHHD
@HISEQ:711:H5NNWBCX2:2:1101:14778:5160:ATCTCGTA
TTAAGTTCAGCGGGTAGTCCTACCTGATCCGAGGTCAACATATGGCGGTCCCTCCCTGCGCGTGGCACGGAGGTCCCTATGTCGGGGGTTTTACGGCAAGCCCAGCTGCTTCTCCCAGGGCATCTAACGGTAAAGTTACTGTACCCGGGGCCCGCAGACGGACCGCGCACTTCTGCTTGGGGGCCTAGGGGGGGCTTCGCGAGAAACCGCCCCCTAGCGCCCCAACACCGAGCCCATCAGAGGGGCTCGAAAGGCGTCATCGACGCTCGGACAGGCATGCCCGCCGGAATGGCCGGCGGGCGCTATGTGCGTTCAAAGATTCGATGATTCACTGAGAGATCTGCAATTCACATTACGTATCGCATTTC
+
HIHEHEECHHIGICHDHHIFHHHHHIIIGIHGHIH?CHHHHI@FEHDHIHHHIHCEEEHCHCHHIHFC<CCD<HFHHHGIHH?FHHHIFHHH?F=EHHCGEEHFHHCHGEHHHCHHGEHCGHHHHG0@GDGCEHDGHIHEEFHH?FDED?ECCC?CCEFHDEHHIGCD@EHHCHHGG@5=@B-B:A@DHAGDECHD?DHEH-7HHDEHCHIHHIIIHHE???HEA.BCDGBHHHECHHHHEHEHEA.HHHIHHHGEFD/<HHHHIHIHFFHIHHIHHHHIHIHGHHHGHHHHGHIIIHCCDGCHFECCIFHIIIIHHHHEHHEHHHHEHGIIIIHIIIGIIHGHFHGDFGFHHHIIHIHFHHHHGIII
@HISEQ:711:H5NNWBCX2:2:1101:15134:5001:ATCTCGTA
TTAAGTTCAGCGGGTATTCCTACCTGATCCGAGGTCAACCTGGAGAAAGAAGGGGTGTAAAACCGGGTCACACAACTGCCAGATGCGTGCTGTGGTCAGCTCGTTGCATGTGGCGTCTGTTCCACCGGCCATTGTCTTTCGGACCTGTCACCGGGTGACAAAGGGCCCAACAACAAGCCAAGCTTGATACCGTGATAATGACGCTCGAACAGGCATGCCCTTCGGAATGCCAAAGGGCGCAATATGCGTTCAAAGATTCGATGACTCACTGAATTCTGCAATTCGCATTACTTATCGCATTTC
+
IIHHIFHHIHIIIIIHIHIIIIIIIEHHHIIHIIHGHIGIIGFHHIIIGHEHHHIIIHEHGIIIIGIHEFEHIDHIHHHIIIHHIIHHHIIEHHIIHHHIHHHIIHIIIIIIIHHIFHHIHIHHIIHGIHHIHHHHHIIIIHIHIIHHHHHHIHEHHIHHIHIIHHIIIIIIIHHIIHHHIIHIHHHIIIIIHHIHFHHIHIHHHHGHGIIGHIIHHGCHIHIIIHIHHIIIHHEHDGIHHIIHGIIIIHEIHHFHIHIIHHHGHGGHHIIHIIIIIHGHIIHIIIIIHIIHIIHIIIGIIHI
@HISEQ:711:H5NNWBCX2:2:1101:15780:5199:ATCTCGTA
TTAAGTTCAGCGGGTATTCCTACCTGATCCGAGGTCAACATTCAGAAGTTGGGGTTTAACGGCGTGGCCGCGACGATTACCAGTAACGAGGGTTTTACTACTACGCTATGGAAGCTCGACGTGACCGCCAATCAATTTGAGGAACGCGAATTAACGCGAGTCCCAACACCAAGCTGTGCTTGAGGGTTGAAATGACGCTCGAACAGGCATGCCCGCCAGAATACTGGCGGGCGCAATGTGCGTTCAAAGATTCGATGATTCACTGAATTCTGCAATTCACATTACTTATCGCATTTT
+
H?F@HEHEHE?DH/F?CEHHHHGHC?FFHHHHID<G?HIEE1FHHE?@D1<FC?HCC1FHI<?<</<<<CCH<CHIIHHHFGHHHE@HDHD?0<E1DGCCEECF<E?HHHEG5DCCGHI<D<05D0E<DEHCFD<6DADHHGIIEHH@HHE:?HHHIHHGBGHFHHHIEHIHIFGGECG@?EED/EFE@HGFIHHIHIICIIHHHGH@HIHHIIHHHIIHCGCCIHHHEHD@HGF<<CECHIIHHIIHHEHH@HGHF<HHCCHEFHCIIIHIHFIHHIHHFGIHHHHEHCIHFEEHH
@HISEQ:711:H5NNWBCX2:2:1101:4464:5254:ATCTCGTA
TTAAGTTCAGCGGGTAGTCTTACTTGATTTGAGATCGAGTTGAACAACACATAAAGTGTCGTAAAATCCTGCATCAGTCAGCAAAGAGGACAATTATCCTTTATGTTAGCTGCAGCAAAAGTAATAATCCTGTTTGACGAGGATTAAATAGATATGCTTTTAGCTCAGATAAAAGTCCAGCTGCACCTGCATTTCAAGCCGCCCGCCTACCGGTGAAGGTCGTTGGGATAGCTCAAGTCCACCCTCCTTTTTTTATCAAAAAGAGAGGTTGAGGTGTTTACTGATACTCAAACAAGCATGCTCTTCGGAATACCAAAGAGCGCAATATGCGTTCAAAGATTCGATGATTCACTGAATTCTGCAATTCACATTACGTATCGCATTTC
+
DHHIICEHIIIHGHCCEHHHGHIIHIE?11<FEGEHHF@FHEHIIIGEGHCEGHHIIIIIHHIIIGGHCHGHHEHIIGHHGGHHICGGHHHHCHIIIEHGFHGDEGHE?GHHIIIIIHIIGGHHHIHIHHHIHHHHHHHEHCHCCEEHIGIIFHIH?/CGEE//CCHHEFE@E?GHG.@GHFEGFGHGHGHHIHHHHCHHDEC?H?EHCCGF?.FGE?<B=H@CHCIIHHE@..F?G@,.EDHEEEGHC@CEHHHGHFHHEIHFEGEEGIHFGHIHHHEHHHHGIHHGHHHIIHEEIHGFCCEHEEHFGIHHHHEHCGHDHHIHHGHGIIIIHHFIIIIIIIHIIIIIGIIIIGIHHIIHHEEIIIHHGIIHFIIIIHGGGIGIII
@HISEQ:711:H5NNWBCX2:2:1101:4767:5296:ATCTCGTA
TTAAGTTCAGCGGGTAGTCTTACTTGATTTGAGATCGAGTTTAACAAGAATCGTTGCCGACCCTTGTGAAATCCTGCATCAGTCAGCCAATACGGTCAAACTCCCTTTATGTTAGCTGCAGCAAAAGTAATAATCCGTTTGACGGGACTAAATGAATATGCTTTTAGCTCAGGAGAATGTCCAGCTGCACCTGCATTTCAAGCAACCCGCCACCGATCTCAAAAAGATTGGTGTTGGGATTGCTCAAGTCCAAAGCTTTTCGATTAAAAAATCCAAAAGCTTTGAGGTGTTTACTGATACTCAAACAAGCATGCTCTTCGGAATACCAAAGAGCGCAATATGCGTTCAAAGATTCGATGATTCACTGAATTCTGCAATTCACATTACGTATCGCATTTC
+
HIIIICGEHIIHHD<EHHFGHHHIEHHGHHGHFHHHGHHFHHIIHGIIIHHHIIIGIIGGHIIIE?GHGEEHHIIGHHGHHEHIIHGFFHHHIF0CEHEHIHIIIHIE?GHCHHCHHGHEGHHHEHHEHCHCHGCGHFHHGEHGEH=CCGCHIGEHHGHIFFEHHGIHFEHHHEDHHIHHIGHCHHIGHHHHIIHC@BE@BGHIIH?GDHDHGI?GHEB5HEGF@@86---?BB6C:HFHG@CHFFFHG/CHHH?/DC@<</@DHDEG@C?FDD<00HGG@HFEHHIHEHGCEED1HIIIFHGC<HHEHHGGD10DHHHGGIIIIIHIIHGDDCHHHEHGHHHHHHHHHHHCEEHHCHIIIHHGHGEHFIIHHEEIHHHFHHGIIIHHIGHIIGHHGHI
@HISEQ:711:H5NNWBCX2:2:1101:5603:5349:ATCTCGTA
TTAAGTTCAGCGGGTATCCCTACCTGATCCGAGGTCAACCTGAAAAAAATTGGGGGTTGCTGGCGAGCACACGACCGGACCTCCAGAGCGAGAAGAATTACTACGCTCGGAGCCGGACGGCACCGCCACTGACTTTAGGGCCCGCCGGGTCGGCGGGGCCCAATACCAAGCTGAGCTTGAGGGTTGTAATGACGCTCGGACAGGCATGCCCCCCGGAATACCAGGGGGCGCAATGTGTGTTCAAAGATTCGATGATTCACTGAATTCTGCAATTCACATTACTTATCGCATTTC
+
IIIIHHHHHIIIIIIIHIIHIIIIHIIIHGHCHHHHFHIFHHHIFEHICHIIHIIIIIIIIIIIICCEHHHCHHIIIFDHIHIIIIIIHHHHHHHGIGHIGIIIHIGHIGGIGHIIGIGHHGHIHIHGHGHIIHIIIIIIHIHHCIIIHHDHHIIIIIHHHHEFGHHAHHIHFGGHEIIIHHIIIIGHGIHIIHHGHHHEGIHHHHHHIHIIHIIIIIHIHIHHHDFHHCCFHGHHHHGHGHIFGHDHIIHIIIIHHHHHEEHHIIIIIIHIIIIIHGIIIIIHGFCCHGHIII
@HISEQ:711:H5NNWBCX2:2:1101:6196:5439:ATCTCGTA
TTAAGTTCAGCGGGTAGTCCTACCTGATTTGAGGTCAAAATGTCAATTAAGTGTTGTCCTTCTAAAGGACGGTTTGAAGCTGAAGTCCCATTGTATAGCTGCTTCACGGCAATGGCGTAGATAATTATCACACCAAAGACGGTCCACAAGGGTTTTCCGCTAATACATTTAAAGGGAGCCGACTTGATAAAGCCCGCACAACCCCCAAAATCCAAGCCACATTCATCTAACAAAAGCTGAATGGGTTGAGAATTTAATGACACTCAAACAGGCATGCTCCTCGGAATACCAAGGAGCGCAAGGTGCGTTCAAAGATTCGATGATTCACTGAATTCTGCAATTCACATTACTTATCACATTTC
+
GHHIHIIIIIIIHC<CHHHHHHHHGHHIEHHHG?GFEHIIGHHHEHE?@@EHHHIIIGHHFHEHCHH?@C?C0EHDHHIIHHGEHHIGIHHHEGEHFHHIII?1<FHHHDDHHGEHHIIHGHIEHEHHIIIEHIFHIIC?EGHHDCHHEFH=F>@GEGHHHGIHEHG@EHHHHHHEGD<8HFEHEFHIHIHC<CFHHHE?HHHG?HHGDE<EHH?GHGGEF</IIEIHHHHIHHHG@EGHHGHHFHHECIHHHHHHGECHD<@CHEF<HHHEHEHGHGIHGIIIIHGHIIIHIHIHHHHHECDDHEIIHEGHHHIIIIIIGHGCHHHGCEEHCG?ECFHHHIIIHIIIIIGHIIIIHHGHII
@HISEQ:711:H5NNWBCX2:2:1101:13100:5456:ATCTCGTA
TTAAGTTCAGCGGGTAGTCTTACTTGATTTGAGATCGAGTTTAACAAGAATCGTTGCCGACCCTTGTAAAATCCTGCATCAGTCAGCCAATACGGTCAAACTCCCTTTATGTTAGCTGCAGCAAAAGTAATAATCCGTTTGACGGGACTAAATGAATATGCTTTTAGCTCAGGAGAAAGTCCAGCTGCACCTGCATTTCAAGCAACCCGCCGCCGATCTGAAAAAGATTGGCGTTGGGATTGCTCAAGTCCAAAGCTTTCAAAAAAAATCCAAAAGCTTTGAGGTGTTTACTGATACTCAAACAAGCATGCTCTTCGGAATACCAAAGAGCGCAATATGCGTTCAAAGATTCGATGATTCACTGAATTCTGCAATTCACATTACGTATCGCATTTC
+
IHEEHFHHIGHIIIDHHIIIIFEHGHCHIIIIHHIGEHIIGHHHIIIIHHHHHIIIGCCHIGGIHHIHEEHIGIGHFIIIIIGHHIHHHGHEHIIH=GHHIIHGFCHEGHFHIGIII?EGHHHIE@GEHHHHHEHIHIHIHHHHHHEHHHD?CEEHHHHIEHIHIEHEHGG?GEHCHIIEHHIIIFHHHHBGHHHHEFHIIIHIIHHHCCH<HHHHGG@HHHIHEFHHDHDGB6B6.HG??HHHFEHHFHCIIHHEF@HHDDIIIHHHEHHHEFHHHHHEEIHGH?IIHEIHIIHHHHCHHCHIIHIIIHIIIIIIHIIIHIIHHHHHIIIIIHIIIIHHHIHHGHHHIIIHGHHHHIIIHHHCGIHHHIIIIIHIIIIIIIIIIIIIHIHIIIHH
@HISEQ:711:H5NNWBCX2:2:1101:16100:5340:ATCTCGTA
TTAAGTTCAGCGGGTATTCCTACCTGATCCGAGGTCAAATTTTGATAATTGCAAAATGTCGACAGAATGCCGGCTGGGCCACAAAAGCGTGTGACAGAGCTCCATACACTCGGGCACCAAACTCGGCATCGCCACTGCATTTCAAGCCTGTCCTTTTTTTTTTAAAATATCTGAAAAAGGACAATTTGGCTCAACAACCAAGCTGTGCTTGAGGGGTAGTAATGACGCTCGGACAGGCATGCCCTCCGGAATACCAGAGGGCGCAATATGCGTTCAAAGATTCGATGATTCACTGAATTCTGCAATTCACACTACTTATCGCATTTC
+
IIHG1DFEHHIIGHHIIHHHIIHGHHHIEH@EDHEHHHGHH@GHIHHHEH?F@FHEHI1@CFFHDEEGHHIHIGHIIGHCHF1<CHHGDGGGG?F@EHC@G?E?GH11<<D@CHHEGCECG?CD=EG<E@EFEGH@F@EH@<0EFEGEEGEFHDFGHEEEEIHHFHGHIIIHGHHGHFHHHFHHHGHIHGHIHHED<CGHHIHIIIIHIIIIIHGHHHIHHIGIHHGHGIIHHHIIIIIIIIIIHIGHHIIIIHIIHHFHIIIIIIHIIIIIIHEIIGIIIIIIHHGIIIHHHHIIIIIIIIIHHHHIIIHHIIIIGHHIIIIIIII
@HISEQ:711:H5NNWBCX2:2:1101:11241:5625:ATCTCGTA
TTAAGTTCAGCGGGTATCCCTACCTGATCCGAGGTCAACCATAGAAAATTTGGGGTTGTTGGCAAGCAACCGCCGGGACTCTGTAGCGAGAAAAATTACTACGCTTAGAGCCAGACGGCACCGCCACTGATTTTAAGAGCTGCCCAGAGGCAGGCTCCAACACCAAGCTAGGCTTGAGGGTTATAATGACGCTCGGACAGGCATGCCCCCCGGAATACCAGGGGGCGCAATGTGCGTTCAAAGATTCGATGATTCACTGAATTCTGCAATTCACATTACTTATCGCATTTC
+
IIIHFHHIIIHCHHHIIHIIIIEHHDEHHHFGHGHHEHHHHGHHIHIIIIIIGIHHDHHHHH?GHHHHHIIDHIGIIHIHIEHII?G@FEHIHFGHHHHHHHHCGGEHHHHHGIHIHDHHIHHEDHEHHHGCHIHHHHHHFDFHIHHDGHHHDHHIIIIGDHIHFGHIIHEHIHIIHGHIIIIHHHHHHHGHHHHD?IIHFHIHHHHIIIIHHHHHGHEHHHEGIHIIIHIHEIFIIIIIGIGIIHIIIIHHHIHIHHHFHIHGIGIIIIHIIIIIIIIIIIIGGIIIIHI
@HISEQ:711:H5NNWBCX2:2:1101:14483:5631:ATCTCGTA
TTAAGTTCAGCGGGTAATCCCGCCTGATTTCAGATCAAATTTAAGAATGATTTATTTGGGAGGCCCCAGAGATAGTCTTTTTACTAGAGCATTCCTTTATATTAAAAAAATGTTCAGGCAGAAAGAACAATAGTTCAGGCCTAATAATTTTAAAGAATTCAGCAATAAAGCCGAAACTCTCATTTCCATTCACAACAAAATTATGAATGTGGGGTGTTTTTGATACTGAAACAGGCGTGCTCAATGGAATACCATTGAGCGCAAGTTGCGTTCAAAGACTCGATGATTCACTGAATATGCAATTCACACTAGTTATCGCACTTT
+
HIIHIHHIHHHIG<HHIGIIIHGHHHICCHHIIIIIHIH@?GEHHHFHIIIHIFCHHHIIHHCHGHIHDFHHGIHIHIIIIHEHEEDGHHHIIHIIGHEHHIIIHECHIIGHHF@GHFEHIFHHHHGHHIIIHCEEGE?FHFCEFHHHHHIEHHGCEGHCHEEHHHHHHHHHEHEFHHFHHFIHIIIFHFHEHIHHHHHHIIHHHHHIHGG0IIIHIIIIIHHEHCHEGGHECEIGIHGHHHHCHHHGIIIGIHHEGCHCHCIHDHHIHHIIGIHHGEEHHIGIIIIIHHIIIIIIIIIHGIIHIIIHIIIIIHHIIIIIIIII
@HISEQ:711:H5NNWBCX2:2:1101:18734:5579:ATCTCGTA
TTAAGTTCAGCGGGTATTCCTACCTGATCCGAGGTCAAACTTTCAGAAGTGGGGGGTTTAACGGCGTGGCCGCGCTGCGATCCAGTGCGAGTGTTGCTACTACGCAGAGGAAGCTACAGCGAGACCGCCACTAGATTTAGGGGACGGCGCGCCGCGAGGGCACGCCGATCCCCAACACCAAGCCCGGGGGCTTGAGGGTTGAAATGACGCTCGAACAGGCATGCCCGCCAGAATACTGGCGGGCGCAATGTGCGTTCAAAGATTCGATGATTCACTGAATTCTGCAATTCACATTACTTATCGCATTTC
+
IHIIIHIGIIIIGHHIIIIIIIIHCFHHIIIIGHHGHIIIIIFHEFFHEHHHGIIHHHIIHIIHHIIIHCHIIICHCHIHIIIGHIIIIIHIIIIIIIHHIHHIGEGHHGFEHIIIHGHGHDHGHHDIHHHIIEHFHIIHHHIHIHHCHHHHIHIIHHHGHEHEEHIHHIIGEGHHCEHIIHHGIIIIIHH@HFHHHIHGIHEHHIHHIHHIIIIIEHEEHHHIHHC1HHGHHHIIIIIHCHHG@<FH<HHIHHIHIIHFHIIHIIIHIHIHHGIIIIIIHHFGGIIHHHIIIGIIHFHEGFIIHIIIH
@HISEQ:711:H5NNWBCX2:2:1101:18880:5748:ATCTCGTA
TTAAGTTCAGCGGGTATCCCTACCTGATCCGAGGTCAAAAGTTGAAAAAAAGGCTTAATGGATGCTAGACCTTTGCTGATAGAGAGTGCGACTTGTGCTGCGCTCCGAAACCAGTAGGCCGGCTGCCAATTACTTTAAGGCGAGTCTCCAGCAAAGCTAGAGACAAGACGCCCAACACCAAGCAAAGCTTGAGGGTACAAATGACGCTCGAACAGGCATGCCCTTTGGAATACCAAAGGGCGCAATGTGCGTTCAAAGATTCGATGATTCACTGAATTCTGCAATTCACACTACTTATCGCATTTC
+
IIHIIIHIIGIHIIIIIIIIHHHGHIGIIIIIIHHFHHIIIIIIGGHHHIDHHGIIIIIIIHHHHHGEHIIIIIIIHIGHHHIHHHHGHGEHHDHHEGIHHDDHDHHFEDHHCHHC?HHFGHHHHHHHIHIIIHHIEGIGB?HHDHHHHHHFEHIHHHHIIIHIIGDGHIHHHIIHHIFEHGFHHHGHHHIHIHIIIHGHHIGHIGIGIHEHIHHIHHHFGHHIHHGIIIIHFHHHHEIIHH?HHHEEHHFHIHIHFHIHIIIIIHHHHHCHGIHIIIIHGIIHHHIHHIHHCHHHGHHIIIIIGI
@HISEQ:711:H5NNWBCX2:2:1101:8380:5979:ATCTCGTA
TTAAGTTCAGCGGGTATCCTTACCTGATCCGAGGTTAAATCTTAGGTTTTTAGGCCCAAATCAACAATCGACAGAATGCCGGCTGAGCCACTAAAGCGTGTGACAGAGCTCCATACGCTCGGGCATCAAGACTCGACATCGCCACTGCATTTCAAGCCTGTCCATGAAAAGAACAATTGGCTCAACAACCAAGCTGCGCTTGAAGGTGGTAATGACGCTCGGACAGGCATGCCCTCCGGAATACCAGAGGGCGCAATATGCGTTCAAAGATTCGATGATTCACGGAATTCTGCAATTCACATTACTTATCGCATTTC
+
IIIIIGIIIHHD<?FHIHGCEHHHIHH?HGHIHDHHHIHHH11FHHHGHHIIIHHHGIIGFHHHHHHI<EHIHHFHHIIE?CHHIIIFEHIIIGIIIDCHH@GHIHCG1<CGGIHEH=GHIHIHHHHH?FFH?GH?CEHHIGIIIFBDH@FEHHA@EG?FDFHFHHHHHE?AHIHFG?HFG@GDAEAFHHCFHHDGIIIGHHEIIHFDCCHFHHHHGHIHHECIHGHIIIHHE<HCIIIIGIHFF?HGHHHCF?HGCHC<D?EEHHIIHGHFCGE@C?IHHHIHGCIHHIIHHHHGGIHCIIIHHEHHHHFIIHHHD
@HISEQ:711:H5NNWBCX2:2:1101:12933:5854:ATCTCGTA
TTAAGTTCAGCGGGTATCCCTACCTGATCCGAGGTCAACCTGAAAAAAATTGGGGGTTGCTGGCGAGCACACGACCGGACCTCCAGAGCGAGAAGAATTACTACGCTCGGAGCCGGACGGCACCGCCACTGACTTTAGGGCCCGCCGGGTCGGCGGGGCCCAATACCAAGCTGAGCTTGAGGGTTGTAATGACGCTCGGACAGGCATGCCCCCCGGAATACCAGGGGGCGCAATGTGCGTTCAAAGATTCGATGATTCACTGAATTCTGCAATTCACATTACTTATCGCATTTC
+
HIIIIHHHIIGDDHHIIHIIIIIGEHHHHHIIIIIHFHHHHHHGHHEHHHCHHIIHHIDEHEEHDHHHHHIIIIIIIHHGIGIIIIIIHIIIIHHHIIIHIIHIIHHIIICHCHHHGHHHIIIIIHIIHFEHHHGHCEHHHHHIIIIIIIHHIIIHEHEHHFFHCEGHHIHHHHCHHHHGIIHIIIIHHHHCIHHGIHHGHCIHIHIIHIIIIIIIIIIHGIIHDDHHIHCEHGHHIIIIHGHIHGHIHHHEFHFHHHHIIIHIIHCIHFHIIGHHIIIIIIIIHIHHIIIIII
@HISEQ:711:H5NNWBCX2:2:1101:19862:5974:ATCTCGTA
TTAAGTTCAGCGGGTGGTCTTGTCTGATCTCAGGTCCAGGGTTTTGATTGGTTTTTCCTGCTGTGGCAGCAGGCGGAGCGCCCGGTGATATGGGAGACGACAGCCAGTATGTGAGCGTGAGCCACCTACCATGCTGGCGCCCCGATCGAATGGGGTCCCGCCGCGAGCCCTGCGCTTCAGCCGACCCGCTCTTCCTCGATTAAAAGGTGAGCGAGACGGCCACATCCGTCCAAACCGCTTTCAACCAGGAAAGGGTGGGCGAGGGGGTGAGCGGACGCTGAGACAGGCATGCCCTTAGCCGAGGCCGTGGGCGCAATATGCGTTCAAAGATTCGATGATTCACGGAATTCTGCAATTCACACTACGTATCGCATTTC
+
HIHIHHHIGHGIHGHIIIIHHGHGHIIGEHHIIIGHHHHHICCEHHGHHIG<DGIIEFEFHHGHG??EEEHIIIIGGHDD<EHHIHICEH@FHGEHG?CCCHHIHHHGFHGIGEHFHEG=GECFCHCECGHHHIHIGHCHHHHC//DC=:=G?EHHFDDHHD?DHDE?->BEHHF@@E@FHHCEC:7EH<CCHFHEEHHEBGCBFHFAGHC6?FDDGIHEHG?HECHHHIIHE@?<HCEIHIHFEEHHHF.FIHEHHCIGIIHHHFHHHDHDHHHHIGHIHIIHHGHIIIHHGHEHHCHGHHCHHEHGE@?HEHHGCHHHG?CCHHHECH?HECHHFGIHEDHHHHHEIHE??HHHHHHE=HGHHHCHCHHIHGGIH
@HISEQ:711:H5NNWBCX2:2:1101:3823:6205:ATCTCGTA
TTAAGTTCAGCGGGTATTCCTACCTGATCCGAGGTCAACCTTTCAGAAGTGGGGGGTTTAACGGCGTGGCCACGCTGTTTTCCAGTGCGAGGTGTGCTACTACGCAGAGGAAGCTACAGCGAGACCGCCACTATATTTGGGAGCCGGCGCGCCCCGGGGGGCACGCCGATCTCCAACACCAAGCCCGGGGGCTTGAGGGTTGAAATGACGCTCGAACAGGCATGCCCGCCAGAATACTGGCGGGCGCAATGTGCGTTCAAAGATTCGATGATTCACTGAATTCTGCAATTCACATTACTTATCGCATTTC
+
EHHFHGHEHHIIHIIHGIIIIHHIIHHIIIIICHHIGIHIIIIHEHHHIFGCHIGHFHHIHHHIHDHHHHIEHHIIIIIEHHHHIHHIIIHCHHHIGGEHHGHIDCHHE?EFHFHIHGHIIHIGDHIHEFEGHEGH@<GGHHHHIIHHHHHGHHIIHHIIIIIHHHFHHHHHFEHHHEIHHEHGHIIHGHCHCFIHIIIHEIHHAHHCHEIIIIIIIIIHIHDIIHIGIHIIIIHIIIHDDEIHCIHIIIHHHHIIHGIIHIHHHIIIIIHIHIIIGHHHIHIIHEIIIIGHHH@?IHE=IIIHHIGHHH
@HISEQ:711:H5NNWBCX2:2:1101:5842:6056:ATCTCGTA
TTAAGTTCAGCGGGTAGTCTTACTTGATTTGAGATCGAGTTTAACAAGAATCGTTGCCGACCCTTGTGAAATCCTGCATCAGTCAGCCAATACGGTCAAACTCCCTTTATGTTAGCTGCAGCAAAAGTAATAATCCGTTTGACGGGACTAAATGAATATGCTTTTAGCTCAGGAGAATGTCCAGCTGCACCTGCATTTCAAGCAACCCGCCACCGATCTCAAAAAGATTGGTGTTGGGATTGCTCAAGTCCAAAGCTTTTCGATTAAAAAATCCAAAAGCTTTGAGGTGTTTACTGATACTCAAACAAGCATGCTCTTCGGAATACCAAAGAGCGCAATATGCGTTCAAAGATTCGATGATTCACTGAATTCTGCAATTCACATTACGTATCGCATTTC
+
GHIIHHGIIIHHIIIGHEHHHHIIIIGFHGHFIIG1CHHHIIIGFGGHIIHFHHHIHFDHICDE1C<DCH??FHHEH1@ECEHH?1DHHGH?GEC@CGFHIIIIC@DEFHHHHIIGIHCFHHFCEHFEFHIIIIIHIH?EH0@ECCEEH?GHHHI/CCHFEH?EHICHAGHHGH=?.CCEGHHEEHFHHHHH?GF?AEFEHFH@?@HCHHEECHF5EGHGIIIIHHHHHCE-EGB.7CIIHHE?HIGIIIHHGHHHHGGHHCFCHHHGCHH@HGHFFHEHHIHIFGHHHIGHHHHHHHHHFIIHHHHCFFIIIIIHGHHIIHHFHIHHE?CCFHGIIIIHDHHGIHHIHGIHHIIIIHHHGHFIIGHIIHGIGHIIIIHIHHIHG<HGIHEGDEGHIIH
@HISEQ:711:H5NNWBCX2:2:1101:6564:6148:ATCTCGTA
TTAAGTTCAGCGGGTGGTCTTGTCTGATCTCAGGTCCAAGGTTTTGATTGGTTTTTCCTGCTGTGGCAGCAGGCGGAGCGCCCGGTGATACGGGAGACGACAGCCAGTATGTGAGCGTGAGCCACCTACCATGCTGGCGCCCCGATCGAATGGGGTCCCGCCGCGAGCCCTGCGCTTCAGCCGACCCGCTCTTCCTCGATTAAAAGGTGAGCGAGACGGCCACATCCGTCCAAACCGCTTTCAACCAGGAAAGGGTGGGCGAGGGGGTGAGCGGACGCTGAGACAGGCATGCCCTTAGCCGAGGCCGTGGGCGCAATATGCGTTCAAAGATTCGATGATTCACGGAATTCTGCAATTCACACTACGTATCGCATTTC
+
HIIIIIIHIIIIGGHCHIIIIHHHIIIIIIGHIGIIIIHIHEEHHIIIIGHDHHHHHEHHHHHHHIIIEHIHI<ECDHDDHHHIDHHG@FEHHDHHHHGDHIHHIGHIHHIFHHHHIIIIHIHEHHHIIGHHHHIG?E<CHCHHHII<EE/DEGHHHEGHHGHGIDEHDECHCDCH.HHHHDDDDHDCF@EG?EH.HGDFCHEHGHIHEEHHIIHEHEHHA@HA-HDFGBEB?:CHHCG?GE?HEHHGD.C?HIHHGDGHHDIIIHH<IGGIIHHECHIIIIIIHHEEIIHEGHCHHHECIHGIHDHHEHCHEEEHHHHHHEIIHIIHCHIIHIHIHGHEGHIGIIIHHHHHHIIIIIIIHIIHIIHIHIIHGEGHI
@HISEQ:711:H5NNWBCX2:2:1101:17261:6160:ATCTCGTA
TTAAGTTCAGCGGGTATTCCTACCTGATCCGAGGTCAACCTTGTAAGACTTGAAGTGCTTTAACGGCTGGTGTCGCCCGCCAAGCGCCCCGGAGCGATGGTGTAAACTACTACGCTTGGGGTCTCAGCGGGCCCGCCACTTGCTTTCGGGGCTTGCCGTGCGGCAAGAAAGGCCCCAACGCCGGTCCCGTATGGGCCCGAGGGTTGAAATGACGCTCGAACAGGCATGCCCACTAGAATACTAATGGGCGCAATGTGCGTTCAAAGATTCGATGATTCGCTGAATTCTGCAATTCACATTACTTATCGCATTTC
+
IIIIIHIIIIIHIIIIIIIIIGHIIIHHIIIHIIIIIIIHIIIIGIIIIHIIGHIIHHHG@HHIIHHIIGHIGH=GHHIIHIIHIGHDHHGIHIIICHHEFFFHCGHIIHIIIIIIIIIIIIHFHHEHHHHIIIIGHIIIHHIIHHIHIIHIIIDHEHEHHGIHIIIHHIIIIIIIIIIIHHIHEHIIIHIIIHIIHIHGHGIIIIHHHEIHIIIIIIIHHIIHHIHGHIHHEHHIIHHHHIGIHCEHHGGEGDHHIIIIHHHIIIHIIIIFHHEHIIIIHEHIIIIIIHHFHHHHIHIIIHHHHIIHIHIIII
@HISEQ:711:H5NNWBCX2:2:1101:20818:6073:ATCTCGTA
TTAAGTTCAGCGGGTATTCCTACCTGATTCGAGGTCAAACTCAGAAAGTCGGGGGTTTTACGGCGTGGCCGCGCTGCGCTCCGGTGCGAGGTGTGCTACTACGCAAGGGAGGCTGCAGCGAGACCGCCACTGTATTTCGGGGGCGGCGCCGGCTGGGCCCCTAAGGGCTTCGCCGGTGGTGCCGGTCCCCAACACCGCTGCCCAGATGGGCTGCGAGGGTTGAAATGACGCTCGAACAGGCATGCCCGCCAGAATGCTGGCGGGCGCAATGTGCGTTCAAAGATTCGATGATTCACTGAATTCTGCAATTCACATTACTTATCGCATTTC
+
IGIIIHCHIIIICHHHIHHHHGGHEGHEHIHHIHGHHGHIIIIIHHHIHHEDHIGEDDHFHIGDHIIHHHIIIHIIIHIGFHIC<CDHHHHCHFHEHHCHHHI<0CHIIHIIHHIIIIGHDHHIIIIHHIIHHIIHIHHCHGI<EHDH?EHIHCDHHIGFGBEB5:DDB@GHHHIFHH<AHHCHEEHDHHEEEGHCHHCHFHHAEEFHHIIHHDHGIIHHHFHEEHECIHGIHFFHIHHHE?IIIIHHEGIHHHHGHIHDCCDHHHEHHDEEFH@IHHHHHCGIIIIIIHHHHHGHHHHEGIIIHHEIIHFHH@FIHG=EEHHGIHDHHH
@HISEQ:711:H5NNWBCX2:2:1101:4985:6497:ATCTCGTA
TTAAGTTCAGCGGGTATCCCTACCTGATCCGAGGTCAACCTGAAAAAAATTGGGGGTTGCTGGCGAGCACACGACCGGACCTCCAGAGCGAGAAGAATTACTACGCTCGGAGCCGGACGGCACCGCCACTGACTTTAGGGCCCGCCGGGTCGGCGGGGCCCAATACCAAGCTGAGCTTGAGGGTTGTAATGACGCTCGGACAGGCATGCCCCCCGGAATACCAGGGGGCGCAATGTGCGTTCAAAGATTCGATGATTCACTGAATTCTGCAATTCACATTACTTATCGCATTTC
+
HHFE?CFGHIGGHGDHIIIGHIIHIEGHHF@HHIDHCC?HDGFHH?GDC@<?E?HH/<?FE@FDHHHIHHHEDHDHCDEHCFHF@EFHHHHH@CEHHG@GHIIHC<HHECDFHHIIHIHDHHHHIHIHHIIIHGHHFHDFGHHIGGHEEHH?<<?C/:?DIHGA8=F:8HHEHCIHEHEIIIIIGIHHHEBDHEHIGHHEIHHCHHHGHIHHHIIHHHFIHIIHHCHIHGHHIHEDDCHHIHHHHEEHHIHHHHHEFHHGHFHHHHEHHEIHHHIHHIHHIIIIIGHHHIGGII
@HISEQ:711:H5NNWBCX2:2:1101:9963:6445:ATCTCGTA
TTAAGTTCAGCGGGTATCCCTACCTGATCCGAGGTCAACCTGAAAAAAATTGGGGGTTGCTGGCGAGCACACGACCGGACCTCCAGAGCGAGAAGAATTACTACGCTCGGAGCCGGACGGCACCGCCACTGACTTTAGGGCCCGCCGGGTCGGCGGGGCCCAATACCAAGCTGAGCTTGAGGGTTGTAATGACGCTCGGACAGGCATGCCCCCCGGAATACCAGGGGGCGCAATGTGCGTTCAAAGATTCGATGATTCACTGAATTCTGCAATTCACACTACGTATCGCATTTC
+
EHIGFHHHFEHHIGCHFHGHHHIIEEHHHHHHH/CGHGHIICHEH@GHHHECHHIHHIIFHECHHHIHHHIIIIIHHHHHGHHIIIIGCHHHHHIIIHIIIIIIGHIGHIIIHHHIGIHGHHIIDHIHHFGDGFHHHHEDGGHIIGHDHHHHDGIHGHHHHHGECGHGFGIHIHHEHIIFHIIIHHIIHEGHHIHHHHHHIIIIIIHFEHHIIIIHHHGCIIIIIIIHECGHHHHEHDIIIHEHIIHHIIIIIIGIHHEIHEEFHGIHHHGHHIIIIHIHHIIIIIIHHHHIII
@HISEQ:711:H5NNWBCX2:2:1101:9948:6490:ATCTCGTA
TTAAGTTCAGCGGGTAGTCTTACTTGATTTGAGATCGAGTTTAACAAGAATCGTTGCCGACCCTTGTGAAATCCTGCATCAGTCAGCCAATGCGGTCAAACTCCCTTTATGTTAGCTGCAGCAAAAGTAATAATCCGTTTGACGGGACTAAATGAATATGCTTTTAGCTCAGGAGAAAGTCCAGCTGCACCTGCATTTCAAGCAACCCTCCACCGATCGTAACGACTGGTGTTGGGATTGCTCAAGTCCAAAGCCATTCAAAACAAATTGAAGTCTTTGAGGTGTTTACTGATACTCAAACAAGCATGCTCTTCGGAATACCAAAGAGCGCAATATGCGTTCAAAGATTCGATGATTCACTGAATTCTGCAATTCACATTACGTATCGCATTTC
+
CFGH?D@@GHEHD/EDE?FEDHH1CC<11<<C1CFC1CCCGEH?GHH?C?GFGGCEGH/<ECCC?@F?<@FHHH?E?CEEEC<CGHGIHGIH?0?EDCCCFEE1C1DF?11DFEG@<FCH0DF00D0DFEEHHHH?C0C0<CC0//</D/:FFEEHCHFE@?C@@/DD@EF.A?HE.HG@6AG:GHEGG@:8BG?HGEHCAF..HBC.BFEHIFCFE@-9-9-GC8..8EG7@E?CCCHEHFE@CFHHGD//F@@D?GCC<0GFECFHG0@@HHHGFFIHDFHHD?HHECHHGIHF?@1EHGFD?FG<1CHEHF?FHCG<FGHCEHDDHCECHHG<<1CG@?@D101C?HEHCHGCC@<IHCDHIIHF?<EEHGHHFEHEFE?C<C0C11HHCD
@HISEQ:711:H5NNWBCX2:2:1101:18257:6366:ATCTCGTA
TTAAGTTCAGCGGGTAATCCTGCCTGATCTGAGGTCTAATCTAAAGTTGACTAAAGTAGTTGGAAGCTTCTACTGAGATCTCATTCGGCCACACTACAAGAGCGTGTCCTCAGCGAATAGTCTATTACACTGAGTCAATCCGAGTTCGAATTAGAGATGCTAATATATTACGAACGAGCTAGATCCGAAGACCAGCAACGCTCAGAAACCAAACACCATTCAGTCTACAAGAAACTGGTGGGTTGAAGAGTTCATGACACTCAAACAGACATGCTCTCCGGAATACCAGAGAGCGCAAGGTGCGTTCAAAGATTCGATGATTCACTGAATTCTGCAATTCACATTACTTATCGCATTTC
+
IFHHIIIHHHHDHGHIHIIIICHHIHHIIIIHHIHHHHIIHHIHIIIIEHHIIIIIIHIHIIFHHHIIEHIIIIHIFFHIIHIIIIECHHIIHGGIIHIGIGIHIIIIIIIIIIIIIIHIHHHIGIIIHIIHIIHHIIIIGCEH/DHHHHHEHHFHIHHIIHICHHIIIFIGEHHHHGDEGEHIEHHGHFHHHHHIIGIIIHEHHIIIHHHHIIHHEC?HHFECHFHHCEC0HHHHHEGCHHIHHIIHHECEHHIIIHHEHHFIHHF?H?IHHHIHHCHGIIGIHHIHHHGDIHIIIIHHCHEFEFCIHEEIHHHIIIIIHIIIHHGIHHGIIIHGIIIHIHIHHIHCIHHFHHGHIII
@HISEQ:711:H5NNWBCX2:2:1101:20768:6282:ATCTCGTA
TTAAGTTCAGCGGGTATCCCTACCCGATCCGAGGTCAACCATAGAAAATTAGGGGTTGATGGCAGGCATCCACCGAGACCCTGTAGCGAAAAGTATTACTACGCTTAGAGCCAGGTGGCACCGCCACTGATTTTAAGGGCTGCCGGGAACAGCAGGCCCCAACACCAAGCTGAGCTTGAGGGGTTATAATGACGCTCGAACGGGCATGCCCCTCGGAGTGCCAAGGGGCGCAATGTGCGTTCAAAGATTCGATGATTCACTGAATTCTGCAATTCACTTTACTTATCGCATTTC
+
IIIIIIIHIIIIIIIIIIIIIIIIIGIHIIIIIIGFHIIFHIIIIIIIHIIIHIIHIIIIIFHIIIHIIHIIIIIHHHIIIGHIHIIIIIGHHHHHIIIIIIIIIHIIIIIIIHIGHHIIHIIIIHHHHIIHIIHIHEHHHHIIIHHHHHIICHHIGIIFHHGIHIHCHHIIHIIGIIIIIHIIIHIIIIHEIIIHIHHHIIHIIFHGIHIIIHEHGIIIHGIHEEIIIHHHIIIIIGIIHIGIIIIIIIIIIHIIIIIIIIIIIIIIIHHHIIIIIIIIIIIHEHHGIIIHHI
@HISEQ:711:H5NNWBCX2:2:1101:3833:6517:ATCTCGTA
TTAAGTTCAGCGGGTATTCCTACCTGATCCGAGGTCAACCTTGTAAGACTTGAAGTGCTTTAACGGCTGGTGTCGCCCGCCAAGCGCCCCGGAGCGATGGTGTAAACTACTACGCTTGGGGTCTCAGCGGGCCCGCCACTTGCTTTCGGGGCTTGCCGTGCGGCAAGAAAGGCCCCAACGCCGGTCCCGTATGGGCCCGAGGGTTGAAATGACGCTCGAACAGGCATGCCCACTAGAATACTAATGGGCGCAATGTGCGTTCAAAGATTCGATGATTCGCTGAATTCTGCAATTCACATTACTTATCGCATTTC
+
HIIIIIIIIIIIIGIIIIIIIIIIIHHIIIIFHHHHHHHIIIIHHIIIIGIIIHIIGFHIIIIIIHGHDHHIIIIGIIIHHIIHGIIIIIHHCHIHIIHIIIIHHIIGIIIIIIIIHIHHH<GHHIIIIIHGHIIIIIGHHHHHGHHHHIIIIIHHIDHIIHHHHIIHHHGHHAHHHHHIHIIGHIIIHHIHHIGHHHIIIHIHHHHHHIHEGIIIIIHIIIIIIHHE?FHHHIIGIIIIHHIIIHIIIIHIIIHHFIHGGIHFGHHHCGIIIIIIIIIIHGGIIIIIIIIIIIIIIIIIIIGIIHIIHHIIII
@HISEQ:711:H5NNWBCX2:2:1101:6469:6651:ATCTCGTA
TTAAGTTCAGCGGGTATCCCTACCTGATCCGAGGTCAAGCTTCTTTTAAATATAATAACATATCCAGGCTAGTGAGCCCACGACGGACGCTCCAAAGCGAGAGTAGTCCACTACGCTTGAGGCCATCGAGGCACCGCCGATGATTTTCAGGCACGCTCCCCATAACCCCCCACACTTGTGGGAGAGGAGCGAGAGCCCAATACCAAGCCAGGCTTGAGGTTTTGACAATGACGCTCGAACAGGCATGCCCCTCGGAATACCAAGGGGCGCAATGTGCGTTCAAAGATTCGATGATTCACTGAATTCTGCAATTCACATTACTTATCGCATTTC
+
IIIIIIHHIIIIIICHGIIGIIIIIGIIHGIHHIHIHHIIGIHGHHHHCHHIIIGHIFHHIGIHI?@C<FHHIIIHHHIFIHIIIGGHDHHFHIIIEHGHIDDIIHGHEHIIIGHCEEHIIHFHHIHHI?DHHHHIHHHHIHHHFEHIHHIIEHIHIIHIII@@IIIIIHHHIHH?BGHHGAFHHHHIGIHIEHHHHIIIIHEEH@FIHHHCHGIIIHHHGIHHHGCF0HHHDG?@CHHGIIIIIHDHDHDIGHHIGHIIIHHHHHIIHIIHHHHHHHHCEIHHHFHGIIIIHGIHHHHHHHGEHH?HEHIIIIGHHIHHHHHGHHHIIIHII
@HISEQ:711:H5NNWBCX2:2:1101:7720:6675:ATCTCGTA
TTAAGTTCAGCGGGTAGTCTTACTTGATTTGAGATCGAGTTTTACAAGAGTCGTTTCCAACCCTTGTGAAATCCTGCATCAGTCAGCCAATACGGTCAGACTCCCTTTATGTTAGCTGCAGCAAAAGTAATAATCCGTTTGACGGGACTAAATAGATATGCTTATAGCTCAGGAGAATGTCCAGCTGCACCTGCATTTCAAGCAACCCTCCGCCGATCGTAAACGACTGGTGTTGGGATTGCTCAAGTCCAAAGTCATTCCAGAAATAAATCAGAAATGTCTTTGAGGTGTTTACTGATACTCAAACAAGCATGCTCTTCGGAATACCAAAGAGCGCAATATGCGTTCAAAGATTCGATGATTCACTGAATTCTGCAATTCACATTACGTATCGCATTTC
+
GHHGEGGHHEHDCFEHCHHHHIIIEHHIIIHGEE?EHHHII?@GHHG<FHHIHEGHHHHH1DEEGHFHCEHCCGCEHHIHHHIEEHCHHHCHHEHHHHHGHH??1<DHHIIII?DFHFG?@EGH@?@GHEHC0CHCEHHFHII@ECECHII@FECFE?FHIIIEG/C/:C.DG.:AFC.B.AGHHFHHHHEGEF?CFIHIHHHFFHHI?@HHCIHIIHHHE=HFHHGD:..C:...HHGGHFHEHGEHFHHFHEHGF@/HHH?EEH?GD?FC<<@IFIFHHHEEIHHEHHFC?IIHHHHHGHHHHHHHHEGIHFHEE=HGIIHGF1?HG1ED<CHHHHGHFGHHHIIHHHCCEGHIHHG?FHF@FGHHFGHGIIGHHCFCHHIHH@FHHIHHCHHHHIHD
@HISEQ:711:H5NNWBCX2:2:1101:9989:6729:ATCTCGTA
TTAAGTTCAGCGGGTAGTCCTACCTGATTTGAGATCAAAATATCAAGAGGTTGTCTCGATGACGAGACGATTAGAAGCTGGACTTGCTTCACAGCTATAGCGTAGATAATTATCACACCAAAAGCTGGTCCACAAGATGTTCCTGCTAATGCATTTCAGAAGAGCAGACTTCTGTTGAAGCCTGCAACTCCCACAATCCAAGCCTGATCAACAAAACAAGCTGAAAAGGTTGAGAAATTCATGATACTCAAACAGGCATGCTCCTCGGAATACCAAGGAGCGCAAGGTGCGTTCAAAGATTCGATGATTCACTGAATTCTGCAATTCACACTACTTATCGCATTTC
+
HEHCEFEHE?G<D<EHDHHEGHFFGGEC?HHC?GHCHHIEEHCEHH1CF1F1FCGEHHFHFGHHEHHICEEEHGEHHHIHHEHHHIHGIIGIHIIIIHHEGH=GHI1<FHH?EH?C<DGHGCFH?GDHHHIIHAEAHHIH@GGHHHHGHGIEHHIHEH?HEHHHEGHHEEGFGHHHHB?@IIHIHHHFFDHEEHHIECEHHHEFHH?HIHIIHHHIEFHHFF@HGDIHHHEHHHHEG?ECHHEEF<HEHFHFHHHHGIGHIIHHE@FCFH@@FGFIIHHGHEFCF/EHCHCHCEIIHC@HIHHFGCGHHGCIHHHGIIHHGHHHHIIHEG@<<@CFHGHGFGIIHI
@HISEQ:711:H5NNWBCX2:2:1101:11194:6608:ATCTCGTA
TTAAGTTCAGCGGGTATTCCTACCTGATCTGAGGTCAACCTTGTAAAGTTGGGGGTTTAACGGCATGGGCTCGTCGCTATCCGATGCGGAATATCACTACTTCGCAGGGGAGGCCACGACGGGTCCGCCACTAGATTTAGGGGCCGGCCGTCCCTCGCGGGCTTTGGCCGATCCCCAGCACCACGCCCCGGGGGGCATGAGGGTTGAAATGACGCTCAGACAGGCATGCCCGCCAGAATACTAGCGGGCGCAATGTGCGTTCAAAGATTCGATGATTCACTGAATTCTGCAATTCACATTACTTTTCGCATTTC
+
GIHHHIGHHHCDHCDHHEHFHHFHDHEGHFEHHEHHIHCEFCD@GHHHHEHHH<ECHHIEHGHCHHGEHGHHGHHHHIIHGFHHHF=E/CDHHIIHGHHH>CFEHIIIHGHICCG?GDHHGDHHHIHHHHFHHEGHIEHEHHHHIHDHCEH?CECHHHHHEHEHHEHFIHIIIHIH?.IHCHHHHHDHHCIIIIIHGDGHIIIIIIGIIHHFIHHHIIIHHG?GEF<CE<CIHHEFHCFHHIHDHEHHHGCFIHHHHIHHGEEGCIHGEHHIIHIHIHHEHIIIGIIIHHHFFFC@EHHEFG<HDGC1HEDHCD
@HISEQ:711:H5NNWBCX2:2:1101:11620:6605:ATCTCGTA
TTAAGTTCAGCGGGTATCCCTACCTGATCCGAGGTCAACCTGAAAAAAATTGGGGGTTGCTGGCAAGCACACGACCGGACCTCCAGAGCGAGAAGAATTACTACGCTCGGAGCCGGACGGCACCGCCACTGACTTTAGGGCCCGCCGGGGCGGCGGGGCCCAACACCAAGCTGAGCTTGAGGGTTGTAATGACGCTCGGACAGGCATGCCCCCCGGAATACCAGGGGGCGCAATGTGCGTTCAAAGATTCGATGATTCACTGAATTCTGCAATTCACATTACTTATCGCATTTC
+
IHHE1DGHIIIIIHDHGHIIIHIII??GHIIIDHIIIHIFHHHHICHH<ECEGHHDHHHIIIHIHHHHGHEHDIIHHIIIHIIHGHCHHIHIIIHGGHHHICHIHIIIHHDHHHHCHCGHHHHHIAHHHG@BD@GHIHHIIHIIIHHIHIHIIHHHHHH?HHGHHIIIHGGEIFHHEEIIIHHHHHHGHGDFHGIHIIIIGIHHHHEIHHHIHIHHIIHGIIIIIHIIIHHHH?CEIIHGIIIIIIHHEHIIHIGHHHHEHHIHIHIIIIIIHGIIIIIHIHHCIGIGIHIIHH
@HISEQ:711:H5NNWBCX2:2:1101:15368:6506:ATCTCGTA
TTAAGTTCAGCGGGTAGTCTTACTTGATTTGAGATCGAGTTTAGAAGAGCGCGGACCAAAATCCGTCTCAACTTTCCTGCATCAGTCAGACCCGACGATTACCTGTTAAGTTGGCTGCAGCAAAGGAAATAATCCGTTTAACGGGATTAAGTATGAAAATGCTTGTAGCCCAGGGAATTAACCGTCTGGCCAAACCGGATTTTCAAGCATCCACCCCCACCCACCCACCTTCTCCTCGAAGCGAAGAGAATGAGGGGAGAGGGGCTGAGGTTGTTACTGATACTCAAACAAGCATGCCTTCCGGAATACCAGAAGGCGCAATATGCGTTCAAAGATTCGATGATTCACTGAATTCTGCAATTCACATTACGTATCGCATTTC
+
CEHEHHHIIIGHHIIIEHHHEHHHIIIICF?GC11F?E@GHIHFHHEDG?CEHHHCDHHCCHC?GGHHCE?EEECE?E?HEEEFH@HHHHHIIGDHDGH?GCCHHDCHHHHECHHE?@CEECEEHEHHIIIHIHHHCHEHEHHDDHIHHIHHHEG?HHFHHIIGHHIIHEEHFFHEEAGF@CCCHHIHHCFB8EHHIIHCEHHHHHEHEFCDHCHD?EE?,97EEHF?GD8CC<@ECH@HCCCHHIIHHHEEF=GEHIHIHDGIHEHCDIIHHGEHGFHHEHHHHH@DHCC@HEHHHE<EHHIIIHHH?GEHGDDIH@<FHEHHEEFHHHGHHIIIHHIHIGIHHG1IIHHHGEIHFFFHHEHGIIIIHHGIHDEHHEIIII
@HISEQ:711:H5NNWBCX2:2:1101:15813:6637:ATCTCGTA
TTAAGTTCAGCGGGTATCCTCGTCTGATTTGAGGTCAAAAAGGTTTTGGGGTTTTCGTTGGCGACCGGCTTCCCGAGCAGGCAAACGAGAAAGATTTACTACGTCTACTGCCAGGCTGCTGGTTCGCTATCGTCGGGCAACGTTAAGGAGGGCGTGCCCCCCGAGAGGGGCCGACCCGTCCCATAACCAAAGCGAGCTTTGAGGTGTTGCTGACGCTCAAACAGACGTGCCTCCCGGAATACCAGAAGGCGCAATGTGCGTTCAAAGATTCGATGATTCACTAGATTCTGCAATTCACATTACCTATCGCGTTTC
+
EGHCHHIHIIIHIDHHIHHEHHGHIIIIHHHHHEHHGIH?GHFCDGHHHIICDHHIHIHEGEFHHIDECCDECHHEHGGHHIHFHEEECEEHHGHHHHIIFHI<FGHFIHFCEHHFEHHIEHHEHHIHHGHHHHIHH@FCGDEHGHIHHHHHCHDEHHHHEHEEGHHGHIHDE-EHHGHHGFEHGHIHEHIIHFCIIHIIIIIHHIHHHHIIIIIIIHHG@IHGHIHFHHHDGDEHHHCHFEHHEFHIIIHHHIIIHGIIIIHFIIHFIIHHGIHHHHHIHIIHHFHHHHHHHFFHEIHHIHHHHDHCIHDIIIH
@HISEQ:711:H5NNWBCX2:2:1101:1793:6837:ATCTCGTA
TTAAGTTCAGCGGGTAGTCCTACCTGATTTGAGGTCTAATCATGATATAAATTGGGGTTTTATGAGCGTTCTGGCAAAGGGTGTGGTCACTGTCCGTTTAAAGGGAAGTGTCCTTGAAGGAAATGTATTACTATCACTTCAAGTCAAACCAACGCCAAATGCGTGATCGCTAATGTATTTCGAATGAGCTGGTTGTAACACCTGCAACACTCAAGATCCAAGCTCACACAAATCTCATTACAAAACTTGTGGAGTTGAGAGTTTCATGACACTCAAACAGGCATGCTCTTCGGAATACCAAAGAGCGCAAGATGCGTTCAAAGATTCGATGATTCACTGAATTCTGCAATTCACATTACTTATCACATTTC
+
HHIIHGEHIHIIIIHD=GHIHIHII?F?GHEFEGHFHHIEHIIECCC@HHGEHHIHHEE=HIIIIIIIHHHI?ECFHDH?GHIHHHHIFHHIIFHEFCC?ECHIIIGHHE@DGCHCGHHH@GEHHCHHCHGHIIHEHHHHIIHGHHIEGEEHHFHCFFHD@DFEHEHHFFHHHIIHIGIIHHHHHHHIHHHIGCEHGHHHCCHHGGE@GHEHGFEIIHHHGCHHHH?HHHHHIIGHGEEGDCCF<HFIHHIIHEIIIIHHIHFIHHEG@CGIGHHHGF?C<<1@GHHFGED1IHHHIHGHG?E<HDCEGHCCC=HHHHEIHFHIIIIHHHHH@EHEGHHIIIHEIHHGFC1CIHEHE@HFHFCHHGIIHIH
@HISEQ:711:H5NNWBCX2:2:1101:3312:6764:ATCTCGTA
TTAAGTTCAGCGGGTATCCCTACCTGATCCGAGGTCAAAAGTTGAAAAAAGGCTTTGTGGATGCTGACCTTGGCTGGAAGAGAGCGCGACTTGTGCTGCGCTCCGAAACCAGTAGGCCGGCTGCCAATTACTTTAAGGCGAGTCTCCAGCGAACTGGAGACAAGACGCCCAACACCAAGCAAAGCTTGAGGGTACAAATGACGCTCGAACAGGCATGCCCTTTGGAATACCAAAGGGCGCAATGTGCGTTCAAAGATTCGATGATTCACTGAATTCTGCAATTCACACTACGTATCGCATTTC
+
IIHIHC?GHHIHHDCHHHIHIIFHCHC?GEHHCDHHHGHIHDGHIIHHIGDEHGEHHIGDHEHHIIIIIGHEHIIHHIIIHII=HHICHIGFIIIIIHIIIIHIIHHIIIIIHHECGHFHIHGHHIHHIIIIIIIHIHGHHIIIIIIHIHHHHIIHIIIIIHIIHIGIIIHHHIIHHCIIIIHHHHIIHGHHHHIIIIIIHIIHHHIIIIIHIHIIIHIHIHHHHHIIIIIIIHEHGGIHHCDHFIIHHGCIIIIIIHIIIHHEHHEHIIHCIHHIIIIHHHHIIHDHHGIHHHIIIHIIIII
@HISEQ:711:H5NNWBCX2:2:1101:3337:6927:ATCTCGTA
TTAAGTTCAGCGGGTAGTCTTACTTGATTTGAGATCGAGTTTAACAAGAATCGTTGCCGACCCTTGTGAATTCCTGCATCAGTCAGCCAATACGGCCAACCTCCTTTTATTTTAGCTGCGGCAAAAGTAATATTCCGTTTGCCGGGCCTAAATAAATTTCCTTTTGCCTCAGGGGATTGTCCAGCTGAACCTGCATTTCAAGCAACCCGCCACCGATCTCAAAAAGATTGGTGTTGGGATTGCTCAAGTCCAAAGCTTTTCGATTAAAAAATCCAAAAGCTTTGAGGTGTTTACTGATACTCAAACAAGCATGCTCTTCGGAATACCAAAGAGCGCAATATGCGTTCAAAGATTCGATGATTCACTGAATTCTGCAATTCACATTACGTATCGCATTTC
+
HHIIIHHHIIGIII<CHHFHH<GHHIHHHHHEFHHHGHHHHEHEHIIIHCHHGGHCEHIDGH<FEHHHGH11DC?<<1<<1111<<DCG111<D0//<D10<DG1DE11<1<100<100//<<CG000<0<D0<00<DG0000<C#############################################FHG@6@-@6-@-<@HGD=?E@@-.B.EECHEHGCEH?EE@-HGHFDECHGHHCHGIHCEHEFHHEIHHEFEEHEFCD/C<0CC@C0@E0EEFGHGIHHIHEIHCEIIHHHFEGFHHIHHHIIHHIHHIIIHIHCHHCEHHCCHEED1HIHHHFCH?GIHHFFG1GEHCG?GH?EHH@GHCHCHFHEGCCHIHHHECIIHHHHHHHCIHI
@HISEQ:711:H5NNWBCX2:2:1101:4024:6965:ATCTCGTA
TTAAGTTCAGCGGGTGGTCTTGTCTGATCTCAGGTCCAAGGTTTTGATTGGTTTTTCCTGCTGTGGCAGCAGGCGGAGCGCCCGGTGATATGGGAGACGACAGCCAGTATGTGAGCGTGAGCCACCTACCATGCTGGCGCCCCGATCGAATGGGGTCCCGCCGCGAGCCCTGCGCTTCAGCCGACCCGCTCTTCCTCGATTAAAAGGTGAGCGAGACGGCCACATCCGTCCAAACCGCTTTCAACCAGGAAAGGGTGGGCGAGGGGGTGAGCGGACGCTGAGACAGGCATGCCCTTAGCCGAGGCCGTGGGCGCAATATGCGTTCAAAGATTCGATGATTCACTGAATTCTGCAATTCACATTACGTATCGCATTTC
+
IIIIIIHHIIIIIIIHHIIIIEHIIFHIIIIIHHHIIIHIIFHHIIHHIHHFHHIIIIIIIIIIIIHIDHHFHIIIHIIIIIIHHIIIIIHHHHHIHIGHIHIIIGHIIGIIIIEHHIGIHHEHI?GHIHIIHIGHHHIGCHIHIHIIIIIIGIIIIHHIIDDHIIHHHHCHHHG@BHIHHHHIIGHHE@@HGH@AIHECHIIIIIHHF?CFHEHHHGHHHGHE=IIIIIHG?8HHG@EHHHHHG@CGD?HGIHIIIHIHHIIHHHG/HCIHIIIIIIHIIIIGIHGHHEIHIIHHHHHGIHDHDIIHFHH=H?IIHHDGIIIHHIIIIIIIIIIIHGHGIIIGIIIIIIIIIIIIIIIHHHEHIIIIIHGIIIIII
@HISEQ:711:H5NNWBCX2:2:1101:4510:6782:ATCTCGTA
TTAAGTTCAGCGGGTGGTCTTGTCTGATCTCAGGTCCAAGGTTTTGATTGGTTTTCCTGCTGTGGCAACAGGCGGAGCGCCCGGTGATATGGGAGACGACAGCCGATATGTGAGCGTGAGCCACCTACCATGCTGGCGCCCCGATCGAATGGGGTCCCGCCGCGAGCCCTGCGCTTCAGCCGACCCGCTCTTCCGAAAGGTGAGCGAGACGGCCACATCCGTCCAAACCGCTTTCAAAATGAAAGGGTGGGCGAGGGGGTGAGCGGACGCTGAGACAGGCATGCCCTTAGCCGAGGCCGTGGGCGCAATATGCGTTCAAAGATTCGATGATTCACGGAATTCTGCAATTCACACTACGTATCGCATTTC
+
EHIHIIHIEHHDHIHIIIHIIIHIIIHEHHIHHIIGHHIIIIIHIIHEHHIHHHHHIGIIIGIIIHIGDGHHHIHIIIIGDCEHHIHIIIIHFHIHIIHH<HHIIIIIIIIIIHHIIIIHHHHHGHIIIIIHIIHHGDHHIIIIIIDHHHH/FHHDGHHDDHIHHHEHHIGIIIIHHHHIHH<IHHIHHHGHIIHIIHEHBIHHHIDH?EHHEHFDHGCCH?IHHHHIIIHIHFIIIIGHHIHGIHIIIHIHIIIHIIIIHE<HHHHIIIHH@DEE?IIIGIIIHEHIHHHGIIIIIHIHDIHHEHHHIIIHHHIIIIIHGFIHGIHHGIIGIIIIGIIIIHHIIHHIIIIHEIHHHFHHIIIIHHIIH
@HISEQ:711:H5NNWBCX2:2:1101:10581:6983:ATCTCGTA
TTAAGTTCAGCGGGTAGTCTTACTTGATTTGAGATCGAGTTTAACAAGAATCGTTGCCGACCCTTGTGAAATCCTGCATCAGTCAGCCAATACGGTCAAACTCCCTTTATGTTAGCTGCAGCAAAAGTAATAATCCGTTTGACGGGACTAAATGAATATGCTTTTAGCTCAGGAGAATGTCCAGCTGCACCTGCATTTCAAGCAACCCGCCACCGATCTCAAAAAGATTGGTGTTGGGATTGCTCAAGTCCAAAGCTTTTCGATTAAAAAATCCAAAAGCTTTGAGGTGTTTACTGATACTCAAACAAGCATGCTCTTCGGAATACCAAAGAGCGCAATATGCGTTCAAAGATTCGATGATTCACTGAATTCTGCAATTCACATTACGTATCGCATTTC
+
HIIGHHGFGHHIIIHIIIIIHIIHGIHIIIIIHHEHHHHFHHHHHIIGCGHIHIHIHHIHIIGIFHHHIHII@GHHIIIHHIIIIIHHHIIIHIGHIIHHIIIEHGHIIIIIIIHHIHHIIIIIFHIIIIHIFEHHHIHHIHGGHHEHGHIHHHHHHHIEHICGHIIHIHHF@@HFIHIHHHHHHHHIHEHIIHHIIHFHGGHIHEDECHHHHHFHB-8,EEHHEHGA-=A86F..FEEGC?CEEIH?FC?FFHFHDE/HEDEGIHIGHGFHIIHG?EGHHE@EHDHIIGHEEG@IHIIIIIIHFIIHHHEHHCIIIIIIIIHHH?EGCCCDE0EEHHHG?=CHHHGCCHFIHFIIIGIIIGIIHIIIIHHIHHHIIIIIHIIIIHIIIHIHHIHHIHI
@HISEQ:711:H5NNWBCX2:2:1101:11649:6826:ATCTCGTA
TTAAGTTCAGCGGGTGGTCTTGTCTGATCTCAGGTCCAAGGTTTTGATTGGTTTTTCCTGCTGTGGCAGCAGGCGGAGCGCCCGGTGATATGGGAGACGACAGCCAGTATGTGAGCGTGAGCCACCTACCATGCTGGCGCCCCGATCGAATGGGGTCCCGCCGCGAGCCCTGCGCTTCAGCCGACCCGCTCTTCCTCGATTAAAAGGTGAGCGAGACGGCCAGATCCGTCCAAACCGCTTTCAACCAGGAAAGGGTGGGCGAGGGGGTGAGCGGACGCTGAGACAGGCATGCCCTTAGCCGAGGCCGTGGGCGCAATATGCGTTCAAAGATTCGATGATTCACGGAATTCTGCAATTCACACTACGTATCGCATTTC
+
HHHEEHEHEFCHHCHHDHHIGHCGEHEHIIHIIIHIIIHEE<F1DGECEHHFHEHEHIHHHH11@DHFEH?GHHGH/EDD?<HDDHDCCHEG<DFEDHEEDHCEHHEGHIIIIGHIC?E=@@HHHHHH?CEH0FHE0DHHCC??/DHD=FED?E=E=GHIH<<DHCHHEHIIHCDHCH?HE.DCHHHHI@HH7AABCHEF8-B.HHHH@HHHHIHD?HA.B6-.HCDF.=HGEBDHHG@@A:...HHFC?IHHFHDHGIIHDHHHEIHHHDDE@CHC?FHHHHHG@EEIIHFHHHHEHHC?=CCCHHHCEDCEGFHDEHEHHGHF@D<@EIHFF?H@CHHE@CHFHFGIHHHGEHGHFIHHIHGGCHCGCGHCHHDH
@HISEQ:711:H5NNWBCX2:2:1101:11693:6855:ATCTCGTA
TTAAGTTCAGCGGGTATCCCTACCTAATCCGAGGTCAATCATTAAAAAATGGGGGGGTTTTGACGAGTATCCACCAGGACCCTATAGCGATGAAATTACTACGCTTAGAGCCTGACAGCACTGCCACTGATTTTAGAGGGTGCCTTTACAGCAGGCCTCAACACCAAGCCGAAGCTTGAGGGGTGATAATGACGCTCGAATAGGCATGCCCCTCGGAATACCAAGGGGCGCAATGTGCGTTCAAAGATTCGATGATTCACTGAATTCTGCAATTCACATTACTTATCGCATTTC
+
H1<@HEFFHHHHHDHHCHHIIIFIIH11D<GDCHCHEG?1DEGHH?GH<@1@FGCC/<<ED@E10</<<DEH@G@GHHEEH=1FHHHHD?IGHHHHCGCEE=CHHEEFEEE@HDGFF0@HHHFHHE00BDH@FGHEEHHGGB0IHHGCEFH@HGCFEEEHHC?ECHHHBHIIIIHHFEBEGDEIIHH?HHEGEEEBHGIGHHBEHHDHHDHDEHGFF@EHHHEHCCEHHF@?IHHDG?HH@HHHHCHIHGHHHEHGHHHHF<ECHHHEEHHHHGHG?HHGHEE0CIIIHHIIGI
@HISEQ:711:H5NNWBCX2:2:1101:12874:6935:ATCTCGTA
TTAAGTTCAGCGGGTATCCCTACCTGATCCGAGGTCAACCTGAAAAAAATTGGGGGTTGCTGGCGAGCACACGACCGGACCTCCAGAGCGAGAAGAATTACTACGCTCGGAGCCGGACGGCACCGCCACTGACTTTAGGGCCCGCCGGGTCGGCGGGGCCCAATACCAAGCTGAGCTTGAGGGTTGTAATGACGCTCGGACAGGCATGCCCCCCGGAATACCAGGGGGCGCAATGTGCGTTCAAAGATTCGATGATTCACTGAATTCTGCAATTCACATTACTTATCGCATTTC
+
IIEHIHHHHHIHHGHDEHIIIHIIIIHHIIIGHEHIIIIHDHCEEFHHHIFHIIIIIIGHIIIGHIHICHHHHHIIIIIGIHIGHIIIGIIIHIIIIIIIHHGHEHHIHHDHIIIGEHHDHHIHIGIHIHIHIIIGIHCHGHHHHDHHHHGHDCHHHHHFHHHGCHFGGGHHIHIFCGGIIIIIIFH@EHHHHDHHHHIGHHHHHHHGHHHIIHHHHHGIHHCHHFIIGHHHHCGIIHHIHEGIIIHHFFHEIHHHHHHEIIIHHEHIIIIIIGHHEFHFGHHHHHHFGHIHIG
@HISEQ:711:H5NNWBCX2:2:1101:13231:6750:ATCTCGTA
TTAAGTTCAGCGGGTAGTCTTACTTGATTTGAGATCGAGTTTAACAAGAATCGTTGCCGACCCTTGTGAAATCCTGCATCAGTCAGCCAATACGGTCAAACTCCCTTTATGTTAGCTGCAGCAAAAGTAATAATCCGTTTGACGGGACTAAATGAATATGCTTTTAGCTCAGGAGAATGTCCAGCTGCACCTGCATTTCAAGCAACCCGCCACCGATCTCAAAAAGATTGGTGTTGGGATTGCTCAAGTCCAAAGCTTTTCGATTAAAAAATCCAAAAGCTTTGAGGTGTTTACTGATACTCAAACAAGCATGCTCTTCGGAATACCAAAGAGCGCAATATGCGTTCAAAGATTCGATGATTCACTGAATTCTGCAATTCACATTACGTATCGCATTTC
+
IHEEHFHFHIHDEHHHIHIIIIIHIHFEGHHCEFHEHHHGGHIHHHHHIIIIIHHHF?CCH<CCHIIIIFHHHF1FFEHGFHHIIHHHGHIIIIG1EEFFI?@HIHHHEHEHHEIEEGIIIHHHEHHHIGHI?GHHCEHHFHHGHEEDCGHCGHHFHCHHHEHHHGHCHHHIHEDCHHHFHHHHHEFE6BHHHEHFHHEHHHDAAHHHD=HHCHIHEG@DA@HEFEIHHBFHCG@FGEC?HGHGHHGIHFGCGC/@DIHHCHHHHIIHIIIHGHHHHIIIHIHHHIIIGIIIIIIHHIIIIIIIHHHHGHIHHH=HHIIHHIIGIIIIHHGHDHHIGHHHIHIHHIIIHGIHIIHFHF@HIHHHIIHHIIIIIHGFEHEIHHIIHHIHGIHHIHIIIII
@HISEQ:711:H5NNWBCX2:2:1101:14243:6785:ATCTCGTA
TTAAGTTCAGCGGGTATCCCTACCTGATCCGAGGTCAAAAGTTGAAAAAAAGGCTTAATGGATGCTAGACCTTTGCTGATAGAGAGTGCGACTTGTGCTGCGCTCCGAAACCAGTAGGCCGGCTGCCAATTACTTTAAGGCGAGTCTCCAGCAAAGCTAGAGACAAGACGCCCAACACCAAGCAAAGCTTGAGGGTACAAATGACGCTCGAACAGGCATGCCCTTTGGAATACCAAAGGGCGCAATGTGCGTTCAAAGATTCGATGATTCACTGAATTCTGCAATTCACACTACTTATCGCATTTC
+
GIIIIIGHIIIIIGIIIIIIIHIIIIGHIGIHHIIIHGIHHHIIHHEHII<EFHHHIGFHHHHHIIIIGHIIIHIHIHHHHIGHHIIIIHHIHIHHIIIFHIIIIIIHHHHIIIHIHIIIDDHHHHIIIIIIIGIIIIIHHHHIDHHHHHHEHHIHIIIIIIIIIIHEHHHIIGIGCHHEHHHHHHIIIIIIIHIIIIHIIHIIHIIIIIIHHIIIIIIIIIIHIIHHIHHHIIHHHDHIIGFHHCCHHCIIGHHHHEGHHCIIHHGHIHIIHIHHIIIIIHHIHGIHHIIIIIIIGHHIIGIIGI
@HISEQ:711:H5NNWBCX2:2:1101:16179:6946:ATCTCGTA
TTAAGTTCAGCGGGTGGTCTTGTCTGATCTCAGGTCCAAGGTTTTGATTGGTTTTTCCTGCTGTGGCAGCAGGCGGAGCGCCCGGTGATACGGGAGACGACAGCCAGTATGTGAGCGTGAGCCACCTACCATGCTGGCGCCCCGATCGAATGGGGTCCCGCCGCGAGCCCTGCGCTTCAGCCGACCCGCTCTTCCTCGATTAAAAGGTGAGCGAGACGGCCACATCCGTCCAAACCGCTTTCAACCAGGAAAGGGTGGGCGAGGGGGTGAGCGGACGCTGAGACAGGCATGCCCTTAGCCGAGGCCGTGGGCGCAATATGCGTTCAAAGATTCGATGATTCACGGAATTCTGCAATTCACACTACGTATCGCATTTC
+
III?GHHHHIIIGHHHHHHIHHHHHIHHIE@GGGHHEHHCCC@C@GDHIGICHHIHFHHHHHHIHEHCHHHEGHGHHHIHHHDHHDHGHHIEEHFGDHIIIHHIHIIHGHIHFHIGIID=GHIHGIIGH?GHHHIFHGIIIIICHHHHFHHCHH=CEHHHDHHIGHIIDGHEHHCHHE/GEEHHHIIHIIICGHGHGH7BEH@AHHDEHFCHIIHCHHF@9A<E=HHE?HHG?BE-A..B.EC.HGIHHE@EHFHIHIHCHCIGIHFHC<?<HHHHEFHG@?HHGHGHEHEHCEHHGHGIIIIIIHHHCHHHHHHHHHHHE?HFGIHFHHHEIHHIH@?IGIHIIHHHIHG?HGHFHHHHCHCIIHHHGCHHEHHGH
@HISEQ:711:H5NNWBCX2:2:1101:18080:6997:ATCTCGTA
TTAAGTTCAGCGGGTATCCCTACCTGATCCGAGGTCAACCTGAAAAAAATTGGGGGTTGCTGGCGAGCACACGACCGGACCTCCAGAGCGAGAAGAATTACTACGCTCGGAGCCGGACGGCACCGCCACTGACTTTAGGGCCCGCCGGGTCGGCGGGGCCCAATACCAAGCTGAGCTTGAGGGTTGTAATGACGCTCGGACAGGCATGCCCCCCGGAATACCAGGGGGCGCAATGTGCGTTCAAAGATTCGATGATTCACGGAATTCTGCAATTCACACTACGTATCGCATTTC
+
IIIHFHHIIIIIIIIHIIGIIIIIIIEHHFIIIIIIIIIIGIIIIIIIIIIIIIIIIIIIIGHIIIIIHHIIHIIIIDHIIIIIIIIIIIIHIHIHIIIHIIIIIIHIIIIIIIIIIIIIHDIHHIIIIIIIIIIIIIGIIGIHHIIIIHIIIIHHIIIIIIIHIIIIIIIIIHGIIIIIIIIIIIIIHHIIIIIIIIIHIIIIIIIIIIIIIIIIIIIIIGIIIHIIIIIIIHIIIIIIIIHIIIIIIIIIIHHHIIHIIIIIIIIIIIIIIIIIIIIHHGIIIIIIIIIIII
@HISEQ:711:H5NNWBCX2:2:1101:18925:6793:ATCTCGTA
TTAAGTTCAGCGGGTAGTCTTACTTGATTTGAGATCGAGTTTAACAAGAATCGTTGCCGACCCTTGTGAAATCCTGCATCAGTCAGCCAATACGGTCAAACTCCCTTTATGTTAGCTGCAGCAAAAGTAATAATCCGTTTGACGGGACTAAATGAATATGCTTTTAGCTCAGGAGAATGTCCAGCTGCACCTGCATTTCAAGCAACCCGCCACCGATCTCAAAAAGATTGGTGTTGGGATTGCTCAAGTCCAAAGCTTTTCGATTAAAAAATCCAAAAGCTTTGAGGTGTTTACTGATACTCAAACAAGCATGCTCTTCGGAATACCAAAGAGCGCAATATGCGTTCAAAGATTCGATGATTCACTGGATTCTGCAATTCACATTACGTATCGCATTTC
+
HHGE1CDCECHD<E<EEFFEFH1<?1C@EHFCHCHHIDCEHHHIEHHHHFCG@GHHHHIHCHHH?GCCCHEHHIHFEG11DFHGHHEHGHHHHCC1DGH@H1CFCHHIHFHGH@CGHHEHCHII0?CGHHIHFHH@0<DEC<DDCE/CHHCEEF@/=D///.:=FHFHEE?HH.888..B@.GEF?CGFAGGHEF??CHEIHIIHHD<A?ED-HGG@-->8.EEEHHFG=@?EHIIIHGIHH?CHHCHCEHHE@F/HECFEHF/HCE//?GD<HH??E?CHHCECG?FG@CEHHHGIHIIIIHGCHGIHIIGGIGIHHGEECEHHHHGC1EGIHHHFEHIHHHGFGHHHHHHHHEFD1?EF?HIHHIHGHIIGCHHHGIHHHIHIHHIIHIH@GIGIHI
@HISEQ:711:H5NNWBCX2:2:1101:18839:6926:ATCTCGTA
TTAAGTTCAGCGGGTAGTCTTACTTGATTTGAGATCGAGTTTAACAAGAATCGTTGCCGACCCTTGTAAAATCCTGCATCAGTCAGCCAATACGGTCAAACTCCCTTTATGTTAGCTGCAGCAAAAGTAATAATCCGTTTGACGGGACTAAATGAATATGCTTTTAGCTCAGGAGAATGTCCAGCTGCACCTGCATTTCAAGCAACCCGCCACCGATCTCAAAAAGATTGGTGTTGGGATTGCTCAAGTCCAAAGCTTTTCGATTAAAAAATCCAAAGGCTTTGAGGTGTTTACTGATACTCAAACAAGCATGCTCTTCGGAATACCAAAGAGCGCAATATGCGTTCAAAGATTCGATGATTCACTGAATTCTGCAATTCACATTACGTATCGCATTTC
+
IIIIIHIGIIIIGIIIHIIIIGIIIEHIHHFD@HHIGDHHEGHFHHHFHIIIIIIHIIHGIIIIGIIFGHHFGHCFHHIIHHIIHGHIHHIIHIC<CHHIGIHG?GHH?HHHHHGHHFHHIIIEEEHHHIIHIIIIIIIHH?GCDHCHF?F?FGCHFHHEIIHHHHCHHH.F?.G?FHCEHAHHIHGHIIHECHHFHHGFEGGEFFDHHCHIHHF@E-E>F.HIIIHFA@EB-GD.CFF;9.F.@7.EIHGD/HGIIGHHGDHGIIHH@GF?FHIH@<?E?IIHHEHF@C1CFHHCFCHHHEIIH@DFCIIIHIIHHGCCCIHIIHECHHHCHEEIHIIHCHHEHIIIHHGIHHIIIHHHIIHHIHHIHHHCHGIIIHIIIIIIIIIIHHFFGGHEHGH
@HISEQ:711:H5NNWBCX2:2:1101:20282:6790:ATCTCGTA
TTAAGTTCAGCGGGTATTCCTACCTGATTCGAGGTCAACCACTAAAAAGATGGGGTTTTCCGGCAGGTCAACGTCCCACACCCAGAACGAGAAGTAACTACTGCGTTCGGTTTTGGGGCGCCGCCGCCGCTTGCTTTGGGAGGCTGCAGCGCAGTCCTCCAACGCCAGGCTGGGCCTGAGGGTTGCAATGACGCTCGAACAGGCATGCCCGCCAGAATACTAGCGGGCGCAATGTGCGTTCAAAGATTCGATGACTCACGGAATTCTGCAATTCGCATTACTTATCGCATTTC
+
IIIIGIIIIHIIFHIIIIIIIGHIIFHHHHH??CHHIIIIIIIFIIIHIHIIGGGIHIIIIGIIHHGEHIGIHIIIIIIIIIIHHIIIIIIIHIIIIIIGIIHHGHHIIHHGEGHHHHIHIIIIIIIGCHGHHHHHHIHE@EDHGHHHIIGHIHHHIIHIHIIHHHHIIIIIHIIHHIIIIIIHGHHHGIIIIIIIIIIIHHHIIIIIIIIIIIIIIHIIIIIHIIIIIIIIHHEIIIIIIIIHHIIIIIIIIIIIIIIIHIIIIHHIIIHIIIIIIIIIIIIHIIIIIHIII
@HISEQ:711:H5NNWBCX2:2:1101:4083:7036:ATCTCGTA
TTAAGTTCAGCGGGTATCCCTACCTGATCCGAGGTCAACCTGAAAAAAATTGGGGGTTGCTGGCGAGCACACGACCGGACCTCCAGAGCGAGAAGAATTACTACGCTCGGAGCCGGACGGCACCGCCACTGACTTTAGGGCCCGCCGGGTCGGCGGGGCCCAATACCAAGCTGAGCTTGAGGGTTGTAATGACGCTCGGACAGGCATGCCCCCCGGAATACCAGGGGGCGCAATGTGCGTTCAAAGATTCGATGATTCACTGAATTCTGCAATTCACATTACTTATCGCATTTC
+
HHGHHIHIICHHHIIIIIIIIGIHIGGIGHHGHHHHFHIHIIGHIIHHIHEHHGIIGHHGHHHDHDDHEHIGHHIIIGIIIIIIIIIHHGH@FHHIIHIHHGHIIIGIHIHHHHHHHIDIGHHHHIHIIGGIIIIIFIHHHHHIIIIGDHGGIIIGIIIEHIHIIEGGHEIIIGHIBIIIIIIHIHHIIHHIHGGHIIIIIIIIIIHIIIHHHHHIIIIIIIGIGIHCGIHIIIHHIIIIHIHH?IHIIIIIIIIIHIIIIHHIIIIIIIIIIIIIIIIGIHGIIIHHHEC/GI
@HISEQ:711:H5NNWBCX2:2:1101:11917:7050:ATCTCGTA
TTAAGTTCAGCGGGTATTCCTACCTGATCCGAGGTCAACATTCAGAAGTTGGGGGTTTAACGGCTTGGCCGCGCCGCGTTCCAGTTGCGAGGGTTTTACTACTACGCAATGGAGGCTGCAGCGAGACCGCCACTAGATTTCGGGGCCGGCTTGCCGCAAGGGCTCGCCGATCCCCAACACCAAACCCGAGGGCTTGAGGGTTGAAATGACGCTCGAACAGGCATGCCCGCCAGAATACTGGCGGGCGCAATGTGCGTTCAAAGATTCGATGATTCACTGAATTCTGCAATTCACATTACTTATCGCATTTT
+
HEFHF<FGHCEHGHIIIIHIEEHHIGH@HHCG/C<1C?GHH<FHHFHGFHHHIHIECEHHH@HHDHCE<FDHHHIIICHCHHHHFHIIIID?HH?HHHIHIIHHHIHIHHGHIHGEHIGIHHEDH<IIIHHF@HHG@GH?@<HHEDCHHDCH?HHIHIHGEHEHHIHHHHAHHHHFHHHHHGH8<BDHHHECECEHFHEEHG?DHE=HHIHEFHGFFHIIIIIHGHCDHCIHHED1IIHHHDHGIHIHFHIHHHCEHHIHFGHGHHF@?IIGIIHGGHHCHEEHHG?CHHCGHIIHHDHEEHGG@HFHHEH
@HISEQ:711:H5NNWBCX2:2:1101:12463:7057:ATCTCGTA
TTAAGTTCAGCGGGTAGTCCTACCTGATTCGAGGTCAACTTTGAGAAAGTCGGGGGTTTTACGGCGTGGACCACGACGGGCTCCGGCGCGAGGTGTTAGCTACTACGCGCAAGAGGCCGCGGCGTGACCGCCGATGCGTTTGGGGGACGGGCGCGGCGGGCGGGGGGGACCCCGAGGGGCCTTCTCCCGCCAGCGCGATTCCCGATCCCCAACACCAAGCCCGGGGGCTTGAGGGGTGTTAATGACGCTCGAACAGGCATGCCCGCCAGAATACTGGCGGGCGCAATGTGCGTTCAAAGATTCGATGATTCACTGAATTCTGCAATTCACATTACTTATCGCATTTC
+
IIIIIIIIIIIIIIIIIIIIIIIIIIIIIIIIIIIIIIIHIIIHIIIIIHIIIIIIIHIIHIIIIIIIHHIIIIIIIIIHIIIIIIIIIIGIIHIIIIIIIIIIIIIIIIIIIIIIHHIIIIIIIIIIIIIIGHIIIHIIIHHHHHHHIIIIIIIIHHHHHHHHIGHHDHEHIIHIIIHHIIIIIHIFHIDHIIIIIIHHHHHEEHHIIIGHIHIIHHDCHIIIHGHHEHHGGIIIHHHHEIHHHHGHHIIHEHHHHIHHHHHHCHHIIHHCHHIHIHEHHHEEHG?CCHIHIGIIIIHIHHGIHIIIIIIHGIHHHIHIIIGHHHFHHGHGHHIHGCIHEHHHIHI
@HISEQ:711:H5NNWBCX2:2:1101:13409:7084:ATCTCGTA
TTAAGTTCAGCGGGTATTCTTATCTGATTTGAGGTCAAACTTCAGTTAATTAACTTCGGTTTTTAACGCCGCGTAGGCCGGTTCGCGATCGGGCGCAGAAGTTCAAAGTAAATTTCCACTCTGCGAGCCAGAACGTGAGTTGACCTGCGGTCGCGTAGCAAATTTAAAGCCGGAGGCGAACCTGGGGTTCTGAAGTACTCCGAGCCCATGACCAGCCACACGCGTCCGATAAACAGCGGTGCTGAGGGGTGTTTGCTGACGCTCAAACAGATATGCCTACCGGAATGCCAGCAGGCGCAATATGCGTTCAAAGATTCGATGATTCACGGAATTCTGCAATTCACATTACCTATCGCGTTTC
+
EHHGCHHCHEHDDG?CFHHHHHIEHHHEDFHHEH@HHIIGIHCCEFEHEFHFIHIIGHHHIHHHH?@HCH?CHHIHGGHHHH<1FDC<EHHHCDHCHHH<F@EHHHHGHHGCHIIFEHHIHHHIIHIHIIHCHC=DCHHHHHEHIIIIDHGEDHHIHHEGFHHIHIHIHHHIHGDHIIHHHCHHFHFCHIIHGHHHHFHHHIHHHDHHHHGGHHIHHEHEIIIHHIIIHGFGDHIIIIGHHHHIIHFIHF@F0EHCHHHIHEHF?IHIHEEHHGFEIHHIIIHHHHHHHFHHCIHGEIIIHEDGIHIIGIIHHGIIIHHEHHIIIIIIHHHIIHIIIIHC@GIIHIHHHFHHGIHHCHHHH
@HISEQ:711:H5NNWBCX2:2:1101:13698:7233:ATCTCGTA
TTAAGTTCAGCGGGTAGTCTTACTTGATTTGAGATCGAGTTTTACAAGAATCGTTGCCGACCCTTGTGAAATCCTGCATCAGTCAGCCAATACGGTCAGACTCCCTTTATGTTAGCTGCAGCAAAAGTAATAATCCGTTTGACGGGACTAAATAAATATGCTTTTAGCTCAGGAGAATGTCCAGCTGCACCTGCATTTCAAGCAACCCTCCACCGATCGTAAAGACTGGTGTTGGGATTGCTCAAGTCCAAAGCCATTCAAAACAAATTGAAGTCTTTGAGGTGTTTACTGATACTCAAACAAGCATGCTCTTCGGAATACCAAAGAGCGCAATATGCGTTCAAAGATTCGATGATTCACTGAATTCTGCAATTCACATTACGTATCGCATTTC
+
HHEGHFHIHIGHIEDCHHIIIEHIIIHHIHCGEHHEHHIHHHHHIHEHHIIIHIIHHHDHHDHIHGIIHIIIHIIHHIGIFIHIGIHFHHIHIIIIIGIHHHHEHHHIIIIIIHEEEFHHIIHCFHCGHIIHHIIIGEGH<FHHIIFHFHFCHEFHHHIHGGHEFHFHC?G@@EE?.8BG@HIIHHGHGGHHBFHIGHGCCFHHIHHHIHGHH=EFHCHCEHIIHHCECHHHEFCEE<FHFHCIIIHCEHHHF?EHEGIHFEHEIHF<@HCIIIIIIHIIHGFEHE?HCIHHHHEEIHHHIHHEIHEH?HIHIHHHIIIIHIIHFHIHCHHGHIIIIHHCHFIIIGHIIIIIHIIIIIHIHHEIHHIIHHIIIIIIIIIIIHIIHEIHHHHIIH
@HISEQ:711:H5NNWBCX2:2:1101:14872:7228:ATCTCGTA
TTAAGTTCAGCGGGTATCCCTACCTGATCCGAGGTCAAAAGTTGAAAAAAGGCTTGTTGGACGCTGACCTTGGCTGGAAAAGAGTGCGACTTGTGCTGCGCTCCGAAACCAGTAGGCCGGCTGCCAATGACTTTAAGGCGAGTCTCCAGCGGACTGGAGACAAGACGCCCAACACCAAGCAAAGCTTGAGGGTACAAATGACGCTCGAACAGGCATGCCCTTTGGAATACCAAAGGGCGCAATGTGCGTTCAAAGATTCGATGATTCACTGAATTCTGCAATTCACACTACGTATCGCATTTC
+
HHHIIIIIEHIIGIHIIIIIIIIGHI?<FHHHHI@GHFEHIHIIIIFHHGEHHIHI@CHHFHIIHHFHFHHEHHFHDFH1CGHGHIIIEHHIGHHHIHFIHHIIIH@HIHIHIIHHGHIIHDHIFHHHIHIHFHHIIHIIHHHHHHIIHIIIIHHHHIHIHHGFEIIIIHHGHHEHFHCIHHIIIHIHHHHHDHFHHHHEEIHGGHEHFGIHHIIIHGCEHHCG<HHGHCFHGECIIHCIHHHEFG?@F1HGEHGHEFC?IHFHHHGFEEGHIIGHHIIHHHIIIIHHHHGHED0@HIIHHHE
@HISEQ:711:H5NNWBCX2:2:1101:16882:7128:ATCTCGTA
TTAAGTTCAGCGGGTATCCCTACCTGATCCGAGGTCAACCTGAAAAAAATTGGGGGTTGATGGCAAGCACGCGACCGGGCCTCCAAAGCGAGAAAAATTACTACGCTCGGAGCCGGACGGCACCGCCACTGACTTTAGGGCCCGCCGGGGCGGCGGGGCCCAACACCAAGCAGAGCTTGAGGGTTGTAATGACGCTCGAACAGGCATGCTCCCCGGAATACCAGGGAGCGCAATGTGCGTTCAAAGATTCGATGATTCACTGAATTCTGCAATTCACATTACTTATCGCATTTC
+
IGIIIIHIIHICHHIIHHHIIIGHFHIHIIIIIIHHHIIIHIHHIIIIIIHIGIIIDHIIGIIGIGHIHIHIGHIIGGHCHIIIIIIHHIIGGIHHIIHIIIIIHHHIIHDHIHIDCEHHGIIIIIIHHIIHIIHIIIGHHHHIIIIIIIIIIIIHIIIIIIIIHIIHIIIHIHIIHHIIIIIIHIIIHHIIIIIIIIIIHEHHFIIIIHHIHIIIIIHHIIIHGHGHHGCHHCHCIHIIIIIHIIIIIIIIIIIIIIHHHHIIIIIIIIHIHGIIIIIIHIIHHHIGIHIIII
@HISEQ:711:H5NNWBCX2:2:1101:17128:7054:ATCTCGTA
TTAAGTTCAGCGGGTAATCCTGCCTGATCTGAGGTCTAATCTAAAGTTGACTAAAGTAGTTGGAAGCTTCTACTGAGATCTCATTCGGCCACACTACAAAGAGCGTGTCCTCAGCGAATAGTCTATTACACTGAGTCAATCCGAGTTCGAATTAGAGATGCTAATATATTACGAATGAGCTGATTCAACTAGGAATAGCAACACTCAAAATCCAAACACCAATCCAATTTACAAGAAACTGGTGGGTTGAAGAGTTCATGACACTCAAACAGACATGCTCCGCGGAATACCACGGAGCGCAAGGTGCGTTCAAAGATTCGATGATTCACTGAATTCTGCAATTCACATTACTTATCGCATTTC
+
IHIHHIHIIIEE?<EHHIIIHIHHIIGHEHGCHIII11DGHGHIHCGE<GH?@GHHGHIIEF?CHHGEDEH?GHHFHHIIIIIHIE<<CEHHG=HHGHHIIIIIIIII?GHHHIIIIIIH?CFHGHC0CGEHHFH@EGHHE?GCHDEH@IHGHHIFFFFGHGHHHIIIIHHIHI8D8BHHIII?@FEHEFGHFHHHHH.FFIIIEGHHIEHHGCHGECEE?./HFFF</DHHHGD/EGFHCIIFHHHCHHIHHHEIIHHEHGCC?IIHHIHHCHGHGHCHHHHHHIIIHHIIHHEGIHIIIHHCDEHHGIIIHHHHHHHEEEHHHHHHHHGIIIIHHEGIIIIIIIHIHHHGDHHHFIIHIII
@HISEQ:711:H5NNWBCX2:2:1101:20892:7121:ATCTCGTA
TTAAGTTCAGCGGGTATCCCTACCTGATCCGAGGTCAACCTGAAAAAAATTGGGGGTTGCTGGCGAGCACACGACCGGACCTCCAGAGCGAGAAGAATTACTACGCTCGGAGCCGGACGGCACCGCCACTGACTTTAGGGCCCGCCGGGTCGGCGGGGCCCAATACCAAGCTGAGCTTGAGGGTTGTAATGACGCTCGGACAGGCATGCCCCCCGGAATACCAGGGGGCGCAATGTGCGTTCAAAGATTCGATGATTCACTGAATTCTGCAATTCACATTACTTATCGCATTTC
+
IIIHIIGHFHIIIIIIIIIHHHIIIIIIIIHHHIIHIHHHHIIIHIIIHGFHIIHIIGIIIIHIIIIIHHIIHHIIIIIIIHHIIIIIIIHIIIGHHHGHHIIHHI@GHHHHHIIICHFDHIIIHIGHH?HFHECEHGGHGHHHIHHHHHHHIHHHGHIHH?HGAHHFHHHHHEHHIHHHHHIIIHEEHIHHHHIIHIHHIHHIHEIIIIIIHIIIHIIHGIIIHHIIIIIHHHHHIIIIIIIIIIIIIIIGHH@IHIIIGGHGIHIIIHIIHIIIIHIHHHIHEHHHFHIIII
@HISEQ:711:H5NNWBCX2:2:1101:6129:7280:ATCTCGTA
TTAAGTTCAGCGGGTAGTCTTACTTGATTTGAGATCGAGTTTAACAAGAATCGTTGCCGACCCTTGTAAAATCCTGCATCAGTCAGCCAATACGGTCAAACTCCCTTTATGTTAGCTGCAGCAAAAGTAATAATCCGTTTGACGGGACTAAATGAATATGCTTTTAGCTCAGGAGAATGTCCAGCTGCACCTGCATTTCAAGCAACCCGCCACCGATCTCAAAAAGATTGGTGTTGGGATTGCTCAAGTCCAAAGCTTTTCGATTAAAAAATCCAAAAGCTTTGAGGTGTTTACTGATACTCAAACAAGCATGCTCTTCGGAATACCAAAGAGCGCAATATGCGTTCAAAGATTCGATGATTCACTGAATTCTGCAATTCACATTACGTATCGCATTTC
+
IIHFH1CEHIIHEDHCHHCCHCGHHHHEHHIHEHHHHGIIIIF?GHEEHH1FGHHIFFDDHHDCHHGEHH?FHHEHHHHHH@G<F@<F1<CHFHI?E=HHHE?DEGE?GHHHHCHIIEH0@FHGHHFHHEEC0<F?CH@FHHCCCCCHEHGEHH/@FHIHHI@FEHEHHIIIEHE.8;GEFCGHHFEFHHEGHHHCGEHEGHEH?6AE?HE?=8>@CCGD?G.GIHIHCB6-EC..DCH?F?IHHHCGIHHH?F/IHHC@E?E<HCD/ECF@E<<000FECGEC?CFF1CEECEF@1IHHCGF@1HEH?D1?FIIIHHHECGHHFCFDC1<//0CEEHED<<11H@FFC<01?EHFD1EFHHEDEC<1HF11FHHHEC?HHGE?@D@<HHHEGF<<<CH
@HISEQ:711:H5NNWBCX2:2:1101:15014:7270:ATCTCGTA
TTAAGTTCAGCGGGTAGTCTTACTTGATTTGAGATCGAGTTGAACAACACATAAAGTGTCGTAAAATCCTGCATCAGTCAGCAATGAGGACAATTATCCTTTATGTTAGCTGCAGCAATAGTAATAATCCTGTTTGACGAGGACTAAATAGATATGCTTTTAGCTCAGATAAAAGTCCAGCTGCACCTGCATTTCAAGCCGCCCGCCTACCGGTGAAGGTTGTTGGGATAGCTCAAGTCCACCCTCCTTTTGAAAAATCAAGAGGAGGTTGAGGTGTTTACTGATACTCAAACAAGCATGCTCTTCGGAATACCAAAGAGCGCAATATGCGTTCAAAGATTCGATGATTCACTGAGTTCTACAATTCACATTACTTATCGCATTTC
+
EHHIEFCHEFHGII?/EGHHHHFEHIGHHIICHGHHHHIHFEHH?GCFHIIIIIHHHHIIIIIIIIHFHHIGHII?CGFHIGHIHHHGHGFHHGHIIIHHFHHIGHIEHIIIIIIHCHHECHHGHHIIHHHEHHHFEHDEDCC0CEHIGIGIHHIHGGHHEGFHIEHHHIIIHHGHHHHHFEFHHHFHGEEHCG>@GHHED<DHEHHHFCFCGFGGGEEG?HHFGFGHHHEHHHHFHEHEG-/EF=HHCHEGIIHHG?IHHEFFGHHFHHGIIIHHEHIHHHHFDGC?IHHHEHHGIIIIHHHEGHHHIHHIIGIHCEIGHHHIIHEDEE?HIGIIHIIIIIIIIIHHHEIHIIIIIIGIIIGIHFHGHHIIIHHEEGIIHIIIII
@HISEQ:711:H5NNWBCX2:2:1101:15199:7325:ATCTCGTA
TTAAGTTCAGCGGGTAGTCTTACTTGATTTGAGATCGAGTTTTACAAGAATCGTTGCCGACCCTTGTGAAATCCTGCATCAGTCAGCCAATACGGTCAAACTCCCTTTATGTTAGCTGCAGCAAAAGTAATAATCCGTTTGACGGGACTAAATAAATATGCTTTTAGCTCAGGAGAATGTCCAGCTGCACCTGCATTTCAAGCAACCCTCCACCGATCGTAAAGACTGGTGTTGGGATTGCTCAAGTCCAAAGCCATTCAAAACAAATTGAAGTCTTTGAGGTGTTTACTGATACTCAAACAAGCATGCTCTTCGGAATACCAAAGAGCGCAATATGCGTTCAAAGATTCGATGATTCACTGAATTCTGCAATTCACATTACGTATCGCATTTC
+
GHIHI@CEHHHDH<CE<@GHIHHIIIGE??@GFHCHCEG@GFFH?FH?HHCHHIHI0<EHHHCHHIIG@1F11<1D?D@E1@C1GCF@EHEHI1<DEDEHHHHHCHHIIIIHFEG1<<<F?CEHEHFEGE?EHHIIFCEE0<@0/CGHHHEHHE@//:C@CHHCHIIHI.88.;A.:GHH@CFEF@.HEHHEHFH@AEHHGGHHHBEEEHEGEHHG@E..FG@@D.7.CEHEG@?HHGHHFC@IIHHHHHEHC?HG?CHHECG?IFHECE?0HFD0HHHF0C1FFEHHDFIHIHCHEHGCHEHEHHHHEHDIHEHIIHHHEEG?EGHHCHIGIIIHHHHFEIIHHHHHHHHHEGIHG@<HHGCIIIIIIHHHHGEHIHHIHHIIHFHGIHHHIH
@HISEQ:711:H5NNWBCX2:2:1101:17548:7484:ATCTCGTA
TTAAGTTCAGCGGGTAATCTTGCCTGATTTGAGATCGTAATAGATAAAATGTATTTACAAGCCGTGATTAGGACTCTGCAACGAGACTAAATGTGAGATCGGGACGACTGTCTCGCTAGCACACATTGAGCACCGCTGGGAAGCCCATCAACTTGATCCATTCAAACCAGATGCGTCATGCGAAGCATGAGGCCAATTCCAACTCTAACTAGAGTTGATCGTGTTTGCGATTCTCAAACAGACATACTGCTATTTACATAACAGTGCCATTCGCGTTCAAAGATTAGATGACTCACAGATTCGTGCAAATCGCATCACATTTCGCACTTT
+
IIIIHHIIIIGHHHIIIIHHHHHGGIHFHHHIIHHFHIHF?HHHHHHHIIIIGHGHIGIIIGGHIICHCFHHHHIIIHIHIFHHHGHFHIIHHHHHH@@FHHHHIHIIGIEHIHCHHIHIEHHIIIIECFHIIIIHHHHIIECHHHIHHGGDEBBFFHHHHFFEHAHAGHHIHHGHIIIIHHIHEDHIHIIHHFHHIHIIHGFCEGCB@?FHIHIIHHDDGHIHHHEHHECGCIIHG<FHFHHIIIHHIHHIHGHHIIHGDDHHHHGIHEHIIIIIIIIHF1HEIIGIHHHHIIHIIHHDHIIIIHIIIHHEIHIIHHIIHHHGEHHHHI
@HISEQ:711:H5NNWBCX2:2:1101:3853:7690:ATCTCGTA
TTAAGTTCAGCGGGTATCCCTACCTGATCCGAGGTCAAGAGTGTAAAAATGTACTTTTGGACGTCGCCGTTATGAGTGCAAAGCGCGAGATGTACTGCGCTCCGAAATCAATACGCCGGCTGCCAATTGTTTTAAGGCGAGTCTACACGCAGAGGCGAGACAAAACACCCAACACCAAGCAGAGCTTGAAGGTACAAATGACGCTCGAACAGGCATGCCCCATGGAATACCAAGGGGCGCAATGTGCGTTCAAAGATTCGATGATTCACTGAATTCTGCAATTCACACTACTTATCGCATTTC
+
IIGIHHHIIIIIIHHGHIHIIHIIHHHHIIIGHIIIGIHHIEHFHIIIHIIIIHHHGHIHIICHHHIHHIEGIHIGIIGIIIIIHHHIIEHHIIIIIIIIGIIIIHHHIIIIIIIHHFHHHHHIIHHHIDFHIIIHHIHFHFHHHIIHIIIIHHEIIHIHHHHIHIIHHIHHIIIIIIIIIHIHHCIIIIIIHIHHHHHHHHHHHGIIHHHIIHHIHGIHIGHIIIGHHFIHFHHIHHHHHHIHIHGHHCHIHCGEEFHIGGHIIIHHGH@HCGHHHIHIIGHIHEHIHHHGHCHHGIIIHHH
@HISEQ:711:H5NNWBCX2:2:1101:6574:7578:ATCTCGTA
TTAAGTTCAGCGGGTATCCCTACCTGATCCGAGGTCAAGAGTGTAAAAATGTACTTTTGGACGTCGTCGTTATGAGTGCAAAGCGCGAGATGTACTGCGCTCCGAAATCAATACGCCGGCTGCCAATTGTTTTAAGGCGAGTCTACACGCAGAGGCGAGACAAACACCCAACACCAAGCAGAGCTTGAAGGTACAAATGACGCTCGAACAGGCATGCCCCATGGAATACCAAGGGGCGCAATGTGCGTTCAAAGATTCGATGATTCACGGAATTCTGCAATTCACATTACTTATCGCATTTC
+
GHIIHIIIIIIIIIIGIIIIIIHHIHIHIIHHHIIIGIGGHIGIHIIH1GHHIIHIHIHHIIIIIIIIHHIHHIIIIIIIHIIHIIHIIIIIIIIIGHHIGHIIIIIIIIIHHIIIIIIHIEHHIIIHIHIIHHIIHGECHFGHHIIIHHHEEEHIIIHFHHIIIIIIHIFGHIHHHFHIHHGHIIIHHHHIIHIHHHIHHIIIIHIIIHIIIIIIHHIHIGHHIIIHGIHHHHGHHGHIHHECHIHGCHHHHGEIHIIHIIHIIIIIIHHFHIHHIHIIIIGIGIIIIHCIIIIIIIHHII
@HISEQ:711:H5NNWBCX2:2:1101:12780:7525:ATCTCGTA
TTAAGTTCAGCGGGTAACCCTACCTGATCCGAGGTCAAACTGTTGAGTTGGGGGTTTGACGGCTGGCCTCCACCGGGACCCGATGCGAGTTGTAAAACTACTACGCAGGGGGCGCCGCGGCGGGACCGCCACTTCATTTCGGGGCCTACGGGGGGAGCGCGAGGCTCCTCCCGTAGCGCCCCAACACCGGGCGTCGGCCGTGAAGCCGCGCTCGAGGGGAGAAATGACGCTCGGACAGGCATGCCCGGCAGATTACTACCGGGCGCAATGTGCGTTCAAAGATTCGATGGTTCACTGAATTCTGCAATTCACATTACTTATCGCATTTC
+
IIIIIHIIIIIGIGIIGHIHIEHHHIGHHHGHDHHHHHIHHHHIHGE<CFHGHIIIIIIGEHHH?HHGHIIIFIHHHHCDHHHIIGIGIDHIHIHHIIIGIIIIHGHIIIIGHIIHIHHHIHGGIHHIIIHEEHEEHIIIIEFHHHHHHHHIHIIEHHDGIHHGCFGEHHIIHEHHIIH?HHHHD?HHDIIIIIIHIHHIIHHIIIIIHEHHHIIIIIHIHIHHFEIIHIHIIHHHHFGIIIHHHHHFHIIHIIIIIIHHCIIIIHHHECFIHHIIIIIIHIIGIIIIIHIIIIIIIGIIHHGIGIIIIIIIIIIIIIHIIHIIGIIII
@HISEQ:711:H5NNWBCX2:2:1101:14523:7713:ATCTCGTA
TTAAGTTCAGCGGGTAGTCTTACTTGATTTGAGATCGAGTTTACAAAGTCGGCCGAAGCCTGTCTTTGTGAATCCTGCATCAGTCAGCACAAGAACTAATCTCCTTTATGTTAGCTGCAGCAAAGGTAATAATCTGTTTTTTAGGCAGACTAAATAGATATGCTTATAGCTCAGAGAAAAGTCCAGCTGCACCTGCATTTCAAGTAACCCGCCACTTTTCGGTGAGGAAAAACGTTGGGATCACTCAAGTCCAACTCCCATTTCAAAAAAGATATGGAAGTTGAGGTGTTTACTGATACTCAAACAAGCATGCTCTCCGGAATACCAGAGAGCGCAATATGCGTTCAAAGATTCGATGATTCACTGAATTCTGCAATTCACATTACGTATCGCATTTC
+
IIIIFHHHIHGIGIIHIIHHIHIIIHGHIICH?GHHEDHIIIIIIIIHHHHHHGDDHIHGIHHHIGHH<@GHIIHHCEGECHIHHIIIGHHIIIGHHHIIGHFHHIIIIHIHIHIGGHHGHHHC?EFDHHCHHHCH0<<FEDH0CFHC?@GHHEFHHIIIHFFE?FHHC.CFH@EHFHHIIIGBF.GGFHHEEHHFIHIIIHHFHICB?.@??CH,,=HB8?EB.F.HE?IIHHIHEGDCEHCHF@DHGIIHHEHEEDEGHHDHEEG<EC0IHFGEGHIIHIIIHHEHGIHD1IIIGHGHFHGCFEF1FGG@HHIHHCHEHHFGEIHH@D<E@ECIIIHHHHCHHGCG<E?HHFHHHHIGFFHHHHGIIHHEH?@HHHHHEGIIHIIHGIIIIHIIHD
@HISEQ:711:H5NNWBCX2:2:1101:15456:7569:ATCTCGTA
TTAAGTTCAGCGGGTATCCTCGTCTGATTTGAGGTCAAAAAGGTTTTGGGGTTTTCGCTGGCGACCGGCCTCCCGAGCAGGCAAACGAGAAAGATTTACTACGTCTACTGCCAGGCTGCTGGTTCGCTATCGTCGGGCAACGTTAAGGAGGGCGTGCCCCCCGAGAGGGACCGACCCGTCCCATAACCAAAGCGAGCTTTGAGGTGTTGCTGACGCTCAAACAGACGTGCCTCCCGGAATACCAGAAGGCGCAATGTGCGTTCAAAGATTCGATGATTCACTAGATTCTGCAATTCACATTACCTATCGCGTTTC
+
HHHHIHHHIIIGCCHHHIHIGEFEHHGIIHEEHCHHHHHII=GGCHG1?EEHHGHH<HH<CCEHIGI<CEEHHHHIIHCHHIIGIIHHHGGIIIHIHIICHHH@DGFHHHHIHHHIIIHIIGFEHHIIIHGIIHDHHHEB=GEHHIIHDFEDHEFDHHHIIIIGHDHHIEDHDHIIIHHHCHHHHHHHHEHHHHHHHHG?EHHEHHHHHH@HIHHIIHE@CEHHHHIHHDHHDCIHEHGHGGEIHHEIIHEEHECHGIHHHEHHHHCIHGIHIIHGIIHHHFEEGIHHEHGHGHHFIIIHHGEDHDFIIIIIIII
@HISEQ:711:H5NNWBCX2:2:1101:20966:7523:ATCTCGTA
TTAAGTTCAGCGGGTGGTCTTGTCTGATCTCAGGTCCAAGGTTTTGATTGGTTTTTCCTGCTGTGGCAGCAGGCGGAGCGCCCGGTGATATGGGAGACGACAGCCAGTATGTGAGCGTGAGCCACCTACCATGCTGGCGCCCCGATCGAATGGGGTCCCGCCGCGAGCCCTGCGCTTCAGCCGACCCGCTCTTCCTCGATTAAAAGGTGAGCGAGACGGCCACATCCGTCCAAACCGCTTTCAACCAGGAAAGGGTGGGCGAGGGGGTGAGCGGACGCTGAGACAGGCATGCCCTTAGCCGAGGCCGTGGGCGCAATATGCGTTCAAAGATTCGATGATTCACGGAATTCTGCAATTCACACTACGTATCGCATTTC
+
HEHIIHIFCHHGIGHIGHIIIIHIIIIHIHIGIHEEHEHHI1CF?GCHCEHFEHHECFHFHHHIGHIHEGHGHHHI?HDHHHDHIHG?GHGIIHFICEICHHHHHHI@@CF<GHHHHHHFHFHHFEEFHHHII?GHG@D0DD?ECD/DE/=GHIHDEEGHGDHHD?E?CH8HAF@G@BHI?GHHHHHHGEGECHE8HG6.@@EEHEBBFEHE-5DHHHHCEGHG=HHG?HHE7BHCFFIHCEBAGHEIH@CCIIIGIIIIHDCHHEHCE@HHH@GHGIHGIHHIIHIIHIHIIIIHEHHEFHIHIHCGCGHHIHECDIHHHHHHHHHGE?IHHHHEEGHIHGIIHHGIIIHHHEIIHHIHHHHCHHHHHHHGCHIHH
@HISEQ:711:H5NNWBCX2:2:1101:3894:7919:ATCTCGTA
TTAAGTTCAGCGGGTATCCCTACCTGATCCGAGGTCAACCTGGTAAAATAGAAGGTTGGAGACGCCGGCTGGCGCCCGGCCGGCCCTAATCGAGCGGGTGACAAAGCCCCATACGCTCGAGGACCGGACGCGGTGCCGCCGCTGCCTTTCGGGCCCGTCCCCCGGGGGGGACGACGACCCAACACACAAGCCGGGCTTGAAGGGCAGCAATGACGCTCGGACAGGCATGCCCCCCGGAATGCCAGGGGGCGCAATGTGCGTTCAAAGACTCGATGATTCACTGAATTCTGCAATTCACATTACTTATCGCAGTTC
+
IIIIIIHIIIIIIIIHHIIIHHIHHHHHIIIIIHIHIIIIIIIHIHHIHIIIIIIIIIIGIGHHHHGHCDHHIIIIIIIIIIIGIIGHIIHIIIIIIHHHIIIIIGHIHIHIHIIIIIHIIIIIIHHHIGGIIHHIIIIIIIHHHIHIIIHHIIIIIIIIIIIIHIIIIHEEAHHHHIIDHIGHGHHHHHIIIIHHIIIHCIIHHIHFIHHIHIIIIIIIIIIIGIGIHIIIHHIIIIIIIHGIIHHHHHHIHHDHFHHIIIIIHIIIIIGIIIIIIIIIIIIIIIIIIIGHIHGIIIIIIIHGIIIIIIIHIII
@HISEQ:711:H5NNWBCX2:2:1101:5462:7830:ATCTCGTA
TTAAGTTCAGCGGGTATCCCTACCTGATCCGAGGTCAAGAGCAAAAAAATGTACTTGATGGATGCCGACATCCACGGCAAGAAGCGCAAAATGTGCTGCGCTCTATAACCAGATTGCCGGCTGCCAATTGCTTTAAGGCGAGTCCACGCGCAAAGCGGGACAAACACCCAACACCAAGCAGAGCTTGAGGGTACAAATGACGCTCGAACAGGCATGCCCCATGGAATACCAAGGGGCGCAATGTGCGTTCAAAGATTCGATGATTCACTGAATTCTGCAATTCACACTACTTATCGCATTTC
+
IIIIIIIIIIIGHIIIIIIIIIIIIIHGIHIEDGHIIIIIIGIIIHGIHHHHHIIIHIHFHHHEHIIIIHIIIIIGGCHIHIIIGIHIIIIIHIHIIGHIIIIIIHIIIIIIIIIHIHIIIIIIIIIIIIIGHHIIIIIGIIIIIIIIHHHIIIIIIIIIIIIIIIIIIIIIIHHHIIHIIIGIGIIIIIHHHHHH@IIHIIIIIIIIIIIIIIIIIFIIIIIIIIIIIIIIHHIIIIFIIHFHIIHIIIIHIIIIIIIIIIHIIIIIIGIIIIIIIHIIHHIIHHIIHIGIIIIIIIIIII
@HISEQ:711:H5NNWBCX2:2:1101:9908:7914:ATCTCGTA
TTAAGTTCAGCGGGTGGTCTTGTCTGATCTCAGGTCCAAGGTTTTGATTGGTTTTTCCTGCTGTGGCAGCAGGCGGAGCGCCCGGTGATATGGGAGACGACAGCCAGTATGTGAGCGTGAGCCACCTACCATGCTGGCGCCCCGATCGAATGGGGTCCCGCCGCGAGCCCCGCGCTTCAGCCGACCCGCTCTTCCTCGATTAAAAGGTGAGCGAGACGGCCACATCCGTCCAAACCGCTTTCAACCAGGAAAGGGTGGGCGAGGGGGTGAGCGGACGCTGAGACAGGCATGCCCTTAGCCGAGGCCGTGGGCGCAATATGCGTTCAAAGATTCGATGATTCACGGAATTCTGCAATTCACACTACGTATCGCATTTC
+
IHIIIIIIHGIIIIIIIHIIIIIIIIIIIIGHIIIGIIIIHHHHFIIHHIHHHHIIIHGFEHFHHGIHDCHHIIIIIIIIHIHHFHHGHH?HIICHHHHIHIHIIHIHIGIEHHCHDHHIIIIIIIIIIIIIIIIIHHHHHHDHDHHIGHIGIHHHHIHIIGHIIIIIHE.CEHHICHHEHIIIHIIHHHIIIIHFHHEHHIIHHIHHHHHHHIHHEG@77B?B@DCG?DEE?GDCHHEHF:8.EHHIIIHIHHEGGHDCHHHEIHIDHE<IIHEEHIIGHHHEHEIHIIIIIHFCHIHHHHIHDCHECHDHHGHHDHHCGIIHHHCHHHHCIIHIGHHHHEHCEHHGIHHIIHHHGHHG=ECFHDHHHIIHEEHDD
@HISEQ:711:H5NNWBCX2:2:1101:11151:7753:ATCTCGTA
TTAAGTTCAGCGGGTATTCCTACCTGATCCGAGGTCAACGTTCAGAAGTTGGGTGTTTTACGGCGTGGCCACGTCGGGGTTCCGGTGCGAGTTGGATTACTACGCAGAGGTCGCCGCGGACGGGCCGCCACTTCATTTCGGGGCCGGCGGTATGCTGCCGTTCCCCAACGCCGATTTCCCCAAAGGGAAGTCGAGGGTTGAAATGACGCTCGAACAGGCATGCCCGCCAGAATGCTGGCGGGCGCAATGTGCGTTCAAAGATTCGATGATTCACTGAATTCTGCAATTCACATTACTTATCGCATTTC
+
IIHHGIHHHHIGDHHIHHFHHEHHCHHEEEHCHDHEHHHIIGIHG?CGHEHGHHIIHHIIIIIIIIDIHIIGHCHHHIHHCH?HHDHHHHHHHIHHHCHHHEHIHHIFIGIIIIIDIHHCHDHDHGHIHHHIHHHIIIIHIHCDHHHHIIIIIIHHIGHHFIHHHIIIHHEHHFHHIHHHHHIIHIIIHHHEGFHGIH@GGHHDHEHHHFHHGIIHHHEEHHEHHEGHHIIIIIIHIHDHHHHHEHHGHHHIIIIFHHCIIIHHHIIHIIIGHHGHHEHHEIIHGIHIIIIGIIHHDIIIIIIIIHIH
@HISEQ:711:H5NNWBCX2:2:1101:11719:7871:ATCTCGTA
TTAAGTTCAGCGGGTATTCTTGCCTGATCCGAGGTCAGTTTGATAAAAGAGGTTTTATGGCTAAAAATGCTGATTGGAGCCAACGAAGCGAGTGACAAAGCCCCATAACGCTCGGGCACCAGATGCAGCATTGCCACTGCATTTCAAGCCTGTCCATTTAAAGAACAAATGCTCAACACACAAGCCGTGCTTGAAGATAGTAATGACGCTCGGACAGGCATGCCCTCCGGAATACCAGAGGGCGCAATATGCGTTCAAAGATTCGATGATTCACGGAATTCTGCAATTCACATTACTTATCGCATTTC
+
IIIIIGHHIIIIIIIIIIIIIHIIIIIIIIGIHIIIIIHIIIIIIIIIIIIIIIIHHIHHHHIIIIIIIHIIIIIIGHIIIHHGHIIHIIIIIIIIIIIHFHIIIIHIIIIIIIIIIIIIIIHIIIIIIIIHIIIIIIIIIIIIIIIHEHIHIIIIIIIIIIHIIIIIIIIHHHIIIIHIIIIIIIIHIIIIIIIIIIIIHHIIHHIIHCEIIIIIIGIIIHGHHIIIIIIIIIIHIIHEIGIIIIIIIIHGIIIIHIHIIIHIIGIIIIIIIHIIHIIIHHGEHIIIIIGIIIIIIHHIIIIIIIII
@HISEQ:711:H5NNWBCX2:2:1101:15445:7909:ATCTCGTA
TTAAGTTCAGCGGGTATCCCTACCTGATCCGAGGTCAACCTGGAAAGATTGAAGGGGGGGTCGCCGGCAGGCGCCGGCCGGACCTACGGAGCGGGTGACGAAGCCCCATACGCTCGAGGACCGGACGCGGTGCCGCCGCTGCCTTTCGGGCCCGCCCCCCGGGAGCCGGGGGGCGGGGGCCCAACACACAAGCCGTGCTTGAGGGCAGCAATGACGCTCGGACAGGCATGCCCCCCGGAATACCAGGGGGCGCAATGTGCGTTCAAAGACTCGATGATTCACTGAATTCTGCAATTCACATTACGTATCGCATTTC
+
GIHIGHHGIIHIIIDIIIIGHEGEEGHHIIIHH<DCGCHHEHHHHIHHH1CFCEHFHHHDHHEHFDHIHCEHHHHHIIIHIIGIGHFHHGHCCED<D1@DEDHCHHHHEHIIHHIHDEDHCGD?DHHDCC<HDHDFHHDH@DHEEFHE?/DHHHHHDDDHGHIHHH?HHDHDIHHDD@:::EACCEHHIICHHHIIIIIHFHIIIHHHEHE?EHGHHDHHHHHFHGHECHCCGIIHHHHHHEEHDDHEIHDHHHIHHECEEHE@EHGC<HGHEFHECEEHEHHEG?HHEIHIIGIFHIIIIIHECDFHHHEHEIIH
@HISEQ:711:H5NNWBCX2:2:1101:19426:7916:ATCTCGTA
TTAAGTTCAGCGGGTATCCCTACCTGATCCGAGGTCAACCTGAAAAAAATTGGGGGTTGCTGGCGAGCACACGACCGGACCTCCAGAGCGAGAAGAATTACTACGCTCGGAGCCGGACGGCACCGCCACTGACTTTAGGGCCCGCCGGGTCGGGGGGCCCAATACCAAGCTGAGCTTGAGGGTTGTAATGACGCTCGGACAGGCATGCCCCCCGGAATACCAGGGGGCGCAATGTGCGTTCAAAGATTCGATGATTCACTGAATTCTGCAATTCACATTACTTATCGCATTTC
+
IIIIHEHHIEHHHCHHIIIIIIIIIHIHHIHIEHHHIIHHIIIGHHHHIHHHGFDHHIDHIGIIIHIIECHHCDHICHIGIGIIIIIGHHIHIIIGHIIIIIIIIIHFHHGHIHIHHHHHHHHHIHHIIHHIIIGEHHHFHHHHIIIGHDDEHIHFHGHIHHGIIHEIIIHHGIIIIIIIHIIHGHHHIIIHIIHIIHIIHIIIIIHGDHIIHIHHHGHGGIHHHIHIIIIHDHHIFIHEIIIHIGIIIIIIIHIHHHIHIIHFIIIGIIIHGHIIHHHHIIIHHIIIHHIGI
@HISEQ:711:H5NNWBCX2:2:1101:19517:7783:ATCTCGTA
TTAAGTTCAGCGGGTATCCCTACCTGATCCGAGGTCAACCTGAAAAAAATTGGGGGTTGCTGGCGAGCACACGACCGGACCTCCAGAGCGAGAAGAATTACTACGCTCGGAGCCGGACGGCACCGCCACTGACTTTAGGGCCCGCCGGGTCGGCGGGGCCCAATACCAAGCTGAGCTTGAGGGTTGTAATGACGCTCGGACAGGCATGCCCCCCGGAATACCAGGGGGCGCAATGTGCGTTCAAAGATTCGATGATTCACTGAATTCTGCAATTCACATTACTTATCGCATTTC
+
IHIIIIHHIHIIHHHHIIIGIIIHIHIIIIHIIIIIHHHHHIEHIIIIHFHGEE/EHHHEHGEHIIIIHHIIHGIIHGHHIIFHGHGHFHHHHEEHHHIEHIIHICHIHHDDDHHIIIHHIIIIIIHHIFGGEHHHIHHHGHHEHCEHHHCIHHIIHHHIHIIIIIIHIHIIHGHHIIIHIIIIIIHIIIIHIIHIHIIIHHHHGHIIGIHHIHIHIIIIHEHDEEHIHHIHHHEEG?IIHEHGHHG?GIIIHHHGIIIIIIIIHIIIIIIIIIIHIHEHIIIIIIIIIIIIII
@HISEQ:711:H5NNWBCX2:2:1101:6813:8222:ATCTCGTA
TTAAGTTCAGCGGGTATCCCTACCTGATCCGAGGTCAAAAGTTAAAAAAAAGGCTTATGGACGCAAGTATTATCGGCTAGAGGCGCAAATTGTGCTGCGCTTCAATACCAAAACACTGGCTGCCAATTGCTTTAAGGCGAGTCCAAACGCAAAGGAGAGGACAAACACCCAACACCAAGCAAAGCTTGAGGGTACAAATGACGCTCGAACAGGCATGCCCCATGGAATACCAAGGGGCGCAATGTGCGTTCAAAGATTCGATGATTCACTGAATTCTGCAATTCACACTACTTATCGCATTTC
+
GHHHHHHG?HCHD<EDHIHHIHFHGCGCCCEDDHHHIIFHHDFHHIIGGHIIGHIHHHEHHHHHHHHI1CEHFEHDHEGEHHH=HHHHFHHFHEHHHIHGCEHHIGHHEHHHGGHFHHHGHFGHIGHEHHGEHGHHIIIH<DGHHHH=ECGIIHHHIEHHHGHDHHHHHHIGHHIHHHEGHHIIIFHHIHHGCHHIIIHHHIIHEGHHHEHIIIIIHFHGHEHHGHGFHHHHG<GHHHFDHHCHHIIHEIIHHHHEEHIHHHGIIIIHFHHHHIHHHGHHHHEHHGGHHDECGHHEEHFCIIH
@HISEQ:711:H5NNWBCX2:2:1101:7373:8055:ATCTCGTA
TTAAGTTCAGCGGGTCTTCCTGCCTGATTTGAGACCATGGTTCAAGTCAACCCGAAGGTTGCCTTTAATAGTTGAGTGCCGGACATGCACCACCACACGTACTGGGTATTAGAGAAACCGAAGTCTCATACACATACTTTTCCGTTACTTGGTAGTATCCAGCAGCAATAGTTTTAAAAGCACGCAGGGTAAGTGCGACGCCTCAAATCTCTCCTTCCCTAGGTATAAATACCCAAGGTTGGAGAATGAATACTATAGATTCTCAAACAGGCATACTCTGCCGAAACAGAGTGCAATGTGCGTTCAAAGATTCGATGATTCACGGAATTCTGCAATTCACATTACGTATCGCATTTC
+
GHGHIH?HEHHHHHIHIIIIIHHGHHECHHIIIIIIIHIIHCFFE@GHFFGHHDCCDCHFHHGHHIIED?FHHGHCHHIHHHHHHIGIIHHHCGEHHHHHHHHIIF<DEHIIIIGHCHHIIHIEHHIHCHEHHHHIIIICFHIIIHFHIEFIIIIEHHHHEHHIIHIHHIHHHHHGHHEIHHHG<EHHIHHHHIHFCHDHEHFHHHIHHHHHHHHFHHG@GHHGFF@EGG@E?IIHHGHHHHHGIIIHIIIHHCHCHGGGEHHGGIHIIHGIIHIIIIIHFHHHIHHCFEIH@?HHHHHGIIIHHGHFHIIIIIHHFIIGHGIIHIHHHHGHHFEHGHIGIIIIIIIHCGHHHHIHI
@HISEQ:711:H5NNWBCX2:2:1101:8961:8070:ATCTCGTA
TTAAGTTCAGCGGGTGGTCTTGTCTGATCTCAGGTCGAAAGGTTTGTTCGGGGGTCCTCGTGAAAGGCCCCGAAGTTCCTGCTTGCTGGCCGTGCGGCAAGTCCGACTTTCTGCCCGTTGCAACCGGAACGACAGCGGCATGCAGCGTGAAGCCACCTACCATGCTGGCGCCCTGCTGAACAGGAGGGTCGCGCCGCGAGCCCTGCACTTCAGCCGACCCTCTTTGCGAAAAGAGAGACGGCCACGTCCGCCTGCCGCTTCCGCCGGTAAAGGGGAAGGGGTGGGCGAGGGGTGAGCCGACGCTGAGACAGGCATGCTCTCGACCGAAGTCTCGAGCGCAATATGCGTTCAAAGATTCGATGATTCACGGAATTCTGCAATTCACACTACGTATCGCATTTC
+
HGHIIEHHHGDEHHHHIII?GEHGHIEHHHFEHHHIIEHIHCCFHHHHHIDHCHIIIICHHHHEHEHHFHI<HDDHGFFHHGFFHGEHHIIIDIIGGCHHGHHHIIHIIHHIIGFHIIIIIIEHHCDHHIGHDDHHIIIDHHGEEHIHIGGHHHCHHGE??FHCF?DHHDHCHHHHIG@@FHHIEHCDHHICC<EHIGCHHDEHHGIHIIF@FHFCEEC@H?C<E@<@-HG8@HEHD>EE7E.EHD?H?H??<HDDHC??-?HCHEF.HHEEAHIIHIHHIHCCHDGIIGIHIIIHHHHHDIIIGIHIIIIGHHFHGIHIIHIGIHHHHHH??@IGIHHHH@HDHGCHHHHIHIIHHGEHIIHEHECHHIHHIIHHGIIIIIH@GHHF?GHHHGHGHHHDHI
@HISEQ:711:H5NNWBCX2:2:1101:9236:8072:ATCTCGTA
TTAAGTTCAGCGGGTATCCCTACCTGATCCGAGGTCAACCTGAAAAAAATTGGGGGTTGCTGGCGAGCACACGACCGGACCTCCAGAGCGAGAAGAATTACTACGCTCGGAGCCGGACGGCACCGCCACTGACTTTAGGGCCCGCCGGGTCGGCGGGGCCCAATACCAAGCTGAGCTTGAGGGTTGCAATGACGCTCGGACAGGCATGCCCCCCGGAATACCAGGGGGCGCAATGTGCGTTCAAAGATTCGATGATTCACTGAATTCTGCAATTCACATTACTTATCGCATTTC
+
IIIGIHHHHIHIIHIIHHHIIIIIIIIIIHIIIGIIIFHHHHGHIIIIHHIIGIIIIIIEHHHHIIIIHIIIIIIIIIIGHIIIIIIIHHIH@GHHHIIIHHHIHIIIIHDHIIHIGIIIIIIIIIHHHIHHHIIHIIIIGIIIGEHHIIIIHIGHEHHFHHFDHG;/CEIHHHHHHGIIHIHFDH/HHEIIHHHHHHIIIGHGHHHIHGIHGHHFIHIIHHCGHHHECEGHHDHHIIIIIIIIHHHEIIIIIIIHIIIIHHHFFGHH?IIHIIHIHIHIIIIIIIHFHHGIII
@HISEQ:711:H5NNWBCX2:2:1101:10830:8115:ATCTCGTA
TTAAGTTCAGCGGGTATCCCTACCTGATCCGAGGTCAATCATTAAAAATATGGGGGGTTTTGGCAGGACACCACCAGACATCTATAGCGAGGAGTATTACTACGCTTAGAGCCAGATGGCACCGCCACTGCTTTTAAGGGCTGCCCTGTGACGGGCAGGCCCCAACACCAAGCTGAGCTTGAGGGGTGATAATGACGCTCGAACAGGCATGCCCCCCGGAATACCAAGGGGCGCAATGTGCGTTCAAAGATTCGATGATTCACTGAATTCTGCAATTCACATTACGTATCGCATTTC
+
IGHHHGHHHIIIIHIHIHHHHEHHHHGHEFHHHD@HECGGHGHHHGHHGCEHHHIGGIHHIIHIIIIIGHIIHIIIIIIGIIDGHHHIHHIIGIHGHIIIIIIHHHIIIIHIIIIIIIIIIIHIIIIIIIGIHGIIIIGEGHHIIIIIIIIIIIIIHHIHHIHIIHGEHIHGHHIHHHEHHHHHIHHIIIIIIIIIIGHHHIIHHIHIIIHHHGHIHC?HHH@HCCG?C=DCHGHHHEHFHHHHFIIIHIHHHHH?ECCFCFGC?CIIIHIHHGHGHIIGIHIHFGHEHHHHECDGI
@HISEQ:711:H5NNWBCX2:2:1101:12012:8190:ATCTCGTA
TTAAGTTCAGCGGGTATTCCTACCTGATCCGAGGTCAACCTTGAGAAGGGGGGTGTTTAACGGCAAGAACCCGCCGCACGTCCAAAGCGAGATGTTTTACTACGCTCGGTGTGACAGCGAGCCCGCCACTGTTTTTCAGGGCCTGCGGCAGCCGCAGGGCCCCAACACAAGCCTAGGGCTTGATGGTTGAAATGACGCTCGAACAGGCATGCCCGCCAGAATACTGGCGGGCGCAATGTGCGTTCAAAGATTCGATGATTCACTGAATTCTGCAATTCACATTACTTATCGCATTTC
+
IIIIHIHIIIHIIIIGIIIIIIIIIIHIIHIEHHIIIIIGGHHIIIIIIIIIIHHFHIIIHHIIIIIIDHHIIIIHIHIHHIHIIHIIHIHHHHGHIHIIHIHIIEHGIIHIHHIGHIHIDIIIGIIHIGICGHHIGHIHHGHHIIHHHHIIIGIEE?DHDHIIHIHIHHIHGG@HHHCHHHHHFHIIIIHEHECHHGEIIIIIIGIHHIHIHHIIIHHIIHHHIHGEDHHGIHHIHCCHFHEG?FHCHHEC@HEGHFHHIIIHFHFIIGIHHFGGFHHHHHGGGGH@EGHHCHCIH
@HISEQ:711:H5NNWBCX2:2:1101:13946:8077:ATCTCGTA
TTAAGTTCAGCGGGTATCCTTACCTGATCCGAGGTTAAATCTTAGGTTTTTAGGCCCAAATCAACAATCGACAGAATGCCGGCTGAGCCACTAAAGCGTGTGACAGAGCTCCATACGCTCGGGCATCAAGACTCGACATCGCCACTGCATTTCAAGCCTGTCCATGAAAAGAACAATTGGCTCAACAACCAAGCTGCGCTTGAAGGTGGTAATGACGCTCGGACAGGCATGCCCTCCGGAATACCAGAGGGCGCAATATGCGTTCAAAGATTCGATGATTCACGGAATTCTGCAATTCACATTACTTATCGCATTTC
+
IIIIIIFHHIIIIIIIIIIIIIIIIIEHHIIHHHHHIIIHIGIIIIIIIGHIIIIIHHHHD@HHHIHIGHIIHHHHHIEHHHIIIIIHIHIHGFHHIIIIIIHCGHCHHHHIHIIIHIIIIIHHGFIIHIGHHHHIIHHIIIEIIHIIHIIHIIIIHIIIIIIIIHIEIIIHIHIHHIHGIIIHHHHHGHIIHHHHIIHIIHHIIHIHIIIIIIIIHIHHGIIIIHIIIIHIIIIIIIHHFGIIHHCDIIIGIGHHIHDGIIIIIIHHHIIIIIHEHIIIIIIHHGIHIHHEHHIIGHIIIIHHHIHGHGHHHHHCI
@HISEQ:711:H5NNWBCX2:2:1101:4672:8300:ATCTCGTA
TTAAGTTCAGCGGGTATTCCTACCTGATCTGAGGTCAACCTTAGAAGAGTTGGGTGTTTTACGGCATAGCCACGCCGCTCTCCGCCTGCGAGATATTGCTACTACGCAGAGGAGGCCACGACGAGACCGCCACTCTATTTCGGGGCCGGCCACCTAGAAGAAAGGCAGCCGATCCCCAACACCACATCCAGCAAGAAAGCCGGTTGTGAGGGTTGAACTGACGCTCAGACAGGCATGCCCGCCAGAATACTGGCGGGCGCAATGTGCGTTCAAAGATTCGATGATTCACTGAATTCTGCAATTCGCATTACTTATCGCATTTC
+
IHIIHIGIIHHIHIHIIGIIIGHIGGFHHHHHHHIIIIIIIIIICHEHHCHHIHHDCGHHIIIIIHIIIHIIIDHIHIDHIIIIHIIHHIEHDHIG1DFHFHEHIHHHIIHHIHHIIFIIIIIGHHIIEHHIHIIHHIHIIHHHIHHHHHHHHHHIIIIIIHHHIIHHHIIHHHIHIIIIIHHHHHHHHIGHIHHHCHGHHIHHIGIIIHIIIIHHHIHHCHIIIIIIHIIIIHIHGCHIIHEHIHGHIIIIHHHHHEHEHHC<EHFIIIHGHFIHIHIIIIHIGIGIIHCHGIIHHHHIIIIIHGIIIHHCGGIIIIIIIHG
@HISEQ:711:H5NNWBCX2:2:1101:5261:8455:ATCTCGTA
TTAAGTTCAGCGGGTAGTCTTACTTGATTTGAGATCGAGTTTAACAAGAATCGTTGCCGACCCTTGTGAAATCCTGCATCAGTCAGCCAATACGGTCAAACTCCCTTTATGTTAGCTGCAGCAAAAGTAATAATCCGTTTGACGGGACTAAATGAATATGCTTTTAGCTCAGGAGAAAGTCCAGCTGCACCTGCATTTCAAGCAACCCGCCGCCGATCTGAAAAAGATTGGCGTTGGGATTGCTCAAGTCCAAAGCTTTCAAAAAAAATCCAAAAGCTTTGAGGTGTTTACTGATACTCAAACAAGCATGCTCTTCGGAATACCAAAGAGCGCAATATGCGTTCAAAGATTCGATGATTCACTGAATTCTGCAATTCACATTACGTATCGCATTTC
+
HGIHCHGIIHIIDHHGIIIIHFHHIIHGIFHHIIIHEHIHHIHGIIIIIIIIIIICEHIIHIIHHIHHHHHI?CGEGHHHIIHHIIIIIIIIIIGHHHHHHH?HHFIHHH@GHGHHIHIIICH?CFFHIGEG?FFFGHIIH@H0CHCHHHHHHH@EEEHE?DGHIEHGHH.FCF@HHGHH.B?GFFHIGHHH?FEHHH@G@8GBFHDHD<HEEGHFIHCHIHGA6.HDB,DHGB6..HG??FD.HCG:.CGHF?H@C/HHHHIIHEHEHEEHHEE?F?HIHGD<CCHCFGHHHHHHIIHHHFHGIHHHHGIHHEHIHHHEHEIIHHEGH<HIHHHHECGH@ECIHHHGHHEHEIIHIHIHGE?FC?HHHHEGIIHHHHEEEEFEGHIIHGHIHGII
@HISEQ:711:H5NNWBCX2:2:1101:8737:8316:ATCTCGTA
TTAAGTTCAGCGGGTCTTCCTACCTGATCCGAGGTCAACCTTGGGTAAATAAGGCTTTTTAACGGCCGGAACCCGCAGCACGCCCTGAGCGAGATGTATTACTACGCTCGGAGTGACTAGCGAGCCCGCCACTGGTTTTCAGGGCCTGCGGCAGCCGCAGGTCCCCAACACAAGCCGGGGGCTTGATGGTTGAAATGACGCTCGAACAGGCATGCCCGCCAGAATACTGGCGGGCGCAATGTGCGTTCAAAGATTCGATGATTCACTGAATTCTGCAATTCACATTACTTATCGCATTTC
+
IHHHIHIIHIHIIHIIIIIIIIIIIIHIHGHGHIIIHHGHHIIIIIIGHIIIIIIIIIIIIIIIHIHIEHHIIIIIIIIIIIHHIIIHIIIIIGHHIHIHGHIIIIIIIIIGHHHHIIGHHIIHDGHHHDHHHHHIIIIIHGHIHIIIIIHHHHHIIHEHHBHHIEHHHHHHII<DHHGEHDEHD<BGHHCHGHH@HEHHHIIIIHHGHHEEHHEHHEHHD1<ECD/?CHDHFHEC<1GCCC0D1EEEHHFD1EHC1HG<<1G@CF11EHHH@C<<CFEHEHCHCG<<0D1<<11CCIIH
@HISEQ:711:H5NNWBCX2:2:1101:11680:8287:ATCTCGTA
TTAAGTTCAGCGGGTGGTCTTGTCTGATCTCAGGTCCAAGGTTTTGATTGGTTTTTCCTGCTGTGGCAGCAGGCGGAGCGCCCGGTGATACGGGAGACGACAGCCAGTATGTGAGCGTGAGCCACCTACCATGCTGGCGCCCCGATCGAATGGGGTCCCGCCGCGAGCCCTGCGCTTCAGCCGACCCGCTCTTCCTCGATTAAAAGGTGAGCGAGACGGCCACATCCGTCCAAACCGCTTTTAGCCAGGAAAGGGTGGGCGAGGGGGTGAGCGGACGCTGAGACAGGCATGCCCTTAGCCGAGGCCGTGGGCGCAATATGCGTTCAAAGATTCGATGATTCACGGAATTCTGCAATTCACACTACGTATCGCATTTC
+
HEEHHHGHHIFECHD??EHIHHHIHHIIIIHHHHHHG?GHIIFHIHIC@GHGEHHIIHIHHIG?11DGC01<1<<C?H<?HH/FHHIFCEHHIIIHGC<?DHCHHHIHCCH@10<0C/=D@HFHHI@HE0DEHH?000FHHH//D?DE@FCF.FD/DDFCD?HH-:DD<@HHII?HDH/.BGH-?:E?DC:.BG##########@@-=GB888-5,,GF.7F7.-5,..6-.?.C?8.:....A.D.DDD?F=HHDHHHDHDE.EGC/CEHHHCCCCGHHHF<CHGIFHCC<GCCCCIHGIIHDGHIIHGE@HHHIHHDC1GGHGHEFIIIHFF1EHEIHE@?IHFHCHFHHHHHIIIIHGGC1G/HGHHHGCCHHH
@HISEQ:711:H5NNWBCX2:2:1101:12664:8372:ATCTCGTA
TTAAGTTCAGCGGGTAGTCTTACTTGATTTGAGATCGAGTTTAACAAGAATCGTTGCCGACCCTTGTAAAATCCTGCATCAGTCAGCCAATACGGTCAAACTCCCTTTATGTTAGCTGCAGCAAAAGTAATAATCCGTTTGACGGGACTAAATGAATATGCTTTTAGCTCAGGAGAAAGTCCAGCTGCACCTGCATTTCAAGCAACCCGCCGCCGATCTGAAAAAGATTGGAGTTGGGATTGCTCAAGTCCAAAGCTTTCAAAAAAAATCCAAGAGCTTTGAGGTATTTACTGATACTCAAACAAGCATGCTCTTCGGAATACCAAAGAGCGCAATATGCGTTCAAAGATTCGATGATTCACTGAATTCTGCAATTCACATTACGTATCGCATTTC
+
HGHIGHIHIIGIIIHIIIIHHHIIIIIIIIIIFHHIIHGHHIIIIIIIIIIIIHHHCCHHHEHIIIIIHHHHIIIHIIIIIIHIFHIHHGHGIGHHHHHHHHHGHHHIIIIHFHHEHIHIHGIHIGHHHHHHGHHIIIIIIIIHHHIIIIIHIFGHIHH?HIIIIIHIIGGHHIIIGIIFEHIIHIIHFHHHIIIIIHFHEFHHHHIIGIGHIIHC<############################E@D.H@?D/</</<-<.<0<<0C<F<<00<0<1111D<1<1C?CCHGD1GC??GF<ED1EEF1D1<0EDHG1HHGC1?FCC<0</D1<?HHH<EH@HHGCCEGE@GCCGFIHEECFECC<1<11F1<1<C?ECIHFC<1IHEEHEF@<<DH
@HISEQ:711:H5NNWBCX2:2:1101:1249:8568:ATCTCGTA
TTAAGTTCAGCGGGTAGTCTTACTTGATTTGAGATCGAGTTTAACAAGAATCGTTGCCGACCCTTGTAAAATCCTGCATCAGTCAGCCAATACGGTCAAACTCCCTTTATGTTAGCTGCAGCAAAAGTAATAATCCGTTTGACGGTACTAAATGAATATGCTTTTAGCTCAGGAGAAAGTCCAGCTGCACCTGCATTTCAAGCAACCCGCCGCCGATCTGAAAAAGATTGGCGTTGGGATTGCTCAAGTCCAAAGCTTTCAAAAAAAATCCAAAAGCTTTGAGGTGTTTACTGATACTCAAACAAGCATGCTCTTCGGAATACCAAAGAGCGCAATATGCGTTCAAAGATTCGATGATTCACTGAATTCTGCAATTCACATTACGTATCGCATTTC
+
HICHGCFHEEEDDDCCCGFEEGHCHFEH<CHHIEHGFHH11<DFHIIHE?HH1DHHIIIIIIIHIIHCEHHI?CH1FHGHIIHHHHHIICFEH<<<<0CGGGFGHI?GHIGEHHGH11<C<FHHHE0DCGHHFFFHC<DECHH@H/DCCGHCHG/CGEHGH.8/;FDGGHIFHHB@@G?H@IHH@HHII.HG@F@?GGCCGIHHHHHH>>?58HHFF6F.CHIIHHEHEDCGA6B.HHHED..:.GF87.IIIHFHHHG<DCIGHGEHHE<<0D<0HFHEFHHHHEECE@CFHIIIGIIHHGIHHIIHEFIGHHGHHEG?HG??G?CCHHDEIGHHHHE?GCEHHHEGIGHIIHH@EE<1DHHCEHHFIHGIIIHIHIGIHHGIIHIIIGGHIHIH
@HISEQ:711:H5NNWBCX2:2:1101:1586:8538:ATCTCGTA
TTAAGTTCAGCGGGTAGTCTTACTTGATTTGAGATCGAGTTTTACAAGAATCGTTGCCGACCCTTGTGAAATCCTGCATCAGTCAGCCAATACGGTCAAACTCCCTTTATGTTAGCTGCAGCAAAAGTAATAATCCGTTTGACGGGACTAAATAAATATGCTTTTAGCTCAGGAGAATGTCCAGCTGCACCTGCATTTCAAGCAACCCTCCACCGATCGTAAAGACTGGTGTTGGGATTGCTCAAGTCCAAAGCCATTCAAAACAAATTGAAGTCTTTGAGGTGTTTACTGATACTCAAACAAGCATGCTCTTCGGAATACCAAAGAGCGCAATATGCGTTCAAAGATTCGATGATTCACTGAATTCTGCAATTCACATTACGTATCGCATTTC
+
IIIIIFHIIHIHIIHHIIIIIIIIIIIHIIIIHIIIHHIIIIIIIIIIIIIIIIIIIIIIIIHIIIIIEHIIHIIIIIIIIIIIIIIIIIIIIIHIHHIHIHIIIIIIIIIIIIIIIIIIIIIIHIIIHIHIIIIIIIIICEEHHHIIIIGIIIGHIIIHIHHHHHHIHHFHIIIIHIHHHHIHHHHIIIHIIIIIHHHHHIHIIIHHHHIHEHHHHHHHHHHIHHGHGIIIHH?EIH?CH?HHHGIGHHFHEHIH?GIIIIHHIHHFHEHGHHGHIGIHIIHHGIIIIHIHIHHIIHGFFGIIIHIHHHDHIIIIHHHIIIIHHEHHGIHHHHHDCHGIHIIIIIIIHIIIHIIIIIHIIGIHIHIIIIIIIHHIHIIIIIIIIIIGIIHIHH
@HISEQ:711:H5NNWBCX2:2:1101:8179:8597:ATCTCGTA
TTAAGTTCAGCGGGTAGTCTTACTTGATTTGAGATCGAGTTTTACAAAAATCGTTTTACCGACCCTTGTGAAATCCTGCATCAGTCAGCCAAAATGGTCAAACTCCCTTTATGTTAGCTGCAGCAAAAGTAATAATCCGTTTGACGGGACTAAATAGATATGCTTTTAGCTCAGGAGAATGTCCAGCTGCACCTGCATTTCAAGCAACCCTCCGCCGATCCGTAAAGACTGGTGTTGGGATTGCTCAAGTCCAAAATCATTTCAATAAAGAAAATCTTTTGAGGTGTTTACTGATACTCAAACAAGCATGCTCTTCGGAATACCAAAGAGCGCAATATGCGTTCAAAGATTCGATGATTCACTGAATTCTGCAATTCACATTACGTATCGCATTTC
+
IECFEHE@G@@EHCECH1<<D<F<FGCCFHHI1CCCCHHCC@GHHHIEGHHIG<CG?<<GHGC/D1<<<<F1<DECHCEEG@GC<CGHCEEHIEHHEDGHH?HEC@C<1<FHC<<C@GHGH?F?H@EHF0FCEGCGHHHE?HGCH//C<E/</=/C=@C?F8.=@/DGHFHHECGHHEC.8GFGEC??A:@EA.;F@GHGHF@@FGCC?GHGHEHHHHCHHHHEEEF@F@.@EH?H@HC</<<//<<<//.@C//CGEG?FC/DD0D<@@CFC?H@CHH?FHC<1HFDHHD1111GG@F@HFGHHCEHFHG=E<C@E@<F@FEC<1<<CGHEF@FGD?<D@E?IHHIIHHH?EHHHHGGCEHEG@GHEG?D<1CHIIHGE@FCCHG1ED1E@CHEC
@HISEQ:711:H5NNWBCX2:2:1101:11716:8667:ATCTCGTA
TTAAGTTCAGCGGGTGGTCTTGTCTGATCTCAGGTCCAAGGTTTTGATTGGTTTTTCCTGCTGTGGCAGCAGGCGGAGCGCCCGGTGATATGGGAGACGACAGCCAGTATGTGAGCGTGAGCCACCTACCATGCTGGCGCCCCGATCGAATGGGGTCCCGCCGCGAGCCCTGCGCTTCAGCCGACCCGCTCTTCCGAAAGGTGAGCGAGACGGCCACATCCGTCCAAACCGCTTCCAAAATGAAAGGGTGGGCGAGGGGGTGAGCGGACGCTGAGACAGGCATGCCCTTAGCCGAGGCCGTGGGCGCAATATGCGTTCAAAGATTCGATGATTCACGGAATTCTGCAATTCACACTACGTATCGCATTTC
+
HFHC?E?HHIIHGGH<HHHHFHHGGGHHIHHHHIIIIHHII1FFFHFHEHGGHHHC?CCGHCEHIIGHEEHGCDCHHHH<CDDHHDHDCFHHCEHHHEGCEHDHHIGGHCEHGEHEEHG=0FHHH?HHIIIIGHHHE=/DCHHHIHH<HHHCFEEHCHIHH<DHC?EIHHECHHEHHEGBDA??HDDGC8?EEHH.EFBHHHHCH?HEHH?FF@DH@HCHHHCCG=HBGHHB@ECGGE?FHHEE@HE.DEDHDGCIIHFHHDFHCHHEHHIIIHHGFHEHHHHHGHEHHFIHHHIHHHHEEFHD=HEHHDHEE?GCGIIIHGIIIIHHIHHHHHCHEFC?CIIIIHHIIIIIIIHHHIGIIHHGHHGHDH
@HISEQ:711:H5NNWBCX2:2:1101:15472:8676:ATCTCGTA
TTAAGTTCAGCGGGTGATCCTGCTTGATTTCAGATACAAAGAAAGTTTGTGTGTCTAAGCACTGGCAGCTGTAAGGCTGCACTGCCTCAGCTCTCAATGAGTTCACATTGTGAAATGTGACGGCCGCATTGAGTGCGACTAAGAACAAGTCAAAGTCGCTCGCAGAGCACAGAGTGCTTTCATGCTTAACAAGAGAAGGATATCTCTCGCATTAAGATTTGGGTGATGAGATAAAAAGACACTGAAACAAGCATGCCGACTGGAGAGCCAGCCGGCGCCAGTTGCGTTCAAAAATCTGATGACTCACGGTTCTGCAATTCGCATTGCTTATCGCACTTC
+
HIIIIIHHHIHIIIIIIIIIIIIIIIIIIIIIIHHHIIIIIIHIHHHIIIIIIIIIIIIIIIGFHHIHDHHIIIIIIIFHIIIIIIHIHIHIIIGIIHIHGIIIHIIHHEHHHIIIIIHIIIIHEHIIHFHHHHCHFIIIIIHIIIHHIHHIIIIIIIIIIIIHHIHGIIHHIGHHFHGHIHIHHIHGIHHHHHHGHGHIIIIIHIIHIGIIIIIHIHECHHIIIIIIIIHGIIIIIIHHHHHHFFCIIHIHHHIHHEHHIHIIHHIIIHHHHHHE<HCHIHHDGHIIHCIIHIHHHHHGGGHEIHIGIIIIIIIHIIIIIIIIHIIIHGIGHIIIIII
@HISEQ:711:H5NNWBCX2:2:1101:18336:8672:ATCTCGTA
TTAAGTTCAGCGGGTATCCCTACCTGATCCGAGGTCAACCTGAAAAAAATTGGGGGTTGCTGGCGAGCACACGACCGGACCTCCAGAGTGAGAAGAATTACTACGCTCGGAGCCGGACGGCACCGCCACTGACTTTAGGGCCCGCCGGGTCGGCGGGGCCCAATACCAAGCTGAGCTTGAGGGTTGTAATGACGCTCGGACAGGCATGCCCCCCGGAATACCAGGGGGCGCAATGTGCGTTCAAAGATTCGATGATTCACTGAATTCTGCAATTCACATTACGTATCGCATTTC
+
HHHHGHHHHGHHHHEHIIGIIHHIIIEHIIEHHIIIIGHHHH1DFHH<CEDFGFHGHHHEFGEHH<EH?@CHHIIHHDHIH?GHHIGIHHIIIFIIIIIGFHF<0/GHIIDHHIIDDHHIHHIIHH?AGFH@EHHIIHHHHHIIHHHI<IHGHHHIHHFHHGHGHHHIFHIIHHHHEIHHIHHGHHGHHFHHIIGHHHH?HHF?EHHHHIGHHHHFDF?HHIHCGHHC@HEEHHHE=?ECD1?E?HHIIHIHHEHEHFCCHHFEHIHHEEHHHHEIIHHHGEDHHHG1HGHHDE
@HISEQ:711:H5NNWBCX2:2:1101:19991:8630:ATCTCGTA
TTAAGTTCAGCGGGTGGTCTTGTCTGATCTCAGGTCCAAGGTTTTGATTGGTTTTTCCTGCTGTGGCAGCAGGCGGAGCGCCCGGTGATATGGGAGACGACAGCCAGTATGTGAGCGTGAGCCACCTACCATGCTGGCGCCCCGATCGAATGGGGTCCCGCCGCGAGCCCTGCGCTTCAGCCGACCCGCTCTTCCTCGATTAAAAGGTGAGCGAGACGGCCACATCCGTCCAAACCGCTTTCAACCAGGAAAGGGTGGGCGAGGGGGTGAGCGGACGCTGAGACAGGCATGCCCTTAGCCGAGGCCGTGGGCGCAATATGCGTTCAAAGATTCGATGATTCACGGAATTCTGCAATTCACACTACGTATCGCATTTC
+
HIFHHIIHHHHIGHHIHHIHHGIHHEGGIFGHHGGHGHIIIHIHHIIHIHIFGHHIEHHHHIIIIGHG0DCFHDHHHHGCHHGHHHIDHHHIGG@H=C=DHIHGHIIDHHHHHFHHDDH=EHHIHHHGHHHIHIGHE=EHCCHHDHHH/=G/@E=DDGEDHCHD?FE/CEBFHDD<EE?GHAHDHHICHDHEHIHHHGBG.@AHFIIHHHFEHDHHHEB..GC@-DHG@@E@HEHHIHH@FHHHIHFHDHEDCGHFHE?<HDHHHGGHHGHHCCD/IIIIIHHGHFEHE?FHFHHIIIHEGHIIHIHECDGHHDHF=HHGGIHHIIIIIIIGIHHHHHDHHIIIHHFHCHGIIHGHGFC@GIIHHHGHHH?HIHHCD
@HISEQ:711:H5NNWBCX2:2:1101:4829:8884:ATCTCGTA
TTAAGTTCAGCGGGTATCCCTACCTGATCCGAGGTCAACCTGTGAAAGATTGGGGGTTGCTGGCCAGTGCCGCCCGGGACCCTGTAGCGAGAAGATTTACTACGCTCAGAGCCCGGCCGGACCGCCACTGATTTTGAGGCCCGCCAGGCGGCGGTGCCCAAGACCCCGCACGCGGGATTGGTCATAATGACGCTCGAACAGGCATGCCCCGCGGAATACCACGGGGCGCAATGTGCGTTCAAAGATTCGATGATTCACTGAATTCTGCAATTCACATTACTTATCGCATTTC
+
IIHIIIIIIIIIHHIIIIIIIIIIIIGHHIGIHIHHIIIIHIFHHIIHHFHHIIHIIGHIII?GHHHIHIHIIIIDDDHIIIGIIIIIGHIHIIGIHIHHIIIIIHIIIIIIIIHGIIIIIIIIIIHHHFIIHHIIHHHIHIHHHIIIHIIHIIIGIHHGHHIIGHIIIIIIHHHIHIHIIIHIIIHIIIIIHHHIIHHCGHHIIIIIIIIIIIIIIIIIIIIIHIIIHIHHFCIHIIIIIIHHHHIIIIHHGGIGIIIIIHIHIIGIIIIIIIIIIIIIIIHHHHIIIIII
@HISEQ:711:H5NNWBCX2:2:1101:5649:8942:ATCTCGTA
TTAAGTTCAGCGGGTATTCCTACCTGATCCGAGGTCAACATTCAGAAGTTGGGGTTTAACGGCGTGGCCGCGACGATTACCAGTAACGAGGGTTTTACTACTACGCTATGGAAGCTCGACGTGACCGCCAATCAATTTGAGGAACGCGAATTAACGCGAGTCCCAACACCAAGCTGTGCTTGAGGGTTGAAATGACGCTCGAACAGGCATGCCCGCCAGAATACTGGCGGGCGCAATGTGCGTTCAAAGATTCGATGATTCACTGAATTCTGCAATTCACATTACTTATCGCATTTT
+
HHHIHHIHIIIIIIIIIHIIIIIIIIHGIIHHIIIIIIGIIGGHIHIIHHIIIIDHHHEHHIIHHIGHHIHIGIIGHHEHIIIIIIIIIIII@FGIIIIIIIIHHHGHHHIIHIIIHHIHIIIGHIHHHIHHIHHHFFIIIIHEHIIIHHDIIHHIHIHIGIIHIIIGHIFCGHIHHHHGHHHHIIIIHIIIHIHIHIIIHIHIIIIHHIHIIIIIIIIIHIIHHHIHHIIIIIIHEEEIIIGGIIIIGIIIIIIIIIHHIHIIIIIHHIHHIIIHHIHHHIIIIIIIIIIIHHHII
@HISEQ:711:H5NNWBCX2:2:1101:6218:8854:ATCTCGTA
TTAAGTTCAGCGGGTAGTCTTACTTGATTTGAGATCGAGTTTAACAAGAATCGTTGCCGACCCTTGTGAAATCCTGCATCAGTCAGCCAATACGGTCAAACTCCCTTTATGTTAGCTGCAGCAAAAGTAATAATCCGTTTGACGGGACTAAATGAATATGCTTTTAGCTCAGGAGATTGTCCAGCTGCAACTGCATTTCAAGCAACCAGCCACCGATATGAAAAAGATTGGTGTTGGGATTGCTCAAGTCCAAAGCTTTTCGATTAAAAAATCCAGAAGCTTTGAGGTGTTTACTGATACTCAAACAAGCATGCTCTTCGGAATACCAAAGAGCGCAATATGCGTTCAAAGATTCGATTATTCACTGAATTCTGCAATTCACATTACGTATCGCATTTC
+
HHHHG@EGFGHHH?E<EHHIIHHHHEHHHHFHC?GF@G11DDG1EHCFEFEIIIII=CDHCCCEEHEH?GHEF@<D11<CHE1CG1C@?E1<CG0<0<FHHH11C1FGHHC@1@GHH1D000D0<0C0<FEHCHCHC<@0DCC0<CEEFHGHI/DDCCF@@.:@G//=..B.B8EH..8:ABG........8@AAAFCA..6..B.;-.8AGHBCHI########EEB---G69..C.D;9;.HEE@7</D</<</C/<///FFC<<CF<0<0<00@<0CCC1CD01HEGHGFCIHE1HHFCD1HF1F1HF<<1CC=C<<D111<1DCCG0/<EF@EF<0/0@@D<1DCGE?HHE<<<11CD11GD<<GHHF@F<<1<1<C1<1<1GDECEEE<1/<CH
@HISEQ:711:H5NNWBCX2:2:1101:12477:8937:ATCTCGTA
TTAAGTTCAGCGGGTAGTCTTACTTGATTTGAGATCGAGTTGAACAACACATAAAGTGTCGTAAAATCCTGCATCAGTCAGCAAAGAGGACAATTATCCTTTATGTTAGCTGCAGCAAAAGTAATAATCCTGTTTGACGAGGATTAAATAGATATGCTTTTAGCTCAGATAAAAGTCCAGCTGCACCTGCATTTCAAGCCGCCCGCCTACCGGTGAAGGTCGTTGGGATAGCTCAAGTCCACCCTCCTTTTTTTATCAAAAAGAGAGGTTGAGGTGTTTACTGATACTCAAACAAGCATGCTCTTCGGAATACCAAAGAGCGCAATATGCGTTCAAAGATTCGATGATTCACTGAATTCTGCAATTCACATTACGTATCGCATTTC
+
HHHIIHIHHIIIHDHHH?FHIIIGIGIIIIIGHIIIIFHHGGEHGIHEHHIHHGHHHEHHGCGHHIIIIIHIIHHIGHIIIHIIHFHHHIHIIGIFHIIHHIHHHHHI?FHGHHHIIHIIGEFFHHGIHF?GHEHHHHIHDC<0CCGHHIIIIGI?F/CCGHEHHHHIHIHCFHEHH@FGEEGFEEF67@GHHHFFFH?E<<EHCHDIFIEHDDHGH,C@@EF.B?HHCHFFHEHHGIHHEHGEECHDGHHGHFFIHGC<IHHFEHEHHHGHHFHIIIHHGIHIIHIGHHHFEHHHHEHIHEDGHHHHIIHH@HFHHHE<CHHHEHEHECHHIHIHHGEHGIIIIIIIIHHHHHHHIHFIHGHGIIIHHHHEHIIIHIIGHCDIEH
@HISEQ:711:H5NNWBCX2:2:1101:14268:8959:ATCTCGTA
TTAAGTTCAGCGGGTAGTCCTACCTGATTTGAGGTCAGAGTCAAAAATTGCCCGAGGGCGATTGTAAGCAGTCATCACAACCTTCACCGACGAAACTTATTACGCCGACTACGGTGCTATCCCGCTAAGTCTTTTAAGGCGAGCCGGCAGAGCGGCAACACCCAAGTCCAATCTCCTCGGAAACCCGAGGGATTGAGTCTACATGACACTCAAACAGGCATGCCCTCCGGAATACCAGAGGGCGCAAGGTGCGTTCAAAGATTCGATGATTCACTGAATTCTGCAATTCACATTACTTATCGCATTTC
+
?HE1CC1CC1<C/?</0<<CCC@<G?E1<DFHEE<1<1<@<1<<1D1<1FC?<C<ED/EHHI1DFHF1DFGHFHFH@EEFHI?GHECE=DHIH/HF<<D5FHI5CHHHH?HFE<FCEH<HD=FHIGFEG@==DFD0ADHCE?<ECCIHGH?DG<HBD6:EDHHGEDD/FD//EGHHHFCF/D/GHCC?<8FGD<DCE<0CBB?HHDGE1D<CD<E@EFHHEHHEC=HGC?FD1<<E@EC<HDDIHEC<CCCC<@@FCF<=EF1GC1CF11D1FCG1IHEFC@C1CHEHF<GHF@D1@@C<01@EDHHC
@HISEQ:711:H5NNWBCX2:2:1101:15905:8806:ATCTCGTA
TTAAGTTCAGCGGGTATCCCTACCTGATCCGAGGTCAACCTGAAAAAAATTGGGGGTTGCTGGCGAGCACACGACCGGACCTCCAGAGCGAGAAGAATTACTACGCTCGGAGCCGGACGGCACCGCCACTGACTTTAGGGCCCGCCGGGGCGGCGGGGCCCAACACCAAGCTGAGCTTGAGGGTTGTAATGACGCTCGGACAGGCATGCCCCCCGGAATACCAGGGGGCGCAATGTGCGTTCAAAGATTCGATGATTCACTGAATTCTGCAATTCACATTACTTATCGCATTTC
+
IIIGIIIIIIIIIHIIIIIIIIIHIIHIIHIIHHIIIHEFHHHHIIIGIIHHHIIIIIIIIHIHIIHIEHIIHIIIIHHIIIHIIIIIIIIHHHIIIIIIIIIIIIHIIIIIIIIIIIIHHHIIIHIIIHHIIIIIHIIIIHHIHIHIIHIIHIIIHIIIHIHGHHIIHHIIIIIIIHHHIIIIHIHHHIIHIHHIIIIHIGIIIHIIIHHIIHIIIHCGEEIHHHIIIHFIIIIHIIIIIIHHIGIHIIIIIIHIIHIIIHIIIIIIIIIIIHIIIIIIHIIIHIIGIIIIII
@HISEQ:711:H5NNWBCX2:2:1101:16160:8832:ATCTCGTA
TTAAGTTCAGCGGGTATCCCTACCTGATCCGAGGTCAACCTGTAAAAAATTTGGGGGTTGTTGGCAAGCAACCTACCGGACCCAGACGCGAGGAGTATTACTACGCGTAGAGCCGACAGGCACCGCCACTGACTTTAGAGGCCGCGGAACCGCGCACCCCAATACCAAGCGAGAGCTTGAGTGGTTATAATGACGCTCGAACAGGCATGCCCTTCGGAATACCAAAGGGCGCAATGTGCGTTCAAAGATTCGATGATTCACTGAATTCTGCAATTCACATTACTTATCGCATTTC
+
HIIIICHIIHIIGIHIHHIIIIIEHIFGEHIHGHIGIGIG@FEHHHHHDIIGGGGCHHGHHIHEHHIH1GHIHEHHHIHIGCHIHIIIHIGIIGIHEGHHHHIGGHHCEHGHIHIIHIGIGIIIECHIHIHIIFHHHIHHIHIIHHIIHHIIHHHHHIIHHCIHHFHHHIHHHHIIHHIIIGIHHHHHIHHHHIIHHIIIIIHGIIIIHGFHEHHGHHHIIIIHHEDCHFHHHG?CCHEHEIIIIGHHFHHIIHIIIIGIIIGIHIIHIIIHHHIIHGCHHHGHGIIIIIIIHGI
@HISEQ:711:H5NNWBCX2:2:1101:20384:8971:ATCTCGTA
TTAAGTTCAGCGGGTATTCCTACCTGATCCGAGGTCAACCTTGATAAATAGGGGGTTTCACGGCCGGGACCCGCCACACGCCCTGAGAGAAGAGTAAACTACTGCACTCGGTGTGATAGCGAGCCCGCCACTGCTTTTAGGGGGCTGCGGGCGGCCGCAGGGCCCCAACACAAGCCTGGGGCTTGATGGTTGAAATGACGCTCGAACAGGCATGCCCGCCAGAATACTGGCGGGCGCAATGTGCGTTCAAAGATTCGATGATTCACTGAATTCTGCAATTCACATTACTTATCGCATTTC
+
IIIIIIIIIHIHIIIIIIIIIIHIIIHHCHHHHCHIIHHEHHHFHEHIIHHEHCHHDHGGIEEDHC<C<CHDHHIHICHFHIIHHHHIIEHHIHHCHGHGIIHGIIHHEHGGHHHIIIDCCHIIIIIIIIGEHIEEEHDIIHHEFHIIIIIIHDHHHHCIHDHIHDHHHGHGEHDHHFHHIHIIHCIIIIIHIIIHHHHHHIIIIHGIIGHHIHHHHEHEHHHCCHGIIIHIHIGIHHHDIHHIIIIHIGIHHHIHIIIHIIIIIIHHIIIHHFHIFGIHIIIIHIHHCHHHIIIIIGIH
@HISEQ:711:H5NNWBCX2:2:1101:6259:9249:ATCTCGTA
TTAAGTTCAGCGGGTATTCCTACCTGATCCGAGGTCAACATTCAGAAGTTGGGGTTTAACGGCGTGGCCGCGACGATTACCAGTAACGAGGGTTTTACTACTACGCTATGGAAGCTCGACGTGACCGCCAATCAATTTGAGGAACGCGAATTAACGCGAGTCCCAACACCAAGCTGTGCTTGAGGGTTGAAATGACGCTCGAACAGGCATGCCCGCCAGAATACTGGCGGGCGCAATGTGCGTTCAAAGATTCGATGATTCACTGAATTCTGCAATTCACATTACTTATCGCATTTT
+
@CCGHEEHH?GHIDFCHHIIHHIHIIG1DGHDD<EHHEHHH1DFHH?GG@CHCHDCEHEHG<CHHDHGFCCHIIHIIHIGIIEEHIIIHGD@@F@C@EFHHGGHGHHGGH?1DHCHDEHHHIIIGHHGHDDHGFB<DGHHEHG@GHIEHGIHH?FHHHCCEHHHHIIIICDFIHIHFHHD/BAIHGIIHHGGEEEIHIFHEHFHIHECIHICEHHDHHIFHHHHDCC/<EHH?FGIIHEDHF@?FHEGHFHHGD1HHGHGC<CC<1HFHIIIHFGHEECG@HIIGFHECIIIIIIHI
@HISEQ:711:H5NNWBCX2:2:1101:10675:9174:ATCTCGTA
TTAAGTTCAGCGGGTAGTCTTACTTGATTTGAGATCGAGTTTAACAAGAATCGTTGCCGACCCTTGTGAAATCCTGCATCAGTCAGCCAATACGGTCAAACTCCCTTTATGTTAGCTGCAGCAAAAGTAATAATCCGTTTGACGGGACTAAATGAATATGCTTTTAGCTCAGGAGAATGTCCAGCTGCACCTGCATTTCAAGCAACCCGCCACCGATCTCAAAAAGATTGGTGTTGGGATTGCTCAAGTCCAAAGCTTTTCGATTAAAAAATCCAAAAGCTTTGAGGTGTTTACTGATACTCAAACAAGCATGCTCTTCGGAATACCAAAGAGCGCAATATGCGTTCAAAGATTCGATGATTCACTGAATTCTGCAATTCACATTACGTATCGCATTTC
+
HHHI?CE?GEC?CCCEHHGIHIIIEFGHHIIGGE?FHIHHIIIDHHIHGIIGCE1<=F?FHHIIEEHH?@HFHIIHGIHHIIEHHHHFHHIHIG=FCE?@FEFHFHIIIEFEHHGEHGHHHHHHHFHIIHIIIIIGDHHHHHC0/<GHIIHIIDCGHHHHHEHHHHHH.GHHEHHA.AEHH;F@HHHHFHCHHFHIFIIIHHHHDCHHHIHHH@HHHE=HE?HHEFHHGB?HG?EEGHHHHECCFGHHGGDHHFF??IHEHGEGIHHGHGHFHHG?GEHHGHHHGHFEGIGIHIEHHIHFIH@EHHHHEIIIIIIIHIHGIIIIHGIIHGIHHCIHIIIHDHHEIIIHHIIHHIIGIHHHEIIHIHHGIIIGIHHHIHIIIHFGIIIIIIIIHIHHIIG
@HISEQ:711:H5NNWBCX2:2:1101:12055:9203:ATCTCGTA
TTAAGTTCAGCGGGTATCCCTACCTGATCCGAGGTCAACCTGAAAAGGATGATGGGTTGTCGGCTGGCGCCGGCCGGGCCTACAGAGCGGGTGACAAAGCCCCATACGCTCGAGGACCGGACTCGGTGCCGCCGCTGCCTTTCGGGCCCGTCCCCGGGGGGACGGAGCCCAACACACAAGCCGTGCTTGAGGGCAGCAATGACGCTCGGACAGGCATGCCCTTAGCCGAGGCCGTGGGCGCAATATGCGTTCAAAGATTCGATGATTCACGGAATTCTGCAATTCACACTACGTATCGCATTTC
+
GHHIGGEEHIIIDHHHIIIIIIIIIIIIIIIIHIIIIHIEGHIIIIIIHIIHHGEEHHEGGDEFHE@EDDEHDEHCCEHHHHIFHHHFHHIIHHIHHGEEHIIIFHHHIFHHIICHIIEBDEEHHHGHDEHIIGDEHHIEHIIIG?DCD?DGHHHIIFDCHGHEGIHHHEHHIHHFH@.HIHHEEEG@HHIHHGHFCHHHGFHIHHGHEHHHGGEHIHIHHGIHIHEHHHDD<IHFHH=HHHGFHE@CHGHEIHIIHHFEHHHHIIHFGGIIIIIIHEIIIIIHHHIHIIHIIIIHIHHHHHHI
@HISEQ:711:H5NNWBCX2:2:1101:12276:9135:ATCTCGTA
TTAAGTTCAGCGGGTATTCCTACCTGATCCGAGGTCAACCACGAAAATAGGGGGTTTTCCGGCAGGCCACCGCCCGAACGCCCATAGCGAGATGTGCTACTACGCTCGGTGCCGGGACGGGACCGCCGCTGTCTTTCGGGGGCTGCGAGGCGCAGGTCCCCAACGCCAGGCAGAGCCTGAGGGTTGAAATGACGCTCGAACAGGCATGCCCGCCAGGATGCTGGCGGGCGCAATGTGCGTTCAAAGATTCGATGACTCACTGAATTCTGCAATTCGCATTACTTATCGCATTTC
+
IGIIIIFIIIIIIHIIHHIIIIIIIIHIIIIIIIHHIIIIIIIIIHDHIIHIGIICHIIHCDHIIHIIFHHGIHIIHIIIGIIIIIIIIIIHHHC?GEHIIIIIIIIIIHHHGIHHIHHIHIHFHHHIHIDHGIGGHIHIHHHHHHIIIGIIHHHHIHIHIHEHHHDHHHHHIIIIIHIIIIIIHHHHHHGGIIHHHIIHHIHHHFGIIGIIIHIIGIIIIIIHECHHHIHIIHHGHIIGGGHHGIHCHHHIIGHHGIHHGIGIIIIIIIIHHHEHG?HHHIGIIIIIIIIIGI
@HISEQ:711:H5NNWBCX2:2:1101:14202:9041:ATCTCGTA
TTAAGTTCAGCGGGTAGTCTTACTTGATTTGAGATCGAGTTTAACAAGGGTTTTTGAAGACTCTTGTGAAAATCCTGCATCAGTCAGCCAAAATGGTCAAACTCCCTTTATGTTAGCTGCAGCAAAAGTAATAATCCGTTTGACGGGACTAAATAAATATGTTTTTAGCTCAGGAGAATGTCCAGCTGCACCTGCATTTCAAGCAACCCTCCACCGATCGTAAAGACTGGTGTTGGGATTGCTCAAGTCCAAAGCCATTCAAAACAAATTGAAGTCTTTGAGGTGTTTACTGATACTCAAACAAGCATGCTCTTCGGAATACCAAAGAGCGCAATATGCGTTCAAAGATTCGATGATTCACTGAATTCTGCAATTCACATTACGTATCGCATTTC
+
IHIIIHEHIIGHHCHHHIIEHIGHHIGHHIIF?CGHIIHIFHHHIIIIHIDHHEHIHIHGEHHIHGHCGHEFEHHHFHHHIHHHEHHHIIGIHICF<FGGHHIHHHHH?EGEHHGHIIHIIIIIHHGCFHHIGIIHHHEHHECHHH<GHHIIEGG??GHFEF?FGHHFGHFEH?FEHHHHHHH@FHHIIIIFFFHHEIHIHIIHIIHIHIHHIHIHI9=HFB6FFHHHGGIHGE?CHHGHHHGEG@C/CIHEHHEG@C=GIGIIFHHE?HCGIHEEFIIFHHHFIIGIHIIHHIHEHFEHIHHHHIIHIIHEDHF?GHIHIIIHHEHHIIGIHHHGCHCEHHCHEEHFGIIHIIHGHFIHHIHGIIHHHHGIIHHHHEGHFGHHHEHIHIIHIIH
@HISEQ:711:H5NNWBCX2:2:1101:2145:9386:ATCTCGTA
TTAAGTTCAGCGGGTGGTCTTGTCTGATCTCAGGTCCAAGGTTTTGATTGGTTTTTCCTGCTGTGGCAGCAGGCGGAGCGCCCGGTGATATGGGAGACGACAGCCAGTATGTGAGCGTGAGCCACCTACCATGCTGGCGCCCCGATCGAATGGGGTCCCGCCGCGAGCCCTGCGCTTCAGCCGACCCGCTCTTCCTCGATTAAAAGGTGAGCGAGACGGCCACATCCGTCCAAACCGCTTTCAACCAGGAAAGGGTGGGCGAGGGGGTGAGTGGACGCTGAGACAGGCATGCCCTTAGCCGAGGCCGTGGGCGCAATATGCGTTCAAAGATTCGATGATTCACGGAATTCTGCAATTCACACTACGTATCGCATTTC
+
HIIIHIHIIIIIIIIIIIHHIHIIIHIIIIIIIIHIIIIIIHIIHIHIIIIHIIIIGIIIIIHIIHIHGIIEHIIIIIIIGIIIDHHIGHIIHGIIIHHIHIIIIHIIIIIIIIIIIIHIHIIIIIIIIIIHGHIHCHIIIIIIIIIHIGIIIIHIHIFHHIHHHGHHHIIIHHIHHIFHHHH7EHHIHHHEGHHGIIHHFHFIHHIIHHHHHHHHHHG.HEHEG5??HDHGHEIHIHHAE=?HIIIHHC@GHIIIIHIHHHGIIIHIIHIHHHGHHHIHIIIIIIIIIHGEG?HGIIIIIHHHGHHHFFHGFHEG@H<HIIIHHIIIIIIHIHIIIIIIIHIIIHIHIHIHIGIIHIIIIIHGIIIIIIGIIIIII
@HISEQ:711:H5NNWBCX2:2:1101:3173:9477:ATCTCGTA
TTAAGTTCAGCGGGTATCCCTACCTGATCCGAGGTCAACCTGAAAAAAATTGGGGGTTGCTGGCGAGCACACGACCGGACCTCCAGAGCGAGAAGAATTACTACGCTCGGAGCCGGACGGCACCGCCACTGACTTTAGGGCCCGCCGGAGCGGCGGGGCCCAATACCAAGCTGAGCTTGAGGGTTGTAATGACGCTCGGACAGGCATGCCCCCCGGAATACCAGGGGGCGCAATGTGCGTTCAAAGATTCGATGATTCACTGAATTCTGCAATTCACATTACTTATCGCATTTC
+
IIIIGHIIIIIIHIIHIIIIIIIHIHIHGEHGHHIIHIIIIHHHIIIIIGHIIHIIIIIIIIIIIHIIHIIIIIIIHIIIIIIIIIIIIHIIIIIIIIIIIIIIHIIIIIIIIIHIIIIIIIIIIIIIIHHHIIIIIIHHHHIIIIIIIIIIIIIIIIIIIIHIIIIHHHIIIGIIIIIIIIIIIIIIIIIHIIIIIIIIIIIIIIIIIIIIIIIIIIIIIIIHHHHIIIHIIHHHIIHIIIIIIIIIIIIIHIIIIIIIIIIIIHIHIIIIIGIIIIIIIIIIIIIIIIIIII
@HISEQ:711:H5NNWBCX2:2:1101:4467:9279:ATCTCGTA
TTAAGTTCAGCGGGTAATCCTACCTGATTTGAGGTCAAGACTTAAAATATATTGCCAAGTGGCAGTCCAAAGACAATTTGAAGCGATCAAACAATTACTAGCGACAGCACGGATAGTCTATCAAACTGAGGCCAGTTGTTTGCAACCTGCTAATGCATTTAAAAGGAGCTAACATTGTCTGTCAGCAAAGCCTTCAAGGTCCAAATCACAGTACAAAGTCTGCATTTGATGTTGTTAATGACACTCAAACAGGCATACCCTCTGGATTACCAGAGGGTGCAATGTGCGTTCAAAGATTCGATGATTCACTGAATTCTGCAATTCACATTACATATCGCAATTC
+
IIIIHEHIIHIHEHHIIHIHHIHHHGEHIHIGHEGHIIHIIHIIHIICHHIIIHHHIHIIIIHIGIGIFHHGIIIIIIGHIIEHIGIIIHIIIIGIIIIHHIHIHIHIIHIIHIIIHHIFHHIGIIIHIIHHIIIIIIIIHIIIIIHHHHHIIHHEHIIHIIIIHHHHIHHIIHIIGIIHIIIIIIIIIHHIIIIIIIHHHHIIIHIIIIHIHIIHIGIHHHIIIIIIIIIIHIIIIIIIIHEIHHHEF?HIIHFHEGHIGIIIIIHIIHIIHHGIIHIGIHHEDIIIHIHIIHHIIIIIHHIIIHIIIIHGIIIGIIIIHHGGIIIGIIIIIIIHIIIIGHI
@HISEQ:711:H5NNWBCX2:2:1101:5820:9280:ATCTCGTA
TTAAGTTCAGCGGGTAGTCTTACTTGATTTGAGATCGAGTTTAACAAGGGTTTTTGAAGACTCTTGTGAAAATCCTGCATCAGTCAGCCAATACGGTCAAACTCCCTTTATGTTAGCTGCAGCAAAAGTAATAATCCGTTTGACGGGACTAAATGAATATGCTTTTAGCTCAGGAGAATGTCCAGCTGCACCTGCATTTCAAGCAACCCGCCACCGATCTCAAAAAGATTGGTGTTGGGATTGCTCAAGTCCAAAGCTTTTCGATTAAAAAATCCAAAAGCTTTGAGGTGTTTACTGATACTCAAACAAGCATGCTCTTCGGAATACCAAAGAGCGCAATATGCGTTCAAAGATTCGATGATTCACTGAATTCTGCAATTCACATTACGTATCGCATTTC
+
IIIIIIIIHIGIIIIHIIIIIIIIIICHHHIIHHIIIIIHIHHHIIIIIIDHHHHIIIIIIIGHHIIIHHHIIIIIIIIIIIIIIIIIIIIIIIIHHHHIHIIIIIGHIHIIIIHIIIIIIIIIIIIIIEHHIIIIIIIHIHIIIIICHHIIIIGIIIIIIIIHHHIIIH.GEHGEHHHHHEHIIIGIIIHIHIIIHHIIIIHHHDFHCFHHHHIDHCECHHFF8IHHHEGIHCGIHHEHHHCHEECHHIHHEHHHEHECHE?IIHHEIIIHHHIH?HHECEHHHIIHIHGIIHHIIIHIIIIIHHIIIHIIHHGIIIIIHIIIIIHEIIIHHIIHIHHHHIIIHHGIHIIHHIHHHHIGIIIIIIIGIIIIIHHIIIIIIIIIIIHIIIHIIGIIHIII
@HISEQ:711:H5NNWBCX2:2:1101:6442:9270:ATCTCGTA
TTAAGTTCAGCGGGTATCCTTACCTGATCCGAGGTTAAATCTTAGGTTTTTAGGCCCAAATAAACAATCGACAGAATGCCGGCTGAGCCACTAAAGCGTGTGACAGAGCTCCATACGCTCGGGCATCAAGACTCGACATCGCCACTGCATTTCAAGCCTGTCCATTAAAAGAACAATTGGCTCAACAACCAAGCTGCGCTTGAAGGTGGTAATGACGCTCGGACAGGCATGCCCCCCAGAATACCAGAGGGCGCAATATGCGTTCAAAGATTTGATGATTCACTGAATTCTGCAATTCACATTACTTATCGCATTTC
+
GIHHIIIGIHGIIGDHHHIIIIGHEEEEFHIH<D@@GEEHHIIHIHEHFHHHIIGHHHHHIHIIIGGIG?EDHHIIGHIFHHGHIIHHIIHHIHICHHDHHHIIIGHHHHIIIIIIHHIIHFCHHHHHIGHHEIHHHIIHGEHHIHHHIIHIIHHGHHHGHHIHHHHHIIHEIHGHHHGHHHGHGHIIEHHHHIIIHIIIIHHHHIHHGEIIHEEHIIIIHGGIHHIHEGHIIIIHFHHGHHIIIHE<HFFHIIIIIIIIHHHHEHH?HIIIIIIIHIIHIHHH?IIIIIHFHHHHHGIHGHEFHIIHIIIHHHIII
@HISEQ:711:H5NNWBCX2:2:1101:7406:9383:ATCTCGTA
TTAAGTTCAGCGGGTAGTCCTACCTGATTTGAGATCAAACTTAAGGGTCAATTGTCTAACTTAATAGACCGTTAGAAGCGGTTCGATCAGTAATTTCCTGGCCACCTTTTTAACAGTGTCCTCAGCGAGTGATACTTATCACGCCGAGTGGAACCAAGCATAATTACTGAGATCCAGCTAATGCATTTAAGAGGAGCAGACTGTGAAATCTGCAAGACCTCCAAGTCCAAAGCAAAACCAATTAAGGAATTGACTTTGAGATTTGCTCATGATACTCAAACAGGCATGCTCCAAGGAATACCAAGGAGCGCAAGATGCGTTCAAAGATTCGATGATTCACTGAATTCTGCAATTCACATTACTTATCGCATTTC
+
HGEH@D<<FFH<E/C?CDD1FGHHCGCGH?@DH1DHHIGHHHHHHEECG@@GGEHEHIHIHHHHHHGE<GH@EGHEHC?HID<<<@EEHHE@GH@FHHC@GEHIIIFC1DF?GHHHFEHHHECGHHDECCEE@@G?G?GCGEEHHID<GEGF?FHFHCHHH?GCHHHGFHF?GFFFHHCHIGIEFBA@EF7BHGHGIIHHHC@FHHC<?EEIHGF<B/HHEHHHHGHECEGIIHFD<GC<00?G@0?C1?F?FEHHIIHIHFHFCCHHIIIIIIIHHGF@FHGEHHIHEC?HHGIIHIHHEHGEC<HIHGHHFHIIHHGHEFC1HIIIIHHHHHEIHHD<HHGHHCHCHFFHHHHHIHHIIIIIHGIIIHHHII
@HISEQ:711:H5NNWBCX2:2:1101:10128:9402:ATCTCGTA
TTAAGTTCAGCGGGTGGTCTTGTCTGATCTCAGGTCCAAGGTTTTGATTGGTTTTTCCTGCTGTGGCAGCAGGCGGAGTGCCCGGTGATATGGGAGACGACAGCCAGTATGTGAGCGTGAGCCACCTACCATGCTGGCGCCCCGATCGAATGGGGTCCCGCCGCGAGCCCTGCGCTTCAGCCGACCCGCTCTTCCTCGATTAAAAGGTGAGCGAGACGGCCACATCCGTCCAAACCGCTTTCAGCCAGGAAAGGGTGGGCGAGGGGGTGAGCGGACGCTGAGACAGGCATGCCCTTAGCCGAGGCCGTGGGCGCAATATGCGTTCAAAGATTCGATGATTCACGGAATTCTGCAATTCACACTACGTATCGCATTTC
+
HIHIH1<GFHIIGGHIIIHHHEHIII?G@EHHHH?GHIIIIFHIIHIIHIIDHHHHIGHHHHC@EGHHHIHEEDHHGHHHGCECDCHHHIIIHIIIIEE<CC/DFHEDCHGII?FH<EEDHGEEHIEHIIIIHGH?DGDH<EC<D/:::/DHHIGHIGHDHIHIECHEHEG@HHH@HE/HHF<?DD?HECHEHHEHE8AA.B.7B@HHEBEAGB<DHGB.F67=@E?.?=AA7:E?@B.@@HEH?F.EGHHD.HHGHHHDGCIIHIIHHHDHHEEHIIGD1EHIHHEIHEEF<?IIIIIHHHHHHEHHDHC@@HIIIHHIIHIIIHEIHIGIHIHGHGHIHIHHHHHHHHEIHHHHHHF1CHFCG/0HGHHHGDGIH
@HISEQ:711:H5NNWBCX2:2:1101:10357:9308:ATCTCGTA
TTAAGTTCAGCGGGTAATCCTGCCTGATCTGAGGTCTAAATTAAAGTTGACTACAATAGTTGGAAGCTTCTACTGGTTCTAGTACGGCCACCAATAAAGGTGTCCTCAGCGAATAGTCTATTACACTGAGTCAATCCGAATTCGAATTAGAGATGCTAATGTATTACGAACGAGCTAGTCAGACTAGCAACGCTCAAAATCCAAACACCAACGCAGTCTACTAGAAACTGGTGGGTTGAAGAGTTCATGACACTCAAACAGGCATGCTCCCCGGAATACCAGGGAGCGCAAGGTGCGTTCAAAGATTCGATGATTCACTGAATTCTGCAATTCACATTACTTATCACATTTC
+
IHHIGHHIIIIIEHHHHIIIHHIIIGHCHHHGE@HEHIIGEFEHGHHHIHIHHHEHHHIIIIGHGHIC<DGH?@HGHEHIIGHIIHDDHHHIGHHIGGH?GHIHHIIIIIIIHDHHHEHIFHHHIIDFEHCFHEHHHFEGHHIICE@HIIHHHIEHHIHHHIHFHFHGHHHHHGIIIIFHHHHHHHIHIHHHIIHHHIIGHHGGHFIIHIIIIIIHH@HIHHHHHEDHIHGIHIHHHHHHIIHHHGHGHHHGHCHIHHIHHHHHHGDHDHGHHHEHHHHEHHDDIHHHHGHGIIHHCHH?IHHHFHHIHIHIIIHHEIIIGGIIIIGHIIIIHHIIGIIHIIHHIHHGCIII
@HISEQ:711:H5NNWBCX2:2:1101:11786:9251:ATCTCGTA
TTAAGTTCAGCGGGTGGTCTTGTCTGATCTCAGGTCCAAGGTTTTGATTGGTTTTTCCTGCTGTGGCAGCAGGCGGAGCGCCCGGTGATACGGGAGACGACAGCCAGTATGTGAGCGTGAGCCACCTACCATGCTGGCGCCCCGATCGAATGGGGTCCCGCCGCGAGCCCTGCGCTTCAGCCGACCCGCTCTTCCTCGATTAAAAGGTGAGCGAGACGGCCACATCCGTCCAAACCGCTTTCAACCAGGAAAGGGTGGGCGAGGGGGTGAGCGGACGCTGAGACAGGCATGCCCTTAGCCGAGGCCGTGGGCGCAATATGCGTTCAAAGATTCGATGATTCACGGAATTCTGCAATTCACACTACGTATCGCATTTC
+
IIIIIHCHHHIHIHIHIGHHHHHIIIIIGIIHECEEGEHHH<<<CGHGHHH<EEHHHHIGHIEHEDDE@GHHHIGDFHHHGHDHGHHCCFEHDDF<D@@CHDDHGHHEDCCHIFHFHDHHHGE?G=EGHHHHGIIHHHIIIDHHHDHIHEGHHHH/D/DCDHHHGFEEHHGEFCHFAGCHHIH-HDHGHHDHE?G@BHF.HHECHGB-EH?EHDHIIHCFCFCBFDDHA=CIIHHE?GB8...8B.8HF.??HIIHHHCCC-DHHFF<DGIIIHHDIHGHGCDFE?HHFHGFHHIIHIHEHHDD<<HHEHIHHFIHIIGIIIHHEHHHE?IIHEEIHGHGHHHIIIIIIHHFIIIHHHHGDHHDIIIIIHFHHDHHI
@HISEQ:711:H5NNWBCX2:2:1101:12468:9293:ATCTCGTA
TTAAGTTCAGCGGGTATCCTTACCTGATCCGAGGTTAAATCTTAGGTTTTTAGGCCCAAATCAACAATCGACAGAATGCCGGCTGAGCCACTAAAGCGTGTGACAGAGCTCCATACGCTCGGGCATCAAGACTCGACATCGCCACTGCATTTCAAGCCTGTCCATGAAAAGAACAATTGGCTCAACAACCAAGCTGCGCTTGAAGGTGGTAATGACGCTCGGACAGGCATGCCCTCCGGAATACCAGAGGGCGCAATATGCGTTCAAAGATTCGATGATTCACGGAATTCTGCAATTCACATTACTTATCGCATTTC
+
HHIIIHHHIHIIHHHHIIIIHIIIIIIIIGHGIHHHIIHHHHHIIIIHHHHHIGGIIIIIGIIIHHIIGIHHIHIIIHIIIIIIIIHIIGIIFEHHIHHHHHHIIHIHHHHIIHHIHIHIIHIIIIIIIHIIGIIHHHHIIIHIIHHHHHHIIIGHEHHHGHIIHHIIIIHIIIIHHHIIHHHIHIIIIIIHIIIHHHFIIIIIIIIHHIHIIHHIIIIIHHCHIHHHGHGDIHHCIIIGIHHIHFHDCHDCIHGIHHDHEIHIGIIHIHIHGHHIIGIIGIIGIIIIHGIHIIIIIIIHFIHHHHCIIIIHEIIII
@HISEQ:711:H5NNWBCX2:2:1101:14980:9286:ATCTCGTA
TTAAGTTCAGCGGGTAGTCTTACTTGATTTGAGATCGAGTTTAACAAGAATCGTTGCCGACCCTTGTGAAATCCTGCATCAGTCAGCCAATACGGTCAAACTCCCTTTATGTTAGCTGCAGCAAAAGTAATAATCCGTTTGACGGGACTAAATGAATATGCTTTTAGCTCAGGAGAATGTCCAGCTGCACCTGCATTTCAAGCAACCCGCCACCGATCTCAAAAAGATTGGTGTTGGGATTGCTCAAGTCCAAAGCTTTTCGATTAAAAAATCCAAAAGCTTTGAGGTGTTTACTGATACTCAAACAAGCATGCTCTTCGGAATACCAAAGAGCGCAATATGCGTTCAAAGATTCGATGATTCACTGAATTCTGCAATTCACATTACGTATCGCATTTC
+
GHIIGHIIIHHIIGHIIIHIIHIHHHHHGIH??GHFHGHIIIII?HHHIIHFHIHCCEHHHIIE@GGH1GHIGHIHIHIICCHIIIGHICHIGHH1EHHGHHIGIGIIIIHHIGI?G?FHIEGEHIGHHEEHIIIIEHFFHHIDCHGCHHIHIIIIIII/GG.CGHEFHGHHHII?FHIEHEHFHHHIIEGHIIIHEFB@FHDGHHHIHHHHH@ACC6-HIHEFHG?B@=A-GAFCCGHECEFHIHIIIHIHHG?GC/?IHHEHHCIIIGIHHHHC@F?G0HHEHH@?IIHIIIHHHHIIIIIIHIIIIIIHGHHDIIIHEIIHIHHHEHEHDEEFGHHGIHHHGIIHIIIHHHHGIHG<IHHIIIIIIIHGHHEH?HGIIIIIIHIGIHHHIHHHIIH
@HISEQ:711:H5NNWBCX2:2:1101:14856:9338:ATCTCGTA
TTAAGTTCAGCGGGTGGTCTTGTCTGATCTCAGGTCCAAGGTTTTGATTGGTTTTTCCTGCTGTGGCAGCAGGCGGAGCGCCCGGTGATATGGGAGACGACAGCCAGTATGTGAGCGTGAGCCACCTACCATGCTGGCGCCCCGATCGAATGGGGTCCCGCCGCGAGCCCTGCGCTTCAGCCGACCCGCTCTTCCTCGATTAAAAGGTGAGCGAGACGGCCACATCCGTCCAAACCGCTTTCAACCAGGAAAGGGTGGGCGAGGGGGTGAGCGGACGCTGAGACAGGCATGCCCTTAGCCGAGGCCGTGGGCGCAATATGCGTTCAAAGATTCGATGATTCACGGAATTCTGCAATTCACACTACGTATCGCATTTC
+
IGHIGHEHHIHHIHHHEHHII?GHFHIIIIIIHGCGEHIIGHHHIIIIIIIEEHIGFHHEHGHIIHHIHHHEEHHHGHDDHHHHIHDHHIIIIHG1EHIIHIIIIIEGC?HHIHIIC?0GEHIEFGHHEHGHHFHHHHIHIIIHCHHIIEHHIEHHHCH//DHIHIIIGHDFHHHHGEEHHHHHHDHCCHHHHIHHHHHEBBHHEHEHIGFGIHHIIHHHAB?@@<HGA8-G<HDHFHGEBE8BHGEG@CF.HIIHHCHIHIIIHIIHIIHIIIIIIIIIHHIIIIIIIHHEEIIIHHHIIIIIHHEHEIIGHIIHHHHIHIIHEIHHIHHIIHHEIHHIIHIIHHIHGIIHIIIHHIIIHGHHHIIIIIIIIHIHI
@HISEQ:711:H5NNWBCX2:2:1101:15342:9487:ATCTCGTA
TTAAGTTCAGCGGGTAGTCTTACTTGATTTGAGATCGAGTTTAACAAGAATCGTTGCCGACCCTTGTAAAATCCTGCATCAGTCAGCCAATACGGTCAAACTCCCTTTATGTTAGCTGCAGCAAAAGTAATAATCCGTTTGACGGGACTAAATGAATATGCTTTTAGCTCAGGAGAAAGTCCAGCTGCACCTGCATTTCAAGCAACCCGCCGCCGATCTGAAAAAGATTGGCGTTGGGATTGCTCAAGTCCAAAGCTTTCAAAAAAAATCCAAAAGCTTTGAGGTGTTTACTGATACTCAAACAAGCATGCTCTTCGGAATACCAAAGAGCGCAATATGCGTTCAAAGATTCGATGATTCACTGAATTCTGCAATTCACATTACGTATCGCATTTC
+
IIIIIHHHIIIIGHIIGDFHIIIIIIGHHIIIGGHIEHHHIIIIIIIIIIIIIIIHIIHHIIIIIIIHHHIIHIHIIHIIIIIHIHIHIIHHIIHFEGHIIIIIHIIIIIIIIIEHIEGHHIIFGHHHHHIIIIHHHHHIIHIECHIIHIIGIHHIIIIEHHHIIIHHHIH;FHEHHHHIIHIHHHIIIEHFCFHIHIGIHHHHHCHGHIHDHIHIHHHH?HGIIIHHE?>-G?HGHIIIIHEIHEHHGHHIIIIFHEFHIHHIIIIHHIIIHGIIIIIIHIIHHIIIIIGIIIHHEHHIHHIHHIIIIIIIIIIIGIIIHHGIIHHHHHFIIHHGFCIIIIIHIIIIIIIHHHGHFHHHHHIHHIIIIGHIIHIIHEIIIHHHIIIIHHIHHIHI
@HISEQ:711:H5NNWBCX2:2:1101:16081:9370:ATCTCGTA
TTAAGTTCAGCGGGTATTCCTACCTGATCCGAGGTCAAATTTGATAATTGCAAAAGATCGACAGAATGCCGGCTGGGCCACAAAAGCGTGTGACAGAGCTCCATACACTCGGGCACCAACTCGGCATCGCCACTGCATTTCAAGCCTGTCCTTTTTTTTTAAAATATCTGAAAAAGGACAATTTGGCTCAACAACCAAGCTGTGCTTGAGGGGTAGTAATGACGCTCGGACAGGCATGCCCTCCGGAATACCAGAGGGCGCAATATGCGTTCAAAGATTCGATGATTCACGGAATTCTGCAATTCACATTACTTATCGCATTTC
+
HHGEC<DEHHFHHGHDIIIHIIIIHI11EC1@FHHEGHHGEHHEHFHG?GCHIIIHHIHGHC=?GCEDCC<</CCEHHIGHHHIIHHHECHIGIH<GH??EHCG?1DCC@@CDE@GHFEHCEHGEHHHFHGHHFCHCHHIHIHG?HHHHHCGHIFHHIGHHGH@GHHHCHHHHHHHHHIGHHFGHHHGHHGDE?HHHHIHHCCHHEHFHEHHFHHD0EHHIHDHHHDG?IHHEEHGHHCHHHDE?EHHHHHCHEHC=DHEHHHHCHCHGH?HFHHHEIHHFHIHFHIHHHHGIIIHEHEHHFC?IIHEHHGHGCDEG?HHDDCG
@HISEQ:711:H5NNWBCX2:2:1101:20933:9372:ATCTCGTA
TTAAGTTCAGCGGGTGGTCTTGTCTGATCTCAGGTCCAAGGTTTTGATTGGTTTTTCCTGCTGTGGCAGCAGCCGGAGCGCCCGGTGATACGGGCGACGACAGCCGGTATGTGAGCGTGCGCCACCTACCATGCTGGCGCCCCGAGCGACTGGGGTCCCCCCGCGAGCCCGGCGCTTCAGCCGACCCGCTCTTCCTCGATTAAAAGGTGAGCGAGACGGCCACATCCGTCCAAACCGCTTGCAACCAGGAAAGGGTGGGCGAGGGGGTGAGCGGACGCTGAGACAGGCATGCCCTTAGCCGAGGCCGTGGGCGCAATATGCGTTCAAAGATTCGATGATTCACGGAATTCTGCAATTCACACTACGTATCGCATTTC
+
FH?GHCFFHE?CHHHDCCF?GEHHF1<@G1<@FCCCDEHHH<1<1<E?CHIEHIHEHEH?FHGHGEH?CCE11</</<C?ED/</<<111110<//<//<<//<</<//=C1=0C0D<00</DC0D0DG?D0FC0F00/=DDEE////:/:DGHD//:://::/-:/D:;-:8?<EF:;HHC7???<?G@@F>>;AGFCGH?F6@@8,8-H?HF??CGF.B:-7-E?6.HB7-.7.BEF;.B.;;.8G:8F8ED88DEC<<-IIIHHCHCIIIH@EHHHDFGF1HDCC1HGEC1C<?E00GIIHCEE@CHGEECCF=IHGFF@@@FE@EFHHHGCG<1@@C<@HEG@HECHD<1GIIHEHGIIHHD=ECHHEHHHII
@HISEQ:711:H5NNWBCX2:2:1101:21008:9314:ATCTCGTA
TTAAGTTCAGCGGGTCTTCCTACCTGATCCGAGGTCAACCTTGGGTAAATAAGGCTTTTTAACGGCCGGAACCCGCAGCACGCCCTGAGCGAGATGTATTACTACGCTCGGAGTGACTAGCGAGCCCGCCACTGGTTTTCAGGGCCTGCGGCAGCCGCAGGTCCCCAACACAAGCCGGGGGCTTGATGGTTGAAATGACGCTCGAACAGGCATGCCCGCCAGAATACTGGCGGGCGCAATGTGCGTTCAAAGATTCGATGATTCACTGAATTCTGCAATTCACATTACTTATCGCATTTC
+
IIIIIHIIHHHIICCHCHIHIHIIIIHGHHIHIIIIIIIIHHGHIHHHGCGHIIHEFIIHIHHHHIIH<FHHHIHIIHIIHHHHHIHIIIIIHHEHIIG?HHHIIHIEEHGHGDHHHHHFFHHIIIIHIIHIEGFGHHHIIHHHHHCHHHHCCHCFHHHHH@HIHHHDHHHIIHHHHHIHHHIHHHFHHIIIFGEEIIFIHGHHCHGIIIIHHIHEHHIIIIIHHHHIHHECIIIHHFCEEDEEE?HFHHGC?IHHHEIHHIIHEIHIHHIIHIHIHHIIIIIHIIIHHHCHIIHIIHHG
@HISEQ:711:H5NNWBCX2:2:1101:6205:9668:ATCTCGTA
TTAAGTTCAGCGGGTATCCCTACCTGATCCGAGGTCAACCTGAAAAAAATTGGGGGTTGCTGGCAAGCACACGACCGGACCTCCAGAGCGAGAAGAATTACTACGCTCGGAGCCGGACGGCACCGCCACTGACTTTAGGGCCCGCCGGGGCGGCGGGGCCCAACACCAAGCTGAGCTTGAGGGTTGTAATGACGCTCGGACAGGCATGCCCCCCGGAATACCAGGGGGCGCAATGTGCGTTCAAAGATTCGATGATTCACTGAATTCTGCAATTCACATTACTTATCGCATTTC
+
GG?EHH1<FHCEDGIDHEHHHHH?GEHIHHIH<CHH1FG?1DGFFHCE/F<C?CCH/<EHHGIDFH?EDGHIIDEDEHHHHHFCGHIHGD?CEHHHIHGHD?GHHHCEHHHHDHHI?EFCH/DEHDHBEFGFHHGHHHHHFHDE<EHCHHDHECHHFFDDHEAD/GA/IHHGGBFIIIHFHEE:EHD@H@D/IHHIIICFE?@?FHHHGFGIIIIIIHEEHIHE<<0IHHHIHHIHHHHF?1HHCCEHHHHCHHGHIIHECH?EFHIHGHHGC<CHC@D1H@ECCDHHFHIIGI
@HISEQ:711:H5NNWBCX2:2:1101:9864:9541:ATCTCGTA
TTAAGTTCAGCGGGTATTCCTACCTGATCCGAGGTCAACATTCAGAAGTTGGGGTTTAACGGCGTGGCCGCGACGATTACCAGTAACGAGGGTTTTACTACTACGCTATGGAAGCTCGACGTGACCGCCAATCAATTTGAGGAACGCGAATTAACGCGAGTCCCAACACCAAGCTGTGCTTGAGGGTTGAAATGACGCTCGAACAGGCATGCCCGCCAGAATACTGGCGGGCGCAATGTGCGTTCAAAGATTCGATGATTCACTGAATTCTGCAATTCACATTACTTATCGCATTTT
+
HIHHE<FHHHHHHHHIIIIIIIIGFHFHHHHHIIIIIIIFEFGHIHIG<F@?DHDCHFHIHCDHHCDHCFHDHHIIIIIHIIIHIIIIIIGHHHHHIIHHIHDFEHCGHIIIHHHHIIHHEHHHHHHDIIIHFHG?HDHHHGGHHEHHHHG@HHHHEGDHHDEHIGHHIIIIHHHIIHIHIHHIIIHHHHHHHHHIC=HHCIHIHHHHHHIIHHIIIHHEHHHDGGHDCHHEHCIIHHFHIHFHCHIIIIIIIIHHIIIHHHGIHEHIIHIHEEHHEHIHHGHIIIHGIIIIHFIII
@HISEQ:711:H5NNWBCX2:2:1101:10842:9597:ATCTCGTA
TTAAGTTCAGCGGGTATCCCTACCTGATCCGAGGTCAAAAGTTGAAAAAAAGGCTTAGTGGATGCTAGACCTTTGCTGATAGAGAGTGCGACTTGTGCTGCGCTCCGAAACCAGTAGGCCGGCTGCCAATTACTTTAAGGCGAGTCTCCAGCAAAGCTAGAGACAAGACGCCCAACACCAAGCAAAGCTTGAGGGTACAAATGACGCTCGAACAGGCATGCCCTTTGGAATACCAAAGGGCGCAATGTGCGTTCAAAGATTCGATGATTCACTGAATTCTGCAATTCACACTACTTATCGCATTTC
+
EHHFHFHIIIGIEHHGHHHHIIHHIGGHHHIIIHDGHGHCHHHHEHHHIIIIGFGHIHHI<@GHIIHHHEEHCHEFHHHIHGEEHHHGFHHHHHHHHGGGGHGHHIGHHHHIICGHGFCHHIGCHEHHHHEHHHIHHGGGFDF8:DGHIIHHHHGD?GHIGHFHHIIGIGHHHIIIHHHHGHHFFACFHHEFGIIHHHHIHGCHHICHHHHHIIHEHCHHCIHEHHFF<F<<<11HHEHIHHHHHC<CHHHHHFHHHGCEHIHEIHIIIIHHHHGDIIIHGGHEHIIHFFHHHHHHGFHGIIHGHH
@HISEQ:711:H5NNWBCX2:2:1101:15011:9706:ATCTCGTA
TTAAGTTCAGCGGGTAATCTTGCCTGAGCTCAGGTCGAGAACAAAAGAAGCACGCGCTCGGTGAGGAGCGCGCACAGTTCCTGGTTTGAGGGCTGCGCGCATACACCCAAGCCAACAGTAAGATATTGATAGCAAGCATGAAGCTGCCTACCCAACTGCGGCCCATAAACGGGTCCATGCATCAACCTCTGTTCTTCAGCAGACCCAGGTGACAGAGCTATAAATAACCCACACCTGGGAAAGCCAGATCCGCTGTGACAACAAGCATAAATGTTTGTTGGTATAGCGATGTTAACCCGACGCTGAGGCAGACATGCTCTTGGCCGAAGCCTCGAGCGCAATATGCGTTCAAAGATTCGATGGTTCACGGTTTTCTGCAATTCACACTACGTATCGCATTTC
+
EHHHIICHIIHHCHHHIIIIFHHIHHIHGIIIHHEGHDHIHIIIICHHIFCHHIIIGIIHIIII1CEECCHHIHIHFHHFHHIGIHIHHHHIIHIEHIDCCHIGIHIIIIEHHIHHIIIGIIEHIIHIIIIIIIHIHIHEEHHGHGHHHHIIIHEDHDEHDHHIIIHEHHAEG?HGHHHIIHHHH?GGHEFFHIIHIIGHHHIIIHHHHEFHH-GHF@@F8--EEE>@HG88.@.A.8.?G7.?HHH?C?6.EHEGBFFAF@CE?@F:..:8..@@.HECCHEEG@D<HEC/?GFCC/<@?EHGD0@1EGC1D<1HFHEHHGHEDGHHHGHHIHGGHG?IHHHGHHHHH?IHIIIHIHIIHHCFHD<ECIHE@CEHDIIIIHG?HGIHHIGIHDHCHEIHE<
@HISEQ:711:H5NNWBCX2:2:1101:5718:9948:ATCTCGTA
TTAAGTTCAGCGGGTATCCCTACCTGATCCGAGGTCAACCTGAAAAAAATTGGGGGTTGATGGCAAGCACACGACCGGACCTCCAGAGCGAGAAGAATTACTACGCTCGGAGCCGGACGGCACCGCCACTGACTTTAGGGCCCGCCGGGGCGGCGGGGCCCAACACCAAGCTGAGCTTGAGGGTTGTAATGACGCTCGGACAGGCATGCCCCCCGGAATACCAGGGGGCGCAATGTGCGTTCAAAGATTCGATGATTCACTGAATTCTGCAATTCACATTACTTATCGCATTTC
+
HHHGHGHHIHGHIGHIHHIHIIIIIIGECEHHIHCFEEHIIIIIGFEHHHHHIIIHHIIIIIHHIIHHEHHICHIIHHHIHHFIIHHIFIHHHHHHIIGIIGIIHIFHHGIDCHIGCHHHIHGIIHGGHIHHHIIHHHHHEHHHIHIDHDHIGIIGIIIIIHHH@GGHHCHHG?GEG?EEHIIHIHIHHEHHHHDHIHHHHHHGIIHGIHIIHIHIHHEHHECHDC0CHHHHIHCHFHHHHHHEHCGIHIHHGIIHHHHIHEEDFHHIHHGIHHHIGIIIHIIIIIHGIHHHIH
@HISEQ:711:H5NNWBCX2:2:1101:10215:9784:ATCTCGTA
TTAAGTTCAGCGGGTGGTCTTGTCTGATCTCAGGTCCAAGGTTTTGATTGGTTTTTCCTGCTGTGGCAGCAGGCGGAGCGCCCGGTGATATGGGAGACGACAGCCAGTATGTGAGCGTGAGCCACCTACCATGCTGGCGCCCCGATCGAATGGGGTCCCGCCGCGAGCCCTGCGCTTCAGCCGACCCGCTCTTCCTCGATTAAAAGGTGAGCGAGACGGCCACATCCGTCCAAACCGCTTTCAACCAGGAAAGGGTGGGCGAGGGGGTGAGCGGACGCTGAGACAGGCATGCCCTTAGCCGAGGCCGTGGGCGCAATATGCGTTCAAAGATTCGATGATTCACGGAATTCTGCAATTCACACTACGTATCGCATTTC
+
HGIIHHHIHHIIFHDEHIFHIGHHGHHHIIGHIIHHIIIIIHHHHHEHHGGCHHIHGHHIIIGIIFHHHHHEHHHHDHHIGHIHHIIHIGHIIIFECEH/?EDHHHFFEGHC?HEHHHHGHHIIIIFHIIIIGHHHHIIGGIHIGEDHH?GHFGHEEHHHIIHHG?EHHHHIGDH:@./HDHHHHHH@GFCEEEHAHHGHHGFEHIIHEHHHDCDDHHF7.G?A-CEEFA@G<HDHB..BF..FGEFHC...IGIHCHIIIHDDHIIIHDH<IIHHIHIIIFHHEIHHHHECHHIIIHHHGDHHDHIHFHHHHIIIIIIIGIIIGIIHHHHH?EFHHHIIIIHHEHHIHGHFGIIIGIHHEHGHIIGIIHIIHHIII
@HISEQ:711:H5NNWBCX2:2:1101:19307:9828:ATCTCGTA
TTAAGTTCAGCGGGTATTCCTACCTGATCCGAGGTCAAAAGTTGAAAAAAAGGCTTAATGGATGCTAGACCTTTGCTGATAGAGAGTGCGACTTGTGCTGCGCTCCGAAACCAGTAGGCCGGCTGCCAATTACTTTAAGGCGAGTCTCCAGCAAAGCTAGAGACAAGACGCCCAACACCAAGCAAAGCTTGAGGGTACAAATGACGCTCGAACAGGCATGCCCTTTGGAATACCAAAGGGCGCAATGTGCGTTCAAAGATTCGATGATTCACTGAATTCTGCAATTCACACTACTTATCGCATTTC
+
GFFHHHEHIIFHHCHDHHECHIGHH<1GG?GFHII?GFHHEFH?FHHHHEDHGF?HGCHEHHIHHIHHEHHIIIIIIIGHHIIHH=GHHIIHHHEHIIGIHIIIHIHGHDHIIIGIHIGHIIEHIHIIHIHHHIIHIIGHHIHHIHHIIIIIIIIIIHIHIIIIIHHIHEEIIIIIIIIIIIIHHIIIGIIIIIIHIIIHIIHIHIHHHIHIIIHGHIIHCEFHGIIIIIIIGHIHHDIIHEGIHHFHHHHIHIIIIHHHHIHHIIHIIHIIIIIHIIGIIIIHIIIIIIIIIIIIIHIIIHHIII
@HISEQ:711:H5NNWBCX2:2:1101:3029:10144:ATCTCGTA
TTAAGTTCAGCGGGTATTCCTACCTGATCCGAGGTCAACATTTCAGAAAGTTGGGTGTTTTACGGCAATGGACGCGCCGCGCTCCCGATGCGAGTGTGCAAACTACTGCGCAGGAGAGGCTGCGGCGAGACCGCCACTGTATTTCGGGGCCGGCCCCGTAAAGGGCCGATCCCCAACGCCGACCCCCCGGAGGGGTTCGAGGGTTGAAATGACGCTCGGACAGGCATGCCCGCCAGAATACTGGCGGGCGCAATGTGCGTTCAAAGATTCGATGATTCACTGAATTCTGCAATTCACATTACTTATCGCATTTC
+
HHHIIGHIIIIHIIIIHIHIIHHHIHHIIHHHDHIIIGHHHHHIIGIIIIIHGHDHHHIIIFHIGHGHDEHHIIGDHHIIGIHHGGIIIHFHHHCHG@?FEC@@HHIHFHHIIIHIHHHIIIGGEHHHDDIHHIGFGHHHHIEHIIHE?HHGHIGFEHGHHHHIHHHHHEIIIIHHHDHHIGHHHHIIIHHHHIIIIIIHHFIIHHHHIHIIIHIIIHHHIIIIIIHIIHIHIHHIIIIIIIIHIIIHIIHECE<<IIIHEIHIIHIIHHIIHIIIIFIIIIGIHGIIIIGIIIIIIIIIIIIIGHHHIHGIII
@HISEQ:711:H5NNWBCX2:2:1101:3887:10171:ATCTCGTA
TTAAGTTCAGCGGGTGGTCTTGTCTGATCTCAGGTCCAAGGTTTTGATTGGTTTTTCCTGCTGTGGCAGCAGGCGGAGCGCCCGGTGATACGGGAGACGACAGCCAGTATGTGAGCGTGAGCCACCTACCATGCTGGCGCCCCGATCGTATGGGGTCCCGCCGCGAGCCCTGCGCTTCAGCCGACCCGCTCTTCCTCGATTAAAAGGTGAGCGAGACGGCCACATCCGTCCAAACCGCTTTCAACCAGGAAAGGGTGGGCGAGGGGGTGAGCGGACGCTGAGACAGGCATGCCCTTAGCCGAGGCCGTGGGCGCAATATGCGTTCAAAGATTCGATGATTCACGGAATTCTGCAATTCACACTACGTATCGCATTTC
+
HEEE1<DG<CEED<//<<CHCGHE@FHEHHHEHH11DFCGCC<11CGHIHC<GEEEGEHIHI1F@@HICHHEHCDC<CDHE<EDDHGHII?EHDE/DHIHHHHCHHIHFCHH?HHHIHGGHIGHHHHHI@@HHIE0=EHHCCE<?/D?/:DF@HHHEDGDH?HCHCE5?AEECHCD8A/GHFHC>??6??FGGDHFHGGEFEB8BG658-EBB8???@CA9.?78,DHEEA=?8778.?GHB.A@EC..;.C8HEHD-CCEDE?CHF/HGC<HE<?@EECHHGHHFEEGED1CEC@@EDFHGC///GC/EDHE@HHHE?FHGFDGFIHIIHHGCHIIHHHEEGCF<EHGGEIHG@?HHHHHHHGG<HG=GGIHDIII
@HISEQ:711:H5NNWBCX2:2:1101:4039:10044:ATCTCGTA
TTAAGTTCAGCGGGTGGTCTTGTCTGATCTCAGGTCCAAGGTTTTGATTGGTTTTTCCTGCTGTGGCAGCAGGCGGAGCGCCCGGTGATATGGGAGACGACAGCCAGTATGTGAGCGTGAGCCACCTACCATGCTGGCGCCCCGATCGAATGGGGTCCCGCCGCGAGCCCTGCGCTTCAGCCGACCCGCTCTTCCTCGATTAAAAGGTGAGCGAGACGGCCACATCCGTCCAAACCGCTTTCAACCAGGAAAGGGTGGGCGAGGGGGTGAGCGGACGCTGAGACAGGCATGCCCTTAGCCGAGGCCGTGGGCGCAATATGCGTTCAAAGATTCGATGATTCACGGAATTCTGCAATTCACACTACGTATCGCATTTC
+
HFHHIIIHIH?EHHIGHHIHFFHHIEGCEHGEEHHHHIHIHIECHHHFHHHHHHHIHIIGEHHIIIIGCHHCGHHCEIDHIIIIGIIEHIHHIGHHFHCHHHHGIIHIIIGIEHIHHFC=GEGHIHHHIGHIIIIGFFHGIIIICCDHGHHE?CE/EHEH<DECDHHIDEEGHHF88EHHHHCDDDHHFDDFHHIHHGHEG?HGHFFHG5-AECH7,HHEEF7.E?HHHDHHEECHHEEHHHF.FGHGGCD?GIIGHHHDE?IHHHHCHHHHHIHIIFGHFECGIHF?HHFHEIHHHIHHIHHEECEFEHCDHIIHHHIIIHEHHIHHHIIIIIHIHEHECGCHHHFGIHHEHGIHEIHHEHHGIIIHEG?IIIIIG
@HISEQ:711:H5NNWBCX2:2:1101:5125:10205:ATCTCGTA
TTAAGTTCAGCGGGTATTCCTACCTGATCCGAGGTCAACCTTGTGAGAGGTGGGGGTTTTACGGCAGGTGCACGCGCAGCTCCCAGAGCGAGATGTATGTTACTACGCTCGGTACTGCAGCGAGACCGCCACTGTCTTTAAGGGCCCGCGGCAGCCGCGGGTCCCCAACACAAGCGCTGGGCTTGATGGTTGAAATGACGCTCGAACAGGCATGCCCGCCAGAATACTGGCGGGCGCAATGTGCGTTCAAAGATTCGATGATTCACTGAATTCTGCAATTCACATTACTTATCGCATTTC
+
IIHIIIIIHIIIIHHIFIHIIIIIIHIIIIIIHIIHHIIIHHGHGHHFHHFHHIGIHHIHHIHIIIIIGHIIIIIIIGHIIIIIIHIIIIIIGHIIIIHGHHHIEHHIIICHHHHIIIIHHIIIHIIHIIIIHIHHHHHIHIHHHIIHIIIIIIIIIIIIHHHIHHHEHHIIIHIIIHIIIHHIIIIIHHIIIIHHHFIIIHIIHIIIIHHIIIHHHIHIIIIIIHIIIGHHIIHHIIIIHHIIIIIIIIIIIIIIIIIIIIIIIHIIIIIIIIIIIIIIIIIIIHIIGIHIIIIGIIII
@HISEQ:711:H5NNWBCX2:2:1101:9596:10151:ATCTCGTA
TTAAGTTCAGCGGGTATCCCTACCTAATCCGAGGTCAATCATTAAAAAATGGGGGGGTTTTGACGAGTATCCACCAGGACCCTATAGCGATGAAATTACTACGCTTAGAGCCTGACAGCACTGCCACTGATTTTAGAGGGTGCCTTTACAGCAGGCCTCAACACCAAGCCGAAGCTTGAGGGGTGATAATGACGCTCGAATAGGCATGCCCCTCGGAATACCAAGGGGCGCAATGTGCGTTCAAAGATTCGATGATTCACTGAATTCTGCAATTCACATTACTTATCGCATTTC
+
GIIIHHIIHHIIHHHHIIHIHIGIIIIHGHIIHDHCHFHGHIIIIHIIIIIGEHHGIHIHHEHFD1EECHHGGHGHHHHHHHFHE?=HH@EHEEH@DFHIHIHHHHIEHHGHHGGHIFHHHHIHIHHIIIIHIHGH@GIHIHFHHIIHIHHIHAFIHHHHHHIHIIIHHHHFEIHGIIIHHGGCHIHIHHHFHHEG?HHHIHHHIIHGIHHHHEHIIIIIIHH@ECEHDIIIHHHCEG?HHEHF?EH?GCHIGHIHIGIIIIIIIIHIHGGIIHIIHGHEEGIHHGE?IIIIIH
@HISEQ:711:H5NNWBCX2:2:1101:14953:10142:ATCTCGTA
TTAAGTTCAGCGGGTATTCCTACCTGATCCGAGGTCAACCTTGAGAAATAAGGGGGCGAAAACCAGGCCACACAACCACCAGATGCGTGCTGTTAAAAGCTCGTTGCATATAGAGTCTGTATGACACCGGTTATTGTCTTTTGGACCTGTCACCAGGTGACAAAGGGCCCAACAACAAGCCAGGCTTGATATTGTGATAATGACGCTCGAACAGGCATGCCCTTCGGAATACCAAAGGGCGCAATATGCGTTCAAAGATTCGATGACTCACTGAATTCTGCAATTCGCATTACTTATCGCATTTC
+
IIIIHHHIIIIHGHIIIIIIIIIHIIHHHIIHHHHFHIIHHIHIIIIIIEHHCEHIGDDCHIIIIHHICHIIIIIHHHHIIIIGHIIHHIHHHHHIIIIIHHIIGHIHHIIHIIIIIIIHIIIHGIIHIHGHIHIHIIIHIIHIHHGIIIIHHHIIHHHGHEGHIIHDFHIIIHHIHHHIIIIGHHIHHFIHEHHIHHHFHIFHHIIHFHHIIFGHIHHHEIIHHHGHHHHHEHGCCEHCHHHHIHDHIHGHFGEFHEIIHFHHHEHHHHHHGFHGHHIIIIIHHIHCGFFIHHGIIIHHIHEGI
@HISEQ:711:H5NNWBCX2:2:1101:16517:10212:ATCTCGTA
TTAAGTTCAGCGGGTATTCCTACCTGATCCGAGGTCAAACTTTCAGAAGTGGGGGGTTTAACGGCGTGGCCGCGCTGCGATCCAGTGCGAGTGTTGCTACTACGCAGAGGAAGCTACAGCGAGACCGCCACTAGATTTAGGGGACGGCGCGCCGCGAGGGCGCGCCGATCCCCAACACCAAGCCCGGGGGCTTGAGGGTTGAAATGACGCTCGAACAGGCATGCCCGCCAGAATACTGGCGGGCGCAATGTGCGTTCAAAGATTCGATGATTCACTGAATTCTGCAATTCACATTACTTATCGCATTTC
+
IHIIGEHIICGHIIIIIIIIIIIIIIIIIGIHIIHIIIIIIHIIHIIIIGEEHHGIHIHEHGHIIIIIHHIIIHIIIIGHIIIHIIIHIIIHIIIGEHIIIIIIIHIHIGIHFHEHHIIIIIIIIIIHIHIIGHIGHIHHHHHHHIHIIHD?EDDIIHHDHCHHIIIEHIIIGHGHIHHHHIIIIHIIHIEGIHHIIIIHIIHHHHHIIHHFHEHHHECHHHDGGIIIIIGIHHHIHIHDCGIIGIHIHDHIHHFHHHFHDGIIIHHIIHHHIIIIHHIIIHHIIGIHIHHIGHIIIHIIHHGIIIIII
@HISEQ:711:H5NNWBCX2:2:1101:17783:10018:ATCTCGTA
TTAAGTTCAGCGGGTGGTCTTGTCTGATCTCAGGTCCAAGGTTTTGATTGGTTTTTCCTGCTGTGGCAGCAGGCGGAGCGCCCGGTGATATGGGAGACGACAGCCAGTATGTGAGCGTGAGCCACCTACCATGCTGGCGCCCCGATCGAATGGGGTCCCGCCGCGAGCCCTGCGCTTCAGCTGACCCGCTCTTCCTCGATTAAAAGGTGAGCGAGACGGCCACATCCGTCCAAACCGCTTTCAACCAGGAAAGGGTGGGCGAGGGGGTGAGCGGACGCTGAGACAGGCATGCCCTTAGCCGAGGCCGTGGGCGCAATATGCGTTCAAAGATTCGATGATTCACGGAATTCTGCAATTCACACTACGTATCGCATTTC
+
IHIIIIIIIHHIIIIGIIIIIHIIIIIIIGHGHGIIEHGIIIHHHHHIIIIIHHIIHHHHHHFGFEHEEEHIEHIHCHHIHHHHIHIIIIIIGGHHHHHHHHHHIIHGHIHIHGFHIIHGF0<GHIIGIGCHHIHIIGIIIIIHCHHIGHFHHHI/:FHHIHDDHHGHCHEFEDGIEHFFH.CCGHHGE@EEEHFFHH9GHHCHFHHHFEEHHHDHHEFA?@DEDHHHCCEE-BE<EA?B?HFBIIHHD.E@EHHEHDC<IIHHEIIGHHHHGHHHIIIIIIIIHHGCHHHD1HHGIIIIHGHHHIGHEIIHHEHHHHH=EHG?IIIIHEIIIIHGHFIIIIIIGHIHIHHHHHHF?IHIHGFEHHEGFHHGCDHHH
@HISEQ:711:H5NNWBCX2:2:1101:18757:10107:ATCTCGTA
TTAAGTTCAGCGGGTATTCCTACCTGATCCGAGGTCAACACTTAGGTAAATGTATAACAAGACCGTCGTCCATCAGAGTCGTCCCAGATACATGCTTAGTAAAAAGCTCCTCGTACCCGGTTCCCTCTGGGGCGCCGTCACTATCTTTGAGACCAGTTGATAGGCAAAGCTATAACTAAAGTCCAACACCAAGCCAGGGCTTGAGGGGTGATAATGACGCTCGAACAGGCATGCCCTTCGGAATAACCAAGGGGCGCAATGTGCGTTCAAAGATTCGATGACTCACGGATTCTGCAATTCGCATTACTTATCGCATTTC
+
DHEH?DF@HHHIICCDH@HEICHIIH?<FC@H//DFHHGHEHIIIIEHHEGEHHIG@HHHICEECGE<<C<<@GHCEHIGDECG0F?<<<DCG?CFHI?GHH1C1@CDHEE@<CEH<G?@E?0CFFHHEEE/=DCEHHBDD@HFH@HHHHHEHCF6:?@9=AHIEFDGHIIHHEHGBFHF?FF.:D@CHHFB@?HHEHHG@/HHEFEG?GHHHHCHCHECHEHHIHEHFFHHHC/IH@CCEHHFEHEHHCCIHH@CEFC/HCGHGCGHIHEHHHHHHEHFFGHHHHGIIIIHGIHHIHCHIHEECIIIGHEFIFIIHCI
@HISEQ:711:H5NNWBCX2:2:1101:19826:10062:ATCTCGTA
TTAAGTTCAGCGGGTATCCTTACCTGATCCGAGGTTAAATCTTAGGTTTTTAGGCCCAAATCAACAATCGACAGAATGCCGGCTGAGCCACTAAAGCGTGTGACAGAGCTCCATACGCTCGGGCATCAAGACTCGACATCGCCACTGCATTTCAAGCCTGTCCATGAAAAGAACAATTGGCTCAACAACCAAGCTGCGCTTGAAGGTGGTAATGACGCTCGGACAGGCATGCCCTCCGGAATACCAGAGGGCGCAATATGCGTTCAAAGATTCGATGATTCACGGAATTCTGCAATTCACATTACTTATCGCATTTC
+
HHHHIICFEECHIHDDHIHGHCGCEFHIHHIGHI<FE<<FG?@EHIGH1<@G?DEFCH11CFFFHHEHD?@EHHIIHHGHDCHDHIHIHGHHEGFHHIHHHHHHIFHCCIHGHHHIHCCHHHCHHIIGIHHEHHHGDHHHGHGFHH8E@GHGHIB/:HC/DBBHHHHHHHICEHGAEFG.HG.FE.FEHHHF<HH?HIHHHGHHHHIHHHHIIHHIHH?<1HHIIHEGEGHHC<0<IHHFHF1@GEH?DIIHEGH@HG<HCHHEEHEIFIIGGFHHHIIHEIHEHHHHEHIHIIHECIIIHHGD<0HHGD1HHHHDH
@HISEQ:711:H5NNWBCX2:2:1101:20122:10135:ATCTCGTA
TTAAGTTCAGCGGGTGGTCTTGTCTGATCTCAGGTCCAAGGTTTTGATTGGTTTTTCCTGCTGTGGCAGCAGGCGGAGCGCCCGGTGATATGGGAGACGACAGCCAGTATGTGAGCGTGAGCCACCTACCATGCTGGCGCCCCGATCGAATGGGGTCCCGCCGCGAGCCCTGCGCTTCAGCCGACCCGCTCTTCCTCGATTAAAAGGTGAGCGAGACGGCCACATCCGTCCAAACCGCTTTCAACCAGGAAAGGGTGGGCGAGGGGGTGAGCGGACGCTGAGACAGGCATGCCCTTAGCCGAGGCCGTGGGCGCAATATGCGTTCAAAGATTCGATGATTCACGGAATTCTGCAATTCACACTACGTATCGCATTTC
+
IIIIIIIIGIHHICHHHHIHHHHGHFHHHHHHHHHHHHIHHCFCHIIHHHH@EHHI?FGDGHHIGFHIHHHHIIIC<HHHHIIIGHIHIIGHHEGHHHCHHHIIIIIIIIHIIGHHIIHGHDG0CECHCHCHHHHHHIIHHHIG<HHHIGHIIIHIID@DFEDCD<EHEHHIIHHD.DHHHHGDEHGGHH-BFHHHHHFHHHHFGHHIIGF?HFECDHHCGHDHHIHHGIHHEBIHGB.EHB.:F@HHHHGDHIIIIHDDHDHHHG?DHDHHHHG?GGIHHF<G?HHHHHGHHHHEHCGHIIIGIIHHE=HECHHHIIIIHIHE@FHGHFHHFIIHEHIIHHIIHHHIIIHIHIHGIIIHHEFHIIGIIHCHHHHHI
@HISEQ:711:H5NNWBCX2:2:1101:2685:10428:ATCTCGTA
TTAAGTTCAGCGGGTAATCCTACCTGATCCGAGGTCAACCATAGAAAATATTTGTGGTTGGCAGGCGTCACCTCCCCTTGCAGAACGAAATATTTTACTGCGCTCAAAGGTTTGGGTTCGCCGCCATTGATTTTCGGGCACCTCCGGTTGAGGAGGTCGCCCAATACCAAGCCGGGCTTGAGGGTTGAAATGACGCTCGAACAGGCATGCCCTCCGGAATACCAAAGGGCGCAATGTGCGTTCAAAGATTCGATGATTCACTGAATTCTGCAATTCACATTACTTATCGCATTTC
+
HIIIHHHIIIIIIIIIGIHHIIHIIIFHHHHHICHHGIIIIIIGEHCGHFCHHHEGHHFHIIIHGHHHHHHIIIHIIIIIIIHHIIIIIIIIHHIIEHFFIHHIIIHHHGBEHDEHIHHHIIHIHGHHHIHIIHGGIIIIGHHIIIIHDHHGHHFHHHIHFHIGEIHHCIHFHHGHHGHHHHIIGHEHHHIIHHHIIIIIIHHIHIIIIIHHHIHHHHEIIHEHCC<C<@?IH@ECC0EHHHIHEHFHEHFHHFGIGIIHHC?HHEHGIFCEDHHGIIHEHIIHIHIHGHHHHIH
@HISEQ:711:H5NNWBCX2:2:1101:3998:10302:ATCTCGTA
TTAAGTTCAGCGGGTATCCCTACCTGATCCGAGGTCAACCTGTGAAAGATTGGGGGTTGCTGGCTGGTGCCGCCCAGGACCCTATAGCGAGAAGATTTACTACGCTCAGAGCCCGGCCGGACCGCCACTGGTTTTGAGGCCCGCCCGGAGGCGGTGCCCAAGACCCCGCGAGCGGGATTGGTCATAATGACGCTCGAACAGGCATGCCCCGCGGAATACCACGGGGCGCAATGTGCGTTCAAAGATTCGATGATTCACTGAATTCTGCAATTCACATTACTTATCGCATTTC
+
IIIIHHIIHHHIGHHIIIIIIIIIIIIIIIIIHGCGHIGIIHHIHHHIIIIIIFDHIIIIHEEDHHGIEHHIIHIHHHIIIIEHIIEHIIIHIHIIHHHIHICHHIIHHHIIIHIIIIIIIIIIHIHHHHIIIIIHHHHFHIIIGIHHGCHHIIIIIHIIHIFGFHHIHIIGIGHHIHIHHHHHHGIHHHIHIIIIHGHIHHIHII<GHIHIHGIIIHGHIIHHHH=HHIHHFDIIIIIIIIHIIIIHIHIHHIIIHIIHIIHIIHIGIIIIIIHIGIIIIIIIIHIIIIHI
@HISEQ:711:H5NNWBCX2:2:1101:6064:10315:ATCTCGTA
TTAAGTTCAGCGGGTATCCCTACCTGATCCGAGGTCAACCTGTAAAAATTGGGGGTTGCTGGCAAGTAGACCTACCGGACCCAGACGCGAGGAGTATTACTACGCGTAGAGCCGACAGGCACCGCCACTGATTTTAGGAGCCGCGAAACCGCGAACCCCAATACCAAGCGAGAGCTTGAGTGGTTATAATGACGCTCGAACAGGCATGCCCTCCGGAATACCAGAGGGCGCAATGTGCGTTCAAAGATTCGATGATTCACTGAATTCTGCAATTCACATTACTTATCGCATTTC
+
II?CHHHHIGHIHHIIHIGIHGHIIHIGIHIHICHHIIHFHHHIIIIHGHIGGHHDHIIIIHHIIHEEEFHHHHHIHGGIIIIHIIIGIHHHEHE@HHHHHHHHHHHDHIIIHIIHDDECE?DEC<EHEHIHHHEHIIHIIGHHHHIHIIHHHIHHIIIHHHIIIHHIHHIHHHEEGHHEHFHHHHHHCGEHHHHHHGIIIHGCHHIHIIHHIIHIIIHHHIFFHEGHHGHHF??HGIIHHHCCHEHHHIIIIIIHFCHHIHIIHGHGHFFHHGHFIHHHIHDHEEHFIHHDIH
@HISEQ:711:H5NNWBCX2:2:1101:9599:10456:ATCTCGTA
TTAAGTTCAGCGGGTAGTCTTACCTGATCCGAGGTCGAACCTACGATGGAATGTTGACTTGTGAAGGCCAACCCAAAGTTTAGTTGGGGGGTAGGCTAATCGCTAATTGTTATGACGTTCAGAAGCACATTTTGCTGTGTCTTTGGTCAAACTACGACGCCAACAAGTTTAGATTCTTGAATTGCTAATAAAAGCATTTCAAAAAATCAACGCAAGGCAAAAAGGCCTTATGGTTTAAACGACGCTCGAACAGGTATGCCTCAAAGAATACTCTGAGGCGCAATGTGCGTTCAAAAATTCGATGATTCGCTGAATTCTGCAATTCACATTACTTATCGCATTTC
+
IHIIIIIIGEHHIIIIGIIIIEHHFHHHHHHIIIHHD<EGHHHGIHIIICCEHIHHFHHHIIIIIIHIFEHHHHHHFHICGHDCFHHGHHIIGEGHHHHFGHHFEGHIIGHGHCHHHGHHHGHH<FHHHIHHHIIIGIIHHICGHEHHHIHHHIFHED@F/@EHHHFGHHHHHHHHIHHGHHFIIIHHHFG.GA@FBA77IHIIHCHHHHHHHIHGGHHHHEHHHFHE?GHHEHHHEECHHH?=F1CHEDECEGHHIHHHGIHHEHHFHFEHHHGHCHEC?IHHHHIHFIHHEECHHHHGEGIHIHDDEHHEIIIHHHHFHHHGIIIHIIHHHCHHEHIHIIGI
@HISEQ:711:H5NNWBCX2:2:1101:10533:10267:ATCTCGTA
TTAAGTTCAGCGGGTATCCCTACCTGATCCGAGGTCAAAAACTTGGAGATGGGGGGGGGTTACGGCGGAAGCGCGCGCCGGACCACAACGAGATGTCAATACTACGCTTTGGCCCAGGGGCTCTTCGCCATTGGATTTCGCCGGGGATGCCCAATCGCATCCGAGGCACGACCAATCCTCGACAAAGTCTCGGACTGAGGTTTTTGATGACGCTCGAACAGGCATGCCTCCCGGAATACCAGGAGGCGCAATGTGCGTTCAAAGATTCGATGATTCACTGAATTCTGCAATTCACACTACTTATCGCATTTC
+
IGIIIHHIGHHIIGIIIIHIIIIIIGHIIIIHIIHHIHIIIGIIGHCG@CEHHIIIIIHIIHII=DHHIHHGHIHHIIIIICDEHIIHGHGHHHIIEGHIIIIIIIIIIIHHIIIHHIIHIIIIHHIIIHHIHHHHHHIHIIHHIIHHHIIIGIIHIIIIIIIIIHHEIIIIIIHIIIHIIIIIHIIIIIIIIHHHIHIIHIIIHIGIHIIIIIIIIHIIIIIIIIIIIIHHHHIIHHIIIHHFIIIIHIIIIHHGIHHHIIHHIIHIIIHIIIIIIIIIIIIIIIIIHGIHIIHIIIHHIHIHIIIIIIII
@HISEQ:711:H5NNWBCX2:2:1101:13969:10282:ATCTCGTA
TTAAGTTCAGCGGGTAGTCTTACTTGATTTGAGATCGAGTTTAACAAGAATCGTTGCCGACCCTTGTGAAATCCTGCATCAGTCAGCCAATACGGTCAAACTCCCTTTATGTTAGCTGCAGCAAAAGTAATAATCCGTTTGACGGGACTAAATGAATATGCTTTTAGCTCAGGAGAATGTCCAGCTGCACCTGCATTTCAAGCAACCCGCCACCGATCTCAAAAAGATTGGTGTTGGGATTGCTCAAGTCCAAAGCTTTTCGATTAAAAAATCCAAAAGCTTTGAGGTGTTTACTGATACTCAAACAAGCATGCTCTTCGGAATACCAAAGAGCGCAATATGCGTTCAAAGATTCGATGATTCACTGAATTCTGCAATTCACATTACGTATCGCATTTC
+
FHHHEDCFHHHHIHHHHIGIGHHIGGHEHHFHIGHHEGGCE@GHIGGHHIHIIIHHGHGFHDDGHHIEG??GGGEHHDEHGCEGECHEHHIEHG@<E@EHHIHHHEHFGCCGHGEHHHIEHFFHCCGGHFHHGHHE=CGHIIIC<CHHEHHFHCECH?/D/.DHIGEEHCHH..@A.FEHHH@EHHEGHFEHGFH?ECGHFGHHHDEHHHGHHE?DD--DHGHCHGA@ACHH@GEF?HH@F?GIHECHE<</G/FC-GHHHEFDHDHHCGIHHEHHHHFD0@IGIHFHHHIIIIIIIIIIHHGHGIIIHF?HHHIIHEFHIIHIFIIHEG<EHHHHHGIIHHGEHG?GCCCIGIHHHHHEHHCHHHGGIIIHFEHIHGIHHD1HEHHHIHGHCGHDIII
@HISEQ:711:H5NNWBCX2:2:1101:14395:10448:ATCTCGTA
TTAAGTTCAGCGGGTAGTCCTGCCTGATTTGAGGTCAGGGCGTTATTAAAAAAAAGAGTGATGAGGGACTGGGGCTTCTTAAACACACACCCCCCCGGACGACGCAAGACTTATCACGCGTCTTCGTTGGGGGGGACTCGAAACCCCTCGCCGATGAATTTGAAGACGAGCCTTCACCGACAAAGTGAAGGCAAGACCGTCCAAGTCCGAAAAGAGGTCCCCGAGGGGGCCCTTATCCGATGAGACTTCACGACACTCAAACAGGCATGCTCCTCGGAATGCCGAGGAGCGCAAGGTGCGTTCAAAGATTCGATGATTCACTGAATTCTGCAATTCACATTACGTTTCGCGCGTTC
+
IGIIIHHGIIIGIIHFHEHIIEEHFHHHFGHEHGHHIGFHHDHHEFHIIIIIHDHHHHIIGHHHIIIIGHGHHGHIHIGEHHFHIIIIIHGHGIIHHHCHHDHICH<DHHHHHHIHFHHHCCD?FHG00D<ECH<?HHFGHHHHGDHGHDDFCIIIHGEHHHIFHHGGHHHHGEHIIHHFHHHFHHIHIHHIIIIGHHIHIHIHHIHHHHGEGIHHHHHCHIIIIHHHIHEIIIIHIIHHIIIIIHEEFHHIIFHEIIHHHIGGIIHHIGGIIIIHIHIIHHHEHHIHHHHFIIIIIHIIIHEIIIIIIIHFIIIIIIIIIHIIIIIIIHIIIIGIIIIIIIIIIHIIIIHIIIII
@HISEQ:711:H5NNWBCX2:2:1101:14949:10393:ATCTCGTA
TTAAGTTCAGCGGGTATCCCTACCTGATCCGAGGTCAACCTGAAAAAAATTGGGGGTTGCTGGCGAGCACACGACCGGACCTCCAGAGCGAGAAGAATTACTACGCTCGGAGCCGGACGGCACCGCCACTGACTTTAGGGCCCGCCGGGTCGGCGGGGCCCAATACCAAGCTGAGCTTGAGGGTTGTAATGACGCTCGGACAGGCATGCCCCCCGGAATACCAGGGGGCGCAATGTGCGTTCAAAGATTCGATGATTCACTGAATTCTGCAATTCACATTACTTATCGCATTTC
+
IIHIIIHHI?GHIHIIIIHHIII??GCFEHHHDHHIH?GHHIIHFFHIIIHCGHIIIHHIIGEFHIIHCGHHHHIIHDHHCHIIIIEHHDCFHEGHF@HHIFHIHHHIIGHIIIIIDIHDHHIGHHIHHEFGHGDDHHHHH=DHCDIHEEIHGIIIHIGGIIHHFHHHIEIIHHIHGGIHIHHHCIHIHGHFCHHHIHHIIGIHIIIIHHHHHIIIIIIIHIHHIHIIHHEHHHCCGC@?EIHHG=FHHIIHIGIIIGHIIIIIHHIHIIIIIIIIHIIIIHGIIIIIIIIIII
@HISEQ:711:H5NNWBCX2:2:1101:16666:10465:ATCTCGTA
TTAAGTTCAGCGGGTATCCCTACCTGATCCGAGGTCAACCTGAAAAAAATTGGGGGTTGATGGCAAGCACACGACCGGACCTCCAGAGCGAGAAGAATTACTACGCTCGGAGCCGGACGGCACCGCCACTGACTTTAGGGCCCGCCGGGGCGGCGGGGCCCAACACCAAGCTGAGCTTGAGGGTTGTAATGACGCTCGGACAGGCATGCCCCCCGGAATACCAGGGGGCGCAATGTGCGTTCAAAGATTCGATGATTCACTGAATTCTGCAATTCACATTACTTATCGCATTTC
+
HIIHHIEHHHIIIGHHHHHGGEHIIIHIEHI@?H=CHHHHIIEHIHIDHIIHFHIIIIIFHHGHFHIIHIHHHIIHIIIIGHHIGHGHIHEHHIHHGHHIHIIIFHEHHHIIHHHCDHHDHHHIIIIHHHHHGHEGGHDGEHIIIIIIIIHIHHICHDHHHIHHHIIHHIIHIIIHFHGIIIIIIIIHHHHHIIHHIHIIIIIHIIIHIHIIIIHHIIHHHHGHECIIHHHHEHGHIIIIIGEGC=IIIIHIIIIIIIIIIIIHIIHIIHGHGCIIIHIIIIIIHIIHHEGIII
@HISEQ:711:H5NNWBCX2:2:1101:16888:10334:ATCTCGTA
TTAAGTTCAGCGGGTATTCCTACCTGATCCGAGGTCAAATTTTGATAATTGCAAAAGGTCGACAGAATGCCGGCTGGGCCACAAAAGCGTGTGACAGAGCTCCATACACTCGGGCACCAAACTCGGCATCGCCACTGCATTTCAAGCCTGTCCTTTTTTTTTTAAAAATATCTGAAAAAGGACAATTTGGCTCAACAACCAAGCTGTGCTTGAGGGGTAGTAATGACGCTCGGACAGGCATGCCCTCCGGAATACCAGAGGGCGCAATATGCGTTCAAAGATTCGATGATTCACGGAATTCTGCAATTCACATTACTTATCGCATTTC
+
IIIIIHIIIIIIICEHIIIIIHHHHGFEHGHIIIIIHIIIIIIIIIIIIIGHIIIIIIIIIIIIHIIIIIHHIIIIIIGHHHHIIIIHIIHIIHIIGIIIHIIIIIIIIHHIFHHHIHHEIIIIIIIIGIIIIIIHIIIIIGGHHEHIIIIHHIHIIHCFCHHEBDHHHHHEIHHHHEHHEIIIHHIHHHHHHCGEHGHGHHIHHEHHHCGIIIIHHHIIHEEHIHHD?<IHHIIIFIHGIDHHDHHHIHIHHHHHIIIHIIIIIIIIIHIHIHIIIIHHEHGGHIIHGHIIHEIIHIHH?HHIHIIGIIGGIIHIHHHIIHHIIIHI
@HISEQ:711:H5NNWBCX2:2:1101:21070:10320:ATCTCGTA
TTAAGTTCAGCGGGTAGTCTTACTTGATTTGAGATCGAGTTTAACAAGAATCGTTGCCGACCCTTGTGAAATCCTGCATCAGTCAGCCAATACGGTCAAACTCCCTTTATGTTAGCTGCAGCAAAAGTAATAATCCGTTTGACGGGACTAAATGAATATGCTTTTAGCTCAGGAGAATGTCCAGCTGCACCTGCATTTCAAGCAACCCGCCACCGATCTCAAAAAGATTGGTGTTGGGATTGCTCAAGTCCAAAGCTTTTCGATTAAAAAATCCAAAAGCTTTGAGGTGTTTACTGATACTCAAACAAGCATGCTCTTCGGAATACCAAAGAGCGCAATATGCGTTCAAAGATTCGATGATTCACTGAATTCTGCAATTCACATTACGTATCGCATTTC
+
FHHFFFHFGH?CHGCDF?GHIIIIIIHCHHHIHHECCEH@EHHIEFIHCEFHIHHGHHIGHCEHGHHGHGHHIHIEHHGHHHGHH?GHIIGHIIIFEHHIHIIIHHGHHEH?FEGHCGHFHIHIIIIHFHHIIIIHIHHIIHHHCCEDCHEHIHIHCHHHHFC@GH?DGEHHGHI.:FFFE.BFHEFGGEHGHHH.HEGEHHIHIHDHHC@D-HHHB--,6.A@BAFHHIGIIHCEHH?FHHHE@G7HF/CD//HEHG@GHHHHF?CCF0@HHE@GGCIHIIHFCDHGIIHHG@HHHHIIHHIFEHHHIHFHHHDHIIGIIIIHD??EG@GIIIH?HEEFHIGIHGIHEIHEIHHGCHHHHIHHIHHHHHIHIIIIIIIIHHEHHHIIHCIIGHGHGII
@HISEQ:711:H5NNWBCX2:2:1101:5562:10587:ATCTCGTA
TTAAGTTCAGCGGGTATTCTTGCCTGATCCGAGGTCGGATTTAGCTAAGGTCAAGGGTTTGGAGGCTAAAATGCTGACTGGAGCCAACAAAGCAGATGGGCCTATAATGCTTGGGCTACCGGATGCAGCATTGCCACTGCATTTCAAGCATGTCCATCAAGAGAACAGATGCTCAACACACAAGCCGGGCTTGAAGAAATGTAATGACGCTCGGACAGGCATGCCCTCCGGAATACCGGAAGGCGCAATATGCGTTCAAAGATTCGATGATTCGCGGAATTCTGCAATTCACATTACTTATCGCATTTC
+
IIHGHHHHIIIIIHHIIIIIIIGIIHCHIHIDDDCHHIIIIIIHHHGIIIHHGHHIDFHHHIHIHHHHHIIIIIHHIIIIHHHHHHHIIIIHHIIIIHIIIIIIIIHIIIHHIHHIIHIIIIHHIHHIHEHIIIIIHHHHHHIIIHIHHHIHIIIIIIIIIIIIIHIHHGHHHIGHHHHIHHHIIHHHHHFIHIIIIIIHIIIIIIIIHIHIIHIIHIHIIIHHDHHIHHHIHIIIHHHHGIHHGHIIIHHIHHIIIHIIIIIHHHGIHIHIHIHHEHIHIIIIIIIIHIIIIIHHHHEGGHHIHHHGH
@HISEQ:711:H5NNWBCX2:2:1101:8474:10724:ATCTCGTA
TTAAGTTCAGCGGGTCTTCCTGCCTGATTTGAGACCATGGTTCAAGTCAACCCCGAGAGGTTGCCTTTAATAGTTGAGTGCCGGACATACACCATCACACGTACTTGGTATTAGAGAAACCGAAGTCTCATACACATACTTTTCCGTTACTTGACAGTATCCAGCAGCAATAGTTTTAAAAGCACGCAGGGTTAGTGCGATGCCTCAAATCTCTCCTTCCCTAGGTATAAATACCCAAGGTTGGAGAATGAATACTATAGATTCTCAAACAGGCATACTCTGCCGAAACAGAGTGCAATGTGCGTTCAAAGATTCGATGATTCACGGAATTCTGCAATTCACATTACGTATCGCATTTC
+
IIHHHIIIHIIIIGHIHIIHHIIIIHHCH@FFHHIHHIIIIG?GHCC@CHIEHGGIIIIGIIEHHHHEHIHEHHIHHIHIHHHIHIIIIIGIGHIIIIIIGIGHHEEEGHIHHHIIHIIIHHIIIHHIHIIIICFHGHHHGGIIGHHHIHHIIIIIIIGHHEEHHHHCHHHHHHHHFHHGFGIHHEHEHDIIHHFGHGDHHGHEFCHHGEGEHHHHEHIHHHC//IIHGHHHGEIIHHHHHHIHIIIIIIIHHHIIIIHHHHHHIIHHGHG@GHHHHIIIIIGIHIIHHIIHHECHEHHHHGIIIGHEHHEC?HHIIHIHHHH@EGCHIHHGCCGCF@GHHEEF?IIHHGIHEIIIIHI
@HISEQ:711:H5NNWBCX2:2:1101:11168:10721:ATCTCGTA
TTAAGTTCAGCGGGTATCCCTACCTGATCCGAGGTCAAATCTTAGTTTAACGGTCAAGGCTAACGCCAGCTGGGCCACAAAAGTGTGTGACAAAGCCCCATACACTCAGGCACCAAACATGGCATCGCCGCTGCATTTCAAGCCTGTCCATTAGAGGACAATTGGGCTCAACAACCAAGCTGTGCTTGAAGATAGTAATGACGCTCGGACAGGCATGCCCTCCGGAATGCCAGAGGGCGCAATATGCGTTCAAAGATTCGATGATTCACGGAATTCTGCAATTCACATTACTTATCGCATTTC
+
IIIIIHHIIIIIIIIIHHGHIIHIIIHHIIIIIIIHIIIIIHIIIIIIIIIIIIIIIIIIIIIIHIIIHHIIIIIIIIHIIIIHIIIIIIIHIIHIIIIIIIIIIIIIIIIIIIIIIIIIIHIIIIIIIIIHIIIIIIIIIHIIIIIIHIIIIIIIIIIIIIIIIIIIIIIIIIIIIIGIIHIIHIHIIIIIIIIHIIIIIIHHHIHIHIHHGIHHHIHIIHHHHIIIIIHGIIHHHGGHIIIIHHHGIIIGIGGIIIHIIIHIGIIIHHHHIIIIIHHIHIIHIIIHIHHIIIIIGHHIHHH
@HISEQ:711:H5NNWBCX2:2:1101:14518:10530:ATCTCGTA
TTAAGTTCAGCGGGTATTCCTACCTGATCCGAGGTCAACATTCAGAAGTTGGGGTTTAACGGCGTGGCCGCGACGATTACCAGTAACGAGGGTTTTACTACTACGCTATGGAAGCTCGACGTGACCGCCAATCAATTTGAGGAACGCGAATTAACGCGAGTCCCAACACCAAGCTGTGCTTGAGGGTTGAAATGACGCTCGAACAGGCATGCCCGCCAGAATACTGGCGGGCGCAATGTGCGTTCAAAGATTCGATGATTCACTGAATTCTGCAATTCACATTACTTATCGCATTTT
+
IGHIIGHIHIIIHIHIIIIIIIGIIIGHIIIIHIIHIIIIIHGIIIIIHHH@EHHIIIHIIHIHIHIGHHIIHIIIIIIIIIIIIIHIIIIIHHIHFHHGHHHHHIHIHHIGHHIIIIIIHIIIIHHIIIIIIIIIIIHHHGIIIHHHHGDGHIIHIHHHGHIIIIHIHHGGHIIIHHHHHIGHIIIIHFHHHHHIIIIIIHHEIIHIIIIIIIIHIHEHGHHGIIHHCIIHGCHIHHDIIIIIIIIIIIIIHHHIHEHEHIIIHHHIIIHIHIIIIIHIHIIHIHIIIIGIHIIII
@HISEQ:711:H5NNWBCX2:2:1101:15693:10599:ATCTCGTA
TTAAGTTCAGCGGGTGGTCTTGTCTGATCTCAGGTCCAAGGTTTTGATTGGTTTTTCCTGCTGTGGCAGCAGGCGGAGCGCCCGGTGATATGGGAGACGACAGCCAGTATGTGAGCGTGAGCCACCTACCATGCTGGCGCCCCGATCGAATGGGGTCCCGCCGCGAGCCCTGCGCTTCAGCCGACCCGCTCTTCCTCGATTAAAAGGTGAGCGAGACGGCCACCTCCGTCCAAACCGCTTTCAACCAGGAAAGGGTGGGCGAGGGGGTGAGCGGACGCTGAGACAGGCATGCCCTTAGCCGAGGCCGTGGGCGCAATATGCGTTCAAAGATTCGATGATTCACGGAATTCTGCAATTCACACTACGTATCGCATTTC
+
IIE@CCG?EHIIIGHH<EHII?FCG@HHHHHEH?FHGE@G1<F?GEHHGGHHHHIIIIHIHHEEF1FHGGHHHIHHEH<CDHIIIIIIHEHIIHF@HHDDHIIGIHIEHHIIIHHIIIHIHHIHIIHICFEHHHHIFDEHHDHHIHHHGHHHGEHCEHHIIHIIHHIC?EHHI-@C.G?GFGHGIGHCC??B=AH@GHHHEH.FFHIHH@GGHDHCHEGB.B--B,CB.=B.7.EHEF@G@HC.F?G?D.FEHHIHGCEHHGHDIHGDHHHHIHHDHFEHEC1@<1G@FD111C1EC0D0<ECC?<G=CE<E@<HGEDHIIHHHHEIIHEEHHEG@E?FHCEHHFIIIHHG?HFHG@HH?E1GDHHCIIIHFDCHEC
@HISEQ:711:H5NNWBCX2:2:1101:16953:10512:ATCTCGTA
TTAAGTTCAGCGGGTATTCCTACCTGATCCGAGGTCAACCTTTCAGAAGTGGGGGGTTTAACGGCGTGGCCGCGCTGCTTTCCAGTGCGAGGTGTGCTACTACGCAGAGGAAGCTACAGCGAGACCGCCACTAGATTTCGGGGACGGCGCGCCGCGAGGGCACGCCGATCCCCAACACCAAGCCCGGGGGCTTGAGGGTTGAAATGACGCTCGAACAGGCATGCCCGCCAGAATACTGGCGGGCGCAATGTGCGTTCAAAGATTCGATGATTCACTGAATTCTGCAATTCACATTACTTATCGCATTTC
+
HIIIGHIICGHIHIHHIHIIIIIIHHEHIIIHCHEHHIIIHFHIIHIHHHHHFHHHHHIHIIIIIIHIEDHGIIIIIIHIIHHI1FHIIGIIIHIIHIGHIEEHHHIHIIGHIHIIHIFGDHIGIIIGHHHHHHII?DGGHHDHHIHIIGHHHHHH?HGCEHHHIIHHHHHIIHFGHHIIHHHHIIIIIHIIHIHHIHHHHIHFEHHHHIIHIIIIHGIIIIIIIHHCHHHHGIIIIHHCCHDHEHGF<HEDHHHHGHGCGHIIHHHIIHHFHEHHHHHIIIIIIHIIIHIIHIIHGHHEIIGIIGIIH
@HISEQ:711:H5NNWBCX2:2:1101:20657:10522:ATCTCGTA
TTAAGTTCAGCGGGTATCCCTACCTGATCCCAGGTCAACCTGAAAAAAACTGGGGGTTGCTGGCGAGCACACGACCGGACCTCCAGAGCGAGAAGAATTACTACGCTCGGAGCCGGACGGCACCGCCACTGACTTTAGGGCCCGCCGGGTCGGCGGGGCCCAATACCAAGCTGAGCTTGAGGGTTGTAATGACGCTCGGACAGGCATGCCCCCCGGAATACCAGGGGGCGCAATGTGCGTTCAAAGATTCGATGATTCACTGAATTCTGCAATTCACATTACTTATCGCATTTC
+
I?GE?11C@1F<<C/<DHHIE1DHEF1<DF11<1D<@1CG<<1FE<</C0<C?1CHHI/GH1<EHHDHDHHH<C<HHGDH?GHIH@EEHHHF@GCF1<@DECFHHDDHEEDDHHHH@DHDHHHHFHHHHGGGHEEHFH?FHHHDDHCCDDIIHDHH?HFEHHHHHIIHGHHHCBEGHHHHHHIIIIIIHIIHIIIHHHIHHGHHIIGIIIIIIIIIIIHHIIHHHCHIIHFHHDHHIIIIGHIHGIHIHIHEIHHIHFHIIIHIIIIGIHHHIIIHHFIHIHHHIHHHIIGIIH
@HISEQ:711:H5NNWBCX2:2:1101:2250:10967:ATCTCGTA
TTAAGTTCAGCGGGTCTTCCTACCTGATCCGAGGTCAACCTTGGGTAAATAAGGCTTTTTAACGGCCGGAACCCGCAGCACGCCCTGAGCGAGATGTATTACTACGCTCGGAGTGACTAGCGAGCCCGCCACTGGTTTTCAGGGCCTGCGGCAGCCGCAGGTCCCCAACACAAGCCGGGGGCTTGATGGTTGAAATGACGCTCGAACAGGCATGCCCGCCAGAATACTGGCGGGCGCAATGTGCGTTCAAAGATTCGATGATTCACTGAATTCTGCAATTCACATTACTTATCGCATTTC
+
IHIIHIIIIIIHIIIIIIIIIIIIIIHIIGIHIHIIIIHGHIIIIH@FHHIIIIHGIIIIIIIHHIIDHIGHHHGIIIIIIIHIIIIHHIIHIGGHHHHIIIIIIIIHHIHEHHIHHGHHHHIIIHIIIHHIHHIIIIIIIIHIHIIIIIIIHHHIIIHIIHHHHGHGHFGEHHHIIIIIIGIIHHGIIIIIIIIHHHHHHEHHHIIHEGHEIHIIIIIIIIIIIIHIIHHDIIHIHIHDFFIIIGIIHHHHIIHIIIIIIIGIIIHIIIIIIIIIIIIIIIIIIIIIIIHHHIIHIIII
@HISEQ:711:H5NNWBCX2:2:1101:6093:10941:ATCTCGTA
TTAAGTTCAGCGGGTATTCCTACCTGATCCGAGGTCAACCTTTCAGAAGTGGGGGGTTTTACGGCGTGGCCACGCTGTTTCCCAGTGCGAGGTGTGCTACTACGCAGAGGAAGCTACAGCGGGACCGCCACTATATTTGGGAGACGGCGCGCCCCGGGGGGCTCGCCGATCTCCAACACCAAGCCCGGGGGCTTGAGGGTTGAAATGACGCTCGGACAGGCATGCCCGCCAGAATACTGGCGGGCGCAATGTGCGTTCAAAGATTCGATGATTCACTGAATTCTGCAATTCACATTACTTATCGCATTTC
+
ECGH@1CFEHCHIIHIIGHHHFH<DHEHHIHHHIIEHHHEHIHGIH?GG<<CGDHICHIHHH@=HHHEDCGHHHHHIIGHDCDG1FEGH=EF=DFHHIC?GGHHCHH<DEEHHFEGHHFHHGHECGFD8BDE?DDG?D?B<<?EEHDHHHIHIDCHHHIIHG?DE9:D?.@HF@@BFHHEEHHC<HHEEEED:7GHEFHHG@DGHHGFFH/8GHD0FFCCCCHHHDDEEHECHHGHDIHC?<</=HCD1<CCD1@CFHGC1<@HEF?HCD1CEGGGCCHEFCIIHCC1GCHF@HIHGG=G1@HHHHHH<C
@HISEQ:711:H5NNWBCX2:2:1101:9320:10800:ATCTCGTA
TTAAGTTCAGCGGGTATCCCTACCTGATCCGAGGTCAACCTTAAAAAATTAGGGGTTGCTGGCAAGTAGACCTACCGGACTCAATCGCGAGGAGTATTACTACGCGTAGAGCCGACAGGCACCGCCACTGATTTTAGGGGCCGCGAAACCGCGAACCCCAATACCAAGCGAGAGCTTGAGTGGTTATAATGACGCTCGAACAGGCATGCCCCCCGGAATACCAGAGGGCGCAATGTGCGTTCAAAGATTCGATGATTCACTGAATTCTGCAATTCACATTACTTATCGCATTTC
+
GIGHIIIIIIHHIIIHIIIHHEHEHIHEHEC@CCGHHHGHIHIIIHIIHIIIHIIIHIIIIGGGHIHHHHGHIIIHIGIIHHHIHHHFIEHHHHIHFEHHHIIIHDHHGIIHGHIIIIHIIIIIHIHHHHIHEHIHIHHHHHGHIHIIHEHHIIIIHHGIHIIIHIHIHIIHHHHIIHHHGGHGIIHHIHIIIHGEHHIIHHIIIIIIHGIHDEHIIIIIIHHHECDCHHGHIHHHHGEIHHHIHIIIIIIIIIIIHIIIHHHIHGCHIHGIIHHIHHHIIIHHHCIIIHIIII
@HISEQ:711:H5NNWBCX2:2:1101:10347:10875:ATCTCGTA
TTAAGTTCAGCGGGTATCCCTACCTGATCCGAGGTCAACCTGAAAAAAATTGGGGGTTGCTGGCGAGCACACGACCGGACCTCCAGAGCGAGAAGAATTACTACGCTCGGAGCCGGACGGCACCGCCACTGACTTTAGGGCCCGCCGGGTCGGCGGGGCCCAATACCAAGCTGAGCTTGAGGGTTGTAATGACGCTCGGACAGGCATGCCCCCCGGAATACCAGGGGGCGCAATGTGCGTTCAAAGATTCGATGATTCACTGAATTCTGCAATTCACATTACTTATCGCATTTC
+
GEHIIGHIIIHIHGHHEHHHHHIHHI?EEFHHHDHFIIHHEFEHGHICC@CGHHHIHHHEHCHHCDDHCEHICHIHIHIIHHIHHHGGHIHGDCFHHHHHIGHHHHEHIGHIIIIHGHIHIDHHDHHHGHGD@B7<GFGHEHHHHGIIIIIIIIHHEGHGHHHHEHGHFHIIHHIIHEIIIIIHIHHHHHHIHIGIHHHEHEIIIIIIIHHHHIIIHHHH?HHIHHIIHHEHIIHHIIHIIIHGIIHIHEG@GHHHIGHHHHCHECHIHIGIIIIIHGIHIHGIHHHHHIIIIH
@HISEQ:711:H5NNWBCX2:2:1101:16178:10881:ATCTCGTA
TTAAGTTCAGCGGGTATCCCTACCTGATCCGAGGTCAACCTGAAAAAAATTGGGGGTTGCTGGCGAGCACACGACCGGACCTCCAGAGCGAGAAGAATTACTACGCTCGGAGCCGGACGGCACCGCCACTGACTTTAGGGCCCGCCGGGTCGGCGGGGCCCAATACCAAGCTGAGCTTGAGGGTTGTAATGACGCTCGGACAGGCATGCCCCCCGGAATACCAGGGGGCGCAATGTGCGTTCAAAGATTCGATGATTCACTGAATTCTGCAATTCACATTACTTATCGCATTTC
+
IHHHIFHHEEFGDHIIHIIIIHHHIEHHFHEFHIDECHHGHGEECFHHDCGHHHIHHGCHHE?GHCHHEHIHHHIHHIIHGHIIIIIIIIIHIHHHHHIIGHHHHHIIIGHIIIHDHHHHIIHIIHIIHHFEHHHHHHIHHFHHHHHEHHHHIHHHEFDDIHHHFFHHGHHHHCIHHCGHIHHIIHHHGCHEGIIGIHGHIIIHIHHDDHEGHHHFIHHHGGIHCCEHIHGIIHHHHHEIIIHHHHHHHHCGIHEFHHHIHEGIIIHEFDFHHIHHHHIHHIIHHEHIHIIIIH
@HISEQ:711:H5NNWBCX2:2:1101:16307:10757:ATCTCGTA
TTAAGTTCAGCGGGTAGTCTTACTTGATTTGAGATCGAGTTTAACAAGGGTTTTTGAAGACTCTTGTGAAAATCCTGCATCAGTCAGCCAAAATGGTCAAACTCCCTTTATGTTAGCTGCAGCAAAAGTAATAATCCGTTTGACGGGACTAAATGAATATGCTTTTAGCTCAGGAGAAAGTCCAGCTGCACCTGCATTTCAAGCAACCCGCCTCCAACCTCAAGAGATTAGTGTTGGGATTGCTCAAGTCCAAAGTCTTTCTTCAAAAAAGAAAAAAGGCTTTGAGGTGTTTACTGATACTCAAACAAGCATGCTCTTCGGAATACCAAAGAGCACAATATGCGTTCAAAGATTCGATGATTCACTGAATTCTGCAATTCACATTACGTATCGCATTTC
+
H1FE1<<<FHII<CCE<<FCH1FECHCE1GHE1<@FHGC11<CG1C?GH=<1DEHH@<<F1G1C?1DH1<11D1@C@CCFEGHE<FGHHH@<GE1DDFHHE1<C1DHFHFHHHHIHII1<CDCCFHECC0<<<CG0<<EC@HHCC<<<EC?EHH@CCGHE?/D@HCHHCE..:.;E..:FFHHHH@:8BE8.CGHHIIAHHEFG@AF7@?E?EB.F?...?GAB989.CF9-B.7:7.:.....CGC</F/C<///<////?E?EDHF0<0DHHF<<<1<1G?FF<1@<1D1<11CEF<C1FFH@GH@C1HF<10<GCGFEHHGD1<G?GEGC<11C<0</E?HEF@HFCCC<H??F<1F1HHGHCD??FC@HIHCC11@FF1<GHGF0HHHH@C<HDH
@HISEQ:711:H5NNWBCX2:2:1101:17168:10767:ATCTCGTA
TTAAGTTCAGCGGGTGGTCTTGTCTGATCTCAGGTCCAAGGTTTTGATTGGTTTTTCCTGCTGTGGCAGCAGGCGGAGCGCCCGGTGATATGGGAGACGACAGCCAGTATGTGAGCGTGAGCCACCTACCATGCTGGCGCCCCGATCGAATGGGGGCCCGCCGCGAGCCCTGCGCTTCAGCCGACCCGCTCTTCCTCGATTAAAAGGTGAGCGGGACGGCCACATCCGTCCAAACCGCGTTCAACCAGGAAAGGGTGGGCGAGGGGGTGAGCGGACGCTGAGACAGGCATGCCCTTAGCCGAGGCCGTGGGCGCAATATGCGTTCAAAGATTCGATGATTCACGGAATTCTGCAATTCACACTACGTATCGCATTTC
+
IIIGHIIIIHIIIIIIIIIIIHIIIIIIIIHIIIEEHHIIGHIIIIHHGHHFHHIIHIHHHHHHHIIICHHIIIIHIIIIIIIIIIIIIIHIGHCHGHHGHHHGHII@GEHHIGHEHIGHHIHIHIIHIEHIGIHIHHHIGGIHHHIH/DGHICH/FHIDIIIIHHDDCHEHHHCH@EGHGIIGHHHHHHDHIHHCEHGE.B@EEFBBG5C=8,?,?F97.67.65,.AE8.7-77.;.8..?CC.:..F88.HE:<<-<GHHE<@CCE=CHHHHGHFGHHGEEHEGEF1111HFHCGC@@@HH<D?GC0DHEEEHE0?GIHF<E?F<0<E?HHG@CEHHHEGIHHIHGEHCEC@EHIHFDHF<HHCEGC?HGCDCH
@HISEQ:711:H5NNWBCX2:2:1101:17485:10828:ATCTCGTA
TTAAGTTCAGCGGGTAGTCTTACTTGATTTGAGATCGAGTTTAACAAGAATCGTTGCCGACCCTTGTGAAATCCTGCATCAGTCAGCCAATACGGTCAAACTCCCTTTATGTTAGCTGCAGCAAAAGTAATAATCCGTTTGACGGGACTAAATGAATATGCTTTTAGCTCAGGAGAATGTCCAGCTGCACCTGCATTTCAAGCAACCCGCCACCGATCTCAAAAAGATTGGTGTTGGGATTGCTCAAGTCCAAAGCTTTTCGATTAAAAAATCCAAAAGCTTTGAGGTGTTTACTGATACTCAAACAAGCATGCTCTTCGGAATACCAAAGAGCGCAATATGCGTTCAAAGATTCGATGATTCACTGAATTCTGCAATTCACATTACGTATCGCATTTC
+
IIIIIIGIHHCHHIICCGFHHIEEHHGHIGIEECHIHHHECHIGEHEFHE@H?GEHCGCDHIIIIHHHIIIHEHHHHII@1CHHGEHHIHII?CEDEHHHHIHGHHCGGHHHGHIIIHIFHEHHHIHCHHHIIIIIF<DHHHHE??HEEFHHHGECFDFGHHCCEGF/.AGHIHIH?FHEEFE@FHHEFAAHHFEIHFHGHF?EH6B6EHHHHHHGH-6,IHHCFHFG-HEGEEGGCHFEF.E?IIHHCEHCHGC?CD/C/IIIHHEHIIIHHHHD<@0D<EEHE=HHHHHEIHGHGIIIIHHHGIIHFHGHHHHGIFH?GHHHEFFIIIGIIIIHIHFIIHHEGECEGIHHHHIIIHHEHHFCHECHEHHEHEEGIIGIIIIHEEIIIIIGIHECHHI
@HISEQ:711:H5NNWBCX2:2:1101:20136:10796:ATCTCGTA
TTAAGTTCAGCGGGTAGTCCTACCTGATTTGAGATCTAATCAAAAAATAGACTTTAGGATTAGGAGCTTCCTTTAACCCAACTCGGCTCTAGTAAACTAGAATCCTCAGCGAATAGTCTATTACGCCAAGTCAATCCGAAGTTCGGTTGCGGATGCTAATGCATTACGAACGAGCTAAGCCGAAGCAGAGCAGCGCTCAGAAACCAAGCACCACCAGATTCACTAAGAAAGAGGTGGGTTGAAGATTTCATGACACTCAAACAGGCATGCTCCTCGGAATACCAAGGAGCGCAAGGTGCGTTCAAAGATTCGATGATTCACTGAATTCTGCAATTCACATTACGTATCGCATTTC
+
HCC?@G1D1DCH//C?0D@GG?CHCE1<CGHHGC<CCGGCGG1<CCC@1C1CFGCHEECEHIIHIHCECGH@EHEE1<CGEHEE<<EH0C?<<1D@EE1<@@1<GHHCFH///C1CFEH00D0F0<<<C?CGHCHCC@EEHGHG/?CCEH/HG@:DCFFFE.AG.HDHHHHHCHGECBGDGHH8?HECHHDEBHHHEHHIHEFHHEHHEHDC<CHC<<<CG@D/HHFH@EGD0HGCD0HG?FFDCECGFE@GFHHE1HHGHGF1C1GDD0<CDEC<1EHGIHFHGC=/HHIHHGC//DEEC1HCC@HG@HH@GCF?EHHHHIHHGEHHGGIHHEEHHHHEHHHDHHGHG@@GIHH
@HISEQ:711:H5NNWBCX2:2:1101:3833:11064:ATCTCGTA
TTAAGTTCAGCGGGTGGTCTTGTCTGATCTCAGGTCCAAGGTTTTGATTGGTTTTTCCTGCTGTGGCAGCAGGCGGAGCGCCCGGTGATATGGGAGACGACAGCCAGTATGTGAGCGTGAGCCACCTACCATGCTGGCGCCCCGATCGAATGGGGTCCCGCCGCGAGCCCTGCGCTTCAGCCGACCCGCTCTTCCTCGATTAAAAGGTGAGCGAGACGGCCACATCCGTCCAAACCGCTTTCAACCAGGAAAGGGTGGGCGAGGGGGTGAGCGGACGCTGAGACAGGCATGCCCTTAGCCGAGGCCGTGGGCGCAATATGCGTTCAAAGATTCGATGATTCACGGAATTCTGCAATTCACACTACGTATCGCATTTC
+
IHHGEHIIIIIHGCIIIIIGHFHHIHHEHHIIIIFHHIGHHEHCHIHIIHIGEHIIHHHFHHHIEHGIHHHCHHHIHIGIHHHHDHD1FEHIGFH?CHFHICCFGHHIIEHIIHHIHDFEHHCCGHHHIIIIHIIGF=HHICHDDHDHHHGHH?HHIHIHHIHGEDHDCHFHHHCHHHHHIHGHIIHHHHIGIIIHHHHECHHIIHHHHFHHHIHIIIHFHHHE-GHHE=IHHEGIIHHG;8HHHHEHHC?GEHHHHDHIIIHHIHHCIIIIIIIIIHHEHHIIIHIHIIHHCHHGEHCHIHIIHHHHEHGIIHIHHHGIIHIIHIIIIIIHHIHIHHIIIIIIHHHIIIIHIIIIIIHHEFIIIIGIIIIHHIIII
@HISEQ:711:H5NNWBCX2:2:1101:4892:11222:ATCTCGTA
TTAAGTTCAGCGGGTATCCCTACCTGATCCGAGGTCAACCTGAAAAAAATTGGGGGTTGATGGCAAGCACACGACCGGACCTCCAGAGCGAGAAGAATTACTACGCTCGGAGCCGGACGGCACCGCCACTGACTTTAGGGCCCGCCGGGGCGGCGGGGCCCAACACCAAGCTGAGCTTGAGGGTTGTAATGACGCTCGGACAGGCATGCCCCCCGGAATACCAGGGGGCGCAATGTGCGTTCAAAGATTCGATGATTCACTGAATTCTGCAATTCACATTACTTATCGCATTTC
+
IIIIHIIIIIIIIIIGIIIIIHIIIIEHHIIHDHHHIIHIIHHIHIIIIGHEHHHIIIIIIIIIIIGIEHIIHIIGIDHIIIIIIIGIHIIIIIIIHIIGIGHHHIIIIGIIIIIGGHIGIHIIIIHHHHHGHHIIHHHHHHIIIIHIIIIIIIIIHHIHIHHHFIIIHHHGIHIHCHB?HGIHHHIIIIHHIIIIIIIHIIIIIIIIHIHIIIIIIIIHIIIIIHIIIEIIIIGIIIIHIIHIIIIIHHEIIIIIIIIIHIIIHIIIIIIIIIIIHEGHHIIHIHIIIIIIIH
@HISEQ:711:H5NNWBCX2:2:1101:10224:11207:ATCTCGTA
TTAAGTTCAGCGGGTAGTCTTACTTGATTTGAGATCGAGTTTAACAAGAATCGTTGCCGACCCTTGTGAAATCCTGCATCAGTCAGCCAATACGGTCAAACTCCCTTTATGTTAGCTGCAGCAAAAGTAATAATCCGTTTGACGGGACTAAATGAATATGCTTTTAGCTCAGGAGAATGTCCAGCTGCACCTGCATTTCAAGCAACCCGCCACCGATCTCAAAAAGATTTGTGTTTGGATTTCTCAAGTCCAAAGCTTTTCGATTAAAAAATCCAAAAGCTTTGAGGTGTTTACTGATACTCAAACAAGCATTCTCTTCGGAATACCAAAGAGCGCAATATGCGTTCAAAGATTCGATGATTCACTGAATTCTGCAATTCACATTACGTATCGCATTTC
+
IIIIGHIIIIICDDHCHFHIHHHIHIIHIIIGGGIEHHHHIHIIIIIIIHHHHEEGHHHHGHHHCHEHHCHHHIHIIIIIIGHHIHH@FHHHIHHGHHGIIIIEEH?HIEEHHIIIIIGIIGHHHHIHFFEFHEHHIHIIIIHEHIFHGHHFHIIIIGIICHHHIGIEHHEHHIIFEH.B.FHHIIIHIHFE.@BHHHFEHHIHEE?AE-EGBH<>C--,.EHEA9.8-...6.B.C.7.;.?EHHEHGCCED</CC=EG@CCDC<<C@D<0.<0F0C?0GFD110D1<?@HCC<1C?CHEHGHHCHEEEF<1<@/HEF?HHGC<<<1D1<//<1@<<00/<<GHF1@CF<1HE<1111DC@<1GCGEEFC1C111GHGHHHEGC<<C<10<11CCHC?
@HISEQ:711:H5NNWBCX2:2:1101:10917:11162:ATCTCGTA
TTAAGTTCAGCGGGTATCCCTACCTGATCCGAGGTCAACCTTAAGAGTTGGGGTTATGGCAAGTCACCATCAAGACCCTATAGCGAGAAAATTACTACGCTTAGAGCTTGACAGCACCGCCACTGATTTTAAGGGAGGCTAGTCAGCCATCCCCAAGACCACCATTACGGTGAGTTGGTCATTATGACGCTCGAACAGGCATGCCCTCCGGAATACCAGAGGGCGCAATGTGCGTTCAAAGATTCGATGATTCACTGAATTCTGCAATTCACATTACTTATCGCATTTC
+
HHIIIHEHIHECHHHIIHIIGHIIIIHHHHIIIHIGIIHIEHHHHEHDGHHIII<GHIIIGIGIIIIIGHIIIIIHHIHIHHHCDHIIIHHHHHHIIIIIIIHIHEFHHIIIIGHIIIIHIIIIIIIHIIHIIHHHIEIHIHIIIIIIIIIIHIHIHIIIIIIHHHEHIIIIIIIHHIIIIIIHHHHIIIIIIIIIIHHIIHHIGHIIHGIIIIIHHHHHHHIGIHIHHHEIHIIHIIHGIHHEIIIIIHHIGIIIIIIIIIIHHHIHGIIIIIIIHGHHGHIIIIIII
@HISEQ:711:H5NNWBCX2:2:1101:18348:11046:ATCTCGTA
TTAAGTTCAGCGGGTAGTCCTACCTGATTTGAGCTCAGATTGTCAAATGATTGTCTCGGCAAGGAGACGGTTCGAAGCATGAACACCATAAATACTTCAACACCACAGCGCAGATAATTATCACACTGAAGGCGATCCGTAAGATTCACGCTAATGCATTTCAGAGGAGTCGACCGACGAGGGCCGACACAAACCTCCAAGTCCAAGCCCACTGAACCTTCGTTACAAAGATTTAGGGGTTGAGAATACCATGAGACTCAAACAGGCATACTCCTCGGAATACCAAGGAGTGCAAGGTGCGTTCAAAGATTCGATGATTCACTGAATTCTGCAATTCACATTACTTATCGCATTTC
+
IHHIIHIIIIIIIIIIIIIIIIIIIIIIIIICEHHHHIIIIHIIIIIIIIIIIIIIIIIIIIIHIHFHDHHHIHIHIIIHIHIIHHHGIIHIIIIIIIIHHIIIHIIIGIIGIIIIIHIIIIIIIIIIIGGE?HHIHIIHHIIIHIEHGHFHIIIEHEHHHHIAFHEIDHGHHHIHHHIEDHHGIHHGIIIHHHHGHHIHIHIGHHHGIIIIIIHHHHIIHFHIHHIHEIGIHIIIHHHEHIIHIIIIGIIHIIHHHHEHIHIIIHIIIIIIHIHGIIIIIIIIIIIHIIIIHIIIIIIGIIIIIGIHHIIIIIIHHHHIIIIGIIHIIIIIIIIIIIIIIIIIIIIHIGIIIIII
@HISEQ:711:H5NNWBCX2:2:1101:20630:11200:ATCTCGTA
TTAAGTTCAGCGGGTATCCCTACCTGATCCGAGGTCAACCTGAAAAAAATTGGGGGTTGATGGCAAGCACGCGCCCGGGCCTCCAAAGCGAGAAAAATTACTACGCTCGGAGCCGGACGGCACCGCCACTGACTTTAGGGCCCGCCGGGGCGGCGGGGCCCAACACCAAGCAGAGCTTGAGGGTTGTAATGACGCTCGAACAGGCATGCTCCCCGGAATACCAGGGAGCGCAATGTGCGTTCAAAGATTCGATGATTCACTGAATTCTGCAATTCACATTACTTATCGCATTTC
+
HIHIGHIHIIIGHHIIIIEHIIIIHHHHIIHHHGHFHHGHECGHIIGHHHEHHI<EHHGHHH?C@HHIHIIGHHGDC@CDHHIHEHHIIIDHGHHHHFCHHHII=EEHDDHHHHHI<DFH?EHHCEHHHFHHHHHHFFHIIIIEEDHDHHDDHCHHGFHEHHIIIIIHHHG@FHHHHEHHHHHBHHCGHHHHHIHHIIHIIIIHIIIIHIHFCHFDHG?HIIHIHEHHEIHHGCDEHIHHHHHHFFIHFHIIHCHHHHHIIIHIHHIIHHHIIIIIHHIIIIHHHHGHHGIIII
@HISEQ:711:H5NNWBCX2:2:1101:3913:11393:ATCTCGTA
TTAAGTTCAGCGGGTAGTCTTACTTGATTTGAGATCGAGTTTAACAAGAATCGTTGCCGACCCTTGTAAAATCCTGCATCAGTCAGCCAATACGGTCAAACTCCCTTTATGTTAGCTGCAGCAAAAGTAATAATCCGTTTGACGGGACTAAATGAATATGCTTTTAGCTCAGGAGAAAGTCCAGCTGCACCTGCATTTCAAGCAACCCGCCGCCGATCTGAAAAAGATTGGCGTTGGGATTGCTCAAGTCCAAAGCTTTCAAAAAAAATCCAAAAGCTTTGAGGTGTTTACTGATACTCAAACAAGCATGCTCTTCGGAATACCAAAGAGCGCAATATGCGTTCAAAGATTCGATGATTCACTGAATTCTGCAATTCACATTACGTATCGCATTTC
+
IHIIGHHEHIGDHH/CHDFGFHGIHHF?HHHGHGHGHHIFHEHHIIIIGHIHIIIHCCHD<CH@HCEF@EHEIIIIIHIIHIHHHCHE@GEHHIGC@EHIIHIIHHGIGGIHIIFHHHHIIGFHEHIIIIIIHIIII?@FHHID/CCCCCH?GHEHHHIIHFHHHIEEAGEH.@..AHHHHEEHGHGIHIFHHEE@FFHGIHIHHIDCCCHEHIHEGE?FHGIHGHHCEC<GG?G@EGGB.CCFEGIIHHHGHFCEHGE<CE<HECEC0D@CC0<EHCHHCD=EE?HHHIIIIHHHHHEFG?H@?CCHGHIIIIIIHHHHIIHFHGECCCEHHHECGCEHGIHGEHCHHHGIHEHHHEIHHHGHHHHCGHEGIHEFEHHHFCGGHGE=GHHHEHCI
@HISEQ:711:H5NNWBCX2:2:1101:4112:11332:ATCTCGTA
TTAAGTTCAGCGGGTGGTCTTGTCTGATCTCAGGTCCAAGGTTTTGATTGGTTTTTCCTGCTGTGGCAGCAGGCGGAGCGCCCGGTGATACGGGAGACGACAGCCAGTATGTGAGCGTGAGCCACCTACCATGCTGGCGCCCCGATCGAATGGGGTCCCGCCGCGAGCCCTGCGCTTCAGCCGACCCGCTCTTCCTCGATTAAAAGGTGAGCGAGACGGCCACATCCGTCCAAACCGCTTTCAACCAGGAAAGGGTGGGCGAGGGGGTGAGCGGACGCTGAGACAGGCATGCCCTTAGCCGAGGCCGTGGGCGCAATATGCGTTCAAAGATTCGATGATTCACGGAATTCTGCAATTCACACTACGTATCGCATTTC
+
IIIIIIIIIIGIIHIIGIIIIHIHHHHGFHHHIIIIIIIIIHICECHEHHH<EFHIIHIGIIHHEHIGEHFHFHIHHCHHHHHICDHIHGIGGHIIHIIHHHIIFEHGHIHIIIIIGHHIHIGHHHEHHGHIIIIHHHIGGHGHGIIIHIHGHIHHHIIHGHHHHHHHIGGIIIHIHIEC<HHEDCEHHHIHEHIIHHHGHHHHHGHHIHIIIHIHEGB.CHDCH??@HHHE<EDHHIHGCHHF@EIHHEHIIIIIIHHDGIIIHIHGGHGD<GIHIGIHHHIHEIHGIIIHEIHDHHEFIHHHHDHE<IHHFFGHHIIIIHHHIIIIIIIHGGIIIHHHHFEFHDIHHHGHHIIIIIIHIHEFIIIIIHEHHHIIH
@HISEQ:711:H5NNWBCX2:2:1101:4472:11421:ATCTCGTA
TTAAGTTCAGCGGGTGGTCTTGTCTGATCTCAGGTCCAAGGTTTTGATTGGTTTTTCCTGCTGTGGCAGCAGGCGGAGCGCCCGGTGATATGGGAGACGACAGCCAGTATGTGAGCGTGAGCCACCTACCATGCTGGCGCCCCGATCGAATGGGGTCCCGCCGCGAGCCCTGCGCTTCAGCCGACCCGCTCTTCCTCGATTAAAAGGTGAGCGAGACGGCCACATCCGTCCAAACCGCTTTCAACCAGGAAAGGGTGGGCGAGGGGGTGAGCGGACGCTGAGACAGGCATGCCCTTAGCCGAGGCCGTGGGCGCAATATGCGTTCAAAGATTCGATGATTCACGGAATTCTGCAATTCACACTACGTATCGCATTTC
+
IIIGIIHIIIIIHIIHHEHGHCFHHGIIHIIHIIIIHIIIIHGHIIHHIHIHHHHIIIIHHIIIFCGHEEHHIIHICHHHHHHIHHIIHHIIII?EHHEHHIIIIHIGEEHHHHGHHHHIHHHGHIIIIIEHIIFFGHIIHHIDDHHD::FEEFHHIIIGHHHHI<HHGHHHEHIHHICHFHCEHHHHHHHEGBGHHHHBEHGGHG@A@FHHIHHDHHG7;87.8<CFB88B-:DC?@A:...GHGIHEC.HFIIIIIIIHHHDGHC?DFHHEHHDEFHCHEHGHHHCEEIHHHHEEHE<1CHDDDEECEC0@@HDHHHEHHHIGIHFIIHIIIHHIIIIHHHEIIHHHIIIIIIIIIIIIHHFGGIIIIHIIIIII
@HISEQ:711:H5NNWBCX2:2:1101:5729:11335:ATCTCGTA
TTAAGTTCAGCGGGTATCCTTACCTGATCCGAGGTTAAATCTTAGGTTTTTAGGCCCAAATCAACAATCGACAGAATGCCGGCTGAGCCACTAAAGCGTGTGACAGAGCTCCATACGCTCGGGCATCAAGACTCGACATCGCCACTGCATTTCAAGCCTGTCCATGAAAAGAACAATTGGCTCAACAACCAAGCTGCGCTTGAAGGTGGTAATGACGCTCGGACAGGCATGCCCTCCGGAATACCAGAGGGCGCAATATGCGTTCAAAGATTCGATGATTCACGGAATTCTGCAATTCACATTACTTATCGCATTTC
+
IGIIIIIIHHHHHIIHGEFHFHIIGHFGHGIHDHHHIGHHIIIHHHHHHIHGIIGGIIIIGHIHHIGHHHHDGCHHHHHH<CCHHIIGIIHHHIGIGHHHHHIIIIHHIHHHHGHEHHEHIIIHHHHFGHHEEHHHHDHHHIIHIHHHHFHIIIIIIHHHEHIIHIHHHHHIIIHHHHEGHHIIHIIIIIIIIIHHIHGCHHHIIIHIIIIHIIHIIIIIIIHIIHHHHHGD<IIGFHHIIIHIHHGGHHCIHIIIHHIIIIIIIIIIIIIIIIHIHEHHEHHIIIIHHIIGIIHEHIIHHHH@GCHHHHGHHHHGI
@HISEQ:711:H5NNWBCX2:2:1101:7097:11493:ATCTCGTA
TTAAGTTCAGCGGGTATCCTTACCTGATCCGAGGTTAAATCTTAGGTTTTTAGGCCCAAATCAACAATCGACAGAATGCCGGCTGAGCCACTAAAGCGTGTGACAGAGCTCCATACGCTCGGGCATCAAGACTCGACATCGCCACTGCATTTCAAGCCTGTCCATGAAAAGAACAATTGGCTCAACAACCAAGCTGCGCTTGAAGGTGGTAATGACGCTCGGACAGGCATGCCCTCCGGAATACCAGAGGGCGCAATATGCGTTCAAAGATTCGATGATTCACGGAATTCTGCAATTCACATTACTTATCGCATTTC
+
HHHHIHIHHHGHGCHGIHIHHEGHHE?G@HHHIGEHHEHHIHEHGHIGHFHIEFHIHGHIHIIHHIIIGHHIHIGII@EHDHGIDHHEHIIHEHIEEFCHHHHHIIGFHIIHIH?GHIHHIGDHHHHHHHGHCEFFHHHIIHIIIIIIIIGHHIHIIIHHGEHFIHHIHIIIHHFEHHHHHHIHHHHIIHEHHHHHIIIHEHGIGCHHHIHHFHIIHDIHHFHHIGIIIHIIIIHHEHHHIHHHEIHCFHHGIHIIIHHCHGHHIHHCGIIHEIIHIIIIIIIIGHIIIIHIIIIIIIIHIHIHHIHCHHEHFIIGI
@HISEQ:711:H5NNWBCX2:2:1101:8957:11445:ATCTCGTA
TTAAGTTCAGCGGGTGGTCTTGTCTGATCTCAGGTCCAAGGTTTTGATTGGTTTTTCCTGCTGTGGCAGCAGGCGGAGCGCCCGGTGATATGGGAGACGACAGCCAGTATGTGAGCGTGAGCCACCTACCATGCTGGCGCCCCGATCGAATGGGGTCCCGCCGCGAGCCCTGCGCTTCAGCCGACCCGCTCTTCCTCGATTAAAAGGTGAGCGAGACGGCCACATCCGTCCAAACCGCTTTCAGCCAGGAAAGGGTGGGCGAGGGGGTGAGCGGACGCTGAGACAGGCATGCCCTTAGCCGAGGCCGTGGGCGCAATATGCGTTAAAAGATTCGATGATTCACGGAATTCTGCAATTCACACTACGTATCGCATTTC
+
G?C1<GD11<<?C/<<?GHHFDC@GIII?G@HHHE?CHFGE<<<GEG@?FE1DHHCHCF@EH1DEC1D0<1D@/C<CDCC/<</<CHFEEEHCE?EG<</<CC11<C<G?FG10<0<<C0EC?@?G00=0<DD=0DE0D@DDHD///:DGC:A/:DDGHC<8<C?/F<-EDDGE@:BE4<FCCDC>7@--B-CCEEHCF8-B-@@-@CEB-GIHHHHCEHHE?-=HEB.E9.CBHE...@AECHEGG@HFEFD.D.=IHHH<HE/?CIHE?C/E</?GCC1EF@1FC<<1HD1FCEEGC<EC</<<D<HC/0CG@D0E<DDHFD1C@EHGHHFC?C<D1E@<HFCHH?EF@HFGC@@FCCHGHHGF=HGCCCCC?C<
@HISEQ:711:H5NNWBCX2:2:1101:13417:11318:ATCTCGTA
TTAAGTTCAGCGGGTATCCCTACCTGATCCGAGGTCAAAAGTGGAAAAAGGCTTACTGGACGCTAGTATTCTAGGCTAGAGGCGCAAAATGTGCTGCGCTCCAATACCAAAACACTGGCTGCCAATGACTTTAAGGCGAGTCCACGATAGTAGACAAACACCCAACACCAAGCAGAGCTTGAGGGTACAAATGACGCTCGAACAGGCATGCCCCATGGAATACCAAGGGGCGCAATGTGCGTTCAAAGATTCGATGATTCACTGAATTCTGCAATTCACACTACTTATCGCATTTC
+
IIIIIIIIIHIHHIIIIIIIIIIIIIIIIIHHEHGEHIIIIIIIIIHIIHFHIIIIIIIIIIGHHIHGCHIIHIIIIEHEHHIHHIICHHIIIIIIIIIIIHIIIIIIIHIIIIIIGIIIIIIIGIIGHIIIIIHIHHIIHHHIIHIGIHFHHIHHHHHIIIIIIHIHIHHIIIHFHHHFHGHEIHHIHHHHHHIHHHHIIIIHIGIIHHHFHIIIIHIIIIIIHIHHHHCHFIIECCCHEHHHHHFHGHGIIIIHEIIHHIIIHIHIGIIHGHHIHIHHHHHIIHIIHIIIIIII
@HISEQ:711:H5NNWBCX2:2:1101:16047:11461:ATCTCGTA
TTAAGTTCAGCGGGTAGTCTTGCCTGAGCTCAGGTCGAATGTAAGAGTTCGGGGCGTGAGCCACCGATTCCTGCCGGCTTTACAGCACAGGTTCCTGGGGGTGACAGCGGTATGCAGCGTGAGCTACCTACCAAGCTGGCGCCCTTTCAGCGGGACCATGCTCAAGCCTCTGTTCTTCAGCCGACCCTGTTCTCTCGAGGAGCACAGAGACGGCCAGATCCGTCTTTCCTCTTCCACAAGGGAAGAGGTTGACGAGGGGGTGGGCCGACGCTGAGCCAGACATGCTCTTGACCGAGGTCTCGAGCGCAATATGCGTTCAAAGATTCGATGATTCACGGAATTCTGCAATTCACACTACGTATCGCATTTC
+
EHGIIHFC@1??CHDCGHIIHEHHHHICHHEEGFH?ECEHHEH@HEHHHIIHIIHDHHCGHHHEFC?CDCGFHHHHIGIGIIHFHIIIIIFFHHCCHHCHCE<G1DCGHCEHGHHEHIIHEGHHEHHIIII00FHHHHGHHCHHHH?HHIHIIHHHHHHHHGHHH?EHIIHIHHGGHHHIHHIIHHHIIGHHFBFHFHFCIHIIIIIIHHHHHHHHIIIHHHEHH@F?B.HB.HHGHHIIHECHC@HHHHHFEE<DGHIHHDEHIHHHGIIGIIHIIIIIIIHHFHIIIIIIIIIIIIIHHHHDEGIIIIIHEHGIHIIIIHHEHIIIHHHHHHFHHIIIIHIIIIIIHIHHEGECDHDHHHHEHGIHHH
@HISEQ:711:H5NNWBCX2:2:1101:17358:11385:ATCTCGTA
TTAAGTTCAGCGGGTGGTCTTGTCTGATCTCAGGTCGAAAGGTTTGTTCGGGGGTCCTCGTGAAAGGCCCCGAAGTTCCTGCTTGCTGGCCGTGCGGCAAGTCCGACTTTCTGCCCGTTGCAACCGGAACGACAGCGGCATGCAGCGTGAAGCCACCTACCATGCTGGCGCCCTGCTGAACAGGAGGGTCGCGCCGCGAGCCCTGCACTTCAGCCGACCCTCTTTGCGAAAAGAGAGACGGCCACGTCCGCCTGCCGCTTCCGCCGGTAAAGGGGAAGGGGTGGGTGAGGGGTGAGCCGACGCTGAGACAGGCATGCTCTCGACCGAAGTCTCGAGCGCAATATGCGTTCAAAGATTCGATGATTCACGGAATTCTGCAATTCACACTACGTATCGCATTTC
+
IIGIGEGHHIIHHHEHHHIIHIIIGHHHHHHHHGHHIHHHIHIECHHHIHDCHHIHHHHICHHHHHHFHHIIIHHHHHEHHHHHIIIH?GHCEDHHHIIIIIIIIHIDCHHHHHIIIHIHIGHHIIGDHDDDHICHIIIIIIIIIIIHIIIIIIIIIFHIIIHIHHFEA-EHD?FHFH:BGHF8B@CDEFHIIIIICDHIIIIIHHHIGHIGGHGDH#####################HHE899-DC?E??,,HCHHD<IHHCCEHHIIHHHGECC.C=ECHEEEHC<HCHHEIHDHDGHGHIIIHGCD@CIGHHGIHHHDGEH?FFHIIHCHHGHDHGHHHHHEF?F1EHHEIIIHHHHIHHHH@CHEHEHHHGHHGHHIHHG?EGF<IGHIIHGHHHIIH
@HISEQ:711:H5NNWBCX2:2:1101:19517:11498:ATCTCGTA
TTAAGTTCAGCGGGTAGTCTTACTTGATTTGAGATCGAGTTTAACAAGAATCGTTGCCTACCCTTGTGAAATCCTGCATCAGTCAGCCAATACGGTCAAACTCCCTTTATGTTAGCTGCAGCAAAAGTAATAATCCGTTTGACGGGACTAAATGAATATGCTTTTAGCTTAGGAGAATGTCCAGCTGCACCTGCATTTCAAGCAACCCGCCACCGATCTCAAAAAGATTGGTGTTGGGATTGCTCAAGTCCAAAGCTTTTCGATTAAAAAATCCAAAAGCTTTGAGGTGTTTACTGATACTCAAACAAGCATGCTCTTCGGAATACCAAAGAGCGCAATATGCGTTCAAAGATTCGATGATTCACTGAATTCTGCAATTCACATTACGTATCGCATTTC
+
FH?11<D<1<<CHH?/DG<CDH1DH11<1@GFEHH1<EC1<<<1<<11<1<<DHHC0F1DF?1F@1<@1<GHG@HH1C@C1<<1GF?G1<1FGE<GHE11111<CFH1@@1<<1D1<1<<111<F<<G0<D@0<<0<<<D0<<</</<<CF@G/<@FC?C/FHHI//=G..8....8;.:..F:;B8A68:FGFEHHFH@GF>F@@H7.---B8.B.6-D?B.A89?HE@A-@HEFF@HHG.;..G@GHHF<</C@E/CEG?HGHHGCD<0HDECC0CFHIIHEF0@CHEHGCFFHCHHHIHFHFHGG?CFG?HIHHEF?HHH@D?FCD@C/CGHHGCCD<0@FEC@EEFCGIHEHHF@EHH?HG@@HEH?IHHHHIHHCFEHHCEECHIIHGHECDDH
@HISEQ:711:H5NNWBCX2:2:1101:2407:11662:ATCTCGTA
TTAAGTTCAGCGGGTAGTCTTACTTGATTTGAGATCGAGTTGAACGACACATATGTGTCGTAAAATCCTGCATCAGTCAGCAAAGAGGACGATTATCCTTTATGTTAGCTGCAGCAAAAGTAATAATCCTGTTTGACGAGGACTAAATAGATATGCTTTTAGCTCAGATAAAAGTCCAGCTGCACCTGCATTTCAAGCCGCCCGCCTACCAATGAAGGTTGTTGGGATAGCTCAAGTCCACTCTCCTTTTTTTTAAAAAAAAAGAGAAAAGTGAGGTGTTTACTGATACTCAAACAAGCATGCTCTTCGGAATACCAAAGAGCGCAATATGCGTTCAAAGATTCGATGATTCACTGAATTCTGCAATTCACATTACGTATCGCATTTC
+
IHIIIHIHIHHGGHHHHEHHIGHHIIHCFEHIHHHGIIIIGHHIIHHHDHHHHHHHFGGGHEEFHFGHFHHIIHIHEHHIFEHIIIHCCHHHHIIIIIIIHIEHHHE@GHIFHIIIIHIHIHIIIEECGEHHIIHIIIIGICCGHHI/FHEHHIHHHHIIH?GHFHHGIIEGHGAA@BCHEIIHHEFGIIHHHHDGFDDC>EHDH?EGGHHHHIIGH?CB-HF.A?IHHECHHEEHF-E@HCIHDH??CC</GHHIIIIIHIIIIIHHFIHEIHEGC?HIHHECHHEFHHEGIIIIIHHHHGIHIIHHHHFHGIIGIGIHIHIGIIIIIHHHIHHGIHHGIGIIHGHGHGGHHGIIIIHIIIIIIIGIIIIIIHHIHIIIIIIIIIII
@HISEQ:711:H5NNWBCX2:2:1101:10532:11702:ATCTCGTA
TTAAGTTCAGCGGGTCTTCCTGCCTGATTTGAGACCATGGTTCAAGTCAACCCGAAGGTTGCCTTTAATAGTTGGGTGCCGGACATGCACCACCACACGTACTGGGTATTAGAGAAACCGAAGTCTCATACACATACTTTTCCGTTACTTGGTAGTATCCAGCAGCAATAGTTTTAAAAGCACGCAGGGTAAGTGCGACGCCTCAAATCTCTCCTTCCCTAGGTATAAATACCCAAGGTTGGAGAATGAATACTATAGATTCTCAAACAGGCATACTCTGCCGAAACAGAGTGCAATGTGCGTTCAAAGATTCGATGATTCACGGAATTCTGCAATTCACATTACGTATCGCATTTC
+
HIIIGGHIIHIIIIHGHIGIIIGIIHHHHGHDEGHHIGHHHHIHIHHGHHIIIIIHHGIHHHEECGHGGHHIIH1<EEHHHIIGIHHIHHEHHE?HHHIIGHHDEGHGGHIIHIIGHHIG<E<GCHHHIHHIIHIGEHIIHIGIHIHGHHHHIIHGHGHHGHIGHHHIIFHHHIHHFHHIIIGHGHEEFIHFEHHHDEHHEEFHEHEHHHIIHECEHGHHHEFIIHHHEGHFGIIHHF@C<DHEGIHIHGIHG?EHFIHHEGHHEE?HFHGHIHIHHIIHHIHHHFHHEHHE@FGFCC/CGCHGHHHFHIIIGHHIIGIHHEHHHHHHIIIIHHGHHHEGHHEIIHDHHE@IIIIII
@HISEQ:711:H5NNWBCX2:2:1101:12199:11557:ATCTCGTA
TTAAGTTCAGCGGGTATCCCTACCTGATCCGAGGTCAATCTAAAAAATAAATGTGGTTAAGACCGAGCCGGAGGACCATCCAGACGCGTGCTACAAAGCTCGTTGCATCCAGCATCCCCGCGGGCTCTGCCATTATCTTTCGGGACCGCCGCGTATCGCAGCGACGGGGCCCAACGACAAGCCGGGCTTGAGGATGGATAATGACGCTCGGACAGGCATGCCCTTCGGAATACCAAAGGGCGCAATGTGCGTTCAAAGATTCGATGACTCACGGAATTCTGCAATTCGCATTACTTATCGCATTTC
+
HHIHIIIIIHFHIIHIIIIIIIIIIIIHIII0EHHHGHIIIIIIHHCHHIIGIICFHIIGIIHGGCDHFHGIIIIHHIIIEGFHGIIHHIIHIHIFHGH?GHDHIIIIIIIIIIGIHHIIIHIEHGHIIIHIHEHCG??GHHHH?IHHDHHIHIHHIHHHIHHHIIIHIIHEHHHIHHHIIGIHHHHIIIIIHHHIIHHGHHHFGHIIIIIIHHHHGF1HHHIHGHEGHHCEEIIIHFCDHHHFG?CCHIIHIHIIIIIIGHHHHHHHHIHHHHIHHIIHFEGHHGIIIIHIHIHHHHIIIIIIGI
@HISEQ:711:H5NNWBCX2:2:1101:17098:11530:ATCTCGTA
TTAAGTTCAGCGGGTATCCCTACCTGATCCGAGGTCCAACTTATTATTTTATTGACAGGACCTACAAAGGTTCTCTAAAGCGTGTCAGTCTGCTACGCTTGAGTCTAATAAGGCACTGTCATTGATTTTCAGGCACGTCAATACCCGTACAAAGACGAGAGAGACGAAAACCCAATACCAAGCAAGGCTTGAGATTTGATCATGACGCTCGAACAGGCATGCCCTTCGGAATGCCAAGGGGCGCAATGTGCGTTCAAAGATTCGATGATTCACTGAATTCTGCAATTCACATTACTTATCGCATTTC
+
HHHHIHHHFGF<HGIIIIHIHIHIIHGHHHECHCHGHHHIHIHCHHHHHIE@FE1GHHIHHIGEHCG?CFHHIIGEGEHCHHCEHHHCE?GEHEHHHIHCEFHFHHHEEEEHHFHHHHIIHHHHGGHHHFH60DFFHHIHHDHHHHGFHHIHHHCHH@CHHGHHHHHHHHHHIGHHFHHGFEHHH@HHHFHHIHHDFHECGGEHEIGIIHHHHIFFEHHHEC<IIHGHHHHHHGGHHHHIIHHG<GIIIHHEIHIEHHHHHGIHHEHHHHGHHDHEHIIGIGHGHHEHHHHGHHCGEE=HIHGIHGH
@HISEQ:711:H5NNWBCX2:2:1101:17359:11605:ATCTCGTA
TTAAGTTCAGCGGGTATCCCTACCTGATCCGAGGTCAACCTGAAAAAAATTGGGGGTTGCTGGCGAGCACACGACCGGACCTCCAGAGCGAGAAGAATTACTACGCTCGGAGCCGGACGGCACCGCCACTGACTTTAGGGCCCGCCGGGGCGGCGGGGCCCAACACCAAGCTGAGCTTGAGGGTTGTAATGACGCTCGGACAGGCATGCCCCCCGGAATACCAGGGGGCGCAATGTGCGTTCAAAGATTCGATGATTCACTGAATTCTGCAATTCACATTACTTATCGCATTTC
+
IIHIIHHHIHHHHDHHIIIIIGIIHIIIIIIIIIIIIIGEEHIIGHGHHHFFGHIHIHIIIIIHHIIHHIIIHIIHFHHHHIGIIIGHIIIIIIIIIIIIHIIHHHHIIGIHHIIHHIIIHHIDHECHIIIHHHHIIIHIHIIHHIIIIIIIIIIHHHCHDHGEHHCAGIIIGEHIHHHHHHHHHGIHHHHHIIIIHHGHIIIIHHHIHIIHGGIIHGHIIIIIHHIIIIIIIIHHIHHIHGHHIHGIIHHHIIIIIHHHIIHIIIIHIHIGHIIHHHGIIIGHHHIIIIHIIH
@HISEQ:711:H5NNWBCX2:2:1101:17944:11643:ATCTCGTA
TTAAGTTCAGCGGGTATCCCTACCTGATCCGAGGTCAAACCTTAGTTGAAGATGCATGCAAGGCTGGTGAGCTACATGACAGGCCATCCAAAGCGAGAGAGAGTCTGCTACGCTTGAGACCATCATGAGCACCGCCACTAATTTTCAGGTACGTCCGAGTCCTTCGCACCCACTTGGGCGGCAGGGACGAGGGGACGAAGACCCAACACCAAGCCAGGCTTGAGAGATTGTATAATGACGCTCGAACAGGCATGCCCCTCGGAATACCAAGGGGCGCAATGTGCGTTCAAAGATTCGATGATTCACTGAATTCTGCAATTCACATTACTTATCGCATTTC
+
IIGIIIIIIIIIHGHIIIIHIHIHIHIIIIIIIIIIHIIHHHIIIEHHHIIGIHHIGIGIGIHFHGGHHHHGIGIIIHHIIIIGGHGIHIGIIIIIGHHIHGIHHGIIIHIGHHHIIIIIIIIHIHIGHIIIHHIIHIHFHHHGHHIIIIHHIIHHHHHHIHHHHHIIHIHGIEHHDHHHHHHIGIHHHHIIIIIIIIIIIIHHIIIIIIIHHHHHHHHCHHIIHHGEHGIHIIIHECHHEFGIIIIIHFIHHEIHIHHIHFHGHIIIHHHEHHIIIIIIIIGIHIIIIIIIIIIIIIIHIHGIIIIIIIIIIIIIIIIHIIIGIHIIIIIIIIGIIIGI
@HISEQ:711:H5NNWBCX2:2:1101:18599:11517:ATCTCGTA
TTAAGTTCAGCGGGTATTCCTACCTGATCCGAGGTCAACACTTAGGTAAAAGTATAACAAGACCGTCGTCCATCAGAGTCGTCCCAGATACATGCTTAGTAAAAAGCTCCTCGTACCCGGTTCCCTCTGGGGCGCCGTCACTATCTTTGAGACCAGTTGATAGGCAAAGCTATAACTAAAGTCCAACACCAAGCCAGGGCTTGAGGGGTGATAATGACGCTCGAACAGGCATGCCCTTCGGAATAACCAAGGGGCGCAATGTGCGTTCAAAGATTCGATGACTCACGGATTCTGCAATTCGCATTACTTATCGCATTTC
+
HECCEHC@FHFDHHDHHHHHHHEHIIIIIIHIHICEGHHGIH?@HHFEH?EHHGIGIIIIIGHFH=E<EHIHHFH?G1DGC@GEEHFE@FHIIIIII@EHEHHHHHIHHHIE@DHEHGEEEDECHEHHHHEDHHHHHHDHHEHHFHHIIIIHHIIIGC?HGFIIIHHIIIIIHIIHHHHHHFHHHHIIHCBGH?GIIHEHAHIIIHCHEHGGIIFIIHGHIHIHHFHHHIIHEDCHHHHHGHIHIHIIHGCHHHHIHHIHHHHEFIGIHHHHIHEFFCIIIHHHHHGHHHHHEIHIIHHHEHIHHGIIIHIHHEEHIIH
@HISEQ:711:H5NNWBCX2:2:1101:3178:11940:ATCTCGTA
TTAAGTTCAGCGGGTAGTCCTACCTGATTTGAGGCCAGATAATAAAAAAGTCATGTCTAGCAAGCTAGAACTTGTATTAGAAAGCGGACAAACGTCCCAGAAACTCGGCCAATCCGAAGATTGTCCTCAGCGAAATAACTTATTACGCCAAGTCAAACCAAGTCTCAAAGACAGATCCAGCTAATACTTTTAAGCTGAGCCGACTCTTTCGAGCGGCAAACAGCCAAATCCAAGCCAAGACAAGAGCACTAAACCCAAGTCAAGGTTGATATTTTCATGACACTCAAACAGGCATGCTCTTCGGAATACCAAAGAGCGCAAGGTGCGTTCAAAGATTCGATGATTCACTGAATTCTGCAATTCACATTACTTATCGCATTTC
+
HGHHIHEFHCHHDH?DHHHHH?FHHHEHHFHHHHF@CEFEEHGGHHEHICHH?GHIIIIIIIGHIHEFGFHHIGFE<DEHIIGEHDHGHIHEFIIHHEGEHHIIGH=EHIGCGHHGHICHHHHHHH@F?HCHDDDHHIIIHIHFIFFHCEDCBHHHHIHHH?HHIIIFHIEHHIHHHCHFHHGEEGE@AG.F?HHEHHHHEFHGE7BF?HHDDCGHHHG?HHHHGHGIIIIHHFHHHIIHHIHF<EIIFHHHDHHFD<HFHGCD?HHHHHFCC@<?HHHEHHGGHHFD<D<IHIHHHHIHHHFHHHGG?EHGCHHCGIIHG/IIHHGHHCGHHIIIIHIHFIGIHHGCCHHGHGHHF1GIIIIHHHHHHEIHHHHGHHGHHI
@HISEQ:711:H5NNWBCX2:2:1101:4052:11936:ATCTCGTA
TTAAGTTCAGCGGGTATCCCTACCTGATCCGAGGTCAAACCTTTGTCAAAAGCAGTTAAAAGGCAAGCAATCCTTAATGAAGCCTCCAAAGCACAAGAGTGTCCACTATGCTTGAGGTCACTTTAGGCACTGCCACTAATTTTCAGGTACATAACCAACCCAATGCAAGGGCAGTCATGACAACCCAACACCAAGCTTCTAGGCTTGAGATTGATTTTATGACGCTCGAACAGGCATGCCCTTTGGAATACCAAAGGGCGCAATGTGCGTTCAAAGATTCGATGATTCACTGAATTCTGCAATTCACATTACTTATCGCATTTC
+
GHIIIIGIIHIIIIIIHHIIIHIIIGIGHGHCDDHIIIIIGIHIEGFHHHGIIHHIIIIHIEEHHIIH@HHIHIIIIHIIHHIGHHEHHIIIIIIIFEHGHHHII@GHIHHIHHHIHHHIIGHHHGGHHHFHIIGHHHIIHGIHHHHIHHHIIIIIIHIIIIIIIHHIIIHHHHIIIHIIIHIGHHIGGHIIDGHHIHGHIIHHIHHHHHIHHHHII@?DHEIHEEHCGCD1HHCEHEHH@CCHHEHHHGHHEGEC=IIIFHHHDCCG?HFFHH@=HHHGIFHFIIHHCHHHHGIIGIHHHHEEIIIIGHIHFHGGIGHEHHHI
@HISEQ:711:H5NNWBCX2:2:1101:10271:11755:ATCTCGTA
TTAAGTTCAGCGGGTAATCACACCTGAGTTGAGGTCGGGAGAGCGAATACTCTCAATACCAGGCACGTATGAAGCCCACTAGCCGTGTCTCAGACGCCACAGAGTATATAAAAGCATGATACCCGGTGACCGAGACCTATCGCATCAGCTAATAGATCATCCGTGTGGTAGGCAATCTCTCTTGCGAGCGACTGTCCTCTTCTAGCATTATGGCAAAACACGTTCGACCAGAGGCGGTAGGCCGAACTCGTTATTCACCAGCTATTTCTATTACAGCCATAGTCCTGCTGTTTTTGATCACGACCCTCAACCAGATGTGCCGCAGGGTAGGACTCCTACGGCGCAATGTGCGTTCGAAAGTTTAACGTTCAAAGCGTCTGCAATTCACGCTACTTATCGCAGTTT
+
HHHHHHIF?G@DCEHE1@G?GEH=EDG?@@E111DE<<?HHIIIH/ECHEE?DFHHHHHHHF?E?E0F1<DE1C?HHEE?H1@CCHHEHHHHFHHH<<E0C<FH1DHC?CCEG@CFGG??CFEH</<C@EECH/CCCGFEDEHDHHIH/=//8=::@DCHHIGHEHH/A.8BF?BBGA?.BF?@FH-?EHDHDGAHEBGGE@E@AECEHFHH-?G@?88-DB@<HB-@@CCHD<DCEHE=,HEHIIHHGHHGHHHHA?B.?A?GHHEEB..CGEEFC.F?HCHHCFC@HHHCHHEH@GHHFD<=HCGEHEHE?C<1HIIIGHG1@C?HGF1CHHHGC?HEC@?1EHHHCECC?HCEDGEEGCC11CHHCFEIHHHEHHF<1?HCHCECG?GEHGCHHHGEG@IHH
@HISEQ:711:H5NNWBCX2:2:1101:11623:11945:ATCTCGTA
TTAAGTTCAGCGGGTATTCCTACCTGATCCGAGGTCAACTCTAAAAAAGTTGGGCGTTTTACGGCAGTGGCCGCGTCGCGCTCCCGCTTGCGAGGTTGTGCTACTACGCAGAGGAGGCCGCGACGAGGCCGCCAATTCATTTCGGGGGCGGCGGACGCACCGGGCACGCGCCCCGGAGGGCGGGCTCGGGCGAGGTCGCCGGTCCCCAACACCAGGCCGCTGGGGCTTGAGGGTTGAAATGACGCTCGAACAGGCATGCCCGCCAGAATACTGGCGGGCGCAATGTGCGTTCAAAGATTCGATGATTCACTGAATTCTGCAATTCACATTACTTATCGCATTTC
+
HIIGIDFHEGHGHCHHIIIGIIIIIHHEHCEEHIIHIHICCH?GHIHCHHHF?CHHIHIHHH0CDEEC1<1GEDHIH?ECHCECGCDHHIGDCCCC?GGEGIEHII@GH<DEEH?0<==/EDHGCHHHCGDDHDHG?DGHHHGEH?//EHHIDHHCHDH?EHE@DIIH?8?EHCEHHHHHHEE?DHI<C?D<HDHEGHDAEH.CE?CHHHFEEEEHIDGHHECCF?CHGHIHGGC/IIIHEEGIGGIIIHIIIHHFIHHIHF?HGHG?CFHDDC<EIHHH@IGIHGIHEIIIHHEIHEECFHIH?EIHHG?G<<CF1@??IHIHHFHHEFEHFHG@0FC1IHED
@HISEQ:711:H5NNWBCX2:2:1101:11872:11876:ATCTCGTA
TTAAGTTCAGCGGGTATCCCTACCTGATCCGAGGTCAACCTTAAGAGTTGGGGTTATGGCAAGTCACCATCAAGACGCTATAGCGAGAAAATTACTACGCTTAGAGCTTGACAGCACCGCCACTAATTTTAAGGGAGGCTAGTTAGCCATCCCCAAGACCACCATTACGGTGAGTTGGTCATTATGACGCTCGAACAGGCATGCCCTCCGGAATACCAGAGGGCGCAATATGCGTTCAAAGATTCGATGATTCACTGAATTCTGCAATTCACATTACTTATCGCATTTC
+
IIHGIIHIIIIHHIHHIHHHHIHIHH?DGHHF<CGHIHIE1C@FGCHHGHHCHIHHIHFEHFCFEHFHEGHHIGHHHDHIIIII<?C<HF?FHHHFFHHIGIF@FHGIIGHHHHDHHHHGHHIIIHHHEIIIHIHEHIHEHEEHGII@DEE<@HHGEHIIIIHHGHHEHHHHHHEHIIHIIHHHHEEHHEHHHHIIIHGHIIIHHHHIIIHHHHG@GHHHHHHHHHEIGIDHGCHECCCCEGEHHIIHCIIIHHHHGIIIHHHGHCHGHHEHHCEFHG=?IHHHECIHE
@HISEQ:711:H5NNWBCX2:2:1101:15874:11966:ATCTCGTA
TTAAGTTCAGCGGGTATCCCTACCTGATCCGAGGTCAACCTGAGAAAGATTGAGGGGGGTCGCCGGCGGGCGCCGGCCGGGCCTACGGAGCGGGGGACGAAGCCCCATACGCTCGAGGACCGGACGCGGTGCCGCCGCTGCCTTTCGGGCCCGCCCCCCGGAGCCGGGGGGCGGGGCCCAACACACAAGCCGTGCTTGAGGGCAGCAATGACGCTCGGACAGGCATGCCCCCCGGAATACCAGGGGGCGCAATGTGCGTTCAAAGACTCGATGATTCACTGAATTCTGCAATTCACATTACTTATCGCATTTC
+
IIGIHGEHHEHHHHIHIIIGHIIIIHEHHHHHHHHEHIGHHHEHIIIHFEFHIIGDGHD<CCDHHHICCHCCDHICHHDCDCHHHIGH=ECDHI/<DDHGGHCEHHDGEFE=EGECDCHEHHGHDD<DDDHHC?CDDHHEBD<DGHH?:DC<?DHDHIIE=DEEHDHCC???CHHHDHEFHHEGHCE?HEGEF;9HFGEHFF;D@@G@GFEHHCCDCE@G?HIIHCEGIHHEHHHHGHHEHHIIHGIHEEHHEDHGHHHHHIHHGIHF?E1HHHIHGHGHHHGIHFHHFHCFCIIHHHHIIHHHDHHHEHIHI
@HISEQ:711:H5NNWBCX2:2:1101:18496:11921:ATCTCGTA
TTAAGTTCAGCGGGTAGTCTTACTTGATTTGAGATCGAGTTTAACAAGAGGTTTTGAAGACTCTTGTGAAAATCCTGCATCAGTCAGCCAAAATGGTCAAACTCCCTTTATATTAGCTGCAGCAAAAGTAATAATCCGTTTGACGGGACTAAATGAATATGATTTTAGCTCAGGAGAATGTCCAGCAGCACCTGCATTTCAAGCAACCCGCCCCCTCTCATTAAAAGATTGGTGTTGGGATTGCTGAAGTCCAAAGCCTTTCTTCAAAAAAGAAAAAAGGCTTTGAGGTGTTTACTGATACTCAAACAAGCATGCTCTTCGGAATACCAAAGAGCGCAATATGCGTTCAAAGATTCGATGATTCACTGAATTCTGCAATTCACATTACGTATCGCATTTC
+
1FGE<D<FE?@CH?CH0D?CG?HFH11DDCC1<@G@FD@DGEGCHHIICEFF?@<FHHHCEEHIHF1DFHFHEC?HFGE<CHF1<CHIIICGHI11<C11DCC1<DGECHIICHHHEG?GHCHHHEHH1DEGHC0<<CDFCGE@GH<GHH?/D<///@<G</<</<D/8FHC@EH.DFFHH?GF@..;FCH@...GE.BG.6B.B.7.A,?,7>,6B#################################C.CG<//D//E<//-</HEC</.F<0C0HFEF?G@EEG?CHEHGGF<1HH@CGEGCEC?F?D<D1HHCCCF1EG@@HFEECDHE01FC<0</E<<<ECGCECHG@F1?E?ECC@G?HIHCC11C1HEHEFECCEE?HEIHHHDHD1<<DI
@HISEQ:711:H5NNWBCX2:2:1101:20774:11825:ATCTCGTA
TTAAGTTCAGCGGGTCTTCCTACCTGATCCGAGGTCAACCTTGGGTAAAATAAGGCTTTTAACGGCCGGAACCCGCAGCACGCCCTGAGCGAGACGTAAACTACTACGCTCGGGGTGACAGCGAGCCCGCCACTGGTTTTCAGGGCCTGCGGCAGCCGCAGGTCCCCAACACAAGCCGGGGGCTTGATGGTTGAAATGACGCTCGAACAGGCATGCCCGCCAGAATACTGGCGGGCGCAATGTGCGTTCAAAGATTCGATGATTCACTGAATTCTGCAATTCACATTACTTATCGCATTTC
+
IHHIH?GHGHIIHIHIIHHIIGIIIIIIIIIHIIIIIIHHIIIHIIIIIHHIGHEHHIIIHIIIIIIHFHHIIIIIIHDHHIIGHIIIHIIIIIIC1EEHHHIHIIIIGGHIHFHHIIGFHHHIHHGHIHIHHGIHHHHHHHFHHIHDGIIIHIIDHIIHIHIIHIIHGIHIGIEIIIIHHIIIIHEIIIHIIIGGIHHIIHBHHCIIIIIIIIHCHIHHEIIIIHIHHHIIHIIIHHHHHHDHIIGIHFHHIIGIIIIIIHIIHHIIHIIHIGHIGHGIIIIHIIHIIIIIIIIIHIIIH
@HISEQ:711:H5NNWBCX2:2:1101:4923:12233:ATCTCGTA
TTAAGTTCAGCGGGTATCCCTACCTGATCCAAGGTCAACCTGAAAAAAATTGGGGGTTGCTGGCGAGCACACGACCGGACCTCCAGAGCGAGAAGAATTACTACGCTCGGAGCCGGACGGCACCGCCACTGACTTTAGGGCCCGCCGGGTCGGCGGGGCCCAATACCAAGCTGAGCTTGAGGGTTGTAATGACGCTCGGACAGGCATGCCCCCCGGAATACCAGGGGGCGCAATGTGCGTTCAAAGATTCGATGATTCACTGAATTCTGCAATTCACATTACTTATCGCATTTC
+
IIGEGHHHHIFHHDHIIGGHHHHHI?CHIIHII?HGHIIHEHIHIHHHHFECHGHDDCHHGHIHHHCDEEEHIHGHDHDDHHHIHHIHIIIGIIHHFHIIIIIIHIIIHGHHHIHIGIFHGIIHHHHEHHHIIHHHGEHHHGHHGIHIHGIIHHIIHIIDGHFF?HHHHIHHHIHHFGIHHHHGIIHFIIHHIHHIHIHIIHHHIIHGIHIIHIIIIHHHGHIIH?HDFHEIIHEHHHHHHHEH@HFHGHGHHFEFCEEHGHIIGHIIHHCHGHHIGIIIIIHEEIIIIIIHGI
@HISEQ:711:H5NNWBCX2:2:1101:7237:12023:ATCTCGTA
TTAAGTTCAGCGGGTAGTCTTACTTGATTTGAGATCGAGTTTTACAAGAATCGTTGCCGACCCTTGTGAAATCCTGCATCAGTCAGCCAATACGGTCAGACTCCCTTTATGTTAGCTGCAGCAAAAGTAATAATCCGTTTGACGGGACTAAATAAATATGCTTTTAGCTCAGGAGAATGTCCAGCTGCACCTGCATTTCAAGCAACCCTCCACCGATCGTAAAGACTGGTGTTGGGATTGCTCAAGTCCAAAGCCATTCAAAACAAATTGAAGTCTTTGAGGTGTTTACTGATACTCAAACAAGCATGCTCTTCGGAATACCAAAGAGCGCAATATGCGTTCAAAGATTCGATGATTCACTGAATTCTGCAATTCACATTACGTATCGCATTTC
+
HHEHHGFHHGHIHGIIIHIHHIHHICGHHEHHHHEHHHIHIIHHGEH?GECHHIHHHHIIDHIIIIIIGEHHFEEGHHGHIHHHHHHHHIGHHIGHGIHHHHGHHIIGHCHHHGIHHEHGHGHIHIHFHHGIIIHHIIHHEHHI?EHHHHIIHHHIIFEHFHCGE/CGHHHEHA..BFGHEHGHHH@AFABH.FHEHEF@H.HHGHIHHAAHHHHH<G?A.GEIHHC=GEHG@D?HHHHF/HFHD/@F?HG?HH?HEDHHFEHFC@HFHG0EHHHF?EH@=GCIFHHHE?HCHHIHHEECHEF?HHHHHHHHGFEIIGIHHHHHECCE@CFEHHECEHEC?HCGCEHGIIIIIIIIIIHHGCECIHIHGHFHHHEHHGIIIIGHHIIHHFHHIH
@HISEQ:711:H5NNWBCX2:2:1101:7115:12161:ATCTCGTA
TTAAGTTCAGCGGGTATCCCTACCTGATCCGAGGTCAACCTGGATAAAAATTTGGGTTGATCGGCAAGCGCCGGCCGGGCCTACAGAGCGTGTGACAAAGCCCCATACGCTCGAGGACCGGACGCGGTGCCGCCGCTGCCTTTCGGGCCCGTCCCCCGGGATCGGAGGACGGGGCCCAACACACAAGCCGTGCTTGAGGGCAGAAATGACGCTCGGACAGGCATGCCCCCCGGAATACCAGGGGGCGCAATGTGCGTTCAAAGACTCGATGATTCACTGAATTTGCAATTCACATTACGTATCGCATTTC
+
IIHIHHHIHHIIHIIIHIIIIIIIIHIIIIIIIGHHIIIGGIGEHHIIG?@HHIEHIHHHHHEHDH<CDEDHDDHIHIIGIHIIHIHFIIIHHHIIIHIHIIIHHIIIIIHICHHIIIIHIIIHHHHCHIHCCHHHHHHH?EHHH?EHHH?:HHHHIH@?=<DHHCIHHHHE<EHEDCGHII?HHEC?@B/B@/GHHGIHHHF@@HDHHHHHFHHIHHIHHGCHC<CCDEIIIGIIHEHEHFHHIHGEHHEDF=CHHEGIIIHGHIIIIIIIHHHFIHGIFIIIIIIIIHHHHHIHHIIHGIHHGHHHEI
@HISEQ:711:H5NNWBCX2:2:1101:9392:12096:ATCTCGTA
TTAAGTTCAGCGGGTAGTCCTACCTGATTTGAGGTCAAATTGTCATGTATTGTCTGAGTAAACAGACGGTTGGAAGCAGTGCAAACCCATATGATTGTAGATGTCCACGGCGTAGATAATTATCACACCAATAGACAGTCCACGCGGGGCACCAGCTAATGCGTTTAAGGGGAGCTGACATTCTGTGAAGCCAGCAAAATAAACCCCCATATCCAAGCCATCATCAGCAAAAGCTGATAATAGTTGAGAATTTAATGACACTCAAACAGGCATGCTCCTCGGAATACCAAGGAGCGCAAGGTGCGTTCAAAGATTCGATGATTCACTGAATTCTGCAATTCACATTACTTATCGCATTTC
+
IICGHECHIHHIHHIIIIIIIEHHGGHHIIHIIIIIIIIIHIHHIHHHHGHIHIIHIIIIIIIIIGHHIIIIHFHEHHGIIHHIHIHHHIIIHIIGHHIGHHGHIGIIIIIIHHHHIHHHFEEHFHIIIHIGHHIHIIHIIIIHIGGD?FHHIIIIIHHHIEHDGFEHHHHIHIHHFHHGHGHIHIIHIGHHHHIIHFHHHHIIIIIIIIIEHGH@HEHHGHHHHHGHIHGFHIIIHHHHIGIIIHIIIHGHHHHFHHHEHIIHHHIIIHHIIIIHGHCEIHGHHHEHGCCEDCGHIIHGGHHHHGIIIIIHIHHHECHFHHIHCIIHHHEHFGGIIIIIIIHIGHIIHHCHCHIIIIII
@HISEQ:711:H5NNWBCX2:2:1101:19102:12103:ATCTCGTA
TTAAGTTCAGCGGGTTTTCCTACCTGATTTGAGACCAAGTGTTCAGAGACTGCTGACTGACGTCAGCTGAAACTGGTTGATGGTTGAGTTACATACGCCTTGAGCCGAATCCGGTCCATAAAGAACAAACGTATTTGTGAGTTGCCTCATTCATGCGATTGCCCAAGAACTGGTTAGTTCAAGGATGCGTAACATTGAATTTCAGGCCATTGGAACTTTGCAGTCCCAAAAGGCCCACATCCGAGACGTGTCATTTGACAAAAGAGTCAGCAGACAGGGGTCAAGAAGAATTTACTGATTCTCAAACAGGCATGCTCTCCGGAATACCAAAGAGCGCAATGTGCGTTCAAAGATTCGATGATTCACTGAATTCTGCAATTCACATTACTTATCGCATTTC
+
IIIHIIIIGHIIIIHHIIIIIIIIII?HHHHHHIIIIIIIIIIIIIIIIHIIIIIIIIIIIIIIIIIIDGGHIIIGEHHHHHHIHIIIIIIIIIIHIIIHIIHHHHHEHHHHHHEHCHHGIIIIHHIHIHDEHHCHHHIHHIH@HHGGHIGHHGIFHHHIHIIHHGHIIHHIHAGGFAFFHHIIIHHHG@HIHHCGGGFEGHHHHHIICHHEHHIHHHHHEHF@-C.HIHGIHHEIHHHHHEIHHEHHGE@HFHIIHHFHIHHEGHGIIIIIHHGDGEECGHIIIIIIIHHIIIIIIHHFIHEIHHIHFHHFIGIHHECHHGIIHHIIIIIHIIIIIIIIIIIIHIIHHGIGIIHIIIIIIIIIIIIGIHIIIIIHIHHHGIHHHIIIIIIIHIIIIIII
@HISEQ:711:H5NNWBCX2:2:1101:21009:12139:ATCTCGTA
TTAAGTTCAGCGGGTAGTCCTACCTGATTTGAGGCCAGATAATAAAAAAGTCATGTCTAGCAAGCTAGAACTTGTATTAGAAAGCGGACAAACGTCCCAGAAACTCGGCCAATCCGAAGATTGTCCTCAGCGAAATAACTTATTACGCCAAGTCAAACCAAGTCTCAAAGACAGATCCAGCTAATACTTTTAAGCTGAGCCGACTCTTTCGAGCCGCAAACAGCCAAATCCAAGCCAAGACAAGAGCACTAAACCCAAGTCAAGGTTGATATTTTCATGACACTCAAACAGGCATGCTCTTCGGAATACCAAAGAGCGCAAGGTGCGTTCAAAGATTCGATGATTCACTGAATTCTGCAATTCACATTACTTATCGCATTTC
+
HEHHIEEHHIIIHHHHHHEHHHIGHIIGHHHHI?GHHHIIIIHGHHIIHHHHIHIIIGHHHFFFHEHHHGHFHHHFGHE?EHHDFDCHIGIIIC@GHHHIIIIHGIHIIIHH@GHHEHHFEHCEEHEHHHEHHHDCGEHHEHCC=EEEHHHCBHH?FG@@HH;DFGDGFEHFIHFCGGE.BFFB8GCHHAFGGB9BE@DDD@B.?>;8BEGH5:,:8.@8G@CHHE?GIIIIHHHHH@@HHEFHE@H@EEDCIIHGGGHIHG?HEH?HIHHHHCEFHIIIIHHHHHHFFGHHHHECFIHIIIIGIHHIHHHECDDGHFIHGHHHHHGIHHHEG0CHIHG?HG?HHFCHHGCHGEHEHHHIIIIIHHIIIIIHHIIGIIHIII
@HISEQ:711:H5NNWBCX2:2:1101:2068:12426:ATCTCGTA
TTAAGTTCAGCGGGTAATCCTACCTGATTTGAGGCCAAGTTGTCAAATGTAAATGTCTCAGAGCGAGACAGTCCAGTTTTACCAGACAATTAGAAGCCGGAACAGCAAAAAGAGCATTCTAACAACAGTTCAATCTTATCAAACTGAAGCCAGGCCTGCAAGGTTCCTGCTAATGAATTTAAAAGGAGCTGACAGAACAGGTCAATGCCAGCAAGCCTTCAGCATCCAAACAGCAGAGCAAGTCTTGACAAACTTGCCTGTGTTGACGTATTAATGACACTCAAACAGGCATACCCTCCGGAATACCAGAGGGTGCAATGTGCGTTCAAAGATTCGATGATTCACTGAATTCTGCAATTCACATTACTTATCGCATTTC
+
IIIHGIIHIGIIHHIIIIIIIIIIIIIIIIIIHEGHHIIIIFHIIIHHIIIIIIHHEHHHIIIHHIGHEHIHHHIIHHIHHHHHHCHIIHIIEHHHHHIHIIIIIIGIEFHIHIIIHIIIHHIIHIIIGIIIIIIIIHHIIHIHHFHHFGII@GHDGCHHHEGHHIIHHHIIIIHHIIEHIHHIHHHHHFFHHHHIIHIIIIIHIH?GEFGHIIIDEFFFHHFHIEIHIHIHHEGCHCHHF//CEEGIGHHHGHIIIHEHEHEHEHEEGEEIIHFHHEHE?IIIIHGC1HHIIHIGHDIHHIHHIIIIHHHHHIIHHHHCDGFHHEIHIHHHIIIHIIHEHIIIIIIHIIHIIHHIHIIIIHIIIIIIIIHHCHIIIHI
@HISEQ:711:H5NNWBCX2:2:1101:3682:12362:ATCTCGTA
TTAAGTTCAGCGGGTATCCCTACCTGATCCGAGGTCAACCTTAGAAATGGGGTTGTTTTACGGCGTAGCCTCCCGAACACCCTTTAGCGAATAGTTTCCACAACGCTTAGGGGACAGAAGACCCAGCCGGTCGATTTGAGGCACGCGGCGGACCGCGTTGCCCAATACCAAGCGAGGCTTGAGTGGTGAAATGACGCTCGAACAGACATGCCCCCCGGAATACCAGGGGGCGCAATGTGCGTTCAAAGATTCGATGATTCACTGAATTCTGCAATTCACATTACTTATCGCATTTC
+
C<FHFEHEHHFCCDFHEHHIIGHHHH?1<DGDHI0<@G?F?ECDD?CGHGIGDDCEFE@1D@@HH?CD?@CEH?DGCFCFGHIIIGHGGGCHHFGHHHHEDEH=ECC@FB<GHCHIHHEHGHHE?HE?D?DCEADDGD@EHHHGE/:HEHCDD??CE:HHGGAGEGHEFHAGHIHEGEFAHEHF@CCAH@F?0BHHHGGD@8HHGHHDFHHIGIHFHEHGGHEE</DECDHHHHHFHHEF@F<ECGC0C?FHHIIHEFHF@D<<CGIGHHHEEHEFHEFIHFEDCG@0HIFHD?C/
@HISEQ:711:H5NNWBCX2:2:1101:10255:12373:ATCTCGTA
TTAAGTTCAGCGGGTATCCCTACCTGATCCGAGGTCAACCTGAAAAAAATTGGGGGTTGCTGGCAAGCACACGACCGGACCTCCAGAGCGAGAAGAATTACTACGCTCGGAGCCGGACGGCACCGCCACTGACTTTAGGGCCCGCCGGGGCGGCGGGGCCCAACACCAAGCTGAGCTTGAGGGTTGTAATGACGCTCGGACAGGCATGCCCCCCGGAATACCAGGGGGCGCAATGTGCGTTCAAAGATTCGATGATTCACTGAATTCTGCAATTCACATTACTTATCGCATTTC
+
IIICEIHIIIIIIIHHHIHHIIIIIIHIHIIGDIHHHIIIGHEHIIHH<HEHIHIHHGHHIGGHHGHIGGHHEHIIHCHHDGHHEHIGGHIIIHIHIIHIIIIIGGHIIGHDHIHHEDCEDHHGGIIIIHHHHHHIHHEFHIHCHDEHGHIEHHDHEHHGHHEHBGHGEHHHEBFFHIIHIHHHEFEHHHIFHHHIIIHEHHHGHGHGDHGHHHCCHHHHHHHDECCGHHGEHHDCIHHHHHHFHFHIGHFEHHIIIIHE@?HHHHFHEEHHHFHHIHHHHEDGIHHGGIIHIH
@HISEQ:711:H5NNWBCX2:2:1101:11602:12375:ATCTCGTA
TTAAGTTCAGCGGGTAGTCTCAGTTGATTTCAGATCACGGTTTTGGTTTGGATTGTTTTATACCAAAAGTTCGAATTATCAAGACCAGATTTAAAACCAATTACGATCCAGTCTCTTGGCAAATCCAAGATTTTTGGTAAATAGATTTCAAGTCGTTTAGTCTTAACGAGAAGACCAAAAGACTCATCTCCAACACGTATTCAAACAAATGAATAGGTTGTTGAGTTTTGTGATACTGAAACAACCGTACCTAGTAGAATAAACCACTAGGTGCAAGGTGCGTTCAAGAACTCGATGATTCACAAAGTCTGCAATTCGCACTAATTATCGCAATTT
+
HHHIHGFGEHIIIIIHEGHHHHIHHHGHHHHIHHEHHHFH<EHHGEH?HHE?HC1<CGHIIIIEHIIE@CGHHHHIIIICEHEGEEHCFHIHHIIIIGIC?EDE?HCFHIHHIHIHIIIIIIIIEHHIIICF6<<CEHHIIIFEHFHFFEHHGHHGIHHGGHFFHICHF?HG@FHHHHIIFFGHHIIHHHEHHEHHIIHIGIIIIIHHIIHIIIHGIHIIHEHHIIHEGHEHIIIIIIHEIHHHHGFIHIHHHFIHHHIHHIIGIHFFFIIHHHHECEHHHIIIIHHHIHCGIHHIIIIIIHHIHHHEIIIHHHIHHH?FHHIHFFIIHIHHHHHI
@HISEQ:711:H5NNWBCX2:2:1101:14168:12258:ATCTCGTA
TTAAGTTCAGCGGGTATCCCTACCTGATCCGAGGTCAACCTGAAAAAAATTGGGGGTTGCTGGCGAGCACACGACCGGACCTCCAGAGCGAGAAGAATTACTACGCTCGGAGCCGGACGGCACCGCCACTGACTTTAGGGCCCGCCGGGTCGGCGGGGCCCAATACCAAGCTGAGCTTGAGGGTTGTAATGACGCTCGGACAGGCATGCCCCCCGGAATACCAGGGGGCGCAATGTGCGTTCAAAGATTCGATGATTCACTGAATTCTGCAATTCACATTACTTATCGCATTTC
+
IHIHEEHIIIFHIIGIICEHHHHIFH?HHFHHIDHHEH?GHHHGHIIGCFHHFEHHDHDHH?GHHHHDHFHHHDHII/CDHHIIIIICEECDDEFHFEHHEHHHGHHHI<HIHIIIGHI/HHHDHHHHHHH?GAGHFHHHGDHGEDEIHEHDDDHDH?HHIHHHFEHHEHHHHHHHGGIIHHGHHIHHIHHGHHIIIHGDIIHHGHHFFIIHEHHHHIHCHGHHIHIIHHHHFCECIIIHHHIHHIIHHHIIHEEFHGIIIIIHGIIIIIHIGIIHHGHHHIIIHDHGIIIIIG
@HISEQ:711:H5NNWBCX2:2:1101:15674:12321:ATCTCGTA
TTAAGTTCAGCGGGTATCCCTACCTGATCCGAGGTCAACCTTAAGAGTTGGGGTTATGGCAAGTCACCATCAAGACGCTATAGCGAGAAAATTACTACGCTTAGAGCTTGACAGCACCGCCACTAATTTTAAGGGAGGCTAGTTAGCCATCCCCAAGACCACCATTACGGTGAGTTGGTCATTATGACGCTCGAACAGGCATGCCCTCCGGAATACCAGAGGGCGCAATGTGCGTTCAAAGATTCGATGATTCACTGAATTCTGCAATTCACATTACTTATCGCATTTC
+
IIIGHHFHIFCHHIHIIIIHHHIIGHHHHGHIHHIHIIIIHHEHHHHHHHIHIHIIIIEHHIIIIHHHHCHHIIFHHHEHIIIIHIHIDHHFHHHIHHHHHIIIIFHHHHHHIHIHHI?HHIIIHHIGHIIIIIIIHIHHIIHCHGHHIHHHHHCGEIIIIHHHHHIIIHHHIHHHGIIHIIHHIHHIIHIIIIIHHFHHIIIIIHIIIHHHHHIIHHHCEEDHFEEHHDEHEEIHGHEHEGIIIIIIIIIIHHHHHIIGHIHFIIIIIIHGIGIIIIHIHHIIIIIHH
@HISEQ:711:H5NNWBCX2:2:1101:2166:12741:ATCTCGTA
TTAAGTTCAGCGGGTAGTCTTACTTGATTTGAGATCGAGTTTAACAAGAATCGTTGCCGACCCTTGTGAAATCCTGCATCAGTCAGCCAATACGGTCAAACTCCCTTTATGTTAGCTGCAGCAAAAGTAATAATCCGTTTGACGGGACTAAATGAATATGCTTTTAGCTCAGGAGAATGTCCAGCTGCACCTGCATTTCAAGCAACCCGCCACCGATCTCAAAAAGATTGGTGTTGGGATTGCTCAAGTCCAAAGCTTTTCGATTAAAAAATCCAAAAGCTTTGAGGTGTTTACTGATACTCAAACAAGCATGCTCTTCGGAATACCAAAGAGCGCAATATGCGTTCAAAGATTCGATGATTCACTGAATTCTGCAATTCACATTACTTATCGCATTTC
+
HIHIIHFHIIIIIIHHIIIIIIIIHIHHIIIHIEHIHIHFHHHIHHGIIGHHIIIHIHIIIGHIIGIIHIIIHHHIIHEFHEEFHHIHHIIHCC=DEGHFHIIHIIIIHIIIIHIIIIIHIHHHIIGHIHHHHHHHIIHIHIIIIDFHIIIIIHECHHHFHHIH@CGEHHEHCHHHC:FH?.HHIIIIHHEHIIHECHIHF@EFDFDBGCCD@GHB?HEHEFEHHHEB--HECHFHH?HHEFHGCEEFCFHHEFFF-EEHH?ECHHHIHHIHDH@@C@IHHIHHHCCHHHC@E?HIHHHHHG@@1IHHHEHIIHECHEHCGHIHEHHGHFHDE0EIHHEE<DEHHHCEHIIHGIIIEHIGIHFHGCGIIIIIIIIHH?IHHIIHHHIHEHIIIIIHHII
@HISEQ:711:H5NNWBCX2:2:1101:3120:12688:ATCTCGTA
TTAAGTTCAGCGGGTCTTCCTGCCTGATTTGAGACCATGGTTCAAGTTACCCCCGAGAGGATAACTTTAATAGTTGAGTGCCGGACAAGCACCATCACCCGTACTAAGTATTAGAGAAACCGAAGTTCCATACACATACTTTTCCGTTACTTGACAGTATCCAGCAGCAATAGTTTTAAAGGCACGCAGGGTAAGTGCGACGCCTCAAATCTCTCCTTCCCTAGGTATAAATACCCAAAGTTGGAGAATGAATACTATAGATTCTCAAACAGGCATACTCTGCCGAAACAGAGTGCAATGTGCGTTCAAAGATTCGATGATTCACGGAATTCTGCAATTCACATTACTTATCGCATTTC
+
IIIIIHIIIHHDDHIDHHHHIHGIIIHIFHHHHHHIIIG@FGDHEHHIIHHHHIIIIIHHHHHIHHEHGHHGHHICHIIIIIIIHGIIIHHHIIIIIIIHHHDHHIIIIIHFHFHHIHHCHHIHHHIIHHFHIIIEGHIHIIHHHIHIHHHEHHHIHHGHGHHHHHHIHHHEIHIHHHHEEHHHIHIIIHHHIIIIIHIHGE?HIHGDBGHGFHHHHEHGHHHFHHHEEFHHECGIIHHGIIIHHIHHGHIIIHIIIIIIIIHGHIIIIGIIIIGIIHHDIIHIIIHHIGHHHH@D<HIHHHHHHGHIHEDHIIIHHHHFHHHHIHFGHHIHHIIIIHHIIHHIHHFCHEIIIHH<HHH
@HISEQ:711:H5NNWBCX2:2:1101:7026:12630:ATCTCGTA
TTAAGTTCAGCGGGTATCCCTACCTGATCCGAGGTCAAAATTTAAGAATGAGGGTTCTGCAGGCACAGCACCCACCTCCCAGAGCGAGAAACTTACTGCGCTTGGGGACTGGGCGGCACCGCCACTCGCTTTGAGACGCGCCCACAGGCGACATCCAAGACCAAGCCAGGCTTGATAGTTGCTATGACGCTCGAACAGGCATACCCCCCGGAATACCAAGGGGTGCAATGTGCGTTCAAAGATTCGATGATTCACTGAATTCTGCAATTCACATTACTTATCGCATTTC
+
HHIIHHHHIIIIIIIHIIIIIIHIIHGIIIGEDCDGHIIIHHHIHIIIHIIIHICGHEHIHHC<GHHHFHFHFIIIGHIIGIIHIIIIIIIHIIIIIGIHIHIHHECGHIIHHHDDHIGIHHHHHHIHHHGCFGHIIIIIIHHHHHHHH?HIIIIIIHGCHIHFIIHHHHHHEHHHEIHGEEFHCFHHIIHDHGDHHHHHFHHHHHHIIHGHDGIHGHHDHHIHEGHIIIIHHEGIHIHIIIHHHHGIHHIHIIGIIHHIIHHIIHGHHHIIIHGIHIHIIHFGIHHDH
@HISEQ:711:H5NNWBCX2:2:1101:10520:12655:ATCTCGTA
TTAAGTTCAGCGGGTATCCCTACCTGATCCGAGGTCAACCTGAAAAAAATTGGGGGTTGCTGGCGAGCACACGACCGGACCTCCAGAGCGAGAAGAATTACTACGCTCGGAGCCGGACGGCACCGCCACTGACTTTAGGGCCCGCCGGGTCGGCGGGGCCCAATACCAAGCTGAGCTTGAGGGTTGTAATGACGCTCGGACAGGCATGCCCCCCGGAATACCAGGGGGCGCAATGTGCGTTCAAAGATTCGATGATTCACTGAATTCTGCAATTCACATTACTTATCGCATTTC
+
IHIIIHHIIIIHIIIIIIIIIIIIIHIIIIIIIIIIIGIIIIGHIIIIIIIIFGIIHHHHIIIII/HHHHIIIIIIIIIIGHIIIIIIIIIIHIIHIHIIIIIIIIHFHIIHHIIIGIIIIIIIIHIHHHIIIIIIIIIIIIIIHIHIIHIIIHIGIIHGHHHIIIIIHGHHGHHHHHIIHHHHHIHHIIHHIIHHIIIHIIHHHHHCIHHIGIHHIIIIIHDDCHIHDHCHHCHHIHIIIHIHEEFIIIIIIIIIHIIIHHHIHCIIGIIHIIIHHIIIIIIIHEEHIIHIII
@HISEQ:711:H5NNWBCX2:2:1101:12253:12627:ATCTCGTA
TTAAGTTCAGCGGGTAGTCTTACTTGATTTGAGATCGAGTTTTACAAGAATCGTTGCCGACCCTTGTGAAATCCTGCATCAGTCAGCCAATACGGTCAGACTCCCTTTATGTTAGCTGCAGCAAAAGTAATAATCCGTTTGACGGGACTAAATAAATATGCTTTTAGCTCAGGAGAATGTCCAGCTGCACCTGCATTTCAAGCAACCCTCCACCGATCGTAAAGACTGGTGTTGGGATTGCTCAAGTCCAAAGCCATTCAAAACAAATTGAAGTCTTTGAGGTGTTTACTGATACTCAAACAAGCATGCTCTTCGGAATACCAAAGAGCGCAATATGCGTTCAAAGATTCGATGATTCACTGAATTCTGCAATTCACATTACGTATCGCATTTC
+
<DEHHGHCECFC?DDHH?GHIHHIH?GEHIEHHEEH1EGHGHDDGE?@HHC1CGEHIHI<H<E?HHCHHHHF?GF?HHFHHIIHIECGFHHHCCEF@ECG?E?C@GHHEHCFE@EEGEHE0CGEEEHCHC@EE?F<<CGHIGECDEHHIE?EEG?DEHHHC8DGHFH/BHFHEED..FGEEEHHHHCHAAHEHCHHEHHHIHIHGFGEHHHE@AHHEHFHG?IHHHHD7EEEED.HHGE?EHEHHG?EHGHHHHHHFCGC/<@?HIH@FHHIHHHG?F?G=EEH@EGHIHHIHIIHHHGCHCEGHIIHHHDHIH@?HHCHGCEEECDGHHFFHGC/0?FCIIHCHHIHGIIIHGHGIIIHIIHHIIHG?@D1?HHHHEH@DHHHHEGCGG<HHC
@HISEQ:711:H5NNWBCX2:2:1101:13647:12587:ATCTCGTA
TTAAGTTCAGCGGGTAGTCTTACTTGATTTGAGATCGAGTTTAACAAGAATCGTTGCCGACCCTTGTGAAATCCTGCATCAGTCAGCCAATACGGTCAAACTCCCTTTATGTTAGCTGCAGCAAAAGTAATAATCCGTTTGACGGGACTAAATGAATATGCTTTTAGCTCAGGAGAATGTCCAGCTGCACCTGCATTTCAAGCAACCCGCCACCGATCTCAAAAAGATTGGTGTTGGGATTGCTCAAGTCCAAAGCTTTTCGATTAAAAAATCCAAAGGCTTTGAGGTGTTTACTGATACTCAAACAAGCATGCTCTTCGGAATACCAAAGAGCGCAATATGCGTTCAAAGATTCGATGATTCACTGAATTCTGCAATTCACATTACGTATCGCATTTC
+
HHHIIFHHIHIIIHHIIIIIIIHIIHEHIIIIIGHIIIIIIIIIIIHIHIHIIIIIIIIIIGHIIIHIHIHIHFGCFEHHIGIIIIHIIIHHIHICEHIIIIGFIHHHHIHHIHIHHIIIIGIIHGFIIGIHIIHHHHIHGGHHDCHHHHHIIHHIIGHHGFDFGHHHIIIGHI.FHHHH@AEHCHHI@GB@@?@EGGBHEG@GH>G8@HEHEHIHD-HDIIIIIHHHEEHEE?HHHHIHEFIIGIIHHHHHEHIIIHEHGCIHIHHHIHF0EEHHCCHGHGHGHHEEG@CHHFIHHEHHGHIHEHHIIIHGIGHHHFIIIIIIIFHEEIHIIHHIHHHHDHGIHHIIHHIHIHGHIHGHGEFCIIIHIHIIIIIIHHIIHHIHIIIGIIIIIHHHIII
@HISEQ:711:H5NNWBCX2:2:1101:16463:12740:ATCTCGTA
TTAAGTTCAGCGGGTATCCCTACCTGATCCGAGGTCAACCTGAAAAAAATTGGGGGTTGCTGGCGAGCACACGACCGGACCTCCAGAGCGAGAAGAATTACTACGCTCGGAGCCGGACGGCACCGCCACTGACTTTAGGGCCCGCCGGGGCGGCGGGGCCCAACACCAAGCTGAGCTTGAGGGTTGTAATGACGCTCGGACAGGCATGCCCCCCGGAATACCAGGGGGCGCAATGTGCGTTCAAAGATTCGATGATTCACTGAATTCTGCAATTCACATTACTTATCGCATTTC
+
HHIIIIIHIEHHIIIIIIIIIIIHHHHIIIGICHEHEHIIIHEH?FHHHCHFEHHHHIHIIGHIIIIGCFHHIIIICHHHIIIIIIIHHHHHIIIIIIHHHFFEGHE=HEHIHHGHEEHHIIHHEHHDHIIIIIIIIIHHHHHIGHHIIIHIHIIIIHHIIHHHHGIIIIHIIFFIIHHHHIIIHHHIIIIHIHIIIHHHHHFHHIHHIGIGHIIIGIIIHHIIHCEHCIIIIIHEIHIIHHEHHIIIIIIHHHFIIIHIIGHHIIIHIGIHIIIIIIIHIIIIIIIGHIIIII
@HISEQ:711:H5NNWBCX2:2:1101:17035:12576:ATCTCGTA
TTAAGTTCAGCGGGTAGTCTTACTTGATTTGAGATCGAGTTTAACAAGAATCGTTGCCGACCCTTGTGAAATCCTGCATCAGTCAGCCAATGCGGTCAAACTCCCTTTATGTTAGCTGCAGCAAAAGTAATAATCCGTTTGACGGGACTAAATGAATATGCTTTTAGCTCAGGAGAAAGTCCAGCTGCACCTGCATTTCAAGCAACCCGCCGCCTATCTGAAAAAGATTGGTGTTGGGATTGCTCAAGTCCAAAGCTTTCAAAAAAAAAAATCCAAAAGCTTTGAGGTGTTTACTGATACTCAAACAAGCATGCTCTTCGGAATACCAAAGAGCGCAATATGCGTTCAAAGATTCGATGATTCACTGAATTCTGCAATTCACATTACTTATCGCATTTC
+
IIIIIHHHIIEHIIICEFEFHIIIHIIHHIIHIIHEHHHCHHHIIIIGHHHH?HHHHH?HHIDHGHHEEHHIEHEGHHFH1GHFHHGIHHGHIIDIHDHGHHHIHHCH?H?HCHCEHCEGCGC0GGFGHIGHEH?C<C@F@?00/<@/D:GHG/C?HHIHCHIHH?//A..:.EE..8:F.FHE?GCAFEEF?CGFECHFHHFAFCCHCHD8?C.6CGA..@HGB686886-@ECGB.@EEHGB..F8..A..7.F..8-CHHHIIHHFFEHHHFD<0D@1D1HHCGCHEF?EEEGGHIHCHG@IIHHCIIIIHHHHDHEHHHED1?IHHHIIHHHEHHGEEFHGFHHHHIIHHIIIHGIIIIHHEF@DEHEHIFHHGCIIIIGHHIHGD0HHG?HHHH
@HISEQ:711:H5NNWBCX2:2:1101:4761:12988:ATCTCGTA
TTAAGTTCAGCGGGTATCCCTACCTGATCCGAGGTCAAAATTTAAGAATGAGGGTTCTGCAGGCACAGCACCCACCTCCCAGAGCGAGAAACTTACTGCGCTTGGGGACTGGGCGGCACCGCCACTCGCTTTGAGACGCGCCCACAGGCGACATCCAAGACCAAGCCAGGCTTGATAGTTGCTATGACGCTCGAACAGGCATACCCCCCGGAATACCAAGGGGTGCAATGTGCGTTCAAAGATTCGATGATTCACTGAATTCTGCAATTCACATTACTTATCGCATTTC
+
IIIIIIIHIHHHHIIIHIIIIIIIHHHHHGHFHH=EHHH?F@FCGHCGH?GHHGHEHHHIIDCDHIHHGHIIIIGHIIHHHEHGHEHHIHIHIIHIGGHHIIIHGCEHHIIFHHHHIIIIIIIHIHHIHIIIIHHHHHGHHHIIIHHHHIHIIHHHIHHHIIIHHHHHHEIIIIIHIIHIHIHHIHHHGIHIHHIHHHEIGHHHDCHHHHHHFHHHEHIHGHHGCHHHDHHIHEEHCECEHIIIIIIHHHIHHGHIHHHGFHHGIHHG?IIIGIIHEGGHHHHCHHHHG
@HISEQ:711:H5NNWBCX2:2:1101:8572:12831:ATCTCGTA
TTAAGTTCAGCGGGTAGTCCTACCTGATTTGAGGCCAAGGCTTTAACAATAGTTGTCCGCAGGGGGACGGCTATAAGCAGCACACGTGGAAGAGGCCTAAGGCGACGGCGCAGATAATTATCACACCATGCCGAGCGCTCTAACAAGCACCAGCTAATGCATTTCAGGACGAGCCGTCTACGGCAGGCATCCAAGTCCACCGCCAGAGACTGTTACATCTCTTGGGTGAGGGTTTACGTGACACTCAAACAGGCATGCTCCACGGAATACCGAGGAGCGCAAGGTGCGTTCAAAGATTCGATGATTCACTGAATTCTGCAATTCACATTACTTATCGCATTTC
+
IHIIHIIIIHHIGIIIIHHIIIIIIIEHHIFGHHHHHIHIIHIHHHFHHIFHIIHIHFHHHHHGHHIICHCHGIIGHEHHHIIIHIIIIIIIIGHHIIGFHIIIIHIIIICCHHIIIIIHGEHIHIIIIIGHHIIHICHHIIGHIFHIHIHIHFHIIIHHIHHHIIIIHGIHGHIHHHHHIIIIGGHHHHIHGHHHIIHHGHHIIEIHIIHHFHHHHHIGHHHEDHHIIHFF?GIHHIHIHHIIIIIHIIIIIGIIHEGIIIIIIIIIIIHHHGHHH?HHHECHDCEIIIIHIIIIIHIIIHIIIIHGIHHIIIHIIIIIHHHGIHIIIIIIHECHGIIIIII
@HISEQ:711:H5NNWBCX2:2:1101:9821:12860:ATCTCGTA
TTAAGTTCAGCGGGTATCCCTACCTGATCCGAGGTCAACCTGAAAAAAATTGGGGGTTGCTGGCAAGCACACGACCGGACCTCCAGAGCGAGAAGAATTACTACGCTCGGAGCCGGACGGCACCGCCACTGACTTTAGGGCCCGCCGGGGCGGCGGGGCCCAACACCAAGCTGAGCTTGAGGGTTGTAATGACGCTCGGACAGGCATGCCCCCCGGAATACCAGGGGGCGCAATGTGCGTTCAAAGATTCGATGATTCACTGAATTCTGCAATTCACATTACTTATCGCATTTC
+
GEHGH@HGHD1CCC/FEHHHHGHHIEHGHHIG<?GHGHIGCHHHHHHFDHFHGGIIHIIIHF?EG??EFHHG?EHHEHHHIHIIFHIIIIIIIIH@GEEHHGHFEHHHHHIHIIGDEDHDIHHHHHHHIHHCHFH?GH<EE@GIGHIIIHEIIIIHHHIIIIIIHGACGIHHHHHIHGIHHHHCHHHDHGHIIIFECIHHHIHHHHHHHIIHHIFEHEHIIIIIIHHCCHEIHC<HHGGEGF?GCGIHCHHHHIGHFEEGHGEFIIIHHEGHGHGHEH?HHEHHGIIHHHDHHH
@HISEQ:711:H5NNWBCX2:2:1101:11898:12876:ATCTCGTA
TTAAGTTCAGCGGGTAGTCCTACCTGATTTGAGGCCAGATGTCAAATAAAATTAGGGTTAGAAAGCGATTTCCAAAGTCCGGTTGAAAAGCAATGGCCAGCACCGAAGCACTGTCCTTAGCGAAATACTTATTACGCCAAGTCAAACCAATTGCAATGCAAAAGTCCAAGACAATAGATCCACTGATCCTTTTAAGGTGAGTCAGACAATTGCTTGTCCGACAAACACCCAAGTCCAATCCAAACCGCCAGGCGTAAACACCCAACAGAATGGTTGAAGATTTCATGACACTCAAACAGGCATACTCTTCGGAATACCAAAGAGTGCAAGGTGCGTTCAAAGATTCGCTGATTCACTGAATTCTGCAATTCACATTACTTATCGCATTTC
+
HI1DEHHHFCHHHCHC0CEEHEHEFGCGHIIG?EHEEHCEGHFGEEHHHH?EH?HGHHFCCCHHIGHCFEECEHFCHDFEECC/CEHEEE?D@GHHGGIGEHCECHH<E1@1DGC??ECEHH/C?@GEEHHIGEHIIGGHI<DE?GH?GEE:.@GHHHC?@@FEHHHHIGHCHGCHHIHHHHEEGEFCFFHHHGCBHHHHHIHIIIHGHHEHHH?F,<HHIHF-7--8.EFHEF?EHECHG:7,E<EEIHIHHC?EEECDE?D<FF?FE@G?@ECEIHHHFD?HGCECC1@?GF1<@CEG?D1FHC?EECECGC?EC<<@CGHGHHGCEECDIHHGGGDCHHECEC<1@CECEG@G11HECCGE1F?CGHEF@CG?HEHE1CHEH@?<DH
@HISEQ:711:H5NNWBCX2:2:1101:13005:12779:ATCTCGTA
TTAAGTTCAGCGGGTATCCTTACCTGATCCGAGGTTAAATCTTAGGTTTTTAGGCCCAAATAAACAATCGACAGAATGCCGGCTGAGCCACAAAAGCGTGTGACAGAGCTCCATACGCTCGGGCATCAAGACTCGACATCGCCACTGCATTTCAAGCCTGTTCATTAAAAGAACAATTGACTCAACAACCAAGCTGCGCTTGAAGGTGGTAATGACGCTCGGACAGGCATGCCCTCCGGAATACCAGAGGGCGCAATATGCGTTCAAAGATTCGATGATTCACGGAATTCTGCAATTCACATTACTTATCGCATTTC
+
IIIIIHEGEEHEHHDEHHIIIHII?DEEHHIFHHIHHG?FD@EHDHF@FHHEHHHIHII?HHGHIHIHFHIHFHIHIHHECCDD/CEGHHH?HHHCFHEGHHHHHHHHEEFHCHFHHHHDHH?GFHIHIIGFHFHHHIGCEADFHB@FHIIHIHEHHIHEHHHGBGIIHHGHIIIHEHEGHHGIHHIIHHHHIHGIHIIFHHECHHHCHGHHIIIIHHCHHFIIIIHHHIIIIHIIIHHHIIIIIGHFHHIHHEIHIIIHFHHFIHHHHEIIHGHGHIHFIIIHFHHHHFGIIIIIHGIGIIIIIIHIIHIIIGIII
@HISEQ:711:H5NNWBCX2:2:1101:19516:12955:ATCTCGTA
TTAAGTTCAGCGGGTATCCCTACCTGATCCGAGGTCAACCTGAAAAAAATTGGGGGTTGCTGGCGAGCACACGACCGGACCTCCAGAGCGAGAAGAATTACTACGCTCGGAGCCGGACGGCACCGCCACTGACTTTAGGGCCCGCCGGGTCGGCGGGGCCCAATACCAAGCTGAGCTTGAGGGTTGTAATGACGCTCGGACAGGCATGCCCCCCGGAATACCAGGGGGCGCAATGTGCGTTCAAAGATTCGATGATTCACTGAATTCTGCAATTCACATTACTTATCGCATTTC
+
IIHIGHHHIHIIIHIIIIIIIIIIIGHIIHIHIIIIGHIHIIIIIGIIGIGFHIDHHIIIIGEHIHHIHIIIIIHHHFHIIIGIIHEFHIIIIIIIHIIIHIIHGHHHIHIIIIIIHIIHIIHIIIHIIHHIIIHIIGIHHHIHHIIHIHHHHHHIHIIHHHHHHIIHIIIIIIIIIIIIIHIIGIIIGIIIIIIHHHHHIIHHIIIIIIIIIIHIIIHIGIIHHEHIHIHIIHHEHFIHHHHHHHIHHIIIHIIIIIHHIIIIIIGIIIIIIIIIIIIIIIIIHHIIIIIGII
@HISEQ:711:H5NNWBCX2:2:1101:11658:13009:ATCTCGTA
TTAAGTTCAGCGGGTATCCCTACCTGATCCGAGGTCAAACCTTAGTTGAAGATGCATGCAAGGCTGGTGAGCTACATGACAGGCCATCCAAAGCGAGAGAGAGTCTGCTACGCTTGAGACCATCATGAGCACCGCCACTAATTTTCAGGTACGTCCGAGTCCTTCGCACCCACTTGGGCGGCAGGGACGAGGGGACGAAGACCCAACACCAAGCCAGGCTTGAGAGATTGTATAATGACGCTCGAACAGGCATGCCCCTCGGAATACCAAGGGGCGCAATGTGCGTTCAAAGATTCGATGATTCACTGAATTCTGCAATTCACATTACTTATCGCATTTC
+
@EFFH1<DGHIGHGGHCEHHGGGHHHICH?1<?<G?CHHH@11<F@GHHH1@DGHHEEEHII?FHGCG??CE?FHGHHIIIGECHHHGHFEHHHH=HHHGHHH<FHGI?@?ECGEEHGHEHF?GGH@GEEHHDCCHG@F?GFFG@@F:FGHDHHHGCHDHHHFGHEGIHDHHHHHIHFCB8EHHHGADHCHEHHEGHGEH.HHHHGEHHGHHHHIHC</IGIHIIHHEEHFG@?G@D</G@IGHGIIHCHHHHGHH<HIHHHHGGIIHEH<FEDHHFEHHHE@1HHHEIHHHFHIIIIIIHHHHCHHCGHEHF@E@CHHHGHHHFEHIHHEHHFIHIIIG
@HISEQ:711:H5NNWBCX2:2:1101:12810:13249:ATCTCGTA
TTAAGTTCAGCGGGTGGTCTTGTCTGATCTCAGGTCCAAGGTTTTGATTGGTTTTTCCTGCTGTGGCAGCAGGCGGAGCGCCCGGTGATATGGGAGACGACAGCCAGTATGTGAGCGTGAGCCACCTACCATGCTGGCGCCCCGATCGAATGGGGTCCCGCCGCGAGCCCTGCGCTTCAGCCGACCCGCTCTTCCTCGATTAAAAGGTGAGCGAGACGGCCACATCCGTCCAAACCGCTTTCAACCAGGAAAGGGTGGGCGAGGGGGTGAGCGGACGCTGAGACAGGCATGCCCTTAGCCGAGGCCGTGGGCGCAATATGCGTTCAAAGATTCGATGATTCACGGAATTCTGCAATTCACACTACGTATCGCATTTC
+
EHHHI@<CHFEHHHCH<CHHHEGHHIEHHGHEHC?FHEE?C11<EEEHH?@DEHHGF?G@GHEC1<CGDEE@1CDHHIIGGHDHHEHCCGH@CHFEHH=CD<<GH?GGEFHHHHIGHCCHHIHEHHHHIGHHHHHCHH<EDHIIH</ED//D?F@:E/:DCHHCD///:AE/BDHH.:AG?.?DDDCCH-?@@FA9@BB..8@8@A@G-A58C-5,,EEB;.-7-,?B.E-.7.HE?G;.;..:.8CGD8.EEDC==HHHEC<<//<//0?HC@@/HEEEG<11CD1G11?HECFEC<00GCC/CHD<<CCIHEHHHCHE<@<?HIHCHCF@HHFHG1??1<GF?GHEHHFHGCECGHHHEHF<EC0HCHHFIHDED
@HISEQ:711:H5NNWBCX2:2:1101:13867:13063:ATCTCGTA
TTAAGTTCAGCGGGTAGTCTTACTTGATTTGAGATCGAGTTTAACAAGAATCGTTGCCGACCCTTGTAAAATCCTGCATCAGTCAGCCAATACGGTCAAACTCCCTTTATGTTAGCTGCAGCAAAAGTAATAATCCGTTTGACGGGACTAAATGAATATGCTTTTAGCTCAGGAGAAAGTCCAGCTGCACCTGCATTTCAAGCAACCCGCCGCCGATCTGAAAAAGATTGGCGTTGGGATTGCTCAAGTCCAAAGCTTTCAAAAAAAATCCAAAAGCTTTGAGGTGTTTACTGATACTCAAACAAGCATGCTCTTCGGAATACCAAAGAGCGCAATATGCGTTCAAAGATTCGATGATTCACTGAATTCTGCAATTCACATTACGTATCGCATTTC
+
HCEHH1GHHHFHHGHHIGHHEHEHEHHEEH<@GHHFH=GEEHHGHIIDHHIGHHIIHIGHHCFGH@GGGHHHCHHHHHHIIIIGHHHCHHE?H1GCHEHHHHGHH@HHHGFHEG?GHEEF@HCG@HHIHHHHHGHH0<DEFHI0C<CEG?EGHCC?GHIIIIIGHHCH?EE@H?E?@FHIHCHH.BHHGE@GHHHHCCHHHIHGHHEHHHHHD<HD<.CCHG@8B?G?E,D@HFFCG?EFG?GHIHGC?GIIHEHHEHCGIHIIGHHFCDHHHEIHGIIIIHGE@HGIHFHEIIHIIGIHF<HHHEIHHHHHHHHHIHHHHHGHHHEDHHHGIIIIHDHHHIHEFHIFFHHHHIHHGIHIHIIIHIIIHHHIIIHHIIIIIHGIIIIIHGHDGIIH
@HISEQ:711:H5NNWBCX2:2:1101:16844:13008:ATCTCGTA
TTAAGTTCAGCGGGTAATCCCGCCTGATTTCAGATCAAATTTAAGAATGATTTATTTGGGAGGCCCCAGAGATAGTCTTTTTACTAGAGCATTCCTTTATATTAAAAAAATGTTCAGGCAGAAAGAACAATAGTTCAGGCCTAATAATTTTAAAGAATTCAGCAATAAAGCCGAAACTCTCATTTCCATTCACAACAAAATTATGAATGTGGGGTGTTTTTGATACTGAAACAGGCGTGCTCAATGGAATACCATTGAGCGCAAGTTGCGTTCAAAGACTCGATGATTCACTGAATATGCAATTCACACTAGTTATCGCACTTT
+
HIIIHHIIIIIIHIIIIHIIIIIIIIIIHHIIHIIIIIGIHIIIIIIHIGHIIIIIIIIIIIIGHIIIHHIIIHIIHIHGIIHIIIHICGHHIIIHIIIIHIIIIIIIIIIIHIHIIGIIHHIHIIIIIIICHHHHIHHHHHHIHIIHHHIIIHEIHIIHIIIIIIIHIHEHIIIIIHIIIIIGIIHIIIGHHHHHIIIIIIIIHHIIIIHHIHIIIIIIIIIHIIIIHHHIIIIIIIIIIIIIIIIHHCHFGHHIHEHHHCIHIIHHEHHIHHHHHHIIIIIIHHHHHCIIIGIIIIIHIIIIIHHEIHHIIHHIIHHHIIII
@HISEQ:711:H5NNWBCX2:2:1101:17589:13072:ATCTCGTA
TTAAGTTCAGCGGGTGGTCTTGTCTGATCTCAGGTCCAAGGTTTTGATTGGTTTTTCCTGCTGTGGCAGCAGGCGGAGCGCCCGGTGATATGGGAGACGACAGCCAGTATGTGAGCGTGAGCCACCTACCATGCTGGCGCCCCGATCGAATGGGGTCCCGCCGCGAGCCCTGCGCTTCAGCCGACCCGCTCTTCCTCGATTAAAAGGTGAGCGAGACGGCCACATCCGTCCAAACCGCTTTCAACCAGGAAAGGGTGGGCGAGGGGGTGAGCGGACGCTGAGACAGGCATGCCCTTAGCCGAGGCCGTGGGCGCAATATGCGTTCAAAGATTCGATGATTCACGGAATTCTGCAATTCACACTACGTATCGCATTTC
+
HIIIIIIGHHIDHHIEHIIIIIHHCGHIIIIIIIGHCHECH<FEHFHHIHICEFH?HIHEHHCEFHHIDEEII<FHIIIIHGDHGDHDF@FHIGHI=@DHHHEF@EHHGHHHHGCFHIIE=CCGHIIHHEHEHHH?<@FHDDH<:CCH@HHHAGHHHIHCHDDIDDHHCHIEEC:CAEHEHIICHH<C?E?EFGHHHGFFHH.ECGDBHHFIHDHEEB..EB?.HH?8.8-G?A?HHCHGFB.HGCHFD:.DCEGECHECECDC@?C<HCEHHEEIHEFIHHHGGHHH@HCF1C@0EEHHHDDDCDHG?EC=GEIIIHHHEIIGIHFHHHHEFFHFD<1HHGIIHHHHHIHHHGIIIHIIHHHCHCCHGHHHHHIHD
@HISEQ:711:H5NNWBCX2:2:1101:18946:13173:ATCTCGTA
TTAAGTTCAGCGGGTATCCCTACCTGATCCGAGGTCAACCTGAAAAAAATTGGGGGTTGCTGGCGAGCACACGACCGGACCTCCAGAGCGAGAAGAATTACTACGCTCGGAGCCGGACGGCACCGCCACTGACTTTAGGGCCCGCCGGGTCGGCGGGGCCCAATACCAAGCTGAGCTTGAGGGTTGTAATGACGCTCGGACAGGCATGCCCCCCGGAATACCAGGGGGCGCAATGTGCGTTCAAAGATTCGATGATTCACTGAATTCTGCAATTCACATTACTTATCGCATTTC
+
FHIGEHHIIIGGDHIIIIIFHIIGHHHHHIIIHIIGHIIG?GHIIGHHHHHHIIHHIIIGIG?GHCHHHIIIIHGHIHHIIEHIIHEEHIIIHHHIEEHEHHIIDHHHHGDCHHHH5EHDHHIIIIHIIIIGH0D@0ECEDGHDDHHEHCDHIDIHHHHHHHCHHHIHCHHHHGH?EAIGIIIIIHEFCDEHIIHGHHHIIHHG@GHEHCHHHIIIHFIIHHHHCFHHFHCHEHIHHGIHCFIIHIIHHHHHIHIIHCDHHHHFHIIHHHHGHHIIHG?HHEEHHIHGIIHHII
@HISEQ:711:H5NNWBCX2:2:1101:5339:13443:ATCTCGTA
TTAAGTTCAGCGGGTATCCCTACCTGATCCGAGGTCAACCTGAAAAAAATTGGGGGTTGCTGGCGAGCACACGACCGGACCTCCAGAGCGAGAAGAATTACTACGCTCGGAGCCGGACGGCACCGCCACTGACTTTAGGGCCCGCCGGGTCGGCGGGGCCCAATACCAAGCTGAGCTTGAGGGTTGTAATGACGCTCGGACAGGCATGCCCCCCGGAATACCAGGGGGCGCAATGTGCGTTCAAAGATTCGATGATTCACTGAATTCTGCAATTCACATTACTTATCGCATTTC
+
IIHHHIIHIIIHIHHHIIIIIIIHIIIIIIIHHHIHIIHHHGHHHIIIIIIIHHIIIIIIIHHHHHIIDHIIIIIIIIIIIHGHIIHEHHIIHIIIHIHIIIIHIIIIIIHIIIHDDIIIIIIIHIIHHIIIHIIHIIIIHHHHIHIIIGIIIIIHEHIHEFIIHIIIIIIIIHIHGIIHHHHGIIIHHIIGIIIGHIIHIHHIIIIHIIIIHHHHGHIHIIIHEFHCIIHIIHHHIIIIIIIIIHHIIIIIIIIHGHHHIIIIIIIIIIHIIIIIIHIIHIIGIIIIIIIIII
@HISEQ:711:H5NNWBCX2:2:1101:6341:13298:ATCTCGTA
TTAAGTTCAGCGGGTAATCCTGCCTGATCTGAGGTCTAAATTAAAGTTGACTACAATAGTTGGAAGCTTCTACTGGTTCTAGTACGGCCACCAATAAAGGTGTCCTCAGCGAATAGTCTATTACACTGAGTCAATCCGAATTCGAATTAGAGATGCTAATGTATTACGAACGAGCTAGTCAGACTAGCAACGCTCAAAATCCAAACACCAACGCAGTCTACTAGAAACTGGTGGGTTGAAGAGTTCATGACACTCAAACAGGCATGCTCCCCGGAATACCAGGGAGCGCAAGGTGCGTTCAAAGATTCGATGATTCACTGAATTCTGCAATTCACATTACTTATCACATTTC
+
IIHIHIHIHHHHHCHIGIIIGIGHIFHEHIIIIIEHFHHIIIIIHIH@EHIIIIIIIGIHIIIGHEHHHIFHIIHG?FHHHHHHHHEHHIIIICEHIHIIIIIIHIIIIIIIHIHHFHHIFEFHHHIIGEFHHIIHHHIIIIHIIIIIIIIHIIIHEHHHHHIIIHHEHIIIHIIIIIIIIIIHIIGHIIIIHIIHHIIHIHIIIIIIIIIIIIHEEGIIHHIHHHDCIIIIHIIHGIIIHHHIIHIIHHHHIGIIIHIIIIIHIIIIIHIGIHIIGIIIHHHGIIHIIIHHHHHHEHCHHHEIIIIIIIIIIIIHIIIIHIIHHEIIIIIIIIGIIIIIIHHEHHIHGIII
@HISEQ:711:H5NNWBCX2:2:1101:10068:13293:ATCTCGTA
TTAAGTTCAGCGGGTAGTCTTACTTGATTTGAGATCGAGTTTAACAAGAATCGTTGCCGACCCTTGTAAAATCCTGCATCAGTCAGCCAATACGGTCAAACTCCCTTTATGTTAGCTGCAGCAAAAGTAATAATCCGTTTGACGGGACTAAATGAATATGCTTTTAGCTCAGGAGAAAGTCCAGCTGCACCTGCATTTCAAGCAACCCGCCGCCGATCTGAAAAAGATTGGCGTTGGGATTGCTCAAGTCCAAAGCTTTCAAAAAAAATCCAAAAGCTTTGAGGTGTTTACTGATACTCAAACAAGCATGCTCTTCGGAATACCAAAGAGCGCAATATGCGTTCAAAGATTCGATGATTCACTGAATTCTGCAATTCACATTACGTATCGCATTTC
+
IHIHFDFHIHEHHHDHHIHIIIIIGI?FHEHIIIIIHIHFGHIFHIIIHGHIIIIIHHIDHIIIIIIGEHHIIHIIIHHGHHHGIGIIHHEHIHHEHHGHIIHHIII?HHIIHHHHIEHIIIIIEHHFGHIIIIICHHGFECHDHIIIIIIIIH?HH?GGHHHHHHIG?HHHHHHGHHHEHHHHHH?GHHIIHHHHG@AGCHHIIHHHGHHCEDDH?IIHHFIHHIHCFHDIHG@HHHIHHHHHHHFCFHFFHHHCHCDIHDCF/HHHCHHEGF?GIHIIIIIIIIGIHIIIIHIIHIIHHEIIHEGIIGIHIIIIHHGHHEHHHHHEDHDIIHEIIIHHEIIIIIIIIHIHEHIHGIIHIHHEHFHGIIIIIHHIIIIIHEDHIIIIIHIHHIHI
@HISEQ:711:H5NNWBCX2:2:1101:11118:13462:ATCTCGTA
TTAAGTTCAGCGGGTATCCCTACCTGATCCGAGGTCAACCTGAAAAAAATTGGGGGTTGCTGGCTAGCACGCACCGCGGCCTCCGAAGCGAGAAGAGTTACTACGCTTGGAGCCGGATGGCACCGCCACTGACTTTGAGGCCTGCCAGGACTGGCAGAGCCCAATACCAAGCAGAGCTTGAGGGTTGTAATGACGCTCGAACAGGCATGCCCTCCGGAATACCAGAGGGCGCAATGTGCGTTCAAAGATTCGATGATTCACTGAATTCTGCAATTCACATTACTTATCGCATTTC
+
GGHH?EHHFHEHCCDHGHHIHHGHHIFHF?GHDDH?ED1D1@GHHIIHHHHIIHHHDDHHIHCHHHIHHGHD<HHIHCEHHGCHH<C/CF@CFCGEHGHHHCGHIHHHHFHIGHGFHHHHGIHHHHDHHGHGHAFHHHICIHHHEFEHHHHHHHIHHHIIHHHHGIHHGHHHFHFHHEHHCFHHHHIHHHHH?GHGDAHHIHIHIIIICHHIIHHCIIIHIHIHHDHIIIHEDG<<CE@HGHHF??=HHHFHHCHEIIIFGIIHHIHIHGGIIHGHIIIIIHEHHHGIHHEHGHC
@HISEQ:711:H5NNWBCX2:2:1101:13037:13286:ATCTCGTA
TTAAGTTCAGCGGGTATCCCTACCTGATCCGAGGTCAAAAGTGGAAAAAGGCTTACTGGACGCTAGTATTCTAGGCTAGAGGCGCAAAATGTGCTGCGCTCCAATACCAAAACACTGGCTGCCAATGACTTTAAGGCGAGTCCACGATAGTAGACAAACACCCAACACCAAGCAGAGCTTGAGGGTACAAATGACGCTCGAACAGGCATGCCCCATGGAATACCAAGGGGCGCAATGTGCGTTCAAAGATTCGATGATTCACTGAATTCTGCAATTCACACTACTTATCGCATTTC
+
EHHIICGHEHIIHGIIGGHIIIGHIIGHHHIDHHHHHHHIGGHHIHHHCGHFHHHHHHHIIIIHHHEHCHHIIIEHHHIGHHHHHGHHHGIHHGHIHFCHGHHIIIIIIIIIIGHHGGHIIIIIHIHIHIIIIHHGHIIIIHIIHIHIIHIHHIHHIIIIHIHHIGHIIHHHEHFHHIIIIIIIHHIHIHFHHHHHHHIIIHHHHHHHHHGHGHIIIIIIIIGGHHDHHHGIIHHDECHHIHHIIIIHHFFIGIIIHHHEHIHGHIIIIIHEHHHIIIHHIHE?EGIIIHHFIGGI
@HISEQ:711:H5NNWBCX2:2:1101:13898:13442:ATCTCGTA
TTAAGTTCAGCGGGTGGTCTTGTCTGATCTCAGGTCCAAGGTTTTGATTGGTTTTTCCTGCTGTGGCAGCAGGCGGAGCGCCCGGTGATATGGGAGACGACAGCCAGTATGTGAGCGTGAGCCACCTACCATGCTGGCGCCCCGATCGAATGGGGTCCCGCCGCGAGCCCTGCGCTTCAGCCGACCCGCTCTTCCTCGATTAAAAGGTGAGCGAGACGGCCACATCCGTCCAAACCGCTTTCAACCAGGAAAGGGTGGGCGAGGGGGTGAGCGGACGCTGAGACAGGCATGCCCTTAGCCGAGGCCGTGGGCGCAATATGCGTTCAAAGATTCGATGATTCACGGAATTCTGCAATTCACACTACGTATCGCATTTC
+
HH@CEGCHCHHDCCHHHHIIIHEHHIFHHHGEEHC@CHEHHFG?GHDGFHIFCHEHHHIIIIIIIGFHEHHGHIHHHIIIHHIIGIGGIIIIEEE?@H0CHIIGHHHHHHHHHHIHDEEEDHHIHHHIHHHFHHHIHDHDDDED?EHC=DH?CHIHHHHHIIHHDH/D?EBEF@C@GH/AGHHHIHHHIHHHHGE7?FHEGB.HFIHIHGHFFCE?CG@?;.<A-,E.?DHG?ACGHHCHHH@HG@HHFEGEGDHHH?HCIHHGIIHHIGIHDED/<1HHFCIGIHEHIHHF1GIIGHEEFGHHDHGG/G<HHCIIIIIIHHHD?G?GDHIIHHIIHHG?HHIHHHGIGHH??HIIHHG?DEG<CGIIHHGIIHDGI
@HISEQ:711:H5NNWBCX2:2:1101:14537:13428:ATCTCGTA
TTAAGTTCAGCGGGTAGTCTTACTTGATTTGAGGTCAAAATGTCAATAAAATGTTGTCCCATTCAGAGGGACGGTTTGAAGCTGAAAAGCCCCCCATTGTAAAAAATGAACTGCTTCACGGCGATGGCGTAGATAATTATCACACCAAAGACGGTCCACAAGGGTTTTCCGCTAATGCATTTAAGAGGAGCTGACTTTCTAAAGAAAGCCCGCAAAGCCCCCACAATCCAATCCGCCTTCAAACTAGCAAAAGCTGAAGAGGTTGAGAATTTAATGACACTCAAACAGGCATGCTCCTCGGAATGCCAAGGAGCGCAAGGTGCGTTCAAAGATTCGATGATTCACTGAATTCTGCAATTCACATTACTTATCGCATTTC
+
EHHIE@EEHIIHIGDHIHHHEHIIH?GEFHHHIHFHHHIIGHEHHHHHEHHHHIIIIIGFHIIHIIH?DEFHGICGHIIHHIIIHHHIHEHIIIIIGEH1CFHHICHIIHHHHIIFIHHGHIHHDHFCFGCDHFGF?GHIIHGHIHIHFHHIGHHHGIHHFGBEFDCHEHFHCIHIGFFFHHAFBGH.BGGHHCFFEGHHHFHHIIHHHIHHHHIHIH<CECC.EEEHC:,C,C?HHFC/?CFFIIIHIGIHHGHHEEHHHG?FC?HHF1ED1F1HCGCFGGHEFHEFD1FHHDGIHHIHGHHHHHHIHGEDIHCC1D<IHHHFHHFIIHHEHHEHIIIIIIIHHIHHGIHHIHEEHCIHIIIIIIHGIGIHIHIIGGI
@HISEQ:711:H5NNWBCX2:2:1101:16205:13459:ATCTCGTA
TTAAGTTCAGCGGGTTTTCTTACCCGATTTCAGACCAAGTTAAACAGATGCAGCTCCAAGGAACTACAACTGGTATAATTGTATTCTGCATACCGAGCAGCACTGCTATGTTTACCGCTCACAAGCGAATAGAAAAATCTGTTGCACTTGATTGACCGGCAAAAGAGCCGAACTGCAGCACGCAAATAAATTCCAGGCGATTGCGCAACTACACCCAAAAGTGTAAATGCTCAAAAAACGCCCATATCCACCTGCTCAGATTGCTTCATTACAAAGCAAAAAGAGCTTGTGAGAATTTAATGGTACTGAAACGGGCATGCTCCCCGGAATACCAGGGAGCGCAAGGTGCGTTCAAAGATTCGATGATTCACTATATTCTGCAATTCACACTACGTATCGCATTTC
+
HHIHIGEEHHHIIIHHHIIIIIIHIIH?HHHFIHC@@FHEHHGICHIFHHFHHEE1CGHIEHHIHI?@EFECEFHIHF?EHFHHIIICGHHHHHEHHIHH@HEHCHHEHIG??EFHHIHHHIGHHEHHGHHHIFE?GCEFHHIIGF?FF@EEDHHIIIGCD-8D@?GHHD?EHHIHIIGFHHHIH-G.@.BFB@G@7EHH><A.EDECFG@FH58@@.8...6FEHG@BGGGHHHHHDHG.HFB?FCH?HFHGCC.IFHG@EC@HG?EHG/E?IHIHHEHEHCEEHCCFC<0FHHHHEHHEHIHHHHFECIHHC<GEHGIHHIHHF@CHIIIHHHIHHDIIIIHIIHG?HHGIHHHEHH?HGHHEHGHHHHIHHHH@CG?HHHHFFGEHHFHHHIIGHHGHEGHI
@HISEQ:711:H5NNWBCX2:2:1101:4916:13528:ATCTCGTA
TTAAGTTCAGCGGGTAGTCTTACTTGATTTGAGATCGAGTTTTACAAGAATCGTTGCCGACCCTTGTGAAATCCTGCATCAGTCAGCCAATACGGTCAGACTCCCTTTATGTTAGCTGCAGCAAAAGTAATAATCCGTTTGACGGGACTAAATAAATATGCTTTTAGCTCAGGAGAATGTCCAGCTGCACCTGCATTTCAAGCAACCCTCCACCGATCGTAAAGACTGGTGTTGGGATTGCTCAAGTCCAAAGCCATTCAAAACAAATTGAAGTCTTTGAGGTGTTTACTGATACTCAAACAAGCATGCTCTTCGGAATACCAAAGAGCGCAATATGCGTTCAAAGATTCGATGATTCACTGAATTCTGCAATTCACATTACGTATCGCATTTC
+
IIIIIFHIHIHHGIHIHIHHHHIIHIIFHHFEHCHFHGIHHHIIIIIIIIIIGIIIIHCHIECHIIIIHHGHIIGHHGIIIIHIIHGIIIIIIGHIIIIIHIIIGHIGHHHHHHHHHHIIIHE?GIIIIGIIIHGEHGHHIIIIGDHHIGHGHFFCEH?GE@GHIIGE@?HHIIIGIIIIIIHHHCHHIIEFHGHFGHIFAECHGHEAGHHIHHHHIG?EHGGEC.E=HG=HHHHHGIIHEEHHHHHEHGEGCIHHHHCHHHHEGHEIHHFEEIHHHIIIFIGIIHIIIHIIIIIHHHHHIHIHGHHIIGHIIIHHIIHCHECHHGHH@1FIIHIIIIIIGIIHHIHF1HIIIIIIIHHGIIHEHIHHIGIIIIHIIHGIHIHGIHCIHGHGIH
@HISEQ:711:H5NNWBCX2:2:1101:8526:13643:ATCTCGTA
TTAAGTTTAGCGGGTAATCTCACTTGGAATGAGTGTACAAATCAAATCGCGTTGCATGCATGCATTACTACCAAATATACATTGCACTAGTGCACGCACAATAAATAGCAATGCAATACGACACGTATTTATTTAACTGCAAAAGTATTGGCACTTTTGCGCAATGTCGCTACGTACGCTACGCGTACGCTGCGAATATATTACGACAACTCATTCAAATGTAAAAGTATCGAGTAGATACATTTGCAAGGTGCATTCAAAAATTACCAGACTCACAATATTCTGCAGTTTGCCTGACATTTCGCGATTC
+
HHGHGFHGHIHIHDHHHIHGIHIGHIHHGCECHGHHFGEFHHIHHEFFHGDDDCEHEFFCHHFHGHGHFH?@HHIIIIIGHHF?HHIHIHHIIGHHHGHGHHHHHIIHHHGIHHIHGHHHIHHHHAHFHHHECGFHFHEHHHHHHCGHHHEHHGHHEHHHHHHHIHFEEHCGEIIHHIGIHHGHHGGDCCHEHEHHEHHHHHHHHHIHHGHHFHIIIGHGHGIIIIIGHHHHHGIIIHEHHGIIHIIHHEHHEHIHHHFHECGHHHHIIGHIIIIIIIIHHHGHHEHHCIIIHHHHHHIIHHHHEHHDGH
@HISEQ:711:H5NNWBCX2:2:1101:13781:13648:ATCTCGTA
TTAAGTTCAGCGGGTGGTCTTGTCTGATCTCAGGTCCAAGGTTTTGATTGGTTTTTCCTGCTGTGGCAGCAGGCGGAGCGCCCGGTGATACGGGAGACGACAGCCAGTATGTGAGCGTGAGCCACCTACCATGCTGGCGCCCCGATCGAATGGGGTCCCGCCGCGAGCCCTGCGCTTCAGCCGACCCGCTCTTCCTCGATTAAAAGGTGAGCGAGACGGCCACATCCGTCCAAACCGCTTTCAACCAGGAAAGGGTGGGCGAGGGGGTGAGCGGACGCTGAGACAGGCATGCCCTTAGCCGAGGCCGTGGGCGCAATATGCGTTCAAAGATTCGATGATTCACGGAATTCTGCAATTCACACTACGTATCGCATTTC
+
IIIIIIGIIIGHIIHIGHHIIEHIIIIIIIIGHHEH?E@G@DHEHIIFGHHGHIIIHIIIIHHHIEHHHHI?FHIHIIIIHIIHIIIHGIIIIHGHFHHHIDEEHIIIIGHIHIIHIIHIHGHHHHGHHIIHGFFHHCHHHIIIIHIHHFHIG?DDGHHHHIHDDDHIIHEFHIHHHHHIIIGDHHEHCFDEH<BFGHEEIHHGHHIIHFA?HCIHIB.?HHHGHEDHEGHB?IIIHHHGA::.GIHHHFFEHHHHIIHDHHIHIIIIIIHIIHGCHHHHIIHIHDDGIIHEFIIHIHHHIHDHHHHE<EIHHFHIIHHIIIIHIIGIIIHIIHGHEHFHHEGIGIIHIHHIIIIHEIHGEHGDHHGIHHHD1IIII
@HISEQ:711:H5NNWBCX2:2:1101:20902:13622:ATCTCGTA
TTAAGTTCAGCGGGTATCCCTACCTGATCCGAGGTCAACCTGAAAAAAATTGGGGGTTGCTGGCGAGCACACGACCGGACCTCCAGAGCGAGAAGAATTACTACGCTCGGAGCCGGACGGCACCGCCACTGACTTTAGGGCCCGCCGGGGCGGCGGGGCCCAACACCAAGCTGAGCTTGAGGGTTGTAATGACGCTCGGACAGGCATGCCCCCGGAATACCAGGGGGCGCAATGTGCGTTCAAAGATTCGATGATTCACTGAATTCTGCAATTCACATTACTTATCGCATTTC
+
IIIHHF?HHIHIIIIIIIIIIIIIIFHIIEHIIGHHIIIHHGIIIHEHIH1GHIIIGHHIFHHGIDHHHHIHHIII/EHDDCHHIHGHIIGHIIIII@HHHIHHHC=GCHIIGHIIHIICHHIHHHHHD<GHHFHEGHHHFEHDHHIHHIIHIHHHHEDHFAFHFEHGHHHGHIIIGEIGIHIIIHGIIHHEDCHHHGIIIHHHH@CHCIHGIIHHHEEGIHCEC0HIHIHFCCCGIGIHEHFIIIIIHHGHGHHGIIIIHGCHGIHIFIIIIIIHEHIHHHDHHIIHHGIII
@HISEQ:711:H5NNWBCX2:2:1101:2478:13834:ATCTCGTA
TTAAGTTCAGCGGGTATCCCTACCTGATCCGAGGTCAACCTGAAAAAAATTGGGGGTTGCTGGCGAGCACACGACCGGACCTCCAGAGCGAGAAGAATTACTACGCTCGGAGCCGGACGGCACCGCCACTGACTTTAGGGCCCGCCGGGTCGGCGGGGCCCAATACCAAGCTGAGCTTGAGGGTTGTAATGACGCTCGGACAGGCATGCCCCCCGGAATACCAGGGGGCGCAATGTGCGTTCAAAGATTTGATGATTCACTGAATTCTGCAATTCACATTACTTATCGCATTTC
+
@CHIHHHFH?ECHHIHFHHIHIEHGHCEHHHIIDHFECDCFH@HHHHHIGIE@FDCHHIII?1CCDDHCFHHHHHHHDDH<?CGEHHIHFCHHIGHIIGIIEFHIHFFGIIHCDDCCHIGIEHH//DE?BEEHGEGGHHHGDHE<FDEHGCHHIHHHHFEEF@FAGEHIHCGFBGGH/CEHEBDHGBEEFIIHH??IHIHHHFDEHGHF??CCEHHHIHGHFGHHHHHDHGCEDDDFHEFEGGHGCIIIHG?HF1EEHHIIHHD@HHH?EEIIIIHGEIIIFHE1IHIHFHIIH
@HISEQ:711:H5NNWBCX2:2:1101:7071:13855:ATCTCGTA
TTAAGTTCAGCGGGTGGTCTTGTCTGATCTCAGGTCCAAGGTTTTGATTGGTTTTTCCTGCTGTGGCAGCAGGCGGAGCGCCCGGTGATATGGGAGACGACAGCCAGTATGTGAGCGTGAGCCACCTACCATGCTGGCGCCCCGATCGAATGGGGTCCCGCCGCGAGCCCTGCGCTTCAGCCGACCCGCTCTTCCTCGATTAAAAGGTGAGCGAGACGGCCACATCCGTCCAAACCGCTTTCAACCAGGAAAGGGTGGGCGAGGGGGTGAGCGGACGCTGAGACAGGCATGCCCTTAGCCGAGGCCGTGGGCGCAATATGCGTTCAAAGATTCGATGATTCACGGAATTCTGCAATTCACACTACGTATCGCATTTC
+
GFC@@HCCHHFHDFH/CHFHHEHHGHHCHHGEHEHEF1<<@<<CEEHHCHF1DDGCCGHEHHGH?FH?EEEHHD?HIHHHHHI?DHGC@EF?@EEGEHHHIGHC?G1DHEHHHHHGHDHC@?HHH?GE@GGDEEEHHGC0DEHHH</EEHFCHHHC@HHD:?CDC?HHHHHHID?C=EHEHIHCHH<FHEEFFHIHFG@@9-BFAG?BFBGEEDHHHE?GB.?.@?<EEDHCC:-?HB@ACA.F.@.HHGD..D:.GECCDHHHFH?DHDDHC@C/HFF<1?D1<?CFGIIIHECEG0GIIHECDCHHCEDHHGCHHHE=IHFHD?CEHHIHECEEHCE?E?HHHGDCHFGHG@HIIHHEHGIHIGHEC<C?GHHE<
@HISEQ:711:H5NNWBCX2:2:1101:8060:13974:ATCTCGTA
TTAAGTTCAGCGGGTGGTCTTGTCTGATCTCAGGTCCAAGGTTTTGATTGGTTTTTCCTGCTGTGGCAGCAGGCGGAGCGCCCGGTGATATGGGAGACGACAGCCAGTATGTGAGCGTGAGCCACCTACCATGCTGGCGCCCCGATCGAATGGGGTCCCGCCGCGAGCCCTGCGCTTCAGCCGACCCGCTCTTCCTCGATTAAAAGGTGAGCGAGACGGCCACATCCGTCCAAACCGCTTTCAACCAGGAAAGGGTGGGCGAGGGGGTGAGCGGACGCTGAGACAGGCATGCCCTTAGCCGAGGCCGTGGGCGCAATATGCGTTCAAAGATTCGATGATTCACGGAATTCTGCAATTCACACTACGTATCGCATTTC
+
IIHHHIIIIIHIIIIIIIIIIIHGHIIIIGHIIIHIHHGHHEGHIHIGIIICHHIIHHHHIHFHEGHHGGHE?DHHDHHHHDHDHHCHHEHIIHFHHH=CEHDHIHHHHIHIIIIFHDHIGGHHIIIIIIIIIHHIHIHIIIIIGCEHIHHHEC/DHHHGIDHHCDHHIEHIIIIIFDHFHGHHCEHDHIIGHHHBFEHHFCEHHHHEFHHCHGDHHGF@HF?.@C?A?E@.C@DCIHHHCHHGG?CGHHFGGCHIHCIHIIIHHHFGIIHIHIHIHHEFGIHHIIIIHHFHEIGIIHHGIIIHHHHIHIGHHCIIHGHIHHIIIHHIIIIHIIIIIIIIHHIIIIIIIIIIIIIIIIHHEHHDIIIIIIIIIIHII
@HISEQ:711:H5NNWBCX2:2:1101:10480:13853:ATCTCGTA
TTAAGTTCAGCGGGTATTCCTACCTGATTCGAGGTCAACTTCAGAAGAGTTGGGTGTTTTACGGCGTGGCCGCGCCGCTCTCCAGTCGCGAGGTGTTAGCTACTACGCGATGGAAGCTGCGGCGGGACCGCCACTGTATTTGGGGGACGGCGTGTGCCCACGGGGGGCTCCGCCGATCCCCAACGCCAGGCCCGGGGGCCTGAGGGTTGTAATGACGCTCGAACAGGCATGCCCGCCAGAATACTGGCGGGCGCAATGTGCGTTCAAAGATTCGATGATTCACTGAATTCTGCAATTCACATTACTTATCGCATTTC
+
IHIIIIIHIIGIHIIIIIIIIIIHIIHHIGHIIIIIIIIIIIIHFHIEHDEHIIHIEHHIHIIIHIIHHDHHIIHHHIHIIHHHIHIIIIHIHGEHHGHHHIIIIIIIGCCGHHIIHIHIIHIHHDHHHIHI<GFHGIHHIIHHIHCHECIFHHHGHHGHHDIIIHIIIIIHIIHHHDGGHHGIIHHIGIHDIIIHIIHHIIHIHIIIIIIIHHCGIIIIIIHGHIIIIHHDHIIHHIIIGHIIIHHHEIIHHGHHEECIGIIHGIHIIIIHIIIIIIIIIIIHIIIIIIIIIIIGIIIIIHHHIIHIIIHHIIIIH
@HISEQ:711:H5NNWBCX2:2:1101:11248:13838:ATCTCGTA
TTAAGTTCAGCGGGTATTCCTACCTGATCCGAGGTCAAACTTTCAGAAGTTGGGGGTTTAACGGCGTGGCCGCGCTGTTTCCCAGTGCGAGGTGTGCTACTACGCAGAGGAAGCTACAGCGAGACCGCCACTAGATTTGGGGGACGGCGGGCGCGGAGGCTCGCCGATCCCCAACACCAAGCCCGGGGGCTTGAGGGTTGAAATGACGCTCGAACAGGCATGCCCGCCAGAATACTAGCGGGCGCAATGTGCGTTCAAAGATTCGATGATTCACTGAATTCTGCAATTCACATTACTTATCGCATTTC
+
EEHHH1<<1F1/C/F/DFHHCCEHHIGHHHHE?CHH1FCHHEHEFH?FH<GH?EHGCEEC?EHHDHCHDHIIDCHEFHHFH?HHIHHH<H/EHHHHC@CEFHHIHHHDGHHFEHICH?EHH/DDFHCFEDGHEEEHEDHHEDD>C?DEHDHHCDHHDFD?CDHEHHCE?GIHGHHEIHHHHIHHECD:FGEHCHF<H?HFHFD7HHHGHGGCHDGHFDHEHDIHDIHIIHIHIHHHDHECGDCHHHHHECEEGHHIHF1HGIHHHHFCHHIHHHHHHGCHHHHEHHED1IHHHHHHCGIHIGHECHED
@HISEQ:711:H5NNWBCX2:2:1101:13915:13957:ATCTCGTA
TTAAGTTCAGCGGGTATCCTCGTCTGATTTGAGGTCAAAAAGGTTTTGGGGTTTTCGCTGGCGACCGGCCTCCCGAGCAGGCAAACGAGAAAGATTTACTACGTCTACTGCCAGGCTGCTGGTTCGCTATCGTCGGGCAACGTTAAGGAGGGCGTGCCCCCCGAGAGGGGCCGACCCGTCCCATAACCAAAGCGAGCTTTGAGGTGTTGCTGACGCTCAAACAGACGTGCCTCCCGGAATACCAGAAGGCGCAATGTGCGTTCAAAGATTCGATGATTCACTAGATTCTGCAATTCACATTACCTATCGCGTTTC
+
IIGIIHHIHIGIHHIIIIIGHHDGEHEEHHHDGEFHHGIHIHHHFHCHHHHIIFHHIIIIHDHHIGHDCFHHHIIHIHH?HHIIIIIIGIGHIIHIHIHIHIIHHIHIHIIGHGHGHHHIGHHHIHHIIIHHHHIHHGIIIIIIIIIHHHHHHHHIIHIHIIIHFHIIHHGIIIIHHIIGHIIIHHHEIIHHGHDCHHHHGHHGEHHHEHHHDHHHIHHG@EHHCHEEDCH<HDFHIIIIHIHHGHEIIHEEEHHE<CHHIHEGIHHHHHHGIIIIHHCHHHEEHGGHHFIHHEGHIIIIIHGIIHIIHIHHDIH
@HISEQ:711:H5NNWBCX2:2:1101:14882:13781:ATCTCGTA
TTAAGTTCAGCGGGTATTCCTACCTGATCCGAGGTCAACCTTGAGAAGGGGGTGTTTCACGGCAAGAACCCGCCGCACGTCCAAAGCGAGATGTATTACTACGCTCGGTGTGACAGCGAGCCCGCCACTGTTTTTAAGGGCCTGCGGCAGCCGCAGGGCCCCAACGCAAGCCGGGGGCTTGATGGTTGAAATGACGCTCGAACAGGCATGCCCGCCAGAATACTGGCGGGCGCAATGTGCGTTCAAAGATTCGATGATTCACTGAATTCTGCAATTCACATTACTTATCGCATTTC
+
HHIIHHHEHHFHIICHHIHIIIHHIHHFIIHCDHIIIIIIGEHGEHHHGHIIIDDHHIGIIEDHHIHHEGHDDGDGCHCCHDHH?@EHHHCHHEHIIHHIIIIHGGHCHEHGG@EGHHIIIGHGHHIHGHIHHGIEHIGHHEHEEA??EDH:HFCHEBEECHHHHHHE?DHHGCE?EED?EHHHIFHFHHGG@/CCHEHHIIIEC0IIHHHHGIFEHEHFIIHIHHF/<DH@EIIHHHHGDEHEHG?E?IHGCGIHIIHHCHH@GIIIIHFHHFIGIIIIIIIIIHG=HHHHDHHH
@HISEQ:711:H5NNWBCX2:2:1101:15624:13757:ATCTCGTA
TTAAGTTCAGCGGGTAGTCTTACTTGATTTGAGATCGAGTTTACAAAGGCCAGCCGAAGCTGTCTCTGTGAATCCTGCATCAGTCAGCACAAGAACTAATCTCCTCTATGTTAGCTGCAGCAAAGGTAATAATCTGTTTTTTAGGCAGACTAAATAGATATGCTTTTAGCTCAGAGAAAAGTCCAGCTGCACCTGCATTTCAAGTAACCCGCCACTTTTCGGTGAGAAAAGCGTTGGGATCACTCAAGTCCAGCTCCCATTTCAAAAAAAGACAGGGGAGTTGAGGTGTTTACTGATACTCAAACAAGCATGCTCTCCGGAATACCAGAGAGCGCAATATGCGTTCAAAGATTCGATGATTCACTGAATTCTGCAATTCACATTACGTATCGCATTTC
+
IGFHHHG?HIHIIHIHDHHIIHEE@HGIIHHIIIIFHIF@GGHHHIIIHIHIIGHGHIHHHHIIIIIIGHHIGHIIFHGHHIIHGH?HHHIHHHIIIIIHHHIGIEHIHEHHHCEHHEEHIIHIIIIHGEHIGHHHFGHHIHIHCHHHHIHFHHGCCFHGCHF?FFHIEHEEHIHHICEHIIEGHHHHBGHHHGHHIGHEHIIHF8.HDGHDHHIHHHHCEGIIIHHEGHIIGHG?IHIHG@IHHEHF:.?HHEC/?@ED/EDHEHGHIIHHHHIHHCHIHIIIIIHHIIHHHGHFIIHFHHIIIIIHEGIHGHIHIHIIHHHH@HEIHGHHG?CFHIHHHHIIEHEHHHHHC@@CIIIIIHHHECHIIGIIHEEHIIIIGIIGHIHHGIGIIIIIII
@HISEQ:711:H5NNWBCX2:2:1101:16715:13905:ATCTCGTA
TTAAGTTCAGCGGGTATCCCTACCTAATCCGAGGTCAATCATTAAAAAATGGGGGGGTTCTGGCGAGTGGCCACCAGGTGTCTATAGCGATGAATTTACTACGCTTAGAGCCTGACAGCACTGCCACTGATTTTAGAGACTGCCTTGACAGCAGGTCTCAACACCAAGCTAGGCTTGAGGGGTGATAATGACGCTCGAATAGGCATGCCCCTCGGAATACCAAGGGGCGCAATGTGCGTTCAAAGATTCGATGATTCACTGAATTCTGCAATTCACATTACTTATCGCATTTC
+
IIIGGHIIIIHIGIDHGIIIIIIIHIIIIIHHHIHHIGIHHHIIIIIGHIHGHIHHHHIIIHIIGIIIDHHGHIIGIIIIIIIIIIIHHHHICHHHFGHIIIIIIIIIHIIIHHIIIIIIIHHGIIIHHHIIIIIIFEFHHHGHHIHIIHIIIIIHIIIIIIIIIIIIHHFIIIIIIHIIIIHIHGIIIHIIIHIHIIIHEHGIGIHGIIHHIIIIHFCHIHIIHIIIIIIHIIIHHEIIIIIIIIHIIIIIHHIIHIIIIIIIIIIHFHIGIIIIHIHHHGIIIHHIHIIII
@HISEQ:711:H5NNWBCX2:2:1101:3875:14099:ATCTCGTA
TTAAGTTCAGCGGGTATCCCTACCTGATCCGAGGTCAACCTTAAGAGTTGGGGTTATGGCAAGTCACCATCAAGACCCTATAGCGAGAAAATTACTACGCTTAGAGCTTGACAGCACCGCCACTGATTTTAAGGGAGGCTAGTCAGCCATCCCCAAGACCACCATTACGGTGAGTTGGTCATTATGACGCTCGAACAGGCATGCCCTCCGGAATACCAGAGGGCGCAATGTGCGTTCAAAGATTCGATGATTCACTGAATTCTGCAATTCACATTACTTATCGCATTTC
+
HHEHH?FCHFHHHHIIHHHHIIEH?FE?G1G@HCHIIH?GEHECHGEDCEHGCHDHIGEHHHCG@DGGFHIIHHHIHIHIHHHFHIIIGHIFHGHHHCFFGHHHIIIIHHHHHHHIHFHDHHHHHHEGFHHHGIHIHGIHG@FFHFFHIEEHHHEHHGIEEHHGHGIHHHHHHEIHHIIHHDEHHHHIIHGHHHHIIHFEHHIIHHEFHD<IIHHGHEHDE=IHE?IIHHFHHHFHHEHGDCDC?HGIIIIIHGGIHHIHIIIIHHHHGGHIIHHHHHFIHHIIHHHII
@HISEQ:711:H5NNWBCX2:2:1101:6162:14117:ATCTCGTA
TTAAGTTCAGCGGGTGGTCTTGTCTGATCTCAGGTCCAAGGTTTTGATTGGTTTTTCCTGCTGTGGCAGCAGGCGGAGCGCCCGGTGATATGGGAGACGACAGCCAGTATGTGAGCGTGAGCCACCTACCATGCTGGCGCCCCGATCGAATGGGGTCCCGCCGCGAGCCCTGCGCTTCAGCCGACCCGCTCTTCCTCGAGTAAAAGGTGAGCGAGACGGCCACATCCGTCCAAACCGCTTTCAACCAGGAAAGGGTGGGCGAGGGGGTGAGCGGACGCTGAGACAGGCATGCCCTTAGCCGAGGCCGTGGGCGCAATATGCGTTCAAAGATTCGATGATTCACGGAATTCTGCAATTCACACTACGTATCGCATTTC
+
HIIIHHHFHI?CHHEHHHIHIHGHHHHDHIFEHHIHFHHIG<CG1<EFEHI@11CEHCGHFFGHGEHFIHHGGHIHHCCDDHHHICD1FHHHHHIIIIIIHIIHIHC<1<F<CGH?FDHDHHEHHHIIIHHEHHII<EEHHHIHCHH</:@D.DGHIIIHIH<EDDHHDEHHGHHH@HEGEEDDHDHICCHEHHCHGB9.?HE?HHFAGB@AH-E?DEF.EB76B5?B:-.B?7DHG.EA.EG88@EHEGC8HHHHGDE-H?IIIIHHIHHIIHEHHHHIHHGHFIHFGGGCCFHHHIIIHEC?<HHHIHHGHGHEFHHGIIIIGIIHIIIIIIHHHHHHEG@EHEH?GIHIHEHEHHHEEIHHHHEG<HHEIIIHD
@HISEQ:711:H5NNWBCX2:2:1101:9857:14223:ATCTCGTA
TTAAGTTCAGCGGGTAGTCTTACTTGATTTGAGATCGAGTTTAACAAGAATCGTTGCCGACCCTTGTGAAATCCTGCATCAGTCAGCCAATACGGTCAAACTCCCTTTATGTTAGCTGCAGCAAAAGTAATAATCCTGTTTGACGAGGACTAAATAGATATGCTTTTAGCTCAGATAAAAGTCCAGCTGCACCTGCATATCAAGCCGCCCGCCTACCAATGGAGGTTGTTGAGATAGCTCAAGTCCACTCTCCTTTTTTTTTAAAAAAAAAGAGAAAAGTGAGGTGTTTACTGATACTCAAACAAGCATGCTCTTCGGAATACCAAAGAGCGCAATATGCGTTCAAAGATTCGATGATTCACTGAATTCTGCAATTCACATTACGTATCGCATTTC
+
HFHFHCDEHEHDHGHIIEE?EHHIGFE@CF?@HIIGGHH@GHEGHEHIFG?HHHHGGFHGHCHH?HHC@FEHIIGCEHEEF@@DC<CHFHIIIHCHHIIDGHHHH?C@GHEEHHFFEHEGGHFEHH@GFHHHHEHG<FHCGFGE<///CHHHIHHHHIIIGHF?@@EECCGHHHHGHHIIHC?BF8AE?EHHC..;BH.;.BBF?@EHDHCHDHBEA#########@6.F8.?EAB..;.67E66..68...@?CCC@EEE@DCC<C?CEDG?D@D0?GHGCHHE@?C<<EFC<D<1CGC@EGC<EEIIIIHHHG@1EC?C<1C11<<<?01H@C0HGGHF@EC1C@DHF<HH?HCHF?@?H@FCDEECG?E@DHGHGIHIHHHHEG<HIHECCGH
@HISEQ:711:H5NNWBCX2:2:1101:10340:14041:ATCTCGTA
TTAAGTTCAGCGGGTATCCCTACCTGATCCGAGGTCAACCTGAAAAAAATTGGGGGTTGCTGGCGAGCACACGACCGGACCTCCAGAGCGAGAAGAATTACTACGCTCGGAGCCGGACGGCACCGCCACTGACTTTAGGGCCCGCCGGAGCGGCGGGGCCCAATACCAAGCTGAGCTTGAGGGTTGTAATGACGCTCGGACAGGCATGCCCCCCGGAATACCAGGGGGCGCAATGTGCGTTCAAAGATTCGATGATTCACTGAATTCTGCAATTCACATTACTTATCGCATTTC
+
IIIIIIIIIGIICDHIIIIIIHGIIIFHIIIHIHIIHHIIGGHIIGHGHIIIIIIGHIHIIHHHIHIGHHIIHHIHIIIIIIIHIIHIHHHIIIIIIIHIIGIIHIHIIGIIIIIIIHHHHHIIIIIIIHHHHHHIIIIIIIIHIIIIDHHHGGIHEHHHCHHIIIIHHHGIHHHIIIIIIIIHIIIIGHHHIIIIIIIHIIIHHIIIIHHIHIIIIGHHIIIHHFHIHEEHHHHHIHIHHHIIHIIIIIHHIHHGIHHIIIIIIHIIIIIIIHIHHGIIIIIHFHGIIHGIIG
@HISEQ:711:H5NNWBCX2:2:1101:11793:14031:ATCTCGTA
TTAAGTTCAGCGGGTATTCCTACCTGATCCGAGGTCAACCTTGAGAAATTTATTTATATAAAAACCGGGCCACACGACCACCAGATGCGTGCTGTTATAAGCTCGTTGCATATAGAGTCTGTATGACACCGGTTATTGTCTTTTGGACCTGTCACCAGGTGACAAAAGGGCCCAACAACAAGCCAAGCTTGATATTGTGATAATGACGCTCGAACAGGCATGCCCTTCGGAATACCAAAGGGCGCAATATGCGTTCAAAGATTCGATGACTCACTGAATTCTGCAATTCGCATTACTTATCGCATTTC
+
HIIIIHIGHHHGIDHHHHHFHEEHHHHHHHIGHGHF?HHIHHGHHHHIGIICEHHHIHHHIHHGHIHIDHIIIIIICHHHHIIIEHEHHII@@?HIHIIIHHIGHHIIIIHIIHHIIGHHHIHIIIHHHHHEDHIHEHHHHGHHHHIHCHFHHHGHHHEHHHHHEIIHIIHHHDHHIIIIIIHECHHHGHHEHIHHHHHIHIIHHHHHHHHIHIIIIHIHHHE<HDHIHHHIIHHIHEHEHHHG?HIHHGIHHIHHEE?HEHIHIIIHEEIIIHIHHIHHHHFIHGIHIIHIHHGIIHHIIIIIIIGI
@HISEQ:711:H5NNWBCX2:2:1101:5451:14448:ATCTCGTA
TTAAGTTCAGCGGGTAGTCCTACCTGATTTGAGGTCAAAATGTCAATTAAGTGTTGTCCTTCTAAAGGACGGTTTGAAGCTGAAGTCCCATTGTATAGCTGCTTCACGGCAATGGCGTAGATAATTATCACACCAAAGACGGTCCACAAGGGTTTTCCGCTAATACATTTAAAGGGAGCCGACTTGATAAAGCCCGCACAACCCCCAAAATCCAAGCCACATTCATCTAACAAAAGCTGAATGGGTTGAGAATTTAATGACACTCAAACAGGCATGCTCCTCGGAATACCAAGGAGCGCAAGGTGCGTTCAAAGATTCGATGATTCACTGAATTCTGCAATTCACATTACTTATCGCATTTC
+
IIHIHEHHGHHIGHEHDHHIHIHHGH@GHHGHHGFECCC?HHHHHI?@EHCHGGHIIHGFHIHHECGHHGFHFDHFEHEHHIHHIHGF?HIGHIIHIHFHFHIIEFEHIGD<HHHHHIIHHIIHIGIIHHIFI0E?FHHI=@@GHGIIEHHEFHHIHHIHHIHIIHHHHHHHIHHHGHCHCHIHHHHIHCHEGHFHDIIIGIHHIGIIHFHCHGHHGHHGHIIIFFHEHFHCHFEGIIIIIIIHEGIIIIIHEHHEF?FEHFIIHHH@GHFFGIIIHDIHIHHIIIIHHIGHIHGGHHHFHCCIFHIHHFHEHHHHGHIG?EIIGIHIHHGIIHIIIGIIIIIIIHHHHIHHDIIIIIGIHI
@HISEQ:711:H5NNWBCX2:2:1101:17177:14439:ATCTCGTA
TTAAGTTCAGCGGGTATCCCTACCTGATCCGAGGTCAACCTTAAAAAATTAGGGGTTGCTGGCAAGTAGACCTACCGGACTCAATCGCGAGGAGTATTACTACGCGTAGAGCCGACAGGCACCGCCACTGATTTTAGGGGCCGCGAAACCGCGAACCCCAATACCAAGCGAGAGCTTGAGTGGTTATAATGACGCTCGAACAGGCATGCCCCCCGGAATACCAGAGGGCGCAATGTGCGTTCAAAGATTCGATGATTCACTGAATTCTGCAATTCACATTACTTATCGCATTTC
+
IIG?FHHHIIGIIHHIIIIIHIIGIFCEHIH=EDHGHEHHIIGH?E??HEHIICCHHDHIHGIIIHHHFEHHHIEGHIDHHHGIIHIGHIIGDHHEEEEHIIGHGHHGHIH?ECHHIHGIHHHHHHHHHGDFHIIIHICHIIIIIHHDCDHHIIIIIIIIIIHHHIEECHEEIIIHIHIHHHIIHGHHEFHIIDHGGHIHEHHEIHHGIIHHHHGHHHHHCIHHCHG?ECHEHC<D@CGFF?HFHCHIIHEHIGIIIHFGC<GDFH?FHEGIHIGIIHGHHFGIIIHCIIIIII
@HISEQ:711:H5NNWBCX2:2:1101:1523:14617:ATCTCGTA
TTAAGTTCAGCGGGTAATCACACCTGAGTTGAGGTCGGGAGAGCGAATACTCTCAATACCAGGCACGTATGAAGCCCACTAGCCGTGTCTCAGACGCCACAGAGTATATAAGCATGATACCCGGTGACCGAGACCTATCGCATCAGCTAATAGATCATCCGTGTGGTAGGCAATCTCTCTTGCGAGCGACTGTCCTCTTCTAGCATTATGGCAAAACACGTTCGACCAGAGGCGGTAGGCCGAACTCGTGATTCACCAGCTATTTCTATTACAGCCATAGTCCTGCTGTTTTTGATCACGACCCTCAACCAGATGTGCCGCAGGGTAGGACTCCTACGGCGCAATGTGCGTTCGAAAGTTTAACGTTCAAAGCGTCTGCAATTCACGCTACTTATCGCAGTTT
+
C@HGHHHHHFIIECEDFHEEHHIHCF1CF?G<ECC@<<</CDHHHH<?CEFHHHHHIIII@C1DGHEHIIIGIHH?CGHF?CGHHG?FGEHIH1FCCCHIIIIIDFH1DECHHEEH@?EHEHD?HH?HHI</CFHHEHGDHDHDHHEHHFHH@//D@GH@=:B/.DGHGHHI?E;;F.FG?FG-:???-CE-BGHHEFHHHEGA-HHHG@@@---G-@C@@<HHFHHCFHHHHIHEEG<IHGB.DGGA.7FEGB86.F9@EC.F8.F.8.@@GC.?E??HEHGHED/=HHHEHD/EHDCGE<HHHGD@@ECHC<<HHHHHCCC1D@F<1HGHEECHEC/CHHHHE??C?HE?GCD1D1HHFE@HG@EHC=ED<HHIHHFHCHHD0HCFCEEDIIIHEHHGH@E
@HISEQ:711:H5NNWBCX2:2:1101:8485:14576:ATCTCGTA
TTAAGTTCAGCGGGTATTCCTACCTGATTCGAGGTCAACATTCAGAAGTTGGGTGTTTTACGGCATGGCCGCGCCGCTCTCCAGTTGCGAGGTGTTAGCTACTACGCAATGGAAGCTGCGGCGGGACCGCCACTGTATTTGAGGGACGGCGTGTGCCCACAGGGGGCTTCCGCCGAGCCCCAACGCCAGGCCCGGGGGCCTGAGGGTTGTAAGGACGCTCGAACAGGCATGCCCGCCAGAATACTGGCGGGCGCAATGTGCGTTCAAAGATTCGATGATTCACTGAATTCTGCAATTCACATTACTTATCGCATTTC
+
GHI?EG?FHHHIHHDHHIIHIGHIIH?GHH<<CCHHH1FEHHFH?C<F<C@1CGH?EHHFEGDDHDCH@H<</CHHHCH1CFEHCGHIHGDHHI@EHHIIIIHHI@DHHHHHGHFFEHHHHI/CC<?E?C</DGHEHGHG?FDGH/DCDHHDDED?@E/G=@BE-FHD?FGHHDAE:?EFH.B.B.E@?.:8B?CH<CDDEH:.CE<<?<DA/0CHHHD<0@<<0EGH@CDC/CG<C<11?FC<//?CCC/0@FECC<EE?GC1C<11CD<1C1111111C<<<1<11HCCHHF<1C11C1CHEC0<10HCDC/C/<
@HISEQ:711:H5NNWBCX2:2:1101:12972:14698:ATCTCGTA
TTAAGTTCAGCGGGTATCCCTACCTGATCCGAGGTCAAAAACTTGGAGATGGGGGGGGGTTACGGCGGAAGCGCGCGCCGGACCACAACGAGATGTCAATACTACGCTTTGGCCCAGGGGCTCTTCGCCATTGGATTTCGCCGGGGATGCCCAATCGCATCCGAGGCACGACCAATCCTCGACAAAGTCTCGGACTGAGGTTTTTGATGACGCTCGAACAGGCATGCCTCCCGGAATACCAGGAGGCGCAATGTGCGTTCAAAGATTCGATGATTCACTGAATTCTGCAATTCACACTACTTATCGCATTTC
+
IIEHHIIGIIGIGIHHHIHHIIHIHGHIIIFHDHGEHCHIHHFHHHHC?F@E?H<HHCDHIGHIHGHCCHHHIIIIIICHIIIIIIIIIIGHIGHHHIIIGHHCHHHHHHIHHHFHIGIIEHIIHHHIIIHHIHEEHDHIIHHHHIEIIGIHHDGHGHIHHHHHEGHIHHHHIHHHEHHHIIIHIHEHHHIIIIIHIIGHHIIIHIIIIIGHIIIHHHHIHHHIIIIIIHHGIHIHGHGGIHIHIIHFEEHDCEIIIFHHHFFHHIHHHEIHIHGHFIHFGIHHHEHCDG@GIHHHGHHHHG?HHEEFHE<H
@HISEQ:711:H5NNWBCX2:2:1101:15509:14577:ATCTCGTA
TTAAGTTCAGCGGGTATCCCTACCTGATCCGAGGTCAACCTGTGAAAGATTGGGGGTTGCTGGCCAGTGCCGCCCGGGACCCTATAGCGAGAAGATTTACTACGCTCAGAGCCCGGCCGGACCGCCACTGGTTTTGAGGCCCGCCCGGAGGCGGTGCCCAAGACCCCGCAGAACGGGATTGGTCATAATGACGCTCGAACAGGCATGCCCCGCGGAATACCACGGGGCGCAATGTGCGTTCAAAGATTCGATGATTCACTGAATTCTGCAATTCACATTACTTATCGCATTTC
+
IIIIIHHIIIIIIIIHIIIGIIIIIIIIIIGHEDHIIIIHCHFGGIHHIHIHHGHHIIIEHHHGHIIHCHHHGHIIIIIIIIIHIIIIIHIIHIGHHFHHIIIIICHIHIIGHHHIIIIIHIHEHHIIHHIIIGHFIHHHHHIIIIIIIIHIIHIHGIHEHEHHHIHHHHHHIIIIHIIHIHGHGEFHHHHHIGHIIHIIHIIIIIIIHGIIIIIIIGIIIIIIHIDHHHEHHECHEHHHHEHHHEGGIIIHHEIHHGHHHIIIHIHGIHIIIIIIHIIIIIIIIHEHHIIII
@HISEQ:711:H5NNWBCX2:2:1101:4471:14923:ATCTCGTA
TTAAGTTCAGCGGGTAGTCCTACCTGATTCGAGGTCAACCAGAAAAAAGTCGGGGGTTTTACGGCGTGGTTCACAGAAGGGTTCCGGAGCGAGGTGTTGCTACTACGCTGAGGTACACACGGCGTGACCGCCACTGGATTTGGGGGACGGCGGGCGCGGGCTCCCGAGGGTGCCAGCGCCTTGTGCCGATCCCCAACACCAAGCCCGGGGGCTTGAGGGTTGAAATGACGCTCGAACAGGCATGCCCGCCAGAATACTGGCGGGCGCAATGTGCGTTCAAAGATTCGATGGTTCACTGAATTCTGCAATTCACATTACTTATCGCATTTC
+
IHIIIIIIIIIIHIIIIHIIIIIIIIHHIIHIII=HHIHIGHHIIIIIIIHIHIIIHHHHIIIIIIHHC@HHHIIIIHIHIHIIIIIIIIIIIIIIIIIIIIIIIIIHIIHIIIGIIIIIIIHIIIIIIIIIHIHIIIIIIIGIHGHIIIIIIHIHHGDDHIIIIIHHHIIIHIIIGIIHHIIHHIHHHGGHIIIHIIIIHHHHIIIIIIIHHHHIIHFHIIHIIIIIIHIGHHHEHIIGGIIIIGIGHIIIIIHHHHIHHIIIIIHIHHEEIIIIIHHHHIHEIIIHIIIIIIIIIHIHHIIHIIIIIIIIHHIHHIIIHHIHIIIIII
@HISEQ:711:H5NNWBCX2:2:1101:5928:14860:ATCTCGTA
TTAAGTTCAGCGGGTAGTCTTACTTGATTTGAGATCGAGTTGAACGACACATATGTGTCGTAAAATCCTGCATCAGTCAGCAAAGAGGACGATTATCCTTTATGTTAGCTGCAGCAAAAGTAATAATCCTGTTTGACGAGGACTAAATAGATATGCTTTTAGCTCAGATAAAAGTCCAGCTGCACCTGCATTTCAAGCCGCCCGCCTACCAATGAAGGTTGTTGGGATAGCTCAAGTCCACTCTCCTTTTTTTTTAAAAAAAAAGAGAAAAGTGAGGTGTTTACTGATACTCAAACAAGCATGCTCTTCGGAATACCAAAGAGCGCAATATGCGTTCAAAGATTCGATGATTCACTGAATTCTGCAATTCACATTACGTATCGCATTTC
+
IIGIHEHFHIIIHG/CGCHHHIIIIIFFEGFEHCCGHHHFGHHHHEDHGHHHC?EGHHHHHHCEHHHGGEHGIFHFHIHIHIIIFHIH?EHDEHHIIHIFDGHIIGIIIII?FCHFHCGHEHIII?0FHIIHHHCHHIFHIDCHHFGHHHHIHIHHHGGEHF?CFGHIIIHHHIIHEHHHFHA@H?EFHABHHCIIHEEHDHIHEHHHHHHIHGEHGHHG=F8.GHHEHEHGHFIIHCEBGEHHEHCDHHEHE?HHECIIIIHHIEIIIHHHGHIHGGDEHHEIIIIIHHHHGECHFGFHCHIIHHIIHHFIIIHHGG1?HHCHGIHHGIHEHGCGHIHHHHEGHFHHIIIHGEHHCFHGHGHFGFCGEHHIIHGHHCHIIHHIGHIII
@HISEQ:711:H5NNWBCX2:2:1101:7650:14892:ATCTCGTA
TTAAGTTCAGCGGGTATCCTTACCTGATCCGAGGTTAAATCTTAGGTTTTTAGGCCCAAATCAACAATCGACAGAATGCCGGCTGAGCCACTAAAGCGTGTGACAGAGCTCCATACGCTCGGGCATCAAGACTCGACATCGCCACTGCATTTCAAGCCTGTCCATGAAAAGAACAATTGGCTCAACAACCAAGCTGCGCTTGAAGGTGGTAATGACGCTCGGACAGGCATGCCCTCCGGAATACCAGAGGGCGCAATATGCGTTCAAAGATTCGATGATTCACGGAATTCTGCAATTCACATTACTTATCGCATTTC
+
HHHIH?FEFC@C<FEHHHHHIIIII?HHHIGHHHHIIHHHHEEHECGEHHHHFEHFIHIEEHHEEHHGGHHHHIHCHHHHHHHIIIHIGIIIIFIIGIIFE@GHHIHIIHHHGHHIHFEHCHHIIHIIIIHIIEHIHDHHIHIIIIHHHIDHHHHGHIIIIIHIIHHHIIHEHIIHHHIHGEIHHIHHHIHHIIIHIHIHIHIIHHEIIIIIIIHIIGHIHGIIHEEIHHHHEIHDHHHHIIIIIIHHEIIGIHHECHHIIIIIIIHHHFIIIIIIIIHIIIIIIIGIHIGHIIIIIHHHCIIIGIHIIIIIHIHIH
@HISEQ:711:H5NNWBCX2:2:1101:8585:14917:ATCTCGTA
TTAAGTTCAGCGGGTATCCCTACCTGATCCGAGGTCAACCTGAAAAAAATTGGGGGTTGCTGGCGAGCACACGACCGGACCTCCAGAGCGAGAAGAATTACTACGCTCGGAGCCGGACGGCACCGCCACTGACTTTAGGGCCCGCCGGGGCGGCGGGGCCCAACACCAAGCTGAGCTTGAGGGTTGTAATGACGCTCGGACAGGCATGCCCCCCGGAATACCAGGGGGCGCAATGTGCGTTCAAAGATTCGATGATTCACTGAATTCTGCAATTCACATTACTTATCGCATTTC
+
IIIIGI?GHIEE?DHHIGHHFD@EHHHHIIIICEHHHGHEEH?FECHHH?CEEFHDHICFHIHH<<<EFHGH?EHHH@CHHHEHCHHHIIGDGEDHFHHIHCCDED?CDDDHHHHDHHHGHCHHIIEHIHHHHEHHHHHFEHHHDHHIHHHC?CH?FDCDHHGGEHEHGCHHH?H?HFBGBGEGHHHHIHIHHHEHEHIIIIHHHEHDEEHHHIIIIIIIIHHHH?HDIIHIHGIHHHIHHHCHF<HHEG1HEIHHHFIIHHFHEIHH@HHHFHIHGCFEHHEEEIHGHFCECC
@HISEQ:711:H5NNWBCX2:2:1101:9382:14958:ATCTCGTA
TTAAGTTCAGCGGGTAATCCTACCTGATTTGAGGTCAAGCTTAAAAATGTATGCCTCATTAAAAGAGACAGTCCGAAGACAATTAGAAGCTGAACACTAGAAGTTCACAGCGACGGCATAGATATATTATCAAACCAAAGCCGATCCTTAACAAGTTCTGCTAATGCATTTAAGAGGAGCTGACATTTACTGCCTGCAATAACCTCCAAAGTCCAAGCTTCAATACCAATAAAGTTATTGAAGTTGAGAATTTAATGACACTCAAACAGGCATGCCCTTCGGAATACCAAAGGGCGCAAGGTGCATTCAAAGATTCGATGATTCACTGAATTCTGCAATTCACATTACGTATCGCAATTC
+
HHHHIHIHGHCDHHIGEHHGHHHHHEHFHIGEHHCFFHGGDHHHHIIIIIHIHIIFEHHHHGHHEHHIDHEGHEHDHIHIHEHEEGHECHIHHHHIGEHIIGIHHHHHIIIHIGHHHIIIHHIIGFHHHEHFHHICHHHHHIIIIHHHIIIGIHHIIIIIHHHIIHHHHHIIHHHG?GHHHHHHHHHEHHIHCHHFGIIHHHHHGHIIHHHHHIIHE@EHGHECG?FHHHHIHHHHHFFHFHH?HEHHIIIHEIIHHHIHH?HIHHIFHGIIIIHHHEEEGHIHIHIIIIHHEIHIHIHHHHIFIHGHHIHGIHIIIIGIIHHCHIHHIIIIIHGIHIHHIIHIHIIHIGIHIIIHHHII
@HISEQ:711:H5NNWBCX2:2:1101:11767:14801:ATCTCGTA
TTAAGTTCAGCGGGTATCCCTACCTGATCCGAGGTCAACCTGAAAAAAATTGGGGGTTGATGGCAAGCACGCGCCCGGGCCTCCAAAGCGAGAAAAATTACTACGCTCGGAGCCGGACGGCACCGCCACTGACTTTAGGGCCCGCCGGGGCGGCGGGGCCCAACACCAAGCAGAGCTTGAGGGTTGTAATGACGCTCGAACAGGCATGCTCCCCGGAATACCAGGGAGCGCAATGTGCGTTCAAAGATTCGATGATTCACTGAATTCTGCAATTCACATTACTTATCGCATTTC
+
IIIFGGHHHIIIIIHIHIIHHHHIIIIIIICHHHIIIIIIIHHIIIIHHHCFHIGCHHHCGHIIIHII@FHHEHHICEHHHFHIIIIIIIGHIIHHGHIIIHIGHIEHHGHHGHIHID@CEHHHHHHEGHHHHFHIE?@HHHHHIIHIIIIIHDHHHIHIIIIIHIHGHHIIIIHHHIIHHFHFHHHHHFHHGIHHIIGIHHIIIIIHHIHGHHEDHIHIIIIIHHIHHECEHHEHIIIHIIHHIHGHIIIIIIIHHIHIIIHIHIHHGIHIIHIIHHIIIIIHGHIIIIHIII
@HISEQ:711:H5NNWBCX2:2:1101:12346:14864:ATCTCGTA
TTAAGTTCAGCGGGTAGTCTTACTTGATTTGAGATCGAGTTTAACAAGAATCGTTGCCGACCCTTGTGAAATCCTGCATCAGTCAGCCAATACGGTCAAACTCCCTTTATGTTAGCTGCAGCAAAAGTAATAATCCGTTTGACGGGACTAAATGAATATGCTTTTAGCTCAGGAGAATGTCCAGCTGCACCTGCATTTCAAGCAACCCGCCACCGATCTCAAAAAGATTGGTGTTGGGATTGCTCAAGTCCAAAGCTTTTCGATTAAAAAATCCAAAGGCTTTGAGGTGTTTACTGATACTCAAACAAGCATGCTCTTCGGAATACCAAAGAGCGCAATATGCGTTCAAAGATTCGATGATTCACTGAATTCTGCAATTCACATTACGTATCGCATTTC
+
IHIIHGHIIIIIIIHIIIHIIIIIIIIIIIIGIIIIIIGHHIIIIIHHIIIIHIIHHHHHIIIIIIIIGHIIHIIIIIIIIIIIIGHIIIIIHHHHHIHIIIIIIIIIIIIIIIIHIIIIGHIIIIIIIIIIHIHHHHIIIIIHHH=EHIGHIHIEHHIGFHHHIIGHIIHHHEHHEGHIIEHIIIIHHIIIEHHIIGHIHHHIIHHHEEEGHEHIIHEDF9BFEHEHHHHFHGHCEECGFHH?CIHEFEEHGIGHIHFD/HIIIIIIGHFGHIHHHHIGHIIIIIIIIHIIIIHIIIIIIHHHFGHHIIHIIGIIIIIIHHGIIIHHIIHHIIIIIHFHGHIHIIIIHGIHIIGIIIIIHIHIIIGHIIIIHIGHGHIIIIIIIIIIIIIIIIIIIII
@HISEQ:711:H5NNWBCX2:2:1101:13742:14882:ATCTCGTA
TTAAGTTCAGCGGGTATCCCTACCTGATCCGAGGTCAACCTGAAAAAAATTGGGGGTTGCTGGCGAGCACACGACCGGACCTCCAGAGCGAGAAGAATTACTACGCTCGGAGCCGGACGGCACCGCCACTGACTTTAGGGCCCGCCGGGGCGGCGGGGCCCAACACCAAGCTGAGCTTGAGGGTTGTAATGACGCTCGGACAGGCATGCCCCCCGGAATACCAGGGGGCGCAATGTGCGTTCAAAGATTCGATGATTCACTGAATTCTGCAATTCACATTACGTATCGCATTTC
+
IIHIIIIIIIGIIHIIIIIIIGGHIIGIIIIIIIIIIIIIHIEHEHIIIGHHFIGIIHHIIHIHDHIIHHIHIIIIHIHDHIGIHFIIIICHIIIGGHIIIIIIIIHGHIDHHHIIHHGHIIHIHHHHIIIIIIHIIIHHIIIGHHIHIIIHIIIHIIIIIHHHHIIHIIIIIHIIGIIIIIIHHIHIIHHHIHIHIIIHHHHHHHIIIIHIIIIIHEHIIIIHHHHHHHHIIIHHIHHIHIIIHFIIIIIIIIHIHHHIIIHIIIIIIIIIHGIHIHIGIIIGIIIGIGIIII
@HISEQ:711:H5NNWBCX2:2:1101:13709:14976:ATCTCGTA
TTAAGTTCAGCGGGTATCCCTACCTGATCCGAGGTCAACCTGAAAAAAATTAGGGGTTGCTGGCAAGTCACCCACCGGACCCAGACGCGAGGAGTATTACTACGCGTAGAGCCGACAGGCACCGCCACTGATTTTAGGGGCCGCGGAACCGCGAGCCCCAAGACCAAGCAAAGGCTTGAGTGGTTATAATGACGCTCGAACAGGCATGCCCTTCGGAATACCAAAGGGCGCAATGTGCGTTCAAAGATTCGATGATTCACTGAATTCTGCAATTCACATTACTTATCGCATTTC
+
?CFHHHIIFHHCC?FHIIIHFHHGEHEHHCGCHD@@GCHIGII@HHHI/GC?@GHHDHHIHHIIHHEHFHEHHHFEHHHGIIIIHHIDH<CCEEECHEGHCECHDDHIHICHEHHHDHEHIHHGHHGHDHHHHIHHHHHHHDHHHIIIHCDHHHHHHIIIIIHIHHEHHIIIIIHHHHHGGHHFHIHHHGIHHHHHIHHHIIHGIHHHGHHIEHHFHEHHHFG?IHHDHFGF1<CCIHIIHFHIHHHHFEFHHFEHIIIIIHHIIIIHGHHGCCHHHHGEHHIHHHGEHHHHDH
@HISEQ:711:H5NNWBCX2:2:1101:17988:14832:ATCTCGTA
TTAAGTTCAGCGGGTATCCCTACCTGATCCGAGGTCAACCTGAAAAAAATTGGGGGTTGCTGGCGAGCACACGACCGGACCTCCAGAGCGAGAAGAATTACTACGCTCGGAGCCGGACGGCACCGCCACTGACTTTAGGGCCCGCCGGGTCGGCGGGGCCCAATACCAAGCTGAGCTTGAGGGTTGTAATGACGCTCGGACAGGCATGCCCCCCGGAATACCAGAGGGCGCAATGTGCGTTCAAAGATTCGATGATTCACTGAATTCTGCAATTCACATTACTTATCGCATTTC
+
IHHHCHHIHFHHHIIIGEHIIGHEHFEHHHHHHHHHIHGFHHCHHHI/CF1DGHGHHIHG?G1@HGHHCHIIGIHHIGHHHEHGEHCHIIIIHGIIIIIIIHIHIIDHHHEHDHHIIIHHIIIHIIHIHHHHHEFFHHFIHIIIIIICHHIIHDHECHEEHHHEGGHGHIHHHHGIIIHIHHIHHIHHHGGHHHHHHIIHIIGHGIHGIHIIGIHIHFIHHHHHCDIHHGEHHHGHHECIIGIHEHIGIIIIIHGHFEGGIIHHHHHCHEHIIIIIIHHHHIHDIIHFIIHHHH
@HISEQ:711:H5NNWBCX2:2:1101:2859:15201:ATCTCGTA
TTAAGTTCAGCGGGTAGTCTTACTTGATTTGAGATCGAGTTTTACAAGAATCGTTGCCGACCCTTGTGAAATCCTGCATCAGTCAGCCAATACGGTCAAACTCCCTTTATGTTAGCTGCAGCAAAAGTAATAATCCGTTTGACGGGACTAAATAAATATGCTTTTAGCTCAGGAGAATGTCCAGCTGCACCTGCATTTCAAGCAACCCTCCACCGATCGTAAAGACTGGTGTTGGGATTGCTCAAGTCCAAAGCCATTCAAAACAAATTGAAAGTCTTTGAGGTGTTTACTGATACTCAAACAAGCATGCTCTTCGGAATACCAAAGAGCGCAATATGCGTTCAAAGATTCGATGATTCACTGAATTCTGCAATTCACATTACGTATCGCATTTC
+
HHEEH@EECGEEDHCHIIHHHDFHFFGEHHHHHHHFCECHHHIHHGHECFE?FCCHHH<EDD<GHEE?F1CCF?<@G?@GHCHECHFHHEHFHE=<<CF?@?@??DF11?FHHCCEFC?EFF??C0<DGE@<CEHHI<C@@<@E/C/CF?EGCEC@?@GH?@@EH?@EA?@F.BB@?EFFEHHHHGHHGEGHHHIIHEG86BHH@??GE=EGF?>DH6E@BAB?GEHE?HHF..CGHFFHFH@C?GIGIHHHGEHGHHHHF/0EHFGE<C0D@HGC@?EHCC?ECG1HFHFH@<CECEHG@EGEHHHEEGIHEHF1CEEEFHECEEC?<HHEHGHGCHHFC<C@<EE??GD1??EGC?EGFC<1CH?1E?HHED<FGFCEEHHDHHCIHEHDDDD
@HISEQ:711:H5NNWBCX2:2:1101:5603:15149:ATCTCGTA
TTAAGTTCAGCGGGTATCCCTACCTGATCCGAGGTCAACCTGAAAAAAATTGGGGGTTGCTGGCGAGCACACGACCGGACCTCCAGAGCGAGAAGAATTACTACGCTCGGAGCCGGACGGCACCGCCACTGACTTTAGGGCCCGCCGGGTCGGCGGGGCCCAATACCAAGCTGAGCTTGAGGGTTGTAATGACGCTCGGACAGGCATGCCCCCCGGAATACCAGGGGGCGCAATGTGCGTTCAAAGATTCGATGATTCACTGAATTCTGCAATTCACATTACTTATCGCATTTC
+
HIIIEGHFHHFIICHHIGHIGHHFFHGHHIIGHHCGFHHFEEHHGIIHHHGHEHHGCDHHIIHCHDHI?HHHDDHIIIGHHHHHHHGHIHHHHDHEHHHIHHIGHHHHGGHIHIIHDCDCC?EHEAE/DCE@FDGH?DDHF?D?:IHHHHHEHCHHFHHDIHHHCHFDCEEGHBCG/?GHGIIHHHCHHCHDIHHHIHHFHHFGHIIIGIIGIHHG<IHIIHHHDCHHHEIHIHHIIIHHHFHEFDHEHHGD?EECHD<CHD<HHEIIHHCCIIIHHHHEHHCE1IFGHHHIHI
@HISEQ:711:H5NNWBCX2:2:1101:6879:15052:ATCTCGTA
TTAAGTTCAGCGGGTATTCCTACCTGATCCGAGGTCAACCTTCAGAAGTTGGGGGTTTAACGGCGTGGCCGCGCTTTGTCCCGTTGCGAGGTTAGATTACTACGCAGAGGAGTACAGCGTGACCGCCACTAGATTTCGGGGACGGCGCGCCGCTAGGGACGGGCCGAGCCCCAACACCAAGCCCGGGGGCTTGAGGGTTGAAATGACGCTCGAACAGGCATGCCCGCCAGAATACTGGCGGGCGCAATGTGCGTTCAAAGATTCGATGATTCACGGAATTCTGCAATTCACATTACTTATCGCATTTC
+
CHHIHHHEEHFHHIIIIHIIIIIIIEHGHIIIIIIIIIGFCHIIHIGIHCHICDEDHHHHHFHHIDHHEHHICHIIFEHDCF?GHIHHHHIDCHIHHIIIIHIHDHHGHGHHHGIIIIHDHHHCECDHGIIHIIHHEHIGHHHIGDH?HHHHHEDHHHHIHHHHHGHEHHIIIHHIHHHHHHHHIIIIIIIIIIIHHIHHIHIIHDHHFHHIHFHIIIHIGIIIIIIIIHHFHHHHHHECIIHECIIHHEIHHGHEHHEIIHHIIHHHIHIIIGIIIIIIFHIHIIHIIIGHIHIIIGHGIIIIIIII
@HISEQ:711:H5NNWBCX2:2:1101:8602:15046:ATCTCGTA
TTAAGTTCAGCGGGTAGTCCTACCTGATTTGAGGTCAAAATGTCAATAAAATGTTGTCCCATTCAGAGGGACGGTTTGAAGCTGAAAAGCCCCCCATTGTAAAAATGAACTGCTTCACGGCGATGGCGTAGATAATTATCACACCAAAGACGGTCCACAAGGGTTTTCCGCTAATGCATTTAAGAGGAGCTGACTTTCTAAAGAAAGCCCGCAAAGCCCCCACAATCCAATCCGCCTTCAAACTAGCAAAAGCTGAAGAGGTTGAGAATTTAATGACACTCAAACAGGCATGCTCCTCGGAATGCCAAGGAGCGCAAGGTGCGTTCAAAGATTCGATGATTCACTGAATTCTGCAATTCACATTACTTATCGCATTTC
+
EGHIHHHG1FEHIHHHIHHIICHHGC@@EHHHEHIIGHGHHHHHHIIG1FFHHFHHIFHHHHHEHFHGC=@GHI@EHHFCHHEHHHHHHIH?HHCFEEFHIEHCHHGHFHIIIHHHHGHCHHDHHIIHI<CE@GHEHEHIHHICEHFE@HHHFHHHIIIGFEGGECHFHEHICHHGGCECHHHHHCBEHFHHEAFG@GHFG@FHIHIIH?.F?GEEHDHCHHFCG.FH@C,C</@</??GIIHDCHC?FHGC<000HHD0C0G?HCHF<CGFC<CHHGGCCED<EHFH@GC<0C/HHHHHGIHCCEG@?CDHCEEFFHHCCEEF?HGHHHHHGHIIIIHEFHGFHEFFDCHHCGCDCHIIIIHFHFECEHEEHHHIGH
@HISEQ:711:H5NNWBCX2:2:1101:9753:15037:ATCTCGTA
TTAAGTTCAGCGGGTATCCCTACCTGATCCGAGGTCAAAAGTGAAAAAAGGCTTGTGGAAGCGGGCGTGTAGCCTTGAATCGCGACTTGTGCTGCGCTTCAAAACCAAACACTGGCTGCCAATTACTTTAAGGCGAGTCCCTCGGGACAAACACCCAACACCAAGCAAAGCTTGAAGGTACAAATGACGCTCGAACAGGCATGCCCCATGGAATACCAAGGGGCGCAATGTGCGTTCAAAGATTCGATGATTCACTGAATTCTGCAATTCACACTACTTATCGCATTTC
+
@CEGEHFFHEHIIICHHGHHHFHIIIIEHGC<CC=CGHIIICGHIIHIICEGGHHHCGHHFEDC<ECECGEHHIIIHIHEFHHIHHCHHEHHHHHHHHHHHEHHGHHDGEHHDFCFHHHEEHHIIGHIIHHDIHIIHHHHHEH/FCIIHHIIHIIHHHEHHHHHHIHHHIHE@EGIHGHHIHHIIIIEHEIIIIHIIIGHIHIIIIIHHHHHHHGEF1EEF@IHIHHHDEEGEHEIIIIHIIIIIIIIIIIIHEIHIHFHFHFIHIHEIIHHHFHHHCHHFHIIHIIHI
@HISEQ:711:H5NNWBCX2:2:1101:10877:15126:ATCTCGTA
TTAAGTTCAGCGGGTGGTCTTGTCTGATCTCAGGTCCAAGGTTTTGATTGGTTTTTCCTGCTGTGGCAGCAGGCGGAGCGCCCGGTGATATGGGAGACGACAGCCAGTATGTGAGCGTGAGCCACCTACCATGCTGGCGCCCCGGTCGAATGGGGTCCCGCCGCGAGCCCTGCGCTTCAGCCGACCCGCTCTTCCTCGATTAAAAGGTGAGCGAGACGGCCACATCCGTCCAAACCGCTTTCAACCAGGAAAGGGTGGGCGAGGGGGTGAGCGGACGCTGAGACAGGCATGCCCTTAGCCGAGGCCGTGGGCGCAATATGCGTTCAAAGATTCGATGATTCACGGAATTCTGCAATTCACACTACGTATCGCATTTC
+
IIIGIIIHIIGIGIIIIIIIIHIIIIIHIHHHGFHHHEHHHDGHEHHHIIIDEHECHHGHHIHIHICHHIIIIIHIIIIHHHIIIHHEGHIHGEHGHGGHIGIIHIIFHIHIIGHEDEHIIGFHCHIIIFHHIHIHH=DEHDHHHHIHIHIIGFEHHGEHIIHDEHIIIIIHHIIIHHHIIIIHIIIGHIHGFIFEHHIHHFEHHHHHHIIIHICCHHHCHHHHGHHIGFHB?8HHHHHEEGHHIIHFHFHEHHIIIHHHIHHHGIIIIHHGHIHIIIHIIIIIGIHGGG?HHGIIIHHGHHIHDDCHCIHE@<HEIIHHGIIHFIIGIHIIIIHIFHGIGIIIHIIIIIHHFHHFIHIIHHHFGHHIIIGIIIIII
@HISEQ:711:H5NNWBCX2:2:1101:16531:15103:ATCTCGTA
TTAAGTTCAGCGGGTATCCCTACCTGATCCGAGGTCAACCTTAAAAAAATTAGGGGTTGCTGGCAAGTAGACCTACCGGACTCAATCGCGAGGAGTATTACTACGCGTAGAGCCGACAGGCACCGCCACTGATTTTAGGGGCCGCGAAACCGCGAACCCCAATACCAAGCGAGAGCTTGAGTGGTTATAATGACGCTCGAACAGGCATGCCCCCCGGAATACCAGAGGGCGCAATGTGCGTTCAAAGATTCGATGATTCACTGAATTCTGCAATTCACATTACTTATCGCATTTC
+
HIGFHHHHHHIHIGIIIIHIHFHEGEHHHGI=CDHIIIIIIIIIIIIDHHHHHIIIID<GHHHHIGGHGHHIHHIHHHIHIGHIIHIHII@EHHHGHIGIICHHIIGICHHGEHGHHIIIGIIIHHIIIEGHFHHIGHIHHIIHHHIIIGHDGHGHEHIHHGIGGBGHHIHIHHEEHB8IHHHHHGEHGDGHHIIIHD?DGHEHHHIIIIIHIHD?HHHEHFHHEHCEHGFECEE/C0F1CEEFHF=G@EF?D1GF1HHHFIHHHGHEGCHHFCIIHEEEEF@=GHHHHHHCIII
@HISEQ:711:H5NNWBCX2:2:1101:16847:15032:ATCTCGTA
TTAAGTTCAGCGGGTGGTCTTGTCTGATCTCAGGTCCAAGGTTTTGATTGGTTTTTCCTGCTGTGGCAGCAGGCGGAGCGCCCGGTGATATGGGAGACGACAGCCAGTATGTGAGCGTGAGCCACCTACCATGCTGGCGCCCCGATCGAATGGGGTCCCGCCGCGAGCCCTGCGCTTCAGCCGACCCGCTCTTCCTCGATTAAAAGGTGAGCGAGACGGCCACCTCCGTCCAAACCGCTTTCAGCCAGGAAAGGGTGGGCGAGGGGGTGAGCGGACGCTGAGACAGGCATGCCCTTAGCCGAGGCCGTGGGCGCAATATGCGTTCAAAGATTCGATGATTCACGGAATTCTGCAATTCACACTACGTATCGCATTTC
+
IIGHCGC?EEHHGCEHHHHHIEGHCHFEEHCHHH?GHHHHHCGHIIIIIHHHHHIEEHHHIHHHEGGE@GHGIDHI</CFHIIIIHDIEEGHI1FE<HH<HHHCHH?1CC@CHF?GDCH0EHHHGFHGI?GHHHIH?G<HHII</:DFH?EECFDDEHEH<HC?C<5DEHHFH@CCGCHGHHDIHHD?CEEB?.B@BEA8?ECEIHHCHHEHFBE=?9;.B6--G<CA.-GE-:<CHEB8?HCIEHECCCHGCEEIHDHDEE.CGHG?HEECHCC<FCHHHCHHHHEHHIGHEHGC1HCIIHCDIHHGEHE=@HHFCD/HG<1HEEE?EEHIHF<?CF<CCFHHGHH?HH@HHHF1EGDGCD<<HHDHHCHHDDC?H
@HISEQ:711:H5NNWBCX2:2:1101:18176:15101:ATCTCGTA
TTAAGTTCAGCGGGTAGTCTTACTTGATTTGAGATCGAGTTTAACAAGAATCGTTGCCGACCCTTGTGAAATCCTGCATCAGTCAGCCAATACGGTCAAACTCCCTTTATGTTAGCTGCAGCAAAAGTAATAATCCGTTTGACGGGACTAAATGAATATGCTTTTAGCTCAGGAGAATGTCCAGCTGCACCTGCATTTCAAGCAACCCGCCACCGATCTCAAAAAGATTGGTGTTGGGATTGCTCAAGTCCAAAGCTTTTCGATTAAAAAATCCAAAAGCTTTGAGGTGTTTACTGATACTCAAACAAGCATGCTCTTCGGAATACCAAAGAGCGCAATATGCGTTCAAAGATTCGATGATTCACTGAATTCTGCAATTCACATTACGTATCGCATTTC
+
HIIHHHHIHIGIHGHIIIIIHIHIIHHHIIIHIIIHIIIIHHEHIHIIHHGHIHIHIGHIIIIIIIHIHHHIGHHHHIHHHHIIIIIHIGIFHEHHHIHGFHHIIIHHHIIIIHIIIHIIHGECHGHIHHHIHHIIIIIIIIH=FCGDGHHHH/=DCHHFHHHHGFFHHIII?A@@EHIGHFC??HHHIGHHCHHIIHIIHGHIEAADECIHGED@A-=DHHHF?FFA86B6HGB..HD.IHCFHHHIFG@HCEEEIIHHEHHCGIIIHEF<.HHHFHHHIGIHEGIHIGHHHHHIIHHIHHHFHHHEHIIIIIIHCCIIHIHHHHIIHHHHHCIIHHHE<HEHHIHEHEHGHGIIIIIIIIIHIIHEIHHHHHGHHIIGIIIIHGFIIIHGCHFHIII
@HISEQ:711:H5NNWBCX2:2:1101:14838:15371:ATCTCGTA
TTAAGTTCAGCGGGTAGTCCTACCTGATTCGAGGTCAACTTTGAGAAAGTCGGGGGTTTTACGGCGTGGACCACGACGGGCTCCGGCGCGAGGTGTTAGCTACTACGCGCAAGAGGCCGCGGCGTGACCGCCGATGCGTTTGGGGGACGGGCGCGGCGGGCGGGGGGGACCCCGAGGGGCCTTCTCCCGCCAGCGCGATTCCCGATCCCCAACACCAAGCCCGGGGGCTTGAGGGGTGTTAATGACGCTCGAACAGGCATGCCCGCCAGAATACTGGCGGGCGCAATGTGCGTTCAAAGATTCGATGATTCACTGAATTCTGCAATTCACATTACTTATCGCATTTC
+
IIIFHFHHIHHIHIIIIIIGGHIHGFHGEH?GEDHIGHIIGCEHEEHFHGCEDHD?CHHIIIEGHIIHCHHHHIGGHECHHGHHHIGHIHGHIDEHIHFF?GHHHFHDHIIHHIEEHFIIHIGHIIIIEDC</DHIGHHEHHGIH5CHH>DHDHHHIHHHHHHCDCHH=HHEHHGHHIHHDIHHIIHHCDH??EHHGCHHHHCAEEHIHHHHHEEHHHECHHHE?GIHFIIHECIHIIIIIHHIIHFEF=IIIHGHHIHHIHHE?CHIHGIIIGIHCCCCHIIHEDECEIIHHIIIIHIIHIIHHIIIGIIHIIGIIHHHFHHHGIIIIIIIIIHHCHHHHHIIIIH
@HISEQ:711:H5NNWBCX2:2:1101:15766:15315:ATCTCGTA
TTAAGTTCAGCGGGTATCCCTACCTGATCCGAGGTCAACCTGAAAAAAATTGGGGGTTGCTGGCGAGCACACGACCGGACCTCCAGAGCGAGAAGAATTACTACGCTCGGAGCCGGACGGCACCGCCACTGACTTTAGGGCCCGCCGGGTCGGCGGGGCCCAATACCAAGCTGAGCTTGAGGGTTGTAATGACGCTCGGACAGGCATGCCCCCCGGAATACCAGGGGGCGCAATGTGCGTTCAAAGATTCGATGATTCACTGAATTCTGCAATTCACATTACTTATCGCATTTC
+
IIIIIICHHHIHHIIIIIIIIIIIIIIIIIIIIGIIIIHIIIIIIIIIIIHIIHIIIIIIIHIGCHIHHIIIIIHIHGHIIIIIIIIIIIIIIIHIIHIIIIIIIHIIIDHIGIIIHIIIIIIHHIGHHFIHIIHHHHHHIIIHDHIIIIIIIHIIIIIIIIHEHHIIHIIIHIIHIIIHHIIIIHHHHHHHHIHIIHIGIHIIHHIIHHIIIIIIHGIIIIIHDGIIHHHHIIHEHHIIHFEHGHIIHHGIIIIHIHHIHGIHIIIIIHIIIIIIIGIIIIHHHIIHIIIIHG
@HISEQ:711:H5NNWBCX2:2:1101:20454:15265:ATCTCGTA
TTAAGTTCAGCGGGTATCCCTACCTGATCCGAGGTCAACCTGAAAAAAATTGGGGGTTGCTGGCGAGCACACGACCGGACCTCCAGAGCGAGAAGAATTACTACGCTCGGAGCCGGACGGCACCGCCACTGACTTTAGGGCCCGCCGGGTCGGCGGGGCCCAATACCAAGCTGAGCTTGAGGGTTGTAATGACGCTCGGACAGGCATGCCCCCCGGAATACCAGGGGGCGCAATGTGCGTTCAAAGATTCGATGATTCACTGAATTCTGCAATTCACATTACTTATCGCATTTC
+
HHEHHH@@CGHFCDCD?GEHHH?HHH?@1<@E?CG1CFCHIIEFGCG</@1C1FD//CEHH?CEC<DHCGHHC<FHE//<EDDHH?C@H<CDFHHHI@DG?HHHH5@G<CCCC@EC/FHDHHEGHIDF@DB6FFG@EDDGIHGIHHEEH<HHHEEDE/IHGIHIIIIHFHHHFBHBEGFIIHIGIIHIHEHHDCCDEDHHGEIIIIGIHDDDCHIHEHHH?H?CECHIGIIIIHHFGHIHGHGIIHGIHIIIIHFCEHHFHIIIHIIIIFHHEFIIHHHHFHGHCIGIIIHGHD
@HISEQ:711:H5NNWBCX2:2:1101:1784:15503:ATCTCGTA
TTAAGTTCAGCGGGTAGTCCTACCTGATTTGAGGTCAGAGTCAAAAATTGCCCGAGGGCGATTGTAAGCAGTCATCACAACCTTCACCGACGAAACTTATTACGCCGACTATGGTGCTATCCCGCTAAGTCTTTTAAGGTGAGCCGGCAGAAGCGGCAACACCCAAGTCCAATCTCCTCGGAAACCCGAGGGATTGAGTCTACATGACACTCAAACAGGCATGCCCTCCGGAATACCAGAGGGCGCAAGGTGCGTTCAAAGATTCGATGATTCACTGAATTCTGCAATTCACATTACTTATCGCATTTC
+
HHHHHIGHHIIHH<<?HHHIGHIHIIGFHHIEHEE@@1C?ECHFHIIHHGHHHHIDHHHIHHIIHHHHFHH@HHHHIIIIIHDDGHHIIDHGGDFHHIIIHHIHHIICFCHHGHHHHHIIHIHIIIIIHGHGHH?GHEEHHEIHIICHHGHEHECHHHHHHFEE?@FHGHFEHHIIHIIIHCEHFHIIHHFGHIHHIIHHHHIHHHEHIIIHHEGGHIIIHHG<GGIHHIHHHIHIHHHCFHIIHHHIIIIIHEHHHHHGHHHEHIIIIIHFEHIIIIIIIGIIIHHEHGHGIHFHIHHGHHHFHIHHD
@HISEQ:711:H5NNWBCX2:2:1101:6713:15619:ATCTCGTA
TTAAGTTCAGCGGGTGGTCTTGTCTGATCTCAGGTCCAAGGTTTTGATTGGTTTTCCTGCTGTGGCAACAGGCGGAGCGCCCGGTGATATGGGAGACGACAGCCGATATGTGAGCGTGAGCCACCTACCATGCTGGCGCCCCGATCGAATGGGGTCCCGCCGCGAGCCCTGCGCTTCAGCCGACCCGCTCTTCCAAAAGGTGAGCGAGACGGCCACATCCGTCCAAACCGCTTTCAAAACGAAAGGGTGGGCGAGGGGGTGAGCGGACGCTGAGACAGGCATGCCCTTAGCCGAGGCCGTGGGCGCAATATGCGTTCAAAGATTCGATGATTCACGGAATTCTGCAATTCACACTACGTATCGCATTTC
+
HHCCGHHFCHHHIIICDHGHGC<G?E?1<GHFEHHIEC<EHG@C@GE<EGFD1CEGHHHHEFFHEEHHFHFHHHHCEHHICHHHCHEGHIIIFEGDGEHHIHGFFFDED?GHGEHHDHHGEF0?DDHEH0DHIFCHFHHH/</<DED=C@EHFH?EHHIIIICDHHCCIDGHEEFCECF?B?BCDHCE->@E<FB@@CHEGIHH@B-E5HHG96@C@-DHB.HGB-AC?HB.88.H@CFEECGHHIHHFCHHGDE<</C/HHE/<@C/HHG@CEHHIGHHCCHD1HF=HCHDHE?/?E<<<D<0FFHD@G<HHEGCGHEHE?HGC1EHHHECGHGIHFHGC<?HHG@1DHCIHHEFHHHHHHHCECDDE
@HISEQ:711:H5NNWBCX2:2:1101:6542:15733:ATCTCGTA
TTAAGTTCAGCGGGTGGTCTTGTCTGATCTCAGGTCCAAGGTTTTGATTGGTTTTCCTGCTGTGGCAACAGGCGGAGCGCCCGGTGATATGGGAGACGACAGCCGATATGTGAGCGTGAGCCACCTACCATGCTGGCGCCCCGATCGAATGGGGTCCCGCCGCGAGCCCTGCGCTTCAGCCGACCCGCTCTTCCGAAAGGTGAGCGAGACGGCCACATCCGTCCAAACCGCTTTCAAAATGAAAGGGTGGGCGAGGGGGTGAGCGGACGCTGAGACAGGCATGCCCTTAGCCGAGGCCGTGGGCGCAATATGCGTTCAAAGATTCGATGATTCACGGAATTCTGCAATTCACACTACGTATCGCATTTC
+
HIIIHIHHFHIIIIIGIIIHIFCHIHEHHEHHIIHHHHHIICEHHFHFHIGGHHIIHIIHIIIIIIIEDGH?EHG<DHIIEDHIHHIFFHHGHEHCHHHDHDHFHDHDHIEHHIEHHEHHIIIIIIIHHIIHHIHHHHGHIHDDHHIGHHECHHHFHHHIGHIHDDDCH?FE?H-BE?CHHHHHHHDH8EH@EGGFGHHHFHFHFGA???FHHHGE8-<?G8=@BCE?CHEGBCFIHHCFEHEHHEHIIHIIHEHIIIHHHHCHIHEHHHEIIIHHHHIHHIHHGFIIIIGIHHDHCIHHFGIIIHHHDIHHIHFHIIHIIIIHHHHHHH?GEGHIIIIIGIHHHIIIHHHFHHGCHGHIIIIHHHHIH
@HISEQ:711:H5NNWBCX2:2:1101:7821:15632:ATCTCGTA
TTAAGTTCAGCGGGTAGTCTTACTTGATTTGAGATCGAGTTTACAAAGGCCAGCCGAAGCTGTCTCTGTGAATCCTGCATCAGTCAGCACAAGAACTAATCTCCTTTATGTTAGCTGCAGCAAAGGTAATAATCTGTTTTTTAGGCAGACTAAATAGATATGCTTTTAGCTCAGAGAAAAGTCCAGCTGCACCTGCATTTCAAGTAACCCGCCACTTTTCGGTGAGAAAAGCGTTGGGATCACTCAAGTCCAGCTCCCATTTCAAAAAAAGAAAGGGGAGTTGAGGTGTTTACTGATACTCAAACAAGCATGCTCTCCGGAATACCAGAGAGCGCAATATGCGTTCAAAGATTCGATGATTCACTGAATTCTGCAATTCACATTACGTATCGCATTTC
+
GIHHG@G@EFHHGCFH=CF?HEFE?CC1CECHHE<CHH?CCFGHECHHHHEHHHHHCHICEEH?DECC<11<FHEGH1DGCHF@EHHIGHHEHHFFH?H?GHHFHCHHHHIIICEHHHIHHHHHIE@?CECGEFHGG?C0EHHEEH/<CFGH?HEFCHH?EEG?ECGHHGHHHE8DFECAAG.G@8GCEHBG.9AEHHIHC8FAFHHHFC?EECHIHDGHEEEIHFHHEE<HHG..C.B..A8.CC@..HF?CE@<EHEC<CDHHGCHIGHG?FDG@EHG@CF?EG?EHFCH?FIHGHEIHEGFGCIHHE@CDHHHDHHCHHIH@E??GCHIGGIHHHIHCGIIIHHF1HHGFHHCHEGCGHHGHECHGEFEECHEGHFF1CIHHHHHIHHHFH<HDH
@HISEQ:711:H5NNWBCX2:2:1101:15245:15640:ATCTCGTA
TTAAGTTCAGCGGGTAGTCTTACTTGATTTGAGATCGAGTTTAACAAGAATCGTTGCCGACCCTTGTAAAATCCTGCATCAGTCAGCCAATACGGTCAAACTCCCTTTATGTTAGCTGCAGCAAAAGTAATAATCCGTTTGACGGGACTAAATGAATATGCTTTTAGCTCAGGAGAAAGTCCAGCTGCACCTGCATTTCAAGCAACCCGCCGCCGATCTGAAAAAGATTGGTGTTGGGATTGCTCAAGTCCAAAGCTTTCAAAGAAAATCAAAAGCTTTGAGGTGTTTACTGATACTCAAACAAGCATGCTCTTCGGAATACCAAAGAGCGCAATATGCGTTCAAAGATTCGATGATTCACTGAATTCTGCAATTCACATTACGTATCGCATTTC
+
DGFHH?CHE?GHHGHDDGHHHCHHHIIIEEHIEFHHIGIHIEH1GHHFEIGHEHIIHIIG<EFHIE1DF@CG@GC?HHF?GH?<EGH1<1F@G?<<DC1CFGEFCD<FHHIIHHCEHHCHIGHCFGH0<GCFHHHHIEGHH<<EC<GHG/FF?FG:EH@C/8C/:/F/F?GE?FHC.BAGHGIGHHIHFHEGH?CEHHEEG@FGH>BEHDHCE?EC<B.HGEHHHEHEG=EIIIIHHIHHFIHHHF</??GHHEHGC?HEHGC0HFIHEHIHG@C@FHGHEHHGFCHIIHHG@EHIHHEHFHHIHHEIIHHHHDIHIIIIIHEFHHFHHIIHFHFIHHD1HEHCHHHIHHHHIHFHHHIIHG?HHEFHFHEIIIHHHHHHHGHIIIGIHHHHIHG
@HISEQ:711:H5NNWBCX2:2:1101:17148:15632:ATCTCGTA
TTAAGTTCAGCGGGTATCCCTACCTGATCCGAGGTCAAAAGTTGAAAAAAGGCTTAATGGATGCTAGACCTTTGCTGATAGAGAGTGCGACTTGTGCTGCGCTCCGAAACCAGTAGGCCGGCTGCCAATTACTTTAAGGCGAGTCTCCAGCAAAGCTAGAGACAAGACGCCCAACACCAAGCAAAGCTTGAGGGTACAAATGACGCTCGAACAGGCATGCCCTTTGGAATACCAAAGGGCGCAATGTGCGTTCAAAGATTCGATGATTCACTGAATTCTGCAATTCACACTACTTATCGCATTTC
+
HGHIGIIIIHIHIIIHIIIIIHIHIIHHGHHHHHEHHHHIHHFHIIIFHGGHFHHIHIGIIIIGHHHHFEHGHHIIIIIIIGIIIIIHIIHIIIIIHIIGIHHGIIIIHIIHHIGHIIIHIIIIIHHGIIGHHIIIIIHHIDHFFAHHHIHHIHHHHHGHIHHHIGIIIHIIIHHHHHCIIHIIHIIIIHHIHDHFHIIIIHHHHHEIIHIHHHFIHHHCHHGIHIHIGIHEIIIHHIIHHHHHHEECFIHC?IIIIIHHIIIIIIHGIIIIIIIIIIHIIIHGIIIHHHHEHHIHHHHHGHIHI
@HISEQ:711:H5NNWBCX2:2:1101:20034:15516:ATCTCGTA
TTAAGTTCAGCGGGTATCCCTACCTGATCCGAGGTCAACCTGAAAAAAATTGGGGGTTGATGGCAAGCACACGACCGGACCTCCAGAGCGAGAAGAATTACTACGCTCGGAGCCGGACGGCACCGCCACTGACTTTAGGGCCCGCCGGGGCGGCGGGGCCCAACACCAAGCTGAGCTTGAGGGTTGTAATGACGCTCGAACAGGCATGCCCCCCGGAATACCAGGGGGCGCAATATGCGTTCAAAGATTCGATGATTCACTGAATTCTGCAATTCACATTACGTATCGCATTTC
+
HI1GHIIIIIIGIIIIIHHHHHHIIHGHHHIHHIHIHIIGIIHHIHHIHIGHHHDHIHHHHIHIIGIIHHIIDIIIHCHIDHIHHHIHIIHEDGHIIIIIIFIEEHHIHEHIHHIGHGHHIDHHEHHHEHHIHIHIIIIIHHHIIGIIIIIIHHHHHHHIIIIHHGIIHIIIIIHIIIIIIIIHIGIHIFHIIIIHIHIIIHEHIHGIIGHHIIGHHFHHHIHHHDHIIIHGIGFIIIIHHHGIIIIHIIIIIIIIIIHHHIIIIIIIHIIHIIIHIIIIIIIIHIIGHHGIII
@HISEQ:711:H5NNWBCX2:2:1101:7495:15920:ATCTCGTA
TTAAGTTCAGCGGGTATCCCTACCTGATCCGAGGTCAAAAACTTGGAGATGGGGGGGTTACGGCGGAAGCGCGCGCCGGACCACAACGAGATGTTAATACTACGCTTTGGCCCAGGGGCTCTTCGCCATTGGATTTCGCCGGGGATGCCCAATCGCATCCGAGGCACGACCAATCCTCGACAAAGTCTCGGACTGAGGTTTTTGATGACGCTCGAACAGGCATGCCTCCCGGAATACCAGGAGGCGCAATGTGCGTTCAAAGATTCGATGATTCACTGAATTCTGCAATTCACACTACTTATCGCATTTC
+
CHHGH?FFEHEHHHDHHC@HHFH?@@CHHE@GC?G1C1@CGC1D<1<D11<EEE/CDDH?D00<EH<?<FCH/DH<DDD/D?@F1D0<1<@GHGCHEGDGHE?GHHEH@E?C@HHHEH?@IHD>FDHHHC00@0HHCFEHCHHIIHHEHEB@CDGDEEDE@ADH<@DEHHHGCCGHHGC<EEDBDHIHIIHGFECHCHFCHFBIHFHFC<F?=GHHGHHFHHIHHH<IIHHHIHGHHIIHHEEIHHIHFIIH=G?G?G@?HCIIIHIIHIIHHCHIIHHIIHFHHGHIIIIIIIHIHFHEEDHGHHDIHD
@HISEQ:711:H5NNWBCX2:2:1101:10057:15809:ATCTCGTA
TTAAGTTCAGCGGGTATCCCTACCTGATCCGAGGTCAACCTGAAAAAAATTGGGGGTTGATGGCAAGCACACGACCGGACCTCCAGAGCGAGAAGAATTACTACGCTCGGAGCCGGACGGCACCGCCACTGACTTTAGGGCCCGCCGGGGCGGCGGGGCCCAACACCAAGCTGAGCTTGAGGGTTGTAATGACGCTCGGACAGGCATGCCCCCCGGAATACCAGGGGGCGCAATGTGCGTTCAAAGATTCGATGATTCACTGAATTCTGCAATTCACATTACTTATCGCATTTC
+
IHIIIHEHHIIIIIHIHHHIIGGHHHF1GHHIHDGHIIEH?G@EHHEHHIHHIHGDHH<GHIGGG?HIHHHGHHIHIHHHHHHIHHHEHC<DDHIGHHIGHHIFDC@GEHHCHHHCHHGHIIIHIIHIIIIHIHHIGHGHIHHEHCEDHHDECHHHIHDGIHHHIIIHHHGHF8HHHHGHHIHHF?CIHHEEHHHIHIHDGDHIHFHGHHHHHHDIHHHHGEHHC/HDEFGEHHECHF1EIIHHIHHHHHIHHHIHHIIIIHHHIIIHHEIIIGHIIHIIIIIIGIIHIHHHHH
@HISEQ:711:H5NNWBCX2:2:1101:11660:15780:ATCTCGTA
TTAAACTCAGCGGGTAGTCCCGCCAGACCTGGGGTCGCGTTGGGAGCGCCGCCGAGGCGACGCGTAAGGGTCGCAAGAGCGCGTTCGGGCGACGGGGCACGCACGACGAGGAACGAGGGTAAAAAAACCACCGATTGTCGTGGCGCGCGCTCGTCGCCGAGGACTCGCTTTTGGGCTAACCGCGCGCGGCAAGCACGCACGGGAGGCCAACTTCCGCCCCGCCCGAACCGGAGTTTGGGGGGGCAACGATGCGTGACACCCAGGCAGACGTGCCCTCGGCCGAATGGCTTCGGGCGCAACTTGCGTTCAAAAACTCGATGATTCGCGGGATTCTGCAATTCACACCAAGTATCGCATTTC
+
IIHIIIIIHIIIIIIIEHIHIDHIHIHHIIIIGIIIHIIHIIICHHHIIIIIIIIIIIIIGIIGHIIECGHHHIHHIHIIIHIHHIIHGIIHIIHCHHIIIIIIHIIIIHIHIHIHIIGIIHCCCHHFHIDHIIHHIIIIHCHHIIIIIGIHHIHHHIHIIDHHAHGCGHIIHHHF5FHHIIIIIIIIGIHHHHE<HHEHHHHFDHGGEHH7BHHIHEDIHDDCG?:DEEHHIHHIIHHHIIHFHHHCEC?E@0HCCIIGIIIHHIHGHHGIIHIHHHHIHIHGHIGHHC/CHIHIHIIHIHIIHIHDIIHHDIIIIIIIIHDIIIIIIIIHIIIIHHIHEGHEHHHHHGHHIIFGIIII
@HISEQ:711:H5NNWBCX2:2:1101:13901:16180:ATCTCGTA
TTAAGTTCAGCGGGTATCCCTACCTGATCCGAGGTCAAAAGTTGAAAAAAAGGCTTAATGGATGCTAGACCTTTGCTGATAGAGAGTGCGACTTGTGCTGCGCTCCGAAACCAGTAGGCCGGCTGCCAATTACTTTAAGGCGAGTCTCCAGCAAAGCTAGAGACAAGACGCCCAACACCAAGCAAAGCTTGAGGGTACAAATGACGCTCGAACAGGCATGCCCTTTGGAATACCAAAGGGCGCAATGTGCGTTCAAAGATTCGATGATTCACTGAATTCTGCAATTCACACTACTTATCGCATTTC
+
GHHHFCHHHHIHHHHDHIIGHEEHHHEEHHHHDHDCHEEHH?CGGEHGIGHHEHHHHIHGHHIF?CCHHHIIGIIHHGHHIGIIIIHIIHIIIIIIIIHHHHGIGIIIIHGIIGHHIHHHHIHGHHIHFBHHHIIIGIHHG@GHHHFGHIIHHHHHHGHFHHIIIHHHHIGHIIGHIIGIIIHHHHGIHIIIHGHHIIGHHHGHEGHEHGHHHIIHIHIIHFIHHIHEHHHEIIIHHHIHHHFHHDCCHHIHIHIHGIIIIIIIGIIIIIIIHEGIIHIIGIIHHHIHHHHHHHGIFHIIIIIIIH
@HISEQ:711:H5NNWBCX2:2:1101:20998:16184:ATCTCGTA
TTAAGTTCAGCGGGTAGTCCTACCTGATTTGAGGCCAGATCATAAAAAATTGCCCAAGGGCGATTAGAAGCTGACAACTATGCCTTTCTTATCCCGGCCAGCCGCATTGCTGCAACTGTCCTCAACGAAATACTTATCACGTTGAGTGGAACCGATTACGAAAAGGGTCTGCTAATGCATTTCGAGCGAGCCGCAACAAAGCAGCAGCGCTCACGTCCACGCCGCTAGCCACGATTAAGAAAGCTAGAGGGTGAGAGTTTCATGACACTCAAACAGGCATGCTCCTCGGAATACCAAGGAGCGCAAGGTGCGTTCAAAGATTCGATGATTCACTGAATTCTGCAATTCACATTACTTATCGCATTTC
+
IIIGHECFEEFDCDCHG1FHEDGCHIIGHIHHHIIHCHHHEHHHHHIIHIHGGHFIHGHHGIIHEHHHIHC?GHHHHG?GHHFHHIEHCCHHCG1CCDC<H<<?EC<D1D1GHHGEHEHIIGHEHCEH@EDGHCE?FHEFFC<DCGCG?CDGHDH/=:FEFHHHG::=@BFHFCG8FEF8A?HEGE=CDDDDIGIHHEAEB?BDA8-BEHFHEFC9HHHHEC<@EHEE=FHEG?IGHCG@?CIHFHHFG?HEHGHIIIHHIGHIHC<HFHGCCHHIIHHHEHHDGIIHGHEEEGIIHIHHHHE1E?GIGIIIIIIIGHHHEGG?HEIHIHGDGHHG1GHH@GHHIIIIIHHHFFHFDHHHHHIHIHI
@HISEQ:711:H5NNWBCX2:2:1101:5578:16446:ATCTCGTA
TTAAGTTCAGCGGGTGTTCTTGCCTGAGCTCAGGTCGAAATTAGAAGAGTTTGAGAGAGCGGTAAGGCTCCCTCAATTCCTGGTTAGGGTCGACAGCACGGATCCAAGCCAACAGCTAAAGCATTAGTAATAAATTACCTACCCAGCTGAGGCCCATGACGGGTCCATGCATCAACCTCTGCTCTTCAGCAAACCCAGCCTTCGGTTTAAGGAAAGCTGGGAAAGCCAGTTCCACAGACACATGCTCCACAGGGGAGAATGGTGTGAGGGTTTAAAGCGACGCTGAGGCAGACATGCTCTTGGCCGAAGCCTCGAGCGCAATTTGCGTTCAAAGATTCGATGGTTCACGTATTTCTGCAATTCACACTACGTATCGCATTTC
+
IIIGHEEHIIHGHIIIHIHIIHIIIIIIFEFFHIHHGHHHHHGHHIIGFHHGIHIIGHIIGIIIIIEHCGEHHIIIIFHHIIHIIIHHHFHHHIHIIHHIGIHDEHHHHIHHHEHHIIHHEHIIIIIIGIIIIIIHHHHHHIHIIICGHHHEHHFIIHGGHH<EHHHHIHHHHGGHHHHFHHEHA@HEHG.GHH@EHBBEFEHHDGHHHHHHHIIHIHIHHFHIHCHHHF?GIIIIHHCFHG@GEHHFHHHHHGIIIIIGHHHHIHEIGIHHHG/IHHHHGIIIIIHIIIIIIIIHHCHHHGIIHED<CDGDHCHHG?IHHDDDCGHHFIIIHHHH@HHHIIIHHIIIIIIIIIIIIHHHHHG?FDHHEIIIIIIGIHDIHI
@HISEQ:711:H5NNWBCX2:2:1101:6182:16295:ATCTCGTA
TTAAGTTCAGCGGGTATTCCTACCTGATCCGAGGTCAAACTTTCAGAAGTGGGGGGTTTAACGGCGTGGCCGCGCTGCGATCCAGTGCGAGTGTTGCTACTACGCAGAGGAAGCTACAGCGAGACCGCCACTAGATTTAGGGGACGGCGCGCCGCGAGGGCACGCCGATCCCCAACACCAAGCCCGGGGGCTTGAGGGTTGAAATGACGCTCGAACAGGCATGCCCGCCAGAATACTGGCGGGCGCAATGTGCGTTCAAAGATTCGATGATTCACTGAATTCTGCAATTCACATTACTTATCGCATTTC
+
EFHCHHCEEHGIHHCCHHHIHHHIHIHHGECHCHHHH?HGHHHHHHH?H<DHHHEDHHGHCHHGHIIH/DGDHCDHIIHHGGDHHCEEHGIIIIIIGHHFHHIHCHDCGEHHHIIHFFHIHHHHIHIGHHIIIGCEEHHIHHD<EEHGHGHDHGIIGHHHIIIIIIGHHHHHIHIHIIHB8DGHHHHHCGHDGIIHGIIIIIHIIHHIIHHHIIHHHHHIHIGIIHFGIIIIIHHGIIHHEHHHHHHHHDHIHIHHIGIGHIIIIIHGIHIIIHIHHHHHFHIIHFHIIIIIIHGHHDIIHIIIHHIGI
@HISEQ:711:H5NNWBCX2:2:1101:8392:16370:ATCTCGTA
TTAAGTTCAGCGGGTAGCCCTACCTGATTTGAGGCCAGATCATGAATATGTGGGGTTATCAGCCACCCAGAAGGATGAAACGTATTACATCCAAGGTGCTTATGTCTTTAAGGCGAGCCTTTAGCAAGGCAACACCCAATACACCACCGCTCAGGCAAAAACCCAAGTGGGGTGAGGTTTCATGACACTCAAACAGGCATGCCCTTCGGAATACCAAAGGGCGCAAGGTGCGTTCAAAGATTCGATGATTCACTGAATTCTGCAATTCACATTACTTATCGCATTTC
+
GHIH1D@FHHIIGHIIHGIIIHHIHG?DEHIG?11CGHHGHFEHGHHH?FHHIFCEF1F@FHECGHIC1DHHICHIFEHHHHCHHIIIIIIGHHIEGFH@EHHFHIIHHGEEEHHHFCCHEGHHFHHHHGBFGGHIHHHIEGHHHIIHHDEHHEGCEHH/DIIHHGHCCGFHFIHFHHFHCGF<FCHHHHGFFFEGHIIHECAHG@FHHHHHIE?HGDC0DHG?GGHCHHD1HEHFG?HHHFEECIIHHHIIHIHHHHECHGDFEEIHFHGHHHHHFGCIIHG<HCC
@HISEQ:711:H5NNWBCX2:2:1101:7084:16720:ATCTCGTA
TTAAGTTCAGCGGGTGGTCTTGTCTGATCTCAGGTCCAAGGTTTTGATTGGTTTTCCTGCTGTGGCAACAGGCGGAGCGCCCGGTGATATGGGAGACGACAGCCGATATGTGAGCGTGAGCCACCTACCATGCTGGCGCCCCGATCGAATGGGGTCCCGCCGCGAGCCCTGCGCTTCAGCCGACCCGCTCTTCCGAAAGGTGAGCGAGACGGCCACATCCGTCCAAACCGCTTTCAAAATGAAAGGGTGGGCGAGGGGGTGAGCGGACGCTGAGACAGGCATGCCCTTAGCCGAGGCCGTGGGCGCAATATGCGTTCAAAGATTCGATGATTCACGGAATTCTGCAATTCACACTACGTATCGCATTTC
+
EEHHIIIIIGGHHHH<HHIHHHHHIGHGHIGHHEHG?@GHI1FEHEGCHFEGCG@1FH@ECHHHHHHHCFCFCHDHD</?DHIHHGCCEHHHCGEG?CHHDHIIHHDCEH?GCHCHD@EH?FFHFHHGCH?0DEHDE<HHID/</DDHHHE:CDDIHIIHHHCEHHHHEDHIHEG@@F<IHHHHHHHFCCGEHHB8IIIHIGIHEGEHEHHIFHHHHHGHHGHHDIHIIHHC@CEIHIIIHHHCHHFIIIGHHEHDGIHHHIHEGHGDHCHGCCEIHHFCHCEHEH@HHG=FHDDIHHHCHIGHHHIIIIHHFEHGEHHF@IIIHHHIIHHHFHHCHDHHHGEHHIIHFHG?HIHHHCFHIHEFECEED
@HISEQ:711:H5NNWBCX2:2:1101:7763:16630:ATCTCGTA
TTAAGTTCAGCGGGTATCCCTACCTGATCCGAGGTCAACCTGAAAAAAATTGGGGGTTGCTGGCGAGCACACGACCGGACCTCCAGAGCGAGAAGAATTACTACGCTCGGAGCCGGACGGCACCGCCACTGACTTTAGGGCCCGCCGGGTCGGCGGGGCCCAATACCAAGCTGAGCTTGAGGGTTGTAATGACGCTCGGACAGGCATGCCCCCCGGAATACCAGGGGGCGCAATGTGCGTTCAAAGATTCGATGATTCACTGAATTCTGCAATTCACATTACTTATCGCATTTC
+
IIIIHHIIIIIIIIIIIIIIIIIIIIHIIIIICHHHHHIIFHEHHHGIHIIIIIHIHIIIIGHHHIIICHIIEHIIHHIIHHIIIIGIIIHIIHIIHIIIIIIIIIGIIIHIIIIIIIIIIIIIIIIIIIIHHHHHIIHIHHHDHIIHIIIIIHHIHHEHHIIIIHHEIIIIHHIHEHIIHIIIIGIIIIIHIIIIIIIHHHIHIHGIIHHIIIIGIIIIIIIHHDIIIFHIIHFDIHIIHHGHGGHIIHHHHIHIIIHHIIHIIIIIIIIIIIIHGIIIIIIIGIHGIIIIHI
@HISEQ:711:H5NNWBCX2:2:1101:11888:16655:ATCTCGTA
TTAAGTTCAGCGGGTATCCCTACCTGATCCGAGGTCAACCTGAAAAAAATTGGGGGTTGCTGGCGAGCACACGACCGGACCTCCAGAGCGAGAAGAATTACTACGCTCGGAGCCGGACGGCACCGCCACTTACTTTAGGGCCCGCCGGGTCGGCGGGGCCCAATACCAAGCTGAGCTTGAGGGTTGTAATGACGCTCGGACAGGCATGCCCCCCGGAATACCAGGGGGCGCAATGTGCGTTCAAAGATTCGATGATTCACTGAATTCTGCAATTCACATTACTTATCGCATTTC
+
IIGHHHIIIHIIHGHHGEHIHIIIIHHFHIGHDCHEHHIICHHIIHCD<<CHHGCEHHCHIIFFDHHHFHHHHIIIIGCCECHIIGGHIIHIIIHHFHHEHHIIHHHHIHHHDHIIHHHHGIHHHHHIIHHGHHHHEIHHEHIEHIHIIHIIIIIIHHHIIHHGHGIHHGIIHHHIIIIIIHIHHHHCGHIIIIHHIIHGIHHHIIIIIHIIIIIIIIIIHIIHHHHGHIIHIIHHIFIIHGIIHEGIIHFFIIIGIIFIIIIIIIIIGIIIIIIIHHIIIIIIHHGIIIIIHH
@HISEQ:711:H5NNWBCX2:2:1101:15140:16624:ATCTCGTA
TTAAGTTCAGCGGGTAGTCCTACCTGATTTGAGGTCAAAATGTCAATAAAATGTTGTCCCATTCAGAGGGACGGTTTGAAGCTGAAAAGCCCCCCATTGTAAAAATGAACTGCTTCACGGCGATGGCGTAGATAATTATCACACCAAAGACGGTCCACAAGGGTTTTCCGCTAATGCATTTAAGAGGAGCTGACTTTCTAAAGAAAGCCCGCAAAGCCCCCACAATCCAATCCGCCTTCAAACTAGCAAAAGCTGAAGAGGTTGAGAATTTAATGACACTCAAACAGGCATGCTCCTCGGAATGCCAAGGAGCGCAAGGTGCGTTCAAAGATTCGATGATTCACTGAATTCTGCAATTCACATTACTTATCGCATTTC
+
HCHHEGEHGGCHDHHDHHIHHHHGE?@CHCFHECEHEHGHGGHHIHIHEHHIIHICFHHIIHFHHHHG1CCDDFEHIH1C@HHGHHIGGHHHEHDDEGHEHFGHHHIHFHEHCGECF@0<E<CFE=FDEDDH?GEC?HFHHEHHFIHIEDED=HHCHEFF@GF:CDEHHGHHFFHEHFGEHIEHEG@IHFF@CHHG@HFBBE?GCHHCG8.FHHG<?C=EEEGECF?HECCC-HHCHFIIHHCHHEHEEE?GIIHEIHFGDFHIGIIIIHHHHEHHHEHHHHEFHGHFFGHHIHHCHIFIIIHHGDD1HHHHCCE@CCCEE@?FHCEG?HHGHIIHEECHHIHHEHFDHGEHECHFGGIIIIHEGFHHHHHGEFGHHH
@HISEQ:711:H5NNWBCX2:2:1101:17234:16554:ATCTCGTA
TTAAGTTCAGCGGGTAGTCTTACTTGATTTGAGATCGAGTTTAGAAGAGCGCGGACCAAAATCCGTCTCAACTTTCCTGCATCAGTCAGACCCGACGATTACCTGTTAAGTTGGCTGCAGCAAAGGAAATAATCCGTTTAACGGGATTAAGTATGAAAATGCTTGTAGCCCAGGGAATTAACCGTCTGGCCGAACCTCTATTTCAAGCATCCGCCCCAAAAAGTCAACTAAGGCGCTGACAAGGGTGGATTTGCTCAAATCCAACCCCACCCACCCACCTTCTCCTCGAAGCGAAGAGAATGAGGGGAGAGGGGCTGAGGTTGTTACTGATACTCAAACAAGCATGCCTTCCGGAATACCAGAAGGCGCAATATGCGTTCAAAGATTCGATGATTCACTGAATTCTGCAATTCACATTACGTATCGCATTTC
+
IIIIGHHHEEHIHHDDHHCHHHEHIIGH?GEHHHIII=EHIHIFHGHHIIHH<CHEH1CGEIFHDHHH@EHHHHHHHHIGIIHIGIIIHHHHHHHHDHHHHIIHH<DFHHHI?EHHIIHIHHFHHHHIIHHGHHEHHGHFHHHHHHIIH@@D@FE@GHGHEHHHFHHGHCHIHHIHIHCHHHHHHHIIIHE?<EDHHICFHHBAE-B6GHHAAGD,E#####################H@-G@@-EHF@666.@88.8.A,=67,<CHCE?8-HG::.77..7<F?HG/=E@HGF?HF@C/E?EHEHCEEE0@CHHHHGIIHHECGEG?GCF?EEFF1C?CHDG@D0CEC/C1<1EFD1GHHE@IH@1EEFCG/@1GEG?C1@=@C<GGFEED1IIIHD1FHG?HC1CD?HHHHG?GCFHDDHGHGCCDHCH
@HISEQ:711:H5NNWBCX2:2:1101:19520:16710:ATCTCGTA
TTAAGTTCAGCGGGTATCCCTACCTGATCCGAGGTCAAAAGTTAAAAATGTAGAGTCTTGATGGATTACCGTCCTTTTCTCCTGATACAAAGCGCAAATTATGTGCTGCGCTCCGAAACCAGTAGGCCGGCTGCCAATCGTTTTAAGGCGAGTCCCCCAGAAAGAGGGAGACAAAAACGCCCAACACCAAGCAAAGCTTGAAGGTACAAATGACGCTCGAACAGGCATGCCCTTTGGAATACCAAAGGGCGCAATGTGCGTTCAAAGATTCGATGATTCACTGAATTCTGCAATTCACACTACGTATCGCATTTC
+
CHHHH1<FH?G/<CFDF@1DGEHFHECDGHH0<EEFCECFC<?<FC?ED1FHH1FFC?G?<GHHII?HHHHHFHDFEDHEDHCFG<CE?CFEHD?CEH@EF11<1<C@C/C/<CDD=CCHEIIF70FHHC<<ECHHEGEHI=BHGCD>B/DFBD/=H?IHGB@G?C/EF7D<E?HHHHGIHHICEHIHIIHGDDG@BCCHCHGHHGHIIIHG?HHFHH@CCHFHG?HHEHIIHHHC?HHEHDEHHF<EHEEHHHC/EFHHEHHFHGEEHFCCHHEIHIHHHE?EF?EHEFIHHIIGHHHIHEIHIIIIIHECDHH
@HISEQ:711:H5NNWBCX2:2:1101:1642:16869:ATCTCGTA
TTAAGTTCAGCGGGTATCCCTACCTGATCCGAGGTCAACCTGAAAAAAATTGGGGGTTGCTGGCGAGCACACGACCGGACCTCCAGAGCGAGAAGAATTACTACGCTCGGAGCCGGACGGCACCGCCACTGACTTTAGGGCCCGCCGGGTCGGCGGGGCCCAATACCAAGCTGAGCTTGAGGGTTGTAATGACGCTCGGACAGGCATGCCCCCCGGAATACCAGGGGGCGCAATGTGCGTTCAAAGATTCGATGATTCACTGAATTCTGCAATTCACATTACTTATCGCATTTC
+
HIGIIHEHIHHHICHHHGIGGIIIIH?GECCEDDHHHHIGFHHFIHIHI@CFEHHCDDEHHFHGC<CF?DHH<CH?DHHHH?HHHGHIIIHHHHIIEHGHHIFHHHIIHHHHHHHGHHFHHHHHHEHHH@FFEEDDEIHIIHHD<HIIIHHHIHHEDHIEIHHFHHGFEHEHF/FGHECHGHHHEHHIIHHIHHHHFHGHEHEHE0AGIHIHHHGCFEEGGIHFCFIIIHEHIHDEG?HHEHEECHCHIHHGHHGHHHHHHHEEHHGFH?HHHHHHEGGIIHHE?IHEEGIHII
@HISEQ:711:H5NNWBCX2:2:1101:5049:16958:ATCTCGTA
TTAAGTTCAGCGGGTATTCCTACCTGATCTGAGGTCAACCTTGGTAAAGTTTGGGGGGTTTAACGGCGTGACCGCACCGCTCTCCGCCTGCGAGAATTGGATTACTACGCAGAGGAGGCTACGGCGTGGTCGCCACTCCATTTCGGGGCCGGCCCGCCGTCAGACGGCAGGCCGATCCCCAACACCGCATCCGGCAAAAGAGCCGGGCGCGAGGGTTGAAATGACGCTCAGACAGGCATGCCCGCCAGAATACTAGCGGGCGCAATGTGCGTTCAAAGATTCGATGATTCACTGAATTCTGCAATTCGCATTACTTATCGCATTTC
+
HIIIIIGHIHHHHGIIHIGHHIIHIGHIFHHHIIHIIHEE?FHHHEHEHCCFCCH<CDHHIHIHHHIGFHHIIIIHIIDHHI?EHHIHHIGIGGDHHGHIIFHHHIGHEHIGDG@FHHIIHHHDHD?HEEEHHHDHHHGHHHIIHGHDHIGHIIHIIHHDHHIHIIHIHHHHHIHEHHHIEHHHGIHIHEIHHHIHGHIHHIHIHDCIIGIIIHIIHIIIIGHIGIIHIIHHIIHGIHIIIHDHGIIHIIIHGIIHHEHHIIHIIHDHHFHIHFFHHHGIGIIHHHEIIIIIHGGIIIIHIIIHHIHHIIIHHIIGHHHIIIHIHH
@HISEQ:711:H5NNWBCX2:2:1101:10463:16889:ATCTCGTA
TTAAGTTCAGCGGGTATCCCTACCTGATCCGAGGTCAACCTGAAAAAAATTGGGGGTTGATGGCAAGCACACGACCGGACCTCCAGAGCGAGAAGAATTACTACGCTCGGAGCCGGACGGCACCGCCACTGACTTTAGGGCCCGCCGGGGCGGCGGGGCCCAACACCAAGCTGAGCTTGAGGGTTGTAATGACGCTCGGACAGGCATGCCCCCCGGAATACCAGGGGGCGCAATGTGCGTTCAAAGATTCGATGATTCACTGAATTCTGCAATTCACATTACTTATCGCATTTC
+
GHHHIHIGEHHHGHIIHHIIIIIIIHGHIGEGHHHIIIHHIIHIIIIHHHIIIGIIDHIHIIHHIHIGEHHHHHIICHHHIIIIEHIGHIHIIHIIIIIIIIIHHIHHHH<HHGDHIIHDEHIHIHIIHEHIIIHHIIHDHHIHHIIIIIIIHHIIIHHHIIHHIHIIIIHIHFEHEIIIHIHG@GHIHHHCHHE<EFIIIHHIIIIIIIIHHIHHHHHIHIHDIHIGGHHHIHDHHIHHHHFCCHHIHIIHIIIHHIIIIHHCIH?IIFIIIIIHHGIIIGIHHIIIIHIIHH
@HISEQ:711:H5NNWBCX2:2:1101:12982:16838:ATCTCGTA
TTAAGTTCAGCGGGTCCTCCTGTCTGATCTGAGATGGAACCACTTTTGGCATTTGGAGTAAATTTGAGTTTGTCAAAAACACCAAAGGTTACCAAAGTGCATAAAAATGATTTTCAAACAGCCATTAAATATATATAATGAAACCGTCAAGAGCCAACACAAAAACAGTGTCGAGTATAAAGCCCACATAATCTCAGACAGACATGCCAACTAGAAGCTGGCACAATGTGCGTTCAAACATTTATCATTCAGAGTTCTGCAATTCATGATACGTATCGCATTTC
+
HHHH?FH?1C@/?<HHHHHHHFHHCD1@GEH?GFEEHHHCHHIHG?GGHEHEHHHC?EHHHHFEH?FE1CFHEGHEHHIHGE@HHH?E@FCHHIIEGHFHIHHHHIIIEHIIIGEHHHIHGFIIHIIIIHHEIIIIHIHIHHHEGCHHCHHHHFIIHHEHIIHHHIIIIHIHGHHIHHIHHEBEHGHIIHHHHIIHCHHHHHIHIHHHFDGHIHHHIIHHHHIHIHH<IHHGHEHFHGHHIHIIHGHIIHEHHIHIIIHGIHIHIIIIIIIIIHEHIHGIIIII
@HISEQ:711:H5NNWBCX2:2:1101:2460:17027:ATCTCGTA
TTAAGTTCAGCGGGTAGTCTTACTTGATTTGAGATCGAGTTTAACAAGAATCGTTGCCGACCCTTGTGAAATCCTGCATCAGTCAGCCAATACGGTCAAACTCCCTTTATGTTAGCTGCAGCAAAAGTAATAATCCGTTTGACGGGACTAAATGAATATGCTTTTAGCTCAGGAGAATGTCCAGCTGCACCTGCATTTCAAGCAACCCGCCACCGATCTCAAAAAGATTGGTGTTGGGATTGCTCAAGTCCAAAGCTTTTCGATTAAAAAATCCAAAGGCTTTGAGGTGTTTACTGATACTCAAACAAGCATGCTCTTCGGAATACCAAAGAGCGCAATATGCGTTCAAAGATTCGATGATTCACTGAATTCTGCAATTCACATTACGTATCGCATTTC
+
HIIIEHHIIIIIIIIDHHHIIIIIIIHHHHHHIIIIHIIHFHHHHHHIGIIIIHIEHIHHDHHHIIIIHHHHHEHHHIFHEEHHH@HHIIIIHCE1EEHHIHHHHHGHHIHIHCCHIIIIHHIIIIHHEHHHIHHHHHHHHHH0EDHHGHIIGEHHHEHEHICHHHEHHCH?A@=H@?.A8.B.AGHIHFHHHIIHBHGEHHGH?CCHGHHHHHDHH8->98GB6HE?ECHH@A@.G?D.CF.D.GFGC?@CHCE@C@FEG<E@EC<0FF0C?HHCEHEHFHHGCHGEF@CIIIHHEHIEE@?HFHHHFIHHHEFIHEHDIIGIHEEHEHEHH=G@EHHHHHD?IHHGDHHFHGCGIHHHHCFIIIIHIIHHHHGIIIIIIIIHH?HIHECIH@<GHIH
@HISEQ:711:H5NNWBCX2:2:1101:10693:17206:ATCTCGTA
TTAAGTTCAGCGGGTAGTCTTACTTGATTTGAGATCGAGTTTAACAAGAGGTTTTGAAGACTCTTGTGAAAATCCTGCATCAGTCAGCCAAAATGGTCAAACTCCCTTTATATTAGCTGCAGCAAAAGTAATAATCCGTTTGACGGGACTAAATGAATATGCTTTTAGCTCAGGAGAATGTCCAGCTGCACCTGCATTTCAAGCAACCCGCCCCCTCTCTTTAAAAGATTGGTGTTGGGATTGCTCAAGTCCAAAGCCTTTCTTCAAAAAAGAAAAAAGGCTTTGAGGTGTTTACTGATACTCAAACAAGCATGCTCTTCGGAATACCAAAGAGCGCAATATGCGTTCAAAGATTCGATGATTCACTGAATTCTGCAATTCACATTACGTATCGCATTTC
+
EGHIEEHHGHIHIHIHDHIIIIIIIHHF@EEHHEHHHIHHHH1GHHIIIHF1CDCHHHHIHIIEHIIHIHGHHGIIIIIIIIIIIICHHIHHIHH1<<FCHIIHIHH@GHFHIIIEGH@HH?FHHH?GHHHHHHGHIIHHGIIHHI</CFHHHIIHHIIIHGHHIIIGHGGHIEF=HIHIIHEHG@?8EEHCHHFHHFCHHHIHIIIIIH<HHHDHHHFG@FA8AG?.@-HHG8.F8:.IHDC7CEGEIIIIHGEHH?IHEHHHHHIHHHIHHHHEEEGHG@0HIHIHHEIHIIGHHIIHFIGFHHHHHGIIIHGGHIIHFGHHEHHHHEEGDHCHHHEE=CHIIHHHEHHIIIIIIHHCHEHHHHHEH?HHIIIGIHIHIIIIHHEHCCIIFHHGHHIH
@HISEQ:711:H5NNWBCX2:2:1101:11523:17170:ATCTCGTA
TTAAGTTCAGCGGGTAACCTTGCCTGAGCTCAGGTCGAGAAAATAAGGGTTAAGGTTCCTGGTTGAGGGATGAACAGCTAGGATCCAGACCAACAACTAAAGTATGATTAGCTAATGAAAGCCTACCCAGTTGCGGCCCTTAGCGGGTCCACGGTTATCCTCTACACTTCAGCCGATCCAGCCGCTTAGCTATAGTAAAAGCCCAGCCGTGTTAAAGGCTGATTAGTTACTATAACAGCTGGAACAGCCAGGTCCACTCTGCACGATTACACAGGGTAAAGGGAGAGTGATATTAACCCGACGCTGAGGCAGACATGCTCTCGGCCGAAGCCTCGAGCGCAATATGCGTTCAAAGATTCGATGATTCACGGAATTCTGCAATTCACACTACGTATCGCATTTC
+
HHHIIHHGHIFDGIDDEHHHEHHHHEHHIHFHIIIHIDHEEHHFIIHHICHEH11DEHHIIIIIIGHHEECHHEGHGHIHGHHHHIIEFHIHIHIIIGHIIG?FCCCHIIGIIIIIHHIIEHHHIIIHIEHCFH/CHHHIIHHHIHCEHHHHFE@HIIIIGHCHHGHCHHH?GHGD<EHE?GHHIHGHEHHHIIGFHB@C?G?GH-EHHHHGFHHHHHEEHIIHHG.EF?HHEE8@?GCHEHEHEBBAHIHCFHHG-HHHHCHIHF?EEF@@CCIHEEHHHHHHC@GCFH?F?@=EHHHCHHIIHHEFGFEGHIHHGECDE<GCCCEGIHHEDCECC0G?G?HEDHHIHHIHHCCIIIHIHHEEHH@CHHHCGHHHHFGG?EEGIHHCGCIIHIIIIIIHGHG
@HISEQ:711:H5NNWBCX2:2:1101:17114:17121:ATCTCGTA
TTAAGTTCAGCGGGTGATCCTGCTTGATTTCAGATGCAAGTAAAGTTTGTGTGACTAAGCACTGGTAGCTTACGCTACACTGCCTCAACTCTCAATGAGTTCACATTGTGAGCAATGTGACTGCTGCATTGAGTGCGACCCTCGAACAAGTCGAAGTCGCTCGCAGAGCGCAGAGTGCTTTCATGCTTAGCAAGAGAAGGGTATCTCTCGCATTATGATATGGGGGATGAAAAAAAGAGACACTGAAACAAGCATGCCGATTGGAGGACCAACCGGCGCCAGTTGCGTTCAAAAATCTGATGACTCACGGTTCTGCAATTCGCATTGCTTATCGCATTTC
+
HIHHFHHHHHHHHIIHHHIHGHIIIIHHHIH?HFHHHHEHHHGHIGHHHHHHFHIHHHGHGHIIFHC1FHHHHHIIHIIIGIIHHHHHHHGHHHHIGECGCHFEIHHHHHHIIIGHEHEGHIHIHGHHHIIIIHHGEEDHDHIHHIIHIHIIHHHDGHGDD@HG?HGGIHHIHF.FEHHFHIIIHHHHHHIHHHECIHHIIIHHHFHHIIHEGHHHIHEIIIIHGGHCIGHFCCIIIHHGD<FHEEF<GHFHIIHDHEFIGHHIIHHHHHDHHHGIDEHIHHC<HFDEIIIIHHHEHFHCEF<D@FHIHGIIIIIHHDHEHHIHIIHHCHHIIIIIHIII
@HISEQ:711:H5NNWBCX2:2:1101:20018:17060:ATCTCGTA
TTAAGTTCAGCGGGTATCCCTACCTGATCCGAGGTCAACCTGAAAAAAATTGGGGGTTGCTGGCGAGCACACGACCGGACCTCCAGAGCGAGAAGAATTACTACGCTCGGAGCCGGACGGCACCGCCACTGACTTTAGGGCCCGCCGGGTCGGCGGGGCCCAATACCAAGCTGAGCTTGAGGGTTGTAATGACGCTCGGACAGGCATGCCCCCCGGAATACCAGGGGGCGCAATGTGCGTTCAAAGATTCGATGATTCACTGAATTCTGCAATTCACATTACTTATCGCATTTC
+
IIIIIIIIIHIIIIIIIIIIIIIIIIIIIIIIIIIIIIIIIIIIIIIIIIIHHIIIIIIIIIIIIIIIHIIIHIIIIIIIIIIIHIIIIIIIHIIIIIIIIIIHHHIIIIHIHIIIHIIIIIIIHIHHHIHIIIHIHIGIHHIIIIIIGIHHIIIIIHHHIIIIIIIIIHIIIIIIHHIIHHIGHHCIHIIIIIIIIIIIIIHIIIIIHHHHIIHFIIIIIIHHHHHHIIHIIHHHHHIHHHIIIIIIIIHIIIIIIIHHHIIIIIIIIIIIIIIIIIHHHIIIIHHHIIIIII
@HISEQ:711:H5NNWBCX2:2:1101:3866:17333:ATCTCGTA
TTAAGTTCAGCGGGTAGTCTTACTTGATTTGAGATCGAGTTTTACAAGAATCGTTGCCGACCCTTGTGAAATCCTGCATCAGTCAGCCAATACGGTCAAACTCCCTTTATATTAGCTGCAGCAAAAGTAATAATCCGTTTGACGGGACTAAATAAATATGCTTTTAGCTCAGGAGAATGTCCAGCTGCACCTGCATTTCAAGCAACCCGCCGCCGATCTGTAAAAGACTGGTGTTGGGATTGCTCAAGTCCAAAACTTTTAAAAAAAATCAAAAGCTTTGAGGTGTTTACTGATACTCAAACAAGCATGCTCTTCGGAATACCAAAGAGCGCAATATGCGTTCAAAGATTCGATGATTCACTGAATTCTGCAATTCACATTACGTATCGCATTTC
+
HIGEHIHIGIFH</?C0FG?HHEHHEHHIIE@EGHHF@EH@FEHHCEHHEHCGG?<@1EDCCCH?@GEHEH11@GHE1GE@HHEHHIIF1D<@?GCDGEE@@GDGH1C@<CGHHHHIIGGE@@000D<FHHEH?GCG@EEECHI<C=E/FG?FHEHHIECE@GHCFH/.FEH?FG..BGGABGG@FEGHF68FE@EGHEHFF,@,DC,D<>,6CEB?.HEHHHHEIHIIHCFHA.IHEHHCGCCFE.HEHC/CCDFCHFHCC?HHCHHFHHFD0ECD0?<1DC1CCGEHHGHHEFG@IIHHHC?HCCCHF0HIIHEG?EGF1HG?CGDHHHFHFG<<EHCEHF<HIHHFEHIIHG@?GIHIHGD1HHHHEGCHHH@EHC?F<HDEEHGCHCE/E?
@HISEQ:711:H5NNWBCX2:2:1101:6248:17309:ATCTCGTA
TTAAGTTCAGCGGGTAGTCTTACTTGATTTGAGATCGAGTTGAACAACACATAAAGTGTCGTAAAATCCTGCATCAGTCAGCAATGAGGACAATTATCCTTTATGTTAGCTGCAGCAATAGTAATAATCCTGTTTGACGAGGACTAAATAGATATGCTTTTAGCTCAGATAAAAGTCCAGCTGCACCTGCATTTCAAGCCGCCCGCCTACCGGTGAAGGTTGTTGGGATAGCTCAAGTCCACCCTCCTTTTGAAAAATCAAGAGGAGGTTGAGGTGTTTACTGATACTCAAACAAGCATGCTCTTCGGAATACCAAAGAGCGCAATATGCGTTCAAAGATTCGATGATTCACTGAATTCTGCAATTCACATTACGTATCGCATTTC
+
IIIHIHFHHHIIIIHHIIIIIIIHIIFEHHIGEHIIIIGFHHHEHHIIIIHIEHECDGHHIIGHHEFIHIFHEHIHE@GEHIHIIGHHHGIIGIIEHEEHHHHGHHHIHIGIIHIIIEHIIHHEHHIIHHGIHIHHGGHHHHDHHIIEEHGHEHHIIIIFGH?HHIIGIIHIHHHHIHGHGHGHIGEHHHAGBHHIIIHHHHICIIHIHHIHHEEFF=FHIIGHGHFEHIHCHIIHHHDEE-EFEHEEEDGHHHIHIIHHHHHHHHHHCFHIIHHHHHHHHHG?E?HIIHGIIIHGGIIIHEHHHHEHIHHHHHIHGCIHHHHHHIHHEHHIGHHFHEEHHHH?EFEIIIHIIHHIHEHHIHIIHIHHIHIHCHHIHHIIIIHIHI
@HISEQ:711:H5NNWBCX2:2:1101:9613:17323:ATCTCGTA
TTAAGTTCAGCGGGTATCCCTACCTGATCCGAGGTCAACCTTAAAAAATTAGGGGTTGCTGGCAAGTAGACCTACCGGACTCAATCGCGAGGAGTATTACTACGCGTAGAGCCGACAGGCACCGCCACTGATTTTAGGGGCCGCGAAACCGCGAACCCCAATACCAAGCGAGAGCTTGAGTGGTTATAATGACGCTCGAACAGGCATGCCCCCCGGAATACCAAGGGGCGCAATGTGCGTTCAAAGATTCGATGATTCACTGAATTCTGCAATTCACATTACTTATCGCATTTC
+
IIHHIHFHIIGIIGIIIIIIIIHIIIGIHHIHHIII?GFHHH1DGHHIIHIIIIHIGDHHHHIHHEHHHHIGHIIICHIIGEHHHHHHIIIIIIHHHGHIIIIHHICEHIGIIHII<FEEHHHHIIIHHHIHFHIIHHHEHHHIHHEEHHHIHIGGHHHHHIIIIIIIIIHIHIHHHHIIHHHEIHHIIHHGHHIIIIHHIIHHGHHHHHHCEHHHHIHGCCHIHEED@GCIIHIIIIIHHEF?HIHIIIIHIHFHIHFIHIHHIIIHH?@CECIIIIHIIIGGHIIGHHHGII
@HISEQ:711:H5NNWBCX2:2:1101:11283:17467:ATCTCGTA
TTAAGTTCAGCGGGTATCCCTACCTGATCCGAGGTCAACCTTAGAAAGATTCTCCCTGAGGGGAGGCAGACCGTGTCCCGTAAACCCATGTGTCCGATACGTGTCCCGTGAAGAACTCAGTGTACCGGGGGTCCAACGAGGCCGCCGTCATTGTCTTTGGGAGGGGCAGGAGCCCCCGAGGGGGCCTCCACCAAACCGTCCAACACCAAGCCGAGGGCTTGAGGGGTGATAATGACGCTCGAACAGGCATGCCCTTCGGAATACCAAAGGGCGCAATGTGCGTTCAAAGATTCGATGACTCACTGGAATTCTGCAATTCGCATTACTTATCGCATTTC
+
IIGHIIHIHIHIGIIIIIIIIGIHIIIIIIII<EHIHFHIHHGIGIIIIIIIIIIHIGHHIIG<HHIIHIIIIIIIIIGIHIIIGHHIIIHIIHIHIHIHHIHIIGHIIIIIIHIHGIIFHHHHHHHCCHIIHEHHHHHHHHIIGHHDHFHHGHHCHH/GDEHHHHHHHIHIIGHHHIGHCDDGHIFEHHIHIHIIIIIIHGHHGHEFHIIII==DHD////</C0?GF0<0D0?CECFD<1<1C@1HHCGECCEC1CC1<<11<<1/<ECE1C1@C?EEEEHHD<11@1@D11CFC@C@1<11CD1<<1?@EEEE/<0<1CGD<10010HC<FH<GH
@HISEQ:711:H5NNWBCX2:2:1101:16720:17335:ATCTCGTA
TTAAGTTCAGCGGGTATCCCTACCTGATCCGAGGTCAACCATTGAAAATTGGGGGTTAATGGCAAGCATCCACCGTGACTCTATAGCGAGAAGAATTACTACGCTTAGAGCCAGATGGCACCGCCACTGATTTTAAGGGCTGCCCGTGCGGCAGGCCCCAACACCAAGCTGAGCTTGAGGGGTTATAATGACGCTCGAACAGGCATGCCCCTCGGAATACCAAGGGGCGCAATGTGCGTTCAAAGATTCGATGATTCACGGAATTCTGCAATTCACACTACGTATCGCATTTC
+
HHIIIIIHIIIIIHIHHIIHIHHHFFEHHHI=HHIHIHHIIIIIEEHHHIIIIIIHHHCHHIIIIHEHGHHIHHHIGEHIIIIIIHHIIIHHIIHIGHIIGIIIIIIHHCHIGHHIHGIIIHIIIIIIHHCFHHHHHGIHGHHHGHIIIHHHGIHHFEHDEHHIGIIIIIIIIIIGIIHHHHHHHHIHGHHIGIIIHFHIIIIHIIIGHHHIIIIIIIHHHEHHFIIHGIIIIHHHHHIHIIHECIHIIIIHHGIIHHIHIIHIHIIIIHHHGIHIIHHHIHHIIIIHFHHII
@HISEQ:711:H5NNWBCX2:2:1101:17433:17372:ATCTCGTA
TTAAGTTCAGCGGGTATTCCTACCTGATTCGAGGTCAACCACTAAAAAGATGGGGTTTTCCGGCAGGTCAACGTCCCACACCCAGAACGAGAAGTAACTACTGCGTTCGGTTTTGGGGCGCCGCCGCCGCTTGCTTTGGGAGGCTGCAGTGCAGTCCTCCAACGCCAGGCAGGGCCTGAGGGTTGAAATGACGCTCGAACAGGCATGCCCGCCAGAATACTGGCGGGCGCAATGTGCGTTCAAAGATTCGATGACTCACGGAATTCTGCAATTCGCATTACTTATCGCATTTC
+
IIII1CHC?HHHHIIIIIHHHHHEH?@EHIIHIIHIIHHHHI?EHHIIIIIIIHFHDEEGCDHHHDHHCFEHIIGGIIHHIHIHGHHHHGEHHHIIEHIIIIIFH>D@CFGCHHGGIHHHIIIIIIGHIHIGHHIII@IHIIHHHFIIGIIIHHIHIHIIIIIIHGHHHIIHEH.FIHHHCHFGIHGHFIIIIFIHHGCIHEIHHHHHHHHHHHIIHHHIIIHHDEIHH@@GCCCCIIIHIIHEGIHCIIEHHFCCHHIHHHIIHGIIIIHIHIHHIGIHIIHHIHIIIIHGH
@HISEQ:711:H5NNWBCX2:2:1101:19721:17492:ATCTCGTA
TTAAGTTCAGCGGGTATTCCTACCTGATCCGAGGTCAACCTTGAAAATTTGGGGGTTTTACGGCCAGAACCCGCTACACGTCCTGAGCGAAGAGTAAACTACTGCACTCGGTATATAGCGAGCCCGCCACTATTTTTAGGGGGCTGCGGACGGCCGCAGGGCCCCAACACAAGCCTAAGGCTTGATGGTTGAAATGACGCTCGAACAGGCATGCCCGCCAGAATACTAGCGGGCGCAATGTGCGTTCAAAGATTCGATGATTCACTGAATTCTGCAATTCACATTACTTATCGCATTTC
+
E?FHHHHHHH?C/CEH@<GCF@1<C11<<<DG??@<CGGEGHI@CFHEEH@E0C/<CEEHHEEHH?H1CGHIICHDHHH@HHCE<1GHH/CC0CC1<CFHIHHHFE111@DEFEFEEHH/ECC>CHCHHHHHHIBFE@HCIIHDDIIIIIIIHHHHHHIHHHEHHHHHHHHHHEGEFFHIHIHHIHIHEEEHIIIHHIHHHFIIHHHHCHGIHIHIIHGIIIIIIIIIHFCGIIHHHHHDHHHHHECHIGIIIHIHHIIIIIIIIIIHIHIIHIHHIGHIIIIIHIHHHEHGEIIIIHH
@HISEQ:711:H5NNWBCX2:2:1101:2865:17540:ATCTCGTA
TTAAGTTCAGCGGGTAGTCTTACTTGATTTGAGATCGAGTTTAACAAGAATCGTTGCCGACCCTTGTAAAATCCTGCATCAGTCAGCCAATACGGTCAAACTCCCTTTATGTTAGCTGCAGCAAAAGTAATAATCCGTTTGACGGGACTAAATGAATATGCTTTTAGCTCAGGAGAAAGTCCAGCTGCACCTGCATTTCAAGCAACCCGCCGCCGATCTGAAAAAGATTGGCGTTGGGATTGCTCAAGTCCAAAGCTTTCAAAAAAAATCCAAAAGCTTTGAGGTGTTTACTGATACTCAAACAAGCATGCTCTTCGGAATACCAAAGAGCGCAATATGCGTTCAAAGATTCGATGATTCACTGAATTCTGCAATTCACATTACGTATCGCATTTC
+
HIIHIIIIIIGIGGHHIIHIHHHHIIIGIIHHHHIIIHHHHHHHFEHHIIIHHHHIIIDHHHIIIIIIHIIHIIHEHHIIIIIIIIGECFHICHCFEHIHFGHEH@@HIHGHHIFIHHHIHCHHIFHHHIIEHIIGHIIHHEHHC/CEHHIHHGHC@HHH?@CCEHHIHHH@A.EGEEHHIHHHCHH?GGHG@AHHGHGHCHHHIHIHHHCDCIHGECEHHB.FHBG?HHHEG@HHEHHHHF?HHHHHHEGFD@.CHHIHECCG@HGEFDCD0C@CFHHD1EHGGIHHHHEFHEGEEEHHHGCEHGHED1EHH=EFHIHHHEFHHGHFIHCGIIIHHCECDGHEGC?HHFIHHHFIHGIHHIIHIHIGHHGGIIHHGIHIIHHHIIHHG?IIHIIH
@HISEQ:711:H5NNWBCX2:2:1101:14742:17668:ATCTCGTA
TTAAGTTCAGCGGGTATCCCTACCTGATCCGAGGTCAAAAGTTGAAAAAAAGGCTTAATGGATGCTAGACCTTTGCTGATAGAGAGTGCGACTTGTGCTGCGCTCCGAAACCAGTAGGCCGGCTGCCAATTACTTTAAGGCGAGTCTCCAGCAAAGCTAGAGACAAGACGCCCAACACCAAGCAAAGCTTGAGGGTACAAATGACGCTCGAACAGGCATGCCCTTTGGAATACCAAAGGGCGCAATGTGCGTTCAAAGATTCGATGATTCACTGAATTCTGCAATTCACACTACTTATCGCATTTC
+
IIFHHH?FC1FHGHHC1CEHHGFHIGCE?@@G<DHHHEHHHHCGHHGHCH<=0CFGH?FHGFIIIIGI?E1DGHCHGHIH?HHEH@<DGHCHHDH?@G?CF<HDHHHEHEHFE@F<C0C=EDD<CH0FHHHEHIHF<D>?FHFA:FDGHECHG/EHGEHHGFIHHHE?ECD@C@EHF=HCF0CFBFHHEEGHHHHHGEHGG@BHCEI=HHE1GC<<HEHHCHHHEH@<HHCE?EIHHCHFC<CCEFC<EF<G?@@<<<1HHGC?ECGFGEEHHHHHHGHGCEHG?EEDF?HEHGHECHHEIGGIHH
@HISEQ:711:H5NNWBCX2:2:1101:17580:17670:ATCTCGTA
TTAAGTTCAGCGGGTATTCTTGCCTGATCCGAGGTCGGATTTAGCTAAGGTCAAGGGTTTGGAGGCTAAAATGCTGACTGGAGCCAACAAAGCAGATGGGCCTATAATGCTTGGGCTACCGGATGCAGCATTGCCACTGCATTTCAAGCATGTCCATCAAGAGAACAGATGCTCAACACACAAGCCGGGCTTGAAGAAATGTAATGACGCTCGGACAGGCATGCCCTCCGGAATACCAAGGGGCGCAATGTGCGTTCAAAGATTCGATGATTCACTGAATTCTGCAATTCACATTACTTATCGCATTTC
+
HGHIIHHGHGHHIIIIGHIIIIGGIIGHIHH0EHEEHCHHHFHHHHHHHIHIFCEHFHHG@EHHCHFHGHIIIIHHFHIIHIIIGHIGIIIGHIHGHHEGHHIGGHHECHGHHHCGEHHFHHDHHIHHHH<GEHHIIHIHAEGHIHHHIIIHIGHIGHHHHGFIIHIHHEH?HHHIHGCDGFHHGIFGHHGHIHHEGHIIIIIHIHHIHHHDIGHIIIHGIHHDHHH<FGHIIIHGHIHHEHHDIIHIIHGHHHEHHIIIIHIGHFEGEHIHHGIIIIIIIHHIIIIHHIHGHIIHIIIIHIHIHGHHH
@HISEQ:711:H5NNWBCX2:2:1101:18233:17632:ATCTCGTA
TTAAGTTCAGCGGGTAGTCCTACCTGATTTGAGGTCAAGAAGTTCATTAAACATTGTCCAACAAGGGACTATTAGCAGCTGAACTAGTCAGAGAGCAATCATCACAGTGTAGATAATTATCACACTAGTGACGGGACTGCAAACGGTTCCGCTAATGTATTTCAGGAGAGCCGACCTCTTAAAAAAGGCCCGCAAACCCCCATATCCAAGCCCATCACAACTCGCAAAAGCTGGAGGGTTGAGAATTTAATGACACTCAAACAGGCATGCTCCTCGGAATACCAAGGAGCGCAAGGTGCGTTCAAAGATTCGATGATTCACTGAATTCTGCAATTCACATTACTTATCGCATTTC
+
HIHHHIHGIIHIIGIIHIIIIHHIIHHHGIHHHIHHHIEGHHGHHIIIIIIIIHIFHEHHIHHHHIIHCHHIIIIIIIIIIIIIIIHIIIIIIIIIIIIHHIIEHIIIIIIIIIIIIIIIGIIIIIIIHHIIHIIC/GHIHHHHHHHIEHHGIIGHIHIIIIGIHGHEHCHHEHGHHHHIIIIIIIIIIIIIIIIIIIHEHIHIHIIIHIHHIHFIHIHCHHIHHHHECFEHEEHHHGIIIIIIIIHIIIIGIFHIIHIEHIIIIIHHIIHIHIIHIHHIIIIIHHIIIIIIIIIIIIIHIIIIHEHIIIIIIIIIIIHHIIHIHIIGIHHIIIIIIIIHHIHFHHIIGHHHHII
@HISEQ:711:H5NNWBCX2:2:1101:20269:17503:ATCTCGTA
TTAAGTTCAGCGGGTATCCCTACCTGATCCGAGGTCAACCTTAGAAATGGGGTTGTTTTACGGCGTAGCCTCCCGAACACCCTTTAGCGAATAGTTTCCACAACGCTTAGGGGACAGAAGACCCAGCCGGTCGATTTGAGGCACGCGGCGGACCGCGTTGCCCAATACCAAGCGAGGCTTGAGTGGTGAAATGACGCTCGAACAGGCATGCCCCCCGGAATACCAGGGGGCGCAATGTGCGTTCAAAGATTCGATGATTCACTGAATTCTGCAATTCACATTACTTATCGCATTTC
+
IHIEHIIFFHHCHICHEHHHFCDGHHHH?<C@CHHHHHHHHIIIIEHHEECHHFCDFF@@CGHHHHH<DFGHEE?CEHHIHICHH@<FCHCHGHCFHIGHCG@<C<<GEH@EHEEFHHGE@8HHHGHHDH@<FHHHHHHIIGHHHCDHHDIE?EIHHHHHBGHHHIHHHEHIIIIIHHHHGIIHHHGHIIIIIIIIIHHHHIHFCHEGHHDFHDHD1EF?GIGGIIHEHECHCIHEC<EFHHHIIIGHHIIHIHEGIHCHEIIIHIIHHHFFIIIIGIIHFHHHGIIIIHIIIIHH
@HISEQ:711:H5NNWBCX2:2:1101:5249:17761:ATCTCGTA
TTAAGTTCAGCGGGTGGTCTTGTCTGATCTCAGGTCGAAAGGTTTGTTCGGGGGTCCTCGTGAAAGGCCCCGAAGTTCCTGCTTGCTGGCCGTGCGGCAAGTCCGACTTTCTGCCCGTTGCAACCGGAACGACAGCGGCATGCAGCGTGAAGCCACCTACCATGCTGGCGCCCTGCTGAACAGGAGGGTCGCGCCGCGAGCCCTGCACTTCAGCCGACCCTCTGTGCGAAAAGAGAGACGGCCACGTCCGCCTGCCGCTTCCGCCGGTAAAGGGGAAGGGGTGGGCGAGGGGTGAGCCGACGCTGAGACAGGCATGCTCTCGACCGAAGTCTCGAGCGCAATATGCGTTCAAAGATTCGATGATTCACGGAATTCTGCAATTCACACTACGTATCGCATTTC
+
HIIIFCHGHIEDDDCFHGHCEHHGHHEHIIIIIHHHHHIHGH<GHHHHEFFD?CCHHIIIIIIIHHHHIFHIHDHHHHHIHIEHHFFHIGIHIDHHHIIIHHGIIGIIHIIIHGHHIHFHIIIIGCDCCHHIHDHHGHGGCEHEHFG=DEFHHHHIFHHIIIHCH?GEHIIIIGHIIHHEEHHGCGFCEEHHHGIHIIHDDDAEGCEGECHGH@BDH=EHF-7,@@,6-HHBB6-->>,E<B..-???<C57,7,,A?DCDDHE@FA..H@EHHE??HHH?EHHHDHH?HHH@HHHDHEC/IHECF@@FCHHEHFHDCCHDHEHHEIHIIDIHEIHHFHHGGHDHEHGC@HIHHHHEHIHHCGIHE@CGIIIHGHEEEIHHHEHCCHFFIIIHIHIHHIIII
@HISEQ:711:H5NNWBCX2:2:1101:5285:17788:ATCTCGTA
TTAAGTTCAGCGGGTAGTCTTACTTGATTTGAGATCGAGTTTAACAAGAATCGTTGCCGACCCTTGTAAAATCCTGCATCAGTCAGCCAATACGGTCAAACTCCCTTTATGTTAGCTGCAGCAAAAGTAATAATCCGTTTGACGGGACTAAATGAATATGCTTTTAGCTCAGGAGAAAGTCCAGCTGCACCTGCATTTCAAGCAACCCGCCGCCGATCTGAAAAAGATTGGCGTTGGGATTGCTCAAGTCCAAAGCTTTCAAAAAAAATCCAAAAGCTTTGAGGTGTTTACTGATACTCAAACAAGCATGCTCTTCGGAATACCAAAGAGCGCAATATGCGTTCAAAGATTCGATGATTCACTGAATTCTGCAATTCACATTACGTATCGCATTTC
+
IIHIGCGHGEGHHIIHHHHIIIIIIIHHHGCFGHFHHHHCEHHHIFHHHFHFIHHCDHDED<DHHGHIIIGICFFHFHIGHHHHGHHGHHHHEEH<<C<FEFHCHFCCEHEHEF@CHHGICHIHCHGGECGHIHHHCHHHEG@EHCHHGFHEHHEHHHIIEE;FHHH/A.FHC?E?@CFHHHEEHHHHIHIIHIHIHHGH?@DHDHC>,EHCHGB...GHEGFFHHHIHDHDHGA:.GA.HHIHHHHHFFEFECEECHHHHHIIHHEHHDHF?CFEG??HHHGGIIFHHHIIHHHHHIHEHEIIIHHHHHFHIIHHHHFGIHGFEEGEHIIGFEHGHHHHIHGGFCHHGHIIHHFHCHHHIHIIHIIIHFIHIGHIHFHEEHEHHFHHIIHHIIHI
@HISEQ:711:H5NNWBCX2:2:1101:6043:17771:ATCTCGTA
TTAAGTTCAGCGGGTAGTCCTACCTGATTTGAGGTCAAATTGTCAAAATTGTCCAAGTGAATGGACGGTTAGAAGCTGAACTTCATAAAGCTGTTTCACATCCACGGCGTAGATAATTATCACACCAATAGACGGTCCACAAAAGTTCCGCTAATGCATTTAAGGAAAGCCGACCTCATTGATGAAGCCCGCACCTCCCACATCCAAGCCTAACCAAGCTTATAAAAGCTGGAAGGTTGAGAATTTAATGACACTCAAACAGGCATGCTCCTCGGAATACCAAGGAGCGCAAGGTGCGTTCAAAGATTCGATGATTCACGGAATTCTGCAATTCACATTACGTATCGCATTTC
+
FHCC11111CC?DH<C@FHH1EGC???FHH11<CHHE?GH?D<@FCF1@1C1<D?C<CGE?C@?DHGC0001<1@1C@GC11<<1C@@ECHECD?1111<111<<0</<<CED1D<DGFE@H0<DEHHE00D00CCEG@C<DF??H>FE=GHF=GHECFCEF.:./78;GHC?DG@BB@HHEHGH<BHH?@B97EGEHHEAGGHEIHIHGEF<HHG@/D/CHHCC<//FHHHEG?CFEHHC?HFCC<<1C1<<HHE@<<FGD1HFEHECHDHFE?GHEFEHC?C0HCHHIHGC<C<1FHHGC@EECHCIHH?HEGHEHHCEGIHIIHIIHHECIHGE@CFHHHG=E?D1DHDC
@HISEQ:711:H5NNWBCX2:2:1101:13145:17919:ATCTCGTA
TTAAGTTCAGCGGGTAGTCTTACTTGATTTGAGATCGAGTTTAACAAGAATCGTTGCCGACCCTTGTGAAATCCTGCATCAGTCAGCCAATACGGTCAAACTCCCTTTATGTTAGCTGCAGCAAAAGTAATAATCCGTTTGACGGGACTAAATGAATATGCTTTTAGCTCAGGAGAATGTCCAGCTGCACCTGCATTTCAAGCAACCCGCCACCGATCTCAAAAAGATTGGTGTTGGGATTGCTCAAGTCCAAAGCTTTTCGATTAAAAAATCCAAAAGCTTTGAGGTGTTTACTGATACTCAAACAAGCATGCTCTTCGGAATACCAAAGAGCGCAATATGCGTTCAAAGATTCGATGATTCACTGAATTCTGCAATTCACATTACGTATCGCATTTC
+
IIGHHIIIHIIDHIHIIEHIIIIHHHCEHHEHGFHFHIHHH@FHEHHHIIGCHHHCGHEHHIIGIIHIHEHHHHGHIIHHEHHHIHEHFHHIHECFCEHCHHIGHHEHHFHFHHFHHHEHIIIEHFEHHHIHHHIDGHHCHCH=EDHHHHHHHHEGHHIHHIHHHEG/;GHHIIIIGEHHHHHGIHGHEEHIHHFHEGHIGHHHHIIFHHIGHIIHGHCDHEIHIHHHG@-EHG@D.HIHFEFG?H@EGHIIHEG@<E?F/HIGIHIIIIHCIHEEHEHEGHHIHHHHHHHIFIHHGGFHHHHIIIIHGHHIHH=E<CIHHEEEIIHGEHIIIHIGIHGECHHFIIHHHIIIIHHHHEIIHHGHHIHHHHFGC?HIHHGIIHHIIIIIIHHG?HHHIHH
@HISEQ:711:H5NNWBCX2:2:1101:20113:17864:ATCTCGTA
TTAAGTTCAGCGGGTGGTCTTGTCTGATCTCAGGTCCAAGGTTTTGATTGGTTTTTCCTGCTGTGGCAGCAGGCGGAGCGCCCGGTGATATGGGAGACGACAGCCAGTATGTGAGCGTGAGCCACCTACCATGCTGGCGCCCCGATCGAATGGGGTCCCGCCGCGAGCCCTGCGCTTCAGCCGACCCGCTCTTCCTCGATTAAAAGGTGAGCGAGACGGCCACATCCGTCCAAACCGCTTTCAACCAGGAAAGGGTGGGCGAGGGGGTGAGCGGACGCTGAGACAGGCATGCCCTTAGCCGAGGCCGTGGGCGCAATATGCGTTCAAAGATTCGATGATTCACGGAATTCTGCAATTCACACTACGTATCGCATTTC
+
HIEIIIIHIGHHHIIIIIHHIIHHHHEHHIIIHIIGIIIIFDHGHEHIIIIH?GHIHHHHGHFHI?FHHGIEEHHIDHIGHDHD?CDHEEHHEHHHHE=EHHIHH?@C??FHHHHHH?D0EGHHIFHIIIHIHCCGHIIIDHHHCDHD/@HHIHIHIEHH<-EHHHCE?EHHEHICHHHIGHGHIICCHDDE?B@@HHG.B?GHHHII@GHFGCCECEF7BA<@C<HE@HEGHBC?FAFHB=F:CHCHGFHGIHIIIIIHIHEHCHHCIIHCHHIIHHHHHCIHHEGEHEEEGHG=HIHFIGIHCHCEEHHCHHHHHCIIHHGHIIHHHHHHIIIIHIIGIIIIIIHIIIIIHHEHHHIHEHHGIHIIHFIIIIIIH
@HISEQ:711:H5NNWBCX2:2:1101:5270:18243:ATCTCGTA
TTAAGTTCAGCGGGTATCCCTACCTGATCCGAGGTCAAATCTTAGTTTAACGGTCAAGGCTAACGCCAGCTGGGCCACAAAAGTGTGTGACAAAGCCCCATACACTCAGGCACCAAACATGGCATCGCCGCTGCATTTCAAGCCTGTCCATTAGAGGACAATTGGGCTCAACAACCAAGCTGTGCTTGAAGATAGTAATGACGCTCAGACAGGCATGCCCTCCGGAATGCCAGAGGGCGCAATATGCGTTCAAAGATTCGATGATTCACGGAATTCTGCAATTCACATTACTTATCGCATTTC
+
IIIIGIIIIHHIIHIHIIIHHHIIHHHHGIIIIHIHHHEHI<FHHHHIIIIICHHHIFHHIIIHHIIGDEHGHHIIIIIHIHIHFHHHGIHHHIHIGIIIHIIIIIIFFHEHHIIIGFHH?CHHHHGGHHIGHHHHIIHIIIIIIIGIIIIHHHIHHHEGHHHHHEHHHHIIIDGE/GGHIHIGGIIIIIIHIIHHIHHIIHEEFD1HEHHH?HHHHHCHHHIIIIHIHFHHHC<IHHHDIHHDHGHIHIIHHHHIHEEIIIIHHHHGIIHIHHHHIIIIHHHGHHHHIIIHFHHHFHFGHHH
@HISEQ:711:H5NNWBCX2:2:1101:9241:18105:ATCTCGTA
TTAAGTTCAGCGGGTAGTCTTACTTGATTTGAGATCGAGTTTTACAAGAATCGTTGCCGACCCTTGTGAAATCCTGCATCAGTCAGCCAATACGGTCAAACTCCCTTTATGTTAGCTGCAGCAAAAGTAATAATCCGTTTGACGGGACTAAATGAATATGCTTTTAGCTCAGGAGAATGTCCAGCTGCACCTGCATTTCAAGCAACCCGCCCCCTCTCTTTAAAAGATTGGTGTTGGGATTGCTCAAGTCCAAAGCCTTTCTTCAAAAAAGAAAAAAGGCTTTGAGGTGTTTACTGATACTCAAACAAGCATGCTCTTCGGAATACCAAAGAGCGCAATATGCGTTCAAAGATTCGATGATTCACTGAATTCTGCAATTCACATTACTTATCGCATTTC
+
H1HHH@CE1DHHG<CEHHIHGFHHFE1GCGEFHHHII=@HHFHHIHIIIHIEHHHICHHDD?HEGHHE@1GCHHHIHIIEE?<CEHH1CEHHEEEEEEHHIEHHIIHEEECGHHCFHHHIIIGCCC@HHHFFEHGHHEEE=HH0<F=HFEHEGC@FECCDFFHGFFCGHEHHHHI.;B8FBEFEHHHHH.8B.6@FHHHHHGHGHHCB5585B><HF.@.GB8...G@B-@BC@AB..D.EFCCHFHGECFC<<?GFD//CD<?CHHHIFFIHGDHHCHG@E?HHE@C<1FHHHE@HHFD1<HIIIHHG@@FC@=DHCHEEHFHECEIHHEHDE@HGF00HGHECHFIHHCHHHFCEGEG<CIHGCHHE?IIHHHHFDFIIHIIIHEHHHHIHHHHHDH
@HISEQ:711:H5NNWBCX2:2:1101:15491:18212:ATCTCGTA
TTAAGTTCAGCGGGTAGTCTTACTTGATTTGAGATCGAGTTTAACAAGAATCGTTGCCGACCCTTGTGAAATCCTGCATCAGTCAGCCAATACGGTCAAACTCCCTTTATGTTAGCTGCAGCAAAAGTAATAATCCGTTTGACGGGACTAAATGAATATGCTTTTAGCTCAGGAGAATGTCCAGCTGCACCTGCATTTCAAGCAACCCGCCACCGATCTCAAAAAGATTGGTGTTGGGATTGCTCAAGTCCAAAGCTTTTCGATTAAAAAATCCAAAAGCTTTGAGGTGTTTACTGATACTCAAACAAGCATGCTCTTCGGAATACCAAAGAGCGCAATATGCGTTCAAAGATTCGATGATTCACTGAATTCTGCAATTCACATTACGTATCGCATTTC
+
HHIHIIIIGHIIHG<EHIHHHIIIIHFEHHCGHIGHIIGHGHIIIIHGCGHIIHIHHFDEHHIIIIIHFHIEFD@?GHIIHHGHIHHIIGECHIICCGHHHHIIIIIIIIFHHHIIGC@FHGEEHIHEHHIHEEHHEHHIHIID?HHDEE//F:GHHHHHHIE?:D?FBH?H.B@?HHHHIHEFEFHHFGH@F@HHIIGHI.E?HHCDD-EHIII<?@HHEHIHEG9.G@EE-@6CCCHGGG.F9ECGHG<HHIHHDC?HEHHIHHHIHHFCC0F0?CGIHHGIHHHCIHGHEEHECFHHHHGFCG@FCCGIGHEC<=F1EFHEHFHHHECCDEC1EHIHDG?EHEHFH@CHHIHHEHHCFHHEIHFHHHGGGGHHGHIHGIHHEDIHIHIHFHHDHHH
@HISEQ:711:H5NNWBCX2:2:1101:20925:18194:ATCTCGTA
TTAAGTTCAGCGGGTGGTCTTGTCTGATCTCAGGTCCAAGGTTTTGATTGGTTTTTCCTGCTGTGGCAGCAGGCGGAGCGCCCGGTGATACGGGAGACGACAGCCAGTATGTGAGCGTGAGCCACCTACCATGCTGGCGCCCCGATCGAATGGGGTCCCGCCGCGAGCCCTGCGCTTCAGCCGACCCGCTCTTCCTCGATTAAAAGGTGAGCGAGACGGCCACATCCGTCCAAACCGCTTTCAACCAGGAAAGGGTGGGCGAGGGGGTGAGCGGACGCTGAGACAGGCATGCCCTTAGCCGAGGCCGTGGGCGCAATATGCGTTCAAAGATTCGATGATTCACGGAATTCTGCAATTCACACTACGTATCGCATTTC
+
HIGIIIIIIIIIIIHIIIIGIIIIIIHFIIIIIIIGHHHIIF@ECHEFHHIDCHHIGHHIHHIIIFIHHHHGEDHIGIHHHHDHIHIGHHHIIIHIIHIIHIIIHEHGHFHHGEHHIHHHIICHHH0DEDEHIIEHHIIIDDHHC<CCDCFHEHIE@DDHGHDHHDHHHHEHEHHG@BG?@@C<HCCIIHHF.DEFHHGHGFCHHGBAHHFHI<DCHHH@EG?G@CHGEB-.-.HHB.FGIHEGHHFHC@DFGIIIIHIHHEHHIHGHHIIHHHEHHGHHGHGHEIHIIIHGHHHEHIIHIIHHHDHHHIHHGIIIIIIIIIIHIHHHHGHHEHHHHFEIIHHIHHCFIIHHHGIIHHHHHHHCIIIIIHHHFGIHI
@HISEQ:711:H5NNWBCX2:2:1101:1565:18376:ATCTCGTA
TTAAGTTCAGCGGGTATTCCTACCTGATCCGAGGTCAAACTTTCAGAAGTGGGGGGTTTAACGGCGTGGCCGCGCTGCGATCCAGTGCGAGTGTTGCTACTACGCAGAGGAAGCTACAGCGAGACCGCCACTAGATTTAGGGGACGGCGCGCCGCGAGGGCACGCCGATCCCCAACACCAAGCCCGGGGGCTTGAGGGTTGAAATGACGCTCGAACAGGCATGCCCGCCAGAATACTGGCGGGCGCAATGTGCGTTCAAAGATTCGATGATTCACTGAATTCTGCAATTCACATTACTTATCGCATTTC
+
IIIIHIIHIIIIIGHHIGHIIIIIIIIIHIIIDHHIGHIFHHHGHHHIH<FHHHI/CCEHIIEHIIHIHCEDHHHICCHDEHGIIHIGHGHDHHEHGFHHGHH@DG??HHIIIIIIIIHIIGHHHHHGIIHGB@@FGHHIIGEDIHEHHIIIIHIHHHGHIIIIGHGHDHHGGHHHEHHEHIIHEHCGCCH@EHHHHCEHGEF?HHHHICEIHHFHHE<GEDDHDHHFHHIHIIIIIGHHDHGHHCEHCCFHGGCCHHHHHHIHGIIIIIHIHFHHHIIIIIHHEHIGHHHFEGIHHHHGGIHIIHIHH
@HISEQ:711:H5NNWBCX2:2:1101:5993:18393:ATCTCGTA
TTAAGTTCAGCGGGTAGTCTTACTTGATTTGAGATCGAGTTTAACAAGAATCGTTGCCGACCCTTGTGAAATCCTGCATCAGTCAGCCAATACGGTCAAACTCCCTTTATGTTAGCTGCAGCAAAAGTAATAATCCGTTTGACGGGACTAAATGAATATGCTTTTAGCTCAGGAGAATGTCCAGCTGCACCTGCATTTCAAGCAACCCGCCACCGATCTCAAAAAGATTGGTGTTGGGATTGCTCAAGTCCAAAGCTTTTCGATTAAAAAATCCAAAAGCTTTGAGGTGTTTACTGATACTCAAACAAGCATGCTCTTCGGAATACCAAAGAGCGCAATATGCGTTCAAAGATTCGATGATTCACTGAATTCTGCAATTCACATTACGTATCGCATTTC
+
FGHHG?FEHHEHHHCEHCCFHHEHIIG?CEFHIIIGIII<D1CHHEHGE?CEHHEHG?HHHCHE<DDCGHIIIHIIIIIHGECGHHHHHHHHHII1<E@@HHIHHIHG<EHHEHIGHHHHIHIHIHHHHHIGI?HH=D@CHFHEHCHDEEEEFHEHHCHHC?HHGHHC..BGHBE..BHGH.@GHHI.FHFEHHG.IHEEEIHHHHCGHHHEEGHGDHHHHHGBEGA9--68-.ECDED7?D.?HGEHHGHG<//HHED/C<@@F?EEIIHFCFG?CHHHG0EHHHH@EG1CIHHHIHFHGG@<1HHEFIHH@E@IIHHIIHHEEGD<<<<DHFHH?ECH<IHIHG@CHF<EEHHHIHHEH?HHGCEHCHECHFG1?FHHHGEFCIIIIIHIHFDGHCD
@HISEQ:711:H5NNWBCX2:2:1101:8795:18447:ATCTCGTA
TTAAGTTCAGCGGGTATCCCTACCTGATCCGAGGTCAACCTGAAAAAAATTGGGGGTTGCTGGCGAGCACACGACCGGACCTCCAGAGCGAGAAGAATTACTACGCTCGGAGCCGGACGGCACCGCCACTGACTTTAGGGCCCGCCGGGTCGGCGGGGCCCAATACCAAGCTGAGCTTGAGGGTTGTAATGACGCTCGGACAGGCATGCCCCCCGGAATACCAGGGGGCGCAATGTGCGTTCAAAGATTCGATGATTCACTGAATTCTGCAATTCACATTACTTATCGCATTTC
+
HHEHIIIGIIIHIGIIIHHHIIIIIIHIIIIGHIIIEGHHIGFEGHIIHHIII?H/FHHIHIGCDHHHE@GHDHDHHHHIIIIIIIFHIHHHHHHHHHHIIEEFHIHIHHIHHHDHHGGHGIGFHDHIHHDGGHHHFHEHGHIIHHHEHHD?CHIHHCDFHG@F@FHGGAHCB/HHCIHHHEB:HHHGIIHHHHH<HHEHHCHFHIIIIIHHHEHIIGHHGHHHIHIIIIIIHCHIHG1CD?GHHCHHHF?IIHHDCHIIGIIHCG1HHGIHH@HHHF1CCEHIHGHHCHIIHI
@HISEQ:711:H5NNWBCX2:2:1101:14499:18465:ATCTCGTA
TTAAGTTCAGCGGGTATCCCTACCTGATCCGAGGTCAACCTGAAAAAAATTGGGGGTTGCTGGCGAGCACACGACCGGACCTCCAGAGCGAGAAGAATTACTACGCTCGGAGCCGGACGGCACCGCCACTGACTTTAGGGCCCGCCGGGTCGGCGGGGCCCAATACCAAGCTGAGCTTGAGGGTTGTAATGACGCTCGGACAGGCATGCCCCCCGGAATACCAGGGGGCGCAATGTGCGTTCAAAGATTCGATGATTCACTGAATTCTGCAATTCACATTACTTATCGCATTTC
+
DHGIIHHIIGCHEHHDHIIHIIIIIGHHHIIIDHIIHIHFCEHHIIGCHCHHHFCHHHDHHC?GCDDHCHHIHIIHHCEHHIIIIHHHIIGGHIIIHHHHIHHIHGEGHHGGCHFHIHDHHHHCHHIIIHCHHHEHHFHDEHHIGIIHHEFDDDHHHIHHHHHGGEGEHCE?B8EC?FCHGCFD:@B<HGHEEEHHHGHHHD0;EDHGHHHHHHIGCG?H?@?</<0/0<1<1?C/0CC@@<1D?EHCHECGFC1FF11D<1?C@?GH@C1?HFGFEIGIHHHHHHGCC@C<HH
@HISEQ:711:H5NNWBCX2:2:1101:16873:18481:ATCTCGTA
TTAAGTTCAGCGGGTATCCCTACCTGATCCGAGGTCAACCTGAAAAAAATTGGGGGTTGCTGGCGAGCACACGACCGGACCTCCAGAGCGAGAAGAATTACTACGCTCGGAGCCGGACGGCACCGCCACTGACTTTAGGGCCCGCCGGGTCGGCGGGGCCCAATACCAAGCTGAGCTTGAGGGTTGTAATGACGCTCGGACAGGCATGCCCCCCGGAATACCAGGGGGCGCAATGTGCGTTCAAAGATTCGATGATTCACTGAATTCTGCAATTCACATTACTTATCGCATTTC
+
HGHICHGEE?HH/CHHCH@HHFHIHICFFCCECE<FHGHHHHIHIHHD<<1<EE/CCHCHHC?GHHIGCGHHIICHCFHDDHCHIGIHEHHIGEEHCEG@EFFFHDCEDDHHDDDC?HEHDHHHGHHID?GHI@HFDHHEEHEHHHHHDHDHDGIHHHHDHHHGIII@@CAHGHHGCEHIHHGHHIHHEFHIHHHGHGEEIHHHHHHCHHHEHIHHEEFHHHHDIHGIIHHHH?EC=HHHIHC1FIIHFEHEHHCCCHHHHFDFEIIIGHIIIIIIHGIHHEGHEGIHGHHIII
@HISEQ:711:H5NNWBCX2:2:1101:19903:18380:ATCTCGTA
TTAAGTTCAGCGGGTAGTCCTACCTGATTTGAGGTCAAGCTTAAAAGTGTATGCCTCACAATGGAGACAGTCCGAAGACCATTAGAAGCTGAACACACACAAGTCCACAGCAGCGGCATAGATAGGATTATCAAACCAAAGCTGGTCCTTCAAAGTTCCGCTAATGCATTTAAGAAGAGCTGATAGCGATACCAGCAAACTTCCATAGTCCAAGCTTCAAAAAAGACAAATCCTTTTGAAGTTGAGAATTTAATGACACTCAAACAGGCATACCCTTCGGAATACCAAAGGGTGCAAGGTGCGTTCAAAGATTCGATGATTCACTGAATTCTGCAATTCACATTACATATCGCAATTC
+
IIIIIIIIIIHHIIDHIIIIIIIHIIHIIIHHIIIIHIIGIHIHIIIIIIGIIIIIIIGIHIIIIIHIGHIIGIIIHC?GHIIGHIIIIIIGIIIIIIIIHHHIHIIIHHIIIIIIIHIGFFEHHHIHIIFHIIIHIIIIGHIHHHIHFIHHHIHGHIEHFIHHIGHFFHIHHIIHHIIGHHHIIHHHHIHIIHHIIHIIIIIHIHIIHHIIIIIFICGIHIHHHIHFHG?IHIIIIIIHHHEHHHIHFHHIHHHHHHEHFIIHIIHIIIHHHIIIIHEHHHHIHHIHGEFGIIIIHIIIIHHHEIIIIIIIHHHIIIIIIIHHIIIIHIIHHFIHIIIIIIIIIHHHHEHHIIGIHI
@HISEQ:711:H5NNWBCX2:2:1101:1887:18738:ATCTCGTA
TTAAGTTCAGCGGGTGGTCTTGTCTGATCTCAGGTCCAAGGTTTTGATTGGTTTTCCTGCTGTGGCAACAGGCGGAGCGCCCGGTGATATGGGAGACGACAGCCGATATGTGAGCGTGAGCCACCTACCATGCTGGCGCCCCGATCGAATGGGGTCCCGCCGCGAGCCCTGCGCTTCAGCCGACCCGCTCTTCCGAAAGGTGAGCGAGACGGCCACATCCGTCCAAACCGCTTCCAAAATGAAAGGGTGGGCGAGGGGGTGAGCGGACGCTGAGACAGGCATGCCCTTAGCCGAGGCCGTGGGCGCAATATGCGTTCAAAGATTCGATGATTCACGGAATTCTGCAATTCACACTACGTATCGCATTTC
+
CGFE@FH?HGHFHDEEHHHFHHIHHHEHICFCHHIF@G<FCCHHHH0FEGECCHICGHCE@CHEFE@HHHHHHIC<FHH?/CHHHF<C1DG1<1<DEGHHHHIEHDHDHCHHEHEHH@0<GF<CD0DG@GH?HHH?HH@//<E/D:E/@FHHIE/GG/D?DHH?@EHEC7;BEGHH@FHHIIDHIIIHIHEEGHHDHDHHH@EGHHG<HDHHHHHHH@?<@CGE=?BH<HFGGHGHHHHGCD.FIIGHFEHHHHCHG@IHDGHHCIIIIHEIIHEHHGC@G@HIGHHIGIHDHHHGGIHE<EHHEGEG=HIIHHHHHHGHHGCIHHHHIHIIHIIIHHIIIHFFIIIIHIHGCHHHIIGIIIIIHDIII
@HISEQ:711:H5NNWBCX2:2:1101:5713:18652:ATCTCGTA
TTAAGTTCAGCGGGTAGTCTTACTTGATTTGAGATCGAGTTTAACAAGAATCGTTGCCGACCCTTGTGAAATCCTGCATCAGTCAGCCAATACGGTCAAACTCCCTTTATGTTAGCTGCAGCAAAAGTAATAATCCGTTTGACGGGACTAAATGAATATGCTTTTAGCTCAGGAGAATGTCCAGCTGCACCTGCATTTCAAGCAACCCGCCACCGATCTCAAAAAGATTGGTGTTGGGATTGCTCAAGTCCAAAGCTTTTCGATTAAAAAATCCAAAAGCTTTGAGGTGTTTACTGATACTCAAACAAGCATGCTCTTCGGAATACCAAAGAGCGCAATATGCGTTCAAAGATTCGATGATTCACTGAATTCTGCAATTCACATTACGTATCGCATTTC
+
IIIIHEHFEHGHIHHDHHEHGECEEEFHGHGHHGHHGIIHHFEHIIIIGH?EEEHH=EDDDHIHHHIHEHHHHIIHHEHGHHIHIIHH?HHEEEC<<EEHCFHEHHEGE?FHH<1CECGHHHFE0?GHH?HHHHIFHHIGDCEC?<ECFHFHHIHHIEH?E.CGHHH?C@CHHCEBHEHH?EEHEEGIHHHFHIIHHHHIIHHHEHDCEIHIHHHHE?GHHCCHFHAF--?EAB.?@?HHHHHHHEHHHC<@<//HDH@HG?F@@DHEHHGEHFHF0@E?EHGEFDDE?FHHHHHHHGIHHHGC1CEC?@?H?EHIHHHCFIIHEHEHCE@<C0?GHFED?=FIHEHIIHHE?EHCHEGCHEF?HHEEIHGCFIHHHEFIIIHHFEHHHECHEFHDDHH
@HISEQ:711:H5NNWBCX2:2:1101:9232:18588:ATCTCGTA
TTAAGTTCAGCGGGTATCCCTACCTGATCCGAGGTCAACCTTAGAAAGATTCTCCCTGAGGGGAGGCAGACCGTGTCCCGTAAACCCATGTGTCCGATACGTGTCCCGTGAAGAACTCAGTGTACCGGGGGTCCAACGAGGCCGCCGTCATTGTCTTTGGGAGGGGCAGGAGCCCCCGAGGGGGCCTCCACCAAACCGTCCAACACCAAGCCGAGGGCTTGAGGGGTGATAATGACGCTCGAACAGGCATGCCCTTCGGAATACCAAAGGGCGCAATGTGCGTTCAAAGATTCGATGACTCACTGGAATTCTGCAATTCGCATTACTTATCGCATTTC
+
IIIIIFHEHGFHHIIIIICEGHHHHHIIGGHEHIHIHIIIHIIIHHHIIIIHHHEHIICHHGGCHHIHGHHIIHHHIHIIIHCCFGHHHHHIIHHHIIHGIIIEEHHHHIIGHIIIIIIIHIIGHFIHIIIDIIIIIIIIIGHHIIIEHHGHIHIIHIIIIHIHIHHHHHHHIHFHHHHHHEGHGHHHIIIIIHHIIIIIIIIIIIIIHIIHIIHIIIIIHIIIIIIIIIIIIIIIHIHIIIIIIHIIIIIIIIIIIHHIIIHIIIIIIHIHHHIHHIHHEGIIIHIHHIIHHHIIIIIIIIIIIIIIIIIIIIIIHIIIIIHIIIIIHIIIIIIIHI
@HISEQ:711:H5NNWBCX2:2:1101:11885:18587:ATCTCGTA
TTAAGTTCAGCGGGTGGTCTTGTCTGATCTCAGGTCCAAGGTTTTGATTGGTTTTCCTGCTGTGGCAACAGGCGGAGCGCCCGGTGATATGGGAGACGACAGCCGATATGTGAGCGTGAGCCACCTACCATGCTGGCGCCCCGATCGAATGGGGTCCCGCCGCGAGCCCTGCGCTTCAGCCGACCCGCTCTTCCGAAAGGTGAGCGAGACGGCCACATCCGTCCAAACCGCTTCCAAAATGAAAGGGTGGGCGAGGGGGTGAGCGGACGCTGAGACAGGCATGCCCTTAGCCGAGGCCGTGGGCGCAATATGCGTTCAAAGATTCGATGATTCACGGAATTCTGCAATTCACACTACGTATCGCATTTC
+
IGHHIIIIIHIIHIIHHIHHIIIIIIGIIIIIIIIHIIIGHIIHFHIIIIIIIHGHIIIHHIIIIHHIFHHIGHHGIIIIHIHIHHHHHIII?EGFIHIIIIGIGIHHHHHHGIHIHHHIIHHHHIHHHFHHHIEEHHGD?EHHIIGHHHHHIIIHHIIIIHIHGHHGHHHIIIDHHHHHIDHIIIHH??EFHIHHHIHHHHHHHHDHDHIHHIHHIHDHG?HGHDHDHHHHGDGC8.HHHCGEHHECHHHCHHIHIIHDHEHDGHHIGHIHHEIIIIIIHIIIGIIIIHIHHDEHHDGIIIIIIIIIIIIIGIIIIHIHGHHHHHIHHIIGHGIIHGHGIIIIHHIHHHHHHHHEHIIIIIIIHIIHG
@HISEQ:711:H5NNWBCX2:2:1101:15994:18531:ATCTCGTA
TTAAGTTCAGCGGGTATCCCTACCTGATCCGAGGTCAACCTGAAAAAAATTGGGGGTTGCTGGCGAGCACACGACCGGACCTCCAGAGCGAGAAGAATTACTACGCTCGGAGCCGGACGGCACCGCCACTGACTTTAGGGCCCGCCGGGGCGGCGGGGCCCAACACCAAGCTGAGCTTGAGGGTTGTAATGACGCTCGGACAGGCATGCCCCCCGGAATACCAGGGGGCGCAATGTGCGTTCAAAGATTCGATGATTCACTGAATTCTGCAATTCACATTACTTATCGCATTTC
+
IHIHGHHIIIIIIIHIIHHHHFEHHGHHIIIGHGHCCFHGHHIHHHHDHFGDECDC?EDHHH?EH/CCEGHHHCHGHIIGGHHHHE1GHHHDCHHEHHHHEHHHHHCHHHHHHFHCDCHHICFHHIGHIHIIIIHHIIHCHHHHHEEHEHEDHHHHIFHHHHHIHHIHHHIIFHHIHHHFHHHHHIHHEBIIIHHHECCFHIGIIHHIDHEGDHHHHHIIHIHHHHHHGHIIIIHHIIHHHHHIHHGIHHHHHIHHIHFCHGDEGIIIGHHHIGIIIHHHIHFHHGIIIHHHDG
@HISEQ:711:H5NNWBCX2:2:1101:1690:18761:ATCTCGTA
TTAAGTTCAGCGGGTAGTCTTACTTGATTTGAGATCGAGTTTAACAAGGGTTTTTGAAGACTCTTGTGAAAATCCTGCATCAGTCAGCCAAAATGGTCAAACTCCCTTTATGTTAGCTGCAGCAAAAGTAATAATCCGTTTGACGGGACTAAATGAATATGCTTTTAGCTCAGGAGAAAGTCCAGCTGCACCTGCATTTCAAGCAACCCGCCTCCAATCTCAAGAGATTAGTGTTGGGATTGCTCAAGTCCAAAGTCTTTCTTCAAAAAAAGAAAAAAGGCTTTGAGGTGTTTACTGATACTCAAACAAGCATGCTCTTCGGAATACCAAAGAGCGCAATATGCGTTCAAAGATTCGATGATTCACTGAATTCTGCAATTCACATTACGTATCGCATTTC
+
HIIHIHHHHIIIIIIIGHHFHHHIIHEHIIEHHHIIIHI@GGHIIIIIIIHIGIIIIIIHIIIIIGHHICFHIIIIIIHIIIIIIIIIHIGHIHFFHHHIEHIGIIEHIIGFHHHHIHEHIIIIIHFHEHFGHIIIIIIIGEHHICCHHHIIHHHFHIIGEHHEHIIGGFHIIC?GCFGHHHHHEFGHHHHIGCFHIFIHHHHDHHFCECE@BHHHH?F.HIHHHHF8.F8B-?HEF.G.EEGHGIHHG?HHC@CEGF?GHHGEE?/HHHHFHGFHEHEHHHHHIHGHHFGGHF@HHCFCE1HHIIIIIHHHHHIHHIHIHGIIIHGIIHGCIIHHHIIIIIHIHHHIHHHHIIIHHGIHGDGHGGHHHIIGIIHIIIIIIIHGIHFE?EEFHIHFGIII
@HISEQ:711:H5NNWBCX2:2:1101:4535:18877:ATCTCGTA
TTAAGTTCAGCGGGTATCCCTACCTGATCCGAGGTCAACCTGAAAAAAATTGGGGGTTGCTGGCGAGCACACGACCGGACCTCCAGAGCGAGAAGAATTACTACGATCGGAGCCGGACGGCACCGCCACTGACTTTAGGGCCCGCCGGGGCGGCGGGGCCCAACACCAAGCTGAGCTTGAGGGTTGTAATGACGCTCGGACAGGCATGCCCCCCGGAATACCAGGGGGCGCAATGTGCGTTCAAAGATTCGATGATTCACTGAATTCTGCAATTCACATTACTTATCGCATTTC
+
IIHIIHFIIIIIHIIIIIIIIHHHIIIHGGHHIGHIIIIHIHHHEHHHIIGHHEHDIIIHIIHIIHIIHHIIIIIIGIIHEHHIIHIIHHIHCHHIIEHIGGIIIIIIIIIIHIHIHHHHIICEHIIHHHHHHHHHHHHHIIHHHHIIIIHIIHHHHEIHIIHHHIIHHIHIIGHHGIIGIHIHEEHHHHIHIIIIHIHIIIIIIIGIIHHGIIHIIIIIIIIHHGHIIIGIIIHHHFHIIIGIHGIIIIIGIIIIIHGIIGIIIIIIIHGHIHIHIIHIIIIIGIIIIIHHII
@HISEQ:711:H5NNWBCX2:2:1101:9844:18855:ATCTCGTA
TTAAGTTCAGCGGGTATCCCTACCTGATCCGAGGTCAAACCATAGAAGAAGTGGTTGTTCGTCCGGCGGGCGGCGCCGCGCGCTCCGAAGCGGGTAGATTGACTACGCTGGGAGACGGGCACCGCTGCCTACGGGTTTCGGGCGCGTCCTGGCGGACGGCGCCCAATTCCAAGCGTGAGCTTGAGGTTTGAAATGACGCTCGAACAGGCATGCCCTTCGGAATACCAAAGGGCGCAATGTGCGTTCAAAGATTCGATGATTCACTGAATTCTGCAATTCACATTACTTATCGCATTTC
+
GIIHIIIIIHHIDCHHHHHIIIIIIEHHGGHIHHHHHHIHIGHIIHGHH<C<DEGEHHH1EHHHDHDHHIHGHIHHIIGIIIIHHHHGHHIFHIEHHHIHEHHHICHHIIHHHEHCH=EHH@E@EEHCHCHFHCHFGHGIIIHHIIHHHHHHHEGHHHDEHEHHEECGBGHGIHHHF?HHHHHHCFHHFHHGHIHCGHIIIHEHHIIHIHGIIIIHGIIHHFF@<1F@CGIIIHCFHHDCHGIHHGIHIIIIGGF<HHHEEIHHHHEHFHHHHHDGFGIIHHHEEHHDGHHFGHDHII
@HISEQ:711:H5NNWBCX2:2:1101:11053:18916:ATCTCGTA
TTAAGTTCAGCGGGTATCCCTACCTGATCCGAGGTCAACCTTAGAAATGGGGTTGTTTTACGGCGTAGCCTCCCGAACACCCTTTAGCGAATAGTTTCCACAACGCTTAGGGGACAGAAGACCCAGCCGGACGATTTGAGGCACGCGGCGGACCGCGTTGCCCAATACCAAGCGAGGCTTGAGTGGTGAAATGACGCTCGAACAGGCATGCCCCCCGGAATACCAGGGGGCGCAATGTGCGTTCAAAGATTCGATGATTCACTGAATTCTGCAATTCACATTACTTATCGCATTTC
+
IIIIIHIGHCHHGIHDGGHHE@HHI?@HIIIIIIIHIHIGHHGIIHIGHG@GHHE0@EHHHIGH?C<<<<1FFHE=DHDHHIIIHHEEEHGDEHFHIIHHHHIIIHHBEIHHIIEHHHHEHGGIIIHIIIIIIHHHEIIIHHHHHECHDHIHIEHHIHHHGEHIIHHHHHIIIIHIIHGIHFHHHIIIGHEFHHIHIIHGHHHIIHGHDHGHDIIGHHIIIHHIIIHHGIHHIIIIHHIIHIHEHHEGHHHIIHHIHHIHHHEGIHHIHIIIHGIFIIHIHIIIIHEC=HIGGIII
@HISEQ:711:H5NNWBCX2:2:1101:14724:18759:ATCTCGTA
TTAAGTTCAGCGGGTATCCCTACCTGATCCGAGGTCAACCTGAAAAAAATTGGGGGTTGATGGCAAGCACACGACCGGACCTCCAGAGCGAGAAGAATTACTACGCTCGGAGCCGGACGGCACCGCCACTGACTTTAGGGCCCGCCGGGGCGGCGGGGCCCAACACCAAGCTGAGCTTGAGGGTTGTAATGACGCTCGGACAGGCATGCCCCCCGGAATACCAGGGGGCGCAATGTGCGTTCAAAGATTCGATGATTCACTGAATTCTGCAATTCACATTACTTATCGCATTTC
+
HHHHIHIHHIIIGHIHHHIIIHHHGHHGFHHFHHH?HHHHHHHHIGHCDHIIIFHIIHIIIHIHHGHCEGHHIIIIGHHIIHIIIIIIIIHIHIIIIIHIHIHHHHIHIIIIIIHIIHIIIIIIIHHIIHHIIIHHHIIIIGIIHHHIIIIHHHIIHHHEIIIIIIIIIIIIIHIHHIIIIIIHHIHIIHIIIIIIIHHIIIIIIHIIIIIIIIIIHIIIIIGHIHIIIIGIHHEEIIHIIHIIHDHIGIIIHIIHHHIIIIIIIIHIIGIIIIIIIIIIIIIIHIIGIIHIII
@HISEQ:711:H5NNWBCX2:2:1101:1246:19193:ATCTCGTA
TTAAGTTCAGCGGGTATCCCTACCTGATCCGAGGTCAACCTGTAAAAAATAAAGGTTTCAGTCGGCAGAAGTCCTCTCCATTGACAGACGTTATTGAATAAATTCTACTACGCCTAAAGCCGGTGAGGCCTCGCCGAGGTCTTTAAGGCGCGCCCAACTAAGGACGACGCCCAATACCAAGCATAGCTTGAGTGGTGTAATGACGCTCGAACAGGCATGCCCCTCGGAATACCAAGGGGCGCAATGTGCGTTCAAAGATTCGATGATTCACTGAATTCTGCAATTCACATTACTTATCGCATTTC
+
HIGHHHHIH<FECEHHIIIIIIGHHFFHHHEHHI@FHIIHHHIHHHIHHHIHEHHHHHHGCGCHHDHHEHGHHIIIGIIIHHGGHIHGHHHGGHIIIHCGFHCFGHHGHIIIGIHIIHHFHIIIIIIIHIHIHIHHHHHHHHEHGEHEHDHHIIHEHHHHHHGHHHHDDHIIHIFHH/FHIIHCGHHHHGGHIIIIHHHFC@BHHEHHHEDGHHFHHDC<??<@D1?HHHIHFHGC/0GEF?@FHCC01@@HIHHFHHHIIHEHGIHHGCHEGD1GHHGCCGIHEHG@C?CC1@C1HECF?H<HI
@HISEQ:711:H5NNWBCX2:2:1101:2244:19099:ATCTCGTA
TTAAGTTCAGCGGGTCTTCCTGCCTGATTTGAGACCATGGTTCAAGTCAACCCCAAGAGGTTGCCTTTAATAGTTGAGTGCCGGACATACACCATCACACGTACTGGGTATTAGAGAAACCGAAGTCTCATACACATACTTTTCCGTTACTTGACAGTATCCAGCAGCAATAGTTTTAAAAGCACGCAGGGTTAGTGCGATGCCTCAAATCTCTCCTTCCCTAGGTATAAATACCCAAGGTTGGAGAATGAATACTATAGATTCTCAAACAGGCATACTCTGCCGAAACAGAGTGCAATGTGCGTTCAAAGATTCGATGATTCACGGAATTCTGCAATTCACATTACGTATCGCATTTC
+
IIFHIHHIHIIDDFHHFGHIIHH?HHDGHGHHGCHHHHHIFFCCFHHIGEHHIIGIHEHGIIHHIIIHHIHIIIIIHEHIEHIIGGIIHEHH?EHIIIGIHIIHHIHIHHIGHHIIIIIIIIHDHCEHHIIHHHIIGIHHHHHGHIHHIFEGHHHGHHHHHGHHIHHIHIIHIFHIIGHHGHHIHHHHHH?HHIIIIHEHIHGH@EGHIHHHHFIHHHIHF/CHGHIHHHHCGHFIHHHHHIHCHHHHIIIIIHHHH?IGIIHIHHHFEHHGHIHHFGIIIHIIIIIIHIHHHFD?HHGIIHHHIGIIHF@HHFGCEFEHFIIIIIIIIIHHHHIHHEDHHEHFHHHHHIIHGHHHIGI
@HISEQ:711:H5NNWBCX2:2:1101:4535:19185:ATCTCGTA
TTAAGTTCAGCGGGTAGCCCTACCTGATTTGAGGCCAGATCATGAATATGTGGGGTTATCAGCCACCCGAAAGGATGAAACGTATTACATCCAAGGTGCTTATGTTTTTAAGGCGAGCCTTTGGCAAGGCAACACCCAATACACCACCGCTCAGGCAAAAACCCAAGTGGGGTGAGGTTTCATGACACTCAAACAGGCATGCCCTTCGGAATACCAAAGGGCGCAAGGTGCGTTCAAAGATTCGATGATTCACTGAATTCTGCAATTCACATTACTTATCGCATTTC
+
EHHHHHC?GHFHHHIIIIIEHHGGGCGHHH?FEGEEECFHHH1C@CGHHHIH?EH/C1FHE1DGHIFGCD?E??1CCHGHHHHEFEHEHF@@IHIHHE@HFHHHGIHHHDHHDDHGGH?EHC?H@IHFHIHHIHHIHHHIHIIHIIIIIIIIIIIHHEE?GHHHIHHEHIHGIIIIIHIGIIHIHGEHHIIHIHGEHIIIIIHIIIHHHIIHHHHHHH?HDC1HHHD<DEIHHEGCHHGFIIHEIHEIHHEHHGGIIGIHHCECHHEHEFFHIHGE0IGIHHEDCDI
@HISEQ:711:H5NNWBCX2:2:1101:7825:19236:ATCTCGTA
TTAAGTTCAGCGGGTAGTCTTACTTGATTTGAGATCGAGTTTAACAAGAATCGTTGCCGACCCTTGTGAAATCCTGCATCAGTCAGCCAATACGGTCAAACTCCCTTTATGTTAGCTGCAGCAAAAGTAATAATCCGTTTGACGGGACTAAATGAATATGCTTTTAGCTCAGGAGAATGTCCAGCTGCACCTGCATTTCAAGCAACCCGCCACCGATCTCAAAAAGATTGGTGTTGGGATTGCTCAAGTCCAAAGCTTTTCGATTAAAAAATCCAAAGGCTTTGAGGTGTTTACTGATACTCAAACAAGCATGCTCTTCGGAATACCAAAGAGCGCAATATGCGTTCAAAGATTCGATGATTCACTGAATTCTGCAATTCACATTACGTATCGCATTTC
+
HGIGHEEHHHIHIGHHCGHHH?HHEGFCGHHHECEEEHIF@EHHEHHEHIHHCHEEGHHDHCHHHEHGHGHGFEHHIGHEEFHHHFHIEGHIHHE@EEH<1CG?GHHEHEHHHEHGH?FHHHHIIHHHHIEFFHFHGHHC<GEC<C=?GIGHGFHHIEE/=DGCHFHGFGHCEFHCGF?AHHHIIEF@HEFHCHHH@@A@FGHFHIIHIHGHEHDHH6-DEG@EB.HEHB--9F?GD..D9...HHHHHH@EF/C<-C?G@GHC@CHHCCG<<FCD@EHHCEEGHE??GEHEHEIHFC1EGHHGFIHHIIIHHHHHHG@GIHHFHEHCHHEDCHFFF@CHF=IFHHEHHFEHHFHCEHHEHHF1CIHHHHFG1HEGHHGC1EEGF1HHEE@=HHEIIII
@HISEQ:711:H5NNWBCX2:2:1101:8177:19170:ATCTCGTA
TTAAGTTCAGCGGGTAGTCCTACCTGATTTGAGGTCAAGCTTAAAAGTGTATGCCTCAATAGAGACAGTCTAAAAAGACCATTAAGAAGCTGAACACAGAAAGGTTAATCAGCAACAGCATAGATAGTATTATCAAACTGAAGCCAGTCCCTTTTACAAGAAGGTTCTGCTAATGCATTTAAGAGGAGCTGACTATATTTCTGCCGGCAAGCCTCCATAGTCCAAGCTTCAAAAAACAATAATTCTTTGAAGTTGAGAATTTAATGACACTCAAACAGGCATGCCCTTCGGAATACCAAAGGGCGCAAGGTGCGTTCAAAGATTCGATGATTCACTGAATTCTGCAATTCACATTACATATCGCATTTC
+
EEHGH?GHIFFCCDD<<<CHIHIIGHHIHIGIIEDFHIHHHGHIIIE1CFECGEFGHFHEHHGIIIII?FGHHFHIGGIICH?HCEHHFGHHHIGGH?GFHIIHEHEHIHIHIIIHIHHI?E?EHIEGHGHGICFHGECEGH0CGCF<<GEDFHHHF@FHFEGEHH@GEHHIGHIHHEHFHGHH?GEHHHIEGGHHBC9;GEEHHHCDHEHEHEHHHIHGC=GHHCG@CHHEHH?@HHHHG?GG@@HCHGHC?GHHCHHEGHHHCHHHEC<HH?HIIGIHHHIHIHHEEFCCGHHEHHHDCHIHIIHEIHHIHGHFGIIHHIHHHGHIGIIHHFEHE?FHIHIHFHIIIHHHFHHHFEHFFHH?FHHED
@HISEQ:711:H5NNWBCX2:2:1101:8990:19135:ATCTCGTA
TTAAGTTCAGCGGGTAGTCCTACCTGATTTGAGGCCAGATAATAAAAAAGTCATGTCTAGCAAGCTAGAACTTGTATTAGAAAGCGGACAAACGTCCCAGAAACTCGGCCAATCCGAAGATTGTCCTCAGCGAAATAACTTATTACGCCAAGTCAAACCAAGTCTCAAAGACAGATCCAGCTAATACTTTTAAGCTGAGCCGACTCTTTCGAGCGGCAAACAGCCAAATCCAAGCCAAGACAAGAGCACTAAACCCAAGTCAAGGTTGATATTTTCATGACACTCAAACAGGCATGCTCTTCGGAATACCAAAGAGCGCAAGGTGCGTTCAAAGATTCGATGATTCACTGAATTCTGCAATTCACATTACTTATCGCATTTC
+
HHIGIHHHIHGHHGHIIIFIHIIIHCDEHHHIHEGHHHGEHIGHHHHHHIIIIICGHHDFHFHIGIIIFHIHHHIHHIIHIGIHIGHHHDHGGHHHF@FHHIIIIHHIIIIIIIIIHIIGHHIIHHHIHIGHHIIHIIIIIIIIIHHHDHHIIGHIIIEHIHHIIHHIHIIHIIHIEEHHHHHHHHHGHGFHHGCHFHHGHHIHHHEHHGDHEHHHIEFHHHEEGIIIHIHHHGIIHFFHIIIIHGHHIIHIIIHHHHIIIIGIIHHHIIIIIIHIIIIIIIIIIHIIHEHHIHIIIIIIHHHHIIIHCEHIIHIIIGIIIIHHHIIIIIIHIIIIIIIIIHIIIIHIIIHIIIIIIIHHIHIIIIIIIIIIHEIIIIIIII
@HISEQ:711:H5NNWBCX2:2:1101:15681:19065:ATCTCGTA
TTAAGTTCAGCGGGTAGTCCTACCTGATTTGAGATCAAAAAGTCATGAATATTTGGGATTGGAAGGCAAACTCGCTTTTCACAGCCCATGGCATAGATGATTATCACACCAATAATAAAAGCTGTTCATGCAACTCTGCTAATATATTTCAGGAGAGCAGACTTCGATTGAAGCCTGCAGTCTCCCACAATCCAACCTTGATCACAGATGCAAAACAAGGTTGAGAATTTTCATGATACTCAAACAGGCATGCTCCTCGGAATACCAAGGAGCGCAAGGTGCGTTCAAAGATTCGATGATTCACTGAATTCTGCAATTCACATTACTTATCGCATTTC
+
HIIIIHIIIIIIEHHHHIIIIGHIIIHHHIIHGHHIIIIEFHHHHIHHIIGHCHHGHEHHHHIHEHHFHHHIIIIIIIIIIIIIIIIGHHHIIHHGHIIIIHIIIIHIIHIIIIIIIIIIIIIIIIIIHHHHEHIIIIIGIIIIIIHGIIIHHIGIIHGIIIIIIIHIIHHIIIIIIIIIIIIIHHHIIIHIIIIIIIIIIIIIHHHHHHIIHHHHHHHIHGIIHIHIHHIHCHHHIHHHF1?EHIGIIIIIHGHHIIHHIIHGIIIHHGIIDHHDGCDIHHHIHHIHIIIIIIIIIHFGHGHGIHIIIIHIIIIHH?IIHIHIIHIHIGIGIIIIGI
@HISEQ:711:H5NNWBCX2:2:1101:17183:19063:ATCTCGTA
TTAAGTTCAGCGGGTAGCCCTACCTGATTTCAGATCAAAATTTGAATGAGTTTTCTGTATTATCAAGACTGACTCCTGGAGCAAATGTTAGCCAAAGATTTGACAATGAATGCCAAAACTATTAGGACAAACTGCTGTATTAGGTGACAGCCAAGAACTACATTTTAGAAGGGCCAACCATGACAGTCGGCGCATTCCAATTCCACGCCATAAACCCAAAGGTTAGGTGTGAGAGTGCTCATGATACTGAAACAGGCATACTCCTCGGAATACCAAGGAGTGCAATGTGCGTTCAAAGATTCGATGATTCACTGAATTCTGCAATTCACATTACGTATCGCATTTC
+
1CG@HFEE1FFHCHIHHEHHIH?CEHCHCF?HHCHFHIEGHHIFCH?HEHEEHI?HHE@EHHEDGHIIIHFEHHCHHIIGFHGHD?@GHHIIIIIFH?HHIHIH?DG?GHHGCCC?CG@GCH?1GH11D@@GEHHCHCGGEGHEEHGGAEHHFEHIF@HC<CFHHHCEFGFCFHHIIIHHHGH?HIHHHHHHHHFHHHEFEHEC/HEH@FGEHHHIE<0HH?EIFCFIHIHGE?HFEEEIHHGF@F1EHFFHIHGHECGCEHHHHHEEIIHEGF1HHCIIIIIHHDDEDFGGD1CHHHIIHHHEFEHHEG@IHHHGIIIHHEHHEGIHH@EHIIHIHHIGIHIHIH
@HISEQ:711:H5NNWBCX2:2:1101:19539:19085:ATCTCGTA
TTAAGTTCAGCGGGTATTCCTACCTGATCCGAGGTCAACCTTTCAGAAGTGGGGGGTTTAACGGCGTGGCCGCGCTGCTTTCCAGTGCGAGGTGTGCTACTACGCAGAGGAAGCTACAGCGAGACCGCCACTAGATTTCGGGGACGGCGCGCCGCGAGGGCACGCCGATCCCCAACACCAAGCCCGGGGGCTTGAGGGTTGAAATGACGCTCGAACAGGCATGCCCGCCAGAATACTGGCGGGCGCAATGTGCGTTCAAAGATTCGATGATTCACTGAATTCTGCAATTCACATTACTTATCGCATTTC
+
EHHIHHIF?FHHIHHDHHHIIIIIHIIIFIECDHIIIIHGHHIIHHIIIFHGEHHIHHHHHHHIIIHDCHH<EHHIHHE1DDDHHHII/DEHCFGHCGHHCHEHHGHGHGFIF?GCHHHHDHIIG?HIIGIGHG@GHIIHIHHC<HHHHIHHHHHHGHHGHHHHCH?HCHGHICHHIHHEHHIHIGHEHIIIHIFHHHGIGFIIIIHIHEEIHHHHIHIHHHIIHIHFHHEIHGIIHDDHCHGIHGIIIHFGHIIIIIIIIIIIHGIHHFIIIIIIIIHHCHFHHG?HHHHHHEHHFHGGIHHHHDGII
@HISEQ:711:H5NNWBCX2:2:1101:5983:19431:ATCTCGTA
TTAAGTTCAGCGGGTATTCCTACCTGATCCGAGGTCAACCTTTCAGAAGTGGGGGGTTTTACGGCGTGGCCACGCTGTTTCCCAGTGCGAGGTGTGCTACTACGCAGAGGAAGCTACAGCGGGACCGCCACTATATTTGGGAGACGGCGCGCCCCGGGGGGCTCGCCGATCTCCAACACCAAGCCCGGGGGCTTGAGGGTTGAAATGACGCTCGGACAGGCATGCCCGCCAGAATACTGGCGGGCGCAATGTGCGTTCAAAGATTCGATGATTCACTGAATTCTGCAATTCACATTACGTATCGCATTTC
+
IIHIIHIHIGHIHIHIHIGIHCFEE?FHHIH0EHHIIIIHIIIHIEEGG1DGEHHIHIIIIGIGIGHIHGHIHIHHIIHGHIIHHIIIIEDHDGHEHHHHFHIIIIIDEHHHIIIHH?HHHIIIHIIGHHEHHIHHFGFEHIIHHIGIHGHHDHIHHDHGHCHIHHHHH?GHIHBAHFHHAGIHHHHEHFHIHIHIIGHHHEF9F/HHIIIIHHIIHGHHHIIIHDHFHEEHEIIIIIIHFCHIHFIIIHDFGHIIHHIHFGHHEIIHHGIFHEGGHGDFIHIIIHIGIGIIIHIIIIHHHHHG?HIIIH
@HISEQ:711:H5NNWBCX2:2:1101:6214:19341:ATCTCGTA
TTAAGTTCAGCGGGTAGTCTTACTTGATTTGAGATCGAGTTTAACAAGAATCGTTGCCGACCCTTGTGAAATCCTGCATCAGTCAGCCAATACGGTCAAACTCCCTTTATGTTAGCTGCAGCAAAAGTAATAATCCGTTTGACGGGACTAAATGAATATGCTTTTAGCTCAGGAGAATGTCCAGCTGCACCTGCATTTCAAGCAACCCGCCACCGATCTCAAAAAGATTGGTGTTGGGATTGCTCAAGTCCAAAGCTTTTCGATTAAAAAATCCAAAGGCTTTGAGGTGTTTACTGATACTCAAACAAGCATGCTCTTCGGAATACCAAAGAGCGCAATATGCGTTCAAAGATTCGATGATTCACTGAATTCTGCAATTCACATTACGTATCGCATTTC
+
FIIIIHIIIIIIIIIIIIIIIIHIHIIIIIGIHHHHHIHDGHHIHHIHIIIIIIIIIIIIIIHIIHHIDHIIHIIIIHIIIHIIHHIIHEHIIHH<DEGHHHIIIIGCHIIIIHIIIIIIIGHEIIIEGCEGGHHHHIHHIGHIIIIIIIHHIECGHHHIIIHGH?:@FEHIIIGCHHFFBHHIEGB?E@8EBGFH?GFHFH.B.8;-5?EHHHHDH###B96B.HHB-869-.:..F.C;..IHEHF:/</<<//HEFC/CGD/CD/IIIHCC<0D0<0C0<CF=HHEHC1<111@HFEFHECG@C<<FC<1CEDHGCGGFHHHCFCG<EFHHHEHHED/D1D@@FHIIIIHHHHEFHHEFHHFCGHGGIHHG?HHGEGFC@EF<EHH@@IHHHCHDH
@HISEQ:711:H5NNWBCX2:2:1101:8218:19376:ATCTCGTA
TTAAGTTCAGCGGGTATCCCTACCTAATCCGAGGTCAATCATTAAAAAATGGGGGGGTTTTGACGAGTATCCACCAGGACCCTATAGCGATGAAATTACTACGCTTAGAGCCTGACAGCACTGCCACTGATTTTAGAGGGTGCCTTTACAGCAGGCCTCAACACCAAGCCGAAGCTTGAGGGGTGATAATGACGCTCGAATAGGCATGCCCCTCGGAATACCAAGGGGCGCAATGTGCGTTCAAAGATTCGATGATTCACGGAATTCTGCAATTCACACTACGTATCGCATTTC
+
HHGHIHHHHCHHHHIIICFHHGGHIGHIG?CEDHHHHIIIGIIGCHHCHHHGHEDHCEH@?GHHHHGIHHHDGHEHHH@EGHGFHIHIIHIHGHHIHIIHHIEHHHHHHHIHIIHHHHHIIHHF8IHHGAHGHIIIIHEIHIIIIIHIIHHHHHHHFHIIIHEIIIIIIGIHIIIGHIHGEHHHIHHIIIIIHHHDHHGHIIIHIIIIHIHHHGHIIIHHGHGHIIHHIIHIIHHHHIHIHIGGIGHGHIHFIIHHIHIHHGIIIIIHHGIHIIHIHEF@HHHHHIHGIGGIIH
@HISEQ:711:H5NNWBCX2:2:1101:11140:19499:ATCTCGTA
TTAAGTTCAGCGGGTGGTCTTGTCTGATCTCAGGTCCAAGGTTTTGATTGGTTTTCCTGCTGTGGCAACAGGCGGAGCGCCCGGTGATATGGGAGACGACAGCCGATATGTGAGCGTGAGCCACCTACCATGCTGGCGCCCCGATCGAATGGGGTCCCGCCGCGAGCCCTGCGCTTCAGCCGACCCGCTCTTCCGAAAGGTGAGCGAGACGGCCACATCCGTCCAAACCGCTTCCAAAATGAAAGGGTGGGCGAGGGGGTGAGCGGACGCTGAGACAGGCATGCCCTTAGCCGAGGCCGTGGGCGCAATATGCGTTCAAAGATTCGATGATTCACGGAATTCTGCAATTCACATTACGTATCGCATTTC
+
IIIIIIIIIIIIIIIIHHIIIIIIIIIIIIIIIIIHIIIIGGHIIIIIIIIFHIIIIIIIIIIIGIIIGHIIIIIHIIIIIIIIIIHIIIIIIHIFHIHIIIIHIIIIHIIIGIIIHHIIHIIIIIGHIIIHCHHIIHIIHIII<HHHIIHHIIIIHHIIIIIHHIHIGIHIEHGHIEGIIHGIIIHGHGHHHGHGEHHGFGEHEHEHHHIGHHGEE6HIHCHIIHEHHHFG@HHEHHGHG?EEIHFIHHHHIHIHHHFCHEDHHHHCHGIIHHEHEHIIIIIHHEHIHIHCGEHDCHHHCIHEIHHIIIIHIIIIIIIIIIIHIHIIIIHIIIIIHHIIIIIIIHIIGGIIIIIIIIIIIIIHIIIII
@HISEQ:711:H5NNWBCX2:2:1101:14926:19470:ATCTCGTA
TTAAGTTCAGCGGGTATTCCTACCTGATCCGAGGTCAACATTCAGAAAATTGGGGGGTTTAACGGCCGGATCCCGCCATCACGTCCTAAGCGAGGTGTTTCTACTACGCTCGGAGTTATAGCGAGCCCGCCACTAATTTTCAAGGCCTACAGGTAACTGTAGGGCCCCAACACCAAGCAGTGCTTGAGGGTTGAAATGACGCTCGAACAGGCATGCCCGCTAGAATACTAGCGGGCGCAATGTGCGTTCAAAGATTCGATGATTCACTGAATTCTGCAATTCACATTACTTATCGCATTTC
+
HHHFFEEFGHHHGDHIIGHFHIHIHHDHEEF<FH@GFFHHIHEHFHHHFHHHHHDHIHIIHHIE<EH<<HHHHHHIIIIIIHHDGHIGCHHHHHIIIIIIIIGGHIHDHHHIHDHEGHGHHHHHHHIIGGHHIHHFHIIIIIIIIHHHIIIGIHIIIIIHHHHHFCEHHHHHHFHFHHHHHHGHEIIIIHHHHIGIIIIIHIHHHHIHIHFIHHHDIIHIIIIIHGIHHHCHEGIIHIHHCCFGHHIIHIIHHHIIIIIIHHIHHIIIIHIIHIHGHEGIHHHIIHIIIIHHIHIGIIIII
@HISEQ:711:H5NNWBCX2:2:1101:17483:19428:ATCTCGTA
TTAAGTTCAGCGGGTATCCCTACCTGATCCGAGGTCAACCACAGAAGGGGGGGTTGCTGGCAGGCCGCCGCCGGGCACCGGAGCGAGAGTCGTACTGCGCTCGGGGCCGGGCGGCGCCGCCACTGCCTTTGGGGCCGGCCGCGCGGGCCGCGCCCAACACCAAGCCGGGGCTTGAGGGGTTGAAATGACGCTCGGACAGGCATGCCCCGCGGGATGCCACGGGGCGCAATGTGCGTTCAAAGATTCGATGACTCACTGAATTCTGCAATTCGCATTACTTATCGCATTTC
+
IHIIIIGHIHIIGIHIIIIIIIIHIIHIIIIIHIIIIIIIIIIIGHIIIHIGHHIHHIHHIIHIIHIHHDHHHHHHHIHIHHHDHHGEDEHHIIIIHEHHGHHHHDCHHHIC?HHIIHIIIADHHHIIIGIHIHHHHHGHIGHDHIIIIIHIHHIHIHCHHHHHHHIIIIHAEIIIIHIIHIHEHIIHIIIIIIGIIIHHIIHEC@HHIIIHIHHIHHHHHHFHIIIIHECHGHIIIHIGHFIIIHIIHGEHHIIIIIHIHIIIIHIIIIIHIHIHIIIIIIIIIIIIII
@HISEQ:711:H5NNWBCX2:2:1101:20096:19354:ATCTCGTA
TTAAGTTCAGCGGGTATCCCTACCTGATCCGAGGTCAACCTGAAAAAAATTGGGGGTTGCTGGCGAGCACACGACCGGACCTCCAGAGCGAGAAGAATTACTACGCTCGGAGCCGGACGGCACCGCCACTGACTTTAGGGCCCGCCGGGGCGGCGGGGCCCAACACCAAGCTGAGCTTGAGGGTTGTAATGACGCTCGGACAGGCATGCCCCCCGGAATACCAGGGGGCGCAATGTGCGTTCAAAGATTCGATGATTCACTGAATTCTGCAATTCACATTACTTATCGCATTTC
+
IIHIIIIIHHIIIHIIHIIIIHIIIHIIIIIIIIHIGIIIHIFIIIIGHIGGHHIIHHIHIIHGIIIGHIHIIGIIIIIIIIIIIHGHHIIIHHIHIGHIGIIIIIIIHDHIICHECHHIIIIHEHIIIGIGIIIIIIIGGHHIHIIIHHHHIIHHHIIIHHHHHHIHIIHHHGIIGIIIHIIHHHHIIIHIIIIHIIHHHIIHIIIIHGHHIIHHHIIIIIIHHHIIIIHIIHHHIHFIHIIIIHIIIIIHIIIIGIIIIIIHIIIHIIHIIIIIIIIHHIIIIHIIIIHHHH
@HISEQ:711:H5NNWBCX2:2:1101:20400:19468:ATCTCGTA
TTAAGTTCAGCGGGTCTTCCTACCTGATCCGAGGTCAACCTTGGGTAAATAAGGCTTTTTAACGGCCGGAACCCGCAGCACGCCCTGAGCGAGATGTATTACTACGCTCGGAGTGACTAGCGAGCCCGCCACTGGTTTTCAGGGCCTGCGGCAGCCGCAGGTCCCCAACACAAGCCGGGGGCTTGATGGTTGAAATGACGCTCGAACAGGCATGCCCGCCAGAATACTGGCGGGCGCAATGTGCGTTCAAAGATTCGATGATTCACTGAATTCTGCAATTCACATTACTTATCGCATTTC
+
GIIHIIHGHIIIDHHCHHIIIIIHIIIIIHHHGHHHHGHGHEHIHHIFHIGIIGIHHIHHIIIIDHIIC<HHHIIIIHIIIHIIIIHHIIIHGCGEGHGGHHGHIII?GHHHIIIHIHHHHHHIIIIIIEHHGEHEHIHHHHIIGIIHIIHHIIIIHH?EC=HFHIIHIHHH@HHHIIHHGHHGHFHHHIHFIHFHIHHIHGIIIHIIIHHHHHHHIIIHIIIIHIHHHDHHHIIIIIIHHEGHHGIIHECIGHIIHGIHIHIIHHHHIIIHIHHGIHGIIIHGEHHHIHIIIHIIIIIH
@HISEQ:711:H5NNWBCX2:2:1101:21213:19373:ATCTCGTA
TTAAGTTCAGCGGGTAGTCTTACTTGATTTGAGATCGAGTTTAACAAGGGTTTTTGAAGACTCTTGTGAAAATCCTGCATCAGTCAGCCAAAATGGTCAAACTCCCTTTATGTTAGCTGCAGCAAAAGTAATAATCCGTTTGACGGGACTAAATGAATATGCTTTTAGCTCAGGAGAAAGTCCAGCTGCACCTGCATTTCAAGCAACCCGCCTCCAATCTCAAGAGATTAGTGTTGGGATTGCTCAAGTCCAAAGTCTTTCTTCAAAAAAAGAAAAAAGGCTTTGAGGTGTTTACTGATACTCAAACAAGCATGCTCTTCGGAATACCAAAGAGCGCAATATGCGTTCAAAGATTCGATGATTCACTGAATTCTGCAATTCACATTACGTATCGCATTTC
+
EEHIIHC?FG?EHIDDH<DGGHEEHIEEHHIIIHHHIII<EHHHHHHHII1DCEEHCEEEHHHICH?GFGEFEHEGHHHFFGHHEHH@HHHHHHFHCFGGEH<FDH<<@GHHHIHIIIIGIIGH?HEG00@F?G0CEECF0CCFHHCG/DFFH<F@E?D/D@@?@CEH...8@CGHH8FH@@####?HIHHFE?---EEG88->87H>7-GHEBB?GCF?B.GGEHHG?C---86.GHF@?CHEF@?F.HG:.@E?HEEEG?/C-C?CEHHEGHFHHHHEHHIHFIHEHGIHHEHGD111D1IH@GFEIHHHEIFHHEIHHIIHFHIHIHHDDHHD??E=CHHHHHHIHGE=IHCGG?EHFHFGCIHHCCHHHHIHHHHEGCGIHHCGHECEECHHGIII
@HISEQ:711:H5NNWBCX2:2:1101:1581:19509:ATCTCGTA
TTAAGTTCAGCGGGTATCCCTACCTGATCCGAGGTCAACCTTGAGAAAGTTGGGGTTGCTGGCGAGCACGCACCCGGGTCTCCAGAAGCGAGAGTGTTACTACGCTTGAAGCCGGATGGCACCGCCACTGACTTTGAGGCCCGCCGGAACCGGCGAGGCCCAATACCAAGCTGAGCTTGAGGGTTGTAATGACGCTCGAACAGGCATGCCCCCCGGAATACCAGAGGGCGCAATGTGCGTTCAAAGATTCGATGATTCACTGAATTCTGCAATTCACATTACATATCGCAATTC
+
FHHIIIHHHHHHIGIDHIIIIHHIHEFECCEGHIIHE@HHHFH?FG1CCG@EHHGEHICCGECCHDHHFHHDHHHHIHIIFHIIHHEHHDHHHH@CG@GFFHHIDCHHFIHH?HHDHHHIHHCGEG@EEGHHF0FFFHIIEDHHECDHHHIHHGEHHHHGHHHHHHGHFFHHHHFFGHGHHHHHFHD?F/IHHIHIIHHGHFDFCHEDGFHIIHHDCHEF?FEF<CEHHHEF1EHCHGC@1HIHGFHGHHHEHGIIHHF@F<<1HIHHIHF@F@ECEEHHHG?=HCIIHFHHDH
@HISEQ:711:H5NNWBCX2:2:1101:7665:19656:ATCTCGTA
TTAAGTTCAGCGGGTATTCCTACCTGATCCGAGGTCAACCTTTCAGAAGTGGGGGGTTTAACGGCGTGGCCACGCTGTTTTCCAGTGCGAGGTGTGCTACTACGCAGAGGAAGCTACAGCGAGACCGCCACTATATTTGGGAGCCGGCGCGCCCCGGGGGGCACGCCGATCTCCAACACCAAGCCCGGGGGCTTGAGGGTTGAAATGACGCTCGAACAGGCATGCCCGCCAGAATACTGGCGGGCGCAATGTGCGTTCAAAGATTCGATGATTCACTGAATTCTGCAATTCACATTACTTATCGCATTTC
+
HGIIHHIIIIIIHHHHIHHIIGHIIHHHIIHFHHGHHHHHHHGHHHHHIEHIIIIIHHIHHGGHI<FHHHIIIIIIIIHHGHIIIIIGHFHHIIIIIIIIGIIIIIGGHGEHHIIIIIHHIGHHHIHGHIIIFHIIHHDDFHHHHICHHHIIGHHHHHHFHEDHHHIHIFHFHIHIIIHHG@IHHHHHHEHHFDFGHIHHHHHFHHHFEFHHGIFFHGECGHHDIIIIIIIIIGHHGHFCE<IIHH?FHF<CCHHHF1HHHHHHIGHHIHIIIHIHHHHHHHGHCHHHIGIIIIGHIIHDHGHHHHIHGI
@HISEQ:711:H5NNWBCX2:2:1101:12568:19547:ATCTCGTA
TTAAGTTCAGCGGGTGGTCTTGTCTGATCTCAGGTCCAAGGTTTTGATTGGTTTTCCTGCTGTGGCAACAGGCGGAGCGCCCGGTGATATGGGAGACGACAGCCGATATGTGAGCGTGAGCCACCTACCATGCTGGCGCCCCGATCGAATGGGGTCCCGCCGCGAGCCCTGCGCTTCAGCCGACCCGCTCTTCCGAAAGGTGAGCGAGACGGCCACATCCGTCCAAACCGCTTTCAAAATGAAAGGGTGGGCGAGGGGGTGAGCGGACGCTGAGACAGGCATGCCCTTAGCCGAGGCCGTGGGCGCAATATGCGTTCAAAGATTCGATGATTCACGGAATTCTGCAATTCACACTACGTATCGCATTTC
+
GIIIGHHIEEHIIDHH<EHIHHHIIHIHIG?GHHHHIIECHE1FHHDHHHH@GHHIHH1GGH1<DD1@C1FHHHIIIIIGIIH<CEECE?F?@HHGIHFHIIIGC/EDHIH@HEHDHHGHH?EH@HHHHIIHHHHGHIIHHI<DDHGHIIGHFC?GGH><D?EHCHDHH??F?FC.IHEDH>6EHHIHHDE8FEEB.HHFB@EEGFHEHHFEHHCHEHHHHHEEG?.IHHE@HEF8.H?GC?GGHIIFHHCCIHIIIIHDHHIIIIHHHFGIHIHHHIHHIIHHHHHHHIHHHHIGHFFIHHHEG<1EHIIIIIIHHHHGIHIIIIH?EGIIHHHHEIHGIHIIHHIIIIIIHHHGIHIIIIGIHHDHH
@HISEQ:711:H5NNWBCX2:2:1101:14072:19715:ATCTCGTA
TTAAGTTCAGCGGGTATCCCTACCTGATCCGAGGTCAACCTGTAAAAAATTTGGGGGTTGTTGGCAAGCAACCTACCGGACCCAGACGCGAGGAGTATTACTACGCGTAGAGCCGACAGGCACCGCCACTGACTTTAGAGGCCGTGGAACCGCGCACCCCAATACCAAGCGAGAGCTTGAGTGGTTATAATGACGCTCGAACAGGCATGCCCTTCGGAATACCAAAGGGCGCAATGTGCGTTCAAAGATTCGATGATTCACTGAATTCTGCAATTCACATTACTTATCGCATTTC
+
IIIIIIIGIHIGHIIHIIIIIHHIIIEHHIGEHIIIIIIGIHHFHFHEHIGGGGHIHHHIHHIHIIHHFHHIHHIHHCHDHHHIIIIGHHGHHIIIHIHHIIHIHIIIIHHHIHIGIIGGIIIHHIIIIIIHIIHHHIHIHHIIIIIIIIIHIIHIIIIIIHHHHIIIIIIIHIGHGIIIIIIIIIIIHIIHHIIHGIIHIIIIIHIIHGHIIIIHIIIIIIIIHIHIIIHEHHCCCIGHIIIHIHIHHIGIIIIIIIIHIIGIIIGIIGHHIIIHIIHIIIIIIIIIIIIIIIH
@HISEQ:711:H5NNWBCX2:2:1101:17851:19597:ATCTCGTA
TTAAGTTCAGCGGGTATCCCTACCTGATCCGAGGTCAACCTGAAAAAAATTGGGGGTTGCTGGCAAGCACACGACCGGACCTCCAGAGCGAGAAGAATTACTACGCTCGGAGCCGGACGGCACCGCCACTGACTTTAGGGCCCGCCGGGGCGGCGGGGCCCAACACCAAGCTGAGCTTGAGGGTTGTAATGACGCTCGGACAGGCATGCCCCCCGGAATACCAGGGGGCGCAATGTGCGTTCAAAGATTCGATGATTCACTGAATTCTGCAATTCACATTACTTATCGCATTTC
+
IIFIIIIIIIIIIIIIIIIFHHIHIIIHIIIGIIIHIHIEEHHIIIHHIIIIIIHIIHIIIIIIGHIIHIIIHHIIIHIIGIIIGHHHHIIIIIIHIIHIIIIIIHIIHGHIIIIHIIIIIHIHHIHHHIIIHGHHIIIHHIHIHHIIIIIIIEIIIIIHIIHIHHHIIIIIIHGIGIIIIHIIIIIHHHHHIIIIIHIIGHIIIIIIIIIIIIIIIIIIIIIIIHIIIIIIIGIIIGIIIIHIGIIIIHGIIIIIIHEIHIHIIIIIIIIIIIIIIIIIIIIHIHHIIIIIII
@HISEQ:711:H5NNWBCX2:2:1101:19536:19653:ATCTCGTA
TTAAGTTCAGCGGGTGGTCTTGTCTGATCTCAGGTCCAAGGTTTTGATTGGTTTTTCCTGCTGTGGCAGCAGGCGGAGCGCCCGGTGATATGGGAGACGACAGCCAGTATGTGAGCGTGAGCCACCTACCATGCTGGCGCCCCGATCGAATGGGGTCCCGCCGCGAGCCCTGCGCTTCAGCCGACCCGCTCTTCCTCGATTAAAAGGTGAGCGAGACGGCCACATCCGTCCAAACCGCTTTCAACCAGGAAAGGGTGGGCGAGGGGGTGAGCGGACGCTGAGACAGGCATGCCCTTAGCCGAGGCCGTGGGCGCAATATGCGTTCAAAGATTCGATGATTCACGGAATTCTGCAATTCACACTACGTATCGCATTTC
+
HIHEFFHD@EHIGHGHDEHHHHHGHHECEDCHHGHEGEHIGDGHHHHHEECGHHHIHEHFHHEH@HCDEE1@CHCHHHHHCCCFHHDCGHHHGFHHCHH<??HHHHEFC@?EFCHFHIIHHIIGIHHHHEHIHIHHI=CEHHIH<DHHC@HEHEEF=DEC<DHHICDEHGECHIHH@BG?GE<CHHHCDDHH?HHHHH.7;A.FCHHCHHEHHHGIHEBACHE.EE?EFA-E7.D?HHHFAA.:?EEHHHHCHE.8HDDDHHIHHGHCDCCCC0ED@E1FE?HHHIIHIIIHHIHHECGFHHEGCHHHDCCG?@EDDIHH?HHEGHHCGHCHFIGGIHHHE<CHFCHFHFHGGIIIIHIHHHGFHCCEHHHEHHIHH
@HISEQ:711:H5NNWBCX2:2:1101:1370:19886:ATCTCGTA
TTAAGTTCAGCGGGTAGTCTTACTTGATTTGAGATCGAGTTTTACAAGAATCGTTGCCGACCCTTGTGAAATCCTGCATCAGTCAGCCAATACGGTCAAACTCCCTTTATGTTAGCTGCAGCAAAAGTAATAATCCGTTTGACGGGACTAAATAAATATGCTTTTAGCTCAGGAGAATGTCCAGCTGCACCTGCATTTCAAGCAACCCTCCACCGATCGTAAAGACTGGTGTTGGGATTGCTCAAGTCCAAAGCCATTCAAAACAAATTGAAGTCTTTGAGGTGTTTACTGATACTCAAACAAGCATGCTCTTCGGAATACCAAAGAGCGCAATATGCGTTCAAAGATTCGATGATTCACTGAATTCTGCAATTCACATTACTTATCGCATTTC
+
IIHIIF?DHHFEHHIIIIIIIEHHIHGHIIIHHC@C1CEHIIIIHIHHHCEEHGGHEHHEHCCH@EHFHHIHHIHHIIHCGHFFHI1DGHHEE?HE=GHIIEHCHIEHHHIE@HCEHIH?GHHHIHGEHFCGHHHHCGHCGF0EHD@/C?GE?H@ECH?@/88:FCH?@HHHHHEAEH?@@.GBFHEHHHFEECHGHHHHGH>AABEAAHCEGHHDB@.@@:..IHE.@@CEHEFEHEIIIHHHCF?GF@DD/HE?HIHHCGIHHIIIGIIHHHECDCHGCEEIHIHIIHHF?HHHIHHHFEHFHIHHHHIHHGC<IHIHFHEHHCHEHHIIIIHHCDHIIIHGH=IHHIIIIIIGIIIIHHHIIHHHHIIGIHHIHHHCCHHHGGGGHIHDIH
@HISEQ:711:H5NNWBCX2:2:1101:3109:19888:ATCTCGTA
TTAAGTTCAGCGGGTAGTCTTACTTGATTTGAGATCGAGTTTAACAAGAATCGTTGCCGACCCTTGTGAAATCCTGCATCAGTCAGCCAATACGGTCAAACTCCCTTTATGTTAGCTGCAGCAAAAGTAATAATCCGTTTGACGGGACTAAATGAATATGCTTTTAGCTCAGGAGAATGTCCAGCTGCACCTGCATTTCAAGCAACCCGCCACCGATCTCAAAAAGATTGGTGTTGGGATTGCTCAAGTCCAAAGCTTTTCGATTAAAAAATCCAAAAGCTTTGAGGTGTTTACTGATACTCAAACAAGCATGCTCTTCGGAATACCAAAGAGCGCAATATGCGTTCAAAGATTCGATGATTCACTGAATTCTGCAATTCACATTACGTATCGCATTTC
+
I?@FHHHHIIGHHDE<EGGHIHIIHIIIIIIE?DGHHHHIIG?FHHIICDGHIHHHHIH<HHDHHHHIIIEHIIIIHHHIHHHCHHIIHIIIIIDEHCCHIHEHHFHIIIHHFH?CHHHEHHICGHHHEHGH@CG@GGFHH@EEGCE?FGHHDFHEHHHG/EHHCHHHIIH@G.AG.B.AHHIIIGHIGH?GGGHCHIHCCFB?HHCHHEHDHFHHCHEDHCF?A@A?HEHH=HHD:@HHHH?GHGCCEF?HFE?GCE?EHHF/@?IHHEHEHGHF@EEHHHFD1=HHGHHHEHEHHHHIHHGECHGGCGC1CHEDIHH?GECHHCCEF@0H?HGHEF=GCDHG@CHHGD=IHHHFEFD1H?IIHGHIHHHH@HEHHF1HHHG?@<GHGHIIIHHDHIH
@HISEQ:711:H5NNWBCX2:2:1101:5471:19772:ATCTCGTA
TTAAGTTCAGCGGGTATCCCTACCTGATCCGAGGTCAACCTGTAAAAAATTTGGGGGTTGTTGGCAAGCAACCGGCCGGACCCAGACGCGAGGAGTATTACTACGCGTAGAGCCGACAGGCACCGCCACTGACTTTAGGGGCCGCGGAGCCGCGCACCCCAATACCAAGCGAGAGCTTGAGTGGTTATAATGACGCTCGAACAGGCATGCCCTTCGGAATACCAAAGGGCGCAATGTGCGTTCAAAGATTCGATGATTCACTGAATTCTGCAATTCACATTACTTATCGCATTTC
+
IIIIIFHHIGIIGHIIIIIIIIHIIIIHIIIIIHIIIIHHGIHIGIFHIEHIIGGIIIIIEHHIIIIIGEHHIIHHHHHHIIHIIIIIIIIHHIIHHHIIIIIHIIHIHIHIHIIIIIIHIIIIIHHIHIIIIHIGHIIHHHIIHHHHIIIHHGIIIIIIHHIIHHHIIIIHHFIIHIHHIIHGIIHHIIHHHIIIHHHIHIIIHIIHHHIIIHIIIHIIHEGHHCCIIHFHHHHEDHGIIGIHHHHFGIHHIIIIHHHHIIIHGFIIIHHIHHIIIIIIIIHHHCHHIIIIHII
@HISEQ:711:H5NNWBCX2:2:1101:15135:19937:ATCTCGTA
TTAAGTTCAGCGGGTGGTCTTGTCTGATCTCAGGTCCAAGGTTTTGATTGGTTTTTCCTGCTGTGGCAGCAGGCGGAGCGCCCGGTGATATGGGAGACGACAGCCAGTATGTGAGCGTGAGCCACCTACCATGCTGGCGCCCCGATCGAATGGGGTCCCGCCGCGAGCCCTGCGCTTCAGCCGACCCGCTCTTCCTCGATTAAAAGGTGAGCGAGACGGCCACATCCGTCCAAACCGCTTTCAACCAGGAAAGGGTGGGCGAGGGGGTGAGCGGACGCTGAGACAGGCATGCCCTTAGCCGAGGCCGTGGGCGCAATATGCGTTCAAAGATTCGATGATTCACGGAATTCTGCAATTCACACTACGTATCGCATTTC
+
IIIIIIGHIIIIIIIHHHGHIHIHIIIGIIIIGIHIGIIIIHFFHHIIIIHHIIIIIIIGHIIIHIIGHGIHHHIHHIIIGIHIIIGHIHIIIHEHHIHHIHIIIIIHHHIIIIIIIHHGIIHEHIIIIIIIHGEHHIIHIIHGGHIDHHHIHHIIGIGIIHHHHIIGHIHHIIIIHFHHGIIHIIIIIHEH6FEEHHHG?GCIHEFHHGFHIIHHDIIHHGD=C?<IHHEE<GCIHCFHG@FB@?CHHEEEHE@CIIHHECIIIHIHIIHIHHGGHFIIHIIIIHFHEEHGEIHIIIIGIIIHIHIHHEIIIHHHGHHHHIIIIIIIHHHIIHGIIIIIHHHHIGGHIGIHIIHIHIIIHIIHIIHIIHIIHIIIG
@HISEQ:711:H5NNWBCX2:2:1101:16005:19997:ATCTCGTA
TTAAGTTCAGCGGGTGGTCTTGTCTGATCTCAGGTCCAAGGTTTTGATTGGTTTTTCCTGCTGTGGCAGCAGGCGGAGCGCCCGGTGATATGGGAGACGACAGCCAGTATGTGAGCGTGAGCCACCTACCATGCTGGCGCCCCGATCGAATGGGGTCCCGCCGCGAGCCCTGCGCTTCAGCCGACCCGCTCTTCCTCGATTAAAAGGTGAGCGAGACGGCCACATCCGTCCAAACCGCTTTCAACCAGGAAAGGGTGGGCGAGGGGGTGAGCGGACGCTGAGACAGGCATGCCCTTAGCCGAGGCCGTGGGCGCAATATGCGTTCAAAGATTCGATGATTCACGGAATTCTGCAATTCACACTACGTATCGCATTTC
+
HHIIIHHGHIIIHIIGIIIIIIEEHHHH?GHGHIHHHHHIHHHHHFHGHCG<CCH@GHE?HIGIIIIHHHHHEHCEDCD<CCDHGHGC@DGGHHCGHEGHHCHIIHIGHHHHHIHFHHHGHGFHHHIG?CFEHH?FHGIGCD<DD/FD:/=DFCGDEDFCDCHHHGGDHHHEH?H@.>;HCA-:CHDHHHHEHGGHIHGGHHGHHHHHEGHFIHDHHH@?HIHIHIIHHGCE7BHDHGF.HE?IHHHGEFEHHIHHHHIHHGGIIHHHHIIIHDIIIIIHHCCHHCHIHHEEHCGIIIIIIIHIGHIHHHGIIIHHFIHHEIIHHHIHIIIIIHIIIHHGHHHIGIHFIHHHHHIIIHHHHHF1GCHHHHIHIIIHI
@HISEQ:711:H5NNWBCX2:2:1101:20831:19984:ATCTCGTA
TTAAGTTCAGCGGGTAGTCTTACTTGATTTGAGATCGAGTTTACAAAGGCCAGCCGAAGCTGTCTCTGTGAATCCTGCATCAGTCAGCACAAGAACTAATCTCCTTTATGTTAGCTGCAGCAAAGGTAATAATCTGTTTTTTAGGCAGACTAAATAGATATGCTTATAGCTCAGAGAAAAGTCCAGCTGCACCTGCATTTCAAGTAACCCGCCGCTTTTCGGTGAGAAAAGCGTTGGGATCACTCAAGTCCAGCTCCCATTTCAAAAAAGAAAGGGGAGTTGAGGTGTTTACTGATACTCAAACAAGCATGCTCTCCGGAATACCAGAGAGCGCAATATGCGTTCAAAGATTCGATGATTCACTGAATTCTGCAATTCACATTACGTATCGCATTTC
+
GFHIGCFEHIEHHIHHHEHHHHIGHFGECHEHHGEEECCHHHHIHHHFHCH?@?HIHCHGHHHCHFECHHHCFHIHHEEHIIHCGH1DFHHCCFHHHHEE?GECHEFCGECCFG1GHGIHHHCHEH@CH?GHHGHGHI??HIIIIIGE@H/FHEHHGE?GEHIGEH?FHIEHH8CGHHIHIIIIHICHHHFEHIHG?GEHHCGHHHIHHGHIIIDC,55-?GIHGIIHEHHG@?HHEEHGFDD.EFFHEFGFGHEEGEHFIHE.HHHFIHG?HHHHGIIGIIIIIHGHFIHFIGIHGCIHHHHGIIIIFIHIHHIHIHHHIIIIIHFHDHIHG<EEG=HIIHFHHHHCHHIIIHFFE?HIIIIIIIIIIHH?G?IHIIHIHHHHIHFEHHHHGHHIH
@HISEQ:711:H5NNWBCX2:2:1101:1764:20150:ATCTCGTA
TTAAGTTCAGCGGGTGGTCTTGTCTGATCTCAGGTCCAAGGTTTTGATTGGTTTTTCCTGCTGTGGCAGCAGGCGGAGCGCCCGGTGATATGGGAGACGACAGCCAGTATGTGAGCGTGAGCCACCTACCATGCTGGCGCCCCGATCGAATGGGGTCCCGCCGCGAGCCCTGCGCTTCAGCCGACCCGCTCTTCCTCGATTAAAAGGTGAGCGAGACGGCCACATCCGTCCAAACCGCTTTCAACCAGGAAAGGGTGGCGAGGGGGTGAGCGGACGCTGAGACAGGCATGCCCTTAGCCGAGGCCGTGGGCGCAATATGCGTTCAAAGATTCGATGATTCACGGAATTCTGCAATTCACACTACGTATCGCATTTC
+
HIIIGIIIIFGHHEHCCGHIFHHIEH?FHFFFGFHIIIIGHEFFHEHHGFHFEHHCHIICFEHIHGIEHHHHHHDCEHHHHHIGFCHHFHIHIHHHHGG<HDHHHHIHHDHEHHIIIICCEHEHHGH?CHHHFGEDDGEHHHHHGHHHEHHIEE/FHHHDDHIIH?EHHGCHHHED:B/>BB?-CDD<ECEHCHH@FAF7BGEH@@E>8BF?C<?CHFG8;B?6-?,A.CDE7AHDE;;..@F@EFECFD:.EHE@<C</<IIHHHHHHDC?E</C1EIHEGF<HHHCFHF<1?CGFGHEHHC??EHIIHEGCGHIHDECFHEC1IHHHHF@C<HHHHHD<EIHHIIHG@H?HGFIHGF@HGDGIHHIHHCGDHDD
@HISEQ:711:H5NNWBCX2:2:1101:2751:20029:ATCTCGTA
TTAAGTTCAGCGGGTGGTCTTGTCTGATCTCAGGTCCAAGGTTTTGATTGGTTTTTCCTGCTGTGGCAGCAGGCGGAGCGCCCGGTGATATGGGAGACGACAGCCAGTATGTGAGCGTGAGCCACCTACCATGCTGGCGCCCCGATCGAATGGGGTCCCGCCGCGAGCCCTGCGCTTCAGCCGACCCGCTCTTCCTCGATTAAAAGGTGAGCGAGACGGCCACATCCGTCCAAACCGCTTTCAACCAGGAAAGGGTGGGCGAGGGGGTGAGCGGACGCTGAGACAGGCATGCCCTTAGCCGAGGCCGTGGGCGCAATATGCGTTCAAAGATTCGATGATTCACGGAATTCTGCAATTCACACTACGTATCGCATTTC
+
GHHHIEHHIIHIIIIIHHIIIHHIIIH@CGHHIIIGHHHHICHHIGHIIHIFCHIHHIHGHHFHHHHIHHCGHII<EHCHIIDHHIHDCCHH?EHFHHHHHDHHHHIIFHHFEHEIHIII0EEHHHIHIIIIGEHIIHIHIGHIGHICEHIGH:GHDGHIIIHIHHIIHIHHIGICHC@HGEHHHHHHHHHEFCEHHEHFHGF.FFGFHHHGG@?<E@G.HG?@=GHHF=HHE@IIIHHGEG?CHHHEHHEIIHHCHIHIIIHHHFG/IIIIHHCHHHFEIGHHIIHHEHHEGHGCIIIIIIGHHHHHF=CHFHFHHIIIIIHHHHIHEHHIHEGHGIHHGIIIIHHHGFIIIIIHGHIIHIHDEHGFEHIIIHIHH
@HISEQ:711:H5NNWBCX2:2:1101:6248:20095:ATCTCGTA
TTAAGTTCAGCGGGTATCCCTACCTGATCCGAGGTCAACCTGAAAAAAATTGGGGGTTGCTGGCGAGCACACGACCGGACCTCCAGAGCGAGAAGAATTACTACGCTCGGAGCCGGACGGCACCGCCACTGACTTTAGGGCCCGCCGGGGCGGCGGGGCCCAACACCAAGCTGAGCTTGAGGGTTGTAATGACGCTCGGACAGGCATGCCCCCCGGAATACCAGGGGGCGCAATGTGCGTTCAAAGATTCGATGATTCACTGAATTCTGCAATTCACATTACTTATCGCATTTC
+
IHEHIHIIIHIIHHIDHIHIIIIIIIIIIIGIHIIIIIIIIIIIEHHIHIHIIIIIIIHIGHGHIGIH?EHIIHIIIIIHHEHIIIHHGGHHDEHHEHGIIGHGIIIIIIIIIIIHHIHHHCHHHHHIIHIIIGHHIIHHHHHIIIIIIHHDHHIIIIIIIIIIHHIHIHHIHFHHHEHGHIIEIIIIHEHHIIHHHHIGIHIHIHIIIHHIIIIIIGIIIHDIHHHHHHCIHIHHHHGIIHHHHIIIIIIIIIIIHEEIIIIIIIIHFHFIIHIIHHIHIHGHHIIIIIIIIG
@HISEQ:711:H5NNWBCX2:2:1101:11473:20162:ATCTCGTA
TTAAGTTCAGCGGGTGATCCTGCTTGATTTCAGATACAAAGAAAGTTTGTGTGTCTAAGCACTGGCAGCTGTAAGGCTGCACTGCCTCAGCTCTCAATGAGTTCACATTGTGAAATGTGACGGCCGCATTGAGTGCGACTAAGAACAAGTCAAAGTCGCTCGCAGAGCGCAGAGTGCTTTCATGCTTAACGAGAGAAGGGTATCTCTCGCATTAAGATTTGGGTGATGAGATAAAAAGACACTGAAACAAGCATGCCGACTGGAGAGCCAGCCGGCGCCAGTTGCGTTCAAAAATCTGATGACTCACGGTTCTGCAATTCGCATTGCTTATCGCACTTC
+
IIHIHHGHHI?HDHHHIFHHH@GGHHEG@GHIIHIIIIIIIGEHG@FHHHIIHIIIHHHCHIIDFEHF<FHHIIIGIIIIIIGHH?EHHHHHGHHIHHE@@FFHEHDGEHHHIIIGEHFGHHHHHGHIIHIHFHHHEEIHIIIIHHIIHGGHHDHDDHEHCIHHGCEHIHFHHHGBE@HHEHHHEHHIHGHHHHHEHEGHEGEIHIIIIHIHHGHEHIHEGIHIIIIHHFHHHHHHIHECHFHHHHHIGIIH<EHGIIIIIIHHHHIHDHFHDHGDHEIIIHIHHHHHDFDD?GIIHEEHHCGEHGHHHFIHIIHGIIHHIIIIIGIIHHHHGCHIIIH
@HISEQ:711:H5NNWBCX2:2:1101:11970:20093:ATCTCGTA
TTAAGTTCAGCGGGTAGTCTTACTTGATTTGAGATCGAGTTTAACAAGAATCGTTGCCGACCCTTGTGAAATCCTGCATCAGTCAGCCAATACGGTCAAACTCCCTTTATGTTAGCTGCAGCAAAAGTAATAATCCGTTTGACGGGACTAAATGAATATGCTTTTAGCTCAGGAGAATGTCCAGCTGCACCTGCATTTCAAGCAACCCGCCACCGATCTCAAAAAGATTGGTGTTGGGATTGCTCAAGTCCAAAGCTTTTCGATTAAAAAATCCAAAAGCTTTGAGGTGTTTACTGATACTCAAACAAGCATGCTCTTCGGAATACCAAAGAGCGCAATATGCGTTCAAAGATTCGATGATTCACTGAATTCTGCAATTCACATTACGTATCGCATTTC
+
EHC?G1CGHHGHD///CDHHHIIHHH1@GCHHEGHHH@G1<1C?GCHECEFFHIIIHGHHDDHI1<<FGHCHHHHIHHHIIGECHF1DHHHIGHHCGGH@HH??G?1FHGEFHECH@10D0FCH0G?0DGHHHHIED@FFHG<@////DEE/@CE@@HF/@E?C.@G?F@H@.;B.A.BGHFC@GEH@48AGA?7@@7@@FHHEF>CBEE-6-@FF6-EDF@GEFEF.EHHCFIHH@?G@CHFFGHHFF/F?HIHHCHHEH?GHFC/HFIHFE@CE0HFF0CHGIIIHHFHIIHIHHIHHEC@?FEHHEIHHGD0HEHEFEEHEGHGC<1<HIHHHIHHHHIIIIHGIHHG@HHHHEHFG?HHFHEHHIIIIHFIIIHIHHF@@HHEH@G@HHEIIHHH
@HISEQ:711:H5NNWBCX2:2:1101:12604:20240:ATCTCGTA
TTAAGTTCAGCGGGTGGTCTTGTCTGATCTCAGGTCCAAGGTTTTGATTGGTTTTTCCTGCTGTGGCAGCAGGCGGAGCGCCCGGTGATACGGGAGACGACAGCCAGTATGTGAGCGTGAGCCACCTACCATGCTGGCGCCCCGATCGAATGGGGTCCCGCCGCGAGCCCTGCGCTTCAGCCGACCCGCTCTTCCTCGATTAAAAGGTGAGCGAGACGGCCACATCCGTCCAAACCGCTTTCAACCAGGAAAGGGTGGGCGAGGGGGTGAGCGGACGCTGAGACAGGCATGCCCTTAGCCGAGGCCGTGGGCGCAATATGCGTTCAAAGATTCGATGATTCACGGAATTCTGCAATTCACACTACGTATCGCATTTC
+
HHFHGCGHIHIGDE?E<CCHIEHGHIIGFH?@1GGEHIHCHFGCHHHHIIGHEH?HEHIGIIIHEHHIGHICHHHCC?CDHHGIGDHHIH?GC<HHCHCDHHDHICHH11FFCFHHHIH=ECCHH?HGGHC?GEEE0D<EH<E<:DECCFHHHGDHEDHHGHDHHFFCDHHIGIIEGHEIHGHCHHE@HGDGAG@.EHE@FGFCHACDHHHIIIHIHHEH?HE.EHE:.HE9-8CHECGEEG.G8.F@@CF@@=IHIIHEH?C.F<EEC0<DE0EHEEHD<1G?EG?C@GC?FG?HEHHHHHDCHHECDHECGHHHECHIFIHIIHHCFHHHFFIHHHIHFGF?HGHHCIIIIHIIHHHHHIIIHIFIHIIIIIHII
@HISEQ:711:H5NNWBCX2:2:1101:15668:20162:ATCTCGTA
TTAAGTTCAGCGGGTGGTCTTGTCTGATCTCAGGTCCAAGGTTTTGATTGGTTTTTCCTGCTGTGGCAGCAGGCGGAGCGCCCGGTGATACGGGAGACGACAGCCAGTATGTGAGCGTGAGCCACCTACCATGCTGGCGCCCCAATCGAATTGTGTCCCGCCGCGAGCCCTGCGCTTCAGCCGACCCGCTCTTCCTCGATTAAAAGGTGAGCGAGACGGCCACATCCGTCCAAACCGCTTTCAACCAGGAAAGGGTGGGCGAGGGGGTGAGCGGACGCTGAGACAGGCATGCCCTTAGCCGAGGCCGTGGGCGCAATATGCGTTCAAAGATTCGATGATTCACTGAATTCTGCAATTCACATTACTTATCGCATTTC
+
HGHIHIIGEHHDCHHHIIEEEHHHFHEEHH?GFCHIE@DHH@EHH1E@FHCHHHIIHIIIGGFGHHIH0EEFDHDDHHDHHEDHII<EHECHG?E/0CG<CCCEC?E@C<CGEHFGHHHHDFHH0F@?HFHHCHHH0=EFHII0//=DDGE/;/=D/@GHDHDHHF@FCEFCC?@8BHEEHI<DDHHHF5GEHGACHEBHHEBGHHHIIHHEIHDE?9..FHDEE?<H@GGBCHHHHHHB.::CGIHFCHEHEHCGIIIIHIHHGEIHHGIIIIHHGHFEHF@F1?HHGIIIIHFHGIHHGEDGHHECCCC@C1HHEG<GCG?EEGHCEFHEHHHHHHHIHIHHEFE?HFHEGIIIHHHGHGIIHEC<GIIIHHHIH
@HISEQ:711:H5NNWBCX2:2:1101:18503:20171:ATCTCGTA
TTAAGTTCAGCGGGTAGTCCTACCTGATTTGAGATCAAACTTAAGGGGTCAATTGTCTAACTTAATAGACCGTTAGAAGCGGTTCAATCAGTATTTTCCTGGCCACCTTTTTAACAGTGTCCTCAGCGAGTGATACTTATCACGCCGAGTGGAACCAAGCATAATTACTGAGATCCAGCTAATGCATTTAAGAGGAGCAGACTGTGAAATCTGCAAGACCTCCAAGTCCAAAGCAAAACCAATTAAGGAATTGACTTTGAGATTTGCTCATGATACTCAAACAGGCATGCTCCAAGGAATACCAAGGAGCGCAAGATGCGTTCAAAGATTCGATGATTCACTGAATTCTGCAATTCACATTACTTATCGCATTTC
+
HHIIIHIIIIHIIIHHHIIIIHIIHHHHFHEHHIIIIIIIIIGIHHII=EFHHIIIGIHGGIIHIIIIHHHGHHIHHGCHHH<CCHIHFGHHHIIIIHIHHFHIIIHIIHGHHHIIHICHHFHFHCHHHHIFHIIHII@GEGE<CGECE@@@GHIIIIHHFGHEHHIIIIHFHIIIIIHGHHEFHHHIIIIIHHGHHHIIIHIIIIIIHHHHHHHHHHIHFHHHGIHGIIIIIIIIIHHHHEEGIGIIIIHHHIIHIHGIHHHHIIIIIIIIIIHHHIIHHGIIHHHIHGHHIHEHIIIHH?HHHHHGIGHHGHHHGHGHIHIHHHHIIHIHIHHIHIIIIHHHIIIIIIHHHIIHHHIIIIIIIGIGGIIIIGI
@HISEQ:711:H5NNWBCX2:2:1101:19119:20029:ATCTCGTA
TTAAGTTCAGCGGGTAGTCCTACCTGATTTGAGGTCTAATCATGATATAAATTGGGGTTTTATGAGCGTTCTGGCAAAGGGTGTGGTCACTGTCCGTTTAAAGGGAAGTGTCCTTGAAGGAAATGTATTACTATCACTTCAAGTCAAACCAACGCCAAATGCGTGATCGCTAATGTATTTCGAATGAGCTGGTTGTAACACCTGCAACACTCAAGATCCAAGCTCACACAAATCTCATTACAAAACTTGTGGAGTTGAGAGTTTCATGACGCTCAAACAGGCATGCTCTTCGGAATACCAAAGAGCGCAAGATGCGTTCAAAGATTCGATGATTCACTGAATTCTGCAATTCACATTACTTATCACATTTC
+
IIIIHHHIIIIIGIIIIIIIIIIIIHIFEHHHIHIHIIIGGHIHHIIIIHGGIIIHHHEHHIIHHHHHEHHHFGHEHHFGHHIIGHIGHIIGIHHHHIIGEGHHHGHIHIIHGHHIGHIHFIIIIIGGHIIIIIHIIIIIHHIIICGHHHIHHHHHIHGHHGGGEHIIFIIIHHIIIIHIHHHHHIIHHHHIIHHHHHIGEGCHHIIIIIIHHHHHHIHHIGHHGIHIHEIGIIIIHGHHIHHF<IIHIHHHGDCGIHIIHHEHIHIIHIHHHHGIIIHHIHEIIIIHIIIHHIIHHF@FHEHHHIIHHHCEHEEIFHIHEFHIIIIGHEHCFHIIIIHIHHIIHGIIIIHHIIIHEHIHHHIHHEFHIIH
@HISEQ:711:H5NNWBCX2:2:1101:7786:20278:ATCTCGTA
TTAAGTTCAGCGGGTAGTCTTACTTGATTTGAGATCGAGTTTACAAAGTCGGCCGAAGCCTGTCTTTGTGAATCCTGCATCAGTCAGCACAAGAACTAATCTCCTTTATGTTAGCTGCAGCAAAGGTAATAATCTGTTTTTTAGGCAGACTAAATAGATATGCTTATAGCTCAGAGAAAAGTCCAGCTGCACCTGCATTTCAAGTAACCCGCCACTTTTCGGTGAGGAAAAACGTTGGGATCACTCAAGTCCAACTCCCATTTCAAAAAAGATATGGAAGTTGAGGTGTTTACTGATACTCAAACAAGCATGCTCTCCGGAATACCAGAGAGCGCAATATGCGTTCAAAGATTCGATGATTCACTGAATTCTGCAATTCACATTACGTATCGCATTTC
+
HHHIIHHHFGGHHIDHICHHHHIIIHIIIHHCHFHH?H?HHEHHIIIHHHHHHHHDDDHIHHHIFEHHFG?GFHHHDFHHGE?FHHHIIHHIIIHHHEHEHIHHIHIHHIEECGCGHHHIHIICGE0DDFEHHHIHCEEEHHHHCHFHEHGIHIHECHHIIHEHHHHHEHHIGHHBEHH.FHIIHHHGI.EHFCACFHHHEHIFHIHDHHFIHHHHH,<=GHHEEIHHHH@HEE.IFHIHHFHCHGFCEIGHGCFH@EIIHHEHHGIIIIHGIHHHHHHGHHIHE<EHGIIHHHHHIIHIHIHHHIIHHHEHGGIHD?F1GIIIHIIHIHIIIIHIIHFHHHHFHHIIIHIIIIIHHFIIIIIIIHHHIIHHGHGIIIIIHEHECHDHIHIHGIIIHG
@HISEQ:711:H5NNWBCX2:2:1101:12397:20355:ATCTCGTA
TTAAGTTCAGCGGGTGTTCTTGCCTGAGCTCAGGTCGAGATAATAGGTTAATAAGGATTTCCTGGTTGAGGGCTGAACAGAAGGTCTCAGGCCAACAACTAAAGTAATTAGCAACAAGTGCCTACTCAGTTGCGACCCTTGAAGAGTCCTTGTTAGCCTCTGTTCTTCAGCTGATCCAGGGCGCTTGATGGGCATGTGTCTTATTGATTGAATCAACACGTCACAACAACCCGCACTGAACTGGAACAGCCAAGTCCACATTGCGCCCAATCACCCATCAAGGTGTTTGGGAATGTGATATTAACCCGACGCTGAGGCAGACATGCTCTTGGCCGAAGCCTCGAGCGCAATATGCGTTCAAAGATTCGATGATTCACGGAATTCTGCAATTCACACTACGTATCGCATTTC
+
IIIHH<FHHIGIIGD?EHHHICHFCEGEHHHHIGHHICDHHHEHHFHEFHIICGE<F?<@EHHIEGHHEEHHGEHHIHIIF?HFCFHFEHFEEFHFHIG<<@EEEFHIIIGGHGHIHCEGHHHEEHFHEHGFHHHDHIIHGHH?EHFHEE<@FHCGCHCHHHHHEHIIHHHIIC??@GEH:EDDHDEHIFHEAAGHC@FBEHHHHHE@@HHHEGHHHHG-HHIH?HC-<IIHHHHIHHHGE@.?CG?HHF@G?HB?IIHHE?<HF.?F@.CHHCC.8GHF;FHHIHFHCCCG?EEEHFG?EFD/HCHHHDHFIHEHHHHHHEHFIIHGIIIIIIIIIIGHHCHCIH?IHIIIHIHIHGIIHHDIHFHIHFHHHHIIHEHHFGHHHHHHEHGIHG@EHGCCE@EGHIIHIII
@HISEQ:711:H5NNWBCX2:2:1101:13169:20371:ATCTCGTA
TTAAGTTCAGCGGGTATCCTTACCTGATCCGAGGTCAAATCTTTTTCAAGGTTTAAACGACGAAAATGCCGGCTGGGCCACTAAAGCACGTGACAGGCTCCATATGCTCAGGCACCAGGACTCGGCATCGCCACTACATTTTAAGCCTGTCCATCAACAGGACAATTGGCTCAACAACCAAGCCGTGCTTGAAGGTAGTAATGACGCTCGGACAGGCATGCCCTCCGGAATACCAGAGGGCGCAATATGCGTTCAAAGATTCGATGATTCACGGAATTCTGCAATTCACATTACTTATCGCATTTC
+
IIIIIIHFHGEHGIIIIIIIGFGEHI@GHHHCDHEEHFHHFHIIIIIFHHHHIHI??GHIHIIIIIHH?HHHHHHIHGIIIIHHGIIIIIIIGHHIHGIIIIIHIGIIEHHIIIIIIIGHHIIFHIHIIIHHIIIIIGIHIIHHGHEHIIIIHEHIHIIIIEHHFHIIIHIHHIGIHHEHHHHHIHIIHHHHHHHHHHHIHHHHIIIIIHFIHGHHHIIIIGHHDGEHIIIHHFIFHCHHHF?HIIIHHIHHGHHHEHHIIIIIIIIIIIIHHIIIIIHHGIIHEIIIIIIIHIHHEHHGIIIIII
@HISEQ:711:H5NNWBCX2:2:1101:13663:20466:ATCTCGTA
TTAAGTTCAGCGGGTGGTCTTGTCTGATCTCAGGTCGAAAGGTTTGTTCGGGGGTCCTCGTGAAAGGCCCCGAAGTTCCTGCTTGCTGGCCGTGCGGCAAGTCCGACTTTCTGCCCGTTGCAACCGGAACGACAGCGGCATGCAGCGTGAAGCCACCTACCATGCTGGCGCCCTGCTGAACAGGAGGGTCGCGCCGCGAGCCCTGCACTTCAGCCGACCCTCTTTGAGAAAAGAGAGACGGCCACGTCCGCCTGCCGCTTCCGCCGGTAAAGGGGAAGGGGTGGGTGAGGGGTGAGCCGACGCTGAGACAGGCATGCTCTCGACCGAAGTCTCGAGCGCAATATGCGTTCAAAGATTCGATGATTCACGGAATTCTGCAATTCACACTACGTACCGCATTTC
+
IIFHHHIIIIIHIHHHIIIIHEHIIIHHHIIHHHHHHHGHIGIHIIIHHGHCHHHGIIIFCHEEHHCHHHDHHHIHIHIIIIIIIIIIIIIIIIIHHIIGHIIIIDHIIIIIIIIHCEHGIIIIIIIDHIHHIIIIIHGIHIHIIIHHHGHGIIHGFHHIIHIIHIIHHIIIIIIHGIEHIHHHHIHGIIHIIHHHHHCHHHHEFIIIIIIGBHHDDGB6-B-88--@-@@6B-687,,8?5.9-7,7-?6<?E??H?H?-HHDEACAHEFIFHF@HDCDHHEEH@IHHHIHFC<IHHE<HGIHFGCDEEE?CEHIHHIHHDECHCEGIHCCEGDE@?FGEHEC0EHEEFHGCGGHHHHCHG@ECED@C@@HFGIIIIHHEHHIHGD<<HGDHHHGHFH<HH
@HISEQ:711:H5NNWBCX2:2:1101:14469:20268:ATCTCGTA
TTAAGTTCAGCGGGTAGTCTTACTTGATTTGAGATCGAGTTTAACAAGAATCGTTGCCGACCCTTGTGAAATCCTGCATCAGTCAGCCAATACGGTCAAACTCCCTTTATGTTAGCTGCAGCAAAAGTAATAATCCGTTTGACGGGACTAAATGAATATGCTTTTAGCTCAGGAGAATGTCCAGCTGCACCTGCATTTCAAGCAACCCGCCACCGATCTCAAAAAGATTGGTGTTGGGATTGCTCAAGTCCAAAGCTTTTCGATTAAAAAATCCAAAAGCTTTGAGGTGTTTACTGATACTCAAACAAGCATGCTCTTCGGAATACCAAAGAGCGCAATATGCGTTCAAAGATTCGATGATTCACTGAATTCTGCAATTCACATTACGTATCGCATTTC
+
HIHHHDEEHGHEDDCCEEHHIIIIIHIIGFHHEHHHHFHHEHHHHHIEHECH1DFEFHHHFHEC11CC<DFH@GECDHCHEHHHHFEHFHHIIEHHHHHIHEHIIF<<EEHHHIIIFFEHHIIHIIHHHIIHEFCHCGHHIHIDEHHIIHIIIHHHIIIFIHEEHHGHFHICGHIEFC.BFFHECE@BCFEGE89FHIEG?FG@FEHHHHHIHIIII8->..CGHHHF9-B-9...C.ED.77@..7F8</@/CC/HE?F?HEHEDEHHHHG<C<00?CHH?HHD0?@?@?HG@EGHHHGEF?EFGEF1EHGC10<C=?HIHH@F<11@1@C/0G?HEC@/0?IHF@CEFC?G?CHHHEFG@C<ECECHHHHHHEHHFEIHGHFEECHCHHHIGHDIHI
@HISEQ:711:H5NNWBCX2:2:1101:17470:20408:ATCTCGTA
TTAAGTTCAGCGGATATCCCTACCTGATCCGAGGTCAAGAGTGTAAAAATGTACTTTTTGGACGTCGTCGTTATGGTTGCAAAGCGCGAGATGTACTGCGCTCCGAAATCAATACGCCGGCTGCCAATCGTTTTGAGGCGAGTCTGCGCGCAGAGGCGAGACAAACACCCAACACCAAGCAGAGCTTGAAGGTACAAATGACGCTCGAACAGGCATGCCCCATGGAATACCAAGGGGCGCAATGTGCGTTCAAAGATTCGATGATTCACTGAATTCTGCAATTCACACTACTTATCGCATTTC
+
FHHIGCHHGGICDCHHHHIHIGIGIIIFEHIGHDHHIFGHI@GHFHIHIHHIIIIGIIIIHIHCHIIIFHFHIIGHHHHGIICHEHHIHIIHIHIIIIIHIIHHICHHHIHHHHIHHHHHHGHIIIIIIIHIIIHIIHGH?HDHFEEGIHIIIIIHIEHHHIIHIIHIHHHHIIIIIIHHIIIHHIGIIHHEHHIHIHIIHIIIIHHIHHIHHHHHHGIIHIIHFIHGHGIIIHHHHDHEIIIHHGHIIHHHHCECHHHIHGHIIIHIIIHIIIIIIHHEEHEIIHHEGDFGHFIIFIHIHIH
@HISEQ:711:H5NNWBCX2:2:1101:4598:20512:ATCTCGTA
TTAAGTTCAGCGGGTAGTCCTACCTGATTTGAGATCAAACTTAAGGGTCAATTGTCTAACTTAATAGACCGTTAGAAGCGGTTCAATCAGTATTTTCCTGGCCACCTTTTTAACAGTGTCCTCAGCGAGTGATACTTATCACGCCGAGTGGAACCAAGCATAATTACTGAGATCCAGCTAATGCATTTAAGAGGAGCAGACTGTGAAATCTGCAAGACCTCCAAGTCCAAAGCAAAACCAATTAAGGAATTGACTTTGAGATTTGCTCATGATACTCAAACAGGCATGCTCCAAGGAATACCAAGGAGCGCAAGATGCGTTCAAAGATTCGATGATTCACTGAATTCTGCAATTCACATTACTTATCGCATTTC
+
IIHHHHIIIHGHHIIHHIIIIIHHHHHHIIIIHGIIIIIIIIIIIGGGHHHIIHIHIHIIIIIIIIIIHHHEHHHIIIIIICFHHIIIIIHIIIHHIFIEHGHHICHHHFGEEHHHHIGGHHIGEHHHGHIHIIIIIIIHIIHIIHHHHEHIIIIEHHGIIHHIIIIIIIHHGIHHIHGHIIHHHFHHHHEHGFFHIHIHHEIHHHFHIHIIIIIHHDCGCIIGIHEHHFFGIHGIIHHHHEHIHIHHEFCGHHEIIIHHHFFD@FEHECIIHHHCEHGFEHCCHG?F?HHGFHFHIIHIHGHGDHDHDGIIIIIIHCHHEHHHEHHGHIIHFFHHHHEGHGHIHIIIHFGEGIGIHIGHFGHIIHIGHEHHHH
@HISEQ:711:H5NNWBCX2:2:1101:15322:20580:ATCTCGTA
TTAAGTTCAGCGGGTATCCCTACCTGATCCGAGGTCAAGAGCAAAATTGTAGATTTACTGGGGGCCAACACAAGCTAGCAAGGGGCGCAAAATGTGCTGCGCTCCAGGCTAACATGCCGGCTGCCAATTGATTTAAGGCGAGTCTGCGCAAACGCGCGGGACAAACACCCAACACCAAGCAGAGCTTGAAGGTACAAATGACGCTCGAACAGGCATGCCCCATGGAATACCAAGGGGCGCAATGTGCGTTCAAAGATTCGATGATTCACTGAATTCTGCAATTCACACTACTTATCGCATTTC
+
HIIIIHHHHHIIGIHHIIIIIHHIIHHEHIGHIHHHHHEEHH?GHIHIHCHGIIIIIIHFCGHDEHHICEHIHHHIIHFHIFHEHGDHIIIIIIIGHFFHHGCHIIIHHHIHHIIHHIIIGHHHHHHIIHHIIIIHHHHGEGEIIHHHIIHHHEDDCEEHHGIIIHHHHHFIHHHHHEHIIHEHIGIHHHHHGGHHHH=GDHIHFD<@IIIIGIIIHHEHHHE?GIIHHGEHHHHHECHHHFCCCCHFHIHECHHGHGIHIIGIIIHIHIIHHHHGIHHEFHHHHFHFEGIIIGHHHHIHIHH
@HISEQ:711:H5NNWBCX2:2:1101:5284:20849:ATCTCGTA
TTAAGTTCAGCGGGTGATCCTGCTTGATTTCAGATACAAAGAAAGTTTGTGTGTCTAAGCACTGGCAGCTGTAAGGCTGCACTGCCTCAGCTCTCAATGAGTTCACATTGTGAAATGTGACGGCCGCATTGAGTGCGACTAAGAACAAGTCAAAGTCGCTCGCAGAGCACAGAGTGCTTTCATGCTTAACAAGAGAAGGATATCTCTCGCATTAAGATTTGGGTGATGAGATAAAAAGACACTGAAACAAGCATGCCGACTGGAGAGCCAGCCGGCGCCAGTTGCGTTCAAAAATCTGATGACTCACGGTTCTGCAATTCGCATTGCTTATCGCACTTC
+
IIIIHIIHHHIIGIHDFHHIIHIIIIHIIIIGHIHFHHIIIHIIIHHHIIIHHIIIHEHHIIIHFHGHHHIIIIIIIIHHIHHHEHIIIIHIIIIIIIGCHHHIIIIHIHIIGGIIIHHIHIIIIGIHIIIIIHGHHHHHGHIGIHIIHIIIHIIHHHIIIIIIIIIIH?FGIHHIHGHHIEFHIIIIHHHIIIIIIIGIHHIHIIFHHCIGIIIIFFHIIIHHHHEHHGIGIIIIIHGIIIIIIIHIIHIIIGIGHHHIIIIIIIIHHCCHGIIIIHIHIHHFHHHHHEE@CGHIIIIHHGIIIHHGIIIIIIIIIHIIGIHIHHIIHIGIIIIIGII
@HISEQ:711:H5NNWBCX2:2:1101:15191:20958:ATCTCGTA
TTAAGTTCAGCGGGTGGTCTTGTCTGATCTCAGGTCCAAGGTTTTGATTGGTTTTTCCTGCTGTGGCAGCAGGCGGAGCGCCCGGTGATATGGGAGACGACAGCCAGTATGTGAGCGTGAGCCACCTACCATGCTGGCGCCCCGATCGAATGGGGTCCCGCCGCGAGCCCTGCGCTTCAGCCGACCCGCTCTTCCTCGATTAAAAGGTGAGCGAGACGGCCACATCCGTCCAAACCGCTTTCAACCAGGAAAGGGTGGGCGAGGGGGTGAGCGGACGCTGAGACAGGCATGCCCTTAGCCGAGGCCGTGGGCGCAATATGCGTTCAAAGATTCGATGATTCACGGAATTCTGCAATTCACACTACGTATCGCATTTC
+
IIIIIHIHHHIIGIIIIIIHIIIHIHHHHHHHFHEHHHIIIHHIGHHIGIIHIIIIIIIIIIII?HHGHHHHHHHIIIIIIIHIHHIIIIIIFIHIIHHHHHIIIIIIIIIHIIIIGHHIIIIIIIIIIIIIHHHFHHHIIHHHDHHHGEHHCEHIGHIIIIIIEHHHIGHIIHIDHIIIIIHHIIHHHIIIIIIGHHHGGAEHIHGGHEFCHIIHH.B?@HCCG,CIHHHDIHHHHHF?H@EFGHIHGGHHIIIGIIIIIIIIIIIIHHIHHHCDHIIIHHHHFGGGHHCCCHIHIIIIIIHE?HHGCIHG?FHGCHDHHIHHIIIHGIIIIHHIHHHIHHIIIIIIGIIIFHHIIHHGGHF<IIIHIHHHHHHII
@HISEQ:711:H5NNWBCX2:2:1101:16251:20768:ATCTCGTA
TTAAGTTCAGCGGGTATCCCTACCTGATCCGAGGTCAAAAGTTAAAAAAAAGGCTTTGTGGACGCTGACCTTGGCTGGAAGAGAGCGCGACTTGTGCTGCGCTCCGAAACCAGTAGGCCGGCTGCCAATGACTTTAAGGCGAGTCTTCTGGGAAGACAAAGACGCCCAACACCAAGCAGAGCTTGAGGGTACAAATGACGCTCGAACAGGCATGCCCTTTGGAATACCAAAGGGCGCAATGTGCGTTCAAAGATTCGATGATTCACTGAATTCTGCAATTCACACTACTTATCGCATTTC
+
HIIEHHHHIIIIGHFCFHIHIEHHHIHIHFHCC<DGEGHIIG?CHHIGHGHDGCHIIIIIIGIGDHHIEHHGIIHIGGGHHHHIIIIIHHIHIHIGHHGHHHGHHIIIHHHHIHIIIHCFHHHHHFHHIIHHIIIHGHFGCHIIHHIHHHHHHHHIIIHIHIIHHIHIHHHIHIHIIIIHIHIIIHIHIHHIIIIIHFIHIIHHIIHHHFHHIIHGHHFIHHIIIHHHGHHEIIHHEHCCCCHHHIIIHCFCEIIHGGIHIHHHHIHIIGIIIIIIHHIIIIIIIHHHHFEGHHHHHHGI
@HISEQ:711:H5NNWBCX2:2:1101:18280:20843:ATCTCGTA
TTAAGTTCAGCGGGTAGTCTTACTTGATTTGAGATCGAGTTTAACAAGAATCGTTGCCGACCCTTGTGAAATCCTGCATCAGTCAGCCAATACGGTCAAACTCCCTTTATGTTAGCTGCAGCAAAAGTAATAATCCGTTTGACGGGACTAAATGAATATGCTTTTAGCTCAGGAGAAAGTCCAGCTGCACCTGCATTTCAAGCAACCCTCCGCCGATCTGAAAAAGATTGGCGTTGGGATTGCTCAAGTCCAAAGCTTTCAAAAAAAATCCAAAAGCTTTGAGGTGTTTACTGATACTCAAACAAGCATGCTCTTCGGAATACCAAAGAGCGCAATATGCGTTCAAAGATTCGATGATTCACTGAATTCTGCAATTCACATTACGTATCGCATTTC
+
IHHGICHHHHHICH<<CEHHHFECHH1DHEHGHHHHFHIFGHHGH?GHHGFHGHI?EHHDHHHHHHHHCEEHEHIHFHHIGEHGHIIHIFHHIGEHGHEEHHHHGHHHGHGEHH<FCFEHIIIHIHHHHEHGEHIIF@HH0<CC?<CHHGHHIE?GHHHF/DFHF?@H?EEHH?.BF?@EEHHIHFHEFHIHHC@A@;FHH@DGEHIH@BGHHHFB?@?HEHHHGAB,@<D=H?HHHEHEGIIHGCEF.@FEFGHEHEDHHCIHCIIHHIIHHH@HIHGIIIIIHHIIHG?IIHHHCHFHGCHHHHIIIIIHHFIHIHGHHEHHGHG@DHCHHGIHIIHHEHHFHHHEHECIHGIHHGHEIIIIIIHGGIHFGIIIIIIIHEHIIHIHHHEGHIHH
@HISEQ:711:H5NNWBCX2:2:1101:4029:21210:ATCTCGTA
TTAAGTTCAGCGGGTATCCCTACCTGATCCGAGGTCAACCTGAAGAAGTTGGGGGTTGCTGGCGAGCACGCGCCCGGGCCTCCAGAGCGAGAAGAATTACTACGCTCGGAGCCGGGCGGCACCGCCACTGACTTTAGGGCCTGCCAGAGCTGGCAGGGCCCAACACCAAGCAGAGCTTGAGGGTTGTAATGACGCTCGGACAGGCATGCCCCCCGGAATACCAGGGGGCGCAATGTGCGTTCAAAGATTCGATGATTCACTGAATTCTGCAATTCACATTACTTATCGCATTTC
+
IIIIIIIIIHHIIIIIIIIIIIHIIIHGIIIGHIHIHIIHHIIHHFGHEHFFECHHDEHHHHIHIGHFFDHHHHDCHCHHIIIIIIGIIHHFHIHGIIIIGIIIIHIIIGIIIIGHHHHICHHHHIHHHF@DDEFHHHIIHGHHEHHGIHEHHIIHHHHIHG8@HHHIHHHEHHHGHHIIIIIGIHHGFFHHHIFGIHIIIHHHIHIHIGIHHIIIIIHIHG<HHHHHIHHIIIHEIHHHIIHHEIHEHFHIIHHHFIHIIIIIIHFIIIHIIHHHHHHGHIHGFHHIIHHHII
@HISEQ:711:H5NNWBCX2:2:1101:4610:21194:ATCTCGTA
TTAAGTTCAGCGGGTGGTCTTGTCTGATCTCAGGTCCAAGGTTTTGATTGGTTTTTCCTGCTGTGGCAGCAGGCGGAGCGCCCGGTGATACGGGAGACGACAGCCAGTATGTGAGCGTGAGCCACCTACCATGCTGGCGCCCCGATCGAATGGGGTCCCGCCGCGAGCCCTGCGCTTCAGCCGACCCGCTCTTCCTCGATTAAAAGGTGAGCGAGACGGCCACATCCGTCCAAACCGCTTTCAACCAGGAAAGGGTGGGCGAGGGGGTGAGCGGACGCTGAGACAGGCATGCCCTTAGCCGAGGCCGTGGGCGCAATATGCGTTCAAAGATTCGATGATTCACGGAATTCTGCAATTCACACTACGTATCGCATTTC
+
HHHIIIIHGEHI/CEHI@HHHHHHHHEHIIGHIGIIIIH?GGEEEHGHH@E<EEGHHHCGHEHHEGH?GCEHHIGCDDDHC<<CCHHFEGHIHIHHHIDCCHECEEHGHHHHE0CGCH=0CHHHHH?@HHHHHHHHIIHIIHHH/:?E=EHHGDEFE@GHDDHDE@:DHHHHHEH@AEGEHH<=??CEHHEB8FFHHFFEGH?HHEHBIHGF@<IHHHGHEHDCIHDHHDCHHHE?E?B..CA.@?HHD...=HGE<HHHDHHIIIIIGHHHEEEHGIHIIIIHEIHIGHHHHCHIGIHHHIHD<HH=HHECD?IIIGHIHHG?HGIIHHHEEHEGIHG?EGHIIHHEIHIIIIIIIIIHGIHGHIIHDHGHGCH<I
@HISEQ:711:H5NNWBCX2:2:1101:8141:21003:ATCTCGTA
TTAAGTTCAGCGGGTGGTCTTGTCTGATCTCAGGTCCAAGGTTTTGATTGGTTTTTCCTGCTGTGGCAGCAGGCGGAGCGCCCGGTGATACGGGAGACGACAGCCAGTATGTGAGCGTGAGCCACCTACCATGCTGGCGCCCCGATCGAATGGGGTCCCGCCGCGAGCCCTGCGCTTCAGCCGACCCGCTCTTCCTCGATTAAAAGGTGAGCGAGACGGCCACATCCGTCCAAACCGCTTTCAACCAGGAAAGGGTGGGCGAGGGGGTGAGCGGACGCTGAGACAGGCATGCCCTTAGCCGAGGCCGTGGGCGCAATATGCGTTCAAAGATTCGATGATTCACGGAATTCTGCAATTCACACTACGTATCGCATTTC
+
HIIEHHHIFGGIIGGHHIIIHHIGHIHFHHIHIHIHF?FHGCCFHHDHHIICGEHGFHHIIIIIIIIIHHHIGHGHHIIHIIIIIICECEEHHI=FHIHIIIIIICHGHEHHHGHHIIHIIIHHHIIEHIIEIIHIFHHHHHHFHDHDGEHHGHGIHHEEHHIIHHEHIIIGIIIICHHHGEHHIHHGHHHIIIIIHHEAG@HHHHFHEHHHHFHHHHIIHH?B-IHEHIHEDHE?B?@AEHEHH?GEC.EIHHECHHHED-HIHFG/H@HDHHHHHCEHECHIHHECHEHHE@HHIHHH?CGHIIIIIHGHFIHEEIIIIIIGIIIHHIIIIIIIHHHIIHIHHIHHEGEHHEHEGHHHHHHIIIHGIIIIIIIHH
@HISEQ:711:H5NNWBCX2:2:1101:12469:21025:ATCTCGTA
TTAAGTTCAGCGGGTAGTCCTACCTGATTTGAGACCATGGTTCAGACACAAGTGTCTTGTAGTTGGATCCTTACTTCCTAAAGCTGGGCACTACTGCTGCTTATTTGGCAAAATGAGAAACCAAGGTTCCATACATATACCTTTCGGCAGCCTTTGCAGGCCGTCATTACTTTATTCAGTGCAGACTAATGAAATTCAGAGCACTAAGATAGACGCTCCAGATCTTCCCGCTTAATAAATTAATTGGGAAATGAATACATTAGATTCTCAAACAGGCATACTCTAGCAAGCTAGAGTGCAATGTGCGTTCAAAGATTAGATGATTCACGAGATTCTGCAATTCACATCACGTATCGCATTTC
+
IIICHGCEHHCHCH<<D<FHIIHFHHHFIECHHHEHHIGH?GHHEHEHEHEGHHEHHI?GHHHHHEHIFHGHHGIHIHIIIIHHHEG=CEDHIHEEG?@EHHIIGI<CHIED<C?GHHGHCFHHHGHEHHHICHIIIGFHHHEEHDHHHDDHGEHE@CHECEAGEHGGHHIGHHHFC?GGEFIHG?IHHIHF?:GGCHEFBGF??CG6FHDEGBGCC@D<<///.CDD<HHHIHHHG?IHHIHHFD?HGHHEHHGF<1EEHCHGHIHGFC@CC?HFGHG@EHEEHGHEHFEGHHHG?IGHHHHHIHHIIIHHCGCHHEECE?EIHHHGHHHEHIHGIIHHHHC@E?EHEHHIIHDHDCDHHD
@HISEQ:711:H5NNWBCX2:2:1101:12492:21195:ATCTCGTA
TTAAGTTCAGCGGGTATCCTCGTCTGATTTGAGGTCAAAAAGGTTTTGGGGTTTTCGCTGGCGACCGGCCTCCCGAGCAGGCAAACGAGAAAGATTTACTACGTCTACTGCCAGGCTGCTGGTTCGCTATCGTCGGGCAACGTTAAGGAGGGCGTGCCCCCCGAGAGGGGCCGACCCGTCCCATAACCAAAGCGAGCTTTGAGGTGTTGCTGACGCTCAAACAGACGTGCCTCCCGGAATACCAGAAGGCGCAATGTGCGTTCAAAGATTCGATGATTCACTAGATTCTGCAATTCACATTACCTATCGCGTTTC
+
HHHHCHHIGIIIIIIIIHIHHHHHFHHFHGIFHHHFIIII?EGE?FHFHHH/EHGHGHIDCCDHDCDDEDHHCHHHIIH?GDHIHIIGCEHEHIIGIHHHGFHHEHIIIHFEH@?@DHGHEEEHHHHGEHFCGHHHCDHIIIHHHGIHG@EHHHECEHEEEDIHHGHHIIGHHHHGHHEHCHIHFIHHFHHHHGHGHEBHIIIIIGHFGIIIGHHIHHE?EGEHHHIGIIIIHHHEEHHHHIIHHGCHHHCHHHHGHHEHGIIHHHGEEHHHHHHIIHIHIHIIHIHIIHIHIHGEHEHGIIHFHDE<CIHHDIH
@HISEQ:711:H5NNWBCX2:2:1101:14257:21136:ATCTCGTA
TTAAGTTCAGCGGGTATCCCTACCTGATCCGAGGTCAAGAGTGTAAAAATGTACTTTTGGACGTCGTCGTTATGAGTGCAAAGCGCGAGATGTACTGCGCTCCGAAATCAATACGCCGGCTGCCAATTGTTTTAAGGCGAGTCTACACGCAGAGGCGAGACAAACACCCAACACCAAGCAGAGCTTGAAGGTACAAATGACGCTCGAACAGGCATGCCCCATGGAATACCAAGGGGCGCAATGTGCGTTCAAAGATTCGATGATTCACTGAATTCTGCAATTCACATTACTTATCGCATTTC
+
F@<@GF1D@HHD<<CEGHHFHHHHHC1<1<@<<CEH@@@HIFGH??EC<DCGHGH?CHGH1<EHEDDHEDEHHHIIHFHHHIIFDHHIDCGHHHHHF>0ECH@0CCCGHGHEHHEDEH@HDHGHHEH@FFGEHHEG@CH<DDE?FHEGHCHGHHHEEGDHEHGHHIIIHHF?GDH<8CCHHGEEFEEFAG@GHII<H@DFIHHDB<EHHHH1HHGGEHEHHG?EH?FIIHHEC<0F=C@EHECCHEHHCCEGD0CHC1EGD1CCHHEH@GCHIHEHEHFIIHIHIIIIHHCC@E=EHGCE<H
@HISEQ:711:H5NNWBCX2:2:1101:18585:21211:ATCTCGTA
TTAAGTTCAGCGGGTATTCCTACCTGATCCGAGGTCAAACTTTCAGAAGTGGGGGGTTTAACGGCGTGGCCGCGCTGCGATCCAGTGCGAGTGTTGCTACTACGCAGAGGAAGCTACAGCGAGACCGCCACTAGATTTAGGGGACGGCGCGCCGCGAGGGCACGCCGATCCCCAACACCAAGCCCGGGGGCTTGAGGGTTGAAATGACGCTCGAACAGGCATGCCCGCCAGAATACTGGCGGGCGCAATGTGCGTTCAAAGATTCGATGATTCACTGAATTCTGCAATTCACATTACTTATCGCATTTC
+
FEHIEGEHIHIDHCHHHHHHHHHHHEHIIHH@EDCFHHIIHFEHHEFEHGEEH?CDECEHHHHHIDD?/?@D<EHIIGIGIIIIGHIGIHI<DEFHHIHHIIIIDHC@GEE@@GHHHGHHDHHDHHHFCHCFH@D00DFGF0D6<FDHHGIIHIHIHHIHIHHDGB:DEDF@GEGEHHEHFHHEHHEEEC?F.HHHGH//FGHEEFFHIHGCEGHHHHEHFDDDHGHF@FC<?HHHHHIGHHHHE?GC??CHH@CHEHHEHHEHHHEFIHFHEHIHFFCIGIIIIHIHEHHIHEHGF0HHEFHEC<HII
@HISEQ:711:H5NNWBCX2:2:1101:20696:21111:ATCTCGTA
TTAAGTTCAGCGGGTAGTCTTACTTGATTTGAGATCGAGTTTACAAAGGCCAGCCGAAGCTGTCTCTGTGAATCCTGCATCAGTCAGCACAAGAACTAATCTCCTTTATGTTAGCTGCAGCAAAGGTAATAATCTGTTTTTTAGGCAGACTAAATAGATATGCTTATAGCTCAGAGAAAAGTCCAGCTGCACCTGCATTTCAAGTAACCCGCCGCTTTTCGGTGAGAAAAGCGTTGGGATCACTCAAGTCCAGCTCCCATTTCAAAAAAGAAAGGGGAGTTGAGGTGTTTACTGATACTCAAACAAGCATGCTCTCCGGAATACCAGAGAGCGCAATATGCGTTCAAAGATTCGATGATTCACTGAATTCTGCAATTCACATTACTTATCGCATTTC
+
IIIIIHIIIIIIIIIIIIIIIIIIIIIIIIGGIIIIIIIIIIIIHIIIIIIIHIIIIIIIIIIIIIIIGHIIHIIIIIIIIIIHHIIIIIIHHIIIIHIIIIIIIIIIIIIHICHIIIIIIGIGHHGHHIIIIIIHFHHIIIIHEHHIIIIIIIHIHIIHHHIGIIHHHIHIIIIIICGHHGHHHIIHIHIIIEFIIHIHEHGHIHFCGIIHDHHHHHCIHCIHHEEHHHHBHGIGIHIHFHFIGHHIHHHHCHHGGIIHHHGIHIIHHHEHHE?IGIIIIIIHIIIHIIIIHIHIGIIHIIIIHIIHHHIHHIIIHHIIIIHIHIIHHIIHHHGHGIIIGIIIHHIHIIIIIIHIGIIIIIIIIHIIIIHHHHIGIIIIIIIHHIIIIIIIHIGII
@HISEQ:711:H5NNWBCX2:2:1101:3769:21258:ATCTCGTA
TTAAGTTCAGCGGGTATCCCTACCTGATCCGAGGTCAATTTTGTCGCGCCTTTTTAGGGGCGCCCAAGGGGTTCGTTGCGAGGCGAATACGGAGCACGGTGGCCCACAGAGCGAAAACTCTTTAGAGTCCTGGTACGCTCGGGGCTCCGCGCCGCTGCCATTACATTTGAGGCGGGGCTGCAGAGAAATAGGCCAGTTAAGGATACAAGTGCAGCAGCCCAAATCGCCCAACGTCGGGCGGCGCCGTACACTAGATACGGGGCCCGATTGTGTTTTTGTGACGCTCGAACAGGCATGCCCCCCGGAATACCGAGGGGCGCAATGTGCGTTCAAAGATTCGATGATTCACGGAATTCTGCAATTCACATTACGTATCGCATTTC
+
IIIIHHHIIIGIIHHHIIIIIIHIIIIHGHHHHIIIGEHFHIIHIHIIIIGHIII1FHHIIIIIGF?GHHDG/CEHHHIIHHHGIIIIGHHEHIIHIGH?EHHHHHHHHFHGIIIDH?GHHCHHCHHHHIGHHHH?HHIIIHIGICHIIEHHIDH?EHC?DH/GEEHFHEE/EDEF?:CHHHHHHHHFE@AHHBHECFEH@HBAFHE?EHHGGCHGG8-B5857CF?-G77<C?,DE-<HHHC??CFHGHHIHHHDEIGHHHDGBEGHHHFGIHHGE@/EDHGF?HEHFIHHHIIHHD<DHCF?IIHGC0DFIHDGHHECHHHCEHHHIGIIIHFHHHGIHHIHIIIHIIIHIIIIIHHHHIIIIHIIHFGHHHHIIHH<HIH
@HISEQ:711:H5NNWBCX2:2:1101:8143:21378:ATCTCGTA
TTAAGTTCAGCGGGTATCCCTACCTGATCCGAGGTCAACCTGAAAAAAATTGGGGGTTGCTGGCGAGCACACGACCGGACCTCCAGAGCGAGAAGAATTACTACGCTCGGAGCCGGACGGCACCGCCACTGACTTTAGGGCCCGCCGGGTCGGCGGGGCCCAATACCAAGCTGAGCTTGAGGGTTGTAATGACGCTCGGACAGGCATGCCCCCCGGAATACCAGGGGGCGCAATGTGCGTTCAAAGATTCGATGATTCACTGAATTCTGCAATTCACATTACTTATCGCATTTC
+
IIIEEFHHHHIIIIIIIIIHIHGHIIH?HHICCHHHI?GHIIHGIGIHHHCHFEHHHHHIIHGIHIIIHIIIDHIIICHHIIIIIGIIHIDHHIIGIHIHIIIIHHIIIHIHHFIIDGIIDIHHIHHHIIHHIHIIIHHHIHIIIIIIIHHHHHIIIFHEHHIHHIIHHGIIIIIIHHFHIHHIIHHCHHHHIHIHIIHFFHHIHIIGIIIIHIIIIIIIGIGIHHHH=EIIIHHIIHIIIHIGHHHHIIIIIIIIGHFHIHHGIIHHGHEFIIIIIIIHGHHGIHHGIIIIGI
@HISEQ:711:H5NNWBCX2:2:1101:8342:21479:ATCTCGTA
TTAAGTTCAGCGGGTAGTCCTACCTGATTCGAGGTCAACTTTGAGAAAGTCGGGGGTTTTACGGCGTGGACCACGACGGGCTCCGGCGCGAGGTGTTAGCTACTACGCGCAAGAGGCCGCGGCGTGACCGCCGATGCGTTTGGGGGACGGGCGCGGCGGGCGGGGGGGACCCCGAGGGGCCTTCTCCCGCCAGCGCGATTCCCGATCCCCAACACCAAGCCCGGGGGCTTGAGGGGTGTTAATGACGCTCGAACAGGCATGCCCGCCAGAATACTGGCGGGCGCAATGTGCGTTCAAAGATTCGATGATTCACTGAATTCTGCAATTCACATTACTTATCGCATTTC
+
IIIIIHIHIIIIIIIIIIIIIIIIIIIIIIIHIIIIIIIIIIIIIIIIIIIIIHIIIHIIHIIIIIIIIIIIIIIIIIIIIIIIIIIIIIHIIIIIIIIIIIIIIIIIIIIIIIIIIIIIHIIIIIIIHHIIIHHHHHHIIHHIIIIIGHIHHIIIHIHHDHIIIIHECHIIIIEHIIHIHHHHHIIHEEDCIHIIIIIGIIIIIIIEHIHEIIIIIIIHIHECIHIIGHIIIIIIIIIHHHIHHIIIHHCIIIIIIIIIIGIIHIIIIIIIIHIHHDEIIHHHHHFCEIHIHIIIHHHHIIHIIHIIIIIIIIIIIIIIHIIIIIIIIIIIIIIHIHHIIIIIIII
@HISEQ:711:H5NNWBCX2:2:1101:11532:21470:ATCTCGTA
TTAAGTTCAGCGGGTATCCCTACCTGATCCGAGGTCAACCTGAAAAAAATTGGGGGTTGCTGGCTAGCACGCACCGCGGCCTCCGAAGCGAGAAGAGTTACTACGCTTGGAGCCGGATGGCACCGCCACTGACTTTGAGGCCTGCCAGGACTGGCAGAGCCCAATACCAAGCAGAGCTTGAGGGTTGTAATGACGCTCGAACAGGCATGCCCTCCGGAATACCAGAGGGCGCAATGTGCGTTCAAAGATTCGATGATTCACTGAATTCTGCAATTCACATTACTTATCGCATTTC
+
H?CFC@F?HHFEC<CHHGHHH??HHIGEHFEG<CECGHHHDEFFGF@<CHHH1DDDHCC?G1@EDHHCG?CHHIHGICDH<<<GHCEHGDGCD@EHHGEECDDGHGGGHECHEFGGB<A@EGHHHFHHHFFECE@FECHE@EF?GHEHEEGFHHIHHFGHHIIGIIHHGEHEHIIIHFIHFHIHHHFIHHGHHHHIHIIHICEHGHIIHGGHHHH?IHHIIHHHHHCEHEEEHHECCGIIHHEEECIHHGHF@HHCHHIHIIHHFIGIIIHHIHHGIHHIHHCDFHFHFGHIIII
@HISEQ:711:H5NNWBCX2:2:1101:12562:21498:ATCTCGTA
TTAAGTTCAGCGGGTATTCCTACCTGATCCGAGGTCAACCTTTCAGAAGTGGGGGGTTTAACGGCGTGGCCACGCTGTTTCCCAGTGCGAGGTGTGCTACTACGCAGAGGAAGCTACAGCGAGACCGCCACTATATTTGGGAGCCGGCGCGCCCCGGAGGGCACGCCGATCTCCAACACCAAGCCCGGGGGCTTGAGGGTTGAAATGACGCTCGAACAGGCATGCCCGCCAGAATACTGGCGGGCGCAATGTGCGTTCAAAGATTCGATGATTCACTGAATTCTGCAATTCACATTACTTATCGCATTTC
+
IIIGIIHHIHGIICDHIIIIHHHF@G?HIGHHIIIIIIIHHEHIIHFHHHGHHIGIHHEHHIHHIIIGHHIIIHHIHIHHHIGHIIIHIFHI@FHHFCHIHIIIIGHCEGCGHHHFHHCHEHIHHHHIHHHHIHIHHHHHHHIHHHIHHHEHHHGHFHHGGADDEHHHIIIHIIHHHGHEGHGGIIIIIHIHHHHIHHHH?GHEFHHFHIHIIIIIHHG?HFDCHIIIIGIIIHEHDCHDHFHHEEE@D<<CHHEEHEIHHIIIIIIIIHIHHHHIHHHHHIHGIHIHIHIHIHIGIHHDHGIHHIIIII
@HISEQ:711:H5NNWBCX2:2:1101:16288:21308:ATCTCGTA
TTAAGTTCAGCGGGTATTCCTACCTGATCCGAGGTCAAACTTTCAGAAGTGGGGGGTTTAACGGCGTGGCCGCGCTGCGATCCAGTGCGAGTGTTGCTACTACGCAGAGGAAGCTACAGCGAGACCGCCACTAGATTTAGGGGACGGCGCGCCGCGAGGGTACGCCGATCCCCAACACCAAGCCCGGGGGCTTGAGGGTTGAGATGACGCTCGAACAGGCATGCCCGCCAGAATACTGGCGGGCGCAATGTGCGTTCAAAGATTCGATGATTCACTGAATTCTGCAATTCACATTACTTATCGCATTTC
+
IIIIG@HHIHHHIIIHIHIFHIIIIIIIIHIGHIGHIHEFHHIIHIEHHEHGIGIGHHIIHHHHHIIHHIIIHHIHIIIIIGHHHHIHHEHEHIFHEEEHGHHHIIIIIIGHIIIIIHIGHHHIICEHIHEEHHHG?GHHHEIHIIHGHIIHHIGHHHCH/HIIHIGHDHHIHHIIHIHHIGGIIIIIIHHGEHIIHIHHGF@HCIIHHHHHGIIIGHHIHHIHIIIHIIIIIIIIHHGHHIIHHHHHECCIFIHEHHG@HHGIIIHGHHHEIIIIHIIIIIIIHHHIGIIIIGHIIIIIIIIIIIHII
@HISEQ:711:H5NNWBCX2:2:1101:1462:21673:ATCTCGTA
TTAAGTTCAGCGGGTATCCCTACCTGATCCGAGGTCAACCTGAAAAAAATTGGGGGTTGCTGGCAAGCACGCACCCGGGTCTCCGAAGCGAGAAGAATTACTACGCTTGAAGCCGAATGGCGCCGCCACTGATTTTAAGGCCTGCCGGAACCGGCGGGGCCCAATACCAAGCAGAGCTTGAGGGTTGTAATGACGCTCGAACAGGCATGCCCCCCGGAATACCAGGGGGCGCAATGTGCGTTCAAAGATTCGATGATTCACTGAATTCTGCAATTCACATTACTTATCGCATTTC
+
IIIG?GHHIFHIHIIHIIIIIHHIGGEHEHHIIIGHHIIIIIIIIIHHIIFHIFDDH<EHHIHHGHHEHHGHHIIHHHHEEHIHIHE<CHHDHHHGHHHIHHIIEEHCHHIIIEEFCGHHHIIHIIIIICHECEHIHIHHIIIGHIHHH7FEHIHH?/DEIIHCHHHIF/EEIHHIHCHGCIHHIIHEHFIGIIHHGHHHHIHHGHHHDIHGHDHHHEHG?HIIHIHGIHCFHCHHHCHEGHIIIHIHHH?GIIIIIHIHHHIHHHHHIHIHHIHIIHHIIIIIHHGHHHGHGII
@HISEQ:711:H5NNWBCX2:2:1101:3167:21736:ATCTCGTA
TTAAGTTCAGCGGGTAGTCTTACTTGATTTGAGATCGAGTTTAACAAGAATCGTTGCCGACCCTTGTGAAATCCTGCATCAGTCAGCCAATACGGTCAAACTCCCTTTATGTTAGCTGCAGCAAAAGTAATAATCCGTTTGACGGGACTAAATGAATATGCTTTTAGCTCAGGAGAATGTCCAGCTGCACCTGCATTTCAAGCAACCCGCCACCGATCTCAAAAAGATTGGTGTTGGGATTGCTCAAGTCCAAAGCTTTTCGATTAAAAAATCCAAAAGCTTTGAGGTGTTTACTGATACTCAAACAAGCATGCTCTTCGGAATACCAAAGAGCGCAATATGCGTTCAAAGATTCGATGATTCACTGAATTCTGCAATTCACATTACGTATCGCATTTC
+
HHHHHIIIHIHIIIIIIIIIIIIGIIHHIGGHIIHHIHIGHIHHHIIICDHHHHHIIIIIHICHHHIIHIIHHIIIIIIIGIIIIGHIIIIGIHGFHHHIHIIHIGIIHIHHHHHIIIIHGGIIIIIIIIIHHIHHGIIIHGHFCHIIIHHGHHGFIGGHFHHFHHHGIHHFHHH?HHHI?FHEHHHIHIIIHHIHIHHH?GGHHEEH?HEHEHHHHB-<GF6..AB8-E66HFFCHFHEG??HGHHCFHGHEF?ECCEEHFHHEIHEIHECE@EHFHHHHDCCECGEHCIIHG?IHEHEHHHHHHHHFEHHIHHIHCHFFHHFHHEHEHHIIIIGIIHHD@FCHEGIHHCIFHHHGHHIHHC1IIIIHHFHHHIHIIIIIGHHHHHHIIHHGHIIIIG
@HISEQ:711:H5NNWBCX2:2:1101:3780:21577:ATCTCGTA
TTAAGTTCAGCGGGTATCCCTACCTGATCCGAGGTCAACTTCTGAAGAGTTGGGCGTTTTACGGCGGACGCGTCCACCGGGCCTCCCGTAGCGAGCGTGCTTACTGCGCTGGAGGGGCCGCGGCGGGGTCGCCACTGCATTTCGGGGGCGGCCGGGGCCGTGTCCCCCAACACCGCGCCGAGCCCCCTGGAGGGACGGCGCGAGGGTTGAAATGACGCTCGGACAGGCATGCCCGCCAGAGTGCTGGCGGGCGCAATGTGCGTTCAAAGATTCGATGATTCACTGAATTCTGCAATTCACATTACTTATCGCATTTC
+
HGIGIHHIIHHHCHHHIIHIHCFFH?C@HHHIHHEHHHHIGHHHHI?FHFHHEHHHFCHHIHHDEDDHHHHHHHGIIIIHH?EHHFHIIHIIIHIHDHIII?GHHHFHHD/ECCC/D<FHHHDCHGDHDHHDHGHEC?HHHHGHHHHHIIIHHEEDH?DEHH@FIHGHB8?8IHHDHC?EHHDHEAEEH@FGCHHCEHHHIIHHHHGBHD8G@BHEHHDHHHIHHHHHEE<DHHHD?HFHHHC<HGIHDHHCGEGHEDFHCEGIIHHFHHGHHHHIIIIIHHIIHHIIIGIIIHIIIHIHEIIHGIHHEGHHHIIGI
@HISEQ:711:H5NNWBCX2:2:1101:4608:21710:ATCTCGTA
TTAAGTTCAGCGGGTATCCCTACCTGATCCGAGGTTGACCGTTGAGTGAGCCTAGGGCTCAGTGGTCGTGGCTGGCGGGCCGAGGGCTCCCGGTGCGAGGGTTTCACTACGCAGAGGGCTCCCAGGGCCGCCGCCGCTAGCCTTCGGGGCCGCGGGCCGCTGCGGGACCCGCGCGCCCCAACGCCGAGCAGGGCTCGAGTGGGCTTAACAACGCTCGGACAGGCATGCCCGCGAGAATACTCGCGGGCGCAATGTGCGTTCAAAGACTCGATGATTCACTGAATTCTGCAATTCACACTACTTTTCGCATTTC
+
IIIGHHIHHIIIIIIIIIIIGIIIIFHHIHGEHHHHIIIEDHHFHCHHIIIHHHIIHIIIHIEGHIGIHGIIIHEHIIGDCHHCHHHHHGHHHIICHHIEGD@EECFHHIHHIIIIIIHIIEHIFHHIIIHIIIIHHFHFHHIHHHIHHHIDHHEHHHH?FHDIHHDHHHIHDHFHHHDHBHHIIIGIIIIIIHGGIIIIIHIHHIHHIHHHIIIIHFDEHIIIIHIIIHIIIIHHHHHHCIIHIHGHEHHHDHHIIIIIIHHIIHHIIGHHGIIIIIIHGIIIIIIIIIIHFGIHGHFGIHGHHIHIIIHII
@HISEQ:711:H5NNWBCX2:2:1101:9769:21684:ATCTCGTA
TTAAGTTCAGCGGGTAGTCTTACTTGATTTGAGATCGAGTTTAACAAGAATCGTTGCCGACCCTTGTAAAATCCTGCATCAGTCAGCCAATACGGTCAAACTCCCTTTATGTTAGCTGCAGCAAAAGTAATAATCCGTTTGACGGGACTAAATGAATATGCTTTTAGCTCAGGAGAAAGTCCAGCTGCACCTGCATTTCAAGCAACCCGCCGCCGATCTGAAAAAGATTGGCGTTGGGATTGCTCAAGTCCAAAGCTTTCAAAAAAAATCCAAAAGCTTTGAGGTGTTTACTGATACTCAAACAAGCATGCTCTTCGGAATACCAAAGAGCGCAATATGCGTTCAAAGATTCGATGATTCACTGAATTCTGCAATTCACATTACGTATCGCATTTC
+
IIHHI@GFHFHHIIHHIHHIIHIIIGCHIIIIGFEHIGIHHHHFIIIHHHHHGHIHIHDDHIIHHFIIHHII?GHGHIIIHIHIHHHIIFHIIHFHIG<@GGHFGHHHHGHHHICH?CHIIIIIIFEHGHHGHGHFH@FFCHHGHIIHIIIHIFHIFHGHHH?GHE?@FEEFEEHEE?CGHEHEFHHIIGFFEHHCH@GHGEDGFGHDEHHDDHHG??HGF?CHHCHHEHGHHGFEE;HHHGHH?HHIGIHIIHHG@C=CCC<IIIIHIGIIHGCIHHIIIIIIIIIIIIIIIIIIIIIIIIIGIIHIIIIIIHHIHHIIIIIHHGGCIIIIIHIIIHIIHHHHIIIIHHHCIHHIHIIIHIHIIIIIIIIHIIIHIIIIIGHIGIIIIIIHHIII
@HISEQ:711:H5NNWBCX2:2:1101:11596:21502:ATCTCGTA
TTAAGTTCAGCGGGTATCCCTACCTGATCCGAGGTCAACCATAGAAAAATTTGGGTTTTGGCAGAAGCACACCGAGAACCTGTAACGAGAGATATTACTACGTTCAGGACCCAGCGGCGCCGCCACTGATTTTAGAGCCTGCCATTACTGACATAGACTCAATACCAAGCTAAGCTTGAGGGTTGAAATGACGCTCGAACAGGCATGCCCCCCGGAATACCAAGGGGCGCAATGTGCGTTCAAAGATTCGATGATTCACTGAATTCTGCAATTCACATTACTTATCGCATTTC
+
HGHHHCEFHIGIIH<EFHIF?EHCHHGHHHHIIIIIGGEHHHIGDHHHEHFHHGHEG@GGHIIIHIIIHHIHGHIHIDHFFHHHIHHHHGIGIIHGGHHHIIHCHHHHGFEHHIIHIIIIGHIHCHEHHFHHEHIGHHIIHHHHGHIIIHIHHHHHHIIIIHHHIHIIHEHFEEGHGIIIIHHHFHGHHHHIIGHHHHIIHHGHIHIHHHIIIHHHHCCFHHHHHHHIFHFHHHIGIGIIIIIIIIIIIIIIIHIHHFHHGHIIHIIHIHIIHEGIIIHHEIIIHIHHIHHHH
@HISEQ:711:H5NNWBCX2:2:1101:12705:21686:ATCTCGTA
TTAAGTTCAGCGGGTATCCTTACCTGATCCGAGGTTAAATCTTAGGTTTTTAGGCCCAAATAAACAATCGACAGAATGCCGGCTGAGCCACTAAAGCGTGTGACAGAGCTCCATACGCTCGGGCATCAAGACTCGACATCGTCACTGCATTTCAAGCCTGTCCATTAAAAGAACAATTGGCTCAACAACCAAGCTGCGCTTGAAGGTGGTAATGACGCTCGGACAGGCATGCCCTCCGGAATACCAGAGGGCGCAATATGCGTTCAAAGATTCGATGATTCACGGAATTCTGCAATTCACATTACTTATCGCATTTC
+
HIEHF1<<1CHDHHIHHHFHHEFHHH1GEHH<C/<FHHCHE?CGCCFCF@EDFH?<=EHEHH1GGHIHIG?HHHHHC?1F<<<C?@DG?GHCHHI?<CCCE111<CH?EH@GFHFHCHIIDHHHHHGHGGGHAF6=<0?IHHGFHHEH?EHFCCFEHDFHEBGFGEIIIHFHFHIAAGFHF8GHGGH@IIHHHDIHHC/CBGHIDHGBCEIGHIHHGIHHFHEHCEIHFCFDHDDHFGHIHEGC@?HECHHHFGIIIHHCIIIHIIGIIIHGIIGIIIHGIIHGIIIIHHHHIIIIIHHHHHHHH=HIHIIIHHIGI
@HISEQ:711:H5NNWBCX2:2:1101:3714:21933:ATCTCGTA
TTAAGTTCAGCGGGTAGTCTTACTTGATTTGAGATCGAGTTTAACAAGAATCGTTGCCGACCCTTGTGAAATCCTGCATCAGTCAGCCAATACGGTCAAACTCCCTTTATGTTAGCTGCAGCAAAAGTAATAATCCGTTTGACGGGACTAAATGAATATGCTTTTAGCTCAGGAGAATGTCCAGCTGCACCTGCATTTCAAGCAACCCGCCACCGATCTCAAAAAGATTGGTGTTGGGATTGCTCAAGTCCAAAGCTTTTCGATTAAAAAATCCAAAAGCTTTGAGGTGTTTACTGATACTCAAACAAGCATGCTCTTCGGAATACCAAAGAGCGCAATATGCGTTCAAAGATTCGATGATTCACTGAATTCTGCAATTCACATTACGTATCGCATTTC
+
IICHHHIGIIIIIHHIIIFHHCHHIIGHHIHHGHIGGHIGHIIIGHHGHHHCHGDHHHDHHIGHGFHH@FGHIIHCHIIIIIHHIIGHIIHIIGHHIIIIIHIIIIIE1CDHHHIHIIIIIHIIHFHIHHIHHIHIIHHGIII@F<=FHHICEEHIHIIGEHIHHEFCHHHIICHEHHCFGFGECFHHH?GEH.77F?HEHE?HAFECHGDHEHHIG##############@6EF@G?F.ED.C....C/GHGG@HDGHEC</C<.CHEC??CG<0<@GE??GC<0<1@@FCGEFFC1FHF???CF@1F1EGHEG?<<1HGHEG@ED??EEDDED11?DHCGEEFEHCCEHEHECHFIIHHHGDCHHFHH?HHD1IHFIIHCE1CCHCE?HHHHHGHGI
@HISEQ:711:H5NNWBCX2:2:1101:4852:21865:ATCTCGTA
TTAAGTTCAGCGGGTATCCCTACCTGATCCGAGGTCAACCTGAAAAAAATTGGGGGTTGCTGGCGAGCACACGACCGGACCTCCAGAGCGAGAAGAATTACTACGCTCGGAGCCGGACGGCACCGCCACTGACTTTAGGGCCCGCCGGGGCGGCGGGGCCCAACACCAAGCTGAGCTTGAGGGTTGTAATGACGCTCGGACAGGCATGCCCCCCGGAATACCAGGGGGCGCAATGTGCGTTCAAAGATTCGATGATTCACTGAATTCTGCAATTCACATTACTTATCGCATTTC
+
HHIIIIIHEHEDDDHHHIIFH?CECHDGH@GHHDHFE1GCHHH1FFEHC@CGHGDHHDD@HIEHHCHH?HHHDDHIIC<HDGHHEHCDHHHC?@HIHHGEFHH@EDHIHDEHIHE>CHEDECDHIIICHH@<HFHHHHHDGHIHGIIHIDDHIDHIHIGHHHEEGIIIHHHFF@HECIIIIHIHEHEIIIIHGIIIIHIHIHEFHHIHIHGHHHHHIIHEECHHHFIHDHHIHDDHHFIIHFEIIHHHIHIIGIHIIIHHIIHHGFHIIIIGIHIIIIIIIHHIHGHIHIHGII
@HISEQ:711:H5NNWBCX2:2:1101:5538:21986:ATCTCGTA
TTAAGTTCAGCGGGTATTCCTACCTGATCCGAGGTCAACATTCAGAAGTTGGGGTTTAACGGCGTGGCCGCGACGATTACCAGTAACGAGGGTTTTACTACTACGCTATGGAAGCTCGACGTGACCGCCAATCAATTTGAGGAACGCGAATTAACGCGAGTCCCAACACCAAGCTGTGCTTGAGGGTTGAAATGACGCTCGAACAGGCATGCCCGCCAGAATACTGGCGGGCGCAATGTGCGTTCAAAGATTCGATGATTCACTGAATTCTGCAATTCACATTACTTATCGCATTTC
+
GEDEFHEHEHHHDHFHHHHHIG@EHFHCGH?HIHIGIGEHHEHHIIIIEEC?CCCCHGCGEHDHIHDC@EHDDEHCHE@ECHHHHGHEEDGE@CCGGGHHHIHHHCHHGHHIC0FEHEDE8DEHHGHIGHIHGIHIIIIEHIDEHHGHCHEHHHCDHGDFDEEHHIIHIGHCEEGHEFIIHIIIIHHCHGCB/HHIHFGHCC?EF@HHHHHHHHHDCHHCHHHHCDEF<GGIIHIHIDEHHFEHHHGGGHIIIIHHHGIHHHHGHHCCHHHGGHIIIIIHHIIHHIIEGHHHEGHHG
@HISEQ:711:H5NNWBCX2:2:1101:7307:21800:ATCTCGTA
TTAAGTTCAGCGGGTGGTCTTGTCTGATCTCAGGTCCAAGGTTTTGATTGGTTTTCCTGCTGTGGCAACAGGCGGAGCGCCCGGTGATATGGGAGACGACAGCCGATATGTGAGCGTGAGCCACCTACCATGCTGGCGCCCCGATCGAATGGGGTCCCGCCGCGAGCCCTGCGCTTCAGCCGACCCGCTCTTCCGAAAGGTGAGCGAGACGGCCACATCCGTCCAAACCGCTTTCAAAATGAAAGGGTGGGCGAGGGGGTGAGCGGACGCTGAGACAGGCATGCCCTTAGCCGAGGCCGTGGGCGCAATATGCGTTCAAAGATTCGATGATTCACGGAATTCTGCAATTCACACTACTTATCGCATTTC
+
EHIHHIIHHGGHHHDHD<@HHEHEEE??GHHIHHHHHHIHI<CCEGHGHIH@HHHGIHHFEHIHIF?EDHHHGCHDHDHGIHIHEC1F?FHIHCE0<EHHDDCHDH/ECEGH1CEDHDEHHHHHHIIEHHHCHEHHHIHD<CHHHDCG?GFECH?HIH<DHHHIHHGHG@A@EC<GHHFHHI-?DEH??DHIIHIA@BFGEEHBA??CDHEHB.;BE-DHGAC@@-BD<FBA.CE@8CH@G@F?HHHFHHIHHCHHGHF<DHDHHHGDEFIIHG<?EHCEEHGECGHHCECHHHHDCHHECHH@GGIHGEHCHHEEGIGIHHHGGIGIIHHHHHFHFHFIIIHGCCHHHHG?G?F1D<0<CGEHHHHHD
@HISEQ:711:H5NNWBCX2:2:1101:10307:21750:ATCTCGTA
TTAAGTTCAGCGGGTGGTCTTGTCTGATCTCAGGTCCAAGGTTTTGATTGGTTTTTCCTGCTGTGGCAGCAGGCGGAGCGCCCGGTGATATGGGAGACGACAGCCAGTATGTGAGCGTGAGCCACCTACCATGCTGGCGCCCCGATCGAATGGGGTCCCGCCGCGAGCCCTGCGCTTCAGCCGACCCGCTCTTCCTCGATTAAAAGGTGAGCGAGACGGCCACATCCGTCCAAACCGCTTTCAACCAGGAAAGGGTGGGCGAGGGGGTGAGCGGACGCTGAGACAGGCATGCCCTTAGCCGAGGCCGTGGGCGCAATATGCGTTCAAAGATTCGATGATTCACGGAATTCTGCAATTCACACTACGTATCGCATTTC
+
IIH@EEHIIHHIIIIIIIIGIIIGIGGHCHHHC?<DFEFHGHIHECHIIIIHFHIIHIIDGHIHG@EHECECHHHIIDHDCHCCDHHEFEHHFHHHEEHDHGIHGGHEE?CHFFHFHCHHHHFHFHHFHCHHIGHHIGDHD<EHGCHHGD@EGEHHHHEDDHHHIHIIDHHHGCHDHEHHHHHHHHHCEHIHHFC.B@GHHCECHFBFEGFFCHIHGFB.@6?.EHEG?CHG?8C?@@HF.DFBEEEH@@??G=EEE?C<HHHHGC/??@C?CCEDHEG??HGFDHCHHHFEHHHEHIHIHIIIHHHIHIHGHEHHIHIIIHHIGIHHCFHCHEGGGHHHEEEHHHFHFFHF@IIIHHHFHHHFEIIGIHFHFHHHC
@HISEQ:711:H5NNWBCX2:2:1101:15952:21819:ATCTCGTA
TTAAGTTCAGCGGGTAGTCTTACTTGATTTGAGATCGAGTTTACAAAGTCGGCCGAAGCCTGTCTTTGTGAATCCTGCATCAGTCAGCACAAGAACTAATCTCCTTTATGTTAGCTGCAGCAAAGGTAATAATCTGTTTTTTAGGCAGACTAAATAGATATGCTTATAGCTCAGAGAAAAGTCCAGCTGCACCTGCATTTCAAGTAACCCGCCACTTTTCGGTGAGGAAAAACGTTGGGATCACTCAAGTCCAACTCCCATTTCAAAAAAGATATGGAAGTTGAGGTGTTTACTGATACTCAAACAAGCATGCTCTCCGGAATACCAGAGAGCGCAATATGCGTTCAAAGATTCGATGATTCACTGAATTCTGCAATTCACATTACGTATCGCATTTC
+
HIHHIIHHIIGIICHHHIH?GHIHC<DEEEEEECHIGHIIIIIIHIHHH?GHCDDHD/?EHHHIHIHIFGH?FHHIGIHHHIIHGI?GHIIIHIICFEHHIIIGIIIIIGIECECGGEEFHHHCH?<CGEHHHHIIHIHIGHHHHIHIIIHIIIIIIIHHHIHHHHIHHIIIHHIG.AFHE@@GFEIH.GEHHH?F@HGGHHEHFFHHHDEEEHH@?DHCEG.?EHGHGA@-HEHEFC.HGIHHGF.CC/CFHIHEFEHFCEHC<?HEHHCHHHHGHFGIIIIIHHEEHHHHGIHG1GHECEFCHFIIHIIHECECHFC<GGFHHHEEGCDHHHCHIIHIGIHHIGEHIIHIIIHHHHEHHIIIH?HGIIIIGHHHECGIHHHIHHCGHHIHHGCHHH
@HISEQ:711:H5NNWBCX2:2:1101:19857:21753:ATCTCGTA
TTAAGTTCAGCGGGTATTCCTACCTGATCCGAGGTCAACCTTGGTGCCGCCGAAGCGGGCTTGTGGGGGGTTTAGAGGCAGGACGCCGAGGGCTCCCGATGCGAGGCGGATGCTACTGCGCAAAGGAGAGGGCCCTTCGGGTCCGCCACTGGTTTTAGGGGCCTGCCGTGGCAGATCCCCAACGCCGGGCCACAGGGGCTCGAGGGTTGAAACGACGCTCGGACAGGCATGCCTCCCAGGATACTGGAAGGCGCCATGTGCGTTCAAAGATTCGATGATTCACTGAATTCTGCAATTCACATTACATATCGCGTTTC
+
IIIHIIIHIIIIIDHHIIGHGHHHIHFHHHGIIIIEEHGEHIGIHGIFIIHIHHIIIIDHHIIHHGHHHHEDHFHIIIHHGHHEHDHIIHIIHHH?HIHIIHIIGIIIIH/EEHEHIGHHIHHHIIIIGHIIIHHHHIIGHHHHHIHHIHIIHEHHHIIIGIIHHEHHHIHIIIIIIHHHHHIIIIEHHDFHIFIGHHHHEGCEHIIHEHHHGIIHGHE=IIIIIIIIHHIGIIIIHHHIIIIIHHIHHHHHHCEHECFIIHEIIIHHHIIHIIHGIIHIHHGIIIIHIHHIIIIHIIIIHGIIIIIHHIIIIIHHI
@HISEQ:711:H5NNWBCX2:2:1101:21042:21852:ATCTCGTA
TTAAGTTCAGCGGGTATCCCTACCTGATCCGAGGTCAACCTTAGAAAGATTCTCCCTGAGGGGAGGCAGACCGTGTCCCGTAAACCCATGTGTCCGATACGTGTCCCGTGAAGAACTCAGTGTACCGGGGGTCCAACGAGGCCGCCGTCATTGTCTTTGGGAGGGGCAGGAGCCCCCGAGGGGGCCTCCACCAAACCGTCCAACACCAAGCCGAGGGCTTGAGGGGTGATAATGACGCTCGAACAGGCATGCCCTTCGGAATACCAAAGGGCGCAATGTGCGTTCAAAGATTCGATGACTCACTGGAATTCTGCAATTCGCATTACTTATCGCATTTC
+
IIHIIIGHCHHHIDFHFHIIIIIIIIIGIHHHHIIGHGIG?GHHIIIHIIIHIIIIGHHGHHHHIIIHHHHHGIIHHHHHEHHHHIIIHHGHHIIGDHGII@CFGHIDFHHHHHHIHHHE@@HHHHHEHHHCGDGHCHIIG>GDHDH:E@FHIGGDHFIIHHA?DHIIGEHGCD?@HHC?HHDHI?GHHHHIICFGHHHIHHHHDDGEGIHHEHHGEHCHHHHHFIIHFHIIHIIIHHD0CIHIIIIIIIHHHHHHIIIHHGIHIIHHHEIIIHHEDEDHEIIIHHHEHFIHHHFIIIIHHHIFIIIIIIHGIIIIIIIIHHFHIHHEGIIHHIIIII
@HISEQ:711:H5NNWBCX2:2:1101:1900:22128:ATCTCGTA
TTAAGTTCAGCGGGTATCCCTACCTGATCCGAGGTCAACCTGAAAAAAATTGGGGGTTGCTGGCGAGCACACGACCGGACCTCCAGAGCGAGAAGAATTACTACGCTCGGAGCCGGACGGCACCGCCACTGACTTTAGGGCCCGCCGGGTCGGCGGGGCCCAATACCAAGCTGAGCTTGAGGGTTGTAATGACGCTCGGACAGGCATGCCCCCCGGAATACCAGGGGGCGCAATGTGCGTTCAAAGATTCGATGATTCACTGAATTCTGCAATTCACATTACTTATCGCATTTC
+
IIIHIHHIHFIIHIIHHHIHHHHHHHIIEEGHI/CGGGFH?DE?FHEHHECEHE<?EHHFHIIII<HHEHIIHHIHIIGHFHIIHHIIIGCFHHIHHIIIIHHGEHHHHEFHHIHIIHIIIHHHHIIHHIHIHIHIHHGIIIHHDIIHHDHHHHHHHIHHHIHHHIIIIIIIIGIHHHHIIIHHHIHFFAGEHHDEHHHIGIHHFFIIHHHHHHHHIIHIIIDHIIHGHIIIHGHHHGIHCCGHGGIIIHGIIIHHHHEHECHFIIIIHIIHHIIHHHFHHHCHEGIIHHHIGI
@HISEQ:711:H5NNWBCX2:2:1101:4244:22239:ATCTCGTA
TTAAGTTCAGCGGGTAGTCTTACTTGATTTGAGATCGAGTTTAACAAGAATCGTTGCCGACCCTTGTGAAATCCTGCATCAGTCAGCCAATACGGTCAAACTCCCTTTATGTTAGCTGCAGCAAAAGTAATAATCCGTTTGACGGGACTAAATGAATATGCTTTTAGCTCAGGAGAATGTCCAGCTGCACCTGCATTTCAAGCAACCCGCCACCGATCTCAAAAAGATTGGTGTTGTGATTGCTCAAGTCCAAAGCTTTTCGATTAAAAAATCCAAAAGCTTTGAGGTGTTTACTGATACTCAAACAAGCATGCTCTTCGGAATACCAAAGAGCGCAATATGCGTTCAAAGATTCGATGATTCACTGAATTCTGCAATTCACATTACGTATCGCATTTC
+
ECCHFEGHHH@EHHHHHIIIII?GHHEHHHHIHGHHHHIHIFHHH1<FEEEHHHHC=GDHDHHIHHFEHHIECHHIHHFEEE@?@1GHGECHF1CCEGHIHFE?HGICHHGEHHC@GEHHE?ECC?FEG0C@0<0C@EFHCE?@DHHDHHGHHEEHHHCG?HHHHEHEEHEHF?BFHEFGHHII.GH.F6BGGHEFHF6@98@EC.C-?HEEB.668-@,B.GFA8.HE=EEHHG:.FF@E@C@@@?IIHGC/E/HGIIHHHHEEC</IHG?CHCHG@E@D0HF<0<1C?EC1HH?HHFEHCD1DC<1FIHHHEEC0D<1IHG?G?GC110C?HHIHFHCCEHEHFC1@?CEHHHFHGEHEHHHEHHFHIIGIHHHIIGIIHIHHHHHEHH@?GEHHDD
@HISEQ:711:H5NNWBCX2:2:1101:14952:22041:ATCTCGTA
TTAAGTTCAGCGGGTATCCCTACCTGATCCGAGGTCAAACCTTTGTCAAAAGCAGTTAAAAGGCAAGCAATCCTTAATGAAGCCTCCAAAGCACAAGAGTGTCCACTATGCTTGAGGTCACTTTAGGCACTGCCACTAATTTTCAGGTACATAACCAACCCAATGCAAGGGCAGTCATGACAACCCAACACCAAGCTTCTAGGCTTGAGATTGATTTTATGACGCTCGAACAGGCATGCCCTTTGGAATACCAAAGGGCGCAATGTGCGTTCAAAGATTCGATGATTCACTGAATTCTGCAATTCACATTACTTATCGCATTTC
+
IIIIIIIGFFHHIIIIIIIIHHHIIHHHIIIIIIIGIIIIGHIIIIHHHHIIIHHIIIIIIHHHHIHHFHHHIIIIIIIIIGHHIIEHIHIIGHICHHIHHIGIHHGHHIIFHEHIH@GHIIIHH@GEHHHEEHHIIIIIHIIIIGHHHIIIIEHFHHIHHIIIIIIICGHHHIHEHEFHHHHHIIIHHHIGHIIHHHHHFEHH?DCGHHHIHHBGHCHFHDHHC1E?GHIIHHEF11=FF1CFF?IIHHH?EGC/EDGEHG1//<DG?HEHG110EEHFIIGIHHCCD@HGEG?HGIIHGHFFGHHHIGHHHEEEEEGF<DHC
@HISEQ:711:H5NNWBCX2:2:1101:16120:22109:ATCTCGTA
TTAAGTTCAGCGGGTATCCCTACCTGATCCGAGGTCAACCTGAAAAAAATTGGGGGTTGCTGGCGAGCACACGACCGGACCTCCAGAGCGAGAAGAATTACTACGCTCGGAGCCGGACGGCACCGCCACTGACTTTAGGGCCCGCCGGGTCGGCGGGGCCCAATACCAAGCTGAGCTTGAGGGTTGTAATGACGCTCGGACAGGCATGCCCCCCGGAATACCAGGGGGCGCAATGTGCGTTCACAGATTCGATGATTCACTGAATTCTGCAATTCACATTACTTATCGCATTTC
+
IIHIIHIIIIIIHIIIIIIIIGIIIIIIIHIGIIIIHIIIIIIIHIHIGHIHIIHIIICHHIHIIHIHHHHIIIIIHDHIHHIIIIHIIIHIGIIIIIIHIIIIHIIIIIIHHHGH?HHHIIHHICHCHHIIIIIIGIIIIIIIGHIHGHGIGEHHHIHHHHIIIHGHFFGHIHHFEHHEFHIGHFHHFEHIIHIIHIHDGEFHHHHHIIHIIHDH?1?C@@??F/0HE?11HC/EE<?HF<1110?@EHEEH?F1GCC<11<<1EFC1FCECCGFCCEEHC=G?0D111</F?
@HISEQ:711:H5NNWBCX2:2:1101:7219:22427:ATCTCGTA
TTAAGTTCAGCGGGTGGTCTTGTCTGATCTCAGGTCCAAGGTTTTGATTGGTTTTTCCTGCTGTGGCAGCAGGCGGAGCGCCCGGTGATATGGGAGACGACAGCCAGTATGTGAGCGTGAGCCACCTACCATGCTGGCGCCCCGATCGAATGGGGTCCCGCCGCGAGCCCTGCGCTTCAGCCGACCCGCTCTTCCTCGATTAAAAGGTGAGCGAGACGGCCACATCCGTCCAAACCGCTTTCAACCAGGAAAGGGTGGGCGAGGGGGTGAGCGGACGCTGAGACAGGCATGCCCTTAGCCGAGGCCGTGGGCGCAATATGCGTTCAAAGATTCGATGATTCACGGAATTCTGCAATTCACACTACGTATCGCATTTC
+
IIHIIIHHIIIIIHIIIHHIIIIHIIHHIIGHHIFHFCHCH@GHIHHIIIGHHIIIIHIHIHEEEHHHEGHECHGHIIIIHHIIIHIHCHHHGECGEHGHHHIIHIIHIHHIIHGGH/CCEHHH?FGHIEHIFH?0<</GDHHIGIIGD?GHHHGDEHGIIIIIIDHGHAGCHHGHEHHIGIIHIDCHH<CHFHICHHHEFHGIHHHHH?GAF>DDHHG@EA<GHH<HEHGCHBD?FE?HAHECIIHIHFIIIHIIIIIHIIIIHGHIIIGIIIIIIHHHIIIIIHGIIIIIHFIIIGIIIHIHHHHECIIHGHIIGHIHHCIIHHEHHHHGHHHGGHHHHFIIIIIGIIHHHGIIIIIHHIIHHHHHHGIIHHHHI
@HISEQ:711:H5NNWBCX2:2:1101:7315:22492:ATCTCGTA
TTAAGTTCAGCGGGTAGTCTTACTTGATTTGAGATCGAGTTTAACAAGAATCGTTGCCGACCCTTGTAAAATCCTGCATCAGTCAGCCAATACGGTCAAACTCCCTTTATGTTAGCTGCAGCAAAAGTAATAATCCGTTTGACGGGACTAAATGAATATGCTTTTAGCTCAGGAGAAAGTCCAGCTGCACCTGCATTTCAAGCAACCCGCCGCCGATCTGAAAAAGATTGGCGTTGGGATTGCTCAAGTCCAAAGCTTTCAAAAAAAATCCAAAAGCTTTGAGGTGTTTACTGATACTCAAACAAGCATGCTCCTCGGAATACCAAAGAGCGCAATATGCGTTCAAAGATTCGATGATTCACTGAATTCTGCAATTCACATTACGTATCGCATTTC
+
HIHIIGCHCDC?C?CEHHHHHCEEEFHHHHE1DCE?DHE@CHGC?GHD@H?C1DFEEHHDE<CECGGFFEHH?FG<CFHDDH?<DEEHEH@EHH=1<EH@HHID?FEGCCG<CF<DFEH?DHHHHHF@CFHHGE?CEHC<E?HE<HEEF?@HEGFHIGECEIGFG/=CHCGF?BEAGA?GHHIFHHHEHHIH@?B?@5AH?GG?GEHD?EHCDBHC@.?FBA8FHHF?C?<@E6AF.HEF@F7EHHH@D.@EHHG.C;.<C<<EIIIIHHHGHFHEHEHHECHHFGHIFHHGE?H@GC@@G@HHFIIIHHHE?CIIHFHHEH@HE?@DCIHGGHFIGHHHE?H@FCHEGFGHIIHGHIHFC@C?CIGHHEHGCHHIHHHHHHEIIHIIHHHGIHHC
@HISEQ:711:H5NNWBCX2:2:1101:9539:22354:ATCTCGTA
TTAAGTTCAGCGGGTAGTCTTACTTGATTTGAGATCGAGTTTTACAAGAATCGTTGCCGACCCTTGTGAAATCCTGCATCAGTCAGCCAATACGGTCAAACTCCCTTTATATTAGCTGCAGCAAAAGTAATAATCCGTTTGACGGGACTAAATAAATATGCTTTTAGCTCAGGAGAATGTCCAGCTGCACCTGCATTTCAAGCAACCCGCCGCCGATCTGTAAAAGACTGGTGTTGGGATTGCTCAAGTCCAAAACTTTTAAAAAAAATCAAAAGCTTTGAGGTGTTTACTGATACTCAAACAAGCATGCTCTTCGGAATACCAAAGAGCGCAATATGCGTTCAAAGATTCGATGATTCACTGAATTCTGCAATTCACATTACGTATCGCATTTC
+
IIHIHHIIHHIIIIIDHIHIIHGIIFCEHIHHIIIFHHHGHIEDHHHHIHHHIHHFHGHGIHDGHHIIIIHH?GGHHHIIIHGHHIIIGIIIGEHHIHIHIGHHIIIIHIIHHHHFEEHHIEHHHIIIIIIIIIIEHEHHIHIDHIDHIIIHIEHIIIHIIGIIIHEHHHIIIHFABGHHIHHGIHHGHFFH?GHHEHEGEHCIHHIIHDEEHDGFHHIIIHHGGEFAB-GA=EEG?IIHE@HHIIIIHHEHHHGF?EHIIIHIIIIHFIIIIHGHFIHIGGHHHHEHIGIIIHIIIIIIIIHIHHIIIIIIIHGIHIIIIIIIHECHGIIIIHHHDCHHIGIIIIHIHCIGIIIHHHIIIIFIIIIIIIHIIIIIIIIIHIHIHHFIGIIIHII
@HISEQ:711:H5NNWBCX2:2:1101:14589:22290:ATCTCGTA
TTAAGTTCAGCGGGTAGTCTTACTTGATTTGAGATCGAGTTTAACAAGGGTTTTTGAAGACTCTTGTGAAAATCCTGCATCAGTCAGCCAAAATGGTCAAACTCCCTTTATGTTAGCTGCAGCAAAAGTAATAATCCGTTTGACGGGACTAAATGAATATGCTTTTAGCTCAGGAGAAAGTCCAGCTGCACCTGCATTTCAAGCAACCCGCCTCCAATCTCAAGAGATTAGTGTTGGGATTGCTCAAGTCCAAAGTCTTTCTTCAAAAAAGAAAAAAGGCTTTGAGGTGTTTACTGATACTCAAACAAGCATGCTCTTCGGAATACCAAAGAGCGCAATATGCGTTCAAAGATTCGATGATTCACTGAATTCTGCAATTCACATTACGTATCGCATTTC
+
GIGIICEH@HHHGGIIFHIGHGHHGHEHHIIHHHIIIHHIIHHHIIIGHIHHIGHDCEHHHIFHIIHHHEHIIIIEEHHHHHIHIIIHIIEHHGCD1<FEHHIHGH?GHIHGEFHHGHC?CHIHGFHHHHHHIIHICHHHIFEHFIIHHHIIHIHEHHHIHEHHG?CH?CFHHIEHHHFGHHHHHIHHIIIFHHHFFHEGCGHHHIHHH@EHFHHHF.H@CB8?G@G?FGHE-A.EGEG?HF.GCF8F?HCF</?EHECCCIHDDHIHIIHIIHIFHHGIIIHHGIIIIHIIHEHHHGHHHEHGGHHIIHEHHHHHGHHHHEGC<CHF?E@HH=HHEFHCHHE@GFEFHHHEIIIIHE@FIHF@IHHEHIHEEHGHHHIGHIHHIHIHHFHIHHHGIIH
@HISEQ:711:H5NNWBCX2:2:1101:6355:22749:ATCTCGTA
TTAAGTTCAGCGGGTATCCCTACCTGATCCGAGGTCAACCTGAAAAAAATTGGGGGTTGCTGGCGAGCACACGACCGGACCTCCAGAGCGAGAAGAATTACTACGCTCGGAGCCGGACGGCACCGCCACTGACTTTAGGGCCCGCCGGGTCGGCGGGGCCCAATACCAAGCTGAGCTTGAGGGTTGTAATGACGCTCGGACAGGCATGCCCCCCGGAATACCAGGGGGCGCAATGTGCGTTCAAAGATTCGATGATTCACTGAATTCTGCAATTCACATTACTTATCGCATTTC
+
HIGIICHHHIIIIIHIIIIIIIIHIIHIHIEHHDHEHIIHIHEHIIIHICHHIHIDHHHGHGEFHHHDHEHIIIIIDHHGHCHEHHIIGHGHIIIHHIHHIIHCHHHIIIIDHIIGHHHHHDDHHHHIIIIHHHFHFIHIIHHIIIIIHIHHHHIIHIHIHHGHIIHIIHHHIHGIHIHHIHHEIIIHIIHHIHHDIIHHIIIHIIIHHIIHHIIIHIIIGIIHHCGIIIHHHCHHGIIHIHHHFGIIIIHHGIIIHHHIHHFIHHEHHFHIHFGIHGIIIIIIIIIIIHIIIH
@HISEQ:711:H5NNWBCX2:2:1101:8037:22745:ATCTCGTA
TTAAGTTCAGCGGGTATCCCTACCTGATCCGAGGTCAACCTGAAAAAAATTGGGGGTTGCTGGCAAGCACACGACCGGACCTCCAGAGCGAGAAGAATTACTACGCTCGGAGCCGGACGGCACCGCCACTGACTTTAGGGCCCGCCGGGGCGGCGGGGCCCAACACCAAGCTGAGCTTGAGGGTTGTAATGACGCTCGGACAGGCATGCCCCCCGGAATACCAGGGGGCGCAATGTGCGTTCAAAGATTCGATGATTCACTGAATTCTGCAATTCACATTACTTATCGCATTTC
+
I?GHHGHIIIIIIIIIIIIIIIHIHHIIIIHIIIIHHIIHHHGHHGIGIGHIHGIIHHDHHCHHHHIIGHHIIIIHIHIHDHIIIGEEHHHIHEHIIIIIIIHHIGHIIHGHIIIIGIIGHHHHHHFHHHHFH@HFHHHEFHIIHGHHHIIIIIIIIGHDIHHHHGHFHHIIHHHHFHHHHGHHIIIHHHHHIIIHHIIIIIHHEHIIIHHIIIIHGIIHIIHDC/IIIIHIIHHHIHHEGIIIIHHIIIIIIIHIIIIIIHHHHIIIIIIHHHHIIHHFIGIHEGHIIIIIII
@HISEQ:711:H5NNWBCX2:2:1101:10411:22613:ATCTCGTA
TTAAGTTCAGCGGGTATCCCTACCTGATCCGAGGTCAAACTTAAAAGAAGCTTAATGGGAGGAGGCCTGCCAGAATCGCGACGCAATGTGCTGCGCACGAAGCCAACATACCGGCTGCCAATGAATTTAAGGCGAGTCCACGCGCTGAGGCGGAACAAACACCCAACACCAAGCAGAGCTTGAATGATTAAATGACGCTCGAACAGGCATGCCCAACGGAATACCGAAGGGCGCAATGTGCGTTCAAAGATTCGATGATTCACTGAATTCTGCAATTCACACTACTTATCGCATTTC
+
IGCHHHHHHHHHHIHHHIIIIFHHHHEHHIGH/EEHEECH?FGHGHHEHHIDHEHHIHGEE<@CEDHGHGHF?GHHIEEHHEDDGHEHHHHCCHHGHHIGIHGEEFHEHEHCGGHHIHHCHHHHHEHFEHEEHIIIHGHHEHDFHHGHHCHCDHFHHHEHHEHIIDHFHGHHIHHICEHEEHFIHGIHHHHHHHIHIHHIIHHGDGEHHHG?HHHFHHIHHGIHHGEC<<CCGHIHGIHGIIH?EHHH=HECHEECHFIIHHIIHGHFGIHCFIHGHHHGGGGCHEEEEHIHHCCIH
@HISEQ:711:H5NNWBCX2:2:1101:10637:22654:ATCTCGTA
TTAAGTTCAGCGGGTATTCCTACCTGATCCGAGGTCAAACTTTCAGAAGTGGGGGGTTTAACGGCGTGGCCGCGCTGCGATCCAGTGCGAGTGTTGCTACTACGCAGAGGAAGCTACAGCGAGACCGCCACTAGATTTAGGGGACGGCGCGCCGCGAGGGCACGCCGATCCCCAACACCAAGCCCGGGGGCTTGAGGGTTGAAATGACGCTCGAACAGGCATGCCCGCCAGAATACTGGCGGGCGCAATGTGCGTTCAAAGATTCGATGATTCACTGAATTCTGCAATTCACATTACGTATCGCATTTC
+
ICFEEH?FHHHIIGCFHHHHIIEHIIHHHHGHIG=HHHCHIHHIIHHCCHHEHHHHEHHGGHHGHCHHGDHIIIIIHIIGHHFECEHFDG/<FHCHH@FEHGIHHHHFGHHEHIHHHHHHHFHCDGHHHGGHGGHHHHGEEDHHIIIIIIIIIIIIHHHHHHIHHIIHIHIIIHHIEHHGEHGIGIGIHHIHHHHE@IHIIIIIGIIIHFIIIHHIEECIHIIIIHHGFHIIHHIIIIHECCHGHHGEHHFHF?HGCIHIIHGHHHFEHEHIHHIIIIHHIHHIIIHCIIIIIHIIIIIIIIIHGIIIH
@HISEQ:711:H5NNWBCX2:2:1101:15085:22700:ATCTCGTA
TTAAGTTCAGCGGGTATCCCTACCTGATCCGAGGTCAACCATAGAAAAATTTGGGTTTTGGCAGAAGCACACCGAGAACCTGTAACGAGAGATATTACTACGTTCAGGACCCAGCGGCGCCGCCACTGATTTTAGAGCCTGCCATTACTGACATAGACTCAATACCAAGCTAAGTTTGAGGGTTGAAATGACGCTCGAACAGGCATGCCCCCCGGAATACCAAGGGGCGCAATGTGCGTTCAAAGATTCGATGATTCACTGAATTCTGCAATTCACATTACTTATCGCATTTC
+
FGCC?GDEHHIHGCEHHIIIIH?FCCE?@HEEHHCHHHHHCHHIHGHHD?1CGEEGHHHHCCHIHEHHEEHHIGIGDFHIHEEHHHHIIGHIHIIHHHHFCH@FCHGGIHIIGIHGHDHHHHHDHIIIHIBDGEHIIHHHHHIIIHIHIHHHHHHHEHHHIGHFHHHGFCGHIFAEFFFHIHHHHHEHHHIIIIHGHHHIHIHHHHGHHHHHHFF?IIHHFHHHHHHCHHFIIHHIHHIHHIHECIIHHEHHHHIIHIIIIHHIIHHHHFHHFIGHHHHHIHDGHHEHIDIII
@HISEQ:711:H5NNWBCX2:2:1101:16170:22649:ATCTCGTA
TTAAGTTCAGCGGGTGGTCTTGTCTGATCTCAGGTCCAAGGTTTTGATTGGTTTTTCCTGCTGTGGCAGCAGGCGGAGCGCCCGGTGATATGGGAGACGACAGCCAGTATGTGAGCGTGAGCCACCTACCATGCTGGCGCCCCGATCGAATGGGGTCCCGCCGCGAGCCCTGCGCTTCAGCCGACCCGCTCTTCCTCGATTAAAAGGTGAGCGAGACGGCCACATCAGTCCAAACCGCTTTCAACCAGGAAAGGGTGGGCGAGGGGGTGAGCGGACGCTGAGACAGGCATGCCCTTAGCCGAGGCCGTGGGCGCAATATGCGTTCAAAGATTCGATGATTCACGGAATTCTGCAATTCACACTACGTATCGCATTTC
+
GHIFHHIIGHHDHHIHGIIHEHIIIGHIHEHHCHEC@DGEHICGEECG@HHEHHHIEEHEGHHGHHE?0@11<C?CCECCDDHHHIICHIHIIIEHHHHICDHGIIIICHIHE?E@CCEGDHHHHGHEHHHCGEHEFGHCH<CH/E?C@=GHHHD?/DCDH>>E?CHDD@5BFDIIDG?HCF>?HDHHGHHGHFFHHH@CHHHHHHF<GAEHHIHIIHIHHBEEB8.FA6-9?.DIHHHEHIHGGCEF8??FE=EEHDDE=DHGHGC/H=DCCD0C?D1HHIHIHEFGIIHHECGECGHHGHDCCHHHEFIHGIHHHGHGGHF?CCFHHEIHHHGHHIIHGDECEHHCHIHG@EGGECHFC1IIIHHHHEHHCHHDI
@HISEQ:711:H5NNWBCX2:2:1101:17173:22602:ATCTCGTA
TTAAGTTCAGCGGGTAGTCTTACTTGATTTGAGATCGAGTTTTACAAGAGTCGTTTCCAACCCTTGTGAAATCCTGCATCAGTCAGCCAATACGGTCAGACTCCCTTTATGTTAGCTGCAGCAAAAGTAATAATCCGTTTGACGGGACTAAATAGATATGCTTATAGCTCAGGAGAATGTCCAGCTGCACCTGCATTTCAAGCAACCCTCCGCCGATCGTAAACGACTGGTGTTGGGATTGCTCAAGTCCAAAGCCATTCCAGAAAATAAATCAGAAATGTCTTTGAGGTGTTTACTGATACTCAAACAAGCATGCTCTTCGGAATACCAAAGAGCGCAATATGCGTTCAAAGATTCGATGATTCACTGAATTCTGCAATTCACATTACGTATCGCATTTC
+
HHGCFGHHIE@EHIIIIIIIIHIIIC@EEHH?1DEHHFEEHHEHH?EHC?CHCGHIH?1CFDHIH1<D<FGHIHIGHIHHF?FHHHGHIEHE?1EEHHI111DHH?GHIHIIH@CF1F@@FEHHEHICHHHI0CCF@EGEHHE@EC@HEE/CFEFFCEHEHHH?HHCGEDHHGEEEHG@AHBHHEHHEH..@;7@GHHFH?@CCEDBHCEBHE@HB-E8-BB6@B9.-D.77?C7@CHC@/C</HIHHHEEHHHG?EH?CIIHE?HHGEFC<HEEHEF0CCH?EC<@=IHEHECIHEEEHIHF1EGEFIIHGEEFHGHGE@<<EIHECHHHGDECC<HHIHHH=F<CEGHHHEC11IHHF1F?@DC<EE1HHF@FIHIHFHIIHHEHCHH@HHIIHEEIHD
@HISEQ:711:H5NNWBCX2:2:1101:18113:22748:ATCTCGTA
TTAAGTTCAGCGGGTGGTCTTGTCTGATCTCAGGTCCAAGGTTTTGATTGGTTTTTCCTGCTGTGGCAGCAGGCGGAGCGCCCGGTGATATGGGAGACGACAGCCAGTATGTGAGCGTGAGCCACCTACCATGCTGGCGCCCCGATCGAATGGGGTCCCGCCGCGAGCCCTGCGCTTCAGCCGACCCGCTCTTCCTCGATTAAAAGGTGAGCGAGACGGCCACATCCGTCCAAACCGCTTTCAGCCAGGAAAGGGTGGGCGAGGGGGTGAGCGGACGCTGAGACAGGCATGCCCTTAGCCGAGGCCGTGGGCGCAATATGCGTTCAAAGATTCGATGATTCACGGAATTCTGCAATTCACACTACGTATCGCATTTC
+
HHHHFHHHHIHHDHHICCCFHHHHH?GHIHHIHHEH?FHHFHIFHICHIHCDEGHIIIH1CCHH1<CEHHHH1/ECHHHIHHHHHIICGEHEE@H1C1<CEHDHIH1<DH@HH?HG<HC<@<0<FGHHHIHGCFHH00DG/<<//:F:DHEH?EHHDDEE:EDD?DEHH?H?GHH-EHHHCEDD>EH<5@E.AA.;GEB8;8F@G@8-858G@B?5?A7..B-9-5?:.A-@7.HIHC@B.8.HCHHHC@EFHHG=HCCEE-E<IIIHFECGIHG<HGHHGF<HFIHCEGIHHGGHIHDHEHHH?DHE<HDGCEHHDE?@1HHHIGHF@FF1ECCHFHHHHGG@?HHHIIIIIHCHHGCIHHH@HCED0H?EHDIHH
@HISEQ:711:H5NNWBCX2:2:1101:21132:22592:ATCTCGTA
TTAAGTTCAGCGGGTATCCCTACCTGATCCGAGGTCAGCCTGAAAAAAATTGGGGGTTGCTGGCGAGCACACGACCGGACCTCCAGAGCGAGAAGAATTACTACGCTCGGAGCCGGACGGCACCGCCACTGACTTTAGGGCCCGCCGGGTCGGCGGGGCCCAATACCAAGCTGAGCTTGAGGGTTGTAATGACGCTCGGACAGGCATGCCCCCCGGAATACCAGGGGGCGCAATGTGCGTTCAAAGATTCGATGATTCACTGAATTCTGCAATTCACATTACTTATCGCATTTC
+
IIGHHHFGIHIIHIIHHFHIIIHHIFHIHIEEHICFFGH?DFHHHIFDDEEEEHCEEHHIIFFHIIHHHHIIIGHHHEHHHGEHHHHHIIDHIEHHH=FHEEHIEH1CCDCHHHHC<DFCC>E?EHCBHHGHH<DGDDFHEEDHIIHHDD?CE?DEDDBE/EABBDHHFHH/AACFHCG?GHH/EHEHEGIHIIHIHH@DHHHGE0DIIHIIHHIHCHFDIIIIHCHGHHHHE?CE=IHHHGHHHDGFHHEHFHEHIHHHEEIHIIIHHHHHIHHHHGIGIIHHEHFHECHGIH
@HISEQ:711:H5NNWBCX2:2:1101:3508:22945:ATCTCGTA
TTAAGTTCAGCGGGTATCCCTACCTGATCCGAGGTCAACCTTAAAAAATTAGGGGTTGCTGGCAAGTAGACCTACCGGACTCAATCGCGAGGAGTATTACTACGCGTAGAGCCGACAGGCACCGCCACTGATTTTAGGGGCCGCGAAACCGCGAACCCCAATACCAAGCGAGAGCTTGAGTGGTTATAATGACGCTCGAACAGGCATGCCCCCCGGAATACCAGAGGGCGCAATGTGCGTTCAAAGATTCGATGATTCACTGAATTCTGCAATTCACACTACTTATCGCATTTC
+
ECHHIIIIICHHHHEDHHIHIHEFHHHIHHEE?HECG?EH?HEHEGH<@EHIHI<EHDHHHCHIIIIIFHHIIIHHHCCHHECFHHHGIIIIDHGHHHEHGH?EDHIHHHHIH<EHHDE<CEHHHHIHHHHHHHHIHIIIHDHHHIIIIHHHHHHHGDGHHIHHGHHIHIFIIIHGHIIIIHGIIIIIHFHHIHCHG@HHIIHIHHHGEHH?DIHGHIIIGHHHF/IIHHE?IIIHHHHEHIHHHCEIHFHIIIIHHHHIIIIIGIGIIIIIIIIHF@FC<C=HCCGIIIIIGI
@HISEQ:711:H5NNWBCX2:2:1101:8900:22893:ATCTCGTA
TTAAGTTCAGCGGGTGGTCTTGTCTGATCTCAGGTCGAAAGGTTTGTTCGGGGGTCCTCGTGAAAGGCCCCGAAGTTCCTGCTTGCTGGCCGTGCGGCAAGTCCGACTTTCTGCCCGTTGCAACCGGAACGACAGCGGCATGCAGCGTGAAGCCACCTACCATGCTGGCGCCCTGCTGAACAGGAGGGTCGCGCCGCGAGCCCTGCACTTCAGCCGACCCTCTTTGCGAAAAGAGAGACGGCCACGTCCGCCTGCCGCTTCCGCCGGTAAAGGGGAAGGGGTGGGTGAGGGGTGAGCCGACGCTGAGACAGGCATGCTCTCGACCGAAGTCTCGAGCGCAATATGCGTTCAAAGATTCGATGATTCACGGAATTCTGCAATTCACACTACGTATCGCATTTC
+
IIIIHFHIIIIIIIHHIIIIIHIIIIHIIIIIIIHHICHHIHIIIIIIIIIIIIIIIIIIHIIIIIIIGHIIHIIEHHHHIIIIIIHIIHEHIIIIIIDHIIHHGHHEHHIEHIIIIFHHIIEEHDHIIHGGHHGHIIIGHHFHIIIIHIHHIHHHIIIIIIIHIIHHHIHGHIIGIIEHIIIHHHEHHHIIIGHHHI<ECEHHFHHEHIHIHHIIC########@,B-B886-655<HHC8.E??57-??HHHHCA?:CE-DH=FC.EFHHFEHF?HGHEHHFEGEGHHHHGHHDHHECIHH?HHC@HHIHFC1IIIIIIIHHIGHHIIHCIHIIHGHGIHHIHF?EHHHIHDHIGIIHHHFEIHHHIHIIIGIHEEIIGHHHHHHIHHHEG@HHIHGH<D
@HISEQ:711:H5NNWBCX2:2:1101:11803:22922:ATCTCGTA
TTAAGTTCAGCGGGTATCCCTACCTGATCCGAGGTCAACCTGAAAAAAATTGGGGGTTGCTGGCGAGCACACGACCGGACCTCCAGAGCGAGAAGAATTACTACGCTCGGAGCCGGACGGCACCGCCACTGACTTTAGGGCCCGCCGGGTCGGCGGGGCCCAATACCAAGCTGAGCTTGAGGGTTGTAATGACGCTCGGACAGGCATGCCCCCCGGAATACCAGGGGGCGCAATGTGCGTTCAAAGATTCGATGATTCACTGAATTCTGCAATTCACATTACTTATCGCATTTC
+
HIIEHHCGHHIHG/CHFHHHIICEHH1CFFF=HHIIIC??1DHIIGHHHHHHHHHD?ED?H<FHIHIDCHIHCHHHHGHHDHHHHHEFFHICCGHHFE?EHHEG@EHHIHDIGCHCHCHDCCHHDDHDHE80FE9FDEFDCHHHHHHHEHHHHHHE;DEHHGFBBGHHHH@IHGIHHEEEGIHBHHHHGEH/HHHCGHHDHGDADF?HGHHF<IHHHCEHEEIHEC0HHEHEHHCCGFHF@IIHED1GFHCHHIIIHH@IIHHHHHIHHF1?GHHIIIIGIHHHHGHHHGDGII
@HISEQ:711:H5NNWBCX2:2:1101:12303:22777:ATCTCGTA
TTAAGTTCAGCGGGTATTCCTACCTGATCCGAGGTCAACATTTCAGAAATTTGGGGTGTTTAACGGCTGTGGACGCGCCGCGCTCCCGATGCGAGTGTGCAAACTACTGCGCAGGAGAGGCTGCGGCGAGACCGCCACTGTATTTCGGAGACGGCCCCCGGTGAGGGAGGCCGATCCCCAACGCCGACCCCCCGGAGGGGTTCGAGGGTTGAAATGACGCTCGGACAGGCATGCCCGCCAGAATACTGGCGGGCGCAATGTGCGTTCAAAGATTCGATGATTCACTGAATTCTGCAATTCACATTACTTATCGCATTTC
+
HHHHHFCHHHIIDCHIIHIHHIIIIIIIIFHIIGHIEFHHIIIHIHECHHHHCEHIIIIIIHIG=HHIHIHHIIIIHIIIIGIHHHHH@DHGHHIHGHFEHHI1FFEHIHHGCHHHDDECEHHIDHIHHIIIIHIII@HHHIFHIIIIHHDHGIIIIIIDGHHHIHHEEIHEDDHDHCHHEEEHIIHHIIIIHGDEB?HECHHHHEHHHEGGHGHCCDIIHGEDDDHEHEHIHIIHHEGFHFFGHDDHDCCGH=E@D1?<<HHFEIHIHEIIHIHHFIIHHIHHHHHHGHIHHEFHHIHHIHHGHIHGHHHECIGGGHI
@HISEQ:711:H5NNWBCX2:2:1101:13780:22986:ATCTCGTA
TTAAGTTCAGCGGGTATTCCTACCTGATCTGAGGTCAACCTTGGTAAAGTTTGGGGGGTTTAACGGCGTGACCGCACCGCTCTCCGCCTGCGAGAATTGGATTACTACGCAGAGGAGGCTACGGCGTGGTCGCCACTCCATTTCGGGGCCGGCCCGCCGTCAGACGGCAGGCCGATCCCCAACACCGCATCCGGCAAAAGAGCCGGGCGCGAGGGTTGAAATGACGCTCAGACAGGCATGCCCGCCAGAATACTAGCGGGCGCAATGTGCGTTCAAAGATTCGATGATTCACTGAATTCTGCAATTCGCATTACTTATCGCATTTC
+
HIHGIIHGHHIIHGHDHHHHIEHHIIIHIIIIIIHIIGEHGHHIFHHHHCGEHIIIIIFFHIIIIHIHFCFH?HHHIIHHHDHHIHHHHIGDCHHHEHIIGIIHIGIHIIHIIIIIGIHIIIGIIHHHIHEDH0EEHHHIGGHIF<?DHD<FDHHHHHD@EHHDHHGC<HHHHHEHHCHHHHEAEHCH@EHFEBDHBGHGGIHHEHGIIDHHIIHHHFGFIHGIIIIHHGHIIIIIHHDHGIIIHEIIGIIIHECH?CGIHHFCGHEHHGIIIHIIHHHHHHHHHGHHG@CHGEGHIHEHIHHHDCIIIIHHCHIIIIIIIHIIII
@HISEQ:711:H5NNWBCX2:2:1101:14555:22943:ATCTCGTA
TTAAGTTCAGCGGGTATCCCTACCTGATCCGAGGTCAAACCTTTGTCAAAAGCAGTTAAAAGGCAAGCAATCCTTAATGAAGCCTCCAAAGCACAAGAGTGTCCACTATGCTTGAGGTCACTTTAGGCACTGCCACTAATTTTCAGGTACATAACCAACCCAATGCAAGGGCAGTCATGACAACCCAACACCAAGCTTCTAGGCTTGAGATTGATTTTATGACGCTCGAACAGGCATGCCCTTTGGAATACCAAAGGGCGCAATGTGCGTTCAAAGATTCGATGATTCACTGAATTCTGCAATTCACATTACTTATCGCATTTC
+
HE?CHHGHHHHIEHIIIHHIIHIIIIIIHIGICH@?FGECEGFHHIIGIIIIIHHH?FHGHIHIIFGGGHHIIIIGEHHIIHIIHGHI?HHEHGHICHHFFFCGEHHHHH@HHHHFHHHHHIHFHGCEHGHGHHFHHEHGHFHHHDHHHIIIIGHHGHHCHIHIHGIIIHHIIGIHHIHHHIHIC=CGIH?EHFGHEIHHHEHFHGHHHIIHHHIHIIIIIHHIH?HEHHIGHEHHHHHHIIHIHHHFIHC@EFE<=HEEEIIHHCHHGIIIHIHFHHHHHEHIIIHHHIHHFIHHEIHHIIHHHGIIIIHHIIHIIIIIIHHH
@HISEQ:711:H5NNWBCX2:2:1101:15130:22951:ATCTCGTA
TTAAGTTCAGCGGGTCTTCCTACCTGATCCGAGGTCAACCTTTAGATGGGGGGTGTTTAACGGCCGGGAAACCCGCGTCGCGCCCTGGGCGAGGTGTAAACTACTACGCTCGGGGTGACAGCGAGCCCGCCACTGGTTTTCGGGGCCTGCGGCAGCCGCAGGTCCCCAACACAAGCCCGGGGGCTTGATGGTTGAAATGACGCTCGAACAGGCATGCCCGCCAGAATACTGGCGGGCGCATTGTGCGTTCAAAGATTCGATGATTCACTGAATTCTGCAATTCACATTACTTATCGCATTTC
+
HIIIHHIIIIGHGHCHHIIIHHIHICHHHIIHIIIIIHIIHIIIHFHFFCHIG?EHHIIIIIHHHIHIHHIIIIIIIIIIIIHIIIIIIHIEHIHGIIIHHHHIHHIIIIIIIIIHHHHHHIHDHHDHIIIHHIIGGHIIIIICHHD@/DEHIIIIIIH??HHHHGHIHIIIGEHIEHHHHDHDDBD?FGH@FGHFHIFHHFHHGHHFHIEEH?EEC</11<11<1<1//FC/DHG<<111//<0<<11<C<101FF<1<1<<<1C<1@1F<D1?D11F<<11<1EFD1<<0<0<1<1C<</
@HISEQ:711:H5NNWBCX2:2:1101:18717:22824:ATCTCGTA
TTAAGTTCAGCGGGTAGTCTTACTTGATTTGAGATCGAGTTTAACAAGAATCGTTGCCGACCCTTGTGAAATCCTGCATCAGTCAGCCAATACGGTCAAACTCCCTTTATGTTAGCTGCAGCAAAAGTAATAATCCGTTTGACGGGACTAAATGAATATGCTTTTAGCTCAGGAGAATGTCCAGCTGCACCTGCATTTCAAGCAACCCGCCACCGATCTCAAAAAGATTGGTGTTGGGATTGCTCAAGTCCAAAGCTTTTCGATTAAAAAATCCAAAAGCTTTGAGGTGTTTACTGATACTCAAACAAGCATGCTCTTCGGAATACCAAAGAGCGCAATATGCGTTCAAAGATTCGATGATTCACTGAATTCTGCAATTCACATTACGTATCGCATTTC
+
HHGHGGHHIIIIID?EEGHFHEGE?HFEHHIIGEHHHEFHIIIIE@HGHHIIHHIHEH//EHD?GEHECHECEHH@GGEHFHCHHHIGIHHHHIHHIIIIGHHHGIHGHHHHHHHHFGHHCHHEFHHHHIHGHHHHHIIIIIIIIIGHCFGHICHFCCC@H?DHEE?@ECFEEHCFHH?GHCHHFHHHIHHFCHIIIIHHIFIHHHHIHDEHIEHHHG=CGFFE?HIIHEC@G?HFD@G@?HIIHHHHE?HCG@FHDHFEEGHGEHGIIIHHHCHHEHGEG?HIIIHEHHHIHHIGHGIHHCIHIHHHEGHHD1ECHDHCHGHFHHHEHGD<DD1HHHHFGIIIHHFHGIIHGEE?HHHIHIHGHIHHIIIHF11GHGIIHHED1IHIIHHHGFHDHGI
@HISEQ:711:H5NNWBCX2:2:1101:1808:23133:ATCTCGTA
TTAAGTTCAGCGGGTATCCCTACCTGATCCGAGGTCAAAAGTTGAAAAAAAGGCTTAATGGATGCTAGACCTTTGCTGATAGAGAGTGCGACTTGTGCTGCGCTCCGAAACCAGTAGGCCGGCTGCCAATTACTTTAAGGCGAGTCTCCAGCAAAGCTAGAGACAAGACGCCCAACACCAAGCAAAGCTTGAGGGTACAAATGACGCTCGAACAGGCATGCCCTTTGGAATACCAAAGGGCGCAATGTGCGTTCAAAGATTCGATGATTCACTGAATTCTGCAATTCACACTACTTATCGCATTTC
+
IIIIHHIIIHHHHDHHIIIHIIIIHIIIIIIIHIEHHIIHHHEEHIEHEHHHHHEHHIH?@HFCHHHIHHIIIIHIIII1FHIIEC1GHHHHHHHHHHHHIIHHHIIIHHGIHEHHHH?HHEEFDHHIIHGHGFHHIHHHIHGHDFHEHIHHIGHHGGIHHHEHIHHGHFHHDHEHHCHHHIHHIIHHGEGHHHGEFGGHCHHCIIHHIGHFIIIGIIIIHGIIIIHHHHGIIIIIHFIIIHEGHECFIHIIHIIHIGIIHIHIIHIIHHIIIIGHIIIHH?IHIIIIIHIIHIHHHHHIIIIIGI
@HISEQ:711:H5NNWBCX2:2:1101:2209:23030:ATCTCGTA
TTAAGTTCAGCGGGTAACCCTACCTGATTCGAGGTCAAACTAAAAAAGTAAAATAATTTAGCGGCCGGACGAGGCACGGCCCGATGCGAGAAAAGAAAAATCCACTACGCAAAGGGCAACGTACGCCAGTACGCCGATGAATTTAGAGGCTGCAGTGGCCTGCATGCCCCAACACCAGCACCCGAACCGCCTAAGCGGCTGGGCCTGAGGGTAGAAATGACGCTCGAACAGGCATGCCCGGCAGATTACCACCGGGCGCAATGTGCGTTCAAAGATTCGATGATTCACTGAATTCTGCAATTCACATTACTTATCGCATTTC
+
1FEHHHHFHIIIHCHIIHIIIFHHHIIIG?G?GH@GEGHD1FGEH?CGFF<CEGHHHIHHI?EDDHDHDHCHC?HEHEEHHDDHH@HHHHIHHFHHHHIHEHEHHHHIIIFDEHIHHHIIIIIIHHHHIEIIIHHHDHHHHGHHHHFHIHIHIIHHFEHIHHGIIIIFCIHHHEGFHECIHHEHHEIHFHHHGIIIHHHHHIHIIHIIIIIHHHFGECE<IHHIIIIIHIIIIIHGIIHGEHHGHHHHHHECDIIIHIHHD<<<HHEHEGHHGIIIHIIHFHHHIIIIIIHEIHGHHIIHHIGIIHIIIIHEHGHIIIHIII
@HISEQ:711:H5NNWBCX2:2:1101:2453:23239:ATCTCGTA
TTAAGTTCAGCGGGTATCCCTACCTGATCCGAGGTCAACCTGAAAAAAATTGGGGGTTGATGGCAAGCACACGACCGGACCTCCAGAGCGAGAAGAATTACTACGCTCGGAGCCGGACGGCACCGCCACTGACTTTAGGGCCCGCCGGGGCGGCGGGGCCCAACACCAAGCTGAGCTTGAGGGTTGTAATGACGCTCGGACAGGCATGCCCCCCGGAATACCAGGGGGCGCAATGTGCGTTCAAAGATTCGATGATTCACTGAATTCTGCAATTCACATTACTTATCGCATTTC
+
IHHIIHHHEHIHIIIIHIHHIGIHIIIHHHIHHIIIFHIGHIGHCHFHGHIHEHHCHIHIIIHHHHHIHHHIIIIIGGEHHHHHHIGHIHDHHHEHIHHHIHHHGHFHHGDHDHHHHEIIHHIIHHIIHHEHHHDGGHGDEGHHHHIHIIIIIHHHFHHIIHGGEEHHIHIHEEGEEEHIHIIIHIHHIHHDHCFEHDHIIIIIHHHHCGIIIHHDEHIIIIHHEECHDHEHHDEHGIHHGHHHFHIIIIIIHIIGIHHHHHFIHIIHFHHG?HHIHHGIIHHHHGIHHIIIHI
@HISEQ:711:H5NNWBCX2:2:1101:4467:23175:ATCTCGTA
TTAAGTTCAGCGGGTAGTCTTACTTGATTTGAGATCGAGTTGAACAACACATAAAGTGTCGTAAAATCCTGCATCAGTCAGCAAAGAGGACAATTATCCTTTATGTTAGCTGCAGCAAAAGTAATAATCCTGTTTGACGAGGACTAAATAGATATGCTCTTAGCTCAGATAAAAGTCCAGCTGCACCTGCATTTCAAGCCGCCCGCCTACCGCTGAAGGTCGTTGGGATAGCTCAAGTCCACCCTCCCTTTTTTTGTCAAAGAGAGAGGTTGAGGTGATTACTGATACTCAAACAAGCATGCTCTTCGGAATACCAAAGAGCGCAATATGCGTTCAAAGATTCGATGATTCACTGAACTCTGCAATTCACATTACGTATCGCATTTC
+
1C1CC1DG?<D<</<C0<C11DHE@<<C111<<<EEHD11CCGEHHIFHCH1<F?CFEH@CCFH@?C@<F1<GHHHGHEH11D1G@GG11<D@1<GEECGF@1FE@EHECCF?<CGGEGH11<DGE11F@HH0<F00FEEDH<CHGC@/</<CF///////<F/EE?CE@H..;CF@C?CCFH.:8;AHFEC:AG#################################EA.B..689.7.DC-D<//G?</C</?GD00000HHCHHF<11C11<1<1F@CG<G1G<E1<1<111EGC<D<<CCCE1@<E<<1<<1110//<1111<0C0D11C<EF1D1G<1D<1111<11111<<11HH@@C1<1?D<111<</<10<1<1C<C/
@HISEQ:711:H5NNWBCX2:2:1101:5463:23135:ATCTCGTA
TTAAGTTCAGCGGGTGGTCTTGTCTGATCTCAGGTCCAAGGTTTTGATTGGTTTTTCCTGCTGTGGCAGCAGGCGGAGCGCCCGGTGATATGGGAGACGACAGCCAGTATGTGAGCGTGAGCCACCTACCATGCTGGCGCCCCGATCGAATGGGGTCCCGCCGCGAGCCCTGCGCTTCAGCCGACCCGCTCTTCCTCGATTAAAAGGTGAGCGAGACGGCCACATCCGTCCAAACCGCTTTCAACCAGGAAAGGGTGGGCGAGGGGGTGAGCGGACGCTGAGACAGGCATGCCCTTAGCCGAGGCCGTGGGCGCAATATGCGTTCAAAGATTCGATGATTCACGGAATTCTGCAATTCACACTACGTATCGCATTTC
+
FHHIIHHHIIIHHHIGIIIIHHIIIIHIHHGHI?HHEHIIIGH@EGHEHHIHICGHIHHHIIIIGIIIEHHHHIIIHIIDHIHHHIIH?HH1EFHHHEHHIIHIIIIEHEHHHHIHHHHHGEHHHHHHEHFHIHIH0EHHIIIHHHI<EHHHC@EHGEHHHHHDDCHH<HEHIIFEHIEHGHGHHHHIIGHCEHHHIIHFHEAHHHEIIHIHHCEEHIH@FHCB-D?GGIHE78CHIHHEC@@AE??GG@HGGHHIIIIHHHIHIIHHHFHCHG@HHHHGHHIIHHIHIIIIIIIIIIIHHHHHCHHCCIIIHHHIIIHHEHIHIHHIHHIIHHHGHCGHHEIIIFIIIIGIIIIHGIHFCHG<HIIIHIIHHHHGH
@HISEQ:711:H5NNWBCX2:2:1101:8346:23050:ATCTCGTA
TTAAGTTCAGCGGGTAGTCCTACCTGATTTGAGGCCAGATCATAAAATGGGTTTTAGTAGAGCAAGCTCTATCTAAGAATTAGAAGCGGATCTAAAGACTTTCTTTATCTCGGCCATACTTTCGTATGTCCTCGGCGAAATACTTATCACGTCGAGTGGAACCGATTACAAAAAGGATCTGCTAATTCATTTCAAGCGAGCCGGTTAGTAAAACCAGCAACGCTCAAGTCCAAGCCTTCAGCCTTAATAAAAAAGTTAACGGTTGAGAGTTTCATGACACTCAAACAGGCATGCTCCTCGGAATACCAAGGAGCGCAAGGTGCGTTCAAAGATTCGATGATTCACTGAATTCTGCAATTCACATTACTTATCGCATTTC
+
FHIHIIHIHFHGIDEHHGGHHHHIIHHHEH??G11CE?E@E@FFG1GHHEHC=0CCHHIECGHHEHHECEHHIHHHIIIIIIHEHHHHHHIHIIIIIHHFCGHHHHIHEFFC@HHDHEGGHCEHHIICGHCHEHIHHI?EHGFE/?FE@GDFHHGDHHEDHHHHHHHHHH@FHHCEEHFHFGHHIIIHHGGH?BF9HHDCEHHHFHIHHEHHCFCEE<HHD@.H?E?C.IHHFF?EECG@</F?HHHGCCFG?FDE0<<.HHHC<1CF11@?IHEHHFCEFGIIHHGHGHCCHHH?DEG@HEHHHHHFHEG<D?C?EHHIHHHGGF?FHHGC1@HEG@CHFIHHHHE?HHHEF1HEHGIHHCHEHHHG=?GEHFIIHHH
@HISEQ:711:H5NNWBCX2:2:1101:15180:23005:ATCTCGTA
TTAAGTTCAGCGGGTATCCCTACCTGATCCGAGGTCAAACCATAGAAGAAGTGGTTGTTCGTCCGGCGGGCGGCGCCGCGCGCTCCGAAGCGGGTAGATTGACTACGCTGGGAGACGGGCACCGCTGCCTACGGGTTTCGGGCGCGTCCTGGCGGACGGCGCCCAATTCCAAGCGTGAGCTTGAGGTTTGAAATGACGCTCGAACAGGCATGCCCTTCGGAATACCAAAGGGCGCAATGTGCGTTCAAAGATTCGATGATTCACTGAATTCTGCAATTCACATTACTTATCGCATTTC
+
GHIHG@CCGEHIICHHGIHGGGHIDEFHFHIGHH=FHHHHIIHIGHHGHGHDEHGHHHIIGHIIHGIIIIIHHIIIIGIIIGHIHII@HEDIHHHDHIIHHHIIIICEHHGHGIHEGFHIHGHIIHHIIHHIIHEEHIIDEEC?HH?8FHHGHHIHHHHDHHHHHHE?FHDGGHFHEHGCGHGHHHHHEEGDEHHHHIHGHIIIHIIIIIHHEEGHIHHHIIIHEHCIGHHHHGDHHE<HHHEGEHHF?HHHG1HHFGHGIIHHHECIIHIIIHFHHHGHIHIIIHHEHCHGHIHDHI
@HISEQ:711:H5NNWBCX2:2:1101:17974:23145:ATCTCGTA
TTAAGTTCAGCGGGTATCCCTACCTAATCCGAGGTCAATCATTAAAAAATGGGGGGGGTTTGACGAGTATCCACCAGGACCCTATAGCGATGAAATTACTACGCTTAGAGCCTGACAGCACTGCCACTGATTTTAGAGGGTGCCTTTACAGCAGGCCTCAACACCAAGCCGAAGCTTGAGGGGTGATAATGACGCTCGAATAGGCATGCCCCTCGGAATACCAAGGGGCGCAATGTGCGTTCAAAGATTCGATGATTCACTGAATTCTGCAATTCACACTACTTATCGCATTTC
+
HIEHEHCCGHGHIGHHIECHHDCHHFHIIEH0CEHHGEHIIHIIIFHHIIHIIIICCDDEHCGHFFIICFEFHHH?DEHFHDGHG@@FEF@DFFHHHIIHIHEHHHEHHHHHHGE@HHHHHHHGEIHHHHHGHHHFDHHHIHHIHIHIIIHHHCFDGHHIIHHHHHIIIGGHHHEGHIGIIHHHHHIHHHIIIIIHEHHHHGHHFHDHHHHGIIHFHHHFEFGHDCHC@<EHHHHHH?EIIHIHIHGD<HHIHHHIHIFIHHEFEHHHHIHHHHGHG?HIIIHEIGIHIGIIHG
@HISEQ:711:H5NNWBCX2:2:1101:3052:23315:ATCTCGTA
TTAAGTTCAGCGGGTAGTCTTACTTGATTTGAGATCGAGTTTAACAAGAATCGTTGCCGACCCTTGTAAAATCCTGCATCAGTCAGCCAATACGGTCAAACTCCCTTTATGTTAGCTGCAGCAAAAGTAATAATCCGTTTGACGGGACTAAATGAATATGCTTTTAGCTCAGGAGAAAGTCCAGCTGCACCTGCATTTCAAGCAACCCGCCGCCGATCTGAAAAAGATTGGCGTTGGGATTGCTCAAGTCCAAAGCTTTCAAAAAAAATCCAAAAGCTTTGAGGTGTTTACTGATACTCAAACAAGCATGCTCTTCGGAATACCAAAGAGCGCAATATGCGTTCAAAGATTCGATGATTCACTGAATTCTGCAATTCACATTACGTATCGCATTTC
+
GHIIGEFHIHHHHIIDEHHEHHICHHDFE?C@GHHFIFH@ECCHIIFHEHIIIIHGIIHHDGGCHHHHGHI?GIIII<FHHIFHEDGEHHFHICC1DEH1CHFFHHCHEFHEHEHHIIIIIGG0ECCFHEHHHG?HIHIIHHIHHHHHEEHCHIIGGCEHCGEHIEHCA@HHEFCA@GHF@GHFFHHH?EEHGHHHEHIIIHHDHDIHE<HDHHC.?HHECHHHIIHDCE,-FG@A?EHHEGIIHHHE@E?IIHFEIHCDHHIIHH@G?HCEEEFCHCHIHGHGCHIGIIIHHGHHHEIHGHHIHHH@FHHGIHGIHHIIIIIHEHHHHHE@EEHC=EECHHHHCHD<EHHGHHHHC?HHHHIHHCIHHH?EGHHIIGIIIIIHHDEHHFG@HIIH
@HISEQ:711:H5NNWBCX2:2:1101:3356:23470:ATCTCGTA
TTAAGTTCAGCGGGTATCCCTACCTGATCCGAGGTCAACCTGAAAAAAATTGGGGGTTGCTGGCGAGCACACGACCGGACCTCCAGAGCGAGAAGAATTACTACGCTCGGAGCCGGACGGCACCGCCACTGACTTTAGGGCCCGCCGGGGCGGCGGGGCCCAACACCAAGCTGAGCTTGAGGGTTGTAATGACGCTCGGACAGGCATGCCCCCCGGAATACCAGGGGGCGCAATGTGCGTTCAAAGATTCGATGATTCACTGAATTCTGCAATTCACATTACTTATCGCATTTC
+
IIIIIIIIEHHHHIIIIIIIIHIIIIHIHIHGHIIIIIHHIIHIIHHDDHIEHHHHIIGIIHIGIIGICGFHHIIGHGIIIIIIHIHIIIIIHIIHHIIIIIIIICHEHHHIIHHFEHIHHEHHHHIHIHICHIIIIIIIHHIIIHIIHIIIIIIIIHIIIIIIGHHHHIIHHGGHHHHGIIHEHIIHHAHHHHHHHHHF?HHHIHHHHHIEHIHHIIHIHIHIHHFIIIIIHHIHGIIIIIGIIHHHGIHGIHHGHIHHHIIHHIIIHIHIIGIIIHIHHIHHHIIHFIHIII
@HISEQ:711:H5NNWBCX2:2:1101:5973:23334:ATCTCGTA
[truncated: 44,185,100 more chars]
