# Supplementary material for: The fungal community in non-rhizosphere soil of Panax ginseng are driven by different cultivation modes and increased cultivation periods
Source: PeerJ. 2020 Oct 15;8:e9930. doi: 10.7717/peerj.9930 (PMC7568858; doi:10.7717/peerj.9930)
Supplement: Supplemental Information 14 [file peerj-08-9930-s014.gz › S10-3.fq]

@HISEQ:711:H5NNWBCX2:2:1101:3789:2150:ATCTCGTA
TTAAGTTCAGCGGGTATCCCTACCTGATCCGAGGTCAACCTTAGAAATAAAGTTGGGTGTCGGCTGGCGCCGGCCGGGCCTACAGAGCGGGTGACTAAGCCCCATACGCTCGAGGACCGGACGCGGTGCCGCCGCTGCCTTTCGGGCCCGTCCCCGGGGGAAACCGGGGACGGGTGCCCAACACACAAGCCGTGCTTGAGGGCAGCAATGACGCTCGGACAGGCATGCCCCCCGGAATACCAGGGGGCGCAATGTGCGTTCAAAGACTCGATGATTCACTGAATTCTGCAATTCACATTACTTATCGCATTTC
+
IIIIIIIIIIIIIIIIIIIIIIIIIIIIIIIIIIIIIIIIIIIIIIIIIIIIIIIIIIIIIIIHIIIHIIIIIIIIIIIIIIIIIIIIIIIIIIIIIHIIIIIIIIIIIIIIIIIIIIIIIIIIIIIIIIIHIIIIHIIIIIIIIIIIIHEHHIIIIIIIIIIIIIIIIIHIIIIIIIIIIIIIIIIIIIIIIIIIIIIIIIIIIIIIHIIIIIHIIIIIIIIIIIIIIIIIIIIIIIIIHIIIIIIIIIIIHHHIIIIIIIIIHHIIIIIIIIIIIIIIIIIIIIIIIIIIIIIIIIIIIIIIIIIIIIIII
@HISEQ:711:H5NNWBCX2:2:1101:8775:2175:ATCTCGTA
TTAAGTTCAGCGGGTAGTCCTACCTGATTTGAGACCATGGTTCAGTTTGCATACACAAACTATAGGTTAACCGCCGCCGACCAACGCTAGGCACTACTCTGCGTACCAGGCACAATCAGAAACCACAGTTCCATGCATATACCTTTCCACAGACTCGCAGGCCATCGTTACGCTGCTCGCCGTCGGGCTATTCATTTCAGTGCACTCTCTCCCTTGCGAGACAGAGAAGCACCAAGTCTCCTGGATCATACCAAGGTACAACCAGAAAGGGTACATTAGATTCTCAAACAGGCATACTCTAGCAAGCTAGAGTGCAATGTGCGTTCAAAGATTAGATGATTCACGAGATTCTGCAATTCACATCACGTATCGCATTTC
+
IIIIIIIIIIIIIIIIIIIIIIIIIIIHIIIIIIIIIIIIIIIHIHIIIIIIIIIIIIIIIIIIIIIHIIIIIIIIIIIIIIIIIIIIIIIIIIIIIIIIIIIIIHIIIIIIIIIIIIIIHIIHIIIIIIIIIIHIIIIHIHIGEHIIIIIIGHIIHIIIIIIIGIIIIIIIHHHHFHHIHHHDEHHHHIHIHIIIIIIIIIIIIIIIIIIHHICHIIIHIHIIIGIIHEDHHHIIGHHGHHHHIIIIIHIIIIIHGHIIIIIHGIHIHHHIIHIIIIIIIHIIIHIHIIIIIIIIIHIIIIIIIIIIIHIIIIHHHHIHFHIHHIIIIIIHIIIIIIIHHHHIIIIIIIIIIIIHHFHGGHHIIIIHHGIIIIIIIH
@HISEQ:711:H5NNWBCX2:2:1101:1680:2363:ATCTCGTA
TTAAGTTCAGCGGGTGTTCTTGCCTGAGCTCAGGTCGAGATAAAGGTTAATAGGGCCGAAGCCCTTCCTGATTTCGGGTCGACAAGCACAGTCCCAAGCCAACAACTAAAGCATTAGCAACAAGTTGCCTACCCAGTTGCGGCCCTTATCGGGTCCATGCATCAACCTCTTTGCTTCAGCGAACCCAGACACTAGGCCTGGGAAAGCCAGATCCGCCCTTTCATTCCATGGAATGGTTGGGCGAGGATTAACCCGACGCTGAGGCAGACATGCTCTTGGCCGAAGCCTCGAGCGCAATATGCGTTCAAAGATTCGATGGTTCACGTATTTCTGCAATTCACACTACGTATCGCATTTC
+
IIIIIHHIIHHIIIIIIIIHIHIHIIIIIIIIIIHIHHIHIIIIIIHIHIHIHIIIIIIIIIIIIHIIIIIIIIIIIIHIIIIIIIIIIHIIIIIHHHIIIHIIIIGHHIIIIIIIIIIIIIIIHIIHIIIIICHHHHIGIHIIHIHIIIIIHIIIIIIIIIIHHIIIIHIIIIIIIHHIHHH@EHEHIIEHHIIHIIHHIHHHIIIHIIIHHIIIIHFEGGCAIIIIIIHHHIIHGIIIIHIIHGCEHG?IIIIIIIIIIHHIIIIIHHIIIIIHDHIIIHIIIIHIHEIHIIIIIIIIIHIIIIIIIIIIIIIIIIIIIIIIIIIIIIIIIHHIHHHHHHIHFHIIIIIIIIIIII
@HISEQ:711:H5NNWBCX2:2:1101:2968:2314:ATCTCGTA
TTAAGTTCAGCGGGTGTTCTTGCCTGAGCTCAGGTCGAGATAAAGGTTAATAGGGCCGAAGCCCTTCCTGATTTCGGGTCGACAAGCACAGTCCCAAGCCAACAACTAAAGCATTAGCAACAAGTTGCCTACCCAGTTGCGGCCCTTATCGGGTCCATGCATCAACCTCTTTGCTTCAGCGAACCCAGACACTAGGCCTGGGAAAGCCAGATCCGCCCTTTCATTCCATGGAATGGTTGGGCGAGGATTAACCCGACGCTGAGGCAGACATGCTCTTGGCCGAAGCCTCGAGCGCAATATGCGTTCAAAGATTCGATGGTTCACGTATTTCTGCAATTCACACTACGTATCGCATTTC
+
GFHIHFHIIIIIGIIIIIIIIHIIIIIFHIIIIGIIIHIIIIIIGIHHIIIIIHIHIIHIHHIIIGHIIIIIIIIIIHHIIIIHIHHIIHHIIIIIIIIIIIIIIIIGIIIIIIGIHHIIGIIIIIIGHHHHHGHIIHIGHIIIHIIIHHGHHHHHHIIIHIIIIIIGHHHIHHIHHHHHHHHHHHHHIIFHHHIIIIIIIIIIHIIIHIIIIIHGGIIIIIIGHIIIIIIIIIIIHIHIIIIIIHIIHHFDHHIHIIHIIIHEIHHIIIIIIIIIHIIIIIHFIIHIHEIIIIIIIIIIHGIIIIIIIIHHIIIIIIIIIIIIIHIIIIIIHIIIIIHHHGIHGHHIIIIIIIIIII
@HISEQ:711:H5NNWBCX2:2:1101:4773:2455:ATCTCGTA
TTAAGTTCAGCGGGTCTTCCTACCTGATTTGAGACCATGGTTCAAGACTTGCGTCTTTATAGGTGTGGACTAACTGTTCATACGAAAACTCCAAATCTCCTCTAAGATAATAGGCATTATGAGAAACCACAGTTTCATACACATACTTTTCTAATAGATATAGAGAAATGTCAAGCATTTTCATATTACTAGTAGCAATCTATTTAAAAGAACCCACCAAGAGATGGGAACTTCATATCTCCTTGCTCATTCACGAATGAAATCACAAGAAATTAATACTATAGATTCTCAAACAGGCATACTCCAGAGGAGTGCAATGTGCGTTCAAAGATTCGATGATTCACGGAAAGCAATTCACATTACGTATCGCATTTC
+
IIHIIHIIIIIIGEHHHIIIIIIHIHGIIIIIIHGHHHHIEHIHIHEHHHIIGHIIHIIIIIIIIFHHHIIIIIIIIIIIIIIHIIIIIIIIIIIIHIIIIIIIIIIIHIIIIIHHIIIHH?CEHHIIIIIGEGHEHIIIIIIIIIEHIIIIHHHHEHHIIIIIHIHHHFHHIGEHHHHHHHHHIIIIIHIHHIIIGHIHHIHHIIHIHHHHGHHEHGHH@@IIHHH@EHHF/IIIHECD0HHEFFGIIHHHGHHEHHFIIIIIIGHGHGGIIIIIIIIIIIHFHHHFHIHIIHHGHIIHIIHIIHEHHHIIIHIIIHHCIIHHHGHHEHGIIIHIIIIIIIHIHHGIIIHIIIIHHIIIIIHHIIIIIIHHDDH
@HISEQ:711:H5NNWBCX2:2:1101:8438:2364:ATCTCGTA
TTAAGTTCAGCGGGTGTTCTTGCCTGAGCTCAGGTCGAAGATGTAAGTTATATTTCCTGGTTTGAGGGCTATTGAAAAAGAGCCAAGCCAACACCTAAATATGTAGCAGTGATGCTGCCTACCTAGATGCGGCACATAAACGGTCCTTAATCAGCCTCTGAGCTTCAGTAGACCCGGCTTTCACTCCATAATAAAACAGAGGAGAGCCGGGACTACCAGATCCAACCAGCCAATTATTAATGAATAATTATTGGGAGGTTGAGGGGTACATCGACGCTGAGCCAGACATGCTCTTGGCCGAGGCCTCGAGCGCAATATGCGTTCAAAGACTTGATGATTCACGGAATTCTGCAATTCACACTACGTATCGCATTTC
+
@@HHHHHCH1FCHIHHCH?CGHHGGHHIHII1<1<FCC<DDEGEHHHHIIHIGHIHIHHF1CEEE@HEHHEH?GHIGHEHGGCEH1F?@1FHIFEHHGGHEHIHHHGIIHHHICHHIIHHFEECE?G?CEH/C/<<@HHIG=CC=?CG?GHIHHHFHFFHHECCHHEHGFFHIIIIHH??8BGHE?GAHFHHHHHHIIIHFHHGHDHCA5GGHA@HIIIHHDHHHGEHIIHHIHIHFHIHHHHG.HEHIIIIIHEHIIHFIIIHHIHHIIHHGIIIIIIIIHIIHHIHGIIIHIIIIIIIIIIIIIHEIIIHHIIIHHHHIHEIIHHHIIIHIIHEHHHHGIHIIIIIIIIIHIIIIIIIIIHHHHHIIHIIHGII
@HISEQ:711:H5NNWBCX2:2:1101:12657:2499:ATCTCGTA
TTAAGTTCAGCGGGTAGCCTTGCCTGAGCTCAGGTCGAATACAGAGTACATGCCAGAGGCATGTTTCCTGCTTGGATCCTAACCAGGTCCTCAGACACAACTTCGTGTAGGCACCCGAGGGTGTTGCTACCTATCCAGTTGAGCCCGAATTGGGTCCCAGTTTAATCCTCTGTGCTTCAGCCAACCCAATCGGAGTGAACCAATTGGGAGAGCCAGATCCACCCCTGCTGCCGGCTTGAGCAAGCACGACAGGCGCCTCCTGTTAAGGAAGAGGGGTGAGGGTGTAAACCGACGCTGAGGCAGACATGCTCTTCTCCGAGGAGTCGAGCGCAATATGCGTTCAAAGATTCGATGGTTCACGGAATTCTGCAATTCACACTACGTATCGCATTTC
+
HIIHIIIIIIIIICHHHHIIIIIGIIGHIIGHHEGHHHIIHEEGHEHGHIIIIIII?GHIHIHFH<FHHHIIEHHIIIIIIIHEHGHHHHIIIIIIGIGI=GHEHHGHIIIIIIHGIIIIIIIIIIIHHEHIFHICFHIIIIIIIGHHDHHIFHIEHHHFHGHIIIIGIIHHAEHEHCCCEC@?GHG@8GECCHHGHHFFHIF@GHHH@BEECHG@@5DHHIHE?EGE,H?HHEA;.E?HIHHIHHHF@?CHGIIHFHHHF:.CC8C?FHHHHHIIHHHGEG<//GE/IHHGHCCEGCEHHGHHIHG?IHIHDCDHHHEHHHC??DHDEHEIIIHIIIHHCIHHHCEEFHEHHIIIHFHHHHHIIFHEHHGHHFHGFGGHGH?E<CCECFDIHG
@HISEQ:711:H5NNWBCX2:2:1101:13994:2363:ATCTCGTA
TTAAGTTCAGCGGGTCTTCCTGCCTGATTTGAGACCATGGTTCAAGTCAACCCCAAGAGGTTGCCTTTAATAGTTGAGTGCCAGACATACACCATCACACGTACTGGGTATTAGAGAAACCAAAGTTTCATACACATACTTTTCCGTTACTTGACAGTATCCAGCAGCAATAGTTTTAAAAGCACGCAGGGTTAGTGCGATGCCTCAAATCTCTCCTTCCCTAGGTATAAATACCCAAGGTTGGAGAATGAATACTATAGATTCTCAAACAGGCATACTCTGCCGAAACAGAGTGCAATGTGCGTTCAAAGATTCGATGATTCACGGAATTCTGCAATTCACATTACGTATCGCATTTC
+
IIIIIHIIIIIICHIIIIHHIHIIIICHIIGIIIIIIIIIIIIIIIIIIIIIICEEHHIHHIIIHGHIIHHHIIHIIHHIGHHIIGIIIIIHGHIIHEHIIIHHIIIIIIIIHHHHIIIIIIIGHIIHIIHIIHIIIIIIIHIIIGIHIIIIIIHIHHHIIHIHIIIIIHHIIIIIIHIGIIIIHHHIIIIIIHHHIIIHIIIIIIIHHHHHIIIIHEFHHH@?HFHFIIIIHIGIIIIIIIIIIIIHIIIIHHIIHIIIHHHIIIIIIHIHHHHEIIIGIHIIIIIIIIIIIHIHHHIIIIIIIIIIIIIIIIIIIIIHIIHIIIIIIIIIHIIIHHHIIIHIHIIIIIHIIIIIIII
@HISEQ:711:H5NNWBCX2:2:1101:16486:2468:ATCTCGTA
TTAAGTTCAGCGGGTCTTCCTGTCTGATTCGAGACCAAGTATTGAGCTTGGGTTGATTTTGAGCTGAAATACATTCAAGTGATTCAGGTTGCAACAACTGTCACATCCTTTAAGCAAATCACGTAAAGGCTAACTCAAAATAAATTTAAATTGGCTTAACAACGTTAAGACCAACCAATATCCAAGACCAAGCTTGGTCTTGACGGGACTTTAAGATTCTCGAACAGACATGCCTCGTGAAAGGCGCAATGTGCGTTCAAAGATTGATGGTTCACAATTCTGCAATTCACCATACATATCGCATTTC
+
IIIIIHIIIIIIIHID@GH1FHCHHIIII?HHIH/G1<CG11111<11D10100CFEHCHH01D11<D111<1<C1C11<1<<<F1<<1<1@F1EDF<A<<DHHI@EHHII?CGHIHIH<67011B0B06G@<EEA?IHDHHGF?AGAHHIF;/7<DHH@CHEC//C/HCC/C<@GC</</HG@</D/0<000C<<000HD0<CHD1<11G1FD<1<1<1<1F<<<1<1CD/CC0D<<FHC@E/HFCCCC/<<1<111HD<1D1C1<11111HD1HD<11IHHHF@HF<HC<1HGDHEHIIHHCHCC
@HISEQ:711:H5NNWBCX2:2:1101:3611:2604:ATCTCGTA
TTAAGTTCAGCGGGTATCCCTACCTAATCCGAGGTCAATCATTAAAAAATGGGGGGGTTTTGACGAGTATCCACCAGGACCCTATAGCGACGAATTTACTACGCTTAGAGCCTGACAGCACTGCCACTGATTTTAGAGACTGCCTTGACAGCAGGTCTCAACACCAAGCTAGGCTTGAGGGGTGATAATGACGCTCGAATAGGCATGCCCCTCGGAATACCAAGGGGCGCAATGTGCGTTCAAAGATTCGATGATTCACTGAATTCTGCAATTCACATTACTTATCGCATTTC
+
HH?F@1D1C@1</C<C@FEHH1<1CCDD<10DFH=HHHIHH1<<<CC@C@1@<0CHEED=GHHH@</<<D11<G<@1?G<DDEEEHHGG@@</CH@<DDGHG@A1FHHHHE8<1<D?0<F@AG0<DEAAF<AA<FHC0DEF/?GDH?HFFF;FH/CD/ABFA@ECEHCA/8GCB<FCG?D/CCHG?HHEHF<BD71HEHFHH@G1/C<<CDIH?HCEEF<1<?F<EC0C1C1/HE@GHGEHD<FHGD1C<11C1G@<1ED<<1D<<<<<DD1@F<?C1ECFEE@<EFED<?HC
@HISEQ:711:H5NNWBCX2:2:1101:8478:2575:ATCTCGTA
TTAAGTTCAGCGGGTATCCCTACCTAATCCGAGGTCAATCATTAAAAAATGGGGGGGTTCTGGCGAGTATCTACCAGGTGTCTATAGCGATGAAAAATTACTACGCTTAGAGCCTGTCAGCACTGCCACTGATTTTAGAGGCTGCCCTTACAGCAGGCCTCAACACCAAGCTAGGCTTGAGGGGTGATAATGACGCTCGAATAGGCATGCCCCTCGGAATACCAAGGGGCGCAATGTGCGTTCAAAGATTCGATGATTCACTGAATTCTGCAATTCACATTACTTATCGCATTTC
+
IIIIIIIIIIIIIIIIIIIIIIIIIIIIIIHGHIHIIHIGHIIIIIHIGIHIIIIIIIIGHHGIIHIIIIIIIIIIIIIIHIIIIIIIIIIIIIIIIIIIIIIIIIIIIIIIHHIHIIIHHIIIIHIIIIIIIIIIIHHHIIIIHHHGHHIIIIHIIGIIIIIIIIIIIIIIIIIIIIIHIHHIIGIHHIIIIIIHHHIIIIIHHIIIIHIIIIIHHIIIIIIIHIHIHIHHIHHHHIIIIIIIHIIIIIIIIIIHHHHHIIIIIIHIIHHHHIIIIIIHHHHHIIIIGIIHIIH
@HISEQ:711:H5NNWBCX2:2:1101:12304:2553:ATCTCGTA
TTAAGTTCAGCGGGTGTTCTTGCCTGAGCTCAGGTCGAGATAAAGGTTAATAGGGCCGAAGCCCTTCCTGATTTCGGGTCGACAAGCACAGTCCCAAGCCAACAACTAAAGCATTAGCAACAAGTTGCCTACCCAGTTGCGGCCCTTATCGGGTCCATGCATCAACCTCTTTGCTTCAGCGAACCCAGACACTAGGCCTGGGAAAGCCAGATCCGCCCTTTCATTCCATGGAATGGTTGGGCGAGGATTAACCCGACGCTGAGGCAGACATGCTCTTGGCCGAAGCCTCGAGCGCAATATGCGTTCAAAGATTCGATGGTTCACGTATTTCTGCAATTCACACTACGTATCGCATTTC
+
IIIIIIIIIIIIIIIIHIIIIEHIIGIIIIIIIIIIIIIIIIIIIIDEHIHHIHHIIIGHIIIIHGHIIIIHIIIGIHHIIIIHIIHIIIIIGIIIHHIIIIHIIIIIIIHHIIIIIIIIIIIIHIIIIIIIIIIIIIGIHIIHHIIHHHIHHIHIIIHHHIIIIIIIIIHHHIIIIHHHHHHIIIIHIIIIIIIIIIIIIIIHIIIIIIIIIHIIIGIGIIIHGHIIIHIIHIIIIHHIIIHIGIIIHHIIHHHHHHHHIIIIIIIIHIIIIGIIIIIIIIHHHGHHHHIIIIIIIHIIHIIIIIIIIIIHGIIIIHIIIIIIHHHIHGHHGIIHGHGDHHIHHIIIIIIIIIIIII
@HISEQ:711:H5NNWBCX2:2:1101:16167:2586:ATCTCGTA
TTAAGTTCAGCGGGTATCCCTACCTGATCCGAGGTCAACCTAAGAAAGTTGGGGTTATGGCAAGTAACCGCAAGACCCTGTAGCGAGAAGAATTACTACGCTTAGAGCCTAACAGCACCGCCACTGGTTTTAAGGGACGCGAGACCGCGAAACCCCAAGTCCACGCACAGGGCGTGATTGGTTATAATGACGCTCGAACAGGCATGCCCCTCGGAATACCAAGGGGCGCAATGTGCGTTCAAAGATTCGATGATTCACTGAATTCTGCAATTCACATTACTTATCGCATTTC
+
IIIIIIHIIIIIIIIIHIHIIHIIIIIHIIIIIIIIIHHIIIGHHHHIHIIHIHIHIIIHIIIIIHIIIIIIIIIIIIIIIIIIIHIIIIHIIIIIIIIIIIIIIIIIIIIIIIIIIIIIIIIIIIIIIIIIIIIIIIIIIIIIIIFIIHIIIHHEHIIHIIIIIIIIIIHIIIIIIIIIIIHIIIIIIIIIIIIIIIIIIIIIIIIIIIIIIIIIGIGIIIHGIHIGIIHEEFIIIIIHIIIIIHHIIHIIIIIIIIGIIIIIIHHGGHHHIIIIIIIIHHIIIIIIHIII
@HISEQ:711:H5NNWBCX2:2:1101:6597:2813:ATCTCGTA
TTAAGTTCAGCGGGTGGTCCTGCTTGATTTCAGATGCAAGTAAGTTTGTGTGACTAAGCACTGGCAGCTTACGCTGCACTGCCTCGGCTCTCAATGAGTTCACATTGTGTGCAATGTGACTGCTGCATTGAGTGCGACCATCGAACAAGTCGAAGCCGCTCGCAGAGCGCAGAGTGCTTTCGTGCTTAGCAAGAGAAGGGTATCTCTCGCATTATGATTTGGGTGAGGAGATAAAAAGACACTGAAACAAGCATGCCGGCTGGAGAGCCAACCGGCGCCAGTTGCGTTCAAAAATCTGATGACTCACGGTTCTGCAATTCGCATTGCTTATCGCACTTC
+
IIIIIIIIIIIIIIHHIIIIIIIIIIIIIIIIIIIIIIHHIIIIHIIIIIIIIIIIHIIIIIHHIHIIIIIIIIIIIIIIIIHIIGHHIIIIIGIIIIIIIIIIIIIIIHHIIIIHHIIIIIIIIIIIIIIIIHIIIIIIIIIIIIHHIIIIIIFHIIIIIHIIIIIIIIIIIHHIHHIIIIIHIIIIHIIIIIIIIIIIIIIIIIIIIIIIIIIIIIIIIIHIIIIIIHGIIIIIIIIIHHIIIIHIIIIIHIIHIIIIIIIIHIIIIHECIHIIIHIIIIIIGIIIIIIIHIIIIIIHHFIIIIIIIIIIIIIHIIIIIIIIIIIIIIIIIIIIIII
@HISEQ:711:H5NNWBCX2:2:1101:7538:2917:ATCTCGTA
TTAAGTTCAGCGGGTATCCCTACCTGATCCGAGGTCAATCATTAAAAATGGGGGGTTCTGGCAGGACACCACCGGGACTCCGTCGCGAGAAGAATTACTACGCGTAGAGCCAGATGGCACCGCCACTGCTTTTAAGGGCTGCCCTGTGACGGGCAGGCCCCAACACCAAGCTGAGCTTGAGGGGTGATAATGACGCTCGAACAGGCATGCCCCCCGGAATACCAAGGGGCGCAATGTGCGTTCAAAGATTCGATGATTCACTGAATTCTGCAATTCACATTACTTATCGCATTTC
+
IIIHHHHIIHIIIIIIIIIIIIIIIIIIIIIIHIHIIIIIIIIIIIIIIIIIIIIIIIIIIIIIIGHIIIIIIIHIIIIHIIIIIIIIIIHIIIIIIIIIIIIIIIIIIIIIHHIIHHIIIIIIIIIHIIHIIIIIHIIIIIIIIIIIIIIIIIIIIIIIIIIIIIHHIIIIIIIIIIIIIIIHIIIIIHIIHIIIIIIIIIIIIIIIIIIIIHIIIIIHIIIIIHCIIIIIIIHIIIIIIHIIIIIIIIIIIIIIIIIHIIIIIIIIIIIIIIIIIIIIIIHHIIHIIIIIIII
@HISEQ:711:H5NNWBCX2:2:1101:9456:2948:ATCTCGTA
TTAAGTTCAGCGGGTATTCCTACCTGATCCGAGGTCAAATTTTCAGAAGTTGGGGGTTTTACGGCAGGGCCGCGCCAGTACTGTCCAGAGCGAGGGTTTAACTACTGCGCTCGGAGTCCTGGCGAGCTCGCCACTAAATTTCAGGGCTTACCCTCCTGTAAAACAGTCAGGTAATGCCCCAACACCAAGCTGGGCTTGAGGGTTGAAATGACGCTCGAACAGGCATGCCCTCTGGAATACCAGAGGGCGCAATGTGCGTTCAAAGATTCGATGATTCACTGAATTCTGCAATTCACATTACTTATCGCATTTC
+
IHIHIGHIIIIIIIIIIIHIHHHHIIHIIIIIIHIIGIIIIIIIGGCFHGHHIIGIHIIIIIIIIHHGCHHHIIHIIHHIIGHHHIHHEHFHHIHHFCFHHIHHHIIHIIHIIIEHHHHHHIIHHDEHHHIIIIHHIIIHIIIIHIHHHIHEHHHIIIIIHIHIIIHHIHIHIIHHIHHFIIIIIHHEHIIHHHGHEIIIIGIHGHIIIGIIIIHHHHFHHEEHHEHHHHHEEEHHHIHIIHHHEHHCF@HHDCFHFIHIIH?IHHHIHHHEHIHHIIIFHHHIHEHEEHHHEIIIHIHHFEEGHCGHIHDII
@HISEQ:711:H5NNWBCX2:2:1101:10196:2769:ATCTCGTA
TTAAGTTCAGCGGGTATCCCTACCTGATCCGAGGTCAAGAGTGTAAAAAGTACTTTTTGGACGTCGTCGTTATGAGTGCAAAGCGCGAGATGTACTGCGCTCCGAAATCAATACGCCGGCTGCCAATTGTTTTAAGGCGAGTCTACACGCAAAGGCGAGACAAACACCCAACACCAAGCAGAGCTTGAAGGTACAAATGACGCTCGAACAGGCATGCCCCATGGAATACCAAGGGGCGCAATGTGCGTTCAAAGATTCGATGATTCACTGAATTCTGCAATTCACACTACTTATCGCATTTC
+
FHIIIHIIHIEHIIHHHCEHHIHIFHHHHHIIIHHHIHIHH@GFEEHH?@GHHIFHIHI<FHHIHHIHHIHIGHHHIICFGHHIHHHIIEEHHGEFIHFCDHHIIIDHIIIIIGHDFHIIIIIGEGHGHHAFEGH@DHHHHHHFHIIIHIIIHHHHIIIIIIIIIIHHIIIHIIIIIHIIIHHGHCIIIHHHHIHHHHIIHIHIHHCHHHHHHHGHHHFIIIIIIIIIHIHGHDIHEHHHEDH?HIHEHHHHEHHEEHFHEGIHIHIHCEIHIHHGIHHIHHGHHEEHFDDHEHEHEHHDHD
@HISEQ:711:H5NNWBCX2:2:1101:11333:2826:ATCTCGTA
TTAAGTTCAGCGGGTATCCCTACCTAATCCGAGGTCAATCATTAAAAAATGGGGGGGTTCTGGCGAGTGTCCACCGGGACTCTGTAGCGAGAGAAATTACTACGCTTAGAGCCTGACAGCATTGCCACTGATTTTAGAGGGTGCCTTTACAGCAGGCCTCAACACCAAGCCGGAGCTTGAGGGGTGATAATGACGCTCGAATAGGCATGCCCCTCGGAATACCAAGGGGCGCAATGTGCGTTCAAAGATTCGATGATTCACTGAATTCTGCAATTCACATTACTTATCGCATTTC
+
IIIIIIIIIIIIIIIIHIIIIIIIHIHIIIIIIIIIIIIIIIIIGIIIHIIIIIIIIIIIIIIIHHIIIIIIIIIIHIHHIIIIIEHHIIIIIIIIIIIIIIIIIIIIIIIHIIIIIIIIIIIIIIIIIIIIIIIHHIIIHIIIIIIIIIIIIIIHIIIIIIIHIIIIHHIIIIIIIIIIIIIIIIIIIIIIIIIHIIIIIIIIIIIIIIIIIIHIIIIIIIIHHHFIIHHHIHIIIHGIIIIIIIIIIIIGIIIIHHIIHHIIIIHIIIIIGIGIIIHHHHHGIHIIIIIHHII
@HISEQ:711:H5NNWBCX2:2:1101:15494:2929:ATCTCGTA
TTAAGTTCAGCGGGTGTTCTTGCCTGAGCTCAGGTCGAAGATGTAAGTTATATTTCCTGGTTTGAGGGCTATTGAAAAAGAGCCAAGCCAACACCTAAATATGTAGCAGTGATGCTGCCTACCTAGATGCGGCCCATAAACGGTCCTTAATCAGCCTCTGAGCTTCAGTAGACCCGGCTTTCACTCCATAATAAAACAGAGGAGAGCCGGGACTACCAGATCCAACCAGCCAATTATTAATGAATAATTATTGGGAGGTTGAGGGGTACATCGACGCTGAGCCAGACATGCTCTTGGCCGAGGCCTCGAGCGCAATATGCGTTCAAAGACTTGATGATTCACGGAATTCTGCAATTCACACTACGTATCGCATTTC
+
IIIIHHHIHIIGIIIIIIHIIHIIIIIIIHIIIHHIIIIIIIIHIIIIIIIHHIIIGHHIIIIIIHIIIIIIHIIIIIIIHHIIIIIIIGIIIIIIFHIIIIHIIIIIHIIHHIIIIIIIIIIIIIIIIIIIIHGIIHGHIHIGHIHHIIGHIIIIIIIIIIIIIIIIIIGHIIHIIHHHIIIHEHHIHIHIIIIIIIIIIIIIIHGHHIHIIIIHHHEFGHEHHHHHEEGCHGEFGIIIIIHGHIIIIHIHHIIIIIIIIIIIIIIHIHIHIIIIIIIIIIHIIIIIIIIHIIIIIHIIIHHGHHHGIHHIIIIIIIIIIIIIIIIHHIIIIHIHGIHHHIIIIIIIIIIHIIIIIIIHGIIIIHIIIIHHIIII
@HISEQ:711:H5NNWBCX2:2:1101:5266:3209:ATCTCGTA
TTAAGTTCAGCGGGTGATCCTGCTTGATTTCAGATACAAAGAAAGTTTGAGTGTCTAAGCACTGGCAGCTGTAAGGCTGCACTGCCTCTACTCTCAATGAGTTCACATTGTAAACAATGTGACCGCTGCATTGAGTGCAATCGAGAACAAGTCTCAATCGCTCGCAGAGCACAGAGTGCTTTCATACTTAACAATAGAAGGGTATCTATCGCATTAAGATATGGGTGATGAGATAAAAAGACACTGAAACAAGCATGCCAGCTGGGATTCCAACTGGCGCCAGTTGCGTTCAAAAATCTGATGACTCACGGTTCTGCAATTCGCATTGCTTATCGCACTTC
+
IIIIIHIIIIIHIHIGIIHIIIIIIIGIIIIIIIIIIIIIIIIIIIIIIIFHHIIHHHIIIIIHHGHFIIIIIIIIIIIHIIIIIIIIHHIHIIIIIIEHHIIIIIIIIIIHCHIHIIIIIIIIIIIIIIIIGHIIHIIIIHGHHIIIIIIIHHIHIIIIHIIIIIIHIIIIIHGIIHIIIIIIHIHHHHHIIIIIIIIIIHIIHIIIIIHIIHGFIHIHIIIIIIIIIIIHIHIIIIIIIHHIIIHGHIHFFGIGIIHIIIIIIIIGIGIHHHDIHIHEIIIHIIIHGDIHHIIIIIIHHHHFIHHHHIIIIIIHIIIIIHIIHIIIIIIIIHIHIIIII
@HISEQ:711:H5NNWBCX2:2:1101:5581:3233:ATCTCGTA
TTAAGTTCAGCGGGTATCCCTACCTGATTCGAGGTCAAAACAAATTAATATTTATATCTTTGGTGGCTAGAATGTTATTAAATTTCTATCTAACAAAGAAGGTAAGAAGAATAAAAATCTATTTACTACTACCGTCTTTTTGCCAGAAACGAAAATTTACGATATCCGCCAATATAATTCAAGGGTGAGGAAAACCAAATTCCCCCTCATCCCTCAATAGCAAACCACACCAGCAAAGCTGGGGATTTAATAGGTTTTATGACGCTCGAACAGGCATGCCTTTCGGAATACCAAAAGGCGCAATGTGCGTTCAAAGATTCGATGATTCACTAAATTCTGCAATTCACACTACTTATCGCATTTC
+
IIIIIIIHHIIIIIIIHEHIHHHIHHHHHEHIIGIGIHIHHHIIHHIIGHIIHHFCFHGFHIGGHEHIHIIHIIHIHHHHHHFHHHHIIIIII@GHIIIIIII<GHIIIIIIIGIHHHEHHHIIGIHIEHIHFHEHIIGHHHHCHHGHHIIIIIDHHHHHIEHHHHHIHGHEHHHGHGFGHHHHHEHHFHGFGHHFAHHHIHIHIHHHGCEGHHIH?CIIHEHF@HFD<HHHIHHHGIIIHIHEHIIIHHC?HHHIIIIIIHIHHFGIHFFEHHECGHHHIHIIGIHIHHCIHGHIIIIIHGD<<CIHHFHIIIHIIIIIIIHCIIHHHIIIGIIGIIIIHFCFIHHHIIHHHHIHHHHHIIII
@HISEQ:711:H5NNWBCX2:2:1101:7791:3208:ATCTCGTA
TTAAACTCGGCGGGTAGTCTTTTCCGATTAGAGGTCTGATGCGTTACCTCGTCCGTTTCCTCGTGGCCTGGAAGGGCCCAAGTCAAGGTAGCCTGCTGTGGAACTCGCACGCACTCGGGCTCACCGGGAGCCCCGCACTTGGAAGACCCAAGTCCCACGACACTTGGAAGTGCCGTGGGAGTTCGAAATCGCACCTGATCAGGCGACCCGAGTACCTTGGCACTCCGGGACGGCCAGTTCCACTCAAACTGGCGCACAAGTAAGTACTTGGGGGAGTCTGGTGGGGGGGCGCGGTGACGCTCTAACGGAAATGCCCTTGGACAAGCCTCGGGCGCAACTTGCGTTCAAAAACTCGATGATTCGCGGAATTCTGCAATTCACACTACGTATCGCATTTC
+
C@GECCHHHDGDGD?EHIHIG?@GHCCHEH?FHHIE@E@HIFCHC@HC<C0D<<<FEFE?CH0FH0C<1D@?1<0DEHHIHHHH@@DC<GEHIICFC@C1CHCH?CC<ED?D<ECFE0<FCHH@DEH//DHHHE<</DHH@DGE?@//:///FHF//DDECHH:/B?GHF/:B/::?DHECG.:BFHHI?@GHHH.F.6D@>7CGHHHHCHEEHHF8--8--<><5GHDEHG8B6-AFBBBBG.B688H?G?.A.BB.EG88BB.@IIIHECIIHHC@E@??8:CC-EH<HG0<<0C/C0HCHHFHHFEEHH@<1CFHF@D<1<CC<</<EHHHHHHHH?<<1CDCE<11<CGIHHEH?CCC0C?F1FFGHCEGHHCC<11D1GHHIHE@D<11H?FE
@HISEQ:711:H5NNWBCX2:2:1101:14212:3181:ATCTCGTA
TTAAGTTCAGCGGGTAGTCCTACCTGATTTGAGGTCAGAGTCAAAAATTGCCCGAGGGCGATTGTAAGCAGTCATCACAACCTTCACCGACGAAACTTATTACGCCGACTACGGTGCTATCCCGCTAAGTCTTTTAAGGCGAGCCGGCAGAGCGGCAACACCCAAGTCCAATCTCCTCGGAAACCCGAGGGATTGAGTCTACATGACACTCAAACAGGCATGCCCTCCGGAATACCAGAGGGCGCAAGGTGCGTTCAAAGATTCGATGATTCACTGAATTCTGCAATTCACATTACTTATCGCATTTC
+
IIIIIIF@HIIIIIIIIIIIIHHIIIIIIIIHIIIIIIIIHIIIIIIIIIIGIIIIIIIIIIIIIIIIIIIIIIIIIIIHIIIIGIHHHIIIIIIIIHIIIIIIIHIIIIIIHHGIIHIIIHIIIIIIHIIIIHIIIIIIIIIIIIIIIIHIIIIIIIIIIIIIIHIIHIIHIIIIIIIIIIIHIIIIIHIIIIIIIIIIIIIIIIIIIIIIIIIIIIIIIIHDIIIIIIIIIIIIIIIHIIIHHIIIHIIIIIIIIIIIIIIIIIIIIIIHIIIIIIIIIIIIIIIIIIIIIIIIIIIHIIIIIIII
@HISEQ:711:H5NNWBCX2:2:1101:14526:3190:ATCTCGTA
TTAAGTTCAGCGGGTATTCTTACCTGATTTGAGGTCATAAAAAAAAAATTATAGACGCGAATTCATGAAAATGACCGCACCTAATAAAACATTCGATATTCGTGAACGTACATAATACATTAAATACGTTTCGAAATCGTATGAAAAATTTTTAAGTCACTTAACCGAAGGTAAGACGACTCAATTCCGAAGCGTCACCACGAAAAGTGGTAACAACCACGATTTATTTATTACACTGACCCTCAAACAGGCATACTCTCCGGAATACCAGAAAGTGCAATTTGCGTTCAAAGATTCGATGATTCACGGAATTCTGCAATTCACATTACTTATCGCACTTC
+
GEHHECHHFIIHIIHHHIHIIHIIIEEHHIHHIHIIHIIIIIIIIIIHIIIIIHIIHGHHIHHGHHIHHHHGHIIHIIIHHIHHHHHII<DGEEHHIIGIGIIIIIIHFGFGGHIIIIIIIIGHHGIHHIIIHGIHHIHHFHHIHHHHHHIIIGHGGHIHIIIIHGEHIIHHHIHHEHHIHIIIIHIHHHHHHHIHHEGDDGHHHIHHEHGIIIIIIHHHHGHHIHFEFHGFHHHIIIIIIIHHHHFHIHFEFHHIIIIIHGEHFCGFEHHHFIHIHFIIIIHFEHHIHHHIHFHIHHFIHFFFHHHIIIIHIHIIIIHHIIHHEEGIIIHIHHEGHIHGI
@HISEQ:711:H5NNWBCX2:2:1101:15395:3011:ATCTCGTA
TTAAGTTCAGCGGGTATCCCTACCTAATCCGAGGTCAATCATTAAAAAAATGGGGGGGTTCTGACGAGTGTCCACCAGGTTTCTGTAGCGAGAAGAATTACTACGCTTAGAGCCTGACAGCACTGCCACTGATTTTAGAGGCTGCCTTGACGGCAGGCCCCAACACCAAGCTAGGCTTGAGGGGTGATAATGACGCTCGAATAGGCATGCCCCTCGGAATACCAAGGGGCGCAATGTGCGTTCAAAGATTCGATGATTCACTGAATTCTGCAATTCACATTACTTATCGCATTTC
+
IIIIIIIIHHIIIIIIIIIIIIIIIIIIIIIIIIHIIIIIIIIIIIEHIHIIIIHIIIIIIIHIIHIIIIIIIIIIIIIHIHIIHIIIIIIIIIIIIIIIIIIIIIIIIIIIIIIIIIIIIIIIHHHIIIIIIIIIIIIIIHIIIHHIIHIIIIIIIHIIIIIIIIIIIIIIIIIIIIIIIIHIIIIIIIIHHIHIHIIIIIIIIIIIIIIIIIIHIIIIIIIHHHHIIHIIIIIIIIIIIIIIIIIIIIIIIIIIIIIIIIIIIIIIIIIIIIIIIIIIIIIIIIIIIIIIIII
@HISEQ:711:H5NNWBCX2:2:1101:15702:3097:ATCTCGTA
TTAAGTTCAGCGGGTGTTCTTGCCTGAGCTCAGGTCGAGATAAAGGTTAATAGGGCCGAAGCCCTTCCTGATTTCGGGTCGACAAGCACAGTCCCAAGCCAACAACTAAAGCATTAGCAACAAGTTGCCTACCCAGTTGCGGCCCTTATCGGGTCCATGCATCAACCTCTTTGCTTCAGCGAACCCAGACACTAGGCCTGGGAAAGCCAGATCCGCCCTTTCATTCCATGGAATGGTTGGGCGAGGATTAACCCGACGCTGAGGCAGACATGCTCTTGGCCGAAGCCTCGAGCGCAATATGCGTTCAAAGATTCGATGGTTCACGTATTTCTGCAATTCACACTACGTATCGCATTTC
+
HIIIIIHIIEGCHIIIIIHHHEHHIIIIHIIIIIIGH<FHHHHHIIEHEHHGHCCHHHHHHIIIIDGHIIHFHIIIIHDDHHIIGHIIHHIIIIIIIIIIEHIIHIIIIIHHHIFHHHIHIIIHHHHFHHIIIIIIHIIGIGIHIIIIHIIIIHIIIIIIHHIIIGHHIIHIFFHIIIIIIIHIIIIIHHHHIHIIHHHIHIIIHHIHHIIIGHCEHIHHHEIHHHIIIIHHGIIIIIIIIIHIIIIIIIIHHHIHHIIIIIHGHHIIIIIIHFIIIHHFIHIGIGIIHHHIIHGHIIIIHFIHHHHHHHGHIIHIGIIIIIIHIHHIIIIIIHGIHHHFGCHHHIIHHHIIIIHHII
@HISEQ:711:H5NNWBCX2:2:1101:1321:3488:ATCTCGTA
TTAAGTTCAGCGGGTAGTCCTACCTGATTTGAGATCAGATGATTCAGAGTTTGGCTTTGAAAGCCGCATTAGAAGCCCCTGTTATCGACATACACCTTGTGATCTTCGTGGGCGAATAGATAAATTATCACGCCGTAAGCATTCAAGGTCGTTGTCCTTCGAGGCTGATGCATTTCGGATGAGCTGATGACGGCCCCACAGAGGGGCTTTCCATCCAGCAAAAGACATCCAAGTCCGACGGCATCCACCGGTAAAAGCAGATTTCGTCGAGAGATTTCATGATACTCAAACAGGCATGCCCTCCGGAATACCAGGGGGCGCAAGGTGCGTTCAAAGATTCGATGATTCACTGAATTCTGCAATTCACATTACTTATCGCATTTC
+
IIIIIHIHIIIIIIIIIIIIIIIIIIHIIIIIIHIIIHIHHIIIIIGHIIIIIIIIIHIIIHIIHCEHIGIIIHIIIIIHHHHHIHCHHHIIIIIIIIIIIIIHIIIIIIIIIIIIIIIHIIIIIHIIIIIDHHIIIIIIHHHIIIIGCHDHIIIIGIHIGIIIHIIIIHHIIIIIIHIIIIIIHIHHIIHHIHIIHHHIHHHEIIIHHHHIIIIHIIHIHHEGHIIHIIIIIIIHHIHGHIIIHIHHFHHIIIIIIIGIIIHHHIIIGIIIIIHIIIIIIIIIIIHHHGHIIIIIIIIIIIIIIIIIIIIIIIHFIIIIIHIIIHHHIIIIIIIIIIIIIIIIIIIIHIIIIIIIIIIIIIIIIIIIIIIIIIIIIIIIIIII
@HISEQ:711:H5NNWBCX2:2:1101:2730:3431:ATCTCGTA
TTAAGTTCAGCGGGTATCCCTACCTGATTCGAGGTCAAAACAAATTAATATTTATATCTTTGGTGGCTAGAATGTTATTAAATTTCTATCTAACAAAGAAGGTAAGAAGAATAAAAATCTATTTACTACTACCGTCTTTTTGCCAGAAACGAAAATTTACGATATCCGCCAATATAATTCAAGGGTGAGGAAAACCAAATTCCCCCTCATCCCTCAATAGCAAACCACACCAGCAAAGCTGGGGATTTAATAGGTTTTATGACGCTCGAACAGGCATGCCTTTCGGAATACCAAAAGGCGCAATGTGCGTTCAAAGATTCGATGATTCACTAAATTCTGCAATTCACACTACTTATCGCATTTC
+
HIHHIHHHIIIIIIGIIGIIIHIIIHHHIIGFHIIIIIIIIIHHIIGHHIIIIIHHIIIIIIIIIIIGHHHIIIIIIIIIIIIIIIIIHIIIIIIIIIHIIIHIIIIIGIIIIIIIGHHIIHHHHIIIIIIIIGHHHHIIIIGHIIIIIIIHEHHHIIHIHIHIHIIHIIIIIGIIIIIHHHHHGHHHIHHHIIIHHHHHHHHHEEEHGHHGHHFIHHHHHIHHHCFGHHHHEEHFHIHFIHEHIIIIIIHHHFIHHHHHHHGIHHHIHIIIGHIIHIIHHIHIHIIIHIHGIIHHIIIIIHHDHEIHIHHIIIHHIIHHIIIIHEHIIHEHIIIIIHIIHHGIIIIIIIHHHHHFIIIIGIII
@HISEQ:711:H5NNWBCX2:2:1101:4540:3376:ATCTCGTA
TTAAGTTCAGCGGGTACTCTTACCTGATTTGAGGTCAAGAAATGAAAAATTATAGACGCGAATCATAGGAATTGACCGCACCTAATAATATTGGAATATCGCAAACGTACATAAGCATTAAATACGTTTCGAATTCGCGTAAAAATTTTAAGTCACTTAACCAAAGGTAAGACGACTCAGTTCCGACGCGTTATCATTGACAACAACATCGATTTTTATTTTACTGACCCTCAAACAGGCATACTCTCCGGAATACTAGAGAGTGCAATTTGCGTTCAAAAATTCGATGATTCACGGAATTCTGCAATTCACATTACTTATCGCACTTC
+
HIHIIIIIIIIIGHIIIIIIIIIIIHIIIIHIGHHIHIIHHIIIIIIHHIIIIIHHHIIHIGHIHDHHGHHIIIIIIIHIIIIIIIIIIIHIIHIIIIIIIIIIIIIIIIIIIIIIIIIIIIIIIIHIIIIIHIIHHIIIHIIIIIIIIIIIIIHIHIIIIIHIHIHHIIIIIIHHHHHIIIIGIHIIIIIIIIIIIIIIIIIIIIIIIIIIIIHHHGHIIIIIIIIIGIIIIIIIHHHIIIIIHIHCHIIIIIIIIIHHIIIIIHIIHHIIHHIHGIGIHIIIHIIIIIIIHGIIIIIIIIIIIIIIIIIIIIHHIIHHHEHFIIIII
@HISEQ:711:H5NNWBCX2:2:1101:7210:3366:ATCTCGTA
TTAAGTTCAGCGGGTATCCCTACCTGATCCGAGGTCAAAGTAAAAAAAGGGCTTATGGGAGGGGGTCTGCTGAAGTCGCTTGCAATGTGCTGCGCACGAAGCCAACATACCGGCTGCCAATGAATTTGAGGCGAGTCCACACGCTGAGGCGGAACAAACACCCAACACCAAGCATAGCTTGAAGGTTTAAATGACGCTCGAACAGGCATGCCCAACGGAATACCGAAGGGCGCAATGTGCGTTCAAAGATTCGATGATTCACTGAATTCTGCAATTCACACTACTTATCGCATTTC
+
IIIIIIIIIHIIIGIIIIIIIHIIIHHIEHHIIHIIIIIIHHIHIIHIIIIIIIGHIIIIHHHIIHHHIIIHIIIIIIIIIIIIIIHIIIIIIIIIIHIIIIIIIIIIIIIIHIIIIIIHHIIIIIIIIIIIIIIIIIIIIIIIIIIIGHIIIIIIIIIIIHIIIIIIIIIHHIIIIIIIIIIIIIIHIIIIIIIIIIIIIIIIGIIIIIIIGIHIIIIIIIIIHHHEIIIIIIIIHDIHHIIIIIIIIIIIGIIIHIIIIIIIIHIIIIIIIIIHIHEHIHGHGHEGHIIIIHII
@HISEQ:711:H5NNWBCX2:2:1101:10479:3347:ATCTCGTA
TTAAGTTCAGCGGGTGTTCTTGTCTGAGCTCAGGTCGAAAGAGAAAGCCTGGTGCGAAAAAACACCAGTCCTGCGGCGCCTCGCAGCGCCACGGCGGTTGACAAGCAGTAGCAAGCTACCCAGTTTGTCAACGCCGAGGGCGGCGCTGGAGACGCTCTGCGCTTCAGCCGACCCGGCGCACCCCGAAAAGGGACAGCCGAGACGGCCACATCCGTCGCCCAATGCGCATGCGCAAAGGGCAGCGAGGGAATAGCCGACGCTGAGGCAGACGTGCTCTTGGCCGAGGCCTCGAGCGCAATATGCGTTCAAAGATTCGATGGTTCACGGAATTCTGCAATTCACACTACGTATCGCATTTC
+
HIIIIEHIIIIIIIIIIIIGHFHIIHIIHIIIIGHHHIIHIIIIIIIHIIHIIHIGI<DHHIHCHHHIHIIIIIHIIHGHIIHGHCHHHIGHDCHCHF<FGHHHHHGHIHHIIHHGFFHHHIIHGIIIHHIICDHIIIIGHHHHIHIIIGHEHIHIIIHIIGHHIIEGHHIIHHECHEEHDHHIICHEFAFHHIIIIE?GDHHHHHHHHIIIHHIHHFHIHE?HHHHEE<HHGFCIHHHG@HHHIHIHIIHHGHCECHHHCHIIIIHEEF1EEHHHIIIIIIIHGIHGHDGC<IHGHHFIIIIHH@GIHHFIIHHHIIGIIHHHIIGIIIIHIGIHIIGHHHIIHGHHIHHHHCHHIHH
@HISEQ:711:H5NNWBCX2:2:1101:12022:3293:ATCTCGTA
TTAAGTTCAGCGGGTATTCCTACCTGATCCGAGGTCAACCTGTAAAAGTTTTGGGGGTTTTACGGCAAGAGTCCCTCCGGATCCCAGTGCGAGACGTTAAGTTACTACGCAAAGGAGGCTCCGGGAGGGTCCGCCACTACCTTTAAGGGCCTACGTCAAACCGTAGGGCCCCAACACCAAGCTGGGCTTGAGGGTTGAAATGACGCTCGAACAGGCATGCCCGCCAGAATGCTGGCGGGCGCAATGTGCGTTCAAAGATTCGATGATTCACTGAATTCTGCAATTCACATTACTTATCGCATTTC
+
IIIIIIIIIIIIIIIIIIIIIIIIIIIIIHIIIIIIIIIIIIHIIIIIHGHIIIIIIIIIHIIIIHIIIIIIIIIIIIIIGIGIIIIIIIIIIIIIIIIIIIIIIIIIIIIIIIIIIIIIIIIHIIIHIIIIIIIIIIIIIIIIIIHHHHIIIIIHIIIIIIIIHIHIIIIIIIIIIIIIIIIIIGHHIIHIIIIIIIIHIIHIIIIIHIIIIIIHGIIIIIIHGHIIIIIIIIIIHIHGHIIIHIIIIIIIIIIIIIIHIIIIHIIIIHIIIIIIIIIHIIIIIIIIIIIIIIIIHIIIIHIII
@HISEQ:711:H5NNWBCX2:2:1101:14225:3338:ATCTCGTA
TTAAGTTCAGCGGGTAGTCCTACCTGATTTGAGACCATGGTTCAGACACAAGTGTCTTGTAGTTGGATCCTTACTTCCTAAAGCTGGGCACTACTGCTGCTTATTTGGCAAAATGAGAAACCAAGGTTCCATACATATACCTTTCGGCAGCCTTTGCAGGCCGTCATTACTTTATTCAGTGCAGACTAATGAAATTCAGAGCACTAAGATAGACGCTCCAGATCTTCCCGCTTAATAAATTAATTGGGAAATGAATACATTAGATTCTCAAACAGGCATACTCTAGCAAGCTAGAGTGCAATGTGCGTTCAAAGATTAGATGATTCACGAGATTCTGCAATTCACATCACGTATCGCATTTC
+
HIIIIEHIHIHIIIHHIIIIIIIGHHHIIIHIIIGIIIIIIIIIHHIFHIGHFHIIHHIIIIIHIHHIIIIIHIIIIIIIIIHIIHEHIIIIHIIHIIIIIIGIIHIIIIIIIIHIGIGIIHIHHGGHIHIIIHIIIIIHIIGIIHHIHIEHIHHEHIIHHIIIHHIIHHHIIEHIIIGIIIHHHIIHIIIIIHHIHIIIIIIIIHHHHEIIHHHH?HHGIIHCEDHHHG?CIIIIIIHFIIIHFHHHGIIIIIIIIIIIHEHHIHHIIIIHHIIGIIIIIIIIIIIIIIHIIHIIIHEHHHHHHIIHIIIGIHIIIIHIIIHIIIIIHIGIIIHHIGIIHHIHHHHHEIIIIIIIHHHIII
@HISEQ:711:H5NNWBCX2:2:1101:18683:3304:ATCTCGTA
TTAAGTTCAGCGGGTGCTCTTGCCTGAGCTCAGGTCGAATGTTAAAGAGGCTCGGTGAAAGGCGCGAGTGATCACACCCTCCACGCGAGTTCCTGCCGGCCGCAAGCAAGCATCCATGGAACCAACGGCATGTAGCGAGCTACCTACCTAGTTGGCGTCCACTGTAGCGGATCCTTGCTCAAGCCTCTGTGCTTCAGCCGACCCGGCGCGCGCTGCAGCCCTGCCCCGAAGAACAAGACGCAGCAGCCGGGACGGCCACATCCGCCCACACTCTGCCCTGCAAAACAAGGAGAGGGGGGCGAGGGGATAAGCCGACGCTGAGGCAGACATGCTCTCGGCCAAGGCCTCGAGCGCAATTTGCGTTCAAAGATTCGATGGTTCACGGAATTCTGCAATTCACACTACGTATCGCATTTC
+
IHIIGIIIIIGIGIIHHHCEHHII?GHHHEGHECFHIII?1<FHECEEEHHEHDDHHIIIHCHHDCCHHCEHIIIHEGHFHIH@E/EHD<G@@FEHHHHHHHHH<<GHHHGHIHI?H@D@@HEHHEGH?/DCEHHIDHHCHIIIEHHIHFEFFGGHIHHIIIHHHH?H<E?CHGGHHHHHE?FGHCFFHA@A?EHHIIIHIIIHH5??,?CD<C@@-=HD-56,,8-@B-HFB88-,55-CGG><D<<E<DC,E@--B7--C?@--CF6A8..:9-:.?EG.BFBF.GIHG=HHECCECHDGHHIIIIIHHC<HD<FHGIIIIGIIIHIIIIHHHIIIIHGHHHCIIHHIHGHIHHDHCHHC?IHHHIHCC1HHHEC?GEGHHHGHIIGIIHFHHIIIIIIHHGHHHHHHHGIIHHH
@HISEQ:711:H5NNWBCX2:2:1101:19200:3317:ATCTCGTA
TTAAGTTCAGCGGGTGTTCTTGCCTGAGCTCAGGTCGAGATAAAGGTTAATAGGGCCGAAGCCCTTCCTGATTTCGGGTCGACAAGCACAGTCCCAAGCCAACAACTAAAGCATTAGCAACAAGTTGCCTACCCAGTTGCGGCCCTTATCGGGTCCATGCATCAACCTCTTTGCTTCAGCGAACCCAGACACTAGGCCTGGGAAAGCCAGATCCGCCCTTTCATTCCATGGAATGGTTGGGCGAGGATTAACCCGACGCTGAGGCAGACATGCTCTTGGCCGAAGCCTCGAGCGCAATATGCGTTCAAAGATTCGATGGTTCACGTATTTCTGCAATTCACACTACGTATCGCATTTC
+
IIIIIIIIIIIIIIIIIIIIIIIIIIIIIIIHIIHIIIIIIIIIIHIIIIHHIIIIIIIIIIIIIHIHIIIHIHIIIIIHIIIIIIIIIIIIIIIIIIIIIIIIIIIIIGIIHIIIIIIIIIIIIIIIIIHIIIIIIIIGIIIIIIIIIHIEHHIIIIIIIIIIIHIIIIIIIIIIIIHIHGIIIIIHIIIIIGHIIIHIIIHIIFIIIHIIIIIIIHIIIIIHIIHIHHHHHGIIIIIIIHIGIHIIIIIIHHIHIIIIIIIIIIIIIIIIIIIIIIGIIHIIHHIIIHIGIIIIIIIIHIIIGIIIIIIIIIIIIIIIIIIIGIIIIIIIIIIIIIHHHEEEDHHHIHHHIIIIII
@HISEQ:711:H5NNWBCX2:2:1101:19913:3303:ATCTCGTA
TTAAGTTCAGCGGGTAATCCTGCCTGATTTCAGATCAAGTCTTTAAAGAAAAAGGCTTGGTTTGCCTTCCCCCGCCCCCGAGACACGAGGTCACTGAGGCAAAAGGGGATTGGCGCGAACAGCCCCAGCCCTGGCAGAAGATCGGCGAAAGATGACCAAGGGCCAACTATGACGCCTTCAAAGGCCCGGGTGGAATCTGGATCCTGCCGCGGTTGCATTTAAGGCCAGCACGCTCTTGCACATTAAAGTGAAGAACCTGCAAGGCCCAGCTCCGATTCCCCCCCCTTGAGAGGGGTTCGAGGGTGCTTCTGATGCTGAAACAGGCATACTCTCCGGAATACCAGAGAGTGCAATATGCGTTCAAAGATTCGATGATTCACTGAATTCTGCAATTCACATTACGTATCGCATTTC
+
HEGHHHIHIHHIGIHIHIHIHHCGCEHHIHIHFHHHIECHHHIHEEGHIHHHIHF1GGEHIHHHHGHHIEH?H<FHIIIII?CHGIGHHHIEHHHHIIIHIHFHEHHHIHHIEHGFHHHHIFIHIC=GHCGEECHHHEFHHDFEHHIGHCHHEHHHEFGEG@E//@EGHHHHEE=EG=G@AGFCGGE<CD9-??H?E@GFAHE@H6F?EEF@-@G8--68---=CHEE8,76--6--B8-8---@888-----B.EHHGIHCHEGIHHD?.HEFFB-H?-C<//</F</<0E0CHFDIIIIFHFDC@EHCIIHHHFC<E@GEG@EIIHHHF=ECCGG@IHFHHHEGHHIIIIHHG<CFIHHFG?IIIHHGHIHECC1HHFFCHHHGEHHG@HEHFDCCCIHHHHHCHGFHHHEH
@HISEQ:711:H5NNWBCX2:2:1101:3157:3628:ATCTCGTA
TTAAACTCAGCGGGTAGTCTTGCCTGATCTGAGGTCAGTGCGGTGTTGCCCGGGAGGAGGAGGAGAGGGGAGAGTTGAAGCTCCCCCCGCCACCTCCCTCTAGCAACGTTTCCTGTTTTTTCCGTCGAGGCGCCAAGAGGTCCGAACAGGACGCGTATTTCAGCCTCCGCACGTGCACCCCCCACCACCCCCCATCCCCGGGAAGGGACGGGTGTCCCGGACGGTCAACTCCACGCTCACCCGGACCGGAGTCCGGATTCGGTGAGAAGAGCGGTGACGCTCAGGCAGACATGCCCTCGGCAAAGCCTCGGGCGCAACATGCGTTCAAAAACTCGATGATTCGCGGAATTCTGCAATTCACACTAGATATCGCATTTC
+
IIIIIGIIIIIIIHIIHHIIIIIIIIIIIHIGIIIIIIHIIIGHIIIIIIIIIIIGIHHIGIIIHGHHIDIIIIIIIIHHIIIIHHIIHHEE=HHIIIHIIIHGHIHIDHHIIIIHHHIHIIHIHICDHIIHIIIIIIIEHEHIIIIH;BEHIIIIHHIHIIHIIHIIHGGHHHIGIIIIIIHIIIHIHHHHIHEHHIHHHHHCHHHHIIIIIIIIIIHGIIHHHIHHF=IIIHIHHIIHDIIIIIIIIIIIIHHHHIIIIHHHEGHIIIIIIHFIIIIHHIIIHHHGIIIIIIHIIIIIIIIIIIIHHCHIIIIIIIIIGIIIIIIIIIHIGIIIIIIIIIIIIHIIIIIIIIHIIIIIIIIIIHIIIHIIIIIIII
@HISEQ:711:H5NNWBCX2:2:1101:11008:3670:ATCTCGTA
TTAAGTTCAGCGGGTGTTCTTGCCTGAACTCAGGTCGAAAGGGGTGTGTCGCACGGCTTCTCGGAGAGCGGCCGACGATTCCTGCCGGCTTACAACGAGGTCCCGGGCCGACGGCGGCATGCGATCCCTGGCGGGTCACCTACCAGACTGTCGTCCCGATCGGGTCCTCGTTCGAGCCTCTGTTCTTCGGCAGACCCGGTTAAATTAACCGGGACGGCCAGGTCCACGCCTCTTGAGAGAGGGTGAGGGTAAAGCCGACGCTGAGGCAGACATACTCTCGGCCGGAGCCTCGAGTGCAATTTGCGTTCAAAGATTCGATGATTCACATTATCTGCAATTCACACTACGTATCGCATTTC
+
GIIIIIIIIIIIIIIIHIIIIIHIGHHHHHIIIIHIIIIIIIIIHHIIIHHIHIIIIGIIIIIIIHHIHHIHHHIIIIIIFIHHIIHHIIIIIIHHIIGIIIIIIIGIIIIIIIIIIIIIHIHIIIHIIIIHHIIHGHHIIIIIHIGHHIHHHHIIIHGIIIHHIIIHIHHHHIHEEHHHIHGHIIIHHHHHHHHFHIIHIHIHGHIHIIIHHHIIIIGIIIHIIHIHCFIHIIIGIGIIIIHIIIIHHHHHGGHE<DGIHHEIIGIHIIIHFHDHGIIIIIIIIIHHHHEGIIIGIIHGIIIHHGIGIIHIIIIIHHCIIHHHHIIIIHIHHEHHIIHHHGIIHIIIHGIIIIIGIHI
@HISEQ:711:H5NNWBCX2:2:1101:13972:3662:ATCTCGTA
TTAAGTTCAGCGGGTGCTCTTGTCTGATCTCAGGTCGAAAACGGAATGAGAGACGCCAGAAGACGCCAACCATCACCTGTGACTCCCAGGGTCATCGTCGCCAGCAGGCATGCAACCAAAGTCACCTACCAATCCGGCAAAACAATGCCTTCTAGGAATCCATGCTCTTCAACGGACTCCCTTGCTGAGAGACCGTCACATCCAGATCCAGCAGTTAAGCTGGGACTGAGTTAAAACCGACGCTGAGACAGGCATGCTCTTGACCCGAAGGTCTTGAGCGCAATTTGCGTTCAAAGATTTGATGATTCACGGAATTCTGCAATTCACACTACGTATCGCATTTC
+
GIHIIIIIIIIHIIIHHHIIIIIICHIIHIHHHGHIIIIGIIII=GEHHIIEHIHHGHHHHIIIIDHHDHGIIIIIIIHIIIHHIIIIIIHHIIIHIHHGIIHHIIIHIIIGIIHIIIHIIIIIGHHEHHIIHIGIHIIGIIIHIIIIIIIIIHIIHIIIIIIIIIHIIIHIIIIHIFIIHHHIHIIIGIIIHHIIIIIIHIHIIGHIIIIIIIGGIIHIHHIIHHH?IIIHIHHHIHEEIIIIIIHIIHIGHHIIHIHIIIIIIGIIIIIIIHHEIIHHHGIIIIIHHHGHIHEGHIHIIIIIIIIIHIIIIIIIIIGIIIIIIIHHHHDHHHHIIHEIIIII
@HISEQ:711:H5NNWBCX2:2:1101:2656:3994:ATCTCGTA
TTAAACTCAGCGGGTAGTCTTGCCTGATCTGAGGTCAGTGCGGTGCTGCCGAGGAGGAGGAGGAGAGGGGAGGGTTTTGAAGCCTCCCCCCGCCACCTCCCTCCAGCAACGTTTTCCTGTTTTTTCCGTCGAGGCGCCAAGAGGTCCGAGCGGGACGCGTATTTCAGCCTCCGGACATGCACCCCCCCCCAACCCCCGGGACCGGGAACGGACGGCTTCCCCGGACGGTCAACTCCACGCTCAGCCGGACCGGAGTCCGGATTCGGTGAGAAGAGCGGTGACGCTCAGGCAGACATGCCCTCGACAAAGCCTCGGGCGCAACATGCGTTCAAAAACTCGATGATTCGCGGAATTCTGCAATTCACACTAGATATCGCATTTC
+
IIIIIIIIIHHIHIIIIHHHHHIIIIIIIIIIIIIIIIIIIIIIIIIIIIIGHHHHIGHHHIHIIHHIIIGIHIDGHHIHIHFHIIIIIIIIIHDEHHIIIIIIIIHIIIIGHHHHHHHHHHIIHGHIIIIHDHIHGHIHIIHHIHIIIIIIHD<FHIIIIIIIHCHHIIIIIGHIIIIIGIIIIIHHIIGIIIIIIHIHIGIHHHHIHIIFGHIHHHIIHHIHGDGHHHIHIHHEHIHHEIIIIIIIIIHHHIIIIIHHHDIIHIIIIIIIIIIIIIIIIIIHIIIIIIIIIIIIIIHHHGIHIIIIIHIGIHIIHIIIIIIIIIIIIIIIIIHIIIIIIIIIIIHIHIIIIIIHHHIIIIIIIIIIIHIIIIIIHHIIII
@HISEQ:711:H5NNWBCX2:2:1101:9513:3773:ATCTCGTA
TTAAGTTCAGCGGGTATTCCTACCTGATCTGAGGTCAACCTTGGTAAAGTTTGGGGGGTTTTACGGCGTGACCGCACCGCTGTCCGCCTGCGAGAATTGGATTACTACGCAGAGGAGGCTACGGCGTGGTCGCCACTCCATTTCAGGGACGGCCCGCCGCCAGGCGGTAGGCCGATCCCCAACACCGCTCCCGGCAGAAGCCGGGCGCGAGGGTTGAAATGACGCTCAGACAGGCATGCCCGCCAGAATACTAGCGGGCGCAATGTGCGTTCAAAGATTCGATGATTCACTGAATTCTGCAATTCGCATTACTTATCGCATTTC
+
IIIHIIIIIIIIIIIIIIIGGIIIIIIIIIIIIIIIIHIIEHIIHIIIHHHIIIIIIIHIIIIIGHIIIIIIIIIIIIIIIGHIIIIIHIHIIHHIIHHIIIIIIIIIIIIIIIIHIIIIIIIIIIIIIIHIIIIIIIIIIIIIIIHIHIIIIIIIIIIIIIIIIIIIIIIIIIHIIIIIIIIIIIHHHIIIIHIHHHGHIHIIHIIIIIIIIIIGIHIIHIIHIIIIIIIIIIHIIIIIIHIIIIIIHHIIHHHCIIIIIIIIIIIIIIIIIIIIIIIIIIHIIIIIIIIIIIIIIIIIIIIIHIIIIHIIHIIIIIIIIIII
@HISEQ:711:H5NNWBCX2:2:1101:9991:3765:ATCTCGTA
TTAAGTTCAGCGGGTAGTCTTACTTGATTTGAGATCGAGTTTAACAAGAATCGTTGCCGACCCTTGTGAAATCCTGCATCAGTCAGCCAATACGGTCAAACTCCCTTTATGTTAGCTGCAGCAAAAGTAATAATCCGTTTGACGGGACTAAATGAATATGCTTTTAGCTCAGGAGAATGTCCAGCTGCACCTGCATTTCAAGCAACCCGCCACCGATCTCAAAAAGATTGGTGTTGGGATTGCTCAAGTCCAAAGCTTTTCGATTAAAAAATCCAAAAGCTTTGAGGTGTTTACTGATACTCAAACAAGCATGCTCTTCGGAATACCAAAGAGCGCAATATGCGTTCAAAGATTCGATGATTCACTGAATTCTGCAATTCACATTACGTATCGCATTTC
+
IIIIIIIIIIIIHHHHHHIIIHHIIIHIIIIIHIIIIIIIGFHHIIIIGIIIIIHIHGDHIHIIIHHIIIHIHIIIIIIHIFGHIIIIIIIIIHEFHHIHHIHIHHHHFGHHHIIIIIIIIGI0FHHGHIIIIGIHHCHHIGE=EDHIIIIHHHIIIIIHGHCHHHIIIIIHHHIHHIIIIHIHIIHIIIIHHHHHIIIHHEHIIIIIHHIHHGHHHCDDHHHHIHFFHHIHHHHIIIHHHFHIHFIIIHFHHEGHIIIIIHHIGHIIHHHIIHHEHGIIHIIIHIHHGIIIIIIIHIIIHIHEHIHIIHIIIIIIIHHIIHIIHIHHHDDHIIHGIIIIHIGIIIHHHHHFHFIIIIIGIGIIIIHHHHHFIIIIIIIHHHHIHHIIIHIGHIIIIII
@HISEQ:711:H5NNWBCX2:2:1101:11331:3811:ATCTCGTA
TTAAACTCGGCGGGTAGTCTTTTCCGATTAGAGGTCTGATGCGTTACCTCTTCACGCTTTCGCAGCACTCGAGGTGCTGGCTCAAGGTAAGCCTGCTGTGGAACTCGGGCACGCACTCGGGCTCACTGGGAGCCCCGCACTTGGAATGAAACTCTTTCGAGTATCGCACACCTGATCGCGGGGGCAAGTGATGCCACGGCGGCCAAATTCCCTCCATTTCAGCCGACCCGATGTGCCGGGACGGCCAGTTCCACTCAGACTCTAAGAGAGTGTGGTGGGGGGGCGCGGTGACGCTCTAGCGGAAATGCCCTCGGACAAGCCTCGGGCACAACTTGCGTTCAAAAACTCGATGATTCGCGGAATTCTGCAATTCACACTACGTATCGCATTTC
+
IIIIIIIIIHIIIIIIIIHHIIFIIIHIHIHHHIHIIGIIIIIIIIIIIIHIIIIIIIIIIHIHGHHIIGHIIHIIIIIIIIIIIIIIIIIHIHIIIIIIFHIIHIIHIIIIIIHIIHHHIIGHIHIEHI@HHIIIIHIGIHGHHIIHGHIHIIIHHIIIIGHHIIIFHCGHIHIIIIIIIIIIHIIIIIGHHEFHHHIHICDHHHHHFHHHGHHHE@-C8=D?GHIHEHCEE-<DIHHHHDIHEIIHHIHGFGHGIIHHHHEIIIIHIHGIIIHIHHIHIIIIIIHHIIIIHIIIIIIHHIIIHHIIHGHFHHIHGIHIIHHHHHHIIIHIHGIHIIHIIHIHEIIIIIIIIHHHHIIHIIIIGIIIHFIHIIIIIHHIIIIIIIGIHIII
@HISEQ:711:H5NNWBCX2:2:1101:13821:3811:ATCTCGTA
TTAAGTTCAGCGGGTAGTCTTGCCTGAGCTCAGGTCGAAATGAAGAGTTTCGGTGTCGGGGGGTGCCCAAGCATCCGAATTCCTGCTAGGTCTCCAGCAAAGTCCCCTCGGGCAACGGCAGGATGCGTAGGGAATGCCTACCTACCAAGCCATTACCCTGCGAACGGGGTCCATGCTCATACCTCTGAGCTTCAACCGACCCGGCGCCAATCACGAGTGACCGGCGGAACCGGGAAGGTCAGATCCGCCTTCCCAATCAAAGGAGATGGGGAGGCGAGGGGGTGAGCCGACGCTGAGGCAGACATGCCTTTGGCCGAAGCCTCAGGCGCAAGTTGCGTTCAAAGATTCGATGGTTCACGGAATTCTGCAATTCACACTACGTATCGCATTTC
+
IIIIHIIIIIIHIIIIIIIIIGGIIIIIIHIIHIIIIIIIIIHIIGIIIIIIIIIIIIICHIHIIHIIIIIIHIIIIGHHGHGGHGIIGIHIIIIIHIIHIIIIIIIIIHFHIIHIIHGIIIIIHHIIIIIIIIIIIIIIHIIIIIHIIGIIIIIHHEHHIIIIIIGHIIIIHIHIIIIIGFHFHHAGHHHFEH?HHIIIGIHHHEHHIGHIHHHHCEC>HDEHIIHHHHFIIFHIIIHHE?C7C?@EB?HHGGHFEHA@CHECIIHIHIIHIHHHEIHFIHHDGIGHHHHIHHHHEIHFHGIHHGGIHIHHHGIIIIIIIIHEGDDHHIIIIIIHHIIIIIHIIIGIIHIHHEIIIIIIIIIIIHGHIIHHIHHHHEFIIIHIIIIIIIHH
@HISEQ:711:H5NNWBCX2:2:1101:17766:3963:ATCTCGTA
TTAAGTTCAGCGGGTAATCTTGCCTGAGCTCAGGTCGAGGAAATAAGTAAAGTTTCCTTGTTGAGGGCTCAACCAGGACCCAGACCAACAGCTAATCGATAGCATCACTGCCTAACCAGCTGCGGCCCTTGACGGGTCCTTGATCAAACCTCTGCACTTCAGCCGACCCAGCTCTTCGTTAAAAGGGCTGAGACGGCCAGATCCGCTCCAAACACTTGCTCCTTTTGAGGGGAGGGTGTGGGGCGAGTATTAACCCGACGCTGAGGCAGACATGCCCTTGGCCGAAGCCGCGGGCGCAATATGCGTTCAAAGATTCGATGGTTCACGGTTTTCTGCAATTCACACTACGTATCGCATTTC
+
GIHIIIHIIIHIIIGHIIIIIIIIIIIIIIIIHIIIIIIIIIIIIIIIIIIIHHIIIIIGHIFGHHHIIIIIIIIIGIIIIIHIIIIIIIIGIFIIIIIIHIIIIGIIIFHIIIHIHIGHIIIHIIHIHHIHIHIIHIHHHIHHIIHGIIIIIHG@IHFHHHHIHHHHIHIIHGHHGGHHEHIIHHHHHHIIHGIIIIIHHGHHIIHIIIIIIHHIIIHHDHEHFFHGHIIIIHHIHIHIIHGHIIHIHEHECIGIIHIIIIHHIGIIGIIIHHIHIIIIIIIIIHHHDDHEHGHIIIHHHHIHEGCGIHIIIHHIIIIHHIIIIIIIIIIIIIIIIIIIIHIHIHHIHIHIIIIIIIII
@HISEQ:711:H5NNWBCX2:2:1101:20235:3848:ATCTCGTA
TTAAGTTCAGCGGGTATTCCTACCTGATCCGAGGTCAACATTCAGAAGTTGGGGTTTAACGGCGTGGCCGCGACGATTACCAGTAACGAGGGTTTTACTACTACGCTATGGAAGCTCGACGTGACCGCCAATCAATTTGGGGAACGCGAATTAACGCGAGTCCCAACACCAAGCTGTGCTTGAGGGTTGAAATGACGCTCGAACAGGCATGCCCGCCAGAATACTGGCGGGCGCAATGTGCGTTCAAAGATTCGATGATTCACTGAATTCTGCAATTCACATTACTTATCGCATTTT
+
IIIIIIIFHGHHIIHHII@HHIIHHGHIHGHIIIIHHIIIIIIIIHIIHIIIHIHHHIIIHHIHIEHFHIIIHIHIIIIHIIIIIIIHHHHHHHIIHHHHHHIIIIHIIIIIIIHIIIIHIIIIHIHHIHEHIIHHHHHBEHHHHHEGGHEHHHHIHHHHDHGFFHIIHHHIIHEHIIHHIIIIIHHGDFBFHHIHHIIHHIHHFHIIIIHDIIHHIHEEIIIIHDHCDHIHHHIIHHCHHGCGIIIHHIHHHHHIHHGHHHHEEHHHHHEHIIHGHIIHEHHEGCIHHEHIIIIHI
@HISEQ:711:H5NNWBCX2:2:1101:2702:4045:ATCTCGTA
TTAAGTTCAGCGGGTAGTCCCACCTGATTTGAGGTCTAAAATATAAGGGTTAACTGGTAGCGGCATTTCCCTACAATTCGGCCGCATTGAAGCGTCCTCAACGAAATTTCTTATCACGTTGAGTCAGTCCGAAAAAATAAGAGCCTGCTCATAAATTTAAAGTGAGCTGAACTGAAAAGTCCAGCAACACTCAACATCCAGCCACTAACAAATTAATTAAAAATGATAGGGTTGAGGAATTAATGACACTCAAACAGGTGTGCCCTTCGGAATACCAAAGGGCGCAAGGTGCGTTCAAAGATTCGATGATTCACTGAATTCTGCAATTCACATTACTTATCGCATTTC
+
IIIIIIIIIIGIIIIIIIIHIIIIIIIIIIIGHIIIIIIIIIIIIIIIGIIIIIIIIIIIGIIIIEHIIIIIHIIIIIIIIIGIIIIIIIIHIIIIHIIIIIIIIIIHIIIIIIIHIIIIGEIIIIIHIHIIIIHIIIIIIIIGIIHGHIIIIIIIIIGHHIIHIIGIIIHIIIHIGHHIHHHIIIIIIHHIIHHHHHHGHHHIIHIIHHIIHHIHHGIIIIIIHIIHHIHHHHGFHIIIIIIHHIIIIHIIIIIHIIIIHIIHIIHHGIIIIIIIHGCHHGHIHIIIIHEEHHHHHIGIIIFIHIIIIIIIIIHHGIHGIIIIHIHIIIIIIIHHHHHHHHHIHIHI
@HISEQ:711:H5NNWBCX2:2:1101:7829:4097:ATCTCGTA
TTAAGTTCAGCGGGTGTTCTTGCCTGAGCTCAGGTCGAGGATATGTGGGTTATGAGGCACATCAATCCTTGTTTAAGGGATCAACGCTTCTCTCTCCTGGGTTTAGTGAAGCATCACATCGAAGTCCTGTAAGGCCAACAACTAGCAAAGAAAGAGGAAAAGCTTTGCAGCTTCTCGCTCACTGCCCAGTTGCGACCCTCCCCCTGATATGCTGCCGATCCAAGTCAACTCAATGACTTGGAACAACCAGTTCCACTCTAGGTATATACACAATGGTATAGTTAGAGTGAGATAAACCCGACGCTGAGGCAGACATGCTCTCGGCCGAAGCCTCGAGCGCAATATGCGTTCAAAGATTCGATGGTTCACGGAATTCTGCAATTCACACTACGTATCGCATTTC
+
HIIIIIIFHHIIHHHIHIHHIIIHGEHHIHIIIIIIHIIGIHIEHHHIGHIIIIIIGHHIIIHIGFHHIGIIHIIIIHIIIIIIHHIIIIIIIIHHEHEEFHIIIHHIGIIHIIIIIGHIHIIDHIIIIIIIIIIGH0CHHIGIGIIFIHIHEHHHHHIIIHCHHEHGEHIGEHHGHIIHIIIIIIIHIIIIIIHHHIEHHHHIHHHHHIHHHICIHHH?HHHHHCHIHGHHEHGGGF@A.IHHHHEIIIHIHFIIHHHFGGHHHHCHHHIIHHHFHHFIGIIHHFIIHIIHHEHIIIIIHIIHIIIIGIIGIIIIIIHDDIIHHHHHFGHGCFEHIGHIIIHIIIHIGHHHHHGIIIHHGHIIIHIIIIIIIHHIIHIIIHHGIFIHHHHHIIIIHGIIIHI
@HISEQ:711:H5NNWBCX2:2:1101:9779:4228:ATCTCGTA
TTAAGTTCAGCGGGTGTTCTTGCCTGAACTCAGGTCGAAAGGGGTGTGTCGCACGGCTTCTCGGAGAGCGGCCGACGATTCCTGCCGGCTTACAACGAGGTCCCGGGCCGACGGCGGCATGCGATCCCTGGCGGGTCACCTACCAGACTGTCGTCCCGATTGGGTCCTCGTTCGAGCCTCTGTTCTTCGGCAGACCCGGTTAAATTAACCGGGACAGCCAGGTCCACGCCTCTTGAGAGAGGGTGAGGGTAAAGCCGACGCTGAGGCAGACATACTCTCGGCCGGAGCCTCGAGTACAATTTGCGTTCAAAGATTCGATGATTCACATTATCTGCAATTCACACTACGTATCGCATTTC
+
IHIIIHIIIIIIGIIIIIIIIIIIGEHHHHIIIGIIIDEHHHIIIIHIHIIIIHDGIHIIIIC?ECHHHDHHIIIHHIFHIIIHHIIIIHHIHEHHGGGIIIIIHHIHHHCHFDHHDHDHIHHHFHIIHGEGCDCDCHHIIIIIHHHEHHHIHIHHIIIIIHHED8FHHHHHIHHHIHHHEEEHIHHHGEGHHHHIHHHHHIIIIGIGIHHACEIIHHGIIHHH?8HIIHHHHIIIHHHGFHHIIIIIIIHHHIGIHEGIIIIHFGGIHHIIHIIHHIIIIIHIHFIIIIIIIIIIIIIHHHHIIIIHECHIIHIIIHIIHEFIIHHIIIHHHGHEHIHHHHGHIHIIIIIHHHHHIII
@HISEQ:711:H5NNWBCX2:2:1101:11147:4145:ATCTCGTA
TTAAGTTCAGCGGGTGTTCTTGCCTGAGCTCAGGTCGAGGATATGTGGGTTATGAGGCACATCAATCCTTGTTTAAGGGACCAACGCTTCTCTCTCCTGGGTTTAGTGAAGCATCACATCGAAGTCCTGTAAGGCCAACAACTAGCAAAGAAAGAGGAAAAGCTTTGCAGCTTCTCGCTCACTGCCCAGTTGCGACCTTCCCCTGGATCTGCAGCCGATCCAAGTCAACTCAATGACTTGAAACAACCAGTTCCACTCTAGGTATATACACAATGGTATAGTTAGAGTGAGATAAACCCGACGCTGAGGCAGACATGCTCTCGGCCGAAGCCTCGAGCGCAATATGCGTTCAAAGATTCGATGGTTCACGGAATTCTGCAATTCACACTACGTATCGCATTTC
+
IIHIIHHGGHIIIIHHIIIIIIIIIIIIIHHIIIIIIIHIIHHIIHIIGHIGHHIIIIIIIIIIHHHIIIIIGIIHIIHIIHIHIHIIHHHIIIIIIIIFIIIIIIHIIIIIIIIHIHGIIIHIHHHIIIHIHIIIIIIIEEHFHHHFHIIHICHHHHCHHHIFHHHHIHGHIIHEHGIIEHHIEHH?HHHHHHHIHHGHHIIHHEFEFHGIIIFFHEHCFEIHH?CHIIIHIHHEHHHGAHDHEF?FGHHHB@AF@HHHHHHEBEHHHHHHFEFCIIHHHIHHHGIIIIIIHHD<EGHIHHGIIIHIHIIIIIIIIIHHIIIGIIHHHHHEHHDIIIIIIHHHIIHIHECIHIIHHHIIIIHEIIHHIIIIIIIIHGIHHIIIIIIHIIIIHHHHIHHHIDI
@HISEQ:711:H5NNWBCX2:2:1101:11395:4129:ATCTCGTA
TTAAGTTCAGCGGGTGTTCTTACCTGATTTGAGGTCAAAAATTAAAAACTCGTATACGAATGAAACCATGATTGTATACACAGTCAAACGTATTACATTAAAAGACGGCATTCGAAACGTTTGTTTTTTGATCGATTGGATCGTAAAATAACGTATTTCGATACCAAAAAAATACATTTTAAGCCACTTTAAAACAAATAAAAAGACGGCTCAAATCCGATAAACATTTGCAAAAAGCAAATGAATTTCGATGTTGATTTGGCGACCCTCAAACAGGCATACTCCCCGGAATACCAGAGAGTGCAATTTGCGTTCAAAGATTCGATGATTCACGTTACATCTGCAATTCACACTACCTATCGCATTTC
+
IHIIIHIIIIIIIIIGHHIIIIIIIIIIIIIIIGGHIIIIIIHHHHIIIIIIIHIIIIIIIIIIHIIIIIIIIIIHIIIIIIIHHIIIIIIIIIIIIIIIHEHIIIIIIIIIIIIIHIHGHIIIIHHIIIHIIIIIIFHIIIIIIIIIIIHHIIIIIGIIIIIIIIIIIIIIIIIIIIIIIIGHIIHIIIIIIHIIIIIIIIIIHIHIHIIIIIIIGIIIIHIHIIIIIIHIHFHHIIIIHIIIIIIIIIHHIIIHIIIIIIIIIHEHHIHHFIIHIHIHHIIIIIIIIIIIIGIHHFHGIIIIIIIIIIIIIIIIIIIIIIIHIIGIIIIIIIIHHIHIIIIIIIIIIIIIIIIIIIIIIIIHHGHI
@HISEQ:711:H5NNWBCX2:2:1101:15994:4214:ATCTCGTA
TTAAGTTCAGCGGGTATCCCTACCTGATCCGAGGTCAAGCGTAAAATGGTAGACTTGTGGATGCCACCGTCAGCAGTGGAGAGCGCAAAATGTGCTGCGCTCCCACACAGGACGGCGGGCTGCCAATGCATTTGAGGCGAGTTCACGCGCGCAGCGGAACAAAACGCCCAACACCCAGCAGGGCTGGAGGGTACAAATGACGCTCGAACAGGCATGCCCCATGGAATACCAAGGGGCGCAATGTGCGTTCAAAGATTCGATGATTCACTGAATTCTGCAATTCACACTACTTATCGCATTTC
+
IIIIIHIIIIIIIIHIIIIIIIIIIHIIIIHIIIIIIIIIIHIIIIIHCFHHIHIIIIIIIIIIIHHIIHIIIHIIIIIIIIIIIIIIIIIIIIHIIIIIIIIIIIIIIHIIIIHIIIIIHHIHIHHIIIIHHIIIIIHIIHEHIIHIIIIIIIIIIIIHIIEHIIHIHIIIIIIIIIHIIIIIIIIIIIIIIIIIIIIIIIIIIIIIIIIIIIIHHIHHIIIHIIIIIIIHECIIHFHIHIIIHIIHIIIHHGIIIHIHIHHHIHIIIIHIIIIIIIIIHIIIIHHHFGFHHHHIIIGIII
@HISEQ:711:H5NNWBCX2:2:1101:1520:4330:ATCTCGTA
TTAAGTTCAGCGGGTAACCCCGCCTGATCCGAGGTCAAACGTTCGGGCGGCCTCTCGGCCGCCTCTCGAGAGTGGTGGACGTGGGCGCGAGGCGCCGCCGGCTACGGAGATCGCAACGCCGGACGGTCAGCTTCGCGCGCCGTCTGTGGTTTCGAGGGCCGTCGCCCGCCCCGAGGGCGGCGGCGACGGGCCCCAACGCCGGGACCTGAGGCCCGATGGGTTTTGACGACGCTCGGACAGGCGTGCCCGCCGGAATGCCGGCGGGCGCAATGTGCGTTCAAAGATTCGATGATTCACTGAATTCTGCAATTCGCATTACTTATCGCATTTC
+
IHIGHHIHHIHIIHHIIIHIIHHHHHIIIIIIIIHHHIIIIIHI=<CEHHCHHIIIHIHH<HEGHI@<<EGHIIHIHGIIIIHCCEDDHHIHIHIIHIIHHDHIIIGHHHHHIHIIIGIHHHGHFH=GHIIIIEHHIHIHIIHHHIIHHFHHHHIIIIHHH=DHEHIHHIHH?HIHHHHGIIIIHEECEHHIIIIIGIHEHIIHHGHGHHGFHIIIIHGFGF/HHDCEEED<GHGIHFIHHCHHIIIHGHEIIIHHE<IHHCFHIHGCIHDHE=H?HE?IIIIHEHFIHIHIIHIHHIHFGIIGIIIIIIIHIIIIHHIIIIIIIHIIIHH
@HISEQ:711:H5NNWBCX2:2:1101:2554:4475:ATCTCGTA
TTAAGTTCAGCGGGTATCCCTACCTGATCCGAGGTCAATCATTAAAAATGGGGGGTTCTGGCAGGACACCACCGGGACTCCGTCGCGAGAAGAATTACTACGCGTAGAGCCAGATGGCACCGCCACTGCTTTTAAGGGCTGCCCTGTGACGGGCAGGCCCCAACACCAAGCTGAGCTTGAGGGGTGATAATGACGCTCGAACAGGCATGCCCCCCGGAATACCAAGGGGCGCAATGTGCGTTCAAAGATTCGATGATTCACTGAATTCTGCAATTCACATTACTTATCGCATTTC
+
IIIIIHIIIFHIHHHHIIIGHDEHHHHHIHHHHGGHEHIGIIIIIGHIIHIIIHIIIHHHHFHHEGHHIEHHIIIIIIIIIHHHIHIHHHHHIEHHHHIHIIIIHIIHHIHIIHHIIIHIIIGIIIIHHHIHIHIIIIIIIHIIHIIIHIIHIHIIIHHHIHIIIEHFHIHIIHIIIIHIIHIIHFEHEHIIIHIIIIIHIIHHIIHIGIIHIHCHHIIHHHIHEHHGIIGHHHIIIIIIHEEIIIIIIHHGHIHG?HHHHEHH@?IIHFHHGIHHHHHCEHGGIIIHHHHHIII
@HISEQ:711:H5NNWBCX2:2:1101:20004:4265:ATCTCGTA
TTAAGTTCAGCGGGTGTTCTTGCCTGAGCTCAGGTCGAGATAAAGGTTAATAGGGCCGAAGCCCTTCCTGATTTCGGGTCGACAAGCACAGATCCAAGCCAACAACTAAAGCATCAGCAACAAGTTGCCTACCCAGTTGCGGCCCTTATCGGGTCCATGCATCAACCTCTATGCTTCAGCGAACCCAGACACTAGGCCTGGGAAAGCCAGATCCGCCAATTCAATCCAAGGATTGGTATGGCGAGGATTAACCCGACGCTGAGGCAGACATGCTCTTGGCCGAAGCCTCGAGCGCAATATGCGTTCAAAGATTCGATGGTTCACGTATTTCTGCAATTCACACTACGTATCGCATTTC
+
ECCCFDEHEF1<ECHHEHHHECD<CCEG?H@GHGFHH/C1EGEEFFCGCHH@1C1<DHDHC<H?CHF1CC1<FF<@<F<CC<<0FGHFIGH1CH@E?GH@EGHIG?HEHH0CCHE?G?<FHH?EEECCHEHHE0=DHCEHHHHHH/ED@B:D///=//IHG6@F@HFB@GA@.BFGHEBEH@FEGHHCAHHA.9.GEHHHGEGCFHHGCEF<DDEHFIHGHHEA?HGHEHF?GCHHHHECCEHHHCHGCECHC<0CHHHFHF<1HC?IHHHHHEGCH=HHEIIIIHGCDEHDHHHHHGHHEFEGGIIIHDHHHHCEFHHFIIIIHIIIHDCEGGEHIHHHHGGF1HHHIIHHIHIIII
@HISEQ:711:H5NNWBCX2:2:1101:2616:4558:ATCTCGTA
TTAAGTTCAGCGGGTAGTCCTACCTGATTTGAGACCATGGTTCAGACACAAGTGTCTTGTAGTTGGATCCTTACTTCCTAAAGCTGGGCACTACTGCTGCTTATTTGGCAAAATGAGAAACCAAGGTTCCATACATATACCTTTCGGCAGCCTTTGCAGGCCGTCATTACTTTATTCAGTGCAGACTAATGAAATTCAGAGCACTAAGATAGACGCTCCAGATCTTCCCGCTTAATAAATTAATTGGGAAATGAATACATTAGATTCTCAAACAGGCATACTCTAGCAAGCTAGAGTGCAATGTGCGTTCAAAGATTAGATGATTCACGAGATTCTGCAATTCACATCACGTATCGCATTTC
+
IIIIIIIIIIIIIIIIIIIIIIIIIIIIIHIIIIIIIHIIIIHIIIIIIIIIIIHIIIIIIIIIIHIIIIIIIIIIIIIIIHIIIIIIIIIIIIIIIIIIIIIIIIIIIIIIEHHIIGIHIIIIIIIIIIIIIIIIIIIIEHHIGIIIIIIIIIIIIIHIIHIIIIIIIIIIIHIIHIHIIIIIIIIHIIIIIIIIHIIIHIIHIIIIIIIIIIHEHIIIHHGIIHIIHIIIIIIIIIIIIIIIIEHIIIIIIIIIIIIIIIGIIIIIIIIIIIGIIIIIIHIIIIIIIHHHHHIIIIIIIIIIIIIIIIIIIHIGIHIIIIIIIIIIIIIIIIIIIIIIIHIIIIIIIIIIIIIIIIIIII
@HISEQ:711:H5NNWBCX2:2:1101:3176:4509:ATCTCGTA
TTAAGTTCAGCGGGTATTCCTACCTGATCCGAGGTCAACATTCAGAAGTTGGGGTTTAACGGCGTGGCCGCGACGATTACCAGTAACGAGGGTTTTACTACTACGCTATGGAAGCTCGACGTGACCGCCAATCAATTTGAGGAACGCGAATTAACGCGAGTCCCAACACCAAGCTGTGCTTGAGGGTTGAAATGACGCTCGAACAGGCATGCCCGCCAGAATACTGGCGGGCGCAATGTGCGTTCAAAGATTCGATGATTCACTGAATTCTGCAATTCACATTACTTATCGCATTTT
+
IIIIIIIIIIIIIIIIIIHIIIIIIIIIHHIIIIIIIIIIIIIIIIHIHIIIHIHIHHIIIHIIIIIIIIIIIIIHIIIIIIIIIIIIIIIIHIIIIIIIIIIHIIIIIIIIIIIIIIIIIIIIIIIIIIIIIIIIIIIIIIIIIIIIIHIHIIIIIIIIHHIIIIIIIIIIIIIIIIIIIIIIIIIIIIIHIIIIIIIIIIIIIIIIIIIHIIIIIIIIIHIIIIIHHIIIIIIIIIIIIIHIIIIIHIIIIIIIIIIIIHIIIIIIIIIIIIIIIIIIIIIIHIIIIIIIIIHII
@HISEQ:711:H5NNWBCX2:2:1101:3223:4583:ATCTCGTA
TTAAACTCAGCGGGTGATCCCGCCTGACCTGGGGTCGCTTTGAGGACTTGGGTCATCGAGAGCTTCCGGACAAGAACGACCGACGATACGAAGAAGCTTTAGTTCACCACCGCATGTCGTGACGCTCTCGGCGTCCTTATCTCGGATTTCGGCCAACCGCATGCGGTAACACACGGGAGACCAGCTTCCGTCCCATATCCGAGAAGGATGAGAGGGACGACGATTTGTGACACCCAGGCAGACGTGCCCTCGGCCAGAAGGCTTAGGGCGCAACTTGCGTTCAAAGACTCGATGGTTCACGGGATTCTGCAATTCACACCAAGTATCGCATTTC
+
IIIIIIIIIIIIIIIIIIHHHIIIIIIIIIIIIIIIIIIIIIIIIIIIIIIIIIIIHIIIHIIIIHHIIGHHHIIIHIIIIIIIIIIIIIIIII1DHHHHIIIIIIIIIIIIIIHIIIIIIIIIHIIHIIIIIIIIIIIHHIIIGGHHIIIIIHIHIIIIIIIIIHHHHIIHIIIIHIIIIHIIIHIIHHHHHHIHHHIIIIHIIIIIIIIIIIIHIHIHDHIIIHHFIIHHGEIIIIGIIIHHIIIHGHIIIIIHIIHIIGHHHHIIIIIIIIIHHHIHEGIIIIHHIGIIIIIIIIIIIHIIIIIIIIIIIIIHHHIHGIIIIIIGGIIIII
@HISEQ:711:H5NNWBCX2:2:1101:8922:4717:ATCTCGTA
TTAAGTTCAGCGGGTATCCCTACCTGATCCGAGGTCAAAGTAAAAAAAGGGCTTATGGGAGGGGGTCTGCTGAAGTCGCTTGCAATGTGCTGCGCACGAAGCCAACATACCGGCTGCCAATGAATTTGAGGCGAGTCCACACGCTGAGGCGGAACAAACACCCAACACCAAGCATAGCTTGAAGGTTTAAATGACGCTCGAACAGGCATGCCCAACGGAATACCGAAGGGCGCAATGTGCGTTCAAAGATTCGATGATTCACTGAATTCTGCAATTCACACTACTTATCGCATTTC
+
IIHIIHIHIIIIIHIIIIIIHIIIIIIIIIHHIIIIIIHIEFHHHIIIIIGIIIIIIIHIIHHIICEGHHIIIIIIIIIIIIIHIIIIIIIIIIIIIIIIIHHIIIHIIIIIIIIIIHEFHHIEHIIIIIIIIHIHHHHIIEHIHIHHIIIIIIIIIIIIIIIHHIIHIHHIGIHIIHIIIHIIIHIIIIIIIHIHIIIIIIIIIIHIIIIIIHEIHCHHEHGHHHHFFDHHHHHCHHIIHIHIHEEHIIHIIIIIIIIHIIHEHHIIIIIIIHHEHHHHIIHHIIIHHGIIIIII
@HISEQ:711:H5NNWBCX2:2:1101:9018:4588:ATCTCGTA
TTAAGTTCAGCGGGTATCCCTACCTGATCCGAGGTCAAGCGCAAAATGGTAGACTTGTGGATGCCACCGTCAGCAGCGGAGAGCGCAAAATGTGCTGCGCTCCCACACGGGACGGCGGGCTGCCAATGCATTTGAGGCGAGTTCACGCGCGTAGCGGAACAAAACGCCCAATACCCAGCAGGGCTGGAGGGTACAAATGACGCTCGAACAGGCATGCCCCATGGAATACCAAGGGGCGCAATGTGCGTTCAAAGATTCGATGATTCACTGAATTCTGCAATTCACACTACTTATCGCATTTC
+
IHIIHGHIIIIIIHIIHHHIIIIIIIIIHIHIIGIIIHHHIIIIIHHHIIIIIIGHHIIFHIIIIHHHIIIIHIIIIIIHHIIIIIIIHIIIIIIIHIIIHHIIIGIIHHIIIIIIIIIIIIIIIHIIIIHIIIHIIIIIIIHIIIIIGHIHIIIHIGIIIIIIIIIIIIIIIIIIHHHIIIIIGHIGIIIHIIIHIHIIIIIIIHIIIIIIIIIIIIIIIIHHIHHF?IIHHEHIIHCIIHHIHEHGHIIIIGHIIHIIIHIHIHGHIHGIIIIHIHDIHGIIIHHHIHHHEIIIIIIIII
@HISEQ:711:H5NNWBCX2:2:1101:10112:4520:ATCTCGTA
TTAAGTTCAGCGGGTAGTCTTACTTGATTTGAGATCGAGTTTAACAAGAATCGTTGCCGACCCTTGTGAAATCCTGCATCAGTCAGCCAATACGGTCAAACTCCCTTTATGTTAGCTGCAGCAAAAGTAATAATCCGTTTGACGGGACTAAATGAATATGCTTTTAGCTCAGGAGAATGTCCAGCTGCACCTGCATTTCAAGCAACCCGCCACCGATCTCAAAAAGATTGGTGTTGGGATTGCTCAAGTCCAAAGCTTTTCGATTAAAAAATCCAAAAGCTTTGAGGTGTTTACTGATACTCAAACAAGCATGCTCTTCGGAATACCAAAGAGCGCAATATGCGTTCAAAGATTCGATGATTCACTGAATTCTGCAATTCACATTACGTATCGCATTTC
+
IIHIIEHIIIIIHIHHGIIHIIIIIIIHIGHIIGIHHHICHHHIHIIIIHIHIHIHIIIDHIGHGGFHEHIIIIIIIIIIIIIIIIIIIIFHIEGGHHHIIIIHIFCHIIIIHIIIIGIIIHIHFHIIHGHFHHHHIIIH<FHDDHFHHIHIIHIIHHHHIEGHIIHIFHIIIIIEH?@GHIHCHGHIIIIH@HEHHHIIHHHEHH@HCHHHHIB.?@IIIHHHHHHHHHHAHHA@EIIHG@?EGFEHHCIHCHEEHHHHHHHHGHIIIIHHHHG@FIGIIHHHHIHIIGHHHIIIIIIEHEIIIIIIIIIIIIIHIIHHIIHIHEIHEHDIGHCEIIHIHIHIIIIIHCIHIHIIIHHCHHHFIIHHIIHIHIIHIHEGIIIIIHHHIIIIIIIHIII
@HISEQ:711:H5NNWBCX2:2:1101:14444:4741:ATCTCGTA
TTAAGTTCAGCGGGTATCCCTACCTGATCCGAGGTCAAGAGTGTAAAAAGTACTTTTTGGACGTCGTCGTTATGAGTGCAAAGCGCGAGATGTACTGCGCTCCGAAATCAATACGCCGGCTGCCAATTGTTTTAAGGCGAGTCTACACGCAAAGGCGAGACAAACACCCAACACCAAGCAGAGCTTGAAGGTACAAATGACGCTCGAACAGGCATGCCCCATGGAATACCAAGGGGCGCAATGTGCGTTCAAAGATTCGATGATTCACTGAATTCTGCAATTCACACTACTTATCGCATTTC
+
HIIIIGHIIIIHHHIIIIIIIIIIIIIIIIIIIHIIIIIIIHHHIIIIIIIIIIIIIIIHIIIIIFHHIIIIIIHHHIHIIHHIIIIIIIIIIIIIHIIIHIIIIIIIIIHHIIIIHIIIIIIIIIIIIIIIIIIIIIIIIIIIIIIIIIIIIIIIIIIIIIHIIIIIIIIIIIIIIIIIIIIIHIIIIIIIIIIIHIHIIIIIIIIHIIIIIIIIIIHHIIIIIIIIIIIIHHIIIIHIIIIHIIIIIIIIIIIIIIIIIIIIIIHIIIHIIIIHIIIIIIIIHIIIHIHHHIIGIIIIII
@HISEQ:711:H5NNWBCX2:2:1101:17574:4677:ATCTCGTA
TTAAGTTCAGCGGGTATTCCTACCTGATCCGAGGTCAACCTGTAAAAGTTTTGGGGGTTTTACGGCAAGAGTCCCTCCGGATCCCAGTGCGAGACGTTAAGTTACTACGCAAAGGAGGCTCCGGGAGGGTCCGCCACTACCTTTAAGGGCCTACGTCAAACCGTATGGCCCCAACACCAAGCTGGGCTTGAGGGTTGAAATGACGCTCGAACAGGCATGCCCGCCAGAATGCTGGCGGGCGCAATGTGCGTTCAAAGATTCGATGATTCACTGAATTCTGCAATTCACATTACTTATCGCATTTC
+
GHGIIHIIHHIIGICHHHHIIIIIHIIIHIHIIGHIIHIIIIIIIHII<<EHFHIIGFHGHIHHEC?EGFFHIIGFHIIHCHHGHICHHHEEEHIHEHHIIF@DEHHIHHIIHGC@GHCGHIHHIHHH=DHHIIIIIHHHHHFFFHHEHHHHIIIIHCHHHIHDGHHIIEHHIEEHHIIIIHFHHIIHIHHHIHGHHHHGEIIIHIIHIIIIHHHCHHHGHDHHIIHHCGIIIHGE?HIHHHHHHHHHFIHHIIHIIIHIIIIIHHHIIHIIHGIHGHHHHHGIHGIHHHGHGIIHHIIHFIIII
@HISEQ:711:H5NNWBCX2:2:1101:19741:4587:ATCTCGTA
TTAAGTTCAGCGGGTCTTCCTACCTGATTTGAGACCATGGTTCAAGGCTTGCGCCTTTATAGGTATGGACTAAACTGTTCATATGAAAACTCCAAATCTCCTCTAAAATAGTAGGCATTATGAGAAACCACAGTTTCATACACATACTTTTCTAATAGATAATAGAGAATTGTCAAACATTTTCGTATTACTAGTAGCAATCTATTTAAAAGAACCCACCAAGAGATGGGAACTTCATATCTCCTTGTTCATTCACGAATGAAATCACAAGAAATTAATACTATAGATTCTCAAACAGGCATACTCCAGAGGAGTGCAATGTGCGTTCAAAGATTCGATGATTCACGGAAAGCAATTCACATTACGTATCGCATTTC
+
IIIIIHHIIIIIIIIIIIIIIHIIIIIIIIIIIIIIIIIIIIHIIIHIIIIIIIIIIIHIICHHHFHIIIIIIIIIIIIIHIIIIHHHIIIIIIIIIHIIHIIIIHIIIIIIIIFIIIIIIIIIIIIIIIIIIEHIHIIIIHIIIHIIIHIIIIHHHHEHHIIHIIIIIIIIIIIIHIIIIIHHHIIIIIHIHIIIIHIIHHHHIIIIGHIIIIIIHIIHIIIIIIIHEIGIIGIIIIIIIIIHIIHGHIIIIIIIIHIIIIIIIIIIIIIIIIIGHIIIIIIIIIHHFHGIHIHHHIIIIIIIIIHHDIIIIIIGHIIIHHGIIIIIIIHGIIHIIIIIIIIIIIIIIIIHIIIIIIIIIIIIHIHIIIIIIIIII
@HISEQ:711:H5NNWBCX2:2:1101:3042:4846:ATCTCGTA
TTAAGTTCAGCGGGTGTTCTTGCCTGAGCTCAGGTCGAAGATGTAAGTTATATTTCCTGGTTTGAGGGCTATTGAAAAAGAGCCAAGCCAACACCTAAATATGTAGCAGTGATGCTGCCTACCTAGATGCGGCCCATAAACGGTCCTTAATCAGCCTCTGAGCTTCAGTAGACCCGGCTTTCACTCCATAATAAAACAGAGGAGAGCCGGGACTACCAGATCCAACCAGCCAATTATTAATGAATAATTATTGGGAGGTTGAGGGGTACATCGACGCTGAGCCAGTCATGCTCTTGGCCGAGGCCTCGAGCGCAATATGCGTTCAAAGACTTGATGATTCACGGAATTCTGCAATTCACACTACGTATCGCATTTC
+
IIIIIHIIIIIIIIIIIIIIIHHIIIIIIIIGIHIIHCGHHHIIIIIIIIIIIIIIIIHIIIIHIIIIHIHIIIIIIIIIIIHIIIIHIIIIIIIIIIIIIIIIIGIIIIIIIIGIHIIIHIHIIIGIHIIIIIIIIIIIIIHIIIIIHIIIIIHHIEHIIIGIIIIIIIHEIIHHIIIIIIHGHHIIEG@GHHHHHHIHHIIIIHIIIIIIIIHEIIIHF?EFHDHIHIHIHFIHIIIIHIIHIIHHHHHEHGHHHE?IIHIIIIIIIHHGGIIIIGHIIIIIHHHHIHIHHIIIHIIIHHIIHDCDHGIHGIIIHIIIIHHHIIHIIIIIHIIHHIIHGIIGGIIIIIHHHIIIIIIIHHEHHDIIIIIIIIII
@HISEQ:711:H5NNWBCX2:2:1101:5805:4806:ATCTCGTA
TTAAGTTCAGCGGGTATCCCTACCTGATCCGAGGTCAACCTAAGAAAGTTGGGGTTATGGCAAGTAACCGCAAGACCCTGTAGCGAGAAGAATTACTACGCTTAGAGCCTAACAGCACCGCCACTGGTTTTAAGGGACGCGAGACCGCGAAACCCCAAGTCCACGCACAGGGCGTGATTGGTTATAATGACGCTCGAACAGGCATGCCCCTCGGAATACCAAGGGGCGCAATGTGCGTTCAAAGATTCGATGATTCACTGAATTCTGCAATTCACATTACTTATCGCATTTC
+
IIIIIIIIIIIIHIIIIIIIIIIIIIIIIIIIIIIIIIIIIIIIHIIHHHHIIIIIIIIIIIHIIHHIIIIIIIIIIIIIIIIIIIIIIHIIIIIIIIIIHIIIIIIIHIIIIIIGIIIIIIIIIIIHIIIIIIIHIIIIIIIIIIHIIIIIIIIIIIIIIIIIIIIIIIIIIIIIIIHIHHIIIIIHIIIIIIIIIIIIIHIIIIIIIHHHIIIIIHHIGHHEFIIGIIIHHFIHIIIIIGIIIIIIIHIIIHIHIIIIIIIIIIIIHIIIIIIIIIIHIIHIIIIIIIII
@HISEQ:711:H5NNWBCX2:2:1101:6462:4847:ATCTCGTA
TTAAGTTCAGCGGGTAGTCTTGCCCGAGCTCAGGTCGAATATGAAGGTTGGGTTTGGCACAAGTCCAAACTCCGATTGGCTCCCAGCAAGAATCCAGGCCCCGACTAGTTGCAGCAAGCTGCCTACCCAGCCGTTGCCCTTTGTGGGTTCAAGCTCAAGCCTCTGTGCTTCAACAGACCCAGATCCAAGGACCTGAGACTGTCAGTTCCACCACCCTGTGAGGGGTTGTGAGGGTTCAAACCGACGCTGAGGCGGACATGCTCTTGGCCGAGGCCTCGAGCGCAATATGCGTTCAAAGATTCGATGGTTCACGGAATTCTGCAATTCACACTACGTATCGCATTTC
+
IIIIIGHHIIIIIHHIIIIIGIIIIIIIIIIGHIHIIHIIIIIIHIIIIIIIHIIGHIIHIIIEHGHIIIIIIIIIHIIIGIIHIIIIIHIIIIHIGHIIIIIIIIIHIIIHHIIIHHHHIIIIIIIIIIIIIIIHIIHHHIIHHHHHIIIIIIIHHIIIIHIIIHIIIHIIHIIHHIHIIIFIIIGHHGHIIHHIIIHIHHHIIHIHHIEHHIHEGGIIIIIHIIIIIIIHHIIIIHIIIIIIHHGIIIIIIIIIGHIIIHIHGIHCHHIIIHIHIIIIIIIIIIIGHIIIIIIIHIIHIHHEIIIHHFIIIHGHIHGIIIHIIIIIHGHGDIIHHIIIHIHIII
@HISEQ:711:H5NNWBCX2:2:1101:9852:4819:ATCTCGTA
TTAAGTTCAGCGGGTGTTCTTGCCTGAGCTCAGGTCGAGATAAAGGTTAATAGGGCCGAAGCCCTTCCTGATTTCGGGTCGACAAGCACAGTCCCAAGCCAACAACTAAAGCATTAGCAACAAGTTGCCTACCCAGTTGCGGCCCTTATCGGGTCCATGCATCAACCTCTTTGCTTCAGCGAACCCAGACACTAGGCCTGGGAAAGCCAGATCCGCCCTTTCATTCCATGGAATGGTTGGGCGAGGATTAACCCGACGCTGAGGCAGACATGCTCTTGGCCGAAGCCTCGAGCGCAATATGCGTTCAAAGATTCGATGGTTCACGTATTTCTGCAATTCACACTACGTATCGCATTTC
+
IIIIIIIIIIIIIIIHIIIIIIIIIIIIIIIIIIIIIGHIIIIIGIHIIIIIIIIIIIIIIIIIIHHIHIIIIIIIIIIIIIIIIIIIIIIHIIHIIIIIIIIIHIIIIIIIIIIIIIIIIIIFHHIIIIIIHIIIIIIIHIHIIGHHIIIIIIIIIHHIIIIGGIHIIIHIHIIIIIHHIGHIIIHHHIIIIIIHIIIIIHHHIIIIIHHHIIIIIHIIIIIIIIIIHIIHCIIIIIIIIIHIIIHHGHIIHHDHIIIIHIIIHIIIIHIIHIIIIIIHHEHEIHIIHGIHIIHGIFIIHIIIIHIIIHIIIIIIIHIGIIIIIIIIGIIIIIIHIIIHGCIHGIIIGIIIIIIIII
@HISEQ:711:H5NNWBCX2:2:1101:15139:4960:ATCTCGTA
TTAAGTTCAGCGGGTAATCCTGCCTGATCTGAGGTCTAAATTAAAGTTGACTACAATAGTTGGAAGCTTCTACTGGTTCTAGTACGGCCACCAATAAAGGTGTCCTCAGCGAATAGTCTATTACACTGAGTCAATCCGAATTCGAATTAGAGATGCTAATGTATTACGAACGAGCTAGTCAGACTAGCAACGCTCAAAATCCAAACACCAACGCAGTCTACTAGAAACTGGTGGGTTGAAGAGTTCATGACACTCAAACAGGCATGCTCCCCGGAATACCAGGGAGCGCAAGGTGCGTTCAAAGATTCGATGATTCACTGAATTCTGCAATTCACATTACTTATCACATTTC
+
IIIHIHIIIHEHHIIIIIHHIIIIIIIIHGHIIHHHHHHIIIGHIIIIIIIIIIIIIIHIIIIIIFHHHIIIIIIIHHIGIIIHHEHHGHIIIIHIIIIGIIHIIIIGIIIIIIHI@EHIIIIHHIHHHHIIIHGIIIIGHHIIIIIIIIIIIIHIIIIIIIIHIIIHIIIIIIIIIIIIIIIIIIHIIHIIIIIIIIIHHIHCHIIHHHHIIIHHHIIIIIIIHHGHIIHHHHHIIIIIIIGIIIIIIIHGIHHHIHHIIIIIIIIHGIHHIIIIIIIIIIHHHHIHIIIHHHIHHIIIIIGIIIHIIIIIIIIHHIIIIIIIIIIIIIIIIIIIHFHGIIHHHHIIIIIH
@HISEQ:711:H5NNWBCX2:2:1101:16392:4917:ATCTCGTA
TTAAGTTCAGCGGGTATTCCTACCTGATCCGAGGTCAACATTCAGAAGTTGGGGTTTAACGGCGTGGCCGCGACGATTACCAGTAACGAGGGTTTTACTACTACGCTATGGAAGCTCGACGTGACCGCCAATCAATTTGAGGAACGCGAATTAACGCGAGTCCCAACACCAAGCTGTGCTTGAGGGTTGAAATGACGCTCGAACAGGCATGCCCGCCAGAATACTGGCGGGCGCAATGTGCGTTCAAAGATTCGATGATTCACTGAATTCTGCAATTCACATTACTTATCGCATTTT
+
IIIIIIIIIIIIIIIIIIHHIIIIIIIIIIIIIIIIIIIIIIIIIIIIIIHIIIFHIIHIEHIIIHIIIIIIIIIIIIIIIIIIIIIIIIIIIIIIIIIIIIIIIIIIIHIIIIHIIHIIIIIIIIIHIIIIIIGIIIIIIIIIIIHHIHHEGIIHHIIIHIIHIHHIIIIIIIIIIHIIHIIIIIHHIIIIIIIIIIIIIIIIIIIIIIIIIIGHHHIIIHIIIIIIHIIIHHIHDIHIIIIIIIIIIIIIIIIIIIIIIIIIIIIIHIIIIIIIIIIIIIIIHIIIHIIIIIIII
@HISEQ:711:H5NNWBCX2:2:1101:5653:5020:ATCTCGTA
TTAAGTTCAGCGGGTATTCTTGTCTGATTTGAGGCCCACGAGAAAAAAACTAGTCTTCCCGAGGGGAAGAGTGGCAGTTCGTCGCCACACCCATATCACGACCGAAGACTCCCAACCATCAAGCGTCGAAATCAGTTAAATGCTTACTACACTCGATCGAAAGCCTCCGTATGCCGTGTCTTCATTACGAACTACCGACGTCATCCACGAATAGACGCTAGTCGGAAAGTCCATCAACGTGCACGCAACCGTGCATTATTTGATTAAGGTGGCCCTCAAACAGACATGCCCTCTAAACAAGGGCGCAATCTGCGTTCAAAGATTCGATGGTTCACAAAGTTCTGCAATTCACACTACGTATCGCATTTC
+
IIIIIHIIIIIIIIIIIIIIIIIIIIIIIIIIIIIIIIIIIIIIIIIIIIIIIIIIIIIIGI<HIHIIIIIIIIIIIIIIIIIIIIIIIIIIIIIIIIIIIIIIIIIIIHIIIHIIIIIIIIHIIIIIHHIIIIIIIIIIIHIIHIIIHIIIIIIIIIIIIIIIIIIIIHIIIIIIIIHIIHIIIIIIIIIIIHIIIIIIHIIIIIIIIIHHHHHIIIIIIIIIIIIIIHHHIIHF<HHFIIHHIIHGIIIIIHIIIIIIIIIHHIIIHIIGIIIIHIIHIIIIIIIIHIIIIIIIHIIHFIIIIIIIHIIIHIIIIIIIHGHHIIIIIIIIIIIIIIIIIIIIIIIIIIIHGIIHIIIIIIIIIIIHI
@HISEQ:711:H5NNWBCX2:2:1101:5814:5099:ATCTCGTA
TTAAGTTCAGCGGGTTTTCTTGCTCGATTTCAGACCAAGTTGTCAGAGCCGGTTAAGCATAACTGCTTGTTGGCCCTGTGTTGTTTACGGATGCGTGTTCTCTCGGTGGCTGACGAAGTGTATCATAAGCTGTTGCACTTGTCCGGGCATCACCACATTCAGTCACGCACTCTAACTTTAAGGCAATTGACAAAGACAAATTGCCCACATCCACATTGCGCAGAGGTGCTGGCGAACCAACAACAACCCCACGGTCTGTGAGTTTTTTAATGATTCTGAAACCAGCATGCTCCGCGGAATACCACGAAGCGCAATGTGCGTTCAAAGATTCGATGATTCACTGAATTCTGCAATTCACACTACTTATCGCATTTC
+
IIIIIIIIIIIIIIHIIIIIIIIIIIHHIIIIIIIIIIIIIIIIIIIIIIIIIIIIIIIIIIIIIHIIHIIIIIHIIIIIIIIIHIIIIIIIIIIIIIIIIIIIIIIIHIIIIIIIIIIHHHIIIIIIIIIIIIIIIIIIIIIIIIHIHIIIIIIIIHIIIIHIHIIHHIIIIIIIEFHHHHHHIHHHIIIIHIIIIHHHIIIEGHIIIIIHII8-HCE?C?HCHHG@CB7<HCIHGHB;BA8HHHHGHFDE?CFGCHEHF=EIHEHHH@EFD<@?HHHHGD1IHFHHDHHHHHFD1GIIHIHEHGD?E@EHHGDDHGHHHHFHCHEHH@FEHIHFHHIHHFC1HGFHHHHHHHFHGGFHHCD=GECCHIIIHHH
@HISEQ:711:H5NNWBCX2:2:1101:7183:5119:ATCTCGTA
TTAAGTTCAGCGGGTAATCCTGCCTGATCTGAGGTCTAATCTAAAGTTGACTAAAGTAGTTGGAAGCTTCTACTGAGATCTCAGTCGGCCACACTACAAAGAGCGTGTCCTCAGCGAATAGTCTATTACACTGAGTCAATCCGAGTTCGAATTAGAGATGCTAATATATTACGAATGAGCTGATTCACTAGGAATAGCAACACTCAAAATCCAAACACCAATCCAATTTACAAGAAACTGGTGGGTTGAAGAGTTCATGACACTCAAACAGACATGCTCCGCGGAATACCACGGAGCGCAAGGTGCGTTCAAAGATTCGATGATTCACTGAATTCTGCAATTCACATTACTTATCACATTTC
+
IIIIIIIIIIIIIIIIHIIIIH1FHIIIIIIIIIHHHHIIIIIIIIIIHHHHIIHHIIIIIIHIIFGHIIIIIHIIIHIIIIIHIIEEHIIIIIIIIIIIIIHIIIIIIIIIIIIICEHHIHIIIHHHHHIHIIIIHIIHIIHIHIIHHIIIIIHHFHEHIIHIIIIIIIIIIIIIHIHHHHIIIHIIHIGHHIHIIIGHHIIGHIHIIIIHHE::;GIHHIHHFHHHHHFDGFHCHIIIIIHEIHIHG@HHIIHHIHHHIHHEEHIHIHHHHHGHHGIIIIIHHHHIIHHHHHIIIHIIIIHIIIHHHHIIIIHHIIGIHHIHIHHIIIIIIIIIIIIIIIIIIIHHHEHHHHGGHGHIII
@HISEQ:711:H5NNWBCX2:2:1101:7701:5088:ATCTCGTA
TTAAGTTCAGCGGGTAGTCTTGCCTGAGCTCAGGTCGAAAGTTTAGACATGCCAAAGGCACGTTCCTGCTTGGCTCCTAGCAAGATCCACAAGCAACAACTTCGTGTAGTCGGCAAGAGCCGGTGCTACCTATCCAGTTGAAGCCCATATCGGGTCCTTGCTTAAGCCTCTGCACTTCAGCCAGCCCAATCTGCCGCAGTGAAACGGACATGATTGGGGAAGCCAGATCCACCCCAATGGCTTGCAAACAGAGCAAACACGCCCAACAAGTTGGGAGGGGTGAGGGTGTAAACCGACGCTGAGGCAGACATGCTCTTGCCCGAGGGCTCGAGCGCAATATGCGTTCAAAGATTCGATGGTTCACGGAATTCTGCAATTCACACTACGTATCGCATTTC
+
IHIGHEFHGIHHDHHHHIIIIHHIIHHFGGE@HGHIIGHIIHHHIIIIIHIIHHIHGIHIECHGEFHEHHHHHICHHIHIIHHHHIIIIHHGHHHIIFHEEFGGHIIHIHIFHIIHIIHIIDHCHHFEC@GHHEHHIHIFHIHFHEEHHHIGHIHHHHIFFHH@GFIEHIIIH@HHHIFEFHCHHIICAFHEHHH-??E@B@GHHF@-H?HHHB-EECGB--6BEHHECD>??G:..IIIHGHHEFHHHGIHCF.CE?:<EDHHF;FECG?HHIHGCEGEIHHIIHFECHE<<HIHHIIHHIHIHFHHHHFIIGHHHIHEIHHHH@DHEEHIIHHHGHIHHCFGIHIHEGIIHIIIHHHHE<DCGIHHHEEHIIIGIIIIIHGFDHHHGCHFFHEHII
@HISEQ:711:H5NNWBCX2:2:1101:8814:5137:ATCTCGTA
TTAAGTTCAGCGGGTGTTCTTGCCTGAGCTCAGGTCGAGATAAAGGTTAATAGGGCCGAAGCCCTTCCTGATTTCGGGTCGACAAGCACAGTCCCAAGCCAACAACTAAAGCATTAGCAACAAGTTGCCTACCCAGTTGCGGCCCTTATCGGGTCCATGCATCAACCTCTTTGCTTCAGCGAACCCAGACACTAGGCCTGGGAAAGCCAGATCCGCCCTTTCATTCCATGGAATGGTTGGGCGAGGATTAACCCGACGCTGAGGCAGACATGCTCTTGGCCGAAGCCTCGAGCGCAATATGCGTTCAAAGATTCGATGGTTCACGTATTTCTGCAATTCACACTACGTATCGCATTTC
+
IHIIIIIIEHHIIHIIIHGHIHHHIIIIIHIIIIIIIDHGHHIIIIHHHIHHHIIIIIIIIIIIIFGHIICHHIIGHIHIIHIIIIIHIIIHIIIIIIIIIIIIGIHIIIIIIIIIIIIIIHIIIHIIIHHHIIIIIIIIIGHIIIHHHHHGHFIIFEHHHHIIHIIIIIHGHHHHIGIIIIIIIIEHIIHHHGGHIHIHHHHHIHGIHHHHDH?CIIHHHHHGHHGHGHHHHCIIHIIIIIHEHHIHHHHHHDH@HIHGHIGHHIHIIIIIIHIHHFIIGIHIIGIHIIIIIIIIIIIIIIHHHHHHIIIHHHHHHIIIIIIIIIIIIIIIIIIIHHIHHHG?FHIIIIIHIIHIDI
@HISEQ:711:H5NNWBCX2:2:1101:10828:5217:ATCTCGTA
TTAAGTTCAGCGGGTAATCTTGCCTGAGCTCAGGTCGAGAAAATGGTTAATATATTTTTCCTGGTTTGGATTGACAGGCACGGGCCCAGGCCGTCAGCTGTTAGCATTGAGCAACGAATTGCACTACCAAAGCCGAGGCCCTTAACGGGTCCACATTGCATCAACCTCTGTTCTTCAGCCAACCCAAGCACCGAAAAACGGGCTGGGAAAGCCAGGTCCGCGTACTCCGCACACATGGTGTAGAGTCAGCGAGTATTAACCCGACGCTGAGGCAGACATGCTCTTGGCCGAAGCCTCGAGCGCAATATGCGTTCAAAGATTCGATGGTTCACGTATTTCTGCAATTCACACTACGTATCGCATTTC
+
IIIIIHIIIIIIIIIIIIIIIIIIIIIIIIIIIIIIIHHHHIIHIIIIIIIIIHIIIIIIHIIIIHHIIIIIIIIIIIIIIIIIIIIIIGIIIIIIIIIHIIIIIIIIHIIIIIIIGIHIIIHIIIGIIIIIIIIHIIIIIIIHIIIIHIIIIHEFGHEHIIIIIIHIIIIIIIIIIHIIIIIIIIIIIIIHIIIIC?IHHHHHIHIIHHHIIHDE,CIIIHHHHHIIHFIHIHHIIIIIHGHHIIHIIIIIIIIIHHFHIIIHGHIGIIHHHIIIHHIIIIIIIHHIIHIIIIHGHGIIIIIIIIIIIIIIIIIIIIIIIIIIHIIIIIHIIIIIIIIIIHHIHIIHHHHHCIIHIGIIIIIIHI
@HISEQ:711:H5NNWBCX2:2:1101:11094:5030:ATCTCGTA
TTAAGTTCAGCGGGTGTTCTTGCCTGAGCTCAGGTCGAGATAAAGGTTAATAGGGCCGAAGCCCTTCCTGATTTCGGGTCGACAAGCACAGTCCCAAGCCAACAACTAAAGCATTAGCAACAAGTTGCCTACCCAGTTGCGGCCCTTATCGGGTCCATGCATCAACCTCTTTGCTTCAGCGAACCCAGACACTAGGCCTGGGAAAGCCAGATCCGCCCTTTCATTCCATGGAATGGTTGGGCGAGGATTAACCCGACGCTGAGGCAGACATGCTCTTGGCCGAAGCCTCGAGCGCAATATGCGTTCAAAGATTCGATGGTTCACGTATTTCTGCAATTCACACTACGTATCGCATTTC
+
HIIIICHIHIIHIIIIIIIIIHIIIIIIIHIIIIIIIIIHHIHIHIEHIIHHHIIIIIHIIIIIIFHIIIHIIIIHIIHIIIIIIIIIIIHIIIIIHHHIIIHHIIIIIIIIIIIIHIIIIIIIIIIIFHEIIIIIHIIIGHHIIHHHIIHIIIIHIIIIIIIIIIIGIIIIIIIIIIHHIHIEGHIHCHFHHIIIIHIIHIIIHIIHHHHIHIIHIIIIHHIIFIIIHGHIIIIIIIIIGIIIIIHEGD<CHHEEIIHIIIIHIIHIIHIIIIIHIHIHIHIIIIIIHHIIIIIIIIIIIIIHGGIIIHHIIIIIIIIIGIIIIIIIIIIHIIIIHHHGHGHG@IIIIHIIIIIIII
@HISEQ:711:H5NNWBCX2:2:1101:11312:5116:ATCTCGTA
TTAAGTTCAGCGGGTGTTCTTGCCTGAGCTCAGGTTGAGATTATGGTTTATAGGTTCCTGTTTGAGGGCCGAACACAAAGTCCCAGACCAACAACTAAGAATATAGCCTTTGACAGCCCACCCAGTTGCGGCCCTTATCGGGTCCTTGGTTAGCCTCTGGTCTTCAGCTGATCCAGGTGCATAGATGCCCGAATCACGAATGATTCGAACTGCATAGCTGGAACAGCCAGATCCGCCTCTCTATATCCGAAGGGGTATAGGGGAGCGATATAAACCCAACGCTGAGGCAGACATGCCCTTGGCCGAAGCCTAAGGCGCAATGTGCGTTCAAAGATTCGATGGTTCACGGAATTCTGCAATTCACACTACGTATCGCATTTC
+
IIIIHIIIIIIIIIIIIIIIIIIIIGIIIIIIIIIIIIIHIHIIIIHIIHHHHIIHIHIIIIIIIHGIHIIIIIGGHHIIHIIIIIIIIIIIIIIIHIIHIIIIIIIIHIIIIIIIIIIIIIIIIGHIIIIIIIIIIIIHHHIIIIIHFHHHHIIIIIIHHFIIIHIIHHHHIGHHHHIHIIIIIIHFHIIIIIIIIIIIIIIHHHHIHIIIIIIHHEHEHHIIIIIHIIHHHHHHHHIIIIIIIIIIIHHGIIIHIHHIIIIIIIIIIHIIIHIIHIIHIIIIIIIIIHIIIIIIIIHIIIIIIIIIIHHIHIIHIIIIHGIHEIIIIHIIIHIIIIIIIIIHIIIIHIIIIIIIIIIIIIIIHIIIHGIIIIHIIHIHI
@HISEQ:711:H5NNWBCX2:2:1101:14998:5226:ATCTCGTA
TTAAGTTCAGCGGGTGTTCTTGCCTGAGCTCAGGTCGAGGATATGTGGGTTATGAGGCACATCAATCCTTGTTTAAGGGATCAACGCGTCTCTCTCCTGGGTTTAGTGAAGCATCACATCGAAGTCCTGTAAGGCCAACAACTAGCAAAGAAAGAGGAAAAGCTTTGCAGCTTCTCGCTCACTGCCCAGTTGCGACCCTCCCCTGGTTAGGCTGCCGATCCAAGTCAACTCAATGACTTGGAACAACCAGTTCCACTCTAGGTATATACACAATGGTATAGTTAGAGTGAGATAAACCCGACGCTGAGGCAGACATGCTCTCGGCCGAAGCCTCGAGCGCAATATGCGTTCAAAGATTCGATGGTTCACGGAATTCTGCAATTCACACTACGTATCGCATTTC
+
HIIIIHIIIIIIIIIIIIIIIIHIIIGHIHIIIGIIHHIIIIIGIIIIGIIIIHHIIIIGIIIIHFHFHIIHIIIIIIIHHIIIIIIIIIHIIIIIHHGEHIHHIIHHIIIIHHHHI@HGHIEHHIIIIIIHIIHHIIHHHIIHHIHEHIIIIIGHGCHIHEEHIIIIIGIIIIIIIIIIIIIHIIIIEHHHIHIHHHIIIIGIFHHHIEFHIIHHIIHCIIHIHFF6HHHEFB.HHHHHGHHEGGHFHIGIIIHHHHEHHHHHIIHEHGCIHIIHIHHHIGIGIHIHIIGIGIHHHIIIIIIIIIIHIIIIIIIHIHHGIIIIIHIIIIHHH?D<CIHHHHIHD=DCIHGIIHIHHIIIIIHHIIIIIIIIIIIHIHIIIIIIHIIIIIIIIIHHHGHHIHI
@HISEQ:711:H5NNWBCX2:2:1101:16603:5218:ATCTCGTA
TTAAACTCGGCGGGTAGTCTTTTCCGATTAGAGGTCTGATGCGTTACCTCTTCTTCACGCTTTCGCAGCACTCGAGGTGCTGGCTCAAGGTAAGCCTGCTGTGGAACTCGGGCACGCACTCGGGCTCACTGGGAGCCCCGCACTTGGAATGAAACTCTTTCGAGTATCGCACACCTGATCGCGGGGGCAAGTGATGCCACGGCGGCCAAATTCCCTCCATTTCAGCCGACCCGATGTGCCGGGACGGCCAGTTCCACTCAGACTCTAAGAGAGTGTGGTGGGGGGGCGCGGTGACGCTCTAGCGGAAATGCCCTCGGACAAGCCTCGGGCGCAACTTGCGTTCAAAAACTCGATGATTCGCGGAATTCTGCAATTCACACTACGTATCGCATTTC
+
IIIIIIIIIIIIIIIIHIIIIIIIIIHIHIIIIGIIIIIIIIIIIIIIIIIIIIIIIIIIHIIHIHIIIIIIIHIHHIIIIIIIIIHGHGHIIHIIIIIIGHHIHHIGGHGHIHHIIIIIIHEHHIHHIHHHIIIHIIIIIHHHEECEEHIHIEHIIIIIIHGIIIIIGIHIIIIIHHHCCHIHIIGHGIIHHHHIHHIIIIHGHGHHIHHGHHHHHBBBB-D@DDDHGDGHGFCIHHIIIIHIIIHIIIHFFHHEF?HE@FHHHHHHHFFHGIIIIHHIIIIHHGIIHHIIIIIIHHIHDHHHHHHFHIIIIHIGIIHHFHGHIIHHIIIIHHF?EGIIIHIIHHD<HIIIIIHIGHGIIIGIIHIIIIGIIGIIIIHIIHIIIIIIIIHHIII
@HISEQ:711:H5NNWBCX2:2:1101:20929:5165:ATCTCGTA
TTAAGTTCAGCGGGTAGTCCCACCTGATTTGAGGTCTAAAATATAAGAGTGAACTAGTAGCGGCATTTCCCTACAATTCGGCCGCATTAAAGCGTCCTCAACGAAATTTCTTATCACGTTGAGTCAGTCCGAAAATATAAGAGCCTGCTCATAAATTTAAAGCGAGCTGAACTCAAAAGTCCAGCAACGCTCAACATCCAACCACTAACAAATTGATTAAAAAATGATAGGGTTGAGGAATTAATGACACTCAAACAGGTGTGCCCTTCGGAATACCAAAGGGCGCAAGGTGCGTTCAAAGATTCGATGATTCACTGAATTCTGCAATTCACATTACTTATCGCATTTC
+
IHIIIDGHHIFHIIIIIIIIIIIIIIIF@HHIIIFHHIIIHHIIIIHHHGHIIHIIIIIIIIIIIHHIHCHHIIIIIHIHIHIIII=EHFHEHHC@EHIHHHIIIGHH?GHIHHEHHHHHIIIHHHHIIIIHHHHHIHHHHHFHEHHFCHIHIIIHIHGIIIIIIIEDHHIIIIIIHIIIIHHGGEHEEHGHHIIIHHHFGHEGHEHIIIIHHIIIIHEFCCIIIIGIIIIIIIIIIIIHHHHIIGIHGGIHGHIIHHIIIIIIIIIIIHGIIIIHIIIHEIGIHIIIHHIIIIIIIIHHIHIIIIHHHHHIHHIIIIHIIIIIHHIIHHIIHIIIHIIHIHHIIIIII
@HISEQ:711:H5NNWBCX2:2:1101:1279:5268:ATCTCGTA
TTAAGTTCAGCGGGTATCCCTACTTGATCCGAGGTCAAAAGTGTTAAATTGTTTGATGGAGGCTAATGATTACCAGCTTAAATCGCAAATTGTGCTGCGCTTCAAACCAATACATTGGCTGCCAATAACTTTGAGGCGAGTCCAAACGCGAGGAAAGGACAAACACCCAACACCAAGCAAAGCTTGAGAGTACAAATGACGCTCGAACAAGCATGCCCCATGGAATACCAAGGGGCGCAATGTGCGTTCAAAGATTCGATGATTCACTGAATTCTGCAATTCACACTACTTATCGCATTTC
+
IIIIIHHHIIIIGHIIIIIHIIIIIIIIIIIHIIIIHHIIIHIHIIIIIIIHIIIIIIIIIHIIIIIIIIGHIIHIIIIIIIIIIIIIIIIIIHIIEHIIIIIIIIHHIIIIIIIIIIIIIIIIIIIHIIIHIIHIIHIHHHIIHIIIIIIIIIIIIHIIIIIIIIIIIIIIIIIIIIHIHIIHIIIIIIIIIIIHIHHIIIIIIIIIIIHIIIIGHGIIIIIIIIIIIIIHFIIHIIIIIIIHGIIIIHEHHGIIGIIIHIIIHIHIHFHIHIIIIIIIHHIIIHHGGC0IHIIIIIIHI
@HISEQ:711:H5NNWBCX2:2:1101:3659:5441:ATCTCGTA
TTAAGTTCAGCGGGTGTTCTTGCCTGAACTCAGGTCGAATATGTAAGAGTTTATAGCGTGAGGAAAAGGTCTGCAAGGGCCACCGTATGAGGGTAACCAATACAAATGCTCTTTTCCTCTATAAACCAGTTTTGTCGGCACGGTCCAGGGGATCCACCGATACAACCAGGTAAACCAACGTCTATGCATTCCTAGGACAGATAAACGCACGAATGGCTGAGCCAGCCTCTGTAAACTTCAACCGACTCGGCCCCACTGAAGGGTCCGGGACGGTCAGCTCCACCTCTTCTTCCGGTTAAAGAAAGAAGAAATGAGGGATACATCGACGCTGAGGCAGACATACTCTCGGCCGAGGCCTCGAGTGCAATATGCGTTCAAAGATTCGATGATTCACGGGATTCTGCAATTCACATTACGTATCGCAGTTC
+
HIIIIIIIIIHIIIHIIIIIIIIIIIIIHIHIIIHIIHIHHIHIIIHIIHIIHIHIHIIIIIIIHGHIIIIIIIIIIIIIHIHIIIIIIIIIIHHIHGEHHIHIIIIHIIGIIGIHHHHIIIIIIIHIHHHIIGHIIIDGIIGGHHIGIIIGIGHHIHHHIIIIIIHHHIIEEHHHHHFHHIIGIIHHHIIIIHGIGHHHIIIHHIDEHIIIHG###@?G=HG@@@6--8--F@8---<B<C7-5HDD>=CHCHEHEEIH=E<IHHHDIIIHG@AB6.IIH?HGFGHEHDCIIHEF/IIHHIIIHHHHHHECIIIGHIIIHIHIIFIIIIIHHHIIHIIHHCHHHCHHCGHIHEDCIHHFIHHIIIHHIIIIIIIGIHIIIIIIHGHEIIIIIIIIHIIIIHHHIHHHGDDIHHHHIHIHIIIIHIGI
@HISEQ:711:H5NNWBCX2:2:1101:5020:5433:ATCTCGTA
TTAAGTTCAGCGGGTATCCCTACCTGATCCGAGGTCAAGCGTAAAATGGTAGACTTGTGGATGCCACCGTCAGCAGTGGAGAGCGCAAAATGTGCTGCGCTCCCACACAGGACGGCGGGCTGCCAATGCATTTGAGGCGAGTTCACGCGCGCAGCGGAACAAAACGCCCAACACCCAGCAGGGCTGGAGGGTACAAATGACGCTCGAACAGGCATGCCCCATGGAATACCAAGGGGCGCAATGTGCGTTCAAAGATTCGATGATTCACTGAATTCTGCAATTCACACTACTTATCGCATTTC
+
IIIIIIIIHIIIIIIIIIIIIIIIIIIIIIIIIIIIIHHIIIDHIIIIIIGIIIIIIIIIIIIIIHIIIHIIHIIIIIHIIIIIIIIIIHIIIIHHIIIGHIIIIIIIIIIIIIHIIHIHIHIIHIIIIIIIIIHHHIIIIIIIIIIIIIIIIIIIIIIIHHHIIHHHIIIIIIIIIIIIIIIIIIIIIHIHHIIHHIIIIIIIIIIIHIIHHIGHHIHIIHGIIGIIGHHHHCHGIIIIIIHHIIHHHFHIIHHIIIIIIIIIIIIIIIIIIHIIGIIIIIIIIIIHHHIHHIHIIIIIII
@HISEQ:711:H5NNWBCX2:2:1101:5435:5312:ATCTCGTA
TTAAGTTCAGCGGGTCTTCCTACCTGATTTGAGACCATGGTTCAAGGCTTGCGCCTTTATAGGTATGGACTAAACTGTTCATATGAAAACTCCAAATCTCCTCTAAAATAGTAGGCATTATGAGAAACCACAGTTTCATACACATACTTTTCTAATAGATAATAGAGAATTGTCAAACATTTTCGTATTACTAGTAGCAATCTATTTAAAAGAACCCACCAAGAGATGGGAACTTCATATCTCCTTGTTCATTCACGAATGAAATCACAAGAAATTAATACTATAGATTCTCAAACAGGCATACTCCAGAGGAGTGCAATGTGCGTTCAAAGATTCGATGATTCACGGAAAGCAATTCACATTACGTATCGCATTTC
+
IIIIHFHHIIIHIIIIIIIIIIIIIIIIIIIIIIIIIIIIIIIIIIIIIIIIIIIIIIIIIHIIIHHGIIIIHHIHIIIIIIIIIHIIIIIIIHHIIIIIIIIIIIIHIIIIHIHHIIIIIIIIIIIIIIIIIHIIIIIIIIIIIIIIIIIHIGHIGHIIIHIHHHHHIIIIHHHIIIIIHIEHHHHHHHIIIIHIHHIIIIIIIIIIIIHIHHHHIIGIHFIIIHHHGHGIIHIIIHIIIIHIIGIIIIHIIHHIHHGIIIHIIIIIIIIIHIIIHIHHIIIIGIHGIIIHIIIIIIIIIIIIHIIHGIIIHIIIHHHHHHIHIIIHIIHGIIHIIHFIIIIIIIIIIHHIHIIIIIIIIIIHIIIIHHGIHIIII
@HISEQ:711:H5NNWBCX2:2:1101:5290:5447:ATCTCGTA
TTAAGTTCAGCGGGTAGTCCTACCTGATTTGAGACCATGGTTCAGACACAAGTGTCTTGTAGTTGGATCCTTACTTCCTAAAGCTGGGCACTACTGCTGCTTATTTGGCAAAATGAGAAACCAAGGTTCCATACATATACCTTTCGGCAGCCTTTGCAGGCCGTCATTACTTTATTCAGTGCAGACTAATGAAATTCAGAGCACTAAGATAGACGCTCCAGATCTTCCCGCTTAATAAATTAATTGGGAAATGAATACATTAGATTCTCAAACAGGCATACTCTAGCAAGCTAGAGTGCAATGTGCGTTCAAAGATTAGATGATTCACGAGATTCTGCAATTCACATCACGTATCGCATTTC
+
IIIIIIIIIIIIGHGIGIIIIIHIIHHIIHGIIEHIIIIIIHIIIIEHIIHIIHIIGIGIIIIHIHIIIIHIHIHHIIIIIIIHIIHHIIIHHIIIIHIGIIIIHIIIHIIIIHIHGIIIIIIIIHHHHHIIHIGHHIIIIHIIIHIIIIIIIIIIIIHHIIIIHIIIHIIIIIHHHIIHFIIHIIIIIHHHIIIHHGHIIHHHIIIHHHHIIIHHHFGHHHEFCGHDIHEFIIIHIIIIIHFIHGIIGIIIIIIIIIIIIIIIHIIIGIIIIIIHHHIIIIIIIIIIIIIHHHHHHHHIIIHHIHIIIIHHIIIIHHHIIIIIIIHIIIIIIIIIIIIIIHIIIIIHEIHHHIIIIIIIII
@HISEQ:711:H5NNWBCX2:2:1101:5575:5392:ATCTCGTA
TTAAGTTCAGCGGGTAATCACACCTGAGTTGAGGTCGGGAGAGCGAATACTCTCAATACCAGGCACGTATGAGGCCCACTAGCTGTATCTCAGACGCCACAGAGTATATAGTTAGTATGATACCCGGTGACCGAGACCTATTGCTTCAGCTAATAGATCATCCGTGTGGTAGGCAATCACTCGAGCAGAGTGATTGTCCTCTTCTAGCATTATGGCAAAACACGTTCGGCCAGAGGCGGTAGGCCGAACTCGTGATTCACCAGCTATTTCTATTACAGCCATAGTCCTGCTGTTTTTGATCACGACCCTCAACCAGATGTGCCGCAGGGTAGGACTCCTACGGCGCAATGTGCGTTCGAAAGTTTAACGTTCAAAGCGTCTGCAATTCACGCTACTTATCGCAGTTT
+
IHIIIIHHHIIIIIHIIIHHIIIGHIIIHIIIIIIIIIHGIIHIHECHHIIIIIIIIIIHIIIIIHHHIHHHHIGIIIIIIGIIIIIIHHHHIHIIIIIIHHHIEHHHIIIIGHIFHIIIIIIHHIIIIIHHHIIDHHHIIIGHHGHHHIHIIIHHHHHHGIHGEFHIIHIIIIEHGIHHHFHEHHIGIIHFFHHHHIHHIIIFHIHHGGFHIE?GFHEFF@HHC,HHEEHHHHHHDIHGGE>C@GBBHIIHHHHHAHHGB.HHECEIIIIIIHFG@GEIIIIIHFIIIIHGIIHEHCIHHHDG@DHIIHFHIHIIIIIIIIHIIIIHHHHEHHHHIHEIHIHHEEIHCHHHHIHGIFHEIIIHHF?HIIIIIIIIHIIIHIIHHHHIIHHHHHHDIIIIHGHHEII
@HISEQ:711:H5NNWBCX2:2:1101:6964:5445:ATCTCGTA
TTAAGTTCAGCGGGTATTCCTACCTGATCCGAGGTCAACCTGTGAGAGGCTTACTGGGTCGTCAACCGCCAATGCCCGGAGCGAGGGTATGTACTACGCTTGGGATTCAGCGGCGCCGCCACTGGAATTGGGGACGGCCATCGCTGGCGTGTCCCAGTACCAAGCAGTGCTTGAGTGGTGTTAATGACGCTCGAACAGGCATGCCCCTCGGAATACCAAGGGGCGCAATGTGCGTTCAAAGATTCGATGATTCACTGAATTCTGCAATTCACATTACTTATCGCATTTC
+
IIHIIIIIIIIHIIIIIIIIIIIIIIIIIIIIIIIIIIIIIIIIIIIHIIIIIIIIIIIIIIIIIFHHIIIIIIIIIIIIIIIIIIIIIIIIIIIIIIGIIIIIIIIIIIIIIIIIIIIIIIIIIIIIIIIIIIIIIIHIIIIIIIIIIIIIIIIIIIIIIIIIIIIIIHIIIIIIIIIIIIIIIIIIIIIIIIIIIIIIIIIIIHIHIIIIIIIHIIIIHIIIHIIIIIIIHIIIGHIIIIIIIIIHIIHIIIIIIIIIIIIIIIIIIHIIIIIIIIIIIIIIIIIII
@HISEQ:711:H5NNWBCX2:2:1101:8755:5490:ATCTCGTA
TTAAGTTCAGCGGGTATCCCTACCTGATCCGAGGTCAACCATTAGAAAGATGGGGTTGCTGGCCAGCGCCTACCGGAGCCCTGTAGCGAGAAAAGTTACTGCGCTCAGGACCCGACAGGGCCGCCACTGATTTTAAGGCCCGCCCGAAGGCGAGGCCCAAGACCCAGTAAGCTGGAGGGGTTGTAATGACGCTCGGACAGGCATGCCCCTCGGAATACCAAGGGGCGCAATGTGCGTTCAAAGATTCGATGATTCACTGAATTCTGCAATTCACACTACTTATCGCATTTC
+
IIIIIHIIIIIIIIIIIIIIIIIIIIIIIIIIIIIIIHIIIIIIIIIIIIIIIIIIIIIIHIIIHIIIHIIIIIIIIIIIIIIIIIIIHIIIIIHHIIIIIIIIIIIIIIHIIIIIIIIIIIIIIIHIIHIIIIIIIIIIIIIIIIIHHIIIIIIIHIIIIIIIIIIIIIIIHIIIIIIIIIIIIIIIIIIIIIIIIIIIIIIIIIIIIIIIIIIIIIIIIIHHIIIIHHEEEIIIIIIIIIIIIIHIIIIIHHHHIIIIIIIHIHIIIHIIIIIIIHHHIIHIIIIIIII
@HISEQ:711:H5NNWBCX2:2:1101:9020:5362:ATCTCGTA
TTAAGTTCAGCGGGTAACCCCGCCTGATCCGAGGTCAAACGTTCGGGCGGCCTCTCGGCCGCCTCTCGAGAGTGGTGGACGTGGGCGCGAGGCGCCGCCGGCTACGGAGATCGCAACGCCGGACGGTCAGCTTCGCGCGCCGTCTGTGGTTTCGAGGGCCGTCGCCCGCCCCGAGGGCGGCGGCGACGGGCCCCAACGCCGGGACCTGAGGCCCGATGGGTTTTGACGACGCTCGGACAGGCGTGCCCGCCGGAATGCCGGCGGGCGCAATGTGCGTTCAAAGATTCGATGATTCACTGAATTCTGCAATTCGCATTACTTATCGCATTTC
+
IIIGIHIIICHHHHCHFHIIIIIIIIIIIIIHGIIIIIIIIIIHHEDHDDHHIIHIHHHIIIHIIIHIHHHHHHGIIHIIIIIHIHHIIIGHHHIHIIIIIIHGIFHDHHHHIIIIIIIHGHCHHIFHCDEHCFHGHIHIGIHHHHIIIIIGHIIIIGIIC?HCCHHHHIIHI<GIIHIHIIHIIIIIIIIHHH?GHIHIHHHHHIHHHHIHEHHHEHHHIHG/IIIIIHHHHFIHGFHIHHHHIIIHHGIIIIIIHHIIHEDIHHIIIIIIIIIHCGHIIIIIHIIHIIIHFHHIIIIIIIIIHIIIIIHIHIIIIIIIIIIIHIIHIHH
@HISEQ:711:H5NNWBCX2:2:1101:9453:5455:ATCTCGTA
TTAAGTTCAGCGGGTGTTCTTGCCTGAGCTCAGGTCGAGATAAAGGTTAATAGGGCCGAAGCCCTTCCTGATTTCGGGTCGACAAGCACAGTCCCAAGCCAACAACTAAAGCATTAGCAACAAGTTGCCTACCCAGTTGCGGCCCTTATCGGGTCCATGCATCAACCTCTTTGCTTCAGCGAACCCAGACACTAGGCCTGGGAAAGCCAGATCTGCCCTTTCATTCCATGGAATGGTTGGGCGAGGATTAACCCGACGCTGAGGCAGACATGCTCTTGGCCGAAGCCTCGAGCGCAATATGCGTTCAAAGATTCGATGGTTCACGTATTTCTGCAATTCACACTACGTATCGCATTTC
+
IIIIIHHIHHIHIIIIIIIIIIIIIIHIIIIIIHHIHIIIIIIHIIIIIIHHHGIIIIIIHHIIIHIIIIHIIHIIIHHIIIIIIIIIIIIIIIIIIHIIIIIIIIIIIIIIIIIIIIIIIHIIIHIIIHIIIIIIHIIIHHIIIIHHIIIIHIIIIIIIIIIIIHIIIHIIIIHIIIIIIHIIIIHHIIGIIIHIIGIIHIIIHIIIIIHIIIGFGIIHIIIIHIHHFHIIGIIIIIIIIIIIHIIIIHIIGIHEHIIIIIHIIIIIIIIIIIIIIIIGIIIIHIIIHEIIIIIIIHIIIIIIIIIIIIIHIIIIIIIIIIIIIIIIIIHIGIIIIHHHHIIIHIIIIIIIHIIIII
@HISEQ:711:H5NNWBCX2:2:1101:13339:5255:ATCTCGTA
TTAAGTTCAGCGGGTATCCCTACCTGATCCGAGGTCAATCATTAAAAATGGGGGGTTCTGGCAGGACACCACCGGGACTCCGTCGCGAGAAGAATTACTACGCGTAGAGCCAGATGGCACCGCCACTGCTTTTAAGGGCTGCCCTGTGACGGGCAGGCCCCAACACCAAGCTGAGCTTGAGGGGTGATAATGACGCTCGAACAGGCATGCCCCCCGGAATACCAAGGGGCGCAATGTGCGTTCAAAGATTCGATGATTCACTGAATTCTGCAATTCACATTACTTATCGCATTTC
+
IIIIIIIGIHIIIIIIIIIIIIIIIHIIIIIIIIHHHIIIIIIIIIIIGIIGIIIIIIIIEHIIIHIIIGIIIIHIIIIIIIIIIIIGIHIIIIIIIIIIIIHIIHIHHIIIHIIHHIIIHIIIIIIIIIIIIIIIIIIIIIIIIIIIIIIIIIIHIHIIIIIIIIIIIHIHIIIIHIIIIIHIIIIHIHIIIIIIIIIIIIIIIIIIIIHIIIIIIIIIIGIIHHFIIIIIHHIIIIIIHEHIIIIIIHIIIIIIIIIIHIIIIIIIIIIIIIIIIIIIHIIIIIHIIIIIIII
@HISEQ:711:H5NNWBCX2:2:1101:18726:5491:ATCTCGTA
TTAAGTTCAGCGGGTATCCCTACCTGATCCGAGGTCAAGAGTGTAAAAATGTACTTTTGGACGTCGTCGTTATGAGTGCAAAGCGCGAGATGTACTGCGCTCCGAAATCAATACGCCGGCTGCCAATTGTTTTAAGGCGAGTCTACACGCAGAGGCGAGACAAACACCCAACACCAAGCAGAGCTTGAAGGTACAAATGACGCTCGAACAGGCATGCCCCATGGAATACCAAGGGGCGCAATGTGCGTTCAAAGATTCGATGATTCACTGAATTCTGCAATTCACACTACTTATCGCATTTC
+
IIIIIIIIIIIIIIIIIIIIIIIIIIHIIIIIIIIIIIIHIHHIHHHHIIHIIIIIIIHIIIIIIHIIIIIIIIIIIIIIIIIIIIIIIIIIIGIIIGHIIIIIIIHIIIHHIIIIIIHIIGIIIGHIIIIHIIHHEIIHICIHIIIIHIIIIIIIIGIHHIIHIIIIIIIIIIIIIIIIHIIIIIIIIIHHIIIIIHHIIIIIIIIIIIIHIIGIIIHIIIIIIGIIIIIIHEHIHIIIIIIHHEIIIIHHGIIIIIIIIIIIIIIIIIIIIIIIIIIHIIIIIHHGDHIIIHIIHIIIII
@HISEQ:711:H5NNWBCX2:2:1101:1316:5509:ATCTCGTA
TTAAGTTCAGCGGGTAGTCCCACCTGATTTGAGGTCTAAAATATAAGAGTGAACTAGTAGCAGCATTTCCCTACAATTCGGCCGCATTAAAGCGTCCTCAACGAAATTTCTTATCACGTTGAGTCAGTCCGAAAATATAAGAGCCTGCTCATAAATTTAAAGCGAGCTGAACTCAAAAGTCCAGCAACGCTCAACATCCAACCACTAACAAATTAATTAAAAAATGATAGGGTTGAGGAATTAATGACACTCAAACAGGTGTGCCCTTCGGAATACCAAAGGGCGCAAGGTGCGTTCAAAGATTCGATGATTCACTGAATTCTGCAATTCACATTACTTATCGCATTTC
+
IIIIIIIIIIIIIHIIIIIIIIIIIIIIIIIIIIHHIIIIIIIIIIIIIIIIIIIHGIIHHIHHIIIIIIIIIIHIIIIIFHHIIIIIIIIIIHIIHIHIIIIIIIIIIIIIIIIIIHIHIHHIIIIHIIIHIIIIIIIIHIHHIIIIIIIHIHIIIIIIIIHIIIIIIIIIHIIIIIIIIIIIIIIIHHHIHHIIIGHIIIIGIHHIHIIIHIHIHIHG/HHIIHHIIIIIIIIHHIIIGIGIIIHIIIIIHIIIIIIIIIIIIGIIIIIIIIIIHIIHHIIIHIIIIIIHHIIIIIIIIIIGIIIIIIIIIIIIIHIIIIIIHIIIIIIIIGHIIIIHIIIIIIIII
@HISEQ:711:H5NNWBCX2:2:1101:13499:5735:ATCTCGTA
TTAAGTTCAGCGGGTAGTCTTGCCTGAGCTCAGGTCGAAATGAAGAGTTTCGGTGTCGGGGGGTGCCCAAGCATCCGAATTCCTGCTAGGTCTCCAGCAAAGTCCCCTCGGGCAACGGCAGGATGCGTAGGGAATGCCTACCTACCAAGCCATTACCCTGCGAACGGGGTCCATGCTCATACCTCTGAGCTTCAACCGACCCGGCGCCAATCACGAGTGACCGGCGGAACCGGGAAGGTCAGATCCGCCTTCCCAATCAAAGGAGATGGGGAGGCGAGGGGGTGAGCCGACGCTGAGGCAGACATGCCTTTGGCCGAAGCCTCAGGCGCAAGTTGCGTTCAAAGATTCGATGGTTCACGGAATTCTGCAATTCACACTACGTATCGCATTTC
+
IFHHFGHIIFEHIHIHIIIIIIIIIIIIIIIHIIIGEDHHHHGFHHIHHHIGHHHHHHIHHIIIIEGFEHFHIHIIIIEGHHGHIIHGHCECHIII?HHIIIIIIIIIIIICHIIIDGHHHDCHIIIIIHDHHGDEHHIIIIIIIHIHGIIHIIHGHHIHIICEHGHIIHDEEHHIHIHHGFHHIIAGHHGHHHHIIIHDHIHHHHIIG@GHCEG@HEDDIHHEEIHHH?ECIHGCGFFEG?6,IIHGEHHHIHHHEGHIHGGHIHEGIIIHHCHECIIHIIIIHHDDHEHHFFHHEHIFIHHHHFFHHIIHIHHGIIHGHEGCCIHFHHHHHDHEGIIIIIIHFHGHCGIHIIHGHIIIIIIIHIHIHHHFHGHEGC<GCEGCHIIHIIII
@HISEQ:711:H5NNWBCX2:2:1101:15382:5674:ATCTCGTA
TTAAGTTCAGCGGGTCTTCCTACCTGATTTGAGACCATGGTTCAAGGCTTGCGCCTTTATAGGTGTGGACTAACTGTTCATATAAAAACTCCAAATCTCCTCTAAGATAATAGGCATTATGAGAAACCACAGTTTCATACACATACTTTTCTAATAGATATAGAGAAATGTCAAGCATTTTCATATTACTAGTAGCAATCTATTTAAAAGAACCCACCAGGAAAGGGAACTTTAAAACCCCTTTGGCAATCAAGGAATAAAACCAAAAAAATTAATACTATAGATTCTCAAACAGGCATACTCCAGAGGAGTGCAATGTGCGTTCAAAGATTCGATGATTCACGGAAAGCAATTCACATTACGTATCGCATTTC
+
FIIIHHIIIIIIDHIHHIIIIEHICFHIIIGHIIIHHIHIEFHHHHHHIHIIIDIHHEHIIECGCCGHIIEHHIIEHEGGGEHEHIHIHGHHHIIIIHIGIIGHHIIIIIIIIIEHHIIHFCFEEHHFHFHHFHHGII0CFHHIFHGHHFFHHHHEIHIHHHHHHHIGIHHEHGFHIIIIIGHHFHHHHGHEHHHHHEHIHEHFEGHHHBGHEE#######################################################HHIIIIHIHIIHIHHHGHIIHCGIIIIIIIIHIHHHIHHHIHIIIIIHEHHEIHHHHIIIHIHHIIIIIHIIHHGIIIIIHHHHHHHIHHIIIIGIIIIIIIIIH
@HISEQ:711:H5NNWBCX2:2:1101:15831:5600:ATCTCGTA
TTAAGTTCAGCGGGTATCCCTACCTGATCCGAGGTCAATCATTAAAAATGGGGGGTTCTGGCAGGACACCACCGGGACTCCGTCGCGAGAAGAATTACTACGCGTAGAGCCAGATGGCACCGCCACTGCTTTTAAGGGCTGCCCTGTGACGGGCAGGCCCCAACACCAAGCTGAGCTTGAGGGGTGATAATGACGCTCGAACAGGCATGCCCCCCGGAATACCAAGGGGCGCAATGTGCGTTCAAAGATTCGATGATTCACTGAATTCTGCAATTCACATTACTTATCGCATTTC
+
IIIHHHIIHIIIIIIIIIIIHHHHEHIIIIIHIIHIIIHGHIIIIIIHIIIIIGIGIGIIIIIIHDHHIIIHHIEHHIIIIIIIIIIHHHIIGHHIIGHIIHIIIICHHIGIIIIHGHIIIHGIGHGICHHHIHHIIHIEHEFHHHHHHIIHHEHHHIIIIIHIIHIIIFHIHIHIHHHEHGIIIHHHGIIHIIIIIHEHHIIHHHHIHGHHHHCHHHFGCHDCEFCHCCC1ECCCCFHEHHHIHEHFH?EHIIIHHHHCHE@HIIHHGIHHIHGIHHHHHGIIHHEHFEHHECH
@HISEQ:711:H5NNWBCX2:2:1101:10975:5812:ATCTCGTA
TTAAGTTCAGCGGGTATCCCTACCTAATCCGAGGTCAATCATTAAAAAATGGGGGGGTTTTGACGAGTATCCACCAGGACCCTATAGCGACGAATTTACTACGCTTAGAGCCTGACAGCACTGCCACTGATTTTAGAGACTGCCTTGACAGCAGGTCTCAACACCAAGCTAGGCTTGAGGGGTGATAATGACGCTCGAATAGGCATGCCCCTCGGAATACCAAGGGGCGCAATGTGCGTTCAAAGATTCGATGATTCACTGAATTCTGCAATTCACATTACTTATCGCATTTC
+
HECEEGHHFGHHGCDHHHIHIHIFHH?GEHHI<FHHHEGHGGHGH@<FEHHH?HHIIDDHHIHH0DDHHIHHIIHHHEHHIHHHFHIHHGHHHHIHIIHFHHHDEHIGEHHIHIIHIHIIHIHIHHIIFHIFHHHHIGIHHHIIIIHIIIIIIHHHHIIHHHIHHGHIIIIIHIEHIGIHIHGIIHIIHHHHIIIIHIIIIIGIHIIHHHIIIIIIIGIIIIIHHGIIIHHHHHHHHEIIIIIIIIHHHGIHIIHHIIIIHIHIIIIIIIIIHIIIIIIIIIIIIIHCIHHHI
@HISEQ:711:H5NNWBCX2:2:1101:12667:5897:ATCTCGTA
TTAAACTCAGCGGGTGATCCCGCCTGACCTGGGGTCGCTTTGAGGACTTGGGTCATCGAGAGCTTCCGGACAAGAACGACCGACGATACGAAGAGGCTTTAGTTCACCACCGCATGTCGTGACGCTCTCGGCGTCCTTAGCTCGGATTTCGGCCAACCGCATGCGGTAACACACGGGAGACCAGCTTCCGTCCCATATCCGAGAAGGATGAGAGGGACGACGATTTGTGACACCCAGGCAGACGTGCCCTCGGCCAGAAGGCTTAGGGCGCAACTTGCGTTCAAAGACTCGATGGTTCACGGGATTCTGCAATTCACACCAAGTATCGCATTTC
+
IIIIIIGIIIIIGIIIIHHHIHIIIIIHIGHIGIIIIHIHIIIIIICHHIHHEGHGHIIIIIIIIIIIIIIIIIIGHIIIIHIIIIIIIIIIIIIIIIIHHIIIIIHHHIIIIIIIIHIIIIIIIIIHIIGIIHIIIIIIIIIIIIIIIHIIHHHIIIIIHHHIHHHHHHHIIIGHHIIHIIIHHHIHGHHIIIIHFHIIIIIGIIIIIIIIIHHIIHIIIIIHIIIIIIHGHGIIIIGIIIIIGGIIIIIHEHHIHIIIIIIFHEIIHFHHHIIHGIIHIIIIIIHIIIIIIHIIIIIIIIIIIHIIIHIIIHEHHHHIIIIIIIIHIIHIII
@HISEQ:711:H5NNWBCX2:2:1101:16539:5966:ATCTCGTA
TTAAACTCGGCGGGTAGTCTTTTCCGATTAGAGGTCTGATGCGTTACCTCTTCACGCTTTTTGCAGCACTCGAGGTGCTGCTCAAGGTAAGCCTGCTGTGGAACTCGGGGCACGCACTCGGGCTCACTCGGAGCCCCGCACTTGGAATGAAACTCTTTCGAGTATCGCACCTGATCGCGGGGCAAGTGATGCCACGGCGGCCAAATTCCCTCCATTTCAGCCGACCCGATGTGCCGGGACGGCCAGTTCCACTCAGACTCTAAGAGAGTGTGGTGGGGGGGGCGCGGTTACGCTCTAGCGGAAATGCCCTCGGACAAGCCTCGGGCGCAACTTGCGTTCAAAAACTCGATGATTCGCGGAATTCTGCAATTCACACTACGTATCGCATTTC
+
IIIIIIIIIIIIIIIHHEHHIHIHIIFHGGHHFHFEHHHHHHIIIIHIIIIIHIIEHHHIIIHGFGHIHHHHGHHHIEHHHHHIEHII?GHIHHHHHHHGHHFIHHIFHIIIGHIIHIIGIIHHHIIHIHGFHHHIIGHDHHHEHHEHEHHHHHIIIIIHHIIIIGHEEHIHIGIFEHHHEHD:GFFHHGHCHIHHHIIHCG-@F@HHIIHIHG@F-C-DHC?8,E@-EHC?HE?BHHHHHF@FA.AAGB8B:..::A8HB:HHHEHHFHIHHDGGHDHIHHIIIHEEFHCEF?IIHIIHIIHHGHDDDHIHGHIHIIIIHHEHHHCG?HEHF=F?IIIHHEHCHHHFIIIHIHHHFIIIHEHHHEIIHGIIIEHHFFGCGHDHHGECHHH
@HISEQ:711:H5NNWBCX2:2:1101:18809:5845:ATCTCGTA
TTAAGTTCAGCGGGTAATCTTGCCTGAGCTCAGGTCGAAAGTTAAGATATGCCAAAGGCACATTCCTGCTTGGCTTCTAGCAAGATCCACAAGCAACAACTTCGTGTAGTCGGCAAAAGCCGGTGCTACCTATCCAGTTGAAGCCCATATCGGGTCCTTGCTTAAGCCTCTGTACTTCAGCCAACCCAATCTACCTGATGGCTGATTGGGGAAGCCAGATCCACCCCTGTGGCTTGCAAAAAAAGCAAACATACCCAACAAGTTGGGAGGGGTGAGGGTGTAAACCGACGCTGAGGCAGACATGCTCTTGCCCGAGGGCTCGAGCGCAATATGCGTTCAAAGATTCGATGGTTCACGGAATTCTGCAATTCACACTACGTATCGCATTTC
+
IIIIIIIIIIIIIIHIIIIIIGIIIHIHIIIIIIIIIDHIIHIIIIIIIIHIIIIIIIIIIIIIIGHHHIIIIIIIHIHIIIIIIIIIIIIIGIIIHHHIGHIIIIIIIHIHIIIHHHIIIIIIIIIIIIIIIHIIIIIFFHHIIIIIIIHIIEHIHFHIIIIIIEGIIIIIIIIIIIHIHIHHIIIIHHIIIIHHHHHIIHHHEHIIIGIHHIIHHHHEDHHHHHHGGB7HG?FGIIIIIHHGIIIIHGHGBIHHEHHHHIIHIIIHIHHIIHIIHIIIIIIIIIIHHHHHIHIIIIIIHHIIIGHIIIIIHIIIHHHHEHIHHGHIIIIIIIIHIHIIGIIIHIIIIIIIIIIIIIIIIIIIIIIIIIIHIIIHGHHHHHEHHHHIII
@HISEQ:711:H5NNWBCX2:2:1101:2466:6230:ATCTCGTA
TTAAGTTCAGCGGGTGTTCTTGCCTGAGCTCAGGTCGAAGATGTAAGTTATATTTCCTGGTTTGAGGGCTATTGAAAAAGAGCCAAGCCAACACCTAAATATGTAGCAGTGATGCTGCCTACCTAGATGCGGCCCATAAACGGTCCTTAATCAGCCTCTGAGCTTCAGTAGACCCGGCTTTCACTCCATAATAAAACAGAGGAGAGCCGGGACTACCAGATCCAACCAGCCAATTATTAATGAATAATTATTGGGAGGTTGAGGGGTACATCGACGCTGAGCCAGACATGCTCTTGGCCGAGGCCTCGAGCGCAATATGCGTTCAAAGACTTGATGATTCACGGAATTCTGCAATTCACACTACGTATCGCATTTC
+
EEHGHFHHHHHGHCC<CC11D@E@HD?EHHECGH1<ECE=EH?<DCHGHHF<FEH1D?E<FFHHHC?0<1D<CF@11<C=EHF1<<GEE?CEEHE?1@<@G?HHI@<GHHCCFHHIE@1C@@?00DG@@EH/C<E=0<C0C/EG///=/:G//=FE/=.HHHG@FIHHBHDHHCFEG@@HEHH@ABHIHHHHHHCGHHIHHHFHDHHHHGHHF@HHEFHEHGIIHIHHEHIIHHHEHIHIIIHHIHHHEHHFHHHIIIIGIIHIGIIIIIHHHHDIIIHGHIIIIIHGHIIIHIIHHHIIIIHHIIHHIHHHHHIIIHIIIIIIHHIHFEHIIIIIIHGGFHH@CHIIIIHEHCIIIIHHHIIIIIIIIIIIHIII
@HISEQ:711:H5NNWBCX2:2:1101:3553:6229:ATCTCGTA
TTAAGTTCAGCGGGTATCCCTACCTAATCCGAGGTCAATCATTAAAAAATGGGGGGGTTTTGACGAGTATCCACCAGGACCCTATAGCGACGAATTTACTACGCTTAGAGCCTGACAGCACTGCCACTGATTTTAGAGACTGCCTTGACAGCAGGTCTCAACACCAAGCTAGGCTTGAGGGGTGATAATGACGCTCGAATAGGCATGCCCCTCGGAATACCAAGGGGCGCAATGTGCGTTCAAAGATTCGATGATTCACTGAATTCTGCAATTCACATTACTTATCGCATTTC
+
IIIHHHFIHHIIIIIIIIIIIIIHHIIIIIIIIHIHIHIIIIHIIIGIIIIIIIIIIIIIIIIIIGHHHIIIIHHHHHIIIIIIIIIIIIIIIIIHIIIIHHHIIIIIIIIIIIIIIIIIIIIIIIIIHHHGIIIIGHIIIIIIIIHHIIIIIIIIIIIIIIIIIIHIHIHHHIHHHHIHIIIIHIIIIHHIHIIIIIIIIIIHHIIHIIHHHHIIHIHHHHHHEIHIHHHHHECHIHIIIIIHIHIIIIIIIHIHIIIHHHHHGIHHGDIHEIIIIHIHHHHHHIHGIIIII
@HISEQ:711:H5NNWBCX2:2:1101:9495:6119:ATCTCGTA
TTAAGTTCAGCGGGTAGTCTTGCCTGATCTCAGGTCGAAATGTGAGATGTGGTTTTGTGAGGCTCCCAGCGGTGGCTCCTGGGGCAAACGGCGGGGCGTGTGTTGGGTGACCAACCTACCAAGCCGTTGCCCTGTGATCGGGGCCCCCGCTCAAGCGCTCTGGGCTTCAGCCGACCCGGAATGAGGGGTTGTAAAACCGCCACTCCGAGACGACCAGGTCCACAAGACCTTCTTCCGAAGAAAGAGGATCGTGAGGGGGTACGCCGACGCTGAGGCAGACATGCCCTTGTCCGAGGACGCGGGCGCAATATGCGTTCAAAGTTTCGATGGTTCACGGAATTCTGCAATTCACACTACGTATCGCATTTC
+
FHIIICHEEFCCHHIHHIHFHF1<DFEGHFHHHGECE?ECEHHHIH@FCDGE@<FHHHHHECEHIGCFHHI<E<HHG@CHEFHHIHH?CEHIDC/EHIIHHGHEFGHHH@G?HFH=DGHC?F@@E?GGHCHH@GDEHDEEHDEHE??DCHDECHEHHHHIIHEGF@GHE<DAHHHIHIGICHHIFHIHHHHHHGHCIIIHIIIIIIIIHHIHEHHIIIIHHFHIHHHCHHCCIIGIIIIIIHEHIIHHHHIIHIIIIIIHHIIIHIIIIIIHIIIIIGIIIIIH@HHDHHHHIIHHCCCCCCIHHEHIHIIHHHHHFGIIIIHIHHGIIIIIHHHHIHIHHIHIHHHIHIIIIHHIIIHIIHHHGEIHI
@HISEQ:711:H5NNWBCX2:2:1101:13884:6170:ATCTCGTA
TTAAGTTCAGCGGGTATCCCTACCTGATCCGAGGTCAAAAGTTGAAAAAAAGGCTTAATGGATGCTAGACCTTTGCTGATAGAGAGTGCGACTTGTGCTGCGCTCCGAAACCAGTAGGCCGGCTGCCAATTACTTTAAGGCGAGTCTCCAGCAAAGCTAGAGACAAGACGCCCAACACCAAGCAAAGCTTGAGGGTACAAATGACGCTCGAACAGGCATGCCCTTTGGAATACCAAAGGGCGCAATGTGCGTTCAAAGATTCGATGATTCACTGAATTCTGCAATTCACACTACTTATCGCATTTC
+
IIIIIIIHHHIIGIHHHHHIIIIHIIHHIGHIIIHIIHIIHHHHIIFHIIHIGHFHIHGHGIIIIFHHHI?EHHIHIIIIIIGIIIHHIIHIIIGIIHHIIIIGIIHIHHIHIIIIIIIHHIIIIHIIGHIHIHIHHHHHHIGIIIIIIHIIIIIIIIIIIHI@HGIIIIIIIIIHIIIIHIHIHIIIIIIIIIIIIIIIHIHHHHHIIIIIIIHIIIIGIIIIIHIIIIIHIIHGDHIIIGIIIHEEHHHHIIIIIIIIIIHIIIIIIIHHIIHHGIIIIIIIHIIIIIHF@HCHIIIIIIIIII
@HISEQ:711:H5NNWBCX2:2:1101:15956:6178:ATCTCGTA
TTAAGTTCAGCGGGTATCCCTACCTGATCCGAGGTCAAAGTAAAAAAAGGGCTTATGGGAGGGGGTCTGCTGAAGTCGCTTGCAATGTGCTGCGCACGAAGCCAACATACCGGCTGCCAATGAATTTGAGGCGAGTCCACACGCTGAGGCGGAACAAACACCCAACACCAAGCATAGCTTGAAGGTTTAAATGACGCTCGAACAGGCATGCCCAACGGAATACCGAAGGGCGCAATGTGCGTTCAAAGATTCGATGATTCACTGAATTCTGCAATTCACACTACTTATCGCATTTC
+
GGHGFGHEFHHHCCEEHHIHIIIHHHGHEHEEHHIHFHCGHHIHE?CHHFHHD<FFEHHE@FHIGC@DHHHHHEHHHHHIHHHIHHHHHIHHHHHHIIIIDGCHHHEHIIHHHIIIIIIIHBGHHHG0EHIHIIIIGHGHHHHHIHHHIIHGEHHHIIHFHHEEFHIHHA@GHHHFCCHHHEFHH@FEFDHGEHIIHHHGCCIIHIHEHFGHHHIHIFHH?HHHEGCCHHCF<EHHDHECFHHGHG?CIGHG?IIHHFCHFIIIIHCGHECIIIIHHHEF@?FD<HIHEEEHHGII
@HISEQ:711:H5NNWBCX2:2:1101:17069:6059:ATCTCGTA
TTAAGTTCAGCGGGTGATCCTGCTTGATTTCAGATACAAAGAAAGTTTGAGTGTCTAAGCACTGGCAGCTGTAAGGCTGCACTGCCTCTACTCTCAATGAGTTCACATTGTAAACAATGTGACCGCTGCATTGAGTGCGACTGAGAACAAGTCTCAATCGCTCGCAGAGCACAGAGTGCTTTCATACTTAACAGCAGAAGGGTATCTGCCGCATTAAGATATGGGTGATGAGATAAAAAGACACTGAAACAAGCATGCCAGCTGGGATTCCAACTGGCGCCAGTTGCGTTCAAAAATCTGATGACTCACGGTTCTGCAATTCGCATTGCTTATCGCACTTC
+
IIIIIIIHIIIDHIIIIIIIIIIIIIEHIIIIIGIIIIIIIGHEGFHHGIIIIIIIIIHHIIIHGEHHIIIIIIIHHIIIGIIIIHIIIIIIIIIIHIHIFHIIIIHIIIIIHHIIIIIIIIIIIIIIIIIIIGHIIHIIIIIIHHFHIIIHHHIIHIIIHHEHIHIDHHIHHIIHHIIHFHIIHGHIIIIIIHHIHIIIIIHHHIHHHIIHIHIIIFIIFEE?IHHEHIIIIHIIHHIHHGDHEHCHDDDDCCFHHHIIIIHHGHHFHIHHEHHHIHEHFIHHDHIIGIIIIIHIHHIIHHF@HEGIIIIIHIHEIIHDHHHIIHHGIIIIHIIIHIIII
@HISEQ:711:H5NNWBCX2:2:1101:17431:6187:ATCTCGTA
TTAAGTTCAGCGGGTATCCTTATCTGATCTGAGGTCAAACCTTAAAAGTTTGGTAGGTTTTGTTCAGGCCGTACCGCTTCCACCTCAACCGCGAACAAGCAAAGTTTACTATGTTCAAGTCGGGCGGGGCAGCCAGCAGAGCTTACAACTTTAAAGCCAGCTCGGGTGGTAAGACCCAGCGCTCGCTCAAAACCGGTGTGGACCGAGGGTTGTAATGACGCTCAGACAGACATGCTCACCGGAATACCGGTGAGCGCAATGTGCGTTCAAAGACTCGATGATTCACTGAATTCTGCAATTCACATTAACTATCGCGTTTC
+
IIIIIIGIIIIIIIIIIIIIIIIIIIGIIHIGIIIIHIIIIHIHHIIIGHHIIIIIIHIHIHIIGFHHIHIHHIIIIIIIIIIIIGIEHIIIIIIIIIIIIIIIHIIIIIIIIIIIHIIIIHIHIIHHEHHIIIIIIIIIIHIIIIIIIIIIHIIIIIHIIIHIHIIIIHIIIIIIIIIIHIIIIIIIIIIIIIIIIIIIIIIIHIIHIIIHHHIGIIHIIHIHIIIIIIIIIIIIIIIIIIIIIIIIIIHHIIIIIHHDFFIIIIGIIIIIIIIIIIHIIIIHIIIIIIIIHIIIHIIHIIIIIHIIIIIIIIIHHIIH
@HISEQ:711:H5NNWBCX2:2:1101:20464:6143:ATCTCGTA
TTAAGTTCAGCGGGTAATCCCACCTGATTTCAGATCAAGTTTAAAAATGATTTATTTGGGAGGCCCCAGAAAGAAGTCTTTTTACTAGAGCATTCCTTTATATTAAAAAAATGTTCAGGCAGAAAAGAACAAAAGTTCAGGCCTAATGTTTTTAAAGAGATCAGCTTTTGGCCGAAATAACTCTCAATTCCATTCAAAACAAACAAGTTGTGAATGTGGGGTGTTTTTGATACTGAAACAGGCGTGCTCAATGGAATACCATTGAGCGCAAGATGCGTTCAAAGACTCGATGATTCACTGAATATGCAATTCACACTAGTTATCGCACTTT
+
IIIIIIIIIIIIIIIIIIIIIIIIIIIIIIIIIIIIIIIIIIIIIIIIIIIIIIIIIIIIIIIIIHIIIIHIIIIIIIIIIIIIIIIIIIHIIIIIIIIIIIIIIIIIIIIIIHIIIHHIIIIIIIIIIIIIIIIHHHHIHHIIIIIHGHFHIIIIIIIIHHHGIHHHHHHHHIIIIIIIIIIIIIIHHIHHIIIIIIIIIIIIIIIGIIIIIIIIIHIIIIIIIIIIIIIIIIIIIIIIIIHIIIIIIIIIIIIIIIIIIHEIIIIIIIIIIIIHIIIIIIIHFIIIIIIIIIIIIIIIIIIIIIIIIIIIIIIHIHIIIIIIIIIIIII
@HISEQ:711:H5NNWBCX2:2:1101:2901:6279:ATCTCGTA
TTAAGTTCAGCGGGTAATCTTGCCTGAGCTCAGGTCGAAAGTTTAGGTATGCCAAAGGCACATTCCTACTTAGCTTCTAGCAAGATCCACAAGCAACAACTTCGTGTAGTCGGCAGAAGCCGGTGCTACCTATCCAGTTGAAGCCCATATCGGGTCCTTGCTTAAGCCTCTGCACTTCAGCCAACCCAATCTGCCTGATGGCTGGTTGGGGAAGCCAGATCCACCCCTAGGCTTGCAAACAGAGCAAACGCACCCAACAAGTTGGGAGGGGTGAGGGTGTAAACCGACGCTGAGGCAGACATGCTCTTGCCCGAGGGCTCGAGCGCAATATGCGTTCAAAGATTCGATGGTTCACGGAATTCTGCAATTCACACTACGTATCGCATTTC
+
HIIIIHIIIHIIIIIIIIIIIIIIIIIIIIIIIIIIIIIHIHIIIIIFHHHHIIIIGIIIIIIGIGHIIIIIIIIIIIIIIIHIHHIHIIIIIIIIIFHIIIIIIIHIIHIIHIIIHIIGHIIIIIHIFHHIGHHIIIIIIIHIIIIIIIIGHIHHIIIIIIHHIEHHHIGHIIIIGIIIHHHIIIIIGHIIHIIIIIIIIIIIIIIIFHIHHIIIIHHHDDE>@F@.HIHFHIHHHHAB@F8.IHHHHHC@H@HGB8@EHE?EGIHHIHHIHHIHHHHIIHIIIIIIIHIIIIIIIIIHIIIIIIIIIHEIHHHHIHHHGIIHGCHHEIHGIHIIIHHHIIIIIHIHHHHHIIIIIIIIIFIHIIHHHIIIIIIIIIIIIIIHIIIIH
@HISEQ:711:H5NNWBCX2:2:1101:5467:6344:ATCTCGTA
TTAAGTTCAGCGGGTAGTCCTACCTGATTTGAGGTCAAATTGTCAATGATTAGGGGTGAGAAAAGCCCCTGTCGCGCATACAGGCGACGGTTGTAGGCGGGTTCCGACCGCTTCACCGCTGCGACGTAGATAATTATCACGCCAGAGCTGGTTCCGCAAGGTCCCACTTATGCATTTGAAGAGGAGCTGAGCCCCAGCAGGGGGGGGGGGGCCGCCAGCACACTCCAAGTCCAAGCCCTGAAAACCACAAAAGTTTTCAGAGTTGATGATTCAATGACACTCAAACAGGCATGCCCCTCGGAATACCAAGAGGCGCAAGGTGCGTTCAAAGATTCGATGATTCACTGAATTCTGCAATTCACATTACTTATCGCATTTC
+
IIIIIIIIIIIIIIIIIIIIIIIIIIHIIIIIIIHHIIIIIIIIIIIIIIIIIIIIIIIIIIIIIIIIHIIIHIIIIIIIIIIIIIIIIIHEHHHIIIIIIHEGEHIIIIIIIIIIIIHIIIIIHHDHIIIIIIIIIIIHIIIIIGIGIHIHHIIIGHIGIHIHIIIIIIHHIFHIHIHIIGEHHHIHIHIHGIIIIIECIIIIIHIHGHDHDIIIIIGIHHHHGIIIHHIIIIIGIHIGIHGD=HHHIIHHHHIIHIIIHHGIIIHIIIIIIIIIIIIIIHGIIIIIIIIIHIHHIHIIHIIIIIIHHHGIHIIIIIIIIIIHHIIIIHHIIIIIIIIIIIIIIIIIGIIIHEGIHIIIIIIIIIIIIHIGHGIIDDI
@HISEQ:711:H5NNWBCX2:2:1101:5582:6356:ATCTCGTA
TTAAGTTCAGCGGGTGATCCTGCTTGATTTCAGATACAAAGAAAGTTTGAGTGTCTAAGCACTGGCAGCTGTAAGGCTGCACTGCCTCTACTCTCAATGAGTTCACATTGTAAACAATGTGACCGCTGCATTGAGTGCGACTGAGAACAAGTCTCAATCGCTCGCAGAGCACAGAGTGCTTTCATACTCAACAGCAGAAGGGTATCTGCCGCATTAAGATATGGGTGATGAGATAAAAAGACACTGAAACAAGCATGCCAGCTGGGATTCCAACTGGCGCCAGTTGCGTTCAAAAATCTGATGACTCACGGTTCTGCAATTCGCATTGCTTATCGCACTTC
+
IIIIIIIIIIIIIIIIIIHIIIIIIIIIIIIIIIIIIIHIIIIIIIIIHGIHIHIIIIIIIIIHIFHHIIIIIIIIIIIIIIIHHIIIIIIIIIIIIIHIHHIIHIIIIIIIIIIIIIIIIHHIIIIIIIIIIIIIIIIIIIIIIIIIIIIHIIIIIIIIIIIIIIIIIIIIIHHHHIHIIIIIIIIIIIHIIIHIIIIIIIIIIIIIHIHHIIIIIIIIIIIIIIIIIIIIIIIIIIIIIHIIIIHGDHIIIIIIIIIIIIIHIHIIIIIIIIIIIIIIIIHIIIIIIIIIIIGIIIIIHHGDHGHHIIIHIIIIIHIIIIIIIIIIIIIIHGIIIIIII
@HISEQ:711:H5NNWBCX2:2:1101:7631:6316:ATCTCGTA
TTAAGTTCAGCGGGTAGTCCCACCTGATTTGAGGTCTAAAATATAAGAGTGAACTAGTAGCAGCATTTCCCTACAATTCGGCCGCATTAAAGCGTCCTCAACGAAATTTCTTATCACGTTGAGTCAGTCCGAAAATATAAGAGCCTGCTCATAAATTTAAAGCGAGCTGAACTCAAAAGTCCAGCAACGCTCAACATCCAACCACTAACAAATTAATTAAAAAATGATAGGGTTGAGGAATTAATGACACTCAAACAGGTGTGCCCTTCGGAATACCAAAGGGCGCAAGGTGCGTTCAAAGATTCGATGATTCACTGAATTCTGCAATTCACATTACTTATCGCATTTC
+
IIIIIHIHIIIIHGIIIIIIIIIHIIIIIGIHIIHHHHIIIHIHIIGIIHIHHIIIIIIIIIHIIHIGHHGIFIIHIIIIEHIIIIIIIGHHHIIIIHHHFHIIIGIIHIIHHIHIIIIIIIIHIIHHHIIIIHHHHHIIIIHGIIIIIIIIIIHIHIIHIHIIIHIIIIIHHIIHHIIIIIIIIIHHHHIIHIIHIIIIHIIIIHHHHIGHIIHHHIIHFGHIIHIHHHGHIIIHHHIIIIIHHHIIHIIIIIIIIIIIIIIIIIIIIIIHIHHGIIIHIIIIHHHHIHIIHIIIIHIIIHIHIIIHIIIHHIIIIIIGIIIIIGIIIHIIIIHHF0GHHGIIIIIII
@HISEQ:711:H5NNWBCX2:2:1101:7974:6307:ATCTCGTA
TTAAGTTCAGCGGGTAGTCCCACCTGATTTGAGGTCTAAAATATAAGAGTGAACTAGTAGCGGCATTTCCCTACAATTCGGCCGCATTAAAGCGTCCTCAACGAAATTTCTTATCACGTTGAGTCAGTCCGAAAATATAAGAGCCTGCTCATAAATTTAAAGCGAGCTGAACTCAAAAGTCCAGCAACGCTCAACATCCAACCACTAACAAATTGATTAAAAAATGATAGGGTTGAGGAATTAATGACACTCAAACAGGTGTGCCCTTCGGAATACCAAAGGGCGCAAGGTGCGTTCAAAGATTCGATGATTCACTGAATTCTGCAATTCACATTACTTATCGCATTTC
+
HHIIIIIIIIIIIHIIIHIHIIHIIIGIIHIHHIHHIIIIIIIIIIIIIIIIIIHHIIIIIIHIIHHIIIIHIHIIIIIHIIIIIIFHHHHIIIIHHIIIIIIIIIIGIIIHIIIIIHIIIHIIGIHIIIHHHIIHIIIIEHHIHHHIIHIIIHIIIIIIIIIIIIIIIIIIIIIIIIIIIIIIIIIIHIIIIIIGIIIIIIIIIIHIIIIHGIHHHIHHGHIIFHIIIHIIIHIIIIIHHHHGHGHIHHHHGHIIIIIIGIHIIIHIIHIIIIIIIHIIHGIIIHIIIIIHIIIIIIIIIHHIIIIIIIHHHHHIIHIIIIIIIHHIIIIIIIHHIIIHHIHHIHIII
@HISEQ:711:H5NNWBCX2:2:1101:9050:6367:ATCTCGTA
TTAAGTTCAGCGGGTTTTCTTGCTCGATTTCAGACCAAAGTTTTCAAAGCATAAAGCAAGCAAAATGCGAGCTCAGCAATGTAAGGAAATGGAAGTGGCTGGTGCAAGGCAAAGACTGACAGGCTGAGAAAAGCGGCAATTTTTGTTGCGCTTTAGCCAAGCTCTGCATTTACTGCACAGCAAGTCACTAAAATCATTTTAAAGCAATGACCGTTTGTTACAACAGCCAAGAACTGCTCAGATCCACTTGCCTTCAGAGTGTTGCCAAACTAAAGACTTGTGAGGTTTTAATGATTCTGAAACGAGCATGCTCCCCGGAATACCAGGAAGCGCAATGTGCGTTCAAAGATTCGATGATTCACTGAATTCTGCAATTCACACTACTTATCGCATTTC
+
IIIIIHHHIIIIIIHIIIIIIHIIIIIIHHIIHHIIHIIHFHIHIIIIIIIHIIIIIHHIIHFHHHHHHIIHIIIIIHIIHIHII1FHHIGHEHHHHIIIIIIIIIIIIHHIIIIIIIIIIEHIIIIIIIIF?HHHIIHIHGHHIIIEHHHHIHHHIIIGIIHHHIIIIHHIHHEEEHHCGHHHIIIIIHHIHFHHEHHIHFHHGHHIHFEHDHCIIGHIIHHHEHHHEC?E.HIIHIIIIIIGIHIHIIIIHHHGIIIIHGEHHIIHFIHHHHIHHHIIIIGHHHHHHGIHIIIHIGIHIIIIHEGIIHIHCIHIGHHHIIFHHHHGCIHHFHHDHGHFIIIHHGIIIIIIIIHHCIIIHGIHHIHIIIIIIIIHHGIHIHHIIHEGDHIIIIIH
@HISEQ:711:H5NNWBCX2:2:1101:11598:6252:ATCTCGTA
TTAAGTTCAGCGGGTATTCCTACCTGATCCGAGGTCAACTCTAAGAAAGTTGGGCGTTTTACGGCGTGACCGCCTCCGCGCTCCGGTGCGAGGTGTGTGCTACTACGCAGGGGAGGCTGCGGCGGGGTCGCCACTGCATTTCGGGGGCGGCTGGTGTGCCGTCCCCCAACACCGAGGCCCCCGGGGGGGCTCGAGGGTTGAAATGACGCTCGAACAGGCATGCCCGCCAGAATGCTGGCGGGCGCAATGTGCGTTCAAAGATTCGATGATTCACTGAATTCTGCAATTCACATTACTTATCGCATTTC
+
IIIIIHIIHIGIIHIIIIIIIIIIIGIIIIIHIIIIIIIIIIIIIIHEHHIHIHIIIIHIIIFHIFHHIIIIIIIIIIIGIIIIIIHHIIIIIIIHIIIHIIIIIIIIIIIHIIIIIIIIIIIHHHIHHGIHIIIHHHHIIHHHDHIHIHHCHGHHHIHIHHHIHIHHHIHHIHDHHHIIIIHHHIIIIIIIIIIIIIIIHFIGIIIIIIIHHFHIIIIIHHIHHHHIIIIHEIGIHDHHIHIIHIIIHIIGIIHIIIGIIIHIIIIHIIIIIIIHHIHIIIIHEIIIIHIIIIIIHHHHIIIIIIII
@HISEQ:711:H5NNWBCX2:2:1101:13560:6462:ATCTCGTA
TTAAGTTCAGCGGGTATCCCTACCTGATCCGAGGTCAAGCGTAAAATGGTAGACTTGTGGATGCCACCGTCAGCAGTGGAGAGCGCAAAATGTGCTGCGCTCCCACACAGGACGGCGGGCTGCCAATGCATTTGAGGCGAGTTCACGCGCGCAGCGGAACAAAACGCCCAACACCCAGCAGGGCTGGAGGGTACAAATGACGCTCGAACAGGCATGCCCCATGGAATACCAAGGGGCGCAATGTGCGTTCAAAGATTCGATGATTCACTGAATTCTGCAATTCACACTACTTATCGCATTTC
+
IHHHHHIHHHHEHHIIIHHHHEHHHIIIHHHHHIHHFHHHIHHIIIHHIIEHFCDGEHHHHIHIIHGFHHHIIIHIIIHIIHFHHIHHFHHHIIHIIIIIIIHIIIIIIIHHHIIIHEHIIIIIIIIIHHFHGHHHFHIIIIIGHIIIIIIHIIIIIIIIIIHHIIHHIIIIHHHFHIHIIIIHHIHHHIIHHCHIIHIIIIIHHHIIIIHIIHHIIIIHHIIIHIIIIIIHHEHIHIIIHDHIHHGHGIIIIIIIIIIIHIIIIIIIIIIIIHHIIIIIIIIHF?HHDHIIIIIIIIIIII
@HISEQ:711:H5NNWBCX2:2:1101:2330:6655:ATCTCGTA
TTAAGTTCAGCGGGTGATCCTGCTTGATTTCAGATACAAAGAAAGTTTGAGTGTCTAAGCACTGGCAGCTGTAAGGCTGCACTGCCTCTACTCTCAATGAGTTCACATTGTAAACAATGTGACCGCTGCATTGAGTGCGACTGAGAACAAGTCTCAATCGCTCGCAGAGCACAGAGTGCTTTCATACTTAACAGCAGAAGGGTATCTGCCGCATTAAGATATGGGTGATGAGATAAAAAGACACTGAAACAAGCATGCCAGCTGGGATTCCAACTGGCGCCAGTTGCGTTCAAAAATCTGATGACTCACGGTTCTGCAATTCGCATTGCTTATCGTACTTC
+
HHIIIIIIIIIIHIIHIHHIIHIHGHIIIIIHIIIIHHIHIIIIHHIHGHIIIIIIIIHGIIGD@DGHIHIIIIIIIIIIIIIHIHIIIIIIIIIHIICHHHIIIIIIIIIIIIIIHIIHIIIIHIIIIIIIHIHIIIHIIIIIIIIIHHHHHHHHHHIHIIIIIIHIHIHIHHEGIHIIHIIHHIIIIIIIIIIIIIIIIIIIIIIIIIIIIHHHIIHGGIHGIIIIIHIIIHGIIIIIHHHEHIIIIIIIIHHHGIIIIIFHHHEIIHHHGHHIIIFHHIIIIIGHHHGIHIHGCIHIHHFIIHHDHIIIIIHGHHIIIIHHIIIIIIIIIIIIIIHII
@HISEQ:711:H5NNWBCX2:2:1101:7485:6662:ATCTCGTA
TTAAGTTCAGCGGGTAGTCTTACTTGATTTGAGATCGAGTTTAACAAGAATCGTTGCCGACCCTTGTGAAATCCTGCATCAGTCAGCCAATACGGTCAAACTCCCTTTATGTTAGCTGCAGCAAAAGTAATAATCCGTTTTACGGGACTAAATGAATATGCTTTTAGCTCAGGAGAATGTCCAGCTGCACCTGCATTTCAAGCAACCCGCCACCGATCTCAAAAAGATTGGTGTTGGGATTGCTCAAGTCCAAAGCTTTTCGATTAAAAAATCCAAAAGCTTTGAGGTGTTTACTGATACTCAAACAAGCATGCTCTTCGGAATACCAAAGAGCGCAATATGCGTTCAAAGATTCGATGATTCACTGAATTCTGCAATTCACATTACGTATCGCATTTC
+
HHIHGGHIIIIIIIIIHIIIIGIIIIIHGIHHIIIIIIIHIHHFHIHIHIIIIIIIIIIHIHHHHIIIIIIIIHIIIIIGHHIIIHIIIIHHIGHHIIHIHIHHIIIHIGHHHHHHHIIGIIIHIIIIHHIIGIHHHHIIIIH@/<DEHHHIIEHHIIIHIIIIHH?GHIIHIHHHIGHHHHIHHIHIHIIHHIIIIIIIIIIIIIHIIIGIIIHHHHE<?IIHHIIIIGHIHGHHGCIHIIIHHIHHEIHHFHCHHIIIHHHGCGIHIIIIIHHHHHIIIIIIIIIIIIIIIIHIIIIHEGHIIIIIIIIIIIIIIIIIGIIIHIIHIIHIHGIIHHGIHGIIIIHHHGIIIIIIIHIIGHHHIHIIIIHIIIHIIHHHIIHIHHIIGIHIIHIIIII
@HISEQ:711:H5NNWBCX2:2:1101:17695:6598:ATCTCGTA
TTAAGTTCAGCGGGTATTCCTACCTGATCCGAGGTCAACCTGATAAAATAAAAAAGGGTAGACCGGTGGCGTAGGTCCCAGTCGGTGCGTGCTCGAAAGCTCGTTGCATCAAGAGGGTCCCACGACACCGCCATTATCTTTGAGGTCCATCGCCCACGAAAGGGAGAACGATGCGACCCAACAACACACCACGGGGGTGAGAGAGAGGATAATGACGCTCGAACAGGCATGCCCACCGGAATACCAGTGGGCGCAATGTGCGTTCAAAGATTCGATGACTCACGGAAATTCTGCAATTCGCATTACTTATCGCATTTC
+
IIIIIIIIIIIIIHIIHIHIIIIIIIGIIIHHHIIIIIIIIIIIIIIIIIHIIIIIIIIIHHIIDHHIIIIIIIIIIIHIIIIHIIIIIIIIIIIIIIIIIIIIIIIHIIIIGIIHHIIHIIIIHIIIIIIIIHHHIIIIIIIIHIIIIIIIIHIIIIIIIIHHIIHHHIIIIHIIIIIIIIIIIIIIIIIIIIIIIIHIIIIIIIIIIHHIIIIIIIIIIIIIIIIIIIIIIIIIIHHIIIIIHIHIIIIIIIIIIIIIIIIIIIHIIIIIHGIIIIIIIIIHIIIIIIIIIIIIIIHIIIIIIIIIIIIIIIIIII
@HISEQ:711:H5NNWBCX2:2:1101:1817:6909:ATCTCGTA
TTAAGTTCAGCGGGTAGTCCTACCTGATTTGAGATCAGATCATAAATTTTTAATTTGTCCAAGTCAATGGACTATTAGAAGCGGTTCATCTGCATTGCCTGGCCACCTTTTTAACAGTGTCCTCAGCGAGTGATACTTATCACGCCGAGTGGAACCAAGTGTATACTGAGATCCAGCTAATTTATTTAAGAGGAGCAGACTGTGACATCTGCAAAGGCCTCCAAATCCAAAGCAAAGACCAGTTGAATTAACAAAAGGTTTACTTTGAGAATTTCATGATACTCAAACAGGCATGCTCCAAGGAATACCAAGGAGCGCAAGGTGCGTTCAAAGATTCGATGATTCACTGAATTCTGCAATTCACATTACTTATCGCATTTC
+
IIIIIIIIIIIIIIHHIIIIIIIIIIIIIIIIIIIIIIIIIIIIIIIIIIIHIIIIIIIIIIIIIGHIIIIIIIIIIIIIIIIIHIIIIIIIIIIIIIHIIIIIIIIIIIIIIIIIIIIIIIIIIIGIIIIIHIIIGIIIHHIIIIIDHHHIIIIHIIIHIHHIIIIIIIIIHIHIHIIIIIIIHIHHHHIHIIHHIIIIHIIIIIIIIIIIIIGEHIHIHIIHHHHHIHHHHHIIHHHFHHIIIIIIHHHHIHIIIIIHHGEHFIIIIIIIHHIIIIIIHHCHHFHIIIIIIIIIIIIIIIIIIIHIIIIIIIIIIHIIIIGIIIIIIIIIIIIHIIIIIIIIIIIIIIIIIIIIIIIHIIIIIIHIHIIIIIIIIIIII
@HISEQ:711:H5NNWBCX2:2:1101:2833:6758:ATCTCGTA
TTAAGTTCAGCGGGTAGTCTTGTCTGATCTCAGGTCGAAGGGTTGAATCGCCTGCCGCATCGCTGCGGCCGGGCGACTGTTCCTGCTTGGTGGCCGTGCGGACGATTGATGCGACCTTGATCGGGCCGAGATGAAAGGCGACAGCGGCATGCAGCGTTGAGCCACCTACCATGCTGGCGCCCTCTCGTCCGGCCCGCGCCGCGGGCTCGTTGCCAAGCCGGGAGCGAGACGGCCACGTCCGTCCAGGCACCTCTCTCCTTCTGTTACAAAGGGATAGGGTGGGCGAGGGGTGAGCCGACGCTGAGACAGGCATGCTCTCGACCGAAGTCTCGAGCGCAATATGCGTTCAAAGATTCGATGATTCACGGAATTCTGCAATTCACACTACGTATCGCATTTC
+
IIIIIIIIIHIHIIHHHIIIIIIIIIIIIIIIIIIIIGHHHIHIIIIIIHIIHIIIIIIIIIIIIFHHIHIIIIIHHIIIIIIIIIIIIIIHIIIIIIIIIIII?HHIHHIIGHIIIIHHIIIIIIIIIIGHIIIIIIIHHHHHIIIIHIHIIIGIIHIIIIHIHIIHHIIIIHIEIIIIGIDHIIDGHHIIIHHHIIHHIIHIIIIHHIIIHHHIIHDIIIHIIHIHCIIHGIHHHB?EG?IHIIIIHGIHGHHHEGCIIIIHHHHEFHIIIHGIIIIIHIIIHEHGHIIHIHIIIIIHIIIIIIIIHIHIIIIGIIIIIIIIIIIIIGIHIGIIHIIGHIIIHIIHIIIIIIIIIHIIIIIIHIIIIIIIIIIIIIIIIIIIIIHIIIIIIIIIIIII
@HISEQ:711:H5NNWBCX2:2:1101:5931:6887:ATCTCGTA
TTAAGTTCAGCGGGTATCCCTACTTGATCCGAGGTCAAAAGTGTTAAATTGTTTGATGGAGGCTAATGATTACCAGCTTAAATCGCAAATTGTGCTGCGCTTCAAACCAATACATTGGCTGCCAATAACTTTGAGGCGAGTCCAAACGCGAGGAAAGGACAAACACCCAACACCAAGCAAAGCTTGAGAGTACAAATGACGCTCGAACAAGCATGCCCCATGGAATACCAAGGGGCGCAATGTGCGTTCAAAGATTCGATGATTCACTGAATTCTGCAATTCACACTACTTATCGCATTTC
+
HIIGIGHHIHHIIIIHIGHIIIIIHGHIHGHHIIIIIIIIIIIHIHIIIIIHIIIEHIHDGHCHHHHHIIIIIGIIIHHIIHIIIHIIHGHHHHIIIIIIIHIIHHHIIHHIHHIIIIIIIHIIIIHIHHHIHGHHHIIIFHIIIHIIIIIHIIIHIIIIIIHIIHHHHHHHIIIIIIIIIIIHIIIIIIIIIHIHHIIIIHIIIIIIIIIIIIIIIIIIHHIIIIIGGHHD?IGIIHIIIIIIHIIGIIHHIFHHHIIIHHIHIIIIHIIIIIIGHHHHFIHHHHHHGIHHHIHHHHIHI
@HISEQ:711:H5NNWBCX2:2:1101:7532:6935:ATCTCGTA
TTAAGTTCAGCGGGTATTCCTACCTGATCCGAGGTCAACCTTGGTGCCGCCGGAGCGGACTTTAGGGGGGGTTTAGAGGCCAGAGTCCCGCGGGCTTCCGATGCGAGGCGAATGCTACTACGCAAAGAAGGGCCTGACAGGTCCGCCACTGGTTTTCGGGGACCGCCTGGGCGGATCCCCAACGCCGGGCCACGGGGGCTCGAGGGTTGAAACGACGCTCGGACAGGCATGCCTCCCAGGATACTGGAAGGCGCCATGTGCGTTCAAAGATTCGATGATTCACTGAATTCTGCAATTCACATTACATATCGCGTTTC
+
IIHIIHHIIIIIHIDHHHHGHHIIHGGHHHHIIGHHHIHIHHH?HHIHHHHIHHHHIH<EHFHIHGEHIIIDHHHIHHFEEHHIIIIIFDH?DD?E1D?GDEHHHEEHDHHH<GHIHHGIHIDHHGHCHHGHGHIIHHEHGHIHIHH<HHIGCHIHHIHDHEHIHHHDHEE?IHEEHIHIIIIHHHIIIHHFIIHHIHDHHHHHHEHHHGHHIIEIHH<HHFHEHHGHIIIHHGHHHHCIIIIIIIHHHIIIHHFECFFGHHIIIHHHIHHHIHHHHEEFIHHIHFHHHIFIHHHHGIHHIHIIIIIHHIHGIHHIH
@HISEQ:711:H5NNWBCX2:2:1101:21047:6972:ATCTCGTA
TTAAGTTCAGCGGGTATCCCTACCTGATCCGAGGTCAAAAGTGAAAAAAAGGCTTGTGGAAGCGGGCGTATAGCTTTGAATCGCGACTTGTGCTGCGCTTCAAAACCAAACACTGGCTGCCAATTACTTTAAGGCGAGTCCCTCAGGACAAACACCCAACACCAAGCAAAGCTTGAAGGTACAAATGACGCTCGAACAGGCATGCCCCATGGAATACCAAGGGGCGCAATGTGCGTTCAAAGATTCGATGATTCACTGAATTCTGCAATTCACACTACTTATCGCATTTC
+
HGHIIIEHEHHHIHHGH?FHIIIIGIIHHIIIHIHHIHHIHHHHIHHCHEFHI?1CHIHHIIHD<<EHHIHHHHHHIIHHHHDEEFHHFHIIHIIIHHHHHHIIIHHIIIHHIHIHHIHIHBDFHHHHHHHHIHHIIHDIIIHHHHIHHHGEGFIHHHFEDHHHGHHHHHEFHHIGIHIGHHHEEDGCIHIIGIIHIIIIHHGIIIIHHHIIIIGIHHFHEEHHIIIHH?CHIIIIIHHHHHEEGHHEHEFEHGFHGHGGHGGIHHHIGGIHIHHHFHHE1EHG?HIHGI
@HISEQ:711:H5NNWBCX2:2:1101:1424:7063:ATCTCGTA
TTAAGTTCAGCGGGTATCCCTACCTGATCCGAGGTCAATCATTAAAAATGGGGGGTTCTGGCAGGACACCACCGGGACTCCGTCGCGAGAAGAATTACTACGCGTAGAGCCAGATGGCACCGCCACTGCTTTTAAGGGCTGCCCTGTGACGGGCAGGCCCCAACACCAAGCTGAGCTTGAGGGGTGATAATGACGCTCGAACAGGCATGCCCCCCGGAATACCAAGGGGCGCAATGTGCGTTCAAAGATTCGATGATTCACTGAATTCTGCAATTCACATTACTTATCGCATTTC
+
IIIIIIIIIIIHIIIIIIIIIIIIIHHIHHIECHIIIIIIIIGHHHIIIIIIIHIIHIIHHHHIHHIIHHHIIIIIIIIIIIIIIIIIIIHIIIIIIIIIHIIIIHHHHIHIIIIIHIIIIIGIIIIIIHIIHHIIIIHHIIIIIIHGHHHIIIIIIIIIIIIIHIIEFHHIHHIIHHIIIIIIHEEHGGGHHIIHHIIGIIIGIIIGIIHHHHIIIIIIIGIIHHEIIHIIIIIIIIIIIIEIIIIIIIIIIIIIHHFHIIIHHIHIIIIIIIIIIIIIIIHIIIIIIIIIIII
@HISEQ:711:H5NNWBCX2:2:1101:9413:7114:ATCTCGTA
TTAAGTTCAGCGGGTAGTCTTACTTGATTTGAGATCGAGTTTAACAAGAATCGTTGCCGACCCTTGTGAAATCCTGCATCAGTCAGCCAATACGGTCAAACTCCCTTTATGTTAGCTGCAGCAAAAGTAATAATCCGTTTGACGGGACTAAATGAATATGCTTTTAGCTCAGGAGAATGTCCAGCTGCACCTGCATTTCAAGCAACCCGCCACCGATCTCAAAAAGATTGGTGTTGGGATTGCTCAAGTCCAAAGCTTTTCGATTAAAAAATCCAAAAGCTTTGAGGTGTTTACTGATACTCAAACAAGCATGCTCTTCGGAATACCAAAGAGCGCAATATGCGTTCAAAGATTCGATGATTCACTGAATTCTGCAATTCACATTACGTATCGCATTTC
+
IIIIIHIIHHIIIIIIIIIIIIIIIIIIIIIIIIIIIIHIIHIIIIIIGHHHIIIIIIIIIIIIIIIIIIIIHIIIHIIIIHIIIHIIIIIIIIIGHHHHHIIIIIIIHIIHIIIIIIIIIIHHIIIIIIIIIIIHHIIIHIIHIIHIIIIIHIHIIIIIIIIHIIHIIIIIHHIGIIIIIIIHHIIIIIHIIIIIIHIIHHHIIIHHIIHIIIIIHEHHIIHHEIGIHHIHIIHGCIIIIHGH?IIHGIIIIHGHHHGHHFHHHHHHIIHGIHHIIIIIIIIHIIIIIIIIIHHIIGIIHIIIHIHIIIIIHIIIIIHIIIIIIIHHIIHIIIHIIIIIHHHIHHIIIIIIIHIIIIIIIIIIIIIIIIIIIIIIIIIIIIIIHIIIHHIIIIIIIII
@HISEQ:711:H5NNWBCX2:2:1101:10584:7118:ATCTCGTA
TTAAGTTCAGCGGGTGTTCTTGCCTGAGCTCAGGTCGAGAAAATAAGGTTAATTTCCTGGTTAGGGCCGAACAATAGTCCCAGACCAACAATTCAAGTATTAGCAACAAGTGCCTACTCAATTGCGGCCCTTAGCGGGTCCAGAGTTAGCCTCTGCTCTTCAGCCGATCCAGGGTGACTGATTCGATCACCAGTGATGGTGGTCGAGCACTGAACTGGAACGGCCAGGTCCACACGGAGTAACATACACAGGGTATGTGGGTGTGATATTAACCCGACGCTGAGGCAGACATGCTCTTGGCCGAAGCCTCGAGCGCCATATGCGTTCAAAGATTCGATGATTCACGGAATTCTGCAATTCACACTACGTATCGCATTTC
+
IIIIHHIIIIIIIIIIIIIIIIHIIIIIIHIIIIIIIGHGHHIIIIIIIHHHIIIHHHHIIIIIIHGIIIGIIHHHIIIIIIIIIIIGIIIIIIIIIIIIIIIIIIIIIIGHHIIIHIIIIIIIIIIIIIIIIIICHIHIIIIIIIIIEHIIIIIIIHIHHEIHIIHIIIHHIHIIIIIIGHIIIIIIIIIIIIIHIIIIIIIHHCHGHHHHIHIHIHHIHIIIHIHHHDHIHHIHGIIHIIIIIIHHEHGHHHHGIHIIIIIIIIGHH?HFIIIIHHIIIIIIIIIIIIIIIIGIIHHIIHIHIIHHHHGIIIIIIIIIIIIHHHIIIHGIHIIIIIIIIIIHIHFIIIIIHIIIIIHHIHGIHIIHIIIIHIIHIII
@HISEQ:711:H5NNWBCX2:2:1101:12760:7170:ATCTCGTA
TTAAGTTCAGCGGGTGATCCTGCTTGATTTCAGATACAAAGAAAGTTTGAGTGTCTAAGCACTGGCAGCTGTAAGGCTGCACTGCCTCTACTCTCAATGAGTTCACATTGTAAACAATGTGACCGCTGCATTGAGTGCGACTGAGAACAAGTCTCAATCGCTCGCAGAGCACAGAGTGCTTTCATACTTAACAGCAGAAGGGTATCTGCCGCATTAAGATATGGGTGATGAGATAAAAAGACACTGAAACAAGCATGCCAGCTGGGATTCCAACTGGCGCCAGTTGCGTTCAAAAATCTGATGACTCACGGTTCTGCAATTCGCATTGCTTATCGCACTTC
+
IIIIIGHIHHIIIIIIIIIIIIIIIIIIIIIIIIIIIIIIIIIHIIIIIIIIIIIIIIIIIIIHIGHIIIIIIIIIIIIIIIIIIIIIIIIIIIIHHIGHIIIIIIIIIIIIHIIIIIIIIIIIIIIHIIIIIIIIIIIIHIIHHIIIIIIIIIIIIIIIIIIIIIIHIIIIIIIIIIIIIIIIIIIIHIIIIIIIIIIIIIIIIIIIIIIIIIGIIIIHHEIIIHIIIIHIIIIIIIIIIIIIIIIHHIIHHIIHIIIIIIIIIIIIIIHHIIIIIIHFIIIIIIIIIIIIIIIHIIIIIIHHIHHHIIIIIIHIIIHIIIIIIIIIIIHIIIIIIHIII
@HISEQ:711:H5NNWBCX2:2:1101:14600:7172:ATCTCGTA
TTAAGTTCAGCGGGTATCCCTACCTAATCCGAGGTCAATCATTAAAAAATGGGGGGGTTTTGACGAGTATCCACCAGGACCCTATAGCGACGAATTTACTACGCTTAGAGCCTGACAGCACTGCCACTGATTTTAGAGACTGCCTTGACAGCAGGTCTCAACACCAAGCTAGGCTTGAGGGGTGATAATGACGCTCGAATAGGCATGCCCCTCGGAATACCAAGGGGCGCAATGTGCGTTCAAAGATTCGATGATTCACTGAATTCTGCAATTCACATTACTTATCGCATTTC
+
IIIIIIIIIIIIIIIIIIIGIIIIIIIIIIHIIIIICHIIIIIIIHIHIIIIIIIIIIIIIHIIHHIIIIIIIIIIIIIIIIIIIIIHHHIIIIIIIIIIIIIIIIIIIIIIIIIIIIIIIIIIIIIIIIIIIIIIIIIIIIIHIIIIIIIHIIIIIIIIIIIIIIIIIIIIIIIIIIIIIHIIIIIIIIIIIIHHIIIIIIIIIIIIIIIIIIIIIIIIIHHEFGHIIHIIHHHIIIIIIIIIIIIIIIIIIIIIIIIIIHIIIIIIIIIIIIIIIIIIIIIIHIGIIIIII
@HISEQ:711:H5NNWBCX2:2:1101:14582:7231:ATCTCGTA
TTAAGTTCAGCGGGTAGTCCCACCTGATTTCAGATCTAAACAATGGTGAAATATACATATATGCATTATATTTCGGCTTTCCAATATTTATTGCGCCAACATTAAATAAAAAAAGGGATAGGCTTAAGCGAAAGGGGTGGACTCGAAAGTACCAACTATAAGCCTTATCGCCCAAAGACTTTTCATGTTGTGGCTAAATTATTTAAGGCCAGCCGAACTAAAAAGTTCTGCAAAACCCAAATCCCATAAGATTTAGCCTATCTGATTAACAAACAAACCAAACTTTGGATGACATTTTTGATACTGAAACAGGTGCACTCTCCGGAATACCAGAGAGTGCAATATGCGTTCAAAGATTCGATGATTCACAAAATTCTGCAATTCACATTACGTATCGCATTTC
+
IIHIHGHIIIIIHIHHIHHHIIIIIIIIIIIGHIIIIGHIIIIIIIIIIIGIIIHIIIIIIIIIIFHIIIIIIIIHHHIIIIIIIGHHHGIIIIHIIDIIIIIIHIIIIIFHIIIDFHHHHHHHIIIHGCEHIIHIIIHIIIIIGIIIIHIHFHIHIGHIGCHHHIGHG?GAHHIIIIIIIFEHGHHHHHHE?EIHHIHIHIHHHHHHHDHHIFGIIGHIIIIHIFFEGIGIHG=GIIIHHCHGIIIHHHHGHHHHFIIGIFHHFHHCIIIIHHHCHGHHH@HFHIIHIHIIIIIHCIIGIHIIIIIIHIIHHIIHHHGHHDGHFHIIIIIIIIHIHHHHIIIIIIIIIIIIIIIHIIIGIIIIIHGIIIHHHIIIIIHIHIIGIIIIIIIGIIHIHHIIIII
@HISEQ:711:H5NNWBCX2:2:1101:5714:7422:ATCTCGTA
TTAAGTTCAGCGGGTATTCCTACCTGATCCGAGGTCAACCTTGGTGCCGCCGGAGCGGACTTTAGGGGGGGTTTAGAGGCCAGAGTCCCGCGGGCTTCCGATGCGAGGCGAATGCTACTACGCAAAGAAGGGCCTGACAGGTCCGCCACTGGTTTTCGGGGACCGCCTGGGCGGATCCCCAACGCCGGGCCACGGGGGCTCGAGGGTTGAAACGACGCTCGGACAGGCATGCCTCCCAGGATACTGGAAGGCGCCATGTGCGTTCAAAGATTCGATGATTCACTGAATTCTGCAATTCACATTACATATCGCGTTTC
+
IGHIGHHIGIIIIIHIHIIIIIIIIIIIIIIIIHGHIIIIIID@HIHHIIIIHCCHHICCHGHGHEFHDHHDFHFHGIHIHHIHIHHHIHIHHHHIIIHIIHHHICHGHIHIHIIIIIIIIIHGHHHIIIIEHIHIIIHHHIHIICHHIHGIHHCHHIHIIHIHHHFGHIEHHGEHIHIIIIGIIIHIHHHIIIHIHHHFHHHHHHIIIHHHHECGHIIIHGIIHHGHIIIHHFHGHIIGIIIIHG?HEGHHHEFF<CCHHD1EIIHIHHECIHIIIIHIIHHHHIGIIIIIIIHHHHHHIIIIIHHHDIHIIHHHH
@HISEQ:711:H5NNWBCX2:2:1101:9104:7317:ATCTCGTA
TTAAGTTCAGCGGGTATTCCTACCTGATCCGAGGTCAACCTTGGTGCCGCCGGAGCGGACTTTAGGGGGGGTTTAGAGGCCAGAGTCCCGCGGGCTTCCGATGCGAGGCGAATGCTACTACGCAAAGAAGGGCCTGACAGGTCCGCCACTGGTTTTCGGGGACCGCCTGGGCGGATCCCCAACGCCGGACCACGGGGGCTCGAGGGTTGAAACGACGCTCGGACAGGCATGCCTCCCAGGATACTGGAAGGCGCCATGTGCGTTCAAAGATTCGATGATTCACTGAATTCTGCAATTCACATTACATATCGCGTTTC
+
HHIHGHFHIIHDDHHHHIHFHHHIIHHIIIIFIHIHIIHHGHIGHHHIHDDHHCCHHIGIIHIH@<@HDDHHIIIIG?GECHEEHHIHIGGCDHHHH?@EIIHHHECH@F@EHGGFHEHIHHCHIIIIIHHFHHEEHFHHIHGHHCDHHEHHHDHHHHHHI?CEHHHHHIHHFHHHHHHHIIIIIIHHHHHIIIHHHIHGHGHIHIG?EFIHIHECHDDHIHEIHIIIHHHHEHGGIIHIIHG?IIHHGHIH@<1D<<?HCHFEIIIHGHHHIIHHIIIHGIIIIIIIIIHIHHFHHIIIIHHHHHHHIHIIIHHDH
@HISEQ:711:H5NNWBCX2:2:1101:10662:7372:ATCTCGTA
TTAAGTTCAGCGGGTGTTCTTGCCTGAGCTCAGGTCGAGATAAAGGTTAATAGGGCCGAAGCCCTTCCTGATTTCGGGTCGACAAGCACAGTCCCAAGCCAACAACTAAAGCATTAGCAACAAGTTGCCTACTCAGTTGCGGCCCTTATCGGGTCCATGCATCAACCTCTTTGCTTCAGCGAACCCAGACACTAGGCCTGGGAAAGCCAGATCCGCCCTTTCATTCCATGGAATGGTTGGGCGAGGATTAACCCGACGCTGAGGCAGACATGCTCTTGGCCGAAGCCTCGAGCGCAATATGCGTTCAAAGATTCGATGGTTCACGTATTTCTGCAATTCACACTACGTATCGCATTTC
+
IHIIHHIHHIIIIIIIIIIIIHIIGIIIHIIIIIIIIIIHIIIHIIIIIHHIIIIIHIGIIHIIIHHIHIIIIIIIIIHIHDHIIIIIGIIIIIIIHHIIGIIIIIIIIGHHIIIIHIIIIIIGIIHIIIHIIIIIHIIIHHIIIIIIIIIGIIHIIIIIIHIIIIHIIIIIEHIIIIHIHHHHHHIGHIIHIIHIHHHIIHIHHHIIIHIIIHGHHGGEFGH@FIIIHIHHHHGIIIIHIIIIIHHGIHHIIIHFIIIIIIIIIIIHIIIIHIIIIIIIIIIIIDHHHEIIIIIIIIIIIIIIHIIIIIIIHIIIIIIIIHIIIIIIIIIHIIIHIGHHHHIHFIHHHHIIIIHHII
@HISEQ:711:H5NNWBCX2:2:1101:12249:7377:ATCTCGTA
TTAAGTTCAGCGGGTAGTCTTACTTGATTTGAGATCGAGTTTAACAAGAATCGTTGCCGACCCTTGTGAAATCCTGCATCAGTCAGCCAATATGGTCAAACTCCCTTTATGTTAGCTGCAGCAAAAGTAATAATCCGTTTGACGGGACTAAATGAATATGCTTTTAGCTCAGGAGAATGTCCAGCTGCACCTGCATTTCAAGCAACCCGCCACCGATCTCAAAAAGATTGGTGTTGGGATTGCTCAAGTCCAAAGCTTTTCGATTAAAAAATCCAAAAGCTTTGAGGTGTTTACTGATACTCAAACAAGCATGCTCTTCGGAATACCAAAGAGCGCAATATGCGTTCAAAGATTCGATGATTCACTGAATTCTGCAATTCACATTACGTATCGCATTTC
+
IIIIIIIIIIHIIIIIIIIIIIIIIIIIIIHHIIIIIIGHIIIIIHHIIIIHHIIIHIIIHGHIIHHHHIIIHIIIIGIHHIIHIIHHHIIIIHHHIIIIHIIIIIIIIIIIIIIIIIIIIIIIIIIIIIIIIIHGIIIIHHIHIIIIHHHHIIIIHIIHHHIHIHHIHIIHEHIIIIIIHEHIIIIHHIHHIIHHIIIIIIIIIIHHIHHIHHHHFEDHIIHGIGIIHHIHFEHHEHHHHH??HIHHHECHHHGIIIIHIIIIGIIIIIHHIHGHFIIIIIIIIIHGIIIIIHHGIIHGFIIHHIHIIIIHIIGHIHHHFIHGIIIIIIIIIIIIIIIIHIGGIIIIIIIIIIIIIIIIIIIHIIIIIIIIIHHHIIIIIIIIIIIHIIIIIHIHIHH
@HISEQ:711:H5NNWBCX2:2:1101:12181:7471:ATCTCGTA
TTAAGTTCAGCGGGTATCCCTACCTGATCCGAGGTCAAGCGTAAAATGGTAGACTTGTGGATGCCACCGTCAGCAGCAGAGAGCGCAAAATGTGCTGCGCTCCCACACGGGACGGCGGGCTGCCAATGCATTTGAGGCGAGTTCACGCGCGTAGCGGAACAAAACGCCCAATACCCAGCAGGGCTGGAGGGTACAAATGACGCTCGAACAGGCATGCCCCATGGAATACCAAGGGGCGCAATGTGCGTTCAAAGATTCGATGATTCACTGAATTCTGCAATTCACACTACTTATCGCATTTC
+
IIIIIIIGIIIIIIIIIIIIIIIIIIIIIIIIIHIIIIGIHEHHIIGIIIIIIIIIIIIHIIIHIFHIIIIIIIIIIIIIIIIHIGDHIIIIIIIIIIIGIIIIIIIIIIIIIIIHIIIIHHIHIGIIIHIIIIHIIIIIIIIIIIHIIIIIIIIIHHHHHHIIIIIIIHIIHIHIIIIIIIIIIIIIIHIIHGIIIIIHHHIIIIIIIIIIIIIIHHHGIIIIIIIIIIIIHFIIHGIIIIIIIIHGIIHIHIIIIIIIIIIIIHIIIIIIIIIIIIIIIIHIHHHGHHHIHIIIIIIIII
@HISEQ:711:H5NNWBCX2:2:1101:14578:7319:ATCTCGTA
TTAAGTTCAGCGGGTAGTCCTACCTGATTTGAGGTCAAATTGTCAATGATTAGGGGTGAGAAAAGCCCCTGTCGCGCATACAGGCGACGGTTGTAGGCGGGTTCCGACCGCTTCACCGCTGCGACGTAGATAATTATCACGCCAGAGCTGGTTCCGCAAGGTCCCACTTATGCATTTGAAGAGGAGCTGAGCCCCAGCAGGGGGGGGCCGCCAGCACACTCCAAGTCCAAGCCCTGAAAACCACAAAAGTTTTCAGAGTTGATGATTCAATGACACTCAAACAGGCATGCCCCTCGGAATACCAAGAGGCGCAAGGTGCGTTCAAAGATTCGATGATTCACTGAATTCTGCAATTCACATTACTTATCGCATTTC
+
HIIIIIIIIIIHIGHIIIIIIIIIIIIHIIIIIIHHIIIIIHIIIIIHIIHHHIIIHIIGIIIIIHHIIIIIIIIIIIIIIIHIIIIIIIGHHIIIIIIHHHHIIIIIIIIIGIIIIIIHIIIIIIIIIIIIIIIIIIHGEHIHHHIIIIIIIIIIIIIIIIIIIIIIIIIIGHIIHIIIIIIHHHHIHHIHIIIIIIIIIIIIHIIIHHFHIIIIIIHHGHH@EF.DIIHHFIFIGIHGGHHGIIHFHGIIIIIIIIHHIIIIHIHIIIHIIHIIHIGHHGIIIIIIIGIHHHIIHHIIH?HHHHGIHHIIIIHHIIIIIIIIIIIIIIIHIIIIHIHHIGIIIIIHHIIIIHHIIIIHIIIIIIIIIIIIHHI
@HISEQ:711:H5NNWBCX2:2:1101:17468:7443:ATCTCGTA
TTAAGTTCAGCGGGTAGTCTTACTTGATTTGAGATCGAGTTTAACAAGAATCGTTGCCGACCCTTGTGAAATCCTGCATCAGTCAGCCAATACGGTCAAACTCCCTTTATGTTAGCTGCAGCAAAAGTAATAATCCGTTTGACGGGACTAAATGAATATGCTTTTAGCTCAGGAGAATGTCCAGCTGCACCTGCATTTCAAGCAACCCGCCACCGATCTCAAAAAGATTGGTGTTGGGATTGCTCAAGTCCAAAGCTTTTCGATTAAAAAATCCAAAAGCTTTGAGGTGTTTACTGATACTCAAACAAGCATGCTCTTCGGAATACCAAAGAGCGCAATATGCGTTCAAAGATTCGATGATTCACTGAATTCTGCAATTCACATTACGTATCGCATTTC
+
HHFHHHHHIHIGHHDHHFCHFEHHIIEEHIHD@EHHHGHHHIGHHGHGHHIIIIIHHIIGHHHFH@HHGHHIGGIEHFCHHHIHIHHHIIIIIIICHHHHFEHIIIIIIIHIHHHHIIGHFEFGHHGHIHHHHIIIHHHHIIIGDDGFHHHFGHFCHCFHGFHHH?FHIGEHHHIEHHGHE?AHHEGCHHHHGIHHHGEHHEEIHHIHHIIIIIIHHIHIIIIHGIHIIIIIHIGIIHHHHHGCFHHEIIHHIHEFCGIIIHHEIIIHHHE@HHHEIHGFCEFHHHGIIHHHIHIHF@HHHHIIHIHHGIIHIHIIGIIHHHIHEGHIHECDIIIIHG=EC@HCGIIIIHHHHIHEHHHIIGIHHFIIIIIHIIIHIHIIIIIIIHHIIIIHHIIIHHH
@HISEQ:711:H5NNWBCX2:2:1101:19390:7494:ATCTCGTA
TTAAGTTCAGCGGGTGTTCTTGCCCGAGCTCAGGTCGAGAAAATGGGTTTAGAGCCGAAGCTCTTCCTGATTTCGGGTCGACAAGCACAGTCCCAAGCCAACAACTAAAGCATTAGCAATATGATTGCTTACCCAGTTGCAGCCCTTAGCGGGTCCATGCATCAACCTCTATGCTTCAGCGAACCCAGACGCGAGGCCTGGGAAAGCCAGATCCACTCAGCCATGGAATGGTTGAGTGAGTATTAACCCGACGCTGAGGCGGACATGCTCTTGGCCGAAGCCTCGAGCGCAATATGCGTTCAAAGATTCGATGGTTCACGTATTTCTGCAATTCACACTACGTATCGCATTTC
+
HHEHEDFHHFCCHIHIHHHHHIIIHHHHHHGHH1<DEHIHHHFEE@FFHIIHGHHIIIHDDEHIIHHIIIIIHGHIHHIIGIGHHHIIHHHEGHHIHHIIIGHIHIIHIHIGHIIGEGHIIIIIIIHHIFIIIIIHIIHIEEECHHH?GHC??IIHGEHHHHHHHHHEHIC@HHIHIIHI?EFEEHIIDHCEFHGDHHHEB@HHGHHHGIECHG?FH@;F8?HEGIHHEHEF.EG?G/HHG?CDC<?CE==HIHGDHCHHEIHCHHGHGFG<DIGHGCIHEHHIHHCHIHGCHCHGHIHE@@HF@GEEIIHHHFFHHDEIHHEHFECHEHEHHF@FDC@CHDDEHHFEHGHED
@HISEQ:711:H5NNWBCX2:2:1101:19592:7286:ATCTCGTA
TTAAGTTCAGCGGGTGTTCTTGCCTGAGCTCAGGTCGAGATAAAGGTTAATAGGGCCGAAGCCCTTCCTGATTTCGGGTCGACAAGCACAGATCCAAGCCAACAACTAAAGCATCAGCAACAAGTTGCCTACCCAGTTGCGGCCCTTATCGGGTCCATGCATCAACCTCTATGCTTCAGCGAACCCAGACACTAGGCCTGGGAAAGCCAGATCCGCCAATTCAATCCAAGGATTGGTATGGCGAGGATTAACCCGACGCTGAGGCAGACATGCTCTTGGCCGAAGCCTCGAGCGCAATATGCGTTCAAAGATTCGATGGTTCACGTATTTCTGCAATTCACACTACGTATCGCATTTC
+
EGCHH<FHEHHHIHIDHHHHHHIH?HHHHGHIIFCHHHHFEE1CG?<FHII?CEEHCHDHHHHIIEHFHHIEG1<F?HFHH<C@HEHHHFHGHIIIIIIIHEHHGIHHHCCHHHHEHIIIICE@<GEEHHIIIIE?H@CHDDHHHHHIIIHEHD?GHHHH/BEHHHHHIIGGIHIHHFHHHHHHHEHF8BFHHFHFBAHCGAIHHEHGHH@EIIIHECFHHGGB.CFHHEHGHHGHFHIHGIIHHGIHHHHHHDGDHHHHH@C1IIHHHEHHHIIHDHIHCC<F<DHHCCHIIIIIIHHDHIHIIIIIIHHIIIIHIIIIIHIHHHHIIIIIGIHIIGIHHHHC<HHFIIIIHHIIII
@HISEQ:711:H5NNWBCX2:2:1101:2707:7697:ATCTCGTA
TTAAGTTCAGCGGGTAGTCCCACCTGATTTGAGGTCTAAAATATAAGAGTGAACTAGTAGCGGCATTTCCCTACAATTCGGCCGCATTAAAGCGTCCTCAACGAAATTTCTTATCACGTTGAGTCAGTCCGAAAATATAAGAGCCTGCTCATAAATTTAAAGCGAGCTGAACTCAAAAGTCCAGCAACGCTCAACATCCAACCACTAACAAATTGATTAAAAAATGATAGGGTTGAGGAATTAATGACACTCAAACAGGTGTGCCCTTCGGAATACCAAAGGGCGCAAGGTGCGTTCAAAGATTCGATGATTCACTGAATTCTGCAATTCACATTACTTATCGCATTTC
+
HIIHHHIIEHIIIHIHHHIIIIIHHGHHIHHGE@CFHHIIIIIIIICHH<CHHHHHCHHGHD<CHCHFHIHIIIIHIIIIHHIIIIGHHHHCGHIIHHIIIIIIIEHIHHHHIIIIIHH?0CHHGI?FHHCEHIHHHHHIIHHHFHHHIHIIIHHHIHIIHIHEHHFIGIIIHIHIIHIIIHIGIIIHHHIHIIIIHHHHGHHGEHHHIHHIIIIHHIIHHHIIIIIIIIIIIIIIIIIIIIIIIIIHHHHHIIIIIIIIIIIIHHIIIHHHIHIIIIIHFIIIIHGIIIIIGIHIIIIIIIIIIIIIIIIIIIIIIHIHIIIIIIIIIIIIIIIIIIIIIHIIIIIHI
@HISEQ:711:H5NNWBCX2:2:1101:3195:7633:ATCTCGTA
TTAAGTTCAGCGGGTAGTCTTACTTGATTTGAGATCGAGTTTAACAAGAATCGTTGCCGACCCTTGTGAAATCCTGCATCAGTCAGCCAATACGGTCAAACTCCCTTTATGTTAGCTGCAGCAAAAGTAATAATCCGTTTGACGGGACTAAATGAATATGCTTTTAGCTCAGGAGAATGTCCAGCTGCACCTGCATTTCAAGCAACCCGCCACCGATCTCAAAAAGATTGGTGTTGGGATTGCTCAAGTCCAAAGCTTTTCGATTAAAAAATCCAAAAGCTTTGAGGTGTTTACTGATACTCAAACAAGCATGCTCTTCGGAATACCAAAGAGCGCAATATGCGTTCAAAGATTCGATGATTCACTGAATTCTGCAATTCACATTACGTATCGCATTTC
+
IIIIIHHIIIIIIIIIIIIIIIIIIIIIIIIIIIIIIIIIIIIIIIIIIHIIIIIIIIIIIIIIIHIIHHIIIIIIIIIIIIIIIIIIIIIIIHIHHHHIHIIIIIIIIHIIIHIIIIIIHIIIIIIIGHIIIIHIIIIIIIIGHIIIHIIIIHIIIIIIIIIIIIGII.GHEHHGHIHHIFHHFHHIIIIHIIIIHIIIIIIIIIIHHIIIIIIHEHDIIIIIIIIHHHHEHGGIIIIHHH?HIHGIHHIHIIIIHHIHHHIGIHIHIIIIIHIIIIHIIHIIIGIHHHGHIHIIIIIIIIIIIIIIGIHIIIIIIIIIIIIIIIIIIHHIIIIIIGIIIIGIIIIIIIHIIIIIIIIIIIIIIIIIIIIIHIIIIIIIIIIIIIIIIIIIIIIIIII
@HISEQ:711:H5NNWBCX2:2:1101:4149:7552:ATCTCGTA
TTAAGTTCAGCGGGTATCCCTACCTGATCCGAGGTCAAAAACTTGTAAAGTAATAATGTTTTGTACGGCGAGAACGCGTGGGTCAGGCTCAACTCCGCGGCAAGTTACATAAAATATGCATTTGGTACACTACGCCGAGGAACCCGATCCCAAATTCCGCCCGCAATCATTTCGACGAGGTGCGATGATTTATATCGCTCAATCGTCACTTCCGCGCGAAAATTCATTCGCACGATGGTGTTTGATGACGCTCGAACAGGCATGCCTCCCGGAATGCCAGGAGGCGCAATGTGCGTTCAAAGATTCGATGATTCACTGAATTCTGCAATTCACACTACTTATCGCATTTC
+
HHIHHFFHCEHHHHHHHHCHH@GEHFHIIIIHIHIIIIGHIEHIHHHHEHHIHHH?FGHHIIIIHF@ECCDHHHIHHHHDEHIGHIHGHIIHIIGHIIHHIIIIHHHIIHIHIHIG@GHHHHHHEGHEHIIIIIIHIHIIHHHIHIGHIIHI@EHHEEHHHHHGHHHHIIHHIGGH@C5?GCIIHHEHHHHHHHHICEEHHIIIIFHGGEHHHIHEHFGHIIHG?HH=DEGHFIHHCHHGC?EEG==CCCGGHEHHIIHHHHFHDDHHDCIHHHIHEFHHGGHHCCCHG<EEH?IIHHIIIHHEHHHCIIIHEHHHHHHEIHIIHHDCEEHHFGIGIIHEHFHFIIIIHD
@HISEQ:711:H5NNWBCX2:2:1101:12245:7532:ATCTCGTA
TTAAACTCAGCGGGTGTTCCCGCCTGACCTGGGGTCGCTTTGAGAACTTGGGTCATCGAGAGCTTCCGGCCAAGAACGACGGACGATACGAAGAGGCTTTAGTTCACAACCGAATGTCGTGACGCTCTCGGCGTCCTTATCTCGGATTTCGGCCACCCGCATGCGGTAACACACGGGAGACCAGCTTCCGTCCCATATCCGAGAAGGATGAGAGGGACGACGATTTGTGACACCCAGGCAGACGTGCCCTCGGCCAGAAGGCTTAGGGCGCAACTTGCGTTCAAAGACTCGATGGTTCACGGGATTCTGCAATTCACACCAAGTATCGCATTTC
+
HIHIE1<11<<EH/C//<FH<0C<011<<<GGH/<<</DGE@1<11<D11F1<11<1111<<<F1<<E//<<11<<10<C/<0/</0</<<10<D10DH?@@F<11<11=0///=0<@0@@50/HCIIIHIHGFIHGFC<>=HG?GGH<=D@DDHCHEFDHHC86:8FHG?EB?B.GCE?HHIIHIGHHF?H??G=@?HHECHHEE?EEHHHEHEIHIIIIIHGHEEHEH=IHIIIIHFIHHHIIHF<HGIIIIIIIIIHH?HFCECHHH@CGHHHGIHIHHHIIIHHHIIIIHGIIIHHHHCIIIIHHIIHHHIHHIIIHIIIIIHEEGHIII
@HISEQ:711:H5NNWBCX2:2:1101:12559:7541:ATCTCGTA
TTAAGTTCAGCGGGTAGTCTTACTTGATTTGAGATCGAGTTTAACAAGAATCGTTGCCGACCCTTGTGAAATCCTGCATCAGTCAGCCAATACGGTCAAACTCCCTTTATGTTAGCTGCAGCAAAAGTAATAATCCGTTTGACGGGACTAAATGAATATGCTTTTAGCTCAGGAGAATGTCCAGCTGCACCTGCATTTCAAGCAACCCGCCACCGATCTCAAAAAGATTGGTGTTGGGATTGCTCAAGTCCAAAGCTTTTCGATTAAAAAATCCAAAAGCTTTGAGGTGTTTACTGATACTCAAACAAGCATGCTCTTCGGAATACCAAAGAGCGCAATATGCGTTCAAAGATTCGATGATTCACTGAATTCTGCAATTCACATTACGTATCGCATTTC
+
IIIHHHEHHEHHIIIGIIIIIIIIIIIIIIIIIIHHIHIHHHIIIHIHHHHIIIHFHIHHIHIHI@HCHIIIIHIIIIIIIIHHCCHEHIHIIIGEHHHHIIIIIIIIIIIIIIHHHIIIIHFHCHHHIHIIIIIIIIIIIIGIIIIIIIIIIIGIIIIIIIIIIGIIIIHHGHHHHIIIIGIIGHHHHHIIHCEFHIIIIHHHEFHHHIICHG?IHHHHHHIIHIIHH@EGCHHHHHHFHF7@?IHIGHFHHEHHHC?GHHEGCEGIIIIIHHHIHFCH?HIHGIIHIIIIIIIIHHIIHHHGIIIIIIIIIIIIIIIGIIHGHIHGIIHIGHHEIIIIHHHGIGGIHIHFHHIIHIIHCIHHIHIIIIIHIIHIHHIIIGHIIHHHIIIIIIHIIII
@HISEQ:711:H5NNWBCX2:2:1101:14704:7619:ATCTCGTA
TTAAGTTCAGCGGGTATTCCTACCTGATCCGAGGTCAACATTCAGAAGTTGGGGGTTTAACGGCTTGGCCGCGCCGCGTTCCAGTTGCGAGGGTTTTACTACTACGCAATGGAGGCTGCAGCGAGACCGCCACTAGATTTCGGGGCCGGCTTGCCGCAAGGGCTCGCCGATCCCCAACACCAAACCCGAGGGCTTGAGGGTTGAAATGACGCTCGAACAGGCATGCCCGCCAGAATACTGGCGGGCGCAATGTGCGTTCAAAGATTCGATGATTCACTGAATTCTGCAATTCACATTACTTATCGCATTTT
+
IIIHHHIGIHIIIGIGHIHIIHHIIIHHIIHDHHIIIIIIIIFHHFFGHIIIIIIIIHIHIIHIICDEHHIIIIIIGIIHIIIIGHHIIHHHIHHIIIHIIIIIIIIHHHIIIGIGHHIHIGIHIIIIIIIHIIIGHHHIIIIGIIIIIIHIIHHHIHHHIIHIGIHHIHGHHIHBGIIIIIICHHHHHIIHIIIIIIHIIHHHHCIIIHIHHIIHIIIIIIIIIIIIHHGIIGHFIHIIHHFHIIHIIHIIHIIIHGIIIHIIGIIGIHIIHGIIIIIIIIIIHIHGHIHIHGIIHIIIHGIIIIIIIIH
@HISEQ:711:H5NNWBCX2:2:1101:14873:7656:ATCTCGTA
TTAAGTTCAGCGGGTATTCCTACCTGATCCGAGGTCAACATTTCAGAGTTTGGGGTGTTTTACGGCTGTGGCCGCGCCGCGCTCTCGGTGCGAGTGTGCAAACTACTGCGCAGGAGAGGCTGCGGCGAGACCGCCACTGGATTTCGGGGGCGGCCCGGTGAGGGGCCGATCCCCAACGCCGACCCCCCGGAGGGGTTCGAGGGTTGAAATGACGCTCGGACAGGCATGCCCGCCAGAATACTGGCGGGCGCAATGTGCGTTCAAAGATTCGATGATTCACTGAATTCTGCAATTCACATTACTTATCGCATTTC
+
IIIIIIIIHIIIIIIIIIIIIIIIIIIIIIIIIIIIIIIIIIIIIIHIHHIIIIIIIIIIIIIIHFHHIHIIIIIHIIIIIIIIIIIIIIIIIHHIIIIIIIIIIIIIIIIIIIIIIIIIIIIIIIIIIHHIIIIIIIIIIHHIIHIHIIIIIIIIIIIIHIIIIIIIHIIIIHHIIIHIIIIIIIIIIIIIIIIIIIIIIHIHIIGIIIIIIIIHIIIIIIIIIIIGIIIHIIIIIHIIIIIIHFIHHIIIHHFCIIIIIIIIIIIIIIIIIIIIIIIIIIIIIIIIIIIIIIIIIIIHHIIIIIIIIIIIII
@HISEQ:711:H5NNWBCX2:2:1101:15336:7561:ATCTCGTA
TTAAGTTCAGCGGGTCTTCCTACCTGATTTGAGACCATGGTTCAAGGCTTGCGCCTTTATAGGTGTGGACTAACTGTTCATATAAAAACTCCAAATCTCCTCTAAGATAATAGGCATTATGAGAAACCACAGTTTCATACACATACTTTTCTAATAGATATAGAGAAATGTCAAGCATTTTCATATTACTAGTAGCAATCTATTTAAAAGAACCCACCAGAGATGGGAACTTCATATCTCCTTGGTCATTCACGAATGAAATCACAAGAAATTAATACTATAGATTCTCAAACAGGCATACTCCAGAGGAGTGCAATGTGCGTTCAAAGATTCGATGATTCACGGAAAGCAATTCACATTACGTATCGCATTTC
+
IIIIEIIIIGIGIIIIIIIIIIHIIIIHIGEHIHHEHHHIIHHHHIGHEGHHHHHIIGCHHE@DFDEEGHIIHHIECF@FHFHHIEGHHCHIHHHHICHHHHHIIIIIHIII?HIHIIIHHHHGFHHHIIHIFGHGHGHHIIIIIHHEHHIHIGHHEHHHHHHEHHIIHHHEGHFHIIHIIIHIIIIIHIIIHHFIIHIHIIIIIIIHGEHHHEECHEGIHIHHEGGIIIHHHCGFIHCHIHIIFIIHGHEIHGHHEHEIIIHHIHIGIHIIHIIHGHHHIHHGHIIIIIHIIHIIHIIIHEGIIIIIGHIIIIHHECEIIHHHIIIIIIIIIIIHHHHHG@CHHFHHIIIIIIIIHEHIHEIHHIHFHHHHII
@HISEQ:711:H5NNWBCX2:2:1101:19318:7511:ATCTCGTA
TTAAGTTCAGCGGGTATCCCTACCTGATCCGAGGTCAAGCGTAAAATGGTAGACTTGTGGATGCCACCGTCAGCAGTGGAGAGCGCAAAATGTGCTGCGCTCCCACACAGGACGGCGGGCTGCCAATGCATTTGAGGCGAGTTCACGCGCGCAGCGGAACAAAACGCCCAACACCCAGCAGGGCTGGAGGGTACAAATGACGCTCGAACAGGCATGCCCCATGGAATACCAAGGGGCGCAATGTGCGTTCAAAGATTCGATGATTCACTGAATTCTGCAATTCACACTACTTATCGCATTTC
+
IIIIIIIIIIIIIIIIIIIIIIIIIIIIIIGHHHIIIIIIIHHIIIIHIIIIIIIIIIHHIIIIIFHHIIIIHIHIIIIIIIIIIIIHHIIIIIIIHIIIIHIIIHHIIHIIIIIIIIIIIIIIIIIIIIIIIIIIIIIHIIIHHIIIIIIIIHIIHIHHIIIIIIIHIIHIFHIIIIIIIIIHHHIIIIIHHIIHIIIIHIIIIIHHIIIIIIIIHEHHIIIIIIIIHIHIHHIIIIGHIHIIIGIHIIIIIIGIIIIIIIIHIHHIIIIIIIIIIHIIIIIIIIIHHIIIHIIIHIIHII
@HISEQ:711:H5NNWBCX2:2:1101:6168:7783:ATCTCGTA
TTAAGTTCAGCGGGTATTCCTACCTGATCCGAGGTCAACCTGTAAAAGTTTTGGGGGTTTTACGGCAAGAGTCCCTCCGGATCCCAGTGCGAGACGTTAAGTTACTACGCAAAGGAGGCTCCGGGAGGGTCCGCCACTACCTTTAAGGGCCTACGTCAAACCGTAGGGCCCCAACACCAAGCTGGGCTTGAGGGTTGAAATGACGCTCGAACAGGCATGCCCGCCAGAATGCTGGCGGGCGCAATGTGCGTTCAAAGATTCGATGATTCACTGAATTCTGCAATTCACATTACTTATCGCATTTC
+
HIIIIIIHGHIIHIHDHHHHIHIIIIIIIIGIIIIIIIGIIIIIIGGI<<DHHIIHIIIIHHHEHFHIIIIIIIIHIIIIIIGIIIHIIIIIHHIHIIIIIIIHIIIIIIHHIHIIIHHHHIIIIIIIHIFIIHIIIIHHHHHIIIIIIHIIIIHIIIIIIIIIIIHIIIHHIIIHIHIHIIIIIIIIIIIIHIIIIIIIIIIIIIIIIIIIIGIIHIIIIIIIIIIIIIIIIIIHFIIIIGIIHIHHIHGHIIIIIIIIIIIHIIHHIIIIIIIIIIIIGIIIIHIIHIIIIIIIIIGIIIIII
@HISEQ:711:H5NNWBCX2:2:1101:13576:7916:ATCTCGTA
TTAAGTTCAGCGGGTATCCCTACCTGATCCGAGGTCAAAAACTTGTAAAGTAATAATGTTTTGTACGGCGAGAACGCGTGGGTCAGGCTCAACTCCGCGGCAAGTTACATAAAATATGCATTTGGTACACTACGCCGAGGAACCCGATCCCAAATTCCGCCCGCAATCATTTCGACGAGGTGCGATGATTTATATCGCTCAATCGTCACTTCCGCGCGAAAATTCATTCGCACGATGGTGTTTGATGACGCTCGAACAGGCATGCCTCCCGGAATGCCAGGAGGCGCAATGTGCGTTCAAAGATTCGATGATTCACTGAATTCTGCAATTCACACTACTTATCGCATTTC
+
EG?GH@HIHHIGHCC?GF@GHHHEEEEHI@<GH<CGHI?FHIHHGHH@@GH?HG1C@GHHIIGHHDFDHCCHHHGHIIIH?HIIICCCE@GHIHIHIIICHCHICFHHCGHEHHHFIIIIHHH?GHEHCGEHIIGHIHDHHHDHEIHIIIHHHEFHEHEHIIIIHHGHEHCHIGHHHIH<HFHHHGEHEHEHFHEHH=.BFFGHGBGGHHHIIIHIGHHHIHIHHIIIIHHHHHFG/IHIIHIHG=GHHG?GCIIIHHGCHHEHIHHHHF1@GF1HEDIHEDHDHF1HG?HHED1GIIIHHCEIHGCHHHHGHHFIHHGIHGIHCHFHHHHHHHHHDHHHH@IIIIHCIH
@HISEQ:711:H5NNWBCX2:2:1101:13869:7973:ATCTCGTA
TTAAGTTCAGCGGGTATCCCTACCTAATCCGAGGTCAATCATTAAAAAAATGGGGGGGTTCTGACGAGTGTCCACCAGGTTTCTGTAGCGAGAAGAATTACTACGCTTAGAGCCTGACAGCACTGCCACTGATTTTAGAGGCTGCCTTGACGGCAGGCCCCAACACCAAGCTAGGCTTGAGGGGTGATAATGACGCTCGAATAGGCATGCCCCTCGGAATACCAAGGGGCGCAATGTGCGTTCAAAGATTCGATGATTCACTGAATTCTGCAATTCACATTACTTATCGCATTTC
+
HHIIHHIIHIHIIIIIIIIIIHIIIIIIIIIIIHHIHIIIIIIIIIHIHHIIIHHIIIIIIIIIIGHIIIIIIIIIIIIGIHIIIIIIHIIIIIIIIIIIIIIIIIIIIHIIIIIIIIIIIIIHHGHIIHIIHIIIIIIHIIIIIIHIIHIHHIIIIIIIIIIIIIIIIIIIIIHIHIIIIIIIIHHHHHGIIIHIIIIIIHIIHIIIIIIIIHHIIIIIIIIHIHHIIHHHGHHHHHHHIHIHIIHHHHIIIIIIIIIIIIIIIIIIIIIIIHGIHHIIIIHHIHHIHIIIIII
@HISEQ:711:H5NNWBCX2:2:1101:14398:7877:ATCTCGTA
TTAAGTTCAGCGGGTGTTCTTGCCTGAGCTCAGGTCGAGATAAAGGTTAATAGGGCCGAAGCCCTTCCTGATTTCGGGTCGACAAGCACAGTCCCAAGCCAACAACTAAAGCATTAGCAACAAGTTGCCTACCCAGTTGCGGCCCTTATCGGGTCCATGCATCAACCTCTTTGCTTCAGCGAACCCAGACACTAGGCCTGGGAAAGCCAGATCCGCCCTTTCATTCCATGGAATGGTTGGGCGAGGATTAACCCGACGCTGAGGCAGACATGCTCTTGGCCGAAGCCTCGAGCGCAATATGCGTTCAAAGATTCGATGGTTCACGTATTTCTGCAATTCACACTACGTATCGCATTTC
+
IIHHEGEHIIIIHHEHIIIIIGHGGHHIIIIIIIIGHDHHIGIIHIFFHHGHEFGHIIIIIIIIHHIIIHHHIIIIIIDEHGIIHHIIHIHGGHHIIEHIIHGHHIIIIIGFHHFHEHIIHIIIHHHIHGIIHIIHHHHHDHHHHHHHIIIIIHIHHHIIHGHHIIFHHGGGIIIHIIIHEHIIIIHIIIFIIHHHIHHIIIHHHIIIIFHIHIIHHHIHFHHHHHGIGHHHEIIIIIIHCGHIIIHIIIHIIIHHIIGHIHGIIIIHFGIIIIIIIHCHIHHEGHHHFDHIGIIIIIIHHHF1HHIIHIIHIHHHHIIHIIIIIIIIHHHIIIHHHD@DGGHHHIIIHIIIHIIIII
@HISEQ:711:H5NNWBCX2:2:1101:14925:7926:ATCTCGTA
TTAAGTTCAGCGGGTATCCCTACCTGATCCGAGGTCAAAGTAAAAAAAGGGCTTATGGGAGGGGGTCTGCTGAAGTCGCTTGCAATGTGCTGCGCACGAAGCCAACATACCGGCTGCCAATGAATTTGAGGCGAGTCCACACGCTGAGGCGGAACAAACACCCAACACCAAGCATAGCTTGAAGGTTTAAATGACGCTCGAACAGGCATGCCCAACGGAATACCGAAGGGCGCAATGTGCGTTCAAAGATTCGATGATTCACTGAATTCTGCAATTCACACTACTTATCGCATTTC
+
IIIIIHIIIIIIIIIIIIIHIIIIIIIIIIIHIIHIIIIIHHHIIIIIIIIIIIIIHIHHIIIIHHHHHIIIIHIIHHIIIIIHIIIIIIIIIIIIIIIIIIIIIIIIHIIIIIIIIIIIIIIHIIIIIIIIIIIIHIIGIIIIIHHHIIIIIIIIIHIIIIIIIIIIIIIIIIIIIIHIIIIIIHHHHHHHIIIIIIHIIIIIIIIIIIHIIIIIIIIIGIIIIIHFIIIIIIIIHHHIIIIHIIIIIIIIIIIIIIIIIIIIIIIIIIIGIIIHIIIIIHGHIIGIHIIIIIII
@HISEQ:711:H5NNWBCX2:2:1101:20202:7771:ATCTCGTA
TTAAGTTCAGCGGGTATTCCTACCTGATCCGAGGTCAACCTTGGTGCCGCCGGAGCGGACTTTAGGGGGGGTTTAGAGGCCAGAGTCCCGCGGGCTTCCGATGCGAGGCGAATGCTACTACGCAAAGAAGGGCCTGACAGGTCCGCCACTGGTTTTCGGGGACCGCCTGGGCGGATCCCCAACGCCGGGCCACGGGGGCTCGAGGGTTGAAACGACGCTCGGACAGGCATGCCTCCCAGGATACTGGAAGGCGCCATGTGCGTTCAAAGATTCGATGATTCACTGAATTCTGCAATTCACATTACATATCGCATTTC
+
IIIIFIIIIIIIIIIIHIIIIIIIIIIIIIIIIIIIHIIIIIIIIHIIHIIIIIIIIHHHHHIIIFHIGIIIIHHGIIIGIIIIGEHIIHHIIIIDHIGHGIHHCHIHIIIHHHIIIHIIIIIIIIIIGHEHIIIIIIIHHHHHHIIHHIIHGHHHIIIHHDHIIIIGIIIHIIEEDHHECHHHEIHIIIIIIIHIIHHHHIIIIIHIIHGEHHGIIHDGIIIIIIIIFGIHHIIIIIHHFGHGIIHHGHHIIHHCCCCIIHIIIIGHIIIIIIIIHHHHIIIIIIHIIIIIIIIIIIIIIIIIIIIIHIIIIHGII
@HISEQ:711:H5NNWBCX2:2:1101:20700:7864:ATCTCGTA
TTAAGTTCAGCGGGTATCCCTACCTGATCCGAGGTCAAGAGTGTTAAAATGTACTTTTGGACGTCGTCGTTATGAGTGCAAAGCGCGAGATGTACTGCGCTCCGAAATCAATACGCCGGCTGCCAATTGTTTTAAGGCGAGTCTACACGCAAAGGCGAGACAAACACCCAACACCAAGCAATGCTTGAAGGTACAAATGACGCTCGAACAGGCATGCCCCATGGAATACCAAGGGGCGCAATGTGCGTTCAAAGATTCGATGATTCACTGAATTCTGCAATTCACACTACTTATCGCATTTC
+
IIIIIHHIIIIIHGIIIIIIIHHHHHHIIIIIIIIIIHIIG@FHHCHHIIIIIIHIIHHIIIDIHEHHIHHIIIIIIGHIIIIIIIIHIIIIHIIIIIIIIIIHIIIIIIHIIIHGHIGHHHHIIIHHHHHHGHHIGIIIIIIEHEHHHIIHGIHIIHIIIHHHIHHHIIHHHHGIHIIIIIIIIIIIIIIIIIIIIIHHIIIIIIIIIIHHIIIHDEGIIIHIIIGIHHGHHCDHIGIIGHHHIHIHHHIHIHHHIIHGHHD@EHIIGIIIIIIIHIIIIIIHHIIIHHHIIIIIIIIIII
@HISEQ:711:H5NNWBCX2:2:1101:7881:8083:ATCTCGTA
TTAAGTTCAGCGGGTATTCCTACCTGATCCGAGGTCAACCTTGGTGCCGCCGGAGCGGACTTTAGGGGGGGTTTAGAGGCCAGAGTCCCGCGGGCTTCCGATGCGAGGCGAATGCTACTACGCAAAGAAGGGCCTGACAGGTCCGCCACTGGTTTTCGGGGACCGCCTGGGCGGATCCCCAACGCCGGGCCACGGGGGCTCGAGGGTTGAAACGACGCTCGGACAGGCATGCCTCCCAGGATACTGGAAGGCGCCATGTGCGTTCAAAGATTCGATGATTCACTGAATTCTGCAATTCACATTACATATCGCGTTTC
+
IIIIIIIIIIIIGHIIIIIIIIIIIIIIIIIGIIIIIHIIGIIGIIIIIIIIIIIIIIHIIEHHIHHHIII<EHHIHIHIIIHHIIIIIIIGHIIHIIIIIHIIIHHIIIHHHFHHHHIIIIIIIIHGIHHIHHIIIIHIIIIIIIIIIIIGHIHIIIIHHIIIFHIGHIHHHHIHIHIIIHIIIIIIIIHHIHHIHIHHHIHHIIIIIIHFHFIIIIHHIHHHHHIHHHGIHFIIHHHEIGHGHCIIGIIIHEGHCFEIIIIIIIIIIIIIIIIIIIIIHHHEHHHIIIIHGIIIIIIIHIIIGIHIIIIIIIGHI
@HISEQ:711:H5NNWBCX2:2:1101:10680:8167:ATCTCGTA
TTAAGTTCAGCGGGTGTTCTTGCCTGAGCTCAGGTCGAAGATGTAAGTTATATTTCCTGGTTTGAGGGCTATTGAAAAGGAGCCAAGCCAACACCTAAATATGTAGCAGTGATGCTGCCTACCTAGATGCGGCCCATAAACGGTCCTTAATCAGCCTCTGAGCTTCAGTAGACCCGGCTTTCACTCCATAATAAAACAGAGGAGAGCCGGGACTACCAGATCCAACCAGCCAATTATTAATGAATAATTATTGGGAGGTTGAGGGGTACATCGACGCTGAGCCAGACATGCTCTTGGCCGAGGCCTCGAGCGCAATATGCGTTCAAAGACTTGATGATTCACGGAATTCTGCAATTCACACTACGTATCGCATTTC
+
IIIIIHHIIHIIHIHIIIIIIIIIIHHGHHIIIIIHIHIH<DDCFHIIIIIHGHIGHHIIIIGDHHIGIIIIHIIHGIIIIIIIIIIIIIIGIHIIIGIIIIIIHIIIHIIGIIIIIIIFHHIIGIIGIIIIGIIIIIGIIIHIIHHGIIHFHEHHHEHHHHIIHIIHHIHHIHHIIIIHHIIEHHHEGHHHGGFHHIIIIIIGIHHIIIIIIIHHHHIIHIHGGGGIGHIIIIIGHIIIIIIHIHIHHHIGIIIIHHHGIIIHHFHHIIIIIIIHHFFIIIIIIIHIIIIHIIIIIIIIHIIHCHEEIIIIIIIIIIHGHHIIIIHIIHIIIIIGHHGHGIIIGIIIIIIIIIIIIIIIIGIHHGHHIHIHDIII
@HISEQ:711:H5NNWBCX2:2:1101:11701:8152:ATCTCGTA
TTAAGTTCAGCGGGTATTCCTACCTGATCCGAGGTCAACCTTGTGAGAGGTGGGGGTTTTACGGCAGGTGCACGCGCAGCTCCCAGAGCGAGATGTATGTTACTACGCTCGGTACTGCAGCGAGACCGCCACTGTCTTTAAGGGCCCGCGGCAGCCGCGGGTCCCCAACACAAGCGCTGGGCTTGATGGTTGAAATGACGCTCGAACAGGCATGCCCGCCAGAATACTGGCGGGCGCAATGTGCGTTCAAAGATTCGATGATTCACTGAATTCTGCAATTCACATTACTTATCGCATTTC
+
IGIHIHIHCHEHHCFIHIHHIHHHHHEHEC@HHDHIHIIIFEHHH@F<DGGHCHHHCEHHCEH=ECF<GHEHIFDHDDDHFHHIGHCFGDHHCGIIIIHHHHHHHHHHCGHHEFHEEHFDEDHHIHIHIIGCFHHCHEHHHHHIHDEHIIHHHHHIIHHHHHDHIHHHHIHHAIIHHHHIIIIIIHHHIHIIIIHHHHHIGIHHHEHIIIIHIIIIIHHGIIHHHHIHIHCFIHHEHHHHHIIHHFHIHIIHHHHHHGHIIIIHIHHHFHHHHIIIIIIHHIIIIIIIIIH@HF?HHIII
@HISEQ:711:H5NNWBCX2:2:1101:16943:8038:ATCTCGTA
TTAAGTTCAGCGGGTATCCCTACCTAATCCGAGGTCAATCATTAAAAAATGGGGGGGTTTTGACGAGTATCCACCAGGACCCTATAGCGACGAATTTACTACGCTTAGAGCCTGACAGCACTGCCACTGATTTTAGAGACTGCCTTGACAGCAGGTCTCAACACCAAGCTAGGCTTGAGGGGTGATAATGACGCTCGAATAGGCATGCCCCTCGGAATACCAAGGGGCGCAATGTGCGTTCAAAGATTCGATGATTCACTGAATTCTGCAATTCACATTACTTATCGCATTTC
+
IIIIIIIIIIIIIIIGHHIIIIIIIIIIGIIGIIIIIIIIIIIIIIIIHIIIIIIICHIIHE0GED<<D<FHEG?GIHGHHIHEEGHH@@HEHIHIIHHGHFIHIIHGEEIIIIHHHBDBHEIHHHHHHHIHHIIHHHIFGHGHHIIHHHGIHHHIIHIIIHIHIIIIIIHHGIIIHIIHHIIIIIIIIIHIIIIIHEHEIIIIIIIHHIIIIIIIIIIHGIIIHIHIHIHHEHCHFIIIIIHHIIIIIIIIHGIIHIIHHIIIIIIIIIIIIIIIIGIIHHHHEHIHEDIII
@HISEQ:711:H5NNWBCX2:2:1101:17855:8220:ATCTCGTA
TTAAGTTCAGCGGGTAATCTTGCCTGAGCTCAGGTCGAGAAAATGAAGGGTTTCCTGTTTGAAGGTCGGCTGCAGGTCCCAAGCCAACAACTAGAAATAGCATAAATGCCTACCCAGTTGCGGCCCATAGCGGGTCCATACATCAACCTCTGTGCTTCAGCAGACCCAGCCCCAAGGAGCTGAGACTACCAGTTCCACCCGTTATTCCCCAGGGGGAAGTGGGTGAGTATTAACCCGACGCTGAGGCAGACATGCTCTCGGCCGAGGCCTCGAGCGCAATGTGCGTTCAAAGATTCGATGGTTCACGGTTTTCTGCAATTCACACTACGTATCGCATTTC
+
HIIIIIIIIIIIIIIIIIIIIIIIIIIHIIIIIHIIIIIIIIIIIIGHHHIIIIIIHIIHIFHIHFHHHHIHGIIIIIIGIIII1@HIHHIIIIHIGIIIFIIIIIIIIIIIIIIIIIIIIHIHIIIIIHIIHIIHHIIIIIHIIIIIIIHIHIIIIIIIIIIIIIIIIIIIIIIIHIHIII.HIGIIIIGIIIHHGGIIIIHIHIIIIIHIIIHGIIIIIIIIIHIHIIIHGIIHIIIIIIIIIIHIIIIIIIIIIIIIIHGIIIIIHIHGHHIIIIIIIIIIIIIIIIIIIIHIIIHIIIIIHIHHGIIIIIIHIIIIHHIHHHGIHIIIIIIIHIHI
@HISEQ:711:H5NNWBCX2:2:1101:18452:8197:ATCTCGTA
TTAAGTTCAGCGGGTATACCTACCTGATCCGAGGTCAACCTGAGAAAATAAGGGGTCTAGGCGGGCGCCGATAGCCCGTGCGGTGCGTGCTCGTGGAGCTCGTTGCACCGAGGACTGAATCGACACCGCCATTGTCTTTGGGACGCGGTCTCAACGACCGACGTCCAAACACCAAGCCAGGCTTGACGGTCGTTAATGACGCTCGAACAGGCATGCCCTTCGGAATACCAAAGGGCGCAATATGCGTTCAAAGATTCGATGATTCACTAAATTCTGCAATTCACATTACTTATCGCATTTC
+
IIIIIHIIIIIIIGIHHHIIHIHHIGHIIIHHHIIIHIIIEHHHIIIHIGHHEHHIIIIHHHHHICCHIDIIIHHIIIEHIIIHIIIHIIHHFEHIIIIIIIHHHIIIHIIIIIHIIIIHIFIIIIIHIHIIIIIIHIHIIIIIIIIIIIIIIIIIIIIIHIIIIIIIIIIIIIIIIIIIIHIIIIIHHHHIHIHIIIIIIIIIIIHIIIIIIIIIHIHIIIIIHHHHHCIIIIIIIIIIIHHHIIIIIHHEFHIIIIIIIHIIIIIIIIIIIIIIIIIIIIIIIIIIIIIHHGHHHHHII
@HISEQ:711:H5NNWBCX2:2:1101:19231:8229:ATCTCGTA
TTAAGTTCAGCGGGTAATCTTGCCTGAGGTCAGGTCGAATGGTTGATACGGCGGCGGCCACGGCGCCCGAAGGCAGCCGTGAGCACGCGCGCACGTTTCCTGCTGGCCGCCAGCAAGGCCCCAGGCACCAACTTCGTGTATCCGCGAGCGTCTTGCGACACCGCTTCTACCTATCCAGTTGAGCCCATGACGGGTCCTCGCTCTGGCCTCAGCTGGAAAGCCAGGTCCGCTCCCAGGCCCGGCGGTATGCGCTGGACCGACCCCCGTTCGATTAAACAAACAGGAGGGGAGCGAGGGGATAAACCGACGCTGACGCAGACATGCCCTCGACCGAGGTCTTGGGCGCAATATGCGTTCAAAGATTCGATGGTTCACGGAATTCTGCAATTCACACTACGTATCGCATTTC
+
IIIIIIIIIIIIIIIIIIIIIIIIIIIIIHIIIIIIIHIIIIIIIIIHIIIIIIIIIIIHIIIIIEHIIIIIHHIIIIIIIHIIIIIIIIIIIIIIIIIIIIIIIIIIHIIIIIFIIIHIIIIIIIGHHEHIIIIIIIIIIIIIIIIIIIIIHIIIIIIIIIHIIIIIIIIIHHIHGIIIHHIIIIIIHIIIHIIIIHIIIIIIHHIIIIFGFEE@HHCHIIIIHCHHHHGIIHEHHHGIIIHHHFIIIIHIHIIHDE=HHDEEEHHEEIHIIIIHGIIHIIIIIIIIIIIIIIIIIIIIIIIIIHIIHIIIIIIIIIIIIIIIIIIIIIIIIIIIIIIIHIIIIIIIHIIIIIIIIIIIIIIIIIIIIIIIIIIIIIIIIIIIIIIIIIIIIIIHIIIIIIIIHEIII
@HISEQ:711:H5NNWBCX2:2:1101:9012:8303:ATCTCGTA
TTAAGTTCAGCGGGTATCCCTACCTGATCCGAGGTCAACCTTAAAAAAATTAGGGGTTGCTGGCAAGTAGACCTACCGGACTCAATCGCGAGGAGTATTACTACGCGTAGAGCCGACAGGCACCGCCACTGATTTTAGGGGCCGCGAAACCGCGAACCCCAATACCAAGCGAGAGCTTGAGTGGTTATAATGACGCTCGAACAGGCATGCCCCCCGGAATACCAGAGGGCGCAATGTGCGTTCAAAGATTCGATGATTCACTGAATTCTGCAATTCACATTACTTATCGCATTTC
+
IIIIGIIIIIIIIGHIIIIIIIIIIIIIIIIIIIIIIIHIIIIIIIIHIIHHIIHIIIIIHHHIIFHHIIIIIIIIIIIGIIIHIIIIHIIIIIIIIIIIIIIIIIIIHIIIIIIIIIIGIIIIIIIIIIIIIHIIIIHIIIIIIIIIIIIIIIIIIIHIIIIIIIIIIIIIIIIIIIIIIIHIIIIIIIIIIIIIIIIIIIIIIIIIIIIIGIGIIIIIIIIIIIHIIHIIIIIIHIIIIIIIIIIIIIIIIIIIIIIIIIHIIIIIIIIIIIIIIIIIIIIHIIIIIHIIIII
@HISEQ:711:H5NNWBCX2:2:1101:11326:8300:ATCTCGTA
TTAAGTTCAGCGGGTATCCCTACCTGATCCGAGGTCAACCATTAGAAAGATGGGGTTGCTGGCCAGCGCCTACCGGAGCCCTGTAGCGAGAAAAGTTACTGCGCTCAGGACCCGACAGGGCCGCCACTGATTTTAAGGCCCGCCCGAAGGCGAGGCCCAAGACCCAGTAAGCTGGAGGGGTTGTAATGACGCTCGGACAGGCATGCCCCTCGGAATACCAAGGGGCGCAATGTGCGTTCAAAGATTCGATGATTCACTAAATTCTGCAATTCACATTACTTATCGCATTTC
+
IHIIIHHHIIIIIIIIHIIIIHIIIIIIIIIIGIIIHIIIIIIIIIIIHIHHIGHHHHIIHHIIIFHIHIIHIIIIIIGIIIHIIIIIHIIIIHHIIIIIIIIIIIIIIIIIIIIIHIIIIIIIIIIIIIIIIIIIIIIIIIIIIIIIIIIIIIIIHIIIIIIIIIIIIIIIIIIIIIIIIIIIIIIHIIIIIIIIIIIIHIIIIIIIIIIIIIIHIIIIIHFHIIIHIIIIHHIIHIIIIIIIIHIIIIIIHIIIIIIIIIIIIIIIIIIIIIIHIIIIIHHHHIIIIII
@HISEQ:711:H5NNWBCX2:2:1101:13160:8450:ATCTCGTA
TTAAGTTCAGCGGGTATCCCTACCTGATCCGAGGTCAACCTTAGAAATAAAGTTGGGTGTCGGCTGGCGCCGGCCGGGCCTACAGAGCGGGTGACAAAGCCCCATACGCTCGAGGACCGGACGCGGTGCCGCCGCTGCCTTTCGGGCCCGTCCCCGGGGGAAACCGGGGACGGGGGCCCAACACACAAGCCGTGCTTGAGGGCAGCAATGACGCTCGGACAGGCATGCCCCCCGGAATACCAGGGGGCGCAATGTGCGTTCAAAGACTCGATGATTCACTGAATTCTGCAATTCACATTACTTATCGCATTTC
+
IIIHIIIIIIIIIIIIIIIIIIIIIIIIIIIIIIIIIIIIIIIIIIIIIIHIIIIIIIIIIGGHIIIIIIIIIIIIIIIIIIIIIIIIIIIIIIIIHIIIIIIIIIIIHIIIHIIIIIIHIIIIIIIIIIIIIIGHIIIHIIIIIIIIIIHIHHHHHHHIHHIIIIIGI@HGHIIHIIIIIIHIHHIIHGHIHIHHHIIIIIIIIIIIIIHHIH<GIHHIIIHIHIIIHHIGIHIIHIIIIHDIHIIHIIIHHHIIHIIIIIIHHHIGIHGIIIHGIIIIIIIIIIIHIIIIIIIIIIIIIIIHFIIIIHHGI
@HISEQ:711:H5NNWBCX2:2:1101:16219:8329:ATCTCGTA
TTAAGTTCAGCGGGTCTTCCTACCTGATTTGAGACCATGGTTCAAGGCTTGCGCCTTTATAGGTATGGACTAACTTTTCATATGAAAACTCCAAATCTCCTCTAAAATAATAGGCATTATGAGAAACCACAGTTTCATACACATACTTTTCTAATAGATACAGAGAAATGTCAAGCATTTTCATATTCCTAGTAGCAATCTATTTAAAAGAACCCAGTCAAAGAATGGGAACTTCATATCTTCCTACTCATTCACAAATGAAATCATAGGAAATAAATACTATAGATTCTCAAACAGGCATACTCCAGAGGAGTGCAATGTGCGTTCAAAGATTCGATGATTCACGGAAAGCAATTCACATTACGTATCGCATTTC
+
IIIHIHIHHIHIIHIIHIHIHIIIIHHIHIIFHEHIIIIHGHGHHIIIIIIHHGIIIIHIIIII1<FHHIHIIIIIIIIGHIIIGHIIIIIIIIIIHIHIIGIIHGHHIGHIIIIIIHHHHIIIIIHIHIIHHHIIIIHIIIIIIIIIIIIIHIIIIIHHHIIIIIIIIHIHIIIHIIIIIIIIIIHHHIIHHHIIIIIIHIIIIIIIIHFHHHHEHIIHHIIHHGHHHIIIIIIIIIHHFGIHHGHHIHHCHIIIIIIIIIIHIIHHIIIIIHIIIIIHHIHGIIIHIIIIIIIIHGIIIIIHHGHGIHIIIHHIIHDHHIIIIGIHHHHIIIIIIIHIIIIIIIIIIIHIIIHHF1IGHIIIHIHIIIIIHIII
@HISEQ:711:H5NNWBCX2:2:1101:19574:8379:ATCTCGTA
TTAAGTTCAGCGGGTAACCCCGCCTGATCCGAGGTCAAACGTTCGGGCGGCCTCTCGGCCGCCTCTCGAGAGTGGTGGACGTGGGCGCGAGGCGCCGCCGGCTACGGAGATCGCAACGCCGGACGGTCAGCTTCGCGCGCCGTCTGTGGTTTCGAGGGCCGTCGCCCGCCCCGAGGGCGGCGGCGACGGGCCCCAACGCCGGGACCTGAGGCCCGATGGGTTTTGACGACGCTCGGACAGGCGTGCCCGCCGGAATGCCGGCGGGCGCAATGTGCGTTCAAAGATTCGATGATTCACTGAATTCTGCAATTCGCATTACTTATCGCATTTC
+
IIIIIIIIIIIIIIIIIIIIIIIIIIIIIIIIIIIIIIIIIIIIIIIIHIIIIIIIIIIIIIIIHHIIIIHIHHIIIIIIIIIIIIIIIIIIIIIIIIIIIIHIIIIIIIGIIIIIIIHIIIIHIIIIIIIHIIIIIIIIIIHHHHIIIHHIIIHIIIIIIHIIGGHHIHHIIIIIIIIIIIIIIIIIIHHHHHHHHIIIIIIIIIIIIIHHHIGHGIIIIHHIIHIIIIIIIIIIIIIIIIIIIIIIIIIIIIIIHHIIIHFHIIIIIIIIIIIIIIIIIIIIIIIIIIIIIIIIIIIIIIIIIHIIIIIIIIIIIIIIIIIIIIIIIII
@HISEQ:711:H5NNWBCX2:2:1101:1956:8581:ATCTCGTA
TTAAGTTCAGCGGGTATCCCTACCTAATCCGAGGTCAATCATTAAAAAATGGGGGGGTTTTGACGAGTATCCACCAGGACCCTATAGCGACGAATTTACTACGCTTAGAGCCTGACAGCACTGCCACTGATTTTAGAGACTGCCTTGACAGCAGGTCTCAACACCAAGCTAGGCTTGAGGGGTGATAATGACGCTCGAATAGGCATGCCCCTCGGAATACCAAGGGGCGCAATGTGCGTTCAAAGATTCGATGATTCACTGAATTCTGCAATTCACATTACTTATCGCATTTC
+
IHIHIHIIIIIHIIIDGHIIIIIIIHIGIHGIGHGHIIIIIIIIIHIHIIIIHGHIHIHIIIIIIIIIIHHIHHHIIIIIGGHHIIHIGEHHIHHGHIGIIHHIIIIIIIHIIHIIIIIGEHIIIHHEHIHIIIIIHIHHIIIIIIGIHIHIIIIHIHIIHIHIIIIIHHIHHIIHIHIIIHIIHIHHBHIHHHGHEHGIIHIIHHIEIHGIIIIGIGIHGHHHEIHIHHGFCIHHEHHHIHIHHFIIIIIHIIIHHHIIIHIIIIIIHIIIIIIIIIIIIIIIHIIIIIIII
@HISEQ:711:H5NNWBCX2:2:1101:3133:8567:ATCTCGTA
TTAAGTTCAGCGGGTGTTCTTGCCTGAACTCAGGTCGAAAAGGGTGTGTCGCACGGGCGCCCCGCTAAGGGCGACCGACGATTCCTGCCGGCTTCCAGCAAGTCTCCGGGCGAACAGTGGCATGCGCCCTCGCGGGTCACCTACCAGACTGTTTTCCCATGTGGGTCCTTGCTCGAGCCTCTGGTCTTCAGCGGACCCGGTCGTTGCCGACCGGGACTGCCAGGTCCACGCCCCCGATTGGGGGGGTGAGGGTAAAGCCGACGCTGAGGCAGACATACTCTTGGCCGGAGCCTCGAGTGCAATTTGCGTTCAAAGATTCGATGATTCACATTATCTGCAATTCACACTACGTATCACATTTC
+
IIIIIHIIIIHIIIIIIIIIIIHIIIIIIIIHHIIIIHIIIIIIIIIIIIIIHHIIIIIIIIIGIHHIIIIIIIGHIIIIIIIIIIIIIIIHIIIIHHIIIIIIIIIHHIIIIIGIIIIGIIIHHIIIIIIIHHIGEHIHIIHIEHHHIIIEHHHFHHIIHIIIIHIGIGFHIIIIHGHGHHIIGHHIHHHHHIIIIIIIHIHHGIIIIHHHHHHHFHFIIIHIIIHIIHEC?IHHG.HIGIHHEGIIHIHHHHHHHIIIIIIIIIIIGIIIIIIIHIHIIIIHIIIIIIIHHHIIIIIIIIIIGIIIIGIIIIHFHIIIIIHIIIIIIHIIHIIIIIIIIIIIIIHIIIIIIIIIIIIIII
@HISEQ:711:H5NNWBCX2:2:1101:6258:8621:ATCTCGTA
TTAAGTTCAGCGGGTATCCCTACCTGATCCGAGGTCAACCTTAAAAAAATTAGGGGTTGCTGGCAAGTAGACCTACCGGACTCAATCGCGAGGAGTATTACTACGCGTAGAGCCGACAGGCACCGCCACTGATTTTAGGGGCCGCGAAACCGCGAACCCCAATACCAAGCGAGAGCTTGAGTGGTTATAATGACGCTCGAACAGGCATGCCCCCCGGAATACCAGAGGGCGCAATGTGCGTTCAAAGATTCGATGATTCACTGAATTCTGCAATTCACATTACTTATCGCATTTC
+
GIIHIIIIIIIIIGIIHIIIIIIIIIIIIGIIIHIIIIIHIIIIIIIHIHIIIIHHIIIGHHIIIDGHIHIIIHEHIIHIIIIHIIIIIHCHIIIIIHIIIIIIIIIIIIIIIIIIIIIHIHIHIIIIIIIIIHIHHIHGIIHIIIIIIIIIIIHIIIIIIIHIIIIIIIIIIIIIHHHIIIIHIIHHIHHIHIHIIIHIIIIIGIIIIHIIIHIIIIIIIGIIIHFFHIIIIIIIIIIIIHEIIIHIIIIHIHGIIIIIHIIIIIIGIHHIIIIIIIIIIIIIIIIIIIIIIHI
@HISEQ:711:H5NNWBCX2:2:1101:7343:8631:ATCTCGTA
TTAAGTTCAGCGGGTGTTCTTACCTGATTTGAGGTCAAAAATTAAAAAATCGTATACGAATGAACTATGATTAACCATCACAGTCAAACGTATTACATTAAAAAGGCGGCATTCGAAAACGTTTGTTTTTTTAATCAATTTGATCGTAAAATAACGTATTTCGATACCAAAAAAATACATTTTAAGCCACTTTAATTAAAATAAAAAAAGACGGCTCAAATCCGATAAACATTTACAAAAAGCAAATGAATTTCGATGTTGATTTGGCGACCCTCAAACAGGCATACTCCCCGGAATACCAGAGAGTGCAATTTGCGTTCAAAGATTCGATGATTCACGTTACATCTGCAATTCACACTACCTATCGCATTTC
+
IIIHIHIIIIIIIIIGEHIIEHHIIIIIIIGHIIHHHIIHIIHHIIIHFEHHIIIIHIIGHHGIICHHIIIIIIIIIGIIIIGGHIIIIIIIIGIIIHIIIIIHGGIIGHIHHIIIHIIIIIGIIHHHIIIIIGHEHIIIIHHHGHHHHIIIIIHHHIIHIIHHIIIHIHHHIHHIIIIGHIIHIFEEHIIHHHHIHIHHIHHHIHHHIHHHHGIIIIHHHCIIIIHIIIIIGIHHHHHIIIIIIHIIIGIIIIHFIIIIIIIHFGIHGIHIIIHHHEHIHIIEHHIIIHDEIHIGIIHIIIIHEIIIIHIHCHFEFHHIHHEHGHHIGIIIHHHHIIIIIIHHHIIHHHFIHIIIHIHIIIIIIHIHIHHHI
@HISEQ:711:H5NNWBCX2:2:1101:8545:8707:ATCTCGTA
TTAAGTTCAGCGGGTAATCCTATCTGATCTGAGGTCTAATCTTAGAAGTTGACTAGTTTGTCGGGCTTTATAAGCTTCCAGCAATAATATCGAAGGTCAGCCATGCATGAAACATGTCCTCAGCGAATAGTCTATTACGCCGAGTCAATCTGATCTCGATGAGAAGGATGCTAATGTATTACGAGCGAGCTTCAATCACAAAGGATCCAGCAAAGCGCTCAGAAACCAATCCACACCACATTTCATAATAAAATATGGGGGTTGAAGAGTTCACGACACTCAAACAGACATGCTCGCCGGAATACCAGCGAGCGCAAGATGCGTTCAAAGATTCGATGATTCACTGAATTCTGCAATTCACATTACTTATCACATTTC
+
HIHHIIHHHIIIIIDCGHFCHHIHEHHHGHIHIIIIHI@HHHHIIIIIHIHHIHHIHHIIIIIIIEHHHFHHHIIIIIHIIGIIIIIHEHFCCGHHHIIHFCHHHEHHIIIHHIIHHHGEHIHIIHCEHGHIHIIIIIIICCDHHHHHIFHDCHHHG?@GEIIGHIHIIIIIIIHHHGGIIHHHIHHGGHHHHFFHHIIHIHHGH@GEIIHHHHGIHHHGHHIHGIHHIHIIHHDHF@HHHDHIIHIIIIIIHCHHHIIIIIHHIHEHFHIIIHIHEIIIIHHHIGIIIIHIHEIIHHHFIIIIIIHIIHIGHIIIIIHCIIGIHHHIHIIIIHHIIIIHIIHIIIIIIHIIIIIHHHIIIIIIHHGIHHHGGIHIII
@HISEQ:711:H5NNWBCX2:2:1101:10212:8587:ATCTCGTA
TTAAGTTCAGCGGGTAATCTTGCTTAATTTCAGATGCCATGTGATAAGATTAGAGAGTGTTTCTCTAAGTATAAATGAATACTAATAAAGCAGCAATGAGATCACACATACAAGATATATGTGACTACTTCATTGTGTATTAGTACATATACATTTCTTATTTCATGAAAGATAGGTTGTTACACATATCAATCACATTAAATTATATTATTATTAAGACACTGAAACAAGCATGCCGAACAGCGAACTGCTCGGCGCAACTTGCGTTCAAAAATCTGATGATTCGCGGAATTCTGCAATTCGCACTGCTTATCGCACTTC
+
IIIIIHIIIIIIIGIIIIIIIIIIIIIIHHIHIIIIIIIIIIIIIIIIIIIIIIIIIIIIIIIIIDHIIIIHHHHIIIIIIIIIIIIIIIIIIIIIIIIIIIIIIIIIIIIHIIIIIIIIIIHIHIHIIIIIIIIIGIIIHFIIIIIIIHHIIIIIIHIIIIIIIIIIIIIIIIIHHHIIIIIHIIIIIIIIIIIIIIIIHIIIIIIIIIIIIIIIIIIHHHHIIIIIIIIIIIIIIIHIIHIIIIHIIIIHHIIIHEIIIHHIGIIIIIIHHIIIIIHIIIIIIHIIIIIIIIIHGIIIIIIIIIHIIIIIIHGIIIIII
@HISEQ:711:H5NNWBCX2:2:1101:11150:8674:ATCTCGTA
TTAAGTTCAGCGGGTATCCCTACCTGATCCGAGGTCAACCTTGTGAAAGATTTAACGGCCGCGGCCGCCCGCACTCCGAAGCGATTAATGAAATCACAACGCTTAGAGACGGACAGCTCAGCCGGAGACTTTGAGGCGCGCGGATTGACCGCGGCGCCCAATACCAAGCCAGGCTTGAGTGGTGAAATGACGCTCGAACAGGCATGCCCTTCGGAATACCAAAGGGCGCAATGTGCGTTCAAAGATTCGATGATTCACTGAATTCTGCAATTCACATTACTTATCGCATTTC
+
HIIIIIIIIIIIIIDHIIIIIIIIIIIIIIIIIIIIIIGIIIIIIHHHIHIGIIIIIIHHIIIIICDHIIIIIIIIIHIIIIIIIIIHHHIIIIIHHIIIIIIIIIIIIIIIIIIIIHIIIIIIIIIIIIIIIIIIHIIIIIIIIIHIIIIIIIIIIIIIIIIIIIIIIIIIIHIIIIIIIIIIIIIIIIIIIIIIIIIIIHIIIIIIIIIIIIIIIIIIIHECIIIIIIHHHDIIIGIIHIIIHIIIIIIHIIIIIIIIIIIIIIIIIIIIIIHIIIIHE=HIIIIIIIII
@HISEQ:711:H5NNWBCX2:2:1101:12153:8654:ATCTCGTA
TTAAGTTCAGCGGGTATCCCTACCTAATCCGAGGTCAATCATTAAAAAATGGGGGGGTTTTGACGAGTATCCACCAGGACCCTATAGCGACGAATTTACTACGCTTAGAGCCTGACAGCACTGCCACTGATTTTAGAGACTGCCTTGACAGCAGGTCTCAACACCAAGCTAGGCTTGAGGGGTGATAATGACGCTCGAATAGGCATGCCCCTCGGAATACCAAGGGGCGCAATGTGCGTTCAAAGATTCGATGATTCACTGAATTCTGCAATTCACATTACTTATCGCATTTC
+
HEHIGEFGHHIDGGHIHIIGIFHIIIIIFHHHI<EHHHIHHEHIIIIIHHFHGHHHGHHIHHHGGHIEGHHH@HHIIIIIHHHHIIGHIHIIIHHHHHIHHHIHIHHHHHHIIHIHHHHHIIGHIHHHHHHFIIIIGIIHIHIIIHGHHGHIIIHIIIIIIIIIIIIIIHIIIIIHIIIHHIIIHHHHHHHHIIIHIIGIIIIIHIHHHHHHHHHHGIHCIIHHFIHGIHHHHIHG?IHHIIIIIIHEIHIHIHEFIIHHIIIHIIIIIIIIIIIIIHHHDC<D<EIHEIIII
@HISEQ:711:H5NNWBCX2:2:1101:13180:8630:ATCTCGTA
TTAAGTTCAGCGGGTATCCTTACCTAATCCGAGGTCAATCATTAAAAAATGGGGGGGTTCTGGCGAGTATCTACCAGGTGTCTATAGCGATGAAAAATTACTACGCTTAGAGCCTGTCAGCACTGCCACTGATTTTAGAGGCTGCCCTTACAGCAGGCCTCAACACCAAGCTAGGCTTGAGGGGTGATAATGACGCTCGAATAGGCATGCCCCTCGGAATACCAAGGGGCGCAATGTGCGTTCAAAGATTCGATGATTCACTGAATTCTGCAATTCACATTACTTATCGCATTTC
+
IIIGIHIIIIIIIIIIIIIIIHHIIHIIIII=FHIIIHIIIIIIIIHEIIHIIHGIIIIHIIIIIHIIIIIHIIHHIHIIIIHIIHHIIHIHIIIIIIIIIIHIIHIIIIIIIIIIIIIIIIIIIIIIIIIIIHIIIIIHHIIIIIIIIIIIIIIIIHHIIIIIIIIIIIIIIIIIIIIIIIIIIIIIIIIIIIIIIIIIHIIIIIIIIIIHIIIIIIIIIIHHHHDHDGH@HHEEHIIIIHHHGIIIIHIHIIIIIIIIIIIIIIIIIIHHHHFIHIIIIHGHIHHIIIIIIII
@HISEQ:711:H5NNWBCX2:2:1101:15812:8582:ATCTCGTA
TTAAGTTCAGCGGGTAGTCCTACCTGATTTGAGGTCAAACTCGGAAGAGATAGGGGCTGTTTAGCCCCTGTCGCACAGGGGCGACAGTTGTAAGCAGGCTCACTCACGCGTCCTCGCTGCAACGCAGATAATTATCACGCTGGAGCTTTTCTGTCCGCAGAGAATCCCACTGATGCATTTCGAGAGGAGCTAGGTTTCCCCGGCACACTCCAAGTCCGAAAACAAACAAAAGAGTTTTCGATGGTTCGATGACACTCAAACAGGCATGCCTCTCGGAATACCAAGAGGCGCAAGGTGCGTTCAAAGATTCGATGATTCACTGAATTCTGCAATTCACATTACTTATCGCATTTC
+
IIHIIHIIIIIHIIIIIIIIIIIIIIIIIIIIIFHHIHIIIIIHIIIIIIHIHIHGHIIIIIIGHHIIIGIHHIHIIHHIIIIIIIIIIIHIHIIIHHHIIIIIIIIIHHIHIIIIIIIIIIIHIIIIIIIIIIIIIIIIIIIIIHHIHIIIIIIIHIIIIIIHIIIIIIHHHIIIIIIIIIIHIIIIIIIIIIIIIIIHIHHHHIIHHIIIIIHHHEHHFHIIHHIHHEHCIIHHGIIIIHIIIIIIIHHHIIHIHGHIIIHIIHIIIIHIHIIIIIIIIIIIHGIIIIIIHHIIGHIIIIIIIIGIIIIHIHIIIHHIHFGIIIIIIIIHHIHIHIIIIIIHIIHIIIGIII
@HISEQ:711:H5NNWBCX2:2:1101:19315:8616:ATCTCGTA
TTAAGTTCAGCGGGTCTTCCTACCTGATTTGAGACCATGGTTCAAGGCTTGCGCCTTTATAGGTGTGGACTAACTGTTCATATAAAAACTCCAAATCTCCTCTAAGATAATAGGCATTATGAGAAACCACAGTTTCATACACATACTTTTCTAATAGATATAGAGAAATGTCAAGCATTTTCATATTACTAGTAGCAATCTATTTAAAAGAACCCACCAGAGATGGGAACTTCATATCTCCTTGGTCATTCACGAATGAAATCACAAGAAATTAATACTATAGATTCTCAAACAGGCATACTCCAGAGGAGTGCAATGTGCGTTCAAAGATTCGATGATTCACGGAAAGCAATTCACATTACGTATCGCATTTC
+
GIIIHGHIIIIIIIIHIHIIHHIIIIHIIIIHIHIIIIIIHHIIIIHIHIHHGIIIIIIIGHHIIHFHIIIIIIIIHIIIIIIIIIIIIIHIIIIIHIIIIIHHHHIIGIIIEHIHIIIIICHIIIHIIIHIGHIIGHIHHHIGIIHIHIIGIGIIHGHIIIIHHIHIIIIGIIIIIHIHIIIIIIIIIIIIHHIIHIHGIIHHIHHHHHIIIHHHGIIIIIIHIHCIIIIIHIIIHGIIIHIHFIIIIIIIGIIIIIIIIIHIIIIIHHHHHIIIIIIIIIIHHEIGIHIIIIIIIHIIIIIHGHIIIIIIIIIIIIIIIIHIIIIIIIHHIIIIIIIIIIIIIHIIIIIIIIIIIIIIIIIIIIHIHHHIII
@HISEQ:711:H5NNWBCX2:2:1101:1578:8888:ATCTCGTA
TTAAGTTCAGCGGGTATTCCTACCTGATCCGAGGTCAACCTTGGTGCCGCCGGAGCGGACTTTAGGGGGGGTTTAGAGGCCAGAGTCCCGCGGGCTTCCGATGCGAGGCGAATGCTACTACGCAAAGAAGGGCCTGACAGGTCCGCCACTGGTTTTCGGGGACCGCCTGGGCGGATCCCCAACGCCGGGCCACGGGGGCTCGAGGGTTGAAACGACGCTCGGACAGGCATGCCTCCCAGGATACTGGAAGGCGCCATGTGCGTTCAAAGATTCGATGATTCACTGAATTCTGCAATTCACATTACATATCGCGTTTC
+
IIIIIHHHIIIHIIIGIIIIIIIHIFHIIIIIIIIIIIIIIHGGHHHIHHHHIHIIHIIIIHIIIHIIIGIEHHHHIIIIIIHFHIIIHHHIHIIIHIHHHIIIIIIIIIIIIHIIHIIIIIIIIIIIIIHHHHHHHIIIIIIIIHHHIIIIIHIIIHIIGHHHHHIIIIIHHIHHHHIIHIIIIHGIIIHIIIIIIIIIIIIHIIIIIHHIIIIIIIGIHIIIIIIIHHHHIIIIIHHIHIIIIIIIHIIIIGHIHHHIIIHIIGHIHGIIHIIIIIIIHHIIIIIIIIIIGIIIIIIIIHHFIHHIIGIIIIHII
@HISEQ:711:H5NNWBCX2:2:1101:4202:8783:ATCTCGTA
TTAAGTTCGGCGGGTATCCTCGCTTCATTTGAGATCTTAATCAAAGTTTTGTTAAATCATTGAACGAATCAATGATCTCGGATAACTGAATGTACATTACTAAACCACATCAGCTCACAACGCAATAGTTTAACCGCATTGCTTATGCTGACAGGTTCAGGATGTTATTTCAATCATCCATTTCACTGTCGATTCTTCAAGTCACTTGCCTATCAAAAAGCAAGAAACTCAATACAGCCAGATTAGCAGTTCCTAATAAATTAAGAACGCCATCGAGCGTTGGTTGAATCGATACTCAAAGAAACGTGCTTTCAGGCCTATCCCGAAAGCGCAATTTGCGTTCAAAGATTTGATGATTCACTGAGTTCTGCAATTCGCATTACGTATCGCATTTC
+
HIHHIIIHIIIIIGIIIIIIIIIIIIIIHIHHEHHHIHIHIHGHEHFHFFGHHIIIIIIII@HIHCEHHHHHIIIIHIIFIHIIIIIIIIIIIIIIIIIIHHGHHHHIIIIIIIIGIIHHHHIIIIIIIIIIIIGHHHIGIIFEEHHIIFFHHHHFFGHHHHIHHIIIIHIHGIIIHIHEHGCHIIIHGHHHEHIHGHIHHIIHHF?GHHIHHHHIGIIHGHH?EHHHGHIHHHHFCIIIIHGIIIIIIHHEIIIGIIHIHHHIHHHHHGCHGIHIHIHIHHHHEIIIGIIIIHIIHIHHEFFGHIIIHHIHIIHIIHHDHDCHFHIIHIIHHHDHIIIHHHHIIIHHF?HEHIHIIHIIHHHHFGIIHFIIIIIIIIIIHHHHIIIHHHIHIII
@HISEQ:711:H5NNWBCX2:2:1101:4232:8806:ATCTCGTA
TTAAGTTCAGCGGGTATTCCTACCTGATCCGAGGTCAACCTTGGTGCCGCCGGAGCGGACTTTAGGGGGGGTTTAGAGGCCAGAGTCCCGCGGGCTTCCGATGCGAGGCGAATGCTACTACGCAAAGAAGGGCCTGACAGGTCCGCCACTGGTTTTCGGGGACCGCCTGGGCGGATCCCCAACGCCGGGCCACGGGGGCTCGAGGGTTGAAACGACGCTCGGACAGGCATGCCTCCCAGGATACTGGAAGGCGCCATGTGCGTTCAAAGATTCGATGATTCACTGAATTCTGCAATTCACATTACATATCGCGTTTC
+
IIGIIHIHIIIIICDEHHHHIHHIIHHIIIIGHHHIHIIIFHGEHIIIIIGHIHIIIHDHIIIIIHHIIHHHIIIIIIIIIIHIIGHHHIIIHHCDFHHIHHCHHEHHIIIHHIIGIIIIIIIIIIHIIHGHHIHHHHHHHIIIIHIIHHHHIHGHIIIIIIIIHIIIIIIIHHGHHHIIIIIIIIHEHHIIIIIIIIIIHIIIHIIIIIIHHIIHIHIIIIIIIIIIIIIIGIIIIIIIHIIIIIIIIIIIHHHGCCCIIIIIIIIIIIIIIIIIIIIIIIIIIIIIIIIIIIIIIIIIIIIIIIIIIIIIIIIII
@HISEQ:711:H5NNWBCX2:2:1101:5870:8792:ATCTCGTA
TTAAGTTCAGCGGGTAACCCCGCCTGATCCGAGGTCAAACGTTCGGGCGGCCTCTCGGCCGCCTCTCGAGAGTGGTGGACGTGGGCGCGAGGCGCCGCCGGCTACGGAGATCGCAACGCCGGACGGTCAGCTTCGCGCGCCGTCTGTGGTTTCGAGGGCCGTCGCCCGCCCCGAGGGCGGCGGCGACGGGCCCCAACGCCGGGACCTGAGGCCCGATGGGTTTTGACGACGCTCGGACAGGCGTGCCCGCCGGAATGCCGGCGGGCGCAATGTGCGTTCAAAGATTCGATGATTCACTGAATTCTGCAATTCGCATTACTTATCGCATTTC
+
GIIIGIIHHHHHIIIIIIIIIIHIIIIIHIIIIIHIIIHIIIIIIIGIHIIIIIIIIHHIIIIHIGHHEHHHGHIIIIIIIIIGIIIIHHIGIHIHIIIHHIIHIHGGIIEHIHHHIIHIIIHIIIHHDIIHEHHIIHIIHIHHIHIIIHGHHHFIIIHHHDHFCGIIIIIHHDHIIIIIIIIIIHHHIIIIIHEHIIIIHHHHHHHHHHIIIHEEGIHHHIHHHDDIIIIIHIIIIIIIIIGHIIGIGIIGIIIIIHIHIHHIIHIHHHIIIHIIIIIHIIIIIGIIIHIHIIIHIIIIIHIIGHIIIHHIHHIIIIIHIHHIIHEIIHI
@HISEQ:711:H5NNWBCX2:2:1101:8284:8794:ATCTCGTA
TTAAGTTCAGCGGGTATCCCTACCTAATCCGAGGTCAATCATTAAAAAATGGGGGGGTTTTGACGAGTATCCACCAGGACCCTATAGCGACGAATTTACTACGCTTAGAGCCTGACAGCACTGCCACTGATTTTAGAGACTGCCTTGACAGCAGGTCTCAACACCAAGCTAGGCTTGAGGGGTGATAATGACGCTCGAATAGGCATGCCCCTCGGAATACCAAGGGGCGCAATGTGCGTTCAAAGATTCGATGATTCACTGAATTCTGCAATTCACATTACTTATCGCATTTC
+
IIIIHHHIIIIIHIIHIIIIIIHIIIIIIIIIIIIIHIIIIIIIIHHHIIIIGGHHIIIIIHIIIHHHHHHIGHHHIIIIIIIIIHHIIIIIIIIEHIIIIIIIIIIIIIHIIIFHIHIHIIIIIIIIHIIHHHHHHIIIIHHIIIIIIIHHHHIIIIIHIIHHIIIHIHHHIIHIIIIHIIIIIIIIIIIIIIIIIIIIIIIIIIHGIIIIIIIIHIHGFHHHEIIIIHHH?HHHHIHIIIHEIHHIHHGGIIHIIHIIIIHIHIIHIIIGIIIIIHIHHHHGHHIIIHHIH
@HISEQ:711:H5NNWBCX2:2:1101:10887:8863:ATCTCGTA
TTAAGTTCAGCGGGTAGTCCTACCTGATTTGAGGTCAAACTCGGAAGAGATAGGGGCTGTTTAGCCCCTGTCGCACAGGGGCGACAGTTGTAAGCAGGCTCACTCACGCGTCCTCGCTGCAACGCAGATAATTATCACGCTGGAGCTTTTCTGTCCGCAGAGAATCCCACTGATGCATTTCGAGAGGAGCTAGGTTTCCCCGGCACACTCCAAGTCCGAAAACAAACAAAAGAGTTTTCGATGGTTCGATGACACTCAAACAGGCATGCCTCTCGGAATACCAAGAGGCGCAAGGTGCGTTCAAAGATTCGATGATTCACTGAATTCTGCAATTCACATTACTTATCGCATTTC
+
HIHIGHHIIGHGHIIHICEHHFHHIIIIIIIHFHHHHHIIHHHFHIIIIHHHHIIIGIIIIIGIGHIIIIHHHIIHIIIIGHIIIIIEHIEGCEHIGHIHHGIIIIIGIIHHHIHIIGGHH@@CEHIIGHIGHHHIIIIHIIIIIIHIGIHIIIIHHHHHHHHIIIIIIIHHHHHIHCGHIHHHFHHHIIIIHIIHHIHIHHIIIIIIIIHHIE/CCHIHHHHHGGHHHHHHHFHHIIIIIIIIIHIIIEHIHIIHFEG?HEHFHHHIGIDIHFIIIIHHHDHEHHGIIIHIHHHIIHFIIIIIIIIIIIIIIHGIIIHHIHIIIIIIHIIIGIIIIIHFHGHEHHHIIIHIHI
@HISEQ:711:H5NNWBCX2:2:1101:17491:8804:ATCTCGTA
TTAAGTTCAGCGGGTATCCCTACCTAATCCGAGGTCAATCATTAAAAAATGGGGGGGTTCTGGCGAGTATCTACCAGGTGTCTATAGCGATGAAAAATTACTACGCTTAGAGCCTGTCAGCACTGCCACTGATTTTAGAGGCTGCCCTTACAGCAGGCCTCAACACCAAGCTAGGCTTGAGGGGTGATAATGACGCTCGAATAGGCATGCCCCTCGGAATACCAAGGGGCGCAATGTGCGTTCAAAGATTCGATGATTCACTGAATTCTGCAATTCACATTACTTATCGCATTTC
+
IIGHHGHIIGIIIIIHIIIIIHIIIIIIIHIHIIIIHHIIIHIIIIIHHIHIIIIIIIIIIFHHIDHIIGIIGIFHHFHGHHIIHIIHIGIIIIHEHHIIIIIIIIIIIIIIGHIIIIHIGHIIIIIHIIIIIIIIHIIIHIHIIIIIIIIIIIHHHHFIIIIIIIIIIHHIIIIIIIIIIHFHHIHIIIIIIIIIHHHIIIIIIIIIHIHIIIIIIIIIIIIIHIHIIIHIIIHHHIIIIIIIIIIHIIIHIIIIHHHHIIIIIIHHHHHIIIIIIIIIHIHHGIIIIIIIIII
@HISEQ:711:H5NNWBCX2:2:1101:19266:8975:ATCTCGTA
TTAAGTTCAGCGGGTATTCCTACCTGATCCGAGGTCAACCTTGGTGCCGCCGGAGCGGACTTTAGGGGGGGTTTAGAGGCCAGAGTCCCGCGGGCTTCCGATGCGAGGCGAATGCTACTACGCAAAGAAGGGCCTGACAGGTCCGCCACTGGTTTTCGGGGACCGCCTGGGCGGATCCCCAACGCCGGGCCACGGGGGCTCGAGGGTTGAAACGACGCTCGGACAGGCATGCCTCCCAGGATACTGGAAGGCGCCATGTGCGTTCAAAGATTCGATGATTCACTGAATTCTGCAATTCACATTACATATCGCGTTTC
+
IIIIHFHIIIIIIIIGIIIIIIIIIIIIIIIIIIIIGHHIIIIHIIIIIIIICHHIIIIIIIIIGFEHIIIEHIIGIHIIIIIIIIIIIIIIGIIIIIIIIIIIIHIHIIIHIIIIIIIHIIIIIIIFHHIIIIHIIIIIIIIIGHIHHIIIIIIIIIIIIHIIIIIIIIIIIIHHIHHHIIIIIIHIIIIIIIIIIIIIIIIIIIIIIIHIIIIIIIIIHGHIHIIIIIHHIIHIIIIGIIIIIIIHGIIIHIHHEEEIIIIIIIIIIIIHIIIIIIHHHIIIIIIIIIHIIHIIIIIIHIIIIIIIIIIIIIIHI
@HISEQ:711:H5NNWBCX2:2:1101:19559:8941:ATCTCGTA
TTAAGTTCAGCGGGTAGCCTTGCCTGATCTCAGGTCGAAAGAGTGGTGTTTTCCTGCGGGCTCGTGCAAGGTCCCAAAGCATCAGCTGGAGTAGACGGAGCTACCTACCTTGCTGGTGCCATACAGGTCCAAGCTCAAACCTCTGAATTTCGGCCAACCCACGCGCCCTGAGAGCAGGGTGTGTGGGGAGACCAGATCCATTCCACCCCAGGGGGGGATTGTGGGGGTCACACCGACGCTGAGGCAGACATGGTCTCGGCCGAAGCCTCGACCGCAATATGCGTTCAAAGATTCGATGATTCACGGAATTCTGCAATTCACACTACGTATCGCATTTC
+
IIIIFHHHICEHIHCEHIIIIIIIIHHHHHHIIGIIGHFFHIFFHHHHHHIE<DGHIIG/EHHIIEEHII?FCHHHIHIIHIHIIIHHICHGHIHHIHEHHIGIHICHHI?<?FDCHHIHIHIIIIIHIIIHIHHIIHHFCHEHIHHHHHHHHCECDHDHCHDHEFHGHFCHHIGIIHCHHDIIIHHIEIIGHHHCIIIHHHHDEFHHGEIHHGIIIHHHHEECEHIHIIIIIHHIHIGIIHIIHIIIHIHIIIIHDIIIHHHIHHFHHEIGIHGIHEIIIIIHHIIIIIIIIIIHIIIIIIIIIIIIIIIIIIIIIIHIIHIIIIHIHGIIIIIIII
@HISEQ:711:H5NNWBCX2:2:1101:7372:9084:ATCTCGTA
TTAAGTTCAGCGGGTATCCCTACCTGATCCGAGGTCAAGAGTGTAAAAATGTACTTTTGGACGTCGTCGTTATGAGTGCAAAGCGCGAGATGTACTGCGCTCCGAAATCAATACGCCGGCTGCCAATTGTTTTAAGGCAAGTCTACACGCAGAGGCGAGACAAACACCCAACACCAAGCAGAGCTTGAAGGTACAAATGACGCTCGAACAGGCATGCCCCATGGAATACCAAGGGGCGCAATGTGCGTTCAAAGATTCGATGATTCACTGAATTCTGCAATTCACACTACTTATCGCATTTC
+
IIIIIHIIIIIIIIIIIIIIIIIIIIIIIIIIIIHIIHIHHFGHHIGIGHIIIIIIIIIHFHIIIHIIHHIIIIIIIIIHIIHIGIIIIIIIIIIHIHIIIIIIIIIIIIIIIHHIHHHHIIIIIIIIIIIIIIIIEH0IIHHHHIIIHIIIIIIHIIIIIIIIIIIIIHIHIIIIIHIIIHIHIIIIIIIHHHIIIHHIIIIIHIIIIIIIIIIHIIHIIIIIIIIIHIIIIHIHIIHIIHIHIIIIIIIHHIIIIIIIIIIIIIIIIIIIIIIIIIIIIIIIHHIHHIIIIIIIIIIIII
@HISEQ:711:H5NNWBCX2:2:1101:1366:9382:ATCTCGTA
TTAAGTTCAGCGGGTCTTCCTACCTGATTTGAGACCATGGTTCAAGACTTGCGTCTTTATAGGTACGGACTAACTGTTCATATGAAAACTCCAAATCTCCTCTAGAATAATAGGCATTATGAGAAACCACAGTTTCATACACATACTTTTCTAATAGATATAGAGAAATGTCAAGCATTTTCGTATTACTAGTAGCAATCTATTTAAAAGAACCCACCTGGGGATGGGAACTTCATATCTCCTAGTTCATTCACGAATGAAATCCCAAGAAATTAATACTATAGATTCTCAAACAGGCATACTCCAGAGGAGTGCAATGTGCGTTCAAAGATTCGATGATTCACGGAAAGCAATTCACATTACGTATCGCATTTC
+
IIIIIDHIHIIIIIIIHIIIIIIIIIIIIIIIIIHGHIIIHHIIIIHIGIHHIHIIIIIIIIIIIHHIGIIIHIIIGHHIIIIIIIIIIIIIIHIIIIIHHHHIIIIIIHIIIGIIHIIHIFHIHIIHHIIHHHII?HHHHHIIHIIIIIIIIIIHIHCEHHIIIGHHIEGFHHHGIHIHHGHHHHIHHHIHHIICCGHHIGHIIIEHIIEIIHF</HGHHFC@E@/CIIHHHIHGD<FDCIHGIHHIIHIHGEHHHCHHHHHEHHEHIIGIGIIIHHHHEHHG@HEHHHIHHHEE?HFGHIHGIHHHGHHEHEIHHDIIIHHFFGIIIIIIIHHHHIIGIIIHIIIIIIIIHGIHHHHHHIIIIHIIIIIIIII
@HISEQ:711:H5NNWBCX2:2:1101:4268:9292:ATCTCGTA
TTAAGTTCAGCGGGTATCCCTACCTGATCCGAGGTCAACCTTAAAAAAATTAGGGGTTGCTGGCAAGTAGACCTACCGGACTCAATCGCGAGGAGTATTACTACGCGTAGAGCCGACAGGCACCGCCACTGATTTTAGGGGCCGCGAAACCGCGAACCCCAATACCAAGCGAGAGCTTGAGTGGTTATAATGACGCTCGAACAGGCATGCCCCCCGGAATACCAGAGGGCGCAATGTGCGTTCAAAGATTCGATGATTCACTGAATTCTGCAATTCACATTACTTATCGCATTTC
+
IIIIIIHIIIIHIHIIDDGHIGIIIIIIHIHHIHIIIIIIIIIHIGHHIIIGHGHIIIHEHHIHHDHIIIHIIIFHGHIIIIIHIHIIIIHHHCHHIIIHIIIIGIIIIDHIIIIII<HDEGIIIIHIIIIHIHIIIHIIIIIHIIIHHIIIIIIIIIIHHGHIIIHIHEHIIIIIHHIIHHHIIIIHHHIIHIHIIIIHHHIHIHHHHIHIIIIHIIIIIHHHFHFHIHHGIHCHHGIIHHGIIIIIHIIIIIIIHIIIIHIIIIIIIIIHHHIIIIHHHHHHHIIIIIIIIHH
@HISEQ:711:H5NNWBCX2:2:1101:7558:9406:ATCTCGTA
TTAAGTTCAGCGGGTGGTCTTGCCTGATTTCAGGTCGAAAGGAAAGGAGCTTGCACTCCTCGATTCCTGCAGGCTACAGCAACGCCCAGGGCTCCGGTGGCTTTGTAACCGTAAGGTCACCTACCAATCCGGATCCCCTTAAATGGGTCACCATAGCCGATGCTATTCGACAGACTCCTGCCCATGCAGGCTGGAGACAGTCAGCTCCAAAGCCTCTTTCCACAAAAGAAAAGGGGATTGATTGGATAGCCGACGCTGAAACAGACATGCTCTTGACCCGAAGGCCTCGAGCGCAATTTGCGTTCAAAGATTCGATGATTCACGGAATTCTACAATTCACACTACGTATCGCATTTC
+
IIHHHHHHHIHIIIHIIIIIIIHIIIIIIHIIIHIIHIIIIIIHIIIFHHHHHHIIIIIIIIIIIEHHHIIHHHIIIIIIHGIIIIIIIIIIIHIIIIGGHIIIIIHHIIHHFHHHHGHIIIIGIGIHIHHHHIIIHIIIIIIIIGHIIIIIHIHHIIIIIIIIHHHIHHIHHHHHIIIIIIIIIGHHHIHIIIHHIIIIIIIIIHHHHHHIHEIHHGHIIIGHIHEIIIIIIIIIIIIIGIIIIGHIHGHHIGIIIIIIIHIIIIIIIIIHIIIIHGIIHGIIHGHHEDGIHHGIIIIIIGIIIHIIIIIIIIIIIIIIIIHIIHIIIIIIGGIIHIIIIIHGHIIIIIIIHIIIH
@HISEQ:711:H5NNWBCX2:2:1101:9369:9353:ATCTCGTA
TTAAACTCGGCGGGTAGTCTTTTCCGATTAGAGGTCTGATGCGTTACCTCTCTTTACGCTTTGCAGCAGCACTTGGGGGCCATCGCTGGCCCAAGTGTTGTTCACAAGGTAAGCCTGCTGTGGAACTCGGGGCGCGCACTCGGGCTCACTGGGAGCCCCGCACTTGGAATGACACTCTTTCGAGATCGCACCTGATCGCGGGGCAAGTGATGCCACGGCGGCCAAATTCCCTCCATTTCAGCCGACCCGATTGCCGGGACGGCCAGTTCCACTCAGACTCTAAGAGAGTGTGGTGGGGGGGGCGCGGTGACGCTCTAGCGGAAATGCCCTCGGACAAGCCTCGGGCGCAACTTGCGTTCAAAAACTCGATGATTCGCGGAATTCTGCAATTCACACTACGTATCGCATTTC
+
IIIIIIIHHIIIIIIIIIIIIIIFCEFHHEHHHIHIIHIIIIIHIIIIHIHIIIIIIIIIIIHIH@HHIIIIIIHHIGGIIHHHHIIIIIHHHIIHHHHGIHIIIFHIIIHIIIIHHHIFHFHIIHIIFDHGCHHHICHIIIGHHIHIIHHHHHIIIIHHIHIIIIIIGHIIHIGEHHGHHDHIHIEHIIIIIGIIIGIIIEHCHHHIIHHIHEHIIIIIGHCGF58H<=HG8FB-?HDEHHIHGCCHGF<IHE<GIIHDEHFHHHHHHHGIHEIIIHEHEAHEIIHIIIIHHHHHDHIHHGHHH?IIIHHIFFHH=HHHHHEIIIIIHIIIIIHHIHHDCDHIHEHHIIHIIHHGIIIHE?E@IIHHHHFHIIIHHHHIHIFIHEHHGHHHHF<HFHIIHHHIHFHHHGH
@HISEQ:711:H5NNWBCX2:2:1101:12341:9279:ATCTCGTA
TTAAGTTCAGCGGGTATCCCTACCTAATCCGAGGTCAATCATTAAAAAATGGGGGGGTTTTGACGAGTATCCACCAGGACCCTATAGCGACGAATTTACTACGCTTAGAGCCTGACAGCACTGCCACTGATTTTAGAGACTGCCTTGACAGCAGGTCTCAACACCAAGCTAGGCTTGAGGGGTGATAATGACGCTCGAATAGGCATGCCCCTCGGAATACCAAGGGGCGCAATGTGCGTTCAAAGATTCGATGATTCACTGAATTCTGCAATTCACATTACTTATCGCATTTC
+
IIIIIHIIIIIIIIIIIIIIIIIIIIIIIIIGHGIHIIIIIIGIIGIGHIIHHIIDDHHHIIIIFGIIIGIIIHHIIIIIIIIIIIGIIIIIHIIIIIIIHIIIIIIHIIIIGHHHIHIIIIIHHIIIIEFHHIIHHIIIIIIIFHIIIIGHHHGHIHGHEHIIIHICHFEHIIIIIICGHIIIHHHHGGHHIIHIGDFCHHEHIIIHHHIIDC11?HG1CCEC/<<C11D1C/EEF1?HC@1E@CHGD1<@F@C@ECHHGD<ECFD1D1GCF<111HGCEHHGHFIIGHHHH
@HISEQ:711:H5NNWBCX2:2:1101:4129:9515:ATCTCGTA
TTAAGTTCAGCGGGTAGTCCCACCTGATTTGAGGTCTAAAGTATAGGGGTCAACTAGCAGCGGCATTTCCCCAACATTCGGCCGCGGTAAAGCGTCCTCAACGAAATTTCTTATCACGTTGAGTCAGTCCGAAAGAATAGGAGCCTGCTCATAAATTTAAAGCGAGCTGAGCCAAAAGATCCAGCAGCGCTCAACATCCAACCATTACCATTTTTTTTTTAAAAAAATGGTAGGGTTGAGGAGCTAATGACACTCAAACAGGTGTGCCCTTCGGAATACCAAAGGGCGCAAGGTGCGTTCAAAGATTCGATGATTCACTGAATTCTGCAATTCACATTACTTATCGCATTTC
+
FHHIICHHHIII</<?GFEHIHHIIIHI?HHIHICHIIHHI<GHHHIH<CH@HHIIIIHIIHIIHHEFGHIIIEH@GFH?CFHIHDHIH?HFEH@EH=HEGE<CC<G1DGHFEHIEHIIEHHH@HIHCGFHD@?HHHHIHHFF/EEHHHEIIIHHG@GHFHHHCCHH-HHHHIIHHHIHGFHHHHHIGIHHIHHHHGEB@GEHHFGHIIG@FGIHGHFHHE<GGC/DCGHEHGEFGCEHIHC@CHEGEDC1F1CEEIIG?H?GHE<0CHHIIHHHFIHHECCCC=IHHHGIIIIGGIHHHHH@HHIIIIHHHE?HHFHFHEHHGEIHEHIIHHHGHIIIHIHHHIHIIHHHE
@HISEQ:711:H5NNWBCX2:2:1101:9219:9516:ATCTCGTA
TTAAGTTCAGCGGGTGCTCTTGCCTGAACTCAGGTCGAAAGTAAAAGTTTCAAAGGAAGGCTCTCATGCAAATCCGGGGCAGTCTGGCGGCATGCAGCCGGAGCTACCTACCTAGCCAGCGCCCGAGTGGGTGTTTGCTGGAGCCGCTGCGCTTCAACCGACCCGCTGCACCAGAGGGCAGCAGGACGGTCAACTCCGCCCTTGAGATCCGCAGGGGAACTCATGGCGAGGGTGAAACCGACGCTGAGGCAGACATGCTCTCGGCCGAGGCCTCGAGCGCAATATGCGTTCAAAGATTCGATGGTTCACGGAATTCTGCAATTCACACTACGTATCGCATTTC
+
HIHIHHHIIIIIHHIIIIIIIHIIIIIIIIIIIHIIHHHGIEHIEHEEGHIIIIIHIFHIGIHHHHFHHIGIHFHHHHGIIGHIHHIIIIIIIIIIIIIIIHIIIGIHIIIIHIHGHIIGIHHIIIGHHHHHGHHIHIHEHHIIIIIIIIIGEHHHCHIIGIIEHHHHHEHHIIHHIIIIIGGHHHHIIHHHFH@FHHEHIGIHHECGHHGIHHEFHCHF.GIIHHCHHH@HEIHGHGGIHHEFIHHHFHHHHHHEGHHGIHFDIHIIIIDIHHEHHGIHIIIIIIHHHHHHEGHCG?=GHHEHHHIIIHEHHIIHFHGIIIIIIHHHHHIIGIHHFEHHIIH
@HISEQ:711:H5NNWBCX2:2:1101:11872:9617:ATCTCGTA
TTAAGTTCAGCGGGTGGTCTTGCCTGAGCTCAGGTCGAATGTGTAGAGGTTTGGGTGATTCTAAGGATTGCTCCAAAGCCCAAGGTTACTGCTTCCAGCTGGGGCACCTGGACGACGGCAGGCGGTGTAGGGGGTGCCTACCTACCAAGCCATCGTCCTTGAGCGGTGTCCCTGCTCAAGCGATCTATGCTTCAGCCGGCCCGAGTCTGTACAGGCTCGAGGGGGCCAGGTCCTTGCGCACACGAGGGTGTGCAAGAGGGGGTACGCCGACGCTGAGGCAGACATGCCCTTGTCCGAGGACGCGGGCGCAATTTGCGTTCAAAGTTTCGATGGTTCACGGAATTCTGCAATTCACACTACGTATCGCATTTC
+
IHFHHIIGHIIIIGHHCHHHHHIIIEHCH@GCHFGGHHGHHDFCGFHHG@GHHHHCHFEHHHHE@CCFHHIHHIHICHIEHIIIHHHIHIIIHIIHIFHHCF0/DHHHH1<<CDECDDHHDCFCHCHHHHIHHDDEHIIIIIIHIEFF@GDGDHGHHHHHIGHGCC@EHFHHEEF@GHHHFFHHIIHHH@GHHHHHHHHIHH7CHHHIHFHIHH=CG?E,C?EIHHHHEAGACHDHEHHF..IIIIHIHHAAB?IIHHHFHH<DDECHHCIIIHHEHCHHEHHHHCHEHIIIIHHG@EE<<HEEIHHFGHG<CDCHIGFDIHHHHHEHEHHHIHEGDEIHHEHFFEIIHGIIIIIHFIIHHEIHIIHEGHEH
@HISEQ:711:H5NNWBCX2:2:1101:17347:9697:ATCTCGTA
TTAAGTTCAGCGGGTAGTCTTGCCTGAGCTCAGGTCGAAATGAAGAGTTTCGGTGTCGGGGGGTGCCCAAGCATCCGAATTCCTGCTAGGTCTCCAGCAAAGTCCCCTCGGGCAACGGCAGGATGCGTAGGGAATGCCTACCTACCAAGCCATTACCCTGCGAACGGGGTCCATGCTCATACCTCTGAGCTTCAACCGACCCGGCGCCAATCACGAGTGACCGGCGGAACCGGGAAGGTCAGATCCGCCTTCCCAATCAAAGGAGATGGGGAGGCGAGGGGGTGAGCCGACGCTGAGGCAGACATGCCTTTGGCCGAAGCCTCAGGCGCAAGTTGCGTTCAAAGATTCGATGGTTCACGGAATTCTGCAATTCACACTACGTATCGCATTTC
+
FHIIHHIIIIIIIGHHIIIIIIHHIHIIIIIIHHIIIIIIIHIIIIGHIIIIIIIIIIGGHIIIIHIIIIIIIIIIIIIIIIIIIIIIIIIIIIGIHIHHIIIIIIIIIHEHHHIIHHIIGEEGHHIIIGFHFHIHHIHHHGHGHIIIGIIHHIHIIIIGIHHIIHHHHIHIFHHIHHIHFHIIHHHHHHHHHIIIIIIIIIIHDGHGEHEFFHHHIHDCHDIIIHHCHE-HHG@FHHHHEDHCIHHHHHEIIHHF?@;8?HECHCIIIIIHIIIHGIHHIHHHHHHHHHIIIIIHHIIIIIIIIIIHGHIIIHHHHHIHGIIIIHIHHHIIHHGGHIGIIHHIIIIHHFIIIIIHHIIIHIIHHHIHIIIIIHHHIIHIHIIIIIIHHIII
@HISEQ:711:H5NNWBCX2:2:1101:18638:9547:ATCTCGTA
TTAAGTTCAGCGGGTATTCCTACCTGATCCGAGGTCAACCTTGATAAATTGGGGGTTTTACGGCAGGCGCCCGCGCCACTCCGGAGCGAGGTTAGTTACTACGCTCGGTGTGGACAGCGAGCCCGCCACTGGTTTTCAGGGCCTGCGGTCGGACGCAGGTCCCCAACACAAGCACGGGGCTTGATGGTTGAAATGACGCTCGGACAGGCATGCCCGCCAGAATACTGGCGGGCGCAATGTGCGTTCAAAGATTCGATGATTCACTGAATTCTGCAATTCACATTACTTATCGCATTTC
+
HIEHE<ECGCGH<HDDEC@HH@EHEF1FF1FHIIEHHFHHHHIE@G?F1G1FE??/<0EHH=EHCH/?CDHH?DDHHHCHIIHIEDEF@HHHDHF@GHF@CCDC>E@?GHEBHHF8@FDCDHHCIHHHHIIHHHGEFIIHHHDDHFHHIGHIHDIIHDHEHCHEHHGEIIIHHIIIIHHHCHHGFIIIIHG@D/HHHIIHIHHHGIIIIIHHHFHEEHIHIGIIHIIHHCIIHHHHHCHCIIIHHHHHHHEIIIHHIIHHIHIIHHIHHIHIHHIIHGIIHHEIIIIIHHIIIHHHII
@HISEQ:711:H5NNWBCX2:2:1101:20820:9543:ATCTCGTA
TTAAGTTCAGCGGGTAACCCCGCCTGATCCGAGGTCAAACGTTCGGGCGGCCTCTCGGCCGCCTCTCGAGAGTGGTGGACGTGGGCGCGAGGCGCCGCCGGCTACGGAGATCGCAACGCCGGACGGTCAGCTTCGCGCGCCGTCTGTGGTTTCGAGGGCCGTCGCCCGCCCCGAGGGCGGCGGCGACGGGCCCCAACGCCGGGACCTGAGGCCCGATGGGTTTTGACGACGCTCGGACAGGCGTGCCCGCCGGAATGCCGGCGGGCGCAATGTGCGTTCAAAGATTCGATGATTCACTGAATTCTGCAATTCGCATTACTTATCGCATTTC
+
IIIIIHIIIIIIHIIGGHIIIIIIHIHIIIIIIHIIHHHIIIIHIHHHHIIIIIIIIHGGIHIIIHHHHIHHFHHIIGHIIIFHIIIIIHIIIIHHIHIIIHDHHIIHHGIHHIIHIIHHHIHHIGEGHHHHEHIIIIIHHI@DFEHIIHIE?HHIDHIID?HEDHIIHHIIFHHDHHIHHHHIIHHIHECDIHHCIHIGHGHGEEEHGIIIHHHG=HGIIIHIIIHIIIHHGIIIIIIIIIHHIIHGHHHIHIIIIHIIIIHIHGIHIHHIHHHHIIGIIIIIIIHHHIHGIHHHHIIHHIIIHIHIIIIIIIIIIHIIIIIIIIIIIII
@HISEQ:711:H5NNWBCX2:2:1101:4078:9919:ATCTCGTA
TTAAGTTCAGCGGGTGTTCTTGCCTGAGCTCAGGTCGAAGATGTAAGTTATATTTCCTGGTTTGAGGGCTATTGAAAAAGAGCCAAGCCAACACCTAAATATGTAGCAGTGATGCTGCCTACCTAGATGCGGCCCATAAACGGTCCTTAATCAGCCTCTGAGCTTCAGTAGACCCGGCTTTCACTCCATAATAAAACAGAGGAGAGCCGGGACTACCAGATCCAACCAGCCAATTATTAATGAATAATTATTGGGAGGTTGAGGGGTACATCGACGCTGAGCCAGACATGCTCTTGGCCGAGGCCTCGAGCGCAATATGCGTTCAAAGACTTGATGATTCACGGAATTCTGCAATTCACACTACGTATCGCATTTC
+
HIIIIEHHHIHIIIIIIIIIIHIFCFHIIGHICHC<CEHHHIGIIHIHFHIHIIHGHIIFHGHDEHEHIHIHHCCEHIHHH1FHHEFHHIIIIIIGFFCHHHHHHCHHHIIIIIIHIIIIIEHIIIHHIIHDHDHFHHHGHHCHGDHIIIHGE?HGHIHG?FFHIIIIHHHG@HE?GHHHHIGCHEEHIHIHIHHIHHHFGEHHHIIHHA@BFHFGHH@FHEBB6=A7.EHHEIIIIHHHHF8:C@IIIIIHGCHFIIHGHEIIIHCHHEHCHE?G?HEHHHHIHHHHIHGHGHHE=GDDCCHC@DHCHCGGEHFEEHHIHIHGHHHHFEIHEHHHGHGEEIHGGHHHHFIHHGGEFHEEEEFIHHHIIIIHCGIG
@HISEQ:711:H5NNWBCX2:2:1101:5982:9842:ATCTCGTA
TTAAGTTCAGCGGGTGTTCTTGCCTGAGCTCAGGTCGAGATAAAGGTTAATAGGGCCGAAGCCCTTCCTGATTTCGGGTCGACAAGCACAGATCCAAGCCAACAACTAAAGCATCAGCAACAAGTTGCCTACCCAGTTGCGGCCCTTATCGGGTCCATGCATCAACCTCTATGCTTCAGCGAACCCAGACACTAGGCCTGGGAAAGCCAGATCCGCCAATTCAATCCAAGGATTGGTATGGCGAGGATTAACCCGACGCTGAGGCAGACATGCTCTTGGCCGAAGCCTCGAGCGCAATATGCGTTCAAAGATTCGATGGTTCACGTATTTCTGCAATTCACACTACGTATCGCATTTC
+
IIIIIHIIIIIIIIIIIIIIIIIIIIIIIIIIIIIIIIIHIIIIIHHHIIIIIIIIIIIIIIIIIHIIIIIIIIIIIIHIIIIIIIIIIIIIIIIIIIIIHIIIIIIHIIHHIIIIIIIHIIIIIIHIIIIIIIIIHIIIHIIIIIHHIHHHIIIIIIIIIIIIIIHHHHIIIIHIIIIIHIIIIIHIHIIHHIHIGHHHIIIIHIIIIIHHIIIHIIIHIIIIIIIIIIIHIIIIIIIIIIIIIIIIIIIIIIIIIIIIIIIHIIIIIIIIIIIIIIIIIIIIIHIIHDHHEG1IIGIIIHIIIIIIIIHIIIIIIIIIIIIIIIIIIIIIIIIIIIHHHEIHHIIIIIIIIIIIII
@HISEQ:711:H5NNWBCX2:2:1101:14103:9753:ATCTCGTA
TTAAGTTCAGCGGGTGTTCTTGCCTGAGCTCAGGTCGAGATAAAGGTTAATAGGGCCGAAGCCCTTCCTGATTTCGGGTCGACAAGCACAGATCCAAGCCAACAACTAAAGCATCAGCAACAAGTTGCCTACCCAGTTGCGGCCCTTATCGGGTCCATGCATCAACCTCTATGCTTCAGCGAACCCAGACACTAGGCCTGGGAAAGCCAGATCCGCCAATTCAATCCAAGGATTGGTATGGCGAGGATTAACCCGACGCTGAGGCAGACATGCTCTTGGCCGAAGCCTCGAGCGCAATATGCGTTCAAAGATTCGATGGTTCACGTATTTCTGCAATTCACACTACGTATCGCATTTC
+
IIHIIHHIIIHIIIIIIIIIIIIIGHIIIIIHIIIGHHIGFHHIIIGHHIIIHIIIIIIIIIIIIHHHGIHGIHIIIIHIIIIIIFHIGHHHIIIIIIIIIIIIHIHHIHIHIIIIHIHIIIHIHHIIIIHIIIHIIHHHIHHIIHFHIIHHFHHHIHHHIHIIHIHIIIIIHHHHHHIIHIHHHHIIHIIGIHHHHHCGEGGHHHHIIHHIHIIHHIIHHCHHCEFD.HIIIIIHHIIIIIIIGIHFHHEHHIIHIIIHIIHIIIIIIIIIIIIHIHHIIIHHHIHHDEHHHIGIHHIHHHGIHHIIIHCHHIIIIIHIIHIIIIIIIIIIIHGCHIHCHEHGDIIIIIIIIIIIII
@HISEQ:711:H5NNWBCX2:2:1101:19199:9854:ATCTCGTA
TTAAGTTCAGCGGGTATTCCTACCTGATCCGAGGTCAACATTCAGAAGTTGGGGGTTTAACGGCTTGGCCGCGCCGCGTTCCAGTTGCGAGGGTTTTACTACTACGCAATGGAGGCTGCAGCGAGACCGCCACTAGATTTCGGGGCCGGCTTGCCGCAAGGGCTCGCCGATCCCCAACACCAAACCCGAGGGCTTGAGGGTTGAAATGACGCTCGAACAGGCATGCCCGCCAGAATACTGGCGGGCGCAATGTGCGTTCAAAGATTCGATGATTCACTGAATTCTGCAATTCACATTACTTATCGCATTTT
+
IIIIIIIIIIIIIIIIIIIIIIIIIIIIIIIIIIIIIIIIIIIIIIIIIIIIIIIIIIIIIHIIIHHIIIIIIIIIIIIIIIIIHIIIIIIIIGIIIIIIIIHIIIIIIIIIIIIIHIIIIIHIIIIIIIIIIIIIIIIIIHIIIHIIIIIIIIIIIIHHIIIIIIIIIIHHIIIIHIIIIIIIHIIHIIIIIIIIIIIIIIIIIIIIIIIIIHIIIIIIIIIIIIIIIIIIIIIIIIIIIHEIIIIHIIIIIIIIIHIIIIIIIIIIIIIIIIIIIIIIIIIIIIIIIIIIIIIIIIIIIIIIIIIIIII
@HISEQ:711:H5NNWBCX2:2:1101:3574:10065:ATCTCGTA
TTAAGTTCAGCGGGTGTTCTTGCCTGAGCTCAGGTCGAGATAAAGGTTAATAGGGCCGAAGCCCTTCCTGATTTCGGGTCGACAAGCACAGATCCAAGCCAACAACTAAAGCATCAGCAACAAGTTGCCTACCCAGTTGCGGCCCTTATCGGGTCCATGCATCAACCTCTATGCTTCAGCGAACCCAGACACTAGGCCTGGGAAAGCCAGATCCGCCAATTCAATCCAAGGATTGGTATGGCGAGGATTAACCCGACGCTGAGGCAGACATGCTCTTGGCCGAAGCCTCGAGCGCAATATGCGTTCAAAGATTCGATGGTTCACGTATTTCTGCAATTCACACTACGTATCGCATTTC
+
IIIIIHIIIIIIIIIIIIIIIHIIIIIIIIIIIIIIIHIIIIIIICHIIIHGHHIHIIIIIIIIIGHIIIIIIIIIIIHIIIIIIIIIIIIIIIIHIGIIIIIIIHIIIIIIIIIIIIIIIIIIHIIIIIIIIFHIIIIIIIIIHIIIIIIIIIIIIIIHIIIIIIHHHIIHIIIIIIIIIIIIIHHIFEHIIIIIIIIHIIIIIIIIIHHHIIIIIGIIIHGIIIIIFHHIIIIIHIIIIGIIHIIIIHIIHIIIIIIIIIGIIIIIIIIIIIIIIHIIIIIIIIIIHHHIIIHIIHIIIHIIIIIIIIIIIIIIIIIIIIIIIIIIIIIHIIIIIHHGHHIIHIIIIIHIHIIIIH
@HISEQ:711:H5NNWBCX2:2:1101:3928:10192:ATCTCGTA
TTAAGTTCAGCGGGTAGTCCCACCTGATTTCAGATCTAAACAATGGTGAAATATATATATACATATATATATATATTTCATTTTCCATATTTATTAAGCCAGCGTTTCAAAAAAAGACAGGCTTCAGCGAAAGGGATGGACTCGAAAGTACCAACTATTACGCCTTATCGCCCAAAAGACTTTTCATGTTGTGGCTAAATTATTTAAGGCTAGCCGAACTAAAAAATTCTGCAAAACCCAAATCCCATAAGATTTGGCCTGTCTGATTTAACAAACAAACCAAACTTTGGATGACATTTTTGATACTGAAACAGGTGTACTCTCCGGAATACCAGAGAGTGCAATATGCGTTCAAAGATTCGATGATTCACAAAATTCTGCAATTCACATTACGTATCGCATTTC
+
IHIIIIGIIIIIIIIIIIIIIIIHHIIIGIIIHIIIIIIIIIHIHIIIIIIHHIIIIGHIIIIIHHIIHIHHHIHHIIIIIIIIIHIIGIIIIIIIIIIIIIIIEGHIHIIIIIIIHIIHGHCEHIHIIIGIIGIHHIIIIIIIIIGHIII?FHHIHIIIHCHIIIHIIIIII@HIIHIHCHHIIIIHGF@EHHHHHIIIIHIIIIHH?IHIIIEGHHGCDHHGIHGHCHHFG@E:.EFDDG@.?EGIIHHIIIIHFGHIHFIIIIIHHIIHHHIHHIHIIHHGHHEIIIIIHHIIHFIHIIGIIIIIIIHIIIIHIIIGIIHGIIIIHHIIIIHFHHFIIIIIIIIIIIHHIIIIIIIIIIHIIIIIIIIIIIHHIIIIHIIIIHIIIIIIIHHIIIIIIIIII
@HISEQ:711:H5NNWBCX2:2:1101:11551:10127:ATCTCGTA
TTAAGTTCAGCGGGTGTTCTTGCCTGAGCTCAGGTCGAAGATGTAAGTTATATTTCCTGGTTTGAGGGCTATTGAAAAAGAGCCAAGCCAACACCTAAATATGTAGCAGTGATGCTGCCTACCTAGATGCGGCCCATAAACGGTCCTTAATCAGCCTCTGAGCTTCAGTAGACCCGGCTTTCACTCCATAATAAAACAGAGGAGAGCCGGGACTACCAGATCCAACCAGCCAATTATTAATGAATAATTATTGGGAGGTTGAGGGGTACATCGACGCTGAGCCAGACATGCTCTTGGCCGAGGCCTCGAGCGCAATATGCGTTCAAAGACTTGATGATTCACGGAATTCTGCAATTCACACTACGTATCGCATTTC
+
HIIIIIHIIIHIIHHIIIIIIIIGIFHHHEHGHIIIIIIIIIIIIIIIIHIHGHHIHIIIIGIIIHHHICGHIIHIIIIGHHIIIIIIIIIIIIIIIIIHIIHHHHIIIHHIIGHGIIIIIIIIIIIIIIIGHHIGIIIIIIHHDHHIIIIHHHHGHIIIIIHHHHHFHIIIIIIIHIHIHHHHIIIIHIIIHHHIIIIIIIIHHHCHHEHHIHHF;IHHHHHEEHGHCFHFIIIIIHHHCIHHHEHHGGIIIIIIIIIIHHHIIHIIIIHHIIIIIIIIHHCHGIIIIHGIIIIIIIIIIIIIHFDDHIHHHIIIIIIGGIIHEEECCIIIHIHHECHECEHFHGEHHEHEHHHGEHHEHHFHHIIHGHFIIIHI
@HISEQ:711:H5NNWBCX2:2:1101:13798:10203:ATCTCGTA
TTAAGTTCAGCGGGTATCCCTACCTAATCCGAGGTCAATCATTAAAAAATGGGGGGGTTCTGGCGAGTATCTACCAGGTGTCTATAGCGATGAAAAATTACTACGCTTAGAGCCTGTCAGCACTGCCACTGATTTTAGAGGCTGCCCTTACAGCAGGCCTCAACACCAAGCTAGGCTTGAGGGGTGATAATGACGCTCGAATAGGCATGCCCCTCGGAATACCAAGGGGCGCAATGTGCGTTCAAAGATTCGATGATTCACTGAATTCTGCAATTCACATTACTTATCGCATTTC
+
<DGF11<<D1<CDDHDHHC?@1DHHECHDF0EE?DGF@<1<D<DGGFCCHH?G@/?DEDHH1<D/DD/D1GHE@GGEEDDDFGGHEEGEG<DHE@D1@@FGDFDEEEHHFC@@DFEHHEHFDEA<0?B<F<D000<HGHC07//D/GA:FDEEHGDHCGF/HHD</EED8AAAF?<<D/@?</FF?F?C<0EC<C1C1CCIHHG1HEHCE/HCEFD<DCEGF1G1<C0E@<<1F</<ECD1H?GCC<1F??ECF11111GC<<1ECFC?H?CIHHCHEF@H@EHHEECC1?CD?C
@HISEQ:711:H5NNWBCX2:2:1101:16605:10011:ATCTCGTA
TTAAGTTCAGCGGGTAACCTTGCCTGAGCTCAGGTCGAATTTTGAGTGGTGACAACGGCAAGCCGTTGCTTCCTGCGGGCCCCCAGCACGGTCCCAAGCACCAACTAGTTGCAGACGAGCTGCCCACCCAGTTGTTGCCGTAAACGGGTCCATGCTCAAGCCTCTGTTCTTCAGCAGACCCAGCCCTAAGAAAAGCTGAGACTGCCAGATCCACCCGAGCCATAGGGGTATGGGGGGTGATGGGGTATGCCGACGCTGAGGCAGACATGCTCTTGGCCGAAGCCTCGAGCGCAATATGCGTTCAAAGATTCGATGGTTCACGGAATTCTGCAATTCACACTACGTATCGCATTTC
+
IIIIIIIHIIIHIIIIIIIHIIGHIIGIIIIIGHIIIIHIIIIIIIIHIIIIIIIIHIGHIIIIIGHIIIIIIIIIIIIHIIIIIIIIIIIIIIIIGHIIIGHIIIIHIIIIIIIHHHHDHGIIHHHIIGIIHHDHHIIIIHIIIIIHHHIEHHIIIHIHHHIIGHIIIIFHHHHHIHIIHGHHIIHIHEGHHHHIHHIHHIGHIIIHIHHIIIEIHGIHEEIIIIHHIHHIIIIIIIHIHHFHGIIIHIIIIIIGIIIIIIIIIIIHG@IIIIIIIIIIHIIIHHIIIIIIIHFHIHIIGIIHGGIHIIIIIIIIIIIIIIIIIIIIIIIIIIIIHHHIIHIIHIIIIIIHIIG
@HISEQ:711:H5NNWBCX2:2:1101:17763:10013:ATCTCGTA
TTAAGTTCAGCGGGTATCCCTACCTGATCCGAGGTCAAAAACTTGTAAAGTAATAATGTTTTGTACGGCGAGAACGCGTGGGTCAGGCTCAACTCCGCGGCAAGTTACATAAAATATGCATTTGGTACACTACGCCGAGGAACCCGATCCCAAATTCCGCCCGCAATCATTTCGACGAGGTGCGATGATTTATATCGCTCAATCGTCACTTCCGCGCGAAAATTCATTCGCACGATGGTGTTTGATGACGCTCGAACAGGCATGCCTCCCGGAATGCCAGGAGGCGCAATGTGCGTTCAAAGATTCGATGATTCACTGAATTCTGCAATTCACACTACTTATCGCATTTC
+
HEHF?FECHHIHGCHHEEHEHCEHEHECHGHHDDEGCE?@FHFC?FHH?FHFEHIGIHHHGEHHHGHHDCCCDGHHHHHHIIHHFHEHH1<@CG?FEHHDHDDIHGGFHHIIIFEHH??DGCCHIGI0CEH0ECEHHHHCGHHGDEC@EC@@FHHCDDHHHDIIIIHFHEHHHIIIIHIIIHFHHIHHGHIIIIIHHEHHHHEIFHIHHFEHHHHCHFHHHHFHHEEEHHIIIIHEIIGIIIIIHGHIIIIHHHHHIIHIIHIHDDHHHHEHHHIIIIIHHGIIIIIIHEEHIHIIIIIIIIIIIIIHHHFIIHIIIIIIIIIIIIIIIIIHCGHHHHIIIIIIIIIIII
@HISEQ:711:H5NNWBCX2:2:1101:7263:10384:ATCTCGTA
TTAAGTTCAGCGGGTATTCCTACCTGATCCGAGGTCAACCTTGTGAGAGGTGGGGGTTTTACGGCAGGTGCACGCGCAGCTCCCAGAGCGAGATGTATGTTACTACGCTCGGTACTGCAGCGAGACCGCCACTGTCTTTAAGGGCCCGCGGCAGCCGCGGGTCCCCAACACAAGCGCTGGGCTTGATGGTTGAAATGACGCTCGAACAGGCATGCCCGCCAGAATACTGGCGGGCGCAATGTGCGTTCAAAGATTCGATGATTCACTGAATTCTGCAATTCACATTACTTATCGCATTTC
+
IIHIIIIIIIIIIIIIIIIIIIIIIIIIIHHIIIIIIIIIHHGFHGHGHHDGHIIIIIIIHIDHIDHIIHIHHIIIGHHIIGHIHIIIHIIIHIHIIIIHHIIHIIIIHHIIIIIIHHIIIIHIHIIIIIIIIIIIIIHHIIIIIHHHHHHHIIIIHHHIIHEHHIIHHHIIHHHIHIIIIIHHIHIHHGCHHIIIIHIIIIIIIFIIIIIIIIHIIIIIHHIIIHGIIHHIIIHFHIIIIHFHIHIIGIIIIIHIIHHHHEHHIIIIIIIHHGIHHGIHGIIIIHHIIIIIIIHIIIII
@HISEQ:711:H5NNWBCX2:2:1101:18598:10373:ATCTCGTA
TTAAGTTCAGCGGGTAGTCCCACCTGATTTGAGGTCTAAAGTATAGGGGTCAACTAGCAGCGGCATTTCCCCAACATTCGGCCGCGGTAAAGCGTCCTCAACGAAATTTCTTATCACGTTGAGTCAGTCCGAAAGAATAGGAGCCTGCTCATAAATTTAAAGCGAGCTGAGCCAAAAGATCCAGCAGCGCTCAACATCCAACCATTACCATATTTTTTTTAAAAAATGGTAGGGTTGAGGAGCTAATGACACTCAAACAGGTGTGCCCTTCGGAATACCAAAGGGCGCAAGGTGCGTTCAAAGATTCGATGATTCACTGAATTCTGCAATTCACATTACTTATCGCATTTC
+
HFHHHHHHH?GHI<HIDHICCGHHFHCHIHIIIHIFFHGHH?FHH@CHHHHFHHEHIIGFHIHHCEE@EFHHIIIIHIIIGIFHHHGHEHHIIHHEDHHIGIIHD@HCHIIIIIFHGHHH?HIHHECFHFHHEHGHIHIIFCEHEHHIGHGHIHIIHHIGHHHFBEDHHIIHGHFHHIGEEH?HHEHGHHHEHGI?GHHHHHHHHIHEHIF@@FC<///HC?C?HIHC?GH=F?@HHFHG?HC1HEEIHF1C<?F1<F1HGC0D@E?DE<1HHHHHF<11FC/HDCCFEC<?EHE@GEHG@EEHCEHC@1C11<<11<1F1C111HFHHGHHEIHHHFC<C<0FGGHC<E<
@HISEQ:711:H5NNWBCX2:2:1101:2054:10706:ATCTCGTA
TTAAGTTCAGCGGGTGTTCTTGCCTGAACTCAGGTCGAAAAGGGTGTGTCGCACGGGCGCCCCGCTAAGGGCGACCGACGATTCCTGCCGGCTTCCAGCAAGTCTCCGGGCGAACAGTGGCATGCGCCCTCGCGGGTCACCTACCAGACTGTTTTCCCATGTGGGTCCTTGCTCGAGCCTCTGGTCTTCAGTGGACCCGGTCGTTGCCGACCGGGACTGCCAGGTCCACGCCCCCGATTGGGGGGGTGAGGGTAAAGCCGACGCTGAGGCAGACATACTCTTGGCCGGAGCCTCGAGTGCAATTTGCGTTCAAAGATTCGATGATTCACATTATCTGCAATTCACACTACGTATCGCATTTC
+
IIIIIHHHHIHHGIIIIIIIIIIIIIIIIHIIIIHHIIIIIIIGHIIIIIIIIHHIHIIIIIIIIHIIIIIIIIIIIGIIIIIIIHHIIHDHHIIIGFHIIIIIIIIHIIIIIIIIIIIHIFIIIIGHHIIDCCHIIIIIIIIIIIGHIIIHIHIHHFIIIIEHEHIHIIIGHIHHIIIIHIHIHIIHIIHIHHGEHHHGECHHIHIHIHIIIIHHFHGBFHEGA?H?:EEHHGHIH=IIIIIIGIHIHIIIIHGIIIIHIHHEIIIIIEIIIIHIIIHEGIIHCHIIIHGHHCHIIIHGIIIIIIHIIIFIIIIIIIHIIIIIIIIHIIIIIIIIIIIIIIIIHIIHIIIIIIIIIIIIHI
@HISEQ:711:H5NNWBCX2:2:1101:4802:10542:ATCTCGTA
TTAAGTTCAGCGGGTATCCCTACCTGATCCGAGGTCAACCTTAGAAATGGGGTTGTTTTACGGCGTAGCCTCCCGAACACCCTTTAGCGAATAGTTTCCACAACGCTTAGGGGACAGAAGACCCAGCCGGTCGATTTGAGGCACGCGGCGGACCGCGTTGCCCAATACCAAGCGAGGCTTGAGTGGTGAAATGACGCTCGAACAGGCATGCCCCCCGGAATACCAGGGGGCGCAATGTGCGTTCAAAGATTCGATGATTCACTGAATTCTGCAATTCACATTACTTATCGCATTTC
+
IIGIIIIIIIIIIIGIHIIIHFHHIHIIIHHHHHIIIIIICHHIIHIIIEHIIHIIIHIHHHHIIEHIHHHIHHHIIIIIIIGIIHIIGHIIHHIIIIIIIIHEHIHHIEHIIIHHHHIIGHIIIIIIIHIIIIIIHIIIIIHHIIIHHIIIIIIIIIIIIIHIIIHIIHIIHIIHHHIHIHHHIIIIIIHFHIIIHHHHFGHIIHHHHIIIHIHFIHIHHIHHHDECHIHEIIIHHHIIIIIIIIIGHHGIIIHHHGHHHFIHIHHGIIIIIIIHHEHHIHIHHCEHFEIIGHIH
@HISEQ:711:H5NNWBCX2:2:1101:6664:10640:ATCTCGTA
TTAAGTTCAGCGGGTATTCCTACCTGATCCGAGGTCAACCTTGGTGCCGCCGGAGCGGACTTTAGGGGGGGTTTAGAGGCCAGAGTCCCGCGGGCTTCCGATGCGAGGCGAATGCTACTACGCAAAGAAGGGCCTGACAGGTCCGCCACTGGTTTTCGGGGACCGCCTGGGCGGATCCCCAACGCCGGGCCACGGGGGCTCGAGGGTTGAAACGACGCTCGGACAGGCATGCCTCCCAGGATACTGGAAGGCGCCATGTGCGTTCAAAGATTCGATGATTCACTGAATTCTGCAATTCACATTACATATCGCGTTTC
+
IIIIIIIIIIIIIIIIHHHIIIIIIIIIIIIIIIIIIIIIIIIIIIIIIIIIIHIIIIIIHIIIICHHIIIHGHHHIIIIIIIIIIIIHHIIIIIHIIIIHIIIIIIIIIIHEHIIIIIIIIIIIIIHHIIIHHIIHIIIIIHHHHIIIIIIIIIIIIHIIHIIHHIIIIIHIGHHHIIIIIHHHHIHHGHIIIIIIHHHHIHIIIHIIIIIIICIIIIIIIIIIIIIIIHHHHIGIIHIIIIIIIIIHIIIIHHHCCFIHIIIIIIIIIIIIIIIIIIIIIIIIIIIIIIIIIIIIIIIIIIIIIIIIIIIIIIII
@HISEQ:711:H5NNWBCX2:2:1101:6910:10552:ATCTCGTA
TTAAGTTCAGCGGGTATCCCTACCTGATCCGAGGTCAATGCAAAGGTATAGGCTTCATGGACGCCAACAACCTTAGCCAGCATCGCAAAATGTGCTGCGCTACAGGCTAATGTGCCGGCTGCCAATTGCTTTCAGGCAAGTCCATACGCAGAGGCAGGACAAACACCCAACACCAAGCAGAGCTTGAGGGTACAAATGACGCTCGAACAGGCATGCCCCATGGAATACCAAGGGGCGCAATGTGCGTTCAAAGATTCGATGATTCACTGAATTCTGCAATTCACACTACTTATCGCATTTC
+
IIHIIIIIIIIIIIIIIIIIIIIIIIIIIIIHHIHIHHIIIGIHIIIIIHIIIIIIIIIIIIGIIHHIIIIIIIHIIIIIIIIIIGIIIIIIIIIIIIIIIIIIIHIIIHIIIIIIIIIIIIIIIIIIIIIIIIIIIIIIHIIIIIHIHIIIIIIIIHIIIIIIIIIIIIIIIIIIIIIIHIIIIIIHHIIHIIIIIHIIIIHIIIIIIIHIIIIHIHIIHHGIIIIIIIHHHIHIIIIHDHHHHGIIIIIIGIIHIHIIIHIIIIIHIIHIIIIIIIIIIIIHHHHGHIHHGHHIIIIII
@HISEQ:711:H5NNWBCX2:2:1101:10172:10661:ATCTCGTA
TTAAGTTCAGCGGGTATCCCTACCTGATCCGAGGTCAAAAGTGGAAAAAGGCTTACTGGACGCAAGCGTTCTAGGCTGTAGACGCAAAATGTGCTGCGCTTCAATACCAAAACACTGGCTGCCAATTGCTTTAAGGCGAGTCCAAACACCAGGGAGTGGACAAACACCCAACACCAAGCAGAGCTTGAGGGTACAAATGACGCTCGAACAGGCATGCCCCATGGAATACCAAGGGGCGCAATGTGCGTTCAAAGATTCGATGATTCACTGAATTCTGCAATTCACACTACTTATCGCATTTC
+
IIIIIHHIIIIIIIIIIIIIHHIIIIIHIIIHIIIIIIIHIEHHIIIIIIIIIIIIIGIHIIIIIIHHHHIHIIIIGIHIIIHHIHHIIHIHHIHHIIIIHHIIIIHIIIIIIIIIHHIHHIGIIIIIIHHIIIIHHHHIIIIIIIIIIIIIIIIIHGIIIIIIIIIIHIIIIHIDGIIIGIHHHIIIHHGIIIHHIIIHIIIIIIIIIIIIIIHIHHIHIIHIIIIIHIIHHFEE=GCGHIHHIIIIIIIIIIHIHGHHIIIIIIIIIIHIIIIIIHIIIIIIIHIGIIHHECEEIIIIII
@HISEQ:711:H5NNWBCX2:2:1101:15785:10597:ATCTCGTA
TTAAGTTCAGCGGGTATCCTTATCTGATCTGAGGTCAAACCTTAAAAGTTTGGTAGGTTTTGTTCAGGCCGTACCGCTTCCACCTCAACCGCGAACAAGCAAAGTTTACTATGTTCAAGTCGGGCGGGGCAACCAGCAGAGCTTACAACTTTAAAGCCAGCTCGGGTGGTAAGACCCAGCGCTCGCTCAAAACCGGTGTGGACCGAGGGTTGTAATGACGCTCAGACAGACATGCTCACCGGAATACCGGTGAGCGCAATGTGCGTTCAAAGACTCGATGATTCACTGAATTCTGCAATTCACATTAACTATCGCGTTTC
+
IIHIGIIHHHIIHHHIIIHIIIIHIIIIHFC@FHICHHH?HHIHHHHH<CGGIHHHHDFFGHHEHDEFHHIIGFHHIDHHIIIIIHH?HHHDHHHIIHHIIIIEGHFHIIIIIHFIHIIHIHIIIIIHHIHIIIHHIHEIHHIIIIIIIIIIHHHGIHHIIIHIIIIHHHHHHIIIIIIIIGIIIIHIIGFHHIHHHHIIHHHHHIHGIHHHHIHIHHIIIIIIIIIHHIIIIIHHCHIIHHHGGIHFIHDEHHIIHGHGHEHIIGIIHHHHEIIIIIIIIIIHHHHIHHIIHGIIIHCHHGCHIIIIIIIIHIIIIIII
@HISEQ:711:H5NNWBCX2:2:1101:17080:10702:ATCTCGTA
TTAAGTTCAGCGGGTAGTCCTACCTGATTTGAGACCATGGTTCAGACACAAGTGTCTTGTAGTTGGATCCTTACTTCCTAAAGCTGGGCACTACTGCTGCTTATTTGGCAAAATGAGAAACCAAGGTTCCATACATATACCTTTCGGCAGCCTTTGCAGGCCGTCATTACTTTATTCAGTGCAGACTAATGAAATTCAGAGCACTAAGATAGACGCTCCAGATCTTCCCGCTTAATAAATTAATTGGGAAATGAATACATTAGATTCTCAAACAGGCATACTCTAGCAAGCTAGAGTGCAATGTGCGTTCAAAGATTAGATGATTCACGAGATTCTGCAATTCACATCACGTATCGCATTTC
+
IIIIIIIHHIHIIHIIIIIIIIIIIIIIIIIIIIIIIIIIIIIIIIIGIHGIIIIIIIIIIIIIIHHIIIHIGIIIIIHGIIIIIGIIIIIIIIIHHIHIIIIIIIIIIIIIIIIIIIIIIEHIIHHIIIIIHIIGHIIHGIIIIIHIHIIIIIIIIIIIIIIIIIIIIIIIIHIIIHHIHHHIHHIIIIIIIIIIIIIIIIIIIIHIIIIIIHIIHHHHIIIHIIHIIHIIHIIIHIHEHIHGIIHIIIIHHIIIIIIFIIIIIIIIIIIHHHFHIHIIIHIIIIIIIIHHHGIIIIIHHHHIIIIIHIIHIIGGIIGIIIHIIIIIIIIIIIIGIIIIHIIIIIHIHIIHIIIIIIIIII
@HISEQ:711:H5NNWBCX2:2:1101:18909:10571:ATCTCGTA
TTAAGTTCAGCGGGTATCCCTACCTAATCCGAGGTCAATCATTAAAAAATGGGGGGGTTTTGACGAGTATCCACCAGGACCCTATAGCGACGAATTTACTACGCTTAGAGCCTGACAGCACTGCCACTGATTTTAGAGACTGCCTTGACAGCAGGTCTCAACACCAAGCTAGGCTTGAGGGGTGATAATGACGCTCGAATAGGCATGCCCCTCGGAATACCAAGGGGCGCAATGTGCGTTCAAAGATTCGATGATTCACTGAATTCTGCAATTCACATTACTTATCGCATTTC
+
IIIIIIIIIIIIIIIIIIIIIIIIIIIIIIIIIIIIIIIIIIIIIIIHIIIHIIIIIIIIIIGIIGHIIHIIIIIIGIIIIIIIIIIIIIIIIIIIIIIIIIIIIIIIIIHIIIIIIIIHIIIIHIIHIIHHHHHHIHIIIIIIIIIIIIIIIIIIIIHIIIIIIIIIIIIIIIIIIIIIIIIIIIIIIIIIIIIHHIIIIHIIIIIIIIIIIIIIIIIHHHHIHIIIIIIIIIIIIIIIIIIGIIIHIIIIIGIIIIIIIIIIIIIIIIIIIIIIIIIIIIHHHHHHIIIII
@HISEQ:711:H5NNWBCX2:2:1101:19102:10720:ATCTCGTA
TTAAGTTCAGCGGGTGTTCTTGCCTGAGCTCAGGTCGAGATAAAGGTTAATAGGGCCGAAGCCCTTCCTGATTTCGGGTCGACAAGCACAGATCCAAGCCAACAACTAAAGCATCAGCAACAAGTTGCCTACCCAGTTGCGGCCCTTATCGGGTCCATGCATCAACCTCTATGCTTCAGCGAACCCAGACACTAGGCCTGGGAAAGCCAGATCCGCCAATTCAATCCAAGGATTGGTATGGCGAGGATTAACCCGACGCTGAGGCAGACATGCTCTTGGCCGAAGCCTCGAGCGCAATATGCGTTCAAAGATTCGATGGTTCACGTATTTCTGCAATTCACACTACGTATCGCATTTC
+
IIIIIIIIIIIIIIIIIIIIIIHIIIHIIIIIIIHHIHHHHIIIHIHHIIHHIFHIIHGHIIIIIFHHIIIIIHIIIIHHIDHIIHIIIHIHIIIIHHIIIIIIIIIIFHHHIIIIIIIGIIIHIIIIIIIIIIIIIIIIIIIHIHHHHHHHIEIIIHHIIIIHHHIHIHIHIIIIHHHIBHHIEHIHHIIIIIIIIHIHHIIIIIHIIIIHIIIHIIIIIHEIIIHIIIIIHFHIHHIIIIIHCGIIIIIHIIIHIIIIIIIHIIIIIIHIIIIHIIHIIIIIIIGIIHIHHHHIIHIIGIIIIIIIIIIIIIHHIHIIIIIIHHIIIIIIIIIIIIHHHHHHFIHIIIIIIIIIII
@HISEQ:711:H5NNWBCX2:2:1101:2521:10927:ATCTCGTA
TTAAGTTCAGCGGGTGTTCTTGCCTGAGCTCAGGTCGAGATAAAGGTTAATAGGGCCGAAGCCCTTCCTGATTTCGGGTCGACAAGCACAGTCCCAAGCCAACAACTAAAGCATTAGCAACAAGTTGCCTACCCAGTTGCGGCCCTTATCGGGTCCATGCATCAACCTCTTTGCTTCAGCGAACCCAGACACTAGGCCTGGGAAAGCCAGATCCGCCCTTTCATTCCATGGAATGGTTGGGCGAGGATTAACCCGACGCTGAGGCAGACATGCTCTTGGCCGAAGCCTCGAGCGCAATATGCGTTCAAAGATTCGATGGTTCACGGAATTCTGCAATTCACACTACGTATCGCATTTC
+
IIIIIIIIIIIIHIIHIIIIIIIIIIIIIIIHIIIIIHHHIIIIIIHIIIIIIIIIHIIIIIIIIHIIIIHIIIIIIIHIHDIIIIHIIIIIHHIIIIIHIGIIHIIIIIHIIIIIIIIIIIIIIIHIIIIHHHIIIIIIIIIIIIIIIIIIIIIIIIHIIIIIHIIIIIHHHHIIIIIGIHHHDIIHFHHHGIHIHIIIIIIIIIIHHIHIIIIHIIIHIIHIHIIHIIHHG=HEEHEHIHIHFDIHHHGIIHHHIHHHHHHEIHHIHIHIIGHIIIHIIIHIIIIIIHIGHHIHHHIIHHIIIIIIIIIIHHHIIIIIHHIIIHIIIIIIIIIIHIIIIIHGCHHGHIIIHIGIII
@HISEQ:711:H5NNWBCX2:2:1101:8127:10879:ATCTCGTA
TTAAGTTCAGCGGGTATCCCTACCTGATCCGAGGTCAAGAGTGTAAAAATGTACTTTTGGACGTCGTCGTTATGAGTGCAAAGCGCGAGATGTACTGCGCTCCGAAATCAATACGCCGGCTGCCAATTGTTTTAAGGCGAGTCTACACGCAGAGGCGAGACAAACACCCAACACCAAGCAGAGCTTGAAGGTACAAATGACGCTCGAACAGGCATGCCCCATGGAATACCAAGGGGCGCAATGTGCGTTCAAAGATTCGATGATTCACTGAATTCTGCAATTCACACTACTTATCGCATTTC
+
IIIIIIIIIIGIIIHHIIIIHIIIIHGFHIIIIIIIHIHHIHHHHGHIIIHIIIIIIIIIIIIIIHIIIHIIIIIHIIHHHEHIIIIIIIIIHIIIIIHIIIIIIIGIIIHIIIIIIIIIIIIIIIHIHIHIIHIIHIHGIHIIIIIIGIIHHIIIIIIIIHIHIIIIHHHIIIHIHHIIIIIIIIIHIIIIHIIIHIHIIHGHIIIIIIHHIIGIIIIIHGIIIIHIIIIHHFFIHHCIIHHHHHIIIIHGHCIIIHIIIHIIIIIIIHHIIIIIGIIIHFIIIIHGCHIIHHIIIIIIII
@HISEQ:711:H5NNWBCX2:2:1101:9899:10902:ATCTCGTA
TTAAGTTCAGCGGGTATCCCTACCTGATCCGAGGTCAAGCGTAAAATGGTAGACTTGTGGATGCCACCGTCAGCAGTGGAGAGCGCAAAATGTGCTGCGCTCCCACACAGGACGGCGGGCTGCCAATGCATTTGAGGCGAGTTCACGCGCGCAGCGGAACAAAACGCCCAACACCCAGCAGGGCTGGAGGGTACAAATGACGCTCGAACAGGCATGCCCCATGGAATACCAAGGGGCGCAATGTGCGTTCAAAGATTCGATGATTCACTGAATTCTGCAATTCACACTACTTATCGCATTTC
+
IIIIIIIIIIIIIIIIIIIIIIIIIIIIIIIIIIIIIIIHIHIIIIIIIIIIIIIIIIIIIIIIIIHIIIIIIIIIIIIIIIIIIIIIIIIIIIIIIIIIIIIIIIIIIHIIIIIIIIIIIIIIIIIIIIIIIIIIIIIIIHHHHIIIIIIIIIIIIIIIIIIIIIIIIIHIIIHIIIIIIIIIIIIIIIIIIIIIHIHIIHHIIIIIIIIIIIIIIIIHIIIIIIIIIIIIIHIIIHEIIIIIIIIIIIIIIGIIIIIIIIIIIIHIIIIIIIIIIIIIIIIIHHIHHIIIHHIIIIIIII
@HISEQ:711:H5NNWBCX2:2:1101:15042:10969:ATCTCGTA
TTAAGTTCAGCGGGTGTTCTTGCCTGAACTCAGGTCGAAAGGGGTGTGTCGCACGGCTTCTCGGAGAGCGGCCGACGATTCCTGCGGGCTTACAACGAGGTCCCGGGCCGACGGCGGCATGCGATCCCTGGCGGGTCACCTACCAGACTGTCGTCCCGATTGGGTCCTCGTTCGAGCCTCTGTTCTTCGGCAGACCCGGTTAAATTAACCGGGACGGCCAGGTCCACGCCTCTTGAGAGAGGGTGAGGGTAAAGCCGACGCTGAGGCAGACATACTCTCGGCCGGAGCCTCGAGTGCAATTTGCGTTCAAAGATTCGATGATTCACATTATCTGCAATTCACACTACGTATCGCATTTC
+
IIIIIIHIIIIIIIIIIIHIIIIIIIIIIIIHIIHIIHIIIIHIIIIIHHHHHHIHHDHIIIIIEEHHIIHGIIHGIGIHIIHCHIIIIIIHIHHIHGIGIHIHIIIIIIIIHDHHG<DHHHHHIIIIHHCHHHD?FHIIHHIIHHEHIHHIIEHFEFEHHHHHCHHHIIHHIHHIGIFHHHEEHIHHIEHHIIIIIHHHEHHIIGHEHHHHHIHIHHIHHHIHDHH=IIHIHEG?HIHHG@FCHHHHHFHIGIIHHGIHIHIIIGIIIHHEHHHGIIIIIHIIGIIHHHEIIIIGIIIIIIIIIHHGHHHFGIGIIHIIIIHHHHIIHIIHIIIIIIHIIIIGIIIHIIHIHHGHHII
@HISEQ:711:H5NNWBCX2:2:1101:1269:11138:ATCTCGTA
TTAAGTTCAGCGGGTAGTCTTGCCTGAGCTCAGGTCGAAATGAAGAGTTTCGGTGTCGGGGGGTGCCCAAGCATCCGAATTCCTGCTAGGTCTCCAGCAAAGTCCCCTCGGGCAACGGCAGGATGCGTAGGGAATGCCTACCTACCAAGCCATTACCCTGCGAACGGGGTCCATGCTCATACCTCTGAGCTTCAACCGACCCGGCGCCAATCACGAGTGACCGGCGGAACCGGGAAGGTCAGATCCGCTTCCCAATCAAAGGAGATGGGGAGGCGAAGGGGTGAGCCGACGCTGAGGCAGACATGCCTTTGGCCGAAGCCTCAGGCGCAAGTTGCGTTCAAAGATTCGATGGTTCACGGAATTCTGCAATTCACACTACGTATCGCATTTC
+
IIIIHHHIHIIIGIIIIGHHIIIIFHIIIIIIGHEHIHHIIIIIIIGIIIIIIIIIIIIIIIHIIGHHHHHIHIIIIIIHGHHIIIIIHIIIIHIIHIHIIIIIGIIGHDGHHEHHDHHIDEHHIHHIIIIHHIIHIIHGHIHHHHIGHIGHHIHIIHH?FHIEH<GHHEEHHIIIIIIHHIHIIIIEHIHGHHHIHIDHHDCHHGHHHHHHHIHHFHHD<GIHHHHHECCHHHHIHHCHGHIIIHIHEEFFHFHCHECHIHHIHIIIIIHIIIGIIHHIIIIIHHHHIHHGIIIIIIIIIIIIIIIIIHIGIHIIHFGHIHEHIHIIIIIHHDGGIIIHHHHEFGIIIIIIIIIIIHIHIHIIIIIIIIIIIHGHHHIIIIIIIHHIIII
@HISEQ:711:H5NNWBCX2:2:1101:7599:11098:ATCTCGTA
TTAAGTTCAGCGGGTATCCCTACCTGATCCGAGGTCAATCATTAAAAATGGGGGGTTCTGGCAGGACACCACCGGGACTCCGTCGCGAGAAGAATTACTACGCGTAGAGCCAGATGGCACCGCCACTGCTTTTAAGGGCTGCCCTGTGACGGGCAGGCCCCAACACCAAGCTGAGCTTGAGGGGTGATAATGACGCTCGAACAGGCATGCCCCCCGGAATACCAAGGGGCGCAATGTGCGTTCAAAGATTCGATGATTCACTGAATTCTGCAATTCACATTACTTATCGCATTTC
+
HIHIIHIHIIIHIIIIIIIIIIIIIIIIIIIIIIIIIIIIIIIIIIIIIIGIIIIIIIIIHIIHIEHHIIIIIIIIIIIIIIIIIIIIIIIIIIIIIIIIIIIIIIIHHIIIIIIIIIIIIIIIIIIIIIEHHHIHIIIIIIIIIIIIIIIIIIIIIIIIIIIIIIIIIIIIIHIHHIIHIIIIIHHIIIIIIIIIIIIIIIIIIIIIIIIIIIIIIIIIIHIHIHHIIIIIIIIIHIIIIIIIIIGIIIIIIIIIIIIHIHIIIIIIIHIIIIIIIIIIIIIIIHIIIIIIIII
@HISEQ:711:H5NNWBCX2:2:1101:10312:11103:ATCTCGTA
TTAAGTTCAGCGGGTATTCCTACCTGATCCGAGGTCAACCTTGGTGCCGCCGGAGCGGACTTTAGGGGGGGTTTAGAGGCCAGAGTCCCGCGGGCTTCCGATGCGAGGCGAATGCTACTACGCAAAGAAGGGCCTGACAGGTCCGCCACTGGTTTTCGGGGACCGCCTGGGCGGATCCCCAACGCCGGGCCACGGGGGCTCGAGGGTTGAAACGACGCTCGGACAGGCATGCCTCCCAGGATACTGGAAGGCGCCATGTGCGTTCAAAGATTCGATGATTCACTGAATTCTGCAATTCACATTACATATCGCGTTTC
+
HIECGEHIHHHHHDEHHHHHH?HHIIIHHIIEHHIGHIFHHGIECCEHDHHIIIHHIIIIHH1DEFHHH?<<DDDHDDCHIH1FEEEEHHHHIDDCHHIHGHIIHIHHHIIG?FHHHIHIIIIHHDHHFEHHIIHEGHFHDGHIIIHHHIHHHHEEHHHHHIHHIHHEHHHHICHEEGIHIIHHIIHEHIHHHGIHHHHHHHHHEIHHIIHEIHEIDHHHEEHIIHHHIHHIIHIHIIHIIIIHHHHHEIIHIFHHHEEIIIHIIIIIIIHHIHIFIIIIIIIIHIIIIIIHIIIIIIIHIIHHHHCHFIIIIIIHI
@HISEQ:711:H5NNWBCX2:2:1101:12906:11172:ATCTCGTA
TTAAGTTCAGCGGGTGTTCTTGCCTGAGCTCAGGTCGAGATAAAGGTTAATAGGGCCGAAGCCCTTCCTGATTTCGGGTCGACAAGCACAGTCCCAAGCCAACAACTAAAGCATTAGCAACAAGTTGCCTACCCAGTTGCGGCCCTTATCGGGTCCATGCATCAACCTCTTTGCTTCAGCGAACCCAGACACTAGGCCTGGGAAAGCCAGATCCGCCCTTTCATTCCATGGAATGGTTGGGCGAGGATTAACCCGACGCTGAGGCAGACATGCTCTTGGCCGAAGCCTCGAGCGCAATATGCGTTCAAAGATTCGATGGTTCACGTATTTCTGCAATTCACACTACGTATCGCATTTC
+
IHIIIHIIIHHHIIIIIHHIIHIIIIIHIIIIIIIIIIIHHIIIIIHHGHGHGCHIIIIIHHIHIGHHIIIIHHIIGIHIHGHIIHIIIIIIIHIIGHHHHIIIHIIIIHIIIIIIHHIIII@FHIIEHHHIIIGIIIIHIIHIIIHIHHHDHHCIHIIIIIIIIHIHIHHIHHIIHCHHIIIIGHIIIHIIIHHFHIIHFHHHEHHHIIHICH@EHHEH@FGGHFHH@@@HEDHHFC8<HHGIHIIIHGEDEC@EGIIIIIHCCHHHHCHHIIIIHDGIGIHGIHEHHHIHIHHHHHCDDCDHIHHHGHEEHHCFFCHHFHGEFHHHIIIIIHIHHEF@C<GHGIGIIIIIFHHDDD
@HISEQ:711:H5NNWBCX2:2:1101:9664:11487:ATCTCGTA
TTAAGTTCAGCGGGTGTCCCTGCCTGATCCGAGGTCGAGCTTGGGGCGAGGCCCCCCGGGGGGGGGCCGCGCCCCGGGCGACGGCGCGACCGCGGGCCGCGTCCCCGAGCGAGGGGTTCCCAGGCGCTCGACGGGACGGACGGCTCCGGTCGCGGGGGCTTCGGGCCGCGCCTCGGGTGTCCGAGGCGACGGCCAACACCGAGCCGGGGCTCGACGGGATGCGACGACGCTCGAGCAGGCATGTCCGCCGGAGTGGCCGGCGGGCGCAATGTGCGTTCAAAGATTCGATGATTCACTGAATTCTGCAATTCACATTACTTATCGCATTTC
+
IIIIIHIIEHIIHIIIIHHEHHIIIIIIIIIIIHHHIIIIIFHDHHIGHHIHHIIIIIIIIIDHHHGICDHGHIHHDHHIDIIGHHGHIIIHIHHIGHHIHHDHHIDDCD?DDHHEDDHHHFHIHHDCHHHHIDHHHHHHHHHHDHIEH-DCCHHIHHDHIHGHHHHHHECEAGEHH;?7HDHHEHHICCIHHDE?HHIIIIGIIIIIFHHHHG=GHIHHHHIHGHHDGHGIHEIIIHIIIIIHHHHHEGIHHDDHHHHHHHIIHH?HGDIHIIIIIIIIIIIIIIIIIIIIIIHHIIIIHIIIIHIIIIIIIIHIHIIIIIIHIHDDHI
@HISEQ:711:H5NNWBCX2:2:1101:12620:11372:ATCTCGTA
TTAAGTTCAGCGGGTGTTCTTGCCTGAGCTCAGGTCGAGATAAAGGTTAATAGGGCCGAAGCCCTTCCTGATTTCGGGTCGACAAGCACAGTCCCAAGCCAACAACTAAAGCATTAGCAACAAGTTGCCTACCCAGTTGCGGCCCTTATCGGGTCCATGCATCAACCTCTTTGCTTCAGCGAACCCAGACACTAGGCCTGGGAAAGCCAGATCCGCCCTTTCATTCCATGGAATGGTTGGGCGAGGATTAACCCGACGCTGAGGCAGACATGCTCTTGGCCGAAGCCTCGAGCGCAATATGCGTTCAAAGATTCGATGGTTCACGTATTTCTGCAATTCACACTACGTATCGCATTTC
+
IIIIIHHFEHHHGHIHIIIIIIIIIIIIIIIII?GHIHHIIHIIIIGHIIHIIIIHIHIIHHIIIHIIG?HCHIIIIGHHIGGIIIIIIHIIIHIIHHHEHIIIIIIEHHIIIIGHEHIHIIHHIIIFFHHHHIIIIHIIIIIHHHECFHHFHFCHHHHIHIGFHIHIIHHHEHHGIHEHEHIHHIHHIHHHHFHEHIIIHIHHIHIFHHHIHHEHIIGIHHHFIHHGIIIIIHIHIHHHIIIIHHHEGD@GHHIHHHIIIHIIIIGIIIIIIIIIIHHIIHIIHHHDHGIHHHEIIHIIHHCFFIIIIIHHHHFHGIIHHIIIIIIIIIIIIIHHHHHHEEHGDHEDGEHGIIIIHI
@HISEQ:711:H5NNWBCX2:2:1101:19595:11416:ATCTCGTA
TTAAGTTCAGCGGGTGGTCCTGCTTGATTTCAGATACAAGAAAAGTTTGAGTGTCTAAGCACTGGCAGTTGTTAGACTGCACTGCCTCTGCTCTCAATGAGTTCACATTGCGAGAATGTGACCGCTGCATTGAGTGCGATCTCGAACTAGCCGAAATCGCTCGCAGAGCGCAGAGTGCTTTCATGCTTAACGAGAGAAGGGTATCTCTCGCATTAAGATTTGGGTGATGAGATAAAGAGACACTGAAACAAGCATGCCGACTGGAGAGCCAGCCGGCGCCAGTTGCGTTCAAAAATCTGATGACTCACGGTTCTGCAATTCGCATTGCTTATCGCACTTC
+
IIIIHGHIIIIIIIIIIIIHIIIIHIIIIIIIIIIIIIIIIIIIIHHIIIIIIIIHHGHIIIIIIGHIIIIIIIIIIIIIIIIHIIIIIIIIIIIIIIIIIIIIIIIIIFIIIIHIIIIGIIIIIIIIIIIIHIIIIIIIIIIIIIIIIIIIIIIIIIHIIHIIIIIIIIIIIIIIIIIIIIIIHIIIIIIIIIIIIIIHHIIIIIHIHHIHIHIIIIIGIIIIIIIHIIHIIIHIIIIIIIIIIIIIIIIIIHIIIIIIIIIIIIIIIIHFIIIIIIGIIIIIIIIIIIIIIIIIIIIIIHGHHHHIIIIIIIIIHHIIIIIIIIIIIIIIIIIIIIII
@HISEQ:711:H5NNWBCX2:2:1101:2939:11667:ATCTCGTA
TTAAGTTCAGCGGGTGTTCTTGCCTGAACTCAGGTCGAAAGGGGTGTGTCGCACGGCTTCTCGGAGAGCGGCCGACGATTCCTGCCGGCTTACAACGAGGTCCCGGGCCGACGGCGGCATGCGATCCCTGGCGGGTCACCTACCAGACTGTCGTCCCGATTGGGTCCTCGTTCGAGCCTCTGTTCTTCGGCAGACCCGGTTAAATTAACCGGGACAGCCAGGTCCACGCCTCTTGAGAGAGGGTGAGGGTAAAGCCGACGCTGAGGCAGACATACTCTCGGCCGGAGCCTCGAGTACAATTTGCGTTCAAAGATTCGATGATTCACATTATCTGCAATTCACACTACGTATCGCATTTC
+
IGIIIDFGHHEHHIIIHHIIIIIIIIHIHGGGIIIIIIIIGHHIHHHIIIIHIIHHGHIHIIIIHHCGHIIHIGHHGHGHIIIIIIGHIIIGIIGIHIIGIIHIIIHIIIHIIIGHHHIIIHGGIHIIIGGHIGIEHHHIIGGIHIIIIIHHIIIGHHDHHHHHHIIFHIGFHIIHEHEHFHHHIIHIGHHHIGHHIHHHHHGGEGEFHIIHIH7G??HIHHHIHHHHGC.GHHIIIIIHGHIHIIIIIIIIIHHIHIIIHGIIIHGHHIGHCHGHHHGGIIIIIHIIHIIIHIIIIIGIHIIIIIHEIIIHHHGIHHEIIIHHHIIIIIHIFHGEIHHIHIHIIIHIHIHHIIIIHII
@HISEQ:711:H5NNWBCX2:2:1101:8317:11622:ATCTCGTA
TTAAGTTCAGCGGGTGTTCTTGCCTGAGCTCAGGTCGAGATAAAGGTTAATAGAGCCGAAGCCCTTCCTGATTTCGGGTCGACAGCACAGTCCCAAGCCAACAACTAAAGCATCAGCAACAAGTTGCTTACCCAGTTGCGGCCCTTATCGGGTCCATGCATCAACCTCTGTGCTTCAGCGAACCCAGACACAAGGCCTGGGAAAGCCAGATCCACCCATCAATCCATGGATTGGTAGGGCGAGGATTAACCCGACGCTGAGGCAGACATGCTCTTGGCCGAAGCCTCGAGCGCAATATGCGTTCAAAGATTCGATGGTTCACGTATTTCTGCAATTCACACTACGTATCGCATTTC
+
HHHHHIIIGIIGIIHIIHHIIHHHHHIIIHIIIHHIIIIHHHIIHIHHIIHIIIIGIIIIIIIIHEHHIIHIIIIHIIHHHIIIIHIHIIIIIIIIIIIIIIIHIIGIIIHIHIIGIIIIIIIHIIIIIIIIIIIIHIIHHHIIIIIIIIHHHIIHIIIHIIIIIIIIIHHIGIIIIIIIHHIIIIHIHHIIHHGIIIIIIIIHIIHHGHHIHHHHHIHHHHIIHHHHHHEHEF?HIHIIIIIHIIHGCHIIIHIIIIIIIGIIIHIIIIIIIIIHIIIIHIIHIIHGHDHIHIHIIHIIIIIIIIIHIIIIIIIIHIHIIIIHIIIIIHHIIGIIHHF<HHFHDIHIIIIIHHII
@HISEQ:711:H5NNWBCX2:2:1101:10700:11728:ATCTCGTA
TTAAGTTCAGCGGGTAGTCCTACCTGATTTGAGGTCAAATTGTCAATGATTAGGGGTGAGAAAAGCCCCTGTCGCGCATACAGGCGACGGTTGTAGGCGGGTTCCGACCGCTTCACCGCTGCGACGTAGATAATTATCACGCCAGAGCTGGTTCCGCAAGGTCCCACTTATGCATTTGAAGAGGAGCTGAGCCCCAGCAGGGGGGGGCCGCCAGCACACTCCAAGTCCAAGCCCTGAAAACCACAAAAGTTTTCAGAGTTGATGATTCAATGACACTCAAACAGGCATGCCCCTCGGAATACCAAGAGGCGCAAGGTGCGTTCAAAGATTCGATGATTCACTGAATTCTGCAATTCACATTACTTATCGCATTTC
+
IIIIIIIIIHIIIIIIIIIIIIIIIIIIIIHHHHHIHHIIHHHIIGGIIHIHIIIGIHHFHHHIIHHIIEEHHHIIIIIIIIIIIGHHHGGHDEHGIIHHIHIIIIHHHIIIIHIIHHHIIICHGHDHHIGHHIHIIIIIHIIIIIIGHHHHHIHIIIHIGHHHIIIHHHIHIIIIIIHHHHHHGIHIIIHGEHIIHIIHGHDHIIIIIIIIIIHHHIHHHIIHHIIIHIHFHIIIHGIHIIHHIIHHHHHGCHHHHHHGIIHIIGGIIIIHHGHHIHIIHHIIIIIIIHH<IFGDEHGHIHHHFIHIHIHHFIIHIIHHF@HIIIIIIHGHHIIIIIIIIHIHIIIIIHIIIIIIIIIIIHHIHFHHHIIHIII
@HISEQ:711:H5NNWBCX2:2:1101:17575:11512:ATCTCGTA
TTAAGTTCAGCGGGTATTCCTACCTGATCCGAGGTCAACCTTGTAAAATAGTAAAAGGAGACCGGCCCGGAAGGTCCTTGCAACTCGGCGCGTGCTCCTAAAAGCTCGTTGCACCGAGGGTCCCACGGACGCCGTCATTGTTTTTTAGACCAGTTGTTCACACAACTTCGGTCCAACACCAAACCCGGGGTTTGAGGGAGGATAATGACGCTCGAACAGGCATGCCCACCGGAATACCAGTGGGCGCAATGTGCGTTCAAAGATTCGATGACTCACGGAAATTCTGCAATTCGCATTACTTATCGCATTTC
+
IIIIIIIIIHIIIIIIIIIIIIGIIIIIIIHIHIIIIIIIHIHHIIIIIGIIIIIIIIIIHIIHIHIIGIIIIIIIIIIIIIIIIIHIIIIIIIIIIIIHHIHIIIIIIIIIIIIIIIHIIIIIIIIIIHIIIIIIIHIIIIIIIIIIIIIHIIIIIIIIIIIIIIIIIIIIIIIIIIIIIIIHGIIIIIIHHHHIIIIIIIIGIHHHHIHIIIIHIIIIIIIIIIIIIIHHIIIIIIIIIIHIIIHIIIIIIIIIIIHIGHIIIIIHIGHIHIIIHIIIIIIIIIIIIHHHIIIIIIIIIIIIIIIIIII
@HISEQ:711:H5NNWBCX2:2:1101:20495:11569:ATCTCGTA
TTAAGTTCAGCGGGTAGTCCCACCTGATTTGAGGTCTAAAAATATAAGGGTCAACTAGTAGCAGCATTTCCCTAAGATTCGGCCGCTGCAAAGCGTCCTCAACGAAATTTCTTATCACGTTGAGTCAGTCCGAAATGGTAGGAGCCTGCTCATCAATTTAAAGTGAGCTGAACCAAAAGTCCAGCAACACTCAACATCCAACCACTAACGTCTTGAAAAAACGATAGGGTTGAGGAATTAATGACACTCAAACAGGTGTGCCCTTCGGAATACCAAAGGGCGCAAGGTGCGTTCAAAGATTCGATGATTCACTGAATTCTGCAATTCACATTACTTATCGCATTTC
+
HHIIHHHHHHFHHIDH@CHHHHHGHEFHEHH?CHI@HHCGGHHIIIECCFGEHHEGHHIHIHCH<<CDHCGHHHHHIHE?@FHHHID?DHHHG?FHIIIIHIHIIIGIHFCCHHHHHIFHIG?GDDHHHEHEHHHGHIGHEHHHFEEEHHGHCHHHA/FHHEHHHHGAEHHHHEHHEHH.B.EGFGEHGH?HDHGGECFH@HIHHH?HGFFHFD<C/GED<G?FHF<0F?G@@FC<@EFD1EC<CG?F<@1C?EHG<D1?ED<E@@HGGCC<C<@@EC=HDGCEHDC<HE@HHFHGCHHHGCC1?EEHCHGE@F1C@GFCCFFIHIIIIHG?HHCHE0ECC1DHDI
@HISEQ:711:H5NNWBCX2:2:1101:6477:11986:ATCTCGTA
TTAAGTTCAGCGGGTATTCCTACCTGATCCGAGGTCAACCTTGGTGCCGCCGGAGCGGACTTTAGGGGGGGTTTAGAGGCCAGAGTCCCGCGGGCTTCCGATGCGAGGCGAATGCTACTACGCAAAGAAGGGCCTGACAGGTCCGCCACTGGTTTTCGGGGACCGCCTGGGCGGATCCCCAATGCCGGGCCACGGGGGCTCGAGGGTTGAAACGACGCTCGGACAGGCATGCCTCCCAGGATACTGGAAGGCGCCATGTGCGTTCAAAGATTCGATGATTCACTGAATTCTGCAATTCACATTACATATCGCGTTTC
+
IIIIIIIIIIIHIIIHIHHHIIIIHHIHIIHIIGHIHHHIIIHGIHIIIIHIIHIIIIHHIIIIIHIIHIIIIHIIIHIIGHIIHHIIIIIHIIHIHIIGIIIIIIIIHIIIIIIIIIIIIIIIIIHHIIHHGHHHIIHHHHIHHIFHHIHGHFHIIHHDHDHIHGIGCCIHIHHIIIIIHHIHIIIIHIIIHHHIIFHGIHHIHIGIHGHFHHEGHHCHCHGIIHHHHHGHGIHIHGIHIIIIIIIIHHGIHFHHECEIIIGIIIHIIHEIIHEIIIGIHHIIIHHHIIHIIFIIIIIIIIIIIIIIHGIGIGIIG
@HISEQ:711:H5NNWBCX2:2:1101:9587:11934:ATCTCGTA
TTAAGTTCAGCGGGTAGTCCCACCTGATTTGAGGTCTAAAATATAAGAGTGAACTAGTAGCAGCATTTCCCTACAATTCGGCCGCATTAAAGCGTCCTCAACGAAATTTCTTATCACGTTGAGTCAGTCCGAAAATATAAGAGCCTGCTCATAAATTTAAAGCGAGCTGAACTCAAAAGTCCAGCAACGCTCAACATCCAACCACTAACAAATTAATTAAAAAATGATAGGGTTGAGGAATTAATGACACTCAAACAGGTGTGCCCTTCGGAATACCAAAGGGCGCAAGGTGCGTTCAAAGATTCGATGGTTCACGTATTTCTGCAATTCACACTACGTATCGCATTTC
+
GIIICCFHHHHIII<HEGFHIHHIHFHHHHHHIIHIIIIIIHGHHHHHHIIGHIIHEGHHEHHEE@GFHHIHHIIIFHIHIIIIIIIDEHGF?CEEHHIHIHEHHHHHHHIHHIHHHIIHHIIHIHHHIEHCHIIIIIIH0FHHFHHGFEHGHHHEHIFE?HHCHCFHHIHHGEBGHHFHHHIHHHIIHIGIIIIIHHG?HGH@EHHGEFHIIIHG?EHE<C@CCHG?FC?@HF@HCIIIHHHHHHIIIIHGHEEEHIHHHECHHHHEEHFHGHG@HHD/CEHE?DHFHHHCHIHEEHGHHHGHDEEHF?GCCCE@HIIHHHHHEFDEIIHHHIIIHHCHIHGGECDHH
@HISEQ:711:H5NNWBCX2:2:1101:10360:11761:ATCTCGTA
TTAAGTTCAGCGGGTATCCCTACCTGATCCGAGGTCAAGAGTGTAAAAAGTACTTTTTGGACGTCGTCGTTATGAGTGCAAAGCGCGAGATGTACTGCGCTCCGAAATCAATACGCCGGCTGCCAATTGTTTTAAGGCGAGTCTACACGCAAAGGTGAGACAAACACCCAACACCAAGCAGAGCTTGAAGGTACAAATGACGCTCGAACAGGCATGCCCCATGGAATACCAAGGGGCGCAATGTGCGTTCAAAGATTCGATGATTCACTGAATTCTGCAATTCACACTACTTATCGCATTTC
+
IIIIGHIIIIIIGIIIIIIIGHGHIIIIIIIIIIIIIIIIIHIIIIIIIIIIIIIIIIIIIIIIIIIIIIIIIIIHIIIIIGIIGIIIIHHIIIIIHHIIIIIIIIIIIIIIIIIIIHIIHIIHIHIIHHHIIIIIIIIIHIHIIIHIHIIIGHGFHHHIIIIIIIIEIIIIIIIIHHIHIIIIIHIIIIIIIIIIHHHGHIHIIHHIIIIIIIIIHIHHIIHIIIIIIIIIHHIIIIHIIHEHIHHHHIIHHDFHHIIIIIHHHHCIIIHIIIIIGIIIIHIIGHHGDHHIHHHIIIIHII
@HISEQ:711:H5NNWBCX2:2:1101:14226:11858:ATCTCGTA
TTAAGTTCAGCGGGTATCCCTACCTGATCCGAGGTCAAAGTAAAAAAAGGCTTGTGGAAGGGGGTCTGCTGAAATCGCTTGCAATGTGCTGCGCACGAAGCCAACATACCGGCTGCCAATGAATTTGAGGCGAGTCCACGCGCTGAGGCGGAACAAACACCCAACACCAAGCATAGCTTGAAGGTTTAAATGACGCTCGAACAGGCATGCCCAACGGAATACCGAAGGGCGCAATGTGCGTTCAAAGATTCGATGATTCACTGAATTCTGCAATTCACACTACTTATCGCATTTC
+
FHHIICHHHIIIIIIHGFHIIII?@DHHHIFEH?EHHHIHDGHIIIIIF@CDFHIIIHHIIIDHICGF11FGHIIIIHHHCHHIIICDHHIHIIHHHIIDGGHIIIIIIIIHIIIIHIGEHIIIIFIIGCHHHHIIIHIIHHHIICHHHHIIIHFHIIHIIIHEHHIIIIIIIHHIGCHIHHGEGGHIIH?HIHGHHIHIHHHI?IGHIIHHIIGHHHHHC<HHFCC<?HHHHIHHEIHEH?EHHIIGHIIHHEGIHHHHEIIHHHIGIHGFFCCHHDCGEGHHGC0IHG@CDHH
@HISEQ:711:H5NNWBCX2:2:1101:14708:11764:ATCTCGTA
TTAAGTTCAGCGGGTATTCCTACCTGATCCGAGGTCAACCTTGGTGCCGCCGGAGCGGACTTTAGGGGGGGTTTAGAGGCCAGAGTCCCGCGGGCTTCCGATGCGAGGCGAATGCTACTACGCAAAGAAGGGCCTGACAGGTCCGCCACTGGTTTTCGGGGACCGCCTGGGCGGATCCCCAACGCCGGGCCACGGGGGCTCGAGGGTTGAAACGACGCTCGGACAGGCATGCCTCCCAGGATACTGGAAGGCGCCATGTGCGTTCAAAGATTCGATGATTCACTGAATTCTGCAATTCACATTACATATCGCGTTTC
+
IIIIIIIIIIHIIIIIIIIIIIIIIIIIHHIIIIIIIIIIHIIIIIIIIIIIIIIIIIHIIIIIIHGHIIIEHHHHHIIIIIIHIIIIIIIIHIGIIIIIIIIIHHIIHIHHIIGHHIIIIIIIHIIIIIHHIHIHIIHHGIIIHHIIHHHH@HIHIIHHIIHHHEHIIIIIIIIHHIIIGIIIIIIIHHIIIIIIIHHIIIIIIHIHIIIIHIIIIHIIIIIIIGHIIIIIIGIIIHIIIIIIIHEGDIIHIHGCCFCIIHIHIIIIIIIIHIIHIIIIIIIHGIIIIIIHIIIHHIIIIIIIIIIIHIIHHIIII
@HISEQ:711:H5NNWBCX2:2:1101:14538:11806:ATCTCGTA
TTAAGTTCAGCGGGTATCCCTACCTGATCCGAGGTCAAAGTAAAAAAAGGGCTTATGGGAGGGGGTCTGCTGAAGTCGCTTGCAATGTGCTGCGCACGAAGCCAACATACCGGCTGCCAATGAATTTGAGGCGAGTCCACACGCTGAGGCGGAACAAACACCCAACACCAAGCATAGCTTGAAGGTTTAAATGACGCTCGAACAGGCATGCCCAACGGAATACCGAAGGGCGCAATGTGCGTTCAAAGATTCGATGATTCACTGAATTCTGCAATTCACACTACTTATCGCATTTC
+
IIIHEHHIIIIIIIIIIIIIIIIIIHIIGIHIIIIIIIIIEHHIIIIGHHIIIIHIIIGIIIIIIHEHHIIHHIIIIIIIIIIIIIIIIIIIIIIIIIHIIIHIIIIIIIHIHIIIHIIIHIIIIIIIIIIIIIHIIHIIIIIIIIIIIHIIIIIIIHIIIHIHIHHIIIIIIIIIIIHIIIIIIIHHIIIIIHIIIHIIIIIIIIIIIIHHIIIHIIIIIIHIIHHFIIIIHIIIIHHIIIIHGIIIIIIIIIIIHIIIIIIIIIIIIIIIIIIIIHIHHIIIIIIIIIIIIIII
@HISEQ:711:H5NNWBCX2:2:1101:15619:11778:ATCTCGTA
TTAAGTTCAGCGGGTATCCCTACCTAATCCGAGGTCAATCATTAAAAAATGGGGGGGTTCTGGCGAGTGTCCACCGGGACTCTGTAGCGAGAGAAATTACTACGCTTAGAGCCTGACAGCACTGCCACTGATTTTAGAGGGTGCCTTTACAGCAGGCCTCAACACCAAGCCGGAGCTTGAGGGGTGATAATGACGCTCGAATAGGCATGCCCCTCGGAATACCAAGGGGCGCAATGTGCGTTCAAAGATTCGATGATTCACTGAATTCTGCAATTCACATTACTTATCGCATTTC
+
IIIIIGHHIIIIIIIIIIIIIIIIIHHIIIIIIHIIIIIEHHIHIIIHHIIHIIIIGIIIIIIHHHIIIIHIIIHIIHIHIIHGIIIHIIIIIIIIIIIHIIIIHHIIHFIIIIIIHIIIIHHIIIIIIHHIIHHHIIHHGIIIIIHIIIIIIIHHCHHIIIIFHHIIIHIIIIIIHIIIIIIIIIHHIIIIIIIIHIHIHHIIIIIIHIHIIIIIIIGIIIGIIHEGIHHHIIIIIGGIIIIIHIIHHHHIIIIHHIHHIIGIIIIIIIIIIIIIIHHHHIIHHHHHIIIIIHH
@HISEQ:711:H5NNWBCX2:2:1101:17753:11771:ATCTCGTA
TTAAGTTCAGCGGGTGTTCTTGCCTGAACTCAGGTCGAAAGGGGTGTGTCGCACGGCTTCTCGGAGAGCAACCGACGATTCCTGCGGGCTTACAACGAGGTCCCGGGCCGACGGCGGCATGCGATCCCTGGCGGGTCACCTACCAGACTGTCGTCCCGATTGGGTCCTCGTTCGAGCCTCTGTTCTTCGGCAGACCCGGTTAAATTAACCGGGATGGCCAGGTCCACGCCTCTTGAGAGAGGGTGAGGGTAAAGCCGACGCTGAGGCAGACATACTCTCGGCCGGAGCCTCGAGTGCAATTTGCGTTCAAAGATTCGATGATTCACATTATCTGCAATTCACACTACGTATCGCATTTC
+
IIIIIIIIIIIIIIIIIIIIIIIIIIIIIIIIIIIIIIHIIIIIIIIIIIIIIIIIIIIIIIIIIHIIIIIIIIIIIIIIIIIIIIHIIIIIIIIIHIIIIIIIIIIIIIIIIIIIIIHIIIIIIIIIIIIIIIIIIIHIHIIIIIIHIIIIIIIIIGHIIHHHIIIIIHHIIIIIIIIIIIHIIIIIHHHGHIIIIHHHIIHHIIHIIIIIHHIHIHHHHIIIIHHHIHEIIIIIIIIIIIIHHIFIHHHIIIIIIIIHEGHIHIIIIIIIHIIHIIIIHIIIIIIIGIHIIIIHIIIIIIIIIIIIIIIIIIIIIIGIIIIIIIIIIIIIIIIIIIIIIHIIIIIIIIIIIIIIIII
@HISEQ:711:H5NNWBCX2:2:1101:19345:11959:ATCTCGTA
TTAAGTTCAGCGGGTATTCCTACCTGATCCGAGGTCAACCTTGGTGCCGCCGGAGCGGACTTTAGGGGGGGTTTAGAGGCCAGAGTCCCGCGGGCTTCCGATGCGAGGCGAATGCTACTACGCAAAGAAGGGCCTGACAGGTCCGCCACTGGTTTTCGGGGACCGCCTGGGCGGATCCCCAACGCCGGGCCACGGGGGCTCGAGGGTTGAAACGACGCTCGGACAGGCATGCCTCCCAGGATACTGGAAGGCGCCATGTGCGTTCAAAGATTCGATGATTCACTGAATTCTGCAATTCACATTACATATCGCGTTTC
+
IIIIIHHIIIIIIHFHGHHIIIIIIIGIIIIIIHHHIIIIIIIIHIIIIIIHGIIIIIIHGHIIIDHIIHIEHHHHIIIIIHHEHHIIIHIIIHIIHGIIIIIHIIIHIIHHHIGHIIIIIIHIHGIIHHHIIHIIIIIEHIIIHIHIIIHHHEIIIIGHHDHIHIIHHHHHHHHDHHHHHHHIIHIGIHIIIIIIHIHHHIIIIIIIIHIHIHDHHHCIHHIIIHHIIIIIIIIIIIIHGIIIIIHIHHIHHHFHCCCIIIIHIIIIIIIIIIHIIHIHIIIIIHIIIIIIIIIIIIIIHHIIHHIIIIIIIIIHI
@HISEQ:711:H5NNWBCX2:2:1101:20891:12000:ATCTCGTA
TTAAGTTCAGCGGGTGTTCTTGCCTGAGCTCAGGTCGAAGATGTAAGTTATATTTCCTGGTTTGAGGGCTATTGAAAAAGAGCCAAGCCAACACCTAAATATGTAGCAGTGATGCTGCCTACCTAGATGCGGCCCATAAACGGTCCTTAATCAGCCTCTGAGCTTCAGTAGACCCGGCTTTCACTCCATAATAAAACAGAGGAGAGCCGGGACTACCAGATCCAACCAGCCAATTATTAATGAATAATTATTGGGAGGTTGAGGGGTACATCGACGCTGAGCCAGACATGCTCTTGGCCGAGGCCTCGAGCGCAATATGCGTTCAAAGACTTGATGATTCACGGAATTCTGCAATTCACACTACGTATCGCATTTC
+
IIIGHHHHGIIIII?HHGFHHHHIIIIIIGHHHIGHIHHHH?GHEEHHHIIHHEHGHIIIHHIIIEHHHIIEHIHHIHHHIIIIIGHIHIIIIIIHHIHHIIIHHIIIIIHIFHHIEIHIHIGFHIIIIHHIIIIIIIHIIIGDEHIIIIHHIIHIHHIIIHEHHIHIIIGHDHHEHIGHIHIIIFHHHHHIIIHIIHEHIIIIIHDHHHHHHHHH?HG@?DGBBEEGIHEHHIIIHHCHGHHEHIHEIHGIIIIIIHHCG?IGIIIIHHGHIIHHIHEIIIIHIIHIIIIHGIIIIIIIHIHHGHHGHIIIIIIIGIIIHFHFGHIHFIGIIIHHHIHE<IIIIIIIIIIIHIGIIHIHIIIIHGIIIIHIIIII
@HISEQ:711:H5NNWBCX2:2:1101:3408:12182:ATCTCGTA
TTAAGTTCAGCGGGTAGTCTTACTTGATTTGAGATCGAGTTTAACAAGAATCGTTGCCGACCCTTGTGAAATCCTGCATCAGTCAGCCAATACGGTCAAACTCCCTTTATGTTAGCTGCAGCAAAAGTAATAATCCGTTTGACGGGACTAAATGAATATGCTTTTAGCTCAGGAGAATGTCCAGCTGCACCTGCATTTCAAGCAACCCGCCACCGATCTCAAAAAGATTGGTGTTGGGATTGCTCAAGTCCAAAGCTTTTCGATTAAAAAATCCAAAAGCTTTGAGGTGTTTACTGATACTCAAACAAGCATGCTCTTCGGAATACCAAAGAGCGCAATATGCGTTCAAAGATTCGATGATTCACTGAATTCTGCAATTCACATTACGTATCGCATTTC
+
IIIIIIIIHIIIHIIGIIIIIIIIIIHIIIHIIHIHIIIHIIIIIIIIIHHHIIIIGIIIIIIIIEHIIIHIHIIIIIIIIIIIIIIIIIIIIGIHHFHIIIHIHIIIIIIIIHIIIIIIIIIIIIHHIIIIHHIHIIHIHIIIHIIIHHHIIIIIIHGEHIHIIHIGHFHIGIIIIIHIGGIIIIIIIIIIHIIIIIIIIGHHHIGHHIIIIHIIIHGIHHHIIHHGHHEHHHHF?HGDHIIHHIGIIIIHIHHIIIHHGIIHHIIIIIIIHIHIHIHIHHIIIHGEIIIIIIIIHHHHCHHIHIIIIIIIIIIIHFIIIIIIIIIHIIIIIIIIIIIIIIIIIIIIIIIIIIIIIIIIHHIIIIIIIIIIIIIIIIIIIIIIIIIIIHIIIIIIIII
@HISEQ:711:H5NNWBCX2:2:1101:9065:12213:ATCTCGTA
TTAAGTTCAGCGGGTATCCCTACCTGATCCGAGGTCAACCTTAGAAATGGGGTTGTTTTACGGCGTAGCCTCCCGAACACCCTTTAGCGAATAGTTTCCACAACGCTTAGGGGACAGAAGACCCAGCCGGTCGATTTGAGGCACGCGGCGGACCGCGATGCCCAATACCAAGCGAGACTTGAGTGGTGAAATGACGCTCGAACAGGCATGCCCCCCGGAATACCAGGGGGCGCAATGTGCGTTCAAAGATTCGATGATTCACTGAATTCTGCAATTCACATTACTTATCGCATTTC
+
HHIIIIIIIIIIIIIIIIIIIIIIIIIIIIIIIGIIIIIHHIIIIIIHHHHHIIIIIIIIIIGIIHIIIIIIIIIIIIIIIIIIGHIIIIHIIIIIIIIIIIIIIIIIIIIIHIIHHIIIIIIIIIHHIIIIIIIIHHIIIIIHIIIHIIIIIIIIIIIIIIHHIIIHIIIIIIIIIIIIIIIHHIIIIIIIHGIIIIIHIIIIIIHIIHIIIIIHIIIIIIIIIIHHIIIHHIIHHHIIIIIHHHIIIIIIIIIIIIIIIIIIIIIIIIIIIIIIIIIIIIIGHIIHIIIIIIII
@HISEQ:711:H5NNWBCX2:2:1101:14806:12069:ATCTCGTA
TTAAGTTCAGCGGGTGTTCTTGCCTGAACTCAGGTCGAAAGGGGTGTGTCGCACGGCTTCTCGGAGAGCGGCCGACGATTCCTGCCGGCTTACAACGAGGTCCCGGGCCGACGGCGGCATGCGATCCCTGGCGGGTCACCTACCAGACTGTCGTCCCGATTGGGTCCTCGTTAGAGCCTCTGTTCTTCGGCAGACCCGGTTAAATTAACCGGGACGGCCAGGTCCACGCCTCTTGAGAGAGGGTGAGGGTAAAGCCGACGCTGAGGCAGACATACTCTCGGCCGGAGCCTCGAGTGCAATTTGCGTTCAAAGATTCGATGATTCACATTATCTGCAATTCACACTACGTATCGCATTTC
+
IIHIHF@GEHIIHGEHHHGHHHHHHEHIIHIFCHICHDHHDFH<GHHHIIHIHIHIIIIIIHHEEC?GHHHEEHDHHIGIIEHHGGIHIHIIH?HHHHHDCHGHHDD?CCEH/FDCE//DGHHHHEDGHFHFHHIIIEEHEHHGHIIEGCGGHHHHIG@EEHHGHHHIIHHIIHCCEGHHIIH@EHDGHHHCHCEGIHIHHGGFHHCFHHHCHE7?HAFIIIHHCEDCGIIIHHHCEEFIHHHFCEHHHFHHIIIIIHGHHHHEEG?IHHIIIHDIHH?CIIHIHEHDHF@EIIHHHEHCDHHEFIHEIIIIIIIIIHHHIIHHIIHHH?HEFHHEIHFGDCHEHHIIHEHHHCHCHEC
@HISEQ:711:H5NNWBCX2:2:1101:15685:12159:ATCTCGTA
TTAAGTTCAGCGGGTGTTCTTGCCTGAGCTCAGGTCGAGAAAATGGTTAATATATTTTTCCTGGTTTGGATTGACAGGCACGGGCCCAGGCCGTCAGCTGTTAGCATTGAGCAACGAATTGCACTACCAAAGCCGAGGCCCTTAACGGGTCCACATTGCATCAACCTCTGTTCTTCAGCCAACCCAAGCACCGAAAAACGGGCTGGGAAAGCCAGGTCCGCGTACTCCGCACACATGGTGTAGAGTCAGCGAGTATTAACCCGACGCTGAGGCAGACATGCTCTTGGCCGAAGCCTCGAGCGCAATATGCGTTCAAAGATTCGATGGTTCACGTATTTCTGCAATTCACACTACGTATCGCATTTC
+
IIIIIIIIIIIIIIIIIIIIIIIIIIIGIIIHIIIIHIIIIIIIIIHIIFHIIIIIIIIHIIIIIGHIIIIIIIHIHIIIIIIIIIIIIIIIIIIIIIGIIIIHIIIIFHHIIHIIIGIIIIIIIIIIIIIHIIIIIIIHHHIIIIIIIIIIIIIIIHHIHHHIIIHIIIHHHHIHHIIIGIIIIHIGIIIIHHIIIIIHHHIHIIIIIHHHIIEDHIIHG@EHE-IHEGHIHHHHHIHIHHHFD.<@<///HCIIIIHHIHC0<GD@IHIIIIIIIIIIIIIIIHHIGIIIIIIIIHIIIIHIHIIHIHIGIIIIIIIHIIIIIIGIIIIIIIIIIIIIIIIIIIIIIIIHHIHIHIIGHIIIII
@HISEQ:711:H5NNWBCX2:2:1101:17856:12092:ATCTCGTA
TTAAGTTCAGCGGGTAGTCCTACCTGATTTGAGACCATGGTTCAGACACAAGTGTCTTGTAGTTGGATCCACACTTTGTTGCACTGGGCACTACTGCTGCTTAAACGGCACAATGAGAAACCAAGGTTCCATACATATACCTTTCGGCAGCCTTGCAGGCCGTCATTACGCAATTAGGTGTAGACTAATGAAATTCAGGGCACTTATAAGCTGCCCCAGATCTTCCCTAAATGACTGTAAAGCCATAGAGGGAAATGAATACATTAGATTCTCAAACAGGCATACTCTAGCAAGCTAGAGTGCAATGTGCGTTCAAAGATTAGATGATTCACGAGATTCTGCAATTCACATCACGTATCGCATTTC
+
IIIIIHIIIIIGIIIHIIIIIIHIIIHIHIHIHIIIIGHIIIIIHIIIIIHIIIHIIIIIHHIIGHHIIIIIHIHHIIIIIIIIIIIIIHHIIIIHIIIIHHIHIIIHGHIIIIIIGIIIIIHIIIIIIIIIIIGHHIIIHIHIIIIIIHIIIIHIIIIIIHIICHIIIIIIHIIIIHIIIHIIIHIIHIIIIHHHHIIGIIHIIIHIIIHHHHFHHIIIHHIIIIIIIGIIIIIIIIIIIIIIIIIIIIHIGGIIIHGHHHFHEHIIIIIIIIIIIHIIIHHFGIIHIIIIIIIIIIIIIIIIIHHIHHIIIIIIIIIIIIIIIIIIIHHIIIIHIIIIIIIIIIIHHIIIHIGHIIIIIGIIII
@HISEQ:711:H5NNWBCX2:2:1101:3663:12270:ATCTCGTA
TTAAGTTCAGCGGGTATCCCTACCTGATTCGAGGTCAAAACAAATTAATATTTATATCTTTGGTGGCTAGAATGTTATTAAATTTCTATCTAACAAAGAAGGTAAGAAGAATAAAAATCTATTTACTACTACCGTCTTTTTGCCAGAAACGAAAATTTACGATATCCGCCAATATAATTCAAGGGTGAGGAAAACCAAATTCCCCCTCATCCCTCAATAGCAAACCACACCAGCAAAGCTGGGGATTTAATAGGTTTTATGACGCTCGAACAGGCATGCCTTTCGGAATACCAAAAGGCGCAATGTGCGTTCAAAGATTCGATGATTCACTAAATTCTGCAATTCACACTACTTATCGCATTTC
+
IIIIIHIIIIIIIIIIIIIIIIIIIIIIIIIHIIIIIIIIHIIIHIIIIHIIIIIHIHIIIIIIHHIIIIIIHIIIIIIIIIIIIIIIIIIIIIIIIIHIIHGHHHIHIIIIIIIIIIHHIIHIIIIIIIIGIIIHHIIIIIIIHIIIHIHIIHHIHIIIIHIIIIGHIIHIIIHHHIIIHIIIHHIHHHHIIIIIIIHEDIIHHHHIIIIIIIIIHIIHIIIIIHHIHHFHHIIIIIHHHG?HIHHIHHIHIHHHGHHIIIIGIHIHHHIIHHIIHGIIIIIHHHIIHIIIHHHGIIIHHIHFCFIIHGIIIIIIHIIIIIIIIHIIIIIIIHIIIHIIIIIIHIIIIIHHIIHHHIIIIHII
@HISEQ:711:H5NNWBCX2:2:1101:4625:12483:ATCTCGTA
TTAAGTTCAGCGGGTAGTCCTACCTGATTCGAGGTCAAAATCGTCATCGTTCGTCGCGAAGCGACGATTGGGAGCAGAACCATGGGAAGCTTCGCCGCCGCGACGTAGATAATTATCACGCCGGGGCAGATCCGCAAGCGGTACGCTGCTAATGCATTTCGAGAGGAGCGGATCGCGAGGACCCGCACGCTCCAAGATCCAGACGATCGAAGCGCGAAAGACTTCGAAGCTGATAATTTAATGACACTCGAACAGGCATGCCCCTCGGAATACCAAGGGGCGCAAGGTGCGTTCAAAGATTCGATGATTCACTGAATTCTGCAATTCACATTACTTATCGCATTTC
+
HIIHIGHIHIIIHIIIIIIIIIIIIHGIIIIIGHHIIIHFHHIHHIIIHIIIIIIIIHIIIIIHHCHIIIIIHIIIGIIIIHHHIIIIIIIIIIIIHHIIIIIIIGIIIIIIIIIIIIIHHIIIHIIGIIIIIIIICIIIHHIIIIIIIIIIIIIHHIIHIIIHIIHIIIDHIIIHHIHHHHIIIIHHIIIHIIIIIIIIIIHIHIIIIIIIIIIIIHHGIIIIHHIHHIIIIHIIIIIIHIHCHFHEHIGIIIIGIIIIIIIIIIIIIIIIIIIIIHIHDIIIHIIIIHHIIIIIIGIIIIIIIHIIIHHIIHIHIIIIIIIIIIIIIHIIIIIIIIGIIGHDII
@HISEQ:711:H5NNWBCX2:2:1101:11088:12408:ATCTCGTA
TTAAGTTCAGCGGGTATCCCTACCTGATCCGAGGTCAAGCGTAAAATGGTAGACTTGTGGATGCCACCGTCAGCAGCGGAGAGCGCAAAATGTGCTGCGCTCCCACACGGGACGGCGGGCTGCCAATGCATTTGAGGCGAGTTCACGCGTGCAGCGGAACAAAACGCCCAACACCCAGCAGGGCTGGAGGGTACAAATGACGCTCGAACAGGCATGCCCCATGGAATACCAAGGGGCGCAATGTGCGTTCAAAGATTCGATGATTCACTGAATTCTGCAATTCACACTACTTATCGCATTTC
+
IIIIIIIIIIIIIHIIHIIIIIIIIIGIIIIIIGIIIIIIIHHIIIIIIIHIIIIIIHIIIIIIIGHHIIIIIIIIHHGHHHHIHIGHIIIIIIIIIIIHIIIIIIIIIIIHHIIIIIIHIIIIIIIIIIHEIIHFIIIIIIIIIIIIIIIIIIIIIIIIIIIIIIIIIIIIIIIIIIIHIIIIIIIIHHIIIIIIIIHIIIHIIIIHHIIIIIHIIGIIIIHIIHHIIHIHFIHIHIHIIIIHIGIIHHHIIIIIIIIIIIHHIIIIIIIIHFIIIIHIIIHIIIHHGIIIHHIGHIHIGI
@HISEQ:711:H5NNWBCX2:2:1101:11777:12486:ATCTCGTA
TTAAGTTCAGCGGGTCTTCCTACCTGATTTGAGACCATGGTTCAAAATTATCATTTGCATAATAATTTTATATGGTTTATGAACTTTTTCATATATAATAACTCGCTACTACATAACAAATTTAATAGGCATAAGTTAGAAACTAGGTTTCATTCGAATACTTTTCAACTTATATAATAATAACTCAAACGTTACCATATTATAAAAAGCTATAGCTTTAAAAGTACCATATTACTATGGAAACTTCAAATCTTTATATATAATGTTGCCAAAATATATAAAATGAATACTATAGATTCTCAAACAGGCATACTCTATAGAAATAGAGTGCAATATGCGTTCAAAGATTCGATGATTCACTGAATTCTGCAATTCGCATTACTTATCGCATTTC
+
IIIIIIIIIIIIIHIIIIIIIIIIIHHIIIIIIIIHHIIIIIIIIIIIIHIHIIIIIIIGHIIIIHHIIIIIIIIIIIHIHIIIIGHIIIIIIIIIIIIHHHIIHIIIIIIIIIIIIIIIIHHIIIIHHHHIIHIHHIIIIHIIIHIHHHHIIIIIIIIFHHHHHIHHHHHIIIIIIIHIIHHHIHIIIHHHIIIIIHIIIIHIIGHIIHFHIHEC<@HEGIHHHD/HHHIHIIHHHEE?HHHGHIIHEHHFHHIHGEHHHIHHHHHHIIHHHGHIIIHHIIIIIIHGIHIIHHIGIHIHHIIIIIIIIIIIHHIIIIIIIIIIIHIIIIIHHIIHCIIIIIIIIIIIIIIHGIIIIIIIIIIIIIIIIIIIIHIIIIIIIIIIIIIHIIIIII
@HISEQ:711:H5NNWBCX2:2:1101:19407:12383:ATCTCGTA
TTAAGTTCAGCGGGTGATCCTGCTTGATTTCAGATACAAAGAAAGTTTGAGTGTCTAAGCACTGGCAGCTGTAAGGCTGCACTGCCTCTACTCTCAATGAGTTCACATTGTAAACAATGTGACCGCTGCATTGAGTGCGACTGAGAACAAGTCTCAATCGCTCGCAGAGCACAGAGTGCTTTCATACTTAACAGCAGAAGGGTATCTGCCGCATTAAGATATGGGTGATGAGATAAAAAGACACTGAAACAAGCATGCCAGCTGGGATTCCAACTGGCGCCAGTTGCGTTCAAAAATCTGATGACTCACGGTTCTGCAATTCGCATTGCTTATCGCACTTC
+
IIIIIIIIIIIIIIIIIHHHIHHIIIIIHIIIIIIIHIIIIIIIIIIIIIIIIIIIHHIHIIIHHHHIIIIIIIIIIIHIIIIIIIIIHGIIIIIIHIHIIIIIIIHIIIIIIIIIFIIIIIIIIIIIIIHIIHIIIIIIIIIIIIIHIIIHIIIIHIIHIIIIIIHIIIIIIHIIIIIIGIIIIIIIIIIIIIIIIIIIIIIIIIIIIIIIIIHHGIIIIIHIIIHIIIIIIHIIHFIIIIIIIHHHDIIHHIIIIGHIHIIIIIIIIIHFIIIIIIIHFIIIIIIIHIIIIIIIIHHGIHHGIHIHIIIIHIIIIHHIIIIIIIIIIHIIIGIIIIIGI
@HISEQ:711:H5NNWBCX2:2:1101:1422:12670:ATCTCGTA
TTAAGTTCAGCGGGTATCCCTACCTGATCCGAGGTCAAGCGTAAAATGGTAGACTTGTGGATGCCACCGTCAGCAGTGGAGAGCGCAAAATGTGCTGCGCTCCCACACAGGACGGCGGGCTGCCAATGCATTTGAGGCGAGTTCACGCGCGCAGCGGAACAAAACGCCCAACACCCAGCAGGGCTGGAGGGTACAAATGACGCTCGAACAGGCATGCCCCATGGAATACCAAGGGGCGCAATGTGCGTTCAAAGATTCTATGATTCACTGAATTCTGCAATTCACACTACTTATCGCATTTC
+
HGH@HHHIIGEHCHDH?FHHIIHIHHHHIIHDHHEHHHHFHDH@DGHHHICH<GHHHHGHHIIIIIGHHHHHHIEH@CF@FEHIHHHHGHHHGHHHHHHHHGHHFHFHGFHHIHHIHHGDEHIIIHHGGHHHGHHHGHHFEDEEIIIFHIHHHICHIHIHIHHIIHHGHEFHGIHHHFIIGIHFFHEHH=EHHHHHHHFHIHIHGGHHHGFHHHHHHHHGCHG@HCEGEHHGC/DHEEHHHHHHCHHHCGHEE1HHCD1IIIHHGHFFG1HHIHGFCEIIIIHHHHHGF<E@<C=GCHHHHH
@HISEQ:711:H5NNWBCX2:2:1101:16450:12612:ATCTCGTA
TTAAGTTCAGCGGGTAACCCCGCCTGATCCGAGGTCAAACGTTCGGGCGGCCTCTCGGCCGCCTCTCGAGAGTGGTGGACGTGGGCGCGAGGCGCCGCCGGCTACGGAGATCGCAACGCCGGACGGTCAGCTTCGCGCGCCGTCTGTGGTTTCGAGGGCCGTCGCCCGCCCCGAGGGCGGCGGCGACGGGCCCCAACGCCGGGACCTGAGGCCCGATGGGTTTTGACGACGCTCGGACAGGCGTGCCCGCCGGAATGCCGGCGGGCGCAATGTGCGTTCAAAGATTCGATGATTCACTGAATTCTGCAATTCGCATTACTTATCGCATTTC
+
IIGHIIIHIIIIIIIIIIIIGIIIIIIIIIIIIIIIIIIIIIIIIHHHIIIIIHIIIIIIIIIIGHIIHIGHGHHIIIIIIIIDHIIIIGIIIGIIIIIIHIGGHIIIIIHIIIIGIHHIICHIIIIHGHIIIIIIGIGIIIIHHIGEHIHIIIIIHIHIIHHCCGHGHIIIEHHEHIHIGHHCGHIHGIHHDHIEIHHHHEHHHHHEHIHIGHHEEHIIHHIGHHDCHCIIHEHG@HHHCEHDCC/HHGIIHHHHDGIHDCFHDHHCHH<IHHHIHHIIHHHGIGIIIIIIHEEHGGIHHIHIHIIHIIIIHHHGHHHFFIHHFIHIHGI
@HISEQ:711:H5NNWBCX2:2:1101:17019:12593:ATCTCGTA
TTAAGTTCAGCGGGTAATCCTGCCTGATCTGAGGTCTAAATCTTAATAGAATTTACTGTGATTAGAAGCTTTCTAAAAAATATTTACAAGTTCAGCTTATAGCGCAAGTCTATAATCCTCAGCGAATAATCTATTACGCCGAGTCAATCTGATCTCGAAATGGGGAATGCTAATGTATTACGAATAAGTTTCGAGAATTCAAATTCTCCAACAATATTCAAAAACCAAATCAAACTTAAAATTCATAAAAAAAATTAAGGATTTGAAGAGTTCACGACACTCAAACAGACATGCTCGCCGGAATACCAGCGAGCGCAAGATGCGTTCAAAGATTCGATGATTCACTGAATTCTGCAATTCACATTACTTATCACATTTC
+
IGIIIHIHIIIIIIIIIIIHIIIIHIIIIHIIHIIIIIHIIIHEHHIIHHHHIIIIIIIGIIIIHCHHHFHIHHIIIIIIIIHIGIIIIIIIHIHIIIIIHIIIIIDIHIFIIIIIIIIIIHIHIIIIHGIHIIFHHIHIIIIHHHHHHHCHHHIIIIH=GHGFIIIHHHHIHIIHIIIHIHHIIHIGHHHHHIIHHHHHHIIIIHHHHHIHIHHHGEIHHIIHCFHECCGGF;FCIHIIIHIIIIIHHDHHHHHEHIHIIHEGIIGIIIHIIIIIIIHIHIHEDIIIHIIIHHIIIIIIHHIHIIIHHCHIIIIIIIIIIIHIIIIIIHFIIIIIHIHIHGIIIIIIIIIGIHIIIIIIIGIIIHGHIIIFEIIIIGI
@HISEQ:711:H5NNWBCX2:2:1101:20972:12536:ATCTCGTA
TTAAGTTCAGCGGGTCTTCCTACCTGATTTGAGACCATGGTTCAAGACTTGCGTCTTTATAGGTACGGACTAACTGTTCATATGAAAACTCCAAATCTCCTCTAGAATAATAGGCATTATGAGAAACCACAGTTTCATACACATACTTTTCTAATAGATATAGAGAAATGTCAAGCATTTTCGTATTACTAGTAGCAATCTATTTAAAAGAACCCACCTGGGGATGGGAACTTCATATCTCCTAGTTCATTCACGAATGAAATCCCAAGAAATTAATACTATAGATTCTCAAACAGGCATACTCCAGAGGAGTGCAATGTGCGTTCAAAGATTCGATGATTCACGGAAAGCAATTCACATTACGTATCGCATTTC
+
IIIIIIIIIIIIIIIIIIIIIIGIIIIGHIIGIIIIIIIIIHIIIIIHIIIIIIHIGGIIIIIIIFHIIIHIIIIIFHHIHIHIIIIIIHIIIHHHIIIIIIHIIIIIIIIIGHHIGHIIIIIHIIHIIIIID?<FHHIIHIIHHHHHIIHHEHIIHGIHHGEFGGHEEGHHIHIHIIHHHIIIIIIHIHHHHHIIIIIIHIHIFHHEHCHHHHEFIHHHHHEHHHHHIHIIHIHHHHIIIGHHIIIIIIHHIIIIIIIIIIHEHFHHIIHGIIIHIHGHGIIHGIHIIIIHGHFHHHIHEIIGIIHIIIHIIIHIIIIIIIIIHHGHHHFIHIIIHHEHIIIIIIIHF?IIIIHHGHGHIIIIIHIIIHGIIII
@HISEQ:711:H5NNWBCX2:2:1101:2625:12753:ATCTCGTA
TTAAGTTCAGCGGGTAATCTTGCCTGAGCTCAGGTCGAGGGTAAAGGTAAATGAGTATATGAAATAGTTCAATACTCATCACGATGGTTACCATGATGTTGAAGGCTATTGAGCACACATTGTGTTTCCACAGTGTGATTCACAATGCAAAAGTTTTTACAGACTAACCAGCAAACATGCCTCAACACCAGGGAAAAATGACTAACATGTGTATCCACCTTGTGTTGTAAACAACAGAAAGTGAGTGGATAACCCGACGCTGAGGCAGACATGCCCTTGGCCGAGGCCTTGGGCGCAATATGCGTTCAAAGATTCGATGGTTCACGGAATTCTGCAATTCACACTACGTATCGCATTTC
+
IIIIIHIIIIIIHIIIIIIIIHIIIIIHIIIIIIIIIIIIIIHHHHIIHHIIHHHIIIIIIHHHIHHIIIIIHIIIIIIIIIIHIIIIIIIIIIHIIIIIGHHHHHIIIHHIIIHIIIIHIIHIIIIIIIIIHHHIIIIIIIIHIIIIIIIIGHIIIIIIIHHHHIIIHHIHHHHIIHHIHIIIIIIIIIIIIIIHHIIIIIIHIIIIIIIIHIHEIHHIIIHIIIIIIIIIHIIGHIIIIIIIHIIIIIHHHHHIIIIIIHEHHIIIIHIIFIIIIIIHGIHIIIHIIHFHHHECIHIIHHCIHHIIIIIIIIIIIIIIIIIIIIIIIIIIIGIHHHIIIIIIIIIIIIIIIIIHIHI
@HISEQ:711:H5NNWBCX2:2:1101:3326:12849:ATCTCGTA
TTAAGTTCAGCGGGTAGTCTTACTTGATTTGAGATCGAGTTTAACAAGAATCGTTGCCGACCCTTGTGAAATCCTGCATCAGTCAGCCAATACGGTCAAACTCCCTTTATGTTAGCTGCAGCAAAAGTAATAATCCGTTTGACGGGACTAAATGAATATGCTTTTAGCTCAGGAGAATGTCCAGCTGCACCTGCATTTCAAGCAACCCGCCACCGATCTCAAAAAGATTGGTGTTGGGATTGCTCAAGTCCAAAGCTTTTCGATTAAAAAATCCAAAAGCTTTGAGGTGTTTACTGATACTCAAACAAGCATGCTCTTCGGAATACCAAAGAGCGCAATATGCGTTCAAAGATTCGATGATTCACTGAATTCTGCAATTCACATTACGTATCGCATTTC
+
IIHIHGHHIIIHIHHHIIIIIHIIGIHIIIIIIIIIHIHIIIIIIGH<G@GHGIIHHIIIIHIIIGHIIHIIIIHIIIIIIIIHIIGIIGIIH<E1DGEHIIIIIIIHIIIIHICEHIIIHHIIIIIIIIIIHGIHIFHHHEHEFEHHHHGIIGGHIIIIIIHIHGHHIIIIIIIHIIIHHHIHHIIHIHHGHHIH@HHHEHIHHIIIIGHIHIB8HHECGEFGHHIHHHEGHCHAEHHEHHF?IHIHEEGCGFIGIIIIIHIIHIHIHHHHHHHHHIHFHHEEEDIGIIIIIGIHGFHHEHHEIIIIIIIIIIIIIHHHHEHHCGIIIHHIHDHGFHHIIHIHIIIIHIIIIIIGIIIIIHIIIIHHIIHHHIHIIIHIIIIIHHIHIIIIIIIIIII
@HISEQ:711:H5NNWBCX2:2:1101:3502:12852:ATCTCGTA
TTAAGTTCAGCGGGTGTTCTTGCCTGAGCTCAGGTCGAGATAAAGGTTAATAGGGCCGAAGCCCTTCCTGATTTCGGGTCGACAAGCACAGTCCCAAGCCAACAACTAAAGCATTAGCAACAAGTTGCCTACCCAGTTGCGGCCCTTATCGGGTCCATGCATCAACCTCTTTGCTTCAGCGAACCCAGACACTAGGCCTGGGAAAGCCAGATCCGCCCTTTCATTCCATGGAATGGTTGGGCGAGGATTAACCCGACGCTGAGGCAGACATGCTCTTGGCCGAAGCCTCGAGCGCAATATGCGTTCAAAGATTCGATGGTTCACGTATTTCTGCAATTCACACTACGTATCGCATTTC
+
IIIIIIIHIIIIIIIIHIIIIIIIIIIIIIIIIIIIIIHHIIHIIIIIHGHHIIHHIIIIIIIIIHIIIIIIIIIIHIIIIIIIIIIIIIIIIIIHHHHIIIIIIIIGIIIIIIIIIIIGHHIHHIHHIIIIIIFIHIIGHHIIIIIIIIHIHIIIIIIIIIIIIIIGHIIHHHHIIIIIIHIHIIIHHHIIHIIIHFHIHIIIIIIIIIIHHIHIIIGHHHIHIGIIIIIHEIIIIIIHHIIHIHIIHCIIIHHHIGIIIIHIHIIIIHIHIGIIIIHIIIIHIIIIHHIHHGIIHIIIIIIIIIIIIIIIIIIIIIIIIIIIIHIIIHIIIIHIIIHGHEHHFHIIIGIIIIIIGI
@HISEQ:711:H5NNWBCX2:2:1101:4300:12814:ATCTCGTA
TTAAGTTCAGCGGGTAATCCCACCTGATTTCAGACCATAGTTAAAAAGTTTCAATAATGATAAACACTATTAATTCTTCCATTATTTTTTGGTATTCCACAAGCTCAAGATTAAACAGAAAATATTAAGCGAAAAAAAATGGACTCGAAAGTTCAAAATATTACGCCTTATCGTCTGCCTTTTCCCAATACCGTGGCTTAACATCATTTAAGGCCAGCCGAGTATTTTAATTAAAAAAAAAAACGGCAAAGCCCAAATCCAAATTCCTGCTTCAAAAAAAAAGCAAGAATTTGAAGGTATTCATGATGCTGAAACAGGCGTACTCTCCAGAATACTAGAGAGTGCAATATGCGTTCAAAGATTCGATGATTCACTGAATTCTGCAATTCACATTAGGTATCGCATTTC
+
?GE?GHE@G@FDHCECHCGFEGHCHFHHGHHHCH?1<<GH@GHHEHHIHHHH?GHHHIHHFHEHICGHE1FGHIIIEEH?EEHIIFH?GDCDCH1C@GHHH@DHHHHGE?GHFCGHE1GEFGHHIIIHCEC=CCCHDHHHHEE@HCH?F.:===/:/=C?FHHH/.EFHHHE.::8.B..:BE.;ABG..9F.BF-7FFEFHHHEHHH?@G######################CHHHHHEGG@,6@.HCGEHHHHGCD?FHD/C@FDD<G?=GIHHDC@HFCHHIHEIIIIIHHHF1FHHHHHEH@GIHHGIHEHHHIIIIIIIHH?IHHEFHCCGIHFGHHIHHIHG=IIIIHHCIIHIHHEHHHHHFGEGHIHHHHFFHEF1?FC@HHCFGECCCE@CIGHHHGII
@HISEQ:711:H5NNWBCX2:2:1101:8276:12792:ATCTCGTA
TTAAGTTCAGCGGGTAGCCTTACTTGATTTGAGATCGGTACGTCAAGACGGGTGTCCACCAGAGCCATGGCCCGGTGCACGTTCCTTTGAGCCTGCGCTCGCTTGTGAAGCAAGCAATCCAGCACACGACCAGCAGGCAGCCAAACTTGATGGACGTTATCCCAAGTTGGCTCCCAGATGCCCCGTGAAGGGCACCCAGGCAAGGCCTGACATGTGTATTGGCAAACAGGAGCATACATTTAGAAGCAAGCACAGATAAACAGTGCTACGCCTCAAGTCCACACCACCATGATAGTGGCGTGAGAGCATAGACGATACTCAAACAAGTATACCCAAGGGTCAAGCCCAAGGGTGCAAGTTGCGTTCAAAGATTAAATGATTCGCGAAGATTGCAAGTCATAACACATTTCGCGTTTG
+
IIIIIHHHHIIGIIIIIIIHIIIIIIHIGIGHHIIIIIIIIIIIIIIIIGHHIIIIIGIIIIIIIGHHHGHIIHIHHIIIEHEHEHIIIHIHIIIHIIIIIIIIIHIIIIIIIIIIIHIIIHIHIIIIIHIHIIGDGHHIIIIHIHIIIIIIIGIIDEEHIIIIHHHHFHIIIEGHHHIGHHEHIAGHIEHGEHHIHHE?IHHIHIHHHIHHHEGHHEHGCHGHHIHIHEHIIIHIHG8A.GGIIHIIIGIIIIHHEHHFIIIIIHEHGGIIHIIIIIIIIIHIIIIIHIIGHGIIHHIIIIIIIIIIIIIIIIIIIIHHIIIIIHIIIIIIGIIIIIIIGIIIHIHHDHHIIIHIIIIIIIIIIIGIIIIIIIIIIIIIIIIIIIIIIIIIIIIIIIIIIIIIIIIIIIIHIIIII
@HISEQ:711:H5NNWBCX2:2:1101:17283:12941:ATCTCGTA
TTAAGTTCAGCGGGTATCCCTACCTGATCCGAGGTCAACCATTAGAAAGATGGGGTTGGTGGCCAGCGCCTACCGGAGCCCTGTAGCGAGAAAAGTTACTGCGCTCAGGACCCGACAGGGCCGCCACTGATTTTAAGGCCCGCCCGAAGGCGAGGCCCAAGACCCAGTAAGCTGGAGGGGTTGTAATGACGCTCGGACAGGCATGCCCCTCGGAATACCAAGGGGCGCAATGTGCGTTCAAAGATTCGATGATTCACTAAATTCTGCAATTCACATTACTTATCGCATTTC
+
HIIIIHHHHIIHIIIIIIIIIIIIIHIGIIIIIIIIIIIGHHHHIHIHIHHHIIIIHH<EGHHIH@EHHHHIIIHGIHHGHIIIIIIIIIIHIIIIIIIIIIIIIHIIHIIIIIHHHHIIIIHIIIIIIHIIIIIIIIIIIIIIIIHHIIIIIHIHIIIIIHIIIIHIIIIIIIIIIIIIHHIIIIIHHIIIIIIIHIIIIIIIIHIIHIIHIIIHHHIHIHHHIIIHHHFCFIIIHHHHHHIIHIIIHHHHHIIHIIIHGIIIHHEGHEHHHIIIIIIIIIIIHIIIIII
@HISEQ:711:H5NNWBCX2:2:1101:6199:13116:ATCTCGTA
TTAAGTTCAGCGGGTAGTCCTACCTGATTTGAGGTCAAATTGTCAATGATTAGGGGTGAGAAAAGCCCCTGTCGCGCATACAGGCGACGGTTGTAGGCGGGTTCCGACCGCTTCACCGCTGCGACGTAGATAATTATCACGCCAGAGCTGGTTCCGCAAGGTCCCACTTATGCATTTGAAGAGGAGCTGAGCCCCAGCAGGGGGGGGCCGCCAGCACACTCCAAGTCCAAGCCCTGAAAACCACAAAAGTTTTCAGAGTTGATGATTCAATGACACTCAAACAGGCATGCCCCTCGGAATACCAAGAGGCGCAAGGTGCGTTCAAAGATTCGATGATTCACTGAATTCTGCAATTCACATTACTTATCGCATTTC
+
IIIIIIIIIIIIIHIIIIHIIIIIHIGHHIIIIHIIIIHIGIIIIIIIIIIGHIHIIIHHHIHIHFGHHIIIIIIIIIIIIGIIHIIIIIHHHIIIIIIGHHIIIIHIIHIIIIIIIIIHIGIIIIIIIHIHHIIIIIHHIIHIHHHIIIIIHIIIIIHHIIHIIHHIIIIIHIIIHIIIIIIIIIIHHIHHHIIIIIIIIIIIHHHIHIIIIIIHHGECIIIFIIHIIIHEIHHGIHGEHGHHHG<EHHIIHIIHIIIIIIIIIIIIIIIIIIHFGIIIHHIHIIIIIGHIIIIHIIIIIHIIIHHIIIIIGHDHIIIIIIIIIHHHHIIIIHIIHHHHIIIIIIIIIIGIIIIIIIIIIIIIIGIIGIIIIHI
@HISEQ:711:H5NNWBCX2:2:1101:8582:13068:ATCTCGTA
TTAAGTTCAGCGGGTATCCCTACCTGATCCGAGGTCAATCATTAAAAATGGGGGGTTCTGGCAGGACACCACCGGGACTCCGTCGCGAGAAGAATTACTACGCGTAGAGCCAGATGGCACCGCCACTGCTTTTAAGGGCTGCCCTGTGACGGGCAGGCCCCAACACCAAGCTGAGCTTGAGGGGTGATAATGACGCTCGAACAGGCATGCCCCCCGGAATACCAAGGGGCGCAATGTGCGTTCAAAGATTCGATGATTCACTGAATTCTGCAATTCACATTACTTATCGCATTTC
+
IIIIIIIIIIIIIIIIIIIIIIIIIIIIIIIIHIIIIIIIIIIIIIIIIIIIIIIIIIHHIIIIIHHIIIIIIIIIHIIIIIIIIIIIIIIIIIIIIIIIIIIIIIIIIIIHIIIIIIIIIIIIIIIIHIIIIIIIIHIIIIIIIIIIIIIIIIHIIIIIIIIIIIIIIIIIIIIIIIIIIIIIIHHIIIIHIIIIIIIIIIHIHIIIIIIIIIHIIIIIIIHHGIHIIIGIIHIIIHIHIIIHHHHIIHHGIIIIIIIIIIIIIIIIIIIIHHGIIGIGIIIIIIIIIIIIIII
@HISEQ:711:H5NNWBCX2:2:1101:10065:13179:ATCTCGTA
TTAAGTTCAGCGGGTATTCCTACCTGATCCGAGGTCAACCTTGGTGCCGCCGGAGCGGACTTTAGGGGGGGTTTAGAGGCCAGAGTCCCGCAGGCTTCCGATGCGAGGCGAATGCTACTACGCAAAGAAGGGCCTGACAGGTCCGCCACTGGTTTTCGGGGACCGCCTGGGCGGATCCCCAACGCCGGGCCACGGGGGCTCGAGGGTTGAAACGACGCTCGGACAGGCATGCCTCCCAGGATACTGGAAGGCGCCATGTGCGTTCAAAGATTCGATGATTCACTGAATTCTGCAATTCACATTACATATCGCGTTTC
+
IHIIIEHHIIIGIIIIIIIIIIIIIEHHHIIFHHHIHIIIHGIEHIIIIHGIHDHIIIHHDHHHIFHHHHHDHHHIIIIIIIGIIHIIIIGCHHHHHHIHIIIIIHIHIIIIIHIHHHIIIHHIIIIHHIIHHIIGHHIDHIIIHHHIHFGHFCHHIIIHIHIIIHDHIIIHGHHHHHHIIHIIIHIHIHIHIHIHIHIHIIIIHIIIIHHIIIDIHIIIIGHIIIIIIIIIIGIIIIIIIHIGIIHHIIIIHEHGCCCHIHHHIHIIIIIIIHHIIIHIIIIIGIHIIIIIIIIIGIIIIIIIHHIGIIIIIIIIH
@HISEQ:711:H5NNWBCX2:2:1101:11445:13047:ATCTCGTA
TTAAGTTCAGCGGGTATCCCTACCTAATCCGAGGTCAATCATTAAAAAATGGGGGGGTTTTGACGAGTATCCACCAGGACCCTATAGCGACGAATTTACTACGCTTAGAGCCTGACAGCACTGCCACTGATTTTAGAGACTGCCTTGACAGCAGGTCTCAACACCAAGCTAGGCTTGAGGGGTGATAATGACGCTCGAATAGGCATGCCCCTCGGAATACCAAGGGGCGCAATGTGCGTTCAAAGATTCGATGATTCACTGAATTCTGCAATTCACATTACTTATCGCATTTC
+
IIIIIHHHHIHIHHHHHHHIIHIHIHHIIIIIIHIIIIHIIFHHIIGIHHEGHIIGHHDIIEHHHIICHHIIIIIIIGHIIIIIIIIIIHIIIIHIIIIIIIHIGHHHIHIHIIIIIIIIIHHHHIIIHIHHHHHHGHFIIIIIIIIIIIIIIIIIIIHIIIIHIIIIIIIIIIIIIIHIHIIIHIIIHIHHIHHHIIIHHIIIIIIIHHIIIIIIIIIHEHHHFHIIHHCHEHHHEHIHFGIIHHIIIHIIHFHHHHIHEHHIIIIIIIHFHIIHIIIHIIIIIIHIIIIHH
@HISEQ:711:H5NNWBCX2:2:1101:19547:13212:ATCTCGTA
TTAAGTTCAGCGGGTATTCCTACCTGATCTGAGGTCAACCTGGAGAAGTGGGGTGTTTTACGGCGTGGCCAGCCCGCTCGTCCCGTCTGCGAGGTAGTGCTACTACGCAGGGGAGTCCGCGGGAGACCGCCACTGTGTTTCGGGGACGGCCGCCGCGAGGACGGCCGGGCCCCAACGCCAGCGCCCCGCGAGCGGGGGCTGAGGGTTGAAATGACGCTCAGACAGGCATGCCCGCCAGAATACTGGCGGGCGCAATGTGCGTTCAAAGATTCGATGATTCACTGAATTCTGCAATTCACATTACTTATCGCATTTC
+
HIIIIIHIIIIIIHIIIIHIIIIIIIIIIIIIIIIIIIIIIIIIIIIHFHIIIIIIIIIGIIIHICCHHHHHGIIIIHIIHIIIGIIIIIGIIIIIIIIHHIIIIIIIIIHIIIHIIIIIIIIIIHHIHIIHHHHHHIIIGHHIHFHIIGHIHHHHGIIHIIIIHHIIIDIHHHIIHHIHHGHHIHHHHHGIGHIIIIIHIIHIIIHHIIIGGHHGIGHIHHIIIHIIIIIIIHHFIIIIIIIIIHHEIIIIIHHHEHIHHHIHIHHIIHEHHGIIIIIIIIIIIIIIIIIIIIIIIIIHEHHIIIIIIIGIIHGI
@HISEQ:711:H5NNWBCX2:2:1101:2623:13400:ATCTCGTA
TTAAGTTCAGCGGGTATCCCTACCTGATCCGAGGTCAAAGTAAAAAAAGGGCTTATGGGAGGGGGTCTGCTGAAGTCGCTTGCAATGTGCTGCGCACGAAGCCAACATACCGGCTGCCAATGAATTTGAGGCGAGTCCACACGCTGAGGCGGAACAAACACCCAACACCAAGCATAGCTTGAAGGTTTAAATGACGCTCGAACAGGCATGCCCAACGGAATACCGAAGGGCGCAATGTGCGTTCAAAGATTCGATGATTCACTGAATTCTGCAATTCACACTACTTATCGCATTTC
+
IIIIIIIIIIIIIIIIHHIIIIIIIHIIIIIHIIIIIIIHGHIIIIIIIIIHIIIIIIIIIIIIIIHHIIIIIIIIIIIIIIIHIIIIIIIIIIIIIIIIIIIIIIIIIIIIIIIIIIIIIIIIIIIIIIIIIIIIIIIIIIIIIIIIIIIIIIIIIIIIIIIIIIIIIIIIIIIIIIIIIIIIIIIHIIIIIIIIIIIIIIIIIIIIHIIIIIIIIIIIIIIIIIHHHIIGIIIIIIIIIIIIIIIIIIIIIIIIIHIIIIIIIIIIIIIIIIIIIIIIIIIHIIIIIIIIIIII
@HISEQ:711:H5NNWBCX2:2:1101:11881:13436:ATCTCGTA
TTAAGTTCAGCGGGTATCCCTACCTAATCCGAGGTCAATCATTAAAAAATGGGGGGGTTCTGGCGAGTGTCCACCGGGACTCTGTAGCGAGAGAAATTACTACGCTTAGAGCCTGACAGCACTGCCACTGATTTTAGAGGGTGCCTTTACAGCAGGCCTCAACACCAAGCCGGAGCTTGAGGGGTGATAATGACGCTCGAATAGGCATGCCCCTCGGAATACCAAGGGGCGCAATGTGCGTTCAAAGATTCGATGATTCACTGAATTCTGCAATTCACATTACTTATCGCATTTC
+
IIIIIIIIIIIHIIIIIIIIIIIIIIIIIIIGIIIIIIIIIHIIIIIIIIIHHIHGIIIIHIIIHHHIIIIHIIIIIHGIIIHHHIIIHIIIIIIIIIIIIIIIIIIIIIIIIIIHIIIHIIIHIIHIHIIIIIIIIIIIIIIIHHIIIIIIIIIHIIIHIIIIIIIIIHIIIIIIIIIHIIIIIIIIIIIIIIIIIIIIIIIIIIIIIIIIIIIIIIIIIGIIIIHHIIHHIIIIIIHIIIHIIIIIIHIIIIIIIIIIIIIIIIIIHIIIIHIIIGIIIHIIIIIIIIIIIII
@HISEQ:711:H5NNWBCX2:2:1101:12057:13425:ATCTCGTA
TTAAGTTCAGCGGGTATCCCTACCTGATCCGAGGTCAAAGTAAAAAAAGGCTTGTGGAAGGGGGTCTGCTGAAATCGCTTGCAATGTGCTGCGCACGAAGCCAACATACCGGCTGCCAATGAATTTGAGGCGAGTCCACGCGCTGAGGCGGAACAAACACCCAACACCAAGCATAGCTTGAAGGTTTAAATGACGCTCGAACAGGCATGCCCAACGGAATACCGAAGGGCGCAATGTGCGTTCAAAGATTCGATGATTCACTGAATTCTGCAATTCACACTACTTATCGCATTTC
+
HHIIHHHHIHIIIIIIHHHHIIIIIHIIGIIIGHIIIIIIHHIHIIIIHHIHIIIIIIIIGIIIIGHIIIIIIHIIIIIIIIIIIIIIIIHIIIIIIIIIIIIIIIIIIIIIIIIIIIIIIIIIIIIIIIIHIIIIIIIIIIHHIIIIIIIIIIIIIIIIIIIIIIIIIIIIIIIIIIIIIIIIIIIIIIIIIIIIHIIIIIIIIIIIHHHIIIHIGIIGHGIIHHFGIHHHIIIFF=CHFHIHIIIIIIIIHIIIIHIGIHHGIIIIIHHHIIIHHHGIHGHIIHIIIIIIGGI
@HISEQ:711:H5NNWBCX2:2:1101:15276:13290:ATCTCGTA
TTAAGTTCAGCGGGTCTTCCTACCTGATTTGAGACCAAGTGTTCAGCTGCCCGGCTGTCCGCGGTCCGGCTCGCTCCTCCCGAGAGAGAGGTGTTTGCACAGAGTCGCAAGGTCCAGCACAAGACAAGCTAGTTACAGCCGCAAGCGGCATGGTCGTGAGTGGGCATGATGCAGCTCACAGGACACTGGGCAGTCGGATAATGCACGCAAGCGCCCAGCAACGGCCCAGGTCCCTGCAGACCCCGGACTCGCCCCCCCTCCGTGATGGAGGGAGAAGAAAGCACAGGGGCAGGAGGGTGTATCGATTCTCAAACAGGCATGCTCCCCGGAATGCCAGGGAGCGCAAGGTGCGTTCAAAGATTCGATGATTCACGGAATTCTGCAATTCACATTACGTATCGCATTTC
+
IIIIHHIIIIIIIIIIIIIIIIIIIIIIIIIIIIIIIIIHIHIIIIHHIIHIHIIIHIIIHIIIIIIIIIIIIIIIHIIIIIGHFFGHHHIHIIIIIHIIIIIIHIIIIIIIHHIIIIIIHHIIIIIIIIIIIIIIIIIIIIIIIIIIHIIIIIIIIHHGHHIHGGIIIIHIIIIIIIIIIIIIIIIHIIHIHIIHHHIIIIIIHIIIHIGIGHHHGHHIIIHIHIIHHE5,FGGIIHHDIHDCIH?HHHIIGHIIHGHHHHIIIIIIHG@GHIIIIHEHGIHIIIIIIHIIHIIIHGIIIIIIIHHHHHHEHEIIHIIIIIIGIIIIIIIIHHIIIIHHIIHIIHGIIIHHIIIIIIIHGIIIIIIIIIHFHHIIIIIIIHHIIIIIIHIIHHHIIIIIHIHIIII
@HISEQ:711:H5NNWBCX2:2:1101:20492:13411:ATCTCGTA
TTAAGTTCAGCGGGTGTTCTTGCTTGAGCTCAGGTCGAGAAAATGGGTTAGTGCCGAGCGCGAGGCTCGGTTCCTGGTTAGGGCCGACAATTGCACGGTCCACAAGCCATCAACTAAAGCATTTAGCAACGAATTGCCTACCCAGTTGAGGCCCATATCGGGTCCATGCGTCAACCTCTACACTTCAGCCAACCCGGTCGAATTAAATCAACCGGGACAGCCAGGTCCGCTGCACAACCGTGAGGTTGCGTGGCGAGTATTAACCCGACGCTGAGGCAAACATGCCCTTGTCCGAAGACGCGGGCGCAATATGCGTTCAAAGACTTGATGATTCACGTATTTCTGCAATTCACACTAAGTATCGCATTTC
+
GHIGIHHHIIHHIIIHIIIIIHIIHHHHHIIHIGEHHHHIIIGIIIHHIIIHHIIIIIIHIIIHHCEHHHHIIIIHHHGHCHIIIIIHHIHIFHHHHIHHIIIGIHGHIIIIIIGIIIHIIIIIIHGIIIIHHIIIHIIIIIIIHDGE?AHHHHIIIIICC<FHIIIHHHHHHHIIHHF?HIHHHIIHHIEEHHHDHEEHHIHIHIIIIIHCIHHIIIIHIIHHHHHDIHIHHIHEEHGIHHIIHGHIIIIIIIIIIIIIIHHHIIIHHIIIIHIIIIIIIHHHGHHIIHIIIIIIIIIH?CHIIIGIIHGIIIIIIHHHHGDHGHIIIIHHIIIIIIIIIHIIIIIIIHIIIHIIIIIIIIIIIHIIII
@HISEQ:711:H5NNWBCX2:2:1101:20858:13343:ATCTCGTA
TTAAGTTCAGCGGGTATCCTTGTCTGATCTGAGGTCAAACCTTGAGATGGGTAGGTTTTGTTCAGGCCGTACCGCTCGAGCCCTCACCTACGAACAAGTAGTTGCTTACTATGTTCTGGTCAGGCAGGGCGGCCAGCAGAGCTTACAACTTTAAAACCGGCGCGGTGTGACCCGTTCCTGTTCAGAACCAGCGGTTAGCTGAGGGTTGTAATGACGCTCAAACAGACATGCCCAAAGGAATACCAATGGGCGCAATGTGCGTTCAAAGACTCGATGATTCACTGAATTCTGCAATTCACATTAACTATCGCGTTTC
+
IIIIIHIIIIIIIIIIIIIIIIIIIGIIIIIIIIIIIIHHHIIIIIEGHHIHHIIFHHHIIIIIIGHHIIIIIIIHIIIIIIIIIIIHIIIIIIIIGHIIIIIHIIHIHHIIHHIIHIIHIHIIGHHHIIHIIHHECHHHEHIHIGIIIHIHHIIIIIHIHIIHICHGHEHHHHHIHHIHHHIHIIIIIIIGIIIIHHEHIHHHGHEIIIIIHFGIHIIIHGHIIIIIIHGIIIIHEIIGHHIHIHECHIHGIIHHIIHHGHHHIHFHFIIIHHIIIIIIHIIIGIIIIHHEGFIIIIIHIIHHHGDGIGIIIGII
@HISEQ:711:H5NNWBCX2:2:1101:9763:13740:ATCTCGTA
TTAAGTTCAGCGGGTAATCTTGCCTGAGCTCAGGTCGAGGAAATAAGTAATAAGTTTCCTTGTTGAGGGCTCATCCGGGTCCCAGACCAACAGCTAATCGTATTAGCATCACTGCCTAACCAGCTGCGGCCCTTAACGGGTCCTTGAATAAGCCTCTGCACTTCAGCCAACCCAGCTCTTAAGTCAATAAGAACTGAGACAGCCAGATCCGTCCCTTGTACATTCACATGAATGGGAATGTATGGGACGAGTATTAACCCGACGCTGAGGCAGACATGCCCTTGGCCGAAGCCGCGGGCGCAATATGCGTTCAAAGATTCGATGGTTCACGGTTTTCTGCAATTCACACTACGTATCGCATTTC
+
IIIIIIIIIIIIIIIIIIIIIHHIIIIIIIIIIIIHIIIIIIIHIHHIIIIIIIIIIIIHIHIIHGHIIIIIIIHIIIIIIIIHIHIIIIIIIHIIHIIHIIIIIEHIIIIIIIIIHHHHIIHIHHIHDHIIIIHIIEHHHIHIIHIIIIIGHHIIIIHIIIIIIIDHIHHIIHHIIIIIIIIIIIIHHIIIIHIIIIIIIIHHGHIIIIIHIHIIHHGECHIHHHIHIIIHHHHIIIIIIIHHHHEHIHEHHFIHCFHEH=IIHHHHHGIIIIIIIHGHHIIIIIIIIIGIIIIHIHIHHHHEHDHHIHHIIIHGIIIIIIIIIIIIHHHHHIIIIIHHG?HHIIHHIHFIIIIIIIIIHHHI
@HISEQ:711:H5NNWBCX2:2:1101:10742:13592:ATCTCGTA
TTAAGTTCAGCGGGTCTTCCTGCCTGATTTGAGACCATGGTTCAAGTCAACCCCAAGAGGTTGCCTTTAATAGTTGAGTGCCGGACATACACCATCACACGTACTGGGTATTAGAGAAACCGAAGTCTCATACACATACTTTTCCGTTACTTGACAGTATCCAGCAGCAATAGTTTTAAAAGCACGCAGGGTTAGTGCGATGCCTCAAATCTCTCCTTCCCTAGGTATAAATACCCAAGGTTGGAGAATGAATACTATAGATTCTCAAACAGGCATACTCTGCCGAAACAGAGTGCAATGTGCGTTCAAAGATTCGATGATTCACGGAATTCTGCAATTCACATTACGTATCGCATTTC
+
IHHICGHIHIGHHIHHHIIFEEHHHIIHIIGHIHHHHHIIEHHIIIIIHIIIHIIHEHHIIIHHHEHHHIIIGEHHFHHGEHICDHIIIIHHHIIHIIGIIHHHFHGHGEHIIIHIHIHGHD?DHHHIIIHIIHHHHCEEGGHGFHHHIIHHIHHHIHHGHHHHIIIHHHHHIIGEGHHIIIHHHHEHHHIIHECEGHHIHHHHIIIIHHEH@D/IG?GGCC?HCIHHEF0ED?CG@HCHG?@DHCHHHGFGHIIHEHHEIHCHFE@FCHGHHCHEGEEHDHHCHIHHHGHEHHFHHHIHHEHHHC?HH@CHHCF1GHHIHHHGHCCHGIHFGEFHHCEHC@C1CHEHGEHCHIIIIHH
@HISEQ:711:H5NNWBCX2:2:1101:12177:13650:ATCTCGTA
TTAAACTCAGCGGGTGATCCCGCCTGACCTGGGGTCGCTTTGAGGACTTGGGTCATCGAGAGCTTCCGGACAAGAACGACCGACGATACGAAGAGGCTTTAGTTCACCACCGCATGTCGTGACGCTCTCGGCGTCCTTAGCTCGGATTTCGGCCAACCGCATGCGGTAACACACGGGAGACCAGCTTCCGTCCCATATCCGAGAAGGATGAGAGGGACGACGATTTGTGACACCCAGGCAGACGTGCCCTCGGCCAGAAGGCTTAGGGCGCAACTTGCGTTCAAAGACTCGATGGTTCACGGGATTCTGCAATTCACACCAAGTATCGCATTTC
+
IHIIGHICG@HIIHIHGCCFG@HHHII?HCEHECCHHH0<<DGHEHHIGHHHEFHHHGGHCDFHH?HCCH<CFGHIGIIHHHIIDDEGHHHIIIFFHGCFHC1DGHHHIHGDHIHHIHEHHHIIGHHDDHHHDDCH@HHCD=GEGF::DF?GECHGHHIIHDDEFE@FGHHIHHGCHHFHIIIF?.EFHEEFEFHCF@GFGBHHHGHHHHHHIIHIIHHIHEG@ECHFGCHEEEHFHECCCIIIIHE<HIIHHEHGHEHEFHHHEHHHHCEIIIHDHCGHIIHHIIHHHHHEHIIHIHHEEHFHIIIHHIIIHHIHHFEFEEDHHHIHHHDGHH
@HISEQ:711:H5NNWBCX2:2:1101:12750:13525:ATCTCGTA
TTAAGTTCAGCGGGTGTTCTTGCCTGAGCTCAGGTCGAGAAAATAGGTTAATAGGTTCCTGTTTGAGGGCTCACACATGGTCCCAGACCAACAACTAAGAAATAGCAAGGCAGCCGAAGCTGTGAATGCCTACCCAGTTGCGGCCCTTAACGGGTCCTTGGTTAGCCTCTGCACTTCAGCTGATCCAGCAGGCATGATCGGACTTGGATGCTGTTGAGCATCCAGGTCCACCACGCTGGAACAACCAGATCCACGCCACTTGTTCCACAGGGGAAGAAGGATGTGATATTAACCCGACGCTGAGGCAGACATGCTCTCGGCCGAAGCCTCGAGCGCAATGTGCGTTCAAAGATTCGATGATTCACGGAATTCTGCAATTCACACTACGTATCGCATTTC
+
IIIIIHIIIIIIIIHHIIIIIIIIIIIIIIIIIHHIHHIIIGIIIIIIIIIIIIIHHIIIHIIIIIHHIGHHIIIIIIIHHIIIIGIIGIIIHIIIIIIIIIIIIIIIGIIIIIIIIIHIIIIIIIIEHIIIIIIGIHHHIIIIIIHIIIIHIIHIIIIHHIHHGHIIIIHICHEHIGHIIIIIIIIIIIIIIIIIFHIIIIIIIIHHIIIHIHEFFFHHHGIHIIIIIIHHHDIHIHHHHHIHIIIHHHHHHHHHHHHIHHGHEEHHHIIIIHIIGIIIIGIHHHIIIIIHIIHIHHIIIIIIIIIIIIHHIIIIIIIIIGIHIIHIHIHHHIHIIIHIIIIIIIIIIIIIIIHIIIIIIIIIIIIIIIIIIIIIHIHIIIIIHFHHHHGHIHIIIIH
@HISEQ:711:H5NNWBCX2:2:1101:14199:13731:ATCTCGTA
TTAAGTTCAGCGGGTTTTCCCGCCCGATTCCAGATCAAGTTATCGGAAACCAAATCGTTGCGATCCGGAAACCGTGTTGAAGGTAGAAGCATGCCCATCGAAGCGATCCATCCATCGTCCAAGCGGCGACAAAAAATCTGTTGCACTTTGACAACGCAAAGACCAAACTTTGGTGTACATACGTTGAATTTGAGATGATTGCAAACGCAAAAATCCATGTTCCACCCTCGCTTGGGGTCCGAAAACACCCAAGCTGGAGTGAGATTTTTACTGATTCTGGAACGGGCGTGCTCTCCGGAATACCAGGGAGCGCAATGTGCGTTCAAAGATTCGATGATTCACTGAATTCTGCAATTCACACTACTTATCGCATTTC
+
IIIIIIIIHHIIHHIIIIIHIHIIIHIIIIIIIIIIIIIIIHIIHIHIIIIIHIIIIIHHHHHIIIHIIIHHIIEHIIIIIIIIIIIIIIIIIIIIIIIIIIHIIIIIIHIIIIHIIGHHHIHIGHIIIIIIIIIIIIIIIGIGGHHHIHIHIHHHHIGIIIIGIIIIEHHHGHIHHHIIIHHHHIHGEHIIHIIIIIHHHHHIIIIIIIIIHIIHIIIIIHIIGIIHHGHIIIIHIIIIIIIGHIIGGHIIIIIIIIIIIIHIIHGIIIIIIIIIIHIIIIIIIIIIIHIIGIHIIIIIIIIIIIIIIIIIIIIIIIIHIIIIIIGHHIHIIIIIIHHGHIIIIIIIIIIIIIIIIIHHIHHIHIHGGIIIIIIH
@HISEQ:711:H5NNWBCX2:2:1101:14673:13522:ATCTCGTA
TTAAGTTCAGCGGGTAGTCCCACCTGATTTGAGGTCTAAAATATAAGAGTGAACTAGTAGCAGCATTTCCCTACAATTCGGCCGCATTAAAGCGTCCTCAACGAAATTTCTTATCACGTTGAGTCAGTCCGAAAATATAAGAGCCTGCTCATAAATTTAAAGCGAGCTGAACTCAAAAGTCCAGCAACGCTCAACATCCAACCACTAACAAATTAATTAAAAAATGATAGGGTTGAGGAATTAATGACACTCAAACAGGTGTGCCCTTCGGAATACCAAAGGGCGCAAGGTGCGTTCAAAGATTCGATGATTCACTGAATTCTGCAATTCACATTACTTATCGCATTTC
+
IIIIIIIIIIIIIHIIGIIHIIIIIIIIIIIGIHFHHIIIIIIIIIIIIIIIIHGIIIIIIIIIIFHIIIIHHIIIIIHEHHHIIIIIIIIIIHIIIIIGIIIIGHIIIIIIIIIHHHIHHIHHIIHHIIIIIIHIIIIIHHFHHHHHIIIIIIIIHHHIIIIGIIIIIIIIHIIHIIIIIHHDHGIHIGHHIHIIIIIHHIIIIIIIIIIIHIHHIFHIHFIHIIIIIIIIIIIIHIIIIIIIIHHGHHHEHIIIIIHIIIIIIHHIIIHIIIIHIIIIHHHIHHHIIIIIIIIIIIIIIIIIIGIHIIHHHHIIIHIIGIHGIIIIIIHHHIIIIIIHHIIIIIIII
@HISEQ:711:H5NNWBCX2:2:1101:15430:13550:ATCTCGTA
TTAAGTTCAGCGGGTATTCCTACCTGATTCGAGGTCAACATTCAGAAGTTGGGTGTTTTACGGCATGGCCGCGCCGCTCTCCAGTTGCGAGGTGTTAGCTACTACGCAATGGAAGCTGCGGCGGGACCGCCACTGTATTTGAGGGACGGCGTGTGCCCACAGGGGGCTTCCGCCGATCCCCAACGCCAGGCCCGGGGGCCTGAGGGTTGTAATGACGCTCGAACAGGCATGCCCGCCAGAATACTGGCGGGCGCAATGTGCGTTCAAAGATTCGATGATTCACTGAATTCTGCAATTCACATTACTTATCGCATTTC
+
IIIIIHIIHHIHIHIIHIIIIIIIIHIHIIIIHHIIIIIIIIIIHFHI@HHIGDGHHIIIIIGIIEECHIIIIHIHIHIHIIIIIIIIIIIIHHIHHCHIIIIHIIIIHHHHIIGHIIIIIIIIIHIIIIIHIIIIIHIIHHIHIGIIIHHIIIIHIHIIHIIHIIIIIIIIIIIIIIHIIIIHIIIIIHHIIIIIIIHHHIHIIIHGIIHHIIHHIIHIIHEIIIHGIIIIIIHHIIHHGFIIIIHIHHDHG?HFHCFIIIIIIHGEIIIGIIIIIIHGIIIIIHIIIIIIHIIIIIHECHHIIIIIIIHIIIIII
@HISEQ:711:H5NNWBCX2:2:1101:16055:13651:ATCTCGTA
TTAAGTTCAGCGGGTATCCCTACCTAATCCGAGGTCAATCATTAAAAAATGGGGGGGTTCTGGCGAGTATCTACCAGGTGTCTATAGCGATGAAAAATTACTACGCTTAGAGCCTGTCAGCACTGCCACTGATTTTAGAGGCTGCCCTTACAGCAGGCCTCAACACCAAGCTAGGCTTGAGGGGTGATAATGACGCTCGAATAGGCATGCCCCTCGGAATACCAAGGGGCGCAATGTGCGTTCAAAGATTCGATGATTCACTGAATTCTGCAATTCACATTACTTATCGCATTTC
+
HHIIIHHHHHIHIIIHIIIIHIHIHHFHEHGGHGIIIIHHIHFGHEEEHHHHHHIGHIIIIEGGHEHIIIIIIIHHHIHHIIIIIEHHHIIIIIIHHIIHHIIIHEGHIHIIIIIGHIIIIIIIIIIIHHHHHHHHHIIHHHIIIIHHIHIIIHIHIHHHHHHHFHHHIIIEEIIIIIIGIIIIHIIHHHIIHHIHIGIIIIIHIHIIHHIHGIIHIIIHHHHHGCDHIIHHHHCCCHFHGHIIIIHFIIIIIHGIHHHIIIIIGIIIIIIIHIIIIIIIIIIHHHHIIIIIIII
@HISEQ:711:H5NNWBCX2:2:1101:16490:13527:ATCTCGTA
TTAAGTTCAGCGGGTAGTCCTACCTGATTTGAGGCCAAAGTGTTAAGTAAGTTGTCCACAAGGGACGATTAGAAGCTGCACATACAGAACAGGCCTAAGGCGACGGCGCAGATAATTATCACACCATGCCGAGCACTGTAAAAAGCGCAAGCTAATGCATTTAAAGATGAGCCAATTACGGCACAATCCAAATCCACCACAAGACGACTTTAACATCGCAAGGGTGAGGGTTTACGTGACACTCAAACAGGCATGCTCCATGGAATACCAAGGAGCGCAAGTTGCGTTCAAAGATTCGATGATTCACTGAATTCTGCAATTCACATTACGTATCGCATTTC
+
HHHFEGEH@CHHHHHHHIFCEHHHHHIHIIIIIGHIEFHHCG<GHHIIIHIIIHHHFHHEHIIIIHH?EEHHHHIIHHIIIHECHHHHHEHHHIHIHIIHHHDHH<EHIGI<FFHIIEEHHHIIHIIHGHIHGIIIIIGHHFIIEHICDHIHGIIIIIICHGHHFHIHHGHHIEHHHIHFGECHHGFIIHGCFHHE/FFGHIHHCHHIHHGCHIHDDEGIGIHHHHHEHGEFEHHEHIIIHHGIHEIIIHHGHHEIFHEFGFEH@CHEGFCCD<HIIIIIHHDFHHEHGIHIIIIHE1CHHGIIHIIGIHIIHEHHHHCIIIHHHFHHHHIIHIHEEHHCH
@HISEQ:711:H5NNWBCX2:2:1101:17146:13719:ATCTCGTA
TTAAGTTCAGCTGGTATTCCTACCTGATCCGAGGTCAACCTTAGTGAGTATTTCACGGCAGGTGCCCACCGCCACGCCCGGAGCGAGATGTAACTACTGCGCTCGGAATGACAGCGAGCCCGCCACTGGTTTTAAGGGGCTGCGGCAGCCGCAGGCCCCCAACGCAAGCCTGAGGCTTGATGGTTGAAATGACGCTCGAACAGGCATGCCCGCCAGAGTACTGGCGGGCGCAATGTGCGTTCAAAGATTCGATGATTCACTGAATTCTGCAATTCACATTACTTATCGCATTTC
+
HIIIIIIIIIIGIIIIIIIIIIIIIGHIIIIHIIIIIHIHIHIIHIIIIHIHIIHIIIIIIIIIHIHIIIIHIIIIIHIIIIIIIIIHIHIIIIIIIIIIIIIGHIIIIIIIIIIIIIIIIIIIIIHIGIIIIIIIIIIIIIIIIIIIIIIIHEHHIHIIIIIIIIHHIIIIHIIIIIIIIIIIIHHIIHIIIIIIHHIHIIIHIIIIGIIIIIIIIIIIIHDHHHIIGIIIIIIHIHIIIIIIIHIIHIIIIIIIIIIIIIIIIIIIIIIIIIGIHHIIIHIIHIHIIIIIII
@HISEQ:711:H5NNWBCX2:2:1101:17979:13681:ATCTCGTA
TTAAGTTCAGCGGGTATTCCTACCTGATCCGAGGTCAACCTGTAAAAGTTTTGGGGGTTTTACGGCAAGAGTCCCTCCGGATCCCAGTGCGAGACGTTAAGTTACTACGCAAAGGAGGCTCCGGGAGGGTCCGCCACTACCTTTAAGGGCCTACGTCAAACCGTAGGGCCCCAACACCAAGCTGGGCTTGAGGGTTGAAATGACGCTCGAACAGGCATGCCCGCCAGAATGCTGGCGGGCGCAATGTGCGTTCAAAGATTCGATGATTCACTGAATTCTGCAATTCACATTACTTATCGCATTTC
+
IIIIIIIIIIIIIIIIIIIIHHIIIIIGIHGHIIIIIIIHIIHIIIEH?GHIIIGIIHIIIGHHHHIIIHGHIIIIIIIGHIIGIIIIHIIHIHICEHHIIHHIIIIIIIIHHGHIIHIIIIIIIHHHHHHHIIIIIIIIHIHIIIIHIIIIIIIIIHHHHIIIIIHHHIIHIIIIIIIHIHHGIIIIIIIIIIIIIIIIIHIIIIIIIIHIIIHIIIIIIHGHIIIIIIIIIIHECHIIIIIIIIIIIIIIIIHHHGIIIIHIIIHIHHIIIIIHIIIIIIIIIIIIIHIIIIIIIIIIIIIGI
@HISEQ:711:H5NNWBCX2:2:1101:18672:13715:ATCTCGTA
TTAAGTTCAGCGGGTGTTCTTGCCTGAGCTCAGGTCGAAGATGTAAGTTATATTTCCTGGTTTGAGGGCTATTGAAAAAGAGCCAAGCCAACACCTAAATATGTAGCAGTGATGCTGCCTACCTAGATGCGGCCCATAAACGGTCCTTAATCAGCCTCTGAGCTTCAGTAGACCCGGCTTTCACTCCATAATAAAACAGAGGAGAGCCGGGACTACCAGATCCAACCAGCCAATTATTAATGAATAATTATTGGGAGGTTGAGGGGTACATCGACGCTGAGCCAGACATGCTCTTGGCCGAGGCCTCGAGCGCAATATGCGTTCAAAGACTTGATGATTCACGGAATTCTGCAATTCACACTACGTATCGCATTTC
+
IIIIIIIIIIIIHIIIIIIIIIIIIIIIIIIIIIIIIIGIIIHHIIIIIIIIIIIIIHIFHIIIIGHIIIIIIHIIIIHIIIIIIIHHHIIIIIIIIIIIIIIIHIIIHIIIIIIIIHIIIIIHIHIIIIIHIIIIIIGIHHHIIIIIHIIIIHIIHIGIHIIIIIIHIHHIIIIHIHIIIIIIIHIIIIIIIIIIIHIIIIIIIHIIHIIIHIHHIHIHEHIIIGGIHEIGIIIIIIIHHIIHGIHHGIIIHIIIIIIIIIIIIIIIIIIIIIIIIIIIHIIIIIIIIIIIIIIHIHIIIIIIIIHEIIGIHIGIIIIIIIIIIIIIHIIIIIIIIIIIHIHIIIIIHIIIIIIIIIIIHHFIIIIIIIIIIIII
@HISEQ:711:H5NNWBCX2:2:1101:19230:13548:ATCTCGTA
TTAAGTTCAGCGGGTGATCCTGCTTGATTTCAGATACAAAGAAAGTTTGAGTGTCTAAGCACTGGCAGCTGTAAGGCTGCACTGCCTCTACTCTCAATGAGTTCACATTGTAAACAATGTGACCGCTGCATTGAGTGCAATCGAGAACAAGTCTCAATCGCTCGCAGAGCACAGAGTGCTTTCATACTTAACAATAGAAGGGTATCTATCGCATTAAGATATGGGTGATGAGATAAAAAGACACTGAAACAAGCATGCCAGCTGGGATTCCAACTGGCGCCAGTTGCGTTCAAAAATCTGATGACTCACGGTTCTGCAATTCGCATTGCTTATCGCACTTC
+
IIIIIIIIIIIIIIHIIIIIIIIIIIHIIHIHIIIIIGIHHHIIIIIIIIIHGHIIHHIIIHIHIDCHHHIIIIIIIIIIIIIIIIIIHIIIIIIIIIHIIIGHIIGHHIIIHIIIIIIIIIIIIIIIIHIHHIIIIIIIIHHHIIIIIIHIHHIIIIIIIIIIIGIIIIIIIIIIIHIIIHIIGIIHIGHIIIIIIIIIIHHIGHHHIIIIHHHIIIIHIIIHIGIIIIIHHCHIIIIIIIIIIIIHHIIIIIIHHHIIIIIIHIIIIHIHFIIIGGIGIIIIIIIHIIIHHIIHFIIHGHHGHHHHHIHIIIIIIIIIHGIIIIIIIIIIIIIIIIIII
@HISEQ:711:H5NNWBCX2:2:1101:2591:13826:ATCTCGTA
TTAAGTTCAGCGGGTAGTCTTACTTGATTTGAGATCGAGTTTAACAAGAATCGTTGCCGACCCTTGTGAAATCCTGCATCAGTCAGCCAATACGGTCAAACTCCCTTTATGTTAGCTGCAGCAAAAGTAATAATCCGTTTGACGGGACTAAATGAATATGCTTTTAGCTCAGGAGAATGTCCAGCTGCACCTGCATTTCAAGCAACCCGCCACCGATCTCAAAAAGATTGGTGTTGGGATTGCTCAAGTCCAAAGCTTTTCGATTAAAAAATCCAAAAGCTTTGAGGTGTTTACTGATACTCAAACAAGCATGCTCTTCGGAATACCAAAGAGCGCAATATGCGTTCAAAGATTCGATGATTCACTGAATTCTGCAATTCACATTACGTATCGCATTTC
+
IIIIIIIIIIIIIIIIIIIIIIIIIIIIIIIIIIIIIGIIIIIIIIIIIIIIIIIIIIICHHHIIFHIIIIIIIIIIIIIIIIIIIIIIIIIIGGGHHIIIIIIIIIIIIIIIIIIIIIIIIIIIIIIIIIIIIIIHIIIHIIIIIIIIIHIIIFHIIHHHIIIIIIIIIGHIGHHIICHHIIHHIHHIIIHHIGEHHIIIIIIIHHHHIIHHH?HHE=HHHHIIHIHIHHEHHHF6GIIHHIGIHIHHEHIIHHIHGIIIIIIIIIIIIGIIHHHHIHIIIIIIIIIIIHHIIIIIIIIIIIIHIIIIIIIIIIIIIIIIIIIIIIIIHHIIIIIIIIIIIIIIIIIIIIHIIIIIIIHIIIHIIIIIIIIIIIIIIIIIIIIIHHIIIIIIIIIIII
@HISEQ:711:H5NNWBCX2:2:1101:4951:13803:ATCTCGTA
TTAAACTCAGCGGGTGATCCCGCCTGACCTGGGGTCGCTTTGAGGACTTGGGTCATCGAGAGCTTCCGGACAAGAACGACCGACGATACGAAGAGGCTTTAGTTCACCACCGCATGTCGTGACGCTCTCGGCGTCCTTATCTCGGATTTCGGCCAACCGCATGCGGTAACACACGGGAGACCAGCTTCCGTCCCATATCCGAGAAGGATGAGAGGGACGACGATTTGTGACACCCAGGCAGACGTGCCCTCGGCCAGAAGGCTTAGGGCGCAACTTGCGTTCAAAGACTCGATGGTTCACGGGATTCTGCAATTCACACCAAGTATCGCATTTC
+
IIIIIIIIIIIIHIHHIGHHI=HHHDGHHIIIIHHGIIIIIIIHEEHIHGHIHIIIIIIIIIIIIDHHIIIIGHHHIIIIEDEHIGIIHIIIIIIIIIIIIIIIIIIHIIIIIHHHIIHHHIIEHHHHHIIIIIIIIIIIIHHHHEHHHHIIGHHEHHHHHHHIIGHHIGIHHHIHGGF@IHHFGEGHCHHHEHIHEHHIIIHHIIIHHHHHIIIHECHGEIIIHIHHF?E<EGFEIGHIIHGIIHHHHHHIIIIIIIIIHFEHEIGE/IFHHIHDIIIIHHHGHIIIHIIIIIIHH=HCHIHHHIHHIHHHIHHFD<HIHIIHHFIIIIIIHI
@HISEQ:711:H5NNWBCX2:2:1101:5097:13763:ATCTCGTA
TTAAGTTCAGCGGGTAGTCTTGCCCGAGCTCAGGTCGAATATGAAGGTTGGGTTTGGCACAAGTCCAAACTCCGATTGGCTCCCAGCAAGAATCCAGGCCCCGACTAGTTGCAGCAAGCTGCCTACCCAGCCGTTGCCCTTTGTGGGTTCAAGCTCAAGCCTCTGTGCTTCAACAGACCCAGATCCAAGGACCTGAGACTGTCAGTTCCACCACCCTGTGAGGGGTTGTGAGGGTTCAAACCGACGCTGAGGCGGACATGCTCTTGGCCGAGGCCTCGAGCGCAATATGCGTTCAAAGATTCGATGGTTCACGGAATTCTGCAATTCACACTACGTATCGCATTTC
+
IIIIGGHHIIIIIIIIIIIIIIIIIHIHIIIIIIIIIIIIIIHHIIIIIIIIGHHIIHIIIIIIIDFHIIIIIIIIIIIIIIIIIIIIIIIIIIH?GHIIIIIIIIIIIIIIIIIIHIIIIIIIHIIIIIIIIIHIIIHIIIIIIIHGGHIIIIIIIIIIIIIIIIIIIIIIIIIIIIIIIIIIHHIIIIIIIIHIIIIIIHIHIIHIIIHHHHIHIIIIIIIHHIIIIIIIHHHHHIHDIIIIIIIIIIIIIHIHHIIIIIIIIHHIIIIIHHHHHGIIIIIIIIIIIIIIIIIIIIIIIIIIIIIIIIHHHEIIIIIIIIIIIIIIHHIIHIIIIIIIIGIIII
@HISEQ:711:H5NNWBCX2:2:1101:5602:13881:ATCTCGTA
TTAAGTTCAGCGGGTGTTCTTGCCTGAGCTCAGGTCGAGGATATGTGGGTTATGAGGCACATCAATCCTTGTTTAAGGGACCAACGCTTCTCTCTCCTGGGTTTAGTGAAGCATCACATCGAAGTCCTGTAAGGCCAACAACTAGCAAAGAAAGAGGAAAAGCTTTGCAGCTTCTCGCTCACTGCCCAGTTGCGACCCTCCCCTTGATAGGCTGCCGATCCAAGTCAACTCAATGACTTGAAACAACCAGTTCCACTCTAGGTATATACACAATGGTATAGTTAGAGTGAGATAAACCCGACGCTGAGGCAGACATGCTCTCGGCCGAAGCCTCGAGCGCAATATGCGTTCAAAGATTCGATGGTTCACGGAATTCTGCAATTCACACTACGTATCGCATTTC
+
FIHIGHIIIIIIIIIIIIIIIHIIIIIIIIIIIIIGIHHIDEHHIFHEEC@HH?FHHIHHHHIHHHHHHHIIHEHHEFHIFCCFHIIHIIHHIIIIGIIGHHIDHHHGGHEHHIIIEHHHGHHFCHHHGIEHHEEGFDC?GHHIECH/FF/DHEEEHHIHHHHEHFFHHIHHIICHFIHHHIGHHIEHHHHIGHFHHHGIHIIIHIHGGHIEEIIIIIHIIIHHIHIHIIHHGEHHEG@GEIHGAA@HEHEF-GAHHGG.HGAHEHG@G@IHHFGIHHIIHHIHIGIIIIGHG@/<HHE@CHIIIHIHHEFHGHIGHHIIIIIIGIIHGC/EHHHIIHEIHHDHDIHHHFHEGIHCFCGGHHF?IHEFHGGIIIHHIIIIIIGHHHFIIHIHHHHGHHHDDDD
@HISEQ:711:H5NNWBCX2:2:1101:8049:13963:ATCTCGTA
TTAAGTTCAGCGGGTAGTCTTGCCCGAGCTCAGGTCGAATATGAAGGTTGGGTTTGGCACAAGTCCAAACTCCGATTGGCTCCCAGCAAGAATCCAGGCCCCGACTAGTTGCAGCAAGCTGCCTACCCAGCCGTTGCCCTTTGTGGGTTCAAGCTCAAGCCTCTGTGCTTCAACAGACCCAGATCCAAGGACCTGAGACTGTCAGTTCCACCACCCTGTGAGGGGTTGTGAGGGTTCAAACCGACGCTGAGGCGGACATGCTCTTGGCCGAGGCCTCGAGCGCAATATGCGTTCAAAGATTCGATGGTTCACGGAATTCTGCAATTCACACTACGTATCGCATTTC
+
GHIIIIIGHIIIIIIIIIIIIEHIIHIIIIIIIIIFDHIIIIIIIIIIIIIIHIHIIIIIIIIHIIIIIIIIIIIIIIFHIIIIIIIHHIIIIIHHIHIHIIIIHIIIIIHIIIIIHIIIIIIIIIIIIIIGIIIHIIIHIIHIIHIIIIIIIIHIGIIHIIIIHHHHIIIIHHHHHIHIIIIIIIIIHGIIIIIIIIIIIHGHHHIHIIIIIHIIHIIIHIHIIIHIIIHHHGIHDHHHIIIHIIIIIIIIIIIIIIIIIIIIIIIIIIIIIIIHHHIIIIIIIIIIIHIIIIIIIIIHIIIIIIHIIIIIIHIIIHIIIIIIIIIIHHHHHIIHIIIIIIGIII
@HISEQ:711:H5NNWBCX2:2:1101:9782:13885:ATCTCGTA
TTAAGTTCAGCGGGTATTCCTACCTGATCCGAGGTCAACCTTGGTGCCGCCGGAGCGGACTTTAGGGGGGGTTTAGAGGCCAGAGTCCCGCGGGCTTCCGATGCGAGGCGAATGCTACTACGCAAAGAAGGGCCTGACAGGTCCGCCACTGGTTTTCGGGGACCGCCTGGGCGGATCCCCAACGCCGGGCCACGGGGGCTCGAGGGTTGAAACGACGCTCGGACAGGCATGCCTCCCAGGATACTGGAAGGCGCCATGTGCGTTCAAAGATTCGATGATTCACTGAATTCTGCAATTCACATTACATATCGCGTTTC
+
HHHH@FCHHFHC<?EHHHCEF?GHHCDHHII@?CHHHHHE?GF?CEEHIIIIIDHDHIHE<CGFHDGHC?CDDHII@GEEEHC<DDDG<DCD/<EDHHHHCDEHHEG@EHHIHFGHHHEG@<<DE?CHDGIHIFHE@FHGHHHGD@DCF@GH<E<DHHEE7?CEFDHHE=FGE:A:?GEHI:EHHEB.-CECHHHGECE=IHHHIGDB6/D@FHCHHHHEFEHHFHFHFHGH?HE?HECC<@<1HHFHHDHDHCFGCCCE?HHEIIHHHG@FIHEIHHHEHHHFHEEHFFHIHHFHHIHGH@CHHHCCHCGHHHHIH
@HISEQ:711:H5NNWBCX2:2:1101:17491:13933:ATCTCGTA
TTAAGTTCAGCGGGTGTTCTTGCCTGAGCTCAGGTCGAGATAAAGGTTAATAGGGCCGAAGCCCTTCCTGATTTCGGGTCGACAAGCACAGATCCAAGCCAACAACTAAAGCATCAGCAACAAGTTGCCTACCCAGTTGCGGCCCTTATCGGGTCCATGCATCAACCTCTATGCTTCAGCGAACCCAGACACTAGGCCTGGGAAAGCCAGATCCGCCAATTCAATCCAAGGATTGGTATGGCGAGGATTAACCCGACGCTGAGGCAGACATGCTCTTGGCCGAAGCCTCGAGCGCAATATGCGTTCAAAGATTCGATGGTTCACGTATTTCTGCAATTCACACTACGTATCGCATTTC
+
IIGIIHIGIIIIIIIIHIIIHHFHHHIIIIIIIGIIIIIHGIGIIIIIHIHHCGHHIIHHHIIIIIHIIIIIIIIIIIGHHHGHIIIEHGIIIIHIIIIIIIIHHIIIIIIHIIIGIIIIIIHIHIHHIIIIIIHHIGIIIIHHIIIIHIHHHHIIIIHHHIIHIIIIIIIHHHIIHHHHHHHHIHEEHHHHHHIIHHIIHGHGHHIIIHHHHIHHHIIHGIIGHHIHCHHHHHHHIIIIIGIIHHHEEHHIIIHHHHHHGIIGIIHIIIIHIIIIIIIIIIHHHGIIIIIIIHIHIIIGIIIHHHIIHHGIHIIIIIIIHIIIIIIGIIIHIIIIHHHIIHHGDHIHHIIIIIIIII
@HISEQ:711:H5NNWBCX2:2:1101:18477:13759:ATCTCGTA
TTAAGTTCAGCGGGTGTTCTTGCCTGAGCTCAGGTCGAGAAAATAGGTTAATAGGTTCCTGTTTGAGGGCTCACACATGGTCCCAGACCAACAACTAAGAAATAGCAAGGCAGCCGAAGCTGTGAATGCCTACCCAGTTGCGGCCCTTGACGGGTCCTTGGTTAGCCTCTGCACTTCAGCTGATCCAGCAGGCATGATCGGACTTGGATGCTGTTAAGCATCCAGGTCCACCACGCTGGAACAACCAGATCCACGCCACTTGTTCCACAGGGGAAGAAGGATGTGATATTAACCCGACGCTGAGGCAGACATGCTCTCGGCCGAAGCCTCGAGCGCAATGTGCGTTCAAAGATTCGATGATTCACGGAATTCTGCAATTCACACTACGTATCGCATTTC
+
HIIHIHIIHIIIIIIIIIIIIIIIHIHHIIIIIIIIIIIIIIIIIIIIIIHHIIIHIIIIIIIIHFHIIHIIIIIIIIIIHIIIIIIIIIIIIIIGIIIIIIIIGHIIIHHIIIIIHIHHIIIIHII@GHIIIIIIIHHGHHHHIIIIIIIIIIHHIIIIIIHHHIIIIIEHHIIIHIFHHHHIIIIIIIHHHIIIGHHGHHHIIHHIIIHGIIFHEGHHEEHHIGHHHG?HHHGHHHHGIHHHCHCFHCIIH<IIIIIHIIHHIIIIIHHHIIIHHHHEIIIIHEHHHGGIIIIIHIIIHIHIIGIHIIIIGIIIIIIIIGIIHHIHHDHIIIIGIIHGIGGIIIIIHFHGIIIIIIIIIIIHIHIIIIIIIIHIIIIIIIHHGCHIIIIIIHHIIII
@HISEQ:711:H5NNWBCX2:2:1101:20237:13794:ATCTCGTA
TTAAGTTCAGCGGGTATCCCTACCTGATCCGAGGTCAAAGTAAAAAAAGGGCTTATGGGAGGGGGTCTGCTGAAGTCGCTTGCAATGTGCTGCGCACGAAGCCAACATACCGGCTGCCAATGAATTTGAGGCGAGTCCACACGCTGAGGCGGAACAAACACCCAACACCAAGCATAGCTTGAAGGTTTAAATGACGCTCGAACAGGCATGCCCAACGGAATACCGAAGGGCGCAATGTGCGTTCAAAGATTCGATGATTCACTGAATTCTGCAATTCACACTACTTATCGCATTTC
+
IIIIIIIIIIIIIIHIIIIIIIHIIHIIHIIIIIIIIIHIIIIIIIIIIIIIIIIIIGIIIHIIIEHHIIIIIIIIIIHIIIIIIIIIIIIIHIIHIIHIHIIIIIHIIIIIIIIIIIIIIIIIIIIHHIIIIIIHHIIIIIIIIIHHIHIIIIIIIIIHIIIIIIIHIIHFHHIIIHIIIIGIIIIHHIIIIIIIIIIIIHIIHIHHHHIIIIIIIIIIIIIIIIHFHHFIIIIIIHHIIIIGIHHIIIIIIIIIIIIIIIIHFIIHGIIHIIIIIIIIIIHIHHIIHIHIIIII
@HISEQ:711:H5NNWBCX2:2:1101:3851:14172:ATCTCGTA
TTAAGTTCAGCGGGTGATCCTGCCTAATTTCAGATCATGTCTTGAAAGAGTTTTTCTTTTTCATGTCAACAAGGACACGAAAAAGAAAACAGTCTATTGACAACAAAAAATTCAGCGAAAGATGAACCCCCCGAAAGAGGCCAACTATGACGCCTTTTTTTTTAAGCCTCAACTGCAATTCAATTTCAGGCGAGCACGCTTAAAAAAAAGCCTGCAAGGCCCAGATCCGAAACTCATCCCCCTCAAGAGGGGGAAAAGCTCGAGTTTGTATTCGTGATGCTGAAACAGGCATACTCTCCAGAATACCAGAGAGTGCAATATGCGTTCAAAGACTCGATGATTCACGGAATTCTGCAATTCATATTACGTATCGCATTTC
+
IIIHHHHFIIIIHIHHIIIIIIHIIIIIHIIHIIHIIIIIIIHHIHIHIHFHHIIIIIIIIHHHGHHIIHIIHIIHIIIIIIGIIIIIIHIIDFHIIGFHHIIIIIGHIIHHIIHHHIIIIIIIIIIHIIIIIIHHHEHHHHIHIHIIIHIIHHHHHIIIIIIHHGFEHFHHIHFHIIIIHHHHIFHIHFFEHHHHIHHHHHIIIIIIIHGIHIIHGGEH@IIIHHDDIIHEHHHHHGIHHEFIIHIHIHIIHHHHCIIHGIIHHIIIIIIIIIIIIIHGIHIHHHHIHHIGHIHIIGIIIIHFHGIIHHDHHIIIIIIIIHHIIIHGHGHHIHIIIIIHIHIIIIHHHHIIHIHIIIIIIHIIIHHHIHIHHGHIHII
@HISEQ:711:H5NNWBCX2:2:1101:5201:14109:ATCTCGTA
TTAAGTTCAGCGGGTGATCCTGCTTGATTTCAGATGCAAGTAAGTTTGTGTGACTAAGCACTGGCAGCTTACGCTGCACTGCCTCAGCTCTCAATGAGTTCACATTGTGAGCAATGTGACTGCTGCATTGAGTGCGATCTCGAACAAGCCGAAACCGCTCGCAGAGCGCAGAGTGCTTTCATGCTTAGCAAGAGAAGGGTATCTCTCGCATTATGATTTGGGTGATGAGATAAAAAGACACTGAAACAAGTATGCCGGCTGGAGAACCAACCGGCGCCAGTTGCGTTCAAAGATCTGATGACTCACGGTTCTGCAATTCGCATTGCTTATCGCACTTC
+
IIIIIIIHIHIIIIIIIIIIIIIIIIIIIIIIIIIIIIIIIIIIIIIIIIHIIIIHIIIGIHD@HHIIIIIIGGIIIIIIIIIIIIHIIHIIIIIGIIHIIIIHIIIIIIIIIIHHIIIHHIIIIIIIIIIIIIIIHHIHIIHIIIIIIIIIIIIIIHHIIIIIIIHIHIIHIIIIIIIIIIIIIIIHHHIIIIIIIIHIHHHIIIIIIIIIIIIHCHHHGIIIIIIIIIIIIIIIIIIIIIIIIHIHIIHIIHIHIIIIHIHIHIIIHHIIIIIHHIIIIIIIIIIHHIHHIIIIIHIIHIIIIIIIIIIIIHIHHIIHIIIIIIHHHIIIIIIIII
@HISEQ:711:H5NNWBCX2:2:1101:6636:14241:ATCTCGTA
TTAAGTTCAGCGGGTATCCCTACCTGATCCGAGGTCAAGAGTGTAAAAATGTACTTTTGGACGTCGTCGTTATGAGTGCAAAGCGCGAGATGTACTGCGCTCCGAAATCAATACGCCGGCTGCCAATTGTTTTGAGGCGAGTCTACGCGCAGAGGCGAGACAAACACCCAACACCAAGCAGAGCTTGAAGGTACAAATGACGCTCGAACAGGCATGCCCCATGGAATACCAAGGGGCGCAATGTGCGTTCAAAGATTCGATGATTCACTGAATTCTGCAATTCACACTACTTATCGCATTTC
+
IGIIIIIGIIIHIIHIIIIIIIIIIIIIIIIIIIIIIIIHHHHIIIHIIIIIIIIIIIHIIIIIIIIIIIIIHIIIIIIIIIIIIIIIIIIIIIIIIIIIIIHIIIIIIIIIIIIHIIIIIIIIIIIIIIIIIIIIIIIIIIIIHIIIHIIIIHIIIIIIIIIIIIIIIIIIIIIIIIIIIIIHIIIIIIIIIIIIIHHIIIIIIIIIIIIIIIHHIIIHIIIIIIIIIIIIHHIIIIHIIIHDHHHIIHIIIIIIIIIIIIIHHIIIIIIIIIIIIIIIIIIIIIIIHIIIIHIIIIIIII
@HISEQ:711:H5NNWBCX2:2:1101:7103:14102:ATCTCGTA
TTAAGTTCAGCGGGTAGTCCTACCTGATTCGAGGTCAAAATCGTCATCGTTCGTCGCGAAGCGACGATTGGGAGCAGAACCATGGGAAGCTTCGCCGCCGCGACGTAGATAATTATCACGCCGGGGCAGATCCGCAAGCGGTACGCTGCTAATGCATTTCGAGAGGAGCGGATCGCGAGGACCCGCACGCTCCAAGATCCAGACGATCGAAGCGCGAAAGACTTCGAAGCTGATAATTTAATGACACTCGAACAGGCATGCCCCTCGGAATACCAAGGGGCGCAAGGTGCGTTCAAAGATTCGATGATTCACTGAATTCTGCAATTCACATTACTTATCGCATTTC
+
IIIIIHIIIIIIIIIIIIIIIIIIIIIIIIIIIIIIIIIIIIIIIIIIIIIIIIIIIIIIIIIIIEHIIIIIIIIIIIIIIIIIIIIIIIIIIIIIIIIIIIIIIIIIIIIIIIIIIIIIIIIHIIHIIIIIIIIIIIIIHIHIIHIIHIIIIIIIIIIIIIIIHIIIHIIHIIIIIIIHIIIHHIHIIIIIIIIIIIHIIHHIIHHHIIIIHHHIIIHHIIGIGIIIIGIHHIIHIIIHHIHHHGIHIHIIIIHIIIIIIIIIHIIIIIIIIIIIHFIIIIIIIIIIIIIIIIIIIIIIIIIHIIIIIIIIIIIIIIIIIIIIIIIIIIIIIIIIIIIIHIIIII
@HISEQ:711:H5NNWBCX2:2:1101:9068:14247:ATCTCGTA
TTAAGTTCAGCGGGTAGTCTTACTTGATTTGAGATCGAGTTTAACAAGAATCGTTGCCGACCCTTGTGAAATCCTGCATCAGTCAGCCAATACGGTCAAACTCCCTTTATGTTAGCTGCAGCAAAAGTAATAATCCGTTTGACGGGACTAAATGAATATGCTTTTAGCTCAGGAGAATGTCCAGCTGCACCTGCATTTCAAGCAACCCGCCACCGATCTCAAAAAGATTGGTGTTGGGATTGCTCAAGTCCAAAGCTTTTCGATTAAAAAATCCAAAAGCTTTGAGGTGTTTACTGATACTCAAACAAGCATGCTCTTCGGAATACCAAAGAGCGCAATATGCGTTCAAAGATTCGATGATTCACTGAATTCTGCAATTCACATTACGTATCGCATTTC
+
HHIGID@HIHIHIIIIGHIHHEHHHHIIIIIIIIIGFIHIIIIIIIIHIEHHIIIHIHHIDEHGHDFHIIIIGFHHIIIHIGHHHHIIIHFIIIEGHHHHIIHIIIIIHHIIIIIIIIIIIHHHHEHHEHIHHIHHGGFCHHIHHIHEHHIIIHHIIGIIIGEEHGFHIEHHHHHHHCHHIHEEHIIIHIHHHIIIHIIIHHHHIHHHHDDEHIHEGHIIHIHHGHHGAHEFIIIIHEHIIIHIIHIIIHHIIIIIIGHGEHHHGIIIIIIIIHHCHIIHHHIHHHHIHHIIIHIIIIIHHFHHDHHHIIIIIHIHIHIHIIIIIIIIHHHIIHHHIIIGHIIIHGIGIHIIHIIHHIIIIIHHEHHGIIIIIHHHHIIHHHHIIHIIHHIIHIIHIIH
@HISEQ:711:H5NNWBCX2:2:1101:11081:14002:ATCTCGTA
TTAAGTTCAGCGGGTATTCCTACCTGATCCGAGGTCAACATTTCAGAGTTTGGGGTGTTTTACGGCTGTGGCCGCGCCGCGCTCTCGGTGCGAGTGTGCAAACTACTGCGCAGGAGAGGCTGCGGCGAGACCGCCACTGGATTTCGGGGGCGGCCCGGTGAGGGGCCGATCCCCAACGCCGACCCCCCGGAGGGGTTCGAGGGTTGAAATGACGCTCGGACAGGCATGCCCGCCAGAATACTGGCGGGCGCAATGTGCGTTCAAAGATTCGATGATTCACTGAATTCTGCAATTCACATTACTTATCGCATTTC
+
IIIIIHIIIIIIIIIIIIIIIIIHHIIIHIIIHHHIIIIHIIIIIIHHGGIIIIIIIIIIIIIIFCEHIIGIIIIIIIIIIHIIIIIIIGHHIIIGHHIIIIIIIHIIIIIHHIIIIHIIIIIIHIIIIIIIIIIIIIIIIIIIIHDHIIIIIIHIIIIIIGIIHHIIIIIIIIIIIIHIIHIIHIIIIIHHIIHGIIIIIHIIIIIIIIIIIIIIIIIIIIIGIIIIIIIIIIIIIIIIIIGGHHIHGIHHDCCCGIIIIHIIIIIIIIIIIIIHIIIIIGIIIGIHHIIIIIIIHIIIIIIIIIIIHIIHIH
@HISEQ:711:H5NNWBCX2:2:1101:20302:14227:ATCTCGTA
TTAAGTTCAGCGGGTATCCCTACCTGATCCGAGGTCAACCTTGTGAAAGATTTAACGGCCGCGGCCGCCCGCACTCCGAAGCGATTAATGAAATCACAACGCTTAGAGACGGACAGCTCAGCCGGAGACTTTGAGGCGCGCGGATTGACCGCGGCGCCCAATACCAAGCCAGGCTTGAGTGGTGAAATGACGCTCGAACAGGCATGCCCTTCGGAATACCAAAGGGCGCAATGTGCGTTCAAAGATTCGATGATTCACTGAATTCTGCAATTCACATTACTTATCGCATTTC
+
IIIIIIIIHIIIIIIIHGIIIIIIIIHIH@HHIHIIIIFHEHHGFHIIGEFHGHIFDHIIHHCDHEEHHHHHHIHIIHHHIHIHHGHIHHFHIHIIIHIDFHHHHEHIHHDCEHHHHHHIIHDHEHIHHGHGIHHHIIHHHFDHHHHIIIGHDHHHHIIIEHIEEFGHHEIHFIHIIHIHGIHHHHHECHHHHCEFHHIIHHHIIIHHCIIHHFIHHHHIIIHCHHIIIHIHHHIIIIIIIIIIIIIIIIIIIIIIIIIIIIIIIIIIIIIIIIIIGIIIIIIIIIIIIIII
@HISEQ:711:H5NNWBCX2:2:1101:1641:14442:ATCTCGTA
TTAAGTTCAGCGGGTATCCCTACCTAATCCGAGGTCAATCATTAAAAAAATGGGGGGGTTCTGACGAGTGTCCACCAGGTTTCTGTAGCGAGAAGAATTACTACGCTTAGAGCCTGACAGCACTGCCACTGATTTTAGAGGCTGCCTTGACGGCAGGCCCCAACACCAAGCTAGGCTTGAGGGGTGATAATGACGCTCGAATAGGCATGCCCCTCGGAATACCAAGGGGCGCAATGTGCGTTCAAAGATTCGATGATTCACTGAATTCTGCAATTCACATTACTTATCGCATTTC
+
IIIIIIIIIIIIIIIIIIIIIIIIIIIIIIHIIIIIHIIIIHIIHIIIIIIIIIHIIIIIIHIIIHIIEHIHIIIIIIIHIIIIIIIIIIIIIIIIIIIIIIIIIIIIIIIIIIIIHIIFHIIIIIIIIIIHIIIIIHHIIIIIIIIIIHHIIIIIIIIIIIIIIIIHIHIHHIHIHIIIIIIHIIHIIGIIHIHIIIIIIIIIIIIIIIIIIIIIIIIIIGIHHIHIHIIIIIIHHIHIIIHIHIIIHIIIIIIIIIIIIIIIIIIIIIHIIHIIIIIIIIIIIIHIIIIIIII
@HISEQ:711:H5NNWBCX2:2:1101:7661:14483:ATCTCGTA
TTAAGTTCAGCGGGTCTTCCTACCTGATTTGAGACCATGGTTCAAGGCTTGCGCCTTTATAGGTGTGGACTAACTGTTCATATAAAAACTCCAAATCTCCTCTAAGATAATAGGCATTATGAGAAACCACAGTTTCATACACATACTTTTCTAATAGATATAGAGAAATGTCAAGCATTTTCATATTACTAGTAGCAATCTATTTAAAAGAACCCACCAGAGATGGGAACTTCATATCTCCTTGGTCATTCACGAATGAAATCACAAGAAATTAATACTATAGATTCTCAAACAGGCATACTCCAGAGGAGTGCAATGTGCGTTCAAAGATTCGATGATTCACGGAAAGCAATTCACATTACGTATCGCATTTC
+
IIIIHHHIIIIIHIIIIIIIIIIIIIIIII1GHIIIIIIGIHIIHIIIIIIIIHIIIIHIIIIIIHIIIIIIIIIIIIIIIIIIHIIIIIIIIIIIIIIIIIIIIIIIIIGIGIHHHIIIIIIIIIHEHIIIGEHHHIHHIIIIIIIIIIIIIIIIHIHIIIHIHIIIIHHHHHIHIIIHHIIIIIIIIIIIHHHHHIIIIIIHIIHIHIIIHHHEGIIIIIIIHGIIIIIIIIHGCHHHHGIFIIIHHGIIIHEIHIIHHIIIHIIIIHHIHHHIHIIIIIHHHHIHIIIIHHHIHIHHIIIHHFIIIIIIIHHHHHHIIIIIIIIIGIIIIIIIIIIIIIIIIIIHIGHIIIIIIIIIIHHIIIIIIHHHII
@HISEQ:711:H5NNWBCX2:2:1101:12439:14459:ATCTCGTA
TTAAGTTCAGCGGGTAGTCCTACCTGATTTGAGACCATGGTTCAGACACAAGTGTCTTGTAGTTGGATCCTTACTTCCTAAAGCTGGGCACTACTGCTGCTTATTTGGCAAAATGAGAAACCAAGGTTCCATACATATACCTTTCGGCAGCCTTTGCAGGCCGTCATTACTTTATTCAGTGCAGACTAATGAAATTCAGAGCACTAAGATAGACGCTCCAGATCTTCCCGCTTAATAAATTAATTGGGAAATGAATACATTAGATTCTCAAACAGGCATACTCTAGCAAGCTAGAGTGCAATGTGCGTTCAAAGATTAGATGATTCACGAGATTCTGCAATTCACATCACGTATCGCATTTC
+
IIIIIIIIIIIIIIIIIIIIIIIIIIIIIIIHIIIIIIIIIIIHHIIIIIIIIIIIIIIIIIIIIHHIIIIIIIIIIIIIIIIIIIIIIIIIIIIIIIIIIIIIIIIIIIIIIIIIIIIIIIIIIIIIHHIIIIIIIIIIIIIIHIIIIIIHHIIHIIIIIIIIIIIIIIIIIIIIIIIIIIIIIIIIIIIIIIIIIIIIIIIIIIIIIIIIIIHEGIIHIIIIIHIIHGHIIIIIIIIIIIIIIIIIIIIIIIIHIIIIHIIIIIIIIIIIIIIIIIIIIIIIIIIIIIHHHFIIIIHIIIHHIIIIIIIIIIIIIIIIIIIIIIIIIHIIIIIIIIIIIIIIHIIHHHIHIIIIIIIIII
@HISEQ:711:H5NNWBCX2:2:1101:15559:14320:ATCTCGTA
TTAAGTTCAGCGGGTATTCCTACCTGATCCGAGGTCAACCTTGGTGCCGCCGGAGCGGACTTTAGGGGGGGTTTAGAGGCCAGAGTCCCGCGGGCTTCCGATGCGAGGCGAATGCTACTACGCAAAGAAGGGCCTGACAGGTCCGCCACTGGTTTTCGGGGACCGCCTGGGCGGATCCCCAACGCCGGGCCACGGGGGCTCGAGGGTTGAAACGACGCTCGGACAGGCATGCCTCCCAGGATACTGGAAGGCGCCATGTGCGTTCAAAGATTCGATGATTCACTGAATTCTGCAATTCACATTACATATCGCGTTTC
+
HIIIIHIIIHIIIIIIIIIIIIIIIHIIIIHIHIIIIIIIIIIIIIIIIIIIIIIGIHHIHHHGHDGHIIHHGHHIIIHIIIIIIIIIIIIIIIHFHIHIHIIIIIIIIIIIIIIHFIIIIIIIIIIIIHHIHIIGHIIHHHIIIIIIIIIIIGHIIHIHHHIIIIIIHHIIIIHHHIIIIIIHIIIHHIHHIIIIHIIIHHHHIIIHFHGFHIHIIHIHGIHIIHHIIIHHHGHEIHGHHIIHHHFHEHECCC1G?<<IHHGIGHIIIIIIHFHHGHIHIHHGIIIHIIIIIIIHHHHGIGIHHDHHHIIHIHGHI
@HISEQ:711:H5NNWBCX2:2:1101:17699:14303:ATCTCGTA
TTAAGTTCAGCGGGTAGTCCCACCTGATTTGAGGTCTAAAGTATAGGGGTCAACTAGCAGCGGCATTTCCCCAACATTCGGCCGCGGTAAAGCGTCCTCAACGAAATTTCTTATCACGTTGAGTCAGTCCGAAAGAATAGGAGCCTGCTCATAAATTTAAAGCGAGCTGAGCCAAAAGATCCAGCAGCGCTCAACATCCAACCATTACCATTTTTTTAAAAAAAAATGGTAGGGTTGAGGAGCTAATGACACTCAAACAGGTGTGCCCTTCGGAATACCAAAGGGCGCAAGGTGCGTTCAAAGATTCGATGATTCACTGAATTCTGCAATTCACATTACTTATCGCATTTC
+
IIIHHHHIIGIIGHHHIIGFHIIIHIHHHGHHEFIHIIIIIIGIGIFHHEHIIIIHIIHIIGIIICHIIIHHIIIIIIIIFHIIGGHHIFIIIIIHIIIGEHIIIIIIIIIIIEHIIIIIIHIIIHIIIIIIIHIIHIHFHCEHIIIIHIFHIHHHGGHHGIIIIIIIHGHIHIIIIIHEHECHIEEHDDHHHIIIHGIIHEHH?GCHIIHIHGHEC-GIIIHIIGIHHEIIHGHHHEGGIIIIIIIHGEDHHHEEEIIIHIIHHHDHIIIHIHGIIHIHHHCHHIIIIIGIIHHGIIIIIIHHGIIHHHEGIHHGIIIGIIIIHIIIIIIIHFHIIHHDGHIIIIIIIII
@HISEQ:711:H5NNWBCX2:2:1101:1578:14711:ATCTCGTA
TTAAGTTCAGCGGGTGGTCCTGCTTGATTTCAGATGCAAGTAAAGTTTGTGTGACTAAGCACTGGCAGATTACTCCGCACTGCCTCAGCTCTCAATGAGTTCACATTGTGAGCAATGTGACTGCTGCATTGAGTGCGACCCTCGAACAAGTCGAAGCCGCTCGCAGAGCGCAGAGTGCTTTCATGCTTAGCAAGAGAAGGGTATCTCTCGCATTATGATTTGGGTGATGAGATAAAGAGACACTGAAACAAGCATGCCGGTTGGAGAGCCAACCGGTGCCAGTTGCGTTCAAAAATCTGATGACTCACGGTTCTGCAATTCGCATTGCTTATCGCACTTC
+
IIIHHHIIIHHHIIIIIIIIIIIIIIHIIIIIIIIIIIIHHHHHHHHIIIIIIIIIHHHIIIIIIIIIIIIIIIIIIIHIIIHHIIHIIIIIIIHGGHIIIHIIIIIIIIEHIIIIIIIHHIIIIIGHHIIHHIIHIIIIIIIIIIIIIHIHIGHDIIHIIIIIIIIHIIIIHGIHHIIIIIIIIIIIHHIIHIIHIIHIHHIIIIIIIIIIIIGIIIIHEIHIHGHHIIIIHIIIIHGIHFHIHEFGHIIIIHHIGIIIIIIIIIIIIHIHGIIIIGHIIIHIGHHIHIIGIIHGIHHEHFDHHIHIIIIIIIIIIIIIIIIIIIIIIIIIIHIHIIII
@HISEQ:711:H5NNWBCX2:2:1101:6959:14703:ATCTCGTA
TTAAGTTCAGCGGGTATCCCTACCTGATCCGAGGTCAATCATTAAAAAATGGGGGGTTCTGGCAGGACACCACCGGGACTCCGTCGCGAGAAGAATTACTACGCGTAGAGCCAGATGGCACCGCCACTGCTTTTAAGGGCTGCCCTGTGACGGGCAGGCCCCAACACCAAGCTGAGCTTGAGGGGTGATAATGACGCTCGAACAGGCATGCCCCCCGGAATACCAAGGGGCGCAATGTGCGTTCAAAGATTCGATGATTCACTGAATTCTGCAATTCACATTACATATCGCGTTTC
+
IIIIFEHIEFHHIIIIHIIIIHIIIHIIIIIIIIIIHIIIIIIIIIIHIIIHIIHIIIIIIIHHEHHHIIIHIIIIIIIIHIIIIIIIIIHIIIIIIHIIIIIIIIHIIIHIIIIHIIIIIIHIIIIGIIIIIIGHIHIHIIHIIIIIIHHIHHIIIHIIIIIIIEHIIIIGIHHHIIIHIIIIIIIIIIIIIHIIIIHHHHIIHIHIIHHIHHHEHGIIHHG@HGHCHIHFIIIIIHHH@IIIIIIIIIHHIIIIIIIIIIIIIIIIIIIFIIIIIIIIIIHIIIGHIHIIIIIH
@HISEQ:711:H5NNWBCX2:2:1101:8431:14628:ATCTCGTA
TTAAGTTCAGCGGGTATTCCTACCTGATCCGAGGTCAACCTTGGTGCCGCCGGAGCGGACTTTAGGGGGGGTTTAGAGGCCAGAGTCCCGCGGGCTTCCGATGCGAGGCGAATGCTACTACGCAAAGAAGGGCCTGACAGGTCCGCCACTGGTTTTCGGGGACCGCCTGGGCGGATCCCCAACGCCGGGCCACGGGGGCTCGAGGGTTGAAACGACGCTCGGACAGGCATGCCTCCCAGGATACTGGAAGGCGCCATGTGCGTTCAAAGATTCGATGATTCACTGAATTCTGCAATTCACATTACATATCGCGTTTC
+
IIIHIDGHHIIIIIIIIIIIIIIHHHIIIIIIIIIIIHHHIIIIHIIIIIIIIHIIIIHHHHIHIHIIIDHEHHIIHIIIIIIIIHIIIIIIIIIIIIIIIIIIIIIIIIIIIIIIIHIHIIIIIIIIIIIHHIIIHHIHHIIIIIIIIIIHHGIIIHHHIHIIIIIHHHIIIIIIIIIIIIIIIIHIIIIIIIIIIIIIIIIIIIIIIIIIIIIIIIIHIIIIIHGIIIIHFIIIIIIIIHHFIIIHHIIIHGFG<<CIIIIHIIIIIIIHIIIIIHIHHEIIHFIIIIIGIHIIIIIIHHIIHIIHDIIIIIIII
@HISEQ:711:H5NNWBCX2:2:1101:9958:14698:ATCTCGTA
TTAAGTTCAGCGGGTATCCCTACCTGATCCGAGGTCAAGCGCAAAATGGTAGACTTGTGGATGCCACCGTCAGCAGCGGAGAGCGCAAAATGTGCTGCGCTCCCACACGGGACGGCGGGCTGCCAATGCATTTGAGGCGAGTTCACGCGCGTAGCGGAACAAAACGCCCAATACCCAGCAGGGCTGGAGGGTACAAATGACGCTCGAACAGGCATGCCCCATGGAATACCAAGGGGCGCAATGTGCGTTCAAAGATTCGATGATTCACTGAATTCTGCAATTCACACTACTTATCGCATTTC
+
HIIIHHIIIIIHHGHIIIIHIIIIIIIHGHEHHIIIIIEHHIIIIIHIIIIIIIGIIIIHIIIIIHIIIEHHIIIHHIIHGHHIGIIIHHHIIHIIIIIGIHIIGHHIGHIIIIIIIIIIIHIIIIIIIIIIIIIHIIIIIHHEHIIIIHIIHHIIGIIHIIIHIIHHHIIIIIIIIIHIIIIIIIIIIIIIIIIHIIIIIIIIIIHIHHIIIIIIIHGIIIIHHHIIIHIIIHIIIHEIIIIIIIIIIIIIIIIIIIIIIIIIIIIIHIHHIIIIIIIIIIIIHFIIHIIIHGIHIIIIII
@HISEQ:711:H5NNWBCX2:2:1101:10143:14729:ATCTCGTA
TTAAGTTCAGCGGGTATTCCTACCTGATCCGAGGTCAACCTTGGTGCCGCCGGAGCGGACTTTAGGGGGGGTTTAGAGGCCAGAGTCCCGCGGGCTTCCGATGCGAGGCGAATGCTACTACGCAAAGAAGGGCCTGACAGGTCCGCCACTGGTTTTCGGGGACCGCCTGGGCGGATCCCCAACGCCGGGCCACGGGGGCTCGAGGGTTGAAACGACGCTCGGACAGGCATGCCTCCCAGGATACTGGAAGGCGCCATGTGCGTTCAAAGATTCGATGATTCACTGAATTCTGCAATTCACATTACATATCGCGTTTC
+
HIIIIHIIIIIIIIIIIIIIIIIIIHHIIIIHIHHHIIHHIIIIIIIIIIIIIHHIIIIIHIIIHHHHIIIEHFHIIIIIIIIIIHIIIHCEEDHHHIIGIIIIIHHHIIIIHIIHIIIIIIIIIIIIIIHIIHHIIIIHHHIIIHGIIIIIIIIIHIHHGIIIIHHHIIIIIIIIIIHHHHHIIIIHIHHEIIIHIHIHHIIIIIIHHIHHIIIIIIIIIIHHIIIIIIIGIIHIIIIIHHIIIIIHDHHHEC<F<<<HHIHIIIIHGHHIHIIHHHIIIHIHIIIIIIIIIIHIHIHIIIHHHHIIHIIIIIHII
@HISEQ:711:H5NNWBCX2:2:1101:15637:14525:ATCTCGTA
TTAAGTTCAGCGGGTAGTCCCACCTGATTTGAGGTCTAAAATATAAGGGTTAACTGGTAGCGGCATTTCCCTACAATTCGGCCGCATTGAAGCGTCCTCAACGAAATTTCTTATCACGTTGAGTCAGTCCGAAAAAATAAGAGCCTGCTCATAAATTTAAAGTGAGCTGAACTGAAAAGTCCAGCAACACTCAACATCCAGCCACTAACAAATTAATTAAAAATGATAGGGTTGAGGAATTAATGACACTCAAACAGGTGTGCCCTTCGGAATACCAAAGGGCGCAAGGTGCGTTCAAAGATTCGATGATTCACTGAATTCTGCAATTCACATTACTTATCGCATTTC
+
HIIIIHIHIIIIGDDHIIIIIIIIIHIHFHIIIIHIIIIIIIIIIIIICDGHHHIHFIIHIDHIIFHHHIHIIIIIIIIGHHHHHHIIIIIIHHIIIIIIIIHIIDHEHHHIHHFCHHIIEHIHHHHHIHHIIHIIIIGHHFHHIIIHIIIIIHIIIIIHHHHHHHHHHIIIIIIIIIIIHHIIIIHIIIEHHIIIHHIIIIIIIIHIIIHHHGHHGHGIIIIIIIIHHGIIIHEHHIGIIIIHHHEFGIIHIIIHHEIHIIIIIIGIHGIHGIIHHHECHDIIHHEGIIIHHIGIHHHFIHFIHHGIIIIHFIHIIIIHIIHHIIIIIIIIIIIHEIHHIIIIHIGI
@HISEQ:711:H5NNWBCX2:2:1101:18570:14613:ATCTCGTA
TTAAGTTCAGCGGGTGTTCTTGCCTGAGCTCAGGTCGAAGATGTAAGTTATATTTCCTGGTTTGAGGGCTATTGAAAAAGAGCCAAGCCAACACCTAAATATGTAGCAGTGATGCTGCCTACCTAGATGCGGCCCATAAACGGTCCTTAATCAGCCTCTGAGCTTCAGTAGACCCGGCTTTCACTCCATAATAAAACAGAGGAGAGCCGGGACTACCAGATCCAACCAGCCAATTATTAATGAATAATTATTGGGAGGTTGAGGGGTACATCGACGCTGAGCCAGACATGCTCTTGGCCGAGGCCTCGAGCGCAATATGCGTTCAAAGACTTGATGATTCACGGAATTCTGCAATTCACACTACGTATCGCATTTC
+
HIHIIIIGHHIIIGHHHIHIHIHIIHHIIIIIHIIIIIIIIIIIGIIIIIIGIIIIIHHIHHHIEHHIHHHIIIIIIIIIIIIHIGIIIIIIHIIIHHHIIHHIIIGIIIHIHHIIIIIHIIIHIHHEHHIIHIIHHHHHHIHIHIIIIIGHHHHHICHHHIIIHFHIIIHIIHIGHIIIIIHHHIIHHIIIHIIIIIIHIIIIHEHHHIIIIHIIHIIIHGIHIIIIHGIIIIIIIIIIIIIIHHHFFFIHIIIIHIHGIIHGIIHIIIIIIIIHGIIIIHIIIIIHIIIIIHIIIIIIIIIIIHHDHDFIGIGIIIHIIIHGIHHHGHIIIIIIHHHHIIIIIIIHEIIIIIIHHHEHIHHIIIIIHIIHHIII
@HISEQ:711:H5NNWBCX2:2:1101:5134:14767:ATCTCGTA
TTAAGTTCAGCGGGTGTTCTTGCCTGAGCTCAGGTCGAGAAAATAAGGTTAATATTCCTGCTTGAGGGTCGATACAAAGTCCAAGCCAACAACTAGAATTAGCGAGCGTGAGCTGCCTACCCAGTTGCGGCCCATAAGGGTCCTTGCATTAACCTCTATACTTCAGCTGACCCATCACGCTTTAATGAATTGCGTTAACAACTCGCGCATTGGGACAACCAGATCCACTCTTACTAAACCACAAGGGTTGTTTGGAGTGATATTAACCCGACGCTGAGGCAGACATGCTCTCGGCCGAAGCCTTGAGCGCAATATGCGTTCAAAGATTTGATGGTTCACGGAATTCTGCAATTCACACTACGTATCGCATTTC
+
HHHIHEHCEGHHHHHHHIIIH<GHHHHHHIIIIHHIHHHHIHHGIIIHHHIIIIHHIIHHHHIIF1CHIHIIIIIGIIGHEHFHHIHFIHIIIHIIIIIIIIGGIIIIIGHHHHIIIIIIHIIIIEHIIIIHIIIIHHHEHHHHIEHIIHIICHIIIHHCHIGHHIHIHHHIHIHHEHHIHHIHHHHHHIIHHGHHHHHCHIHEGHHIIGHE.HHGAHCIHHGHHEHHHG??FFEEE:DHGFHHE:.HHHGHHEHHIHHIGIHG@<HHHHHHHHIHIIHEHHHEHHHECDDHEEDHGIHFHFHC<HHIGHGGEHHGIIHHCHHFIHIHHIHIHGHGHHFHGIIHHHHHGEHF?HIIHHGHIHHIIIHHHDHHH
@HISEQ:711:H5NNWBCX2:2:1101:6230:14892:ATCTCGTA
TTAAGTTCAGCGGGTAGTCCTACCTGATTTGAGACCATGGTTCAGTTTGCATACACAAACTATAGGTTAACCGCCGCCGACCAACGCTAGGCACTACTCTGCGTACCAGGCACAATCAGAAACCACAGTTCCATGCATATACCTTTCCACAGACTCGCAGGCCATCGTTACGCTGCTCGCCGTCGGGCTATTCATTTCAGTGCACTCTCTCCCTTGCGAGACAGAGAAGCACCAAGTCTCCTGGATCATACCAAGGTACAACCAGAAAGGGTACATTAGATTCTCAAACAGGCATACTCTAGCAAGCTAGAGTGCAATGTGCGTTCAAAGATTAGATGATTCACGAGATTCTGCAATTCACATCACGTATCGCATTTC
+
IIIIIIIIIIIIIIIIIIIIIHIIIIIIIIIIIIIIIHHIIIIIIHHIIGIIIIIIIIIIIIIIIHIHIIIIIIIIIIIIIIIIIIIIIHIIIIIHIHHHHIIIIIGIIHHHIHIIIIIGIIIIIIIIHIIIIIIHIIHIIIIIIIIHIIIIIIHHIIIIHHHIHIIIIIIIIIIIIIHIHICHHIIIIIIIIFHHIIHIIIIGHHIHIIIHIIHIHHIHIIIIIIIIIHHHHHHHEHHIHHEIIHIIIHHFHGDGIIIIIIIIHIIHHFGHIIIIIIIHGIIHIHHHHIIHIIHGIIGIIIIHIIHIHHIIIIIIIIIIIHIIIIIIGIIIIIIIIHIHIIIGIIIIIIIIIIIIIIIHHGIIIIIIIIIIIIIIII
@HISEQ:711:H5NNWBCX2:2:1101:7562:14839:ATCTCGTA
TTAAGTTCAGCGGGTGTTCTTGCCTGAGCTCAGGTCGAGAAAATGGTTAATATATTTTTCCTGGTTTGGATTGACAGGCACGGGCCCAGGCCGTCAGCTGTTAGCATTGAGCAACGAATTGCACTACCAAAGCCGAGGCCCTTAACGGGTCCACATTGCATCAACCTCTGTTCTTCAGCCAACCCAAGCACCGAAAAACGGGCTGGGAAAGCCAGGTCCGCGTACTCCGCACACATGGTGTAGAGTCAGCGAGTATTAACCCGACGCTGAGGCAGACATGCTCTTGGCCGAAGCCTCGAGCGCAATATGCGTTCAAAGATTCGATGGTTCACGTATTTCTGCAATTCACACTACGTATCGCATTTC
+
IHIHHHHHIIIIHIIIHIIIHEGIHHIHGFHIIIIHIHHIIIIIIIIIIHIIIIIHIIIIIIIIHHHIHIHIHIHGHFHIIIIIIIIHHHIHHIIIIIHGHHHFHHHF?GHHIIIIIIIIIIIIIIHGHGHHGHHHHCHIIGHIIIHDGHIHIIHHIHHHHIHGEHIIIIIHHHIIHHIIHHIHHHHFHHHIIHHFHHHGIHHHFHHHFHHHHHHHDDDHDHIHEHGHHHEHHHCIHIHIHHHHIHHHHGHEHHHFFHFCFHE=IIIIIHIIHIIHCGIHHIIIIIIHHHHHDFGE<DCHFGIIIHIGIIIIHHHIHHHIIHHHHGIIIHHIIIHFHHHEHHGIIGHFFEIIIHHCHFGHFEHIII
@HISEQ:711:H5NNWBCX2:2:1101:9229:14760:ATCTCGTA
TTAAGTTCAGCGGGTATTCCTACCTGATCCGAGGTCAACATTCAGAAGTTGGGGTTTAACGGCGTGGCCGCGACGATTACCAGTAACGAGGGTTTTACTACTACGCTATGGAAGCTCGACGTGACCGCCAATCAATTTGAGGAACGCGAATTAACGCGAGTCCCAACACCAAGCTGTGCTTGAGGGTTGAAATGACGCTCGAACAGGCATGCCCGCCAGAATACTGGCGGGCGCAATGTGCGTTCAAAGATTCGATGATTCACTGAATTCTGCAATTCACATTACTTATCGCATTTT
+
IHIIIHIIIIIIIIIIIIIIIHHIIIHHIIIIIIIIIIIHIHIIIGIHEEHIIIIIIHEHHHHIIHIIIIGIHIIIIIIFHHIIIIIIIIIIHIIGHHHHIIHHEHIIIIIIHHHIIIHHIIGHHIIIIIIIHHIIIIIIIIIIIIHIIIHIIHHHHIIIIHHHHHHIIIIIIIIIIIIIIIIIIIHIIHIIIIIHIIIIIIHHGIGIIIIHHIHEIIIIIIIIIIIHHHIIHHGIHHHHHHHHHHIHHIIIIIIIHIIIIIIIHGIIIIIGIIIIIIIIIHIIIIIIHIHIIIHII
@HISEQ:711:H5NNWBCX2:2:1101:9699:14956:ATCTCGTA
TTAAGTTCAGCGGGTATCCCTACCTAATCCGAGGTCAATCATTAAAAAATGGGGGGGTTTTGACGAGTATCCACCAGGACCCTATAGCGACGAATTTACTACGCTTAGAGCCTGACAGCACTGCCACTGATTTTAGAGACTGCCTTGACAGCAGGTCTCAACACCAAGCTAGGCTTGAGGGGTGATAATGACGCTCGAATAGGCATGCCCCTCGGAATACCAAGGGGCGCAATGTGCGTTCAAAGATTCGATGATTCACTGAATTCTGCAATTCACATTACGTATCGCATTTC
+
IIIIIIIIIIIICHHIIIIIIIIIIIIIIIHIHIIHHIHEHHIIIIIIIIIHFIHIIIIIIIHIGHHHIIIIIHIIIHIIIIIIIIIIIHIIIIIIIHIIIHHHIIIIIIIGIHIIIIIHIHIIIIIHHIIIHHHHIHIIIIIHIIIIIIIIIIIIIIIIIIIIIIHIIIIIIIIIIIIHEHHIHIIIIIHIHIIIHHHIHFHIIIIIHIIIIIIIIIIHIHHFIHHIIHIIIHHHHIIIIIIIIIHIIIIIIIIIIHHHFHIHHIIGIIHIIIIIIIIIIIIIIIIIIIHGI
@HISEQ:711:H5NNWBCX2:2:1101:11676:14957:ATCTCGTA
TTAAGTTCAGCGGGTATTCCTACCTGATCCGAGGTCAACCTTGGTGCCGCCGGAGCGGACTTTAGGGGGGGTTTAGAGGCCAGAGTCCCGCGGGCTTCCGATGCGAGGCGAATGCTACTACGCAAAGAAGGGCCTGACAGGTCCGCCACTGGTTTTCGGGGACCGCCTGGGCGGATCCCCAACGCCGGGCCACGGGGGCTCGAGGGTTGAAACGACGCTCGGACAGGCATGCCTCCCAGGATACTGGAAGGCGCCATGTGCGTTCAAAGATTCGATGATTCACTGAATTCTGCAATTCACATTACATATCGCGTTTC
+
IIIIIIIIIIIIIIHIIIIIIIIIIIIIIIIIIHIIIIIIIIIGIIIIIIIIIIIHIIHII@HHIHIIIIIIIIIIIIIIIIIIIIIIIIIIIIIIIIIIIIIIIIIIIIIIHIIIIIIHIHIIHIIIIIIIIIIIIIIHHIIIIIIIIIIIIIIHIIHHHGIIIIIIIIIIIIHIIIIIIIIIIIIIIIIIIIIIIHHIIIIIIIIIIIHHIIIIHIIIIIIIIIIIIIIIIIIIIIIIIIIIIIIIHIHDHGFHF<<HEIIIIIIIIIIIIIIIHIIIIIIIIIIIIIHIGIIIIIIIIIIIIIIIIIIHIIIHI
@HISEQ:711:H5NNWBCX2:2:1101:12070:14957:ATCTCGTA
TTAAGTTCAGCGGGTATTCCTACCTGATCCGAGGTCAACCTTGGTGCCGCCGGAGCGGACTTTAGGGGGGGTTTAGAGGCCAGAGTCCCGCGGGCTTCCGATGCGAGGCGAATGCTACTACGCAAAGAAGGGCCTGACAGGTCCGCCACTGGTTTTCGGGGACCGCCTGGGCGGATCCCCAACGCCGGGCCACGGGGGCTCGAGGGTTGAAACGACGCTCGGACAGGCATGCCTCCCAGGATACTGGAAGGCGCCATGTGCGTTCAAAGATTCGATGATTCACTGAATTCTGCAATTCACATTACATATCGCGTTTC
+
HHHIIIIEHIIIIIHHIIIIIIHHIHHIHGHCHIHCHGHEHIHIIIIFHHIIHHHGHIDHHHFHIFGHHHIHHHHIIIIIHHHHIIIIIIIDHHHHFEEHDHHHHHIIIIGDCHHHGHHHHIIHIIIIIIIGEHHIIIIHIIHIHHGHHHHHDGHHHHHIIIDHHIHHHHIHIIIIHDGIHHIIIDHFCDEHGHHHHIHFGIIIIHHHIIIIHHCIGHDHHHIHHIIHHCHH@FCHIIHIIHHEIIHHGGHHHF<<<<<HIIIHIIIIGHFFIIIIHF?IIIIIHHHGIIHIIIIHIIIIHHGHHIIIIIIIIHHII
@HISEQ:711:H5NNWBCX2:2:1101:12867:14992:ATCTCGTA
TTAAGTTCAGCGGGTGTTCTTGCCTGAGCTCAGATCGAGATTATGGTTTATAGGTTCCTGTTTGAGGGCCGAACACAAAGTCCCAGACCAACAACTAAGAATATAGCCTTTGACAGCCCACCCAGTTGAAGCCCATATCGGATCCTTGCTTAAGCCTCTCTACTTCAGCCAACCCAATCCATCGATAGACAGATTGGGGAAGCCAGATCCACCCCTGAGTTGACAATCGCCAACTGACCCAACAAGTTGGGAGGGGTGAGGGTGTAAACCGACGCTGAGGCAGACATGCTCTTGCCCGAGGGCTCGAGCGCAATATGCGTTCAAAGATTCGATGGTTCACGGAATTCTGCAATTCACACTACGTATCGCATTTC
+
IIIIIIIIIIHDHCEHHHIIIIIIIHIGIIIHHIIIIIIHIIIIIGIIIIIIFHIIIIIIIIIIIHHIIIIGIIHHIIIIIHIIIIIGIIHHIIEHHHIIIIIIIIHIIIHGHIIIIIIIIIIIIIIIIIIIHIIIHIHHIIIIIIHHHHIHIIEIHHIIIIIFGHIHGIIIHIIIIIIIIIIIIIIIIIIEFHHHHIIIIIIIIIHIIIHIHIHIHIHIIIIIIIHDH?HHIIHHIIHHIIIGIIIIIHIIIIIIIIHIIIHIHIHCHIHIHIIIIHIIHIIIIHIIIIHIIIIIHIIIHIIIIHIIIGIIHHHIIIIIIHIIHIIIIHGIHIIIIIIIIHIIIIHIGIIIIIIIIIGHFIHIHGIIIIIIII
@HISEQ:711:H5NNWBCX2:2:1101:13291:14781:ATCTCGTA
TTAAGTTCAGCGGGTCTTCCTGCCTGATTTGAGACCATGGTTCAAGTCAACCTCGAGAGGTTGCCTTTAATAGTTGAGTGCCGGACATACACCATCACACGTACTGGGTATTAGAGAAACCGAAGTCTCATACACATACTTTTCCGTTACTTGACAGTATCCAGCAGCAATAGTTTTAAAAGCACGCAGGGTTAGTGCGATGCCTCAAATCTCTCCTTCCCTAGGTATAAATACCCAAGGTTGGAGAATGAATACTATAGATTCTCAAACAGGCATACTCTGCCGAAACAGAGTGCAATGTGCGTTCAAAGATTCGATGATTCACGGAATTCTGCAATTCACATTACGTATCGCATTTC
+
IIIIIIIHCHHIIIHHHHHHHHHIGHHHIIIHHHIIIIIIIHHHIIIIGIHHIHIIIHHHIIIIIGHIIIIIIIIIIIIIIGIIIIHHIIIIIIIIIIIIIIIIIIIIIIIIIIIIGHHIHHIIIIIGIIIHIIIIIHIHIIIIFHIIHIIHHIIHIIIIIGIIIIIGIIHHIHHEHIIIIIIIIIHHHIHIIIIIIIIIIIFIHHIIIIIIIIGIHCIIHIHG@IGIHHEHHHFFHHDHIHIHIHIIHIIIIIIIIIIIIHHHIIIHHIHHHHIIIIHHHIIFIIIHHHGIHIHHHIIIIIHIIIIHEGIIIIIHGIHIHIIIHIIIIIIIIIIHIIGIIIIHIIIIIIIIIIIIIHH
@HISEQ:711:H5NNWBCX2:2:1101:14070:14903:ATCTCGTA
TTAAGTTCAGCGGGTAGTCCCACCTGATTTGAGGTCTAAAAATATAAGGGTCAACTAGTAGCGGCATTTCCCTAAGATTCGGCCGCTGCAAAGCGTCCTCAACGAAATTTCTTATCACGTTGAGTCAGTCCGAAATGGTAGGAGCCTGCTCATCAATTTAAAGTGAGCTGAACCAAAAGTCCAGCAACACTCAACATCCAACCACTAACGTCTTGAAAAAACGATAGGGTTGAGGAATTAATGACACTCAAACAGGTGTGCCCTTCGGAATACCAAAGGGCGCAAGGTGCGTTCAAAGATTCGATGATTCACTGAATTCTGCAATTCACATTACTTATCGCATTTC
+
IIIIIIIHIIIIIIIIIIIHIIIIIIIIIIIHIIIIIGHIIHIIIIIIHIIIIIIHHHIIIGIIIHHIIIHIIIIIIIIIIIIIHIIIHIIHIIHIIIIIIIIIIHIIHIIIIIIIIIHIIIHIHIIIIHIIIIIIIIIIIIHIGIIIIIIIIIIIHHIIIIIHHHIGHIIHHHIIIIIIIHIIIIIIIHIIIIHHHHHIIIIHIHIHIIHIHIIIIIIHHGIIIGIHGHIHIHHIIIIIIHIIHHEHIGHIIIIIGIHIIHHIHIIIIIIIHHHHHHIIIIHIHIIIIHIIIIIIIIIIIIIIHIIIHIIIIIIIIIIIIIIIIIIIHIIIIHIIIIIIHIIIII
@HISEQ:711:H5NNWBCX2:2:1101:14685:14992:ATCTCGTA
TTAAGTTCAGCGGGTATTCCTACCTGATCCGAGGTCAACCTTAGGTGTAGGTGTTTTACGGCCGGGTGCCCGCCGCCACGCCCTGAGCGAGATATGCTACTGCGCTCGGTATGACAGCGAGTCCGCCACTGCTTTTACGGGCCTGCGGCAGCCGCAGGGCCCCAACACAAGCCTGGGGCTTGATGGTTGAAATGACGCTCGAACAGGCATGCCCGCCAGAATACTAGCGGGCGCAATGTGCGTTCAAAGATTCGATGATTCACTGAATTCTGCAATTCACATTACTTATCGCATTTC
+
IIGIIIIIIIIIIIIIIIIIIHHIIIIIIIIIIIIIIIIEHIIIIHHIIIIIIIIIIIIIIIIIIIIIIIHIIIIIHIIIIIIIIIIIIIIIIIIGHIIIIIIIIIIIHIIIIIIIIIIIIIIIIIIIIIIIIHIHIIIIIIIIIIIIIIIIIIIIIIIIHHIHIIIII?IIHHIIIIIIIIIIIIIIIIIIIIIIIIIIIHIIIIHIIIIIIHIIIIIIIIIIIIIHFIIIIHIIIIIHEIIIIIIIIIIHIIIHIIIHIIHIIHIIIIIIHIIIIIIIIIHIIHIIIIIIIIIII
@HISEQ:711:H5NNWBCX2:2:1101:18964:14934:ATCTCGTA
TTAAGTTCAGCGGGTATCCCTACCTGATCCGAGGTCAAAAGTTGAAAAAAAGGCTTAATGGATGCTAGACCTTTGCTGATAGAGAGTGCGACTTGTGCTGCGCTCCGAAACCAGTAGGCCGGCTGCCAATTACTTTAAGGCGAGTCTCCAGCAAAGCTAGAGACAAGACGCCCAACACCAAGCAAAGCTAGAGGGTACAAATGACGCTGGAACAGGCTTGCCTTTGGGAATACAAAGGGCGCAATGTGCGTTCAAAGATTCGATGATTCACTGAATTCTGCAATTCACACTACTTATCGCATTTC
+
GHHEHHHHCFCDHHDHHEGHHEHHGFHHGEEEE/01<G1<FHCF?HEH1CCHHHIFH@GEHHIHHHHEHHIIHIHIHHHIIEHHI@FHHHHIDI@HHFC?GH/CCCGHICEHEHHHHHHHHIIIHF00DCGHFHCGHHCHEE:DE?GHCEH?F@FEHI.:FAFFH?8B8ADD?BGEH:GHGAHHIGHC</@/CFEHGHH@BEHC<B/81?CGHH<<1111F<1D<1<1<<1FHHHCEIIHHHHC/HFCFEEHIHHIHHCEG@EHHIIHEHEHIHIHEHE?HGHFIHHFHHFCCCEEHG@EFHHIH
@HISEQ:711:H5NNWBCX2:2:1101:5791:15173:ATCTCGTA
TTAAGTTCAGCGGGTATCCCTACCTAATCCGAGGTCAATCATTAAAAAAATGGGGGGGTTCTGACGAGTGTCCACCAGGTTTCTGTAGCGAGAAGAATTACTACGCTTAGAGCCTGACAGCACTGCCACTGATTTTAGAGGCTGCCTTGACGGCAGGCCCCAACACCAAGCTAGGCTTGAGGGGTGATAATGACGCTCGAATAGGCATGCCCCTCGGAATACCAAGGGGCGCAATGTGCGTTCAAAGATTCGATGATTCACTGAATTCTGCAATTCACATTACTTATCGCATTTC
+
IIIIIIIIIIIIIIIIHHHIIIIIIIIIIIIIIIIIIIIIIIIIIIHIIIIIIIIIIIIIIIIIIHIIHHIIIIIIIIIIHHIIIIIIIIIIIIIHIIIIIIIIIHIIIHIIIIIIIIIIHIIIHIIIIIIIIIIIHIIIIIIIIIHHIIIIIIIIIIIIIHIIHIIIHIIIHIIIIIIIIIIIIIIIIHIHHHIIIIIIIIIIIIIIIIIIIIIIIIIIIIIHHIHIIIIGIIIIIIHIIIIIIIIIIIIIIIIIIIIIIIHIIIIIIIHIIIIIIIIIIIHGIIIIIIIIIGI
@HISEQ:711:H5NNWBCX2:2:1101:6696:15167:ATCTCGTA
TTAAGTTCAGCGGGTAGTCCCACCTGATTTGAGGTCTAAAAATATAAGGGTCAACTAGTAGCGGCATTTCCCTAAGATTCGGCCGCTGCAAAGCGTCCTCAACGAAATTTCTTATCACGTTGAGTCAGTCCGAAATGGTAGGAGCCTGCTCATCAATTTAAAGTGAGCTGAACCAAAAGTCCAGCAACACTCAACATCCAACCACTAACGTCTTGAAAAAACGATAGGGTTGAGGAATTAATGACACTCAGACAGGTGTGCCCTTCGGAATACCAAAGGGCGCAAGGTGCGTTCAAAGATTCGATGATTCACTGAATTCTGCAATTCACATTACTTATCGCATTTC
+
IIIIIIIGIIIHIIIHHIIIIHIGIIFHIIFEHHEHGHHHIIIIIIHHIIIIIIIIIHIIHIIDHHHIHIIIIIIIIIIICHHIIIIIGIIIIGHIIIIIIIIIIIIIIIIIIIIIGIHFHFHHHHIIIHIHIIIIIHIIIFHHIHIHIIIIIHGIHEIHIIHICEHHHIHIHHHGIIHHHHIHIIIIIIIIIIIIIIIIIIHIIIIHIHHEIHIHHHE<HIIGIIHFIIIHHGIIIIIIHHHHGIIHHHEIIIIIIHGIIHHCEEIIIIIIHIIHHEHIHHEIIIHHG?IIHHIIHGIIHIIHHIIIIIHHHHHIHIHIIIIIIIHIIIIHFIHEHGIIIIIHII
@HISEQ:711:H5NNWBCX2:2:1101:6872:15011:ATCTCGTA
TTAAGTTCAGCGGGTATCCCTACCTGATCCGAGGTCAAGCGCAAAATGGTAGACTTGTGGATGCCACCGTCAGCAGCGGAGAGCGCAAAATGTGCTGCGCTCCCACACGGGACGGCGGGCTGCCAATGCATTTGAGGCGAGTTCACGCGCGTAGCGGAACAAAACGCCCAATACCCAGCAGGGCTGGAGGGTACAAATGACGCTCGAACAGGCATGCCCCATGGAATACCAAGGGGCGCAATGTGCGTTCAAAGATTCGATGATTCACTGAATTCTGCAATTCACACTACTTATCGCATTTC
+
IIIIHIIIHHHIHHHHHIIIIIIHGGHIIIIIIIIIHIIIIIIIIIHIIHCHIHIHIIIIIIHIIHIICHIIIIIIIIIIIIIIIICHHHHHIIIIIIGHIIIIIHHIIHHHIIIIGHIIHIHHHIIIIHIIIIIIIIHHIIIIIIHIIHHIIHIIIHIHHIIIIIIHIIIIIHIHIIIIIIIIIIIIHFIHHHHHIHIIIIIHHIIIIIIIIIIIIHHIIIHIIHIIIIIHHCGIHHHHIIIIIIIIIHIHIIIIIIHIIIIIIIIIIHHIIIIHIIIIIHGIIIIHFHHHIIIIHIIIII
@HISEQ:711:H5NNWBCX2:2:1101:10170:15141:ATCTCGTA
TTAAGTTCAGCGGGTAGTCCTACCTGATTTGAGACCATGGTTCAGACACAAGTGTCTTGTAGTTGGATCCTTACTTCCTAAAGCTGGGCACTACTGCTGCTTATTTGGCAAAATGAGAAACCAAGGTTCCATACATATACCTTTCGGCAGCCTTTGCAGGCCGTCATTACTTTATTCAGTGCAGACTAATGAAATTCAGAGCACTAAGATAGACGCTCCAGATCTTCCCGCTTAATAAATTAATTGGGAAATGAATACATTAGATTCTCAAACAGGCATACTCTAGCAAGCTAGAGTGCAATGTGCGTTCAAAGATTAGATGATTCACGAGATTCTGCAATTCACATCACGTATCGCATTTC
+
IIIIIIIIIHHIIIHIIIIIIIIIEHHIIIIIIIIIIIGGIIIIIIIIHHHIIIHHHHIIIIIIIHHIIHHIIIHIIFHHHIFHHIIIIIIGHIHHHGGIIIGIHIIIIIIIHIHIIHHIIIIIIHHHHIIIIGHHHHHIFFIIIIIIIHIIHHHHIIHIIIIHHIIIIIIIIIIIIIIIIHIIHIIIIHIIIHIIIIHIIIIHIIIIIIIIIIIFHHHHHGHFHHGIIGIIIIIIGIIHHHIIHHHIIIIIIIIIIIHFIIIIIHIIIIIIIIIHIHHEIHIHIIIIIIIHHGIHHHGIIHHHIHIIIGIIIIHIIIIIIIIIIIIIIIIHIIIIIIIIIHIIIIIIIIIIHIIIIIIIHI
@HISEQ:711:H5NNWBCX2:2:1101:11123:15023:ATCTCGTA
TTAAGTTCAGCGGGTAATCCTGCCTGATCTGAGGTCTAAATTAAAGTTGACTACAATAGTTGGAAGCTTCTACTGGTTCTAGTACGGCCACTAATAAAAGTGTCCTCAGCGAATAGTCTATTACACTGAGTCAATCCGAATTCGAATTAGAGATGCTAATATATTACGAACGAGCTAGTCAGACTAGCAACGCTCAAAATCCAAACACCAACGCAGTCTACTAGAAACTGGTGGGTTGAAGAGTTCATGACACTCAAACAGGCATGCTCCCCGGAATACCAGGGAGCGCAAGGTGCGTTCAAAGATTCGATGATTCACTGAATTCTGCAATTCACATTACTTATCACATTTC
+
HHIIHHIGGHIIIICHIHEFGHHHIIIIG1FHFHFEHHHIEGHHHHIGECGHCEEFGHEC1C1@GDCHIIIHHHHIICEEGEHHEHC<FHHFFECHHIIHEHEEFHGFHHIIIGHICGEHE<DCGCH?FH@D<GEEHHHIEH/GFHIIG6<FGFGE@HHCHHGHEGCHCHHHHIHHIIB@EHECHGHHHH@.BBHHGH;.A7FHHHHBECDH/GHG/<EG</</HGC<<</0@F<0@?H@FHH@HC?DGCC1EC<11<?IHHE@EE<DHHCHGFC1D@CHH@ECC<C1EIHGGHEHHF@1HEEG?GCG@EEF<11HEEHF1F@E?FC<HHEG1C?HF?HF1CFG<1?HE?DC
@HISEQ:711:H5NNWBCX2:2:1101:14480:15153:ATCTCGTA
TTAAGTTCAGCGGGTGTTCTTGCCTGAGCTCAGGTCGAAAGTTGAAAGTGAACTGAGCCGAAGCCCAATTCATTCCTGGTTCGGGTCGACAGCACGGTCCCAAGCCAACAGCTAAAGCATTAGCAAGCGAGTTGCCTACCCAGCTGAGGCCCATAACGGGTCCATGCATCAACCTCTGCACTTCAGCAAACCCAGCTTCAATGAAGAAACTGGGAGAGCCAGTTCCACACGGCACGCTCTCACAAGGAGAGAGGGTGTGAGGGGGTAAAGCGACGCTGAGGCAGACATGCTCTTGGCCGAAGCCTCGAGCGCAATATGCGTTCAAAGATTCGATGATTCACGGAATTCTGCAATTCACATTACGTATCGCAGTTC
+
HHIIIIHIHIIIGIIHIIIIIIIIHFHIIIIIIIIFHIHGIIIIIIIHIIIIIGIHHHIHHHHIIEHHIGHIIGHHIIGIHIHDHHHIIIHDHHGICCGHHHHIHHIIIIIIIIIIGHIIIIIIIIIIHIHHIIIIIIIIIIHHHIHIHHIIIIIGIHHIHHHHHHIIHIIIIIFHHIIIIIHIIIIHHHHHIIHIIIHIHIHHIIIIIIHHHFHG?HHHIHHHGGIIHHHHHDH@?CFHF8F@FHHFHHGHFHIIIIIGIIHHHHHEGIIHGIIIIIIIHIHHEHEHHCHGIHHCFDIIHHHDECDHHHEIHIHHGIHHIGHHIHHGHEHIHIHHIIIHHIHHIHGIIIIIIIHHF?FIIIHIIIIIIIIHHHH
@HISEQ:711:H5NNWBCX2:2:1101:15290:15250:ATCTCGTA
TTAAGTTCAGCGGGTATTCCTACCTGATCCGAGGTCAACCTTGGTGCCGCCGGAGCGGACTTTAGGGGGGGTTTAGAGGCCAGAGTCCCGCGGGCTTCCGATGCGAGGCGAATGCTACTACGCAAAGAAGGGCCTGACAGGTCCGCCACTGGTTTTCGGGGACCGCCTGGGCGGATCCCCAACGCCGGGCCACGGGGGCTCGAGGGTTGAAACGACGCTCGGACAGGCATGCCTCCCAGGATACTGGAAGGCGCCATGTGCGTTCAAAGATTCGATGATTCACTGAATTCTGCAATTCACATTACATATCGCGTTTC
+
IIIIIIIIIIIIIIIIIIIIIIIIIIIIIIIIIIIIIIIIIIIIIIIIIIIIIIIIIIHHIIIIIGHIIIIIIIIIIIIIIIIIIIIIIIIIIIIIIIIIIIIIIIIIIIIIIIIIIIIIIIIIIIIIIIIIIIIIIIIIHIIIIIIIIIIHIIIIIIIIIIIIHIIIIIIIIIHIIHIHIIIIIIGIIHHIIIIIIHIIIIIIHIIIIIIIIIIIIIIHIIHIIIHIIIIIIIHHIHIHIHIIIIIHHIIHGFFF<<<IGIIHIIIIIIIIIHIIIIIIHHIIIIIIIIIIHIIIIGIIIHIIIIIIIIIIIIIHI
@HISEQ:711:H5NNWBCX2:2:1101:4610:15264:ATCTCGTA
TTAAGTTCAGCGGGTATCCCTACCTGATCCGAGGTCAAGCGTAAAATGGTAGACTTGTGGATGCCACCGTCAGCAGTGGAGAGCGCAAAATGTGCTGCGCTCCCACACAGGACGGCGGGCTGCCAATGCATTTGAGGCGAGTTCACGCGCGCAGCGGAACAAAACGCCCAACACCCAGCAGGGCTGGAGGGTACAAATGACGCTCGAACAGGCATGCCCCATGGAATACCAAGGGGCGCAATGTGCGTTCAAAGATTCGATGGTTCACGGAATTCTGCAATTCACACTACGTATCGCATTTC
+
IIIIHHIIIIIIIIIIIIIIIHIIIIIIHIIIIIIIIIIIIIIIIIIIIIIIIIIIIIIGIIIIIHIHIIIIIIIIIIIIIIIIIIIIIIIIIIIIIIIIIGIIIIIIIIIIIIIIIIIIIIIIIIIIIIIIIIIIIIIIIIIIIIIIIIIIIIIIIIIIIIIIIIIIIIIIIIIIIIIIIIIIIIIIIIIIIIIIIIIIIIIIIIHHIIIIHIIIIIHIIIIIIHIIIIIIHHIIIIIIIIIIIIIIHIIIIFIIHHIIIIIIIIIIHHIIIIIHIHIIIIIIIHIIHIIIIIIIIIIIII
@HISEQ:711:H5NNWBCX2:2:1101:6743:15458:ATCTCGTA
TTAAGTTCAGCGGGTATTCCTACCTGATCCGAGGTCAACCTTGGTGCCGCCGGAGCGGACTTTAGGGGGGGTTTAGAGGCCAGAGTCCCGCGGGCTTCCGATGCGAGGCGAATGCTACTACGCAAAGAAGGGCCTGACAGGTCCGCCACTGGTTTTCGGGGACCGCCTGGGCGGATCCCCAACGCCGGGCCACGGGGGCTCGAGGGTTGAAACGACGCTCGGACAGGCATGCCTCCCAGGATACTGGAAGGCGCCATGTGCGTTCAAAGATTCGATGATTCACTGAATTCTGCAATTCACATTACATATCGCGTTTC
+
IIIIIIIIIIIHIIIHIIIIIIIIIHIIIIIHIIIIIIIIIIIIIIIIIIIIIIIIIIHIIIIIIHHIIIIHHIIIIIIIIIIIIIIIIIIIIIIIIIIIIIIIIIIIIIIIIIIIIIIIIIIIIIIIIIIIIIIIIIIGHIIIIIIIIIIIIIIIIIIIIIIIIIIIIIIIIIHIIIIIIIIIIIIIIIIIIIIIIIIIIIIIIIHIIIIIIIIIIIIIIIIIIIIIIIIIIGIIIIIIIIIHIIIHHIIHHEHHEECIIIIIIIIIIIIIIHIIIIIIIIIIIIIHIIIIIIIIIIIIIIIIIIIIIIIIIIIII
@HISEQ:711:H5NNWBCX2:2:1101:7038:15485:ATCTCGTA
TTAAGTTCAGCGGGTGTTCTTGCCTGAGCTCAGGTCGAAAATGTAAGATTAATAATTCCTGGTTTGAGGGCTATATGAAAAAGTACCAAGCCAACATCTAAATATGTAGCAGTGATGCTGCCTACCTAGATGCGGCCCATATAAAACGGTCCTTGATCAGCCTCTATGCTTCAGCTGACCCAGCTTTCATATCAAATGAATGATAGAATGCTGGGACGGCCAGGTCCATATCATCATCATCATCATCATCAGATGATGATGATGATGGGTGATATGAGGGGTACATCGACGCTGAGCCAGACATGCTCTTGGCCGAGGCCTCGAGCGCAATATGCGTTCAAAGACTTGATGATTCACGGAATTCTGCAATTCACACTACGTATCGCATTTC
+
IIIIIHIIIIIIIIIIIIIIIIIIIIIIIIIIIIIIIGIIIIIIIGIIIIIHHHIIIIHGHIIHIIIIIHIIHHIIIIIIHFEHIHIIHIIIIIIIIIIIIHIIIIIIGIIIIIIHGHIIIIIHIIIIIIIIIIIIIIHIHGHHIHIIGHHHIIIIIIIIIEHIICHHGHIIIIHHIHIHIIIIIHIIGHHHHHIHHIIHIGHIIHHGHIIIIHHHHCHFFC.HHGHHIHIHGAHEHEIIHEHHHGGHIIHHHEIIIIHHHGHHHIGIHIHGGIIIIIHHIIIHHIIHHEIHGIIIHFHHHHIIIIIIIIGIIIHIIIHHHEEEHEFCHIHIIIGHIHEIIIIHIIHIHGHFIHIHIHHGGCIHHHGCHIIIHHIIHGHDHIHIIIIIIII
@HISEQ:711:H5NNWBCX2:2:1101:8149:15424:ATCTCGTA
TTAAGTTCAGCGGGTAGTCCCACCTGATTTGAGGTCTAAAATATAAGAGTGAACTAGTAGCGGCATTTCCCTACAATTCGGCCGCATTAAAGCGTCCTCAACGAAATTTCTTATCACGTTGAGTCAGTCCGAAAATATAAGAGCCTGCTCATAAATTTAAAGCGAGCTGAACTCAAAAGTCCAGCAACGCTCAACATCCAACCACTAACAAATTAATTAAAAAATGATAGGGTTGAGGAATTAATGACACTCAAACAGGTGTGCCCTTCGGAATACCAAAGGGCGCAAGGTGCGTTCAAAGATTCGATGATTCACTGAATTCTGCAATTCACATTACTTATCGCATTTC
+
IIIIIIIIIHIIIIIIIIIIIIIIIIHIIIIIIIHIIIIIIIIIIIIIIIIIIIIIIIIIGHIIGHIHIIIIIIIIIIIIIIIIIIIIHIIIIIIIIIIIIIIIIIIIIIIIIIIIIIIIIIIIIIIIHIIHIIIIIIIIIIIIIIIIIIIIIIIIIIIIIIIIIIGIIIIIIIIIIIIHIIIIIIIIIIIIIIIIIIHIHIIHIIIIIIIGHIIIIHIIIHHIIIHHIHIGHGHHIIIIIIIHHIIIIIHIHIIIIIIIIIIHGIIIIHIIIIIIIIIHHIIIIIIHIIIIHIIIIHHHHHGIIIIIIIIIIIIIIIGIIIIIIIIIIIIIIIIIIIIIIIIIIIIII
@HISEQ:711:H5NNWBCX2:2:1101:8822:15449:ATCTCGTA
TTAAGTTCAGCGGGTATTCCTACCTGATCCGAGGTCAACCTTGGTGCCGCCGGAGCGGACTTTAGGGGGGGTTTAGAGGCCAGAGTCCCGCGGGCTTCCGATGCGAGGCGAATGCTACTACGCAAAGAAGGGCCTGACAGGTCCGCCACTGGTTTTCGGGGACCGCCTGGGCGGATCCCCAACGCCGGGCCACGGGGGCTCGAGGGTTGAAACGACGCTCGGACAGGCATGCCTCCCAGGATACTGGAAGGCGCCATGTGCGTTCAAAGATTCGATGATTCACTGAATTCTGCAATTCACATTACATATCGCGTTTC
+
IIIIIHIHIHIHHIIIIIHHHIHIIGHIIHHIIIIIIIHIHHIHIIIIIIIIIIIIIIHIIIIIIHIIIIIDFHIIHHIHHIIIIIIHIIIIC/DCHHHHEHIIIHIIIIIIIIIHIIGIIIHIIIIIIIIIIIIHIHIHEHHIHHHICHHIIIHHHHHEDHIIIIIIHIIIIIIHIHIIIIIIHHIGHCHECIIIIIIIHIHGEHCGHEGGHHDHGIIIIHHHHIIIIIIIHDGIHIHIHIHIIIHHHIIHHHGC<<CIIHGHHIIIIIHHIHHIIIHHIIIIHIIIIGIIIIIIHIIHIIGIIIIHEHHHHIIHI
@HISEQ:711:H5NNWBCX2:2:1101:12099:15429:ATCTCGTA
TTAAGTTCAGCGGGTAATCCTGCCTGATCTGAGGTCTAAATCTTAGAATTTACTGTGATTAGAAGCTTTCTAAATATTTACAAGTTCAGCTTATAGAAGTCTATAATCCTCAGCGAATAATCTATTACGCCGAGTCAATCTGATCTCGAAATGGGAATGCTAATGTATTACGAATAAGTTTCGAGAATTTAACTTCTCCAACAATATTCAAAAACCAAATCAAACTTAAAATTCATAAAAAAAATTAAGGATTTGAAGAGTTCACGACACTCAAACAGACATGCTCGCCGGAATACCAGCGAGCGCAAGATGCGTTCAAAGATTCGATGATTCACTGAATTCTGCAATTCACATTACTTATCACATTTC
+
IIHHIIIIIIIIHHIIIHHHIHIIIIIIIIIHIIIIIIIIIGIHIIIIIIIIIIIIIHIIIIIHIIIIIIIIIIIHIIIHHHIIIIIIIIIIIIIIHHIIIHGIIIIIIIIIIHIGIIIIIIIIIIIIIHHGIIIIIIIHIIIIIIIIIIIIIIIIIIIIIIIIHIIIIIIIIIIIHIHIIIHHHIIIIIIHGHHIIGIIIIIHHHHHIHHIIHIHHHH@IHHHHHGIIIIHIIIIIIIIIIIIIIIHHIIHHHHFHIHHIIIIIIIHHHEIIHHIIIIIIHIGIIIIHIIIHIIIIHIHHIIHIIIHGIIIIIIIIIIIIIIIIIIIHGIIIIIIIIIIIIIIHIIIIHIIIIIIHIIIGIIIHIIII
@HISEQ:711:H5NNWBCX2:2:1101:14398:15409:ATCTCGTA
TTAAGTTCAGCGGGTATCCCTACCTGATCCGAGGTCAAGAGTGTTAAAATGTACTTTTGGACGTCGTCGTTATGAGTGCAAAGCGCGAGATGTACTGCGCTCCGAAATCAATACGCCGGCTGCCAATTGTTTTAAGGCGAGTCTACACGCAAAGGCGAGACAAACACCCAACACCAAGCAATGCTTGAAGGTACAAATGACGCTCGAACAGGCATGCCCCATGGAATACCAAGGGGCGCAATGTGCGTTCAAAGATTCGATGATTCACTGAATTCTGCAATTCACACTACTTATCGCATTTC
+
IIIIIHHHIIIIIIIIIIIIIIIIIHIIIIIIIIIIIHIHHGHIIIIIIIIIGIIIIIHDHIGIIFIIIHIIIIIIIHHHHHIIGIIIIIIIIIIIIIIIIIIIIHIIIIIIIIIIIIIHIIIIIHIIIIIHIIIIIIIIIIIIIIIIIIIIIIHIIIIIIIIIIIIHIHGHIIIIIIIIIIIIIIIIIIIIIIHIIIIIIIIIIIIIIIIIIIIIIGIIIIIIIIIIIIIHIHIIIIIIIHHDIIIIIIIIIIIIIIIGHEFHHIIHIIHIGIIIIIHIIIIHHHIHHIIIIHHIIIIIII
@HISEQ:711:H5NNWBCX2:2:1101:1812:15749:ATCTCGTA
TTAAGTTCAGCGGGTAGTCCCACCTGATTTGAGGTCTAAAATATAAGAGTGAACTAGTAGCAGCATTTCCCTACAATTCGGCCGCATTAAAGCGTCCTCAACGAAATTTCTTATCACGTTGAGTCAGTCCGAAAATATAAGAGCCTGCTCATAAATTTAAAGCGAGCTGAACTCAAAAGTCCAGCAACGCTCAACATCCAACCACTAACAAATTAATTAAAAAATGATAGGGTTGAGGAATTAATGACACTCAAACAGGTGTGCCCTTCGGAATACCAAAGGGCGCAAGGTGCGTTCAAAGATTCGATGATTCACTGAATTCTGCAATTCACATTACTTATCGCATTTC
+
IIIHIIIIIIIHIIIIIIIIIIIIIHIIIIIHHIHHIIIIIIIIIIIIIHHIIIIIIIIIIIIIIIIIIIIIIIIHIIIIHIIGIIIIIIIIIIIIIIIIIIIIH@HIIIIIIIIIIIIIIHIHHIIIIIIIHIIIHIIIHHIIIIIIHHIIIIHHHIIIIIGHIIIIIIIIHIIIHIIIIIIIIIIIHHHHHHHIIHIIHHIHIIHIIHIIIIHHIIIHGHGIIHIIIHDHIIIIIIIIGIIIIHHHEIHIIIIIHHIIIIIGGIIIIIIIIHIHIIIIHGIGIHIIIIIHHHHIIIIIIIIIIIIIIIIIIIIIGIIIIIHIGIIIIIIIIIIIIIIIIIHIIIIII
@HISEQ:711:H5NNWBCX2:2:1101:4982:15661:ATCTCGTA
TTAAACTCGGCGGGTAGTCTTTTCCGATTAGAGGTCTGATGCGTTACCTCTCTTTACGCTTTGCAGCAGCACTTGGGGGCCATCGCTGGCCCAAGTGTTGTTCACAAGGTAAGCCTGCTGTGGAACTCGGGGCGCGCACTCGGGCTCACTGGGAGCCCCGCACTTGGAATGACACTCTTTCGAGATCGCACCTGATCGCGGGGCAAGTGATGCCACGGCGGCCAAATTCCCTCCATTTCAGCCGACCCGATTGCCGGGACGGCCAGTTCCACTCAGACTCTAAGAGAGTGTGGTGGGGGGGGGCGCGGTGACGCTCTAGCGGAAATGCCCTTGGACAAGCCTCGGGCGCAACTTGCGTTCAAAAACTCGATGATTCGCGGAATTCTGCAATTCACACTACGTATCGCATTTC
+
IIIIIIIIIIIIIIIIHIIIIIHIIIIIHHICHHDHIIIIIIHIIIIIIIIIIIIIIIIIHIGIIFHHIIIIHIIHIIIHIIIIIIIIIIIIHIIHIIIIIIHIHHDHHIIIIHIIIIIIIIIGIHIIIGHHHHHIIHIIIIGH?HHIIIIHHGIIHHIGIHHHFHGHIIIIIIHIIIIIIHHHHHHIIHIIIIIHHIGIIICHICEGGEEGHE#HDDCHCGF-@-B-,-B-@F-@656->6,,-,8-A6?,E?-EH?-,?G6-?HHEE.B:..B8.;..F:;./8.:88.EC<IIGHIIIIIIIIIIIIHIIIIIHHHIIIHHHIIIIIIIHHHEIIIIHHHCHIIGIHHHIIGIHHHIHHHEDHIIIIIIIIIIGIIIIIIIIIIIIIIIIIHHIIIIIIHHIIIIIIHI
@HISEQ:711:H5NNWBCX2:2:1101:9534:15714:ATCTCGTA
TTAAGTTCAGCGGGTATTCCTACCTGATCCGAGGTCAACCTTGTGAGAGGTGGGGGTTTTACGGCAGGTGCACGCGCAGCTCCCAGAGCGAGATGTATGTTACTACGCTCGGTACTGCAGCGAGACCGCCACTGTCTTTAAGGGCCCGCGGCAGCCGCGGGTCCCCAACACAAGCGCTGGGCTTGATGGTTGAAATGACGCTCGAACAGGCATGCCCGCCAGAATGCTGGCGGGCGCAATGTGCGTTCAAAGATTCGATGATTCACTGAATTCTGCAATTCACATTACTTATCGCATTTC
+
IIIIIIIIIIIIIIIIIIIIIIIIIIIIIIIIIIIIIIIIHIIHHHHHIIHHIIIIIIIIIIIIIHIIIIIIIIIIIIIIIIIIIIIIIIIIIIIIIIIIIIIIIIIIIIIIIIIIIIIIIIIIIIIIIIIIIIIIIIIIIIHHIIIIIIIIIIHIIIIIHIIIIIIIIIIIHIIIIIIIIIIIIIIIIIIIIIIIIHIIIIIIIIIIIIIIIIIIIIIIIIIIIIIIIIIHIIIIHIIIIIIIIIIIIIIIIIIIIIIIIIIIIIIIIIIIIIIIIIIIIIIIIHIIIIIIIIIIIIII
@HISEQ:711:H5NNWBCX2:2:1101:11928:15624:ATCTCGTA
TTAAGTTCAGCGGGTATCCCTACCTAATCCGAGGTCAATCATTAAAAAATGGGGGGGTTTTGACGAGTATCCACCAGGACCCTATAGCGACGAATTTACTACGCTTAGAGCCTGACAGCACTGCCACTGATTTTAGAGACTGCCTTGACAGCAGGTCTCAACACCAAGCTAGGCTTGAGGGGTGATAATGACGCTCGAATAGGCATGCCCCTCGGAATACCAAGGGGCGCAATGTGCGTTCAAAGATTCGATGATTCACTGAATTCTGCAATTCACATTACTTATCGCATTTC
+
IIIIIIGIIIIIIIIHIIIIIIIIIIIIIIIIIIIIIIIIIIIIIIIIIIIGIIIIIIIIIIIIIIIIIIIIIIIHIIIIIIIIIIIHIHIIIIIIIIIIIIIIIIIIHIIIIIIIIIHIIIIIIIIIIIIIIIIIIIHIIIHIIIIIIIIIIIIIIIIHIIIIIIIIIIIIIIIIIIIHHIHHHIIIIIIIHIIIIIIIIHHIIIIIIIIIIIIIIIIHIHHHEHIIIHIHDFEIIHIIIIIHIIIIIIIIIHIIIIIIIIIIIIIIIIIIIIIIIIIIIIHFGIIHIGIII
@HISEQ:711:H5NNWBCX2:2:1101:15335:15595:ATCTCGTA
TTAAGTTCAGCGGGTGTTCTTGCCTGAGCTCAGGTCGAGATAAAGGTTAATAGGGCCGAAGCCCTTCCTGATTTCGGGTCGACAAGCACAGTCCCAAGCCAACAACTAAAGCATTAGCAACAAGTTGCCTACCCAGTTGCGGCCCTTATCGGGTCCATGCATCAACCTCTTTGCTTCAGCGAACCCAGACACTAGGCCTGGGAAAGCCAGATCCGCCCTTTCATTCCATGGAATGGTTGGGCGAGGATTAACCCGACGCTGAGGCAGACATGCTCTTGGCCGAAGCCTCGAGCGCAATATGCGTTCAAAGATTCGATGGTTCACGTATTTCTGCAATTCACACTACGTATCGCATTTC
+
IHHH?FGHHFHHH<EHHHIGHHFDHIIFHHHH?HHCEHCHHFHF@HFHICGCGEHGFHFHHIHHIHIIGHHHIIHHHHHHC<EHHGCHHIICGHIEHHEHH@GGHHHHHIHHCGHHCHHHICHEHFHIIGFHIHHIECG??HHHHECHHHHHDHFHHEEGHHHGHHHFHHHECHGHIIGHCHHHHBEHHHHHFHHFGHHIHEHIHFIIHHHIIIHGIIHIIIHHHIIIIHIIIHHIHHCIHHHHFHIIIIIIIHHHHHHHHHIHHHGIIHGHHHHHIIHCHIHIIIHH<HIIIIIHIIHDEHHHHHFHIHHGIHIIIHGIHFHIGHHHHGHIHGIIIIIHGCEE<HDHIIHHGIHIGI
@HISEQ:711:H5NNWBCX2:2:1101:18717:15559:ATCTCGTA
TTAAGTTCAGCGGGTCTTCCTACCTGATTTGAGACCATGGTTCAAGACTTGCGTCTTTATAGGTACGGACTAACTGTTCATATGAAAACTCCAAATCTCCTCTAGAATAATAGGCATTATGAGAAACCACAGTTTCATACACATACTTTTCTAATAGATATAGAGAAATGTCAAGCATTTTCGTATTACTAGTAGCAATCTATTTAAAAGAACCCACCTGGGGATGGGAACTTCATATCTCCTAGTTCATTCACGAATGAAATCCCAAGAAATTAATACTATAGATTCTCAAACAGGCATACTCCAGAGGAGTGCAATGTGCGTTCAAAGATTCGATGATTCACGGAAAGCAATTCACATTACGTATCGCATTTC
+
IIIIIIIIIIIGIGHIIIIIIIIIIIIIIIIIHHIIGIIIIIIHEHIIGIIIIIIHIIIIIGHIIHHHHGIIIIIHIIHIHIIIIIIGIIIGIGHHHIIIIIIIFHGHIHIIHGGIHIIGEHHIIIHEHHHGHGHHEHIIIIIIIIHIIIIIHHHIIIIIIIIHHHHIIIIIHFFHGEEHHGIIIIIHHHHEHEHIIHGHHIIIIIIIIHHHIIHHIIIHHHHIIIIHIIIIHHHHHGHHHIHHIIIHHIIIIIIHIHHIIIIIIIHIIIIIIIIIIIIIIIIGIIHHIIIIIIIIIIIIIHIIIIHIIIIIIIHIIIIIIHIIIIGIIHIIIIIIIIIIIIIIIIHIIIIIIIIIIIIIIIIIIIIGIHEHIII
@HISEQ:711:H5NNWBCX2:2:1101:1926:15807:ATCTCGTA
TTAAGTTCAGCGGGTATCCCTACCTAATCCGAGGTCAATCATTAAAAAATGGGGGGGTTTTGACGAGTATCCACCAGGACCCTAAAGCGACGAATTTACTACGCTTAGAGCCTGACAGCACTGCCACTGATTTTAGAGACTGCCTTGACAGCAGGTCTCAACACCAAGCTAGGCTTGAGGGGTGATAATGACGCTCGAATAGGCATGCCCCTCGGAATACCAAGGGGCGCAATGTGCGTTCAAAGATTCGATGATTCACTGAATTCTGCAATTCACATTACTTATCGCATTTC
+
IIIHHIIIIIIIGGHIIHHIIIIHHIHIIIIIIHHHHIHIHIHHIIHHIEHIIIHIIIIIGIGIHHHHEHIHIFHHIHHHIHHHHIIGIIIIHHHHEHHHHHIIHIHHFHHHHIIIIIHIIIIIIIIIIIFHHHIHHIHIIHHHHHHIIIHIHIHHFHIIHHHHHFIHHHIIHHIIIIIHHIHHFHIIHIIHHHHHGHHIHIIIIIHIIIHHHHHGHEIIHHHCFEC0G?HIIIHGHIHHHEIHIIHFHIHHHIHGGHG@EHIHHIIIHIIHIIIIIIIIIHIIIIIIIIIII
@HISEQ:711:H5NNWBCX2:2:1101:4520:15770:ATCTCGTA
TTAAGTTCAGCGGGTAGTCTTGCCTGAGCTCAGGTCGAAAATAAGAGATGCGGCGGGGCGGACCCCACCGATTCCTGCCGGCTTTGCAGCACGGACCCTGGGGGCGACAGCGGCATGGAGCGTGAGCTACCCTACCAAGCTGGCACCCTTTCAGCGGGACCATGCTCAAGCCTCTGTTCTTCAGCCGACCCTGCGCCCTCGAGGGGGAACAGGGACGGCCAGGTCCGCTCCACCGCCGCCTGCTCATCGCTGAGAGGGAGGGTGGGGCGAGGGGGTGAGCCGACGCTGAGCCAGACATGCTCTTGACCGAGGTCTCGAGCGCAATATGCGTTCAAAGATTCGATGATTCACGGAATTCTGCAATTCACACTACGTATCGCATTTC
+
IFHHEGHHHIIIIIDHGIIIIIHIHIIIHIIIGEIHHEHHHHHIIGHFHIIIGIIIHIIIIGIHHECDH<CHHFHHHIIIHHIHHHIIIGIHIHHHCGDFHIIIIH?CDHHHGHIIGHHIIIDHHIHEHIHHHIHIHIHIGHIEEHHHHIIIIEHDHCHDHECHHHHEEHHHHIIIIGIHCF@HEH@@CHIICHHHEHEHI=HHHHH@@EHFHD>=HB5@B5CDE?IHCEE7?,,CE7:..HIIHHECA:.F8HIIIHFHHE.IIHHDGGIIIHHGIHDGIIHHEHHIHIIIIIIIIIIIHEIIIHIIIHHH?HHHGIIIIHIIIIIIIHHIIGHHHCGCHIIHIHIIIIIIIIHIHHIHIHIIIHCGIIHGHIHIHIIIIHHDH
@HISEQ:711:H5NNWBCX2:2:1101:8428:15902:ATCTCGTA
TTAAGTTCAGCGGGTATTCCTACCTGATCCGAGGTCAACCTTGGTGCCGCCGGAGCGGACTTTAGGGGGGGTTTAGAGGCCAGAGTCCCGCGGGCTTCCGATGCGAGGCGAATGCTACTACGCAAAGAAGGGCCTGACAGGTCCGCCACTGGTTTTCGGGGACCGCCTGGGCGGATCCCCAACGCCGGGCCACGGGGGCTCGAGGGTTGAAACGACGCTCGGACAGGCATGCCTCCCAGGATACTGGAAGGCGCCATGTGCGTTCAAAGATTCGATGATTCACTGAATTCTGCAATTCACATTACATATCGCGTTTC
+
CEH1DC1C@@F?CCHCHFIGHHEECCGHHE?=EDGHII1FFCEFFEHH<HCDH/CEFDCHHIH@F??CCD/<<E?DDGEHEHH1FGH?HDHCDCHHGHHHEHHHHGHHIHDEHHE8<DFHIHHIGHHHHDGFEHHEFHI>E@GHDFHHHH@FH?FHHHGHE?DEHGGGHIIIIGHCHDHGHHEAHECHHHHIHHG@DEEDHC?BIHHHGHEHHHEHHC<IHEHIHG?HHGIIHHHGIIHHIHEEIIHHHHDCGCCFCECGIIHHHEHHHHGIIGIHHHFHHGEIFIHHIIIHIIHGHEG?IIHFEC@CHIDGIHHHH
@HISEQ:711:H5NNWBCX2:2:1101:9060:15907:ATCTCGTA
TTAAGTTCAGCGGGTATCCCTACCTGATCCGAGGTCAAAAGTGAAAAAAGGCTCGTGGAAGCGGGCGTGTAGCCTTGAATCGCGACTTGTGCTGCGCTTCAAAACCAAACACTGGCTGCCAATTACTTTAAGGCGAGTCCCTCGGGACGAACACCCAACACCAAGCAAAGCTTGAAGGTACAAATGACGCTCGAACAGGCATGCCCCATGGAATACCAAGGGGCGCAATGTGCGTTCAAAGATTCGATGATTCACTGAATTCTGCAATTCACACTACTTATCGCATTTC
+
IIIIIHIIIIIIIIIIIIIIIIIIIIIIIIIIHIIIIIIIIHIIIIIIIIIIIIIIIIIIIHIIIHHIIIIIIIIIIIIHIIHIIIIIIIIIIIIIIIIIIIIIIIIIIHIIGIHIIIIIIIIIIIIIIHIIIIIIIHIIIIIIIIII/HHIIIIIIIIIIIIIIIIIIHIIHIIIIIHHIIIIHIHHIIIIIIIIIIIIIIIIIIIIIIIIIHIIIIHHHIHIHHIIHHHIIIGHIIIIIIIIIIIIIIIIHIIIIIIIIIIIIIIIIIIIHIHGHIIIIIIIIIIII
@HISEQ:711:H5NNWBCX2:2:1101:12318:15848:ATCTCGTA
TTAAGTTCAGCGGGTAGTCCTACCTGATTTGAGGTCAAATTGTCAATGATTAGGGGTGAGAAAAGCCCCTGTCGCGCATACAGGCGACGGTTGTAGGCGGGTTCCGACCGCTTCACCGCTGCAACGTAGATAATTATCACGCCAGAGCTGGTTCCGCAAGGTCCCACTTATGCATTTGAAGAGGAGCTGAGCCCCAGCAGGGGGGGGGGCCGCCAGCACACTCCAAGTCCAAGCCCTGAAAACCACAAAAGTTCTCAGAGTTGATGATTCAATGACACTCAAACAGGCATGCCCCTCGGAATACCAAGAGGCGCAAGGTGCGTTCAAAGATTCGATGATTCACTGAATTCTGCAATTCACATTACTTATCGCATTTC
+
IIIIIHIIIIIIIIIIIIIIIIIIIHHIIIIIIIIIIIIIIIIIIHIIIIIHIHIIHHIIIIIIIIIIIIIIIIHIIIIIIIIIIIHIIIHIHHHIIIIIIIHIIGFHHIIIHIIIIIIIIIHIIIIIHIIIIIIIIHIIIIIIIHHIIHHHIIIIIIHHIEHHIIGHHHIIIHIIIIHIHGGHGHEHHICHIHIIIGIIIHDHHIIIIIHHGIHEHCIIHHIIIHFHHIIIHIIIIIIGIIIHIHFCEHHIIIIIIGIIIIIIIIIIIIIIIHGGHHHHIHGHIIHIIIIIIIIIIHHHIHIGIIHGIIIIGIIIIHIIIIHIIIIIIIIHIIIIHIIIHIHHHIIIHIIIGIHHIIIGHIIIIHIIIIHIHIIII
@HISEQ:711:H5NNWBCX2:2:1101:12598:15909:ATCTCGTA
TTAAGTTCAGCGGGTAGCCTTGCCTGATCTCAGGTCGAAAAGGTGAGAATTTCCTGCGGGCTCATGCCACGTGCCCAAAGCATCAGCCGGAGTAGTAAACTACCTACCTTGCTGCTGCCATACAGGCCCGAGCGGGAGCCTCCGAATTTCAGCCAGCCCAGCCACAGGTGCTGAGGAGGCCAGGTCCACTCCACCCGTGAGGGGGAGTGAGGGTTCACACCGACGCTGAGGCAGGCATGGTCTTGGCCGAAGCCTCGACCGCAATATGCGTTCAAAGATTCGATGATTCACGGAATTCTGCAATTCACACTACGTATCGCATTTC
+
IIIIIIIIIIIIIIIIIIIIIIIIIIIIIIIIIIIIIIIIHIHHHHHIIIIIIIIIIIIHIIIHGHHHIIIIIIIHIIIIHIIIIIIIIIIIIIIIIIGHHIIIIHIIIIHIIIIIIIIHIIIIIIIHIHHIIIIIHHIIIIIIIIIIIIIHIIIIIIIIHHHIIIIIHIGGIIIIIIIIIIIIIIIIIHIIGHIIIHIIGIHIIIIIIIIIIIIIIIIIIIHHHHIIIHHHIIIIIIIIIHIIIIIIIIIIIIIIHIIIIHIIIIIIIIIIIIIIHGIIIIIIIIIIHHIIIIHHIIIIIIIIIIIIHHHHIHIIIIIIIIIII
@HISEQ:711:H5NNWBCX2:2:1101:16004:15961:ATCTCGTA
TTAAGTTCAGCGGGTATTCCTACCTGATCCGAGGTCAACCTTGGTGCCGCCGGAGCGGACTTTAGGGGGGGGTTTAGAGGCCAGAGTCCCGCGGGCTTCCGATGCGAGGCGAATGCTACTACGCAAAGAAGGGCCTGACAGGTCCGCCACTGGTTTTCGGGGACCGCCTGGGCGGATCCCCAACGCCGGGCCACGGGGGCTCGAGGGTTGAAACGACGCTCGGACAGGCATGCCTCCCAGGATACTGGAAGGCGCCATGTGCGTTCAAAGATTCGATGATTCACTGAATTCTGCAATTCACATTACATATCGCGTTTC
+
IIIIIIIIIIIIIIIIIIIIIIIIIIIIIIIIIIHHIIIIIIIIIIIIIIIIHHIIIIIIIIIIIGHHIIHIFHIHIIIIIIHIIGHIIIIIIIIIHFHGHHHIIIIIIGIIIIIIIIIIIIIHIIIIIHIHIIIIIIHIIIIIIIHHIIIIIIIIIIIIIIIHIIIIIIIIIIIIIIIIIIIIIIIIHIHIIHIIIIIIIIIIIIIGIIIIIIHDIHHIIIIHIIIIIIIIIIIHIIIIIIIIIIHGGHIIHHEEGFCCIIIIIHIIIIIIIIIIIIIHIHIIIIIIIIIIIIIIIHIIIIHGIIIIIIIHIIIDHG
@HISEQ:711:H5NNWBCX2:2:1101:12013:16027:ATCTCGTA
TTAAGTTCAGCGGGTATCCCTACCTAATCCGAGGTCAATCATTAAAAAATGGGGGGGTTCTGGCGAGTGTCCACCGGGACTCTGTAGCGAGAGAAATTACTACGCTTAGAGCCTGACAGCACTGCCACTGATTTTAGAGGGTGCCTTTACAGCAGGCCTCAACACCAAGCCGGAGCTTGAGGGGTGATAATGACGCTCGAATAGGCATGCCCCTCGGAATACCAAGGGGCGCAATGTGCGTTCAAAGATTCGATGATTCACTGAATTCTGCAATTCACATTACTTATCGCATTTC
+
IIIIIIIIHIIIIIIGIHIIIIIIIIIIIIIHIGIIIIIGIHHIIIIIIHHHIGHIIIIIHHHIIIHIIIHIIIIIIHIIIIIIIIGIHHIIIIIIIIIIIIIIIIHIHIIGIIIIIIHIIIIHIIIIIIIHIHHHHHHHHIIIHIIIIIIIIIHHEHIIIIIHIIIIIIHIIIHHIIHIIIIIIIIIIIIIIHHIIHIHIIIIIIIIIIHGIIIIIIIIIIHIHIHHDCEFHIIHHHFIIIIIIIIIIIIIIHIIIIIHIHIIIIIIIIIIIIIIIIHHFIIIIHIIIIIHIII
@HISEQ:711:H5NNWBCX2:2:1101:16000:16053:ATCTCGTA
TTAAGTTCAGCGGGTATCCCTACCTGATCCGAGGTCAAACTTAAAAGAAGCTTAATGGGAGGAGGCCTGCCAGAATCGCGACGCAATGTGCTGCGCACGAAGCCAACATACCGGCTGCCAATGAATTTAAGGCGAGTCCACGCGCTGAGGCGGAACAAACACCCAACACCAAGCAGAGCTTGAATGATTAAATGACGCTCGAACAGGCATGCCCAACGGAATACCGAAGGGCGCAATGTGCGTTCAAAGATTCGATGATTCACTGAATTCTGCAATTCACACTACTTATCGCATTTC
+
IIIIIIHIHIIIIIIIIIHIIIIIIIIIIIIIIIIIIIIIIIIIIIIIHIIIIIIIIIIIIIIIHGHHIIIIIIIIIIIIIIIIIIIIIIIIIIIIIIIIIIIIIHIIIIIIIIIIIIIIIIIIGIIIIIIIIIIIHHIIIHIIIIIIIIIIIIIIHHHHIIIIIIIIIIIIIIIIIIIIIIIIIIIIHHIIIIIIIIIIIIIIIIIIIIIHHIIIIIIIIIIIGHHECHHIHIHHEEHIIHIIIIIIIIIHIIIIIIIIHIIIIIIIIHIHIIIIIIIIIIHFIIIIIIIIIIIII
@HISEQ:711:H5NNWBCX2:2:1101:16086:16169:ATCTCGTA
TTAAGTTCAGCGGGTCTTCCTACCTGATTTGAGACCATGGTTCAAGACTTGCGTCTTTATAGGTGTGGACTAACTGTTCATACGAAAACTCCAAATCTCCTCTAAGATAATAGGCATTATGAGAAACCACAGTTTCATACACATACTTTTCTAATAGATATAGAGAAATGTCAAGCATTTTCATATTACTAGTAGCAATCTATTTAAAAGAACCCACCAAGAGATGGGAACTTCATATCTCCTTGCTCATTCACGAATGAAATCACAAGAAATTAATACTATAGATTCTCAAACAGGCATACTCCAGAGGAGTGCAATGTGCGTTCAAAGATTCGATGATTCACGGAAAGCAATTCACATTACGTATCGCATTTC
+
IIHIIHIIIIIHIIIIIIHIIIIIHIHIII?HIGHIHEGHHHEHHIIIHHICHEDHIIHIIHGHIGHIGIIIIIHIHIHHIIIIIIIIIHHHIIIEHIIIIIIIIIHHIIIHICHHHHHHFHIIIHIIIIIIHHHIHHHIIIHHHIIHHHHH@CHIIHIHIIHHEHHFHHHHIIIIHHIEHIIHIIHHHHIHHIIHHIHHIIIHIIHHHHHHGIHGE@HHEIH@D/HGIIIGIGHHGCGHIHHHHHHHHEHGCGCHGHIHECHIIHHHHIIIIHIIIIIIHEIHHGDHIIIIIHIHHIIIIIHHHHHHHHIHHEIHFHIHGIHHGHIHFIIHIIHHHHHEHGGHHIIIIHIIIHIIIIIIIHIIIIIHGIIHIHH
@HISEQ:711:H5NNWBCX2:2:1101:18853:16249:ATCTCGTA
TTAAGTTCAGCGGGTTTTCTTGCTCGATTTCAGACCAAGTTATCAGTCAATGATCCAAGGATCACTGAAAGTTTTGGTTTTGAGTGAACTACCAGTATTCAACAACAGTCCTGTCCACGAGAAAACGAATGAATGAACATCTGTTGCACTTGTTGAGAACCGAGCCGTATAGCTGGTGCAAACACAATCATTTTCAAGCCATTGCCAACCGGCAAAGAGGCTCACATCCGAAAGAAGCGGCATCATTCAAAACAATGACCGTTTCTTTGAGATTATTAATGATTCTGAAACGAGCATGCTCCCCGGAATACCAGAGAGCGCAATGTGCGTTCAAAGATTCGATGATTCACTGAATTCTGCAATTCACACTACATATCGCATTTC
+
IIIHIIIGHIIIIHDEHHIIHEGHHIHFHIIGHHHHI?HHIEHIIIICHCDDGHHHHIIHIIGHHHHIHHHHIIIGICEHCEDGHHIIHHHI?GHHHIHIHHIHIIIGEHHHIIIGI1<CDDHHIIHDHIHIGIIGIGHHEHGHEGHHHIIGHHGH?HFHHGHCCHHHCH@ACHHIIGHIEHHEHIHGHHHCHEHHCFHHHHHECHEEHIHFHH?FB.FFFB.IHDEHHHHGC.HHHHCFHHIHIGHHIIHHIIHIIIGIIHGHIFIHIHIHCIIHHHEHHHIHHCEHEHIHEHHIHIIHHCHIIHIIIHEIHEHHHHFHHEHDIHHHHG?GFGIIIIHHCHEIIIGHIHHHFHHHGIIIIGIIIHIIHHEFHDGDIHHEGIII
@HISEQ:711:H5NNWBCX2:2:1101:19228:16004:ATCTCGTA
TTAAACTCAGCGGGTGATCCCGCCTGACCTGGGGTCGCTTTGAGGACTTGGGTCATCGAGAGCTTCCGGACAAGAACGACCGACGATACGAAGAGGCTTTAGTTCACCACCGCATGTCGTGACGCTCTCGGCGTCCTTATCTCGGATTTCGGCCAACCGCATGCGGTAACACACGGGAGACCAGCTTCCGTCCCATATCCGAGAAGGATGAGAGGGACGACGATTTGTGACACCCAGGCAGACGTGCCCTCGGCCAGAAGGCTTAGGGCGCAACTTGCGTTCAAAGACTCGATGGTTCACGGGATTCTGCAATTCACACCAAGTATCGCATTTC
+
IHIIIIIIIIIIIIIIIHIHGIIIIIIIIIIIIIIIIIIIIIIIIIIIIIIIIIIIIIIIIIIIIIHIHIIIIIGIIIIIHIIIIIIIIIIIIIIIIIIIIIIIIIIIIIHHIIIIIIIIIIIGIIHIIIIIIIIIIIIIIIIIIIIHIIHH<IIIIHHIIHHIIIFHIHIIIIIIHIIIIIIIIIIIIIIIIIIIHHHIIIIHIIIHHHIIIIHIIIIIIIIIIIIIIHHGIHIIIIIIIIIIIHHIIIIIIHIHIIIIIIIHHFIIIIIIIIIIIIIIIIIHHHEIIIIIIIIIIIIIIIIIIIIIIIIIHHIHHHIIIIIIIIIIIIIIII
@HISEQ:711:H5NNWBCX2:2:1101:2181:16259:ATCTCGTA
TTAAGTTCAGCGGGTATTCCTACCTGATCCGAGGTCAACCTTGGTGCCGCCGGAGCGGACTTTAGGGGGGGTTTAGAGGCCAGAGTCCCGCGGGCTTCCGATGCGAGGCGAATGCTACTACGCAAAGAAGGGCCTGACAGGTCCGCCACTGGTTTTCGGGGACCGCCTGGGCGGATCCCCAACGCCGGGCCACGGGGGCTCGAGGGTTGAAACGACGCTCGGACAGGCATGCCTCCCAGGATACTGGAAGGCGCCATGTGCGTTCAAAGATTCGATGATTCACTGAATTCTGCAATTCACATTACATATCGCGTTTC
+
IIIIIIIIIIIIIIIIIIIIIIIIIIIIIIIIIIIIIIIHIIIIIIIIIIIIHIIIIIHHHIIIIIIIHIIHIHHIIIIIIIIIIIIIIIIIIIIIIIIIIIIIIIIIIIIIIIIIIIIIIIIIIIIIIHHGHIHIIIIIHIIIIIIHIIHIIIIIIIIIIIHIIIIIHIIIIIIIIIIIIIHIHIIIIIIIIIIIHHIIIIIIIIIHIIIIIIHIIIHIIIHIIIIIIIIIIIIIIIIIIIIIIIIHGIIIIIIHE?FCIIIIIIIIIIIIIHHIIIIHHHIHHIIIIIIIIIIHFIIIIIIIHIIIHIIIIIHII
@HISEQ:711:H5NNWBCX2:2:1101:2785:16275:ATCTCGTA
TTAAGTTCAGCGGGTATTCCTACCTGATCCGAGGTCAACCTTAGTGAGTGTTTCACGGCAGGTGCCCACCGCCACGCCCGGAGCGAGATGTAACTACTGCGCTCGGAATGACAGCGAGCCCGCCACTGGTTTTAAGGGGCTGCGGCAGCCGCAGGCCCTCAACGCAAGCCTGGGGCTTGATGGTTGAAATGACGCTCGAACAGGCATGCCCGCCAGAGTACTGGCGGGCGCAATGTGCGTTCAAAGATTCGATGATTCACTGAATTCTGCAATTCACATTACTTATCGCATTTC
+
IHHIIIGGHIIIHHIHIIHIIIIIIIIIHIHIIIIIIIIIIIIHIIIIHIIIIHHIIIIIHHIIHHIIIIHIIHIIIIIIIIIIIHHIIIHIIIIHIIIIIIIIHIIIIIIIIIGIHIIHIIIIIIIHHHHIIIIIIIIIHHIIIIIIIIIIIIIIIIIIIIIIIIIIIHIIHIIIIIHIIIIHHDHIHGIIHIIIIIIIIIIIIIIHIIHHIIIIIHFIIIIIHHHGGIIIIIIIHHIIIIIHIIIHGHIIIIIIGIIIHHIIIIIHHFHHHIIIIIIIIIHHIIHHGHHDII
@HISEQ:711:H5NNWBCX2:2:1101:10583:16267:ATCTCGTA
TTAAGTTCAGCGGGTAGTCTTGCCTGAGCTCAGGTCGAAATGAAGAGTTTCGGTGTCGGGGGGTGCCCAAGCATCCGAATTCCTGCTAGGTCTCCAGCAAAGTCCCCTCGGGCAACGGCAGGATGCGTAGGGAATGCCTACCTACCAAGCCATTACCCTGCGAACGGGGTCCATGCTCATACCTCTGAGCTTCAACCGACCCGGCGCCAATCACGAGTGACCGGCGGAACCGGGAAGGTCAGATCCGCCTTCCCAATCAAAGGAGATGGGGAGGCGAGGGGGTGAGCCGACGCTGAGGCAGACATGCCTTTGGCCGAAGCCTCAGGCGCAAGTTGCGTTCAAAGATTCGATGGTTCACGGAATTCTGCAATTCACACTACGTATCGCATTTC
+
FIHIIIIHIIIIIGHIHIHIIIGIIHGHIIIIIFHIHIIHIIIIIIIIHIIIHIDHIIIIIHHIIHIIIIIIIIHHIDHIHIHHIIIIHIIIIIIHIIIIIHIIFHHHHHHIGHIIIIIIHIGIIIDIDHHIIGHIIIIIIIIIIIIIIGIGIIIIGIIGGHGHIIIGHCHHFIIIHIIHIIGHIIIHIIIHIHHHHHGD?CHGHHHHHHEHHHBBHG<IHDFHEHEHC<GB?HEIIIHIIHE?CDHHFHIHGFGF?HF@HIGGIIHHIIIHIIHFHIIHIHGIIHDGIIIIIIIIIIIIIHIIIHHIIIIIIIIIIIHFHIHHIHHIHHHHDHIGIIGGIIHHHHHHHIHIIIIHIIIIIHHEIIHD@EGCHHGHIIIIGHIHIIIIIIII
@HISEQ:711:H5NNWBCX2:2:1101:10775:16358:ATCTCGTA
TTAAGTTCAGCGGGTGTTCTTGCCTGAGCTCAGGTCGAGAAAATAAGGTTAATTCCTGTTTGAGGGTAAACGCATGGTCCAAGCCAACAACTAGAATAGCAAGCGTGAGCTGCCTACCCAGTTGCGGCCCATAAGGGTCCTTGCATTAGCCTCTGCACTTCAGCTGACCCATCGCGTTGATTCACAAGCAAGCTCGTGACGCATTGGGACAGCCAGATCCACTGCATTCAACACAGGGTTGAGTGGAGTGATATTAACCCGACGCTGAGGCAGACATGCTCTCGGCCGAAGCCTTGAGCGCAATATGCGTTCAAAGATTTGATGGTTCACGGAATTCTGCAATTCACACTACGTATCGCATTTC
+
IIIIIHIIIHIIICHIIHIIIHGIIIHIIHIIIGHIIHHHHIIHIIFHHHIIIIIIIIIIIIIIIH0<GHHIIIIIIIIHHIHHIIIIIIIHIIIIIIIIIHGHHIIIIIIHHIGHIIIIIIIIIHIIIIIIIGIIIIIGGHCHHIIIEHHHIHIIIIIIIHHHHIHIIIIIHIHIHIHIHIIHIIIHIHHFHHIHHHHHIIIIHIHIIHIIIHIHHIIIHHIIIIHHHHF@CIIHFHIHHF<</IHHIHHCHCHHIIHHDHIHIIHGHHIIIHEGIIIGIIHGGHIIHGIIIIHHIHGIHIIHIIIIIIIIIIIIIIIIIIHIIHEIIIIIIIIIIIIIIHECIHIIHIHIIIIIHIHHCIII
@HISEQ:711:H5NNWBCX2:2:1101:11879:16405:ATCTCGTA
TTAAGTTCAGCGGGTATCCCTACCTGATCCGAGGTCAAAAACTTGTAAAGTAATAATGTTTTGTACGGCGAGAACGCGTGGGTCAGGCTCAACTCCGCGGCAAGTTACATAAAATATGCATTTGGTACACTACGCCGAGGAACCCGATCCCAAATTCCGCCCGCAATCATTTCGACGAGGTGCGATGATTTATATCGCTCAATCGTCACTTCCGCGCGAAAATTCATTCGCACGATGGTGTTTGATGACGCTCGAACAGGCATGCCTCCCGGAATGCCAGGAGGCGCAATGTGCGTTCAAAGATTCGATGATTCACTGAATTCTGCAATTCACACTACTTATCGCATTTC
+
IHHI?H@FFGHHHICCFE?HHHHIHIGIIHHHICHHCCFHHEEG@HHHHIHIIHHIHIFHHIHHGG1CDHHIHGDCHHCDHI/CFGHC1F@GHHHHIHHHD<<HH1FHEHCHHH@?GEHH<@EG0<CC0<0D@HHEHGIGHCHHDHHCDHHHF@EDHHFEH<ECHGF8/;BG?B8HIHHCHHFHHFIFHHHHHGFHGBGCHEGEBBGBBEB8HHCE-EC<F/D<CH<E<HEHCE</DHGF<0HGC@C<DGC1CD1CCCHEF<GD//<CDFHEF<11<1FHEDE<<EEGFCHC=CHE?EGCEC?CCCHHEGD?HGHFHGE@HHECGCHEHGHFHGCCD1@=G<=HCHHC/F
@HISEQ:711:H5NNWBCX2:2:1101:12992:16358:ATCTCGTA
TTAAGTTCAGCGGGTGTTCTTGCCTGAGCTCAGGTCGAGATAAAGGTTAATAGGGCCGAAGCCCTTCCTGATTTCGGGTCGACAAGCACAGTCCCAAGCCAACAACTAAAGCATTAGCAACAAGTTGCCTACCCAGTTGCGGCCCTTATCGGGTCCATGCATCAACCTCTTTGCTTCAGCGAACCCAGACACTAGGCCTGGGAAAGCCAGATCCGCCCTTTCATTCCATGGAATGGTTGGGCGAGGATTAACCCGACGCTGAGGCAGACATGCTCTTGGCCGAAGCCTCGAGCGCAATATGCGTTCAAAGATTCGATGGTTCACGTATTTCTGCAATTCACACTACGTATCGCATTTC
+
IIIIIHIIIIIIIIIIIIIIIIIIIIIIIIIIIIIIIHIIIIIIIIIIIIHIIHIHIIIHIIIIIHIIIIIIIIIIIIIIIIIIIIIIIIIIIIIIHIIIIIIIIIIIIIIIIIIIHIIIIIIIIIIIIIIIIIIIIIIGHIIIIIIIIIIIIIIIIHIIIIIHIIIIIIIIIHIIIIIIIIIIIIIIIIIIIIIIIIHIIIHHHIIIIIIIIIIIIIIIIHGHFGIIHHHHIGIIIHIIIIIIIHHIGHHIIGIIIIIIIHHIIIIGIIHIIIIIIIIIIIHHHHIIIIIIIIGIHCIIIIIIIIIIIHEHIIIIIHIIIIGIIHIGIIIIIIHIIHHGGEIIHIIIIIHHIIIIHI
@HISEQ:711:H5NNWBCX2:2:1101:16436:16294:ATCTCGTA
TTAAGTTCAGCGGGTATTCCTACCTGATCCGAGGTCAACCTTGGTGCCGCCGGAGCGGACTTTAGGGGGGGTTTAGAGGCCAGAGTCCCGCGGGCTTCCGATGCGAGGCGAATGCTACTACGCAAAGAAGGGCCTGACAGGTCCGCCACTGGTTTTCGGGGACCGCCTGGGCGGATCCCCAACGCCGGGCCACGGGGGCTCGAGGGTTGAAACGACGCTCGGACAGGCATGCCTCCCAGGATACTGGAAGGCGCCATGTGCGTTCAAAGATTCGATGATTCACTGAATTCTGCAATTCACATTACATATCGCGTTTC
+
HIIHIIHHHHCCHHIDEGCHHHHE@@CF@HHHIDEHHHFEHIHGCHHFDHCHCHDD?DHIIIHGH<CCHDHIGEHHGHIIIH?FGHHGF<HHICHDHHHIHIIIHHHDDE?HHEEFHHHIHEDHGIHHGH50DGHDHHHDEHHHHGHHHIHIHIIIIIHHHDHIIIIIIIAHDH<EHHEEEGGHIIIDHHEHIIIIC@HHIHHGEHHHIHHHHIE<C//EG<?HEHCHHHGGECCGHHIFEGCC@GFC</=DEFEGC<CGHGGIIIIHHF@HHHHH@@@?HCEHF?GHHEHG1?EHHHFGCHG<C<CCC<HHCHC<C
@HISEQ:711:H5NNWBCX2:2:1101:19858:16469:ATCTCGTA
TTAAGTTCAGCGGGTGCTCTTGCCTGAACTCAGGTCGAAAGTAAAAGTTTCAAAGGAAGGCTCTCATGCAAATCCGGGGCAGTCTGGCGGCATGCAGCCGGAGCTACCTACCTAGCCAGCGCCCGAGTGGGTGTTTGCTGGAGCCGCTGCGCTTCAACCGACCCGCTGCACCAGAGGGCAGCAGGACGGTCAACTCCGCCCTTGAGATCCGCAGGGGAACTCATGGCGAGGGTGAAACCGACGCTGAGGCAGACATGCTCTCGGCCGAGGCCTCGAGCGCAATATGCGTTCAAAGATTCGATGGTTCACGGAATTCTGCAATTCACACTACGTATCGCATTTC
+
IIIHIIIHIIIIIIIIIIHIIIIIIIIIIIHIIIIIIHIHIGHHHHIIIIIIIIHHHIIIHIIIIFHIHIIIHIIIIIDHHIHIIIIHHIIIIIHIIIIIIHIGHIIIIHHHHIIIIIIHHDHIHDHHIIHEHIHIIHIIIIIHIIIIIIHHIHIIGIIIIIGEEHHHIHIHHHIHHIIIIIIIIIIIIHIIHHHIHIHIIHIHHHIIIIIIIIHHHGIIIIIIIIIIIIIIIIIGIHIIIIIIHHHHHIIIIIIIIIHHIIHHHHIHHIHHHHGIHHFHIHIIIHHHHHIIIHIIIIIIHIHIIIIIIIHIIIIIIIIIIHIIIIIIIHHHIHHIIIHDIHI
@HISEQ:711:H5NNWBCX2:2:1101:4235:16565:ATCTCGTA
TTAAACTCAGCGGGTGATCCCGCCTGACCTGGGGTCGCTTTGAGGACTTGGGTCATCGAGAGCTTCCGGACAAGAACGACCGACGATACGAAGAGGCTTTAGTTCACCACCGCATGTCGTGACGCTCTCGGCGTCCTTAGCTCGGATTTCGGCCAACCGCATGCGGTAACACACGGGAGACCAGCTTCCGTCCCATATCCGAGAAGGATGAGAGGGACGACGATTTGTGACACCCAGGCAGACGTGCCCTCGGCCAGAAGGCTTAGGGCGCAACTTGCGTTCAAAGACTCGATGGTTCACGGGATTCTGCAATTCACACCAAGTATCGCATTTC
+
IIIIIIIIIIIHIIIIIFDHIHIIIIIIIIIIIIIIIIIIHHIIIHIIIIIHIHIIIIIIIIIIIHIIHIIIIIIIIIIIHIIIIIIIIIIIIIIIIIIIIIIIHIHIIIIHIIIIIIIIIIIIIIIIHHIIIIIIIIIIIIIIHIIIIIIIIIHHGIHIHIIIIIIIHIIIIIHHHHHHHIIIIIHHIHHIIHIIIIIIIIIIHIIIIIIIIIHIIIIHHIIIIIIIIIHGHGIIIIIHIIIIIIHDHHIIHFIIIIIIIHHIIHIIIIIIIIIHIIIIIIIHIIIIIIIIIIIIIIIIIIIHIIIIIIIIIIIIIIIHHHHIIIIIIHIIII
@HISEQ:711:H5NNWBCX2:2:1101:11856:16616:ATCTCGTA
TTAAGTTCAGCGGGTGTTCTTGCCTGAGCTCAGGTCGAGATAAAGGTTAATAGGGCCGAAGCCCTTCCTGATTTCGGGTCGACAAGCACAGTCCCAAGCCAACAACTAAAGCATTAGCAACAAGTTGCCTACCCAGTTGCGGCCCTTATCGGGTCCATGCATCAACCTCTTTGCTTCAGCGAACCCAGACACTAGGCCTGGGAAAGCCAGATCCGCCCTTTCATTCCATGGAATGGTTGGGCGAGGATTAACCCGACGCTGAGGCAGACATGCTCTTGGCCGAAGCCTCGAGCGCAATATGCGTTCAAAGATTCGATGGTTCACGTATTTCTGCAATTCACACTACGTATCGCATTTC
+
IIIIIFHHIIIHIHHIHIIIIHGGGHIIIIIIHHIIIIHIIHIHIIIIIIIIHHIIIHHICHIIIHIGHHHIIIIIIIHIIHIIIIGIHIIHIIIIHIIIIHIIIHIHIIHHHHIIGHHFHGHHIIIIIIIIIIIIIIHHHIIIIIIIHIIIIIIIHIIIIIIIIIIIIIIHHIIIHIIIIIIHIIHHIIIHIIIIIIIIIIIIIIHIIIIIIIIIIHIIHHHHHH?IHHHFIIIIIHIIIIIIIIIIIIIHGIIIIIIGIIHIIHHHIIIIIIIIIIIIIIIHHHHHHEIIIHHIIIIIIHIHIIIIIIIHIIIIIIIIHGHIHHIIIIIIIGHIIHGHHHIIIIIIIIIIIIIIII
@HISEQ:711:H5NNWBCX2:2:1101:13446:16680:ATCTCGTA
TTAAGTTCAGCGGGTAATCCTGCCTGATTTCAGATCAAGTCTTTAAAGAAAAAGGCTTGGTTTGCCTTCCCCCGCCCCTGAGACACGAGGTCACTGAGGCAAAAGGGGATTGGCGCGAACAGCCCCAGCCCTGGCAGAAGATCGGCGAAAGATGACCAAGGGCCAACTATGACGCCTTCAAAGGCCCGGGTGGAATCTGGATCCTGCCGCGGTTGCATTTCAGGCCAGCCCGCTCTTGCACATTAAAGCGAAGAACCTGCAAGGCCCAGCTCCGATTCCCCCCCCTTGAGAGGGGTTCGAGGGTGCTTCTGATGCTGAAACAGGCATACTCTCCGGAATACCAGAGAGTGCAATATGCGTTCAAAGATTCGATGATTCACTGAATTCTGCAATTCACATTACGTATCGCATTTC
+
IIIIFHHHIHIGIIIIHIHIIIHHIIHIIIIHGHIIIIIHHHHIIIIIIIIIGGEEHIIGHHIHIIIIGIIIIHHIIIIHHEHIIIIGIHHIHFHGEHHIIIIIIEHHHIGFCHHIGIIGCHHIHIIHHIIIHIHIIFEHHIHGH<EHHHDDGGEGCHEB?HH=DGHIIIHHIHCHGHII?E:GEHICDHEDHHHIIGFHEHHHHHHIDIHIHHE?E?6-8--E@CC<7,HGH@B--EEGFB-?@HIHGB8-FA.EB.EHFA-EFGFC?-8=FAE@<IHGDDHEG<<@H=E<0HEEE?HHGGHIH@HHECF<1C1ECG@<1EGE@?DEECF0<GDEHFEIHIHHCIHGGHFFHED/0GD@GDFC1ECEEIIHFEEECHGEEHFDCDG@?HHHECEHHHHCDHCCHCHFHE?CCC
@HISEQ:711:H5NNWBCX2:2:1101:15798:16691:ATCTCGTA
TTAAGTTCAGCGGGTATCCCTACCTGATCCGAGGTCAAGAGTGTTAAAATGTACTTTTGGACGTCGTCGTTATGAGTGCAAAGCGCGAGATGTACTGCGCTCCGAAATCAATACGCCGGCTGCCAATTGTTTTAAGGCGAGTCTACACGCAAAGGCGAGACAAACACCCAACACCAAGCAATGCTTGAAGGTACAAATGACGCTCGAACAGGCATGCCCCATGGAATACCAAGGGGCGCAATGTGCGTTCAAAGATTCGATGATTCACTGAATTCTGCAATTCACACTACTTATCGCATTTC
+
HHIIIHIHGFHDDGHHHHHIHEHIHIIHHHHIIGIIIGIIFFFC@CG1DHIIIHHIIIHIIEHHIIIHHHIIIIGIHIIIIHIGIHIIHHIHIIIIIHHHHDHIHHHGIIHIIIEHHIEHHHFIIIHHHGGIIIIIIIIHIHFHIIIIHHHHHFCHHHIIHIIIIIIHIHHCHHHHIIIHIIHIHHHIIIIIHHHIIHHHIIIIIIIHIIIIIIIIIGHIIIIIHIHIHHIIHEHHEEEHHHECHCIIIIHFIIIIIIIGHHHHHHHHHIHIIIIHCHHIIIIHHIHGDIHGIIIIIIIHHI
@HISEQ:711:H5NNWBCX2:2:1101:17010:16538:ATCTCGTA
TTAAGTTCAGCGGGTATCCCTACCTGATCCGAGGTCAAAGTAAAAAAAGAGGCTTAATGGAAGGGGGCCTGCCAGGATCGCGACGCAATGTGCTGCGCACGAAGCCAACATACCGGCTGCCAATGAATTTGAGGCGAGTCCACGCGCAGAGGCGGAACAAACACCCAACACCAAGCAGAGCTTGAAGGTTTAAATGACGCTCGAACAGGCATGCCCAACGGAATACCGAAGGGCGCAATGTGCGTTCAAAGATTCGATGATTCACTGAATTCTGCAATTCACACTACTTATCGCATTTC
+
HHHHIHHIHIIGD<CDHHCHIIHHIIHEEFEHHDHEEFEEHEHIGIIHHFGHHGHCHEHEGFHECEHHIHEHHEHFCHFHHIIIHIHHHIIIHHIIIHHGHHHHHIHIIHHHHIIIHIHHHGHIIIHHHHHIIHHHAF=<GIIIHIIIGIHG@HHIIIIIHHHIIIGEHDGHHHIIIHFIIIIIIIIIIIHIIIHHCIIIIIIIIHIIIGIIIIIIIHIIIIIIIIIIIHFGIHIIHIHHHIHIIIIIIIIIIIIIIIIIIIHHIHIHHIIIIIIIHIIIIIHHF<IIIHHHIHEHIII
@HISEQ:711:H5NNWBCX2:2:1101:19375:16720:ATCTCGTA
TTAAGTTCAGCGGGTATCCCTACCTAATCCGAGGTCAATCATTAAAAAATGGGGGGGTTTTGACGAGTATCCACCAGGACCCTATAGCGACGAATTTACTACGCTTAGAGCCTGACAGCACTGCCACTGATTTTAGAGACTGCCTTGACAGCAGGTCTCAACACCAAGCTAGGCTTGAGGGGTGATAATGACGCTCGAATAGGCATGCCCCTCGGAATACCAAGGGGCGCAATGTGCGTTCAAAGATTCGATGATTCACTGAATTCTGCAATTCACATTACTTATCGCATTTC
+
IIIIIIIIIIIIIIIIIIIIIHIIIHIIIIIIIIIIGHIIIIIIIIIIIIIIIHIIIIGIIIIHIEHIIIIIIIIIIIIIIIIIIHGIIIIIIIIHIHIIIIIIIIIIIIIIIIIIIIIIIIIIIIIHHIIIHHHHHHIIIHIIIIIIIIIIIIHIIIIIIIIIIIHIIIIIIIIIIIIIHIIIIIIIIIIHIIIIIHIIIIIIIIIIIIIIIIIIIHIHIIHIHIIIHIHIIIHIIIIHFIHIIIIHIIHIIIIIIIIIIGIIIIIIHHIIIIIIIIIIIIIIIIIIIIIII
@HISEQ:711:H5NNWBCX2:2:1101:20695:16577:ATCTCGTA
TTAAGTTCAGCGGGTATCCCTACCTGATCCGAGGTCAAGAGTGTAAAAAGTACTTTTTGGACGTCGTCGTTATGAGTGCAAAGCGCGAGATGTACTGCGCTCCGAAATCAATACGCCGGCTGCCAATTGTTTTAAGGCGAGTCTACACTCAAAGGCGAGACAAACACCCAACACCAAGCAGAGCTTGAAGGTACAAATGACGCTCGAACAGGCATGCCCCATGGAATACCAAGGGGCGCAATGTGCGTTCAAAGATTCGATGATTCACTGAATTCTGCAATTCACACTACTTATCGCATTTC
+
HHIHHHHHEFHHIIIIHIGGFHHHIGHIIIIIIIDHHHHHHHHHHGHIH=GHIHGHHHHDHHHHHHIIIIIIIHHFIHHIIHHFFHDDIIIHIIIH?HHIHHIHHHHGHHIEGHGHIBCEFHIHIHEHHHHIHFHHHEFHIFHHHHHIGHIHICFHHEHHHHIHEHHIIIIIIHIHICHHG?EHHHHHHHGCDFEHHHHGIHIHIIHHHHHGBGHGHH?CGIHHHFIIIHHEHHIHCGEHGDHEHHIHHHEHHGIIIIHHIGIHHHFHFGIIIHIIIHHGHHGIGGHHGHIHHIHIIIIIII
@HISEQ:711:H5NNWBCX2:2:1101:9942:16803:ATCTCGTA
TTAAGTTCAGCGGGTAGTCTTACTTGATTTGAGATCGAGTTTAACAAGAATCGTTGCCGACCCTTGTGAAATCCTGCATCAGTCAGCCAATACGGTCAAACTCCCTTTATGTTAGCTGCAGCAAAAGTAATAATCCGTTTGACGGGACTAAATGAATATGCTTTTAGCTCAGGAGAAAGTCCAGCTGCACCTGCATTTCAAGCAACCCGCCACCGATCTCAAAAAGATTGGTGTTGGGATTGCTCAAGTCCAAAGCTTTTCGATTAAAAAAATCCAAAAGCTTTGAGGTGTTTACTGATACTCAAACAAGCATGCTCTTCGGAATACCAAAGAGCGCAATATGCGTTCAAAGATTCGATGATTCACTGAATTCTGCAATTCACATTACGTATCGCATTTC
+
HIIIIHHHHIIIIIHIIHHCHHHIGHIHIGHIIIIIHIIIHIIIIIIIEHIIIIIGIIIIIGHHI@HIIIIIIIIIIIGHIHGHIHIIIIIIIHHGHGHIIHHHGCHIEHHIIIIIGIIIGIIIIHIIIIIIIHIHDHIEHII/CEHIIIHHHHHIIIIHHEHHHHHGIHHCHGIHHHIHIIIIIIGIIIHG@BGHHIIHIFHHIIIHHHHHIIIHHGIIIHIHHCHHIHHIIHHG@HHHEG?IIGIIHH?EECEHDGEHEHIHIIHFIHIIIHHGFGEIIIIIIIIHIIIIHIIHHHIIIIHHHHIIHIIIIIIIIIIHIIIIHIIHHEHHHHGHHIHHIIHIHHIIHIIIIIGIIIIIIIIIIIIHHGHIGIIIIIHIIIIHIIHEIIIIIHIIIIII
@HISEQ:711:H5NNWBCX2:2:1101:9759:16841:ATCTCGTA
TTAAGTTCAGCGGGTGCTCTTGCCTGAACTCAGGTCGAATGGTGAAGGCGTGGCAAGCAGCCACTTCCTGCGGACTCGACCAGCAGGCGCCCCAGGCACCAGCGGCATGCGACCGGGGAGGGTCGCCTACCAGACTGTTGCCCTTGTAAACGGGGTCCTGCTCGAGCCTCTGTGCTTCGGCGGACCCGGCCGGTGAGGGCCGAGACAACCAGGTCCCCCTCGCCTTTCTCTTCGCAAGAAGGGAAAGGGAGGGGAGGGGTGAAGCCGACACTGAGGCAGACATGCCTTTGGCCGAAGCCTCGGGCGCAATTTGCGTTCAAAGATTCGATGGTTCACATAATCTGCAATTCACACTACGTATCGCATTTC
+
IIIIIHIIIIIIIIIIIIIIIIIIIIIIIIIIIIIIIIIIIIIIIIIHIIIIIIIIIIIIIIIIIIIIIIIIIIIIIIIIIIIIIIIIGIIIIIHHHHIIIIIIIIHIHHHHIHIHIIIIIHIIIHIHIIIEGHHIIIIHIIIDHIHIIIIEHHIHHHIIIHIIHHIHIIHIIIIIHIIHIIHIHIIHHIIIIHGIIHIIIIIHGAGFHHIIHIGIDHIIIGHGHHHGHHECHIIHIIIIIIIIIIIIIIIHIIIIHGIHIIIIIIIIIIHIIIIIIIIIIIHIIIIIIIIHHIIHIHGHHIIHIIIHHDIIIHIIGIIIIHIIIIIHIIIHIIIIIIIIIIIIIIIIIIIHHIIHIIIIIIIIHHIII
@HISEQ:711:H5NNWBCX2:2:1101:9918:16937:ATCTCGTA
TTAAGTTCAGCGGGTGATCCTGCTTGATTTCAGATACAAAGAAAGTTTGAGTGTCTAAGCACTGGCAGCTGTAAGGCTGCACTGCCTCTACTCTCAATGAGTTCACATTGTAAACAATGTGACCGCTGCATTGAGTGCGACTGAGAACAAGTCTCAATCGCTCGCAGAGCACAGAGTGCTTTCATACTTAACAGCAGAAGGGTATCTGCCGCATTAAGATATGGGTGATGAGATAAAAAGACACTGAAACAAGCATGCCAGCTGGGATTCCAACTGGCGCCAGTTGCGTTCAAAAATCTGATGACTCACGGTTCTGCAATTCGCATTGCTTATCGCACTTC
+
IIIIIIIHIHHIIGHHIHGHIHGIIIHIIIIHIEHIIIII?GHIIHHIIIHIIIHIHHHIIIIFCDHHHIIIGHHHHHHIIIIFHIIIGIHIIIIIHIIIFHIIIIIIGHIIIIIIIIIHHIIHIIIHHIHIIHHHIIIIIHHIFHIIIIIHHIIIHIIIHHIIHIHHIIIIIIIIHIIIIHHIIIHGIIIIIIIIIIIIIIIIIIIIIIHIIIIIIIIIHHIHIIIIIIIIIIIIIIHIHHEHHHHHHHHGIIGIIHIIIIIGHHHIIHIHHIHIHGIIHIHIIHGIIIGHHHHIHIHIIIHHIIIHIIGIIGIIIIIIIIIIIHIIIIIIIIIIIIIII
@HISEQ:711:H5NNWBCX2:2:1101:11178:16871:ATCTCGTA
TTAAGTTCAGCGGGTATTCCTACCTGATCCGAGGTCAACCTTGTTTGGGTCGGTCCGTAAGGACCTATTTTTACGGCCGGTTAATCCCCACCGCGACAATCCTAAGCGAGAATTTTACTACTGCGCTCGGAGCCGCGGCGGGTCCGCCACTGTCTCTGAGGGCCTCCCGCGAGGGAGAGCCCCGACGCCAGGCACCAGGGCCTGAGGGGTTGAAATGACGCTCGAACAGGCATGCCCGCCAGAATGCTGGCGGGCGCAATGTGCGTTCAAAGATTCGATGATTCACTGAATTCTGCAATTCACATTACTTATCGCATTTC
+
IGHIIHIIIIIGIGIIIIIIIHIIHIIIIIHIIIIIIGHIIIHGGHIIIIIIIHIIIIIIIIIIIEHIHIGHHHIHIIIHHHIIIHI@GHIIIHGIIHIIIHHIIIHIIIIIIGHIIIIIGIHIIIIIIIHIIIIIIIIIIHHHIIHIIIIHHIIIIHHHIIIIIIIIIIHHIIIIIIIIGIHIHHHIIIIIIIIIIIIIHIIIIIIIHHIIHHIIIIHIIIIIIHHIIIIIIHHDDHHIHIHGIGIIIIHEDIHIFIIIIIHGIIIHHGHIIIIIIHGIIIIIIIIIHIIIIIIGIIIIIIIIIIIIIIIHIIIIHIII
@HISEQ:711:H5NNWBCX2:2:1101:15755:16754:ATCTCGTA
TTAAGTTCAGCGGGTGTTCTTGCCTGAGCTCAGGTCGAGATAATAGGTTAATAATAATAGGTATTTCCTGGTTGAGGGCTGAACAGAAGGTCTCAGGCCAACAACTCAAGTAATTAGCACAAGTGCCTACTCAGTTGCGACCCTTGAAGAGTCCTTGTCAGCCTCTGTTCTTCAGCCGATCCAGGGTGCTTGCGGAGCCTTGCCTTATTGATTGATTGATCAATAAGACTTGACTCGCACTGAACTGGAACAGCCACGTCCACATTGAGCCCAATCCTCACACAATCAAGGTGTTTGGGAATGTGATATTAACCCGACGCTGAGGCAGACATGCTCTTGGCCGAAGCCTCGAGCGCAATATGCGTTCAAAGATTCGATGATTCACGGAATTCTGCAATTCACACTACGTATCGCATTTC
+
HIIIIHHIIHIIIIHIIHHIIHHIIIIIIIIIIIHIHIIHIIIIIIIHIIIIIIIHIIIHIIIIIGHHIIIIIIIIIIIHIIIIIIIIIIIIIIIIIIIIIIIIIIIIIIHHIIIHIIIIIIIIIHIIIIIIIIIIIIIIIIIIIIIIIIHIIIIIIIIIHIIIHHIIIIIIIIIIHIHHIHHIIGIIIGIGIHHHIIIIIHIHHHHHHHHCHIG8@@GHHGIIIHHGFHEF>,G<HHIIHHIIIGIIHIIIIHHHHIHGIIHIIHIHHIHHHEHHH@EIIIHHFHGHHGIIIIIHHEHEHIHIIIIIHHEFGIIIIIIGIIGIIIIHHEHIHIIIIIIIIIIIHHGHHHGIIGIIIIIHHHGIHIHIIHIIIIIIHFHIIIIHIIIHHIHIIIIIIIIIIHHIHFIIIIIIIIIIIII
@HISEQ:711:H5NNWBCX2:2:1101:17882:16843:ATCTCGTA
TTAAGTTCAGCGGGTATTCCTACCTGATCCGAGGTCAACCTTGGTGCCGCCGGAGCGGACTTTAGGGGGGGTTTAGAGGCCAGAGTCCCGCGGGCTTCCGATGCGAGGCGAATGCTACTACGCAAAGAAGGGCCTGACAGGTCCGCCACTGGTTTTCGGGGACCGCCTGGGCGGATCCCCAACGCCGGGCCACGGGGGCTCGAGGGTTGAAACGACGCTCGGACAGGCATGCCTCCCAGGATACTGGAAGGCGCCATGTGCGTTCAAAGATTCGATGATTCACTGAATTCTGCAATTCACATTACATATCGCGTTTC
+
IIHIIIIIIIIIIIIHIIIGHFHIHHIIIIIHIIIIIIIIIIIEHHHIIIIIIHIIIIIIIIHHIHHHIHIHGIIIIIIIHHGFHHIIIIIIIHIHHIIICHIHIIIIIHIHIIIIHHIIIIIGIIIIIHIGHIIIIIIEHIHIIHIHHIIIHHHIIIIIIIHGIIHHIHIIIIHIIIIGEHIIHHHIIIIHHIGIIIHHHIIIIIHHGHIHHHIIIHIGHGIIIGIIHHHHFIIIHHHIIIIIIIIIHIIIIHHF<<CHGIIIHIHIHIIIIIHHIIIHIHHIIIIIIIIIIIIIIIIIIIGIHIIGIIIIIIIII
@HISEQ:711:H5NNWBCX2:2:1101:20587:16753:ATCTCGTA
TTAAGTTCAGCGGGTAGTCTTGCCTGAGCTCAGGTCGAAAGTTTAGACATGCCAAAGGCACGTTCCTGCTTGGCTCCTAGCAAGATCCACAAGCAACAACTTCGTGTAGTCGGCAAGAGCCGGTGCTACCTATCCAGTTGAAGCCCATATCGGGTCCTTGCTTAAGCCTCTGCACTTCAGCCAGCCCAATCTGCCGCAGTGAAACGGACATGATTGGGGAAGCCAGATCCACCCCAATGGCTTGCAAACAGAGCAAACACGCCCAACAAGTTGGGAGGGGTGAGGGTGTAAACCGACGCTGAGGCAGACATGCTCTTGCCCGAGGGCTCGAGCGCAATATGCGTTCAAAGATTCGATGGTTCACGGAATTCTGCAATTCACACTACGTATCGCATTTC
+
HIIIHHEHIIIHIIIHIIIIIIIIIGIIIIIIIGHHIGFIIHIHIIHHHHHIHII?HIIIIIHHHHHFGHEFHHIIIIIHIHIIIIIIHIHGHHHIIIIIIIIHHIIHIIIGHHEDHHHIICHCHHEHIIFEHHHHHHGHFCGHIIIHIIIHGHHIHHEHHHEHEHHIHHHGIIIHHHIEGGFHIIHIEHHFEHHHDHHEHGHFHGEHHGF?EB@E@@B-IHGB?HHE>,<D?AA..AEG.HHHHF?EEIHEHGB.E??IIHEE?H@C.IHCH=G.HIHHEHEHEIIHHHC/GIIHIIHIGIIIIIHHFHIHEHECCHHHFCIIHHH<HHIIGIIIIIIIHIIIHEHG@G?HIIIIHHHHGHHIHIIIIIGHHHIIHHIIHEHIHIHGIIHIIIHIGI
@HISEQ:711:H5NNWBCX2:2:1101:20886:16788:ATCTCGTA
TTAAGTTCAGCGGGTGTTCTTGCCTGAGCTCAGGTCGAGATAAAGGTTAATAGGGCCGAAGCCCTTCCTGATTTCGGGTCGACAAGCACAGATCCAAGCCAACAACTAAAGCATCAGCAACAAGTTGCCTACCCAGTTGCGGCCCTTATCGGGTCCATGCATCAACCTCTATGCTTCAGCGAACCCAGACACTAGGCCTGGGAAAGCCAGATCCGCCAATTCAATCCAAGGATTGGTATGGCGAGGATTAACCCGACGCTGAGGCAGACATGCTCTTGGCCGAAGCCTCGAGCGCAATATGCGTTCAAAGATTCGATGGTTCACGTATTTCTGCAATTCACACTACGTATCGCATTTC
+
IIIIIEHHIIIIIIIIIIIIIIIIIIHIIIIIIIHIIHIIIIIIIIHGHIIIIGHIGIHIHHIIHHIIIIIIIIIIHIGHIIIIIIIIIIIIIIIIIIIIIIIGIIIIIIHHIHIIGHHIIIIFHHIIIIIIHHHHGGHHHHHID@DGHIHHHHHHHHIHHHHHHHHFHHHHGHBHHHHIHHIIIIIHHIEHHHHEHIIIIIIHIGFGHHHFHHFHHHGHHHHECHCHCHEHIHIHHEHIHCHHGHIGIHGHHIIHIIIIIIIGHIIIIIHIIIIIIIIIIIIHHHHHHGIHHGIIIHIHIIIHIIGIGHHIHGIIIIIIIIIIIIIIIIIIIIHIIHHDGCHF<GIHGIHIIGIIII
@HISEQ:711:H5NNWBCX2:2:1101:1310:17136:ATCTCGTA
TTAAGTTCAGCGGGTATCCCTACCTGATCCGAGGTCAAAGTAAAAAAAGGGCTTATGGGAGGGGGTCTGCTGAAGTCGCTTGCAATGTGCTGCGCACGAAGCCAACATACCGGCTGCCAATGAATTTGAGGCGAGTCCACACGCTGAGGCGGAACAAACACCCAACACCAAGCATAGCTTGAAGGTTTAAATGACGCTCGAACAGGCATGCCCAACGGAATACCGAAGGGCGCAATGTGCGTTCAAAGATTCGATGATTCACTGAATTCTGCAATTCACACTACTTATCGCATTTC
+
HIIIHHIIIIHCHIIIIIIIIIIIIFHIIIIIIHHHIIIIFGHHHHHIHHGEHEHHHCHHGGCEFEEGHHIHIIHIIGIIIIHIIIIIHIIHIHIHHIHIIIIIIIIIIIHHIHHHHIIIIHIIHIIHHIHHHIHDIHIHHIIIIIIIIIHIHIIIHIIIIIIIIHIIIHIIIIIHIIIIHIHIHHFIHHIIHHIHIGHHHIIIIIIIIIIHIIIIIIIHIIIIHIIIIIGIIHIHFHIIIHIIIIIHGIIIIIHIIIIIHIIHHIIIIIIIIIGIIIIHHHIIIIHIIIIIIIII
@HISEQ:711:H5NNWBCX2:2:1101:1652:17203:ATCTCGTA
TTAAGTTCAGCGGGTATCCCTACCTAATCCGAGGTCAATCATTAAAAAATGGGGGGGTTTTGACGAGTATCCACCAGGACCCTATAGCGACGAATTTACTACGCTTAGAGCCTGACAGCACTGCCACTGATTTTAGAGACTGCCTTGACAGCAGGTCTCAACACCAAGCTAGGCTTGAGGGGTGATAATGACGCTCGAATAGGCATGCCCCTCGGAATACCAAGGGGCGCAATGTGCGTTCAAAGATTCGATGATTCACTGAATTCTGCAATTCACATTACTTATCGCATTTC
+
HIEHF@HHIIHGIIIIHHHIHIIIHHHIHCEGHDHIHIIIGIIHHHECFH?HHII<EHHHIIIIGHEHIIIIIICHHHIEHHHIIFHIIIIHFHGHHIIIHHIHIIIIIIHHIHHIHHFGHHHHHHIHHHHHHFHFHGIGFHGIHIIIIIHHHIFHIIIHHIIIHHEHHHHEHHIHIIHFHIIIHHHHHHFHIIHHIIIIHIIIHHH?CHHIIGHHHHHIHGHEIIIIIHHGHIHIHIIIHE?HHGC<GIIHEHG?HHHFHEHHEEIIHHHIIEGIIIIIIHG?IHCIIIHII
@HISEQ:711:H5NNWBCX2:2:1101:4509:17167:ATCTCGTA
TTAAGTTCAGCGGGTGTTCTTGCCTGAGCTCAGGTCGAGATAAAGGTTAATAGAGCCGAAGCCCTTCCTGATTTCGGGTCGACAGCACAGTCCCAAGCCAACAACTAAAGCATCAGCAACAAGTTGCTTACCCAGTTGCGGCCCTTATCGGGTCCATGCATCAACCTCTGTGCTTCAGCGAACCCAGACACAAGGCCTGGGAAAGCCAGATCCACCCATCAATCCATGGATTGGTAGGGCGAGGATTAACCCGACGCTGAGGCAGACATGCTCTTGGCCGAAGCCTCGAGCGCAATATGCGTTCAAAGATTCGATGGTTCACGTATTTCTGCAATTCACACTACGTATCGCATTTC
+
IHIIIHIIIIIIIIIIIIHIHEHIIIIIHIIIIHIGHDHHIHGHHHHHIIIIIECHIHIIHIIHIIIIIIIIIIIGIIFHIIIIHIIIIIHIIIIIHHHHIIIIIHHHIIIHHHIGIIHIIIIIIIIIIIIIHIIIIIIIIGHIIIIHIHHHIIIIIIIIIIIHIIEHHIHIIIGIIHHIIIIHIIIHIIIIHIHHIIIIHIHGIIHHHIIHIIGHHHHCHIIIHIHIIIIIIIIIHHHHIHIHHIHEHHIIIIHIHFGHHCHHHIIHHHIHHHDIIGIIIGIIIIIHIHCIIIIIIIIHHIIGIIHIIIHHIIIIIIIIIIIIIHIIHIHIIIHIIHHHHFCIIIIIIIIIIIII
@HISEQ:711:H5NNWBCX2:2:1101:8998:17185:ATCTCGTA
TTAAGTTCAGCGGGTATCCCCGCCTGATCCGAGGTCGACTTCAGAAAGTTTGGGGTGTGAGGTCGGCACGGGCCCACTCCAAGACGGTGACTGCATCACTCTCCTCGGGGGGCACCGCGCCGCCGACGACTTCCAAGCCCGCCCCCGCAGGGTACGGCAGGGGCGTGGCTCAACACCAAGCCGGGCTTGAGGGGTCGGAACGACGCTCGGACAGGCGTGCCCCTCGGAATACCAAGGGGCGCAATGTGCGTTCAAAGACTCGATGGTTCACTGAATTCTGCAATTCACATTACTTATCGCATTTC
+
IIIIIHIIIIIHGHHIIHHIIGHIIIIIHIIIIIIIIHIIIIIHHHHHHIIGIHHIIIHIIIIIIHHIIIHIIIIIIIIGIIIIHHIIIGHHIIHHIIIGIIHIIIIHHGIIIIGIIIIIIIIIIIIHHIIIIIHIHIIIIHHIIIHIHIGIIHIIHIIIIIIIIIIIIIIHIHHHIIIIIIIHHIIIFHHIHIIIIHGHHIIHEHIIIIIIGIIIIIIGGHDHHHIIIHIGHIIIHIIHHHIIIIIIIIIIIIIIIIHIIIGIIIIIIHIIIIHECIIIHIIIIIIIIIIIIHIIIIIHIIIII
@HISEQ:711:H5NNWBCX2:2:1101:10163:17222:ATCTCGTA
TTAAGTTCAGCGGGTATCCCTACCTAATCCGAGGTCAATCATTAAAAAATGGGGGGGTTCTGGCGAGTATCTACCAGGTGTCTATAGCGATGAAAAATTACTACGCTTAGAGCCTGTCAGCACTGCCACTGATTTTAGAGGCTGCCCTTACAGCAGGCCTCAACACCAAGCTAGGCTTGAGGGGTGATAATGACGCTCGAATAGGCATGCCCCTCGGAATACCAAGGGGCGCAATGTGCGTTCAAAGATTCGATGATTCACTGAATTCTGCAATTCACATTACTTATCGCATTTC
+
IIIIIIIIIIIIIIIIIIIIIHIIIIIIIIIIIIIIIIIIIIIIIIIIIIIIIIIIIIIIIHIIIHHIIIIIIIIIIIIIIIIIIIIIIIIIIIIIIIIIIIIIIIIIIIHIIIIIIIIIIIIIIIIIIIIIIIIIIIIIIIIIIIIIIIIIIIIIIIIIIIIIIIHIIIIIIIIIIIIIIIIIIIIIIIIIIIIIIIIIIIIIIIIIIIIIIIIIIIIIIIHIIHFIIIIHIIHHHHIIIIIIIIIIIIIIIIIIIIIIIIIIIIIIIIGIIIIIIIIIIIIIIIIHIIIIIII
@HISEQ:711:H5NNWBCX2:2:1101:11805:17176:ATCTCGTA
TTAAGTTCAGCGGGTAACCCCGCCTGATCCGAGGTCAAACGTTCGGGCGGCCTCTCGGCCGCCTCTCGAGAGTGGTGGACGTGGGCGCGAGGCGCCGCCGGCTACGGAGATCGCAACGCCGGACGGTCAGCTTCGCGCGCCGTCTGTGGTTTCGAGGGCCGTCGCCCGCCCCGAGGGCGGCGGCGACGGGCCCCAACGCCGGGACCTGAGGCCCGATGGGTTTTGACGACGCTCGGACAGGCGTGCCCGCCGGAATGCCGGCGGGCGCAATGTGCGTTCAAAGATTCGATGATTCACTGAATTCTGCAATTCGCATTACTTATCGCATTTC
+
IHIIIIIIH?HHIHHDHHIIIHIIIHFHHIIIHIIIHHIIIIGFHDHIHH/CGHIIIGHHIIIIIHIHHHE<DCEHHHIHIIHIDGDHIGIDHIICCHHHHICHIIIGHIGHHHHIIHIIHDCHEDEHEHGFHHIGHHHIIIHHEHGEC/G@GDG=>5BHHHHDHHHHHGGCFEHIHHHDEEHDFHHHHHE<HHHHEHCEHHHIIIIHHHHHHHHIIHHHHFHHHCIIHHHIIIIIIIIHHIIIIHIIHCIIIIHHHCCHGHEIIHHCHIHHCIIIIIIIIHHHFHHHHIIHHHG@HIHIIIHGIIIIIIIIIHIGHIHIIIIIIIHDDHH
@HISEQ:711:H5NNWBCX2:2:1101:12358:17093:ATCTCGTA
TTAAGTTCAGCGGGTAGTCTTGCCTGATCTCAGGTCGAATTGTAAAGTTTGTTTTATCAGGCTCCCAGCGGAGGCCCCTGGGGCGACGGCAGGCGTGTGTAGGGTGACCTACCTACCAAGCCGTTGTCCTTTGATCGGGGCCCCGCTCAAGCGCTCTGGGCTTCAGCCGACCCGGCGGTCGGAGAGATGTTATCTCCCGGCTCCGAGACGACCAGTTCCACGCTGCATTCTACCCGAAAGTAGAGTGAGGTGAGGGGGTACGCCGACGCTGAGGCAGACATGCCCTTGTCCGAGGACGCGGGCGCAATATGCGTTCAAAGTTTCGATGGTTCACGGAATTCTGCAATTCACACTACGTATCGCATTTC
+
HCHHIHGHIIIHHHIHHIIGIIIIIHIIGHIEECCGHIHHHGHHHHHHIIIHHHHHIIHHCCHIHEHEGHHIIHHIFDHHIIIIGGHHHHIECHHHHHIHIFGHHIHHIHIIIIIIIIICHHIIGIEHHIIHHGHHIGHHHIIIHHIH:FHIIHIIIGHIHCHHHHHHIHIIHHDHHIHHDEHHHHEEHHHHIIHHH<HHHIIHFHHHIHHIGIHGIHHHIIIHIHHF?HDHHEHH@?IIIIHIIHIIHIIIHGIHIIIHHIHHHHIIHIIGHGHHFHHHIHFHIIIHIIHIHHIHHHHEHDHHHIIIIIIIIHFHHHHIIHEIHHIIIIIIIIIIIHIIGIHIHIIIHHHIIHFGIGHIIIIIIIHI
@HISEQ:711:H5NNWBCX2:2:1101:14417:17078:ATCTCGTA
TTAAGTTCAGCGGGTGTTCTTGCCTGAGCTCAGGTCGAGATAAAGGTTAATAGGGCCGAAGCCCTTCCTGATTTCGGGTCGACAAGCACAGTCCCAAGCCAACAACTAAAGCATTAGCAACAAGTTGCCTACCCAGTTGCGGCCCTTATCGGGTCCATGCATCAACCTCTTTGCTTCAGCGAACCCAGACACTAGGCCTGGGAAAGCCAGATCCGCCCTTTCATTCCATGGAATGGTTGGGCGAGGATTAACCCGACGCTGAGGCAGACATGCTCTTGGCCGAAGCCTCGAGCGCAATATGCGTTCAAAGATTCGATGGTTCACGTATTTCTGCAATTCACACTACGTATCGCATTTC
+
HIIIHHIHHIIIIHIHHIHHIHIIGIHHIIIGHHIIIIIGIHIIHIEHHGHIHHHHIHHHIIIGIIIIIIIHHHHHIIHHIIIIHIIIIIGDHHIIIHHIIGHIIIHHHHHHIIIIHIIIIIHFHHGHIIIIIIIIHHHIIIIHIIIIIHHHHIIHIIIIIGHHFIIIIIIHFHIIGHHIHIIIIIIIIGHIIIIHIHIIIIHHIIHIIHIIHIIIIIIIIIHGIHHHIIIGHIIGIIHDIGIIIIHHIHHIIHHGIIIHIIIIIHIIGHIIIIHIIIHIHIHIHHIHDGIGIIIIIFGIIIIIIHIIIIIIIIIHIIIIIIIIIHIIIIIHIIIIIHHHHEHHHIIIIIIIIIIIHI
@HISEQ:711:H5NNWBCX2:2:1101:14879:17044:ATCTCGTA
TTAAGTTCAGCGGGTGTTCTTGCCTGAGCTCAGGTCGAGATAAAGGTTAATAGGGCCGAAGCCCTTCCTGATTTCGGGTCGACAAGCACAGTCCCAAGCCAACAACTAAAGCATTAGCAACAAGTTGCCTACCCAGTTGCGGCCCTTATCGGGTCCATGCATCAACCTCTTTGCTTCAGCGAACCCAGACACTAGGCCTGGGAAAGCCAGATCCGCCCTTTCATTCCATGGAATGGTTGGGCGAGGATTAACCCGACGCTGAGGCAGACATGCTCTTGGCCGAAGCCTCGAGCGCAATATGCGTTCAAAGATTCGATGGTTCACGTATTTCTGCAATTCACACTACGTATCGCATTTC
+
HIIIIIIHIIIHIIIIIIIIIIHIIHIHIIIIIIIIIIIIIIIIIIIIIIHHIIIIIIIIIIIIIHHHHIIIIIIIIIGHHHHIIIIIIIIIIIIHHHIIIHIIIIIIIIIIIIIIHHIIIIIIIIIIHIIIIIIIIIIIIIIIIIIIIHIIIIIIIIIIHIIIHIIIIIIIHHIIHIHHHIIIIHIHHIIIIIHIHIHHIHHIIIIIIIIIIIIIHHGIHHGHIIIIGHHHHIHHGIIIIIIIIHHFHHHIIIHHIIGIIIIIIIIIIIIIIIIIIHIGIIIIIIIHCGIIIIIIIIIIIGIIIHHHIIIIHIIIIIIIIIIIIIIIIIIIIIIIIIHHHHHHGGIIIIIIIIIIII
@HISEQ:711:H5NNWBCX2:2:1101:14870:17232:ATCTCGTA
TTAAGTTCAGCGGGTGTTCTTGCCTGAGCTCAGGTCGAGATAAAGGTTAATAGGGCCGAAGCCCTTCCTGATTTCGGGTCGACAAGCACAGTCCCAAGCCAACAACTAAAGCATTAGCAACAAGTTGCCTACCCAGTTGCGGCCCTTATCGGGTCCATGCATCAACCTCTTTGCTTCAGCGAACCCAGACACTAGGCCTGGGAAAGCCAGATCCGCCCTTTCATTCCATGGAATGGTTGGGCGAGGATTAACCCGACGCTGAGGCAGACATGCTCTTGGCCGAAGCCTCGAGCGCAATATGCGTTCAAAGATTCGATGGTTCACGTATTTCTGCAATTCACACTACGTATCGCATTTC
+
CHHHEGHHEHHIIIIHIHHIIIHHHHIIHHHIHHHGDHHGGHIEGHF1CHHIIIHIIIHHHDCHHGHHHHGIIIGIGHFHIHIIDHHFHIIHHIFHIGHG?HHIHHHFHHHIIIHHIIIIIIIIIHHHIIFHGHEHCCEHHHHDHHG@FIIHIHHHHHIFIHHHHHIIIIGIEHIIHHCEHHHHHGHHFGHHHHIIIHFFHHHIIGHIGIHEIIHG?FGG?IHFIHIIGIHFHIHIIIIHDHIHHHHEHG@GHHHEDHHHIHHHIHHIGHHHFHHHHGIIIIIHHDEHHHHEEHGEHEHHHHEHHIIHHHHIIIIHIHIIIIHFIHIGIIHHIIIIHEFDHEHIHHDHHCHHIIIHHI
@HISEQ:711:H5NNWBCX2:2:1101:17438:17223:ATCTCGTA
TTAAGTTCAGCGGGTAGTCCTACCTGATTTGAGGTCAAAAAGTCAATTAAGATATTGTCCAGAGGACAGTTGGAAGCAATTCCTTTAATAAGCTGTTTCACTGCAGCGGCGTAGATAATTATCACACCAAAGCTGATCCACAAAAGGCTTTTGCTAATGCATTTAAAGAGGAGCTGATTCTATGACAAACCAGCACACTCCAAGTCCAAGCTTGACCATAGTTTGTAACAAACATGGAAAAGTTGAGAATTTAATGACACTCAAACAGGCATGCCCCTCGGAATACCAAGGGGCGCAAGGTGCGTTCAAAGATTCGATGATTCACTGAATTCTGCAATTCACATTACTTATCGCATTTC
+
HIIIIIGIIIIIIHIIIIIIHHHIIIIIHIHIIIIHIHGIHHIIIIIIIGGHIIIIIIIHIIIIIIHHIIIIHIIIHIIIIIIGIIIHHIHIIIIHHIIIIIGIIIIHDHHICHIHIIIGFIIIHHEHHHFHHHHHIIHIIIIIEHHHHHHIHHIFGHHHHHHHIIHHHGCIIIIIIIIIIIIIHHHIHHHIGIIIIHFHIIIIIIIIIHHGGIHEGHHGIIHHHIIIIHHHFHHEHIIIIHHHIIIIHHGHHHFHIHEHCHHIHIGHEHCDHHHHIIHHIIIIIHIIHHHIIGIIIHHGHIIIIHHIIHIIIIIIHGIIHGIHHIIIHHIHIIIIIIIIIIIIIHHEFIHIIIIIIII
@HISEQ:711:H5NNWBCX2:2:1101:20805:17134:ATCTCGTA
TTAAGTTCAGCGGGTATTCCTACCTGATCCGAGGTCAACCTTGGTGCCGCCGGAGCGGACTTTAGGGGGGGTTTAGAGGCCAGAGTCCCGCGGGCTTCCGATGCGAGGCGAATGCTACTACGCAAAGAAGGGCCTGACAGGTCCGCCACTGGTTTTCGGGGACCGCCTGGGCGGATCCCCAACGCCGGGCCACGGGGGCTCGAGGGTTGAAACGACGCTCGGACAGGCATGCCTCCCAGGATACTGGAAGGCGCCATGTGCGTTCAAAGATTCGATGATTCACTGAATTCTGCAATTCACATTACATATCGCGTTTC
+
IIIIHIIIIIIIIIIHIIIIIIIIIHHIIIIIIIIIIIIIIIIIIIIIIIIIIIIIIIIIIIIIIHHIIIIEHHHIHIIIIIIHIIIIIIIIIIIGIIHIIIIIIGIIIIIIIIIIIIIGIIIIIIHIIHHHIHHIIGFHH@FHGHHDHHIIIHIHHHHHIIHIHHHEHHIHIIHHHIHHHEIIIIIHDHHEHIIIIHHHGIIIIIIIIIHHIIIHHIIHIHHIIHIIIIIIHHHIHIIIIIIHIIIIHIHHGC<CCCCIIIIIHIHIIHHIIIIIIIIIGHIIIIHIIIIIIIIIIIIIIIIIIHIHIIIIIIHII
@HISEQ:711:H5NNWBCX2:2:1101:2160:17469:ATCTCGTA
TTAAGTTCAGCGGGTGGTCTTGTCTGATCTCAGGTCGAAGGTTTGGATTTCCGATCGGCTTTTGAGGGCCGCCCGAAAAAATTCCTGCTTATGGCCGAGCGGCATTGGAGCTCTCCGGTCGAACGACAGCGGCATGCAGCGTGAAGCCACCTACCATGCTGGCGCTCTTTTGAAAGAGTCGCGCCGCGAGCCCTGCACTTCAGCCGACCCGTCTCCAAAAGAGGAACCGAGACGGCCACGTCCGCCGCCAGCCTCTTTCGAATGAAAGGGGGAGGGGCGAGGGGTGAGCCGACGCTGAGACAGACATGCTCTCGACCGAAGTCTCGAGCGCAATATGCGTTCAAAGATTCGATGATTCACGGAATTCTGCAATTCACACTACGTATCGCATTTC
+
HHHHGCFE<CEHHI<?EHHIHIIIIII@DHHFHHHIICHHHGHHHHHFHIHEHHCHHHIHHHHE=@HCGHDHHIHC/CHHHHHIIFGFHHEHHHC?C?E<FHG<HHIIFHHCEE0FCHDEH?EFHIIIIGIHIHCE@?G?CEHHGHIHI@G/DGGHHHHFHHHEH?GCHGHHCHIHFIHIG?DD87?ECDHD?GHG?E-.B@EHD?HHHCHFB@=?HE?HGB@@E5-HCF?7CG7G9957-67,DDHE.E@?EHHHB.GFA.HH@.EHHIHHHHHHHCHHHHCGG/HIHIHEHEEHIHHHHEEEHHIHH??DHHHIHFCD/C<<<<CIIGHHHECHCFCC?HGHHEHGC1HFDIHH@HHEHEECEIIIIGHGHGHEEGGC<EDCE=HHHGEHHH
@HISEQ:711:H5NNWBCX2:2:1101:8263:17396:ATCTCGTA
TTAAGTTCAGCGGGTAATCTTGCCTGAGCTCAGGTCGAAAGTTTAGACATGCCAAAGGCACGTTCCTGCTTGGCCTCTAGCAAGAGCCACAAGCAACAACTTCGTGTAGTCGGCAGAAGCCGGTGCTACCTATCCAGTTGAAGCCCATATCGGGTCCTTGCTTAAGCCTCTGCACTTCAGCCAACCCAATCTGCCTGATGGCTGATTGGGGAAGCCAGATCCACCCCAACGGCTTGCCAATAAAGCAAGCACACCCAACAAGTTGGGAGGGGTGAGGGTGTAAACCGACGCTGAGGCAGACATGCTCTTGCCCGAGGGCTTGAGCGCAATATGCGTTCAAAGATTCGATGGTTCACGGAATTCTGCAATTCACACTACGTATCGCATTTC
+
IIIIIIIIIIIIIIHHHIIIIIIIIIIIIIIIIIIIIIHIIIIIIIIIIHIIIIIIIIIIIIIII<GHIIIHIIIIIIIIIIIIIIIIIIIIIIIIIIIIIIIIHHIIIIHIHIIIIIHIIIIIIIHIIIIIHHIIIIIIHIIIIHIHIIIIHIIIHIIIIIIIIIHIIIIHIIIIIIIIIIIIIIIIFHIIHIIIIIHHIIIIIHHIHHHIIIGHHH?HIIHHHGHB8HHIEEHEHHHHEFIHIHHHHHHHHCCFHHHGHIIIIHHHGIIIIHIIIIIHFIHHIIIIIIIIIIHGIIIIIIIIIIHIIGIIIIHIIIHIIHIIHIIIIHHGIIIIIIIHIIIIIIIIIIIIGIIIIIIIIIIIIHHIIIIHIIIIIIIIIIIIIIIIII
@HISEQ:711:H5NNWBCX2:2:1101:15743:17311:ATCTCGTA
TTAAGTTCAGCGGGTATCCCTACCTGATCCGAGGTCAAGCGTAAAATGGTAGACTTGTGGATGCCACCGTCAGCAGTGGAGAGCGCAAAATGTGCTGCGCTCCCACACAGGACGGCGGGCTGCCAATGCATTTGAGGCGAGTTCACGCGCGCAGCGGAACAAAACGCCCAACACCCAGCAGGGCTGGAGGGTACAAATGACGCTCGAACAGGCATGCCCCATGGAATACCAAGGGGCGCAATGTGCGTTCAAAGATTCGATGATTCACTGAATTCTGCAATTCACATTACTTATCGCATTTC
+
IIIIIIIIIIIIIIIIIIIIIIIIIIIIIIIIIIIIIHIIIHIHIIIIIIIHIIIIIIFHIIIIIIIIIHHIHIIIIIIIIIIIIHIHIIIIIIIIIIIIIIIIIIIIIIHIIIIIIIIIIIIIIIIIIIIIIIIIIIIIHIIIIIIIIIIHIIIIIIIIIIIIIIIIIIIIIIIIIIIHIIIIIIIIIIIIIHIIIIIIIIIIHIIIIIIHIIIHGIIIIIIIHIIIHIIIHEHIHIHIIIHHIIHIIHIIIIHHIIIIIIIIHHHIIHHGHIIIIIIIIIIIIIHGIIIIIIIIIIIGII
@HISEQ:711:H5NNWBCX2:2:1101:19020:17421:ATCTCGTA
TTAAGTTCAGCGGGTAATCCTGCCTGATTTCAGATCAAGTCTTTAAAGAAAAAGGCTTGGTTTGCCTTCCCCCGCCCCTGAGACACGAGGTCACTGAGGCAAAAGGGGATTGGCGCGAACAGCCCCAGCCCTGGCAGAAGATCGGCGAAAGATGACCAAGGGCCAACTATGACGCCTTCAAAGGCCCGGGTGGAATCTGGATCCTGCCGCGGTTGCATTTCAGGCCAGCACGCTCTTGCACATTAAAGCGAAGAACCTGCAAGGCCCAGCTCCGATTCCCCCCCCTTGAGAGGGGTTCGAGGGTGCTTCTGATGCTGAAACAGGCATACTCTCCGGAATACCAGAGAGTGCAATATGCGTTCAAAGATTCGATGATTCACTGAATTCTGCAATTCACATTACGTATCGCATTTC
+
IIIHIIIHIIHIIIIIIIIIIIIIIIHIIIHHIIIIIIIHIHIIIIIIGIIIIIIHIIHIIHIIHGHIIIIIIIIIIIIHGHHHIIIIIHHHIIIIIIIIGIGHIEHIHIIIIIIIIIHIIGIHHHIIHIIIGIIIGHIIIIHHIIIGIIIIIIIIIIIHHEEHIIIHHHIIIIIIHHIHIICFHIIH?D@EHHIIHIIIIIHHHIIIIIHIIIIIHHHHHFEHHHFHIHIIIHHFHCHHEEC@CE=EIHGIHHFCG.HG@HEFHGGIGIHIHECGHGIHDIHIFHIHHHE=E<HHHIIIHIIIIIIIIIIIHIHHIIIHGGIHGIIHIIIIIHIIIIIHIIIHHIIIIIIIIIIHIIIIIHHGHIIIIIIIIIHIHIIIIIIIIHIIIIIIGIIIIIHIHHIIIIIIIIIIIH
@HISEQ:711:H5NNWBCX2:2:1101:7531:17723:ATCTCGTA
TTAAGTTCAGCGGGTATCCCTACCTGATCCGAGGTCAAAGTAAAAAAAGGGCTTATGGGAGGGGGTCTGCTGAAGTCGCTTGCAATGTGCTGCGCACGAAGCCAACATACCGGCTGCCAATGAATTTGAGGCGAGTCCACACGCTGAGGCGGAACAAACACCCAACACCAAGCATAGCTTGAAGGTTTAAATGACGCTCGAACAGGCATGCCCAACGGAATACCGAAGGGCGCAATGTGCGTTCAAAGATTCGATGATTCACTGAATTCTGCAATTCACACTACTTATCGCATTTC
+
IIIIIIIIIIIIIIIIIIIIIIIIIIIIIIIGIIIIIIIIHIIIIIHIIIIIHIIIIIHIIIIHHHGHIHIIIIIIIIIIIIIIIIIIIIIIHIIIIIIIIIIIIIIIIIIIHHHIIIIIIIIIIIIIHIIIIIIHIIIIIIHIIHIIIIIIIIIIHHIIIIIIIIIIIIIIIIIIIIIHIIIIHHHIIIHIIIIIIIIIIIIIIIIIIIIIHHIIIIIIIIIHIIHFIIIIIIIIIHHGHIHHEIIIIIIIIIIIIHIIIIIIIIIIIIIHIIIIIIIHHHHIIIGIIIIIIIII
@HISEQ:711:H5NNWBCX2:2:1101:12063:17715:ATCTCGTA
TTAAGTTCAGCGGGTAGTCCCACCTGATTTGAGGTCTAAAATATAAGGGTGAACTAGTAGCGGCATTTCCCTACAATTTGGCCGCTGTAAAGCATCCTCAACGAAATTTCTTATCACGTTGAGTCAGTCCAAAAAGACAGGAGCCTGCTCATAAATTTAAAGCGAGCTGAACTGAAAATTCCAGCAACGCTCAACATCCAACCACTAACAATTTAATTAAAAAATGATAGGGTTGAGGAATTAATGACACTCAAACAGGTGTGCCCTTCGGAATACCAAAGGGCGCAAGGTGCGTTCAAAGATTCGATGATTCACTGAATTCTGCAATTCACATTACTTATCGCATTTC
+
IIIIIIIIIIIIIIIIIIIIIIIIIIIIIIIIIHIIIIIIIIHIIIHHGHIIIIIIHIIIIIIIIEHIIIIIIIIIIIIIIIIIIIIIIIIIIIIIIIIIIIIIIIIIIIIIIIIIIIIIGHHIIIHHIIIIHIIHHIIIHIIHHIHIIIIHIIIIIHIIIIIIIIIGEHIIIIIIIIHIIIIIIIIIHIIIIIIIIIIIIIEHIIHIIIIHIIIIIHHHHEIHIIIHHHIIIIIIIIIIIIHFGIIIHIIIHHFIIHIIHHIIHDHHIGIIIIIHHIHDCHGGHGIHIIGIIHHIIIHHIHIIIIIIIIIHHGIHGIIHIIIGHIIHGIHIIIIIIIIIIIIIIIIII
@HISEQ:711:H5NNWBCX2:2:1101:13275:17571:ATCTCGTA
TTAAACTCAGCGGGTGATCCCGCCTGACCTGGGGTCGCAATCGAAGGCGCCAAGGGGCGCCGTTGGGTCGTTGGTGATGCCCGAGCGGACGATGCCATCAAGCATTACAGCAAGCGAGTCGAGAATTCAACCACCACTGCTCGTGACATGCATCGCCGAGGGATCTCATTTGGGCCAGCCGCGCGCGCGAGCGCACGGGAGACCAATATCCGCGCCCGATCCCGCCCCGATGGAGCGAGAAGGGGGCGACGCAATGCGTGACGCCCAGGCAGGCGTGCCCTCGGCCTAGTGGCTTCGGGCGCAACTTGCGTTCAAAGACTCGATGGTTCACGGGATTCTGCAATTCACACCAAGTATCGCATTTC
+
IIIIIHHIIIIHIIIIIHHHIHIIIHIIIIIIIIIIIIHIIIIIIHIIIIIIIIIHIIIIIIIHHFHGEHIHIHIIIIIIIIIIIIIIHHIIIIIIHHIIIIIIIHIIIIIIIIIIIIHHHHIIIHIIHIIIIIIHIIIIIIIIIIIIIIIIIHIIIIHIIIHIHGIHIIIHGHIIIIIIIIIIHHHIHHHHIHHIHHEHHHHIIIHIGHIIIIIIHHE<IIIHHGHIIHEHIHIHIHHGGIHGGEHIIIIIIGIIIHIIIIIIIIIGIIIIIIIIIHGIIIIHIIHIIHIHEIIIIIIIIIIIIHHHHIIIIIGIHIIIIIIIIIIIGIHIIIIIIIIIIHHIIIIIIIIHHIIIHIIIHIHII
@HISEQ:711:H5NNWBCX2:2:1101:13698:17576:ATCTCGTA
TTAAGTTCAGCGGGTAGTCCTACCCGATCCGAGGTCAAGTTTTGATATATAGGTTTTGTATGTAGGGGCTGTAGTCCGCCGCTGCGGCTCTCCTAAGCGAGAAGGATTATTCTACTGCGCTAGGGGCCGCCGCGAGTCCGCCGCTTCATTTCGGCTCTGGCCGCCTAAAAAAAATAAGGCGCCCAGTGCCAACGCCCCGCGCGACTCCACTACAGAATAGAAGAGTCTCCCGGGAAGGGATTAAAATGACGCTCGAACGGGCATGCCCGCCGGAATACCAGCGGGCGCAATGTGCGTTCAAAGATTCGATGATTCATTGAATTCTGCAATTCACATTACTTATCGCATTTC
+
IIIIIIIIIIIIHIIIIIIIIHIIIIIIIIHHIIIIIIIIHIIIEHHIHGDGHHIIIHIIIIIIIHHIIHIIIIIIIIIIIIIIIIHIIIIHIHHHIIIDECHHIEIIIIIIIIII?HHHIHHHHHHHIIDHIHIIIGIIIIIHHHHIIIHIHHHIIIIIIHIHIHEHHHIIIIIIIIIIIHIIHHHHHIIIIHIIHIIIIHIHIIIIIIIIIIIGIIHIIHIHGHHIIIIIIIIIIHIIHIIIIIIIIIHGHIHHHIIIIHHCIIIIIIIIIIIHIIIHHHEHIIIHIHIIIIHGHIHIHIIIIIHHHHHIIIIIIIIIIIIIIIIIIIIIIIIHHHIIIIHIIIIIIGI
@HISEQ:711:H5NNWBCX2:2:1101:18072:17520:ATCTCGTA
TTAAGTTCAGCGGGTGTTCTTGCCTGAGCTCAGGTTGAGATTATGGTTTATAGGTTCCTGTTTGAGGGCCGAACACAAAGTCCCAGACCAACAACTAAGAATATAGCCTTTGACAGCCCACCCAGTTGCGGCCCTTATCGGGTCCTTGGTTAGCCTCTGGTCTTCAGCTGATCCAGGTGCATAGATGCCCGAATCACGAATGATTCGAACTGCATAGCTGGAACAGCCAGATCCGCCTCTCTATATCCGAAGGGGTATAGGGGAGCGATATAAACCCAACGCTGAGGCAGACATGCCCTTGGCCGAAGCCTAAGGCGCAATGTGCGTTCAAAGATTCGATGGTTCACGGAATTCTGCAATTCACACTACGTATCGCATTTC
+
IIIIIIIIIIIHIIIHIIIIIIIIIIIIHIIIIHIIIIIIIIIIHICEHIHHHIIIIIIIIIIIIIIIIIIHIIIIHHHIHHIIIIIIIIIIHIIHEHHIIIIIIHIIHIIIHHIIIHIIIIHIIIIHHHHIIHIIIHIHHHIIIIIIHHHHEHIIIIHIIIIIIHHIIIIIIIHHIIIIIIIIIIHHIIIIIHIIHIIHHHHIIIGHHHIHHHIGIHHFIIIHHHEHIHE<HDHEIHIIIIIHDDIHHHGHEHHGHIHIIHIIIIIIIHFGHEIIHIIIIIIIIIIHIIIIIIHHHIHIIIGIIIHIIIIIHIIIIIIHCHHIIHHIIIIIIIIIIIIIIIIIIIIIIIIIIIIIIIIIIHIIIIIIIIIIHHIHGHHII
@HISEQ:711:H5NNWBCX2:2:1101:2432:17754:ATCTCGTA
TTAAGTTCAGCGGGTAATCTTGCCTGAGCTCAGGTCGAAAGTTTAGGTATGCCAAAGGCACATTCCTACTTGGCTTCTAGCAAGATCCACAAGCAACAACTTCGTGTAGTCGGCAGAAGCCGGTGCTACCTATCCAGTTGAAGCCCATATCGGGTCCTTGCTTAAGCCTCTGCACTTCAGCCAACCCAATCTGCCTGATGGCTGGTTGGGGAAGCCAGATCCACCCCTAGGCTTGCAAACAGAGCAAACGCACCCAACAAGTTGGGAGGGGTGAGGGTGTAAACCGACGCTGAGGCAGACATGCTCTTGCCCGAGGGCTCGAGCGCAATATGCGTTCAAAGATTCGATGGTTCACGGAATTCTGCAATTCACACTACGTATCGCATTTC
+
IIIIHGHHHIIHIGIIIIIFHDFHIHHDHHHHIIIIHCHHICFHIIHIIIHIHFHHHHIIIIGIIHHIIIIFHHHGFHIHHIICGHIIIIIIIIIIIFHIHHHIIGHIIIIIHIH<EHIHHDFHIIIHGHHIHGHHHHIHIIIIGHHIHHIHHIIIIIIIIIIIIHIHIIIIIFHIHGHEHHEHHIHIEHIIHI@FHHHGF@HGFGHGHHIIHHGIIIIIIIHIIHHCEIHG?EIHIIHHHIIGIIGHHHHIHHHEBFFHIHIHHDFIHIHIGHIIIIHCEECHHIIIIHEEIIIIIIIHHEIIGIIHGHHDHCFIIHCDDIIIGGIGIHIHIGIHIHIHIIIIIIHHHIHEIHIIIHIIGIIIHHHG?HIIIIHFHIIIHIIHHIIHH
@HISEQ:711:H5NNWBCX2:2:1101:13654:17924:ATCTCGTA
TTAAGTTCAGCGGGTAGTCCTACCTGATTTGAGACCATGGTTCAGACACAAGTGTCTTGTAGTTGGATCCTTACTTCCTAAAGCTGGGCACTACTGCTGCTTATTTGGCAAAATGAGAAACCAAGGTTCCATACATATACCTTTCGGCAGCCTTTGCAGGCCGTCATTACTTTATTCAGTGCAGACTAATGAAATTCAGAGCACTAAGATAGACGCTCCAGATCTTCCCGCTTAATAAATTAATTGGGAAATGAATACATTAGATTCTCAAACAGGCATACTCTAGCAAGCTAGAGTGCAATGTGCGTTCAAAGATTAGATGATTCACGAGATTCTGCAATTCACATCACGTATCGCATTTC
+
IIGIIIIIIIIIIHHIIIIIIIIIIIHHHHHIIIHHIIIIHIIHHIIHIGHIIIHIIIHHFHHIIHHIIIIIHIIIHIHIIIIIIEHHIHHIIIIGIIHHGHIIHHIHIHHIIIIIHIIIIIIIIIGHHGIIIIIIIIIIGIIIHIHHHHIIIHIHIIGHHIIIIIIIIHIIIIIIHHHIIIIHHIHIIIIIHHHIIIIHIHHIIHIHHIIIHICGD<G/HHH@CDE<GHHFIGIIHHEIHHHIIHHIIHIHIIHHHIIIIIHGIIIIIIHIHIHIIHHHHGIIIIIHIIHIIIIIHHHHHHIIIIIIGHIIHIIIHHEFHHHEFIIHHIGIIGIHHHIIHIHHIIHIHIIIIIIIIIIIII
@HISEQ:711:H5NNWBCX2:2:1101:3654:18246:ATCTCGTA
TTAAGTTCAGCGGGTATCCCCGCCTGATCCGAGGTCGACTTCAGAAAGTTTGGGGTGTGAGGTCGGCACGGGCCCACTCCAAGACGGTGACTGCATCACTCTCCTCGGGGGGCACCGCGCCGCCGACGACTTCCAAGCCCGCCCCCGCAGGGTACGGCAGGGGCGTGGCTCAACACCAAGCCGGGCTTGAGGGGTCGGAACGACGCTCGGACAGGCGTGCCCCTCGGAATACCAAGGGGCGCAATGTGCGTTCAAAGACTCGATGGTTCACTGAATTCTGCAATTCACATTACTTATCGCATTTC
+
IIGIIIIIIIIHHIIIIIIIIIIIIIIIHHIFHIIIIHIHIIHIHIIIHIHIIIIHIIIIIGHIHCHIIIIIIIIIIIIIIIIIIIHIIIIHIIIIIIIIHIIIIIHHHIIIIIHHIIIIIIIIIIIIIIIIIIIIHIHIIIHIIIIIIIIHIIHIHIIIIIIGIIIHHGHIIIIIIIIIIIIHIIIIIIIIIIIIIHIIGIIIIIIHIHIIIHCIIIHCHIIIIIIIIIIIIIIIHIIHHFIIIIHCFHIHHHHHEHIHHHHEIHIHEHIHFIHHIIIIIIIIIIIIIIIIHGIIIHIIIIIII
@HISEQ:711:H5NNWBCX2:2:1101:17229:18072:ATCTCGTA
TTAAGTTCAGCGGGTATCCCTACCTGATCCGAGGTCAAGCGTAAAATGGTAGACTTGTGGATGCCACCGTCAGCAGCAGAGAGCGCAAAATGTGCTGCGCTCCCACACGGGACGGCGGGCTGCCAATGCATTTGAGGCGAGTTCACGCGCGTAGCGGAACAAAACGCCCAATACCCAGCAGGGCTGGAGGGTACAAATGACGCTCGAACAGGCATGCCCCATGGAATACCAAGGGGCGCAATGTGCGTTCAAAGATTCGATGATTCACTGAATTCTCCAATTCACACTACTTATCGCATTTC
+
IIIIIIHHHHIIIIIIIIIIIIIIIIHIIIIIIIIIIIIIIIIIIIIHHHIIIHIGIIIIIIIHHDHHIIIIIIHHIIGIHIIIIIIHHHIIIIIIIIIIIIIIIIIIIIHHIIHIIIHHIIIIIIIIIIIIIIIIIIIIIHHIIIHIIIIHIIIIIIIIIIIHIIIIIIIIIIIIIIIIIIHHIIIIIIIIHIIIIIIIIHIIIIHHHIIIIIHIIGHIIIIIHHHIHIIIHIIIIIIIIIIIIIIIIIIIIIIHHIIIIIHIHIHIIIIIIIHIIIIIIIHIHHIHFIIIIIIIIIIIII
@HISEQ:711:H5NNWBCX2:2:1101:20668:18048:ATCTCGTA
TTAAGTTCAGCGGGTCTTCCTACCTGATTTGAGACCAGGGTTCAAGACTTGCGGCTTTATAGGTACGGACTAACTGTTCATATGAAAACTCCAAATCTCCTCTAGAATAATAGGCATTATGAGAAACAACAGTTTCATACACATACTTTTCTAATAGATATAGAGAAATGTCAAGCATTTTCGTATTACTAGTAGCAATCTATTTAAAAGAACCCACCTGGCGATGGGAACTTCATATCCCCTAATTCATTCACGAATGAAATCCCAAGAGATTAATACTATAGATTCTCAAACAGGCATACTCCAGAGGAGTGCAATGTGCGTTCAAAGATTCGATGATTCACGGAAAGCAATTCACATTACGTATCGCCTTTC
+
111DH1<1<F1C<C/C@<111<CCHE<1CCG?CHH?G11C<1CG?@11<FCED/</ECEH@1CEHH=?C/<CF<<@<CGG@GH?1D<1<1<DHHE11FCHEHEGHIEG@H1FH?DDEHHEHE00D0C0<00<000<D0D@HEHEFEGHH/FC?G?E?/<@@///=.@CFFC...D.DECHG.?:BHHFHF?9;F?F.9.;....:BB.B.BGH?###################E@?HEC///<00F00D<0000<01<1C1111<11@F<1<1E@CC<D1<1<1<C<DF?E<CD<111<1C11111<11F<1D<1<1/<E@<<1<<1<101C1<<1<11?EHG<1C?D11<1?D111?C<1<</0/DED</CF<C
@HISEQ:711:H5NNWBCX2:2:1101:2471:18337:ATCTCGTA
TTAAGTTCAGCGGGTGTTCTTGCCTGAGCTCAGGTCGAAGATGTAAGTTATATTTCCTGGTTTGAGGGCTATTGAAAAAGAGCCAAGCCAACACCTAAATATGTAGCAGTGATGCTGCCTACCTAGATGCGGCCCATAAACGGTCCTTAATCAGCCTCTGAGCTTCAGTAGACCCGGCTTTCACTCCATAATAAAACAGAGGAGAGCCGGGACTACCAGATCCAACCAGCCAATTATTAATGAATAATTATTGGGAGGTTGAGGGGTACATCGACGCTGAGCCAGACATGCTCTTGGCCGAGGCCTCGAGCGCAATATGCGTTCAAAGACTTGATGATTCACGGAATTCTGCAATTCACACTACGTATCGCATTTC
+
IIIIIIIIIIIIIHHIIIIIIIIIIIIHIIIIIIIIIHIIIIIIIIIIIIIIIIIIIIIIIIIIIHIIGFHEHIIIIIIHIHGHIGIIIHIIIIIHIIIIIIIIIIIIIIIIIIHIIIIIIIIIIIGIIIIHIIIHIGIIIIHGFHIHIIIIIHIIHGIIIIHIIIHHIHIIIII@DHHHIIIIIHHIIIIHIIHIGHIIIIHIHIHFHIIIHIHEHHHACHGHHGIIIIIIIGHIIIIHIHIHIHHHHHIIIIHIIHCIIHHIIGIIIIHIHHHIIIIIIIIIGIIIIGIIIIIIIIIIIIIIIIHEIIIIHHIIHGIIIIIIIHHGIIIIIIIIHHFHEIIIHIIHIIIIIIIIIIIHHGCGFHHIIIIHIIII
@HISEQ:711:H5NNWBCX2:2:1101:2849:18434:ATCTCGTA
TTAAGTTCAGCGGGTAATCTTGCCTGAGCTCAGGTCGAAATGTAAAAGGTGACACGAGGTCGAGTGGGCCGCCAGTAGGAGCCCCTCGGCCACCGGCAGTGGAAGCAGTCTCGCAAAGGAAACCTACCAAGCCGGCGACCTGCAAACGGGGTCGCTACTCAAGCCTCTCCGCTTCAGCCGACCCGCCGACCTCCCAAAGAGAGGACAGGCGAGACGGCCAGCTCCGACCCCCACCTGGCGCGCTCGAAAGCGCAGGCACAGGGAAGGGGGGCGAGGGGGTGCGCCGACGCTGAGGCAGACATGCCCTCGGCCGAAGCCTCGGGCGCAATTTGCGTTCAAAGATTCGATGGTTCACGGAATTCTGCAATTCACACTACGTATCGCATTTC
+
IIIIIIIIHIIIIIIHIHHIIIIIIIIIIIIIHGFHHHIIIIIIIIIIIIIIIIIIIIIIIIGIHGHIIIIIGIIIIIIIIIIIIIIIIIIIIIIHIHIIEHEHIIIIHIGIIIIIIIIIIIIIIIIIIIIIIIIIGHIIIIIIIHIIIHIIIIIIIIIIIIIIIHHHIIIIIIIIHIIIIIIHDGHHHIIIIIHHI?HHHFIHHHEEHIIDD?DHEEHHHH>HDHDHHHEHAHHCHHHDHGEEIHHGHHIIIIHHGIIHHIIIHHIIIIIIIIIIHDHIGIIIIIIIIIIFIIHIIIIIHHHHIIGHIHHHIHHHIGHHIHHDHHIIHGIHIIIHIIIIIIGIIHGIIIGHIIIIIIIIIIIIIIIIHIIHHHIIIIIIIHIIIIIII
@HISEQ:711:H5NNWBCX2:2:1101:5105:18276:ATCTCGTA
TTAAGTTCAGCGGGTATTCCTACCTGATCCGAGGTCAACCTGTAAAAGTTTTGGGGGTTTTACGGCAAGAGTCCCTCCGGATCCCAGTGCGAGACGTTAAGTTACTACGCAAAGGAGGCTCCGGGAGGGTCCGCCACTACCTTTAAGGGCCTACGTCAAACCGTAGGGCCCCAACACCAAGCTGGGCTTGAGGGTTGAAATGACGCTCGAACAGGCATGCCCGCCAGAATGCTGGCGGGCGCAATGTGCGTTCAAAGATTCGATGATTCACTGAATTCTGCAATTCACACTACTTATCGCATTTC
+
IHHHFFHHIHIHIIIHIIHIIIIIIIIIIGIIIIIIIIIIIHHIIIHHDHHHIHHCHEHHHIIGHEDDGHHIIIIIGIIIIHIIIHCFHGHHHHHIHIIGHIIGHIHFGHIIIHGHIIIIIIIIIHIHHHHHHIHHHIIIIIIIIIHIIIIHHIIHIIIHIIIIHHIHHCHHHHHHHEEHHIIHIIHIIHIIHIHIIIHHIHIIIIHIIGGIIIHIIIHHHIFHHHEHIHEC/HDHHGIIIHHIIHHHIIIIHIIHHEEHHIHHEFHIIIHIHHIIHEH?CGGGIIHEEIIHHHFEIIIIIHDGI
@HISEQ:711:H5NNWBCX2:2:1101:5256:18318:ATCTCGTA
TTAAGTTCAGCGGGTATCCCTACCTGATCCGAGGTCAAGCGTAAAATGGTAGACTTGTGGATGCCACCGTCAGCAGCAGAGAGCGCAAAATGTGCTGCGCTCCCACACGGGACGGCGGGCTGCCAATGCATTTGAGGCGAGTTCACGCGCGTAGCGGAACAAAACGCCCAATACCCAGCAGGGCTGGAGGGTACAAATGACGCTCGAACAGGCATGCCCCATGGAATACCAAGGGGCGCAATGTGCGTTCAAAGATTCGATGATTCACTGAATTCTGCAATTCACACTACTTATCGCATTTC
+
IIIIIHIIIIIIIIIIIHHIIIIIIIHIIIIIIIIIIIIIHGHIIIIIIIIIIIHHIIIIIIIIHHIHIIIIIIIIIIIIIIIIIIIIIIIIIHHHIIIIIIIHIIIIIIIIIIIIIIIIHIIIIIIHIIIIHIIIHIHIHHIHHIIIHIIIIIIIIHHIIIIIIIIIIIIIIIHIIIHHHHHHIIIIHHHGHIIIIIIHIHHHEHHHIIICHIHIGIIIIIGHHGGIHHHGC/EIHEHHHIIGIIHF@@HIHEEIIIIHHHGHHHFEE?HIIHHIGHIIHHHIHHHGDGHIHEHEHHHIII
@HISEQ:711:H5NNWBCX2:2:1101:11937:18460:ATCTCGTA
TTAAGTTCAGCGGGTAACCCCGCCTGATCCGAGGTCAAACGTTCGGGCGGCCTCTCGGCCGCCTCTCGAGAGTGGTGGACGTGGGCGCGAGGCGCCGCCGGCTACGGAGATCGCAACGCCGGACGGTCAGCTTCGCGCGCCGTCTGTGGTTTCGAGGGCCGTCGCCCGCCCCGAGGGCGGCGGCGACGGGCCCCAACGCCGGGACCTGAGGCCCGATGGGTTTTGACGACGCTCGGACAGGCGTGCCCGCCGGAATGCCGGCGGGCGCAATGTGCGTTCAAAGATTCGATGATTCACTGAATTCTGCAATTCGCATTACTTATCGCATTTC
+
GHGHIHHIIIIIIIHHIIIHIIIIIHGHHIIIGHIIIIIGHIIIIHDHDIGHIIIID<GCHIIII@EHHIGHCHHIIFHHIHGDCGHHHIIIIIIHIHHHIGIHIHHDFHHIIIIIIHIIHHIIIIIIDHIHIIHIHHIIIHHHHIIIIIIGHHHIGIHHIHIIIIHHHIIHIHIHHIIIHIGIIHHIHHHHHDHIIIIIIIHHIHIHHHIHHHIHFIIHHCIIGIHIIGHIHGIIIIIHHHIGIIGIIHHIGIHDHIIIIDHIIHIIIIIIIIHEHIFIHIHIIIIIIIIIHHFHGHIGIHIHCFFGGIIHIIIIHHHIHIIHGHIIIGH
@HISEQ:711:H5NNWBCX2:2:1101:17781:18460:ATCTCGTA
TTAAGTTCAGCGGGTGTTCTTGCCTGAGCTCAGGTCGAGATAAAGGTTAATAGGGCCGAAGCCCTTCCTGATTTCGGGTCGACAAGCACAGTCCCAAGCCAACAACTAAAGCATTAGCAACAAGTTGCCTACCCAGTTGCGGCCCTTATCGGGTCCATGCATCAACCTCTTTGCTTCAGCGAACCCAGACACTAGGCCTGGGAAAGCCAGATCCGCCCTTTCATTCCATGGAATGGTTGGGCGAGGATTAACCCGACGCTGAGGCAGACATGCTCTTGGCCGAAGCCTCGAGCGCAATATGCGTTCAAAGATTCGATGGTTCACGTATTTCTGCAATTCACACTACGTATCGCATTTC
+
IIIHIHIIIIIIIIIIIIIIIHIIIIHIIIIIIIIIIHHHIIIIIIHIIIIIIHIIIIIIIIIIIHHIIIIIIIIIIIHHIHGIIGIIIIIIIIIIIIIIHHHHIIIHIIIIIIIIHIIHIIIHIIIIGHIIIIHIHIIIIIIHIIHHIIIHHHIIIIHIIIIIHGHHHIIIHIIIIIIIIIIIIIIHHIHIIIIIGHIIHHHHIIIIIIIHIIIIIHIIHIHHIHIIIIIGIIHIHIHHHIIIHHIIHHIIIHHEIIIIIIIIIIIIIIIIIHHIHIIIIIIIHCIIHHIHIIIIIHIIIIIHIIIHIIIIIIIIIIIIIIIIIIIIIIIIIHFHHHHDGEGHFIIIIIIIIIIIII
@HISEQ:711:H5NNWBCX2:2:1101:2526:18548:ATCTCGTA
TTAAGTTCAGCGGGTATCCCTACCTGATCCGAGGTCAAGCGCAAAATGGTAGACTTGTGGATGCCACCGTCAGCAGCGGAGAGCGCAAAATGTGCTGCGCTCCCACACGGGACGGCGGGCTGCCAATGCATTTGAGGCGAGTTCACGCGCGTAGCGGAACAAAACGCCCAATACCCAGCAGGGCTGGAGGGTACAAATGACGCTCGAACAGGCATGCCCCATGGAATACCAAGGGGCGCAATGTGCGTTCAAAGATTCGATGATTCACTGAATTCTGCAATTCACACTACTTATCGCATTTC
+
IIIIIIIHIIIIIIIIIHHIIIIIIHIIIIIIIIIIIIIIHHIIIIIIIHIIHGHIIIIIIIIIIEHIHHIIIIIIHIIIIHIHIIIIIHIIIIIIIIIIIIIIIIIIIIIIIIIIIIIIIIIIHIIIIIIIIIHIIIIHIHIIIIIIIIIIIIIIIIIIIIIIIIIIHHIIIIIIIIIIIIIIIIIHIIIIIIHHIHIIIIHGIHIHIIIHIIIHHGIIIIIIIIIIIHHHHEIIIIIIIIIGIIHIIIIIIIIGIHGIIIIHIIIIIIIIIIIHHHIIIIIIIHHHHHHIIIIIIIIHII
@HISEQ:711:H5NNWBCX2:2:1101:2774:18657:ATCTCGTA
TTAAGTTCAGCGGGTATTCCTACCTGATCCGAGGTCAACATTTCAGAAGTTGGGTGTTTTACGGACGTGGACGCGCCGCGCTCCCGGTGCGAGTTGTGCAAACTACTGCGCAGGAGAGGCTGCGGCGAGACCGCCACTGTATTTCAGGGCCGGCACCCGGTGAGGGGTCCCGATCCCCAACGCCGATCCCCCGGAGGGGTTCGAGGGTTGAAATGACGCTCGGACAGGCATGCCCGCCAGAATACTGGCGGGCGCAATGTGCGTTCAAAGATTCGATGATTCACTGAATTCTGCAATTCACATTACTTATCGCATTTC
+
IIIIIIIIIIIIIIIIHIIIIIIIIIIIIIIIIIIIIIIIIIIIIGHIIIIIIIIIIIIIIIIIIHHHHIHIIIIIIIIIIIIIIIIIIIIIGHIIIIIIIIIIIIIIIIIIHIIIIIIIIIIIIIIIIIIIIIIIIIIIIIIIIIIIIIIIIIGIIIIIIIIIIIIHHIIIIHIIIIIIIIIIHHHIIIIIIIIIIIIHHIIHIIIIHIHIIIIIIIHDIIHEIHHIIIIIHIIGIHIIIIIIIIHGIHIIIGIHHFCHIIIIIIIIIIIIIIIIIIIHIIIIIIIIIIIIIIIIIIIIIHHHHIIIIIIIIIIIII
@HISEQ:711:H5NNWBCX2:2:1101:5079:18572:ATCTCGTA
TTAAGTTCAGCGGGTATCCTCGTCTGATTTGAGATCAAAGTTGTAGTGCAAACAAGTTACACCTAAGTCTGTTGACACAGTAATCTAGCAGAATGTTTAAACTCTGTTGACTGGTTGTGCCAGACTATGAATCCAAAATGGTAGTTACCTTAGCAACTATTCATTCGAAGCGCAATGCTTACTCGTTGCCAAGCAAAATTGCAAAATTTAATTGATACTCAAACAGACGTACCATCGAGAATTCCCAATGGTGCAAGGTGCGTTCAAAGATTTGATGATTCACGGTATATGCAATTCACATTACTTTTCGCAATTC
+
IIIIIIIIHIHIIHIIIIIIIIIIIIIIIIIFHHIIIIIIIIIIIIIIIHHHIIHHHHIIIHHIIEHHIIIIIIIIIIHHHIIIIIIIHIIIIIIHIIHIHHIIIIIIIHHHHHHIIIIIIHIIIIIIIIIIIIIIIIHIIIIIHIIIIHHIHHHIIHIIIIIIIIIHIIGIIHHIIIIIIIIIIIIIIHIHIHIIHHHHIIIIIHIIIHHHIHIHIIHIHHGIIIHIIIIIIIIHGHIHGHFIIIHGHIIHEIIHHGIIIIHHIIHGHGHHHIHGIIIIIHIIHHHFIIIIIIIHHHHIIIIHHHHHHHIIIIHH
@HISEQ:711:H5NNWBCX2:2:1101:6469:18525:ATCTCGTA
TTAAACTCAGCGGGTGATCCCGCCTGACCTGGGGTCGCTTTGAGGACTTGGGTCATCGAGAGCTTCCGGACAAGAACGACCGACGATACGAAGAGGCTTTAGTTCACCACCGCATGTCGTGACGCTCTCGGCGTCCTTAGCTCGGATTTCGGCCAACCGCATGCGGTAACACACGGGAGACCAGCTTCCGTCCCATATCCGAGAAGGATGAGAGGGACGACGATTTGTGACACCCAGGCAGACGTGCCCTCGGCCAGAAGGCTTAGGGCGCAACTTGCGTTCAAAGACTCGATGGTTCACGGGATTCTGCAATTCACACTACGTATCGCATTTC
+
HIHIIEH?C@GECCECEH?1<<C/0D11D1<DGCCCC<<C@G@1D1<CD@H?<GEG?H@<<FC@1<1DE0CD@F1<C<DEHHC<HHEHGHCHH=@E=1<DGHHECEFC@GHHIGIHHHD@ED@H=GDD@GHG?EDDGHHECHEE<DGC//FCE/D@IHEDDGDHHGHBEG@HGHEFB.@7A.BIDHDHEAGHFHHHEH@FIHHHGEEDBGG.?CHECHHHHG/?@@HEGC<<<EHCHHHEFHEHGC/DE/C@F<1FGEGEHHH?CCCE<F<EGH?CEF<11GHD1F<CEHFHGG?EEED=HCHHEF<1?GFC<1F<<<GCGEDEE=CFECHDIH
@HISEQ:711:H5NNWBCX2:2:1101:9206:18508:ATCTCGTA
TTAAGTTCAGCGGGTGATCCTGCTTGATTTCAGATACAAAGAAAGTTTGAGTGTCTAAGCACTGGCAGCTGTAAGGCTGCACTGCCTCTACTCTCAATGAGTTCACATTGTAAACAATGTGACCGCTGCATTGAGTGCGACTGAGAACAAGTCTCAATCGCTCGCAGAGCACAGAGTGCTTTCATACTTAACAGCAGAAGGGTATCTGCCGCATTAAGATATGGGTGATGAGATAAAAAGACACTGAAACAAGCATGCCAGCTGGGATTCCAACTGGCGCCAGTTGCGTTCAAAAATCTGATGACTCACGGTTCTGCAATTCGCATTGCTTATCGCACTTC
+
IIIIIIIHIHGIIIIHHHGHHIHIIIHHIIIIIHIIIIHIIIIIHHIGHHIHIIIIIIIHHHHEGFEHHIIHFHIGIIIIIIHIIHIIHIIIIHIHHHHHHHHHHIIIIIIIHIIIIIHIHIIHHHHIIHIIIIIIIIIHIIIHIIIIHHIHHHIHIIIHHHHIIIIHIIHIIIIIHHIHIIIIIIHHIIIHIIIIGIHIIIIHIIIIIIIIIHIIIHIIIHIHIIHIHGIIIIIIHIIIIHHHIHHFHHIHIIIIIIIIIIIIHGIIIHIIHIHIGIIHIIIIIIIIIIIIIHHHHIIIIIHGHHHGIIHIIIIHIHEIHIIIIIIIIHIIIIHHIIIHI
@HISEQ:711:H5NNWBCX2:2:1101:13071:18704:ATCTCGTA
TTAAGTTCAGCGGGTATCCCTACCTGATCCGAGGTCAACCTAAGAAAGTTGGGGTTATGGCAAGTAACCGCAAGACCCTGTAGCGAGAAGAATTACTACGCTTAGAGCCTAACAGCACCGCCACTGGTTTTAAGGGACGCGAGACCGCGAAACCCCAAGTCCACGCACAGGGCGTGATTGGTTATAATGACGCTCGAACAGGCATGCCCCTCGGAATACCAAGGGGCGCAATGTGCGTTCAAAGATTCGATGATTCACTGAATTCTGCAATTCACATTACTTATCGCATTTC
+
HIIHIEHHIHIIHHIIHGHIIEHIIIHHIIIHHGHIHHFHHHHHGHIHHHIHIGIIEHIHIIHHICEIHIIHHIGIIIIIIIHGHHHHHHHIIIIIIIIIIIIIIHIHHHIIIIGIIIIHIIIIHIHHIHGHIHHIHIIIIIIIHIIIIIIIHIIIIIIIIIIHIHIHIIIEIHHHEIIIIIHHIHIIIIIIIGIIIHIIHHIIIIHIIIIIIHIIIIIIIIHHIIIHIIIHEEIIIIIIIIHIHHHHHHIIIHHIIHEHHIIIIIIIIIIIIIHHHHGHIHIIIIIIIIII
@HISEQ:711:H5NNWBCX2:2:1101:19985:18664:ATCTCGTA
TTAAGTTCAGCGGGTAGTCCTACCTGATTTGAGGTCAGAGGTCATAAAGTTGTCTCTCAAGTGAGACGGTTAGAAGCTCGCCAAACGCTTCACGGTCGCGGCGTAGATATTATCACACCGAGAGCCGATCCGCAAGGAATCAAGCTAATGCATTTAAGAGGAGCCGACCAATCAAGGCCGACAAGCCTCCAAGTCCAAGCCTACAAACCACAAAAGCTTATAGGTTGAAGATTTCATGACACTCAAACAGGCATGCTCCTCGGAATACCAAGGAGCGCAAGGTGCGTTCAAAGATTCGATGATTCACTGAATTCTGCAATTCACATTACTTATCGCATTTC
+
IIIIIIIIIIIIIIIIIIIIHIIIIIHIIIIIIIIIIIHHIHIHGHHIIIIIIHIIIIIIIIIIIIIIIIIIIIIIGIIHHIIIIIIIHIIIIIHHIHIIIIIIIIIIIIIIIIIIIIIIIIIIIIIHHIIHHIIIIIIIHIIHHIHGHIHIIHHEHHHHIHHFHHIIIIGIHHIHHHHHIIIIHHHHHIHIIIIIIGHEHIIIHHHIHIIIIIIIHHHHIHHHEHHIIIHHHHGHHHHIIHIIIIHIHIIIIIIHIIIIIGHIHGIGIIHIHIIIIIIHIIIGHIHHIIHIIIIIIIIIIIHGIIIIGIIIHHHGIIIIIIIIIHHHIIHHHIIIIIHII
@HISEQ:711:H5NNWBCX2:2:1101:1987:18858:ATCTCGTA
TTAAGTTCAGCGGGTATCCCTACCTGATCCGAGGTCAAAAGTGATAAATAAACTTGATGGTTGCTAATATTGCTGGACTAAATCGCAAAATGTGCTGCGCTTTATACCAAAATACTGGCTGCCAATTACTTTAAGGCGAGTCCTGACTAGAAAAGACTGGACAATCACCCAACACCAAGCATAGCTTGAGGGTACAAATGACGCTCGAACAGGCATGCCCCATGGAATACCAAGGGGCGCAATGTGCGTTCAAAGATTCGATGATTCACTGAATTCTGCAATTCACACTACTTATCGCATTTC
+
IIIIIHIIIIIIHIIIIIIIIIIIIIIIIIIIIHIHIIHIIIIIIIIIIIIIIIIIHIIGHIIIIIIIIIIIIIIIIIIIIIIIIIIIIIIIIIIIIIIIIIIIIIIIIIIIIIIIIHIIIHIIIIIIIIIHIIHHIHIIIIIIIIIIIIIIIIIIIIIIIIIIIIIIIIIIIHHHIIHIIHIIIIIIIIIIIIHHGIIHHIIIIIIIIIIIHIIIIIHIIIIHIIIIIIIIHHHHIHIHHHECCIGIIIIIIIIIIIHIIIIIIIIIIIIIIIGIIIIIIIIIIIIIHHIIIIIIIIIIHII
@HISEQ:711:H5NNWBCX2:2:1101:2279:18913:ATCTCGTA
TTAAGTTCAGCGGGTATCCCTACCTGATCCGAGGTCAAAGTAAAAAAAGGGCTTATGGGAGGGGGTCTGCTGAAGTCGCTTGCAATGTGCTGCGCACGAAGCCAACATACCGGCTGCCAATGAATTTGAGGCGAGTCCACACGCTGAGGCGGAACAAACACCCAACACCAAGCATAGCTTGAAGGTTTAAATGACGCTCGAACAGGCATGCCCAACGGAATACCGAAGGGCGCAATGTGCGTTCAAAGATTCGATGATTCACTGAATTCTGCAATTCACACTACTTATCGCATTTC
+
IIIIIIIIIIIIIIIIIIIIIHIIIIIIIIIHIIIIIIIICGHHIIIIIIIHHIIIIGHIHGIIIHHHIIIIIIIIIIIIIIIIHIHIIIIIIIIIIIIIIIIIIIIIIIIIHHIIIIIIIIIIIIIIHHHHHIIIIIIIIIIIIIIIIHHHHHIIHIIIIIIIIHGHHHHIIIIIIIIIIIIIIIIIHHIHIIIIIIIIHIIIIIHIIIIIHIIIIHIIIIIHIHHCIIIIIIIIIIIIIIHIIIIIIIIIIIIIIHIIIIIIIIIIIIIHIIIIIIIIIIHIIHIIIIIIIIII
@HISEQ:711:H5NNWBCX2:2:1101:2789:18959:ATCTCGTA
TTAAACTCAGCGGGTAGCCCCGCCTGACCTGGGGTCGCAACGGTTTTGATGCCCCAATGGGCAAACAAACTTAGGGTCCTGCGAGTCCTCAAAAGCTAAAAAGTGCACGACTCCGATGTATCCTAGGCTAGGCCTTGTATCTCACCTATGCCGCGGCACTTCATAACCGGGGGCTCCGTATTTAGGCCATCCACACCCGGTGAGGCATGGGAGGCCATCATCCTCCGCCCCTCCCACTGAAGGTGGGTGGGGGGAGACGCGATGCGTGACGCCCAGGCAGGCGTGCCCTCGACCTAAAGGCTTCGGGCGCAACTTGCGTTCAAAGACTCGATGGTTCACGGGATTCTGCAATTCACACCAAGTATCGCATTTC
+
IIIIIIIIIIIIIIIIIGGHHHIHHHIHIIIHIIIIIIIIIIIIIIIIIHIHHIIIIIIIIIIGHFHHHIIIIHIEHHHHHGHHICHGIIIIGIIGIIIIIIIIIHIHIGHIIHHGIIHIIIIIEGEHHHIHIHIIHHIIHIHHHEFHHHGIIDHHHHHIHHIIHEHHHIHHHDHIHGHHHHHHHGGFBFEH=DHGHIHGEIIIIHHHIHIIHHHEFCGEEHE?IIHIIIHFHHIIIHFHEIIHHAHDHHIIHHIIHHHG<HHHHHGHIHIIIHIIHHIIIIIIIIIIDHEIIIIIHIHIIIHDDGIIHHIHHDDFHIIHHIIHIIIHHIIHIHHIIHHHFHIIIIIHIHEGHIHHHHHIIIIIHHIIIIIII
@HISEQ:711:H5NNWBCX2:2:1101:3296:18872:ATCTCGTA
TTAAGTTCAGCGGGTATTCCTACCTGATCCGAGGTCAACATTCAGAAGTTGGGGGTTTAACGGCTTGGCCGCGCCGCGTTCCAGTTGCGAGGGTTTTACTACTACGCAATGGAGGCTGCAGCGAGACCGCCACTAGATTTCGGGGCCGGCTTGCCGCAAGGGCTCGCCGATCCCCAACACCAAACCCGAGGGCTTGAGGGTTGAAATGACGCTCGAACAGGCATGCCCGCCAGAATACTGGCGGGCGCAATGTGCGTTCAAAGATTCGATGATTCACTGAATTCTGCAATTCACATTACTTATCGCATTTT
+
IIIIIIIIIIIHHIIIHHIIIIIIIIHHIIIIIIIIIIIIIIIIIHHIHIHIIIIIGHIIIGIIIEHGIIIIIIIIIIIIIIIIGHIIIHIHIHHHHIIIIIHIIIIIIFHHHIIIIHIIIIIIHIIIIHHDHIGIIIIIIHDHIIIIIIHEHHIHHGIIIIIHHIIIHHHHHIIIIIIIIHHHIIHEHHHIIHIIIIHIIIIIHHDHIHIHIGIHCIIIIIIIIIIHHHGIIIIIIIIIIHHIIIIIIIIIIIGHHIHIIGIHIIIIHIIHHIHHIHIIIIIIIIHHIIIIIHIIIIGIHHHIIIIHHIH
@HISEQ:711:H5NNWBCX2:2:1101:4003:18908:ATCTCGTA
TTAAGTTCAGCGGGTCTTCCTGCCTGATTTGAGACCATGGTTCAAGTCAACCCCAAGAGGTTGCCTTTAATAGTTGAGTGCCAGACATACACCATCACACGTACTGGGTATTAGAGAAACCAAAGTTTCATACACATACTTTTCCGTTACTTGACAGTATCCAGCAGCAATAGTTTTAAAAGCACGCAGGGTTAGTGCGATGCCTCAAATCTCTCCTTCCCTAGGTATAAATACCCAAGGTTGGAGAATGAATACTATAGATTCTCAAACAGGCATACTCTGCCGAAACAGAGTGCAATGTGCGTTCAAAGATTCGATGATTCACGGAATTCTGCAATTCACATTACGTATCGCATTTC
+
IIIIIHIIIIGHHHIIHIIIIIHIIHIHHHGHIGHIHIHHIIHIHIIIIGIHIIDHFHIIGHHFHCHHIIIIIHHHGHHG?DDGHIIIIIIGHIIIIIIIIIIIIIIHIIIHIHHHEHHIHIHGHE?GHH?HIIGHHIIIHIIIIHGHHIGHHIHHGHICHIIIIHGIIIHHGHHIHIIIHHEHIIIIHCGHHIIIIIGIIIHEHIIHHIHIHHHHGCEEHHHHHGIHG?EHHEE?IHIIIHGIIIIHIHIIIIGHHEFCGGHIHIHIHFFEHHIIIIIIHHHIHHIHIIHIIIIHGIH<HDHEIIIIHIIIHFIHIIIHIIIIIIIHIIIFHGIIHIIIIIHHHHHHGIIIIIEHHII
@HISEQ:711:H5NNWBCX2:2:1101:4608:18948:ATCTCGTA
TTAAGTTCAGCGGGTAGTCCTACCTGATTTGAGATCAGATCATAAAGGTATTGTCCAAGTCAATGGACTATTAGAAGCGGTTCATCTGCATTTACCTTGGCCACCTTTTACAGTGTCCTCAGCGATAGATAATTTATCACGCCGAGTGGAACCAAGCATAACACTGAGATCCAGCTAATGAACAAAGAGGAGCAGGTGTGAAGCTGCAAAAGACCTCCAATACCAAAGTGAAACCAATTGAGTTAACAAAAGATTTACTTTGAAGAATTCATGATACTCAAACAGGCATGCTCCAAGGAATACCAAGGAGCGCAAGGTGCGTTCAAAGATTCGATGATTCACTGAATTCTGCAATTCACAATACTTATCGCATTTC
+
IIIIIHIIIIIIIIIIHIIIIIIIIIIIIIIIIIIIIHIIIIIIIIHIIGHIIIIIIIIIIIHIIIIIIIIIIIGIIIIIIIIHIIIIIIIIIIIIIIHIHIIIIIIIIIIIHIIIIIIIIIIIIHHHHHIHGIIIIIIHIIIIIIHHHHIHHIIHIIIIIIIIIIIHIIIIIHIHHGHHIIIIIHHIIIIIIHIHGHIIIIIHIHHIHIIIIHHHGHHHEEFHIHHFHIIHHHHFFGIIIIIIHIHIIIIIIIIIIIIGIIIIIIHHHGHHIIHIIGIHHGIIIIIIIIIIGIIIHIIIIIHIIIHHIIGIIIIGIIHCIIIIIIHGHIHHIIIIIIIIIIIIIIIIHIIIIIIHIIIIIIHIIIIIIIGIIIII
@HISEQ:711:H5NNWBCX2:2:1101:7285:18756:ATCTCGTA
TTAAGTTCAGCGGGTATCCCTACCTGATCCGAGGTCAAGCGTAAAATGGTAGACTTGTGGATGCCACCGTCAGCAGTGGAGAGCGCAAAATGTGCTGCGCTCCCACACAGGACGGCGGGCTGCCAATGCATTTGAGGCGAGTTCACGCGCGCAGCGGAACAAAACGCCCAACACCCAGCAGGGCTGGAGGGTACAAATGACGCTCGAACAGGCATGCCCCATGGAATACCAAGGGGCGCAATGTGCGTTCAAAGATTCGATGATTCACTGAATTCTGCAATTCACACTACTTATCGCATTTC
+
IIIHIFHIIHIIIIIIIIFHIIHHIGHIIIIHHIIIIIIIIIHHIIIHIIIIEHHHIIIHIIHIHFHIIIIIIIII@GFHIGIGHIIHIFHI@CHIHIIIHHIIIIIIIHIIIIIGGHHHHIHIIIIIHIIIIIIIIIIIHHHHFIHHIIIIIIIIIIHHHHIHHHHIIIIHHGHIIHHIIHIIHHIIIIHHGHHEGIIHHHHHIIHHIIIIHIIIIIIIIHHEHEHIIIIHHHIIIGIIIIIIIIIGIHGIIIIIIIIHIHG?IHHHFHHIHIHIIHHHHHIHHHEHHIIIIGIIIIIHII
@HISEQ:711:H5NNWBCX2:2:1101:8664:18980:ATCTCGTA
TTAAGTTCAGCGGGTGGTCTTGCTTGATTTCAGGTGTCATTTTTTGGAGATAGAAATGGTTTGGATGTGATTGATGTTAGTCACATTAACTGAAATAACGAAATCACATAACTAGATGTGACTACTCCGTTAATCAGTGTGAACTAAGCTCACACCTTCTTATTTAACGAGAGAAAGCAAAGTAAACCTTACTTTCAATCGCATTCATATGATATGATGAGATTTACTCCCCAAACACACTGAAACAAACATGCTCGCAAGCGAGCGCCATTTGCGTTCAAAAACCTGATGACTCACAGAATTCTACAATTCGCATTGCGTATCGCATTTC
+
IIIIIIIIIHGIIIIIIIHIIIIIIIIIIIIHIIIIIIIIIIIIIIIHIFGHHIHIIIHIHIIIIDGIIIIIIHIIIHHHHHHHHHIIIIHIIIIHHIIIIIIIIHIIIHIIIHIIIIIIIIIIIIIHIIIIIIIIIIIIIIIIIIIIIHIIIIIIIIIIIIIIIIHHIIIIIIIIIIIIIHHIHIIIHIHIIIIIIIIHIIIIIHHIHIIIIIGHIHHHHIHEHIHHIGIIIHIIIIIHHHIIIIIIIIHHIIIHCIIIIIHIIHHGIIIIHIHIIHIIHHEHHGHHHHGHIHIIIIIIIIIIIIHIIHGIIIIHIHHHHHHIIHHIIIH
@HISEQ:711:H5NNWBCX2:2:1101:9817:18827:ATCTCGTA
TTAAGTTCAGCGGGTATCCCTACCTGATCCGAGGTCAAAGTAAAAAAAGGGCTTATGGGAGGGGGTCTGCTGAAGTCGCTTGCAATGTGCTGCGCACGAAGCCAACATACCGGCTGCCAATGAATTTGAGGCGAGTCCACACGCTGAGGCGGAACAAACACCCAACACCAAGCATAGCTTGAAGGTTTAAATGACGCTCGAACAGGCATGCCCAACGGAATACCGAAGGGCGCAATGTGCGTTCAAAGATTCGATGATTCACTGAATTCTGCAATTCACACTACTTATCGCATTTC
+
IHIIIIIIIIIIIHIIIIIIIIIIIHIIIIIIIIIIIIIIHHIIIIIIIHHIIHIEHIIHIIIIIHHIIIIIIIIIIIIIIIIIIIIIHIIIIIIIIIIIIHIIIIIIIIHIHHHIIIIIIIIIIIIIIIIIIIIIHIIIIIIIHIIIHIIIIIIIIIIIIIIIIIIIIIIIIIIIIIHIIIIIIIIIIIIIIIIIIHHIIIHIIIIIIIIIIIIIIIIIIHHHIHHHIIIIHIIIIIIIIIIIIIHIIIIIIIIIIHIHHIIIIHGIIIIGIIIHIIHIIIIHIHHIIIIIIIHI
@HISEQ:711:H5NNWBCX2:2:1101:11241:18768:ATCTCGTA
TTAAGTTCAGCGGGTAGTCCTACCTGATTTGAGACCATGGTTCAGACACAAGTGTCTTGTAGTTGGATCCTTACTTCCTAAAGCTGGGCACTACTGCTGCTTATTTGGCAAAATGAGAAACCAAGGTTCCATACATATACCTTTCGGCAGCCTTTGCAGGCCGTCATTACTTTATTCAGTGCAGACTAATGAAATTCAGAGCACTAAGATAGACGCTCCAGATCTTCCCGCTTAATAAATTAATTGGGAAATGAATACATTAGATTCTCAAACAGGCATACTCTAGCAAGCTAGAGTGCAATGTGCGTTCAAAGATTAGATGATTCACGAGATTCTGCAATTCACATCACGTATCGCATTTC
+
IIIHHIIIIIIIIIIDHIIHHHIIIHIIIHHHHHIHIIIIGHGHIIGIIGGHIIIHIIIIHIIGIGHIIIIIHIIIIIIIIIIIHHIIIIIIIIIIIIIHHHIIHIHGHIIGIGHHHIIIIIIHIHGHIIIHIIIIIIIIIIIIIHHHIIIIIHIFHIHHIIIHHHIHIIIIIHHHGHHHHGHIIIHHHHHIIHHHHIHGHIHIIIHIHHIIHHHGH@FHEIHIHHCCE@?IIIIIHHG?HHIHEHHHIHHGIIIIIIIHIIIHCHH?HIGIIHHFHHHHIIIIIHFGHHEDDHGHIIHHHEHHIHHHC1IGHIIHIIIIIHHHHIIIGGHIIGHIIIIIIHIHHGCHGHHEHIFGHHDHIH
@HISEQ:711:H5NNWBCX2:2:1101:13291:18860:ATCTCGTA
TTAAGTTCAGCGGGTATCCCTACCTGATCCGAGGTCAAAAGTTGAAAAAAAGGCTTTGTGGACGCTGACCTTGGCTGGAAGAGAGCGCGACTTGTGCTGCGCTCCGAAACCAGTAGGCCGGCTGCCAATGACTTTAAGGCGAGTCTTCTGGGAAGACAAAGACGCCCAACACCAAGCAGAGCTTGAGGGTACAAATGACGCTCGAACAGGCATGCCCTTTGGAATACCAAAGGGCGCAATGTGCGTTCAAAGATTCGATGATTCACTGAATTCTGCAATTCACACTACTTATCGCATTTC
+
IIIIIHIIIIIIIIIIIIHIHHIIIIIIIIIGHIIIHIIIIIIIIIIIGIIIIIIIIIIIIIIHIEHHIIIIIHIHHIIIIIGIIIIIIIIIIIIIIIIIIIIIIIIIIIGIIIIIIIIIHHIIIIHIIIIIIIIIIIIIIIIIIIIHIIIIIIHIIIIIIIIIIIIIIIIIIIIIIIIIIIIIIHIIIIIIHIHHIIIIIIIIIIIIIIIIHIIIIIIIIIIIIIIIIIHFHIIIIIIIHHIGIIIIIHGIIIIIIIIIIIIIIIIIIHIIIIIIIIIIIIHHHHHHIHIHIIIIIIII
@HISEQ:711:H5NNWBCX2:2:1101:13823:18985:ATCTCGTA
TTAAGTTCAGCGGGTATCCCTACCTGATTCGAGGTCAAAACAAATTAATATTTATATCTTTGGTGGCTAGAATGTTATTAAATTTCTATCTAACAAAGAAGGTAAGAAGAATAAAAATCTATTTACTACTACCGTCTTTTTGCCAGAAACGAAAATTTACGATATCCGCCAATATAATTCAAGGGTGAGGAAAACCAAATTCCCCCTCATCCCTCAATAGCAAACCACACCAGCAAAGCTGGGGATTTAATAGGTTTTATGACGCTCGAACAGGCATGCCTTTCGGAATACCAAAAGGCGCAATGTGCGTTCAAAGATTCGATGATTCACTAAATTCTGCAATTCACACTACTTATCGCATTTC
+
IIIIIIIGHHI<DDDH?<CHHE@FHGHHIIFCGEDGHHHI?DCEFHHIHEFEHFCD@<FF@1<D?0<GEEHHHEGHIFHHHHHIHHHHCEH@HFHHEHCGHHIICGHHEHHIHE?CEG@GHHHHCHFHHII1DH<0FECGH<@GEHIHH/<EH=DH?FHHHEHICHECHHHIGHIHHHEHFHHHHHCEF6;BAGH8A;6FHEHCCGGCEHCIHHFF.CC?CGCCEC<F<F</@HHHHHHF/D/IIHHD<0C0CG?HHEFCECE@E?G@<FEF1CHHIHH<DE@EH@F1?FCHHGD<D?CHHHHHHFEHHFIHEF<CHHEHHGEGFHHE@FEIIIIHHHFGE?IHHHEHHHGF@IIHHHIIHHHD
@HISEQ:711:H5NNWBCX2:2:1101:15580:18767:ATCTCGTA
TTAAGTTCAGCGGGTGTTCTTGCCTGAGCTCAGGTCGAGATAAAGGTTAATAGGGCCGAAGCCCTTCCTGATTTCGGGTCGACAAGCACAGTCCCAAGCCAACAACTAAAGCATTAGCAACAAGTTGCCTACCCAGTTGCGGCCCTTATCGGGTCCATGCATCAACCTCTTTGCTTCAGCGAACCCAGACACTAGGCCTGGGAAAGCCAGATCCGCCCTTTCATTCCATGGAATGGTTGGGCGAGGATTAACCCGACGCTGAGGCAGACATGCTCTTGGCCGAAGCCTCGAGCGCAATATGCGTTCAAAGATTCGATGGTTCACGTATTTCTGCAATTCACACTACGTATCGCATTTC
+
IHHIIHFHIIIIIIHIIIIIIIIIGHIIHIHIGHHHHHHIIIIIIIDHHIHFEHIIIHHHIIIIIFHIIIIIIHIGHIHHHDHIIIIIGIIIIIIIIFIIIIIIGIIIIIIHIHIIHIIIIIHIIIIIIIIIIIHIIIHHHHHIIHIHIIGIIIIIHHHIGIHH@HHHHHIIIHHIIHIHHHGHHHHHIIHIIHHEHHHHIHFFHHHIIHHHHIHHHHCHIIIIIIIIIGIIIIIIHIIIIHHHIIIIIIIIIIIIIIIIIHHHIIIIIIIIIIIIHIHIIIHHHIHHHEIHGGIIHGIIIIIIIIIIIIIHIIIIIIIIIIIIIIIGIIIIIHHHIIHEHGHGDIIIIIIHHIIIII
@HISEQ:711:H5NNWBCX2:2:1101:19381:18757:ATCTCGTA
TTAAGTTCAGCGGGTAATCTTGCCTGAGCTCAGGTCGAAAGTTTAGACATGCCAAAGGCACGTTCCTGCTTGGCTCCTAGCAAGATCCACAAGCAACAACTTCGTGTAGTCGGCAGAAGCCGGTGCTACCTATCCAGTTGAAGCCCATATCGGGTCCTTGCTTAAGCCTCTGCACTTCAGCCAACCCAACCTGCCGCAGTGAAACGGCTTGATTGGGGAAGCCAGATCCACCCCAATGGCTTGCAAACTGAGCAAACACACCCAGTAAGGGAGGGGTGAGGGTGTAAACCGACGCTGAGGCAGACATGCTCTTGCCCGAGGGCTCGAGCGCAATATGCGTTCAAAGATTCGATGGTTCACGGAATTCTGCAATTCACACTACGTATCGCATTTC
+
IIIIIHIIGIIHIIIIIHIIIIHIHHIIIIIIIIIIIHIIIIIHGHHIIHHHIHIIIIIHIHHIIFHHHIIHIIIIIIGIIIIIIHHIIIHIIIIHIIIHGHHIHHHIIHHHIIIIIIIHIHH?HHHIIIIIIHIHHHHEHIIH@EHIHIHIIDHHIHGHHIFHHHHHIHIIIGIII@HF?HHHIHHHHIHGHHHEHHIHHHHHEHH<EDFHHIFHGGGHFFHHHHHHDHDIHHCF?HIHFA?GIHIIHIIIIIIIHHHBFHEHIHHEIIIGIIIIHHCHIHGEHHHHHHIHGIIIIIIIIIIIHIIHIIIIIIHHIIHGHHEHCDHIIHHIHIIIIIHHIIIIIGIIHIIIIIIIIIIIHIIIIIHHHFIIIHIIIIIHGHIIIIIHIIHIII
@HISEQ:711:H5NNWBCX2:2:1101:20476:18896:ATCTCGTA
TTAAGTTCAGCGGGTAATCTTGCCTGAGCTCAGGTCGAGAATGTATAAGGTTTTCCTTGATCATGTTGCAACAAATAAACATCTGCTAGTTAAAGCAAAATGTCCTCTCTATCGAGTTGACACAGACTAACAAGCAATCAAACGAGTTGACTACTCGGCTGCGTTTTCTCTAAGAGAGACGAAGCAACATACATCTTGAACAGATCCTCCTTTGTCAATAAAGACAACGAATGAACTGCCAATTCCACACACTCGATCAAAAGCCATTAAAGGCCAATGATAAAAGTACATGAGTTGAAACCCGACGCTGAGGCAGACATGCTCTTGGCCGAGGCCTCGAGCGCAATATGCGTTCAAAGATTCGATGATTCACGGAATTCTGCAATTCACACTACGTATCGCATTTC
+
HIIIIHIIIIIHIIIIIIIIIIGHIIIIIIIIHHFHIIIIIHIIIIIIHIHHFHIIHIHIHIIIIHIIIIIIIIFIIHHHHHEHIIGIIHHIIHHIIIIIHGIIEHHEHIIIEEHIIIIIHHHIIIIIIEHHIFCEH@HHHEHFHHIIHEHFHHHHIEECHHIGC-GFHIIIECAHEDHAHIHI<EHHEFHHHIFHHHHFHHEF5BE@EEHIEG@6B.@FB8.6.EEHFG?CHHEH@EHCHA@?IHHEEHE?EECIHCIHHHEFHHIHIHHIIIIIIIGIIGIIIIIIIIIIHIIHGHHGIGIIIIHIIIIHGIHHEHIIIHGIIIIIGIIHIGIHHC<DIIIIIIIHHIIIHHGIIIHHIIHIHIIIIIIIIIIIIIIIIIGIIIIIIHHIIHHIIIIIIIIIIII
@HISEQ:711:H5NNWBCX2:2:1101:5193:19244:ATCTCGTA
TTAAGTTCAGCGGGTGTTCTTGCCTGAACTCAGGTCGAAAGGGGTGTGTCGCACGGCTTCTCGGAGAGCGGCCGACGATTCCTGCCGGCTTACAACGAGGTCCCGGGCCGACGGCGGCATGCGATCCCTGGCGGGTCACCTACCAGACTGTCGTCCCGATTGGGTCCTCGTTCGAGCCTCTGTTCTTCGGCAGACCCGGTTAAATTAACCGGGACGGCCAGGTCCACGCCTCTTGAGAGAGGGTGAGGGTAAAGCCGACGCTGAGGCAGACATACTCTCGGCCGGAGCCTCGAGTGCAATTTGCGTTCAAAGATTCGATGATTCACATTATCTGCAATTCACACTACGTATCGCATTTC
+
IIIIIIIHIIIIIIIIIIIHIIIIIIIGIIIIIIIIIIIIIIIIIIIIHIHIIHIIGHHIIIHGDEFHHIIIIIIIIIIIIIHIIIIIIIIIIIIIIIIHIHIIHIIIIIIIHIIGIIIIIIIHIHIIIIHHHHGHIIGHHIIIIHHIHIIIDDHGHHIIHHHIIIIIIIHIIGHHHIGHIHBFHHHHHIIIIIIIIHHHFGHFGHHHIIHHHHIHHHFGIHEHHGHIGHHGIIHIIIGIIHHIGIIIHHFIIIHDIIIIIIIIIHIIIIGIHHIHIHHHCIIIHIIHHEGIHHHHIIIHIIIIIIIIIHIIHGHHIIIHHHIIIIIIIIIIIHIHHIIGIIHHGIIIIIIFGHIIHHI
@HISEQ:711:H5NNWBCX2:2:1101:7742:19061:ATCTCGTA
TTAAGTTCAGCGGGTATCCCTACCTGATCCGAGGTCAAGCGTAAAATGGTAGACTTGTGGATGCCACCGTCAGCAGCAGAGAGCGCAAAATGTGCTGCGCTCCCACACGGGACGGCGGGCTGCCAATGCATTTGAGGCGAGTTCACGCGCGTAGCGGAACAAAACGCCCAATACCCAGCAGGGCTGGAGGGTACAAATGACGCTCGAACAGGCATGCCCCATGGAATACCAAGGGGCGCAATGTGCGTTCAAAGATTCGATGATTCACTGAATTCTGCAATTCACACTACTTATCGCATTTC
+
IIIIIIIGHIIIIIIIIIIHIIIIGIIIIIIIIIIHIIHHIHIIIIIIIIIIIIIIIIIIIIHIIGHGIIIIIIIIIIIIIIIGIIIIIIIIIIIIIIIIIIIIIIIIIIIIIIIIIIIIIIHIIIIIIIIIIIIIIIIIIIIIIIIHIIIIIIIIIIHHIIIIIIIIHIIIIIIIIIIIIIIIIIHIIIIIIIIIIIIHHIHIIIIIIIIIIIIIIHIHIIIIIHIIIIIIHHIIIHHIIIIIIIIIIIIIIIIIHIIIIIIIIIIIIIHHHHIIIIIIIIHIIIHHHIIHIIIIIIIIII
@HISEQ:711:H5NNWBCX2:2:1101:17616:19052:ATCTCGTA
TTAAGTTCAGCGGGTGGTCCTGCTTGATTTCAGATGCAAAGAAAGTTTGTGTGACTAAGCACTGGCGGTTTGCACCGCACTGCCTCAGCTCTCAATGAGTTCACATTGTGAGCAATGTGACCGCTGCATTGAGTGCGACCGCGAACTAGTCGTAGTCGCTCGCAGAGCGCAGAGTGCTTTCATGCTTAGCAAGAGAAGGGTATCTCTCGCATTATGATCTGGGTGATGAGATAAAGAGACACTGAAACAAGCATGCCGACTGGAGAGCCAGTCGGCGCTAGTTGCGTTCAAAAATCTGATGACTCACGGTTCTGCAATTCGCATTGCTTATCGCACTTC
+
IIIIHIIIIIIIIIIIHIGIIIIHIIIIIIIIIIIIIIHIIHHHIHIHIHIIIIIIHHHIIIIHHEHHHIIIGIIIIIIIIIIIHHIIIIIIIIIHHHIIIIIHIIIIIIIIIIIIIIIIIGIIIIHIEHIHIIIIHIIHHIIIIIIIIIHIIHIHGIIIIIIIHIIHIIIIIIIIIHHIHHFHHHIIIIIIIIIIIIIIHIHHHIIHIIIHIIEGE@IIIHGEHIIIIIHHIIIIIIIIIIIHHIHIIIIIIIIIIIIHIHIIIIHIIHHIGGIIIGHIIIIIIIIIIIIIIIHHIIIIHHHHIIIIIIIIIIIHHIIIIIIIIIHHIIIIIIIHHII
@HISEQ:711:H5NNWBCX2:2:1101:21123:19059:ATCTCGTA
TTAAGTTCAGCGGGTATTCCTACCTGATCCGAGGTCAACCTTGGTGCCGCCGGAGCGGACTTTAGGGGGGGTTTAGAGGCCAGAGTCCCGCGGGCTTCCGATGCGAGGCGAATGCTACTACGCAAAGAAGGGCCTGACAGGTCCGCCACTGGTTTTCGGGGACCGCCTGGGCGGATCCCCAACGCCGGGCCACGGGGGCTCGAGGGTTGAAACGACGCTCGGACAGGCATGCCTCCCAGGATACTGGAAGGCGCCATGTGCGTTCAAAGATTCGATGATTCACTGAATTCTGCAATTCACATTACATATCGCGTTTC
+
IIIIIHHHIIIIIIIIIIHIIIIGIHIIIIIIIIHIIIIIIIIIHIIIIIIIIHIHIIIHIHIIIFHIIIIDHHHHHIIHIIIIIHIIIIGIIIIHIIIIHHIIIIIIIIIIHHHCHHIHHICHIIIHHIIIIIHIGIIHHIHHHEHHFEHIDFEEGDHHIHHIIHHGHIHHEDHHEEIHEEHEIIHHIIHGHHHHHHFIHG?HIIIHHHHIHHHIGIIIIHFHHHIIHIHDIIIHHEHGCHIHIIIHCIIHHGGD<<<IHHIIIIIIHHHGIGHHHIIIHHIIHHIIIIHIIGIIIIIIHIHHHHIIIIHIHGIII
@HISEQ:711:H5NNWBCX2:2:1101:2002:19431:ATCTCGTA
TTAAGTTCAGCGGGTATTCCTACCTGATCCGAGGTCAACCTTGAAAAATAGGTGGTTTCACGGCTGGAACCCGCTGCCACGCCCAAAGTGAAGATACAATACTACGCTCGGGATGACAGCGAGCCCGCCACTGCTTTTAGGGGCCTGCGTCTCCGCAGGGCCCCAACGCAAGCCCGGGGCTTGATGGTTGAAATGACGCTCGAACAGGCATGCCCGCCAGAATACTGGCGGGCGCAATGTGCGTTCAAAGATTCGATGATTCACTGAATTCTGCAATTCACATTACTTATCGCATTTC
+
HIIIIIIIIIIIIIIIIIIIIIIIIIIIIIIIIIIIIIHIHHHIIIIIIIIIIIIIIIIIIIIIIEHHIIIIIIIIIIIIIIIIIIIIHIIIIIIIIIIIIIGIIIIIIIIIIIIIIIIIIHGIIIIIIIIIIIIIIIIHHIIHIIIIIIIIIIIIHIIIIIIIIIIIIHEIIIIIIIIIIIIIHHIIIIIIIIIIIIIIIIIIIIIIIIIIIIIIHIIIIIIIIIHHECHIIIIIIIIIIIIIHHIIIIIIIIIIIIIIIIIHIIIIIIIIIIIIHHIIIIIIIIIIIHIIIIIIII
@HISEQ:711:H5NNWBCX2:2:1101:10462:19275:ATCTCGTA
TTAAGTTCAGCGGGTAGTCTTGCCTGAGCTCAGGTCGAAAGTTTAGACATGCCAAAGGCACGTTCCTGCTTGGCCCCTAGCAAGATCCACAAGCAACAACTTCGTGTAGTCGGCAAGACCGGAGCTACCTATCCAGTTGATGCCCATGTCGGGTCCTTGCTTAAGCCTCTGCACTTCAGCCAACCCAATCTACCGCAGTGAAACGGCTGATTGGGGAAGCCAGATCCACCCCAATGGCTTGCTAATAGAGCAAACACGCCCAATAAGTTGGGGGGGGTGAGGATGTAAACCGACGCTGAGGCAGACATGCTCTTGCCCGAGGGCTCGAGCGCAATATGCGTTCAAAGATTCGATGGTTCACGGAATTCTGCAATTCACACTACGTATCGCATTTC
+
IIIIIIIIHHHIIIIIIIIIIFHHHIIHIIIIIHFHHIIICCHHHIIIGHIGHIIHIHIIIIIIIFHHIIHHIIHIIIIIHIIGIIIIIIIEHIIIIIIIIIIIIIIHHHIIIIIIIIHIIIHIIHHHGIIIIHIIIIIIHHIIHIHIIHIDCHDHFHGHHGHHGHIIIHIIIHIHIHHIIIEGIIIIIIGIIIIIIIHIIIHIGHIIHCHGHHEHEHB8EHHHEDECCHIIHHGHHHIHFFHFHGIIIHGHHIIIIHHIHCHIGIIIIHIHIHIHIIHIIIIHHEIHHIHHEIHIHFHEHHHGCEHIHHGIIIHCFIIIIIIIDHGGHHIIIIIHDGIIIIIIIHHHIHIIIHHHHEIHIHHIIHHIIIHGHHFEHHIIHHIIHIGIIIIIIII
@HISEQ:711:H5NNWBCX2:2:1101:12813:19267:ATCTCGTA
TTAAGTTCAGCGGGTGTTCTTGCCTGAGCTCAGGTCGAAGATGTAAGTTATATTTCCTGGTTTGAGGGCTATTGAAAAAGAGCCAAGCCAACACCTAAATATGTAGCAGTGATGCTGCCTACCTAGATGCGGCCCATAAACGGTCCTTAATCAGCCTCTGAGCTTCAGTAGACCCGGCTTTCACTCCATAATAAAACAGAGGAGAGCCGGGACTACCAGATCCAACCAGCCAATTATTAATGAATAATTATTGGGAGGTTGAGGGGTACATCGACGCTGAGCCAGACATGCTCTTGGCCGAGGCCTCGAGCGCAATATGCGTTCAAAGACTTGATGATTCACGGAATTCTGCAATTCACACTACGTATCGCATTTC
+
IIHHHHIIHGIIIIHHIIIIIGIIIFHIIIIHHFHHGC?EG?GHFHHHHHIIHIHEHIIIIIIGIGHHIIIIIIIHHHII?GHHEEGHHIGHH?HHIHGHIIHIHIIIHHEHIIIIIIIIIIIGFHHHHEH<HHHHHFIIIDHEEHIGIHIIIIIHGIIIGHFGIIE@HHHEHHHHIIGHEHEHFHHIHFHHGFHHIHHHHGCHHHIHGHHIHHF@HHEG.IIIIIHFEIHGF.HGCCEEH?@IHFHFIIHHHIHHG@CHHEDGHG@GEEHHDHIHEEEHHHHE?HIHIGIFIGIIIIHCHHHHHDIHIIIIIIHHIHFIIHIIIIIIHIHIIGIIIIIIIHGGHHHFIHGHFHHHIHEHGHHHIHIGHGIHIIHH
@HISEQ:711:H5NNWBCX2:2:1101:16947:19377:ATCTCGTA
TTAAGTTCAGCGGGTATCCCTACCTGATCCGAGGTCAACCTAAGAAAGTTGGGGTTGTGGCAAGCAACCGCAAGACCCTGTAGCGAGAAGAATTACTACGCTTAGAGCCCAGCGGCACCGCCACTGATTTTAAGGGACGCGGAATCGCGAACCCCAAGTCCACGCACAGGGCGTGATTGGTCATAATGACGCTCGAACAGGCATGCCCCTCGGAATACCAAGGGGCGCAATGTGCGTTCAAAGATTCGATGATTCACTGAATTCTGCAATTCACATTACTTATCGCATTTC
+
IIIIIHIIIIIIIIIIIIIIIIIIIIIIIIIIIIIIIIIIIIIIIIIIHIIIIIIIIIIIIIIIIHHIIIIIIIIIIIIIIIIIIIIIIIIIIIIIHHIIIIIIIIIIIIIIIHIIIIIIIIIIIIIIIIIIIIIIIIIIIIIIIIIIIIIIIIIIIIIIIIIIIIIIIIIIIIIIGHIIIIIIIIIIIIIIIIIIIIIIIIIIIIIIIIHIIIIIIIIHIHHIIHIIHGCCEIIIIIIIIIIHIIIIIIIIIIIHIIHHIIIIIIIIIIIIIIIIIIIIIIIIIIIIIII
@HISEQ:711:H5NNWBCX2:2:1101:4397:19633:ATCTCGTA
TTAAGTTCAGCGGGTGTTCTTGCCTGAGCTCAGGTCGAAGTTAGAAAGAAGGCTCCGAGGAGCCTTTTCCTGGTTTGGGTCGACAAGCACAGTCCCAAGCCAACGGCTAAAGCATTAGCAAAAAATTGCCTACCTAGCCGAGGCCCTTTACGGGTCCGTGCATCAACCTCTGCGCTTCAGCCGACGCAGCACCGAGTAAACGGCGCTGCGAAAGCCAGTTCCACTGCACCCAGAGATTGGGGAGTGAGGGGGTAAAGCGACGCTGAGGCAGACATGCTCTTGGCCGAAGCCTCGAGCGCAATATGCGTTCAAAGATTCGATGGTTCACGTATTTCTGCAATTCACATTACGTATCGCATTTC
+
IIIIIIFEHIEHIDHHHIHIIIIHI@GEGGH?GHHHHIIIFHHHIIHEGEHHIIIGHDHGHGHHIHHHHIIHHHIIHIIIIHDHHHHHHFHFGGFGEHIHIHHHHIDHFCHHIHHHFHHHII0FHHHEFHFHHHHEC<FHDHIGEHHHHHHHHDDEFDHIIHIH?GHHHHGHEHHHIIEHGHIDHHIHHIIHHHHHHIHHHIHH?EIHIIIIIIHHGEAGBB.CCIGIIFHIIHIIHGIHHHEHIIGIIIHHGHHIIHIIHEHHH@HFGIHHECHIIIIIHHIIIHIIHDHHCCCHDIHGIIIIHIHHHIHHIIIHEIIHIIHHGHIIIHHIIIIIHHEHHHCGGEEIIIIIIIHIIIIHII
@HISEQ:711:H5NNWBCX2:2:1101:4377:19748:ATCTCGTA
TTAAGTTCAGCGGGTGTTCTTGCCTGAGCTCAGGTCGAGAAAATAAGGGTTAATTCCTGTTGGTGGGCCGAATGCAGGGTCCCAGACCAACAACTAGATGTAGCATAAATGCCTACCCAGTTGCGGCCCTTAACGGGTCCTTGATTAGCCTCTGCACTTCAACTGATCCAGCTGGTATGTTGGCTCAAAGAACCACCACTCTGGAACAGTCAGATCCACACTTGTTTACCACAGGGGTAAGTAGTATGATATTAACCCGACGCTGAGGCAGACATGCCCTTAGCCGAGGCCTCGAGCGCAATATGCGTTCAAAGATTCGATGGTTCACGGAATTCTGCAATTCACACTACGTATCGCATTTC
+
IIIIIHIIIIIIHHIIIIIIIHIIIHIIHIIIIIHIHIIIIIIIIIHHHHIIIIIIHHIIIIIIIHIGHIIGIIIIIIIIIIIIIIIIGHIIIIIIIIIIIIIIIIIIIIHHHIIIIIIGHGHIHHIIIIIIIIHIIIIHHIIIIIHHHIIIIIIHIIIIIIIIHIIIIIIIIGHHHHIHHGBHHHIEHAIHIIHIGHHIIIHHIIIIIHHIIHHEHHEGCHHHCFHHIIHHGEGHEHIHIIHHEIHG?GHHHHHIIIIHHIIIIIIIIIGIIHHHFHGIIHDEHIIIHHHC<DHHHFHHIIIHIHHHHEHHHIHHIIHIHIIIGHIHIIHHEIHIIIHIIIIHIHIHFIHHHIHEEECIHI
@HISEQ:711:H5NNWBCX2:2:1101:4944:19633:ATCTCGTA
TTAAGTTCAGCGGGTAGTCTTGCCTGAGCTCAGGTCGAACATTTGAATCGTTCGGAGGAAGGCACGCTTCCAACCGAATTCCTGCGGGGCCGCCAGCAAAGTCCCCTCAGACAACGGCAGGCTGTGTAGCCGGGGCTACCTACCAAGCCATTGCCCTACAAACGGGGTCCATGCTCAAGCCTCTAAACTTCAGCCAACCCGGTCGATTCACAAGGAAACGGAGCCGGGAGGGCCAGGTCCGTCCGCCCAATCACAAGGGTTGGGAGGGCGAGGGGGTAAGCCGACGCTGAGGCAGACATGCCCTCAGCCGAAGCCTTGGGCGCAATTTGCGTTCAAAGATTCGATGGTTCACGGAATTCTGCAATTCACACTACGTATCGCATTTC
+
IIIIHIIIIIIIIHIIIIIIIIIIIHHIIIIIIIIIIHIIIIIIIIIIIIIIIIGHHIIHHHIIIGHIIIIIIIHIIIHIIHIIHHIIHIIIIIHIIIHIHHHIIIIIHIIIIGIHIIICHIIHHHIIHIIHIIDHIGHIIIIIGHIIIIGIHIIIIIHIIHHGHHHHIHIIHHIHHHFFHHIHIHGCH?HHHHIIGHCHHHHIIIIHIIIIHHEFFHEBB,HCIIHHEHHGHIIIIIIHHHGH@EEIIHEHHHHGIIIIIIHIIIHIIGIHIIIIIIGGIIIIIIIIIHIIIHHIIIIHGHIIIIIGIIHHHIIIHDIIIIIIIHHHHHHIIIIIIIIIIIIIIGIIHIIIIIIIIIIHIIIIHIIHHHHHHIHIIIIIIIIGII
@HISEQ:711:H5NNWBCX2:2:1101:15788:19510:ATCTCGTA
TTAAGTTCAGCGGGTAGTCTTACTTGATTTGAGATCGAGTTTAACAAGAATCGTTGCCGACCCTTGTGAAATCCTGCATCAGTCAGCCAATACGGTCAAACTCCCTTTATGTTAGCTGCAGCAAAAGTAATAATCCGTTTGACGGGACTAAATGAATATGCTTTTAGCTCAGGAGAATGTCCAGCTGCACCTGCATTTCAAGCAACCCGCCACCGATCTCAAAAAGATTGGTGTTGGGATTGCTCAAGTCCAAAGCTTTTCGATTAAAAAATCCAAAAGCTTTGAGGTGTTTACTGATACTCAAACAAGCATGCTCTTCGGAATACCAAAGAGCGCAATATGCGTTCAAAGATTCGATGATTCACTGAATTCTGCAATTCACATTACGTATCGCATTTC
+
HIIIIHHIIIIGIIIIIIIIIIIIIIIIIIIIIIIIGHIIHIHIIIIIIIIIIIIIIHIIIIIIHFHGHIIIIIIIIIIIIIIIIIIIIIIIIHHHIIIIIIGIIIHIHHIIIIIHIIIIHHEGHHIIIIIIIIIIHHEHIHIIIIIIIGIHI?GHIIHEHHHFHIIHIHIIIGHHHHHHIHIHHIIFHIIIIIHIHIIIHIIHHHEHFHHIIHIHG@@76BFHEHIHHHHIHIIHGEHEIIIIHHGIHIIHHGGIHHHHHIIHHIIHIGIIHEHEGEFHEHIIGIHHGHIIIHIIIIIIGIIHFHHIIIIIIIIHHCIIIIIHIIIIIHGIIIIIIIIIIIGIIIHHHGIHIIIIIIIIIIIIIIIHEIIIIIHHIHHIIIHHHIIIIIIIIIIIIHI
@HISEQ:711:H5NNWBCX2:2:1101:1967:19895:ATCTCGTA
TTAAGTTCAGCGGGTAGTCTTACTTGATTTGAGATCGAGTTTTACAAGAAGCTGTTGCCAGCCCTTGTGAAATCCTGCATCAGTCAGCCAATACGGTCAGACTCCCTTTATGTTAGCTGCAGCAAAAGTAATAATCCGTTTGACGGGACTAAATAAATATGCTTATAGCTCAGGAGAATGTCCAGCTGCACCTGCATTTCAAGCAGCCCTCCGTCAGTCGCGAGACTGATGTTGGGATTGCTCAAGTCCAAAGCTTTCAAACTGAATTGAAGGCTTTGAGGTGTTTACTGATACTCAAACAAGCATGCTCTTCGGAATACCAAAGAGCGCAATATGCGTTCAAAGATTCGATGATTCACTGAATTCTGCAATTCACATTACGTATCGCATTTC
+
HHHIIIHHHIIIIGHCHHIHHHIHGHIIGIIIHGHIHHFHIHIIGFHHHFHIIIHGHICHGHHHHCHCHGHHHIIIIHIIFEHEEHCHEEHIIIHIIIIHIIIHIEHHHIGHHHHHIIHHEHIIHHIIIIHHIHIIIIEHHHIHIGGHHCHFFHICHHHIHIHIIFHHHEEHIIIHIIHHHHIIIHHHHHHHGHHHHIIHFHHHCGHHIIIIHF<H<DDG?GHGC?HIHHHEHEFG/GIIIIHHHIIIHEEEHCE?HHG?EHIHHH?HH?IIIHEHEIIIGIIIIIIIIIIIIIIIIHHIHG?HIIIGIHIIIHFEHCHIHIEIHIIIHIIIHHHIGIGIIIIHHIHHHHIIGHHHEHHEHCIIIIIIIHHFIHIIIGHEIHIIHHIHHIIII
@HISEQ:711:H5NNWBCX2:2:1101:2246:19788:ATCTCGTA
TTAAGTTCAGCGGGTAGTCCTACCTGATTTGAGGTCAAATTGTCAATGATTAGGGGTGAGAAAAGCCCCTGTCGCGCATACAGGCGACGGTTGTAGGCGGGTTCCGACCGCTTCACCGCTGCGACGTAGATAATTATCACGCCAGAGCTGGTTCCGCAAGGTCCCACTTATGCATTTGAAGAGGAGCTGAGCCCCAGCAGGGGGGGGGGGGCCGCCAGCACACTCCAAGTCCAAGCCCTGAAAACCACAAAAGTTTTCAGAGTTGATGATTCAATGACACTCAAACAGGCATGCCCCTCGGAATACCAAGAGGCGCAAGGTGCGTTCAAAGATTCGATGATTCACTGAATTCTGCAATTCACATTACTTATCGCATTTC
+
IIIIIIIIIIIIIIHHIIIIHIIIIIGIIIIIIIIIIIIIIHIIIIIIHGHIIIIIIIIIIIIIIHIIIGHIIIIIIIIIIHIIIIIIIIIIIIIIHIIIIIIIIIIIIIIIIIIIIIIIIIIIIIIHIHIIIIIHIHHIIIIIIEHIIIHHIHHHIIDHIIIIIHIIIIIIIIHIIIHIHHIIIHIIIIIIIIICHIICIHHDIHDGHDHHIIHIHHEEIIIHHIIIIIIIIIIIHGHIIHHHIHGGIIIIIIIIHIHHIHFIIHIIIIIIIIIGIHHIHIIIHIIIHIIIIIIIIIIIIIIGIIIIIIGIIIIIHIIIIIHHGIIIIIIIIIIIIIGIIIHHIIIIIHIIIIHIHIIIIIIIIIIIIIIIIIIIIII
@HISEQ:711:H5NNWBCX2:2:1101:6458:19822:ATCTCGTA
TTAAGTTCAGCGGGTATCCCTACCTGATCCGAGGTCAAGCGTAAAATGGTAGACTTGTGGATGCCACCGTCAGCAGCAGAGAGCGCAAAATGTGCTGCGCTCCCACACGGGACGGCGGGCTGCCAATGCATTTGAGGCGAGTTCACGCGCGTAGCGGAACAAAACGCCCAATACCCAGCAGGGCTGGAGGGTACAAATGACGCTCGAACAGGCATGCCCCATGGAATACCAAGGGGCGCAATGTGCGTTCAAAGATTCGATGATTCACTGAATTCTGCAATTCACACTACTTATCGCATTTC
+
HIIIHHIIIIIIIIIHHIIIIIIGHGHIIIIIIGHHIIIIIGHIIIHIGHHHHHIIIIIIHIIIIHIIIIIIIIHIIIIIIIIIIIIIIIHIIIIIIHHHIIIIIIIIIIIIIIIIIHIIHIIHIIIIIHIHIIIIIIIIIHIIHIIIIHIIHIIGIIIIIIIIIIIIIIIIIIIIIHIIIHIIIIIHHIIIIHIIHHHEIIIIIIHIIIHIIIIHHHGHIHHIHIGIHHIIHDHIIIIIIIHGIIIHHHHHHHHEHFIHHIIHIIIIIIIIHHFGIGIIHGIIIIIIIIIHHHIHHGIGII
@HISEQ:711:H5NNWBCX2:2:1101:9590:19839:ATCTCGTA
TTAAGTTCAGCGGGTATCCCTACCTGATTCGAGGTCAAAACAAATTAATATTTATATCTTTGGTGGCTAGAATGTTATTAAATTTCTATCTAACAAAGAAGGTAAGAAGAATAAAAATCTATTTACTACTACCGTCTTTTTGCCAGAAACGAAAATTTACGATATCCGCCAATATAATTCAAGGGTGAGGAAAACCAAATTCCCCCTCATCCCTCAATAGCAAACCACACCAGCAAAGCTGGGGATTTAATAGGTTTTATGACGCTCGAACAGGCATGCCTTTCGGAATACCAAAAGGCGCAATGTGCGTTCAAAGATTCGATGATTCACTAAATTCTGCAATTCACACTACTTATCGCATTTC
+
IIIIIIIIIIIIIIIIIIIIIIHIIIIIIIIHIIIIIIIIIIIIIHIIIHIIIIIIIIIIIIGIIHHIIIIIIIIIIIIIHIIIIIHIIIIIIHIIHIGIIIIIIIIIIIIIIIIIIIIIIIIIIIIIIIIIGIHGHIIIIIIIIIHIIIIIIIIIIHIIIIIIIIIIGHHIIIIIIIIIIIHIIIHIHIIIIIIIIHHHHIIIHHHHIIIIIHIHIHIIIHHIIHIHGIIHIIIHFHIIHGIIIHIIIIIIIIHIIIIIIIIIIIIIHHIIIIIIIIIIIIIIIIIIIIIIIIIHIIIIIIHHEEIIIIIIHIIIIIIIIIIIIIIIIIIIIIIIIIIIIIHHIIIIIIHIIIIIIIIIIIII
@HISEQ:711:H5NNWBCX2:2:1101:10670:19873:ATCTCGTA
TTAAGTTCAGCGGGTATTCCTACCTGATCCGAGGTCAACCTTGGTTAAAGATGGGGTCTTTAACGGCAGGAGCACGCCGCACCTCCCTAGCGAGATAGGATTCTACTACGCTCGGAGTTGTAGCGAGCCCGCCACTTCCTTTCAGGGCCTACGGCAGCCGTAGGGCCCCAACACCAAGCAGGGCTTGAGGGTTGAAATGACGCTCGAACAGGCATGCCCGCCAGAGTACTGGCGGGCGCAAGGTGCGTTCAAAGATTCGATGATTCACTGAATTCTGCAATTCACATTACTTATCGCATTTC
+
IIIIIHHIIIIIIIIIIIIIIIIIIIIIIIIHIIIIIIIIIIHIIHIIIIHIIIIIIIIIIIIIIIHIIIIIIIIIIIIIHIIIIIIIIIIIIIIHIIIIIIIIIIIIIIIIIIIIIIIIIIIIHIIIIIIIIIIIIIIIIIIIHHIIIHHIIIIIIIIIIIIIHIIIIIIIIIIIIIIIIIIIIIIIIIIIIIIIHIIIIIIIIIIIIIIIIIIIIIIIIHIIIIIIIIIIHFIIIIGIIIIIIIIIGIIIIIIIIIIIIIIIIIHIIIIIIHIIIIIIHIIIIIIIIIIIIIIIIIIIII
@HISEQ:711:H5NNWBCX2:2:1101:11281:19791:ATCTCGTA
TTAAGTTCAGCGGGTATCCCTACCTGATCCGAGGTCAACCTAAGAAAGTTGGGGTTATGGCAAGTAACCGCAAGACCCTGTAGCGAGAAGAATTACTACGCTTAGAGCCTAACAGCACCGCCACTGGTTTTAAGGGACGCGAGACCGCGAAACCCCAAGTCCACGCACAGGGCGTGATTGGTTATAATGACGCTCGAACAGGCATGCCCCTCGGAATACCAAGGGGCGCAATGTGCGTTCAAAGATTCTATGATTCACTGAATTCTGCAATTCACATTACTTATCGCATTTC
+
IIIIIIIIIIIIIIIIIIIIIIIIIIIIIIIIIIIIIIIIIIIIIIHIIIIIIIIIIIIIIIIIIIIIIIIIIIIIIIIIIIIHIHIIIIIIIIIIIIIIIIIIIIIIIIIIIIIIIIIIIIIIIIIIIIIIIIIIIIIIIIIIIIIIIIIIIHIIIIIIIIIIIIIHIIIIIIIIIIIIIIIIIIIIIIIIIIIIIIIIIIIIIHIHIIIIIIIIIIIIIIHHHHHIHHHDHHIIIIGIIIIIHIHIIIIIIIIIIIIIIIIIIIIIIIIIIIIIHIIIIIHGIIIIIIHI
@HISEQ:711:H5NNWBCX2:2:1101:17210:19857:ATCTCGTA
TTAAGTTCAGCGGGTAGTCCTACCTGATTTGAGACCATGGTTCAGACACAAGTGTCTTGTAGTTGGATCCTTACTTCCTAAAGCTGGGCACTACTGCTGCTTATTTGGCAAAATGAGAAACCAAGGTTCCATACATATACCTTTCGGCAGCCTTTGCAGGCCGTCATTACTTTATTCAGTGCAGACTAATGAAATTCAGAGCACTAAGATAGACGCTCCAGATCTTCCCGCTTAATAAATTAATTGGGAAATGAATACATTAGATTCTCAAACAGGCATACTCTAGCAAGCTAGAGTGCAATGTGCGTTCAAAGATTAGATGATTCACGAGATTCTGCAATTCACATCACGTATCGCATTTC
+
HIIHIIIIIIEHIIIIHIEHIGHHIHGHGHH?GHIHHHHGIIIFHIHGHH@GEHEHHHGH?1CGHHGIHGGHHIIIIHIIIIIGHEHHIIIHIIEGEFHEHIFHIIIII1<GHHFHIIIIIIIIHHCCGHHIIHHHHHIHIIHIHHHICDHGHHHHHHHHDHEEHEIHIHIIHIIHIGEHHGFGHIHHEIHHIHHIHICHHHICHHFHGHIHIIHIHIHF?HEHHCHHCHF?IHIIIIHHIIHIHHEHHHHIHIIIHHGHFH@HHCHHIIHGCFIIIIHHIHIHHHGHHHIHEHIIHIHHE?HCHEGEFGCHIIIIHHHH@GFFHFIIHGGIIIIHEHIIHH@CFCEIHIHHHHH@EHHHHC
@HISEQ:711:H5NNWBCX2:2:1101:2055:20044:ATCTCGTA
TTAAGTTCAGCGGGTATCCCTACCTGATCCGAGGTCAATCATTAAAAATGGGGGGTTCTGGCAGGACACCACCGGGACTCCGTCGCGAGAAGAATTACTACGCGTAGAGCCAGATGGCACCGCCACTGCTTTTAAGGGCTGCCCTGTGACGGGCAGGCCCCAACACCAAGCTGAGCTTGAGGGGTGATAATGACGCTCGAACAGGCATGCCCCCCGGAATACCAAGGGGCGCAATGTGCGTTCAAAGATTCGATGATTCACTGAATTCTGCAATTCACATTACTTATCGCATTTC
+
IIHIIHHIIIIHHIIIIIIIIIGIIIFHIIIIIIIIIHIIIIIIHIIIIIHIIHIIIIIFEHIIIHHIIIHIIIIIIIIIIIIIIIIIIIIIIIIIIIIIIIIIIIIIIIIIIHHIIIIIIIIIIIIGIIIIIIIHHIIIHIIIHHIIIIHHEHIHIHHIIIIIIIIIIHIHIHIIIIIIIIIIIIIIIIIIHIIIIIIIIIIIIIIIHHIIIIHIIIHHHEEHHHHGIIIHIIHIIIIIHHHGIIGIIIIIIIIIIHHHGIIIIIIIIIIIIIHIIGIIIHIIIHEHIIIHIIH
@HISEQ:711:H5NNWBCX2:2:1101:3765:20050:ATCTCGTA
TTAAGTTCAGCGGGTATCCCTACCTGATCCGAGGTCAATCATTAAAAATGGGGGGTTCTGGCAGGACACCACCGGGACTCCGTCGCGAGAAGAATTACTACGCGTAGAGCCAGATGGCACCGCCACTGCTTTTAAGGGCTGCCCTGTGACGGGCAGGCCCCAACACCAAGCTGAGCTTGAGGGGTGATAATGACGCTCGAACAGGCATGCCCCCCGGAATACCAAGGGGCGCAATGTGCGTTCAAAGATTCGATGATTCACTGAATTCTGCAATTCACATTACTTATCGCATTTC
+
IIIIIIIIIIIIIIIIIIIIIIIIIIIIIIIIIIIIIIIIIIIIIIIIIIIIIIIIIIIIIIIIIGHIIIIIIHHHIIIHIIIIIIIIIIIIIIIIIIIIIIHIIIIHIIIIIIIIIIIIIIIIIIIIIIIIIIIIIIIIIIIIIIIIIIIIIIIIIIIIIIIIHIIIHIIIIIIIIIIIIIIIIIIIIHHHHIIIIIIIIIIIIIIIHIHIIIIIIIIIIIIIIHFGIIIIIIIHIIIIIIIIIIIIIIIIIIIIIIIIIIIIIIIIIIIIIIIIIIIIIIIIIIIIIIIIIII
@HISEQ:711:H5NNWBCX2:2:1101:4207:20090:ATCTCGTA
TTAAGTTCAGCGGGTAGTCCCACCTGATTTGAGGTCTAAAGTATAGGGGTCAACTAGCAGCGGCATTTCCCCAACATTCGGCCGCGGTAAAGCGTCCTCAACGAAATTTCTTATCACGTTGAGTCAGTCCGAAAGAATAGGAGCCTGCTCATAAATTTAAAGCGAGCTGAGCCAAAAGATCCAGCAGCGCTCAACATCCAACCATTACCATTTTTTTTTAAAAAAAATGGTAGGGTTGAGGAGCTAATGACACTCAAACAGGTGTGCCCTTCGGAATACCAAAGGGCGCAAGGTGCGTTCAAAGATTCGATGATTCACTGAATTCTGCAATTCACATTACTTATCGCATTTC
+
IIIIIIIIIIIHIHIIIIIIIIIIIIIIIHHHIIIIIIIIIHIIIGIGHHIIIIIIIGIGIIIGIHHIIIIIHHIHIIIIIIIIIHHHIGGHIIIIIIIIIIGIIIIIIIIIIIIIIIIIIGHHIIIIIIIIIGIHIHIIIHGIHIIIHIIIIIIIHIIHIIIHIIIIIIIIGHIIIIHHIIIIIIHHHIGHHIIIHHIIIIIIIIIIHIIIIHIIFHIIIIIHGIIIHHFGIIIIIIIIIHIIIIIIIIHGHHIIIIIIIIGIHIIIIIIIIIIIIIIHIIIHIIIHGHHIHIIHHIIIIHIIIHGIIIIIIHIIIIIIIIIHIIHIHIIIIIIIIHIIIHIIIIIHIIII
@HISEQ:711:H5NNWBCX2:2:1101:5833:20032:ATCTCGTA
TTAAGTTCAGCGGGTGATCCTGCTTGATTTCAGATACAAAGAAAGTTTGAGTGTCTAAGCACTGGCAGCTGTAAGGCTGCACTGCCTCTACTCTCAATGAGTTCACATTGTAAACAATGTGACCGCTGCATTGAGTGCGACTGAGAACAAGTCTCAATCGCTCGCAGAGCACAGAGTGCTTTCATACTTAACAGCAGAAGGGTATCTGCCGCATTAAGATATGGGTGATGAGATAAAAAGACACTGAAACAAGCATGCCAGCTGGGATTCCAACTGGCGCCAGTTGCGTTCAAAAATCTGATGACTCACGGTTCTGCAATTCGCATTGCTTATCGCACTTC
+
IHIIIIGHIIIIIIIIGIIIIIIIIHIIIIIIIIIIIHIIIIIIIHIIH?EGHHHHF?HIIIGHIGHHIIIHHHHHIIIGIHIIGIIHIIIIHIIIIGIHIIHIIIIIIIIIIIIIIIIIIHHHIIIHIIIIIIIIIIIHDHIGHIIHIGHHHIIHHIIIIIHIIIIIIIIIIIIIIIGIHIIIHHHHHIIIIIIIIIIIIHIIIIIIIIIHHHHIIIIHHGHIIIIIHIIIHIIHHHHHHIHHIHFHFIHHHHIIIIIGIIIIIIIHIHHIIIIIGIHHIIIHIIIIIIIHIIIIHHIHIHHFHEHHHHGEEIIIIIIHEHIHGHIGIHIIIIHFIIIHI
@HISEQ:711:H5NNWBCX2:2:1101:9155:20075:ATCTCGTA
TTAAGTTCAGCGGGTAGTCCCACCTGATTTGAGGTCTAAAGTATAGGGGTCAACTAGCAGCGGCATTTCCCCAACATTCGGCCGCGGTAAAGCGTCCTCAACGAAATTTCTTATCACGTTGAGTCAGTCCGAAAGAATAGGAGCCTGCTCATAAATTTAAAGCGAGCTGAGCCAAAAGATCCAGCAGCGCTCAACATCCAACCATTACCATTTTTTTTTAAAAAAAATGGTAGGGTTGAGGAGCTAATGACACTCAAACAGGTGTGCCCTTCGGAATACCAAAGGGCGCAAGGTGCGTTCAAAGATTCGATGATTCACTGAATTCTGCAATTCACATTACTTATCGCATTTC
+
IIIIIIIHIIIGIIIHIIIIIIIHIIIIIHIIIIIIIE?DHHGHHIIIHIIHIIIIHIIHHIIIIHHHIIIIHIIIIIIIIIIIIIIIIIIIHHIIIIIGIIIIIIGHHIIIIIIHIIIIIIIHHIICHHIGICHIIIIIIHHIIHGIHHIIIIHHFHHEFGHHHEHHHHIHHIIIIIHCHHIIIHHGIIHIIIIHHIIIIIHIHIIIIIIEEHEEEHHIIIIIIIIIIIHHIIHHIHIIIIHFHHHHHHGIIHHFHGIHIHHHHHIGHHHGIGIIIHEHHHHDHIHECHIHHIIHHGHIIIHIIIIIIIIIIHIIIIIIIIHIIIIIIIHIIIIHGIIIIIIIIIIIIIII
@HISEQ:711:H5NNWBCX2:2:1101:10747:20152:ATCTCGTA
TTAAGTTCAGCGGGTATCCCTACCTAATCCGAGGTCAATCATTAAAAAATGGGGGGGTTCTGGCGAGTGTCCACCGGGACTCTGTAGCGAGAGAAATTACTACGCTTAGAGCCTGACAGCACTGCCACTGATTTTAGAGGGTGCCTTTACAGCAGGCCTCAACACCAAGCCGGAGCTTGAGGGGTGATAATGACGCTCGAATAGGCATGCCCCTCGGAATACCAAGGGGCGCAATGTGCGTTCAAAGATTCGATGATTCACTGAATTCTGCAATTCACATTACTTATCGCATTTC
+
IIIIIIIIIIHIIIIIIIIIIIIIIIIIIIIIIIIIIIIIIIIIIIIIIIIIIIIIIIIIIIIHHHHIIIIIIIIIIIIIIIIIIIIHIIIIIIIIIHIIIIIIIIIIIHIIIIIIIIIIIIIIIIIIIIIIIIIIIIIIIIIIIIIIIIIIIIIIIEHIIIIIIIIIIIIIIIIIIIIIIIIIIIIIIIIIIIIIIIIIIIIIIIIIHIIIIIHIIIIIIIIIHHEHIIIIIIIIIIIIIIIIIIIIGIIIIIIIIIIIIIIIIIIIIIIIIIIIIIIIIIIIIIIIIIIIIII
@HISEQ:711:H5NNWBCX2:2:1101:15275:20072:ATCTCGTA
TTAAGTTCAGCGGGTATTCCTACCTAATCCGAGGTCAACCTTGAAGAAAATAATGAATTTTCAGGCCGGGTTCGTTAAAGACAATCCAAGTGTATGCTCGTTAAAAAAAAGCTCGCTGCACTAGGAGTCATTTAATGACACCGCCATTATCTTTCAGGCCGATCACTTGCATGATCCAGACCCAATAACAAGCCAGGCTTGAGGGTTGATAATGACGCTCGAATAGGCATGCCCTTCGGAATACCAAAGGGCGCAATGTGCGTTCAAAGATTCGATGATTCACTGAATTCTGCAATTCACATTACTTATCGCATTTT
+
IIIIIIIIIIIIIIIIIIIIIIIIIIIIIIIIHIIIIIIIIIIIIIIIIIIIHIIIIIIIIIIIGCHHIIHIHIIIIIIIIIIIHIIIIIIIIIIIIIIIHIIIIIIIIIIIGHHIIHIIIIIIHHHFHIIIIIIIIIIIHHIIIIHIHIIIIIIIIIIHIIIIIIIIIIIIIIIIHHIGIIIIIIIIIIIIIIIIIIIIIIIIIIIIIIIIIIHHHIHIIIIIIIIIIIIIHIHIHIIIIIIIHIIHFIIIIHIIHIHIIIIIIIIIIIIIIIIIHIIIIIHIIIIIIIIIIIIIIIIIIIIIIIIIIIIIIIIII
@HISEQ:711:H5NNWBCX2:2:1101:19690:20033:ATCTCGTA
TTAAGTTCAGCGGGTGTTCTTGCCTGAGCTCAGGTCGAGGTAATGAGTTGGAGTGTGACCGGTCAAGGTCACACCCGTTCCTGAGTGAGAGGGAACGGTCTTTAGATAGGGTCCAGGCCAACACTTGTGCATTGACGCGGTGAGTCAACAACGCGCCTACCCAAGTGTGGCCCGCAAGCGGGTCCTGACAGTCCCTTCTGCATTTCAGCCGATCCGGGGTTGACAGCCGGGCCCCCGGCGCAAGCACCGTGCTGGACCCAAACCCTACTGGAACCGCCACATCCACACTCCTTCCCAGTGAAGGGGGGGGTGTGATATTAACCCGACGCTGAGGCAGACATGCTCTTAGCCGAGGCCTCGAGCGCAATATGCGTTCAAAGATTCGATGATTCACGGAATTCTGCAATTCACACTACGTATCGCATTTC
+
IIHHHHHHHHHIGIDIIIIIIIHIHIIIIFHGHIIIIGDHEHFHIHHIH1@@FFEHHFCHCCDH0DFHI@CEHHHIGHIHHHGCFHHHIIIHIIHIIGHHIHICGEHCHGHHIHIHFHIHHHHHIIGIIFEGH?DGHHHCEHFG/=FHIHHHHGIIIIIIGHCHGGCHEHIIIHHI<CHFC?:?C@G@EEHB?FE?FHIIGFGHHHEFHII<<E#########################################################?EHDEG?FEGHHF.BBHHHHGEECEEEFHEDHHCE<HCEEHHHE?HHEECHDHHHDHHEHGIIIHEEHHGEHHEHHCE@C?HHHHHHHEIGHHHCHIGIHHHHGHHIHHHCHIHHFHHCIIIIHGHEEGHIHFIHFIIIIHHHHIHIIIIIIIIIHH
@HISEQ:711:H5NNWBCX2:2:1101:4785:20476:ATCTCGTA
TTAAGTTCAGCGGGTATCCCTACCTGATCCGAGGTCAACCTAAGAAGTTGGGGGTTGTTGGCAAGCCTCCACCAGGACCCTATAGCGAGGTATTTACTACGCTTAGAGCCTGGCAGCACCGCCACTGATTTTAAGGCCCGCCGGATGGCGGAGCCCAAGACCCAGCCAGGCTGGATTGGTTATAATGACGCTCGAACAGGCATGCCCCTCGGAATACCAAGGGGCGCAATGTGCGTTCAAAGATTCGATGATTCACTGAATTCTGCAATTCACATTACTTATCGCATTTC
+
IIIHECGHIIIIHIIIIIFHHHIIIHIIIIHIIIIIGIEHIHGEHHIHHIHIIHIGIIIHGHIHIFGCHHHHIIGHIIIIIIHIIIHIHGHIHHIIIIIHIHHIIIHHHHIHIIIIIIIHIHIIIIHIHHHHHIGGIIIHIHHIIHIHHIIDEHHIIHG?FDHFHIHIHIIHHHHCIIHHHEHFEHIHIHHIIIHHHHHHFHHHFHHHHIIIGIHIIIHEED@E0G?IHIHHGIHGFHHCCIHIIIIIGIHEFHHHIHEHIHGIHHEGIIHECHEHHIIIIIHHIHHHHC
@HISEQ:711:H5NNWBCX2:2:1101:7659:20429:ATCTCGTA
TTAAGTTCAGCGGGTGTTCTTGCCTGAGCTCAGGTCGAGGATATGTGGGTTATGAGGCACATCAATCCTTGTTTAAGGGACCAACGCTTCTCTCTCCTGGGTTTAGTGAAGCATCACATCGAAGTCCTGTAAGGCCAACAACTAGCAAAGAAAGAGGAAAAGCTTTGCAGCTTCTCGCTCACTGCCCAGTTGCGACCCTCCCCTGAATAGTCTGCCGATCCAAGTCAACTCAATGACTTGAAACAACCAGTTCCACTCTAGGTATATACACAATGGTATAGTTAGAGTGAGATAAACCCGACGCTGAGGCAGACATGCTCTCGGCCGAAGCCTCGAGCGCAATATGCGTTCAAAGATTCGATGGTTCACGGAATTCTGCAATTCACACTACGTATCGCATTTC
+
HHIIIEHHIIIIHHHHEHIIHIIIIHIIIIIIIGIIIHCHIGHHIIIHIIIHIIIHIIHIIIIIIGHIHIHGHHIIHHIIIHHIIIIIIIIIIIEEHIHHHIIIIIIIHHEEHHFIIHIIIIIIIIHEHHIEH@HEHIIHIIIIIIIIIHHF=//DHHIIHHIHIIIIHHHHIIIHIGIHIIIGFHHIHHE@GHIGIHHIHHIIGIIIIHHHHEE=EFAH@HHIHHEGE?F8HEH@HIFHHFIHGBHHIIIHGA9HHG.HIIHIIHIHGAHCHFGHGGIIIGHIIHHHHFHHHFGHGIIIIIIGIIIIHHIIIIIIIHHHCIIIIIHHIHIIIHHIHHIHEIIIIIHIHHIIIIH@GIIIHIIIIIIIIIIIIIIIIGIIIIIIHIIIIHIHHHHHIHIIIII
@HISEQ:711:H5NNWBCX2:2:1101:10551:20408:ATCTCGTA
TTAAGTTCAGCGGGTCTTCCTACCTGATTTGAGACCATGGTTCAAGGCTTGCGCCTTTATAGGTATGGACTAACTGTTCATATGAAAACTCCAAGTCTCCTCTAAGATAATAGGCATTATGAGAAACCACAGTTTCATACACATACTTTTCTAATAGATATAGAGAAATGTCAAGCATTTTCATATTACTAGTAGCAATCTATTTAAAAGAACCCACCAAGAGATGGGAACTTCATATCTCCTTGATCATTCACGAATGAAATCACAAGAAATTAATACTATAGATTCTCAAACAGGCATACTCCAATGGAGTGCAATGTGCGTTCAAAGATTCGATGATTCACGGAAAGCAATTCACATTACGTATCGCATTTC
+
IIIIIIIIIIIGIIIIIIIIIHIIIIIIIIIIIIIIIIIIIIIIHHIIIIIGIIIIIIHIHIIIIGHIIIIIHIIIHIIIHIHHIIIIIIIIIHIIHIIIHHIIIIIIHHIHIHIIIHIIHIIHIIIHIIIIHHHHHIHIIIIIIIIHIIIIIIIIIHIGHIIIHHIIIIIIIIIIIIIIIIIIHHIIIIHGHIGHIIIIIHIGHIEHHHIIIIEIIIIIIGIIHHHHHHHEHHIHHFC?HCIHIIIIHEHHHHIGIIIIIIIIHHIIIIIIIHEHIIIIIIHHHHEHIIHHGIGHIHIIHIHEGHGIIIIIHGIIHHEHHGIIIIIHHEIIHIIHIIGIIIIHIHGIIIIIIIIIIIIGIIIIIIIIIIIIHII
@HISEQ:711:H5NNWBCX2:2:1101:15469:20464:ATCTCGTA
TTAAGTTCAGCGGGTGTTCTTGCCTGAGCTCAGATCGAGATTATGGTTTATAGGTTCCTGTTTGAGGGCCGAACACAAAGTCCCAGACCAACAACTAAGAATATAGCCTTTGACAGCCCACCCAGTTGCGGCCCTTATCGGGTCCTTGGTTAGCCTCTGGTCTTCAGCTGATCCAGGTGCATAGATGCCCGAATCACGAATGATTCGGACTGCATAGCTGGAACAGCCAGATCCGCCTCTCTTTACCCGAATGGGTTAAGGGGAGCGATATAAACCCGATGCTGAGGCAGACATGCCCTTGGCCGAAGCCTAAGGCGCAATGTGCGTTCAAAGATTCGATGGTTCACGGAATTCTGCAATTCACACTACGTATCGCATTTC
+
IIHIIIIIIIIHIIIHIIIIIIHIIIIIHIIIIIIHIIIHIIIIIHIIIIHIIIIIIIHIIHGHFHHHIIIIIIIIIIIIHHIIHIIIIIIIIIHIHIIIIIHHIIGIGIIIIIIIIIGHIHIIH<DHIIIIIIIIIIIFDIHIGEGHHIIGHGHHHIEHIIIIIIIHIFGHIIIHHHIHHIIEHIIIIIGHIIHIIHHIIHIFIIIHHHHIHIHEFEHIIIIIIIIHHDHCHIIIIHIHIGHIHIIHHGHHHHHIIIHIHHIIIIHHGHIHGIIIIIHIIGIIIIIIIIIIIIIIHGIIIIGIIIIIIIHHGIGIIIHIIIHIHHHHIIIIIIIIIGIHHGIHIIIGIIIIIIHHIIIHIIIHHIHGIIIHIIIIHGIII
@HISEQ:711:H5NNWBCX2:2:1101:20758:20423:ATCTCGTA
TTAAGTTCAGCGGGTATCCCTACCTGATCCGAGGTCAACCTAAGAAAGTTGGGGTTATGGCAAGTAACCGCAAGACCCTGTAGCGAGAAGAATTACTACGCTTAGAGCCTAACAGCACCGCCACTGGTTTTAAGGGACGCGAGACCGCGAAACCCCAAGTCCACGCACAGGGCGTGATTGGTTATAATGACGCTCGAACAGGCATGCCCCTCGGAATACCAAGGGGCGCAATGTGCGTTCAAAGATTCGATGATTCACTGAATTCTGCAATTCACATTACTTATCGCATTTC
+
HIIII@HHHIIIHHHIIGIIIHHIIEHIIHIIIHHHIIIIHIIIHIIIIGIGHIDHHH1GHGHHHFHHHHIIIIHIIIHH@GHHHHHHIHIIHHIIIIIIIHHIIHHIIIIFHHHIHHHIIIIIHIIIIIHGHHHHHHHIIDHIIHIIIHIHCGIIHIHHIHFIIGHHGIIIIIIIIHHIIHHHHHFHEHIIIHIHIGHIIIHHIHGDHIIHIHIIIIIIHIHEHHIHHHHECFIHIHIIIIIIIIIIIIHHGGHHHIIHEHIHHIHHHHIHHIHHEHHIHGIIIIIIGIII
@HISEQ:711:H5NNWBCX2:2:1101:4868:20577:ATCTCGTA
TTAAGTTCAGCGGGTAGTCCCACCTGATTTGAGGTCTAAAAATATAAGGGTCAACTAGTAGCGGCATTTCCCTAAGATTCGGCCGCTGCAAAGCGTCCTCAACGAAATTTCTTATCACGTTGAGTCAGTCCGAAATGGTAGGAGCCTGCTCATCAATTTAAAGTGAGCTGAACCAAAAGTCCAGCAACACTCAACATCCAACCACTAACGTCTTGAAAAAACGATAGGGTTGAGGAATTAATGACACTCAAACAGGTGTGCCCTTCGGAATACCAAAGGGCGCAGGGTGCGTTCAAAGATTCGATGATTCACTGAATTCTGCAATTCACATTACTTATCGCATTTC
+
IIIIIIIIIIIIIIIIGHHIHIIHIIHHHIIIIIIIHIIIIIIIIIIIIHIIGIIIIIIIIIIIIHIIIIIIIHHHIIGIIHIIIIIHIIHIIIIIIIIIIHIIIIHIIIIIIHIIIIGIIHIIIIIIIIIIIIIIIIIIHIIIIIIIIIIIIIIIIIIHIIIHIIIHIIHHIIIIHHIIIIIIIIIIIHIIIIIIIIIGIIEHIIIHIIIIIHIIIIIIIIIIIIIHGIIIIIIIIIIIIGIIIIIIIIHGHIIIIIIIIIIIIIIHIIIIIIIIHCIIGHHHHGIIIHIIIIIIIIIIHIIIIIIIIIIIIIIIIIIHHIIIIIIIIIIHHIIIIHIIHIIIIH
@HISEQ:711:H5NNWBCX2:2:1101:11480:20538:ATCTCGTA
TTAAGTTCAGCGGGTCTTCCTACCTGATTTGAGACCATGGTTCAAGACTTGCGTCTTTATAGGTACGGACTAACTGTTCATATGAAAACTCCAAATCTCCTCTAGAATAATAGGCATTATGAGAAACCACAGTTTCATACACATACTTTTCTAATAGATATAGAGAAATGTCAAGCATTTTCGTATTACTAGTAGCAATCTATTTAAAAGAACCCACCTGGGGATGGGAACTTCATATCTCCTAGTTCATTCACGAATGAAATCCCAAGAAATTAATACTATAGATTCTCAAACAGGCATACTCCAGAGGAGTGCAATGTGCGTTCAAAGATTCGATGATTCACGGAAAGCAATTCACATTACGTATCGCATTTC
+
IIIIHFHHIIIHIHHHIIIIIHIHIIIIIIIIIIHIIIGHCGHHIIIHIIIHIIIIGIIIIIEHHFHIHIIIIIIIHIIIIIIIIIIIIIIHIHIIIIHHIIIGIHIIIHIICHHIHIIIIIHIIIIIIHHF<DGHIIIIIIIFHHHHHIIHIHIHIIIIIIIHIIIIIHFGHIIIIHDEHHHIIIHIIIHGIHIHHHIIIIHHHIHIIIHHIIHHHHEHHGIHHHG?IIHIIIIIIIIIIIIIHIHIIIHIHHGHHHIIIIIIIIIIIHHIIIIHIHIIHIIIIIIIIIIHHIIIHIIIIIIHEGCIIIIHIIIIIIIHHEIIIIIIIIIIIIGIIHIGIIIIIIIIIIGIIIHFHIIIHIIIIIIIHHHHIII
@HISEQ:711:H5NNWBCX2:2:1101:11694:20588:ATCTCGTA
TTAAGTTCAGCGGGTAATCCTACCTGATTTGAGGTCAAATTGTCATGAAGTTTTGTTGCGCATATATGCAACGGTTGTAAGCGGATCCTCCCGACTTCACTACCGCAACGTAGATAATTATCACGCTGGAGCAGTTCTGCGATCAGAAGTTCCACTAATGCATTTCAAGAGGAGCGGAGCCTCGTAGGGCCCCGCACGCTCCAATTCCAAACATCGAAAATGCAAGATTTTCGAGTTGATAATTTAATGACACTCAAACAGGCATGCCCCTCGGAATACCAAGGGGCGCAAGGTGCGTTCAAAGATTCGATGATTCACTGAATTCTGCAATTCACATTACTTATCGCATTTC
+
IIIIIHIIIIIIIIIIIIIIIIIHIIIIIIIIIGIIIIIIIIIIIHIHIIHIIIHIIIIHIIIII?HIIIHIIHHHHIIIIIIIIIIIIIIIIIIIHGIIIIIIIGIIIIIIIIIIIIIIIIIIHHIIGIIIIIIIIIIIIIIHHIIIIIIIIIIIIHIIIHIIIIIIIIIIIIIIIHHHIIIIIIIIHHGIIIIIIIIHIIIIIHHIIIIIIHHIFGHIIIHIIIHHIIIIIIIIHIIIIIIIHIIIIHHGIIHIHGIIIIIIIHHIHIIIIIIIIIIIIHHCHIHHFIHIIIIHHIIIIIIIIIIIHIIGIIIIIIIIIHIIIIIIIHIIIIIIIIIIIIIIIHIIIIII
@HISEQ:711:H5NNWBCX2:2:1101:14096:20657:ATCTCGTA
TTAAACTCAGCGGGTAGTCCCGCCTGACCTGGGGTCGCAGTCGATGCGCGTTGGTAATAATGCGCGTCAGGGTCTTGGAGACGCCCGACAACGGGTTCGCCAGCGACAGGACGCGACAAGGTTGTTCAACCACCACGTGTCGTGACGATCCATCGTCGGGGACTTCACTTTTAGGCCAGCCGCGGGCTTTCGCGCACGGGAGACCATCATCCGCCCACAACGCACCCGGATGTCCGGAGGACAGGGGGGGTTGGGGGCGACGCGTTGCGAGACGCCCAGGCAGACGTGCCTTCGGCCTAATGGCTTCGGGCGCAACTTGCGTTCAAAGACTCGATGGTTCACGAGATTCTGCAATTCACACCAAGTATCGCATTTC
+
IIIIIIIHIIIIIIIIIIIIIIIIIIIIIIIIIIIIIIGIIIIIIIIIIIIIIIHIIIIIIIIIIFHDIIIIIIHIIIIIIIIHIIIIIIIIIIIIIIHIHIHIIIIIHIIIIIIIIIHFHFHIHHIGHIIIIIIIIIIIIIIIHIIIGIIIIIIIIIDIHEHHHHIIIHIHIEHHHIIIHIIIIIIIIIIIIIHIIIIHHHFIIIIIHIIIHIA-@HEED=DCHGGIIHEHHIIIIHHIIHHIIIIIIGIIIIIIHGHHHIIIHHIIGIIIHHIHIIIIIIIHIHIIIIIIIIHEIIHGHIHCIHHFHDGIIIIIIHDEHIGIIIHHHIIHIIHIIIHIIHIIIIIIIIIIIIIIIIHHIIIIIIHIHIIIIIII
@HISEQ:711:H5NNWBCX2:2:1101:15539:20728:ATCTCGTA
TTAAGTTCAGCGGGTGGTCTTGCCTGATTTCAGGTCGAAAGGAAAGGAGCTTGCACTCCTCGATTCCTGCAGGCTACAGCAACGCCCAGGGCTCCGGTGGCTTTGTAACCGTAAGGTCACCTACCAATCCGGATCCCCTTAAATGGGTCACCATAGCCGATGCTATTCGACAGACTCCTGCCCATGCAGGCTGGAGACAGTCAGCTCCAAAGCCTCTTTCCACAAAAGAAAAGGGGATTGATTGGATAGCCGACGCTGAAACAGACATGCTCTTGACCCGAAGGCCTCGAGCGCAATTTGCGTTCAAAGATTCGATGATTCACGGAATTCTGCAATTCACACTACGTATCGCATTTC
+
HIIIIHIIIIIIIIIIHIHIIHIIIIIIIIIIIIIHHIHIIIIIIIHIHHHHHIIIIIIIIIFIIHIIIIIIIIIIHIGIIIIIIIIHIIIIHIIIGIIIIIIIIIIIIIIIIIHHIIHIHIIIIIHHIHIIHIIIHIHHIGGHEFGIIHIHHHHHHHIHIIIIHIIIIIIIIIIIIIGHHIIIIIIIIIIIIIIIIHIIIIIIIIIIIHIIIIIIHCFHIHFFIIHHHIIHIIHHHIIIIHIIIHDFIIIIIIIIIIIIIHIIIIIIIIIIHGGIIIIIIIIIIIIHEIIIIHIIHHIIIIIGIIIIIIIIIIIIIIIIIIIHHIIIIIHIIIIIIIIIHHHFIIIHIIIIIIIII
@HISEQ:711:H5NNWBCX2:2:1101:19161:20738:ATCTCGTA
TTAAGTTCAGCGGGTATCCCTACCTGATCCGAGGTCAATCATTAAAAATGGGGGGTTCTGGCAGGACACCACCGGGACTCCGTCGCGAGAAGAATTACTACGCGTAGAGCCAGATGGCACCGCCACTGCTTTTAAGGGCTGCCCTGTGACGGGCAGGCCCCAACACCAAGCTGAGCTTGAGGGGTGATAATGACGCTCGAACAGGCATGCCCCCCGGAATACCAAGGGGCGCAATGTGCGTTCAAAGATTCGATGATTCACTGAATTCTGCAATTCACATTACTTATCGCATTTC
+
IIIIIIIIIIIIIIIIIIIIIIIIIIIIIIIIIIIIIIIIIIIIIIIHIIIIIIIIIHIIIIIIIGHIIIIIIIIIIIIIIIIIIIIIIIIIIIIIIIIIIIIIIIIIIIIIIIIIIIIIIIIHIIIHIIIIIIIIIIIIIIIIIIIIIIIIIIIIIIIIIIIIIIIIIIIIIIIIHIIIIIIIIIIIIIIIIIIIIIIIIIIIIIIIIIIIIIIIIIIIIIIIHHHIIIIIIIHIIHIIIIIIIIIIIIIIIIIIIIIIIIIIIIIIIIIIIIHIIIIIIIIIIHHIIIIIIII
@HISEQ:711:H5NNWBCX2:2:1101:1349:20943:ATCTCGTA
TTAAGTTCAGCGGGTAGTCCTACCTGATTTGAGGTCAAATTTGTCAAATGATTCACTGGAAGCAGCACAATCTGTTGATGCAGCATTACCAAGGCATAGATAATTTATCACACCTGTGGTAGGTCTCTGCTCAGATACCGCTAATAAATTTCAGGGGAGCTGACCTCATTTAATAGAGGCCAGCAAAATAAAACCACCACATCCAAAAGCTACACCAAACCAGAAAGATTGGTGTAGTTGAGAGATTGATGACACTCAAACAGGCATGCTCCTCAGAATACCAAGGAGCGCAAGATGCGTTCAAAGATTCGATGATTCACTGAATTCTGCAATTCACATTACTTATCGCATTTC
+
HHHGFD<CHIEHGHIIHIIHHEEHHHHHFFF?E@HEHH?HHCFHHHCEHIIHIHCHH@EC?FG1CD?HHCHIGHGHHHHHCEHHH@HHHHFHHIGFHEHHEHEGHIHIIIIEHHHHHH?HHHHHHHE??GHIIH1CEHHHE?HHHHHAHHCHHIEHHIHIIHFHHEHHE8CBGHHIHGIIIHHHIIIIIIHEDC</HGEEHGAGCEHEIHGGHHHEHF<GCCCF@HIHHEEIHGIIIEHFIHHHHHHGG1?C1DEEGE?FHF1EHEHHHHHH@C11HEFHHHGHHCEHHC1IIDHCEF11CF1D1GGD1HHF1HEGHHFIHIIHHIIIIIHHHEF1?HHHDHD0IIHHH@HCIH
@HISEQ:711:H5NNWBCX2:2:1101:1570:20846:ATCTCGTA
TTAAGTTCAGCGGGTAGTCCTACCTGATTCGAGGTCAAAATCGTCATCGTTCGTCGCGAAGCGACGATTGGGAGCAGAACCATGGGAAGCTTCGCCGCCGCGACGTAGATAATTATCACGCCGGGGCAGATCCGCAAGCGGTACGCTGCTAATGCATTTCGAGAGGAGCGGATCGCGAGGACCCGCACGCTCCAAGATCCAGACGATCGAAGCGCGAAAGACTTCGAAGCTGATAATTTAATGACACTCGAACAGGCATGCCCCTCGGAATACCAAGGGGCGCAAGGTGCGTTCAAAGATTCGATGATTCACTGAATTCTGCAATTCACATTACTTATCGCATTTC
+
IIHIIHIGIIIIIIIIIIIIHIIGIIHIIHHIIHHIHIIIGHIIHHHIIIIIIHHIIHGIHIIIHCEHIHHIIIHIHIIIIIIHHIIIIIIIIIIIIIIIIGHHIIHIIIIIIIHIIIIGIIIIHGHHHHHGHHHHIHIIIIIIIIHIIIIIIIIHIIIIIIIHIIIIIIHHIIIHIIIHGEHHIIGHGIIHHHIHHIIIHHIHHHHHIHGIIIHHECIHHIHFIIIIGIIIGHHHGEHHHHIIIHHHIHIIIHIHHHIHHHGIHIIIIIHHHGIIHIIIIIIHIIIIHIIIIGGGIIIIIIIIIIIIIIIIGIIIIIIIIIHIFHHIIIIIIIIIIHHGIIIIII
@HISEQ:711:H5NNWBCX2:2:1101:5803:20835:ATCTCGTA
TTAAGTTCAGCAGGTAACCCCGCCTGATCCGAGGTCAAACGTTCGGGCGGCCTCTCGGCCGCCTCTCGAGAGTGGTGGACGTGGGCGCGAGGCGCCGCCGGCTACGGAGATCGCAACGCCGGACGGTCAGCTTCGCGCGCCGTCTGTGGTTTCGAGGGCCGTCGCCCGCCCCGAGGGCGGCGGCGACGGGCCCCAACGCCGGTACCTGCGGCCCGATGGGGTTTGACGACGCTCGGACAGGCGTGCCCGCCGGAATGCCGGCGGGCGCAATGTGCGTTCAAAGATTCGATGATTCACTGAATTCTGCAATTCGCATTACTTATCGCATTTC
+
1D1CC<<F11D1<1FC<<<FHHHD@<1G1<<C<F<C<F<F@HHHGC/CHH/<CD<<D1<@CE<DGCGEHC1<<C@FH@G@/E@0E??C<C/////<FHI</FDHHE=<<D0<0<<EC<DHCE/EEH<D0000<<<0D?</E:D//:D//;:D//:DDEDE?H/</8BCCE?H<-?EDDC-EH-88?EH-?-E--.BEDE?:7.??HHE::@EGEGB.G=8/DD?ECHEED<DE=00=<<0<0=//<<<//HHFCCHDC//HEC<CDHHEHF<E=FHHHDFD<0EHHEEGD<111<1<C11HC1<111E<<0<1111C<1D0100@CIHD?/
@HISEQ:711:H5NNWBCX2:2:1101:8392:20795:ATCTCGTA
TTAAGTTCAGCGGGTGTTCTTGCCTGAACTCAGGTCGAAAGGGGTGTGTCGCACGGCTTCTCGGAGAGCGGCCGACGATTCCTGCCGGCTTACAACGAGGTCCCGGGCCGACGGCGGCATGCGATCCCTGGCGGGTCACCTACCAGACTGTCGTCCCGATCGGGTCCTCGTTCGAGCCTCTGTTCTTCGGCAGACCCGGTTAATTTAACCGGGACGGCCAGGTCCACGCCTCTTGAGAGAGGGTGAGGGTAAAGCCGACGCTGAGGCAGACATACTCTCGGCCGGAGCCTCGAGTGCAATTTGCGTTCAAAGATTCGATGATTCACATTATCTGCAATTCACACTACGTATCGCATTTC
+
IIIIIIIIIIIIIIIIIIIHIIIIIIHIIHIIIHIIHIIIIIIIIIIIIIIIIHHHIIIIIIIIIFHHIIHIIIIIIIIIIIIIIIIIIIIIIHIIIIIHHIIIIIIIIHIHIHHIIIIIIIIIIIIIIIIIIGIHHHGHIIIIFIIGEHIIHIIIIIFHHIIIIIHIIHHIIEHHHIIHIIIIIEIHHHIIIIHIIIHHHIIIHIIIIIIIIIIGIIIIIHHHHEIIIIIHIIIIIIIIIIIHIIIIIIIIIHIIIHIIIIIHIIIIHIIIIIIIIIIIIIIIIIIGIHHIIIHHIIIIIIIIIHIIIIIHIIIHIIIHIIIIIIIGIIIIIIIIIIIHIIIHIIIIIIIIIHHIIHG
@HISEQ:711:H5NNWBCX2:2:1101:11652:20973:ATCTCGTA
TTAAGTTCAGCGGGTGTTCTTGCCTGAACTCAGGTCGAAAGGGGTGTGTCGCACGGCTTCTCGGAGAGCGGCCGACGATTCCTGCCGGCTTACAACGAGGTCCCGGGCCGACGGCGGCATGCGATCCCTGGCGGGTCACCTACCAGACTGTCGTCCCGATCGGGTCCTCGTTCGAGCCTCTGTTCTTCGGCAGACCCGGTTAAATTAACCGGGACGGCCAGGTCCACGCCTCTTGAGAGAGGGTGAGGGTAAAGCCGACGCTGAGGCAGACATACTCTCGGCCGGAGCCTCGAGTGCAATTTGCGTTCAAAGATTCGATGATTCACATTATCTGCAATTCACACTACGTATCGCATTTC
+
IIIIIIIIIIIIIGIIIIIIIIHIIIIIIGHHIIIIIIIIIIGIHIIIIIIIIIIIIIIIIIIIIEHIIIIIIHIIHHIIIIIIIIIIHIHIIIIIIIIIIIIIIIIIIIIIIHIIHHIIIIHIIIIIIIGHIHIHHHIIIIIIIHHIHHIIGHHIIIIHIHIIHHHIIIIHIGHIIIHIHHHEHHHHHHIIIIHIIIIEEHHIIHHIIIHHHIEHHIGIIFIHCIHHIIIIIIIIIIIHGIIIIIIIIIIIIIHGIIHIIHHGHIHGIIIIHIIIIIIIHIIIIIIIHFGHHIIIIHHIIHIIIIIGIIIIIIIGIHIHIIIIIIIIIHGIIIIIIIIIIIIIIIGIIIIIIHHGIII
@HISEQ:711:H5NNWBCX2:2:1101:11750:20823:ATCTCGTA
TTAAGTTCAGCGGGTAGTCCTACCTGATTTGAGGTCAAATTGTCAATGATTAGGGGTGAGAAAAGCCCCTGTCGCGCATACAGGCGACGGTTGTAGGCGGGTTCCGACCGCTTCACCGCTGCGACGTAGATAATTATCACGCCAGAGCTGGTTCCGCAAGGTCCCACTTATGCATTTGAAGAGGAGCTGAGCCCCAGCAGGGGGGGGCCGCCAGCACACTCCAAGTCCAAGCCCTGAAAACCACAAAAGTTTTCAGAGTTGATGATTCAATGACACTCAAACAGGCATGCCCCTCGGAATACCAAGAGGCGCAAGGTGCGTTCAAAGATTCGATGATTCACTGAATTCTGCAATTCACATTACTTATCGCATTTC
+
IIIIIHIIHIIGIIIIIIIIIIIIIIHHIIIHIIIGHGHIHHIHGIHHIIIIIIIGIIIIIIIIIHIIHHIIIIGIIIIIHIIIIHIGIICHHHHIIIIHIHHHHHIIIHIIIIIIIIIIIIGHIIIIIIHIIIIIGHHIHIIIHIIIHHHFHHHIIIIIIHHHIIIIIHIGIHIIIGIIIIIIIGIHHIIIIIF=EHGHIIIIIIEC?@CGHIHHG?HH?EHFHIIIIIIIHHIGIIHHHGHG@HGIIIIIIIIIIIIIIIIIHIIIIIGHIIHHGHEHHIIIGIIIHIHIHIHIIIHHIIIIHGDIIIHIIIGGIIIIHIHIIHIIIIIIIHHHHIIIHIIIIIIIIHIIIIIIHIIHIIIHHIGIIIIIIII
@HISEQ:711:H5NNWBCX2:2:1101:15291:20970:ATCTCGTA
TTAAGTTCAGCGGGTAGTCCCACCTGATTCGAGGTCAGATTTGAAAAGTGGTTAATCCAATAAAGAATTAAAGCCAGATTAGAAGCAGTCCATTGAATTTACTATGGCCATTCCTCGTGAAAGGAATGTCCTCAACGATCAGATAATTATCACGTTGAGTAGAACCAATTCGTTCTAGTACCAGCTAATACTTTTAAAACCAGCCGTTATAACACGGCAAAGTTCAAATCCAAAACAACAATTAGGTTTTAAGCCAATTGCGTTTTGAGAGCTTCATAACACTCGAACAGGCGTACTCCTCGGAATACCAAGGAGTGCAAGGTGCGTTCAAAGATTCGATGATTCACTGAATTCTGCAATTCACATTACTTATCGCATTTC
+
IIIIHHIIIIIIIIIIIIIIIIIIIIIIIIIHIIIIIHIHIIIIIIIHIIIIIIIIIIIIIIIIIFHHIIIIIIIIIIIIIIIIIHIIIIIIIIIIIGIIIIGHHHHHIIIIIIIIIIHIIIIIIIIIHHHIIIIIIIHIIIIIIIIIIIIIIHHIIIIIIIIHHHIHHIIIIIIIIIIIIIIIIIHHIIIIIIIIIIHHIIIIHIIIIHIIHHGHHHHIIHIIHFCIIIGIIIIIIIIIHD/IHIIIIHHFIHHGIIIIIIIIIIIIIGIIIIIIIHHIHIIHIHHIIIIIIIIIIIIIIIIIIIIIHIIHHIIIIIIIIIIGGIIIIIIGIHIIIIHIIIIIIIIIHGIIIIIIIHIGIIIIHHIIIIIIIIIHIHIII
@HISEQ:711:H5NNWBCX2:2:1101:16011:20973:ATCTCGTA
TTAAGTTCAGCGGGTATCCCTACCTGATCCGAGGTCAAACTTAAAAGAAGCTTAATGGGAGGAGGCCTGCCAGAATCGCGACGCAATGTGCTGCGCACGAAGCCAACATACCGGCTGCCAATGAATTTAAGGCGAGTCCACGCGCTGAGGCGGAACAAACACCCAACACCAAGCAGAGCTTGAATGATTAAATGACGCTCGAACAGGCATGCCCAACGGAATACCGAAGGGCGCAATGTGCGTTCAAAGATTCGATGATTCACTGAATTCTGCAATTCACACTACTTATCGCATTTC
+
IIHIIIIHHIIIIIIHIIIHHCHIIGIIIIIIIIIIHGHIIIIIIIIIIIIIIIIIIHIHIIHIIGGHHEHHIHIIHHIIIIIIIHHIIIIIIIIHIIIIHHHHHIIHIIIIIIIIIIIGHHIIIIIIIIIIHHHHHHIIHIHHIIIHIHIIIHHHHHAHHHIHHIIIIIIIIHIHIIIIIIIIHIIIIIHHIIIIIHIHIIIIIIIIHIIIIIIIIIHIIIHIIIHEIHIFHIIIHHDHHIIIIHIIIHIIIIIIIIHHHIIIHHHIHIIIHHHHHHHHGHGDGGHGHIIIIHIHI
@HISEQ:711:H5NNWBCX2:2:1101:5162:21185:ATCTCGTA
TTAAGTTCAGCGGGTATTCCTACCTGATCCGAGGTCAACCTTGGTGCCGCCGGAGCGGACTTTAGGGGGGGTTTAGAGGCCAGAGTCCCGCGGGCTTCCGATGCGAGGCGAATGCTACTACGCAAAGAAGGGCCTGACAGGTCCGCCACTGGTTTTCGGGGACCGCCTGGGCGGATCCCCAACGCCGGGCCACGGGGGCTCGAGGGTTGAAACGACGCTCGGACAGGCATGCCTCCCAGGATACTGGAAGGCGCCATGTGCGTTCAAAGATTCGATGATTCACTGAATTCTGCAATTCACATTACATATCGCGTTTC
+
IIIIIHIHIHIIIHIIIIIIIIIIIIIIIHIIIIIIIIIIIIIIIIIIIIIIIIIIIGHIIIIIHHHIIIIHIIIIIIIIIIIIIIIIIIIIHIIIIIHIIIIIIIIIIIIIIIIIIIIIIIIIIIIHIIIIGIIIIIIIIIIIIIIIIIHHGHIIIIIIIHIIIIIIIIIIIIHIIIIIIIIIHIIHIHIIIIIIIIIHIIIIIHHIIIIHIIIIIIIIIIIIHGIIIIIIIHHGIIHIIIIIIIIHHIHIIHGHFCFIIIIIIIIIIIIIIIIIIIIHHIIIIIIIIIIIIHIIIIIIIIIIHIHIIIIIIIIII
@HISEQ:711:H5NNWBCX2:2:1101:8842:21228:ATCTCGTA
TTAAGTTCAGCGGGTATCCCTACCTGATCCGAGGTCAATGCAAAGGTATAGGCTTCATGGACGCCAACAACCTTAGCCAGCATCGCAAAATGTGCTGCGCTACAGGCTAATGTGCCGGCTGCCAATTGCTTTCAGGCAAGTCCATACGCAGAGGCAGGACAAACACCCAACACCAAGCAGAGCTTGAGGGTACAAATGACGCTCGAACAGGCATGCCCCATGGAATACCAAGGGGCGCAATGTGCGTTCAAAGATTCGATGATTCACTGAATTCTGCAATTCACACTACTTATCGCATTTC
+
IIHGHHIGIIIIIIIIIHIIHIHIIIIIIIIGIIIIIIIHIHIHHIHIIIIIGIIIIIIIIIIIIHHIGIIIIIIIIIHIIIIIIHIHHHHIHFGHIIIIIIIIIIIIIGHIIIGHIIIIIIIIIIIIIIHIIIIIIIIIHHIHIIIIIIGIIIIHHIIIIIIIIIIIIGIIHHHHHIIIIIIIIIIIHIEHIIIHGHHIHIIIIIIHHIIIIIHIIIHIHHIIIIIIGIHHEIHIHGIHHHHIIIIHIIIIIIIHHHIIHIHIIIIIHHIHIHIIIIIHIIIHHHHHGEDHHIHIHHIHH
@HISEQ:711:H5NNWBCX2:2:1101:10392:21089:ATCTCGTA
TTAAGTTCAGCGGGTAACCCCGCCTGATCCGAGGTCAAACGTTCGGGCGGCCTCTCGGCCGCCTCTCGAGAGTGGTGGACGTGGGCGCGAGGCGCCGCCGGCTACGGAGATCGCAACGCCGGACGGTCAGCTTCGCGCGCCGTCTGTGGTTTCGAGGGCCGTCGCCCGCCCCGAGGGCGGCGGCGACGGGCCCCAACGCCGGGACCTGAGGCCCGATGGGTTTTGACGACGCTCGGACAGGCGTGCCCGCCGGAATGCCGGCGGGCGCAATGTGCGTTCAAAGATTCGATGATTCACTGAATTCTGCAATTCGCATTACTTATCGCATTTC
+
IIIIIIIIIIIIIIIIIIIIIIIIHIIIIIIGIIIIIIIIIIIIIHIHHGHIIIIIHHHIIIIIHHIHEHHIHIIIIIIIIIIHIIIIHIIIHHIIHIIHIIHIIIIIHGIIIIIIIIIIIIIIIHIIIIIHHIIIIIHIIIEHHIIIIFIIEHHIIHIHIHHIHIIHHIIIIHHIIIHIHIIIIHHHHHHHHIIHIHHIIHHGHIHIGIIIHHHEGIIIIIIIHHHHIIIIIIIIIIHIIHIIIIGIIHHHIHIIIHGIIIHIIHIIIIIIIIIIIIIIIHHHHIIIIIIIIIIHIIIIHIIIIIIIIIIIIIIIIIGIIIHIIIIIIII
@HISEQ:711:H5NNWBCX2:2:1101:14338:21122:ATCTCGTA
TTAAGTTCAGCGGGTAGTCCTACCTGATTTGAGGTCAAATTGTCAATGATTAGGGGTGAGAAAAGCCCCTGTCGCGCATACAGGCGACGGTTGTAGGCGGGTTCCGACCGCTTCACCGCTGCAACGTAGATAATTATCACGCCAGAGCTGGTTCCGCAAGGTCCCACTTATGCATTTGAAGAGGAGCTGAGCCCCAGCAGGGGGGGGGGCCGCCAGCACACTCCAAGTCCAAGCCCTGAAAACCACAAAAGTTTTCAGAGTTGATGATTCAATGACACTCAAACAGGCATGCCCCTCGGAATACCAAGAGGCGCAAGGTGCGTTCAAAGATTCGATGATTCACTGAATTCTGCAATTCACATTACTTATCGCATTTC
+
IIHIHHIGIIIIIHIIIHIIHIIIIHIHIIHIIIIIIIGEHIIIIIIIIIIIEEHIHIIHIHIIIGHHIIIIIIHHIICHHIIHHHHIIIIGHIIFFHIGDCHIIIGIHIHGIIIHIHHHIIIIIIHHIHIIIHIIIIHIGHIIIIIIIGEDHHIIIIHIFHIHHHIIIIHHHHHIIIGHIHHHGEHGECEHHGHIIIIIIIIIIIGIIHHHHHIIIHHHIGHHFHHHEDHHHFHHIHIHIHHHGHHEHHGHIHIIHHHCIHIIIHIIIIIIIIIIIIIIGIIIIHHIIIIIGIHIHIIIIIIIHGHHEIIIHIHHIHHIIHIIIIHCIIIIIHHIIIHIIIIIIHIIIIIIHIIIIHIIIGIHHHIHHGIIIIIII
@HISEQ:711:H5NNWBCX2:2:1101:2054:21365:ATCTCGTA
TTAAGTTCAGCGGGTAGTCCTACCTGATTTGAGGTCAAATTGTCAATGATTAGGGGTGAGAAAAGCCCCTGTCGCGCATACAGGCGACGGTTGTAGGCGGGTTCCGACCGCTTCACCGCTGCGACGTAGATAATTATCACGCCAGAGCTGGTTCCGCAAGGTCCCACTTATGCATTTGAAGAGGAGCTGAGCCCCAGCAGGGGGGGGCCGCCAGCACACTCCAAGTCCAAGCCCTGAAAACCACAAAAGTTTTCAGAGTTGATGATTCAATGACACTCAAACAGGCATGCCCCTCGGAATACCAAGAGGCGCAAGGTGCGTTCAAAGATTCGATGATTCACTGAATTCTGCAATTCACATTACTTATCGCATTTC
+
IIIIHIIIIHHIIIIIHHIIIIIIIHIIIIIIHIIGHHGHHIIHIIIIIIIIHHIIIIIIGIIIIDGHIIHIIIIIIIIIIIIIHIIIIIHHIIIHGIHHHIIIIIIIIDHHIHGHHGHIIHEDHHIHHHIIIIIIIIIIEHHHEHGHIHHHHIIHIGHHGHIIIIIIIHGHIHIHIIIIIIIIHHHHHIIGIIIHIHIHHHIHHHHHHDCIIIHHHHE@?FFIHEHHHFG<H@EHEHHHH?IIHEHIIHHIHCIIIIHHIIIIHHIGIIHIHHHEHFIIIIIHE??HE?HCDEEIIIIIHFGIGHEIHIIIHHCHHE1IHFGHHGIIIIHIIIIGIIHIIIIIIIIIIIIHHEG?HGIIIIHIIIIIHHIHHHH
@HISEQ:711:H5NNWBCX2:2:1101:4162:21411:ATCTCGTA
TTAAGTTCAGCGGGTGATCCTGCTTGATTTCAGATGCAAGTAAGTTTGTGTGACTAAGCACTGGCAGCTTACGCTGCACTGCCTCAGCTCTCAATGAGTTCACATTGTGAGCAATGTGACTGCTGCATTGAGTGCGATCTCGAACAAGCCGAAACCGCTCGCAGAGCGCAGAGTGCTTTCATGCTTAGCAAGAGAAGGGTATCTCTCGCATTATGATTTGGGTGATGAGATAAAAAGACACTGAAACAAGTATGCCGGCTGGAGAACCAACCGGCGCCAGTTGCGTTCAAAGATCTGATGACTCACGGTTCTGCAATTCGCATTGCTTATCGCACTTC
+
IIIIIIIIIIIIIHIIIIIIIIIIIIIIIIIIIIIIIIIIIIIIIIIIIHIIIIIIIIIIHIGEHFHIIIIIIIIHIIIIIIIIIIIIIIIIIIIIIIIIIIIIIIIIIIHHIHIIIIIIIIIIIIIIIIIIHIIIIIHIIIIIIIIHIIIIIIIIIIHIIIIIIIIIHIHIIHIIIIIIIIIIIHIIHIIIIIIIIIIIIIHIIIIIIIHIIIIIIIIIIIIHIIIHIIIHIIIGIIIHIIIIHHHIIIIIIIIIIIIIIIIIIIHIHEGIIIIIIIIIHIIIIIHIIIIIHIHIIIIHFIHIIIIIIIIIIIIIIIIIIIIIIIIIIIIIIIIIII
@HISEQ:711:H5NNWBCX2:2:1101:13170:21481:ATCTCGTA
TTAAGTTCAGCGGGTATCCCTACCTAATCCGAGGTCAATCATTAAAAAATGGGGGGGTTTTGACGAGTATCCACCAGGACCCTATAGCGACGAATTTACTACGCTTAGAGCCTGACAGCACTGCCACTGATTTTAGAGACTGCCTTGACAGCAGGTCTCAACACCAAGCTAGGCTTGAGGGGTGATAATGACGCTCGAATAGGCATGCCCCTCGGAATACCAAGGGGCGCAATGTGCGTTCAAAGATTCGATGATTCACTGAATTCTGCAATTCACACTACTTATCGCATTTC
+
IIIIHHIHHHHIIIIIIHGHHHIIIIIIIIHHIIIIIIIIIIIIIIIHIIIHIIIIIIIIIIIIIHHHIIIIIIIIIIIIHIIIIIIIIIIHHIIIHHHHHHIIIIIIIIHIIIIIIIIHHIIHIIIIIHIHIHHGIHHIIHIIIIIHIIIIIHIHHHIIIIIIIIIIIIIIHIIIIIIIIHIHHIIIHHIIIIIIIIIIIIHIIIIIHHHHIIIIIIIIIIIHHHGIHHHHFCHIHGIIIHIIIIHHHGIIHIHHD1HIHIIIHIIIIIIIIIIIIIIIIIHGGIHHHIIHI
@HISEQ:711:H5NNWBCX2:2:1101:14965:21358:ATCTCGTA
TTAAGTTCAGCGGGTATTCCTACCTGATCCGAGGTCAACCTTGGTGCCGCCGGAGCGGACTTTAGGGGGGGTTTAGAGGCCAGAGTCCCGCGGGCTTCCGATGCGAGGCGAATGCTACTACGCAAAGAAGGGCCTGACAGGTCCGCCACTGGTTTTCGGGGACCGCCTGGGCGGATCCCCAACGCCGGGCCACGGGGGCTCGAGGGTTGAAACGACGCTCGGACAGGCATGCCTCCCAGGATACTGGAAGGCGCCATGTGCGTTCAAAGATTCGATGATTCACTGAATTCTGCAATTCACATTACATATCGCGTTTC
+
IIIIIIIIIIIIIIIIHIHIHIIHIHHHIIIHIIIIIIIHHIIIIIIIIICHIHIIIIHIIHIIHHIIIIIFHHHIIIIIIIIIIIIIIIIIIIIIIIIIIIIIIIIIHIIIIIIIIIIIIIIIIHIGHHIHHIHIIIIIIIIHHIIIIIIIIIIIHIIIIIIIIIHIIIIIIIHIIIHIIIIIIIIIIIIIIIIIIIHHIIIHIIHIIIIIIIIIIIIIIGIIHIHIIIIGIIIIIHGHHIIIHHGGEIIIHHHGCCCIHGIHIIIIIIIIIIIIIHIIIIIHIIIIIIHHIIIIIIIIIIHIHIIIIIIIIIIII
@HISEQ:711:H5NNWBCX2:2:1101:15299:21494:ATCTCGTA
TTAAGTTCAGCGGGTAGTCTTGCCTGAGCTCAGGTCGAAATGAAGAGTTTCGGTGTCGGGGGGTGCCCAAGCATCCGAATTCCTGCTAGGTCTCCAGCAAAGTCCCCTCGGGCAACGGCAGGATGCGTAGGGAATGCCTACCTACCAAGCCATTACCCTGCGAACGGGGTCCATGCTCATACCTCTGAGCTTCAACCGACCCGGCGCCAATCACGAGTGACCGGCGGAACCGGGAAGGTCAGATCCGCCTTCCCAATCAAAGGAGATGGGGAGGCGAGGGGGTGAGCCGACGCTGAGGCAGACATGCCTTTGGCCGAAGCCTCAGGCGCAAGTTGCGTTCAAAGATTCGATGGTTCACGGAATTCTGCAATTCACACTACGTATCGCATTTC
+
IIIHIIIHIIIIIIIIIIIIIIIIIIIIIIIIIHIIIIIIIIIIIIIIIIIIIIIIIIIIGHHIIHHIIIHIIIIIIIIIIIIIIIIIIHIIIIIIIIIIIIIIIIIIIIEHHIIIIHIHIIIIIIIIGIIHIHIIIIIGIIHIIIIIIIHHIIIIHIIIIHHIIIIHIIIIIIIIHIIIIIIIIIIIHHHIIIIIIIIIIHIHHIIIIHHIHIHIIIGHHDIIHIIIIIIIIIIIIHHGHIIIIIIHIIHIIIIHGEGHHHIIIIIIIIIHIIGIIIIIIIIIIIIIIIIIIIIIIIIIHIIIIIIIIIIIIIIIIHIIIHHDHIIIHHIIIIIIIIIIIIIIIIIIIIIIIIIIIIIIHIIIGIIHIIIIIIIIIIHIIHIIIIIIIIII
@HISEQ:711:H5NNWBCX2:2:1101:19017:21312:ATCTCGTA
TTAAGTTCAGCGGGTAGTCCCACCTGATTTGAGGTCTAAAATATAAGGGTGAACTAGTAGCGGCATTTCCCTACAATTTGGCCGCTGTAAAGCGTCCTCAACGAAATTTCTTATCACGCTGAGTCAGTCCAAAAAGACAGGAGCCTGCTCATAAATTTAAAGCGAGCTGAACTGAAAATTCCAGCAACGCTCAACATCCAACCACTAACAATTTAATTAAAAAATGGTAGGATTGAGGAATTAATGACACTCAAACAGGTGTGCCCTTCGGAATACCAAAGGGCGCAAGGTGCGTTCAAAGATTCGATGATTCACTGAATTCTGCAATTCACATTACTTATCGCATTTC
+
IIFHHHIHIIIIIIIHIIHIIIIHHFHHIIIHHHIIIHIIHIIHHHIGIFIHHHHEHHHHIIGIIIHHIIIHIHEHHIIHHGHHIHIHEHHGIIIIIIHIIIGHIHIHHHHHHHHHIHIIHIHIIHHHHIHIIIHIHIHHHIIHHHHIHIIIIIIIIIIIIIIIHHIIHIHIIHIIIIIIIHIIIIHEHIIIIHHHHIHHIIIIHIIHIHHEIIIHIHIIHHIIIIHIIHGHIIIIIIIIIHIIIIIIIIGHHIIIIIIIIHIGIIIIHIHIIIIIIIIIHIIIIIIIIIIIIIIHIIIHHIIIHIIIHIIHIIIHIIIIIIIIIHHHIIIIIHIIIIHIIIIIIIIII
@HISEQ:711:H5NNWBCX2:2:1101:1908:21723:ATCTCGTA
TTAAGTTCAGCGGGTATCCCTACCTGATCCGAGGTCAACCATAGAAAGTTGGGGGGGGGTTCTGGCGCGTACCCTCCGGGTTCTATAGCGAGAAGAATTACTACGCTTAGAGCCGGAGAGCACTGCCACTGATTTTAAGAGCTGCTGAGGTAGCATGCTCCAACACCAAGCTAGGCTTGAGGGTTATAATGACGCTCGAACAGGCATGCCCCCCGGAATACCAAGGGGCGCAATGTGCGTTCAAAGATTCGATGATTCACTGAATTCTGCAATTCACATTACTTATCGCATTTC
+
IIHHHFHIIIHIHGIIIIEHIHIHIHIHCGFEHHIIIIIHIIIHIIHFHI?HHHHDIDHHHHIFIGHEHIIIHIIIHIIIIIIHIIIHHHIIHIIHIIIIIIIIHHFHHGFHHIIIGHHIHHHIHHHIIIIGIIIIIHHIIIIGHHHHGEGEHIIIHEHFHGHHFHHHHHHHHHHIIHIHIIIHIHFFHGIHHIIHHIHHIIIHHIHCFHIIIGCCIIIIHEHHHEHHFH?HIDHCHHHIIIIIIHG?IIIIHGIIHIIHHIHHIGIIHHEIIIHIIIHHIIHEHCIHHFIIII
@HISEQ:711:H5NNWBCX2:2:1101:3302:21643:ATCTCGTA
TTAAACTCAGCGGGTGATCCCGCCTGACCTGGGGTCGCTTTGAGGACTTGGGTCATCGAGAGCTTCCGGACAAGAACGACCGACGATACGAAGAGGCTTTAGTTCACCACCGCATGTCGTGACGCTCTCGGCGTCCTTAGCTCGGATTTCGGCCAACCGCATGCGGTAACACACGGGAGACCAGCTTCCGTCCCATATCCGAGAAGGATGAGAGGGACGACGATTTGTGACACCCAGGCAGACGTGCCCTCGGCCAGAAGGCTTAGGGCGCAACTTGCGTTCAAAGACTCGATGGTTCACGGGATTCTGCAATTCACACCAAGTATCGCATTTC
+
IIIIIIIIHIIIIIIIIIIHHHIIIHGHHHHIIIIIIIIIIIIHIIIHIIIIIIIIIIIIIIGIIFHHHHHIHIIIIIIIIHIHIHIIIIIHIIIGHIIIGHIGIGIEHIIIIIIDHHIIIIIIIHIIIIIHIHIIIHHIIIIIIGHHIIHIIIIIIIIIIIIIIGHHHIHHGHIIIIHEHGHFHFHHHIIHIHHHGIHHIIHIIIIHHIHGIHHHIIIIIIIIIHHHHCHIHEIHIIHHHHHHGHIIIIIHGIIIHHIIIHHHECIHHHIIIIHHHHHHHIIIIIIHGIHIIIIHIIIIIIIIHIIIIIHHGIHEHHHGHCIIGHIIIIIIII
@HISEQ:711:H5NNWBCX2:2:1101:4011:21607:ATCTCGTA
TTAAGTTCAGCGGGTGTTCTTGCCTGAGCTCAGGTCGAGGATATGTGGGTTATGAGGCACATCAATCCTTGTTTAAGGGATCAACGCGTCTCTCTCCTGGGTTTAGTGAAGCATCACATCGAAGTCCTGTAAGGCCAACAACTAGCAAAGAAAGAGGAAAAGCTTTGCAGCTTCTCGCTCACTGCCCAGTTGCGACCCTCCCCTGATTAGTCAGCCGATCCAAGTCAACTCAATGACTTGGAACAACCAGTTCCACTCTAGGTATATACACAATGGTATAGTTAGAGTGAGATAAACCCGACGCTGAGGCAGACATGCTCTCGGCCGAAGCCTCGAGCGCAATATGCGTTCAAAGATTCGATGGTTCACGGAATTCTGCAATTCACACTACGTATCGCATTTC
+
IIIIHHIIIIIIHIIIIIIIIIIIIIIHIIIHIIIIIHIIIIIIIIIHIIIIIIEHIIIIIIIIIFHIIIIIIIIIHIIIIIIIIHIIIIIIIIIIIIIHIIIHIIIIGHIIIIIIIIIHIIHIIIIIIIIHIIIIIGIHIIIIIIIIHIHHIHHHIIIIIIIIIGHIIIIHIGIHIIIIIIIHIIHIHHIIIHIIIIIIDHIIGIGFHHCGIIHHGHHHHEB?CEHGGHEIHHGF.G@HFFGHHEIHIHG?HFFGIIHIHHHGIIHIIIIIIIIIIIIIIIIIIIHGIIIIIIIIIIGIIIIIIIIIIIIHIIIIIIIIIHIIIIIIIIIIHHHIIIIIIIIIIIIIIHIIIIIIIHIHIIIIIIIHHGIIIIIIIIIIIIIIIIIIIIIIIIHIIIIIIII
@HISEQ:711:H5NNWBCX2:2:1101:5563:21626:ATCTCGTA
TTAAGTTCAGCGGGTAGTCTTGCCCGAGCTCAGGTCGAATATGAAGGTTGGGTTTGGCACAAGTCCAAACTCCGATTGGCTCCCAGCAAGAATCCAGGCCCCGACTAGTTGCAGCAAGCTGCCTACCCAGCCGTTGCCCTTTGTGGGTTCAAGCTCAAGCCTCTGTGCTTCAACAGACCCAGATCCAAGGACCTGAGACTGTCAGTTCCACCACCCTGTGAGGGGTTGTGAGGGTTCAAACCGACGCTGAGGCGGACATGCTCTTGGCCGAGGCCTCGAGCGCAATATGCGTTCAAAGATTCGATGGTTCACGGAATTCTGCAATTCACACTACGTATCGCATTTC
+
IGIIIHHEHHIIHIIIIIIIIHGIIIIIIDHHIIIIIIIIIIIIGIIIIIHHGHHIIIIHIIHIIHIIIIIIIIIIHIIIGIIIIIIIHIIIIIIGHGHIIIIIIIIHHIIIIIIIIIIIIIIIIIIIIIIIIHHHHHIIHGHH?GIIIHHIHHHIIIHIGGHIIHEIIHGIIIIHHIIIIIIIHIIIHHHIIIIIHIIIIHIHHIIIIHHHFGGIIIIGIHFHIIIIIHIIIIIIIGHHIIIIIIHIIHGIIGIIIIIIHFHIHIIGIIIIIHHDDHIHFIIIHHGHIHHCHIIIIHGIIIIIHGIIHGIIIIIHHGIIIIHIIIIIIHIHHHIHIIIHIGIIII
@HISEQ:711:H5NNWBCX2:2:1101:9739:21582:ATCTCGTA
TTAAGTTCAGCGGGTGGTCTTGCCTGAGCTCAGGTCGAATGTGTAGAGGTTTGGGTGATTCTAAGGATTGCTCCAAAGCCCAAGGTTACTGCTTCCAGCTGGGGCACCTGGACGACGGCAGGCGGTGTAGGGGGTGCCTACCTACCAAGCCATCGTCCTTGAGCGGTGTCCCTGCTCAAGCGATCTATGCTTCAGCCGGCCCGAGTCTGTACAGGCTCGAGGGGGCCAGGTCCTTGCGCACACGAGGGTGTGCAAGAGGGGGTACGCCGACGCTGAGGCAGACATGCCCTTGTCCGAGGACGCGGGCGCAATTTGCGTTCAAAGTTTCGATGGTTCACGGAATTCTGCAATTCACACTACGTATCGCATTTC
+
IIIIIIIIHIIIIIHIIIIIIIIIIIIIHIIIIIIIIIIIIIIIIIIIIIIIIIIIIIIIIIIIIHIHIIIIIIIHIIHIIIIIIIIIIIIIIIHIIHIIIIIIIIIIIGFFHIIIEHHHIIHH<HHHHIIIIDEHIGIIIIIHIHIIIGHIHIHHGHIIHIIIIIIIIIIIIIIHIIHIHIIIIIIIIIIIIIIIHHHIIHHHHHIFIIHHHHHEH<IHIHHIHGHIIIIHDEHHHHEHIIHIIIIIHHHIIIGIIIIIIIIIIIHIIHIIIIIIIIIIIHHHIHHHHIIIIFIIIIHFIHEFHIIIIIIIIIIIIIIIIIIHHHIIIIIIIHIIIIIIIIHHIIIIIIIIIIIIIHHIIIIIIIHIIIII
@HISEQ:711:H5NNWBCX2:2:1101:10098:21583:ATCTCGTA
TTAAGTTCAGCGGGTAGTCCCACCTGATTTGAGGTCTAAAATATAAGAGTGAACTAGTAGCGGCATTTCCCTACAATTCGGCCGCATTAAAGCGTCCTCAACGAAATTTCTTATCACGTTGAGTCAGTCCGAAAATATAAGAGCCTGCTCATAAATTTAAAGCGAGCTGAACTCAAAAGTCCAGCAACGCTCAACATCCAACCACTAACAAATTGATTAAAAAATGATAGGGTTGAGGAATTAATGACACTCAAACAGGTGTGCCCTTCGGAATACCAAAGGGCGCAAGGTGCGTTCAAAGATTCGATGATTCACTGAATTCTGCAATTCACATTACTTATCGCATTTC
+
IHIIIHHIIIIIIIHIIHIIIHIIIIIIIIIIIIIIHIIIHHIIIIIHII?HHIIHIIHIGIIHIFHIIIIIIIHEHHIIIIIIIIIIIGHHHGHIIIIIHIHIHGHHIIIIIIIGHHHHIIIIIIIHHIIHIIIIIIIHHHHIIIIIIIIIIHIIIIIIIIIIIIIGHIHHHIIIIHIIIIIIIIHIIIIIIIIIIIIIIIIIIIHHIIHIIIIHIIIIIHHIHHIIIGIHGHIHGHIIGIHIIIIIIIHIIHIHHHIIIGIHDIIHFIHIGIIIIHHHFHHDIHIHHIIIIIHHEHIIHHEFIIHIHHEIIIIIIIIHIHHIIIIIIIIIHIIHIIIIGIIIHIHHI
@HISEQ:711:H5NNWBCX2:2:1101:14864:21521:ATCTCGTA
TTAAGTTCAGCGGGTATTCCTACCTGATCCGAGGTCAACCTTGATAAAGTTATAAAGAGACCGGGCCTGGAGTCCTAACCAAGTACGTGCCCGAAAGCTCAGTGTACTCGAGTCCTCACAGACGCCGTCATTATCTTTGGGACCGGCCCCCGGGTGAGCGGGGACGAAGTCCAACAGCAAGCCAGGCTTGAGGGGTGATAATGACGCTCGAACAGGCATGCCCTTCGGAATACCAAAGGGCGCAATATGCGTTCAAAGATTCGATGATTCACTGAATTCTGCAATTCACACTACTTATCGCATTTC
+
IHIIIIIHIIIIIIIIIIIHIIIIIIIIIIIIHIIIIIIIIIIIIHIIIIIIIIIIIIIIIIHDDCFHIIHIIIIIIIIIIIIIIIIIIIIIIIIIHHIIIIIIIHIIIIIIHIIHHIIIHHIHHIHHIIHIIIIIIIIHHHIHIIHHIIIIIIHIIIIIIIIIHIIIIHHHIIHHHHHIIHIIIHIHIIIIIIIIHIIIIIIHIHIHHIIIIIIHGHHEDGIIIHIHIIHHHHHFHHIIIHEHIIIIIIHIIIIIIHHIHHFIIHHGHIIHIHHGIIIIGIGHIHHHHHHIHIIIIIHHHIIIIH
@HISEQ:711:H5NNWBCX2:2:1101:15016:21540:ATCTCGTA
TTAAGTTCAGCGGGTAGTCTTGCCTGAGCTCAGGTCGAAATGAAGAGTTTCGGTGTCGGGGGGTGCCCAAGCATCCGAATTCCTGCTAGGTCTCCAGCAAAGTCCCCTCGGGCAACGGCAGGATGCGTAGGGAATGCCTACCTACCAAGCCATTACCCTGCGAACGGGGTCCATGCTCATACCTCTGAGCTTCAACCGACCCGGCGCCAATCACGAGTGACCGGCGGAACCGGGAAGGTCAGATCCGCCTTCCCAATCAAAGGAGATGGGGAGGCGAGGGGGTGAGCCGACGCTGAGGCAGACATGCCTTTGGCCGAAGCCTCAGGCGCAAGTTGCGTTCAAAGATTCGATGGTTCACGGAATTCTGCAATTCACACTACGTATCGCATTTC
+
IIIIIIIFHIIIIHHHHHFGHIIIHIEHIIHHIHHHHGHHIIIIIFHHHIFHHIIIIIHIIIIHHHIIIGHHIIIIIHIIIIGHHHIIIIIIIIIHIIIIIIIIEHIGHIGHDHHHGIIIIGHHHIIIIIHHHHHIIH?EEHIIIIGIIHIIIIIEHGHHHIDHHIGEHEHFHHAAHIIHGEHGHHHHHHHHHHEIHHEHHIIEDGHIHHHGEF-HG@<DDIIIGHHD<EHHIIHGEEHEHC?,HHGHG@ACIHHHH?HB.IHHGG?GHCHHHHIHEHIIHHHIIIIHIIHHEIIHIIHHCHIHHHHG?HIIIIIIIIIIIHC<@DEHIIHCCHIHGHGIIHIHIIIHHHECIIIIHFCHGIHHEHIHHHHGIIHHGCEHCIIIIIIIIIII
@HISEQ:711:H5NNWBCX2:2:1101:16879:21528:ATCTCGTA
TTAAGTTCAGCGGGTAATCTTGCCTGAGCTCAGGTCGAAGGTAAAAGTTCGGGACGGCCAAGGCCGGTTCCCGATTCCTGCTGGGCCTCCAGCAAAGTCCCCTCGGACAACGGCAGGTTGCGTAGGGGGTGCCTACCTACCAAGCCATTGCCCTACAAACGGGGTCCATGCTCAAGCCTCTGTGCTTCAGCCAACCCGGGTGCCTTGTGCAAAGACGAGGCAGAGCCGAGAGGGCCAGATCCGCTCCTACTCCCCAATGGGAAGAGGGCGAGGGTGTATACCGACGCTGAGGCAGACATGCCCTCGGCCGAAACCTTGGGCGCAATTTGCGTTCAAAGATTCGATGGTTCACGGAATTCTGCAATTCACACTACGTATCGCATTTC
+
IIIIIIHHIHIIHIIIIIIHIIIIIIIHHHIIHIIIIGIIHGHIGHIIIIIIIIIHIIHIIIIIIHIIIGIIIIIHIIIIIIIIHIIIIIHGIIIIHHHIIIIIHIIIIHIIIIIIIIHIIIIIIIHIIIIIIHIIIHIIIHIHHIIIIIIHHHEHHIIIHGIHHHIIIHIIIHHDHHHHIIIIIIGIIIIHIHHIIIIIHHHHHHFHHIIIIIHEG@IHEGHGHHHHGHHGHHHEHIIHHDHHFGIHGEEHHHHHGIIIIIIIIIIIIIHHIIIIHG?HIIIIHIIIIIIIIIIIIIIIIHHIIIHIHIIIHHIIIHIIIIIIIIIIIHIIIIGIIIIIIIIIIIIIIIIIIIIIIIIIIIIHIIHIIHIIHIIIIIIIHHIIHI
@HISEQ:711:H5NNWBCX2:2:1101:17333:21526:ATCTCGTA
TTAAGTTCAGCGGGTAGTCTTACTTGATTTGAGATCGAGTTTAACAAGAATCGTTGCCGACCCTTGTGAAATCCTGCATCAGTCAGCCAATACGGTCAAACTCCCTTTATGTTAGCTGCAGCAAAAGTAATAATCCGTTTGACGGGACTAAATGAATATGCTTTTAGCTCAGGAGAATGTCCAGCTGCACCTGCATTTCAAGCAACCCGCCACCGATCTCAAAAAGATTGGTGTTGGGATTGCTCAAGTCCAAAGCTTTTCGATTAAAAAATCCAAAAGCTTTGAGGTGTTTACTGATACTCAAACAAGCATGCTCTTCGGAATACCAAAGAGCGCAATATGCGTTCAAAGATTCGATGATTCACTGAATTCTGCAATTCACATTACGTATCGCATTTC
+
IIIIIIHHHIIHHIHHIIIIIIHIIGIIIIIIIIIIHIIHIHHIIIIHIIIIHIIIIHIIIIIIIGHHHHGHHIHHIIIIIIHIIIHIICHHHEH<EHIIHHIIIHIIIIIHIHIHIIIIIIIIIIIHHHIIIIIHHHHIIIIIHHIHIGHGHHIIIIHHHHHIIIIIIIIIFHHEEHHHHHIIIIHIIIIIIIIHHHEHIHHIIHHIHDHIIIIHGIHIIHIIIIIHHHGGIHHHHEHIIHHHHD.CGIGIHIIIHGIIIIIHIHHGHFGIHEHFHCIHIHHIIIIIIHGEHGGHEIIIIIGHFIHGIIIIIIHIIIIIHHHGIIGIIIHHIHIIIIHIIIIIIIHIIIIIIIIIIIIIIIHHIIIHHIIIIIHHGIIIIIIIIIIIIIIIIIIIIII
@HISEQ:711:H5NNWBCX2:2:1101:1492:21983:ATCTCGTA
TTAAGTTCAGCGGGTATCCCTACCTAATCCGAGGTCAATCATTAAAAAATGGGGGGGTTCTGGCGAGTATCTACCAGGTGTCTATAGCGATGAAAAATTACTACGCTTAGAGCCTGTCAGCACTGCCACTGATTTTAGAGGCTGCCCTTACAGCAGGCCTCAACACCAAGCTAGGCTTGAGGGGTGATAATGACGCTCGAATAGGCATGCCCCTCGGAATACCAAGGGGCGCAATGTGCGTTCAAAGATTCGATGATTCACTGAATTCTGCAATTCACATTACTTATCGCATTTC
+
IIIIIFHEHIIHIIIIIIIIIIIIIIIIIIIIIIIIGIIIGHIIIHGHIIIIIID?EHHHHHHIIHHIIIIIIIHIIIIIIHIIHHHIHHHIIIHIHIIIHHHIIIIIHIIHHIIIIIIIIHHIIIIIIIIIIIHHIHIIIIIIIIIIIIIIIIIHIIIHIIIIIIIIHIHHIIIIIIIIHHIHHHHIGHHIIIIHHIIIIIIIIIIIIIIIIIIIIIIHIHHHHHDH<HHHIIHHHGIIIIIHHIIHIHHIIIHIIIIIIIIIIIHIIIHIIIIIIHIIIIIHEHGGIIIHHCI
@HISEQ:711:H5NNWBCX2:2:1101:3067:21886:ATCTCGTA
TTAAGTTCAGCGGGTAGTCCCACCTGATTTGAGGTCTAAAAATATAAGGGTCAACTAGTAGCGGCATTTCCCTAAGATTCGGCCGCTGCAAAGCGTCCTCAACGAAATTTCTTATCACGTTGAGTCAGTCCGAAATGGTAGGAGCCTGCTCATCAATTTAAAGTGAGCTGAACCAAAAGTCCAGCAACACTCAACATCCAACCACTAACGTCTTGAAAAAACGATAGGGTTGAGGAATTAATGACACTCAAACAGGTGTGCCCTTCGGAATACCAAAGGGCGCAAGGTGCGTTCAAAGATTCGATGATTCACTGAATTCTGCAATTCACATTACTTATCGCATTTC
+
IIIIHIIIIIIIIIIIIHGHIIIIIIHIIIIIIIIIIIIIIIIIIIHIIIIIIIIIIIIIIIIIIIIIIIHIIIIHIIIHIIIIIIIIIIIIIIHIIIIIIIIIIIIIHIIIIIIIIIIIIHHIHHIIIHIIIIIIIIIIHIIIIIIIIIIIIIIIIIIIIIHHHHHHHIIIHIIIIIIIIHHIIIIIIIIIIHHHIIHHHHHGGHHHIHHHHIIIIIIIHIIIIHHHF?IIIIIIIHIIIIIIHGHIIIIIIHIIIIIIIGIIHIIIIIHIIIIHEEIIIIHIHHIIIIIIIIIIIIIIIIIIIIIIIIIIIIIIIIIIIIIIIIIIIIIIIIIIIIIIIIIIII
@HISEQ:711:H5NNWBCX2:2:1101:8036:21852:ATCTCGTA
TTAAGTTCAGCGGGTAGTCCTACCTGATTTGAGGTCAAACTCGGAAGAGATAGGGGCTGTTTAGCCCCTGTCGCACAGGGGCGACAGTTGTAAGCAGGCTCACTCACGCGTCCTCGCTGCAACGCAGATAATTATCACGCTGGAGCTTTTCTGTCCGCAGAGAATCCCACTGATGCATTTCGAGAGGAGCTAGGTTTCCCTGGCACACTCCAAGTCCGAAAACAAACAAAAGAGTTTTCGATGGTTCGATGACACTCAAACAGGCATGCCTCTCGGAATACCAAGAGGCGCAAGGTGCGTTCAAAGATTCGATGATTCACTGAATTCTGCAATTCACATTACTTATCGCATTTC
+
IHHIGHIIIIIIHHHIIIIIIHIIIIIIIIIHIIIIIIIIIIIGIHHIIIHHIHHIHHIIIHIHIHHIIIIIIIHIIIIIIGIIIIIIIIHIIHIIIIIHIIIIIIIIIGHHIIHIIHIIIIIIHIIHHHHIIIIGHHIIIIIIIHIIGIIIIIIIIIIIIIFHHIIHHHHHHIIIIIHIIIIIHHIIIIHIHHHHIIIIIHIIIIHHHIHIHHIIIHHHEHIIIIHGIIHGIHHHIIIGIIHIIIIIHIIIIIIIIIIIIIIIIIIHCHHIHIIHIIIHGHIHHEHIHIIHHIIIHGIIIIIIIFIGIIIIIIIIIIIIHHIIIIIIIIIIIIIIHIIIHIIIGIIIIIIIII
@HISEQ:711:H5NNWBCX2:2:1101:9145:21882:ATCTCGTA
TTAAGTTCAGCGGGTATCCCTACCTGATCCGAGGTCAATCATTAAAAATGGGGGGTTCTGGCAGGACACCACCGGGACTCCGTCGCGAGAAGAATTACTACGCGTAGAGCCAGATGGCACCGCCACTGCTTTTAAGGGCTGCCCTGTGACGGGCAGGCCCCAACACCAAGCTGAGCTTGAGGGGTGATAATGACGCTCGAACAGGCATGCCCCCCGGAATACCAAGGGGCGCAATGTGCGTTCAAAGATTCGATGATTCACTGAATTCTGCAATTCACATTACTTATCGCATTTC
+
HGIIIHIIIIIGIIIIIIIIIIIHIIIIIIIIIGHIHGHIIGCHHG?GIHHHIIHIIIGIHHHHDEHHIIIHHHHIIIIIHHHHHGIGHCHHIHIHHHHIIIIIIIHIHHFHHGIHHHIIIIIIIIIIIIIHHHGIIGIIHIIIIIHHHIHHIIIIHIIIIIIIIHGHHHHGHHHIIIIHIIIHEHGIHIIHHIHHGIIHIIIIIIIIIIGIIIIIIIIHHEHHIHFHHDGIIIGIIHIIIIHIHIHIIHIIIIHHHIIHIIHIIHGIHIIIHHGIIIIGHFHHHHHIIIIHGIH
@HISEQ:711:H5NNWBCX2:2:1101:10136:21841:ATCTCGTA
TTAAGTTCAGCGGGTCTTCCTACCTGATCCGAGGTCAACCTTGGGTAAATAAGGCTTTTAACGGCCGGAACCCGCAGCACGCCCAGAGCGAGATGTAACTACTACGCTCGGAGTGACAGCGAGCCCGCCACTGCATTTCAGGGCCTGCGGCAGCCGCAGGTCCCCAACACAAGCCCGGGGCTTGATGGTTGAAATGACGCTCGAACAGGCATGCCCGCCAGAATACTGGCGGGCGCAATGTGCGTTCAAAGATTCGATGATTCACTGAATTCTGCAATTCACATTACTTATCGCATTTC
+
IIIIIIIIIIIIGIIIIIIIIHIIHIGHGIEHHHHIFHHHIIIGH@HEEHHHHHHHHIIIHGHGIIHHHHIIIHHIGCHIIGIHHHHIGIDHHIIIFGHFHIIIIIIHIGHHIIHFHIIIHHIIIIGHIHHHHHHIIIIHHIHHHHHHHHHIIHIHIHHHBHHHHHGEHEEHHIHHIIHIIHFIHIHHHHHHHHHHHIIIIHHHIIIIIIIIIHHIIIHIHIHHHIIHGHEGHFH@HIIIIIHGIIIIHHEHGIIHIHHHFIFIHIHHIIIIIIIHHHFHEHEIHIIIIHIIHIIIHGH
@HISEQ:711:H5NNWBCX2:2:1101:16980:21874:ATCTCGTA
TTAAGTTCAGCGGGTAGTCTTGCCTGATCTCAGGTCGAATGTGTAAGTGAGCGGGGCCGTGTTTCCACAGCACCCAACAAGGCTTCCAGCAAAGTCCCCTGGGGCAACGACAGGCGTGTGTGCAGGAAGCCGAGGCTTTCTACCTACCAAGTCATTACCCTGTTAGTGGGGTCCATGCTCGAGCGCTCTGGGCTTCAACCGACCCGGCGTCTTGAGACAACCGAGACGGTCAGATCCGCACTGCATCTCCAGACGGAGAATTGTGTGCGAGGGGGTACGCCGACGCTGAGGCAGACATGCCCTTGTCCGAGGACGCGGGCGCAATATGCGTTCAAAGTTTCGATGGTTCACGGAATTCTGCAATTCACACTACGTATCGCATTTC
+
IIIIIHIIIIIIIIIHHIIIIIIIIIIIIIHIIIHIIIIIIIIIIIIIIIIIIIIIIIIIIIIIIGHHIHHIIIHIIIIIHIHIIIIIIIIIIHHIIIIIIIIIIIIIIHIIIIIIIIIHIIIIIIIIIIIIIIIIIIHHIIIHIIIIICHHHIIIGHHHHIHIHIIIHHIHHIIIIHGHHIHIIIIIHHHEIHHHIHIIHHHHIIGIIIGIIIIIHHGEHFHHGBIIIHIHHIHIHGFIIIIIHHG@HHFHHIIIHIHHHHIIHHIIIHIIIHIIIGIIHHECIGIHHIIIIIHIIHIHEHIIIIIIIHIHFHHCCIIIIIIIIIIIIIIIIIIIIIIIIHIIIIIIIHIIIIIIIIIHIHIIIIIIIIIHIIIIIIIIHIIII
@HISEQ:711:H5NNWBCX2:2:1101:6710:22042:ATCTCGTA
TTAAGTTCAGCGGGTATTCCTACCTGATCCGAGGTCAACCTTGAGAAGTAGGGGGTTTCACGGCTGGAACCCGCCACACGCCCTGAGCGAAGAGTAATCTACTGCACTCGGTGTGATAGCGAGCCCGCCACTGCTTTTGGGAGGCTGCGGCAGCCGCAGGGCTCCAACGCAAGCCTGGGGCTTGATGGTTGAAATGACGCTCGAACAGGCATGCCCGCCAGAGTGCTGGCGGGCGCAATGTGCGTTCAAAGATTCGATGATTCACTGAATTCTACAATTCACATTACGTATCGCATTTC
+
IIIHIIIIEHHIIIIDHIIIHHHIIIIIIIIIIIHIIIIIIIIIIIHIIIIIIIIIIIIIIIIIIHHHIIGIIIIIIIIIIIIIHGHIIDIHHIICFHHIIIIIIHGHHHGEHHHHIIHIGIIIHHIIIIIIIIHIHHIHIHHHHIIIIIHIHIIIIIIIIIIIIIIIIIIIIHIIIIIIIIHIIIHHGHHIIIIHHIHIHIIHIIIIIIIIHIHIIIHIIIIIHHIHHHFHIIIIIIIIHIIIIHIIIIIIHEIIIIHIIIIIIHIHHHGIHIIIHGHIIIIIGIIIHHGIGIIIIIH
@HISEQ:711:H5NNWBCX2:2:1101:12458:22137:ATCTCGTA
TTAAGTTCAGCGGGTATCCCTACCTGATCCGAGGTCAAAAGTGGAAAAAGGCTTACTGGACGCAAGCGTTCTAGGCTGGAGACGCAAAATGTGCTGCGCTTCAATACCAAAACACTGGCTGCCAATTGCTTTAAGGCGAGTCCCGACACCAGGGAGTGGACAAACACCCAACACCAAGCAGAGCTTGAGGGTACAAATGACGCTCGAACAGGCATGCCCCATGGAATACCAAGGGGCGCAATGTGCGTTCAAAGATTCGATGATTCACTGAATTCTGCAATTCACACTACTTATCGCATTTC
+
IIIIGHIIIIGIICHHIHGHIHHIIHHIIIIIIIIIIIIIIHHIIIIIIGGIHIIIIIHIIIIIGCHHHIIGIGHIIIIIGIIIIIIIIIIIIIIIIIIIIIIIIIIIIIIIIIIIHIGIHIIIIIIIIHIIIIHIIIIIIIIIIIIIHIIIIIIIIHIIIIIIHIIHIIHHIHIIIIIIIIHGIIIIIIIHHGHIIIIHIIIIIIIIIIIIIIIIIIIIIIIIIIIIIHIIIHIIHIIIHHCEIIIIIIIIIIIIIIIIIIIIIIIIIIIIHHIIIIIIHIIIHHHHHHHGHHIIIIIIII
@HISEQ:711:H5NNWBCX2:2:1101:12775:22060:ATCTCGTA
TTAAGTTCAGCGGGTATTCCTACCTGATCCGAGGTCAACCTTGAGAAGGGGGGGTGTTTCACGGCAAGAACCCGCCGCACGTCCAAAGCGAGATGTATTACTACGCTCGGTGTGACAGCGAGCCCGCCACTGTTTTTAAGGGCCTGCGGCAGCCGCAGGGCCCCAACGCAAGCCGGGGGCTTGATGGTTGAAATGACGCTCGAACAGGCATGCCCGCCAGAATACTGGCGGGCGCAATGTGCGTTCAAAGATTCGATGATTCACTGAATTCTGCAATTCACATTACTTATCGCATTTC
+
HIIIIHIIIIIIIIIIIIIIIIIIIIIHIIIIIIIIIIIIIHHIIIIIIIIIIIIIIIHHIIIIIHHIIGIIIIIIHIIIIIHIIHIIIIIIIHIIIIIIIIIIHGIIIIIIIIIIIIHIHIIIIIIIIHIIHIIHHIIIIHHHIIIIIIIIGIIHIIIIIIIIHIIIHHHIIIIIGIIIIIIIIIIIHIIIHIIHHIHIIIIHHHIIHHIIIIIIHHHIHGIIIIIHHEHIHIHIIHIIIIIIIHIIHIIIHIIIIIIHHHIIIHIIIIIIGIIHHHIHIHIHIHIHIHIHGIIHII
@HISEQ:711:H5NNWBCX2:2:1101:20031:22224:ATCTCGTA
TTAAGTTCAGCGGGTGATCCTGCTTGATTTCAGATACAAAGAAAGTTTGAGTGTCTAAGCACTGGCAGCTGTAAGGCTGCACTGCCTCTACTCTCAATGAGTTCACATTGTAAACAATGTGACCGCTGCATTGAGTGCGACTGAGAACAAGTCTCAATCGCTCGCAGAGCACAGAGTGCTTTCATACTTAACAGCAGAAGGGTATCTGCCGCATTAAGATATGGGTGATGAGATAAAAAGACACTGAAACAAGCATGCCAGCTGGGATTCCAACTGGCGCCAGTTGCGTTCAAAAATCTGATGACTCACGGTTCTGCAATTCACACTACTTATCGCATTTC
+
IIIIIHIIHIIIIIIIIHHHGGGHIGFIIGIHHIIIIHHIIHHIIHIIIHIIIHGHCGHIHHHCFDCHIIIIEHIIGHIIIIHHHICHHHIIIIIIIIHIIIIIIIIHIFHIIIIIEHHIIIFHIIHIHIIIIHIIIIIIIHHHHIIHHHIIHHGHACGFGHH?HIIHHGHHIHHHHHIHHHHIIIIIIIIIIHHIHIGHGGHIHHHHIIIHIICIIIIHHGIHFCEHCHHHIHIIIIIIHGHIIHHIIIIIIHHHEGIIIIIIIIIIIIHFEIHHHHH@CHHCHHHGIIIIIHIHHGGIIIIIIIIIIIIIIHIHGFFGIHHHHHHFD0GIIIIIIIIII
@HISEQ:711:H5NNWBCX2:2:1101:3804:22390:ATCTCGTA
TTAAGTTCAGCGGGTATCCCTACCTGATCCGAGGTCAACCTTGTGAAAGATTTAACGGCCGCGGCCGCCCGCACCCCGAAGCGATTAATGAAATCACAACGCTTGGAGACGGACAGCTCAGCCGGAGACTTTGAGGCGCGCGGAACACCGCGGCGCCCAATACCAAGCCAGGCTTGAGTGGTGAAATGACGCTCGAACAGGCATGCCCTCCGGAATACCAGAGGGCGCAATGTGCGTTCAAAGATTCGATGATTCACTGAATTCTGCAATTCACATTACTTATCGCATTTC
+
IIIIIIIIIIIIIIIIIIIIIIIIIIIIIIIIIHIIIIIIIIHIIHHIIIIIHHHIIIIIGIHHIFEHIIIIIIIIIIHHIIIIIIHIIIIIIIIIIIIIIIIIIIIIIIIIIIIIHIIIIIIIIIIIIIIIIIIIIIIIIIIIIIIIIIIIIIIIIIIIIIIIIIIIIIIIIIIIIIIIIIIIHIIIIIIIIIIIHIIIIIIIIIIIIIIIIIGIIIIIIHFGHHIIIIIIIIIIIIIIHHIHIHIIIIHHIIIIIIIIIIIHIIIIIIHIIIIIIIIIIIIIIIIIIII
@HISEQ:711:H5NNWBCX2:2:1101:14705:22385:ATCTCGTA
TTAAGTTCAGCGGGTATTCCTACCTGATCCGAGGTCAACCTTGGTGCCGCCGGAGCGGACTTTAGGGGGGGTTTAGAGGCCAGAGTCCCGCGGGCTTCCGATGCGAGGCGAATGCTACTACGCAAAGAAGGGCCTGACAGGTCCGCCACTGGTTTTCGGGGACCGCCTGGGCGGATCCCCAACGCCGGGCCACGGGGGCTCGAGGGTTGAAACGACGCTCGGACAGGCATGCCTCCCAGGATACTGGAAGGCGCCATGTGCGTTCAAAGATTCGATGATTCACTGAATTCTGCAATTCACATTACATATCGCGTTTC
+
HHGHGHHIIIGHIIIHIIIIIIIIIHHHIHIIIIIIIIIHIIHIIHHIIHHIHIHIIIGHHIGHEFGHIIIIIHIIHHIHHHHIGIHIIGHHHHHHIGIHEHHHIIHHHGGIHIIHGHIIIIIIHIIIIHIGGHHIGIGHHIIIIHHHIIHIHHIIIIEEHHHIHHIIIHHIIGHHHIIIHIIIIIIIHIHIIIIIHIGEHHIIIIHIIHIHIIIIIIIHFIIIHIIIIHIIHHHGEHHHIHHIGHIIHHGIHGHHECCGHIHHHEGHFHGHHGIIIIIIIIIIIIIIIIIHHIIIHIIIGIIHHHHIIIIIIIIII
@HISEQ:711:H5NNWBCX2:2:1101:18393:22362:ATCTCGTA
TTAAGTTCAGCGGGTAATCTTGCCTGAGCTCAGGTCGAAAGTTTAGACATGCCAAAGGCACGTTCCTGCTTGGCCTCTAGCAAGAGCCACAAGCAACAACTTCGTGTAGTCGGCAGAAGCCGGTGCTACCTATCCAGTTGAAGCCCATATCGGGTCCTTGCTTAAGCCTCTGCACTTCAGCCAACCCAATCTGCCTGATGGCTGATTGGGGAAGCCAGATCCACCCCAACGGCTTGCCAATAAAGCAAGCACACCCAACAAGTTGGGAGGGGTGAGGGTGTAAACCGACGCTGAGGCAGACATGCTCTTGCCCGAGGGCTTGAGCGCAATATGCGTTCAAAGATTCGATGGTTCACGGAATTCTGCAATTCACACTACGTATCGCATTTC
+
IIGHIIHIGIIIHIIIIIIGIIIIHIHIIIHIIHHIIIIIHIIHHIIIIHGHHIIFHIHIIIIIIFHHIIIHGHIIIIHIIHIHHHHIIGIIHIIIIHIIIGIIIIIIII?HHHHIECHIIHHHHIIIIIIIIHIIIIGHIIHHIHHEEHIHHHHHHHFHFHFIHHFIIIIIIIGHIIIIIIIIHIIHHHHIHHHIIHIIHHIIHEHHHFHIHIGIIHIHIHD,DEHGGHH?HHCBGCIHHHIIIHHHHHHHHGIIHFF@DIIIHFHHHHHIIHGIIIIHIHFHHGIHDGIHIIIHIIIIIHIGIIHIIIIHIIIIIIHIHGIIIHFIIIIIIIIIIIIIIIIIIIIIIIIIHIIIIHIHGIIHIIIHIIIHHEIIIHHHIIIHDHHIHH
@HISEQ:711:H5NNWBCX2:2:1101:20079:22341:ATCTCGTA
TTAAGTTCAGCGGGTGTTCTTGCCTGAGCTCAGGTCGAGATAAAGGTTAATAGGGCCGAAGCCCTTCCTGATTTCGGGTCGACAAGCACAGTCCCAAGCCAACAACTAAAGCATTAGCAACAAGTTGCCTACCCAGTTGCGGCCCTTATCGGGTCCATGCATCAACCTCTTTGCTTCAGCGAACCCAGACACTAATCCTGGGAAAGCCAGATCCGCCCTTTCATTCCATGGAATGGTTGGGCGAGGATTAACCCGACGCTGAGGCAGACATGCTCTTGGCCGAAGCCTCGAGCGCAATATGCGTTCAAAGATTCGATGGTTCACGTATTTCTGCAATTCACACTACGTATCGCATTTC
+
IIIGIIIHHIIIGIHCEHIIIGHHIIIIIIHHIHIHHHHHHHHHHGHHHCCCGHHHIGHHHIIIICHHIIIIIIIHIIIIIHHGIGHIIIIHIIHIHFHI@GGEHIHHHECEHHIH@GHCGHHGHIHIIIHIIHEHEHHHHGFEHIIIIIHHIHIIHGHHHHHHIIHIIIIIIIIIIHHH?HDHIHHHHI?GHHHIHHGHHIHEEHHHHEIIHH?HHHF.HIHF??IIHIIHEHFHHEGDIIHIHG?GHHHH<GIHIIIIHHIHIHIHFEHEEIIIHHIHIIHHC/CC/DGHHGCEH=CCE@EE@GHIHEEHHHHHC?HHGIIIHHIIIIHHEEGHFCF<EEHHIHIHIHIHHFEHDD
@HISEQ:711:H5NNWBCX2:2:1101:20440:22304:ATCTCGTA
TTAAGTTCAGCGGGTATCCCTACCTAATCCGAGGTCAATCATTAAAAAATGGGGGGGTTTTGACGAGTATCCACCAGGACCCTATAGCGACGAATTTACTACGCTTAGAGCCTGACAGCACTGCCACTGATTTTAGAGACTGCCTTGACAGCAGGTCTCAACACCAAGCTAGGCTTGAGGGGTGATAATGACGCTCGAATAGGCATGCCCCTCGGAATACCAAGGGGCGCAATGTGCGTTCAAAGATTCGATGATTCACTGAATTCTGCAATTCACATTACTTATCGCATTTC
+
IIIIIHIIIIIHIIHHIIIIIHIIIIIIIIIIIIIIIHIIIIIIHIIIHIIIHIGIIIIIIIIIIHIIIIIIIIIIIIIHIIIHIIIIIIIHIIIIIIIIIIHIIIIIHIHIIIIIHIIHIIHIIIIHIIIIIGGHHGHHIIIIIIIIIIIIIIIIIIIIIIHIIIIIIIIIHIIIIIIIIIIIIIIIIIIIIIIIIIIIIIGIIIIIGHIIHIIHIIIIIHIHFIIHIIIGHHHIFIIIHIIIIIIIIIIIIIIIIIIIIIIIIIIIIIIIIIIIIIIIIIIIIIIIIIIII
@HISEQ:711:H5NNWBCX2:2:1101:11865:22620:ATCTCGTA
TTAAGTTCAGCGGGTAGTCCCACCTGATTTGAGGTCTAAAAATATAAGGGTCAACTAGTAGCGGCATTTCCCTAAGATTCGGCCGCTGCAAAGCGTCCTCAACGAAATTTCTTATCACGTTGAGTCAGTCCGAAATGGTAGGAGCCTGCTCATCAATTTAAAGTGAGCTGAACCAAAAGTCCAGCAACACTCAACATCCAACCACTAACGTCTTGAAAAAACGATAGGGTTGAGGAATTAATGACACTCAAACAGGTGTGCCCTTCGGAATACCAAAGGGCGCAAGGTGCGTTCAAAGATTCGATGATTCACTGAATTCTGCAATTCACATTACTTATCGCATTTC
+
IIIHIHIIIIIIIIIIIIIIGIIIIIIIHIIIIIFHIIIIIIIIIIIIIHHHIIIIGIHIFHIIIDHHIGHIIIIHIIIIIIIIIIIIHIHIIIIIIIHIHIIIIIIIGIGIIIIHIICHIIIIHIIIIIIHIIIIHGIIHHIIHHIIIHIIIIIIIHHHHIIHHHIHIIHHHHHHIIHHIIIIIIIIIIHIIIIIHIIIIIHIIIIHIIHGIIIIIHG@DIHIIHHGHIIIIIIIIHHHHEHHHFGIIIHEIIIIIHIIIIIIIIIIIIIIIIIIHEIIIIIIIIIIIHIIIHIHHHFHIIIIIIIIIIIIIIIIIIHGGIIIIIIIIIIIIIIIIGIIIIIIII
@HISEQ:711:H5NNWBCX2:2:1101:12122:22713:ATCTCGTA
TTAAGTTCAGCGGGTATCCCTACCTGATCCGAGGTCAAGAGTGTAAAAAGTACTTTTTGGACGTCGTCGTTATGAGTGCAAAGCGCGAGATGTACTGCGCTCCGAAATCAATACGCCGGCTGCCAATTGTTTTAAGGCGAGTCTACACGCAAAGGCGAGACAAACACCCAACACCAAGCAGAGCTTGAAGGTACAAATGACGCTCGAACAGGCATGCCCCATGGAATACCAAGGGGCGCAATGTGCGTTCAAAGATTCGATGATTCACTGAATTCTGCAATTCACACTACTTATCGCATTTC
+
GEHGHHHIIIIGIIIIIIIIIGHHHIIIIIGIIHHHIIIIIIIIIIIIIIIIIIIIIIIHIIIIIHHIHHIIIIIIIIIIIHIGIIIIHHIIIIIHHHHIIIIHIIEHIIIIIIIIIIIIIIIIIIIIIIIIIIIIHHHIHHHIIIHIIIIIIIIIIIIIEHHIIIIHIIIIIIHHIIIIIIIIIIIIIIIIIIHIIHHIIIIIGIIIIHIIIIIIIHIHIIIIIIIIIIIHHEHIGIIIIIIHIIIIIIHHGHIIIIIIIIIHIHIIIIIIIIIIIIHIIIIIIHHFDHHIHHIIIIHIII
@HISEQ:711:H5NNWBCX2:2:1101:16298:22688:ATCTCGTA
TTAAGTTCAGCGGGTATCCCTACCTGATCCGAGGTCAAAAGTGATAAAAGACTTGTGGAAACTAGCGTATAGACTTGAATCGCGACTTGTGCTGCGCTTCAAAACCAAAACACTGGCTGCCAATTACTTTAAGGCGAGTCCCGCCACTAGAGCAAGGACAAACACCCAACACCAAGCAGAGCTTGAAGGTACAAATGACGCTCGAACAGGCATGCCCCATGGAATACCAAGGGGCGCAATGTGCGTTCAAAGATTCGATGATTCACTGAATTCTGCAATTCACACTACTTATCGCATTTC
+
IIIIIIIIIIIIHIIGHIIIIIIHIIFHHIHIIIIIIIIIIIIIIIIIIIIIIIGIIIIHIIIIIHHIIIIIIIIIIIHIIIIIIIIIIHHHHHIIIIIHHFEHIIIIHIIIIIGHIHHIIIHIIIIIHFEEHGHIIHIIIIIIIIIIHHHHHIIIIFIHIIFHGHHHHHHIIHIHIIIIIIIIIIIHHHHHIIHHIHIIIHHIIHHIHIIIIHHIIHIHHGHIIIIIIIIHHHHIHHIIHHHIIIIIIIHIIIIIIIIIHIIHHHHHEIIIIIIIHHIGIIIIIGGHIIHFIHIIIIII
@HISEQ:711:H5NNWBCX2:2:1101:19514:22684:ATCTCGTA
TTAAGTTCAGCGGGTAGTCTTGCCTGAGCTCAGGTCGATGTTTGAGTGTCCGACCTCGGTGGGCCGGTTCCTGCGGGCCTCACAGCACGGCGCTTGCGGCCTCCGGCGGCATGTAGCGTGAGCCACCTACCAAGCCGGCTGCCATTGTGCGGCGCCATGCTCAAGCCTCTGTTCTTCAGCCGACCCCGTTCGTCGAGAGAGTCACGGGGAAAGCCAGGTCCGCCTTCCCAGACCGCCCTTCGGAAAGAGAGTAAAGGTGGCGAGTGGGTGAAACGACGCTGAGCCAGACATGCTCTTGACCGGAGTCTCGAGCGCAATATGCGTTCAAAGATTCGATGATTCACGGAATTCTGCAATTCACACTACGTATCGCATTTC
+
IIIIHHIIIIIIIIIIIIIIIIIIIHIIIIIIIIIIIIIIIIIIGIIIIIIHIIIIIIIIIIHIIHIEHIIIIIIIIIIIIIIEHIIIIIHIIGIIIIIIIIIIIGIIIIIIIIIIIIIHHIHFHIHIHIIIIHFHHDHIIIIHIIIIIIIIIHHICHHHEHHHIIHHIIIIHIIIIHIIIIIIIHHHDIIIHHIFHHHHHHHIHIHHIHHIHHFFHHGEDHHE?IIHGHHHHIIIHHHCHHHIIIIIIIIHIIHIIGIIIIIIIHIIIIIIIIIIIIHIIIIIHIHIHIIGIIIIIIIIHIIIIIIIHHIIHIHIIIIIIIIIIIIIIIIIIHIIHIIIIHHIHHIHHHIIIIIIIIIIIIIIHIIIIIIIIHIIII
@HISEQ:711:H5NNWBCX2:2:1101:12680:22914:ATCTCGTA
TTAAGTTCAGCGGGTAACCCCGCCTGATCCGAGGTCAAACGTTCGGGCGGCCTCTCGGCCGCCTCTCGAGAGTGGTGGACGTGGGCGCGAGGCGCCGCCGGCTACGGAGATCGCAACGCCGGACGGTCAGCTTCGCGCGCCGTCTGTGGTTTCGAGGGCCGTCGCCCGCCCCGAGGGCGGCGGCGACGGGCCCCAACGCCGGGACCTGAGGCCCGATGGGTTTTGACGACGCTCGGACAGGCGTGCCCGCCGGAATGCCGGCGGGCGCAATGTGCGTTCAAAGATTCGATGATTCACTGAATTCTGCAATTCGCATTACTTATCGCATTTC
+
IIIIIHIIIIIIGIHIIIIIIHIIIIIIIIIIIIIIHIIIIIIIIHHHHHHIIIIIGHIIHHIHIHHICHEHHIIIIIIIHIHHIHIIIIHIGIIIIIIDHHIHIHIHHHHHHIIIIIIIHGHHIHHHHIHHIIIIIHHHIIDEHHIHHIHIIHHHHHAGCHHDHHHDHHHIF?HHHEHHEHIIHD?HDHHHGHIIIHIIIGHHHHGHHIIHEHIHHHHIGHFGHEDEHDIHIHIIHHHHIIIHHHHCHCHIIHIHEDHIHDCHIIIGIIIIHGIIIIHIIHIIIIHHHIIIGIIGIIIHHHHIIHIIIIIIIIHIIIIIIIIIIHIIIII
@HISEQ:711:H5NNWBCX2:2:1101:14012:22948:ATCTCGTA
TTAAGTTCAGCGGGTATCCCTACCTAATCCGAGGTCAATCATTAAAAATGGGGGGGTTCTGGCGAGTGTCCACCAGGTGTCCATAGCGAGAAAAATTACTACGCTTAGAGCCTGACAGCACTGCCACTGATTTTAGAGGCTGCCCTTACAGCAGGCCTCAACACCAAGCTAGGCTTGAGGGGTGATAATGACGCTCGAATAGGCATGCCCCTCGGAATACCAAGGGGCGCAATGTGCGTTCAAAGATTCGATGATTCACTGAATTCTGCAATTCACATTACTTATCGCATTTC
+
IIIIIIIHIIIIIIIIIIIIIIIIIIIIIIIHIIIIIIIIIIIIHHIIIIIIIIIIIIIIIIIIIDHIIIIIIIIIIIIIIHHIIIIIIIIHIIIIIIIIIHHHIIIHHIIIHIIIIIIIIIIHIIIIIIIIIHIIHIIIIIIIIIIIIIIIIIIIIIIIIIIIIIIIIIIIIHIIIIIIIIIIIHIHIIIIIIGIIIIIIIIHIIIIIIIIIIIIHHIIHIHHFHIIIHIHDHHIIIIIIIIIIIIHIGIIIIIHHHIHIIIIIIIIIIIIIIIIIHIIIIIIIIIIIIIHI
@HISEQ:711:H5NNWBCX2:2:1101:2277:23223:ATCTCGTA
TTAAGTTCAGCGGGTGTTCTTGCCTGAGCTCAGGTCGAAGATGTAAGTTATATTTCCTGGTTTGAGGGCTATTGAAAAAGAGCCAAGCCAACACCTAAATATGTAGCAGTGATGCTGCCTACCTAGATGCGGCCCATAAACGGTCCTTAATCAGCCTCTGAGCTTCAGTAGACCCGGCTTTCACTCCATAATAAAACAGAGGAGAGCCGGGACTACCAGATCCAACCAGCCAATTATTAATGAATAATTATTGGGAGGTTGAGGGGTACATCGACGCTGAGCCAGACATGCTCTTGGCCGAGGCCTCGAGCGCAATATGCGTTCAAAGACTTGATGATTCACGGAATTCTGCAATTCACACTACGTATCGCATTTC
+
IIIIIIIIIIHIIIHIHIIIIIHHHIIIIIIIIIHIHIHIHHHHHHIIIHIHHIIIIIIHIIIIIHHIHIIIIIIIIHIIIIHHIIIIIIHGHIIHHIIIIIIIIIIIIIHIIIIHHIIIIIIHIIIIIIIGHHIIIIHIIIFECHIHIIIIIIIHHGHIHIHIIIIHIHIIHIIIIIIIHFHIHIHIA.BBHHIHHIIIIHIIIHHHHIHHHIIGHHEHA?HIHHIIHHIHHHEHIIHIIIIHGHHGHGGIIHIIIIHHHIIHHHHHIGHIIIIIIIHIIIHHHIIIIIIIIIIHIIIIIGIIIHHGGIIIIIHIHHHHHIIIIIHIHIIIIIIIIIIIIIIGIIIIIIGHHHIIIIIIHHFHHIHEIHHHIIII
@HISEQ:711:H5NNWBCX2:2:1101:3464:23043:ATCTCGTA
TTAAGTTCAGCGGGTAGTCCTACCTGATTTGAGATCAGATCATAAATGTAATTGTCCAAGTGAATGGACTATTAGAAGCGGTTCATCTGTATTGCCTGGCCACCTTTTACAGTGTCCTCAGCGAGTGATACTTATCACGCCGAGTGGAACCAAGTATATACTGAGATCCAGCTAATATATTTAAGAGGAGCAGACTGTGACATCTGCAAGACCTCCAAGTCCAAAGCAAGGCCAGTTGAATTAACAAAAGGATTGCTTTGAGAATTTCATGATACTCAAACAGGCAGGCTCCAAGGAATACCAAGGAGCGCAAGGTGCGTTCAAAGATTCGATGATTCACTGAATTCTGCAATTCACATTACTTATCGCATTTC
+
HHHIFHHGHIIICEHIIIHGHHIHHIHHIIHHE?GHHGHCEHIIGHFHGHGGEH@CFHCEHHI?GFHHIIGHIIHIGEGHHGHHIHIIIHIHHHIIIIGIHHHIHEHHHGHEHIIHHHGHEHIHDCHHGFF@CFEFHEEFED?/CGHHEHIEHHHHHHIEHECCHHHCHHGEHHHHEHHFH8A.GHAFGFBHHHHHFGHHEFFGHCCGHHII/B?HE</<EHECH@EF/C//GC/D//@D<ED@D0CD0C?HGHCD<CC@C<111@G?F1EH?HCC<D<1FIHEGD0@<<1C1FC<EEFC1D<<<0DDHGHIHDCCDE@??HGFFECD<C?HG1F<1FEF1D<1<1<D11C<<11C@<1?HIH@?HCEEHHHDC
@HISEQ:711:H5NNWBCX2:2:1101:6040:23084:ATCTCGTA
TTAAGTTCAGCGGGTATCCCTACTTGATCCGAGGTCAAAAGTGTTAAATTGATTGATGGAGGCTAATGATTACCAGCTTAAATCGCAAATTGTGCTGCGCTTCAAACCAATACATTGGCTGCCAATAACTTTGAGGCGAGTCCAAACGCGAGGAAAGGACAAACACCCAACACCAAGCAAAGCTTGAGAGTACAAATGACGCTCGAACAAGCATGCCCCATGGAATACCAAGGGGCGCAATGTGCGTTCAAAGATTCGATGATTCACTGAATTCTGCAATTCACACTACTTATCGCATTTC
+
IIGIIG@GHIHIHIHIIHIIIHIIIIIIIIIIIIIHEEHHIHHHHIHHHII1<CFGHHIIIIIHEHHIHIIIHHIHHFGHHIIGIHIIIHIIIIIIIHIIIIHIIIIIIIIIIIHIIHIIIIIGGIIHHHHIGHHHIIHIIIIIIIHIIIIHIIHHHHIIIIIIHIIIIIHIIIHIIIHIIIIIIIIIIIIIIIIIIHHIIIIIIIIHIIHIIIIIHIIIIIIIIIIGIIIHHIGIIIIIHDHEHH?IIIHIHFHHHIHHCHEIHHIIHGIGIIIIIIIIHHEIHHIHHHHHHGIHIIIHI
@HISEQ:711:H5NNWBCX2:2:1101:8674:23198:ATCTCGTA
TTAAGTTCAGCGGGTAATCTTGCCTGAGCTCAGGTCGAAAGTTAAGATATGCCAAAGGCACATTCCTGCTTGGCTTCTAGCAAGATCCACAAGCAACAACTTCGTGTAGTCGGCAAAAGCCGGTGCTACCTATCCAGTTGAAGCCCATATCGGGTCCTTGCTTAAGCCTCTGTACTTCAGCCAACCCAATCTACCTGATGGCTGATTGGGGTAGCCAGATCCACCCCTGTGGCTTGCAAAAAAAGCAAACATACCCAACAAGTTGGGAGGGGTGAGGGTGTAAACCGACGCTGAGGCAGACATGCTCTTGCCCAAGGGCTCGAGCGCAATATGCGTTCAAAGATTCGATGGTTCACGGAATTCTGCAATTCACACTACGTATCGCATTTC
+
HIIIHIIC@GFEHIIIHHDHHHGHHEHIHIIIHIIIIIEHHIIIIIHHEHIFFFHHGIHGGHII?FDGHHHHIHIHHGFECHHIIHIIIIIIIHHHIIIIIIGIIIIIIIHIGIIHHGHHHIDFHGHHHHHIIC?HHHIFHEHGHHHHHHGEEHHHHFEH/BEF@EH?HHHHHHHIIIIGHIHHHIIIFEHHHHIIHHIIIGIIEEHHI?DDHHIHHHG5CHIHEF@FHF?HHGBEHDHGB.EECHHEHHG.GHHF.FHF?EHIHHED<DHH?HHEGHHIHE=FHIHHHGC@FG?HHG@HEHHHHGIHFHIHHHHHHHCCCHHHHFFIHCHHIIIHFCHHGIIIGIIIHIHIHIIIHHIIHHHHCIIHIGIIIIIIIHHDHHIHGHHHEI
@HISEQ:711:H5NNWBCX2:2:1101:9574:23192:ATCTCGTA
TTAAGTTCAGCGGGTAGTCCCACCTGATTTCAGATCTAAACAATGGTGAAATATACATATATGCATTATATTTCGGCTTTCCAATATTTATTGCGCCAACATTAAATAAAAAAAGGGATAGGCTTAAGCGAAAGGGGTGGACTCGAAAGTACCAACTATAAGCCTTATCGCCCAAAGACTTTTCATGTTGTGGCTAAATTATTTAAGGCCAGCCGAACTAAAAAGTTCTGCAAAACCCAAATCCCATAAGATTTAGCCTATCTGATTAACAAACAAACCAAACTTTGGATGACATTTTTGATACTGAAACAGGTGCACTCTCCGGAATACCAGAGAGTGCAATATGCGTTCAAAGATTCGATGATTCACAAAATTCTGCAATTCACATTACGTATCGCATTTC
+
IHIIIIIIIIHIIIIIIIIIIIIIIIIIHIIIIHIIHIIFIIIIIIIIIGIIIIIIIIIIIIIIIHIIIIIIIIHHIIIIIIHHIHIIIHIIHHHHHHHIIIIIIIIHHHHIIIIHCHHIIGHHHHIIHHGHIIHIHIIIIIIIIIHIIIIIIIIIIIIHHGIHHIIIIICHHIIIHHHIIIIHIIIHIHHIHGHHIHIIIHHIIHGFBIIIHIGHHIIIIHHHHGHIIHCHCHHIHEHFC<HIHHGIHHGDD@FHIIIIIGHFHHHGHHCHHC?HHHHHFCHHHHEIGIIHIIIIHIIIIIIHHIIHGIHIHHHFGIIIHIIIIIIHHHFIIIHIIIGIIIIHIIHIHGIIIIIIIGIIIIIIIIIIIIHHIIIIHIHIIIIIIIIIIHIIIIIIIHIIIII
@HISEQ:711:H5NNWBCX2:2:1101:13284:23238:ATCTCGTA
TTAAGTTCAGCGGGTATCCCTACCTGATCCGAGGTCAAGAGTGTTAAAATGTACTTTTGGACGTCGTCGTTATGAGTGCAAAGCGCGAGATGTACTGCGCTCCGAAATCAATACGCCGGCTGCCAATTGTTTTAAGGCGAGTCTACACGCAAAGGCGAGACAAACACCCAACACCAAGCAATGCTTGAAGGTACAAATGACGCTCGAACAGGCATGCCCCATGGAATACCAAGGGGCGCAATGTGCGTTCAAAGATTCGATGATTCACTGAATTCTGCAATTCACACTACTTATCGCATTTC
+
IIIIIIIIIIIIHIIGHHHHIIHIIIHIIIIIIIIGGHF1FDGHHHHHHIIIIIIHHHFCHIDHFCEHHHHHIIIIIHIIIIHIGHHHHGIIHIIIIHIIIHHIIHHHIIHHHGHHGHHIHIIHHIIIIIHHHIIIHHHHHHHIIIHHHHHHHIHIHIHHHGHEHHHHIIIIHIIHHIIIIIHFHIIIHHHFGEIHHHGIHHHHIHIIHHHHIIIIIHGIHHIIIHIIIIHHIHHHCIHIHDHCHIIHIIIIIHEHIIIIIIIHHHHIIGHEIHGIHIHHHHIHHHHIIIHDHIIHIHDHII
@HISEQ:711:H5NNWBCX2:2:1101:17646:23202:ATCTCGTA
TTAAGTTCAGCGGGTAGTCCTACCTGATTTGAGACCATGGTTCAGACACAAGTGTCTTGTAGTTGGATCCACACTTTGTTGCACTGGGCACTACTGCTGCTTAAACGGCACAATGAGAAACCAAGGTTCCATACATATACCTTTCGGCAGCCTTGCAGGCCGTCATTACGCAATTAGGTGTAGACTAATGAAATTCAGGGCACTTATAAGCTGCCCCAGATCTTCCCTAAATGACTGTAAAGCCATAGAGGGAAATGAATACATTAGATTCTCAAACAGGCATACTCTAGCAAGCTAGAGTGCAATGTGCGTTCAAAGATTAGATGATTCACGAGATTCTGCAATTCACATCACGTATCGCATTTC
+
GIIIIHHHIIIIIIIIIIIHIIIIIIIIIIIIIIIIIHIIIIGIIIIIIIIIIIGHHIGHHIIIIHIIIIIIHIIIGIIIIIIHIHHIIIIHIIIIIIHIIGIIIHGHIIHIIIIIHIIIIGGHIIHIIIIIIIIIIIIIIGIIIIIHIDHIIIIIIIHHIIIGIIIIIIIIIIIIHIHHIIGHHIIIIIIIHIIIIIGIIIIIIIIIIHIGHHEGIHHIIIIHGGIIIIIIIIIIGIIIIIHHIIIIIIIIHIIIIIHGIIIHIHHIIIIIIHIIIIHIIIIHHFIIIIIIIIHHHHGGGIIIHHEDHCIHEIHHEHIHIHIHEIGIIGHIHHHHIHIIIHIIHIIHIIIHIIHHIIIIIIIIII
@HISEQ:711:H5NNWBCX2:2:1101:18362:23019:ATCTCGTA
TTAAGTTCAGCGGGTAGCCCTACCTGATTTGAGGCCAGATCATGAATATGTGGGGTTATCAGCCACCCAGAAGGATGAAACGTATTACATCCAAGGTGCTTATGTCTTTAAGGCGAGCCTTTAGCAAGGCAACACCCAATACACCACCGCTCAGGCAAAAACCCAAGTGGGGTGAGGTTTCATGACACTCAAACAGGCATGCCCTTCGGAATACCAAAGGGCGCAAGGTGCGTTCAAAGATTCGATGATTCACTGAATTCTGCAATTCACATTACTTATCGCATTTC
+
IIIIIHIGHIIIIIIHHIIIIIIIIIIIIHIIGGIHHIIIGIGIIIIIIHIIIIHIHHIIIGHIIIIIIIIIIIHIIIIIIIIIIIIIIIIGIIGHIHHIIIIIIIIIIIIHHHIIIGIIIIIIIIIIIIIIIIIIIIIIIHIIHGHIIIIHIIIIIIHIIIIIIIIIIIIIIHIIIIHIIIIIIIIIIHIIGIIHHGDGIIIIIIIIIIIIIHIHHIIIIIIIIHIIIHGHHIIIIIIIIIIIIIIHIIIIIHFHHHHHHIIIHHHHEIHIIIIIHIHIHEHHIHI
@HISEQ:711:H5NNWBCX2:2:1101:2083:23463:ATCTCGTA
TTAAGTTCAGCGGGTATTCCTACCTGATCCGAGGTCAACCTGTAAAAGTTTTGGGGGTTTTACGGCAAGAGTCCCTCCGGATCCCAGTGCGAGACGTTAAGTTACTACGCAAAGGAGGCTCCGGGAGGGTCCGCCACTACCTTTAAGGGCCTACGTCAAACCGTAGGGCCCCAACACCAAGCTGGGCTTGAGGGTTGAAATGACGCTCGAACAGGCATGCCCGCCAGAATGCTGGCGGGCGCAATGTGCGTTCAAAGATTCGATGATTCACTGAATTCTGCAATTCACATTACTTATCGCATTTC
+
IIIIIIIIIHIIDHHIIIIIIIHIGGHHGHEHDHHIIHIIIGHIIHIIGHIIIGCHHIHHHIIHC<CHHIHHIIIIIIIHIIIHIIEHEHHIHHHHIHIHIHHIIIIHHIIIIHHFE=GHIIIEIIIHIHHFHHHIIIIIIIIIIIEHHHHIIIIIIIIIHIHHHIHIIIHHIHIEHIIIIIIIIHGIIIIIIIIIIIIIIIIIIIIIHHHIIIIIHHE/HIHEHHIIIIIIIIHDCIIIIHHHHHHIIIIIIIIIIIIHIHHIIIHIIIIIHHGIIIHHFIGIHIIIIGIIHHG1IIIIIIGII
@HISEQ:711:H5NNWBCX2:2:1101:3702:23499:ATCTCGTA
TTAAGTTCAGCGGGTCTTCCTACCTGATCCGAGGTCAACCTTGGGTAAATAAGGCTTTTAACGGCCGGAACCCGCAGCACGCCCAGAGCGAGATGTAACTACTACGCTCGGAGTGACAGCGAGCCCGCCACTGCATTTCAGGGCCTGCGGCAGCCGCAGGTCCCCAACACAAGCCCGGGGCTTGATGGTTGAAATGACGCTCGAACAGGCATGCCCGCCAGAATACTGGCGGGCGCAATGTGCGTTCAAAGATTCGATGATTCACTGAATTCTGCAATTCACATTACTTATCGCATTTC
+
IIIIIHIIIIIHIIIIIIIIIIHHIIIIIGIIIIIHIIIHIIIIIIIIIHHIIIIIIIIIIIHDHFHIDHIIIIIIIIIIIIIIIIGIIIIIIIIIIIIIIIIIIHIIIIIHIGHIIIIHHIIIIIIIIIHIIIIHIIIIIIIIIIIIIIIIIIIIIIIIIIIIIIHHIIHHHHHIIIHIIIIIIIIIIIIIIIIIIIIIIIIIIIIIIIIIIIIIIIIIIIIIIIHHHHCHHFHFIIIHHFIIIIHHIIIHIHHIIIIIIIIIIIIIIIIHHIIIIIIIIIHIIIIIIIIIIIIIIII
@HISEQ:711:H5NNWBCX2:2:1101:9052:23324:ATCTCGTA
TTAAGTTCAGCGGGTAGTCCCACCTGATTTGAGGTCTAAAAATATAAGGGTCAACTAGTAGCGGCATTTCCCTAAGATTCGGCCGCTGCAAAGCGTCCTCAACGAAATTTCTTATCACGTTGAGTCAGTCCGAAATGGTAGGAGCCTGCTCATCAATTTAAAGTGAGCTGAACCAAAAGTCCAGCAACACTCAACATCCAACCACTAACGTCTTGAAAAAACGATAGGGTTGAGGAATTAATGACACTCAAACAGGTGTGCCCTTCGGAATACCAAAGGGCGCAAGGTGCGTTCAAAGATTCGATGATTCACTGAATTCTGCAATTCACATTACTTATCGCATTTC
+
GIIIIIIIIIIHHHHHIIIGIIIIIIHHHIIIIIHIHIIIHIIIIHIGGGHHIIIIIHIIIIIIIGHIIIIIIIIIIHIHIIIHIIIIGIIIIIIIIIIHGHIIIIIIIHIIIIIIIGIIICHFGHIIHHCHHHIHHGIIIIHHGHIGHIIIIIHHHIHHIIIHHIIGIIIIIIIIIIHIHIIHGIHHIIIIIIIHHIIIIIIIHHIIIIHHGIIIIHHGHIIHHHIIIIIIIIIIIHIIIIHHHIIHHEGGIIIIIIHHIHIIIIIIIHHIIHIHHCGIIIIIGHGIHIIIIIGIIIIIIHIIHIIIIIIIIIIIIIIIIIIIIIIIIIIIIIIIGIIIIIIGHI
@HISEQ:711:H5NNWBCX2:2:1101:12806:23414:ATCTCGTA
TTAAGTTCAGCGGGTATCCCTACCTGATCCGAGGTCAAGCGTAAAATGGTAGACTTGTGGATGCCACCGTCAGCAGTGGAGAGCGCAAAATGTGCTGCGCTCCCACACAGGACGGCGGGCTGCCAATGCATTTGAGGCGAGTTCACGCGCGCAGCGGAACAAAACGCCCAACACCCAGCAGGGCTGGAGGGTACAAATGACGCTCGAACAGGCATGCCCCATGGAATACCAAGGGGCGCAATGTGCGTTCAAAGATTCGATGATTCACTGAATTCTGCAATTCACACTACTTATCGCATTTC
+
GIIIHHIIIIIHIHIIIIIHIIIIIHIIIIIIIIHIHIIIIHIHCHHIIIIIIIIHIIIIIIIIGHHIIHIIIIIIIIHHHIIIIIHIIIIIIHIIIIIIIIHIIIIIIHIHIIIIIIIIIIIIIIIIIIHGIIIIIIIIIIIHIIIIIHIIIIHHHHHHHIHHIIHIIHIIIIHIIIIIIIIIIIIHIHEHIIIIIIIIIIGHHIIIIHIIIIGHHIIIIIIIIIHHIIIHHIGIIIGIIIIIIIIHHFHHHFHIIIIHHHEHEHIIIIIIIHEIIIIHIIIIHHIHGHIHHIIHIHHIHI
@HISEQ:711:H5NNWBCX2:2:1101:14596:23499:ATCTCGTA
TTAAGTTCAGCGGGTATCCCTACCTGATCCGAGGTCAACCACGAAAGTTCACAAGGCCTCAACCAAAAGTTGGTCAAGACTGAGAAGGCCAGCGCCGGCCGGGCCACCAGAGCGGGTGATTGAAGCCCATACGCTCGGGCACCGGACACGGAGCCGCCACTGCCTTTCGGGCGCGTCCAGCGGGGACGACGCCCAACACACAAGCCGGGCTTGAAGGGGTTGCAATGACGCTCGGACAGGCATGCCCCCCGGAATACCAGAGGGCGCAATGTGCGTTCAAAGATTCGATGATTCACGGAATTCTGCAATTCACATTACTTATCGCATTTC
+
IIIIGIHHIIIIIIIIHHHIIIIIIHHIIIIIIIIIIHIIHIIIIIIIIHGHIIIIIHIIIIIIIHHHIHIHIIHIIIIIIIIHIIHIIIIIIIIIIIIIIIHIIIIIIIIIIIIIHIIIHIIIIIIIHIIIHIIIIHHIIIIIIIIIIIIIIHIIIIGHHIHHIIHIIHDHHHIHIHIHIIIIIHHIIHIHHIHHIIIIIHHGHHIHGIHIIIIHHHHGIHIIHHHDIIHCIHEEIHFEEHHHHHCIIIIHGHIIIIHGFCEIHIHHHHDFHEIHEGIHGHHHIIIIIIIHIIIIIIHHGHCGHHHIHIIIIIIIIIIIHIIIIGIIIH
@HISEQ:711:H5NNWBCX2:2:1101:16706:23346:ATCTCGTA
TTAAATTCAGCGGGTAGTCCTACCTGATTTGAGGACATTATTAAAAAAATGATGTCTTATGATCCTTTTGGACTAGGCCCAAAAAAACCATAAATTGGCATTGCTTGTAACAGATATCACCATTGAGAATATTTATAAAAAAAAAATGCTCTTTAGTTCAATTTGCGCAAGCCGTATAAAAATCATAATAATTTAAGACCATCAAGCTTTAAAAAAAAAAGCTTGAAGAGCCCAATTCCACGATCCCTCCATAAAAAAATAAAGGAATCATGATAACGATTTTTTTATTTTTACTGACCTCAAACAGGCATGCTCCCCGGAATACCAGAGAGCGCAATATGCGTTCAAAAATTCGATGATTCACGTAATTCTGCAATTCACGCAATTC
+
IIIIIIHIIIIHIIIIIIIIIIIIIHHIIIHIIIHIHIIIIIIIIIIIGIIEHFHIIIIIHHIIIFHIIHGHIHHEHHIIHIIIIIIHIIIIIHHIFHHIHIGHGHIHIIIIIIIIIGIEHIIHIIIIHIGHHHHHIIIIIIHHHIID/./G@DFGEGA?@HHHIIDC8??HH@@@?HHHHGE?IHHECEHHHGFG.FHHH?HGB-EEHCIHIIIIIIIIHHGCFBHHHIHIIIIIHIHHHIHGGHFEHHGGIHGIIHIHIHHHIHHEIHIIIHIIHIIIIIIIHHHIHIIIIIIIIIHHEIHHHHHIHIIIIHIIIIIIIIIIIIIIIIIIIIIIIIIIIGIIGIFIIIIIIIIIIIIIIIIHIIIIIIIIIHIIIIIIIIIIIIII
@HISEQ:711:H5NNWBCX2:2:1101:19831:23343:ATCTCGTA
TTAAGTTCAGCGGGTAGTCCTACCTGATTTGAGACCATGGTTCAGACACAAGTGTCTTGTAGTTGGATCCTTACTTCCTAAAGCTGGGCACTACTGCTGCTTATTTGGCAAAATGAGAAACCAAGGTTCCATACATATACCTTTCGGCAGCCTTTGCAGGCCGTCATTACTTTATTCAGTGCAGACTAATGAAATTCAGAGCACTAAGATAGACGCTCCAGATCTTCCCGCTTAATAAATTAATTGGGAAATGAATACATTAGATTCTCAAACAGGCATACTCTAGCAAGCTAGAGTGCAATGTGCGTTCAAAGATTAGATGATTCACGAGATTCTGCAATTCACATCACGTATCGCATTTC
+
IIGEFHHHCHIIIIHIIIGIIIHIHHGHH?GHHGEHHIIHIIIIGHHFHHIIHHIIIIHHHHIHH?FEHIGHGHHIGHHHIIHHIIIHHHHIIIIIIIIIIIGIIICHIIIIIIHIIIGHIIHIIHIHHIIIIGIIHHHHHHHIIHIIIHHHIHHHHHEHDHIHIIIIIIIIIIIIIGHHHHHHHGHHHIHIHFIHCHIIHGIIHIIIIIGIIHEF?HHHCIHIHHD<HCEHHHIHHIIHIIHHHEHFIIIGHIIIIIHGFIIHGHHGIIIIHHHHHGEIHGIHIIHHHHHFFIIIIHGIIIIIIHHIIHIIIIHHHIIHIIHEHHIHIIHHHHIIHIIIIIIIIIHGHHGHIHHEIIHIHI
@HISEQ:711:H5NNWBCX2:2:1101:21024:23287:ATCTCGTA
TTAAGTTCAGCGGGTATCCCTACCTAATCCGAGGTCAATCATTAAAAAATGGGGGGGTTCTGGCGAGTATCTACCAGGTGTCTATAGCGATGAAAAATTACTACGCTTAGAGCCTGTCAGCACTGCCACTGATTTTAGAGGCTGCCCTTACAGCAGGCCTCAACACCAAGCTAGGCTTGAGGGGTGATAATGACGCTCGAATAGGCATGCCCCTCGGAATACCAAGGGGCGCAATGTGCGTTCAAAGATTCGATGATTCACTGAATTCTGCAATTCACATTACTTATCGCATTTC
+
IGIHHDGHIIIHIIIIGIIIIIIIIIIIIIIIIIHIHIHIG1DGHHHHHHHIIIIIDCHHIGIHHEHIGIHIIIIIIGIIHHHHHHHIHICHEHHIHHHHHHHIHHHFHIIIHHIIDGHHIHIIIIIIIIHHHFHGHIHHIIIIIHIIHHHHHHIIIIHIIIIHIIIIIIHHIHHIHHIGIHIIIHCGHEHIHIIIIIIHHHIIIIIIIIHIHIIIIIIIIIIHIHEIIIIHHECCEIIIIGIHIIHGHIIIHIHHIIHHIHHFHHIIHIIHIIIIIIIIIIHIIHIHGIHIIII
@HISEQ:711:H5NNWBCX2:2:1101:1917:23551:ATCTCGTA
TTAAGTTCAGCGGGTGATCCTGCTTGATTTCAGATGCAAGTAAGTTTGTGTGACTAAGCACTGGCAGCTTACGCTGCACTGCCTCAGCTCTCAATGAGTTCACATTGTGAGCAATGTGACTGCTGCATTGAGTGCGATCTCGAACAAGCCGAAACCGCTCGCAGAGCGCAGAGTGCTTTCATGCTTAGCAAGAGAAGGGTATCTCTCGCATTATGATTTGGGTGATGAGATAAAAAGACACTGAAACAAGTATGCCGGCTGGAGAACCAACCGGCGCCAGTTGCGTTCAAAGATCTGATGACTCACGGTTCTGCAATTCGCATTGCTTATCGCACTTC
+
IIIHIIIIIIIHIIIIIIIIIIIHHIIIIIIIIIIIIIIIIIIIHIIIIIIIIIIGEHIIIIHHIFHHIHHHHIIHIIIHIIIIIIIIIIIIIIIIGIIHIIHIIIIIGIIIIIIIIIIIIIIIIIIIIIIIIHIIIIGHIIHGIIIHIIIIIIIIIIIIIHIIIIIIIIIIIIIIIIHIIIHIIIIIIIHHIIHGGIIIHHIIIIIIIHHHGIIIIIIIGIIIIIHIIIIIIIGIHHGFHIIHHGIIIIIIIIIIIIIIIIIIIIHIHIIIIIIIIIIIIHIIIIIIHIIHIIIIHHHHGHIIHIIIIIIIIGIHIHIIHGIIIIIIIIIIIIIIII
@HISEQ:711:H5NNWBCX2:2:1101:3551:23514:ATCTCGTA
[truncated: 46,909,315 more chars]
