# Supplementary material for: The fungal community in non-rhizosphere soil of Panax ginseng are driven by different cultivation modes and increased cultivation periods
Source: PeerJ. 2020 Oct 15;8:e9930. doi: 10.7717/peerj.9930 (PMC7568858; doi:10.7717/peerj.9930)
Supplement: Supplemental Information 15 [file peerj-08-9930-s015.gz › S10-1.fq]

@HISEQ:711:H5NNWBCX2:2:1101:10414:2146:ATCTCGTA
TTAAGTTCAGCGGGTATCCCTACCTGATCCGAGGTCAAGAGCAAAATTGTAGATTTACTGGGGGCCAACACAAGCTAACAAGGGGCGCAAAATGTGCTGCGCTCCAGGCTAACATGCCGGCTGCCAATTGATTTAAGGCGAGTCTGCGCAAACGCGCGGGACAAACACCCAACACCAAGCAGAGCTTGAAGGTACAAATGACGCTCGAACAGGCATGCCCCATGGAATACCAAGGGGCGCAATGTGCGTTCAAAGATTCGATGATTCACTGAATTCTGCAATTCACACTACTTATCGCATTTC
+
IIIIIIIIIIIIIIIIIIIIIHIIIIIIIIIIIIIIIIIIIIIIIIIIIHHIIIIIIIIIIIHIIIIIIIIIIIIIIIIIIIIIIIIIIIIIIIIIIIIIIIIIIIIIIIIIIIIIIIIIIIIIIIIIIIIIIIIIIIIIIIIIHIIIIIIIIIIIIIHIIIIIIIIIIIIIIIIIIIIIIIIIIIIIIIIIIHIIIIIIHIIIIIIIHIIIIHIIIIIGIIIIHIIIIIIIIIFIIHIHIIIHHGIIIIIIIIIIIIIIIIIIIIIIIIIIIIIIIIIIIIHIHHHIIHHIIIIIIIIIIII
@HISEQ:711:H5NNWBCX2:2:1101:10572:2216:ATCTCGTA
TTAAGTTCAGCGGGTATTCCTACCTGATCTGAGGTCAACCTTGGTAAAGTTGGGTGTTTTACGGCGTGGTCAGGCCGCTCTCCGCCTGCGAGGGTTTTACTACTACGCAGAGAAGGCTACAGCGAGACCGCCACTAGATTTCGGGGCCGGCCGCCGCGGTGGACGGCCGATCCCCAACGCCGAGCCCAAAGGGGCTCGAGGGTTGAAATGACGCTCAGACAGGCATGCCCGCCAGAATACTAGCGGGCGCAATGTGCGTTCAAAGATTCGATGATTCACTGAATTCTGCAATTCACATTACTTATCGCATTTC
+
IIIIIIIIIIIIIIIGIIIIIIIHIIIIIIIIIHIIIIIIIHIIHIIIIFHHIIIIIIIIIIIIIIIIHHHIIIIIIIIIIIIIHHIIIIIIIIHIIIIHIIIIIIIHHHHIIIIIIIIIIIIIIIIIIIIIIIIIIIIIIIIHIIIIIIIIIIIIIIIIIIIIIIIIIIIIHIIIIIIIIIIHIIIIIIIIIIHIIIIIIIIIIIIIIIIIIIIIIIIIIIIIIIIIIIIIIIGIIIIIIIIIHIIIIIIIIIIIIIIIIIIIIIIIIIIIIIIGIIIIIIIIIIIIHIHIIIIIIIIHIIIHIIIIIIIII
@HISEQ:711:H5NNWBCX2:2:1101:12749:2180:ATCTCGTA
TTAAATTCAGCGGGTAATCCCGCCTGACCTGGGGTCGCGTTGGAAGCGCCTCCCTGCTAAGGGTTGCGCATTTGGGTGTAAATACCATCCGTTAGACTGACAAATGCGCGTGGCGGGTTACGATTTGATCGAATACCACCAAGTGCCACGGCATACGCAGCTAAGGAATTCAATTTTAGGCCAACCGGAAGACAGAGCAAACGGGAAGCCAATCTACGCCCGCTCAACAAGCTCACCCCCCATCAAATGAGAGAAGGGCTTGAGAAGGGGGCAACGATGCGTGACGCCCAGGCAGGCGTGCCCTCGGCCAAATGGCTTTGGGCGCAACTTGCGTTCAAAAACTCGATGGTTCACGGAATTCTGCAATTCACACCACGTATCGCATTTC
+
IDEHHIGIIIIIHHIHHHIIGIDHIIIIIGI?DFHHIII?EHHHIIIIDHHIIIGCHHHHHIIIHHIIIHIHIIGIIIIIIIIIIIIIIHIHIIIIIIGIIGIGIIIIHIHFHHIGHIGHEHGHIIIIGHHHIIIIIIIIHIIHHFHHHEHIICHHHHIHIHIHIIIFIGHIGEGEHEHFHHIIIIHIIDHIIIIIHHHFFHDEFHHHHHIHGHHHIIHHHHCEFFHHC?HGA?7HC=F..HHG?IIIIIIHHEHHIIHIGHHIIIIHFIIIIIHDHIIHHHHIIIIHGIHHHHHCHIHCDHHIHHF1HHGIIHGHHHEEIHIIIIIHIHIFHEHHIGHHGIIIIIIIIIIHGIIHIIHIIIHIIIIIIGHFE?DIIIIIIIHHCIHI
@HISEQ:711:H5NNWBCX2:2:1101:13561:2216:ATCTCGTA
TTAAGTTCAGCGGGTATTCCTACCTGATCTGAGGTCAACCTTGGTAAAGTTGGGTGTTTTACGGCGTGGTCAGGCCGCTCTCCGCCTGCGAGGGTTTTACTACTACGCAGAGAAGGCTACAGCGAGACCGCCACTAGATTTCGGGGCCGGCCGCCGCGGTGGACGGCCGATCCCCAACGCCGAGCCCAAAGGGGCTCGAGGGTTGAAATGACGCTCAGACAGGCATGCCCGCCAGAATACTAGCGGGCGCAATGTGCGTTCAAAGATTCGATGATTCACTGAATTCTGCAATTCACATTACTTATCGCATTTC
+
IIHIIIIIIIIIIIIHGHIIIIIIIIHIIIIIHIIIIHIHIIIIHHGHHHIFIIIIIIIHHHIIIIIIHFHHIIHHHGIIIHIHIIIGHHHHIGDFHIIIIIIIIIIIIIIIIIIIIIIIIIIIIIHIHIIIHHHHIHHHHGHIDIIIHIIIIIIIIIHIHIHGHIIHHHHIIIIGIHHIIIIHIIIIHHHIIHHHIIIHHIHEHHIIHIIIIIHIIIIIIIIHIIIHHHHIIIIIIIHIHIGHHIHIHHHHIHHIIIHHGIIHIIHHIIIIIIIGIIHHIIIIIIIIIIIIHIIIHIIIIIIIHHGIIIIII
@HISEQ:711:H5NNWBCX2:2:1101:15549:2136:ATCTCGTA
TTAAGTTCAGCGGGTCTTCCTACCTGATCCGAGGTCAACCTTGGGTAAATAAGGCTTTTAACGGCCGGAACCCGCAGCACGCCCAGAGCGAGATGTAACTACTACGCTCGGAGTGACAGCGAGCCCGCCACTGCATTTCAGGGCCTGCGGCAGCCGCAGGTCCCCAACACAAGCCCGGGGCTTGATGGTTGAAATGACGCTCGAACAGGCATGCCCGCCAGAATACTGGCGGGCGCAATGTGCGTTCAAAGATTCGATGATTCACTGAATTCTGCAATTCACATTACTTATCGCATTTC
+
IIIIIHIIIIIIIIIIIIIIIIIIIIIIIIIIIIIIIIIHIIIIIHIIIIIIIIIHIIIIIIIIIIIIHHHIIIIIIIIIIIIIIIIIIIIIIIIIIIHIIIIIIIIIIIIIIHIIIIIIIHIIIIIIIIIIIIIIIIIIIIIIIIIIIIIIIIIIIIIHHIIIIIIIIIIIIIIIIIIIHIIIIIIIIIIIIIIIIIIIIIIIIIIIIIIIIIIIIIIIIIIIIIIIIHFIIHHGHIIIIIIIIIHIIIIIIIIIIIIIIIIIIIIIIIIIIIIIIIIIIIIIIIIIIIIIIIIIIII
@HISEQ:711:H5NNWBCX2:2:1101:2097:2295:ATCTCGTA
TTAAGTTCAGCGGGTATCCCTACCTGATCCGAGGTCAAAAGTGATAAAAGACTTGTGGAAACTAGCGTATAGACTTGAATCGCGACTTGTGCTGCGCTTCAAAACCAAAACACTGGCTGCCAATTACTTTAAGGCGAGTCCCGCCACTAGAGCAAGGACAAACACCCAACACCAAGCAGAGCTTGAAGGTACAAATGACGCTCGAACAGGCATGCCCCATGGAATACCGAGGGGCGCAATGTGCGTTCAAAGATTCGATGATTCACTGAATTCTGCAATTCACACTACTTATCGCATTTC
+
HIIIFHIIIIIHDHIIIHIIIIIII@GHIIHHIGIIEEHIIHHIHIIIIIIIIIIIIHIIIIII@GCHIGGHHHIHHHHIIHIIIIIIDHHHIIIIIIIIIIIIHIIHHHIIIIECFHHIIIIIIIIIIIIHFEGHIIHIIIIIIIIIIIIHIIIIGIIHHHIIIIIIIIIIIIIIHHHIIHIIIIIHHHHIHIIIIIIIIHHIIIIIIIIIIIIIIIIIHGHIIIIIIHHFHIGIHHIHIHIIIHIIIIIIIIIIIIIIIIIIIIIIIIHIIIHHHIIIIIIIIIHIIIIIIIIIIIII
@HISEQ:711:H5NNWBCX2:2:1101:6943:2343:ATCTCGTA
TTAAACTCGGCGGGTAGTCTTTTCCGATTAGAGGTCTGATGCGTTACCTCTTCTTCACGCTTTCGCAGCACTCGAGGTGCTGGCTCAAGGTAAGCCTGCTGTGGAACTCGGGCACGCACTCGGGCTCACTGGGAGCCCCGCACTTGGAATGAAACTCTTTCGAGTATCGCACACCTGATCGCGGGGGCAAGTGATGCCACGGCGGCCAAATTCCCTCCATTTCAGCCGACCCGATGTGCCGGGACGGCCAGTTCCACTCAGACTCTAAGAGAGTGTGGTGGGGGGGCGCGGTGACGCTCTAGCGGAAATGCCCTCGGACAAGCCTCGGGCGCAACTTGCGTTCAAAAACTCGATGATTCGCGGAATTCTGCAATTCACACTACGTATCGCATTTC
+
IIIIIIIIIIIIIIIIIIIHIIIIIIIIIIHFHIIIIHIIIIIIIIIIIIIIIIIIIIIIIIIHHIIIIHHIIIIIIIIIIIIIIIIIIIHIHHHIIIIIIIIIIHIIIIIIIIGIIHIIIIHHHIHFHEHEHHIIIIIIIDHIIIIIIIIIIIGIIIIIIIFIIIHIIIIIIIIHHIHIEIIHHIIGIIHIIIIHIIHIHIIHHIIIFHHHHIIIII@-?CDCGDHHHDHHHHIIGHHDHHIIHIHIIHIIIHHHIIHHGIIIIIIIIIIIIIIIIIIIIIIIHGIIIIIIIIIIIHDHHIIHIHHHIIIIIIIHIHIIHIIHGHFIHIHIIIIHCIIHIIHIHHHFIGIIIIIIHHHIIIHHEHGGIIIIGIIIIIHHEFIIIIIIIHHIIHI
@HISEQ:711:H5NNWBCX2:2:1101:9754:2330:ATCTCGTA
TTAAGTTCAGCGGGTATCCCTACCTGATCCGAGGTCAAGAGTGTTAAAATGTACTTTTGGACGTCGTCGTTATGAGTGCAAAGCGCGAGATGTACTGCGCTCCGAAATCAATACGCCGGCTGCCAATTGTTTTAAGGCGAGTCTACACGCAAAGGCGAGACAAACACCCAACACCAAGCAATGCTTGAAGGTACAAATGACGCTCGAACAGGCATGCCCCATGGAATACCAAGGGGCGCAATGTGCGTTCAAAGATTCGATGATTCACTGAATTCTGCAATTCACACTACTTATCGCATTTC
+
IIIIIIGHHIIIIIIIIIIIIHIHIIIIIIGHICEHIIIHHHHHIHHIIHHIIIIIIIIHHIHHIHHHICHHIIIIIIIHHIIIIIIIHIIIHIIIIHHHIIIHIGIHIIIIIIIHIIIIIIIHIIIHHHHHIIIGHGIIIHHHHHHIIHIIIHHHIHIIIIIIIIIHHHHIIIIIIIIIIIIIHIIHIIHHHHIIIIIIIIHIIIIIIIIIIIIHHHHIIIIIIIIIGIIHHIIIHHGIHHIHIIIHIIGIIIIIIIIIIIIIIIIIIIIHIIHIIIIIIIIIIIIIIIIIHIIHGIHHII
@HISEQ:711:H5NNWBCX2:2:1101:12803:2296:ATCTCGTA
TTAAGTTCAGCGGGTAGTCTTGCCTGAGCTCAGGTCGAAATGAAGAGTTTCGGTGTCGGGGGGTGCCCAAGCATCCGAATTCCTGCTAGGTCTCCAGCAAAGTCCCCTCGGGCAACGGCAGGATGCGTAGGGAATGCCTACCTACTAAGCCATTACCCTGCGAACGGGGTCCATGCTCATACCTCTGAGCTTCAACCGACCCGGCGCCAATCACGAGTGACCGGCGGAACCGGGAAGGTCAGATCCGCCTTCCCAATCAAAGGAGATGGGGAGGCGAGGGGGTGAGCCGACGCTGAGGCAGACATGCCTTTGGCCGAAGCCTCAGGCGCAAGTTGCGTTCAAAGATTCGATGGTTCACGGAATTCTGCAATTCACACTACGTATCGCATTTC
+
IIIIIGHIIHHHIIHIHHIHGHIIIIIIIIHIIEHHIIIIIIIIGIIHIHIIIIIIIHIHIHIHIIIIIHEHHIIIIIIIIIIIIIIHIIIIHIHIIIIHIIIIIIIIIHGGIIIIIIIIIIIGIIIIIIIHEFHIIHIHHIIIHIIGHIIIIIHIHIIIHIHHHHHHIIEHFGHIIIIIHIHHIHIHIIIIIIHIIHEHIIIIHHHIIIHHHIIHIHHIHIIIIHHHHIHIHHGIHGHIIIHHIIIIIIHCHIIIGIIHHGHHIHEHIGIIIIIIIIIIHHIIIIHHHDIHHHIIIHIIIIHIIHIIHIIIIHDHIIIIGIHIIIIHIIHHCIIIIGIHIIGIIIHIIHIFHFGIIIHHHGHIIIIIIIHCIIHHIHGHHGIIIIHIHIII
@HISEQ:711:H5NNWBCX2:2:1101:13497:2252:ATCTCGTA
TTAAACTCGGCGGGTAGTCTTTTCCGATTAGAGGTCTGATGCGTTACCTCGTCCGTTTCCTCGTGGCCTGGAAGGGCCCAAGTCAAGGTAGCCTGCTGTGGAACTCGCACGCACTCGGGCTCACCGGGAGCCCCGCACTTGGAAGACCCAAGTCCCACGACACTTGGAAGTGCCGTGGGAGTTCGAAATCGCACCTGATCGCGGGGCAAGTGATGCCAAATTCCCTCCATTTCAGCCGACCCGAGTACCTTAGCACTCCGGGACGGCCAGTTCCACTCAAACTGGCGCACAAGTAAGTACTTGGGGGAGTCTGGTGGGGGGGCGCGGTGACGCTCTAACGGAAATGCCCTTGGACAAGCCTCGGGCGCAACTTGCGTTCAAAAACTCGATGATTCGCGGAATTCTGCAATTCACACTACGTATCGCATTTC
+
IIIIIIIIIIHIIIIIHIIIIIIHIIIIIIIIIIIIIIIIIIIIIIIIIIIIIIIIIIHIIIIIHGIIIGFHIIIIIIIIIIDHHHIHHIIIIIIIIIIIHIIIIIIIIIIIIIIIIIIIIIIIIHIIIIGGHIIIIIIIIHHIIIIIIHHHEHIIIIIIIIICHHHFCHGEHGHIIIIEHIIHHIIIG.EHFIIEHHIFHIHHIHHHIHFGBEHFHHG@@-6@--@--@@-HHCDCDHHGEHE?HG@@HBGEHG5,HH@HHECHFHEHHEEHHHFHHHGAHDHHHHGHGHHEHHEHGBHCDIHGEIHE.GIIHGIIIIIIIHIHHGCEIIHGFIHHHHHEIIIIIIIIIIIIIIIIIIIHECHIIHIIHIIIIIIIIIIHIHHIIIIIIIIIHIHIIIIIIIIIGIIIIIIIIIIHGIIIIIIIHIIIII
@HISEQ:711:H5NNWBCX2:2:1101:14203:2407:ATCTCGTA
TTAAGTTCAGCGGGTTTTCCTACCTGATTTGAGACCAAGTATTCAATGCGAGGGCCGAAATGAATCAGACCTCCCAGAGATGTAATGGTTGGGTCCAACAGCGCATCTCCCAGACATCAGGAATGAAAGCTTACAAGAGTGAAATCTAAGTTAATTAAAACAGTTCATGCACTCAAAGCCATTCCCCATCAAGAGAAAGCTGCAGACATTGAATTTAAAGTCATTGTGTTCACAGTGAAACGCAAAAGACTCAAATCCACCTCCGAACCTGAGCGAAATTAATCAAACAGATCTGGTGGTGAGAGATTTATTGATTCTCAAACAGGCATGCTCCCCGGAATACCAAGGAGCGCAATGTGCGTTCAAAGATTTGATGATTCACTGAATTCTGCAATTCACATTACTTATCGCAATTC
+
IIIIIIIHIIIIIIIIIIIIIIIIIIIIIIIIIIIIIIIIIIHHHIIIIIHHDHGHIIIIIIIIIIHIIHIHIIIIIIIHHIIIIIIIIIHIIIIIIIIIIIIIIIIIIIIIIIIIIIIIIIIIIHHGIIHIIIIIIII?HIIIIIIIHHHIIIIIIIIIIIIIIIIHGIIIIIIIIHHIIIIGGIIIGE@HHIHHHIIIHHIHIHHIIIIIHCHHHIHIHHHHFIHGIHHHHHGFIIIHIHIIHIHIIIHIHHFIHIIIHCDIIIHGIIIHIIIGIHIHF</HHEDIIIIHIIIIIIIIIIGIIIGIIIIIIIIIIIIHHFHIIIIIIIIIHIIIIHIIIIIIIHIHIIIIHIIIIHHIIIIIHHIIIIIIIIIIIIIHHIIIIIIIIIIIIIIHIIIIIIIIIIIIIIIIIIII
@HISEQ:711:H5NNWBCX2:2:1101:19306:2489:ATCTCGTA
TTAAGTTCAGCGGGTGTTCTTGCCTGAGCTCAGGTTGAGAAAATAAGGGTTTATTCCTGTTGGTGGGCCGAACGCAAAGTCCCAGACCAACAACTAGATTTAGCATATGAATGCCTACCCAGTTGCGGCCCTTAACGGGTCCTGCATTAGCCTCTGCACTTCAGCTGATCCAGCGGCTGGTCGGTTCAAAGAACCACCACTGGAACAACCAGATCCACACTTGTTTACCCACAGGGGTAAGAAGTATGATATTAACCCAACGCTGAGGCAGACATGCCCTTAGCCGAGGCCTCGAGCGCAATATGCGTTCAAAGATTCGATGGTTCACGGAATTCTGCAATTCACACTACGTATCGCATTTT
+
IIIHIIIIIIIIIIHGHIIIIIIIIIIIIIIIIIHIIIIHIIIIIIIIIGHIIIIIIIIIIIEHIIIIIEHIHIIIIIHIHIIIHIIIIIIHIGHIIHIIIIIIIIIIIIIIHIIIIIIIIHIIIIHIIIIIIIIIIIIDHIIIIIIIIHIIIIIIIHHIIGHIIIIGHEHIHIHIIIIIIHGIIIIIIIIIHIIHIIIIFIIIIIHIIIIIIIHIHHHF?CHEFHIIHIIIHIIIIIIIIHHIHHHEIGIIHHIIIIIIIIIIIIHIHIIIHIHIIIIIIIIIIIIIGIGIHHIIIIIIIIIIIIIIHIIIIIHIIIIIIIIIIIIHIHIIIIIGIIIIIIIIIHIIHIIIIIIIHHHIIH
@HISEQ:711:H5NNWBCX2:2:1101:1446:2709:ATCTCGTA
TTAAGTTCAGCGGGTATCCCCGCCTGATCCGAGGTCGACTTCAGAAAGTTTGGGGTGTGAGGTCGGCACGGGCCCACTCCAAGACGGTGACTGCATCACTCTCCTCGGGGGGCACCGCGCCGCCGACGACTTCCAAGCCCGCCCCCGCAGGGTACGGCAGGGGCGTGGCTCAACACCAAGCCGGGCTTGAGGGGTCGGAACGACGCTCGGACAGGCGTGCCCCTCGGAATACCAAGGGGCGCAATGTGCGTTCAAAGACTCGATGGTTCACTGAATTCTGCAATTCACATTACTTATCGCATTTC
+
IHHIIGHHHIIHIHHEHIIFHCHHHHIIIIHHDHIIIHHIHHIIIIIHHEHHIFDDHHHCGHHH/FHIIDDGHHHIIIIHHFEHHCCGHEHIIHHIHIIIIHHHIIHHDHHHHHHHHIHDHIIIHHHHIIHGHIHIDHHICEHIIIHGHHHIHIIIHHIID/DEIHHIHHHHHIIIGHHHGHEHHEEHIIIHHHHIHHHHHHHIIHIHHHHHGHHHHHHHDHIHGIIIIIIIHIGHCEEEHGIHIIIIIIHGIIIHHHIIIIIIIIHIIIHIFIIIHHIIIIIIHIHHEHIIIIHIIHIIHDHHH
@HISEQ:711:H5NNWBCX2:2:1101:1649:2653:ATCTCGTA
TTAAGTTCAGCGGGTATTCCTACCTGATCCGAGGTCAACCTTGTGAGAGGTGGGGGTTTTACGGCAGGTGCACGCGCAGCTCCCAGAGCGAGATGTATGTTACTACGCTCGGTACTGCAGCGAGACCGCCACTGTCTTTAAGGGCCCGCAGCAGCCGCGGGTCCCCAACACAAGCGCTGGGCTTGATGGTTGAAATGACGCTCGAACAGGCATGCCCGCCAGAATACTGGCGGGCGCAATGTGCGTTCAAAGATTCGATGATTCACTGAATTCTGCAATTCACATTACTTATCGCATTTC
+
IGHIHIHHIIIIIIHHEHHIIIIIIEHIIIIIHIIHHIIGFCCFHHHHGHGHIII<CCCHHHHGHHD?HHDHHGHIHHEHIGIIIHHEHHIIHHHHHIHH@GHHHHHHEHEGGHIIIIIEEHHHHIIHHHHIHHGHFHIIIHHIEHIIIIIHHHGIHIIIHHEEHHHHHGEAHHIIIIIHECGIIHHHEHHHFHHHHG?IIIHHHCGIIIHHHHGIHIHHIHHFGIIIHDHHIHHE?HIHHHIIIHHHHE@@FFHEHFIIIIHHFGIHEIIHFIIHHIHHIIIHIIIIIEGIIIHHIHDH
@HISEQ:711:H5NNWBCX2:2:1101:6233:2726:ATCTCGTA
TTAAGTTCAGCGGGTGTTCTTGCCTGAGCTCAGGTCGAGAAAATAAGGTTAATGTTCCTGTTTGAGGGCAGACGCATGGTCCAAGCCAACAACTAGAAATAGCAAGCGTGAGCTGCCTACCCAGTTGCGGCCCATAAGGGTCCTTGCATCAGCCTCTGCACTTCAGCTGACCCATCGCGTTGATTCACAATCTCCGGAGAGATCGTGACGCATTGGGACAGCCAGATCCACTACGCATTCAACACAGGGTTGAGTGGAGTGATATTAACCCGACGCTGAGGCAGACATGCTCTCGGCCGAAGCCTTGAGCGCAATATGCGTTCAAAGATTTGATGGTTCACGGAATTCTGCAATTCACACTACGTATCGCATTTC
+
IIIHHHIIIIIIIIIIIIIIIIIIIIIIHHIIIIHHIHHFHGHIHIHIDHHIIIHFHFHHIIHHHHHGICGHIIIIIIHIHIIIIIHHHHIHHCHIIHIIIIIIIIHIIIIIHIHIIIIIIIIHHHHIIIIIGHIIIHIIEHIIGHHHHIIIIIGHCHGHIHHIIHIIIHIIHHHHGIHG?EHHHHFHHIIHHGHHIHHCHHBHGCIIIIHHHHIHIHIIIIHHHHCIHH?CHIIIIIHHHEIIIHGHEG?IIIIHGIIHIIHHFHHEIIGIIIIIHIIHIIIIIHIIIIGHGIIIIIIIHHHFHHGIIIIIIIIIIGIIGIGIIHIHHHIIIIIIH?IIHIIHIIIIIGHIHHHIIIIHFHIIIHFHHIHIHII
@HISEQ:711:H5NNWBCX2:2:1101:9410:2692:ATCTCGTA
TTAAGTTCAGCGGGTATCCCTACCTGATCCGAGGTCAAGCGTAAAATGGTAGACTTGTGGATGCCACCGTCAGCAGCAGAGAGCGCAAAATGTGCTGCGCTCCCACACGGGACGGCGGGCTGCCAATGCATTTGAGGCGAGTTCACGCGCGTAGCGGAACAAAACGCCCAATACCCAGCAGGGCTGGAGGGTACAAATGACGCTCGAACAGGCATGCCCCATGGAATACCAAGGGGCGCAATGTGCGTTCAAAGATTCGATGATTCACTGAATTCTGCAATTCACACTACTTATCGCATTTC
+
IIIIIIIIIIIIIIIIIIIIIIIIIIIIIIIIIHHIIIIIIHIIIIIHIIIIIIIIHIIIIIIIGHIIHHHHHIIIIIIIIIIIIIIIIIIIIIIIIIIIIIIIIIIIIIIIIIIIIIIIIIIIIIIIIIIIIIIIIIIIIIIIIIIIIIIIIIIIIIIIIHIHIIHIIIGIIIIIIIIIIIIIIIIIIHIIIIIIIIIIIIIIIIIIIIIIHIIIIIIIIIIIIIIIIIIIHHIIHHHIIHHHIIIIIIIIIIIIIIIIIIHIIIIIGIIIIIIIIIIIIIIIIIIIHHIIIGIIIIIIII
@HISEQ:711:H5NNWBCX2:2:1101:14012:2684:ATCTCGTA
TTAAGTTCAGCGGGTATCCCTACCTGATCCGAGGTCAATCATTAAAAATATGGGGGGTTTTGGCAGGACACCACCAGACATCTATAGCGAGGAGTATTACTACGCTTAGAGCCAGATGGCACCGCCACTGCTTTTAAGGGCTGCCCTGTGACGGGCAGGCCCCAACACCAAGCTGAGCTTGAGGGGTGATAATGACGCTCGAACAGGCATGCCCCCCGGAATACCAAGGGGCGCAATGTGCGTTCAAAGATTCGATGATTCACTGAATTCTGCAATTCACATTACTTATCGCATTTC
+
IIIGIHIIIIIIIIIIIIIIIIIIIIIIIIHHIIIIHHICHHIIIIHHHGHHHIIIIIHIIIIIIGHIIGHHIIIIIHIIIHHGGHIHIIIIIIHIIIIIIIIIIIIIIIIIHIHHIIIIIIIIIIIIHIIIHIIIIIIIIIIIIIIIIIHIHIIIHIIIIIIIIIHHIIIIIIIIIIHHIIIIIIIIHHIIIIIIIIIIIIIIIIIIIIIHIIIIIIHHIHIIIIIHEIIIIHHHIIIGHIIIHHHIIIIHIIIIIIIIIIIIIIIIIIIIHIIIIIIIIIHIHIIIHIIIIIIIG
@HISEQ:711:H5NNWBCX2:2:1101:16486:2612:ATCTCGTA
TTAAGTTCAGCGGGTGTTCTTGCCTGAGCTCAGGTCGAGATAATGGTTAATATAGGTTCCTGTTTGAGGGCCGAACGCAAAGTCCCAGACCAACAACTAAGAATATAGCCTTTGACAGCCCACCCAGTTGCGGCCCTTGACGGGTCCTTGGTTAGCCTCTGGTCTTCAGCTGATCCAGGTGCTTGAATGCTCAAACAAAGTTTAAGCCGCATAGCTGGAACAGCCAGATCCGCCTCTCTTTATCCACAAAGGATAAAGGGGAGCGATATTAACCCGACGCTGAGGCAGACATGCCCTTGGCCGAAGCCTAAGGCGCAATGTGCGTTCAAAGATTCGATGGTTCACGGAATTCTGCAATTCACACTACGTATCGCATTTC
+
IIIIIGHHHIIIIIIIIIIIIIIIHIIIIGIGIHDCEHHHIIIHIIFHHHIIHIHIIIIIIIIIIHIIIHIGIIIIIIHIIICHIIIIHHHIHIIIIIIHIHHIIIHHIEHIIGHIIHIIGIHIIIIHHHIHHGIIIHHHHIIICHHIIGHIHHGHIIIIIIIIIIIHGIHIHIHFHIIIIIHHHIIHHIHHHIIIHHFFBGHHHHDEHIIICIHHIIGF.EGA?HDCCIIHDHHGC@EGEHHHEHGGC?HHHFIHIHGIIIIHIHHHIHG?HDHHIIIHIIIHIHHHHHHEIHHGIIHIIIIIIIHHHEHIIHEHIIHIHHEHIIHIIHHIHIIIIIIHHEIIIHHHIIIIIIIIHHGIIHHHGHIIIIIIIIHHIHI
@HISEQ:711:H5NNWBCX2:2:1101:18781:2675:ATCTCGTA
TTAAGTTCAGCGGGTCTTCCTACCTGATTTGAGACCATGGTTCAAGCCTGGATTGCTCCAGGCTTATTAGGTTACGGACCAACCAGGTCAAAGCAGCTAGCCTCCACTGTCGCTTAATTGGCGTCTAGAGAAACAAAAGCTTCATTCAAACACTTTTCTGCGACTTGGTAGAGATTCAAACACTACTCCAACCGAGCCAGCTATAGTTTTCAAGGCACCCTCTAGCGAGTAGAGGGAAGCTTCAAATCTCTTCCAGGCAGACCGAAATCCACAAGGAAGAATAAATACTATAGATTCTCAAACAGGCATACTCTACCGAAATAGAGTGCAATATGCGTTCAAAGATTCGATGATTCACGGAATTCTGCAATTCACATTACGTATCGCATTTC
+
HIHIIIIIIIIGHIIHHHGIIHIIIHGHIIHGGHIIIIIIHIIIIIHIIIIIHIEHIIIIIHIHHIIIHFHHIIIFHIIIIHIIIIIIIIIIIHIIGIIIIIHIIIIHHHIIIGIHIII@FHD@HHIHHIIHHIGIIIGIEHHEHEHEIIHIGIHIHHIHGHHHIIIHIIHG??@FHHHIHIIIHHHHHIGIIHHHHHIHIHHHGEEHHHEHGFHIHG?ECHEE<HHEHHCHHEIHHE@HHEFFFIIHHIGIGGIIHHIIHCIHGCHIIIIIIIIIHIIIIIHFIIHIIIIIIIIIIIHHFHHHGCHIHHIHHGIGIIIIGIIIIIIIIIIHCIIIHIIIHHHGIIHIIIIIIIGHIIGIIIIIHHGIIIIIIIIGIHHHHFHIHIHIIIII
@HISEQ:711:H5NNWBCX2:2:1101:8685:2988:ATCTCGTA
TTAAGTTCAGCGGGTATCCCTACCTGATCCGAGGTCAAGCGTAAAATGGTAGACTTGTGGATGCCACCGTCAGCAGCAGAGAGCGCAAAATGTGCTGCGCTCCCACACGGGACGGCGGGCTGCCAATGCATTTGAGGCGAGTTCATGCGCGTAGCGGAACAAAACGCCCAATACCCAGCAGGGCTGGAGGGTACAAATGACGCTCGAACAGGCATGCCCCATGGAATACCAAGGGGCGCAATGTGCGTTCAAAGATTCGATGATTCACTGAATTCTGCAATTCACACTACTTATCGCATTTC
+
HIHHHIIHHHEHHIIIIIIIIIIIIHHIIHHHIIIHHIEHHIIIIFHIIIGHFHHIIICHHIIGFHHCHDCHHIHIIIIGHIHGHFHHIHGHIHEHHHHHHHHIIIHIIHIIIIHHDCHHGIGFHHIHII0=GIIIHHHIIIIHHHHIIIIIIIHHIIIIHECEHIIIIIIIIHIIIIIIHHHHHHIIIHHHHGIHHDIIIIIIIIIIIIIIHHHIHHIHHIIIIHHHGIHEDCCIHHHIIIIIIIHEHIHHHHHIIIHIHHHHHHHIHHGIIGIHIIHHHHIIIIHHHGHHIHIIIIHHII
@HISEQ:711:H5NNWBCX2:2:1101:15391:2853:ATCTCGTA
TTAAGTTCAGCGGGTATTCCTACCTGATCCGAGGTCAACCTTGATAAATTGGGATGTTTAACGGCCGGAACCCACAATCACTTCCCAGCGAGATGTATTACTGCGCTCGGTGTGACAGCGAGCCCGCCACTGCTTTTCGGGGGCTGCGGACGGCCGCAGGGCCCCAACACAAGCCTAGGGCTTGATGGTTGAAATGACGCTCGAACAGGCATGCCCGCCAGAATACTAGCGGGCGCAATGTGCGTTCAAAGATTCGATGATTCACTGAATTCTGCAATTCACATTACTTATCGCAATTC
+
IIIIIIHIIIHIIIIIIIIGIIIIIIIIIHIHIHHHGHHIIIIIIHHIHGHIIHHHHIIIIIIHIIIDHFHHIIIICHHHIIIIIIIHIGHHHHHIIIHIIIHIHIHHIHIIHHIIIIIIIIIIHHIHHIGIHHIIHIIIIIHIHIIIHHHHHIIIHIIIIGIIIIIIIIIIIIIHIIIIHGIIIIIIIIIIIIIIIIIIIIIIIIHIIIIIIIIIIHHIHHIIIIIIIHEIIIIHIIIIIIIIIIIIIIIIIIIIIIIIIHIIIIIIIIIIIHIIHIIIIIIIIIIHIIIIIIIIIII
@HISEQ:711:H5NNWBCX2:2:1101:1314:3045:ATCTCGTA
TTAAGTTCAGCGGGTATCCCTACCTGATCCGAGGTCAACACTAGAAAGTTGGGTTTTGGCAGAAGCACGCTGAGAACCTGTAACGAAAGATATTACTACGTTCAGGACCCAACGGCGCCGCCACTGATTTTAGAGCCTGCCATCGCTGACATGGGCTCAATACCAAGCTGTGCTTGAGGGTTGAAATGACGCTCGAACAGGCATGCCCCCCGGAATACCAAGGGGCGCAATGTGCGTTCAAAGATTCGATGATTCACTGAATTCTGCAATTCACACTACTTATCGCATTTC
+
IIIIIHIHIIIEHIIIIIIIIIIIIHIIIIIIIIIIIIIIIIIIHHIIGHHIIIIIIIIIIIIIIHIIH<DGHEHIIIHHHIIIIIIIIIIHIIIIIIIIHIIIIIIIIIIIIIIIIIIIIIIIIIIIIIHHIIHHIIIIIIIIIIIIIIIIIHEHHIIIIIIIIIIIIIHHIIIIIIIHIIIIHHHHHIIIIIIIIIIIHHIIIIIIIIIIIIIIIIIHHHFIHIIIIIIIHIIIIIIIHGIIIIIIIIIGIIIHIIHIIIIIIHIIIIIIIIIIIHIHHHIIIIIIIII
@HISEQ:711:H5NNWBCX2:2:1101:19165:3130:ATCTCGTA
TTAAACTCGGCGGGTAGTCTTTTCCGATTAGAGGTCTGATGCGTTACCTCGTCCGTTTCCTCGTGGCCTGGAAGGGCCCAAGTCAAGGTAGCCTGCTGTGGAACTCGCACGCACTCGGGCTCACCGGGAGCCCCGCACTTGGAAGACCCAAGTCCCACGACACTTGGAAGTGCCGTGGGAGTTCGAAATCGCACCTGATCGCGGGGCAAGTGATGCCAAATTCCCTCCATTTCAGCCGACCCGAGTACCTTAGCACTCCGGGACGGCCAGTTCCACTCAAACTGGCGCACAAGTAAGTACTTGGGGGAGTCTGGTGGGGGGGCGCGGTGACGCTCTAACGGAAATGCCCTTGGACAAGCCTCGGGCGCAACTTGCGTTCAAAAACTCGATGATTCGCGGAATTCTGCAATTCACACTACGTATCGCATTTC
+
IIIIIIIIIIIIIIIIIIIIIIIIIIIIIIIIIIIHIIIIEHIIIIIIIIIIIIIIIIGIIGHHHIIIGEHIHHIHIIHGHHHIIIHIIIIGHEHIIFFHIEHIIIIIIIIIIIIIIIHHIHIHEHIIIIGGHHCHCHHIHHCHIIIIGIGHHIFHHICH/DDHIGFEHIHF@FH@DDHCH.BGGFHH@@GH=HDHIEHHHIIHII<DHHCH-BHHHFF@@@DHH@?H@@@HH@,IH<@HH@E@IIIHHE?FEFBDCHDHHIIIIHHFG-FEEHEIHHHHHHDIIIIHIHIIIHIFIIIGGIIIIIGIIIHHIHGIIIIGIIIIGHHIHHIIIHIIIIIIIIIIIIIGIIHIIIIIIIIHIIHIIIIGIIIIIIHGHHGIHIHGIIIHIIHHIIIHIIGIIIIIIIIIIIIIIIIIIHIIIIIHGIIHIHI
@HISEQ:711:H5NNWBCX2:2:1101:19610:3106:ATCTCGTA
TTAAGTTCAGCGGGTATCCCTACCTGATCCGAGGTCAACCTTGTGAAAGATTTAACGGCCGCGACCGCCCGCACTCCGAAGCGATTAATGAAATCACAACGCTTAGAGACGGACAGCTCAGCCGGAGACTTTGAGGCGCGCGGATTGACCGCGGCGCCCAATACCAAGCCAGGCTTGAGTGGTGAAATGACGCTCGAACAGGCATGCCCTTCGGAATACCAAAGGGCGCAATGTGCGTTCAAAGATTCGATGATTCACTGAATTCTGCAATTCACATTACTTATCGCATTTC
+
IIIIIIIIIIIIHIIIIIIIIGIIIIIIIIIHIHIIIIIHIIIHIHIIIHHIIIHIIIIIIIIIIIIIIEHIIIIIIIIIIIIIFIIIIIIIIIIIIIIHHIIIIHHIIIIIIIIIIIIIIIIIIIIIIIIIIIIIIHIIIIIIIIIIIIIIIIIIIIIIIIIIIIIIIIIIIIIHIIIIIIIIIIIIIIIIIIIIHIIIHHIGIIHHIIHIIIIIIIIIIIIHIIIIHHHGHDIHIIIIIHGIIHGIIIIIIIGIIIIIIHIIIIIIIIIIIIGIIIIIHHGIIIIIIIIH
@HISEQ:711:H5NNWBCX2:2:1101:3014:3399:ATCTCGTA
TTAAGTTCAGCGGGTCTTCCTACCTGATTTGAGACCATGGTTCAAGGCTTGCGCCTTTATAGGTATGGACTAACTGTTCATATGAAAACTCCAAGTCTCCTCTAAGATAATAGGCATTATGAGAAACCACAGTTTCATACACATACTTTTCTAATAGATATAGAGAAATGTCAAGCATTTTCATATTACTAGTAGCAATCTATTTAAAAGAACCCACCAAGAGATGGGAACTTCATATCTCCTTGATCATTCACGAATGAAATCACAAGAAATTAATACTATAGATTCTCAAACAGGCATACTCCAATGGAGTGCAATGTGCGTTCAAAGATTCGATGATTCACGGAAAGCAATTCACATTACGTATCGCATTTC
+
IIIIIIIIIIIIIIIIIIIIIIIIIIIIIIIIIIIIIIIIIHHIIIIIIIIIIIIIIIIIIIIIIIIIIFHIIIIIIIIHIHIIIIIIIIIIIIHIIIIIIIIIIIIHIIIIIIIIIIIIIIIIIIIIIIIIIIIIIIIIIIIIIIIIIIIIIHFHHHIIIIIIIIGIIIIHIHIIIIIIIIHIIIIHGHIHHHGIIIHIIIIHIIHIIIIIHIIIIIHIHHIIIIIIGIIIIIHHHGIIGIHHHIIIIHIIIIIIIIIIIIIIIIHHIIIIIIIIIIIIIIIIIIIIIIIIIIIIIIIHIIIGIHHIIIIIHIIIHHHHIHIIIIIIIIIHHIIIIIIIIIIIIIIIIIIIIHIIIIIIHIIIIIIIIIIHIHI
@HISEQ:711:H5NNWBCX2:2:1101:3829:3353:ATCTCGTA
TTAAGTTCAGCGGGTGTTCTTGCCTGAGCTCAGGTCGAAAATGTAAGAGTGTTTCCTGGTTTGAGGGCAATATCCCAAGAGCCAAGCCAACATCTAAATATGTAGCAGTGATGCTGCCTACCTAGATGCGGCCCTTGACGGTCCTTGATTAGCCTCTATGCTTCAGCTAACCCGGCTTTCAGACAGAGTCCGAATGCCGGGACAGCCAGGTCCATTCCGATCACACACATGAGGTGTGGTTGGGATGAGGGATACATCGACGCTGAGCCAGACATACTCTCGGCCGAAGCCTCGAGTGCAATATGCGTTCAAAGACTTGATGATTCACGGAATTCTGCAATTCACACTACGTATCGCATTTC
+
IIIIIHIIIIIIIICHHIIIIIIIIIIIHIIIHIIIIGIIIIIIIIHIIHIIHIHIIIIIHIHIHIIIIHGHHHIHIIIIIIIIIIIIIIIIHHIIIIIIIHIIIIIIIIIIHIIIIIIHIIIIIIIIIHIIIIIIIIIIIIHHIIHIIIHIIIIIHIIEHIIIIIIIIEHIIIIIIIIIIIIIIHHHHHHHHHIIIIIHHHHHIIIIHIHHHIHIHIHGHIIIIHHHEFIIIIFIHHHHHHHIIIIIIHIIGIIIHIIIIHCHGGIIIIIHHHIIIIIIIIIGIHIIHHGCEDIHGIIIIIIIIIIIHGGIIIIHHIIIIGIIIHHIHIIIIIIIIIIIIIIIIIIIIIIIHIIIIIIIII
@HISEQ:711:H5NNWBCX2:2:1101:5746:3355:ATCTCGTA
TTAAGTTCAGCGGGTGTTCTTGTCTGAGCTCAGGTCGAGAAAATAAGGTTAATTCCTGCTTGAGGGTCAAACGCATGGTCCAAGCCAACAACTAGAAATAGCAAGCGTGAGCTGCCTACCCAGTTGCGGCCCATAAGGGTCCTTGCGTTAACCTCTGCACTTCAGCTGACCCATCGCGCTTGGTCGCAAGTATGAGTTGCGGCGCATTGGGACAGCCAGTTCCACTCGGACTAAACCACATGGGTTGTTTGGAGTGATATTAACCCGACGCTGAGGCAGGCATGCTCTCGGCCGAAGCCTTGAGCGCAATATGCGTTCAAAGATTTGATGGTTCACGGAATTCTGCAATTCACACTACGTATCGCATTTC
+
IIIIIHIIIIIIIIHHHIIIIIIIIIGIIIIIIIHHHHIHIIIIIIIIHIIIIIHIIIIHHIIIIHIIIHIIIIIIIIIIIIIIIIIIIIIIIGIIIIIIIIIIIGIIIIHIIIHFGHHEHIIIIIIIIIIHHIIIIIIIIIHHHIIIIIHGHIIIIIIIIIIIIIIIGIHIHIHIIHIIHHHIIIIIIIIIIIIIHIIIIIIIIHHHIHHIIIIIIHIIIIIIHIHHIHIHIHDHIIIIIHHEIIHIIHHIHIIIHIGHHEEIIIIIHGIIIIIIIHGHIIHIIIIGIIIIIIIHIIIHHIIGIIIIIIIIIIIIIIIIIIIIIIHIIIIIGIIIIHIIHIIIIIIIIIIIIHIHGIHIIIIIIIHIII
@HISEQ:711:H5NNWBCX2:2:1101:5817:3422:ATCTCGTA
TTAAGTTCAGCGGGTTTTCTTGCTCGATTTCAGACCAAGTTGTCAGAGCCGGTTAAGCATAACTGCTTGTTGGCCCTGTGTTGTTTACGGATGCGTGTTCTCTCGGTGGCTGACGAAGTGTATCATAAGCTGTTGCACTTGTCCGGGCATCACCGCATTCAGTCACGCACTCTAACTTTAAGGCAATTGACAAAGACAAATTGCCCACATCCACATTGCGCAGAGGTGCTGGCGAACCAACAACAACCCCACGGTCTGTGAGTTTTTTAATGATTCTGAAACGAGCATGCTCCGCGGAATACCACGAAGCGCAATGTGCGTTCAAAGATTCGATGATTCACTGAATTCTGCAATTCACACTACTTATCGCATTTC
+
IIIIHHHGHHIIIIEHIIIHIIIIHIIIIHIHHHIIIIIIIIHIIHHGIIIIIEEHHHIIIIIHIIIIIFHHIIHGIIHHIIIHIIIIGIHHIIIIHHIIIHIFHIIIIHIIIHHHHGHIHGEHHIGEHHHIHIIHHHHHHIHIIHIIHIHIIHHHIDHIIIIIHIIHGHIHIIHIIGHHIEHIIIGIIIHIHIIIIIIHHIHHIIIIIIHHHGHHHGHGHHHGF?HH?EEDHHEEGHHHEHEHHEEHHGGIGIIHIIHGHDHECHIIHEFIIIIIHHIHEHHFIIIIHIHDHIHH?IIHHCHGHEHIIIIHGHDIIHIIHF@G?EDHIIIHIIIIIIIIIHGIIHIIIHGIHIHHHHEIIHHHIIIHHG1IHIH
@HISEQ:711:H5NNWBCX2:2:1101:6490:3348:ATCTCGTA
TTAAGTTCAGCGGGTATCCCTACCTGATCCGAGGTCAAAAGTTGAAAAAAAGGCTTAATGGATGCTAGACCTTTGCTGATAGAGAGTGCGACTTGTGCTGCGCTCCGAAACCAGTAGGCCGGCTGCCAATTACTTTAAGGCGAGTCTCCAGCAAAGCTAGAGACAAGACGCCCAACACCAAGCAAAGCTTGAGGGTACAAATGACGCTCGAACAGGCATGCCCTTTGGAATACCAAAGGGCGCAATGTGCGTTCAAAGATTCGATGATTCACTGAATTCTGCAATTCACACTACTTATCGCATTTC
+
IIHHIIIIIIIGIIIIHIIIIIIIIIHIIGIEHGGHEIHIGIIIIIIHGHHIFHIHEEHHIIIIIIIHHGHIICGHIHIIGGHHGIHIIIIIIHIHHHIGDHHHIIIDIGHHIIIIIIIHHIGIHIIIIHIIIIIHIFHHHHHIIIIIIIHHIIIIIIGIIIIHIIHEEHHHHIGGHIIIIIIIHIIHIIIIIHHHHHHHGHIIIIHHHIIIIIIHIIIGIGIIIIHIIHHHIHCHEDIIHIHFHDDHIIIIHIHIGHHIIHIIIHGIIIIIIIIIIIIIIIIHIHIHHHFHGFHGDEIIIIIIII
@HISEQ:711:H5NNWBCX2:2:1101:6566:3493:ATCTCGTA
TTAAGTTCAGCGGGTGCTCTTGCCTGAACTCAGGTCGAAAGTAAAAGTTTCAAAGGAAGGCTCCCATGCAAATCCGGGGCAGTCTGGCGGCATGCAGCCGGAGCTACCTACCTAGCCAGCGCCCGAGTGGGTGTTTGCTGGAGCCGCTGCGCTTCAACCGACCCGTTGCACCAGAGGGCAGCAGGACGGTCAACTCCGCCCTTGAGATCCGCAGGGGAACTCATGGCGAGGGTGAAACCGACGCTGAGGCAGACATGCTCTCGGCCGAGGCCTCGAGCGCAATATGCGTTCAAAGATTCGATGGTTCACGGAATTCTGCAATTCACACTACGTATCGCATTTC
+
IIIIIHIIIIIIIIIIIIIIIIIIIIIIIIHHIIIIIIIIIIIIIIIGHGIIIIIIIIHIIIIIIIIIIHHIIIIIHHIIIIIIIIGIHIIIGIIIHIIIGIGHIIIIIIIIIIIHIHHHIIIIIHIIIHIIHIIHIIIHIIIIIHIIIIIIHHIIIIIIIIHIIIIIIIIIIIIHIIIIIIHIIIIIHHIHIIHIIIIIIIIIHIHIIIIIIIIIIIIIIIIIIHIIHIHIIHIHIHIIIHIIHHIIIIIIIIIIIIIIIIIIHIIIIIIIHHEHHHHIIIIIHIHIIHIIHIIIIIIHIIIIIIIIIIIIIHIIIIHIIIIIIIHHHHIIIIIHHEEIIHI
@HISEQ:711:H5NNWBCX2:2:1101:7999:3474:ATCTCGTA
TTAAGTTCAGCGGGTATCCCTACCTGATCCGAGGTCAACCTTAGAAATGGGGTTGTTTTACGGCGTAGCCTCCCGAACACCCTTTAGCGAATAGTTTCCACAACGCTTAGGGGACAGAAGACCCAGCCGGTCGATTTGAGGCACGCGGCGGACCGCGTTGCCCAATACCAAGCGAGGCTTGAGTGGTGAAATGACGCTCGAACAGGCATGCCCCCCGGAATACCAGGGGGCGCAATGTGCGTTCAAAGATTCGATGATTCACTGAATTCTGCAATTCACATTACTTATCGCATTTC
+
IIHIIEHIIIIIIIIIIIIIIIIIIHHHIIIGGIIGHIIIIIIHHIIIHIHIIIIIIIIHIHIHIIIIIIIIIIIHHIIIHIIHHHGHIIHIIIIIIIHIHIIIIHFHIIIIIIIIIIIIIHHIIIIIHIHIIIIHHHHIHHIIIIIIIDHDEDIIIIIHIIIHIIIHHFHHIIIIIIIIIIIIIIIIIHHIHHIIHIIIIIIIIHHGIIIIIIIIIIHHIHIIIIHCHHHHIIHHHEHIIIIIIIIIIIIIIHHIIIIIHIGIIIIIIHIIHIIHEIHHGIIIIIIIHHEEHDIH
@HISEQ:711:H5NNWBCX2:2:1101:8561:3478:ATCTCGTA
TTAAGTTCAGCGGGTGTTCTTGCCTGAGCTCAGGTCGAGATAAAGGTTAATAGGGCCGAAGCCCTTCCTGATTTCGGGTCGACAAGCACAGATCCAAGCCAACAACTAAAGCATCAGCAACAAGTTGCCTACCCAGTTGCGGCCCTTATCGGGTCCATGCATCAACCTCTATGCTTCAGCGAACCCAGACACTAGGCCTGGGAAAGCCAGATCCGCCAATTCAATCCAAGGATTGGTATGGCGAGGATTAACCCGACGCTGAGGCAGACATGCTCTTGGCCGAAGCCTCGAGCGCAATATGCGTTCAAAGATTCGATGGTTCACGTATTTCTGCAATTCACACTACGTATCGCATTTC
+
IIIFHIIIIIGIIHIIIIIHIIIHHIIIIIIGIIIIIIIHIIIIHIIIIIIHIHIIIIIHIIIIGHIIIHHHHIHHIIIIIDHIIIIIHGHEHIG@HHIHHHIIIHIIIIIFIIHIIIIIIIIIHHHIGHHIHIIHHGHHIHIIIIIIIIIIIIHIIIIIIIIIIIIHHIIIHIIIIIIIIIIGIIIHHHHHHHHIHIIIIIIIHIIHHIIIIIIIIIIIIIIIIHHIIIHIIIHGHHHGIIIIIHIHHHIIIIHIIIIIIHEEIHHIHIIIIIIIIIIHIIIIIIIIIHIIIIIIIIIIIIIIIIHHGIIIHIIIIIIIIIHIHHHHHHIIHIIIIIHHHHIHHHIHHCHGHIIIII
@HISEQ:711:H5NNWBCX2:2:1101:11859:3366:ATCTCGTA
TTAAGTTCAGCGGGTAATCCTGCCTGATCTGAGGTCTAAATCTTAGAATTTACTGTGATTAGAAGCTTTCTAAATATTTACAAGTTCAGCTTATAGAAGTCTATAATCCTCAGCGAATAATCTATTACGCCGAGTCAATCTGATCTCGAAATGGGAATGCTAATGTATTACGAATAAGTTTCGAGAATTTAACTTCTCCAACAATATTCAAAAACCAAATCAAACTTAAAATTCATAAAAAAAATTAAGGATTTGAAGAGTTCACGACACTCAAACAGACATGCTCGCCGGAATACCAGCGAGCGCAAGATGCGTTCAAAGATTCGATGATTCACTGAATTCTGCAATTCACATTACTTATCACATTTC
+
IIIIIIIIIIIIIIHHHIIIIHIIIIIIIIIIIIIIIIHHHIIIIIHHIHIIHIIIIIIIIIGEHHIIIHHHHIIIIHIHIIIIHIIIGHIIIIHHIIIIIHIIIIIIGHIIIIHDHIIFIIIIIIIIIIIHCHHHH@HHIHGIIIHIIHIIIHIIHIHHIIHIIIIIIIIIHIIIHHIIDHIHHIIHHIHHGHHHHIHIHHIHIIIHHIIIIIIHHIGHEGHHHHIIIIHHIIIIIIIIIIIIIIIHIHGIIIIIHIIIHHIIIIIIIIIIIIHIIIIIIIIIIHIIHIIIIIIIIIIHGIIGIIIIIGIIIIIIIHIIIIIIIIIIIIIIIIIIIIIIIIIIIIIIIIIIIIIIIIHHHHHIHIIII
@HISEQ:711:H5NNWBCX2:2:1101:17147:3493:ATCTCGTA
TTAAGTTCAGCGGGTATTCCTACCTGATCCGAGGTCAACCTTGTGAGAGGTGGGGGTTTTACGGCAGGTGCACGCGCAGCTCCCAGAGCGAGATGTATGTTACTACGCTCGGTACTGCAGCGAGACCGCCACTGTCTTTAAGGGCCCGCGGCAGCCGCGGGTCCCCAACACAAGCGCTGGGCTTGATGGTTGAAATGACGCTCGAACAGGCATGCCCGCCAGAATACTGGCGGGCGCAATGTGCGTTCAAAGATTCGATGATTCACTGAATTCTGCAATTCACATTACTTATCGCATTTC
+
IIHIHIIIIIIIIIDHHHIIIIIHHHIIIIIIIHIIIIIIHHHGHFHGGHDFHHIIHIHHCHHIHIIIIGHHIIHIIIIIIIIIIIGHIHHIIIIIIIIIIIIIIIIIIIIIIIIIIIHHIIHIIIIIIIIIIIHHIIIGHHHHIHIIIIIHIIIIIHHHGBGHIIHIIIIIIIIIIIIIHIIIIIIIIIIHIGHHIIIIHIIIIIIIIIIIIIIIIIIIIIIFIIIHHDDHIIHHHIIIIIIHHGIIIHHDIGIIIIIIHIHHHHIIIIIHIIIIIIIGIIIHHGHHIHHGIIHIHHHH
@HISEQ:711:H5NNWBCX2:2:1101:20424:3432:ATCTCGTA
TTAAGTTCAGCGGGTAGTCCCACCTGATTTGAGGTCTAAAAATATAATGGTCAACTAGTAGCGGCATTTCCCTAAGATTCGGCCGCTGCAAAGCGTCCTCAACGAAATTTCTTATCACGTTGAGTCAGTCCGAAATGGTAGGAGCCTGCTCATCAATTTGAAGTGAGCTGAACTAAAAAGTCCAGCAACACTCAACATCCAACCACTAATGTCTTGAAAAAACAATAGGGTTGAGGAATTAATGACACTCAAACAGGTGTGCCCTTCGGAATACCAAAGGGCGCAAGGTGCGTTCAAAGATTCGATGATTCACTGAATTCTGCAATTCACATTACTTATCGCATTTC
+
IIIIIHIIIIIHIHHIHIIIIIIIIIIHGHIIHIIIIIIGIHIIIIIIIIHHIIIIIIIGIIIGIIIIIFHHIHIIGGHIIIIIIIIIHIHHIIIIIIIIIIIIHIIIIIGIIIIIIIIIIIIIIIHIIHHIIIIIIHHI?HHIHHIIHHIIIHIIIIIHHIIIHIIIIIIIIIIIIIHHHHHIIIIHGHGHIHIIIHIHIHHHHEHHIHIIHIIIIIIH?HHIHHHFIIIHIIIIIIIHHHIHHIIHIIHHIIIIIIIIIIIIIIIIIIIGIIIIHHHIIIIIIIHHIHHIIIIHHIIIIIHIIHIIIHHIIIHIGIIIIHIIIIIIIIIGIIIIIHHHIIIIIII
@HISEQ:711:H5NNWBCX2:2:1101:2659:3555:ATCTCGTA
TTAAGTTCAGCGGGTATCCCTACCTGATCCGAGGTCAAAACTTTGTAATTTGGTTGGTTCGATCGGCGGGACACCATCCGAGGATTCGTATAATGATGCGGCGAGGAAATGATTTTACTACACCGGCACGAAAGCTCAGAGGGTCCGTCCGCCATTGGAATTCGAGGGGGAGCTTCGCCTCCCCGGGGGAGGGAGGGAGGGGCTCATCCCTCACGACCAAGGCACCGCAAAAGCGGGCTTGAGGTGTTTTGATGACGCTCGGACAGGCATGCCTCCCGGAAAAATCCAGGAAGGCGCAATGTGCGTTCAAAGATTCGATGATTCACTGAATTCTGCAATTCACACTACTTATCGCATTTC
+
IIIIIIIIIIIIIIIIIIIIIIIIIIHIIHIHIIIIIIIIIHHIHIIHIIIIIIIIIIIHIHIHIHHIHHIIIIIIIIIIIIIHHIIHIIIIIIIIIIIIIIHHHIIHIIIIIHGHIIIIIIIIGIIHIIIIIIIIIIIICHHHIIIIIIIIIIIIIIIIIIIIIIIIHIIHGHIIIIIIHHIIIIIHEHHIIHIIIHHIIIIIIHHHHIHHIIIIIIIIIHIIIIIIIHHEGIHIIIIGIIIIIIIIIIIIHHHIIIIHHIIIIIGIIIIIHHIGHIIIIIIHFIIIIIIHIIIIIIIIHHHIIIIHIIIIIIIIIIIIIIHHIIHIIIIIIIIIIIIIIIIHHHGHHGIIIIHIIIII
@HISEQ:711:H5NNWBCX2:2:1101:5194:3508:ATCTCGTA
TTAAGTTCAGCGGGTGTTCTTGCCTGAACTCAGGTCGAAAAGGGTGTGTCGCACGGGCGCCCCGCTAAGGGCGACCGACGATTCCTGCCGGCTTCCAGCAAGTCTCCGGGCGAACAGTGGCATGCGCCCTCGCGGGTCACCTACCAGACTGTTTTCCCATGTGGGTCCTTGCTCGAGCCTCTGGTCTTCAGCGGACCCGGTCGTTGCCGACCGGGACTGCCAGGTCCACGCCCCCGATTGGGGGGGTGAGGGTAGAGCCGACGCTGAGGCAGACATACTCTTGGCCGGAGCCTCGAGTGCAATTTGCGTTCAAAGATTCGATGGTTCACGGAATTCTGCAATTCACACTACGTATCGCATTTC
+
IIIIIIIIIIIIIIIIIIIIIIIIIIIHIIIHIIHHIHIHIIIIIIIIIIIIIIIIIIHIIIIIIIIHFHIIHIIIIIIIIIIIIFHHHHHIDHHHIHIIEHHIGIIIHHHIHIIIIIIIIIIHIIHIIHIIIIHIHIIIIIIIIIIIHIIIHIGIHIIIIIHIIIHHHIHHHIIIIIIIIHHHIIIIIIIIIIIHIIIIGDHIHGGIIHHHIIIHIIIHHHIIIIHIIIGIIIIIIIHIIIIIIIGIHIIIHIIHIIIIHGIIIIHGIIIIIIHIIIIIHDEHIIIIIIGIIHHIIIFGIIIIIIHHIIIIIIIIHHIIIHIIIIIIIIIIIIIIIIIIIHIIIIIIIHIIIIIIGHHEIHI
@HISEQ:711:H5NNWBCX2:2:1101:6578:3621:ATCTCGTA
TTAAGTTCAGCGGGTATCCCTACCTGATCCGAGGTCAAGCGTAAAATGGTAGACTTGTGGATGCCACCGTCAGCAGCGGAGAGCGCAAAATGTGCTGCGCTCCCACACGGGACGGCGGGCTGCCAATGCATTTGAGGCGAGTTCACGCGTGCAGCGGAACAAAACGCCCAACACCCAGCAGGGCTGGAGGGTACAAATGACGCTCGAACAGGCATGCCCCATGGAATACCAAGGGGCGCAATGTGCGTTCAAAGATTCGATGATTCACTGAATTCTGCAATTCACACTACTTATCGCATTTC
+
IIIIIIIIIIIIIIIIIIIIIIIIIIIIIIHIIIHIIIHI0DHIIIIHIHHIIIIIIIIIIIIIIIIIIHIGIIIIIIIIIIIIIIIIIIIIIIIIIIIIIIIIIIIIIIIIIIIIIIIIHIIIIIIIIIIIIIIIIIIIIHHIIIIIIIIHIIIIIIIIIIIIIHIIIIIIIIIIIIIIHIIIIIIIIIIIIHHIIIHIIIIIIIIIIIIIIIIIIIIIIIIIIIGIIIIIHIHIIHHIIIIIIIIIGGIIIIIIIIIHIIIIIIIIIIIIIIIIIHIIIIIIIHIIHIHIIHIIIIIIII
@HISEQ:711:H5NNWBCX2:2:1101:7694:3636:ATCTCGTA
TTAAGTTCAGCGGGTAGTCCTACCTGATTTGAGATCAGATCATAAATGTAATTGTCCAAGTCAATGGACTATTAGAAGCGGTTCATCTGTATTGCCTGGCCACCTTTTTACAGAGTGTCCTCAGCGAGTGATACTTATCACGCCGAGTGGAACCAAGTGTATACTGAGATCCAGCTAATTTATTTAAGAGGAGCAGACTGTGACATCTGCAAAGACCTCCAAGTCCAAAGCAAGACCAGTTGAATTAACAAAAGGTTTACTTTGAGAATTTCATGATACTCAAACAGGCATGCTCCAAGGAATACCAAGGAGCGCAAGGTGCGTTCAAAGATTCGATGATTCACTGAATTCTGCAATTCACATTACTTATCGCATTTC
+
IIIIIIIHIIIIGIHIIIIIIIIIHIHIIIIIHIHIIGHIIIIGIIHIHIIIIHIHHIIIIIIIHHFHIFHHHHHIIHHIIHIHHIIIIIIIHHIHIIHCHHIIIGIIIGHIHHCHFHHCHIHHHDHHEHHIHIIHIIHHIGHIIIHHIHHIGHHHHIIIIIFHHHIIHCHIIIIIEGHHHHHHHHCGHHIHFEGIHHHHHHIHIHGIEHHIIHIHHHHEHEEEF?HG/HHHHHF?HEHEEIHHEHGGEHHFH?IIHHHIHHHGHHHHCC1FEG<?HGE@HEEFEF?HFEEFC11FIHHEEHHIFGIHE<HIHHGHHDHHE?EHHIIIIGIHGFCEHIIHFC<FIFFHIIHHHGHHHGIIHIIHHFC<?DHEIHGIIH
@HISEQ:711:H5NNWBCX2:2:1101:9753:3572:ATCTCGTA
TTAAGTTCAGCGGGTCTTCCTACCTGATCCGAGGTCAACCTTGGGTAAATAAGGCTTTTTAACGGCCGGAACCCGCAGCACGCCCTGAGCGAGATGTATTACTACGCTCGGAGTGACTAGCGAGCCCGCCACTGGTTTTCAGGGCCTGCGGCAGCCGCAGGTCCCCAACACAAGCCGGGGGCTTGATGGTTGAAATGACGCTCGAACAGGCATGCCCGCCAGAATACTGGCGGGCGCAATGTGCGTTCAAAGATTCGATGATTCACTGAATTCTGCAATTCACATTACTTATCGCATTTC
+
IIIIIIIIIHIHIHHHHIIIIIIIIIHIIIHHHIDHHIIIHHHIIIIIIIIIHIICFHHIIIIFCHHIDFHIIIIIIIIIIIIIIHHIIIIHIIIIIIIIIIIIIHIIHIIIIIIIIGHIIIIIHIIIIIIIIIIHHHHHIHIIHIHIIIHHHIHHFCHIHHHHHIIGHIIIHHIHIIIIHEFHCHIIIIIIIIHHHHIHIHHHHIIIIIIIIIHIIHHHIIHHIIIIIIIHIHDHGIIGHIIIIIIIIIHIIIIIIIIIIIIIIIIIIIIGIIIIIIIIIHHHHIIIIHIIIIIIIHII
@HISEQ:711:H5NNWBCX2:2:1101:11323:3735:ATCTCGTA
TTAAGTTCAGCGGGTGTTCTTGCCTGAGCTCAGGTCGAGATAATAGGTTAATAAGGATTTCCTGGTTGAGGGCTGAACAGAAGGTCTCAGGCCAACAACTAAAGTAATTAGCAACAAGTGCCTACTCAGTTGCGACCCTTGAAGAGTCCTTGTTAGCCTCTGTTCTTCAGCTGATCCAGGGCGCTTGATGGGCATGTGTCTTATTGATTGAATCAACACGTCACAACAACCCGCACTGAACTGGAACAGCCAAGTCCACATTGCGCCCAATCACCCATCAAGGTGTTTGGGAATGTGATATTAACCCGACGCTGAGGCAGACATGCTCTTGGCCGAAGCCTCGAGCGCAATATGCGTTCAAAGATTCGATGATTCACGGAATTCTGCAATTCACACTACGTATCGCATTTC
+
HHIEHFFHHIIHIIIIHIIIHHIIIHIIIHIHIIIIIHHHHHCHHCGHHHHHHHIFHIIHIHIIIEHFFHHIIHHHHIIIIIHHHIHIIGIIIHHIIGIEHIIIII@FGHIIIIIIIIIIIIFIIIE?HIIIHCDHHHIIHIFHIHEHFHHHFHHHGFFHIGGHHIIIH.GHHHIIIIH@HHIHIIIIHBFGIHHEHHHGHHHFFGHHHHIHHHFHGG=F-=ECEB5B5,,,?HG?EHGIGH@B.8-AIHHFACHHEHHH?<CIHHHHFCCHHHHD.?C.D@CF/?GCF@GFEFEC<GC/EEHHIHDH@IHHHCF1CG<GHHF?D1EHFHHHFEEHIGIIHCCHDHGIHIIHHHGIIIHHHIIHGIHEFHIFHGHHGC1CHHGGEFHEHEEHHCCEHGHHEHGIHIIHEDH
@HISEQ:711:H5NNWBCX2:2:1101:11879:3688:ATCTCGTA
TTAAGTTCAGCGGGTGTTCTTGCCTGAGCTCAGGTCGAGGATATGTGGGTTATGAGGCACATCAATCCTTGTTTAAGGGATCAACGCGTCTCTCTCCTGGGTTTAGTGAAGCATCACATCGAAGTCCTGTAAGGCCAACAACTAGCAAAGAAAGAGGAAAAGCTTTGCAGCTTCTCGCTCACTGCCCAGTTGCGACCCTCCCCTGAATAGGCTGGTTTCGATCTTCACTCTGTTCTTCAGCCGATCCAAGTCAACTCAATGACTTGGAACAACCAGTTCCACTCTAGGTATATACACAATGGTATAGTTAGAGTGAGATAAACCCGACGCTGAGGCAGACATGCTCTCGGCCGAAGCCTCGAGCGCAATATGCGTTCAAAGATTCGATGGTTCACGGAATTCTGCAATTCACACTACGTATCGCATTTC
+
IIIIHGHIIIIIIIHHIIIIIIHIIIIIIIIIIIIIIGHICGHHHDGHHHIIIIIIHHIIGIIIIIIHIHIHIIIIIIIHIIIIIHHIIIIIIIIIIHIHIIIGIIIIIHGIIIIIIIIIIIIIIGIIHIGIIEHIIIIIIIIIIIHHIIIIIIIIIHGHIHFCHIEHIIIIHHII=HIIIIICEHIGIIHGHIIIHHIEHHIGFHHH-GHCHHHIGH@6--?IHHHEHHECHGIHGHHHHIIHHHIIIIHCEHEHHHFEHGGB@H?IIHIHEIHEHCHHHHIHGIHIIHIIHIIHIIIIIIIIIIIIIIIIIIIIIIHHEFIIIIIHIIIIIIIIHIIIIIIIHIIIIIIIIIIIIIIHGIIIHIIIIIIIIIHHHIHHIHIIIIIIIIIIIIIIIIIIIIIIIIIIIIIIIIIIIIIIIIIHHIIII
@HISEQ:711:H5NNWBCX2:2:1101:14376:3504:ATCTCGTA
TTAAGTTCAGCGGGTATCCCTACCTGATCCGAGGTCAAAAGTGAAAAAAGGCTTGTGGAAGCGGGCGTATAGCTTTGAATCGCGACTTGTGCTGCGCTTCAAAACCAAACACTGGCTGCCAATTACTTTAAGGCGAGTCCCTCAGGACAAACACCCAACACCAAGCAAAGCTTGAAGGTACAAATGACGCTCGAACAGGCATGCCCCATGGAATACCAAGGGGCGCAATGTGCGTTCAAAGATTCGATGATTCACTGAATTCTGCAATTCACACTACTTATCGCATTTC
+
IIIIIIIIHIIIIIIIIIHIIIIIIIIIIIIGICGHHIIIIFHIHIHHEHDHHIIHIIIIIIHIIHIIHHIIIHIIIIIIIIIIHHHIIIGIIIIIIHHIIIIIIIIIHIIIIIIIIIIIIIIIIIHHIIIIHIIIHFHIIIIHHHHIIIIHIIHIIHHHHIIIIIHHHHHIIIIIIHIHHHHIIHIIIIIIIIHIIIIIIIIIHIIIIIIIIIIIIIIHFHHHHGGIIIIIIHHHGIIH=IIIIIIIIIIHHGIIIHIHIIIIHHHHIHHGHHGDGIHHHIIIIIHII
@HISEQ:711:H5NNWBCX2:2:1101:16133:3599:ATCTCGTA
TTAAACTCGGCGGGTAGTCTTTTCCGATTAGAGGTCTGATGCGTTACCTCGTCCGTTTCCTCGTGGCCTGGAAGGGCCCAAGTCAAGGTAGCCTGCTGTGGAACTCGCACGCACTCGGGCTCACCGGGAGCCCCGCACTTGGAAGACCCAAGTCCCACGACACTTGGAAGTGCCGTGGGAGTTCGAAATCGCACCTGATCGCGGGGCAAGTGATGCCAAATTCCCTCCATTTCAGCCGACCCGAGTACCTTAGCACTCCGGGACGGCCAGTTCCACTCAAACTGGCGCACAAGTAAGTACTTGGGGGAGTCTGGTGGGGGGGCGCGGTGACGCTCTAACGGAAATGCCCTTGGACAAGCCTCGGGCGCAACTTGCGTTCAAAAACTCGATGATTCGCGGAATTCTGCAATTCACACTACGTATCGCATTTC
+
IIIIHIIHIHHHDHIIIIIIHHIHHHHHIGIHGGIHIHIIHHIIIIIHHIIHHHIIIIGHHHHEGHIIIIIHIGIIIIIIHIIIGHIIIIIGHIIIIIHHHHHIIHIHHIIIIIIIIIGHGHHHIHC?DHCHGHED//FEDHHGHHIICGHIHGHIHHHHIHHEHHIIFEHEHIIHIGIEEHIEHCHHIHHHHHC@HEH@@@?HHHHHFHHH?GHIIF6@--CHEGFG@---7-<,6,@,FH@@8-EHEGBB@@B><==E67,,@?HHHHEEGEAAIHF--HE5,EGFFEHEEHHCHHFEDH?@ECHCEEIHGHDHHDC::<HDEGGC<HHEHH@HHGHEEIIIHHE?HHHHHGHHHF/HDEC</HH?CHCDGHHHFC?HFEHEHEHHFIIIHHIHF<1EHHGIHGHHGHEGHHHHIIIHIIIIIIHHHHH
@HISEQ:711:H5NNWBCX2:2:1101:17704:3603:ATCTCGTA
TTAAGTTCAGCGGGTATCCCTACCTGATCCGAGGTCAAACTGTGAAGAAGAGACTTCTGGTCGCCGATCCGCCGGGCCTCGAGTTCGCGTTTCTGCTGCGCTCGAAGCCAACGTACCGGCCGCCAATGATTTTGAGGCGAGTCCCCGCGGAGGCGGGGACAGACACCCAACACCAAGCTGAGCTTGAGGTTTCAAATGACGCTCGAACAGGCATGCCCTAAGGAATACCAAAGGGCGCAATGTGCGTTCAAAGATTCGATGATTCACTGAATTCTGCAATTCACACTACTTATCGCATTTC
+
IIIHIHHIIIIIIIIHIIHHIIIIHIIIIIIGIIHHIIIIIIIIIIIIGIIIIHHHIHGHHHHIIIIIIHIIIIIHIIIIIIGHIIIIIFHIIIIIIIIIHIIIIHIIIIIIIIIIIIHHHIIIIIIIFHIIIIIHHHIIIHHHHIIIIIIIIHHHGIHFIHHHIIIIFHIHHIIHHIIIIIIHIIIIIIIIIIIIIIIIIIIIIIIIHIIIIIIIIIIGIIIIIIIIIIIHHHIHIIIIIIIIGIHIHIIIIIIIIIHHIIHFHHGIIGIIGIIIIIHHHIIIHHIIIIIHIIHIIIGII
@HISEQ:711:H5NNWBCX2:2:1101:4155:3912:ATCTCGTA
TTAAACTCGGCGGGTAGTCTTTTCCGATTAGAGGTCTGATGCGTTACCTCTCGTATCCTCCGTGTCTTGGGCCATCGCTGGCCCAAGTAAAGGTAGCCTGCTGTGGAACTCGCTCGCACTCGGGCTCACTGGGAGCCCCGCACTTGGAAGACCCAAGTCCCCACGACACTTGGAGTGTCGTGGGAGTTCAAAATCGCACCTGATCGCGCGGCCCGTGAAGTACTCAAACACTCCGGGACGGCCAGTTCCACTCAAACTCCTGCTTGGGGAGTGTGGTGGGGGGGCGCGGTGACGCTCTAGCGGAAATGCCCTCGGACAAGCCTCGGGCGCAACTTGCGTTCAAAAACTCGATGATTCGCGGAATTCTGCAATTCACACTACGTATCGCATTTC
+
IIII?GHIIIIIIIIIIIIIIIIIIIIIIIIIIIIIIIIIIIIIIIIIIIIIIIIIIIIHIHIIIIIIHFHIIIIHIIIIIIIIIIIIIIIIIIIIIIIIIHIIHHIHHIIIIIIIIIIHIHGHHIHHIIIEHHIIHII<EDHHHFHHHIIIIIIIHHIIIHIIHHIIIIIIIIIIIIHIIHIIGGEHHFGHHIIIIIIIIIGHIHHIIHHHDHGHHHIIHGHEIHGGGBDDHDHHHCEEG?GHHH@EGHG.IIIIHHIIIIIIIHFIGIHEIIIIHIIHIIIHHIIIIIIIIIHEHIIHHIIIIIHIIHHHIIIIIIIIHHDHEIHIIIHIIIIIIIIIIHHGD<IIIHFIHIHGIHIIIIIIIIIIIIHIIHIHHIIHIIIIIIHIIIIII
@HISEQ:711:H5NNWBCX2:2:1101:5639:3991:ATCTCGTA
TTAAGTTCAGCGGGTGTTCTTGCCTGAGCTCAGGTCGAAGATGTAAGTTATATTTCCTGGTTTGAGGGCTATTGAAAAAGAGCCAAGCCAACACCTAAATATGTAGCAGTGATGCTGCCTACCTAGATGCGGCCCATAAACGGTCCTTAATCAGCCTCTGAGCTTCAGTAGACCCGGCTTTCACTCCATAATAAAACAGAGGAGAGCCGGGACTACCAGATCCAACCAGCCAATTATTAATGAATAATTATTGGGAGGTTGAGGGGTACATCGACGCTGAGCCAGACATGCTCTTGGCCGAGGCCTCGAGCGCAATATGCGTTCAAAGACTTGATGATTCACGGAATTCTGCAATTCACACTACGTATCGCATTTC
+
IIIIIHIIHHIIIICCHIIIIIIIIIIIIIIIIIHIIIIHHHHHIIIIIIIHHHIIIIIIIGIIHIIIIIIIHHHIIHIIIIIIIIIIIIIHIIIHIIIIIIIIIIIIIIHIIHHIIHHIIIIIIIHIIHIHHEHHIHIIIIIIIIIIIIIIIEHIGHIIIIIHIIHHIHIHIIIIIIIHIIIIIIIIIHHHIEHIIHHHHHHIIIIIIIHIHGIIHIIIHHIHHHIIHGHIIIIIHHIIHGEHEIHIHHHHEGIIIIIHIIIIHHFIIHDIIHIIIIIIIHIIIIIIIIIIIIIIGIHHHIIIIIIHIHIIIIIIIIIIIIHIIIIIIIIIIHIIIIIHHHHHIIIIIIIIIIIIIIIHIHGHHIIHIIIIIIII
@HISEQ:711:H5NNWBCX2:2:1101:7005:3996:ATCTCGTA
TTAAGTTCAGCGGGTTTTCTTGCTCGATTTCAGACCAAGTTTTCAATGCATACAGCAAGCAATTTGCAAGCTCAGCAATGTATGAAAATTGGAAGCATCCGGCGGCCTAGTCGGTTGGGCTCTAAATGATACAATTTGTCGCACTTAAAGCTACCGGCATTAGCAGCACAGCCAGTCTACAATCATTTTAAAGCAATGGCCGTTTATGCAACAGCCAAATACGCTCATATCCACTAGCCATTCGATCTGTCTCAAGACAGACCAAAGGTTTGTGAGTTTTTAATGATTCTGAAACGAGCATGCTCCCCGGAATACCAGGAAGCGCAATGTGCGTTCAAAGATTCGATGATTCACTGAATTCTGCAATTCACACTACTTATCGCATTTC
+
HHHIIFHHHIIIIIHHHIHIIIIHEHHGHHHIHGIGHHHHHIHHIIEHGFHHIGEHHIHHIEEHHIGHHCHHIIFHGHHIEHIIHIHHIGIIIIHHHGHIFHGHIIIIGGEHIHHI<CCGEEHHIHHIIHHHIHIFEHHHHHIIIIIGHHHIIIGDGHIIIIIIIIIIHIHHIIHHHHIIIIIIHHHIHHHIHHIIFGHGIDHFHIIGHFHIHIHHIHIHDEEHHGEHIHIIHHCIHIIHHIGIIHHEF/FC/@CGDHGF<<EHHGHIIHHHEIIIIHEIIIIGHIG?IIIHHCIIIIIIHHFCHHGIHIHHHG?IHHIHIIIIIHGCHIHHHIHHHIIIIIIIIIIIHHHIHIHIHEHFGIIIIIIIIHHDCHHIHHHGIGHIIHII
@HISEQ:711:H5NNWBCX2:2:1101:15984:3983:ATCTCGTA
TTAAGTTCAGCGGGTGTTCTTGCCTGAGCTCAGGTTGAGATTATGGTTTATAGGTTCCTGTTTGAGGGCCGAACACAAAGTCCCAGACTAACAACTAAGAATATAGCCTTTGACAGCCCACCCAGTTGCGGCCCTTATCGGGTCCTTGGTTAGCCTCTGGTCTTCAGCTGATCCAGGTGCATAGATGCCCGAATCACGAATGATTCGAACTACATAGCTGGAACAGCCAGATCCGCCTCTCTATACCCGAAGGGGTATAAGGGAGCGATATAAACCCAACGCTGAGGCAGACATGCCCTTGGCCGAAGCCTAAGGCGCAATGTGCGTTCAAAGATTCGATGGTTCACGGAATTCTGCAATTCACACTACGTATCGCATTTC
+
IIIIIIHIIIIIIIIIIIIHHGIIIIIIIIIIIIHIIIHHHHIIIIHGHHIIIGIIHGIIIIIIIIGIIHHHIIIIIHIIHIIIIIII1DFHIIIIIFIIHHIIIIIIIIIIIFHHHHIIIHIHGCGGHHIIIIEHIIIGIHHHIIIGHHHHHHIHHIIIHEHIHHHHHG6GEHHIIHIIF@GHHGHIHHHHHHHHFEEHIGEFFIHHHHIIH.IHIIEG@AB.IIHEIHHEGIGIIIIIHHEGHHHGHHIIHGEGIGIIIIIIIIIIIHHEHGIIIHEIIIIGIHIIIIHIIIHEHHIIIIIIHHIHEGHHIIHDGIIHHIIIIIHIIIIHCHIIIHHHIIIHIIIHIIIIIIIIIIIIIHHGHIIHIIIIHHIHIIIHI
@HISEQ:711:H5NNWBCX2:2:1101:17165:3924:ATCTCGTA
TTAAGTTCAGCGGGTATTCCTACCTGATCCGAGGTCAACCTTGAGAAAGTTCGTTTCTTTTACGGCGTGGCCGCGCCGCTCTCCAGTGCGAGGTGTATGCTACTACGCAGAGAAGGCCGCGGCGGGACCGCCACTGGGTTTCGGGGGCGGCCGTCCGATGCGGAGGCCGGTCCCCAACGCCGGAGCCCGCACGAGTGCGGGGCCCGAGGGTTGAAATGACGCTCGAACAGGCATGCCCGCCAGAATACTGGCGGGCGCAATGTGCGTTCAAAGATTCGATGATTCACTGAATTCTGCAATTCACATTACTTATCGCATTTC
+
IIGGHHHIIGHIIGH/CGHIHHIIFHCFHIHHHHIHHHIHHHIEFHEHHHEGHHIIFHHIIEHHHIGDFCHHIDDGHDHHHHIHIIIHGI@HHHHHFHHHHEHHEHHHDHHHHHFHEEHD<?EGHIICHIDHHHHHHHHIDHHHDHIIIIIGH?DDE<GGGHD?IHEEHHDDCEHIIHHEDHHHHDHIIDG@G?HHHHIIIG8@CHIIHFF<F@@DCHDHDHHHHGHEGHFGHDHCHGIHFGFEEEHHDHHEHGDHHGIIHIIHIHHEHIIIIHGGHHHHEF??FIHEHHECEFHGHFIIHIIHFEHHHHHEEHGHHCDCI
@HISEQ:711:H5NNWBCX2:2:1101:19967:3849:ATCTCGTA
TTAAACTCGGCGGGTAGTCTTTTCCGATTAGAGGTCTGATGCGTTACCTCTTCTTCACGCTTTCGCAGCACTCGAGGTGCTGGCTCAAGGTAAGCCTGCTGTGGAACTCGGGCACGCACTCGGGCTCACTGGGAGCCCCGCACTTGGAATGAAACTCTTTCGAGTATCGCACACCTGATCGCGGGGGCAAGTGATGCCACGGCGGCCAAATTCCCTCCATTTCAGCCGACCCGATGTGCCGGGACGGCCAGTTCCACTCAGACTCTAAGAGAGTGTGGTGGGGGGGCGCGGTGACGCTCTAGCGGAAATGCCCTCGGACAAGCCTCGGGCGCAACTTGCGTTCAAAAACTCGATGATTCGCGGAATTCTGCAATTCACACTACGTATCGCATTTC
+
IIIIIIIIHIIIIIIIIIIIIIFFHIHHHHHHHHIIIIIHHIIHHIIIIHIIIIIHHIIHHHIIHICHHHHHHHHIGHIHHIGIFIHHIIHGHHIHIHHIHHEHHHIIIIIIICIIIIIIHHIIHDHHIHEHEEHGHHIDHHHHHCEGFGIIIIIIIIEHEEHHHHGFDHEHHHHEEHHHIIHHHHHGFEHHGHFFGIHHCEHHIIHGB-AHHIHEGH@-HHCFHDDDGC@@HHFHIHHGIIIIIGHFHHFHHHHHHCHEIIIHEBEHIHHHHHG?EEDIHHIIHCIIIIIIIIIHIHIIIHIHHGIIIIIIHHHIIIIIIGIHIHHIIIIIIIHIIIIIHHIIIHHDIHHIHIHHIGHGIIIIIIGIIIIIIIHIIHIIIIIIIIIIIIIHIII
@HISEQ:711:H5NNWBCX2:2:1101:20723:3952:ATCTCGTA
TTAAGTTCAGCGGGTATCCCCGCCTGATCCGAGGTCGACTTCAGAAAGTTTGGGGTGTGAGGTCGGCACGGGCCCACTCCAAGACGGTGACTGCATCACTCTCCTCGGGGGGCACCGCGCCGCCGACGACTTCCAAGCCCGCCCCCGCAGGGTACGGCAGGGGCGTGGCTCAACACCAAGCCGGGCTTGAGGGGTCGGAACGACGCTCGGACAGGCGTGCCCCTCGGAATACCAAGGGGCGCAATGTGCGTTCAAAGACTCGATGGTTCACTGAATTCTGCAATTCACATTACTTATCGCATTTC
+
IIIIIIIIIIIIIIIIIIIIIIIIIIIIIIIIIIIIGIDHIIIIIIIIIHIIGIHIIHIIIIIHDHHHIHHIHIIIGIIIGIIIIIIIIHIIIIIIIIIIIIIIIIGHHGIIIIIIIIIHHIIIIGIIIIIIIIHGHIHHHHHIIIIIEHHHHHIIHIIHHIIIHIIIIIIIIIHIIIIIIIIIIIIIIIIHIHHIIIIIIIIIGIIIHHIIIHHHIIIIHIHIIIIIIIIIIIIIHHIIHHIIIHIIIIIIIIIIHFGIIIIIIIIIIIIIIIIIIIIIIIIIIIIIIIIIIGIHIIHIIIIGH
@HISEQ:711:H5NNWBCX2:2:1101:2180:4170:ATCTCGTA
TTAAACTCAGCGGGTAGCCCCGCCTGACCTGGGGTCGCAACGGTTTTGATGCCCCAATGGGCAAACAAACTTAGGGTCCTGCGAGTCCTCAAAAGCTAAAAAGTGCACGACTCCGATGTATCCTAGGCTAGGCCTTGTATCTCACCTATGCCGCGGCACTTCATAACCGGGGGCTCCGTATTTAGGCCATCCACACCCGGTGAGGCATGGGAGGCCATCATCCTCCGCCCCTCCCACTGAAGGTGGGTGGGGGGAGACGCGATGCGTGACGCCCAGGCAGGCGTGCCCTCGACCTAAAGGCTTCGGGCGCAACTTGCGTTCAAAGACTCGATGGTTCACGGGATTCTGCAATTCACACCAAGTATCGCATTTC
+
IIIIIIIIHFHHIHHIGHIIIHIIIIIIHIIIIIIHHIIIIIIIIIIIGIIIIIIHHHIGHIIIIIHIIFHHHHGIIIIIIIIIIHHFEHHIIIHIIIIIHHHHHHIIIGHHIIIIIIIGHIIIIFHHIIHIIHHGIHGHIIHIIIIIIFHHEH/DHHHGHIIHIHHIHHHHHHHHIIIGIHGHIIIIHHHHGHHIIHHIHIIIIHGGHIHHHHHIIHGHHDHHIHIHDDHEHGIHIHHHHHHHHIIIHGHIHGIHIIIIHEIGIHGIIHHEFHGIHIIIGIIIHIIHHIHIIIIHHEIHDHDCCHIHIIGIIIIIIIIIHHIIIIHHIIIIIIIIHIIHHGIIHHIIIIIIHIHEHIHHGIIIIIHHIIIIG
@HISEQ:711:H5NNWBCX2:2:1101:3362:4221:ATCTCGTA
TTAAGTTCAGCGGGTAATCTTGCCTGAGCTCAGGTCGAGAATGTATAAGGTTTTCCTTGATCATGTTGCAACAAATAAACATCTGCTAGTTAAAGCAAAATGTCCTCTCTATCGAGTTGACACAGACTAACAAGCAATCAAACGAGTTGACTACTCGGCTGCGTTTTCTCTAAGAGAGACGAAGCAACATACATCTTGAACAGATCCTCCTTTGTCAATAAAGACAACGAATGAACTGCCAATTCCACACACTCGATCAAAAGCCAATAAAGGCCAATGATAAAAGTACATGAGTTGAAACCCGACGCTGAGGCAGACATGCTCTTGGCCGAGGCCTCGAGCGCAATATGCGTTCAAAGATTCGATGATTCACGGAATTCTGCGATTCACACTACGTATCGCATTTC
+
HIIIHHIGGHEDHIIIIHIFHHFHHIIHIIFHHH??DHHHIIIHIIHHHGCHCEEFFH<DG?FE@FFHHCEHHIHIHHEEEEHIF?HHFHHIIHGFIIIIIHIIHHIIIHHIHHHHIGHHHHEEDHEHH0CC<DFHGI?HIGHHHDHHCEHHHIIIHFDEHIIDHDEG?@FEFEE:EGGHIGHFHF?AGHHIHHHHIHIIIIGHHGHHHHHHI@FFHHCHIHCHGIIIIIHIHFHIHGEHHHHCIHHHGBBHHHGHIIHEIIIHHIHHHHFIHEEIIIHHGIIHIIIIIHEG?HGHIIIIHHD=EHIIIIHGHIIHIIIIIIIGIIHHIIIIHIIHIIIIIIIIIIIHHIHHGHHIIGIIIIIIIIIIIIIHHGGHIHHIIIHHIIIIIIIHHDIGIIIIHHHHHII
@HISEQ:711:H5NNWBCX2:2:1101:4410:4242:ATCTCGTA
TTAAGTTCAGCGGGTATCCCTACCTGATCCGAGGTCAACCTGATAAAAATTGGGGGTTGTTGGCAAGTCACCACCGAGACTCTATAGCGAGAGAAATTACTACGCTCAGAGCTCAATAGCACCGCCACTGCGTTTAGAGGCTGCGAAACCGCAGGCCCCAAGACCAAGCCGAAGCTTGATGGGTTGAAATGACGCTCGAACAGGCATGCCCCGCGGAATACCACGGGGCGCAATGTGCGTTCAAAGATTCGATGATTCACTGAATTCTGCAATTCACATTACTTATCGCATTTC
+
IIIIIIIIIGHHHIDHIIIIIIIGIIHHIIHIIIHHHIHIHIIHHIHIIIHIIIIIHHHHHHIIIIHIIHIIIIIIICDHHIIIIIIIIIIIIIHIIIIIIIHHHIHIIHIIHIEHIIHGHIIIIIIHIIIIIIIHHIIIIIHIIIGHHIHIIIGIIIIIGIIIIIHHGIHIIHHFIIHGHIIHHHHHHEHHIHIHIIIHIIIIIHIGIHIHHIIHHEEICIHHIHHHIIHHIHIHGIHGIIIIHHHHHIIGIIIIHHHHIHIIIIIIIIIIIHHHEEIIIIIHHHIHHHHHGI
@HISEQ:711:H5NNWBCX2:2:1101:4895:4103:ATCTCGTA
TTAAACTCGGCGGGTAGTCTTTTCCGATTAGAGGTCTGATGCGTTACCTCGTCCGTTTCCTCGTGGCCTGGAAGGCCCAAGTCAAGGTAGCCTGCTGTGGAACTCGCACGCACTCGGGCTCACCGGGAGCCCCGCACTTGGAAGACCCAAGTCCCACGACACTTGGAAGTGCCGTGGGAGTTCGAAATCGCACCTGATCGCGGGGCAAGTGATGCCACATTCCCTCCATTTCAGCCGACCCGAGTACCTTAGCACTCCGGGACGGCCAGTTCCACTCAAACTGGCGCACAAGTAAGTACTTGGGGAGTCTGGTGGGGGGGCGCGGTGACGCTCTAACGGAAATGCCCTTGGACAAGCCTCGGGCGCAACTTGCGTTCAAAAACTCGATGATTCGCGGAATTCTGCAATTCACACTACGTATCGCATTTC
+
IIIIIIIIIIIIIIIIIIIIIIIHIHHIIIIIIIIIIHIIIIIIIIIIIIIIIIIIIIIIIIIIIIIIIIIIIIGIHIIIIHIIIIIIIIIIIIIIIHIHIIIIIIIIIIIIIIIIIIIIIIIIIIIGHHIIIHIIIIIIIIIIIIIIIIIIIIIHIHHIIIIIFGHIHIIIIIHEEHHHHHIIGIHIIHIIIIIIGIIIIIIIHIIIIIIIIIIHHI@-@;@@FIHIHGFHHHDHHHDEGEEHHGEHHHHGHEHIHHIIIHIHIHHIIHHHF8E?HFGGIIIIIIIHHGHIHIIIIHIHIIIIIIIIIIIIIIIIIIIIIIIIIIIIIIIIGIIIIIIIIIIIIIIGIIGIIIIIIIIHFIIIIIIHIIIIIIIIIIHHHHIIIIIIIIHHIHIIIIIIIIIIIIIIIIIHIHHGIIIIIIIIIIIHI
@HISEQ:711:H5NNWBCX2:2:1101:7883:4164:ATCTCGTA
TTAAGTTCAGCGGGTAGTCCCACCTGATTTGAGGTCTAAAATATAAGAGTGAACTAGTAGCAGCATTTCCCTACAATTCGGCCGCATTAAAGCGTCCTCAACGAAATTTCTTATCACGTTGAGTCAGTCCGAAAATATAAGAGCCTGCTCATAAATTTAAAGCGAGCTGAACTCAAAAGTCCAGCAACGCTCAACATCCAACCACTAACAAATTAATTAAAAAATGATAGGGTTGAGGAATTAATGACACTCAAACAGGTGTGCCCTTCGGAATACCAAAGGGCGCAAGGTGCGTTCAAAGATTCGATGATTCACTGAATTCTGCAATTCACATTACTTATCGCATTTC
+
IIIIIIHHIIIIIIDHGHHHGHIIIIHHIGIIIIIIIIIIIIHIHHIIHHIGEHIHIIIIIIIIHIIIIDHHHHIEHIIHIIIIIIHIIIIHIIIIIIIIIIIIHIIIIHGIIIIIIIIIIIGHHIIIIIIIIIIIIIIIHHIIHHGHHIHIIIIIIIIIIHHGHEHHHHIIHIIIIIIHIIIIIIIIHIHIIIIIIIHHIIHHIHHIIIIIIHIIHHHHF/HFIHIIIIIGIIIHIIHIIIIIIIIIIIHIFHHIHIIIIIIHHIIGIHIIIIIHHHHHHIIIIHIIIIIIHIHIIIIHIHIIIIIIIIIIIHIIIIIIIIIHHHGGIIIIIIIIIIIHHHGIIIIII
@HISEQ:711:H5NNWBCX2:2:1101:7936:4191:ATCTCGTA
TTAAGTTCAGCGGGTATTCCTACCTGATTCGAGGTCAACATTCAGAAGTTGGGTGTTTTACGGCATGGCCGCGCCGCTCTCCAGTTGCGAGGTGTTAGCTACTACGCAATGGAAGCTGCGGCGGGACCGCCACTGTATTTGAGGGACGGCGTGTGCCCACAGGGGGCTTCCGCCGATCCCCAACGCCAGGCCCGGGGGCCTGAGGGTTGTAATGACGCTCGAACAGGCATGCCCGCCAGAATACTGGCGGGCGCAATGTGCGTTCAAAGATTCGATGATTCACTGAATTCTGCAATTCACATTACTTATCGCATTTC
+
IIIIIIIIHIIIIIIHIIIIHIIIIIIIIIIIIIIIIIIIIHIIIIIIHHIGIHHHHHHHIHHIIIHIIGHIIHIIIIIIIIIIHHIIIHIIGHIIIIIIIIIIIIIIIIIIGIIIIIIHHIIHIIHIHHIIIHHHHHIIIIIIIIIIIIIIIIIIIGHHHIHIIIIIIIHGHIIIIIIIIIHIIGIHIGIHIIIIIIIIHIHIIIHIIIHHHHHIIIIHIIIHIIHIHIIHIIIIHIHIIIIIIIIHEHIIIHHGCIHIIIIIIIIIIIIIIIIIIIIIIIIIIHIIIIIIIIIIIIIIIIIIIIIIIIIIIIIIH
@HISEQ:711:H5NNWBCX2:2:1101:10373:4090:ATCTCGTA
TTAAGTTCAGCGGGTATCCCTACCTGATCCGAGGTCAACCTTGTGAAAGATTTAACGGCCGCGGCCGCCCGCACTCCGAAGCGATTAATGAAATCACAACGCTTAGAGACGGACAGCTCAGCCGGAGACTTTGAGGCGCGCGGATTGACCGCGGCGCCCAATACCAAGCCAGGCTTGAGTGGTGAAATGACGCTCGAACAGGCATGCCCTTCGGAATACCAAAGGGCGCAATGTGCGTTCAAAGATTCGATGATTCACTGAATTCTGCAATTCACATTACTTATCGCATTTC
+
IIHIIHHIHHIHIHIIIIIIIIIHIIIGIIIIIIIIIIIIHHIHHIIIHIGIHIHIHHDHIIHHIIIIHEHHGIHIIHHIHHIIHHIHGHIIIIIIIIIIIIIIHHHHIIIIIIIIIEHIHIIIIIIIIIHHHIIIHIIHHHIHEHIHHIHHIHHIIIIIIIIIIIIIIIIIIIHHIIIIIIIHGHIIHIIIIHIIIHIIIIIIIIHIIIIHIHIIIHGGIIHH=HHHHIIHIHGHHIIGIHIIIIIIIIHIIIIIGIGIIIIIIIHFHHHHIIIHIIIHHIIHHHHHCIII
@HISEQ:711:H5NNWBCX2:2:1101:14039:4183:ATCTCGTA
TTAAGTTCAGCGGGTATTCCTACCTGATCCGAGGTCAACATTCAGAAGTTGGGGTTTTACGGCATGGCCGCGCCGCGTTCCAGTTGCGAGGTGTTAGCTACTACGCAATGGAGGCTGCAGCGAGACCGCCAATGTATTTCGGGGGCGGCACCGCCCAGAAGGGCAGAGCCGATCCCCAACACCAAACCCGGGGGCTTGAGGGTTGAAATGACGCTCGAACAGGCATGCCCGCCGGAATACCAGCGGGCGCAATGTGCGTTCAAAGATTCGATGATTCACTGAATTCTGCAATTCACATTACTTATCGCATTTT
+
IIIIIHIIIIIIIIIIIIIIIIIIIIIIIIIHHIIIIIIIIIIIIIIIIIIIIIIIIIIIIIIIIIIIIHHIIIIIIIIIIIIFHIHIIIIHHIIIIIIIIIIIIIIIIIIIIIIIIIIIIIIIIIIIIIIIIIIIIIIIIHIIIIIIIIIIIIIIIIIIIIIIIIHIIHIIIIIIIIIIIIIIIIIIIIIIIIIIIIIIIIIHIIIIIIIIIIIIIIIGIIIIIIIIIIIIIIIIIIIIIIIHFHDHIIIIIIIIIIIIIIIIIIHIIIIIIIIIIIIIIIIIIIIIIIIIIIIIIIIIIIIIIIIIIIIII
@HISEQ:711:H5NNWBCX2:2:1101:16889:4059:ATCTCGTA
TTAAGTTCAGCGGGTGTTCTTGCCTGAGCTCAGATCGAGATTATGGTTTATAGGTTCCTGTTTGAGGGCCGAACACAAAGTCCCAGACCAACAACTAAGAATATAGCCTTTGACAGCCCACCCAGTTGCGGCCCTTATCGGGTCCTTGGTTAGCCTCTGGTCTTCAGCTGATCCAGGTGCATAGATGCCCGAATCACGAATGATTCGGACTGCATAGCTGGAACAGCCAGATCCGCCTCTCTTTACCCGAATGGGTTAAGGGGAGCGATATAAACCCGATGCTGAGGCAGACATGCCCTTGGCCGAAGCCTAAGGCGCAATGTGCGTTCAAAGATTCGATGGTTCACGGAATTCTGCAATTCACACTACGTATCGCATTTC
+
HHHIHFCEHHEHHCH<EEHGHEHEHEHIG1D@?EHIIEHECFDHCH@C@11<FCGCHGHGIHIIIF<@HEHDHHHIIIHHHHHGHIIIHGCH@H?1<FHIHFH@HEHGFHEHFHHHEFGECHHE0<0C0E?H?ECC<GH@/<@?FHEECFHE@GHDHH/DG?AEHHHIEEHHHHH?EHGGHCHICGC?FHDEHFEAG@BEHHH.BFBBB7BGFF.88.?F6IHE76..G?6,CC@E:;.;;.::;-//D/<///F/GC/HHIIIIHHCCG<<0</C=@EGHEHG1HEC@<1F@1?E1HFCD/HCC1HGGCEEHHHEHHHF<<HCHC1EFGHC=GHHC1<1?HGIIHHHHHCHHE@H@EEFC@1<0<<<1E0HHHF1?EHFC
@HISEQ:711:H5NNWBCX2:2:1101:17802:4131:ATCTCGTA
TTAAGTTCAGCGGGTGTTCTTGCCTGAGCTCAGGTCGAGGATATGTGGGTTATGAGACACATCAATCCTTGTTTAAGGGACCAACGCTTCTCTCTCCTGGGTTTAGTGAAGCATCACATCGAAGTCCTGTAAGGCCAACAACTAGCAAAGAAAGAGGAAAAGCTTTGCAGCTTCTCGCTCACTGCCCAGTTGCGACCCTCCCCTGAATAGGCGAGTTTCGATCTTCACTCTGTTCTTCAGCCGATCCAAGTCAACTCAATGACTTGAAACAACCAGTTCCACTCTAGGTATATACACAATGGTATAGTTAGAGTGAGATAAACCCGACGCTGAGGCAGACATGCTCTCGGCCGAAGCCTCGAGCGCAATATGCGTTCAAAGATTCGATGGTTCACGGAATTCTGCAATTCACACTACGTATCGCATTTC
+
IIIIIGHHIIIIGIHHHIIIIHIHHHIIIIHEHHHGIIIIIIIIIGHGIIHFHHHIHIIHIIIIGHHHIHHHHIIHHIIHIIIIIGIIIIIGIHIHHIIGHICGHHHGIIFHIIIII?HIIGHIIIIIFHHHHEEEEGEHFHIHCHHIDDFEHHGHHIFHHHHGIIHHIIGHHIICEHGHHIHEGHIIIIHHICHIHIIIIGIIHHHHFHFHEHGCHH@-FFHHHFGF8-?HHHCECHIHHHHIHCGE@GCCIIHEH@8.HEHIIHIIIIHGA.B9IHHHGGHHHGHEHHCHIHHHHHGHIHIIIIHHHHHEIHFHHEHHHHIHHCG<IIHHHFIHIIHGHIIHEIIHIGHGHHHIIIIIHIHIIIHHHE?IGIHHCHHIIIHGIIIIIIIIIIHHHHIHIIIHHCHGIIHIHHHIIIIIIHHHGHIII
@HISEQ:711:H5NNWBCX2:2:1101:19011:4127:ATCTCGTA
TTAAGTTCAGCGGGTGTTCTTGCCTGAGCTCAGGTCGAGATAAAGGTTAATAGGGCCGAAGCCCTTCCTGATTTCGGGTCGACAAGCACAGATCCAAGCCAACAACTAAAGCATCAGCAACAAGTTGCCTACCCAGTTGCGGCCCTTATCGGGTCCATGCATCAACCTCTATGCTTCAGCGAACCCAGACACTAGGCCTGGGAAAGCCAGATCCGCCAATTCAATCCAAGGATTGGTATGGCGAGGATTAACCCGACGCTGAGGCAGACATGCTCTTGGCCGAAGCCTCGAGCGCAATATGCGTTCAAAGATTCGATGGTTCACGTATTTCTGCAATTCACACTACGTATCGCATTTC
+
IIIIIIIIIIIIIIIIIIIIIIIIIIIIIIIIIHIIIIIIIHIIIIHIIIHHIHIIIIHIIIIIIIIIIHHIIIIIIIIIIIIIIIIIIIIHHIIIIIIIIIIIIIIIIIIIIIIIEHIHIHIIIIHIIIIIIIIIIIIIIIIIIIIHHIIIHIIIIIIIHIIIIIIHIGHHEGIIIGHHHHHHIIIHIIIIIHIHHIIIIIIIHIIIHIIIIIHGIIHIGIIIGIIIIIIIIIIIIHIIHIIIIIIIIHHIIIIHHHIIIIIIIIIIIIIIIIHIIIIIIIIIIIIIIHIIIIIIIIIIIIIIIIIIIIIIIIIIIIIIIIIIHIIIIIIIIIIIIIIIIHHHDHIIIIIIIIIIII
@HISEQ:711:H5NNWBCX2:2:1101:2796:4395:ATCTCGTA
TTAAGTTCAGCGGGTGCTCTTGCCTGAACTCAGGTCGAAAGTAAAAGTTTCAAAGGAAGGCTCCCATGCAAATCCGGGGCAGTCTGGCGGCATGCAGCCGGAGCTACCTACCTAGCCAGCGCCCGAGTGGGTGTTTGCTGGAGCCGCTGCGCTTCAACCGACCCGCTGCACCAGAGGGCAGCAGGACGGTCAACTCCGCCCTTGAGATCCGCAGGGGAACTCATGGCGAGGGTGAAACCGACGCTGAGGCAGACATGCTCTCGGCCGAGGCCTCGAGCGCAATATGCGTTCAAAAATTCGATGGTTCACGGAATTCTGCAATTCACACTACGTATCGCATTTC
+
IIIIEHHIIIIIDHIIHHHHIGHIIHIHIIIIIIHHHIIIIIIIIIIIGHGHFHIGHFHGHHIIIIIGHHHIIIIIEHIIHIIHIIGGCHIIIIIHHIIHIIIIIHIIIIIIIHEHIIIIIHIHIDIHIHGFFHIHIIII@HHIEHIIIHHHEHHIIHHHIIIDHHHIIIHHIHHIGIIIHHIIDHIHHHHFHIIHIIIHHHIHHIHIIIIHHIIHEHHHEHHHHHHHEIIIHHGE<HHDHGHGHIIIIHIIIIIIIIIIIIIIIIIHHHGHE/HGIIHIIIIIHHHHHG<HHHHHEHHIIIIHEHIIHIIIIIIIIGIFIHIIIIIIGHIHIIIHHCIHIII
@HISEQ:711:H5NNWBCX2:2:1101:3376:4268:ATCTCGTA
TTAAGTTCAGCGGGTGTTCTTGCCTGAGCTCAGGTTGAGAAAATAAGGGTTTATTCCTGTTGGTGGGCCGAACGCAAAGTCCCAGACCAACAACTAGATTTAGCATATGAATGCCTACCCAGTTGCGGCCCTTAACGGGTCCTGCATTAGCCTCTGCACTTCAGCTGATCCAGCGGCTGGTCGGTTCAAAGAACCACCACTGGAACAACCAGATCCACACTTGTTTACCCACAGGGGTAAGAAGTATGATATTAACCCAACGCTGAGGCAGACATGCCCTTAGCCGAGGCCTCGGGCGCAATATGCGTTCAAAGATTCGATGATTCACGGAATTCTGCAATTCACACTACGTATCGCATTTC
+
HIIIIEHFHHHHHCEHHHHIIIIIIIIHHHHIHHFHGIIGFHHHHHIIIHHDHCECCEHIIIIIIIGIIHHHHIIIIIGGHIHHGIIIIHHHHIHIIIEEHHIGFGHHIHIHIIIHHHIHIHGHCFC<EHIGHGHIHDG<?DGEHHEHHHHHHHHHIHHHFEHIHHGFEEEHEHEHHHHIIHHHIEEEHHGHHBFGEGHHHHHIIIHIHIIIHHIEHHHGDHHCCGHGEF?HEED?EIIIIIHHGIIHIHIIHHHIHHHEIGIHHGHHIIGIIHHHC?IIIHGIIIGIHIGHHEGIIHHHHHHDHGIIIIGIIIHIGIIIGIIHHHIHIIIHEHIHCHIHHHHHHGIHHIIIIIIHHHDIII
@HISEQ:711:H5NNWBCX2:2:1101:4857:4277:ATCTCGTA
TTAAGTTCAGCGGGTATCCCTACCTGATCCGAGGTCAACCTTGTGAAAGATTTAACGGCCGCGGCCGCCCGCACTCCGAAGCGATTAATGAAATCACAACGCTTAGAGACGGACAGCTCAGCCGGAGACTTTGAGGCGCGCGGATTGACCGCGGCGCCCAATACCAAGCCAGGCTTGAGTGGTGAAATGACGCTCGAACAGGCATGCCCTTCGGAATACCAAAGGGCGCAATGTGCGTTCAAAGATTCGATGATTCACTGAATTCTGCAATTCACATTACTTATCGCATTTC
+
IIIIIIFHIIIIIIIIHIIIIIIIIIHIIIIIIGIHIHIIHHIIIIIIIIIIIIIIIIIHGIIIIHIHHHIIIIIIIIDEHIIIIIIIIIIIIIIIIIGIIIIIIIIIIIIIIIIIIIIIIIIIIIIIIIIIIIHIIHIIIHHHIIIIIIIIHIIIIIIIIIHIIIIIIIIIIIIIIIHIIHHHHHHIIIIIIIIIIHIHIIIIHIIIHIHIIHHIIIIIIIHHHIIGHHIIIIIIHIIIIIIIIGIHHEHIIIIIIIHIGIHGHGIIIHIHIIIIIIIIIIIIIIGIIHIG
@HISEQ:711:H5NNWBCX2:2:1101:5290:4273:ATCTCGTA
TTAAGTTCAGCGGGTAATCTTGCCTGAGCTCAGGTCGAGAATGTATAAGGTTTTCCTTGATCATGTTGCAACAAATAAACATCTGCTAGTTAAAGCAAAATGTCCTCTCTATCGAGTTGACACAGACTAACAAGCAATCAAACGAGTTGACTACTCGGCTGCGTTTTCTCTAAGAGAGACGAAGCAACATACATCTTGAACAGATCCTCCTTTGTCAATAAAGACAACGAATGAACTGCCAATTCCACACACTCGATCAATGGCCAATTAAGGCCAATGATAAAAGTACATGAGTTGAAACCCGACGCTGAGGCAGACATGCTCTTGGCCGAGGCCTCGAGCGCAATATGCGTTCAAAGATTCGATGATTCACGGAATTCTGCAATTCACACTACGTATCGCATTTC
+
HIIGIHHIHIIIIHIIIIIIIHIHIIIIIIIIIHIIHHHGHIIGHHHIHHFHIIGIIIIHIIIIGHIIIHHIHIIIIIIIIHFHHIIHIIHHHIIHIGIHIHHHIHIIIFHHIHEEGGFHIIIIIGHHHIIIIGHIIHIIGHIGHIHHHIFHHHGHHIIIIIIGFHHHHHII@HCHEHGGHHIHC@HIHIIIIIHHFIHHHHHHHHEHFEHGHHIIIHHEFIIIHHHHGEHHIHHHIIIHEIIIIHIIIHGHCHEHGHHG?HIIIIIHEIIIIHIIIIIIIHFIHIIIIIIIIIIGIIIIHGIIHIIGIHGIIIIIIIGIIIIIGIIHIHIIIIIIIHHIIIIIIIIIHIIHIIIHIIIIIIIIIHIIIIIIIIIHIHIIIHIIIIIHHIIIIHIIIIIIIHHIIII
@HISEQ:711:H5NNWBCX2:2:1101:6180:4250:ATCTCGTA
TTAAGTTCAGCGGGTCTTCCTACCTGATTTGAGACCATGGTTCAAAATTATCATTTGCATAATAATTTTATATGGTTTATGAACTTTTTCATATATAATAACTCGCTACTACATAACAAATTTAATAGGCATAAGTTAGAAACTAGGTTTCATTCGAATACTTTTCAACTTATATAATAATAACTCAAACGTTACCATATTATAAAAAGCTATAGCTTTAAAAGTACCATATTACTATGGAAACTTCAAATCTTTATATATAATGTTGCCAAAATATATAAAATGAATACTATAGATTCTCAAACAGGCATACTCTATAGAAATAGAGTGCAATATGCGTTCAAAGATTTGATGATTCACGAGATTTTGCAATTCACATTACGTATCGCATTTC
+
IIIIIIIIIIIIIIIIIIIIIIIIIIIHIIIHHHIIIIIHIIGHIIHIIHIIIIIIFHIIGHIHHIIHIIIIIIIIIIIGIGHHHIIHIIIIIIIIIIIIIIIHIIHCHHIIIIHHIIHHHHI?HIGEGHIIIHIIIIIHIGHHIGIEHIGIIIIHGHIIIIHHIIIIIHIIHIIIGIIIIGHHHGEHHHHHGHHIIIHHHHHIHHHHHIIIIIGHHIIIHGHHIHHGIIIHIIHHHIHHHHHIGIHHHHEFIHIIIIIIIIIIIIHFGIIGIIIIIIIHHIIIIIIIIIIIIIIIHIHIIIIHIIIHIIIIIHIIIIIIIIIIHIIIGHHHHIIIHIIIHIIIIIIIIIIIIIIIIHIIIIIIIIIIIIIIIIIIIIIIIIIIIHIIHIHHII
@HISEQ:711:H5NNWBCX2:2:1101:6403:4476:ATCTCGTA
TTAAGTTCAGCGGGTATCCCTACCTGATCCGAGGTCAAAGTAAAAAAAGGCTTGTGGAAGGGGGTCTGCTGAAATCGCTTGCAATGTGCTGCGCACGAAGCCAACATACCGGCTGCCAATGAATTTGAGGCGAGTCCACGCGCTGAGGCGGAACAAACACCCAACACCAAGCATAGCTTGAAGGTTTAAATGACGCTCGAACAGGCATGCCCAACGGAATACCGAAGGGCGCAATGTGCGTTCAAAGATTCGATGATTCACTGAATTCTGCAATTCACACTACTTATCGCATTTC
+
IIIIIIIIIIIIIIIHIIIIIIIIIIIIIIIFHHHHHHIHFHIIHIIIIIIIIIIIIIIIIIIIIIIHIEHIIIIIIIIIIIIIIIIIIHIIIIIIIIIIIIIIIIIIIHIIIIIIIIIIIIIIIIIIIIIIIIHIIIIIIIIIIIIIIIIIHIIIIIIIIIIIIIIIIIIIIIHIIHIHEIIIIHIIIIIIIIIIGIIIIIIIIIIIIHIIIIIIHIIIIIIIHHEIIIIIIIIIIIIIIIIIIIIIIIIIIIIIIHIIIIIIIIIIIIIIIHHIHHIHEGIIHIIIGIHIIII
@HISEQ:711:H5NNWBCX2:2:1101:7967:4332:ATCTCGTA
TTAAGTTCAGCGGGTATCCCTACCTGATCCGAGGTCAATCATTAAAAATGGGGGGTTCTGGCAGGACACCACCGGGACTCCGTCGCGAGAAGAATTACTACGCGTAGAGCCAGATGGCACCGCCACTGCTTTTAAGGGCTGCCCTGTGACGGGCAGGCCCCAACACCAAGCTGAGCTTGAGGGGTGATAATGACGCTCGAACAGGCATGCCCCCCGGAATACCAAGGGGCGCAATGTGCGTTCAAAGATTCGATGATTCACTGAATTCTGCAATTCACATTACTTATCGCATTTC
+
IIIIIHIIIHIIHIIIIIIIIIIIIGIIIIIIIIIIIIIIIIIIIIIIIIIIIIIIIIIIIHIIIGIIIHHIIIEHIIHHHIHIIIIHIIHHIIIIHIHIIHIIIHHHHHIIIIIIIIIHIIIIIIIIIHIIIHIIIIIIIHIIIIIIIIIIIIIIIIIIIIIHIIIIIIIIIIIHIHIIIIIIIIIIIIIIHIIHHIIHIIIIHIIHIIIIIIIIIIIIIIIIIHFIGIIIHIIIIIIIIIHIIIIIIIIIIIIIIIIIIIIIIIIIIIIIIIIIIIHIIIIIHIIIIHIIIII
@HISEQ:711:H5NNWBCX2:2:1101:13547:4434:ATCTCGTA
TTAAGTTCAGCGGGTAACCCCGCCTGATCCGAGGTCAAACGTTCGGGCGGCCTCTCGGCCGCCTCTCGAGAGTGGTGGACGTGGGCGCGAGGCGCCGCCGGCTACGGAGATCGCAACGCCGGACGGTCAGCTTCGCGCGCCGTCTGTGGTTTCGAGGGCCGTCGCCCGCCCCGAGGGCGGCGGCGACGGGCCCCAACGCCGGGACCTGAGGCCCGATGGGTTTTGACGACGCTCGGACAGGCGTGCCCGCCGGAATGCCGGCGGGCGCAATGTGCGTTCAAAGATTCGATGATTCACTGAATTCTGCAATTCGCATTACTTATCGCATTTC
+
IIIHIIIIHIHIIIHIIIHIIIIIIIHIIGIHIIIIIIIHIIIHHIIIIIIIIIIIIIHIIIIIIIIIFDCEDGHIIIIIIIIHIIHIGIIIIIIHIIIIIIHIIIIIIIIIIIIIIIIIIIHIIIIIIIIIIIIIIHIHIIHHHHIIIEHHIIHIIHGIIHIIIHIIIIIIHHIIIIIIIIIIIHHHHIDHIIIIIGIHIIHIHHIIIIIIFHIGGHIIHHHHIIIIIIIHHIIHHHHIHIIIIHIIHEIIHIHHHDIIIHEHIHHFIHIIIIHIIIIIIIIIIIIIIIIIIHIIIHIIIIIIIHIIIIIIHIIIIIIHIHIIHIIIIII
@HISEQ:711:H5NNWBCX2:2:1101:15305:4489:ATCTCGTA
TTAAGTTCAGCGGGTGTTCTTGCCTGAGCTCAGGTCGAGATAAAGGTTAATAGGGCCGAAGCCCTTCCTGATTTCGGGTCGACAAGCACAGATCCAAGCCAACAACTAAAGCATCAGCAACAAGTTGCCTACCCAGTTGCGGCCCTTATCGGGTCCATGCATCAACCTCTATGCTTCAGCGAACCCAGACACTAGGCCTGGGAAAGCCAGATCCGCCAATTCAATCCAAGGATTGGTATGGCGAGGATTAACCCGACGCTGAGGCAGACATGCTCTTGGCCGAAGCCTCGAGCGCAATATGCGTTCAAAGATTCGATGGTTCACGTATTTCTGCAATTCACACTACGTATCGCATTTC
+
IIIIGHIIIIIIIIIIIIIIIIIIIIIIIIIIIIIIIHHHHIIIIIIIIIIIIIIIIIIIIIIIIIIIIHIIIIIIIIIIIIIIIIIIIIIIIIIIIIIIIIIIIIIIIIHIIIIIIIIIIIHIIIIIIIIIIIIIIHIIEIIIIIIIIIIIIIIIIIIIIIIHIIIIIHIIIIIIIIIIIIHIIIIIIIGHIIIIIIIIHIHHIHIIHIIIHIIIIIGIIIGIGIHHHIIHIIIIIIIIIIIIIIHIHEEDDHGEIIIIIIIIIIIIHHIIIIHIIHIIIHHHHHIIHHIIIIHHIIIIIIIIIIIIIIIIIIHIIIIIIIHIIIIGIHIIIIIIHHGDGDHHFIIIIGIIIIIIGI
@HISEQ:711:H5NNWBCX2:2:1101:16561:4344:ATCTCGTA
TTAAGTTCAGCGGGTATTCCTACCTGATCCGAGGTCAACATTCAGAAGTTGGGGTTTAACGGCGTGGCCGCGACGATTACCAGTAACGAGGGTTTTACTACTACGCTATGGAAGCTCGACGTGACCGCCAATCAATTTGAGGAACGCGAATTAACGCGAGTCCCAACACCAAGCTGTGCTTGAGGGTTGAAATGACGCTCGAACAGGCATGCCCGCCAGAATACTGGCGGGCGCAATGTGCGTTCAAAGATTCGATGATTCACTGAATTCTGCAATTCACATTACTTATCGCATTTT
+
IIIHIIIHIHIIIHHDGHHIIHIIHIIHIHGHIIEHIHGFHHEHIEHH1DGHHHDHHHHIIHHDIIIIIEHIHIIIIIIIIHHHIIHIHHGIDFCGGHHIIHHHIIGEHIIIGHHIIIHIHGCGEIHHIFHIIHIHHHIHICIIIHHHIHEHHIEIIHII?IHIIIIIIIHHIHHIHHHIIIIHIHHIIIIIHIHIHIIIIIHIIGHGHHIHHIIHHHHIIIIHIHECCCHIIIHHIHHDECHHIIIHIIHGHIIIIIIIIIIIHIIIHHIIIIIIIIIIIHIIGHIIIIIIIHIHG
@HISEQ:711:H5NNWBCX2:2:1101:17564:4434:ATCTCGTA
TTAAGTTCAGCGGGTCTTCCTACCTGATTTGAGATCTGTTTTTTGTTTGGTGCAGTGCTATGTTGTGCTGTGTTGTGCTGTGTACTGTGCCACGAGTAGCACTGTACAAGCTGTACAAGTAGAGCACTGTACAAGTAGCACTGTACAAGTAGTACAAGTAGAGCACTCCAAAGAACACTCTACAAACACACTCTACAAACACACACACAAACACACACAAAGCCGACGCGCTGGATCGTCGCGCGCTCACACACGCCGGCAAAGCCATGCATTTCCAAGCACCCAAACGGGACACTCGACGTCCTCCAAAGAGATCATTGCGGATTCTCAAACAGGCATACTCCAAAGGAGTGCAATATGCGTTCAAAGATTCAATGATTCACGGAAAGCAATTCACATTACGTATCGCATTTC
+
IIIIIIIIIIIIIIIIIIIIIIIIIIGHIIIEHHIIIIIIIIIIHIIIIIIHHFHIIIIIIIIIIIHIIHIIIIIIIIIIIIIIIIHIIIIIIIIIIGGI1DGHIHIIHIHIIIIIIGIIIIIHIHHHHIIIIIIIIIIIIIHIIIIIIIIIHHIIIIHHIIHIHIHCHHHIGGIHHIHHIIIIIHIIIIICEEHHHGHHIIIHAAHHHIFHHHHHHIEIHHC<CHHHIHHEDHHCHHHIHHHDHHEEIHEHHIIHHHFIGIHIIIIIIIHIHIIIIIIIHFHHGDDEHIIIIIIIIIIIHGGHHHIIIHIHHHGHHIHIGGIIIIIIIIIHIIIHIIIIIIIIHHIIIIIIIIIIIHHIIIIIIIIIIIIIHHHIIIIIIIIIIIIIIIIIIIIIIIIIIIIGHIIIHHHIII
@HISEQ:711:H5NNWBCX2:2:1101:19465:4478:ATCTCGTA
TTAAGTTCAGCGGGTCTTCCTACCTGATTTGAGACCATGGTTCAAGCCTGGATTGCTCCAGGCTTATTAGGTTACGGACCAACCAGGTCAAAGCAGCTAGCCTCCACTGTCGCTTAATTGGCGTCTAGAGAAACAAAAGCTTCATTCAAACACTTTTCTGCGACTTGGTAGAGATTCAAACACTACTCCAACCGAGCCAGCTATAGTTTTCAAGGCACCCTCTAGCGAGTAGAGGGAAGCTTCAAATCTCTTCCAGGCAGACCGAAATCCACAAGGAAGAATAAATACTATAGATTCTCAAACAGGCATACTCTACCGAAATAGAGTGCAATATGCGTTCAAAGATTCGATGATTCACGGAATTCTGCAATTCACATTACGTATCGCATTTC
+
IIIIHHIIIIIIIIHIIIIIIIIIHHHHIHIHIHIHIIIIHHHIHIIIIIIIIIGHH@HIIIIIIIIIHGHHIHHHIIIIIIIHIGHEHIIFHIIGIIIIGFHHHHIIIHFEHIHHFHHEEHHHHHHIIHIIIIIIIIIIIIHEHHHIHEHIHHHIIIGHGHIHHHIIIGEEGEHFHIHGHHIIHIIHHHHHIHHHHHIGHIIIHHHEIIHHHICGHIHE?HEHHHIHHHEEEGHIHHHHHHHFHGCEEGHGHHGHFHHIIIIHIHHHCIHHHHHIHIIIIIHCGHIIHHHIFIIIGIIIIIIGIIIHIIIIIIIIIIIHIIIHIIIIHIHIIIHIIHGIIIIIGIIHHIHHIIIHIIHIIHIIIIIGIHHEIIIHIHIIIHIIIIIIGIHI
@HISEQ:711:H5NNWBCX2:2:1101:1640:4613:ATCTCGTA
TTAAGTTCAGCGGGTATTCTTGCCTGATTTGAGGTCATTGTTAAATGTATCTTACAATCGAGACCAAGCACTTTTAAAAAAAAGTGCTCCGACGGCCAAAAAATCGTAATTGCTTGATGAATCCGCCTAACGAGAGAATGTTTAATTGCTCCATTCGGTCGAATTTCATATTAAACAAGCGGTAACATAAATTTAAGGCCATAAATCATTAAAATGAAATAAAGGCCCAATTCCACAATCAAAAGATTATGATAATTATTATTTACTGACCCTCAAACAGGCATACTCCCCGGAATACCAGAGAGTGCAATATGCGTTCAAAGATTCGATGATTCACGTAATTCTGCAATTCACATTACTTATCGCAATTC
+
IIIIIHIIIIIIIIFHEHIIIIIIIIIHIIGIIGHHHHHIHHIHIIIIIIIIIIIIIIIIIIIIIIIIIHHHHHHHIIIIIIIIIIHHIHHIIIIIIIIIHIIIIIIIIIGHIHIHIIIIIHIIIIIIIIIIIIIHHHHIHIHIIIHIHIIIIHIIGGHGIHEHIFIHIHHIIIIHIIGHHHHHIIGHHHHHHHHHHGHHHHIIIHHIIIIIIEHEHIIHIGHHFHEHG??CGIHHHCIHCHHCHHIIHIIIIIIHIIIIIIIGIHIIIHHIIIIIIIIHHFIIIIIIIGIIIFHIIIIIHIHIIIIIIHIIIIIIIHEIIIIIIIIIHIIIIIHHIIIIIIIIIGIHIHIIIIIIIIIIIIIIHHIIIII
@HISEQ:711:H5NNWBCX2:2:1101:2717:4716:ATCTCGTA
TTAAGTTCAGCGGGTGTTCTTGCCTGAGCTCAGGTCGAGATAATGGTTAATATAGGTTCCTGTTTGAGGGCCGAACGCAAAGTCCCAGACCAACAACTAAGAATATAGCCTTTGACAGCCCACCCAGTTGCGGCCCTTGACGGGTCCTTGGTTAGCCTCTGGTCTTCAGCTGATCCAGGTGCTTGAATGCTCAAACAAAGTTTAAGCCGCATAGCTGGAACAGCCAGATCCGCCTCTCTTTATCCACAAAGGATAAAGGGGAGCGATATTAACCCGACGCTGAGGCAGACATGCCCTTGGCCGAAGCCTAAGGCGCAATGTGCGTTCAAAGATTCGATGGTTCACGGAATTCTGCAATTCACACTACGTATCGCATTTC
+
IIIIIIIIIIIIIIIIIIIIIGIIIIHIIIIIIIHHIIIIIIIIIIDHHIIHIIIIIIIHIIIIIIIIIHIIIIIIIIIIIIIIIIGIIIIIIIIHHIIIHIIIIIHIIIIHHIIIIHIHIIIIIIIHIHIGHIHHIIIHIHIIHIIIHIIIIIIIIIIICHHIIIHHHHIIIIHHEHHHGIIH@GHHFCFHHIFHIIIIIHGHHHIHHIIIHHECHHHEIIGGHIHGGIIIIHGHIIHHGFEHHHIHHHHDGIGIHIIIIHIHIHHFHHDHHIIIIIIIIIIIIIIHHIIIIHEIIIIIGHGIIHHHGEDIIIIIIIIIHIIIIHIIIIIHFIIIIIIIHIIIIIIIIIIGIIIIIIIIHIIIIHHFCIHHIIIIIII
@HISEQ:711:H5NNWBCX2:2:1101:8766:4737:ATCTCGTA
TTAAGTTCAGCGGGTATCCCTACCTGATCCGAGGTCAAAAGTGAAAAAGGCTTGTGGAAGCGGGCGTATAGCTTTGAATCGCGACTTGTGCTGCGCTTCAAAACCAAACACTGGCTGCCAATTACTTTAAGGCGAGTCCCTCAGGACAAACACCCAACACCAAGCAAAGCTTGAAGGTACAAATGACGCTCGAACAGGCATGCCCCATGGAATACCAAGGGGCGCAATGTGCGTTCAAAGATTCGATGATTCACTGAATTCTGCAATTCACACTACTTATCGCATTTC
+
HIIIIHIIIIHIIGHIIIIIIIIIIIIEHIIIIIIIIIIIIIIIIIIIIIIGIIIIIIIIIIHHIIIIIHIIIIIIIIIIIIIIIIIIIIIIHIIIHHIHIIHHHHIIIIIIIGHIIIIIIIIIIHHIIHHIIIIIHIIIIIIIHIIIIIIIIIHIIIIIIHGGIIIIIHIIIHHGFFHHIIIIHFIIIHIHHIIIIIIIIIIIIIIIIGIHIIIIIHHHIIIGIGIHHHHEIIIHIIIIIIIIIGIIIHHHIIIIIIHIIIIIIIIHIIIHHEGDHIIHIGIIIHII
@HISEQ:711:H5NNWBCX2:2:1101:18260:4549:ATCTCGTA
TTAAGTTCAGCGGGTGTTCTTGCCTGAGCTCAGGTTGAGATTATGGTTTATAGGTTCCTGTTTGAGGGCCGAACACAAAGTCCCAGACCAACAACTAAGAATATAGCCTTTGACAGCCCACCCAGTTGCGGCCCTTATCGGGTCCTTGGTTAGCCTCTGGTCTTCAGCTGATCCAGGTGCATAGATGCCCGAATCACGAATGATTCGAACTGCATAGCTGGAACAGCCAGATCCGCCTCTCTATACCCGAAGGGGTATAAGGGAGCGATATAAACCCAACGCTGAGGCAGACATGCCCTTGGCCGAAGCCTAAGGCGCAATGTGCGTTCAAAGATTCGATGGTTCACGGAATTCTGCAATTCACACTACGTATCGCATTTC
+
CHEHEFEHIHHDHCDHHIIHHHHGG@ECGEHHIIG1FHHECGHG1FG1FHHH?HHHHHHEHHIHIHCEHEHDDHIGHEG1DDGEHHIEHCCHHCHE?CHIIIHCHHIIHCCHIIEFGHDCHHHGH<<DFHII/CEHHIGHHD@?EG/D@HEH/BFHHH?EHHHHIHIIHIEHEEFF?GHIIIHIIGGEHIIHHHHHIHHHEEHGHBEFHFF66FBEHI?GHIHEF8.E.?7,D<HDHCIHHHC<IHHD</HEC@C<C?IHFHCHHHGCEDCCHHE?IHHGIIGHFIHHGIHIIIHIIIIHDIHHIHHGHGIHHIIHHHHHHHIHHHH?CHHHEHHIIIHEIIIIIIGHHHIHHGIGIIIHHHHHEHEGHHCCCIHIHHHHI
@HISEQ:711:H5NNWBCX2:2:1101:3978:4944:ATCTCGTA
TTAAGTTCAGCGGGTCTTCCTACCTGATTTGAGACCATGGTTCAAGGCTTGCGCCTTTATAGGTATGGACTAACTGTTCATATGAAAACTCCAAGTCTCCTCTAAGATAATAGGCATTATGAGAAACCACAGTTTCATACACATACTTTTCTAATAGATATAGAGAAATGTCAAGCATTTTCATATTACTAGTAGCAATCTATTTAAAAGAACCCACCAAGAGATGGGAACTTCATATCTCCTTGATCATTCACGAATGAAATCACAAGAAATTAATACTATAGATTCTCAAACAGGCATACTCCAATGGAGTGCAATGTGCGTTCAAAGATTCGATGATTCACGGAAAGCAATTCACATTACGTATCGCATTTC
+
IIHIIHHIHIIIHHIHIIIIIIIIIIHHIIIIIIIIIIHIIIHIIIIIIIIIIIIIIIIIIIIHIHGHIHHFHIIIIIIIIIGIIIHHIGHHIHIIIIIIIIHIHGIIIIIIIFHIIIIIIIGIIIIHIIIIDGEHHIIIIIIIIIIIIHIIIGIIIFGHIIHHHHIIIHGFHHHGHHGGIHIIIIIIHIIHIGHHHHHHHIIIIIIHHIIIIHHHHIIIIIHHHHFHHHCIIIIHIHIIFIIIHIIHHHIIIIIIIIHHIIIIIIIIIHGIIIIIIIIIIIIIHHIHEIIHIIIIIIIHGGHIIIHIIIIIIIIIHHHHIIIGIIIIIIIIIIHHIHHIIIIIIIIIHIGIIHHIIIIHIIIHIIIIIIIIIII
@HISEQ:711:H5NNWBCX2:2:1101:11798:4779:ATCTCGTA
TTAAACTCGGCGGGTAGTCTTTTCCGATTAGAGGTCTGATGCGTTACCTCGTCCGTTTCCTCGTGGCCTGGAAGGCCCAAGTCAAGGTAGCCTGCTGTGGAACTCGCACGCACTCGGGCTCACCGGGAGCCCCGCACTTGGAAGACCCAAGTCCCACGACACTTGGAAGTGCCGTGGGAGTTCGAAATCGCACCTGATCGCGGGGCAAGTGATGCCAAATTCCCTCCATTTCAGCCGACCCGAGTACCTTAGCACTCCGGGACGGCCAGTTCCACTCAAACTGGCGCACAAGTAAGTACTTGGGGAGTCTGGTGGGGGGGCGCGGTGACGCTCTAACGGAAATGCCCTTGGACAAGCCTCGGGCGCAACTTGCGTTCAAAAACTCGATGATTCGCGGAATTCTGCAATTCACACTACGTATCGCATTTC
+
IIIGHIGIIIHHIIIHHIIHIHHFHHHHHHHHHIEHIIIHIHIHIIIIHIIIGIIIIIIGIIHIFHIIIGFHIIIIIIIIIHHHIHIHIIHHHHIIEHHIIHGIHIHHD<HDHHIHHHHHIIHIIHH<EHHHICHDHIIGIHIHGIIIGHFHHIIIIIIICH?BHIHIIIIIHIHIGIHIHEHIHIHIIHHHIGHHEEH?GHDDHIHHH?FFHEEHGHFH@IGHEFHHFHEHEHHDHED@86--FHGHH@HHCGGGHHFGHIIHHGIHHIHHHFHHHHHGIHIIHIIIIIIIIIHHGIHGGHIIIIIIHIIIHIIIIIHIHIIIIIIIHIIIIIIIIIIIIIIIIIIIIIIHDHHIIIIHCHDIIIIIIIIIIIHCIIHHGFHGGIIIIIIIIIIIIHIIIHEIIHIIHIIHEIHGGHHIHHGHHFIII
@HISEQ:711:H5NNWBCX2:2:1101:14178:4818:ATCTCGTA
TTAAGTTCAGCGGGTAGTCTTACTTGATTTGAGATCGAGTTTAACAAGAATCGTTGCCGACCCTTGTGAAATCCTGCATCAGTCAGCCAATACGGTCAAACTCCCTTTATGTTAGCTGCAGCAAAAGTAATAATCCGTTTGACGGGACTAAATGAATATGCTTTTAGCTCAGGAGAATGTCCAGCTGCACCTGCATTTCAAGCAACCCGCCACCGATCTCAAAAAGATTGGTGTTGGGATTGCTCAAGTCCAAAGCTTTTCGATTAAAAAATCCAAAAGCTTTGAGGTGTTTACTGATACTCAAACAAGCATGCTCTTCGGAATACCAAAGAGCGCAATATGCGTTCAAAGATTCGATGATTCACTGAATTCTGCAATTCACATTACGTATCGCATTTC
+
IIIIIHHIIIIIIIIIIIIIHIIIIIIIHIIIIIIIIIIIIIIIIIIIIIIIHIIIGIIIIIIIIGIIIHHIIIIIIIIIIICHIIIIHIIIIIFFEHHIGHHHHHEHIIIIIIIIIIHIIIIIIGHHHIIIIHHIIHHHHIIHHIIHIIIIIIIIIIIIGIHIIHHHEHHIIIHIIIIIIIIIIIIIIIIIIIHIIIHIIIIIIIIIIIIIIHIIHIIIIHHHIIIHHH?HHIIHHIIIIIHHIHHIGIHHIHIHHIHHGHIIIIIIHIIIIHIIHGHEIIIIIHHIIIIIIIIIIIIIHHHHDIIIHGIIIIIIIIIIIIIIIIIIHEEIIHIIIIIIIIIIIIHIHHHEIIIIIIIFHHIHIIIIIHIIIIIIIIIIHIHIIIIIIIIIIIIIIIH
@HISEQ:711:H5NNWBCX2:2:1101:8876:5056:ATCTCGTA
TTAAGTTCAGCGGGTATTCCTACCTGATCCGAGGTCAACTTTCAGAAGTGGGGTGTTTAACGGCATGGCCACCGCCGCGTTCCAACTGCGAGGTTGTGCTACTACGCAGAGGAGGACTACAGCGAGACCGCCACTAGATTTCGGGGCCGGCGGCCTTGCGAGAAGGCTGGGCCGATCCCCAACACCAGGCACTGGGGGCCTGAGGGTTGAAATGACGCTCGAACAGGCATGCCCGCCAGAATACTGGCGGGCGCAATGTGCGTTCAAAGATTCGATGATTCACTGAATTCTGCAATTCACATTACTTATCGCATTTC
+
IIIIIIIHIIIIIHIIHIIIIIHIHIGIIIIIIIHIIIIIIIIIIGIIHHHIIIGIIIHIIIIIIIIIIEHHIIIIIIIIIHIIIIIIIIEHIIGIIIIIIIIIHIIIIIIIIIIIIHHIIIIHIIIIIIIIIIIIIIIIIIIIHIIIIIHIIIHIGIIIHIHGHHIIIIIIIIIGHHIIIIIHIIIIIIIIIIIIIHIIIIIIIHGIIIIHIIIIIIIIIIHHIHIIIIHIGGIIIIIIIIIIIIIIHIIIIHIIIHHIIIIIIIIIIIIIIIIIIIIHHHIIIIIIIIHHHIHIIIIIIIHIIIHIHIHIIHIHI
@HISEQ:711:H5NNWBCX2:2:1101:13529:5000:ATCTCGTA
TTAAACTCAGCGGGTAGTCCCGCCTGACCTGGGGTCGCAGTCGATGCGCACTGGTAATAATGCGCGTCAGGGTCTTGGAGACGCCCGACAACGGGTTCGCCAGCGACAGGACGCGACAAGGTTGTTCAACCACCACGTGTCGTGACGATCCATCGTCGGGGACTTCACTTTTAGGCCAGCCGCGGGCTTTCGCGCACGGGAGACCATCATCCGCCCACAACGCACCCACAGGGGGGGTTGGGGGCGACGCGTTGCGAGACGCCCAGGCAGACGTGCCTTCGGCCTAATGGCTTCGGGCGCAACTTGCGTTCAAAGACTCGATGGTTCACGAGATTCTGCAATTCACACCAAGTATCGCATTTC
+
IIIIIIIIIIIIHIHHHIIIIIIHIIFHHIIIIIIIHHHHIIIIIIIIGHIIIIIHHIHHIIGIIIHIIIHIHIHHHHGIIIIIIIIGIHHIIIIIHHIIIIIIIHHDHGHIIIIIIIHIHHIIIIHGHIHIIIIIIIIIHHIIHIIIIHHIIIIIIIIIHHHHIIIIIIIIIHHFHIHIIIHIIGIHHIIIIHHHEEHHHHHHHIIIIIIIIIHIGECBHIGGIHEAH<HIIHIHHHIIIIIIHIIIIIGHHIIIIIIHGEHIHIIIIIIIIIIIIHCIIGIIIIIIIIIIGHCIIIIIIHIIIIIHHHIIIIIHIIIHIIIIIIIIIIIIIIHHIIIIHHIIHHHIIIIIHIIIIIIHIII
@HISEQ:711:H5NNWBCX2:2:1101:19501:5214:ATCTCGTA
TTAAGTTCAGCGGGTCTTCCTACCTGATTTGAGACCATGGTTCAAGGCTTGCGCCTTTATAGGTGTGGACTAACTGTTCATATAAAAACTCCAAATCTCCTCTAAGATAATAGGCATTATGAGAAACCACAGTTTCATACACATACTTTTCTAATAGATATAGAGAAATGTCAAGCATTTTCATATTACTAGTAGCAATCTATTTAAAAGAACCCACCAGAGATGGGAACTTCATATCTCCTTGGTCATTCACGAATGAAATCACAAGAAATTAATACTATAGATTCTCAAACAGGCATACTCCAGAGGAGTGCAATGTGCGTTCAAAGATTCGATGATTCACGGAAAGCAATTCACATTACGTATCGCATTTC
+
IIIIIHIHIIIIIIIHIIIIIIIIIIIIIIGHIHIGHHIIHHIIIHHIIGHIIIIIIIIIIIHIIIIHIFHHIIIIHIIHIIIHIIIIIIIIIGIIIIIIIIIHHHGIIIIIIIIIHHIHEHFHHEHHIHHECGHHIIIIHIIIIIIHHIIIE?HHEIIHIIIGEHHHIHIGHIIHIIHHIIHHHIIHHIIHHIHHHHHGHHHHHHHCIHIIHIHHHHEEHIIHIHHHIIIHFIIIIIHIIHG<GIHIIIIIIHIHHGIIIIIIIIIIIIIIIIHIIIIIIIIIHIIIIHHHHIIHIIIHIHIIIHIHIIIIIIIHHHIIIIIIHHIIIIIHHIIIIIIIIIIHIIIIIHIHFIIIIIIIIIIHIIIHIIGIII
@HISEQ:711:H5NNWBCX2:2:1101:6966:5497:ATCTCGTA
TTAAGTTCAGCGGGTAGTCTTACTTGATTTGAGATCGAGTTTAACAAGAATCGTTGCCGACCCTTGTGAAATCCTGCATCAGTCAGCCAATACGGTCAAACTCCCTTTATGTTAGCTGCAGCAAAAGTAATAATCCGTTTGACGGGACTAAATGAATATGCTTTTAGCTCAGGAGAATGTCCAGCTGCACCTGCATTTCAAGCAACCCGCCACCGATCTCAAAAAGATTGGTGTTGGGATTGCTCAAGTCCAAAGCTTTTCGATTAAAAAATCCAAAAGCTTTGAGGTGTTTACTGATACTCAAACAAGCATGCTCTTCGGAATACCAAAGAGCGCAATATGCGTTCAAAGATTCGATGATTCACTGAATTCTGCAATTCACATTACGTATCGCATTTC
+
IIIIIEHHIIHHGHDHIHHHHIIIIIHHHIIIIIIIIHIHHHGIIIHIIHIIIIIIHIIIIIIIIIHIIEHIIIIGIIIIIIIIHHHIIIIIIGI<DGHIIHIIIIIIIGI1D@HHHHIIIIIIHIIIIGIHIHIIHIIIIIIHCHIHIIGHIIIIIIIGHIIIHIHGIIHHIGIHHIIIIIIIIHHIGHGHGIHIHHIIIIIIIIIIHCHHIIIIIIGDGHHHIIIIHHHGIIIIIHIHHHIHIIHIIIIIIIGIIIIIHIIIIHHIIIIHIHIIHIIHHIHIIIIIIIHIIIIIIIIIHIIIIIHIIIIIIIIIIIIIHIIIIIIIIIHIIIIIIIIIHIIIIHIIGIIIIIIIHIIIHIHHIIIIIIIIIIIIIIIIIIIIIIIIIIIIIIIIIII
@HISEQ:711:H5NNWBCX2:2:1101:9611:5360:ATCTCGTA
TTAAGTTCAGCGGGTAGTCTCGTCTGAGTTGAGGTCAAAAATGAATGATAACTGCTTGCCAGCCATCGCTTGCCACCAAAGCCCGCTCGATTGTCCACCAAACGGTTACGGTGCAAGTCACCCTGCCTTTAAAGTGAGCCAAGAGCCCACTCACATCCCATAGAAATGGAGTAATAAAGACCCTCAACCAGACGTAGGTCCGAGGACCTGCCATGTGCGTTCGAATACCGGATGACTCACGAACAACTGCGTTTCGCATTGCTTATCGCAGTTT
+
IIIIIIIIIIHIIHIIIIIIIGHIIHIIIIIIHHHHIIGIIIHIIIIIIIIIIHIIIIIIIIIIIIIIIGHHIIIIIHIIIIIIIIIIIIHIIIIIIIIIIIIIIIIIIIIIIIIIIHHIIIIIIIHHIIIIIIIHIIIIIHIIIIIIIHIIIIIHHIIIIIIIHIIIHIIIIIIIIIIIIIHIIIGHIIIHIIIIIIHIIIIHHHIHIIHHIIIIIIIIIIIIHIIIIIHIIHHIHIIIIIIIIIIIIIHIHIIIIIIIIHHIIIIIIIIIIH
@HISEQ:711:H5NNWBCX2:2:1101:15149:5384:ATCTCGTA
TTAAGTTCAGCGGGTCTTCCTACCTGATTTGAGACCTGTATCAGAGGCAAGCCTCTATTTCATTGCATCGTGAGATGCGCTGAAGGGATTGACCTAGCGACTCTTGGGAATCAACACGTCGAAAAGGCAGAGTAAACTCTTTCAATTACGGCTGTCTCATCCTTGGGAATCGATCAATTCTCTATTTCAAGTCGGCCTCTTTGACAAGGCATGACTCAAGTCCAACACTCTACACTCTCCCGAGGGAAAGAATAAGAGGTCGAGGGTAAAGAGATACTCAAACAGGCATGCTCTCCGGAATACCAGAGAGCGCAATATGCGTTCAAAGATTCGATGATTCACTGAATTCTGCAATTCACATTACGTATCGCATTTC
+
IIIIIHHIIHHIDHIIIHIIIHIHIHHIIIIHEHHHIHHHGHHHHIIHHHFIHIIHHIIIIIHIGEHEHGHIIIIIHHHFHHIIIIIEF@@GHIHHHIIGIDHHIIIIIHIIIIIIIHIHHHIIIHIIIIIHHIIFEHHIIHHIHIIIHIEHIHFCHHIIHHHHIHIHIIIIIIIIEHGHIIIIHHIHHHHIHHHHHHHHIIIIHHHGHGGGEFGHHHFHG?GHHHH?HEHHD/EDHDIHHE@HCGIIHIHIHHCHCCHDHHHHHGFIGHEIHHHFCIHGHEEHHFHIGIHHDEDEFHIIGIIHHEHEIHH??HIHHHGHHEFHIIIHGIIHIGHIIIIHFIHIHIHGGIIIIIHGEHHGIHEIHIHHHCCFIIII
@HISEQ:711:H5NNWBCX2:2:1101:15621:5399:ATCTCGTA
TTAAGTTCAGCGGGTGTTCTTGCCTGAACTCAGGTCGAAAAGGGTGTGTCGCACGGGCGCCCCGCTAAGGGCGACCGACGATTCCTGCCGGCTTCCAGCAAGTCTCCGGGCGAACAGTGGCATGCGCCCTCGCGGGTCACCTACCAGACTGTTTTCCCATGTGGGTCCTTGCTCGAGCCTCTGGTCTTCAGCGGACCCGGTCGTTGCCGACCGGGACTGCCAGGTCCACGCCCCCGATTGGGGGGGTGAGGGTAAAGCCGACGCTGAGGCAGACATACTCTTGGCCGGAGCCTCGAGTGCAATTTGCGTTCAAAGATTCGATGATTCACATTATCTGCAATTCACACTACGTATCGCATTTC
+
IIIIIIIIIIIIIIIIHIIIIIIIIIIIIIIHIIGHHHIIIIGIIHIIIIIIIIIIIIIIIIIIIIHIIIIIIIIIIIIIIIIIIHIIIIIIIIIIIIIIIIIIIIIIIHIIHHIIIIIIIIIIIIGIIIIIIIIIIIIIIIIIIIHIIIHHIIHHIIIIIIIHHIIIGIIIHIIIIIIHIIIIHIIIIIIIIIHHIIIIHHIIIIIIHIIIIHIIIIIIIIIIIGIHIHIIIIIIIHIIIIIGIIIIIIIIIIIIIIIHGGIIIIIIIIIIIIHIIIIHGIIIIIIIIIIIHEIIIHFHIIIIIIHIIIIHIIIIIIHIIIIGIIIIIIIIIIIIIIIIIIIIHIHIIIIIGIIHHHHIHI
@HISEQ:711:H5NNWBCX2:2:1101:15700:5424:ATCTCGTA
TTAAGTTCAGCGGGTGTTCTTGCCTGAACTCAGGTCGAAAAGGGTGTGTCGCACGGGCGCCCCGCTAAGGGCGACCGACGATTCCTGCCGGCTTCCAGCAAGTCTCCGGGCGAACAGTGGCATGCGCCCTCGCGGGTCACCTACCAGACTGTTTTCCCATGTGGGTCCTTGCTCGAGCCTCTGGTCTTCAGCGGACCCGGTCGTTGCCGACCGGGACTGCCAGGTCCACGCCCCCGATTGGGGGGGTGAGGGTAAAGCCGACGCTGAGGCAGACATACTCTTGGCCGGAGCCTCGAGTGCAATTTGCGTTCAAAGATTCGATGATTCACATTATCTGCAATTCACACTACGTATCGCATTTC
+
IIIIIIIHIIGIIIIIIIIIIIIIIIIHIIHHHHHHHHHIIIIIIIIIIHHHIIHIIIIIHIIIIIIIIHIIIIIIIIIIIHGHIHHIIHFHHHIIIIIIIIIIIIIIIIGIGIIHHHHGHHHIIIIIIIIIIICHHIHIIIHIIIIHIIIIIIIIIIIIIIHHIIIIHIHFHHHIHIIHIIHIIHHHHHIHHHHHIIIIHHIHIHIHIIIHIIIIIIFHEHHHFGGIIIHHDEHHHHGIIIIHIIIIIIIIIHIIIHIIIIIIIIIIIIIIIIIHFHIIIIIIGIIIIIIHIHHHHIHIIIIIHIIIHGIIHHHIIIIHIIIIIIIIIIIIIIIIGIHIIHIIIIIIIHIGIIIIHHHIII
@HISEQ:711:H5NNWBCX2:2:1101:17124:5428:ATCTCGTA
TTAAGTTCAGCGGGTTTTCCTACCTGATTTGAGACCAAGTGTTCAGAGACTGCTGACTGACGTCAGCTGAAACTGGTTGATGGTTGAGTTACATACGCCTTGAGCGGAATCCGGTCCATAAAGAACAAACGTATTTGTGAGTTGCCTCATTCATGCGATTGCCCAAGAACTGGTTAGTTCAAGGATGCGTAACATTGAATTTCAGGCCATTGGAACTTTGCAGTCCCAAAAGGCCCACATCCGAGACGTGTCATTTGACAAAAGAGTCAGCAGACAGGGGTCAAGAAGAATTTACTGATTCTCAAACAGGCATGCTCTCCGGAATACCAAAGAGCGCAATGTGCGTTCAAAGATTCGATGATTCACTGAATTCTGCAATTCACATTACTTATCGCATTTC
+
IGE?FHHIIIHGGI?GHIEHGFEDGHHHHIIGEGHHHFHIIIHHHHHIGFHHGHEHIIIIIFHHHHIHEEHIHGHHHHHHHGHHIIIIIIIIIIIIIGIIIIIIIIIIIIHIIGIIIGHIIIIIIFHFHIIHIIHIHHFEHHHIHIHHIIIIIHIGDHIHHHGHIIIHIHFHEGHIIIIHIIIHHIIHIIIIHIHGGIHHHIHHHFHIIHHHIIIIGEGCEFFFIIIIIIHHHCHHHHHHGIHEEFHHFEHHF?HEGIIIHIHHHHGEHIHHHHIHHHDHHHHHGHH?IHIIIHGIHFFHIFHHF<HGHIHHIHHEHDIIIIIIIIHIIHHHIIIHIIHHHHFHGIGHIIIIIIIIHIIIHIIIIIIHIIHHHHHHHHHGHIIHHGIIHHIHIIIIHHIH
@HISEQ:711:H5NNWBCX2:2:1101:1953:5593:ATCTCGTA
TTAAGTTCAGCGGGTCTTCCTGCCTGATTTGAGACCATGGTTCAAGTTACCCTCGAGAGGATAACTTTAATAGTTGAGTGCCGGACAAGCACCATCACACGTACTGAGTATTAGAGAAACCGAAGTTCCATACACATACTTTTCCGTTACTTGACAGTATCCAGCAGCAATAGTTTTAAAGGCACGCAGGGTAAGTGCGACGCCTCAAATCTCTCCGTCCCTAGGTATAAATACCCAAAGTTGGAGAATGAATACTATAGATTCTCAAACAGGCATACTCTGCCGAAACAGAGTGCAATGTGCGTTCAAAGATTCGATGATTCACGGAATTCTGCAATTCACATTACGTATCGCATTTC
+
IIIIIHIHIIGIIIIIIIIIIIIIIIIIIIIGIIIIIIIIHHIIIIDGHHIIIIIGIIIIIHHIIIIIIHHIIIIIIIIIIIIIIIIIIIIIIIHIIIIIIIIIIFHIIIIIIIIIIIIIIIHIGIIIIIIHIGIIIGIIIIIIIHIIIIIHIHIIIIIIIGIIIHIIIIIIIIIIIIIGIIIIIIIIIIIIIIIIIHHHHHHHIHHIHHHIHIIIHIIGIIIIIIIIIIHHIIIIIIHHHGIIIIIIHGGIIIIHIIIIIIHIHIIIIIIIIIIIHHIHIIIIIIIIIHGIIIIIIIIIIIIIIIGIIIIIIIIIIIIIIHHHIIIIIIIIIIIIIIIIIIIIIIIIIHDHIHIIIII
@HISEQ:711:H5NNWBCX2:2:1101:8498:5703:ATCTCGTA
TTAAGTTCAGCGGGTGTTCTTGCCTGAGCTCAGGTCGAAGATGTAAGTTATATTTCCTGGTTTGAGGGCTATTGAAAAAGAGCCAAGCCAACACCTAAATATGTAGCAGTGATGCTGCCTACCTAGATGCGGCCCATAAACGGTCCTTAATCAGCCTCTGAGCTTCAGTAGACCCGGCTTTCACTCCATAATAAAACAGAGGAGAGCCGGGACTACCAGATCCAACCAGCCAATTATTAATGAATAATTATTGGGAGGTTGAGGGGTACATCGACGCTGAGGCAGACATGCTCTTGGCCGAGGCCTCGAGCGCAATATGCGTTCAAAGACTTGATGATTCACGGAATTCTGCAATTCACACTACGTATCGCATTTC
+
IHIIGDHHIIIHIIHHHHGHIHHIIGIIIIIHHHHHHHHHEGGHGHIIIHH1DGHIIIIGIIHGHGHHHFEHEGHHIIHIIIIIFHIIGIIECHIIIHHHHHEHHEHCH@HHGCHEHHHHEHHIIH?HIIIIIGC@EECGFHHHHIIHGEHHHHHHHIIIFHHIIG?EGEHHHHHHEHHHHHHHAEHEFGHHHEEHHEHHGGIHHHHHHFEEHGHIHHHHHHHHHDFHGHGD;@FD.DDCHEHHHGEGHHIHHHCIIHFFIHGCCG@CGHIHHHDIHHGIIIGHFIHHHIHHHHHGFIIHIIHHEC/<HDH?FHFCIHEHHGCGHGFHHHIHHHEEHEEEEIHHGDHHEIHHHIHHHHFEEG<EEGGGHHEHHCII
@HISEQ:711:H5NNWBCX2:2:1101:9074:5537:ATCTCGTA
TTAAGTTCAGCGGGTCTTCCTACCTGATCCGAGGTCAACCTTGGGTAAATAAGGCTTTTAACGGCCGGAACCCGCAGCACGCCCTGAGCGAGATGTATTACTACGCTCGGAGTGACTAGCGAGCCCGCCACTGGTTTTCAGGGCCTGCGGCAGCCGCAGGTCCCCAACACAAGCCGGGGGCTTGATGGTTGAAATGACGCTCGAACAGGCATGCCCGCCAGAATACTGGCGGGCGCAATGTGCGTTCAAAGATTCGATGATTCACTGAATTCTGCAATTCACATTACTTATCGCATTTC
+
IIIIIGIIIIIHIIIIIIIIIHIIIIIIIIIIIIIIIGIIIIHHIHIIIIIHIIIIIIIIIIIDHHIIIIIIIIIIGIIIHIIIIIIIIIIIIIIHIIIIHIHGHGHIIIGIIIIIIHIIHIHIIIIIHHIIIIIIIIIHHIIIIIIIIIIIIIIIIIIIHIIIIIHIIIIHIHIIHHHIHIHIIIIIHIIHHIIIIIIHIIIIHIIIIIIIIGIIHFIIIGHHHHIIIIIIIHIHIIIIIIIIIIHGGIIIIIIIIIIIIIIHHIIIHIIIIHIIIIIIIGIIIIIIHIIIGIHIIIH
@HISEQ:711:H5NNWBCX2:2:1101:12078:5659:ATCTCGTA
TTAAGTTCAGCGGGTATCCCTACCTGATCCGAGGTCAAACAAAAAGATATAGTGTTCCGGCCGCCAGCACGCGCGCCTGGTCTGCGAATTTTACTACGCATCAGGCCCACATGCAGACGCCGATTCTTTTGAGGCGAGTCCGCGCCGCAGCGGGACAAAGACGCCCAACACCAAGCCAGGCTTGACGGTTGAAATGACGCTCGAACAGGTATGCCCTTCGGAATGCCAAAGGGCGCAATGTGCGTTCAAAGATTCGATGATTCACTGAATTCTGCAATTCACACTACTTATCGCATTTC
+
IIIIIIHIIIIHIIIIIIIIIIIIIHHHIIIHIIIIIGIIIIIHHIIIHHIIIIIIIIIIIIHIIHDHHHIIHIIIIIIIIIIIIIIIIHHHHIIHIIIIIIHIIHIIIIIIIIIIIIIIIIIIIIIIIIIIIHIIHHHHIIIIIIIIHIIHIIIIIHIHIIIIHIIIHIIIHHIIIIIIIIIIHIIIIIIIIIHIIIIIHIIIIIIIIIIIHHIIIIIIIIIIIIHHHHEHIIIIIIIIIIIIIIIIIIIIIIIIHIIIIIHHIIIIIIIIIIIIIIIIHIIIHHIIIHIIHIIIIII
@HISEQ:711:H5NNWBCX2:2:1101:20552:5666:ATCTCGTA
TTAAGTTCAGCGGGTGTTCTTGCCTGAACTCAGGTCGAAAGGGGTGTGTCGCACGGCTTCTCGGAGAGCGGCCGACGATTCCTGCCGGCTTACAACGAGGTCCCGGGCCGACGGCGGCATGCGATCCCTGGCGGGTCACCTACCAGACTGTCGTCCCGATTGGGTCCTCGTTCGAGCCTCTGTTCTTCGGCAGACCCGGTTAATTTAACCGGGACGGCCAGGTCCACGCCTCTTGAGAGAGGGTGAGGGTAAAGCCGACGCTGAGGCAGACATACTCTCGGCCGGAGCCTCGAGTGCAATTTGCGTTCAAAGATTCGATGATTCACATTATCTGCAATTCACACTACGTATCGCATTTC
+
IIHHIHIHHIIIIIHIIIIIIIHIIIIIIIIIGHGHIIIIIIIIIHIIIHHHIIIIIIIIHIIIIIHIHHIGHHIIIIIIHIIIIIIIIHIIHIIIHHIHHHIIIIIDHHHGHIDHIHIIIIIHEHHHHIIIIIIIIIIHHIIHHIIHIIHHHHHIHCDDGHHH@GHHEBGHHFHHEHHHHIHHDECAHHIGDEHHHHHEHHHFGEHHHIIHIHIIHHB?H?HHCGIHGHFHEGIIHE@HCHHHHHHHHHHHHHHFHGHIHHIIIIIIIIHHHGIIIIIIIIIIIIIIIGGIIIIIIIIIIIIIHIIIIHHHHHIHHHIIIIIHIIIIIIIHIIHEIIIHFIIIIIIIHIIIHHHGHHI
@HISEQ:711:H5NNWBCX2:2:1101:2539:5826:ATCTCGTA
TTAAGTTCAGCGGGTGTTCTTGCCTGAACTCAGGTCGAAAGGGGTGTGTCGCACGGCTTCTCGGAGAGCGGCCGACGATTCCTGCCGGCTTACAACGAGGTCCCGGGCCGACGGCGGCATGCGATCCCTGGCGGGTCACCTACCAGACTGTCGTCCCGATCGGGTCCTCGTTCGAGCCTCTGTTCTTCGGCAGACCCGGTTAAATTAACCGGGACGGCCAGGTCCACGCCTCTTGAGAGAGGGTGAGGGTAAAGCCGACGCTGAGGCAGACATACTCTCGGCCGGAGCCTCGAGTGCAATTTGCGTTCAAAGATTCGATGATTCACATTATCTGCAATTCACACTACGTATCGCATTTC
+
IHIIIHIIHIIIGIDHIIIIIIGIIIIIIIIIIHHHIHIIIIGHIIIIHIIHHIIIIIIIHIIFHHHIIHIIIIIIIGHIIHIHHIGIHIIIIIHIHHIIFHGIHHIHHHIIHIIIIIIIIIHGIIIIIHHHIII/DCHEHFHHE@HHIIEHHHHIIIHGGHEHHIIIIHIGHIEHHDEEHIEHHHHGHIIGHEHIIGEHHFBHHGBGHIHIII<HHGCCEHIHCEHHGHHEFIHEIHF?IIHHFHEEHFD/EHDHHHDHIIHHEHEIHHIIIIHHHCIHCHHHIIHDEHGHHIHIHHHIHHHFIIIIHHHHIIIHEIHHIIHHIIGGIHHGIGIHFIIHEIHIHHHIHIHGHHGDHIH
@HISEQ:711:H5NNWBCX2:2:1101:3199:5919:ATCTCGTA
TTAAGTTCAGCGGGTAGCCTTGCCTGATCTCAGGTCGATTCAGAGTGGGTTCCTGCGGGCGCGGCAGCGGGCCCAAAGCGTCAGCTGGAGTAGTCGAGCTACCTACCTTGCTGTCGCCATACAGGTCCGTGCGCGCGCCTCTGCACTTCAGCCAGCCCAGGGCCGCTGGCGCGGTCCTGGGGAGGCCAGGTCCACCCCGCTCAGGGAGAGGGGTGAGGGTTTACTCCGACGCTGAGGCAGACATGGTCTTGGCCGAAGCCTCGACCGCAATATGCGTTCAAAGATTCGATGATTCACGGAATTCTGCAATTCACACTACGTATCGCATTTC
+
FHGFHCHFHIGHHHECEHIHHIIIIIIIIIHHHIHCHHIHHHHCHHHGEHIIHHIIHD?HIIHIIIIIEHDHDHHIHIIIHDHIIGHHHIIIIIIIHIHHIHIIIIGIGHHHIIIIGIHHIIHHHHHEEHHIIDHHIIIIIIHHEHHHHCHIHGGGEFHEHEEHGGGIHHHHHDAACGHGGIHIHHFAHGHFHHEHDHHF?EFGCFCGHIIHGIHHGH?FFGC/F/DHECHCFHHHHFGCHIHGFE@EEHHIIIIIHIHCHCCH?EHEEEGCC=EH@?EIIIHIIHF1<CF@?HHCGHHHHHHEIIHIHHDHG@HGECEHHHEIHHFEHHG
@HISEQ:711:H5NNWBCX2:2:1101:5879:5982:ATCTCGTA
TTAAGTTCAGCGGGTATTCCTACCTGATTCGAGGTCAACCATTGGAAAGTTGGGGTTTTCCGGCCGGACAACGTCCCCCGCCCAGAACGAGATGTAACTACTGCGTTCGGTTGTGGGGCGCCGCCGCCGCTCGCTTTGGGAGGCTGCAGTGCAGTCCTCCAACGCCAGGCAGGGCCTGAGGGTTGAAATGACGCTCGAACAGGCATGCCCGCCAGAATGCTGGCGGGCGCAATGTGCGTTCAAAGATTCGATGACTCACGGAATTCTGCAATTCGCATTACTTATCGCATTTC
+
HIIIIEHIIIIIIHIIIIIIIIIIIIGIIIIIIIIIIIGIIIIIIGEHHHHIIHIIIIIHIIDHIIIGHF@FHHIIHIIHIIIIHHIIIHIIHHIHIIIIIIIIIHIIHIHEHIIIICIIIHHIIIIIHIIIFHHHIHIIIHHIHIIIIIIIHIFHHFHIHHIIIIIIIIIIIIIIIIIIHIIIHHHHIIIIIIIIHHIIIIGIIHIHHIIIIHHIHHIGHHHHCGCIIHHHFCCIIHEHHIIGHIIIIHIIIHHGHIHIIIIHIIIIIIIHIIIIHIHGIIIIHIIIGIIII
@HISEQ:711:H5NNWBCX2:2:1101:10084:5918:ATCTCGTA
TTAAACTCGGCGGGTAGTCTTTTCCGATTAGAGGTCTGATGCGTTACCTCTTCTTCACGCTTTCGCAGCACTCGAGGTGCTGGCTCAAGGTAAGCCTGCTGTGGAACTCGGGCACGCACTCGGGCTCACTGGGAGCCCCGCACTTGGAATGAAACTCTTTCGAGTATCGCACACCTGATCGCGGGGGCAAGTGATGCCACGGCGGCCAAATTCCCTCCATTTCAGCCGACCCGATGTGCCGGGACGGCCAGTTCCACTCAGACTCTAAGAGAGTGTGGTGGGGGGGCGCGGTGACGCTCTAGCGGAAATGCCCTCGGACAAGCCTCGGGCGCAACTTGCGTTCAAAAACTCGATGATTCGCGGAATTCTGCAATTCACACTACGTATCGCATTTC
+
IIIIIIHHGHHIIGHIIIHHHIIIIHHIIHHIIIHHIIIIIIGIHHHIHIIIEHIIHIIIIIIGHHHEDHHFHIHIIIHGIGIGIIIIHGHHHHHICHIIIGHIIIIHHIIHIIHEDHHHHHCHHHHIHEHGHEHIHHHIIIIDE@?EHHIIIGHCHHHHHHIHHGHIHIHIHIIIEHIIHIIHHHIHIHHIHHHIIIIIHIIIIIIIFHGHIIIHHI6EHHC-HHHDHDHEIHFHCIHIIHCE<IHHIIHGHGIIHIHIHIIHIIHIIIHEIHIIHD<HIGIIIIHIIIIGIIIIIIIIHHIIIIIHIIIIIIIIGHDHIIGIIHHHIIIIIIIIIHHIIIIHGHHCIIIIGHHCIHHHHIIHHIHIHIIIIIIHIIHIHEIIIIIIHHDHIHI
@HISEQ:711:H5NNWBCX2:2:1101:11424:5815:ATCTCGTA
TTAAGTTCAGCGGGTAATCTTGCCTGAGCTCAGGTCGAAGGTGTGAAGCATTCGGGGTGGGGGAACCCAACACCCGAATTCCTGCTGGGCCGCCAGCAAAGTCCCCTCGGGCCACGGCAGGCGGTGTAGCTAGGCTACCTACCAAGCCATTGCCCTACAAACGGGGTCCATGCTCAAGCCTCTACACTTCAGCCGACCCGGACGCACCGAAGCACGGAGCCGGGAGGGCCAGGTCCGCTCACACACACTCCAAACAGGAGAGGGGGAGCGAGGGGGTAAGCCGGCGCTGAGGCAGACATGCCCTCGGCCGAAGCCTTGGGCGCAATTTGCGTTCAAAGATTCGATGGTTCACGGAATTCTGCAATTCACACTACGTATCGCATTTC
+
GIIHHGHHIIHIIIDHHEHHCGHHEHH?H@GEGHIIHIHHGHIIHHHCHHIFHI@EDDH?DHDHCGEHH?EHHHIHHHHFHGGEHHIH=HHHIHHHCHHGGEHIHIHHDHDHIGIHCDHHHCD/<E@GHIICHEHIIHE@@FFIIEHHIFDDHAEFHII/FHHHICEHHH?HHHHHHGHIHIIGH?FBEHHGIHEHIGH>?CH=C<?EDHH??GHHHDD<<HHHHHHHEHHE7,DHHHEF77:GEAEEF:..;8ACIHHE<IHHHHG??HCHEHGH?E?D?C//F?CHCD0?D?FHCHHEE<CCDEF@DHHEH?EHE<EDIHHGC/IHGHHHCC?IHIIHHHF?HHHHIIHHHHCGGHIIHHHE?EGEIHHHGIIHFGHHE?GIHG
@HISEQ:711:H5NNWBCX2:2:1101:12881:5817:ATCTCGTA
TTAAGTTCAGCGGGTATCCCTACCTGATCCGAGGTCAAGAGTGTAAAAATGTACTTTTGGACGTCGTCGTTATGAGTGCAAAGCGCGAGATGTACTGCGCTCCGAAATCAATACGCCGGCTGCCAATTGTTTTGAGGCGAGTCTACACGCAGAGGCGAGACAAACACCCAACACCAAGCAGAGCTTGAAGGTACAAATGACGCTCGAACAGGCATGCCCCATGGAATACCAAGGGGCGCAATGTGCGTTCAAAGATTCGATGATTCACTGAATTCTGCAATTCACACTACTTATCGCATTTC
+
IIIIIHIIIIIIIIIIIIIIIHIIIIHIIIIIIHHHHHIIIHIIIIIIIIIIIIIIIIIGIIIIIIIIIIIIIIIHIIIIIIIIIHIIIIHIIIIIIIIIIIIIIIIIIIIIIIIIIIIIIIIIIIIIIIIHIIIIIIIIIHIGIIIIIIIIIIIIIHIIIIHHIIIIIIIIIIIIIIIIIIIIIIIIIIIIIIIIIIIIIIIHIIIIIIIIIIIIIHIIIIIIIIIIIIIIIHIIIIIIIIIIIIIIHHIGIIIIIIIIHGIIIIIIIIHIIIIIIIIIIIIIIIIIHHIIIIIIIIIIII
@HISEQ:711:H5NNWBCX2:2:1101:14418:5921:ATCTCGTA
TTAAGTTCAGCGGGTATCCCTACCTGATCCGAGGTCAAAACTTTGTAATTTGGTTGGTTCGATCGGCGGGACACCATCCGAGGATTCGTATAATGATGCGGCGAGGAAATGATTTTACTACACCGGCACGAAAGCTCAGAGGGTCCGTCCGCCATTGGAATTCGAGGGGGAGCTTCGCCTCCCCGGGGGAGGGAGGGAGGGGCTCATCCCTCACGACCAAGGCACCGCAAAAGCGGGCTTGAGGTGTTTTGATGACGCTCGGACAGGCATGCCTCCCGGAAAAATCCAGGAAGGCGCAATGTGCGTTCAAAGATTCGATGATTCACTGAATTCTGCAATTCACACTACTTATCGCATTTC
+
HIHEDDEHIHHHHHHHIGHIIIIIIIIIGHIHG/EHHHHHHC@FGFEHIHHIIHHG/EGHHIIIHCHHD<CEHHHHIIIIIGHH1DGHHIIIGHIIIHGHIIGEHIHGCECD?FEHF?HGHIHIIGIIIIIHIIHEHHHHHHI@HHHEEDHHHHHGHHC/DHHIIFHHE@8DGAFDEEHHI?@EHIDHHG@?F8HHHHHHEGIHGEHEEHGC-HEAFCHIHHHG?:8FHHHHIHHG?@HEHIHIIHF@CEHHHHCIIDHHCCG?FHHIIHHC/?CF0CH@?FHFHHHED1C0HHIFHHHDIHHHEEHHEIIIHEIIIHIHFEHEFHIHHIIHGHEEEIHHHEIHHHHG=HGCHIHEHECG
@HISEQ:711:H5NNWBCX2:2:1101:14934:5889:ATCTCGTA
TTAAACTCGGCGGGTAGTCTTTTCCGATTAGAGGTCTGATGCGTTACCTCGTCCGTTTCCTCGTGGCCTGGAAGGGCCCAAGTCAAGGTAGCCTGCTGTGGAACTCGCACGCACTCGGGCTCACTGGGAGCCCCGCACTTGGAAGACTCTTTCGAAATCGCACCTGATCGCGGGGCAAGTGATGCCACGGCGGCCAAATTCCCTCCATTTCAGCCGACCCGAGTACCTTAGCACTCCGGGACGGCCAGTTCCACTCAAACTGGCGCACAAGTAAGTACTTGGGGGAGTCTGGTGGGGGGGCGCGGTGACGCTCTAACGGAAATGCCCTTGGACAAGCCTCGGGCACAACTTGCGTTCAAAAACTCGATGATTCGCGGAATTCTGCAATTCACACTACGTATCGCATTTC
+
HIIIIIIIGHIIIIIHHHHHIIIHIIIHHEHIIIHHIIHIIIIIHIIIIIIIIIIIIHHHHHHHHHIIHHHGIIHIIIHIHH@HFFHIHIHFHHGIIGI@HHIIIIIIHIIIIIGHHHDHIGIIEHHHHEHHHIIIIIHHIIIIHEHEEHHHHIHIIIIIHIIGIIIGG@CDHIIHIIIIIIIGIHHIHHIIIIIIIEHHFGHHFHHEHHHHCHH>5EEHHHHEHIHCGHF?BGHD<HGIHHH@B@IHHHEFAE?IHEG?CHIIHEIHGGHHHHEBBC=HIIHGIIIHHHHDCHIIIIIIIIIIHHFHHHEFIHIIIIIIHHIIIHIGIIHIIHGIIIHEIIIHIIIHHDIIHECGHIIHGEIIIIHHDEHIIIIIIIIIHIIIIHHH?HIHHGIHIHIIIHHHFCHHI
@HISEQ:711:H5NNWBCX2:2:1101:14763:5941:ATCTCGTA
TTAAGTTCAGCGGGTATTCCTACCTGATCCGAGGTCAACCTTTGAGAAGTGGGGGGTTTTACGGCCGGTCACCCGTCGCGTGCCCTGAGCGTGGTAAGTTTACTGCACTCGGTACGACGACGAGCCCGCCACTGGGTTTGGGAGCCTGCGGCAGCCGCAGGGCTCCAACACAAGCGCAGGGGCTTGATGGTTGAAATGACGCTCGAACAGGCATGCCCGCCAGAATACTGGCGGGCGCAATGTGCGTTCAAAGATTCGATGATTCACTGAAATCTGCAATTCACATTACGTATCGCATTTC
+
IIIIIHHIIIIIIHIIIIIIIIGIHIIHHHGIIIEHHHHHIIIHIIIIG<FHHHHHEHHIIIHHIIIHIEHIHIIHIHIIIIIIIHHIIIIHIGIIIIHHIIHIIGIIIIHHIIIIGIGIIIHHIIIIHIHHHIIHHEIIIHHIIHIIIIIHHHIHGHIIIIIHHIGIIIIHHHHIIFIIIHHIIIHHIIIIIIIHHHIIIIIIIIHIIIIIHHHHIIIIIIHFHHHHIIHDEHHIHEHIGIHIIIIIIHHGHEIIIIIIHIIIHHIHHHC<IHIIHGIIHIHIHHGIIIIHIIIIIHIIH
@HISEQ:711:H5NNWBCX2:2:1101:15376:5844:ATCTCGTA
TTAAGTTCAGCGGGTAATCTTGCCTGAGCTCAGGTCGAGGAAATAAGTAAAGTTTCCTGGTTGAGGGCTCACCCAGGTCCCAGGCCAACAGCTAATCGATAGCATCACTGCCTAACCAGCTGCGGCCCTTGACGGGTCCTTGAATAAGCCTCTGCACTTCAGCCAACCCAGCTTGAGCAAACAAGCTGAGACAGCCAGATCCGCCCCAAACACATTGAGACTCCTTGTAAGGGGAGTGTGTGGGGCGAGTATTAACCCGACGCTGAGGCAGACATGCCCTTGGCCGAAGCCGCGGGCGCAATATGCGTTCAAAGATTCGATGGTTCACGGTTTTCTGCAATTCACACTACGTATCGCATTTC
+
IHHEHGHHHHHHHIIIIIIIHFIIIFHIHEHIIIIHIIIHIIHIIIHIIIIIIIIIIIIHIIIHH@HHIGHHIIGIGHIHGHHHIIGEHGHHIEHIGIIIIIGHII?HHIIIHHIGHHIIIIIHIHHIIIIIIIIHIIIIIEHGHIIIHIHIIHHIIHHIIIIIEAEHIIIIIIHHHIHHIIIIIIIIIIIHIIHIIGIIIIHIIIIHIHFFIEHHGIHHHEEHECGIHHHHHGCHIHDIHHHDHHHHGCEHGE/HIIIIIIIIIGHIHHHHHEHHGHFIIHHFIIIIIIIHHCHDHHEIIHHGGIHHIIHIIHIHIIIHIIIIIIIHGHHHEIHIIIHHIGIIHGHGFHDHHFIIHIHIII
@HISEQ:711:H5NNWBCX2:2:1101:16040:5940:ATCTCGTA
TTAAGTTCAGCGGGTATCCCTACCTGATCCGAGGTCAACCTTGTGAAAGATTTAACGGCCGCGGCCGCCCGCACTCCGAAGCGATTAATGAAATCACAACGCTTAGAGACGGACAGCTCAGCCGGAGACTTTGAGGCGCGCGGATTGACCGCGGCGCCCAATACCAAGCCAGGCTTGAGTGGTGAAATGACGCTCGAACAGGCATGCCCTTCGGAATACCAAAGGGCGCAATGTGCGTTCAAAGATTCGATGATTCACTGAATTCTGCAATTCACATTACTTATCGCATTTC
+
IIIIIIIIIIIIIIHIIIIIIIIIIIIIIIIIIIHIIIIIIIHIIHHIIIHIIIIIIHIIIIIIIIIIIIIIIIIIIIIIIIIIHIIIIIIIIIIIIIIIIIIIIIIIIIIIIIIIIIIIIIIIIIIIHIIIIIIIHIIIIIIIIIIIIIIIIIIIHIIIIIIIIHHIIIIIIIIIIIIIIIIIIIIIIIIIIIIIIIIIIIIIIIIHIIIIIIIIIIIHIHHHIIFIHIIHHEIIIIIIIIHIHFHIIIIIIIIIIIIIIIIIIIIIIIIIIIIIIIIIIIIIIHIIIIHI
@HISEQ:711:H5NNWBCX2:2:1101:21026:5869:ATCTCGTA
TTAAGTTCAGCGGGTAGTCCTACCTGATTCGAGGTCAACCAGAAAAAAGTCGGGGGTTTTACGGCGTGGTTCACAGAAGGGTTCCGGAGCGAGGTGTTGCTACTACGCTGAGGTACACACGGCGTGACCGCCACTGGATTTGGGGGACGGCGGGCGCGGGCTCCCGAGGGTGCCAGCGCCTTGTGCCGATCCCCAACACCAAGCCCGGGGGCTTGAGGGTTGAAATGACGCTCGAACAGGCATGCCCGCCAGAATACTGGCGGGCGCAATGTGCGTTCAAAGATTCGATGGTTCACTGAATTCTGCAATTCACATTACTTATCGCATTTC
+
IHIIIGHIHIIIIIIIIIIIIIIIIHIHIIIHIIHHIIIIHIIHIIHIIFHGHGIIEHHGHHHHHG/CHHEHHIIIIIHHIH1FHHIIIIIIIIIHHIIIIIIIFHHIEHIIIEHEHHIIIDHIIIIHIHHIIIHGHFHHIIIHHCHCHHHHDIHHIHHGD<HGHB=EHCEIHDHHHGIIIHHDGGHDHHIHHH?EHHIHGEHIHHIHHHHIIHIIIIIHHHHHHHHHIIIHIHHHHHHIHHHHHHHHIIGIIHIIHIIIIHHIHHEGGCCEIHIHHIIIIIHIIIHIHIIIHIHIIIHHIIIIIIIIIIIIIIIIIIIIIIHHIIIIII
@HISEQ:711:H5NNWBCX2:2:1101:8007:6219:ATCTCGTA
TTAAGTTCAGCGGGTCTTCCTACCTGATTTGAGACCTGTATCAGAGCTGTTTTGCAGACTCTATTTTTCTTGTATTGCTACAAAGAAAAGGGTTGACCTGGCGACCCTCCAAGATTCAACAATAATAAAGGCAGAGTGCAACTCTTTCAATTACTACGGCTTCTCACGGAGAATCGATCAATTCTCTATTTCTAGTCAGCCTCTTTTGAGGAAGCAAGACTCAGATCCAACTTGCTGAACCCTTTCCCGAAAGAAAGAGAAAAGCAAGTCGAGGGTAAAGAGATACTCAAACAGGCATGCTCTCCGGAATACCAGAGAGCGCAATGTGCGTTCAAAGATTCGATGATTCACTGAATTCTGCAATTCACATTACGTATCGCATTTC
+
IIIHHHCEHHIIIGHIHIHIIIGIIIIGHEHIIFHEHGHIIHHHIIIHHHIHIGHHIHIIIIIHIHIHIDGGHHHHHGFHHIIHIHHHHEHG?EHGFEHHIIGIIIGEHHHHIHIIHIHHGGHIIIIIIIIIIIHIHIIIHGHIIHGHHIIIHIIIIHHHHHHIIIIHIIIHIHIIHHHIHIGIIIIIIIIIHIHHIHHHGFHHBFHHHHIHHHIIIIHGHHIIIHGIIHFHHIIIHHC@?HH?DCHIIHEHIHHHIHIHHEIHHHIIGIIHFHIIIIIIIIIIIIIHHFHEHEGHHIIHDIIIIIHHIIIIIIIIIIIIIIIIHHHIIGIIHIIIHFHHIIIIIGIGIIIIIHIIIIIIIHIIIHIIIIIIIIIIIIHEGCHHI
@HISEQ:711:H5NNWBCX2:2:1101:9248:6163:ATCTCGTA
TTAAGTTCAGCGGGTGTTCTTGCCTGAGCTCAGGTCGAAGATGTAAGTTATATTTCCTGGTTTGAGGGCTATTGAAAAAGAGCCAAGCCAACACCTAAATATGTAGCAGTGATGCTGCCTACCTAGATGCGGCCCATAAACGGTCCTTAATCAGCCTCTGAGCTTCAGTAGACCCGGCTTTCACTCCATAATAAAACAGAGGAGAGCCGGGACTACCAGATCCAACCAGCCAATTATTAATGAATAATTATTGGGAGGTTGAGGGGTACATCGACGCTGAGCCAGACATGCTCTTGGCCGAGGCCTCGAGCGCAATATGCGTTCAAAGACTTGATGATTCACGGAATTCTGCAATTCACATTACTTATCGCATTTC
+
IIIIIIIIIIIIIIIIIIIIIIIIIIIIIIIIIIIIIIIIIIIHIIIIIIIHHIIIIIIHIIIIIHHHHHHIIHIIIIIIIIIIIIIIIIIIIIIIIHIIIIIIHHIIIIIIIIIIIIIIHHHIIIGIHIHIIIIGIHHHHIGHIIIIIIIIIGIIIIIIIIIIIIIIIHIHHIIIIHHIIIIGEHHIHGHIIHGHIIIIGHHGHDGHHHIIHIIIIIIHHHHGHGGECHHHHHCHHHIIIIIIGIIIIIIHIHGIHIIIIIIIHIHHHGGIIIIIIIIIIGIHEIIIHIIIIIIIIIIIIIIIIIIHIIIIIIHHHHIHHHHIIIIIHIIIIIIIIHIIIIHHIIIIIIIIIIIHIIIIIIIIIIHHIIIIHIII
@HISEQ:711:H5NNWBCX2:2:1101:9947:6013:ATCTCGTA
TTAAGTTCAGCGGGTAGTCCTACCTGATTCGAGGTCAACCAGAAAAAAGTCGGGGGTTTTACGGCGTGGTTCACAGAAGGGTTCCGGAGCGAGGTGTTGCTACTACGCTGAGGTACACACGGCGTGACCGCCACTGGATTTGGGGGACGGCGGGCGCGGGCTCCCGAGGGTGCCAGCGCCTTGTGCCGATCCCCAACACCAAGCCCGGGGGCTTGAGGGTTGAAATGACGCTCGAACAGGCATGCCCGCCAGAATACTGGCGGGCGCAATGTGCGTTCAAAGATTCGATGGTTCACTGAATTCTGCAATTCACATTACTTATCGCATTTC
+
IIIIHHIIIHIIHIIHIIIIIIIIIIIIIIIIIIHHHHIIIIIIIIIIHHHIIIIIIIIGEHIIIIHIHIEHHIIIIIIIHIIIIIIHIIIIIIIIIIIIHIIIIIIIIIIIIIIIIIIIIHIIHIIIIIIIIIIIHIIIIIGIIIIHHHHIIIHHIIIIIIIHIHIIIIIHHIIIIIIIHIIIIIIIIIIIHIIIIHIIIIIHHHIIIIIIIHIIIIIIIIHIIHIIIIHHIFIHIIIIIIIHHIIIIIIIIIHIIIIHE<EHGIHHHHHEIIIIIIIIIIIIIIIIIIHIIIIIIGIIIIIIHIIIIIIIIIIIIIIIIIIIIIIIII
@HISEQ:711:H5NNWBCX2:2:1101:1671:6306:ATCTCGTA
TTAAGTTCAGCGGGTAGTCTTGTCTGATCTCAGGTCGAAGGGTTGAGTCGCCCGCCGCATTGCTGCGGCAGGGCAACTGTTCCTGCTTGGTGGCCGAGCGGACGATTGATGCGACCTTGTTCGGGCCGAGATGAAAGGCGACAGCGGCATGCAGCGTTGAGCCACCTACCATGCTGGCGCCCTCTCGTCCGGGTCGCGCCGCGGGCCCTGCACTTCAGCCGACCCGCTCCCATAGCTGGGAGCGAGACGGCCACGTCCGTCCATGCACCTTTCCCACAGGGGAAAGGGTGGGCGAGGGGTGAGCCGACGCTGAGACAGGCATGCTCTCGACCGAAGTCTCGAGCGCAATATGCGTTCAAAGATTCGATGATTCACGGAATTCTGCAATTCACACTACGTATCGCATTTC
+
IIIIIHIIIIIHIIHHIIHIIHIHIEHIIIIIEHIHIIHIIIIIIIHIIHIHIIIIHIHIIIIIHHCCHHHHIHIIIHHHIIIIIIIIHHHIFHFF/FHHIHIIHHHIIIIIIIIIIIEHIIGDDEHIIHIHIIICHHHIIHIIIIHIIIHHIIIHIIIGIIIIIHIHHHEFGFHHEHHIIICHFEA@GHH8HHEHHDDEHDDCDHIHHEHHHHIGHD<HC,C7DHEH@G@B-HIIHHHHEHHEBDHHHHHGBDH=HHHFHHHHEHHHGCIIHHCFGHIHIIIIIHIGIIIIHIIIIHIIHHIHDHHHHIHIHIIGIIIIIHIGIIIIIIIGIIIIIIIIHGIIHIHIIGIIIIIGIIIHIIIIIIIIIHIIHHHIIIIHFIIIIIIIIHHHHIHGHIIIIIIHIIIII
@HISEQ:711:H5NNWBCX2:2:1101:4891:6356:ATCTCGTA
TTAAGTTCAGCGGGTATCCCTACCTGATCCGAGGTCAACCTTGTGAAAGATTTAACGGCCGCGGCCGCCCGCACTCCGAAGCGATTAATGAAATCACAACGCTTAGAGACGGACAGCTCAGCCGGAGACTTTGAGGCGCGCGGATTGACCGCGGCGCCCAATACCAAGCCAGGCTTGAGTGGTGAAATGACGCTCGAACAGGCATGCCCTTCGGAATACCAAAGGGCGCAATGTGCGTTCAAAGATTCGATGATTCACTGAATTCTGCAATTCACATTACTTATCGCATTTC
+
IIIHIHIIIIIIHIIIIIIIIIIIIIHIIIIHIIHHHHHGHIIIIIIIIHIIHIIIGIIIIIGIIIHHIHHIHIIIIIIIIIIIHIHIIIIIIIIHHIIIIIIIIIIIIIIIIIIIIIHIIIIIIIIIHIIIIIHIIIIIHHHHIHIIICHHHIIIIHIHHIIIIHIIIIIIHIIIIIIIIIIHIIIHIIIIIIIIIIHHIHIIHHIIIHHIIIIIIIIIHHHHIHIIHIIIHHIHHIIIIHIHIIIIIIIHIIIIIIIHGIIIIIIIIIIGIIIIIHIIIIIIIIIIIIII
@HISEQ:711:H5NNWBCX2:2:1101:7795:6271:ATCTCGTA
TTAAGTTCAGCGGGTAATCCTGCCTGATCTGAGGTCTAAATCTTAGAATTTACTGTGATTAGAAGCTTTCTAAATATTTACAAGTTCAGCTTATAGAAGTCTATAATCCTCAGCGAATAATCTATTACGCCGAGTCAATCTGATCTCGAAATGGGAATGCTAATGTATTACGAATAAGTTTCGAGAATTTAACTTCTCCAACAATATTCAAAAACCAAATCAAACTTAAAATTCATAAAAAAAATTAAGGATTTGAAGAGTTCACGACACTCAAACAGACATGCTCGCCGGAATACCAGCGAGCGCAAGATGCGTTCAAAGATTCGATGATTCACTGAATTCTGCAATTCACATTACTTATCACATTTC
+
HIIIIFHHHIGIIIIIIIIIIIIIIHIIIIIIIIHIHIIIIIIIIIIIIIIIIIIIGIIIIIIIIIIIIFHHIIIIIIIIIIIIIIIIHIIIIIIIHIIHIIIIIIIIIIGIIGHIIIIIHIIIIIIIIIIIIIGHIIIIIIIIIIIIIIIHIIIIIIIHHIIIIIIIHIIIIIIIIIHHIIIIIIIIIGIHIIEHHIIHHHIHHIIIIIIIIIHIHHFGIIIFEHIIHHHGEIIIIIIIIIIIHIHIHGHHFIIIHIHIHGIHHIIIHHIIIIHHHHIIIIIIGIIGIIIIIIIIIIIHGHHIHIIIIHHGHHHIIIIIIIIHHIIIIIIHIHIIIIIHHHHHIIIIIIIIIIIIIIIIIHHHIHIHI
@HISEQ:711:H5NNWBCX2:2:1101:8957:6458:ATCTCGTA
TTAAGTTCAGCGGGTAGTCTTACTTGATTTGAGATCGAGTTTAACAAGGATCGTTGCCGACCCTTGTAAAATCCTGCATCAGTCAGCCAATGCGGTCAAACTCCCTTTATGTTAGCTGCAGCAAAAGTAATAATCCGTTTGACGGGACTAAATGAATATGCTTTTAGCTCAGGAGAATGTCCAGCTGCACCTGCATTTCAAGCAACCCGCCGCCGATCTGAAAAAAATTGGTGTTTGGAATGCCCAAGGTCCAAACTTTCAAAAAAAATCCAAAAGCTTTGAGGTGTTTACTGATACTCAAACAAGCATGCTCTTCGGAATACCAAAGAGCGCAATATGCGTTCAAAGATTCGATGATTCACTGAATTCTGCAATTCACATTACGTATCGCATTTC
+
IIIIIIIHIIGHIGHHIIIIIIGIIIHHIIIIIIIIIIIGIIIIIIIGIIIIIIIIIIIIIHIIHGHHHIIIHIIHIIIIIGHIIIGIIIHIHHIGHHIIIGIHIIIIIIIIIIIIIHIIHIIIIIIGIIHGHIIHHIIIGHHGHHIIIIIIIHIIIIIIIIHHIHEEIGICHHH?GHII?AHHIIIGHHIIIIIIIIIHIIIIFCGGHGHHHIIIII##################################EED//D<-HHEDGIHHG<IIHHCHCCIIIIGGIIHHIIIGIIHIIIHHHHIIIIIIIIIIIIIIIHIIIIHHIIIHHGGIHIIIIHIIIGIIIIIIIHHIIIIIHIIIIIIIHHIIIHIIHIIHIIIIIIIIIIGIIIIIHGII
@HISEQ:711:H5NNWBCX2:2:1101:11014:6483:ATCTCGTA
TTAAACTCGGCGGGTAGTCTTTTCCGATTAGAGGTCTGATGCGTTACCTCGTCCGTTTCCTCGTGGCCTGGAAGGGCCCAAGTCAAGGTAGCCTGCTGTGGAACTCGCACGCACTCGGGCTCACCGGGAGCCCCGCACTTGGAAGACCCAAGTCCCACGACACTTGGAAGTGCCGTGGGAGTTCGAAATCGCACCTGATCGCGGGGCAAGTGATACCTCAGCACTCCGGGACGGCCAGTTCCACTCGAACTGGCGCACAAGTAAGTACTTGGGGGAGTCTGGTGGGGGGGCGCGGTGTCGCTCTATCGGAAATGCCCTTGGACAAGCCTCGGGCGCAACTTGCGTTCAAAAACTCGATGATTCGCGGAATTCTGCAATTCACACTACGTATCGCATTTC
+
IIHEEH@DGHHIIIIIFHIGEHEG@0CHIHHCH?FGDHCFCGHHHCCEHIIEHIC<DCGHGHIHDHCHHH?GHIHDHHC@GGHEHCHFHHHHCHHIHFGEEFHHIHHFEHDG?/C<CE/E/GEHCHC<DHIIIIIICD/FD@@EDDHEHHCEFHEHHHH?EDDAGFHHCEGHEHIEH<?GAB@@EEEABHHEHG???.B9@E?E-,77BH@BGCGFB8-88--=,C<B,5,,-GB@-B-9..;8..-88,5-,.@.G7F;.;..8:.;@?:...B..8.FE?-HH?:::/CC/C</</<000</<0EHG0?HGEEEHCH?IHDE?HDHEC/0<<1GFF<</0HHHC/EC<11E?CD<C0DCCC<11<EGC<1<11GD1<<E?G@CHHHEECED<1CC<C
@HISEQ:711:H5NNWBCX2:2:1101:14863:6459:ATCTCGTA
TTAAGTTCAGCGGGTATTCCTACCTGATCCGAGGTCAACCTTGGTGCCGCCGGAGCGGACTTGTGGGGGGTTTAGAGGCAGGACGCCGAGGGATCCCAATGCGAGGCTGATGCTACTGCGCAAAGGAGAGGGCCTTCGGGTCCGCCACTGGTTTTAGGGGCCTGCCGTGGCAGATCCCCAACGCCGGGCCACAGGGGCTCGAGGGTTGAAACGACGCTCGGACAGGCATGCCTCCCAGGATACTGGAAGGCGCCATGTGCGTTCAAAGATTCGATGATTCACTGAATTCTGCAATTCACATTACATATCGCGTTTC
+
IIIIIIIIIIIIIIIIIIIIIHHIIHIIIIIIIIIIIIIIIIIHIIIIIIIIIIIIIIIIIIIIHIIHIHHHHIIIIIIIIHIIIIIIIIIIIIIIIIIIIIIIIIIIIIIIIIIIIIIIIIIIIIIIIHIHIIIIIIGHHIIIIIIIIGIIGIIIIIIIIIIIIIIIIIIIIIIIIIIIIIIIIIIIIIIIIIIIIIIIIIIIHIIIHHIIIIIIHIIIIIIIIIIHIIIIIIIIIIIIHHHIHIIHIHHIIIIIIHIIIIIIIIIHIIIIIHIHIIIIIIIIIIHIIIIIIIIIIIIIIHIHIIIIIIIIIIII
@HISEQ:711:H5NNWBCX2:2:1101:17692:6368:ATCTCGTA
TTAAACTCGGCGGGTAGTCTTTTCCGATTAGAGGTCTGATGCGTTACCTCGTCCGTTTCCTCGTGGCCTGGAAGGGCCCAAGTCAAGGTAGCCTGCTGTGGAACTCGCACGCACTCGGGCTCACCGGGAGCCCCGCACTTGGAAGACCCAAGTCCCACGACACTTGGAAGTGCCGTGGGAGTTCGAAATCGCACCTGATCGCGGGGCAAGTGATGCCAAATTCCCTCCATTTCAGCCGACCCGAGTACCTTAGCACTCCGGGACGGCCAGTTCCACTCAAACTGGCGCACAAGTAAGTACTTGGGGGAGTCTGGTGGGGGGGCGCGGTGACGCTCTAACGGAAATGCCCTTGGACAAGCCTCGGGCGCAACTTGCGTTCAAAAACTCGATGATTCGCGGAATTCTGCAATTCACACTACGTATCGCATTTC
+
IIIIHIIIIIIIIIDHIIIIHIIHHHEHHHGHHIHHHIIIIIIIIIIIIIIHIIIIIIIIIIIIHHIIHEHHIIIIHIHHIIIIIIIHIIIIIIIIIIHHIIIIIIIGIGHHIIHIHHIHHHFHIHHDHIHHIIGIIIHIIIIHIEHHIFHFFHHIHIHHIIIHGHIIIHHEHIIHIHEHHEBHHIHIHEHIIIIIIHIGIIHHHID<8GFHHIHIIGGEG@GHHCHH@6FEHGIHDHG<IIIIHGIGG?HHGHHHIIGIHIIIIHFGHIIHIHGE.HB8-CDDECHHIIIIHFHGEHFHHDIIIIHHIIHIIIHIIIIIIIIIIIIIIIIIIIIIIHHHHIIIIIIIIIIIIFIIIIGHDHEIHIIIIIHHIIIIHHHHHHGGIIHIIIIHIIIIIIIGIIIIIHGGIIGHHIHIHGIIIIGIIHHHIHI
@HISEQ:711:H5NNWBCX2:2:1101:8921:6703:ATCTCGTA
TTAAGTTCAGCGGGTATCCCTACCTGATCCGAGGTCAAAAGTGATAAAAGACTTGTGGAAACTAGCGTATAGACTTGAATCGCGACTTGTGCTGCGCTTCAAAACCAAAACACTGGCTGCCAATTACTTTAAGGCGAGTCCCGCCACTAGAGCAAGGACAAACACCCAACACCAAGCAGAGCTTGAAGGTACAAATGACGCTCGAACAGGCATGCCCCATGGAATACCAAGGGGCGCAATGTGCGTTCAAAGATTCGATGATTCACTGAATTCTGCAATTCACACTACTTATCGCATTTC
+
IIIIIIIIIIHIIHIIIIIIIIIIIIIIIIHIIHHIIIIIIIIIIIIIIIIIIIIIIHHGHIIIIIIIGGHIIIIHIIHIIIIIIIIIIIIFIIIIIIHIIHIIIIIHIIIIIIHGIIIHIIIIGHIIIIIIIGEHHHHIIIIIIIIIIHIIIIIIIIIIHIIHIIHGHIIIIIHHHHIIIIIIIIIIIIIIIIIHIIIIIHIIHIIIIIIIIIIIIIIIIIIIIIIIIIHEIIHIHHIIIHGIIIIIIIIGIHIIIIIIIIIIIIIIIIIHIIIIIIIIIIHHIIIHIHIHIIIIIIII
@HISEQ:711:H5NNWBCX2:2:1101:9117:6557:ATCTCGTA
TTAAGTTCAGCGGGTGTTCTTGCCTGAACTCAGGTCGAAAAGGGTGTTCGCACGGCCGCCCCGCTAAGGGCGACCGACGATTCCTGCCGGCTTCCAACAAGGTTCCGGGCGAACAGCGGCATGCGCCCTTTCGGGTCACCTACCAGACTGTTTTCCCATGTGGGTCCTTGCTCGAGCCTCTGGTCTTCAGCGGACCCGGTCGTTGCCGACCGGGACTGCCAGGTCCACGTCCCCGATTGGGGGGGTGAGGGTAAGGCCGACGCTGAGGCAGACATACTCTTGGCCGGAGCCTCGAGTGCAATTTGCGTTCAAAGATTCGATGATTCACATTATCTGCAATTCACACTACGTATCGCATTTC
+
IIIIIHIIIIIIIIHHHIIIIIIIIIIIIGIIIGHHHHIIGHHIGHIHIIIIIGHHIHIIIIIIIIHIHGHHHHIIGIHIIIIIIIIIIIIIIIIGHICHHHIIIIIIIIIIIIIIIIGHIHIIGHIIIHIIIIIIHIIIIIIIIIIIHIIIIHIHHIHIIHHHIIIIIIIIIIIIIIIIIIHHHIIIIIHIHIIHIIHHHHHGIHIIHIIIIIHIIIHIHIIHHIIIIIIIIIIHGIIIIIIHIHIIIIIIIIIIIIIIIIIIIIIIIIIIIIIIIIIHIIIIIIIIIHIIHIIIIIIIIIHIIIIIIIIIIIIHIIIIIIIIIIIIIHIIIIIIIIIIIIIIIHIIIIIIIIHHGCHHI
@HISEQ:711:H5NNWBCX2:2:1101:12589:6615:ATCTCGTA
TTAAGTTCAGCGGGTAATCTTGCCTGAGCTCAGGTCGAGGAAATAAGTAATGAGTTTCCTTGTTGAGGGCTCATCCGGGTCCCAGACCAACAGCTAATCGTATCAGCATCACTGCCTAACCAGCTGCGGCCCTTGACGGGTCCTTGAATAAGCCTCTGCACTTCAGCCAACCCAGCTCTTAAGTCAATAAGAACTGAGACAGCCAGATCCGTCCCATGTACATTCACAAGTAAATGGAATGTATGGGGCGAGTATTAACCCGACGCTGAGGCAGACATGCCCTTGGCCGAAGCCGCGGGCGCAATATGCGTTCAAAGATTTGATGGTTCACGGTTTTCTGCAATTCACACTACGTATCGCATTTC
+
IIIHIGIIIIIIIIIIIIIIIIIIIIIIIIIIIIHIIIIIIIIIIIIIIIIIIIHIIHIIIIIIHIHIIEHIIIIIIIIIIIIIHIIHIHIIIIIIIIIIIIIIIIIIIHIIIIHIIIIIIIIIGHIHIIIIHIHHIIIIIIIIIIIIIIIHIIHIHIIIIIIHIHIIHIHIIIIIIIHHIHHHHHIIHIIIIIHIIIIIHHHHIIIIIIHIIIIHIIHIHIIIIIIIHIIHHHGHHEFIIIHHIIIIIIHIIIIIHHIIIHEIIIIIIIIIIIIIIIIIGIIIIIIIIIIIIIIHEIIIIIIIIIHIIIIIIIIHHIIIIIIIIIIIIIIIIIIIIIIIIHIIIIIIHIIHIIIIIIIHHHIII
@HISEQ:711:H5NNWBCX2:2:1101:15766:6746:ATCTCGTA
TTAAGTTCAGCGGGTGTTCTTGCCTGAGCTCAGGTCGAGATAATGGTTAATATAGGTTCCTGTTTGAGGGCCGAACACAAAGTCCCAGACCAACAACTAAGAATATAGCCTTTGACAGCCCACCCAGTTGCGGCCCTTGACGGGTCCTTGGTTAGCCTCTAATCTTCAGCTGATCCAGGTACTTAGATGCTTGAACAAAGTTCAAGCCGCATAGCTGGAACAGCCAGATCCGCCTCTCTTTATCCACTAGGGATAAGGGGGAGCGATATTAACCCGACGCTGAGGCAGACATGCCCTTGGCCGAAGCCTAAGGCGCAATGTGCGTTCAAAGATTCGATGGTTCACGGAATTCTGCAATTCACACTACGTATCGCATTTC
+
IIIIHHIIIIIHHHIIIHIIIIIIGIHIHHHIIHHHIHIIIIIIIIHIIIIIIIIIHIIGIIIHHHHHHFHHIIGID?GHIIHHIIHIIIIIIIIIIIHIHHIIIIIIIIHIIIIIHCHHDHHHIFHHGHIIIIGIIHHIIIHDEHHHIIHFHHIIHHIII@HHIIIIHHIIHIGIHHIHHIIIIFHHIIHIHGIIIHIHBBFEHIHHHHHIHHFHHH.7??CHHHHHDIGIHIHHHIIHHHHFHEHHHHHIIHFDHHIHGIIIIHHHGCHFHIHHEHIIIIIIHIIIIHHHGHEHIIIIIHIIIIIIIIHIIIIIIIIIIIIIIIIIHHIIHIIIIIIIIIIIIHIIIIIIIIIIIIHIHGIHHGIIIIIHIHHHIII
@HISEQ:711:H5NNWBCX2:2:1101:20534:6642:ATCTCGTA
TTAAGTTCAGCGGGTGTTCTTGCCTGAGCTCAGGTCGAAGATGTAAGTTATATTTCCTGGTTTGAGGGCTATTGAAAAAGAGCCAAGCCAACACCTAAATATGTAGCAGTGATGCTGCCTACCTAGATGCGGCCCATAAACGGTCCTTAATCAGCCTCTGAGCTTCAGTAGACCCGGCTTTCACTCCATAATAAAACAGAGGAGAGCCGGGACTACCAGATCCAACCAGCCAATTATTAATGAATAATTATTGGGAGGTTGAGGGGTACATCGACGCTGAGCCAGACATGCTCTTGGCCGAGGCCTCGAGCGCAATATGCGTTCAAAGACTTGATGATTCACGGAATTCTGCAATTCACACTACGTATCGCATTTC
+
HIHIIHIIIIGGHHDHIIIIGHIIIIGIIIIHIHIIIIGHIHIHIHIIHHHIHEHHHIIIIIIIHIIGIHHIE?GHHIIIIHIIHHHIGIHIIICFGHHIIHHEHEHHGHHIIIIIHGHIIIHHHGHIIIIIGIDIIHHHFGHHHHHIIIHGHIHHCFHCHI@EGHHHIFFGHHHCHIIHGFIIFI?HGBGCHHCHHHHHHHEHDE>FBDCHFGHHFIHEFHHHIIIHGD9HHHHIHFHIIIHHGHIGHHHHHGIIIHHHHEIIIHIIIIIHIIIIIIIIGHIHHIHHHIHIIIIIIHHHIIHHHDCHHIIIHHIHIHGIIIHGIIHGDE?IIHHIIIHEHIHHIIIHHIHGIHFIIIIHGGHIGIGIIIIIHIII
@HISEQ:711:H5NNWBCX2:2:1101:20506:6672:ATCTCGTA
TTAAGTTCAGCGGGTAGTCTTGCCTGAGCTCAGGTCGAAAGTTTAGACATGCCAAAGGCACGTTCCTGCTTGGCTCCTAGCAAGATCCACAAGCAACAACTTCGTGTAGTCGGCAAGAGCCGGTGCTACCTATCCAGTTGAAGCCCATATCGGGTCCTTGCTTAAGCCTCTGCACTTCAGCCAGCCCAATCTGCCGCAGTGAAACGGACATGATTGGGGAAGCCATATCCACCCCAATGGCTTGCAAACAGAGCAAACACGCCCAACAAGTTGGGAGGGGTGAGGGTGTAAACCGACGCTGAGGCAGACATGCTCTTGCCCGAGGGCTCGAGCGCAATATGCGTTCAAAGATTCGATGGTTCACGGAATTCTGCAATTCACACTACGTATCGCATTTC
+
IIIIHEHHGHHHIIIIIHIIIIIGIIIIIIIIIIIIIIHEHHHHIIIIIIHIIEHHIIIIIIHIIIIIIDHFGHIIIIEHIIIIIHIIIIIIIIIFHHHIIIIIIIIIHIIIIIIIGHIIIIIIIHIIIIIHIHIGHIIIIIIIIIIIIHHGHGHHIHHHHIHIIIIIHIHHHHIIHHEHHHIIIGHIIHIGIIHIIHEHIGEHHHHIIIIHEIGHIGGFHHHHGHHHDHIIHHFHIHHHIHHE?IIHHIHHG?H?IIIIIHHIIIIIIIIIIIHEHIIIIGIIHHEGHGIIIIHHHIIIHIIHIIHIIIIIIIIHIHHEIIIIIIHDCEIIIHHIIIIIIIHIHHHHIIIIGIIGIIIIIIIIHHHIIIIIIIIIHIIIIIIHGIHIHIHIIHHIII
@HISEQ:711:H5NNWBCX2:2:1101:21140:6695:ATCTCGTA
TTAAACTCGGCGGGTAGTCTTTTCCGATTAGAGGTCTGATGCGTTACCTCTCTTTACGCTTTGCAGCAGCACTTGGGGGCCATCGCTGGCCCAAGTGTTGTTCACAAGGTAAGCCTGCTGTGGAACTCGGGGCGCGCACTCGGGCTCACTGGGAGCCCCGCACTTGGAATGACACTCTTTCGAGATCGCACCTGATCGCGGGGCAAGTGATGCCACGGCGGCCAAATTCCCTCCATTTCAGCCGACCCGATTGCCGGGACGGCCAGTTCCACTCAGACTCTAAGAGAGTGTGGTGGGGGGGGGCGCGGTGACGCTCTAGCGGAAATGCCCTCGGACAAGCCTCGGGCGCAACTTGCGTTCAAAAACTCGATGATTCGCGGAATTCTGCAATTCACACTACGTATCGCATTTC
+
HHGIIIIIIIFHIHFHHHHEHHHHIIHIIIIFIIEHHIGHHIIHHHGHHH?FEGHHIHIIIHHIIIIIIHHIHHHEGD?HHHCHHIHHHHHEHIIGEHEGHEHFHHHIHFEHHIIGGHEFIGHHHG<D@HHD/CDCC?<CGHEHDHHGE?GHHHHGH/E/:?EHHEFFHHIIHIIIH@HEHEHEHEFFGHICF:AAEHFHII@-?HE@8AFHHDH?5?D@-F@ECB5-HEGFEHF---<EDGH?FEB-66?C<C?@E?EDFGHHHHH?@A;E?@.;.HHHFEB8/:.HGA?EIHIHIIIIHIHHIHHD<<EHHHHHHHIIIIHHHGIIIIIIIIIIIIIHIHFCHHHHEEFIHIIHGIHIHCF<<HHH@@EHCIIIIIHHGHIIGIIIHIIIHHGEHHFIIHHIIHHGDHHI
@HISEQ:711:H5NNWBCX2:2:1101:9827:6982:ATCTCGTA
TTAAGTTCAGCGGGTGTTCTTGCCTGAGCTCAGGTCGAAGATGTAAGTTATATTTCCTGGTTTGAGGGCTATTGAAAAAGAGCCAAGCCAACACCTAAATATGTAGCAGTGATGCTGCCTACCTAGATGCGGCCCATAAACGGTCCTTAATCAGCCTCTGAGCTTCAGTAGACCCGGCTTTCACTCCATAATAAAACAGAGGAGAGCCGGGACTACCAGATCCAACCAGCCAATTATTAATGAATAATTATTGGGAGGTTGAGGGGTACATCGACGCTGAGCCAGACATGCTCTTGGCCGAGGCCTCGAGCGCAATATGCGTTCAAAGACTTGATGATTCACGGAATTCTGCAATTCACACTACGTATCGCATTTC
+
HHIIIHHIIIGIIIC?HEHHIIIHHHHHIIEHGGEGHHIIHHHEFHGHIHIGIIHHHIIEHHHIIIGCG1DHGHHIFFHHHIIIHHHIIIHHFHEEHHIIHHCHHEHIHIIG?EHG@HI?HHFHHIIHHHGIHGIIIIHIECEGEH?HHHHIIIIHHHIIIIIGEHHEHEHHIIGDH@EHEHHGHHFHIHHHHFHHHHBBAHHHHHEE?HHHHHFHEHHHHHHEHIIHHHEGIHIHEHIIHGHFHIIFIIIHIIIHGIIIIIHEIIIHHHIIIIIIIGIHHEEIHIIIHIIHIIHHHIIIIHIHHIHHHHHIIHIIIGGIIIIIIHIHHIIIIHHHEIHEHIHFHIIHHIIIHHGHIIIIIHGIIIHHIIIHHECE
@HISEQ:711:H5NNWBCX2:2:1101:11762:6802:ATCTCGTA
TTAAGTTCAGCGGGTTTTCTTGTCTGATCTCAGGTCGAAGGTTTGGATTTCCGATCGGCTTTTGAGGGCCGCCCGAAAAAATTCCTGCTTATGGCCGAGCGGCATTGGAGCTCTCCGGTCGAACGACAGCGGCATGCAGCGTGAAGCCACCTACCATGCTGGCGCTCTTTTGAAAGAGTCGCGCCGCGAGCCCTGCACTTCAGCCGACCCGTCTCCAAAAGAGGAAACGAGACGGCCACGTCCGCCGCCAGCCTCTTTCGAATGAAAGGGGGAGGGGCGAGGGGTGAGCCGACGCTGAGACAGACATGCTCTCGACCGAAGTCTCGAGCGCAATATGCGTTCAAAGATTCGATGATTCACGGAATTCTGCAATTCACACTACGTATCGCATTTC
+
IIIIIFHIIIIIIIEHIIIIIIIIIHIIIIIIIIIIIIIIIHIIIIIIIIIIIIHIIIIIIIIGHIIHIGHHIIHIIIIIIHHIIIHIIIIHHHIHIHHDHIIIIHIIIHIIIIIIIHIIHIHIIIIIGIIHHIIHIIIHHIIIIIHIIIIIEHHEHGHIHIIIHHIIIHHHI?HH@IHIHHIIIHHHDDHHHGHHCHGFFHHHIIIIIICGHAFHIIIIIHHEHHHHHEEEHHHHHHDHCHGHHDIIIIIGIIIIHHHHHFIIIIIIHHIHIIIHIIIIIIIIIHHHHIIIHHIIIIIIIIIIIIIIIIIIIIHHIHHIIIIHDGIIIHIIIHIIHHGIHGIIHIIIIIIIIIHIIIIIIIIIHIIHIIIIIIIHGIIHHIIIHIIIHHIIII
@HISEQ:711:H5NNWBCX2:2:1101:16624:6841:ATCTCGTA
TTAAGTTCAGCGGGTATCCCTACCTGATCCGAGGTCAAGAGTGTTAAAATGTACTTTTGGACGTCGTCGTTATGAGTGCAAAGCGCGAGATGTACTGCGCTCCGAAATCAATACGCCGGCTGCCAATTGTTTTAAGGCGAGTCTACACGCAAAGGCGAGACAAACACCCAACACCAAGCAATGCTTGAAGGTACAAATGACGCTCGAACAGGCATGCCCCATGGAATACCAAGGGGCGCAATGTGCGTTCAAAGATTCGATGATTCACTGAATTCTGCAATTCACACTACTTATCGCATTC
+
IIIIIIIIHIHHHHIHIIIIIIIHHHIIIIIIHGHHIHIHIHIIIIIIIIIIIIIIIIIIIIIIHIIIIHIIIIIIIIIIIHIIIGHIIHIIIIGIIIIIIIIIIIHIIIIIHIIIIIIIHIIIIIIIIIIIIIIIIIIIHIHHIIIIHIIIIIIIIIIIIIIIIIIIIIIIIIHHIIIIIIIHIIIIIIIIIIIIIIIIHHHIIHIIIIIIIIIIIIIIIIIIIIIIHIHHEIHHGIHIIIIHIHIIIIIIIIIIIIIIIIIHIIIHIHHHIIIIIIIIIIIIIHIIHHIHHIIIIIGII
@HISEQ:711:H5NNWBCX2:2:1101:21019:6953:ATCTCGTA
TTAAGTTCAGCGGGTAGTCCTACCTGATTCGAGGTCAACCTTGTAAAAGTCGGGGGTTTTACGGCGTGGGCACGACGGGCTCCGGTGCGAGGTGTTGCTACTACGCACGGGGGGCCGCGACGTGACCGCCACTGCATTTGGGGGACGGCGGGCGGGGGGGCTCCCGGGGGAGCCTCCGCCTTGTGCCGATCCCCAACACCGAGCCCGGGGGCTCGAGGGTTGAAATGACGCTCGAACAGGCATGCCCGCCAGAGTACTGGCGGGCGCAATGTGCGTTCAAAGATTCGATGGTTCACTGAATTCTGCAATTCACATTACTTATCGCATTTC
+
IIHHIHHIIIHIIIIIIIIIIIIIIIIIFIIHIIEHHIIHIHIIIIIGIFEHHIIIIHIHGHEHIIHIHFHHIIIIIIIIHIIIHHHGIHII=HHHIGIIIGHIFHFHHIHIIHGHHDHHHHHHEFH?EGIHEHHEGGHIEDHHHHIGHHIHHHIGIHH??/=?EHHGIEFEIHDHEHFEHHCDHHFH?HIIIHHFIFIHH?EHCHD@HGIIIIIIIIIIGIHHHIGIIIIIIIIHIIHIHHIIIIIIIIIIHIIHIIIIHFHHIIIHIIHIHHIIIIIIIIIHIIIIIIIIIIIIIIFIIIHGIHHIIIIIIIIIIHDHEIIIIIIHIH
@HISEQ:711:H5NNWBCX2:2:1101:2127:7090:ATCTCGTA
TTAAGTTCAGCGGGTAGTCCCACCTGATTTCAGATCTAAACAATGATGAAATATATTGTATTTCATTTTTCCATATTTATTGAGCCAGAAATTAAAAAGATTGGCTTCAGCGAAAGGGATGGACCCAAAGGTACCAACTATTAGGCCTTATCCGAGACTTTTTATGGCTAAAATATTTTAAGGCCAGTCGAACGAAACGTTCTGCAAAACCCAAATCCCAAAAGATTTGGTATATTTAAAAAAAAAAACCAAAACTTTGGATGACATTTTTGATACTGAAACAGGTGTACTCTCCGGAATACCAGAGAGTGCAATATGCATTCAAAGATTCGATGATTCACAAAATTCCGCAATTCACATTACGTATCGCATTTC
+
IIIIIHIHIIIIGDIHHHIIIIHIIGEHHIIFHHHIIIIIIIHHIGHHIHHHIIIIHIIIIIHIHIIIIGE@HHHHHHHHHHGHEEHIIIIGHHHHHICCHHEGCHHGHHICCHDDCE?G=GHCFHCHIEGHHGHHH=FHHIIF0EGHHHEEHHHHIIHEHHEHIIEGIHHFFFGHHHHCHCHHGIHIHFHHHHGIHDFHHCH@FGHGHHHH?IIIIHIHHEGBABGA.GB8@EEHHIIIHDGHIIIHHHIHFGHFGIIHIIIIHGIHHHEIGIIIIIGIHIIIIIIIIIIIIIIIIIIIIIIHIIHIIIIIIIIIHHIIHGIIIIIIIHHIIHIIIIIIIIIIIIIHIIIIIIHIHHHIIIIIIIIIIIIIIII
@HISEQ:711:H5NNWBCX2:2:1101:4097:7054:ATCTCGTA
TTAAACTCGGCGGGTAGTCTTTTCCGATTAGAGGTCTGATGCGTTACCTCTCTTTACGCTTTGCAGCAGCACTTGGGGGCCATCGCTGGCCCAAGTGTTGTTCACAAGGTAAGCCTGCTGTGGAACTCGGGGCGCGCACTCGGGCTCACTGGGAGCCCCGCACTTGGAATGACACTCTTTCGAGATCGCACCTGATCGCGGGGCAAGTGATGCCACGGCGGCCAAATTCCCTCCATTTCAGCCGACCCGATTGTCGGGACGGCCAGTTCCACTCAGACTCTAAGAGAGTGTGGTGGGGGGGGCGCGGTGACGCTCTAGCGGAAATGCCCTCGGACAAGCCTCGGGCGCAACTTGCGTTCAAAAACTCGATGATTCGCGGAATTCTGCAATTCACACTACGTATCGCATTTC
+
IIIIIIIIIGIIIHIHIIIIIIGHHIIIIIIIIIIIIIIIIIIIIIIIIIHIIHIIIIIIIHIIIIHIIFHHIIIIHIIIIIIIIIIIIHIIIIIIIIIIIIIIHHHIIIIIIHIIIHIHHHIIIIHIIIHIIHIIHGIIIHHHHHIHIHEHEGHIHHHIH<HIIIIIIIIIIIIIIIIIIGHIHIIIIIIIHHHHIHGHIHIIIIIIIIIIHIIIDHC-?IHHHF-HHHEGH@?H?HD@DCHHHHHEHHCIHFHHHIIHHHEIIIHGGF;A.HIHHHEIGIIHHHHHHH?IHHIIIIIIIIIIIIIIIIIIIIIIIIIIIIIIIIHGIIIIIIIHIHIIIIHIIHIIHHIHIIIIIIIHIIHHIHIIIIHIIIIIIIIIIIIIIIIIIHEIIIIHHDIIIIIHIIIEIIH
@HISEQ:711:H5NNWBCX2:2:1101:7145:7115:ATCTCGTA
TTAAGTTCAGCGGGTGTTCTTGCCTGAGCTCAGGTCGAGATAAAGGTTAATAGGGCCGAAGCCCTTCCTGATTTCGGGTCGACAAGCACAGATCCAAGCCAACAACTAAAGCATCAGCAACAAGTTGCCTACCCAGTTGCGGCCCTTATCGGGTCCATGCATCAACCTCTATGCTTCAGCGAACCCAGACACTAGGCCTGGGAAAGCCAGATCCGCCAATTCAATCCAAGGATTGGTATGGCGAGGATTAACCCGACGCTGAGGCAGACATGCTCTTGGCCGAAGCCTCGAGCGCAATATGCGTTCAAAGATTCGATGGTTCACGTATTTCTGCAATTCACACTACGTATCGCATTTC
+
IIIIIHHHIIIIIIIIIIIIIIIIIHHHIIIIIIIIIIIIIHIIIIIIIIIIIIIHIIIIHIIIIIIIHHIGFHIIIIIHIIIIIIIIIIIIGIIIIIIIIIIHIIIIIIIIIHHIIIIIHHIHHIIIIIIIHIIIIHIIDHGIIIIIIIIIIGIHCHHIIHIHHIHHHHIHIIHIIIIIHIHHIIIHIIIIHIIHIIHIIHFHIIIIIIIIIIHFHHIHGHHHGGIHGIHEHIIHHEIHIHFHGIIIHGCIIHHHIIIIHIIIIHIIIHIIIIIHHDIIIIIHHHHHHEHGIIIIIIGIIIIIIIHHHIIIHHIIIIHHEGIIIIIIIIHEGHHHGHHIHEHFHHHIIIIIHHHIHI
@HISEQ:711:H5NNWBCX2:2:1101:11726:7142:ATCTCGTA
TTAAGTTCAGCGGGTATCCCTACCTGATCCGAGGTCAACCTTGTGAAAGATTTAACGGCCGCGGCCGCCCGCACTCCGAAGCGATTAATGAAATCACAACGCTTAGAGACGGACAGCTCAGCCGGAGACTTTGAGGCGCGCGGATTGACCGCGGCGCCCAATACCAAGCCAGGCTTGAGTGGTGAAATGACGCTCGAACAGGCATGCCCTTCGGAATACCAAAGGGCGCAATGTGCGTTCAAAGATTCGATGATTCACTGAATTCTGCAATTCACATTACTTATCGCATTTC
+
EHHIEHCFHHG<EGHHHGHEHIHHHIIHIEHGH<GEEHHHHFEGHIHIFHIHHHHHHCH?CDCEDHHHH?<EHHHIIHHIHHHIHHIIIIHHHIIIIIII@HGHHHHHHIIHHHHHIHIIHIIHHHHIIIIHIIIIHGIIIIIHIIEEFHHDHHDHIHGIIIIIHHEGHHHIHIHIHIIHHHHHHGEHHIHHGHIHHHHIIIIIIGHHHIHGHHIIIIHEGHHCEHHE@IHHHHGIIHEFIIHHGIIGIIIHHIIHEGIHIIIIIHIIIIHHIIIIIHIIHHHHIHIHDIHH
@HISEQ:711:H5NNWBCX2:2:1101:12025:7182:ATCTCGTA
TTAAACTCGGCGGGTAGTCTTTTCCGATTAGAGGTCTGATGCGTTACCTCTTTTCCGTTTCCTCGTGGCCTCCCACAGAGTGGAAGGCCTAAGTCAAGGTAGCCTGCTGTGGAACTCGCACGCACTCGGGCTCACTGGGAGCCCCGCACTTGGAAGACCCAAGTCCCACGACACTTGGAAGTGCCGTGGGAGTTCGAAATCGCACCTGATCGCGGGACCCGAGTACCTTAGCACTCCGGGACGGCCAGTTCCACTCAAACTGGCGCACAAGTACTACGAGAGTACTTGGGGAGTCTGGTGGGGGGGCGCGGTGACGCTCTAACGGAAATGCCCTCGGACAAGCCTCGGGCGCAACTTGCGTTCAAAAACTCGATGATTCGCGAAATTCTGCAATTCACACTACGTATCGCATTTC
+
IIIIIIIIIHHIIIIHHIIIIIIIHIIIIIIGICCGHHEHHIGEHHHHGHIIIIHIIIIIIHHIHHFHHFGHHIIIIIIIHIIIIIIHIIIIIIHIIIIHHIGGHGIGEFHHIHIIIIIHHHIHIIHG@?HHHHHHHIHIGIHHIHDIIIICHIHHCHHHIHEFFHIGIHIIIH@FHHEHIEHHHIHH?HEHEHHHEEHHIHHIIIIIHIHIIHHHHIHHHEEHHGEG@EF8-DHD<@C,>H@GHHE?HB-GB?F.?HHHHGDG@@A?HHEFEHEIIIHIIHHHHIH@HHH?G?EIIIHHIGIIH<HDHHHHE?DEC@DC0CGIIIHHIIIHIIIIHEHHEHHDHCHHHE<1GDGHC=IIIHHDC1D<HEHHIHD?GIHHEGHHHIIIIHEHIHEGEHGHGDIHIIGIIHHHHHH
@HISEQ:711:H5NNWBCX2:2:1101:15377:7134:ATCTCGTA
TTAAGTTCAGCGGGTATTCCTACCTGATCCGAGGTCAACCTTGATAAATTGGGATGTTTAACGGCCGGAACCCACAATCACTTCCCAGCGAGATGTATTACTGCGCTCGGTGTGACAGCGAGCCCGCCACTGCTTTTCGGGGGCTGCGGACGGCCGCAGGGCCCCAACACAAGCCTAGGGCTTGATGGTTGAAATGACGCTCGAACAGGCATGCCCGCCAGAATACTAGCGGGCGCAATGTGCGTTCAAAGATTCGATGATTCACTGAATTCTGCAATTCACATTACTTATCGCATTTC
+
GHHHGD1FF11CCHH<@H@H<C1CHFFGHHIH<CGHHIIIHCC@G11111<@?1CEFF?E?FE<<C?</CCEHIFCEE1CHH1<1<<<1C<E/ECEG@EC@@HCGDDHIHFEG00<C55CC<EDHDHIIHCGE?C@DHHFEFFHDHHCHHHDHEHEHDE?DDHEH?HHHEHCGIHIGHHHEFGEHHHHGHGHEHDIHHIHHHIIIHHCHHFCCCHIIGHHGGC1EDGHECEHDHHGHHIHHHGEIIIHHECIHHHEHHCHEHIHIIHEHHHHECIIIIIIHHIIHHHHHHHH?EIH<IH
@HISEQ:711:H5NNWBCX2:2:1101:17086:7075:ATCTCGTA
TTAAGTTCAGCGGGTAGTCTTACTTGATTTGAGATCGAGTTTAGAAAGAACCACAGATTGCTCTGTTGTTCCAACTTTCCTGCATCAGTCGGATACTGGACACGTTTGATCCTGTTTGTGTTGGCTGCAGCAATGGAAATGATCCGTTTAACGGGATCAAGTATGAAATGCTTGTAGCCCAGGACATTTGGTCAGTCCGAACCTGTATTTCGGGCATCCCCGAAGGTCGTCCGAATTGAATCCCAAGGGACTTTTGCTCAAATCCAGCTTTTGCTTTCTGCGCCCAAGAAGCGAGAGAGCTTGGCTGAGGTTGTTACTGATACTCAAACAAGCATGCCTTCCGGAATACCAGAAGGCGCAATGTGCGTTCAAAGATTCGATGATTCACTGAATTCTGCAATTCACATTACGTATCGCATTTC
+
IIIHIHIIIIGHIIIIIHIIIIGIHIHHIIIGIIIIIHIIIIIIIIIFHIIIIIIIIIIIIIIIIIIIIIIIIIIIIIHIIIIIIIIIIIIIIHHHHHIHIHIIIIIHIIHIIFHGIIIGHHHCHGHHIIGIHIH?GFFHHIIIHIIIIHIIHDHHHHGHIIIIIIFHIHIHHIIGHHHIIIIIIIIIIIIIIGIHHHHHHIHHIIIIIIIHGHHHIH>IIHIHGHHIHEHCHGA?HHEIHHH@?GHHFIHEIIIGIIHHHIIIIHIIGIIIIIHHDIHHHE?IIIIIIIIIIIIIHIHIIHHIIHHHHIGIHGIIHGIHHIHCHIIIIIHIIIIHIIIGIIHIIIIIIIHEGCIIHIIIHIHHHHIIIIIIIIIIIIIIGIIIIIIIIIIIIIIIIIIIIHIIIIHIIIIIIIIIIIHIII
@HISEQ:711:H5NNWBCX2:2:1101:18676:7145:ATCTCGTA
TTAAGTTCAGCGGGTATTCCTACCTGATCTGAGGTCAACCTTGGTAAAGTTTGGGGGGTTTAACGGCGTGACCGCACCGCTCTCCGCCTGCGAGAATTGGATTACTACGCAGAGGAGGCTACGGCGTGGTCGCCACTCCATTTCGGGGCCGGCCCGCCGTCAGACGGCAGGCCGATCCCCAACACCGCATCCGGCAAAAGAGCCGGGCGCGAGGGTTGAAATGACGCTCAGACAGGCATGCCCGCCAGAATACTAGCGGGCGCAATGTGCGTTCAAAGATTCGATGATTCACTGAATTCTGCAATTCGCATTACTTATCGCATTTC
+
HHIIIIIIIFGHHGIGHHGHIIHIFEC<CEE?GHICHHH<DHHIHHHHIHIIIFHHHIHHHHHHHCH<HCGHHIIHIHHE<EG@@DHHHHIHHDCEHGHIIGH?FHF@GDHHCHHHHIGIHHEHHHDHDH><D@8<<DFFIHHHHHH=D<HDDD7/DAEDFHIHEFCHHEDAECHEHHHFHHHEHDH???<HHCAF.FHHCHECIIIGIHIHHEHHIIIIIIIIHHIIIIIGIIIIIHIIIIIIIHIIIHHIIIIHHFIIIIIIIIHHFIIHHIIIIIIIIIHIIIHIHIHHIIHIHHCIIHIIIHHIIIIHGEHHHGCHIIIIII
@HISEQ:711:H5NNWBCX2:2:1101:19099:7162:ATCTCGTA
TTAAGTTCAGCGGGTAGTCTCGTCTGAGTTGAGGTCAAAAATGAATGATAACTGCTTGCCAGCCATCGCTTGCCACCAAAGCCCGCTCGATTGTCCACCAAACGGTTACGGTGCAAGTCACCCTGCCTTTAAAGTGAGCCAAGAGCCCACTCACATCCCATAGAAATGGAGTAATAAAGACCCTCAACCAGACGTAGGTCCGAGGACCTGCCATGTGCGTTCGAATACCGGATGACTCACGAACAACTGCGTTTCGCATTGCTTATCGCAGTTT
+
IIHFHHIIIIIIIIHIIIIIIIIIIIIIHIIIIIGHHIIIIIIIIIIIIIIIIIIIIIIIGIIIIIIIIIHIIIIIIIHIIIIIIIIIIIIHIIIIIIIIHIIIIIHIIIIIIIIHIGIHIIIIIIIIIHIIIIIIIIIIIIIIIIIIHIIIIIIIIIIIIIIIIIIIIIIIIHIIIIHIIIIIIIIIIHIIIIIIIIIIIIHHHIHIIIIIIIIIIIIIIIIHIIIIHIIHIHHIIIHIIIIIIIIIIIIHIIIIIIIIIIHIIHIIIIIIGH
@HISEQ:711:H5NNWBCX2:2:1101:4407:7295:ATCTCGTA
TTAAGTTCAGCGGGTCTTCCTACCTGATCCGAGGTCAACCTTGGGTAAATAAGGCTTTTAACGGCCGGAACCCGCAGCACGCCCAGAGCGAGATGTAACTACTACGCTCGGAGTGACAGCGAGCCCGCCACTGCATTTCAGGGCCTGCGGCAGCCGCAGGTCCCCAACACAAGCCCGGGGCTTGATGGTTGAAATGACGCTCGAACAGGCATGCCCGCCAGAATACTGGCGGGCGCAATGTGCGTTCAAAAACTCGATGATTCGCGGAATTCTGCAATTCACACTACGTATCGCATTTC
+
IIIIHIIHIIIIIIHIIIIIIIIIIHHIIIIIGHIIIHIIHIIIIIIIIIIIIIIIGIIHHIHEHHIIIFHIIIIIHIIIHIIIIIIIIIIIIIIGIIIIIHIHHIIHIIIIIIIIHIIIIIIHIHHIIIIIIIIHHIIGIIHHIIIIIIIIIIIIIIHDHIIIIIIIGHIHHIIIIIIHDIIIHIIIIIIIHIIIIIIIIHHHHIIIIHHHIIIIIIIHIHHIIIHIIIHIIIHHHHHGIIGIIHHHHIHIIIIIIIIIIIIIIIIIIIIGIHIIIIIIHHGIHHIIIIIIIIHIIHI
@HISEQ:711:H5NNWBCX2:2:1101:7713:7318:ATCTCGTA
TTAAGTTCAGCGGGTGTTCTTGCCTGAGCTCAGATCGAGATTATGGTTTATAGGTTCCTGTTTGAGGGCCGAACACAAAGTCCCAGACCAACAACTAAGAATATAGCCTTTGACAGCCCACCCAGTTGCGGCCCTTATCGGGTCCTTGGTTAGCCTCTGGTCTTCAGCTGATCCAGGTGCATAGATGCCCGAATCACGAATGATTCGGACTGCATAGCTGGAACAGCCAGATCCGCCTCTCTTTACCCGAATGGGTTAAGGGGAGCGATATAAACCCGATGCTGAGGCAGACATGCCCTTGGCCGAAGCCTAAGGCGCAATGTGCGTTCAAAGATTCGATGGTTCACGGAATTCTGCAATTCACACTACGTATCGCATTTC
+
IIIIIIIIIIHIGIHIHHIIIIIIIIIIIHIIIIIHHHHHIIIIHIHIIIIIIIIIIIIIIIIIIHIGIEHHIIHHIGIIIIIIHIIIIIIIIIIHGHIIHIIHIIIIIIIIIIIHIIIIHFHHIHIIHHIIIIIIIHHGHIHIIIIIIIIGEGHHIIHIIIEHEHIIIGHHIHIIIIIIIIIIIIHFFHHIIIIHEHIGIIHHCHIIIIHIHIHGIHEHEEHHHHHFHHHDHCHGIIHEEEHHIHIGIIIIIIGIIGIIGHHIIHIGIIHHD<CHIIHHHIIIIIIIIIIIIIIIIHGIIIIHIIIHIIIHHHIIHHIIIIIIIHHEIIIIIIIIIIIHIIIIIIIIIIIIIIIIHIIIIIIIIIHHIIIIIHHCDFHDG
@HISEQ:711:H5NNWBCX2:2:1101:10031:7473:ATCTCGTA
TTAAGTTCAGCGGGTATCCCTACCTGATCCGAGGTCAACCATAGAAAGTTGGGGGGGGGTTCTGGCGCGTACCCTCCGGGTTCTATAGCGAGAAGAATTACTACGCTTAGAGCCGGAGAGCACTGCCACTGATTTTAAGAGCTGCTGAGGTAGCATGCTCCAACACCAAGCTAGGCTTGAGGGTTATAATGACGCTCGAACAGGCATGCCCCCCGGAATACCAAGGGGCGCAATGTGCGTTCAAAGATTCGATGATTCACTGAATTCTGCAATTCACATTACTTATCGCATTTC
+
IIGIHHHIHIHIGHHIIHHHIIIHGHIIHHIEHHIHIIIIHHHIIIIIEHHGHHDGHIIIIHHHEHHCCDDHHFHIHHGIHHHHHHHIGHDHHHHGIIIIHHHHHHIIIIIHHIHIIIIIIIIIHHIIIIIIGIHGHIIIIHIIIIIIIIIHHHIHHHHHIHHIIIHIHHHHIGHHIHGHFHIHHHHIIHHEIIHIIIHIHHIHHHHIHIHHIIHGIHIHHHIIHHIIIGIIIHHHHHIIIHIIIIIIIIIIIIIHIHHIHHHGHIHGIHIHHIIIIHIIIIHHIHIHIIIIII
@HISEQ:711:H5NNWBCX2:2:1101:10604:7275:ATCTCGTA
TTAAGTTCAGCGGGTATTCCTACCTGATTCGAGGTCAACTCTTGAGAAGTTGGGCGTTTTACGGGCAGTGGCCGCGCCGCGCTCCAAGTGCGAGGATAACTGAATTACTACGCAGAGGAGGCTGCGACGAGACCGCCGATTCATTTCGGGGGCGGCCCGCCCGGGCTGGCGGGCAGGGCCGATCCCCAACACCAAGCGCAAGACAGAGCTTGAGGGTTGAAATGACGCTCGAACAGGCATGCCCGCCAGAATACTGGCGGGCGCAATGTGCGTTCAAAGATTCGATGATTCACTGAATTCCGCAATTCACATTACTTATCGCATTTC
+
IIIIIIIIIIIIIIIIIIIIIIIIIHIIIIIHHIIIIIIIIIIIIIIIIIIGIIIIIIIIIIIHIIIIIHIIIIIIIIIIIIHIIIIIIIIIHHIHHIHIIIIHIIIIIIIIIIIIIIIIIIIIIIIHIIHIIIIIIIIIIIIIIIIHIHIIIIIIIIIICIIHHIIHIIIGIIIIIHIIIHHHIIIIHHHHGEHIIIIHIIHFIIIHIIGIIHIIIIGIIIHHGIHHEIHHHIIIHHIIHGIHGHGHGIIIIIIIIHCIIHIIIIIIIIIIIIIIIIHIIIIIHIIIIIIHIHGIHHHE0IIIIIIIIIHIIIHIHIIIIIIIIII
@HISEQ:711:H5NNWBCX2:2:1101:11360:7405:ATCTCGTA
TTAAGTTCAGCGGGTATTCCTACCTGATCTGAGGTCAACCTTGGTAAAGTTGGGTGTTTTACGGCGTGGTCAGGCCGCTCTCCGCCTGCGAGGGTTTTACTACTACGCAGAGAAGGCTACAGCGAGACCGCCACTAGATTTCGGGGCCGGCCGCCGCGGTGGACGGCCGATCCCCAACGCCGAGCCCAAAGGGGCTCGAGGGTTGAAATGACGCTCAGACAGGCATGCCCGCCAGAATACTAGCGGGCGCAATGTGCGTTCAAAGATTCGATGATTCACTGAATTCTGCAATTCACATTACTTATCGCATTTC
+
IIHIIIIIIHHHIIHHHIIIIHHIIIIIIIIIIIIIIIIIIIIIIIIIIHIIGIIIIIIIIIIIIIIIIHHIIIIIIIIIIIIIIIIHIIIHHHEHHIIIIIIIIHIIIIHIIIIHHIIIIIIIIIIIIIIIIIIIIIIIHIHIIIHIIIIIIIIIIIIIIIIIIIIIHIIIIIIIIIIIIIIIIIIIIIIIIIHIIIIIIIIIIIIIIHIIIIIIIIIIIIIIIIIIIHIIIIIIIIIIIIHDCIIIIIIIHHHIGIIIIIIIIIIIIIIIIIIIIHIIIIIIIIIIIIIIHIIIIIIIIIIHIIIIIIIII
@HISEQ:711:H5NNWBCX2:2:1101:11632:7251:ATCTCGTA
TTAAGTTCAGCGGGTAGTCTTACTTGATTTGAGATCGAGTTTAACAAGAATCGTTGCCGACCCTTGTGAAATCCTGCATCAGTCAGCCAATACGGTCAAACTCCCTTTATGTTAGCTGCAGCAAAAGTAATAATCCGTTTGACGGGACTAAATGAATATGCTTTTAGCTCAGGAGAATGTCCAGCTGCACCTGCATTTCAAGCAACCCGCCACCGATCTCAAAAAGATTGGTGTTGGGATTGCTCAAGTCCAAAGCTTTTCGATTAAAAAATCCAAAAGCTTTGAGGTGTTTACTGATACTCAAACAAGCATGCTCTTCGGAATACCAAAGAGCGCAATATGCGTTCAAAGATTCGATGATTCACTGAATTCTGCAATTCACATTACGTATCGCATTTC
+
IIIHIIIIIIIIIIHIIIIHIIIIIGHHHIIIHIIIIIIIIIIIIIIIIIIIIIIIIIIIIIIIIIIIIIIIIIIIIIIIIIHIIIIIIIIIIHHHHIIIIHIIIHIIIIIIIIIIIIIIIIIIIIIIIIIIIIIIHIIIIIIFHIIIIIIIIHIHIIIIFHIIHHIGHHHIHIHHIFIIHHIIIIIIIHIHIIIIIIIIIIHIIIIIIIIIIHIIIIHHIHIIHGGGIFIIIHHEHCIIIHEIIGGIIIIIHIHIHIHHHIIIIIIIIIIIHIIIIIIIIIGIIIIIIHIIIIIIIIIIHHHHFIIIIIIIIIIIIIIIIIIIIIIIIHGIIIGHIHIIIIIIIIIIIIIIIIIIIIIGIIIIIIIIIIIIIIIIIIIIIIIIHIIIIIIIIIIIIII
@HISEQ:711:H5NNWBCX2:2:1101:14233:7435:ATCTCGTA
TTAAGTTCAGCGGGTCTTCCTACCTGATTTGAGACCATGGTTCAAGACTTGCGTCTTTATAGGTACGGACTAACTGTTCATATGAAAACTCCAAATCTCCTCTAGAATAATAGGCATTATGAGAAACCACAGTTTCATACACATACTTTTCTAATAGATATAGAGAAATGTCAAGCATTTTCGTATTACTAGTAGCAATCTATTTAAAAGAACCCACCTGGGGATGGGAACTTCATATCTCCTAGTTCATTCACGAATGAAATCCCAAGAAATTAATACTATAGATTCTCAAACAGGCATACTCCAGAGGAGTGCAATGTGCGTTCAAAGATTCGATGATTCACGGAAAGCAATTCACATTACGTATCGCATTTC
+
IIIHIHICHIIIIIHIHHIIIGIIIIIIIIIIIIIHHIHGIIIIHIHGIHHIIIIIIIIIHIIIGIIGE<EHHIIIIIEHIIIIIIIIIIIIIIGIHIHIIIIIIIHIGHHIIIGIHIIIHIIIIIIIIIIIHHHHIIIIIHIIGIIHGHEHHHHIHEHIIIHIIIIHHIHIHHIIHIHHFIIIIIIIIIHFHEHIIIIIIIIGIIIIIHHHIHHHHGCE<GIHHIIIIIIIHHHIHHIIHGHHFCFHHIIIIIHIIHGIIHHIIIIIHGIIGIHIIIIIIIIIIIIIIHIHIIIHIIIIIHHEHIHIIIIIIIIHDDHHEFIHHHHIIIIHHIHHIIIGIIIIIIIHHIIIHIIHIIIIHHFIIHHGFHHDHDI
@HISEQ:711:H5NNWBCX2:2:1101:17800:7458:ATCTCGTA
TTAAGTTCAGCGGGTAGTCTTACTTGATTTGAGATCGAGTTTAACAAGAATCGTTGCCGACCCTTGTGAAATCCTGCATCAGTCAGCCAATACGGTCAAACTCCCTTTATGTTAGCTGCAGCAAAAGTAATAATCCGTTTGACGGGACTAAATGAATATGCTTTTAGCTCAGGAGAATGTCCAGCTGCACCTGCATTTCAAGCAACCCGCCACCGATCTCAAAAAGATTGGTGTTGGGATTGCTCAAGTCCAAAGCTTTTCGATTAAAAAAATCCAAAAGCTTTGAGGTGTTTACTGATACTCAAACAAGCATGCTCTTCGGAATACCAAAGAGCGCAATATGCGTTCAAAGATTCGATGATTCACTGAATTCTGCAATTCACATTACGTATCGCATTTC
+
IIIIIIIIIIIIIIHIIIHIHHHIIIHIIIIIHHHIHIIHHIIIIIIIIIIHIIIIGHIIIIIHIIIEEGEHIIIHIIIIIIGGHIIIHIIHIGI?GHHIIIHHIIHIHIIIIIHIHHIGGIIHIIIIIHHIHIIIIIIHIGHHHDHIIHEEHGHEHHG??GHIIHIGHHIHGHHIIHHHEHGHEHHHHIHIIIIHIHHIIIDHHHGHEDHHHGHHHHDIIIIIIIIHIHHHHBHIHFHFIIIHHHHECDGHIIHHHHHEEHHHGIIIIIIHIHHIIHHHIIIIIIGHFIHIIIIIIIIIIHHHHHHIIIIIIIIIIHIIIHIIIIIIIHHGIIIIIGHGIHIIHIIIIIIIIHIIIIHHIIIIIIGIIIIIIIIIIIIIIIIIIIIIHIIIIIHHFHII
@HISEQ:711:H5NNWBCX2:2:1101:2055:7674:ATCTCGTA
TTAAGTTCAGCGGGTATTCCTACCTGATCCGAGGTCAAATTTTCAGAAGTTGGGGGTTTTACGGCAGGGCCGCGCCAGTACAGTCCAGAGCGAGGGTTTTACTACTGCGCTCGGAGTCCTGGCGAGCTCGCCACTAAATTTCAGGGCTTACCCTCCCGTGAGGGAAGGTAATGCCCCAACACCAAGCTGGGCTTGAGGGTTGAAATGACGCTCGAACAGGCATGCCCTCTGGAATACCAGAGGGCGCAATGTGCGTTCAAAGATTCGATGATTCACTGAATTCTGCAATTCACATTACTTATCGCATTTC
+
HIIIIIIIIII<EGHHIIIIIIIIIHHHIIIIIIIIHHHIIHIIIIIIIFGHIIIIIHIIIIGDHIIHHGHHIHHIG<FHHHIHIIIHIHIIIIIIIIIIIIIIIIEHCHHIIHHHHHHHDEFDHHHIIHHHHHHHIIHIIIIHB8:FHEHHHIIHHHFIIHIIHIIIHIIIIIIIIIIHHHIIIHHIHHHIIHIIHIIIIIHHIIIIHHGGHHIIHHIIHHHG=DFG?IIIIIIHFCIIHDHHHHHIHDHHHHHHHFHHHIIIIHIIIIHIHHHHIIIHIIIIIGIIHEHHIIIHIIIIIIIGIIIHHH
@HISEQ:711:H5NNWBCX2:2:1101:2514:7590:ATCTCGTA
TTAAGTTCAGCGGGTATCCCTACCTGATCCGAGGTCAAGACGTTGAAATAGGCTTCTGGATCGCCGACCCACCCACGTCGTAAGCGCGACTGTGCTGCGCTCGCGGCGGGGGGATGCGGCTGCCAATCAATTTGAGGCGAGTCCACGCGCGGGGGGCGGGACAAACACCCAACACCAAGCTGAGCTTGAAGGTTGAAATGACGCTCGAACAGGCATGCCCTAAGGAATAACCGAAGGGCGCAATGTGCGTTCAAAGATTCGATGATTCGCTGAATTCTGCAATTCACACTACTTATCGCATTTC
+
IIIHIHIIIIIIIIIIIIIIIIIIIIIIIIIHIIIIIIIIIIIIIIIIIIIIIIIIIIHHIIIIHIIIHFHIIIGHHHHIIIIIIIGIIIIIIIIIIIIIIIIIIIIIIHHHIHHIIIIIIIIIIIIIIIHIIIIIIIIIIIHIIIIIIIIIIHHIIHHIIHHIIIIIIIIIIIIIIGIHHHIIIIIIIIHI?IIIHIIIHIIIHIIIIIIIIIIIIIHIHIHIIHIIIIIIIIHEIIIHHHHHIIIIIIHHIHIHGIIIIIHIIGIIIIIIIIIIIIIIIIIIHIIHHHHIIIIIIIIIIIII
@HISEQ:711:H5NNWBCX2:2:1101:4063:7564:ATCTCGTA
TTAAACTCGGCGGGTAGTCTTTTCCGATTAGAGGTCTGATGCGTTACCTCGTCCGTTTCCTCGTGGCCTGGAAGGGCCCAAGTCAAGGTAGCCTGCTGTGGAACTCGCACGCACTCGGGCTCACCGGGAGCCCCGCACTTGGAAGACCCAAGTCCCACGACACTTGGAAGTGCCGTGGGAGTTCGAAATCGCACCTGATCAGCCGACACGTGTAGCTAAGCACTCCGGGACGGCCAGTTCCACTCAAACTGGCGCACAAGTAAGTACTTGGGGAGTCTGGTGGGGGGGCGCGGTGACGCTCTAACGGAAATGCCCTTGGACAAGCCTCGGGCGCAACTTGCGTTCAAAAACTCGATGATTCGCGGAATTCTGCAATTCACACTACGTATCGCATTTC
+
IIIHIIIIIIIGIHHIIHIHIIIIGGFHHHHIIHHHHIIIGHIIHHEHIIIIIHHICHHGIIHIIIHIHEHFGEHEHHGGHHEEFHHHIFEHHHHHGHIHHCFFHHIIIIDH<?DHEHHHGIHHIC<?/<@GEHDHCHCE0FHIHHHHHH?/DHFH?/:/:???FHHFIIFHHGDEHIDEH.F?@G.EHIIHHIH?@GHDH>CDDHHHHFFE?HGHG?HF@HDHHHHHHIIIHCGIFGGEHCHFHEHFDHHCEGA@EIHE@HHGAAHE?IIIIHHIIHIIHIIIIHCIIIIIIHIHHEHHEHEHGIHHIHHGHIHHIIGIHIHHHHDHHHHHEEIHH<IIHHHHHHHHGDEFIIIHGIHHIIHHHHGCHHGHIIIIIIIHHHEHGGIIIIIIIIIII
@HISEQ:711:H5NNWBCX2:2:1101:4463:7518:ATCTCGTA
TTAAACTCAGCGGGTAGCCCCGCCTGACCTGGGGTCGCAACGGTTTTGATGCCCCAATGGGCAAACAAACTTAGGGTCCTGCGAGTCCTCAAAAGCTAAAAAGTGCACGACTCCGATGTATCCTAGGCTAGGCCTTGTATCTCACCTATGCCGCGGCACTTCATAACCGGGGGCTCCGTATTTAGGCCATCCACACCCGGTGAGGCATGGGAGGCCATCATCCTCCGCCCCTCCCACTGAAGGTGGGTGGGGGGAGACGCGATGCGTGACGCCCAGGCAGGCGTGCCCTCGACCTAAAGGCTTCGGGCGCAACTTGCGTTCAAAGACTCGATGGTTCACGGGATTCTGCAATTCACACCAAGTATCGCATTTC
+
IIIIIIIIIIIIHIFHEHIIIIIIIHIIIIHHIIIIIIIIIIIIHIIIIIIIIHIIIIIIHIHFHHIIIHHIIHIIIIIIIIIGGHIIIFGHIIIIIIIIIIIIIIGIHIHHHHHDHIHHHIIIHG@HHIIIIHHIHIHHIIIGHIIIIIIIEHIIHIIIGIHFHIIGIIHHIIHGHHBGHHHHGGHHHHIHEHGIHHIG?HIIIHIIHHHHIIHHIHHBEIHDDECHHDFHHEHAHHHGFIIIIIIIIIIIHHHHIIHHIIGHIIIIHHHIIIIIIIIIIIIIIIHIIIIIIIHHHGIIHGHHHIIIIIIIIIIIIIIIHIIHHFGGIIHIIIIIIHHGIIIIIIIIIIIIIIHIIIIIIIIIIIIIIIIII
@HISEQ:711:H5NNWBCX2:2:1101:5872:7523:ATCTCGTA
TTAAGTTCAGCGGGTCTTCCTACCTGATTTGAGACCATGGTTCAAGGCTTGCGCCTTTATAGGTATGGACTAACTGTTCATATGAAAACTCCAAGTCTCCTCTAAGATAATAGGCATTATGAGAAACCACAGTTTCATACACATACTTTTCTAATAGATATAGAGAAATGTCAAGCATTTTCATATTACTAGTAGCAATCTATTTAAAAGAACCCACCAAGAGATGGGAACTTCATATCTCCTTGATCATTCACGAATGAAATCACAAGAAATTAATACTATAGATTCTCAAACAGGCATACTCCAATGGAGTGCAATGTGCGTTCAAAGATTCGATGATTCACGGAAAGCAATTCACATTACGTATCGCATTTC
+
IIIFHHHIIIIIIIIIIIHHHIIIIIIIIIIIIIIIIIIIHGHIIIIIHIIIIIHIIIIIIIIIIIIIHDHHIIIIIIHIIIIIIIHIIIIIIIIGHHHIIIIIIIEEHIIIIIIIIIIIIHIIIIIIIHHHIIIIIIIIIIIIIIHIIIHHHCHIIHIHIIIHIIIIIIIHHIHHIIIIHHIIIIIHHHIHIIIHHHIIIIIHIIIHIIIIIIIIHHHHHCHEHHHIIHHIIIIIIIIIHHHHHIIIIIHIIHIIIIIIIIHIIHIIIGIIIIIIHIIHIIIIHHHHIIIIHIIIIIIIIIHIHHEIIIIIIIIIIIIIIIIIHIIIIIIIHIIIIIIIIIIIIIIIIIIIIIIIIIHIGIIIIIGIIIIIIII
@HISEQ:711:H5NNWBCX2:2:1101:8595:7649:ATCTCGTA
TTAAGTTCAGCGGGTATTCCTACCTGATCCGAGGTCAACCTTGAGAAAAAAGGGGGGTTAGACCGGCCCGGGGGGGCCTTGAAACTCGACGCGTGCTCCGAAAAGCTCGTTGCACCGAGGGTCCCGCGGACGCCGTCATTGTCTTTGAGGCCAGCTGCCTCGCGGCAGCTTGGGCCCAACACCAAACGCGAGGTTTGAGGGAGGATAATGACGCTCGAACAGGCATGCCCACCGGAATACCAGTGGGCGCAATGTGCGTTCAAAGATTCGATGACTCACGGAAATTCTGCAATTCGCATTACTTATCGCATTTC
+
HIHIIHHHIIIIIIIIIIHIIHHII?GHHGIIIHIHIEEHIIIHHIIIIEHIIIIIIIIIIHGIIIIIIDDDDHHHIIIIHIGIIIIGGHIIIIIIIIIIDECCGHIHIIIIIHIHHHIHGIHHHGIIIIIIIIIEHHIIIIIHIIIGIIIIIIIIIIHCIIIIHIHHHFEHIIIIIIIHHIIIHHHIHIIHGIHIIIIIHIIIIIIIIIHHHECHHIIIIIIIIIIIIIIIGIHIHHGIIIIHIHGIHHGIIHIIIIIIIIIIHIHIIIIHHGHHHHIIHIIIHHHHIIIHHCIIIIIHHIIHIHHFIHCHHI
@HISEQ:711:H5NNWBCX2:2:1101:13318:7547:ATCTCGTA
TTAAGTTCAGCGGGTATTCCTACCTGATCCGAGGTCAACCTTGGTGCCGCCGGAGCGGACTTGTGGGGGGTTTAGAGGCAGGACGCCGAGGGATCCCAATGCGAGGCTGATGCTACTGCGCAAAGGAGAGGGCCTTCGGGTCCGCCACTGGTTTTAGGGGCCTGCCGTGGCAGATCCCCAACGCCGGGCCACAGGGGCTCGAGGGTTGAAACGACGCTCGGACAGGCATGCCTCCCAGGATACTGGAAGGCGCCATGTGCGTTCAAAGATTCGATGATTCACTGAATTCTGCAATTCACATTACATATCGCGTTTC
+
IIIIIIIIHIIIIIIIIIIIIIIIIIIIIIIIIIIIIIIIIIIIIIIIIIHIIDHIIIEHIIHHIHIIGHIHIGIIHHIIIIIIIIHIEHIIIIIIIIIIIIIIIIHIIHIIIIIIIIIIIIIIIIIIIIIIHIIIIIIIIIIIIIIIIIIIIIIIIHIHIIHHHHIHIIIIHIIIHIIIIIIIIIIIIIIIIIIIIIGIIIHIIHGIIIIIIIIIIHIIIIIIIHIHHIHHIIIIIIIIIIIIIIHGIIIHHHIIHHIIIHHHIIIIIIHHIIIIIIIIIIIIIIIIIIIIIIIIIIIIIIIIIIIIIIIIIIII
@HISEQ:711:H5NNWBCX2:2:1101:18166:7556:ATCTCGTA
TTAAACTCGGCGGGTAGTCTTTTCCGATTAGAGGTCTGATGCGTTACCTCGTCCGTTTCCTCGTGGCCTGGAAGGGCCCAAGTCAAGGTAGCCTGCTGTGGAACTCGCACGCACTCGGGCTCACCGGGAGCCCCGCACTTGGAAGACCCAAGTCCCACGACACTTGGAAGTGCCGTGGGAGTTCGAAATCGCACCTGATCGCGGGGCAAGTGATGCCAAATTCCCTCCATTTCAGCCGACCCGAGTACCTTAGCACTCCGGGACGGCCAGTTCCACTCAAACTGGCGCACAAGTAAGTACTTGGGGGAGTCTGGTGGGGGGGCGCGGTGACGCTCTAACGGAAATGCCCTTGGACAAGCCTCGGGCGCAACTTGCGTTCAAAAACTCGATGATTCGCGGAATTCTGCAATTCACACTACGTATCGCATTTC
+
IIIHIIIIIIIIIIIIIIIIIIIIIICHHHIIIGHHIIIIFHHHIIIIIIIIIIIIIIIIIIIIHHGHHHIIHHIIIIIIHIHHIHHHHHHIIIIIIHIGIIIHIIIGHIIIIIGIIIIIIIIGHHIGIIIIIIHIIHFHHHHHHIIIIEEGDHHIGIDDHHHHEHHEHEHIIIIHHHI?AECHIIHICCHIIGHIIIHHHHIIIIIGGIHHGHHHGF@455+---GEHHF-<ECHDC?DHIHEFEE@EFGF6CECDIHIIHHDEFHIHCIIGH@G7HHHGDGIIIIHIIIIIIIHIHIIIHIGIHIIHHHIIIIHIIIIIHHIIIIHIHIIIIIHHHIGIHIIIIHIIIIIIIIIIIIIIHHIGIIIIIIIIIIIIIHIHHHFIIIIIHHCIIIIIIIIIHFHHIHIIIIIIIIIHHIIHIIIIIHHHHI
@HISEQ:711:H5NNWBCX2:2:1101:18971:7723:ATCTCGTA
TTAAGTTCAGCGGGTGTTCTTGCCTGAGCTCAGGTCGAGATAAAGGTTAATAGGGCCGAAGCCCTTCCTGATTTCGGGTCGACAGGCACAGTCCCAAGCCAACAACTAAAGCATTAGCAACGAGTTGCCTACCCAGTTGCGGCCCTTATCGGGTCCATGCATCAACCTCTATGCTTCAGCGAACCCAGACACTAGGCCTGGGAAAGCCAGATCCGCCAATTCAATCCAAGGATTGGTATGGCGAGGATTAACCCGACGCTGAGGCAGACATGCTCTTGGCCGAAGCCTCGAGCGCAATATGCGTTCAAAGATTCGATGGTTCACGTATTTCTGCAATTCACACTACGTATCGCATTTC
+
GHIHIIIHIIHIIGHHHIIIGHIHIIIIIIIIIHIIIIIIIIIIIHHHHHIHIIIIIIIIIIIIIHHHIIGHHHIIIIHIIIIIHHIIHIIIIIIHHEHHIHHIGHIEHHHIHIIIIHHEHIICHHIIEFHHHHHHHIHHGHGHE@GHHHHHFGHHIIEHHHIIIIIIIIHHHHGHIHIGHHHIHHHHEHHIHHGEHHFHHIIGHF?HIHEHIHHFHFGHHHFEGCHHCHCHFFFCEDHHDHGIHIHGHGHIHDE<DFIHEHHGIIHHHHHGHGHFIHHE<HHGIIHHIHIIHHIIHEIIIIHHFIHHHHEHHIIIIIIIIIHIHHHIHIIIHEHHGHHHHHHGIIIHHIIIIHIIHH
@HISEQ:711:H5NNWBCX2:2:1101:2842:7937:ATCTCGTA
TTAAGTTCAGCGGGTATCCCTACCTGATCCGAGGTCAACCTGAAAAAAATTGGGGGTTGATGGCAAGCACACGACCGGACCTCCAGAGCGAGAAGAATTACTACGCTCGGAGCCGGACGGCACCGCCACTGACTTTAGGGCCCGCCGGGGCGGCGGGGCCCAACACCAAGCTGAGCTTGAGGGTTGTAATGACGCTCGGACAGGCATGCCCCCCGGAATACCAGGGGGCGCAATGTGCGTTCAAAGATTCGATGATTCACTGAATTCTGCAATTCACACTACGTATCGCATTTC
+
IIIIIIIIIIIIIIIIIIHIIIIIIIIIIIIIIIIIIIIIHIIIIIIIIIIIIIHIIIIIIIIIIIHIIHIIHHIIIIIIIIIIIIIIIIIIIIIIIIIIIIIIIIIIIIIIIIIIIIIIIIIIIIHHIIIIIIIIIHIIIIIHIIIIHIIIIIIIIIIIIIIIGIIIIIIIHHHGHIIIIIIIIIIIIIIIIIIIIIIIIIHIIHIIHIIIIIIIIIIIHHIHHCHIIIIHIHHIIIIIIIIIIIIIIIGHIIIIIIIIIIIIIIIIIIIIIHIIIIIIIIIGIIIIIIIIII
@HISEQ:711:H5NNWBCX2:2:1101:7011:7859:ATCTCGTA
TTAAGTTCAGCGGGTATTCCTACCTGATTCGAGGTCAACTTCAGAAGAGTTGGGTGTTTTACGGCGTGGCCGCGCCGCTCTCCAGTCGCGAGGTGTTAGCTACTACGCGATGGAAGCTGCGGCGGGACCGCCACTGTATTTGGGGGACGGCGTGTGCCCACGGGGGGCTCCGCCGATCCCCAACGCCAGGCCCGGGGGCCTGAGGGTTGTAATGACGCTCGAACAGGCATGCCCGCCAGAATACTGGCGGGCGCAATGTGCGTTCAAAGATTCGATGATTCACTGAATTCTGCAATCCACATTACTTATCGCATTTC
+
IIHIGGHIIIIIIIIIIIIIIIIIIIIIIIIIIIIIIGIIHIIIHIIIIHIHIIIIIIIIIIIIIIIIHCHHIHHHIIHHIIGHIGHIIIHHIEHIHIIIIIIIIIIHIIIIIHIIIIIIHIIIIHIIIIIIIIHIHHIIIHHHHIIHHIIGIIIIIIIIIIIIIIIIHHIIIIIIHIIIIIHIIIIIHIIHIIIHIIIHIHHHHIGIIIIIIIHIIIIIIIIIIIIIIIIIHIHHHHIHIIIIHHHHHIIIIIIIHHIIHIIIIIIHIIIIIIIIIIGIHIIIIIIIIIIIIHHFHIIIHIIIIHIIHIHIIIIII
@HISEQ:711:H5NNWBCX2:2:1101:7462:7934:ATCTCGTA
TTAAGTTCAGCGGGTAGTCTTACTTGATTTGAGATCGAGTTTAACAAGAATCGTTGCCGACCCTTGTGAAATCCTGCATCAGTCAGCCAATACGGTCAAACTCCCTTTATGTTAGCTGCAGCAAAAGTAATAATCCGTTTGACGGGACTAAATGAATATGCTTTTAGCTCAGGAGAATGTCCAGCTGCACCTGCATTTCAAGCAACCCGCCACCGATCTCAAAAAGATTGGTGTTGGGATTGCTCAAGTCCAAAGCTTTTCGATTAAAAAATCCAAAAGCTTTGAGGTGTTTACTGATACTCAAACAAGCATGCTCTTCGGAATACCAAAGAGCGCAATATGCGTTCAAAGATTCGATGATTCACTGAATTCTGCAATTCACATTACGTATCGCATTTC
+
IIIIIHIIIIIIIIIIIIIIIIIIIIIIIGIIIHIIIIIIIIIIHIIIIIIIEHIHHGIIIHIIIIIIIIIIIIIIIIIIIIHGIIIIIIIIIIIHHIIIIIIIIHIIIIIIHHIIIIIIIHIIIIHIHIIIIIIGIIIIIIIHIHIIHIIIIIIIIIIIIIIIIIIIIIIIIIIHIGIHIIIIHIHIHIHHHIIHHIIHGIHHIIIIIIIIIHIGHIECBEGIIIHHIHHIIIGIIIHIIHHHIHHIHGIHHHGIHIIHIHIIHIIIIHHIHIHHHIHIIFIIIIIIHGIIIIIIIIIIIHIIIIIIIIIIIIIIIIIIIIIIIIHIIHGIHHIHHHIIIIIIIIIIIIIIHCGHIIIIIHIIIIIIIIIIIIHIIHIIIIIIIIIHIIGIIIIIIII
@HISEQ:711:H5NNWBCX2:2:1101:11326:7998:ATCTCGTA
TTAAACTCGGCGGGTAGTCTTTTCCGATTAGAGGTCTGATGCGTTACCTCGTCCGTTTCCTCGTGGCCTGGAAGGGCCCAAGTCAAGGTAGCCTGCTGTGGAACTCGCACGCACTCGGGCTCACCGGGAGCCCCGCACTTGGAAGACCCAAGTCCCACGACACTTGGAAGTGCCGTGGGAGTTCGAAATCGCACCTGATCGCGGGGCAAGTGATGCCAAATTCCCTCCATGTCAGCCGACCCGAGTACCTTAGCACTCCGGGACGGCCAGTTCCACTCAAACTGGCGCACAAGTAAGTACTTGGGGGAGTCTGGTGGGGGGGCGCGGTGACGCTCTAACGGAAATGCCCTTGGACAAGCCTCGGGCGCAACTTGCGTTCAAAAACTCGATGATTCGCGGAATTCTGCAATTCACACTACGTATCGCATTTC
+
IIIIIIIIIIIIIIIIIIIIIIIIIIHHHIIIIIIIIHIIHHIIIIIIIIIIHIIIIIIIHIGIGHHHIHHIIIIIGIIIIIIIIIIIIIIIIIIIIIIIIHIIIIIIIIIIIIIIHIIDHIIIIIIGHIHIIIIHDEHHHEHIIIIIIHGHHIII@HDHIIHHGHIIHHIIHIIIIIHIIHIIGHHHHHHIGIIIHFHIIIDHHIHHIIIIHHIGHIEHEED@F@HEG8-FHHGIIIIIIHHHFHHFCHIHHHHHIHHHGIIIIIHHHHEIHHBIIHHHGHIIIIHHHIGIHHHHHCGF.DIIHIIIIHHIIIGIIIIIHIIIIIIIIIIIIHHIIHIIIIIIIHIHIHIIIIIIIIIIIHFIIIHEIHHCIIIIIFIHIIIHIIIIIIHHGHIIIIIIIHIIIIIIIIHIIIIIIIIIIHIIHHHCIII
@HISEQ:711:H5NNWBCX2:2:1101:12274:7787:ATCTCGTA
TTAAGTTCAGCGGGTAGTCTTGCCTGAGCTCAGGTCGAAATGAAGAGTTTCGGTGTCGGGGGGTGCCCAAGCATCCGAATTCCTGCTAGGTCTCCAGCAAAGTCCCCTCGGGCAACGGCAGGATGCGTAGGGAATGCCTACCTACCAAGCCATTACCCTGCGAACGGGGTCCATGCTCATACCTCTGAGCTTCAACCGACCCGGCGCCAATCACGAGTGACCGGCGGAACCGGGAAGGTCAGATCCGCCTTCCCAATCAAAGGAGATGGGGAGGCGAGGGGGTGAGCCGACGCTGAGGCAGACATGCCTTTGGCCGAAGCCTCAGGCGCAAGTTGCGTTCAAAGATTCGATGGTTCACGGAATTCTGCAATTCACACTACGTATCGCATTTC
+
HIHHIIIIIIHIIIIGIIIIHIHIHIHHIGHIIIIGIHIIIIIIIIIIHHIIIIIIHEECDCHEHIIIIIDGHIIIIGHHDHIIIIHIHG@HHHHIHGGHIIIIFHHHHHEHIIGIIIIHIHHHHIIIIIGHHHHHHHHIHIIIIIIHIIHHHIHHHIIFH?DHDHHIIEHHIIHIHBHHHIIHIIIHHHHIIH?FHDHHHIIGIHHHIHHHHHEGFB<,CDH=HHE=5?HHF??A6.A@?DC<CHHHHHGHGAHHEHIIHG?IHHFCHCIIIIGHDHDFDEHDHCHHGIIGIIHCCCHHIHHGEEFHEEIIHHGHHHEEE?DDIGIHIHHHIIIIIHIHIIHHIGIIGHG?IHHIIIIHIHHGHFEHHHHHIHHGHHEIGIHFHHIHHIIH
@HISEQ:711:H5NNWBCX2:2:1101:13376:7770:ATCTCGTA
TTAAGTTCAGCGGGTTTTCTTGCTCGATTTCAGACCAAGTTATCAGTCGAAGATCCAAGGATCAGCGAAAGTTTTTGGTTTTGAGTGTATCAACCAGTACCTGAAAACGATCCTCTTCAAGAGATAACGAATGAGTTAACATCTGTTGCACTTGTTAAGAACCGAGCCATAGAGCTGGTGCAAACACAATCATTTTCAAGCCATTGCCATACGACAAAAGGGCTCACATCCAAAAGATGCAGCCTTGTAGGAACAAGACTGTAACTTTGAGAATTTTAATGATTCTGAAACGAGCATGCTCCCCGGAATACCAGAGAGCGCAATGTGCGTTCAAAGATTCGATGATTCACTGAATTCTGCAATTCACACTACATATCGCATTTC
+
GHHHH1CFH?1FHI<0EE?FHGECG<C<DEHHH1GH?C@DFHHHIHF1EH?HDHGGE?HH1F1@?C<<CCCHHIHHH<<DCCFGIEFFHFHICHGEEHE<FH@1C1<GHCCGHHHH?HIGHIHCH?F@GHHIGIIF<@EHEHHFHGHHHIHIE?FG@HH@GEHIHHGHGAIHHHGGFEHAGH?EGAGBGE@AB.FHCHHEAH?GHEEEHHGHHHCHHG?HHGCHHHEFCCF:7.F/@EHHHCHF</CC?HHGF<@CCHEH@HEGC0HGEHEHCFHHEHHDEGHHCEGEECHIHIHFHHCC/HC@?HEGCFDEHCHEDHCHEFHECHHHFFEIIIIIIIHE?CEEHH@FHHHHHCIIIHGIHHHFH@GC@EDGIHE@HG@GEHDH
@HISEQ:711:H5NNWBCX2:2:1101:13570:7944:ATCTCGTA
TTAAGTTCAGCGGGTAGCCCTACCTGATTTGAGGCCAGATCATGAGATATGTGGGGTTATCAGCCACTTAGAAGGATGAAACGTATTACATCCAAAGTTGCTTATGCTTTTAAGGTGAGCCAGTGACGGCAAACACCCAATCCACCACCGCTCGGGCAAAAACCCAAGTGGGGTGAGGTTTCATGACACTCAAACAGGCATGCCCTTCGGAATACCAAAGGGCGCAAGGTGCGTTCAAAGATTCGATGATTCACTGAATTCTGCAATTCACATTACTTATCGCATTTC
+
IIIIIIIIIIIIIIIHIIIIIHHIIIHHIIHHIFHIIIHIHHIIIHGHHIIIIIIIIIHGCCHHIHHIIGHHIIIIIIIIIIIIIIIIIIIIIIIHIIIIIIIHIIIIIIIIIHIHIIIIIIIIIHHIIIIIIIIIIIIIIIIIIIIIIIIIIIHIIHIIIIIIIIIIIIIIIIIHIIHIIIIIIIIIIHIIIIIIIIIIIIHIIIIIIIIIHIIIIIHFIIHIIIHIIIIIIIHIIIIIIIIIIIIIIIIIIIIIIIIIGIIIIIHIIIIIIIIIIIIIIIIIIIII
@HISEQ:711:H5NNWBCX2:2:1101:14268:7885:ATCTCGTA
TTAAGTTCAGCGGGTAGTCCTACCTGATTTGAGATCAGATCATAAAAATATTGTCCAAGTGAATGGACTATTAGAAGCGGTTCATCTGCATTTACCTTGGCCACCTTTTTACAAGTGTCCTCAGCGATAGATAATTTATCACGCCAAGTGGAACCAAGCATAACACTGAGATCCAGCTAATGCACAAAGAGGAGCAAGTGTGAACCTGCAAGACCTCCAATACCAAAGTCAACCCAATTGAATTAACAAAAGAATTGACTTTGAAGATTTCATGATACTCAAACAGGCATGCTCCAAGGAATACCAAGGAGCGCAAGGTGCGTTCAAAGATTCGATGATTCACTGAATTCTGCAATTCACATTACTTATCGCATTTC
+
IIIIIFHIIIIIIIIIIIIIIIIIIGHHIHIGIGHIIIIIIIIIIIIIIIIIIIIIIIGHIHIIIIIIIHIIIIIIIIIIIHIIIIIIIIIGIIIHIIIIIIIIIIHIIIIIHIHIIIHIIIHHIIIIIIIIIIIIIIHHHIIHIIIIIIIIIIIIIIIIIIIIIIIHIIIIHIHIIIIIIIIIIIIHHHIHIIGIIIHIIIGIIIIHHHIHHHHHGIHHHHHGEFHEHIIHIHHFHHHHHHEIIIIHHIIIIIIHHHHHHHHIIIIIHHHHGIIIIIHIHGCEHGGIIIIIIIIIHFIIHHIHIIIHHGIHGIIHHIIIIIIIHIIIIIIIIIIIIIIIIIIGHIIIIGIHIIIIIIIIIIIIIIIIIHHHIHIII
@HISEQ:711:H5NNWBCX2:2:1101:15583:7924:ATCTCGTA
TTAAGTTCAGCGGGTCTTCCTACCTGATTTGAGACCTGTATCAGAGCTGTTTTGCAGACTCTATTTTTCTTGTATTGCTACAAAGAAAAGGGTTGACCTGGCGACCCTCCAAGATTCAACAATAATAAAGGCAGAGTGCAACTCTTTCAATTACTACGGCTTCTCACGGAGAATCGATCAATTCTCTATTTCTAGTCAGCCTCTTTTGAGGAAGCAAGACTCAGATCCAACTTGCTACCCTTTCCCGAAAGAAAGAGATAAGCAAGTCGAGGGTAAAGAGATACTCAAACAGGCATGCTCTCCGGAATACCAGAGAGCGCAATATGCGTTCAAAGATTCGATGATTCACTGAATTCTGCAATTCACATTACGTATCGCATTTC
+
IIIIIIIIIIIIIHIIIIIHIIIIHIGIIIIIIIIIIIIIIIIIIIIIIIIIIIIIIIIIIHIIIIIIIFHHIIIIIIIIIIIIIIIIIIIGIIIIHIIIIIIHIIIIIIIIIIIIGIIIIIIIIIIIIIIGIIIIIHIIIIIIHIIIGIIIIIIIIIIIDCHIIHIIIIIIHIIIIIIIIIIIIIIHIIIHHIHHIGHHIIIIIHIIIHIHIHIHHIIHHIHHEGFIGIHGIIHIHFHGHHCDCHGIIIIIIIIIIIIIIIIHHHIIIHHCHHIIIIIIHIIHIIHHHHGFIIIIIIIIGIIIIIIIIIIHFHEIHDHHHHIIIHHIIIIGIGIIIIHIIIIIIIIIHIIIIIHHIIGHHIIIIIIIIIIIIIIIIIIIIII
@HISEQ:711:H5NNWBCX2:2:1101:17458:7785:ATCTCGTA
TTAAGTTCAGCGGGTGTTCTTGCCTGAGCTCAGGTCGAAAATGTAAGAGTGTTTCCTGGTTTGAGGGCAATATCCCAAGAGCCAAGCCAACATCTAAATATGTAGCAGTGATGCTGCCTACCTAGATGCGGCCCTTGACGGTCCTTGATTAGCCTCTATGCTTCAGCTAACCCGGCTTTCAGACAGAGTCCGAATGCCGGGACAGCCAGGTCCATTCCGATCACACACATGAGGTGTGGTTGGGATGAGGGATACATCGACGCTGAGCCAGACATACTCTCGGCCGAAGCCTCGAGTGCAATATGCGTTCAAAGACTTGATGATTCACGGAATTCTGCAATTCACACTACGTATCGCATTTC
+
IIIIIHIIHIHHIIIIIHIIIIIIIIHHIHHIIHIIIIIIIIIIIIIIIHIIIIIHHIIIIIIIHFIIFGHHIIIIIIIHIIIIIIIIHIHIIIIIIHHIIHIIIIIIIHIIIIIIIIIEHIIIHIIIHIIIIIIIHHHGHHIIIIIIIIIIIIIIIIIHHIIIFFHIIIIIIIIIHIIIIHIHHHHIIGIIIHIIIIHIIIIIIHIIGIHGHHHHHIIIIIHHHHIIIIIIHDGIHIHHHHCGHHIIHGHIHIHIHHIIIIIIIIIIIIHIIIIHHIIIIIIIHIIIIIHHGGIIIHIIIIIIIIIHHIIIIIIIIIIIIIHHGIIIIIIIIIIHIIIIIIIIIIIIIIIIIGGIIIIIII
@HISEQ:711:H5NNWBCX2:2:1101:17419:7936:ATCTCGTA
TTAAACTCAGCGGGTAGTCCCGCCTGACCTGGGGTCGCAGTCGATGCGCACTGGTAATAATGCGCGTCAGGGTCTTGGAGACGCCCGACAACGGGTTCGCCAGCGACAGGACGCGACAAGGTTGTTCAACCACCACGTGTCGTGACGATCCATCGTCGGGGACTTCACTTTTAGGCCAGCCGCGGGCTTTCGCGCACGGGAGACCATCATCCGCCCACAACGCCCCCACAGGGGGGGTTGGGGGCGACGCGTTGCGAGACGCCCAGGCAGACGTGCCTTCGGCCTAATGGCTTCGGGCGCAACTTGCGTTCAAAGACTCGATGGTTCACGAGATTCTGCAATTCACACCAAGTATCGCATTTC
+
IHHH?FHHHIIIHHEEHCGGEHHHIICHHCHHECEHIHIIEEEHHGHDHHHDEH11FHHIIHICHHIHGDEF<DFGEHHIHIIHIIIHHHHHHDHEHIGHHEIFHCHHHHCHIIICHIIIIHCGCEEEHHHCGHHHHHHH0D@GFHHG@:DHHHHHGFGEHFCEHHHHFEHHHIIHFHIEHDHHFHD?FGHHHEEB7-HHHEG?E9.E?8FHEHHHHIE??7:-.AGA.HH?<GHGHHHHHECE<EDHHHIIHHH@HIHHHEEEHGHHHCFCIHEHD<IGHGC1IHE@HHEECECCIIIIIHHHIIHIHEGHHEHIHHDCH@HFED<1HEHHIHF1CG<FCG?HEIHHHEIHHGHEEHEDCHE
@HISEQ:711:H5NNWBCX2:2:1101:3605:8205:ATCTCGTA
TTAAGTTCAGCGGGTGATCCTGCTTGATTTCAGATGCAAGTAAGTTTGTGTGACTAAGCACTTACAGCTTTCGCTGCACTGCCTCAGCTCTCAATGAGTTCACATTGTGAGCAATGTGACTGCTGCATTGAGTGCGACCATCGAACTAGTCGAAGCCGCTCGCAGAGCGCAGAGTGCTTTCATGCTTAGCAAGAGAAGGGTATCTCTCGCATTATGATTTGGGTGATGAGATAAAGAGACACTGAAACAAGCATGCCGGCTGGAGGACCAACCGGCGCCAGTTGCGTTCAAAAATCTGATGACTCACGGTTCTGCAATTCGCATTGCTTATCGCACTTC
+
IIIIIIIIIIIIIIIIIIIIIIIIIHHIIIIIIIIIIHIIHIIHHHIIIHHIIIHHIIIIIHHIHIIGIHGHIIIIIIIIIGIIIIIIIHIIHIIIHIIIIIIIIIIIIHHIGHIIIGHIIIIIIGIIIIHIIIIIIIIIIIIIIIIIIIIIIIIIIGHHHHHIIIIIIIIIHIHHIIIIIIIIIIIIIIIIIIIIIHHIIHIIIIIIIIIIIIIIIIIHIIIHEHHIIHGIIIIIIIIHIHIIIIHIIIIIIIIIIIIIIIIIHIHIIHHGIIIIIHIIIHHIIIIGIIIIIGIIIHHHEGG??CHHHHIIIIIIIIHIIIIHIIHIHIIIIIIIIHI
@HISEQ:711:H5NNWBCX2:2:1101:4759:8015:ATCTCGTA
TTAAGTTCAGCGGGTATCCCTACCTGATCCGAGGTCAACCTTGTGAAAGATTTAACGGCCGCGGCCGCCCGCACTCCGAAGCGATTAATGAAATCACAACGCTTAGAGACGGACAGCTCAGCCGGAGACTTTGAGGCGCGCGGATTGACCGCGGCGCCCAATACCAAGCCAGGCTTGAGTGGTGAAATGACGCTCGAACAGGCATGCCCTTCGGAATACCAAAGGGCGCAATGTGCGTTCAAAGATTCGATGATTCACTGAATTCTGCAATTCACATTACTTATCGCATTTC
+
IIIGIHIIIIIIIHHIIIHIIHIIIIIIIIIIIIIIHIIIIHIIIIIII@GHHIHIIIIIIIIIIIIIIHIIHIIIIIIIIHIIHIIIIIIIIIIIIIIIHHIIIIIIIIIHIHIIGIIIIIIHIIIHIIIIIIIHIIIIIIIIIIIIIIIIIIIIIHIIIIIIIIIIIIIIIIIIHHIIHIIHIIIIIIIIIIHIIIIIIIIHIHHHHIIIIIIIIIIGIIHHIIIHGHIIHHIHHHHIIHHIGIIIHIIIIIIIHIIIIIIIIIIIIIIIIIIIIIHIGHIIIIIIIIHI
@HISEQ:711:H5NNWBCX2:2:1101:6427:8055:ATCTCGTA
TTAAGTTCAGCGGGTAATCTTGCCTGAGCTCAGGTCGAGAAAATGGGTTGTGTCCGAGCCGAAGCTTGGTTCCTGGTTAGGGCCAACATTGCGCAGTCCCAAGCCATCAACTAAAGCATTTAGCAACGAATTGCCTACCCAGTTGAGGCCCATAGCGGGTCCGTGCGTTAACCTCTGTACTTCAACCAACCCGACTTCAACTTAATGAGATCGGGATGGTCAGATCCGTTCAATTCCTAAATGAATAGGAGATTGAGCGAGTATTAACCCGACGCTGAGGCAGACATGCTCTTGGCCGGAGCCGCGAGCGCAATTTGCGTTCAAAGATTCGATGGTTCACGTATTTCTGCAATTCACACTACGTATCGCATTTC
+
IIIIIHIIIIIIIIIIIIIIIIHIIIFHHIHIIIHIHHIIIIHIIIIHIIIIIIIIIIIIIIIIHIHHIHHHIIIIIIIIGIHIIIHHIHIIIIIHDHFHHIIIIHIIIIIIHIIIIIIIIIIIIIIIIIIICHHIIIIIFHIHIIIIIIIHIIIGIHHHGIHHHIGHGHIIIIIIIIIIIGIIIIIHIIIIIIHHIIIIIIHHIIIIHHHIIHIIIIIIIHHIIHHHHGGIIIIIIIHIHEHEIIIIHIHIIIIIIIIIHHH@D/HHHHIIIIIIHIHHHFHEFHFGHGHHHIHIIIIIIIHHHHEHHGIIIIIIHIIIIHIIIIIIIIIIHIIIIGIIIIHGIIIIIIIIIHHGDCIHGIIIIIIHIIIIII
@HISEQ:711:H5NNWBCX2:2:1101:9671:8204:ATCTCGTA
TTAAGTTCAGCGGGTTTTCCTACCTGATTTGAGACCAAGTATTCAATGCGAGGGCCGAAATGAATCAGACCTCCCAGAGATGTAATGGTTGGGTCCAACAGCGCATCTCCCAGACATCAGGAATGAAAGCTTACAAGAGTGAAATCTAAGTTAATTAAAACAGTTCATGCACTCAAAGCCATTCCCCATCAAGAGAAAGCTGCAGACATTGAATTTAAAGTCATTGTGTTCACAGTGAAACGCAAAAGACTCAAATCCACCTCCGAACCTGAGCGAAATTAATCAAACAGATCTGGTGGTGAGAGATTTATTGATTCTCAAACAGGCATGCTCCCCGGAATACCAAGGAGCGCAATGTGCGTTCAAAGATTTGATGATTCACTGAATTCTGCAATTCACATTACTTATCGCAATTC
+
CHHFFDCC?FCHIHE=HEHIGGFEHCEGHC1DG?GEHHIIIGIFHHIHFIIIIGIDHHD<HE@H?CEHE<GEHC1GHCH11FHEHHGIEHIIGHHGHEHIIHHHHC<1<CCCC?EE?EHHHEHGCEHHGFC?HIIHEHIHG?CHHHHC/CFHEA/FEHHHIHHHH?GHE?FHHHGHGC8@EHHIHII@AFH?@GE.BGHHHHF.HIFHHHEHIEHEHEGHEEH?CHCGA..@FF?HHHHHH?EEEHF6FHGFB.86?HHCDH<DH@HCGHHC//HEHHH@CCCCCD<HGCG@EGGCFHHEHIGIIIHHEHIHGHFIIIHFEHHHHCHHIHHCDDDCHHIIHHFIHGCDHHHEDHIHHIGHIIHHHHHHHHHIHIHGEIIHIHHGGHEHHFHIIIIHHHHHIIIHHFIHHHF1GHHH
@HISEQ:711:H5NNWBCX2:2:1101:13113:8093:ATCTCGTA
TTAAGTTCAGCGGGTAACCCCGCCTGATCCGAGGTCAAACGTTCGGGCGGCCTCTCGGCCGCCTCTCGAGAGTGGTGGACGTGGGCGCGAGGCGCCGCCGGCTACGGAGATCGCAACGCCGGACGGTCAGCTTCGCGCGCCGTCTGTGGTTTCGAGGGCCGTCGCCCGCCCCGAGGGCGGCGGCGACGGGCCCCAACGCCGGGACCTGAGGCCCGATGGGTTTTGACGACGCTCGGACAGGCGTGCCCGCCGGAATGCCGGCGGGCGCAATGTGCGTTCAAAGATTCGATGATTCACTGAATTCTGCAATTCGCATTACTTATCGCATTTC
+
IIHFHIIIIIIIIIIIIIIIIIIIIIIIIIIIIIIIIIIIIIIIIHDHIHIIIIIIGIIIIIIIIIHHFDDHDFHHIIIIIIIIIGIIIHIIIIIHGIIIIIGHIIIIIIHHHIIIIIGIIIIIHHIIIIIIIIHIHGIIIIHHHHIIGIGHIIHHIIHIIIIDHIIIIIHIIHHHIHIHHIIIHHIIIIIHIHHHIIIHGHHHFHHIIIHHHIIGGIIIHHCIIIIIIIIIIIHGHHHFIHHHGGIGHGHIIIIHIHIIIHHHIHHHIHIIIHIIIIHIIIIIIIIIIIIIGHHIIIIIIIIIIIIIIIIIIIIIIIIHIIIIIIIIIII
@HISEQ:711:H5NNWBCX2:2:1101:17655:8238:ATCTCGTA
TTAAGTTCAGCGGGTGTTCTTGCCTGAACTCAGGTCGAAAAGGGTGTGTCGCACGGGCGCCCCGCTAAGGGCGACCGACGATTCCTGCCGGCTTCCAGCAAGTCTCCGGGCGAACAGTGGCATGCGCCCTCGCGGGTCACCTACCAGACTGTTTTCCCATGTGGGTCCTTGCTCGAGCCTCTGGTCTTCAGCGGACCCGGTCGTTGCCGACCGGGACTGCCAGGTCCACGCCCCCGATTGGGGGGGTGAGGGTAGAGCCGACGCTGAGGCAGACATACTCTTGGCCGGAGCCTCGAGTGCAATTTGCGTTCAAAGATTCGATGATTCACATTATCTGCAATTCACACTACGTATCGCATTTC
+
IIIIIIIIIIIIIIIIIIIIIIIIIIIHIIIIIHHIIIIIIIIIIIIIIIIIIIHIIIIIIIIIIHIIIIIIIIIIIIIIIIIIIHIIIIGIIIIIIIIIHIIIHIIIIIHIHHIIIIIIIIIIIIIIIIIIIIIIIIIIIIIIIIIHIHIHHIIIIIIIFHIIIIIIIHGHIIHIIIIIIIIGIIIIIHHIIGEIIIIIFDHHHIHHHDHIIIIHIHHHHHHHCIHIIHHIIIIIIIIIIIHIHIIIIIIIHIIIIIIIIIIHIIIIIIIIIIIIIIIIIIIIIIIIIIIIIHIIIIIIIIIIIIIIIIIIIIIIIIIIIIIIIIIIIIIIIIIIIIIIIIIIIIIIIIIIIHIIIHHIII
@HISEQ:711:H5NNWBCX2:2:1101:2657:8351:ATCTCGTA
TTAAGTTCAGCGGGTAACCTTGCCTGAGCTCAGGTCGAGAAAATGGTTAATAGTTTCCTGGTTGAGGGTCGAAGCACAGCCCAAGCCAACAACTAAGAATTAGCAATGAATTGCCTACCCAGTTGCGGCCCGTAAACGGGTCCATACATCAACCTCTGAGCTTCAGCGGACCCAGCTCTTGCGAACTGGGACCACCAGATCCGTTCCTATAACCAATGGTTATTGGAGCGAGTATTAACCCGACGCTGAGGCAGACATGCTCTTGGCCGAAGCCTCGAGCGCAATATGCGTTCAAAGATTCGATGGTTCACGGTTTTCTGCAATTCACACTACGTATCGCATTTC
+
IIIHIIIIIIIIIHHHFHHHIIGIIGHIHGGHIIIIDCHIIIIIFEGHIHIHIIIIIIIIIIGEEGEHIGHIHIIIIHHIIIHGHGHEFHIHHIIIIIIIIIIIIIIIIGHHHHIHHIIIHH@GFHII<CCHEHHHHIHHHHHHIIHIHHHHHCHHHICHHHHIHHHIIIIHIHFFHDHIIIHHHHHHHGHHIHIIHHGFEHFHFHIHHHHBIIHHEHIHHIHIIIIGHHIHHHHHEFCHDEHIIIHIIIIIIHHEIHGHFHGIHIHIIIIIIIHHHHDIIIIIIIHIIIIHGIIHHHHHEGIIIIHEIIIIIIHIIIIIIIHFIHHHHHIHIHHHDHHHHFIHI
@HISEQ:711:H5NNWBCX2:2:1101:9234:8394:ATCTCGTA
TTAAGTTCAGCGGGTATCCCTACCTGATCCGAGGTCAACCTAAGAAAGTTGGGGTTGTGGCAAGCAACCGCAAGACCCTGTAGCGAGAAGAATTACTACGCTTAGAGCCCAGCGGCACCGCCACTGATTTTAAGGGACGCGGAATCGCGAACCCCAAGTCCACGCACAGGGCGTGATTGGTCATAATGACGCTCGAACAGGCATGCCCCTCGGAATACCAAGGGGCGCAATGTGCGTTCAAAGATTCGATGATTCACTGAATTCTGCAATTCACATTACTTATCGCATTTC
+
IIIHIIIHIIIIIIIGHIIIIIIHHHIIIIIIIIIHIIIIHIIHIIIIIIIIGIIIIIIIIHHIIIHIIHHIIIHHIIIIIIIIHIIIIIIIIIIIIIIIIIIIIIIIIIIIIIHIIIIIIIIIHIIIIIIIIIIIIIIIIIIIIIIIIIIIIIIIIIIIIIIIIIIIIHIIIIIIIIIIHIIIIIIIIIIHIIIIHIIHIIIIIIIIIIIIHIIIIIHIHHHIIHGHIIGIHIIIIIIIIIHIIIIIIHIIIIGIIIIIIIIGIIIIIIIIHIIIHIHGIIHHIIIIIHI
@HISEQ:711:H5NNWBCX2:2:1101:12420:8436:ATCTCGTA
TTAAGTTCAGCGGGTGCTCTTGCCTGAACTCAGGTCGAAAGTAAAAGTTTCAAAGGAAGGCTCCCATGCAAATCCGGGGCAGTCTGGCGGCATGCAGCCGGAGCTACCTACCTAGCCAGCGCCCGAGTGGGTGTTTGCTGGAGCCGCTGCGCTTCAACCGACCCGCTGCACCAGAGGGCAGCAGGACGGTCAACTCCGCCCTTGAGATCCGCAGGGGAACTCATGGCGAGGGTGAAACCGACGCTGAGGCAGACATGCTCTCGGCCGAGGCCTCGAGCGCAATATGCGTTCAAAGATTCGATGGTTCACGGAATTCTGCAATTCACACTACGTATCGCATTTC
+
HIIFHHHIC?FHHHHGHIIIIEHIIHIHHIIHHCDHHHHIHFHIIIIFFHIHIHHIIIFHEFGHIIIIHCEHHIIHCDDHIHIIIHHIIIGIIHHIIIHIIIIIHEHHIIHIIGHFHICEHHHHICHHEHIHEHHFHHIIHHIHHDHIHHIHHHIICHHD>CHIHHHHHHHHIHEGHHHHIHIIHHHHHHIFCHFHHIHHIGHFFGHIIIIHIIIIHEHH?GD.DGHHFIHEHHIIHIIHHGHHFHHHHIIHHHHEIHIIIHHHIIIHFHE@DEDIIHCFHHEEDIIHG?GIHHCHEHHIHHGIGHHIIIIIIIIHEIHHHHGHHHEF@@HHHHGGHH@CHHH
@HISEQ:711:H5NNWBCX2:2:1101:13054:8296:ATCTCGTA
TTAAGTTCAGCGGGTACTCTTGCCTGATTTGAGACCAAGATTAACACGGTTTAAGTGTTGGGTCAATTTTCAAGAAAATCGTTAGTTGAGTTGCCGTCAAGAGTCTAATATACGCTTTAAAATAATTGTATTATGGATAAATCCAAGTAAACACAGACTATTAAAAAGCATTAGGCCTTTAGTCAACGCTGTCTTCTAGGTATGAAAGTTACCTTTCAAGCCCAAATCTACTTCAATGAGTCGAGTCAAATTGACAAGTCCCAATGGAGTAAGAAGGTTTATCGATTCTCAAACAGGCATGCTCTCCGGAATACCAGGGAGCGCAAGATGCGTTCAAAGATTAGATGATTCACGGTCTGCAATTCACATTACGTATCGCATTTC
+
IIIEHHIIIIIIIGIIIIIHHHGIIIIIIGHHIIIGFHIIIIGHIGIIHEHHHIHHHIGHIIIHHIIHIGHIIHHHHIIFHHIIIIIHIHHGHIIIIIIFHHIHIIIIHIHHHHHHGIHIHIIIIIHHIIIIIIIHIHIHEHHGHIIIIHHHHEHIIIHHHEFHIEFHHIIHHI@H?CHHHIIGIIHHHIIHHHHIIIIHHHIIHIIIIHIIIIHIHIIIIHHHFHCEHHG?GHHHGHIGIHFHHHHHGHCFHGHIIIHIHGIGIIIHHIHHHIHEIHIHHHIIHHGIIGIIIIIIHHIHHHIHIIIIIIIIIHHGIIHIIHIHHHHIIIIIIIHIIIIHIIIGIIIIIIIIIIHIIIHIHHHHHHEHIHHIHIH=FIIHHHII
@HISEQ:711:H5NNWBCX2:2:1101:13259:8455:ATCTCGTA
TTAAGTTCAGCGGGTATCCCTACCTGATCCGAGGTCAAGAGTAAAAAATAGTCTTGATGGATGCCAACAATCATGACAAGAGGCGCAAAATGTGCTGCGCTCCAGGCCAATATGCCGGCTGCCAATTGTTTTAAGGCGAGTCCACGCGAAAAGCGGGACAAACACCCAACACCAAGCAGAGCTTGAGGGTACAAATGACGCTCGAACAGGCATGCCCCATGGAATACCAAGGGGCGCAATGTGCGTTCAAAGATTCGATGATTCACTGAATTCTGCAATTCACACTACTTATCGCATTTC
+
IHIIIHIHIIIIHIIIIHHIIIIIIIIIIIIIIHGHIIIIIIIIIIIIIIIIIIIIIIIIIIHGHIIIIIHHIIIIIIIIHIIGHIIIIIIIIIIIIHIIIIIIIHHIIIIIIIHIIIIIIIIIIHIIHHGIIHIIIHIIHIIIIIIIIIIIIIIIIIIIIIIIIIIIIIHHHIIIIIIIHIIHIIIIIIIIHGHHHIIIHHIIIIIIIIIIIIHIHIIIIIIIIIIHIIHHIIIIHIHHDHIIIIIIIIIHHIHIIIIGIIIHHIIIIIIIIIIIIIIHIIIHIHFIIIIIIIIIIIII
@HISEQ:711:H5NNWBCX2:2:1101:20828:8360:ATCTCGTA
TTAAGTTCAGCGGGTGTTCTTGCCTGAGCTCAGGTCGAAGATGTAAGTTATATTTCCTGGTTTGAGGGCTATTGAAAAAGAGCCAAGCCAACACCTAAATATGTAGCAGTGATGCTGCCTACCTAGATGCGGCCCATAAACGGTCCTTAATCAGCCTCTGAGCTTCAGTAGACCCGGCTTTCACTCCATAATAAAACAGAGGAGAGCCGGGACTACCAGATCCAACCAGCCAATTATTAATGAATAATTATTGGGAGGTTGAGGGGTACATCGACGCTGAGCCAGACATGCTCTTGGCCGAGGCCTCGAGCGCAATATGCGTTCAAAGACTTGATGATTCACGGAATTCTGCAATTCACACTACGTATCGCATTTC
+
HIIIHH1FHIIIII?HIIIIIIIIIIGIGCHHII<DHC?G=CHHHHGHHIIHIIIIIIHIHICHHIFHH1FGFHHIIIHIIIIIIIIIHHIHEHI?@HIIHIHIIHHHEHFHIEHIHHHHHHIFHHHHIHHIIII=HHHIHGCHHHHHIIHIIEHHCHHHEHHGIIH@GEGHHHHHHC@ECHHIGHHEHHIIIIHHHHEF?HEHD@CHHHGHHIHGEHA?EDHHFECHFIHHGEFEHIIEHHCEGC/IIIHHIIHFIIHHIHHHHHHEHHDHEGGIHIGIHCEHEHGHHGIIHHIIIIHIHEHDHHHEIIHFIGIIIIIHIIIIIHIHFHFGIIIIHHHHHIIHIIIGIHIHEIIIIIHEIIHIIIIHIGIIHHHH
@HISEQ:711:H5NNWBCX2:2:1101:4969:8630:ATCTCGTA
TTAAGTTCAGCGGGTATCCCTACCTGATCCGAGGTCAATCATTAAAAATATGGGGGGTTTTGGCAGGACACCACCAGACATCTATAGCGAGGAGTATTACTACGCTTAGAGCCAGATGGCACCGCCACTGCTTTTAAGGGCTGCCCTGTGACGGGCAGGCCCCAACACCAAGCTGAGCTTGAGGGGTGATAATGACGCTCGAACAGGCATGCCCCCCGGAATACCAAGGGGCGCAATGTGCGTTCAAAGATTCGATGATTCACTGAATTCTGCAATTCACATTACTTATCGCATTTC
+
IIIHHHGIIIIIHHIHIIIIIIIIIIHIIIIHIIHIGGHHIIIIIIIIHIGEHFHIIIIHIHHIEHHIIEHHHIIHHHIGIHIHIIGHIIHHHIIIIHIIHIIIHIIIIIIIIIIIIIIHIIIHIHIHIIHIIIIIIIHHIIIHIIIIIIIIIIIIIHHIIHHIIIIIIIIIIIIIIHIIHHIIIIIIHIIIIHHIHGHIIIIIIIIIIIHIIIIIIIIIIIIIIHHIHHIHIIIIIHHGIHEIIIIHIIIFIIIIIIIHHGIIHHIIIIIIIHIIHIHGIIIIIGHFGIIIIIIHI
@HISEQ:711:H5NNWBCX2:2:1101:7875:8501:ATCTCGTA
TTAAACTCGGCGGGTAGTCTTTTCCGATTAGAGGTCTGATGCGTTACCTCGTCCGTTTCCTCGTGGCCTGGAAGGGCCTAAAGTCAAGGGAGCCTGCTGTGGAACTCGCACGCACTCGGGCTCACCGGGAGCCCCGCACTTGGAAGACCCAAGTCCCACGACACTTGGAAGTGCCGTGGGAGTTCGAAATCGCACCTGATCGCGGGGCAAGTGATGCCAAATTCCCTCCATTTCAGCCGACCCGAGTACCTTAGCACTCCGGGACGGCCAGTTCCACTCAAACTGGCGCACAAGTAAGTACTTGGGGGAGTCTGGTGGGGGGGCGCGGTGACGCTCTAACGGAAATGCCCTTGGACAAGCCTCGGGCGCAACTTGCGTTCAAAAACTCGATGATTCGCGGAATTCTGCAATTCACACTACGTATCGCATTTC
+
IIIIIHHHHGIIIIIIIHIIIIIIIHIIIIIIIHHIHIIIIIIIIIHHHHIIIIHHHIEFHIIIIIIIIHHIIIIHIIIGHHIHIIIIHIIIIIIHHIHIIIHIIIIIIIIIIIHIIHIDHGIHIIIIIHIIIIIIIIIIHHHHEHIHIGIICFEHHGHDHHIIHCHHHIIIIIIGIIIGHIHHIEEHHIHHIIIHIHHHHHHHDDHHGAHHIGHIHHGF@F5:4-6GG6@65>4H=CHHDG@@-FHHHFCGB6-85,DHHH>7,CHHHEIHIIHFHGBHA8CDHD@HEHCHHHFIHIHHHEIIHGEIGIHHGIIIIIIIIIGHHIIIHHHIIHHEHECIHHGHIGHEIHIHIHIHFHIGIHHDEHHFHIHIHDHHEHHIIIHECIIHHIHIIIHIHHGEHIHIGIIIHIIIIHHEGHHHIIHHIHHHHHEI
@HISEQ:711:H5NNWBCX2:2:1101:8099:8594:ATCTCGTA
TTAAGTTCAGCGGGTATTCCTACCTGATCTGAGGTCAACCTTGGTAAAGTTGGGTGTTTTACGGCGTGGTCAGGCCGCTCTCCGCCTGCGAGGGTTTTACTACTACGCAGAGAAGGCTACAGCGAGACCGCCACTAGATTTCGGGGCCGGCCGCCGCGGTGGACGGCCGATCCCCAACGCCGAGCCCAAAGGGGCTCGAGGGTTGAAATGACGCTCAGACAGGCATGCCCGCCAGAATACTAGCGGGCGCAATGTGCGTTCAAAGATTCGATGATTCACTGAATTCTGCAATTCACATTACTTATCGCATTTC
+
IIIIIIIIIIIIIIIIIIIIIIIIIIIHIHHIIIIIIIIIIIIIHIGIIHFHHIIIIIIHHIIIIIIIIHIIIIIIIIIIIIIIHHIIIIIIIIHHIIIHIIIIIIIIIIHIHIIIIIIIIHHIHHIHIIIIHIIIIHIIIIIHHICHIHIIIIIIIIIIIIIIIIGIIIIIIIIIHIHHIIIIIIIIHHIHIIHIIHHIIIIHHHHGHIHIIIIIIIHIHIIIIIIIIIIIIIIHIIIIIHIIHIIIHFIIIIHIIIIIHIIIIIIHIIIIHIHIHHIIHIIIIIIHEHHGIIIIHIIIIIIIIIIIIIGII
@HISEQ:711:H5NNWBCX2:2:1101:8760:8529:ATCTCGTA
TTAAGTTCAGCGGGTATTCCTACCTGATCCGAGGTCAAACTCATAGAGTCGGGGGTTTTACGGCGTGGTCAAGCCGCGTTCCAATGCGAGGTGTGCTACTACGCAAGGGAAGCTGCAGCGAGACCGCCACTAAATTTGGGGGGCAGCACCGCCCCGGGGGGCAGTCTGGTCCCCAACACCGCAGCCCAGATGGGCGCGAGGGTTGAAATGACGCTCGAACAGGCATGCCCGCCAGAATGCTGGCGGGCGCAATGTGCGTTCAAAGATTCGATGATTCACTGAATTCTGCAATTCACATTACTTATCGCATTTC
+
HHEHH@GFHHHHHGCHEHFHHHIIGHHIEHFEHEEHHHHIIEG?FHHIIEHIIGHHIHEEHEHGGC/C1D1@GHGHHH/C0<F@HCEH<EHI@CEFHIIFEHIIIFFHHEEHFHHE@HFDCHDHHGHHHEEDH?<GDIHHIIHGHHHGFHDCHHHCHEFAHECEHCHEHHIIIHHBIIHIHHHGCIHIGHIIGHHHIIHGCHH?CIHIHIIIIIHHHIHHIIIIHDCGIHIHIIGIIIIIIHHC<HHHHEHHDIIIHHHGHGHH=EG?EIIIGIIIIHHHIIIHHHHHIIIIIIIIHHIHHHHECHHIIGIIH
@HISEQ:711:H5NNWBCX2:2:1101:10156:8588:ATCTCGTA
TTAAGTTCAGCGGGTATTCCTACCTGATCTGAGGTCAACCTTGGTAAAGTTGGGTGTTTTACGGCGTGGTCAGGCCGCTCTCCGCCTGCGAGGGTTTTACTACTACGCAGAGAAGGCTACAGCGAGACCGCCACTAGATTTCGGGGCCGGCCGCCGCGGTGGACGGCCGATCCCCAACGCCGAGCCCAAAGGGGCTCGAGGGTTGAAATGACGCTCAGACAGGCATGCCCGCCAGAATACTAGCGGGCGCAATGTGCGTTCAAAGATTCGATGATTCACTGAATTCTGCAATTCACATTACTTATCGCATTTC
+
IIIIIIIIIIIIHIIIIIIIIIIIIHIIIIIIHIIIIIIIIHIIHHIIIHHIIIIIIIHIIIIIIIIIIGHIIIIIIIIIIIIIIIIIIIIIHIHHIIIIIIIIIIIIIIIIIIGHHIIIIHIHDHIIIIIIIIIHIIIIIIIHIIIHHIIIIIIIIIIIHIIIIHHIIHIIIIIIIIIIIIHIIHIIIIIIIIHIIIIIIIIIIIIIIIIIIIIIHIHHIIIIIIIIHIIIIIHIHIIIIIIIHIIIIIIIIIIIHIIIIIIIIIIIIIIIIIIIIIIIIIIIIIIIIHHIIIIIHIIIIIIIIIIIIIIII
@HISEQ:711:H5NNWBCX2:2:1101:11551:8688:ATCTCGTA
TTAAGTTCAGCGGGTATCCCTACCTGATCCGAGGTCAAAAGTGGAAAAAGGCTTACTGGACGCTAGTATTCTAGGCTAGAGGCGCAAAATGTGCTGCGCTCCAATACCAAAACACTGGCTGCCAATGACTTTAAGGCGAGTCCACGATAGTAGACAAACACCCAACACCAAGCAGAGCTTGAGGGTACAAATGACGCTCGAACAGGCATGCCCCATGGAATACCAAGGGGCGCAATGTGCGTTCAAAGATTCGATGATTCACTGAATTCTGCAATTCACACTACTTATCGCATTTC
+
GHHE?<@<EHHI/EHIHEHIIH1CG?ECHI1CE?0<<CHECCEGHHHHHIGC@GECHE@EHHCHH/CC@1DGE1FHEHHIIIHHCCHHEGHEHHHCDAA<CEHHHEHHI?GCFHFGIIH@F@GHHHFHGB@FHHDIHIHECIIHHHH@CHDEHIIIHHC@DDGBCGDECHFHFGHFHHEHIIIHGGFCEHGEFGGIHEHHHGGIHIHHHHHH?EEHHGIHFCCFEHHCGHHFHEG<<CHCIHHHIIHG@IHIHHGFEG1IHHEHFIHHHIHFFHHEG<HIHHHF@<<0GIHEHHII
@HISEQ:711:H5NNWBCX2:2:1101:10197:8818:ATCTCGTA
TTAAGTTCAGCGGGTGTTCTTGCCTGAGCTCAGGTCGAGATAAAGGTTAATAGGGCCGAAGCCCTTCCTGATTTCGGGTCGACAAGCACAGATCCAAGCCAACAACTAAAGCATCAGCAACAAGTTGCCTACCCAGTTGCGGCCCTTATCGGGTCCATGCATCAACCTCTATGCTTCAGCGAACCCAGACACTAGGCCTGGGAAAGCCAGATCCGCCAATTCAATCCAAGGATTGGTATGGCGAGGATTAACCCGACGCTGAGGCAGACATGCTCTTGGCCGAAGCCTCGAGCGCAATATGCGTTCAAAGATTCGATGGTTCACGTATTTCTGCAATTCACACTACGTATCGCATTTC
+
IIIIHIHIIIIIIIHHHHIIIIGHIIIIHIIGHHHHIEHHIIIIIIHHHHHIIHIIFHHHHIIHIIIIIHHHHIIIHIHHIHIIIHHIHIHIGIHIIIIHHIIIIIHIHHHIIIIIGIIIIHFHIIIGHIGHHIIIHHIGDDHIIHHGHHHGIHHHIIIIHIIHGHHHHHHIHHHIIIEHHHIGCEHFBHHIHIHIIIHHHIFHHIIIIHHHHHCHGIHHHHHFEIHCGHCDH@GHHEIHIIIIIIIHEHHHC<GDHHEFG1HHCHCG@CEG?HGHCIIIHIHHDIHHCCCDIIHIHGC/HFEHGCHFFD1H@HHH?HFEFCC1HIHIHGIIIHGEGD<1CEEHGH<HHDHG1H<IHH
@HISEQ:711:H5NNWBCX2:2:1101:13408:8844:ATCTCGTA
TTAAGTTCAGCGGGTATTCCTACCTGATCCGAGGTCAACCTTGGTGCCGCCGGAGCGGACTTGTGGGGGGTTTAGAGGCAGGACGCCGAGGGATCCCAATGCGAGGCTGATGCTACTGCGCAAAGGAGAGGGCCTTCGGGTCCGCCACTGGTTTTAGGGGCCTGCCGTGGCAGATCCCCAACGCCGGGCCACGGGGGCTCGAGGGTTGAAACGACGCTCGGACAGGCATGCCTCCCAGGATACTGGAAGGCGCCATGTGCGTTCAAAGATTCGATGATTCACTGAATTCTGCAATTCACATTACATATCGCGTTTC
+
IHIGGD@?EDHDEHIIHFHHIHIIIHHHHIHGCDEE?GHHEHHHHHHEHDDHG/CDHIHIIIIFHHHDHIDCEHGHGE=HHGHHHHGIIGIHHGHHHEHGEHHHIHIHIHHGGHEHEHHIHHHEIIIHHHGIHHHGIHHIIIIIIHIIIHHGEHHHIHHHIIHIHIIHHIIHHGIIIHIIHIIHIIHIIIIHIIIHIHIHIIIIIIHIHIHIIIIIIIGHIIIHHEIIIIIIIIHIIIIIGIIIIIIHIIHIHGHECCHHIGHHHIIGIHFGIHHHHHHGDIIIHIIIHIIIIIIIIIIHIIIHDHDCHHHIIIII
@HISEQ:711:H5NNWBCX2:2:1101:13663:8935:ATCTCGTA
TTAAGTTCAGCGGGTATTCTTGCCTGATTTGAGGTCATTGTTAAATGTATCTTACAATCGAGACCAAGCACTTTTAAAAAAAAGTGCTCCGACGGCCAAAAAATCGTAATTGCTTGATGAATCCGCCTAACGAGAGAATGTTTAATTGCTCCATTCGGTCGAATTTCATATTAAACAAGCGGTAACATAAATTTAAGGCCATAAATCATTAAAATGAAATAAAGGCCCAATTCCACAATCAAAAGATTATGATAATTATTATTTACTGACCCTCAAACAGGCATACTCCCCGGAATACCAGAGAGTGCAATATGCGTTCAAAGATTCGATGATTCACGTAATTCTGCAATTCACATTACTTATCGCAATTC
+
HIIHHHIIIIIGIIIHIIIIIIIIIIIIIIHIIIIIIIIIHIHHHHHIIIIIIIIIIIHIIGIIIIIIIEGHIHHIIIHIIGHIIIIIIIIIIIHIHIIIIIHIIIIIIIIIIIIIIHIIIHHHIIHIIIIIIIHIIGHIIHIIHIIGIIIHHHIHHCHHHGHHIIIIIIIIGHHGIHHHCHIIIIIIIIIHHHIHEHGHIIIHIIGHHHFIHHHIHHIIIGHHFEIIHHEFDHHIIHIIHGIHHFFHHGIIIIHHGHIHFHHHIHEGCIIIIIGIHIIIIIIIIIIIHGIIIIIIIIIIIIIHHHGIIIIHGGHIIIIHIIHGIIIIIIHIIGIIIIIIIIIHIIIIIIIIIIIIIIHGIHDIIIIIIIH
@HISEQ:711:H5NNWBCX2:2:1101:7695:9162:ATCTCGTA
TTAAGTTCAGCGGGTCTTCCTACCTGATTTGAGACCTGTATCAGAGCTGTTTTGCAGACTCTATTTTTCTTGTATTGCTACAAAGAAAAGGGTTGACCTGGCGACCCTCCAAGATTCAACAATAATAAAGGCAGAGTGCAACTCTTTCAATTACTACGGCTTCTCACGGAGAATCGATCAATTCTCTATTTCTAGTCAGCCTCTTTTGAGGAAGCAAGACTCAGATCCAACTTGCTACCCTTTCCCGAAAGAAAGAGATAAGCAAGTCGAGGGTAAAGAGATACTCAAACAGGCATGCTCTCCGGAATACCAGAGAGCGCAATATGCGTTCAAAGATTCGATGATTCACTGAATTCTGCAATTCACACTACGTATCGCATTTC
+
GIIIIHIIIIIIIIIIIIIIGIIIIHIIIIIIIIIIIIIIIGIIIIHIIIIHHEHIIHHIIIIIIIIIHHHIIIIIIIHIIIIIGIIIIIIIIIIGIIIHIIHIIIIIIIHIIIIIIIIIIIIIIIIIIIHIHHGHHHHIIIIHIIIIHIIHIIIFHDEECDHHHIIIHIICHIHHIIIHIHHHIIIIIIIHIHHIIIGHFHIHIIIHHHIIIHIIIIIHFIHHIIIHHFHHGHIHHHHHHHHGHIIIHIIGIIHEHIHGHFEHEHHHIIIIIIHHCIIIIIHHIIHG<GHHHHGIIIHIIIIIIIIIIIIIIIHIHIGHHHCHIIIHHIIIGIIIIIIIIIIIIIIIIIIIIIIHIIGIIGIIIHHIIHIIIIIIIIIHIII
@HISEQ:711:H5NNWBCX2:2:1101:13713:9157:ATCTCGTA
TTAAGTTCAGCGGGTCGTCTCGCCTGAGTTGAGGTCAAGCATTGTGTGTGCCGCTGCGGCACACAGTGCGCGCCGCCTAGTTGTCCACCAAGCAGCAGTGCATGCTTCCTTTCAGCAGCGCCTCAGCCCCGCAGCGCCGCGCTCTCGCACAGCTCCGCCAGGCACAGCGCCCCCACCTCACCCGGCCGCAACATCGCCGCAGCGGGTAGTCAAATTGACCCTCAACCAGACGTAGGTCCGGGGACCTGCCATGTGCGTTCGAATACCGGATGACTCACGAGACACTGCGGTTCGCATTGCTTATCGCAGTTT
+
IIIHIHHIIIIHHIIIHIIIHIIIGHHHHHIIIIIIIGHIHIIIHIIIIIIIIHHHIHHHHIIIIIIIIHIIIIIIHIIGFHIIIHGIIHIGIIHIIIHHHIIIIIIIIIIIIIIIHIIIIIIIIHIIIIIIIHIIIHIIHHIIIIIHIHIGIIIIHIIHIIIIIIIIIIIIIIHIIIIHIIIHIIIIIIIHHIIIIIIIIIIIIIIIIIHHGIIIIIIIHIIHHHGIIIIIIIIHHIIIIIIIIHIHHGIIIIHIIHFIIHIHIIIIIIIIIIIIIIGIIIIIIIIIIIIIIIIIIIIIIIIIIIIIIIII
@HISEQ:711:H5NNWBCX2:2:1101:13773:9026:ATCTCGTA
TTAAGTTCAGCGGGTATCCCTACCTGATCCGAGGTCAAACAAAAAGATATAGTGTTCCGGCCGCCAGCACGCGCGCCTGGTCTGCGAATTTTACTACGCATCAGGCCCACATGCAGACGCCGATTCTTTTGAGGCGAGTCCGCGCCGCAGCGGGACAAAGACGCCCAACACCAAGCCAGGCTTGACGGTTGAAATGACGCTCGAACAGGTATGCCCTTCGGAATGCCAAAGGGCGCAATGTGCGTTCAAAGATTCGATGATTCACTGAATTCTGCAATTCACACTACTTATCGCATTTC
+
IIIHIHIIIIIIIIIIIIIIIHIIIIIIIIIIIHIIIIIIIIIIIIIIIIIIIIIIIIIIIIIIIIIIIFEHHIIIIHIIIIHHIIIIIIIIIIIIIIIIIIIIIIIIIIIIHIIIIIIIIIIIIIIIIIIGIHIIHHHIIIIIIIIIIIIIGIIIIIIIIIIIIIIIIIIIHHIIIIHHIIIIIIIIIIIIIIIIHIIHIIIIIIIIIIIIIIIIIIGIIIIIIHHHIHHEDIIHHIIIIGHIIHHEHGIIIIIIIIIHIIIIIIIIHIIHIHHGIIIHHHGEHGIIHGHHIIHIIHI
@HISEQ:711:H5NNWBCX2:2:1101:15976:9057:ATCTCGTA
TTAAGTTCAGCGGGTAGTCTTACTTGATTTGAGATCGAGTTTAACAAGAATCGTTGCCGACCCTTGTGAAATCCTGCATCAGTCAGCCAATACGGTCAAACTCCCTTTATGTTAGCTGCAGCAAAAGTAATAATCCGTTTGACGGGACTAAATGAATATGCTTTTAGCTCAGGAGAATGTCCAGCTGCACCTGCATTTCAAGCAACCCGCCGCCGATCTCAAAAAGATTGGTGTTGGGATTGCTCAAGTCCAAAGCTTTTCGATTAAAAAATCCAAAAGCTTTGAGGTGTTTACTGATACTCAAACAAGCATGCTCTTCGGAATACCAAAGAGCGCAATATGCGTTCAAAGATTCGATGATTCACTGAATTCTGCAATTCACATTACGTATCGCATTTC
+
IIIHF<FHHIIIIGDHHHEHHHIHHCFEEEHHHFHIIIHHHIIIIHIHHHHHIIIGHECHHHIHECHHHHHHDEHHHHIIIIIGHEHIGIIIIHHGGHHIHHIHIHHIIIIIHHHIHIIG?EHGHHHHIIHHHHHHHEHHGEHE/CEHHEHHIIEEHHHEHFCGHHIGIHIIGEH8AEHHIIEHHEHIHHHHHFHIHHIHEIHEDCHDHGHD@HGFHHH<BHCIHHHGAGIHGHHHHFGCC.EHHHHHCHFEF/@EEDEIGGIIIIHHGCEHHFD00CCHGIIHHG@HFIIIHGIIHFHIHFECGGFF1EHEHFD<HDHHIHHEHEEHCDDCIIIHF?ECHE@EEHHGGEGHGEGDHHFE?GCEIIIHHIHHEEHIHEGEIGHFGIHCIHIIHHHHIHI
@HISEQ:711:H5NNWBCX2:2:1101:17100:9095:ATCTCGTA
TTAAGTTCAGCGGGTATCCCTACCTGATCCGAGGTCAACCTTGTGAAAGATTTAACGGCCGCGGCCGCCCGCACTACGAAGCGATTAATGAAATCACAACGCTTAGAGACGGACAGCTCAGCCGGAGACTTTGAGGCGCGCGGATTGACCGCGGCGCCCAATACCAAGCCAGGCTTGAGTGGTGAAATGACGCTCGAACAGGCATGCCCTTCGGAATACCAAAGGGCGCAATGTGCGTTCAAAGATTCGATGATTCACTGAATTCTGCAATTCACATTACTTATCGCATTTC
+
IIIIIHIIIIIIIIIIIIIIIIIIIIHIIIIHIIIIIIIHHIIIIIIIIIIIIIHIIIIIIHIHIIIIIHIIIIIIIIHHIIIHIIIIIIHIIIIHIIIIIIIIIIIIIIIIIIIIHIIIIIIIIIIIIIIIIIIIIIIIIIIIIIIIIIIIIIIIIIIIIIIIIIIIIIHIIIIIIIIIIIIIIIIIIIIIIIIIIIIIIIIIIIIIIIHIIIIIIIHIIHDEIIIIHIHHEHIHIIIIIIIIIIIIIIIIIIIIIIIIHIIIIIHIIIIIIIIIIIIIIIIIIHIIIIII
@HISEQ:711:H5NNWBCX2:2:1101:20768:9094:ATCTCGTA
TTAAGTTCAGCGGGTAGTCTTGTCTGATCTCAGGTCGAAGGGTTGAGTCGCCCGCCGCATTGCTGCGGCAGGGCAACTGTTCCTGCTTGGTGGCCGAGCGGACGATTGATGCGACCTTGTTCGGGCCGAGATGAAAGGCGACAGCGGCATGCAGCGTTGAGCCACCTACCATGCTGGCGCCCTCTCGTCCGGGTCGCGCCGCGGGCCCTGCACTTCAGCCGACCCGCTCCCATAGCTGGGAGCGAGACGGCCACGTCCGTCCATGCACCTTTCCCACAGGGGAAAGGGTGGGCGAGGGGTGAGCCGACGCTGAGACAGGCATGCTCTCGACCGAAGTCTCGAGCGCAATATGCGTTCAAAGATTCGATGATTCACGGAATTCTGCAATTCACACTACGTATCGCATTTC
+
IIHHHHHHHIIIIICDHHIIIIHIIHGIIIIIHIHHGDHIIIGHIIHIGIIIIHIIHIIIIIIIIIHIIHHIGIIIIFH@EGHIHIIIIIHHFHHHIIIIHEHIIHHHHHEHIIHHEGHIIIHHIIIIIIHIIIHIIHGHHICCHHIIGHHHIHHIHFC?HHHHHIHHHIIIHHHHGHHHEEHHIH=BAGHCHIICHDHC?EDIGEHH88BEH?FHH@>>=<HGIGIHHCCF8-HHGEC@GBCF-7,CF-DIIHIHHDHFEHGGHHF?IHHGHHG.HGHCHEHEEHIIIIDGDHHIIHIIHHHGHHHGIIIIIIHIHHHHHHHIIHHIHEGGIIIIIIIHDGIIHEFIHHHHIIIIIIIIIHGIIHHHHHIIHEIIIIHIIHIHEHIIHIIIHHHHIIHHIIHIHIIII
@HISEQ:711:H5NNWBCX2:2:1101:2726:9316:ATCTCGTA
TTAAGTTCAGCGGGTGTTCTTGCCTGAGCTCAGGTCGAGGTAATGACGTTAAGGGGTTCCTGTTTAGAGGGTCGAACACACTAACCCGAGCCAACAGCTAGATGAGAGCGAGCACGAGGCTGCCTAACCAACTGCGGCCCGTTTGACGGGTCCATGATTCAACCTCTTGGCTTCAGCAGACCCAGCGCACTTGCGCGCACTGGGACTGCCAGCTCCGCCCACACACAAACCCCTAGGGGAAGTGGGAGCGAGGATTAACCCGACGCTGAGGCAGACATGCTCTCGGCCGAGGCCTCGAGCGCAATATGCGTTCAAAGATTCGATGGTTCACGGAATTCTGCAATTCACACTACGTATCGCATTTT
+
IIIIIIIIIIIIIIIIIIIIIIIIIIIIIIIIIIHIIHIIIIIIIIIIIIIIIIIIIIGIIIIIIIHHIHIIIIIIIIIIIIIIIIIIIIIIIIIIIIIIIHHIIIIIIIIIIIIIIIIGIHIIIHIIIIIIIIIIIIIIIIHIIIIIIIHIIIIIIIIIIIIIIIIIHIIIIIHIIIIIHHIIIIIIIIIIIIIIIIIIIIIIHIIIHIIIIHHIHIIIHHCEHHHHGIIIHGIIIGIIIIIIIHIIIIGIIIHIIIIHHGIIIHIIIIHIIIIIIIIHIIIHHIIIIIHIIIIIHIIIIGIIIIIIHIIIIIIIIIIHIIIIIIIIIIIHIIIIIIIIIIIIIIIIIIIIIIIIIIIIIHIII
@HISEQ:711:H5NNWBCX2:2:1101:5107:9356:ATCTCGTA
TTAAGTTCAGCGGGTATCCCTACCTGATCCGAGGTCAACCTTGTGAAAGATTTAACGGCCGCGGCCGCCCGCACTCCGAAGCGATTAATGAAATCACAACGCTTAGAGACGGACAGCTCAGCCGGAGACTTTGAGGCGCGCGGATTGACCGCGGCGCCCAATACCAAGCCAGGCTTGAGTGGTGAAATGACGCTCGAACAGGCATGCCCTTCGGAATACCAAAGGGCGCAATGTGCGTTCAAAGATTCGATGATTCACTGAATTCTGCAATTCACATTACTTATCGCATTTC
+
HHHHHIIGIHIDHHHDHHIHHIFGHFEHHHIHIGIIIIHHHIIHHIIIIICFHHIHDHIHIHIDHHIHCCCHHIIGHIHHIIIIEHHHIHHIIIIGCHIICCGHHGIIIIGGHGIIGEHHIIIIIIIIC@HIHIHIHIDDHHHHIIIHIIEDHIGHHHH<DGAEHIIGIHHHCHE?HHIIIHGDIIGIHHIIHHCHHHHICHHEEC@7ECGHGHIHHH1FFHHCCHEF1HHCHHE1EHIIIIIIHCGDEHEIIHFHHCHIHHFIHHHFHFF??H@@HHEGHGEEC1<EDD<C
@HISEQ:711:H5NNWBCX2:2:1101:8713:9461:ATCTCGTA
TTAAGTTCAGCGGGTATTCCTACCTGATCCGAGGTCAACCTTGTAAAAAATAGGGCTCAAAAAGAGCACGCTGTGTTTTACGGCTAGAGCAGTCTAAATTCTTCAATAGAAATAAAATTTACTACAATTGAGAGTTTATGACGTTCTGCCAATAGATTTAGAGGCCTATAATTATAGAACCTCAACACCAAACGATTAAGTTTGAGGGTTGAAATGACGCTCGAACAGGCATGCCTGCCAGAATGCTAGCAGGCGCAATGTGCGTTCAAAGATTCGATGATTCACTGAATTCTGCAATTCACATTACTTATCGCATTTC
+
IIHHIIIIIIGIIIIIIIIIIIIIIIIIIIIHHHHHIIIIHIIIIIIIIGHHHHHIIIIIIIIIGHIIICHHIHIIIIIIIIIIIIIIHIGIIIIEGHIHIIIIIIIIIIIHIIIIIIIIHHIIHIIIIIIIIIHIIIIIIHIIIIIHHHIHIIIIIIIIHHIHIIIIIIIIIIIIIIHIIFIIHHIHHHHGHIIIIIIIIIGHIHHIIIIIIIHIHIIHHHIIIIHIHIIIIIHIIIIHIGIIIIIIHHDGIIHIHIHIIIHIIIIIHHIIIIIIIIIIIIIIHIIHIIIIIIIIIHGIIIIIIIIIIGHIIIIIIII
@HISEQ:711:H5NNWBCX2:2:1101:8771:9411:ATCTCGTA
TTAAGTTCAGCGGGTGTTCTTGCCTGAACTCAGGTCGAAAAGGGTGTGTCGCACGGGCGCCCCGCTAAGGGCGACCGACGATTCCTGCCGGCTTCCAGCAAGTCTCCGGGCGAACAGTGGCATGCGCCCTCGCGGGTCACCTACCAGACTGTTTTCCCATGTGAGTCCTTGCTCGAGCCTCTGGTCTTCAGCGGACCCGGTCGTTGCCGACCGGGACTGCCAGGTCCACGCCCCCGATTGGGGGGGTGAGGGTAAAGCCGACGCTGAGGCAGACATACTCTTGGCCGGAGCCTCGAGTGCAATTTGCGTTCAAAGATTCGATGATTCACATTATCTGCAATTCACACTACGTATCGCATTTC
+
IIGIIHIIIIIIIIIIIIIIIIIHIHIIIIIIIHHHHHIIIIIGHHIHIIIIIIHGDHIGIIIIIIIIIIHHIIIIIIIIHIGHIHHIIIEHIIIIHGIIIIIIIIIHIIGIIIIIIHIIIGIIIIIGHHHIIIIIIIGIIGIIHHIGIIHGHEHIGGHHHIHIHHGIIIHBHHHIHHHHFEHHHGGEHHHIHIIHIHCHIIIIFIHHHHHHIIIHHHHIHFGHDGHHIIIIIIIIIHIHCIIHIIIIIIIIGIHIIIIIIIIIIIIIIIIIIIIIIHHIIIIIIIIIIIIIHEHIIIHIIIIIHHHIIIIHHHIIIIHEHHHIIIIIIHHIHHIIHIIIIIIIIIIIIIIGIHIIIIIIII
@HISEQ:711:H5NNWBCX2:2:1101:12361:9325:ATCTCGTA
TTAAGTTCAGCGGGTATCCCTACCTGATCCGAGGTCAAGCGTAAAATGGTAGACTTGTGGATGCCACCGTCAGCAGCAGAGAGCGCAAAATGTGCTGCGCTCCCACACGGGACGGCGGGCTGCCAATGCATTTGAGGCGAGTTCACGCGCGTAGCGGAACAAAACGCCCAATACCCAGCAGGGCTGGAGGGTACAAATGACGCTCGAACAGGCATGCCCCATGGAATACCAAGGGGCGCAATGTGCGTTCAAAGATTCGATGATTCACTGAATTCTGCAATTCACACTACTTATCGCATTTC
+
IHHGHHGHHHHHIIIHHHIHIGHH??GHIIH=CDCG1FFGHCEHHIFCDCCDGGE@HHHGHIHIHHHCDFGHIHIHEHHH<GHCHIGHHIHIIGCHHHECHIHHHFHIECE>CHDHC<D?HHHHIHE@@GEHHHFHFHHHFEGEHHIHHHIIHEEEHHGHIIIIIHHHHHIHHIEEIHHHHFIIIIHHHEIIHIHIGGIIHHHHHIHHIIHIIIHHHHFHIIHIIHHG?IIIHFHIIHEIGIIIHGHFHHHIIHIHCHIIIIHHHIIHIHHGIIIHHIIIIGHIHHHHGHHHGEHEFIGIIH
@HISEQ:711:H5NNWBCX2:2:1101:13568:9467:ATCTCGTA
TTAAGTTCAGCGGGTAGTCTCGTCTGAGTTGAGGTCAAAAATGAATGATAACTGCTTGCCAGCCATCGCTTGCCACCAAAGCCCGCTCGATTGTCCACCAAACGGTTACGGTGCAAGTCACCCTGCCTTTAAAGTGAGCCAAGAGCCCACTCACATCCCATAGAAATGGAGTAATAAAGACCCTCAACCAGACGTAGGTCCGAGGACCTGCCATGTGCGTTCGAATACCGGATGACTCACGAACAACTGCGTTTCGCATTGCTTATCGCAGTTT
+
IIHIGGHHIIIHIGHIIIIIIIIHIIHHGHIGIIHHIHIIHIIGIIIIHHGHICFGHIIHIIIIIIIHIGHHHIIIIHIIIIIIIHIIIIIIHIIIHGIIHIIIIIIIIIHHHIIIIIIIIIIIIIIIIIIIIIIIIIGHIIIIIGIIHIIHHIIIIHHHHIIHHIHIIIIIIHIIIIIIIIHHHIHIIIHIIIIIIIHIIIIIIIHHHIIIIIIIIGIHIIIIIIHGIIHFHIIIHIIIIIIIIIIIIHIIIIIIHIIIIIIIIIIIIIIIII
@HISEQ:711:H5NNWBCX2:2:1101:17893:9282:ATCTCGTA
TTAAGTTCAGCGGGTATTCCTACCTGATCCGAGGTCAACCTTGAGATTTTAGGGGGGGTTTTACGGCAGGCGCCCGCCGCTGCTACCGGAGCGAGAAGTGTGCTACTACGCTCGGTGCTACAGCGAGCCCGCCACTGGATTTCAGGGCCTGCGGCAGCCGCAGGTCCCCAACACAAGCCGGGGGCTTGATGGTTGAAATGACGCTCGAACAGGCATGCCCGCCAGAATACTAGCGGGCGCAATGTGCGTTCAAAGATTCGATGATTCACGGAATTCTGCAATTCACATTACTTATCGCATTTC
+
IIIIIIIIIIIIIIIIIIIIIIIIIIIIIIIHIIIIIIIHIIIHHIHIIIIIGIIIIIIHIIIIIIIIIGDHHHHIIIGIIIIIIIIGHIIIHIIIIIIIIIHIIIIIIIIIIIIIIHIIIIIGHHIHIIIIIHHIIIHHIIHIGHHHHIIIIHIHHEGGGIIGHIIIIIIIHIIIIHIHIIIIHHIIIIIIHIIIHHHIIIIIIIIIIGIIIIHHIIGIIGHIIIIIIIIHHDEIHGIIHIIIIHIIIIGIHIHHIIIHIIIIIIHIIIIIIIHIIIIIIIIIIHHIIIIIIIIIHIIIIIH
@HISEQ:711:H5NNWBCX2:2:1101:20121:9462:ATCTCGTA
TTAAGTTCAGCGGGTGTTCTTGCCTGAGCTCAGGTCGAAGATGTAAGTTATATTTCCTGGTTTGAGGGCTATTGAAAAAGAGCCAAGCCAACACCTAAATATGTAGCAGTGATGCTGCCTACCTAGATGCGGCCCATAAACGGTCCTTAATCAGCCTCTGAGCTTCAGTAGACCCGGCTTTCACTCCATAATAAAACAGAGGAGAGCCGGGACTACCAGATCCAACCAGCCAATTATTAATGAATAATTATTGGGAGGTTGAGGGGTACATCGACGCTGAGCCAGACATGCTCTTGGCCGAGGCCTCGAGCGCAATATGCGTTCAAAGACTTGATGATTCACGGAATTCTGCAATTCACACTACGTATCGCATTTC
+
IIIGIIIIIIIIIIHHIIIIIIIIIIIIIIIIIIIIIIIIIIIIIIIIIIIGHIIHIIIIIIIIIGGIIIIIIIHIIIIHIIIIIIIHIIIHIIIHHIHIIICHHIIIIIIIIIHIIIIHIIIIIIHIHIHGIIHHHIHIHIHIIIIIHIIIGHIIHIIIGHHHIIIIIIIIIIIIIIIIIIIIIIHIHHHIHIIIIIIHHIIIHIHHHIIIHHHIHIHIIDGHHGHHHHGIIIGIIIIHHHGIGIIIIHHHHIIIIIGIIIIIGHIIIIIIIIIIHHEHIHHIIIIHIHIIHIIIHIIIIIIIIDHGIIIIHIIIIIIIIIIIIIIIHIIIIIIIIIIHHIHHHHIIIIIIIIIIIIIIIIIIIHIIHIIIIIII
@HISEQ:711:H5NNWBCX2:2:1101:1896:9562:ATCTCGTA
TTAAGTTCAGCGGGTATCCCTACCTGATCCGAGGTCAACCTTGTGAAAGATTTAACGGCCGCGGCCGCCCGCACTCCGAAGCGATTAATGAAATCACAACGCTTAGAGACGGACAGCTCAGCCGGAGACTTTGAGGCGCGCGGATTGACCGCGGCGCCCAATACCAAGCCAGGCTTGAGTGGTGAAATGACGCTCGAACAGGCATGCCCTTCGGAATACCAAAGGGCGCAATGTGCGTTCAAAGATTCGATGATTCACTGAATTCTGCAATTCACATTACTTATCGCATTTC
+
HCHHIHIIIICEHHIIHIHIHIIIIHHIIIIHHIIIIIIIHEHHIIHIHFFHH@GHHIH?HHHIHDFHHEHHIIIIIHHHHCHHIIHIHHIIIHHHHHHIIHHHIIIIIIHHHIIHIIIIHHHIIHHHGHHHIHHIIHHIHIIIIIIIIHHIIGIHH?IHGIGHHGIIHHIIIIHIIIIHHIHHHIIIHIIIIGIIIIIIIIIHIIHHIHHHHFHGIIIIHHHHIIHHEHHDIIIIIIGIIIHIIIIHHHIIIHIIHIIHEIIHIHIHCIHHHGIIIIIIHEHHIIIIIIIH
@HISEQ:711:H5NNWBCX2:2:1101:2430:9590:ATCTCGTA
TTAAGTTCAGCGGGTATTCCTACCTGATCCGAGGTCAACCATTAGAAAATAGGGGGTTTAACGGCAGGACGTCAGCACCGGCACCTGAAGCGAGAAAAAATTACTACGCTTGGGGTCAGCACGACTCCGCCACTCTATTTGAGGAGCTATCCGGAGATAGGCTCCCAAAACCAAGCAACTGAGGCTTGAGGGTTGAAATGACGCTCGAACAGGCATGCCCACTAGAATACTAATGGGCGCAATGTGCGTTCAAAGATTCGATGATTCACTGAATTCTGCAATTCACATTACTTATCGCATTTC
+
HIIIIIIIIIIIIIIHIIIIIIIIIIHIIIHIIIHHHIIHIIIIIHGHIIIHHHHIIIIIIIHGIHIIHGFHIIIIIIIIIIIGIIIIIHIIIIIGIIHIHIHIIIIHIGHHGIIHIHEHIIIIIIIIHIHIIIIIHIIIIIIIIIIHHHIIIIHHHIHIHHIHHIIHHGHIIIIIIIIIHIIIIHIHGIIIHHIIHIHIIHIIIIHHHIHIIIHIIHHHHIIHHGCGCIIIIIHIIHFHIIIHHHIHEHGIIHIIIHIIIIIIIIIHIHGDEIGIIIIIIIIIHIIIHIIIIHIIIHHHHHI
@HISEQ:711:H5NNWBCX2:2:1101:3478:9680:ATCTCGTA
TTAAGTTCAGCGGGTCTTCCTACCTGATTTGAGACCTGTATCAGAGGCAAGCCTCTATTTCATTGCATCGTGAGATGCGCTGAAGGGATTGACCTAGCGACTCTTGGGAATCAACACGACAAAAAGGCAGAGTAAACTCTTTCAATTACGGCTGTCTCATCCTTGGGAATCGATCAATTCTCTATTTCAAGTCGGCCTCTTTGACAAGGCAAGACTCAAGTCCAACACTCTACAATCTCCCGAAGGAAAGAATAAGAGGTCGAGGGTAAAGAGATACTCAAACAGGCATGCTCTCCGGAATACCAGAGAGCGCAATATGCGTTCAAAGATTCGATGATTCACTGAATTCTGCAATTCACATTACGTATCGCATTTC
+
IIHHIHHIIIIHDHIDHHIIIIIHHICHIIIHHGHIHIIIIIIIHHIIIIIIHFHHGHHIIIIIGIIIIHHIHIHIIHDHIIEHHHHHEHIIIHIIIIDIIDHHGEHHGHHIIIIIII/CEFHIIIIIHIIIHGHHIHIIIHHHHIIHHE=EEHHHFHHHIIIGIIHG@GGHHHHHIHHIIHIHHHGCHEDGHEHIIIIGHHH@HHIIIHHHHGHIIGHHFHCFCGHHCHGHHGC/C-H=EFHGGCHCHHFHHHFIIIIHCFEHHHHIIIIHGHHGEEGEEFHGIHHHFE=DHIGIIHIIIIIIIHHGHIIIIIIIIHIHFIHHHHHFHHIHHHIIIIIIIHIHIIIIIIIIHIIHIIIIHGHIIHHDIIIHGIII
@HISEQ:711:H5NNWBCX2:2:1101:11448:9640:ATCTCGTA
TTAAGTTCAGCGGGTGTTCTTGCCTGAGCTCAGGTCGAGATAAAGGTTAATAGGGCCGAAGCCCTTCCTGATTTCGGGTCGACAAGCACAGATCCAAGCCAACAACTAAAGCATCAGCAACAAGTTGCCTACCCAGTTGCGGCCCTTATCGGGTCCATGCATCAACCTCTATGCTTCAGCGAACCCAGACACTAGGCCTGGGAAAGCCAGATCCGCCAATTCAATCCAAGGATTGGTATGGCGAGGATTAACCCGACGCTGAGGCAGACATGCTCTTGGCCGAAGCCTCGAGCGCAATATGCGTTCAAAGATTCGATGGTTCACGTATTTCTGCAATTCACACTACGTATCGCATTTC
+
IIIIIHEHHIGHIIFHHHIIIIIIIIIIHEHHHHGHIHIGIIIIIGHHGHHIIHHHIIIIIIIIIHHIIFHHHHHIHHHHHIIIHHHIIHHIGHIIIHCE?HIIIIHGHIIIIIIIIIIIHIIHIHIIIIIIIIIHGHHIIIIIIIHIHHHHHIHHIHHHIIIGEHHEHIHHHHIIIIIIIIIIIIIFHIIIIIHFEHEHHHGCHIIIIIIIHIIGIHIIHHFGHCG?HIIIIIIHHHFIIHGEHEGHHIIHHDG=GIIIHHHGGIIHHHIGIHHHHFHEHHHCFDHFCCHHFGHHHIHIIIHHEHIIIIIHHIIIIIIIIIIIHIHHIIHIHIHIIIHGGGHHEIIIHGGHGIIIII
@HISEQ:711:H5NNWBCX2:2:1101:14172:9557:ATCTCGTA
TTAAGTTCAGCGGGTGTTCTTGCCTGAGCTCAGGTCGAGAAAATAAGGGTTAATTCCTGTTGGTGGGCCGAATGCAGGGTCCCAGACCAACAACTAGATGTAGCATAAATGCCTACCCAGTTGCGGCCCTTAACGGGTCCTTGATTAGCCTCTGCACTTCAACTGATCCAGCTGGTATGTTGGCTCAAAGAACCACCACTCTGGAACAGTCAGATCCACACTTGTTTACCACAGGGGTAAGTAGTATGATATTAACCCGACGCTGAGGCAGACATGCCCTTAGCCGAGGCCTCGGGCGCAATATGCGTTCAAAGATTCGATGATTCACGGAATTCTGCAATTCACACTACGTATCGCATTTC
+
IIIIIIIIIIIIIIHIIIIIIIIIIIIIIHIIIHHIIIIIIIIIIIHIIHIIIHIIIIIIHIIIIIIHIHIIIIIIIIIHHIIIIIIIIHIIIIIIIIIIIIIIIIIIIIIIIIIIIIIIIIIHIHIIIHIIIIIHIHIIHIIHIIIIIIIIIIIIIIHIIIIIIIIIHHHHIHIIIIIIIIHIHHIIGIHIIIIIIIIIIIIIIIIIIHFHIIIIIIHHHIHHHHHIIIIHHIIIIIIHHIIIIIIIIIIIIIHIIIIHHIIIIIIIIIIIIHIHHEHIIIIIIIIIIIIIHFIIIIIIIIIIIIIIIIIIIIIIIIIIIIIIIHIIIIIIIIIIIIIIIIIIHHIIHIIIIIIIIHIIII
@HISEQ:711:H5NNWBCX2:2:1101:14937:9508:ATCTCGTA
TTAAGTTCAGCGGGTATTCCTACCTGATCCGAGGTCAACATTCAGAAGTTGGGGTTTTACGGCGTGGCCGCGACGATTACCAGTAACGAGGTGTATGATTACTACGCTATGGAAGCTCGACGTGACCGCCAATCGATTTGGGGAACGCGGGTTACCGCGAGTCCCAACACCAAGCTGAGCTTGAGGGTTGAAATGACGCTCGAACAGGCATGCCCGCCAGAATACTGGCGGGCGCAATGTGCGTTCAAAGATTCGATGATTCACTGAATTCTGCAATTCACATTACTTATCGCATTTT
+
HIIIIHIIIIIIIIIIIIIIIIIIIIIIIIHHIIIIIIIIIIIHIEFHIHHIHHIIIIHIIIIIIIHIIHIIIIIIIIIIIIIIIIIIIIIIHIIHIHIIIIIIGHIIIIIIHHIHHHIIIIIIHIHHIIIIIIIFHIIIIIIHHIIIIHIHHEIIIHIHHHIIIIIIIIIHHHIIIIIHHHHIIIIIHIIIIIIIIIIIIIIHHIIHIIIIIIIHHHIFIIIIIIIIHIIIIHIIIIIIIHIIHCIIIHIIIIIIIHIIIIIIHIIIIHIIHIIHIHIIIIIIIIHIGIIIIIIIII
@HISEQ:711:H5NNWBCX2:2:1101:14962:9617:ATCTCGTA
TTAAGTTCAGCGGGTCTTCCTACCTGATTTGAGACCTGTATCAGAGCTGTTTTGCAGACTCTATTTTTCTTGTATGGCTACAAAGAAAAGGGTAGATCTGGTGACTCTCCAAGATTCAACAATAATAAAGGCAGAGTGCAACTCTTTCAATTACTACGGCTTCTCATGGAGAATCGATCAATTCTCTATTTCTAGTCAGCCTCTTGTGAGGAAGCAAGACTCAGATCCAACTTGCTGAACCCTTTCCCGAAAGAAAGAGAAAAGCAAGTCGAGGGTAAAGAGATACTCAAACAGGCATGCTCTCCGGAATACCAGAGAGCGCAATATGCGTTCAAAGATTCGATGATTCACTGAATTCTGCAATTCACATTACGTATCGCATTTC
+
IHHIIHHIGHIHIIHHHHIIIGHIHIIHIIGHIIIIIHIIIIIHIHIIIIIHIGIIIHIHGIIGIHIHHGHIIIHCFGIIIIGIHHHIIIIIHIHIIIIGHHFHIHIIIIIIIHIIIHIHGHGGIIIIIIGHIIIGHHHHFHIIIIIIEFHHHHIHIEEHHGHGIGHGHHHHIIGGIIIIGHHIHIIIIIHIIFHHIHHHHHHIFHFHHIHIIHIIIIIIHHHHGHIGHGHEIIHHHIIHFFHHHHC/HHEDHHGHIIIIIIHIIHIIIIHHIIIHIGIHIIIIIIIHHGHIIHHIIIHH?HIIIHHIHHIIHEIIHHHIIHHHHGIIGHHHFHHIIHHIHHIIHGHGHIHIHIIIIIHIIIIHHIIIIIIHIIHIIIIIHIIII
@HISEQ:711:H5NNWBCX2:2:1101:15477:9674:ATCTCGTA
TTAAGTTCAGCGGGTCTTCCTACCTGATCCGAGGTCAACCTTGGGTAAATAAGGCTTTTAACGGCCGGAACCCGCAGCACGCCCAGAGCGAGATGTAACTACTACGCTCGGAGTGACAGCGAGCCCGCCACTGCATTTCAGGGCCTGCGGCAGCCGCAGGTCCCCAACACAAGCCCGGGGCTTGATGGTTGAAATGACGCTCGAACAGGCATGCCCGCCAGAATACTGGCGGGCGCAATGTGCGTTCAAAGATTCGATGATTCACTGAATTCTGCAATTCACATTACTTATCGCATTTC
+
IIIIIHIIIIIIIIIIIIIIIIIIIIGIIIIIIIIIGIIIIIIIIDHH?GHHIEEHHHGHCGICDCHEHCFHHHHHHD?FDGIHIHIIIIHIHHHHHHEHHHIHHHHHHIHGH@EHEEHHCHDIIIIHIHIIIIIHHHIHIIIIIIIIIIHHHIIIIIIIIIIIIIIIHHGIIHHIIHHIIIIIIIIIIIIIIIIIIHIIIHIIIIIIIIIIHIIIIIIIIIIIIIIIIHEIHHHFIIIIIIIIIIIIIIIIIIIIIIIIIIIIIIIIIIIIIIIIIIIIIIIIIIIIIIIIIIIIIII
@HISEQ:711:H5NNWBCX2:2:1101:19759:9566:ATCTCGTA
TTAAGTTCAGCGGGTATCCCTACCTGATCCGAGGTCAAAGTAAAAAAAGGCTTGTGGAAGGGGGTCTGCTGAAATCGCTTGCAATGTGCTGCGCACGAAGCCAACATACCGGCTGCCAATGAATTTGAGGCGAGTCCACGCGCTGAGGCGGAACAAACACCCAACACCAAGCATAGCTTGAAGGTTTAAATGACGCTCGAACAGGCATGCCCAACGGAATACCGAAGGGCGCAATGTGCGTTCAAAGATTCGATGATTCACTGAATTCTGCAATTCACATTACTTATCGCATTTT
+
IIIIIGHIIHIIIIIIIHIIIIIIIIIIIIIHHHCHHIIIHIIIIIIIIIIIIHIIIIIIGIGGHIIIIHHIIIIIIIIHHHHIIIIIIIIIIIIIIIIIIHIIIIIIIIIIIIIIIIIIIIIIIIIIIIIIIIIIIIIIIIIIIIIHIIIIIIIIIIIHIHIIIIHIIIIIIIIIIIIIIIIIIIIHIIIIIIIIIIIIIHIIIIIIIHHIIIIIHIHIIIGIIHCIIIGIIIIHHCIIIIIIIIHIIHIHIIIIIIIIIIIHIIIIIIIIIIIIIIIIHIIIHIIIIIIIIIH
@HISEQ:711:H5NNWBCX2:2:1101:4712:9760:ATCTCGTA
TTAAGTTCAGCGGGTATCCCTACCTGATCCGAGGTCAATCATTAAAAAATGGGGGGTTCTGGCAGGACACCACCGGGACTCCGTCGCGAGAAGAATTACTACGCGTAGAGCCAGATGGCACCGCCACTGCTTTTAAGGGCTGCCCTGTGACGGGCAGGCCCCAACACCAAGCTGAGCTTGAGGGGTGATAATGACGCTCGAACAGGCATGCCCCCCGGAATACCAAGGGGCGCAATGTGCGTTCAAAGATTCGATGATTCACTGAATTCTGCAATTCACATTACTTATCGCATTTC
+
IIIIIHHIIIIIIIIIIIIIIIIIIHIIIIHIIIIIIIIIIIIIIIIIIIIIIIIIIIIIIHIHIIIIHHHIIIHIIIIIIIIIIIIHHIHIIIIIIIIHIIIIIIIIIIIIIIIIIIIIIIIIIIIIIIIIIIIIIIIIIHIHIIIIIHIIIIIIIIIIIIIIIIHIIIIIIIIIIIIIIIIIIIIIIIHGHHIIIIIIIIIIIIIHHHHHIIIIIIIHHIHHIIHFIIIIIHIIHIIHHHHGHHIIIIIIIIIIIIIIIIIIIHIIHIIHIHIHIIIIIIIIIIIIIIIIIIII
@HISEQ:711:H5NNWBCX2:2:1101:7105:9869:ATCTCGTA
TTAAGTTCAGCGGGTGATCTTGCCTATCTCAGATGCAGGGTATAGAGAGTATAAATGGTATTTCTTTTAAAGGAAATAACATTCAATAATAATATGATACCGCAAGTTAAAATGATAATTCGGTGCTTCCAATGAAATCACATTCGAGTGATGTGACCACTTCATTGGACCGAAAGATCCCCTTGCGCATCTTTCATGAGAGAAAAGGAACAAGATGATGATTAATAAAAACCATCAAGCAAGTCGAATTCAATCACATTAAGATTATTGTGAAACCTCTCAGACACTGAAACAGACATGCCAGAAGGATATCCCTCTGGCGCCATTTGCATTCAAAGATCTGATGATTCGCGGAATTCTGCAATTCGCATTGCTTATCGCACTTC
+
IHHHFEHIGHIIIIIHHHHIIIIIIIIIEHIIIIIIHHICGEHGHHCHEHHIIIIIGHHIHHHHHIHIIHEFHHIIIIIIIIIIIIIIHIIIIIIHHIIIIIIIIGFHHHHIIIIIIGHCHHGHHHIHHHHHIGIIIIIHHIIHIHHHDGHHFHHHHGHIHHIIHHCECHHHIIIGHCEHHHHIHHEHHHHHIHGIIHHEGFHHIHGFHHHHHHHHHIIHIHHIIHHHG9CEG??HIHEGHIIHEEFIHHHGHGHGFFGGHHIHHEGIIIHHHHHHF?EIHGHFEEGHGHIIHHHGEHIHEEHHGGHIHHHHEHHIIHIHH@EDFDHHHFHG<HG?GEEHGHHHGHGIIHFIHFHIIHFCFFIHHHEFHIIIIHHEHCHHGEIIIH
@HISEQ:711:H5NNWBCX2:2:1101:8659:9886:ATCTCGTA
TTAAGTTCAGCGGGTATCCCTACCTGATCCGAGGTCAACCTTAGAAATGGGGTTGTTTTACGGCGTAGCCTCCCGAACACCCTTTAGCGAATAGTTTCCACAACGCTTAGGGGACAGAAGACCCAGCCGGTCGATTTGAGGCACGCGGCGGACCGCGTTGCCCAATACCAAGCGAGGCTTGAGTGGTGAAATGACGCTCGAACAGGCATGCCCCCCGGAATACCAGGGGGCGCAATGTGCGTTCAAAGATTCGATGATTCACTGAATTCTGCAATTCACATTACTTATCGCATTTC
+
IIIIIIIIIIIIIIIIIIIIIIIIIIIIIIIIIIIIIIIIIIIHIIIIIHIIIIIIIHIIIIIIIIIIIGHIIIIIIIIIHIIIIIFIIIIIIIIHIIIIIIIIIGHIIIHIHIIIIIIIIIIIIIIIIIIIIIIIIIIIIIIIIIIIIIIIIHIIIIIIIIIIIIIIIIIFHIIHIIIIIHIHHIIIIIHHIIHHIIIIIIIIIIIIIIIIIIIIIIIIIIIIHHCCCHIHHIIIIIHHHHHIIIHIHHIIHIHHFFDHIIIIIIIIIIIIIHIHIIIHHHHFHIIIIIIIIIIH
@HISEQ:711:H5NNWBCX2:2:1101:10198:9900:ATCTCGTA
TTAAGTTCAGCGGGTATCCCTACCTGATCCGAGGTCAAGAGTGTTAAAATGTACTTTTGGACGTCGTCGTTATGAGTGCAAAGCGCGAGATGTACTGCGCTCCGAAATCAATACGCCGGCTGCCAATTGTTTTAAGGCGAGTCTACACGCAAAGGCGAGACAAACACCCAACACCAAGCAATGCTTGAAGGTACAAATGACGCTCGAACAGGCATGCCCCATGGAATACCAAGGGGCGCAATGTGCGTTCAAAGATTCGATGATTCACTGAATTCTGCAATTCACACTACTTATCGCATTTC
+
IIIIEGHIIIIIIIIIIIIIIIIIIHHIIIIIIIHIIIIIHHIIIIIIIIIIIIIIIIIIHIHIIIIIIHIIIIIIIIIIIIIIIGIIIIIIIIIIIIIIIIGIIIIIIIIIIIIIHIIIIHIIIIIIIIIIIIIIHIIIIIIIIIIIIIIIIIIIIIIIIHIIIIIIIHIGIGIHHIIIIIIIIIIIIIIIHIIIIIHHIIHIIIIIIIIIIIIIIIIIIIIIIIIIIIIIIIIIHHHIIHHHIIIIIIIIIIIIIIIIIIIHIIIIIIHGHIHIIIIIIIIIIHHHHIIIIIIIIIGIII
@HISEQ:711:H5NNWBCX2:2:1101:12107:9833:ATCTCGTA
TTAAGTTCAGCGGGTAGTCCCACCTGATTTGAGGTCTAAAAATATAATGGTCAACTAGTAGCGGCATTTCCCTAAGATTCGGCCGCTGCAAAGCGTCCTCAACGAAATTTCTTATCACGTTGAGTCAGTCCGAAATGGTAGGAGCCTGCTCATCAATTTGAAGTGAGCTGAACTAAAAAGTCCAGCAACACTCAACATCCAACCACTAATGTCTTGAAAAAACAATAGGGTTGAGGAATTAATGACACTCAAACAGGTGTGCCCTTCGGAATACCAAAGGGCGCAAGGTGCGTTCAAAGATTCGATGATTCACTGAATTCTGCAATTCACATTACTTATCGCATTTC
+
IIIIIIIIIIIIIIIIIIIHIIIIIIIIIIIHHHHHIIIGIIIIIIIIIIIIIIIIIIIIIIIIHIIIIHHIIIIIHIIIIIIHIIIIIIIIIIIIIIIIIIIIIIIIIIIIIIIIIIIIIHHHHIIIIIHIIIIIIHIIIIIIIIIIIIIIIIIIIIIIIIIIIHIIIIIIIIIIIIIIHIIIIHIIIIHIIIHHIIIIIIIHIIIIIIIIIIIIHIIIHIIIIGIHIIIIIIIIIIIIIIHHIIIIIIIIHIIIIIIIIIIIIIIIIIIIIIIIHFCHIIIIIIIIIHIIIIIIIIIIIIIIIIIIIIHGIIIIIIIIIIIIIIIIIIIIIIHIHGIIIIIIIII
@HISEQ:711:H5NNWBCX2:2:1101:13511:9815:ATCTCGTA
TTAAGTTCAGCGGGTATCCCTACCTGATCCGAGGTCAAAAGTGAAAAAAGGCTTGTGGAAGCGGGCGTGTAGCCTTGAATCGCGACTTGTGCTGCGCTTCAAAACCAAACACTGGCTGCCAATTACTTTAAGGCGAGTCCCTCGGGACAAACACCCAACACCAAGCAAAGCTTGAAGGTACAAATGACGCTCGAACAGGCATGCCCCATGGAATACCAAGGGGCGCAATGTGCGTTCAAAGATTCGATGATTCACTGAATTCTGCAATTCACACTACTTATCGCATTTC
+
IIIIIIIIIIIIIIIIIIIIIGIIIIIIIIIIIIIIIIHIIIIIIIIIIIIIIIIIIIIIIIGIIIIIIDHIIIIIIIIIIIIIIIIIIIIIIIIIIIIIIIIIIIIIIIIIIIIIIIIIIIIIIIIGIIIIIIIIIIIIIIIIIIIIIIIIIIIIIIIIIIIIHIIIIIIIIIIIIIIIIIIIHIIIIIIIIIIIIIIIIIIIHIIIIIIIIIIIIIIIHGIHIIIIIHHIIIIIIIIIIIIIIIIIIIIIIIIIIIIIIIIIIIIIIIIIIIHGHIIHIIIIIHIII
@HISEQ:711:H5NNWBCX2:2:1101:16069:9964:ATCTCGTA
TTAAGTTCAGCGGGTGTTCTTGCCTGAGCTCAGGTCGAGGATATGTGGGTTATGAGGCACATCAATCCTTGTTTAAGGGACCAACGCTTCTCTCTCCTGGGTTTAGTGAAGCATCACATCGAAGTCCTGTAAGGCCAACAACTAGCAAAGAAAGAGGAAAAGCTTTGCAGCTTCTCGCTCACTGCCCAGTTGCGACCCTCCCCTGAATAGGCTGGTTTCGATCTTCACTCTGTTCTTCAGCCGATCCAAGTCAACTCAATGACTTGAAACAACCAGTTCCACTCTAGGTATATACACAATGGTATAGTTAGAGTGAGATAAACCCGACGCTGAGGCAGACATGCTCTCGGCCGAAGCCTCGAGCGCAATATGCGTTCAAAGATTCGATGGTTCACGGAATTCTGCAATTCACACTACGTATCGCATTTC
+
GHHIIIFHHHEHII<C/CGHHFHIIECGHEHIIH<CHHHIHHHIIDHEEEHHHHGGFIIGHFHHHHFHHEGHIIIIIEHCHIIIIHIIHHEFHHHHIIHHIIIIHHIIIIHCHFHHCHGHIGGHGHFGEHHIIIHHHHHHEHIIIHIIFE?EHHIEHHIIHIIHGGHHEEIHIHHEH?HHHIGHIHHIHH?GGHDHIIEHHHHIEHIIIIEHHIHFE-@6-EG@@@HEFE@-8-E8-<B,E68...FA.A@HGGCF@HE?HIHFB.HHHEEB.BBA.B?@BG@CGB.HEHFF8.HGEE@C@HFHHHHHCFHIIGIHHEHED<IHHHIGHIIIHEHHIHIIIIIIHHHHHDFDIHEDCC?C=CDCFHFCEECIHCHEGHHHHEHIIIIIIHHHHHGCG<DHHHEH@@HHEHHHEH?HHHHC@HIIIHHIH
@HISEQ:711:H5NNWBCX2:2:1101:7565:10088:ATCTCGTA
TTAAGTTCAGCGGGTATTCCTACCTGATCCGAGGTCAACCTTGGTGCCGCCGGAGCGGACTTGTGGGGGGTTTAGAGGCAGGACGCCGAGGGATCCCAATGCGAGGCTGATGCTACTGCGCAAAGGAGAGGGCCTTCGGGTCCGCCACTGGTTTTAGGGGCCTGCCGTGGCAGATCCCCAACGCCGGGCCACAGGGGCTCGAGGGTTGAAACGACGCTCGGACAGGCATGCCTCCCAGGATACTGGAAGGCGCCATGTGCGTTCAAAGATTCGATGATTCACTGAATTCTGCAATTCACATTACATATCGCGTTTC
+
IIIIIIIIIIIIIIIIIIIIIIIIIHIIIIIIIIIIIIIIIIIIIIIIIIIIIHIIIIHIIIIHIIGIIHHHIIIIIIIIIIIIIIIIIIIIIIIIIIIIIIIIIIIIIIIIIIIIIIIIIIIIIIIIIIIIIIIIIIIIIIIIIIIIIIIIIIIIIIIHIIIIIIIIIIIIIIIIIIIIIIIIHIIHIIIIIIIIIHHIIIIIIIIIIIHIIIIIIIIIIIIHIIIIIIIGHIHIIIIIIIHIIHEIIIIIHHHIIIIIIIIIIIIIIIIIIIIIIIIIIIIIIIIIIIIIHIIIIIIIIIIHIIIIIIIIIIII
@HISEQ:711:H5NNWBCX2:2:1101:13555:10071:ATCTCGTA
TTAAACTCGGCGGGTAGTCTTTTCCGATTAGAGGTCTGATGCGTTACCTCTCGCTTTGCCTTGGGGGGCCATTGCTGGCCCCCAAGTGGGGTAAAGGTAGCCTGCTGTGGAACTCCGGCACGCACTCGGGCTCACTGGGAGCCCCGCACTTGGAAGACTCTTTCGAAATCGCACCTGATCGCGGGGCAAGTGATGCCACGGCGGCCAAATTCCCTCCATTTCAGCCGACCCGGTTTAAAGTCCGGGACGGCCAGTTCCACTCAAACTCCTAGCTTGGGGAGTGTGGTGGGGGGGCGCGGTGACGCTCTAGCGGAAATGCCCTCGGACAAGCCTCGGGCGCAACTTGCGTTCAAAAACTCGATGATTCGCGGAATTCTGCAATTCACACTACGTATCGCATTTC
+
IHIHHIIIIIHHHGIIHIIIIIIGHHHHIIIHIIIIH@HIHGHIIIIIIIHGHHIIHIIHIIHICCHHHDHHGEHIHFH?EHIIHEDGHHHHFHIHHIIIIGIHGHHHCFDFHHIHIHHIIIIHGHIHHICHIHIIHFHFHIIHIIHIHHIIIHIIHIIHHIIEH8@GGCHIIHGHHHHIIIIDE?FHH@GH@GHC@EHIIHHHEHIEHIHIIIHHIHGHIIIHIIIIHHHHHHIHHB6EDHHHDHHIIIGIIIHIHHFGFIHHBHGHIGIIIHHIIIHIIIIIIHIHHCHHGIHIHHHIIIIHHFIIHIHIIIIHIIHHIGIIIIHHHHHHHE<0IIIIIIIIIIIIIHHIIIHGIIIHIIIIGIIIIGHIIIIHIGIIIIIIIIIHHHIIIHHIGIHHHHI
@HISEQ:711:H5NNWBCX2:2:1101:14840:10048:ATCTCGTA
TTAAGTTCAGCGGGTCTTCCTACCTGATTTGAGACCATGGTTCAAGGCTTGCGCCTTTATAGGTGTGGACTAACTGTTCATATAAAAACTCCAAATCTCCTCTAAGATAATAGGCATTATGAGAAACCACAGTTTCATACACATACTTTTCTAATAGATATAGAGAAATGTCAAGCATTTTCATATTACTAGTAGCAATCTATTTAAAAGAACCCACCAGAGATGGGAACTTCATATCTCCTTGGTCATTCACGAATGAAATCACAAGAAATTAATACTATAGATTCTCAAACAGGCATACTCCAGAGGAGTGCAATGTGCGTTCAAAGATTCGATGATTCACGGAAAGCAATTCACATTACGTATCGCATTTC
+
IIIIIHHIIIIIHIIIIIIIIIIIIIGIIIIIIIHIIIIIIIIIIIIIIIIIIIIIIIIIIIHIIIIIIGHHHIIIIIGHIIIHIIIIIIIIIIIIIIIIIIIIIIIIIIIIIGIIGHIIIIIIIIIIIIIIHHIHIIIIIHIIIIIIIIIIIIIIIHHIIIIGHIIIIGHHIIIIIIHHHHIIIIIIIIIHIIIIHHIHHHHHIIIHIHIIIIIHIIIGHIIHIHIHEIIIIIIIIIHIIHFHIIHIHHIHHIIIHIIIIIIIGIIIIIIIIGIIIIIIIIIHHHIGIIIIIIIIIIIIIIHHHGIIGIIIIIIIIHIIIIIIIIIHGHIIIHIIHHHIIHHIHGIIIIIIIIHIIIIIIIIIHGHHIHIIII
@HISEQ:711:H5NNWBCX2:2:1101:10118:10438:ATCTCGTA
TTAAGTTCAGCGGGTATCCCTACCTGATCCGAGGTCAACCTAAGAAAGTTGGGGTTATGGCAAGTAACCGCAAGACCCTGTAGCGAGAAGAATTACTACGCTTAGAGCCTAACAGCACCGCCACTGGTTTTAAGGGACGCGAGACCGCGAAACCCCAAGTCCACGCACAGGGCGTGATTGGTTATAATGACGCTCGAACAGGCATGCCCCTCGGAATACCAAGGGGCGCAATGTGCGTTCAAAGATTCGATGATTCACTGAATTCTGCAATTCACATTACTTATCGCATTTC
+
IIIIIIHIIIIIIIIIIIIIIIIIIIIIIIIIGIIHIIIIIIHIIIIIIIIHIHIIIIIIIIHIHHHHIHIIIIIIIIIIIIIHIIIIIIHIIIIIIIIIIIIIIIIIIIIIIIIIIIIIIIIIIIIHIHIIIIIHIIIIGIHIIIIIIHIIIIIIIIIIIIIIIIIIIHHIIIIIHGIIIHIIHHHIIIIIIIHIIIIIIIIIIIIIIIIIIIIHIIHIHIIIIIIIHHHCCCIIHIIIIIIIIIIIIIHHHIHGFIIIIIIIIHIIIIIIIIIHIIIIIIIIIIHIHIII
@HISEQ:711:H5NNWBCX2:2:1101:10594:10319:ATCTCGTA
TTAAGTTCAGCGGGTATCCCTACCTGATCCGAGGTCAACCTTGTGAAAGATTTAACGGCCGCGGCCGCCCGCACTCCGAAGCGATTAATGAAATCACAACGCTTAGAGACGGACAGCTCAGCCGGAGACTTTGAGGCGCGCGGATTGACCGCGGCGCCCAATACCAAGCCAGGCTTGAGTGGTGAAATGACGCTCGAACAGGCATGCCCTTCGGAATACCAAAGGGCGCAATGTGCGTTCAAAGATTCGATGATTCACTGAATTCTGCAATTCACATTACGTATCGCATTTC
+
IIIIIIIIIIIIIIIIIIIIIIIIIIIIIIIIIIIIIIIIIIHIIIIIIEHIIIIIIIIIIIIIIIIIIHIIIIHIIIIIIIIIHIIIIIIIIIIIIIHIIIIIIIIIIIIIIIIIIIIIIIIIIIIIIIIIIIIIIIIIHIIHHIIIIIIIIIHIIIIIIIIIIIIIIIIIIIHIIIIIIIIIIIIIIIIIIIIIIIIHIIIIIIIHIIHIIIIIIHEIIHHIIHIHHHIIHHIIIHIIIHHIIHIIIIIIIIIIHGIIIHIIIIIIIIIIIIIIIIIIGIIIIHIIIHHH
@HISEQ:711:H5NNWBCX2:2:1101:17619:10330:ATCTCGTA
TTAAGTTCAGCGGGTAGCCCTACCTGATTTGAGGCCAGATCATGAATATGTGGGGTTATCAGCCACCCGAAAGGATGAAACGTATTACATCCAAGGTGCTTATGTTTTTAAGGCGAGCCTTTGGCAAGGCAACACCCAATACACCACCGCTCAGGCAAAAACCCAAGTGGGGTGAGGTTTCATGACACTCAAACAGGCATGCCCTTCGGAATACCAAAGGGCGCAAGGTGCGTTCAAAGATTCGATGATTCACTGAATTCTGCAATTCACATTACTTATCGCATTTC
+
IIIIIGHIGIIIHIIIIIIIIIIIIHGFHHIIIIIHIHIIIIIIHIHIIIIIIGIHIIIIIGHHIIIIIHIHIIIIIIIIIIIIIIIIIIIIIIIHHHIIHIIIIIIIIIIIIIIIIHIIIIHHIIIIIIIIIIIIIIIIIIIIHIIGIIIIIIIHIHHHHHIIIIIGIIIIIIIIIHHHIIIIIIIIIIIIIIIIHIIIIHDHIIIIIIIIIIIIHICIIIIHHIGIIGIIIIIIIIHIHIIGIIIIIIIIIIIIIHIIIGIHIHIIIHEIIIIIIIGIHIIHIII
@HISEQ:711:H5NNWBCX2:2:1101:17893:10467:ATCTCGTA
TTAAGTTCAGCGGGTGTTCTTGCCTGAACTCAGGTCGAAAGGGGTGTGTCGCACGGCTTCTCGGAGAGCGGCCGACGATTCCTGCCGGCTTACAACGAGGTCCCGGGCCGACGGCGGCATGCGATCCCTGGCGGGTCACCTACCAGACTGTCGTCCCGATTGGGTCCTCGTTCGAGCCTCTGTTCTTCGGCAGACCCGGTTAAATTAACCGGGACGGCCAGGTCCACGCCTCTTGAGAGAGGGTGAGGGTAAAGCCGACGCTGAGGCAGACATACTCTCGGCCGGAGCCTCGAGTGCAATTTGCGTTCAAAGATTCGATGATTCACATTATCTGCAATTCACACTACGTATCGCATTTC
+
IIGHHIIGGHIIIIHIHIIIHIHIHEEHIHIGIIIIIIHIIIIIDHIHHIIIIHIIGIIGHHHHHDHHIHHCHDHIHIHIHHHIIIIGIIIHHIHIIIIIIIIIIGDHHIGIIIIIIIIIHIIHIIHIIIIGHIIIHGFHHHGHHHHGHIIIIIIIHIHHHIHIIIHHHHEHIHHIIHIIIHGEHHIIHHHIHHHHIHHHEGFHHHHGGHEHIHHHII?IHEHDDHIHGHHIG?HFHHHHHHHEIIIIHHHHG<DGHIHIIIIGHEIHHHHHEGHDHHGIHHGHEHHDHECHFHHIHIHGIHIHHHIIIHCHHHEHHEIHIIIIHIIHGHIHGIIIIIIHIIHHIIGIIHEFGFFCHII
@HISEQ:711:H5NNWBCX2:2:1101:6142:10698:ATCTCGTA
TTAAGTTCAGCGGGTATCCCTACCTGATCCGAGGTCAAGAGCAAAAAAAATGTACTTGATGGATGCCGACATCCATGGCAAGAAGCGCAAAATGTGCTGCGCTCTATAACCAGATTGCCGGCTGCCAATTGCTTTAAGGCGAGTCCACGCGCAAAGCGGGACAAACACCCAACACCAAGCAGAGCTTGAGGGTACAAATGACGCTCGAACAGGCATGCCCCATGGAATACCAAGGGGCGCAATGTGCGTTCAAAGATTCGATGATTCACTGAATTCTGCAATTCACACTACTTATCGCATTTC
+
HHHIIHIIIIIIIIIHHHIIH@FFGHHIIIIHIIEHEHIEHEHIIIIIIHIIHIHIIHHHHICGIIHHICFHHHEHIIIHGHIHIEDFHHHFHIHIIHIIIGEEIHGHEHHIIHGFHHIHHHHHGGHCFHIIHIHHIIIEHHHHGHHHEFHEHIHHHDHHIIIHHHHHIEHFHHIHFHHEHEHCHFHHGHHHHGHGHEIIIHHHHIHHDC@EIIHHEH?HHHFEFHIHIIIIHECCHIIHIHHHHHHGF1CHIIHHHHFHHCHHGIIHHHEIHGIIIIIHIHHHHHEIHHGD@D<EGIIHGHI
@HISEQ:711:H5NNWBCX2:2:1101:7926:10617:ATCTCGTA
TTAAGTTCAGCGGGTATCCCTACCTGATCCGAGGTCAAAAGTTGAAAAAAAGGCTTAATGGATGCTAGACCTTTGCTGATAGAGAGTGCGACTTGTGCTGCGCTCCGAAACCAGTAGGCCGGCTGCCAATTACTTTAAGGCGAGTCTCCAGCAAAGCTAGAGACAAGACGCCCAACACCAAGCAAAGCTTGAGGGTACAAATGACGCTCGAACAGGCATGCCCTTTGGAATACCAAAGGGCGCAATGTGCGTTCAAAGATTCGATGATTCACTGAATTCTGCAATTCACACTACTTATCGCATTTC
+
IIIIIIIIIIIIIIIIIIIIIIIIIIIIIIIIIIIIIIIHIIIIIIIIIIIIIIIIIIIIIIIIIHIIIHHIIIIIIIIIIIIIIIIIIIIIIIIIIIIIIIIIIIIIIIIIIIIIIHHIIIIHIIIIIHIIIIIIIIIHHIHIIIIIIIIIIIIIIIIIIIIIIIIIIIIIIIHIIIIIHIIIIIIIIIIIIIIIIIIIIIIIIIIIIIIIIIEIIIHHFIIIIIHIIIIIIIIHHFIIIIIIIIIIIIIIIIIIIIIIHIIIIIIIIIIIIIIIIIIIIIIIIIIIIIIIIIIIIIIIIIIIII
@HISEQ:711:H5NNWBCX2:2:1101:9356:10535:ATCTCGTA
TTAAACTCGGCGGGTAGTCTTTTCCGATTAGAGGTCTGATGCGTTACCTCGTCCGTTTCCTCGTGGCCTGGAAGGGCCCAAGTCAAGGTAGCCTGCTGTGGAACTCGCACGCACTCGGGCTCACCGGGAGCCCCGCACTTGGAAGACCCAAGTCCCACGACACTTGGAAGTGCCGTGGGAGTTCGAAATCGCACCTGATCGCGGGGCAAGTGATGCCAAATTCCCTCCATTTCAGCCGACCCGAGTACCTTAGCACTCCGGGACGGCCAGTTCCACTCAAACTGGCGCACAAGTAAGTACTTGGGGGAGTCTGGTGGGGGGGCGCGGTGACGCTCTAACGGAAATGCCCTTGGACAAGCCTCGGGCGCAACTTGCGTTCAAAAACTCGATGATTCGCGGAATTCTGCAATTCACACTACGTATCGCATTTC
+
IIIIIIIIIHIIIIIIIIIIIIIIIIIIIIIIIIIIIIIIIIIIIIIIIIIIIIIIIIHHHIIIIIIIIIIIIIIGIIIIIIHIHHIIIIIIIHIHH?HIEHIIIIIIIIIIIIIIIIIHIIIIIIIIHIIIIIIIHIIIHHHHFHIIIIHIIIIIHIIIG<EHHIIH/GHHIIHHIIHIIHIIIIIIHIHIIHHHHIIHIIIHIIGHIGAGGHHHHIGE@->5FEHHHHHHIIIIHHFC-HHHHG@H?HH@HHEDHHDHHIIIIIHEHIIIIHGHHHHHFIIIIIIHIFHIHIHHHHIHGIIIIIIIHCEIHH?IIIIHHIIIIIIIIIGIIGIIIIIIIIHIIIIIIIIIHIIIIHIIIHHIIIHHIHIIGIIIIIIHIHHHIIIIIIHHGHHHIIHIIIIIIIIIIIIIIIHHIIIIIIIIIIHHIHI
@HISEQ:711:H5NNWBCX2:2:1101:11719:10534:ATCTCGTA
TTAAGTTCAGCGGGTAATCTTGCCTGAGCTCAGGTCGAAGGTAAAAGTTCGGGGCGGCCAAGGCCGGTTCCCGATTCCTGCTGGGCCTCCAGCAAAGTCCCCTCGGACAACGGCAGGTTGCGTAGGGGGTGCCTACCTACCAAGCCATTGCCCTACAAACGGGGTCCATGCTCAAGCCTCTGTGCTTCAGCCAACCCGGGTGCCTTGTGCAAAGACAAGGCAGAGCCGAGAGGGCCAGATCCGCTCCTACTCCCCAATGGGAAGAGGGCGAGGGTGTATACCGACGCTGAGGCAGACATGCCCTCGGCCGAAACCTTGGGCGCAATTTGCGTTCAAAGATTCGATGGTTCACGGAATTCTGCAATTCACACTACGTATCGCATTTC
+
IIIIHGIIIIGHIIICHHHIIIIIIIIHHHHHIHEHHHHIHHHIIHHHIIHHG<HDHIIIIHHHGHHII@HHHHGHIIIHIIEHIIGGHHHIIIIIIIGIIIHIIIIIIHIEHICHHDEHHIIIIIHIII<HI?HHGIIHHIHEHEEHHIGIIHIIIGIIIHFCDEHHIGIIHIHHIIEHHIHHEIHIHFHHHHHIIHHIIIGIIIGIHHEHIHIIHHHIIIIHDHEG?IIHGGIIGIIIIHFCHGF?IHHHHIHHIIIHIIIIH=HDGIIIHFHHFFHHHHGHIIIHFHEIHHGIIIHHDHIIIIIIIIIIIIIHFIIGHHHHHDIIHIIIIIIIHGIIIIIIIIHIIIIIIIHIIIHIHHHIHHIHGEFHCIHIIIHIIIIIII
@HISEQ:711:H5NNWBCX2:2:1101:11675:10604:ATCTCGTA
TTAAGTTCAGCGGGTGTTCTTGCCTGAGCTCAGGTCGAGGATATGTGGTTATGAGGCACATCAATCCTTGTTTAAGGGACCAACGCTTCTCTCTCCTGGGTTTAGTGAAGCATCACATCGAAGTCCTGTAAGGCCAACAACTAGCAAAGAAAGAGGAAAAGCTTTGCAGCTTCTCGCTCACTGCCCAGTTGCGACCCTCCCCTGAATAGGCGGGTTTAGATCTTCACTCTGTTCTTCAGCCGATCCAAGTCAACTCAATGACTTGAAACAACCAGTTCCACTCTAGGTATATACACAATGGTATAGTTAGAGTGAGATAAACCCGACGCTGAGGCAGACATGCTCTCGGCCGAAGCCTCGAGCGCAATATGCGTTCAAAGATTCGATGGTTCACGGAATTCTGCAATTCACACTACGTATCGCATTTC
+
IIIGHHIIIHIIIIIIHIIIIIIHIIHIIHIGIHHHHHHIHFHIIHHEHIIHIIIHIHIIHIIIIHIIIHIIIIHIIIIIIIGHHIHIHIIIIIIIIIHCHHHIEHHHIEHHIIHIIHEHIIGIIIIIIIIIGHHIHIIIIIIIGHHHIHIHGHHHHCGCGHHIHHHHFEHHHHIEHIGIHHGIHIIHIIGGIIHHHIIIIHIHCEFHEEHIHHEEGH@-IHIIHIIHHIHHHIIIIHHE-HHFACIHHHHHHEEEGIIHIIIHIIIHHHHEGGIIHCEHHIIIHGHHIIIIHIHIIIIIIIIHHE.IIIIIIIIIIIHHHIHIHIIGIIIIIIIIIIIIIHIHHHIIHIIIIIHIIIIHIIHHIIIIIGIIIIIHIHIIIIIIIIIIIHGIIIIIIIIGIIIHIIIHIIIIIHHIIHIIIHIHHIHI
@HISEQ:711:H5NNWBCX2:2:1101:15652:10691:ATCTCGTA
TTAAGTTCAGCGGGTATCCCTACCTGATCCGAGGTCAACCTTGTGGAAGATTTAACGGCCGCGGCCGCCCGCGCTCCGAAGCGATTAATGAAATCACAACGCTTCGAGACGGACGGCTCGGCCGGAGACTTTGAGGCGCGCGGGTCGACGACCGCGGCGCCCAACACCAAGCCAGGCTTGAGTGGTGAAATGACGCTCGAACAGGCATGCCCTTCGGAATACCAAAGGGCGCAATGTGCGTTCAAAGATTCGATGATTCACTGAATTCTGCAATTCACATTACTTATCGCATTTC
+
IIIIIIIIIIIIIHHIIIIIIIIHIIIIIIIIIIHIIHIIHIHEHIHIIIHHHIIIIIIIHHHHIIIHHCEHHIIIHIIIIIIIIIHIIIIIHIIIIIHIIIHIHIHIIIIIHHIIIIIIIIIIIIIHIIHIIIIIIIIIIIHIIIIIIIIIIIIIIHHIIIIIIIIIIHIIIGIIIIIIIIIIIIIIIIIIIIIIIIIIIGIIIIIHIIIIIIIIIIHIIIIIIHEIIIIHIIIHHIHIIIIIIHIGIIIIIIHHHIIIIHIIIIIIIGIIIIIIIIIIIIIHIIIIIIIIIII
@HISEQ:711:H5NNWBCX2:2:1101:15943:10606:ATCTCGTA
TTAAGTTCAGCGGGTAGTCTTACTTGATTTGAGATCGAGTTTAACAAGAATCGTTGCCGACCCTTGTGAAATCCTGCATCAGTCAGCCAATACGGTCAAACTCCCTTTATGTTAGCTGCAGCAAAAGTAATAATCCGTTTGACGGGACTAAATGAATATGCTTTTAGCTCAGGAGAATGTCCAGCTGCACCTGCATTTCAAGCAACCCGCCACCGATCTCAAAAAGATTGGTGTTGGGATTGCTCAAGTCCAAAGCTTTTCGATTAAAAAAATCCAAAAGCTTTGAGGTGTTTACTGATACTCAAACAAGCATGCTCTTCGGAATACCAAAGAGCGCAATATGCGTTCAAAGATTCGATGATTCACTGAATTCTGCAATTCACATTACGTATCGCATTTC
+
IIIIIHIIIHIHIIIIIIIIIIIHIIIIIIIIIIIIIHIIIIIIIIIIIIGIIIIIIIIIIIIIIIIFHFHHIHIIIIIIIIHIIIIIIIIIHII<GHFHIIHIIIIIIIHIIIIIIGIIHIHIIHHIIIHIIIIIFHHGHHHDHIHHIHGHIIIIIHEGEHIIIHIHHHCHHIIHIG@GCHIIIHIIHHFCHHHIIIIHIHIIIHIHHFIIIIHIIHHHHIIIIIIIHHIHHFGHCGHHGIIIIIHIHHGIIHIIIIIHIIIHIIIHIIIHGIIIHGHHHHIIIIHHEHHIIIIIIGIIIIIIHHIIIIIIIIIIIIIIIIIIIIGHIHHEHHIHIIIIIIIIHHFIIIIIIIIIIIIIIIIIIIHIIIIIGIIIIIIHIIIIHIIIIIIIIIIIIIII
@HISEQ:711:H5NNWBCX2:2:1101:19215:10522:ATCTCGTA
TTAAGTTCAGCGGGTATTCCTACCTGATCCGAGGTCAACATTCAGAAGTTGGGGTTTAACGGCGTGGCCGCGACGATTACCAGTAACGAGGGTTTTACTACTACGCTATGGAAGCTCGACGTGACCGCCAATCAATTTGAGGAACGCGAATTAACGCGAGTCCCAACACCAAGCTGTGCTTGAGGGTTGAAATGACGCTCGAACAGGCATGCCCGCCAGAATACTGGCGGGCGCAATGTGCGTTCAAAGATTCGATGATTCACTGAATTCTGCAATTCACATTACTTATCGCATTTT
+
IIIIIIIIIIIIIIIIHIIIIIIIIIIIIIIIIIIIIIIIIIIIIIIIIIIIIIIIIIIIIIIIIIIIIHIIIIIIIIHIIIIIIIIIIIIIIHIIIIIIIIIIIIIIIHIIIIIIIIIIIIHIIIIHIIIIIIIIIIIIIIIIIIIIIIHHIIIIIIIIIIIIIIIIIIHHIIIIIIIIIIHIIIIIIIIIHIIIIIIIIIIIIIHIIIIIIIIIIIIIIIIIIHGIIIIIIGIIHIHIIIIIHIIIIIIIIIIIIIIIIIHIIIIIIIIIHHHIIIIIHIIIIHIIIIIIIIIII
@HISEQ:711:H5NNWBCX2:2:1101:1907:10816:ATCTCGTA
TTAAGTTCAGCGGGTATCCCTACCTGATCCGAGGTCAACCTTGTGAAAGATTTAACGGCCGCGGCCGCCCGCACTCCGAAGCGATTAATGAAATCACAACGCTTAGAGACGGACAGCTCAGCCGGAGACTTTGAGGCGCGCGGATTGACCGCGGCGCCCAATACCAAGCCAGGCTTGAGTGGTGAAATGACGCTCGAACAGGCATGCCCTTCGGAATACCAAAGGGCGCAATGTGCGTTCAAAGATTCGATGATTCACTGAATTCTGCAATTCACATTACTTATCGCATTTC
+
HIIIIIIIIIIGDCHHIIIIIIIIIIIIIIHHHIIHIIIIIIIIIIIIIIIIICHIIDHHDHHIHHHHHFHIIIIIIIIGHIIHIGHIIIIIIIIHHIIIHHIIIHIIIIIIIIIIHIIIHIHEFFGDHEHIIHHIIHIIIIIIIIEHIIIIIHIIEHHHHHFIIEEIHIHIHHIIIHIHHIHIIIHFIHIIIIIIIIIIIIIHHHHHIIIIIIIHEHIEHIHFHEEF1HHIHHIHIHFHHHHHIIIIHIHHHHGHEHHG?FHGIIIIIIIIIIHIHIIIIIIIIHIIIHGI
@HISEQ:711:H5NNWBCX2:2:1101:7706:10908:ATCTCGTA
TTAAGTTCAGCGGGTGTTCTTGCCTGAGCTCAGGTCGAGATAAAGGTTAATAGGGCCGAAGCCCTTCCTGATTTCGGGTCGACAAGCACAGTCCCAAGCCAACAACTAAAGCATTAGCAACGAATTGCTTACCCAGTTGCGGCCCTTATCGGGTCCATGCATCAACCTCTGTGCTTCAGCGAACCCAGACACTAGGCCTGGGAAAGCCAGATCCGCCCATTCAATCCATGGATTGGGAGGGCGAGGATTAACCCGACGCTGAGGCAGACATGCTCTTGGCCAAAGCCTCGAGCGCAATATGCGTTCAAAGATTCGATGGTTCACGTATTTCTGCAATTCACACTACGTATCGCATTTC
+
IIIIGHIIIIIHIIHIIIIIIIIIIIIIIIIIIIHIHHIIHIIHIIIIIIIIIHIIIIHIIIHIIIIIIFHHIIIIIIIHHHIIGIIIIIIIIIIIIIIIIIIIIIIIIIIIIIIIIIIIIIIIIIIIIIIIIIIIIIIIIIIIIIIIIIIIIIIIIIIIIIIIIHIIIIHHHIIIHIIIIIHIIIIIIIIIIIIIIIIIIIIHIIIIIIIIHIIIIIIIHIIIIIIIIIHIHIHIIIIIIIIIHHIIIHHIIIIHIIHGHIIGIIIIHIHIIHIIIIIIIIIIIIIHHHIIIIIIIHHIHIHIIIIIIIIHIIIIIIIIHIIIIIIIIIIIIIIIIIHHHHIIHIHIIHIHIIIIII
@HISEQ:711:H5NNWBCX2:2:1101:10949:10852:ATCTCGTA
TTAAGTTCAGCGGGTGCTCTTGCCTGAACTCAGGTCGAAAGTAAAAGTTTCAAAGGAAGGCTCCCATGCAAATCCGGGGCAGTCTGGCGGCATGCAGCCGGAGCTACCTACCTAGCCAGCGCCCGAGTGGGTGTTTGCTGGAGCCGCTGCGCTTCAACCGACCCGCTGCACCAGAGGGCAGCAGGACGGTCAACTCCGCCCTTGAGATCCGCAGGGGAACTCACGGCGAGGGTGAAACCGACGCTGAGGCAGACATGCTCTCGGCCGAGGCCTCGAGCGCAATATGCGTTCAAAGATTCGATGGTTCACGGAATTCTGCAATTCACACTACGTATCGCATTTC
+
IIGH@FGHIIIIDCHHIHIIIHHIIIIIHIEHIHIIIIGIIEHIIIIHIHIHHFHHHHHGHHIIHIIIHHHGIIIIIHHHIIIHIIGIIIIIIIIIIIIIGIIIIIIIIIIHHHHIIIEHIIGIIHIHHGHHGHHIIIIIIIIIHHHIIHHIIGHIIIIIIHIIIHHIHGHIGIHGHHIIIIIIHHHCE@EIHHFIGIIIIIIIHEHHIHHIIHGHHHHHEHIHDIIIIIHHIHCC/IHEECIHHEHHIIHGIGIIHIIHHIIIHIHCD//HCHHHIHFCHHHIIHCDHGHHHIHHE@HIHHHGHHIHHIIHHFEEHHFEHHGFHHEHHFIHHECHEHHFDII
@HISEQ:711:H5NNWBCX2:2:1101:11392:10879:ATCTCGTA
TTAAGTTCAGCGGGTATCCCTACCTGATCCGAGGTCAAGAGTGTTAAAATGTACTTTTGGACGTCGTCGTTATGAGTGCAAAGCGCGAGATGTACTGCGCTCCGAAAACAATACGCCGGCTGCCAATTGTTTTAAGGCGAGTCTACACGCAAAGGCGAGACAAACACCCAACACCAAGCAATGCTTGAAGGTACAAATGACGCTCGAACAGGCATGCCCCATGGAATACCAAGGGGCGCAATGTGCGTTCAAAGATTCGATGATTCACTGAATTCTGCAATTCACACTACTTATCGCATTTC
+
IIIIIIIIIIIIIIIIIIIIIHIIIHIIIIIIIIIIIIIIIIHHIHIIIIIIIIIIIIIIIIHIIIIIIHHIIIHIIIIIIIIIIIIIIIIIIIIIIIIIIIIIIIIIIIIIIIIIIIIIIIIIIIIIIIIIIIIIHIIIIIIIIIIIIIIIIIIHIIIIIHHIIIIIIIIIIIIIIIIIIIIIIIIIIIIHHIIIIIIIIIIIIIIIIIIIIIIIIIGIIIIIIIIIIIIIHFHHHHEIIHEHIIIHHIIIHIIIIIIIIIIIIIIIIIHHIIIIIIIIIIIIIIIIHIIIHIIIIIIIII
@HISEQ:711:H5NNWBCX2:2:1101:11632:10884:ATCTCGTA
TTAAGTTCAGCGGGTGTTCTTGCCTGAACTCAGGTCGAAAAGGGTGTGTCGCACGGGCGCCCCGCTAAGGGCGACCGACGATTCCTGCCGGCTTCCAGCAAGTCTCCGGGCGAACAGTGGCATGCGCCCTCGCGGGTCACCTACCAGACTGTTTTCCCATGTGGGTCCTTGCTCGAGCCTCTGGTCTTCAGCGGACCCGGTCGTTGCCGACCGGGACTGCCAGGTCCACGCCCCCGATTGGGGGGGTGAGGGTAAAGCCGACGCTGAGGCAGACATACTCTTGGCCGGAGCCTCGAGTGCAATTTGCGTTCAAAGATTCGATGATTCACATTATCTGCAATTCACACTACGTATCGCATTTC
+
IIIIIHHIIIIIHIHHDHHIIIIIIIIIIHHHHIIIIIIHHIIIIHIIIIIIIIIIIIIIIIIIHIIIIGHHIHHHIIIIIIHIIIIIIIGIIIIIIIIIHHHHIIIIIHIIIIIIIIIIIGIHIIIIIIIIIIHIIIIGHIIIIIIIIFIIIIIIIIIIIHIGGHHIIIIIHIGHIIIIIIIHIIIFHHIIIIDHIIHHFHIIIHHHHIIIIIHIIGHEIIHIIHIHHHHCDHIIIIIIIGIIIIHHIIIHIIIHIIIHIIIIIIIIIIIIHIIHIIIIIIIIIIHIIIIHIHIHIIIIIIIIIIIHIIHIIIIGIIIIIHHEEIHHHIIHIIHIIIIIIIHIIIHIIIIIIIIIIIIIII
@HISEQ:711:H5NNWBCX2:2:1101:15903:10887:ATCTCGTA
TTAAGTTCAGCGGGTGGTCTTGTCTGATCTCAGGTCGAAAGGTTTGTTTGGGTCCTCGTGAAAGAGGCCCCAAAGTTCCTGCTTGCTGGCCGTGCGGCAAGTCCGACTTTCTGCCCGTTGCAACCGGAACGACAGCGGCATGCAGCGTGAAGCCACCTACCATGCTGGCGCCCTGCTGAACAGGAGGGTCGCGCCGCGAGCCCTGCACTTCAGCCGACCCTCTTGTAAAAGAGAGACGGCCACGTCCGCCTGCCACTTCCGCCGATAAGGGGGAAGGGGTGGGCGAGGGGTGAGCCGACGCTGAGACAGGCATGCTCTCGACCGAAGTCTCGAGCGCAATATGCGTTCAAAGATTCGATGATTCACGGAATTCTGCAATTCACACTACGTATCGCATTTC
+
IIIHIHHHIIIIIIIIIIIIIIIIIIIIIHHIIIHHIHIHIIIHHIIIIIIIIIIIIIHIIIIIIIHHIEHIIIIHHIHHHIIIIIIIIGIIHIIIIIIIIHIIIIHIIIIIIIIIIIIIIIIIIIHHIIIHICHHIIIIIIGIGIIIIIIIIIIIIIFHHCHHHIHFHIGIIIIHIHHHIIIGHHGHHIIIIIHIIHDH-?GHHIIIIHIHHHCHII8-@-B-F-FFF@@-ECC<HHCBDHCIHIHHIHHIHIIIIGGIIIIIHHIHIIIIIHIIIIIIIHGHIIIIIIIHEHGIHDHIIIIIHIHIIHIIIIHGIIIIIHIHIIIIHIHGIIIGIIIHIIIIIIHHHHIIHIIIIIIIGIIIIIHFIIIIIIHIIIIIIIIIIIHIIIIIIIIIHIIH
@HISEQ:711:H5NNWBCX2:2:1101:17121:10903:ATCTCGTA
TTAAGTTCAGCGGGTATCCCTACCTGATCCGAGGTCAAACAAAAAGATATAGTGTTCCGGCCGCCAGCACGCGCGCCTGGTCTGCGAATTTTACTACGCATCAGGCCCACATGCAGACGCCGATTCTTTTGAGGCGAGTCCGCGCCGCAGCGGGACAAAGACGCCCAACACCAAGCCAGGCTTGACGGTTGAAATGACGCTCGAACAGGTATGCCCTTCGGAATGCCAAAGGGCGCAATGTGCGTTCAAAGATTCGATGATTCACTGAATTCTGCAATTCACACTACTTATCGCATTTC
+
IIIHIIIIIIHIIHIIIIIIIIIHIIIIIIHHIIIIIIIIIIIIIIHIIIIIIIIIIIIIIIIIIIIIIGHIIIIIIIIIHHIIIIIIIIIIIIIIIIIHHIIIIIIIFHIIIIIIIIIHIIIIIIHIIIIIIHIIIIIIIIIIIIIIIIIIHIIIIIIIIIIIIIHIIIIIIIIIIIIIIIIIIIIIIIIIIIHIIIIIHIIIIIIIIIIIIIIIIIIIIIIIHFHHHHCHIIIIIHIIIIIIFHIIIIHIHIIIIIIIIIIIIIIIIIIIIIIIIIIIIIIHFHG=IIHIIIIIIHH
@HISEQ:711:H5NNWBCX2:2:1101:1731:11121:ATCTCGTA
TTAAACTCGGCGGGTAGTCTTTTCCGATTAGAGGTCTGATGCGTTACCTCTTCTTCACGCTTTCGCAGCACTCGAGGTGCTGGCTCAAGGTAAGCCTGCTGTGGAACTCGGGCACGCACTCGGGCTCACTGGGAGCCCCGCACTTGGAATGAAACTCTTTCGAGTATCGCACACCTGATCGCGGGGGCAAGTGATGCCACGGCGGCCAAATTCCCTCCATTTCAGCCGACCCGATGTGCCGGGACGGCCAGTTCCACTCAGACTCTAAGAGAGTGTGGTGGGGGGGCGCGGTGACGCTCTAGCGGAAATGCCCTCGGACAAGCCTCGGGCGCAACTTGCGTTCAAAAACTCGATGATTCGCGGAATTCTGCAATTCACACTACGTATCGCATTTC
+
IIIIIIHIGHIIIIDHHIIHIIIIIHGHIIIIIIIIIIHIGHIIIIIIIIHIIHIHHHIIHIIHHIHHIEHIIEGIIIHHHHIIIIIIIIIIHC?HGIHFHHIIHGHHHIHHIGHHGIHHIHHDHHHGCCGHGHHHHIIIIH?EHEGEHIII/@GHHIIIHHHE@HHGIGCD?GHH@GHHHEHIIIIIIHHIHHGGHHIHHDHGHCHHHIGGDEHFGG66EGHEHHEHAD@GHHGHDE?IIIHHDHHFIHHIIIHHHHFEHHHHHFCHIIIIIIIIIHIIIIIIIIIIIIIIIHIHEHHH=GGHHEEIIIHGIIHIGIIHHIIHHCCIIIIHIIIIGHIHIIIHHGGCIHIIIIHHGIHIIIGIIIIIIHGFHGIIHHHHGCIHIHHIHECHHHI
@HISEQ:711:H5NNWBCX2:2:1101:3032:11157:ATCTCGTA
TTAAGTTCAGCGGGTAGTCTTGCCTGATCTCAGGTCGAAATGTGAGGTGTGGTTTTGTGAGGCTCCCAGCGGTGGCCCCTGGGGCAAACGGCAGGCGTGTGTTGGGTGACCAACCTACCAAGCCGTTGCCCTGTGATCGGGGCCCCCGCTCAAGCGCTCTGGGCTTCAGCCGACCCGGAGAATCCAGTGGTTAAACCCCGGCTCCGAGACGACCAGTTCCACATCCCTCGTCCGTAAAGAAGAGGGTTGTGAGGGGGTACGCCGACGCTGAGGCAGACATGCCCTTGTCCGAGGACGCGGGCGCAATCTGCGTTCAAAGTTTCGATGGTTCACGGAATTCTGCAATTCACACTACGTATCGCATTTC
+
HFHHIHHIIIHHIDEDHGHIIIIHIIIIIHIIIHF?F/1CGHHIHIIGEHEHCGGHHII?G1CGEHHHDCED@CHEFHHHHIIDIHICEE=<C<HDDCHHHGFGHDH=@EGCHHHHIIIFC=GHDHFE@FFGHHHHHIE0DEDHD?EHICHH?GCGHHIH@GHGHHCEDFGHHHEDHCEFEHEHCHF@GHH?HHHIHHIHHI>AHHH7?EHEHHGFE-6689.B?-:-8-888HB@@HHHIIHG.88?F:.CHGF.ECHDF</GGDHIHF0CG?HG<HEGD0CFG<<CHCHGCC?F/<<CE<?HGD<//=IIG@DHIHHD1<GCFHFECEEIHHG@HEHHHHGF@?@EIHEHEHC<0<0CHEHHHIH
@HISEQ:711:H5NNWBCX2:2:1101:6161:11207:ATCTCGTA
TTAAGTTCAGCGGGTAATCACACCTGAGTTGAGGTCGGGAGAGCGAATACTCTCAATACCAGGCACGTATGAAGCCCACTAGCCGTGTCTCAGACGCCACAGAGTATATAAGCATGATACCCGGTGACCGAGACCTATCGCATCAGCTAATAGATCATCCATGTGGTAGGCAATCTCTCTTGCGAGCGATTGTCCTCTTCTAGCATTATGGCAAAACACGTTCGACCAGAGGCGGTAGGCCGAACTCGTGATTCACCAGCTATTTCTATTACAGCCATAGTCCTGCTGTTTTTGATCACGACCCTCAACCAGATGTGCCGCAGGGTAGGACTCCTACGGCGCAATGTGCGTTCGAAAGTTTAACGTTCAAAGCGTCTGCAATTCACGCTACTTATCGCAGTTT
+
IIGHIGCHFHHHCHHDHHHHH@EEGCHH@1FGH1FGDHCIIFE1ED??EE@FHHH?FH1DGHHHHHHH?DFH?FGEFGHHFHCCCHHHHHIEHF?HDHHHEFHGHHICC@EEHEEH0FHCGHHHDHFHCHHI/EHGHG@=GHII0/DHHCGG=.DG?CD/D@FFECHH/BAEHI.8.BBF@HFHCHHHGHHGFHCGIHFEHECHHEHHHHEE@GEFHFH@ECC@6-C@GHHHHIEHHHIHHHCGHG9CE?CH@HEIIIIGIHEHCGCEHHHEIHHHG?HHHHHGG@CHHEIIHIHFHHHHDHHHHEEHIHIH@IIIIHDIHIIIIHHIHHEHIHHIIIHHIIIIIIHDIIIIIIIIIIHHHHHIIIGHEHHIIIIIIIIHHECHFIGIIIIIHHHHIHHFEII
@HISEQ:711:H5NNWBCX2:2:1101:8520:11054:ATCTCGTA
TTAAGTTCAGCGGGTGTTCTTGCCTGAGCTCAGGTCGAAGATGTAAGTTATATTTCCTGGTTTGAGGGCTATTGAAAAAGAGCCAAGCCAACACCTAAATATGTAGCAGTGATGCTGCCTACCTAGATGCGGCCCATAAACGGTCCTTAATCAGCCTCTGAGCTTCAGTAGACCCGGCTTTCACTCCATAATAAAACAGAGGAGAGCCGGGACTACCAGATCCAACCAGCCAATTATTAATGAATAATTATTGGGAGGTTGAGGGGTACATCGACGCTGAGCCAGACATGCTCTTGGCCGAGGCCTCGAGCTCAATATGCGTTCAAAGACTTGATGATTCACGGAATTCTGCAATTCACACTACGTATCGCATTTC
+
IIIIIIIIHHHHIHHIHIH@GFHHIIHIIIHIIIIIIIHIIHIHHIHIIIIFHHHHHIIHIIHIIIIIIIHIIIIIIIIGCHFHHIHEFHHEEHHIIIIIIHIIHHIHGEHHHHGHIIII?GCHIHIIIIDHGHIIIICHIHEGEDHIHHHHHHHHIIIGHDHEHHCHIIHIIIIIIIIIIIHIHHHHHGHHIIIIHHIHHGHCIIHEEEHHHHHHHHGF.HHIIHHHHGHHCHIHEHHIHHEHHHG?HHHIHIGIGIHGIHFHHHGG@CIH=IIIIHGF?HFHIHHIHGIIIIIHIHHIHIHCIHHGHD<1CIIGHHCHECHIHIHHGGHIIIIIHHEEGHEEGHHIIIHIIIHIIIIHHHHIIIIIIIIIHIHC
@HISEQ:711:H5NNWBCX2:2:1101:9962:11054:ATCTCGTA
TTAAACTCGGCGGGTAGTCTTTTCCGATTAGAGGTCTGATGCGTTACCTCGTCCGTTTCCTCGTGGCCTGGAAGGGCCCAAGTCAAGGTAGCCTGCTGTGGAACTCGCACGCACTCGGGCTCACCGGGAGCCCCGCACTTGGAAGACCCAAGTCCCACGACACTTGGAAGTGCCGTGGGAGTTCGAAATCGCACCTGATCGCGGGGCAAGTGATGCCAAATTCCCTCCATTTCAGCCGACCCGAGTACCTTAGCACTCCGGGACGGCCAGTTCCACTCAAACTGGCGCACAAGTAAGTACTTGGGGGAGTCTGGTGGGGGGGCGCGGTGACGCTCTAACGGAAATGCCCTTGGACAAGCCTCGGGCGCAACTTGCGTTCAAAAACTCGATGATTCGCGGAATTCTGCAATTCACACTACGTATCGCATTTC
+
IIIIIIIIIIIIIIIIIHHIIIIIIIIIIIG?HIHHHIIGCH<GDHIHHICGHIHHIIII?EEHFHIHIHIIHHIIIIIIHHHHHHHIEHFHEFHIIGIIHIHIIFHIHH?HDHDIII<H?GCHHIHHHHIIIICH/EHEHHHHHIIHEHHIDHIEH?FHICDH/?/;DEFEHGI.EDH?HGH@?EHHIII@EHHIGHIGIIGDD?DDEHHHHHHHII-6-=HE@6--C@-?IIHHHD?C-GCEBB-@-@@-?-@>,,=HHD?DF??FAHA.EC@HG?HEACDGHEF87.HHHHGEHAFECIIIIHEFE?F.BEDIHDHIIIHIHEIIIHDIIIIIHHIIHG?HHIHGIGIIIIHHIHDIIIHIIIGIIIIGHIIHHDECGIGFHHHHHHDHHDCIIIIHHHFIIIIIIIHHFCGHHHIIHIIIHGCHHEI
@HISEQ:711:H5NNWBCX2:2:1101:14861:11230:ATCTCGTA
TTAAGTTCAGCGGGTATCCCTACCTGATCCGAGGTCAACCTTAGAAATGGGGTTGTTTTACGGCGTAGCCTCCCGAACACCCTTTAGCGAATAGTTTCCACAACGCTTAGGGGACAGAAGACCCAGCCGGTCGATTTGAGGCACGCGGCGGACCGCGTTGCCCAATACCAAGCGAGGCTTGAGTGGTGAAATGACGCTCGAACAGGCATGCCCCCCGGAATACCAGGGGGCGCAATGTGCGTTCAAAGATTCGATGATTCACTGAATTCTGCAATTCACATTACTTATCGCATTTC
+
IIIIIIIIIIHHHIIIIIIIIIIIIIIIIIIHIIHIIGIIIHIHIIIIIIIIIIIHIIIIIIIIHIIIIHIIIIIIIIIIIIIIIIIIIHHHIIIIIIIIIIIIIIIEHIIIIHHHIIIIIIIIIIIIIIIIIHHIIIIIIIIIIIIIIIIIIHHIIIIIIIIIIIIIIIHIIIIIIIIIIIIIIIIIHIIIIIIIHIHIIIIIIHIIIIIIIHIHIIIIIIHIIIIHIIIHHIIIHHIIHIIHIIIIIIIIIIIIIIIIIIIIIIIIIIIIIIIIIIIIIIIIIIIHIHIIIIHI
@HISEQ:711:H5NNWBCX2:2:1101:1280:11322:ATCTCGTA
TTAAGTTCAGCGGGTAATCTTGCCTGAGCTCAGGTCGAAAGTTTAGGTATGCCAAAGGCACATTCCTACTTGGCTTCTAGCAAGATCCACAAGCAACAACTTCGTGTAGTCGGCAGAAGCCGGTGCTACCTATCCAGTTGAAGCCCATATCGGGTCCTTGCTTAAGCCTCTGCACTTCAGCCAACCCAATCTGCCTGATGGCTGGTTGGGGAAGCCAGATCCACCCCTAGGCTTGCAAACAGAGCAAACGCACCCAACAAGTTGGGAGGGGTGAGGGTGTAAACCGACGCTGAGGCAGACATGCTCTTGCCCGAGGGATCGAGCGCACTATGCGTTCAAAGATTCGATGGTTCACGGAATTCTGCAATTCACACTACGTATCGCATTTC
+
HIGIIEHHIHHCHHHHF<FFH?HIIIGHHCDGHIIHHIHIIEHHICHHHIHHHCHIHHHHHIIIIHIIGHHCGGIIIIIGIIE1GHHHHIIIIHIHIHHIFCGH1CCGHEFHHHDHIIIEHCEEHDEECHHHHHIGHIHGEHFC0DHGHIHHHGH<DHHDFDGHHCEHGHHIGHHIHEFFHIIHEHIHIHHFAHHIHGCHGGHGHHFHD6?CF-8BHH-HE>E5..B..B.7AA@F@EGHHHB.=EA9-::8-?D.;.;.EIHHIHEC/HFD/CDHGCCC<CC/C<<DIIHGHGED1<111IIIHG1CCE<HFEGE<1HHHHF/<1<1CG?0CIFG?IIIHHIGC1DG<1IHGCHFC?HIIIIHEIIHH?HHHCEEHCCEC0GC1DDCI
@HISEQ:711:H5NNWBCX2:2:1101:18519:11311:ATCTCGTA
TTAAGTTCAGCGGGTGTTCTTGCCCGAGCTCAGGTCGAGAAAATGGGTTTAGAGCCGAAGCTCTTCCTGATTTCGGGTCGACAAGCACAGTCCCAAGCCAACAACTAAAGCATTAGCAATATGATTGCTTACCCAGTTGCAGCCCTTAGCGGGTCCATGCATCAACCTCTATGCTTCAGCGAACCCAGACGCGAGGCCTGGGAAAGCCAGATCCACTCAGCCATGGAATGGTTGAGTGAGTATTAACCCGACGCTGAGGCGGACATGCTCTTGGCCGAAGCCTCGAGCGCAATATGCGTTCAAAGATTCGATGGTTCACGTATTTCTGCAATTCACACTACGTATCGCATTTC
+
IIIIIHIIIIIIIIIIIIIIIIIIIIHHIEHIIIGHIHIIIIIIIIIIIIIIIIIIGIIIIIIIIIIIIHHIIIHIIHIIIIIIIIIIIIIIIIIIHHIIIIIIIIIIIIIIIIIIIIIHEHHHIHIIIIIIIIIIIIIIIIIIIIIHIIIIIIIIIIIIIIIHIIIIIIIIIIIIIIIIIHIIIHHIIIIIIIIIIIIIIIIHIIIIIIHHHIIIIIHIIIIIIIIHIIIIIIIIIHIHIIIIHHIHHHHIIIIIIGIIIIIIIIIHIIIIIIIIIIIIIIIHGIIIIIIIIIIIIHIIIIIIIIIHIIIIIIIIIIHIIIIIIHIIIIIGIIHHHIIHIIIIHIHIHHIII
@HISEQ:711:H5NNWBCX2:2:1101:11338:11504:ATCTCGTA
TTAAGTTCAGCGGGTGTTCTTGCCTGAGCTCAGGTCGAGATAAAGGTTAATAGGGCCGAAGCCCTTCCTGATTTCGGGTCGACAAGCACAGATCCAAGCCAACAACTAAAGCATCAGCAACAAGTTGCCTACCCAGTTGCGGCCCTTATCGGGTCCATGCATCAACCTCTATGCTTCAGCGAACCCAGACACTAGGCCTGGGAAAGCCAGATCCGCCAATTCAATCCAAGGATTGGTATGGCGAGGATTAACCCGACGCTGAGGCAGACATGCTCTTGGCCGAAGCCTCGAGCGCAATATGCGTTCAAAGATTCGATGGTTCACGTATTTCTGCAATTCACACTACGTATCGCATTTC
+
IIIIIHIFHIIIIIIIIIIIIHIIIHHHHIGHIIIIIHHGIIIIIHIIIIIIHGHHHIGIIHGHIIIIIHIIIIIIHIHIIHIIHIHIFHIIHHIHGHHHIHIIIIIHHHCEHHIHIIIHIIIHGHGHIIIIIIIIIIIIHHIHIIIIIIHIIIIIGIHHIIIIHHHHIIHHGHIHGGHIHHIIHGIHHHHIIIHHIGHHHHIIHHCHIHHEHHHIFIHGIHHGIIIIGIIGHEHIIIGIIIIHIHIIIIIIIIIIHIIIIIHIHIIIGIHGIIIIIIIHIIIIIIGIHIIIHHEIHHIIHIIHIHIHHHEHIIIHIIIIIHIIHHIIIIIIIIHIIHHHHHHHEIIIIIIIIIIIII
@HISEQ:711:H5NNWBCX2:2:1101:18810:11573:ATCTCGTA
TTAAGTTCAGCGGGTGTTCTTGCCTGAGCTCAGGTCGAAAATGTAAGAGTGTTTCCTGGTTTGAGGGCAATATCCCAAGAGCCAAGCCAACATCTAAATATGTAGCAGTGATGCTGCCTACCTAGATGCGGCCCTTGACGGTCCTTGATTAGCCTCTATGCTTCAGCTAACCCGGCTTTCAGACAGAGTCCGAATGCCGGGACAGCCAGGTCCATTCCGATCACACACATGAGGTGTGGTTGGGATGAGGGATACATCGACGCTGAGCCAGACATACTCTCGGCCGAAGCCTCGAGTGCAATATGCGTTCAAAGACTTGATGATTCACGGAATTCTGCAATTCACACTACGTATCGCATTTC
+
GHHHIIIIIHGIHIHH<<FCHIGHIIIIIIIHGGDHHIIIIIHHIIHHI1DGHIGHHIIHHHGIHGDHIDGEHHHIIIHHGHHIII?GHHIGCGHGIEHIHEHFHHHHIIIIIGHGIIIGEGHHHGHIHH?HDCEHGEHIGIHIFIEHIIHHIHIHHHIIHIIIGHIHHIH?G8?@CDGHIHHIHFHHHHEEHDHHDCEEIIHHGIHHHHHIIHHIIHHEHEGGHFHHIIHDCHEHCECGHIHHHH@/ECHH?HEG</IIHHEHHEHFCHIHHHEHHHHHHIHHIIIHDHEEEFHHEHIHHHHE=HHEHHGHHFFHHIGIHHHEHFHHHHIHHIHHHEHHFHIIIIHIHHDCEEHEFCHHDH
@HISEQ:711:H5NNWBCX2:2:1101:19677:11559:ATCTCGTA
TTAAGTTCAGCGGGTAGTCTTGCCTGAGCTCAGGTCGAAATGAAGAGTTTCGGTGTCGGGGGGTGCCCAAGCATCCGAATTCCTGCTAGGTCTCCAGCAAAGTCCCCTCGGGCAACGGCAGGATGCGTAGGGAATGCCTACCTACCAAGCCATTACCCTGCGAACGGGGTCCATGCTCATACCTCTGAGCTTCAACCGACCCGGCGCCAATCACGAGTGACCGGCGGAACCGGGAAGGTCAGATCCGCCTTCCCAATCAAAGGAGATGGGGAGGCGAGGGGGTGAGCCGACGCTGAGGCAGACATGCCTTTGGCCGAAGCCTCAGGCGCAAGTTGCGTTCAAAGATTCGATGGTTCACGGAATTCTGCAATTCACACTACGTATCGCATTTC
+
IIIIIIIHIIIIHHHIIHIIIIIIIHHIIIIIIIHHIHIIIIIIIIIIIHIIIIIIIHHHIIIIIIIIIIIHIIIGIIGIIIIIHIIIIIIHHIIIIIIIGIIIHIHHIIIHGDHIIHIIIIHHHIIIIGIIIIHHHHHHHIFIIHIHHHIFHGHHHHIIIIHIIIIIIHHIGIHIHHHIIIIEHHIIIIHHHIHHIGIIIIIIHHGHIGHHHIIHIEDDHGIGHHHC?HEHHHEEHHHIHHHHHDHEHHHIIIHGC?GGFHIHIIHHIIHIIGIIIIIIIIIGHHIIIIHIIIIIIIIIIIIIIIIIIIIIIIIIIIIHHHHEIIHIIIIIIIIIIIIIIIIIIIIIIIGIIIIIIHIIIIIFIIIIIHIIIIIHIIIIIIIHIIIIHIIH
@HISEQ:711:H5NNWBCX2:2:1101:2160:11985:ATCTCGTA
TTAAGTTCAGCGGGTAGTCCTACCTGATTTGAGGCCAGATCATAAAAAAATTGCCCAAGGGCGATTAGAAGCTGACAACTATGCCTTTCTTATCCCGGCCAGCCGCATTGCTGCAACTGTCCTCAACGAAATACTTATCACGTTGAGTGGAACCGATTACGAAAAGGGTCTGCTAATGCATTTCGAGCGAGCCGCAATAAAGCAGCAGCGCTCACGTCCACGCCGCTAACCACTATTAAGAAAGCTAGAGGGTGAGAGTTTCATGACACTCAAACAGGCATGCTCCTCGGAATACCAAGGAGCGCAAGGTGCGTTCAAAGATTCGATGATTCACTGAATTCTGCAATTCACATTACTTATCGCATTTC
+
CGHHIGEF?FHHHIIIIIIIIIIHIIH1<CGGG?@GHHHHHHHHHHHI<HFGCDDCGEHEHEHH/EHEHFDGHHEHHIHHEHHHHIIIIHFHH?GHC<C?F1CHEHC@GGGHHG0DHIHH@GIGHHHIHHHEFHC@FFHEH=HH0=/=D/DDG@GEHHHHFGH.E?:GF?GGHH8.@@@G@E>B@EABB<E?HHAHHBAFCGHFHHHGHIIIIHIHH?<HIHC-@FEHG/FC@@HHF@C?HFEG0GFHEHCIEIHIIIIIIHHHHHHFG@@?HGHGGHHHHHC/C/@HCGHHIHEHHIIHIHCEHHEHCHCHHEEFGG<0HHIHFHEFF@IHFHGIIHHHHGHHHIHG1CC@CEGF<<1FHHEIHH<H
@HISEQ:711:H5NNWBCX2:2:1101:2778:11845:ATCTCGTA
TTAAGTTCAGCGGGTGTTCTTGCCTGAACTCAGGTCGAAAGGGGTGTGTCGCACGGCTTCTCGGAGAGCGGCCGACGATTCCTGCCGGCTTACAACGAGGTCCCGGGCCGACGGCGGCATGCGATCCCTGGCGGGTCACCTACCAGACTGTCGTCCCGATCGGGTCCTCGTTCGAGCCTCTGTTCTTCGGCAGACCCGGTTAAATTAACCGGGACGGCCAGGTCCACGCCTCTTGAGAGAGGGTGAGGATAAAGCCGACGCTGAGGCAGACATACTCTCGGCCGGAGCCTCGAGTGCAATTTGCGTTCAAAGATTCGATGATTCACATTATCTGCAATTCACACTACGTATCGCATTTC
+
IIIIHIIHGIIIIIIHIIIIIIIIIIHIIIIIIHIIIIIIIIIIIIIIIIIIIIIIHIIIIIIIHIIIIIHIHIIIIIIIIIIIHIHIIIIIIIIHIIHIIIIIIIIIIIIIHIIIIIIIIIIIIIIIIHIHIIIIIHIIIIIIIIIIIIIIIIIIHIHIIIIIIHIIHIHHHGGHIIIIHIIIIHHHHIIIGHIIHGHHHHIIIHHIHIHIIIIIIHIIHGIIIIIIGIHIIIIIIIIHGHIIIIIIIIIHIIHHIIIIIIIIHHHIIIIIHHHGHIIIIIIIIIIHIHEHIIIIIIIIIHIIIIIIIIHIIHIIIIIIIIIIIIIIIIHIIIIIIIGIIIIIIIIIIIIIIIHHIII
@HISEQ:711:H5NNWBCX2:2:1101:3592:11930:ATCTCGTA
TTAAGTTCAGCGGGTATTCCTACCTGATCTGAGGTCAACCTTGGTAAAGTTGGGTGTTTTACGGCGTGGTCAGGCCGCTCTCCGCCTGCGAGGGTTTTACTACTACGCAGAGAAGGCTACAGCGAGACCGCCACTAGATTTCGGGGCCGGCCGCCGCGGTGGACGGCCGATCCCCAACGCCGAGCCCAAAGGGGCTCGAGGGTTGAAATGACGCTCAGACAGGCATGCCCGCCAGAATACTAGCGGGCGCAATGTGCGTTCAAAGATTCGATGATTCACTGAATTCTGCAATTCACATTACTTATCGCATTTC
+
IIIIIIIIIIIIIIHHHIHHHHIHFHIIHIIIIIIIIIIIIIIIFHIIIIHHHHIIIIIIIIIIHIIIIHHIIIIIIHIHHHHIIIIIIIIIIIH?HIIIIIIIIIIIIIIIHIIIIIIIHIHHIHHHHIIIIIIIIIIIIIIHHHHIIIHHHH<HIIIIIHHIIHHIHHHHHHIIEHHHIIIHHIIHHHIHHIIIHHIIIIIIIHHHHIIHHIHHIIHIIIIIHIIIIIIIIIIHGHIHIIHHHIIIIIHIIHIIIIIIIIIGIHHHIIIIIIIIIIIHIIIIIIHIIIIIIIIIHIIHIIIIIIHIIHIII
@HISEQ:711:H5NNWBCX2:2:1101:4361:11881:ATCTCGTA
TTAAGTTCAGCGGGTGTTCTTGCCTGAGCTCAGGTCGAGGATATGTGGGTTATGAGGCACATCAATCCTTGTTTAAGGGACCAACGCTTCTCTCTCCTGGGTTTAGTGAAGCATCACATCGAAGTCCTGTAAGGCCAACAACTAGCAAAGAAAGAGGAAAAGCTTTGCAGCTTCTCGCTCACTGCCCAGTTGCGACCCTCCCCTGAATAGGCTAGTTTCGATCTTCACTCTGTTCTTCAGCCGATCCAAGTCAACTCAATGACTTGAAACAACCAGTTCCACTCTAGGTATATACACAATGGTATAGTTAGAGTGAGATAAACCCGACGCTGAGGCAGACATGCTCTCGGCCGAAGCCTCGAGCGCAATATGCGTTCAAAGATTCGATGGTTCACGGAATTCTGCAATTCACACTACGTATCGCATTTC
+
IIIIIIIIIIIIIIIIIIIIIIIIHIIIIIIIIIHIIIIIIIIIIIIHIIIIHIHIHIIIIIIIIIIHIGHHHIIIIIIIIHIIIIHIIIIIIIIIIIIIIIIIIIIIIIFHIIIIIHIIHIIIHIIIIIIIIIIIIIIIIIIIIIIIIIIIGHFHIIIIECGHHIIIIIHIIIIIHIIIHIIGIIIIIIIHIHIIHHIIIIIIIIHIHHIIIHIGGFH@?E@FHHHHHG@@HEHHHDEIHFIIHEIIIHGIHHHCIHHHIIIIGHHIHGGBFIIIIHHHHIIIIIIIIIIIIIHHFIIHHGFIHIIIIIIIIIIIIIIIIIHHHHIIIIIIIHIIIIIIIIIIIIHIIIIIIIIIIHIIHIIGIIIIIIIIIHHGIHHIIIIHIIIIIIIIIIIIIIIIHIHIHIIIIIIIIIHIIIIIIIHHHIIII
@HISEQ:711:H5NNWBCX2:2:1101:5445:11943:ATCTCGTA
TTAAGTTCAGCGGGTCTTCCTACCTAATTTGAGACCATGGTTCAAGAGTCGCCCGGAGGCTCGTCTTTATGGTTTTGGACCCACCGGCAGCAAGCACTCCATACCCACCAGATAATCAGCATTATGAGAAACCACAGTTCCATTCACATACGTTTCTCTGGTATCGGCACTTCGTCGTCCTGGCTACCAGCCGGCAATCTCTTTCAAGGCACCCTCTGCAGGGAAGCCTCACATCTCCACCCGCGCTCTCGAGAGAACAGGGCTGGAAGAATACTATAGATTCTCAATCAGGCATACTCCCGAAGGAGTGCAATGTGCGTTCAAAGATTTGATGATTCACGGAAAGCAATTCACATTACGTATCGCATTTC
+
IIIIIIIIIIIIIIIHIIIIIIIIIIIIIIIIIHIIIIIIIIIIIIIIIIIIIIIHHHIIIHIHIIGIIDHIHIIIHIIIIIIIIHIIIIHIIIIIIIIIIIHIIIHIIIHHIIGIIIHHIIIIIIIIIIIIHIIIHIIIIIIIIIIIIIIHHHIIIIIIIIHFGGHHIIHHHHEHHCHHHIHFGHIIHHIIIHIIHHIHHHGHGIIIIHHIIIHIIIIIIIHIIIHIIIIIHEHHIHHIIIIIHIIIIIIIIIIIIIIIIHIIHIIIIIIIIIIIIIIIIHIIHIIHIIIIIIIIIIHIIIGIIIIIIHIHHIIIHIHHHIIIIIIIIIIIIIIIIIIIIIIHIIIIIIIIHIIIIIIIIIIIIIIIIHI
@HISEQ:711:H5NNWBCX2:2:1101:16524:12000:ATCTCGTA
TTAAGTTCAGCGGGTGTTCTTGCCTGAGCTCAGGTCGAAGATGTAAGTTATATTTCCTGGTTTGAGGGCTATTGAAAAAGAGCCAAGCCAACACCTAAATATGTAGCAGTGATGCTGCCTACCTAGATGCGGCCCATAAACGGTCCTTAATCAGCCTCTGAGCTTCAGTAGACCCGGCTTTCACTCCATAATAAAACAGAGGAGAGCCGGGACTACCAGATCCAACCAGCCAATTATTAATGAATAATTATTGGGAGGTTGAGGGGTACATCGACGCTGAGCCAGACATGCTCTTGGCCGAGGCCTCGAGCGCAATATGCGTTCAAAGACTTGATGATTCACGGAATTCTGCAATTCACACTACGTATCGCATTTC
+
IIIIIHHIIIIGIIHIIIIHIHIIIIIIIIIIIIIIIIIICHEHIIIIIIHHHIIIFHIIIIIHHIIIIGHHIIIIIIIIIIIIIIIHCHHIHGHIIIIHEHCHFHIIIIIIIHFHIHIIIIIHIIIIIIIHIHHIIIIEHIHHIIIIIIIIIIGHIIIIHHHIIIIIIIIIHIIIHIIIIHF.AHHHHIHHIHHHIHIHHHHCHICHHIHHHHHHHHHE@HEHIHHEHC?HEHIIIIIIIIIIIHECGEHHIHCIIIIIIHIIIIIIGIIIIHGIIIIIIIIIIIIIIIIHIHD=HIHIIIHEHCHHIIIIHHHEEIHHHCIIIIIIIIHIIIIIIIIHGHHFHHIHIHHIIIIIIIIIHHHHDDHHHHHIIIII
@HISEQ:711:H5NNWBCX2:2:1101:21100:11806:ATCTCGTA
TTAAGTTCAGCGGGTAGTCTTACTTGATTTGAGATCGAGTTTAACAAGAATCGTTGCCGACCCTTGTGAAATCCTGCATCAGTCAGCCAATACGGTCAAACTCCCTTTATGTTAGCTGCAGCAAAAGTAATAATCCGTTTGACGGGACTAAATGAATATGCTTTTAGCTCAGGAGAATGTCCAGCTGCACCTGCATTTCAAGCAACCCGCCGCCGATCTCAAAAAGATTGGTGTTGGGATTGCTCAAGTCCAAAGCTTTTCGATTAAAAACTCCAAAAGCTTTGAGGTGTTTACTGATACTCAAACAAGCATGCTCTTCGGAATACCAAAGAGCGCAATATGCGTTCAAAGATTCGATGATTCACTGAATTCTGCAATTCACATTACGTCTCGCATTTC
+
CDE?E<<FHH?HGI/<0CG1<CHHIIE11DGHFHHEHEHC??C?EHGHH@EHH?G?<1EC?CEHE1<DDFH?EGEHHHHHHH1CCFHHFC11D@E<DG1GGHHHHCE?EHH@<DGFF1C?G@FHFCC<<FE0D0CHHHH?CF?0C</CC@E@GH:GHHCHF/C.@.=/DAFHGHH.B?E:.:.?F@FH@@?F8AAB@F.A675.9C>9?5EHCC?ECE@,GBFF.C.8--8--7.G:..7@.F..?.F</D/D/GCC</<//<<</<<///GC0D00<0<HEEHHHHEHFHHHC<<<GCHEC1CD<HGHF1IHG</HHHD1FCD<1<11<DHE@<11D<0DHHHE@EGE<<1<1D<<<11GF<1@HH?IHGHHF<1CCC11H?EHE<<</0EHD1DHDH
@HISEQ:711:H5NNWBCX2:2:1101:5267:12066:ATCTCGTA
TTAAACTCGGCGGGTAGTCTTTTCCGATTAGAGGTCTGATGCGTTACCTCTTCTTCACGCTTTCGCAGCACTCGAGGTGCTGGCTCAAGGTAAGCCTGCTGTGGAACTCGGGCACGCACTCGGGCTCACTGGGAGCCCCGCACTTGGAATGAAACTCTTTCGAGTATCGCACACCTGATCGCGGGGGCAAGTGATGCCACGGCGGCCAAATTCCCTCCATTTCAGCCGACCCGATGTGCCGGGACGGCCAGTTCCACTCAGACTCTAAGAGAGTGTGGTGGGGGGCGCGGTGACGCTCTAGCGGAAATGCCCTCGGACAAGCCTCGGGCGCAACTTGCGTTCAAAAACTCGATGATTCGCAGAATTCTGCAATTCACACTACGTATCGCATTTC
+
IIIIHIIIIHIIHHHIIEHIIIIIIHIIIIIIIIIIHHHIHIIIIIIIIIIIIIIIIHHHIIHDDEHHIGHHEHIIHIHIHIIIGIIHHIIIIIIIIHHIHIIIIIIIIIIIHIIIIIIIIEHHHIHIIIIHIIIHIIIIIHGHIHIIIIIIIGIIDDGFHIHGIIIIHHIIIHIIIIIIHDHHEHDHGHIIIIIHDGHHHHHHHFIIHIIIIIIHGHFHGHDIHHCEB<HHB-GIIIIHHIHHDIHGBGHCIIHHHIHHHHHIIHHHIIHHEHGB.HIIIHHGHIHGIIHIIIIIHIIIIIHHHHEGIIIIHHHHIIHHHIIIIHGIIIIIIIIIHHGIHHHHIIHIHHHIIIHGIIGIIHHIHIIHHIHIHFIIIIIIIIHHIIHGIGIIII
@HISEQ:711:H5NNWBCX2:2:1101:8752:12007:ATCTCGTA
TTAAACTCGGCGGGTAGTCTTTTCCGATTAGAGGTCTGATGCGTTACCTCGTCCGTTTCCTCGTGGCCTGGAAGGCCCAAGTCAAGGTAGCCTGCTGTGGAACTCGCACGCACTCGGGCTCACCGGGAGCCCCGCACTTGGAAGACCCAAGTCCCACGACACTTGGAAGTGCCGTGGGAGTTCGAAATCGCACCTGATCGCGGGGCAAGTGATGCCACGCACTCCGGGACGGCCAGTTCCACTCAAACTGGCGCACAAGTAAGTACTTGGGGAGTCTGGTGGGGGGGCGCGGTGACGCTCTAACGGAAATGCCCTTGGACAAGCCTCGGGCGCAACTTGCGTTCAAAAACTCGATGATTCGCGGAATTCTGCAATTCACACTACGTATCGCATTTC
+
IIIIIIIHHIGIGIICHHHIIIIGHHHIHII?HHGHIICEG?HHIIIIIIIIHHIIIHHHHIIIIFIIIGHIIGHHIIHIIHIIHIGHIIHIG?FEHHHGGHHHHIIHDHGIIIIHHIIHIIGIHH/DHHIIIIH<EHIEGDHHHIGEHH?FEHFHIIDH?D/BHHHIFHHHEDHH<?GHIHEFFHHHHEHGHIHIEHIIIIHHHHIEHHHHHHI?-G-@57,HDG,5<?HGAF-@B.HF-G.6B-86,A7BAB@CF.EHHFHF@H@?FIFF;..@FIHHHHHDIIHHCCF@GECHEE?IHHIHHHIHHEGHHCEEC@EHFFC/HDHEHFE?IIHHIHEGHED/HFHEGCCHH@C=EE/HHGHGHHHHF?IHHGEGIHFHHCCIIHIHHEHFCCCH
@HISEQ:711:H5NNWBCX2:2:1101:13032:12094:ATCTCGTA
TTAAACTCGGCGGGTAGTCTTTTCCGATTAGAGGTCTGATGCGTTACCTCTTCTTCACGCTTTCGCAGCACTCGAGGTGCTGGCTCAAGGTAAGCCTGCTGTGGAACTCGGGCACGCACTCGGGCTCACTGGGAGCCCCGCACTTGGAATGAAACTCTTTCGAGTATCGCACACCTGATCGCGGGGGCAAGTGATGCCACGGCGGCCAAATTCCCTCCATTTCAGCCGACCCGATGTGCCGGGACGGCCAGTTCCACTCAGACTCTAAGAGAGTGTGGTGGGGGGGCGCGGTGACGCTCTAGCGGAAATGCCCTCGGACAAGCCTCGGGCGCAACTTGCGTTCAAAAACTCGATGATTCGCGGAATTCTGCAATTCACACTACGTATCGCATTTC
+
IIIIIIIIHIIIIGIIIIIIIIIIIGIIIIIFHIIIIIIIIHIIIIIIIIIIIIIIHHIIHIIEHIIFHIHIIIIHIHIEHIIEFHHGHHIHIIG?@FHHHHHHHIIHHIIIHHIIHDHIIHHHIIGII0FEFHHEHCHHD?HDHIIIIHEHHGIIFCHHHCGHFHIHHDHD?EHEGFF;EH<HHIIHG@EIIHFHH>=FDHIHIIHHHG@HHGIHEE-G-BCHGHCHHHBGE@-?-HCGHDIHHHEEHIIHHHHHECFF@@HH?GIIIIIIIIHHCHCHHHIHHHIGHHFHGIIIHIHIIGIIIIIHHCIHIHHIHIIHGHHHHHHGHHEHGHHHEGHIIIGIIHH@HFHHGHHIIHIIIIHIIIIIHIIIIIIIIHEHHGIIIIHIGHIHIII
@HISEQ:711:H5NNWBCX2:2:1101:18603:12104:ATCTCGTA
TTAAGTTCAGCGGGTGTTCTTGCCTGAGCTCAGGTCGAGATAAAGGTTAATAGGGCCGAAGCCCTTCCTGATTTCGGGTCGACAAGCACAGTCCCAAGCCAACAACTAAAGCATTAGCAACAAGTTGCCTACCCAGTTGCGGCCCTTATCGGGTCCATGCATCAACCTCTTTGCTTCAGCGAACCCAGACACTAGGCCTGGGAAAGCCAGATCCGCCCTTTCATTCCATGGAATGGTTGGGCGAGGATTAACCCGACGCTGAGGCAGACATGCTCTTGGCCGAAGCCTCGAGCGCAATATGCGTTCAAAGATTCGATGGTTCACGTATTTCTGCAATTCACACTACGTATCGCATTTC
+
IHHCHHH@GHIDCHCDHIIIIHIIIHIIIF@@FHIGDDHIIIHHIH1DEHHHIHHHIIIIDHIIIFHHHDFHHIIIHCCFHIIIHEEHIIHHIIGCHEHHHEH@GGCGEH@FCGHIHHIIIHHHFG@HHHIIII?GHHHHHIHHIHHFHHIIHHHIIIIHHGHHIIIGIIIIHIIIHHHIHIHIHIIFHHHHHHHIHHHIHIHIIHEHHIIHIIHHHHIIHH@GHIHIIIHHHIGHHIIIHFGIHHHG/EEIHGIHCGIIHHGHIIIHFIIIGH?HDHHCIHIHCCH<EEH?C?EGCHIIHGIHHHIHHHEHEHHHGHGIGHIIIHIIIIIHD1<1DHFCFCHEHHHHIHHGIIIHHI
@HISEQ:711:H5NNWBCX2:2:1101:19847:12044:ATCTCGTA
TTAAGTTCAGCGGGTATCCCTACCTGATCCGAGGTCAAGCGTAAAATGGTAGACTTGTGGATGCCACCGTCAGCAGTGGAGAGCGCAAAATGTGCTGCGCTCCCACACAGGACGGCGGGCTGCCAATGCATTTGAGGCGAGTTCACGCGCGCAGCGGAACAAAACGCCCAACACCCAGCAGGGCTGGAGGGTACAAATGACGCTCGAACAGGCATGCCCCATGGAATACCAAGGGGCGCAATGTGCGTTCAAAGATTCGATGATTCACTGAATTCTGCAATTCACACTACTTATCGCATTTC
+
IIIHIIIIIIIIIIIIFIIIIIIIIIIIIIIIIIIIIIIIIIIIIIIIIHHIIIIIHIIIIIIIIIIIIHHIHIIIIIIHIIIIIIIIIIIIIIIIIIIIIGIIIIIIIIIIIIIIIIIIIIIIIIIIIIIIIHHIIIIIIIIIHIIIIHIHIHIHIIIIIHIIIIIIIIIIIIIIIIIIIIIIIIHIIHIGHIIIIIIIHIHIIIIIIIIIIIIHIHHIIIIIIIIIIIIIHHIIIIIIIIIIIIIIIIIIIIIIFIIIIIIHIIIIIIIIIIIIIIIIIIIIIIIIIIIIIIIIIIIIHI
@HISEQ:711:H5NNWBCX2:2:1101:1259:12345:ATCTCGTA
TTAAGTTCAGCGGGTCTTCCTACCTGATTTGAGACCTGTATCAGAGGCAAGCCTCTATTTCATTGCATCGTGAGATGCGCTGAAGGGATTGACCTAGCGACTCTTGGGAATCAACACGTCGAAAAGGCAGAGTAAACTCTTTCAATTACGACTGTCTCATCCTTGGGAATCGATCAATTCTCTATTTCAAGTCGGCCTCTTTGACAAGGCAAGACTCAAGTCCAACACTCTGACACTCTCCCTAAGGAAAGAATAAGAGGTCGAGGGTAAAGAGATACTCAAACAGGCATGCTCTCCGGAATACCAGAGAGCGCAATATGCGTTCAAAGATTCGATGATTCACTGAATTCTGCAATTCACATTACGTATCGCATTTC
+
IIIIHHIIGIHHIIDEHHHIIHIIIIHICEHHHIHHH@HHIIIIIHHHHHHIHHIGEHIIHHHIHHIIHHHIIEFHIHHIFCHEHIIGIGIIIHIIGIIIHHHIIHFHIIIIHHIIIHCHHDHHIIHFHHIHHHIIHIIIHFHIIIHHIHHIIIHHCHEEGHIIHIHIHHHFHHIHHHEHHHHHIIHEHIDDHHBEGHHHIIHIIGHHGGHGH@H@FHHGEEC.GC/EEG@EFHHCGEFGCFEG?GHGEHHHHHGEFHEC=HHHHGIIFHIIHHEGCECHHGDF<GHEF?EECCIHEIIIIHHF<1F@<<HHHHGHHDHHCHGFCFHHHHEHF?HHHC1HHHCHIHIIIHCHF@HGEF1IHHEFHHHGIIIHHDIII
@HISEQ:711:H5NNWBCX2:2:1101:3161:12389:ATCTCGTA
TTAAGTTCAGCGGGTGTTCTTGCCTGAGCTCAGGTCGAAAATGTAAGAGTGTTTCCTGGTTTGAGGGCAATATCCCAAGAGCCAAGCCAACATCTAAATATGTAGCAGTGATGCTGCCTACCTAGATGCGGCCCTTGACGGTCCTTGATTAGCCTCTATGCTTCAGCTAACCCGGCTTTCAGACAGAGTCCGAATGCCGGGACAGCCAGGTCCATTCCGATCACACACATGAGGTGTGGTTGGGATGAGGGATACATCGACGCTGAGCCAGACATACTCTCGGCCGAAGCCTCGAGTGCAATATGCGTTCAAAGACTTGATGATTCACGGAATTCTGCAATTCACACTACGTATCGCATTTC
+
HIIIIIIIIIIIIIHHIIIHIIIIIIIIIIGHIIHIGIIIIIHIHIIIIIHHIIHCHHEHHIHHIIIIHI@GHHIHIHIIIIHIIFIIIIIHHGIHHIIIGIIIIIIIIHIIIIHIIIHHHIIEHDHHGHIHCHHHIHIIHIHHIHIIIIIIGIIHFEHIFHHEHHHIIIIHHGHHHHIIFHEHII@HEHHHFHEHIIHII<?HHHIIIA@HHHCGHH.@?D:.EFHGEED/EG?G<<E<GF<H@D/GCC<0HGEC<CHCIHIHEEIGHIIHGHH<</C/IGHHHE@@</IFEIHEIHFC1GE<HHGEFHHC1HGGEHECEHFIIHHHFEHHEIHF1HFFCIIHHHGCGEEE@DHFEEIHDH
@HISEQ:711:H5NNWBCX2:2:1101:7034:12476:ATCTCGTA
TTAAGTTCAGCGGGTATCCCTACCTGATCCGAGGTCAAGCGCAAAATGGTAGACTTGTGGATGCCACCGTCAGCAGCGGAGAGCGCAAAATGTGCTGCGCTCCCACACGGGACGGCGGGCTGCCAATGCATTTGAGGCGAGTTCACGCGCGTAGCGGAACAAAACGCCCAATACCCAGCAGGGCTGGAGGGTACAAATGACGCTCGAACAGGCATGCCCCATGGAATACCAAGGGGCGCAATGTGCGTTCAAAGATTCGATGATTCACTGAATTCTGCAATTCACACTACTTATCGCATTTC
+
HIIIIIHIIIIIIIIIIIIIIHIIIIIIIIIIIIHIIIIIIIIIIIHIIGHIIIIIIIIIIIIIIIIIIIIHHIHIIIHIGIIIIIHHIIIIIIIIGHEHHIIIIIIIIIIIIIIIIIIHIIIIIHIIIHHHHIIIIGHIIFHIIIIIIIIIIIIIIIIIICHIIIHIIIIIIIIIIIIIIIIIIIHIIIIHHHHHIIHIIIIIIIIHIIIHIIIIIIIIIIIHHGHIIIIIHFHIHEHHIGIIHHIHHIIIIIIIIIIHHHHGIIIHIIHIHHIIIHIIGIIIIIIHHHIIHIIIIHIHIH
@HISEQ:711:H5NNWBCX2:2:1101:8931:12369:ATCTCGTA
TTAAGTTCAGCGGGTAGTCCTACCTGATTTGAGACCATGGTTCAGACACAAGTGTCTTGTAGTTGGATCCTTACTTCCTAAAGCTGGGCACTACTGCTGCTTATTTGGCAAAATGAGAAACCAAGGTTCCATACATATACCTTTCGGCAGCCTTTGCAGGCCGTCATTACTTTATTCAGTGCAGACTAATGAAATTCAGAGCACTAAGATAGACGCTCCAGATCTTCCCGCTTAATAAATTAATTGGGAAATGAATACATTAGATTCTCAAACAGGCATACTCTAGCAAGCTAGAGTGCAATGTGCGTTCAAAGATTAGATGATTCACGAGATTCTGCAATTCACATCACGTATCGCATTTC
+
IIGIIHHIIIIIIIFHIIIIHIIHIIIIIIIIIHIIIIIIIHHIIIIIIIIIIIIIHIHIIIIIIIHIIFGHHGHEHIIIHHIIIIIHIIIIIIHHHIIIIHIHIIIIIIIIIIIIIIIIIIIIIHIIIIHIIIIIIIII?HHH0FHHHHIHIIGHHHHIIIIIHIIIIIIIIIIIIHHHHHHCHIIIIIIIIIIHHIIIIHHHHHHIIIIIIHHHHHHHHHFHHHHCHFHIHHFHIIIIIIIIHH@GIHHIIIIIIIIIHGIHHHHGIHHHIIIIIIIIIIIGIIIIIHGGEHIIGIIIHIHIIHEHGIIHIHIIHIIHIHIGHEIIIIIIIHIIHIHIGHGIIHIHGHIIHHHHIHHHHI
@HISEQ:711:H5NNWBCX2:2:1101:10827:12334:ATCTCGTA
TTAAGTTCAGCGGGTATTCCTACCTGATCCGAGGTCAACCTTGTTGCCGCCGGAGCGGACTTGTGGGGGGTTTAGAGGCAGGACGCCGAGGGATCCCAATGCGAGGCTGATGCTACTGCGCAAAGGAGAGGGCCTTCGGGTCCGCCACTGGTTTTAGGGGCCTGCCGTGGCAGATCCCCAACGCCGGGCCACAGGGGCTCGAGGGTTGAAACGACGCTCGGACAGGCATGCCTCCCAGGATACTGGAAGGCGCCATGTGCGTTCAAAGATTCGATGATTCACTGAATTCTGCAATTCACATTACATATCGCGTTTC
+
IIIIHGHIIIIIIIIIIIIIIIIIIGHIIIIIIIIIIIIIIIIHHIIIIIIIIHIHIIHIHIEHHIGHHHHEIIHHIIIIIIIIIIIIIIIIIIIHIIIIIIIIIIGIIIIIIIIIIIIIIHIIIIIIIIIIIIIGHIHHIHIIIIIIIHHIIIHIHHIIIIIIIIIIIIIIIIIIIHIIIIIIIIIIIIIHIIIHHIHIHIIIIIIIIIHIIIIIIIIIHHIIIGHIHHIIHIIIIIIIIIIIIHHHIIIHIIIIIIIIIIHHIIIIIGIIIIIHIIIIIIIIIHIIIIIIIIIIIIIIIIIIHIIIIIIIIIII
@HISEQ:711:H5NNWBCX2:2:1101:11401:12482:ATCTCGTA
TTAAGTTCAGCGGGTGGTCCTGCTTGATTTCAGATGCAAGTAAAGTTTGTGTGACTAAGCACTGGCAGATTACTCCGCACTGCCTCAGCTCTCAATGAGTTCACATTGTGAGCAATGTGACTGCTGCATTGAGTGCGACCCTCGAACAAGTCGAAGCCGCTCGCAGAGCGCAGAGTGCTTTCATGCTTAGCAAGAGAAGGGTATCTCTCGCATTATGATTTGGGTGATGAGATAAAGAGACACTGAAACAAGCATGCCGGTTGGAGAGCCAACCGGCGCCAGTTGCGTTCAAAAATCTGATGACTCACGGTTCTGCAATTCGCATTGCTTATCGCACTTC
+
IIIIHHIIIIIIIIIHIIIIIIIIIIIIIIIIIIIIIIIIIIIIIIHIIIIIIIIIIIIIIIIHHIIIIHHHIIIIIIIIIIIIIIIHHIIIIIIIIIHIIIIIIIIIIIIIIIIIIIIIIIIIIIIIIIIIIIIIIIIIIIIHIIIIIIHHIIIIHIIIIIIIIIIHIHIIIIIIIIIIIIIIIIIHIIIIIIIIIIIIIIIIHIIIIIIIIIIIIHIIIIIIIIIIIIIIIIHIIIIHIIIIIIIIHHHIIIIIHHIIIIIIIIIIIIHHHHIIIIIIIIIIIIIIIIIHIHIIIHIGIHHIHHEIIIIIIIIIIIIIIIGIIIIIIIIIIIIHIIII
@HISEQ:711:H5NNWBCX2:2:1101:14889:12274:ATCTCGTA
TTAAGTTCAGCGGGTGTTCTTGCCTGAGCTCAGGTCGAAGATGTAAGTTATATTTCCTGGTTTGAGGGCTATTGAAAAAGAGCCAAGCCAACACCTAAATATGTAGCAGTGATGCTGCCTACCTAGATGCGGCCCATAAACGGTCCTTAATCAGCCTCTGAGCTTCAGTAGACCCGGCTTTCACTCCATAATAAAACAGAGGAGAGCCGGGACTACCAGATCCAACCAGCCAATTATTAATGAATAATTATTGGGAGGTTGAGGGGTACATCGACGCTGAGCCAGACATGCTCTTGGCCGAGGCCTCGAGCGCAATATGCGTTCAAAGACTTGATGATTCACGGAATTCTGCAATTCACACTACGTATCGCATTTC
+
IIIHIIIIIIIIIIHIHHHIIHIHIHIIIIHIIIIIIIIGGHIIIIIIIIIIIIIIHIIIIIHCHHIIGHHIIIIIIIIIIIIIHIIGIIIGHIIIIIGIIIIIIHIIFHHIIIIIHHGHHIIHHHIIGIHEHIIIIFHIIIIIHHIIIHIHCEHEFHIIEHIIIIIHHHH8BGHHHHHEHHHEHEGEHHIIH?AGHGGHHHHI@EE@@DHHIHHIHIHFG?B:ADGHIHIIHHHHGIIGIGHGH/CDHIHIIHIGHHHIIIIIIIIIHHDHHIHHCHIHHHHHFEHGIIIIIIIHIHIIIHIHHHHEIHHHGIHIHIIHHHEFHHHHEHGIFGFIIIHHDEIHHHHIHEHHHGIHIIIHIHGEFHGHGIIIGIII
@HISEQ:711:H5NNWBCX2:2:1101:15748:12300:ATCTCGTA
TTAAGTTCAGCGGGTATTCCTACCTGATCCGAGGTCAACATTCAGAAGTTGGGGTTTTACGGCATGGCCGCGCCGCGTTCCAGTTGCGAGGTGTTAGCTACTACGCAATGGAGGCTGCAGCGAGACCGCCAATGTATTTCGGGGGCGGCACCGCCCAGAAGGGCAGAGCCGATCCCCAACACCAAACCCGGGGGCTTGAGGGTTGAAATGACGCTCGAACAGGCATGCCCGCCGGAATACCAGCGGGCGCAATGTGCGTTCAAAGATTCGATGATTCACTGAATTCTGCAATTCACATTACTTATCGCATTTT
+
IIIIIHIIIIIHIIIIIIIIIIIIIIIIIIIIIIIIIIIIIIIIIIIIIIIHIIIIHIIIIHIIIIHIIHHIIIIIIIIIIIIHIIIIIIIIIIIIIIIIIIIIIIIHIIIIIIHIIIIIIIIIIGIIIIHIIIIIIIIIIGHIHIIIIIHIIIIIIIIHIIHIIIIIIIIHIIIIIIIIIIIIIIIIIIIIIIIIHIIIIIHIIIIIIIIIIIHIIIIIIIIIIIHHHGIIIHIIHHHIIIIIIIHHIIIIIIIHIIIHIIIIIGIIIIIIIIHIIHIIIHIIIIIIIIIIIIIHIIHIIIIIIIIHIIIIH
@HISEQ:711:H5NNWBCX2:2:1101:15853:12467:ATCTCGTA
TTAAGTTCAGCGGGTATCCCTACCTGATCCGAGGTCAAGCGTAAAATGGTAGACTTGTGGATGCCACCGTCAGCAGCAGAGAGCGCAAAATGTGCTGCGCTCCCACACGGGACGGCGGGCTGCCAATGCATTTGAGGCGAGTTCACGCGCGTAGCGGAACAAAACGCCCAATACCCAGCAGGGCTGGAGGGTACAAATGACGCTCGAACAGGCATGCCCCATGGAATACCAAGGGGCGCAATGTGCGTTCAAAGATTCGATGATTCACTGAATTCTGCAATTCACACTACTTATCGCATTTC
+
IHIHIIIIIIIIIIIIGIIIIHIIIIIIIIIIIIIIIIIIIHHIIIIIIIIIIIIHIIIGIIIIIIIHHHHIIIIIIIHIIIIHHIIIIIIHIHHIHIIIIIIIIIIIIIIIGHIIIIIIIHIIIIIIIIIHIIHIIIIIHHIHIIIIIIIIIIIIIHIIIIIIIIIIIIIHIIIIIIIIIIIIIIIIIIIIIHHHIIIHIIIIIIIIIIHIIHIIIIIIIIIIIIIIIIIIIIIIIIHHGIIHIIIIIIIIIIIIIIIIIIIHIIIHIIIIIIIIGIHHIIIIIIIHHHIGIIIIIIIIHG
@HISEQ:711:H5NNWBCX2:2:1101:18772:12262:ATCTCGTA
TTAAGTTCAGCGGGTAGTCTTGCCTGAGCTCAGGTCGAAAGTTTAGACATGCCAAAGGCACGTTCCTGCTTGGCTCCTAGCAAGATCCACAAGCAACAACTTCGTGTAGTCGGCAAGAGCCGGTGCTACCTATCCAGTTGAAGCCCATATCGGGTCCTTGCTTAAGCCTCTGCACTTCAGCCAGCCCAATCTGCCGCAGTGAAACGGACATGATTGGGGAAGCCAGATCCACCCCAATGGCTTGCAAACAGAGCAAACACGCCCAACAAGTTGGGAGGGGTGAGGGTGTAAACCGACGCTGAGGCAGACATGCTCTTGCCCGAGGGCTCGAGCGCAATATGCGTTCAAAGATTCGATGGTTCACGGAATTCTGCAATTCACACTACGTATCGCATTTC
+
HHIIGHHIIIIIHIIIIIIIIGHIIIIIIIIIIIIIHIIIIIIII<@HHIIHHEHIIIICHIHIHIIIIDGHHHIIIIIIHIIIIHHEHIHIIHIHIHIGGHHIIIIIIIIIHIIGIIIHIIIIIIIIIIIIIGHHIIIIHEEHEHIIGIIICDHHIHHHIIIIHIIIIIHHHIHHIIGHEHHHHIIHIIHIIIGHIIIHIGHHGHHFHHHEEHHHIHHHIHHHGHHHIHD<G.E?@EHHHFHHEIHHIHFHHFEGCIIIIHCIIIIIIIIHHIHHHIIIIIIHGIGIGIHGGIIIIHFEFEIIIIIHIHHHGIIHIHDGCIHIIHGCCGIIHGIIIGIIIIHHHIIHGIHEHHIIIIIGIIIIHIIIGIGIIIIIIIIIHIIIIIIIIIIIHGHHGI
@HISEQ:711:H5NNWBCX2:2:1101:19583:12298:ATCTCGTA
TTAAGTTCAGCGGGTCTTCCTACCTGATCCGAGGTCAACCTTGGGTAAATAAGGCTTTTTAACGGCCGGAACCCGCAGCACGCCCTGAGCGAGATGTATTACTACGCTCGGAGTGACTAGCGAGCCCGCCACTGGTTTTCAGGGCCTGCGGCAGCCGCAGGTCCCCAACACAAGCCGGGGGCTTGATGGTTGAAATGACGCTCGAACAGGCATGCCCGCCAGAATACTGGCGGGCGCAATGTGCGTTCAAAGATTCGATGATTCACTGAATTCTGCAATTCACATTACTTATCGCATTTC
+
IIHHIIIHIIIIIIIIIIIIIIIIIIIIIIHIIIIIIIIIIIIIIIIIIIIIIGIIIIIIIIIHHGIIIHHIIIIIIIIIIIIIIIIIIIIIIIIIIIIIIIIIIIIIIIIIHHHIIIIIIIIIIIIIIIIIIIIIIIIIIIHIIIIIIIIIHIIIIIIIIIIIIIIIIIIIIIIIIIIIIIIIIIIIIIIHHIIIIIIIIIIIIIIIIIIIIIIIIIHIIIIIIIIIIIIFIIIIIIIIIIIGIIIIIIIIIIIIIIIGIIIIIIIIIIIIIIIIIIIIIIIIIIIIIIIIIIIIIIII
@HISEQ:711:H5NNWBCX2:2:1101:2713:12678:ATCTCGTA
TTAAGTTCAGCGGGTATCCCTACCTGATCCGAGGTCAAGCGCAAAATGGTAGACTTGTGGATGCCACCGTCAGCAGCGGAGAGCGCAAAATGTGCTGCGCTCCCACACGGGACGGCGGGCTGCCAATGCATTTGAGGCGAGTTCACGCGCGTAGCGGAACAAAACGCCCAATACCCAGCAGGGCTGGAGGGTACAAATGACGCTCGAACAGGCATGCCCCATGGAATACCAAGGGGCGCAATGTGCGTTCAAAGATTCGATGATTCACTGAATTCTGCAATTCACACTACTTATCGCATTTC
+
IIIIIIIIIIIIIIIIIIIIIIIIIIIIIIIIGIHIIIIIIHHIIIIIIIIIIIIIIIIIIIIHIIIIIHIIIIIIHIHHIIIHIIIIIIIIIIIIIIIIIIIIIIIIIIIIIIIIIIIIIIIIIIHIIIIIIIHIIHIHIHIIIIIIIIIIHHIIIIIIIIIIIHIIIIIIIIIIIIIIIIIIIIIIIIIIIIHIIIIIIIIIIIIIIIIIIIIIIIHIIIIIIIIIIHIHIIIIIIIIIIIIHIIIIIIHIIIIIIIIIIIIHIIIIIIIIIIIIIIIIIIIIIIIHHIIHHIIIIIIII
@HISEQ:711:H5NNWBCX2:2:1101:2822:12576:ATCTCGTA
TTAAGTTCAGCGGGTGTTCTTGCCTGAGCTCAGGTCGAGAAAATAGGTTAATAGGTTCCTGTTTTGAGGGCCGAACAATCAAAGTCCCAAGCCAACAACTAAAGTAATTAGCATTTCTGCCCACCCAGTTGCGGCCCTTGACGGGTCCTTGGTTAGCCTCTTGTCTTCAGCCGATCCAGATGCGTATGAAGCAGGTGCACTAGTATTAGTAGCACACTTGCAGCAGAGCTGGAACAGCCAGATCCACTAAGCGTCCCATACATACGTATGAGGGATAGTGATATTAACCCGACGCTGAGGCAGACATGCTCTTGGCCGAAGCCTCGAGCGCAATATGCGTTCAAAGATTCGATGGTTCACGGAATTCTGCAATTCACACTACGTATCGCATTTC
+
IHIIIIIIIIGIIHIIHIGHIIIIIIGIIIIHHCHHIIIIFHIIIIHGHHIIHIIHIEHIIIIHIIIIIHIIIHIIIIIIIIGHHEHEHEHIIGHIIIFHHIIIIIIIIIFHIHIIIIIHHIIHHIIHFH@CCDHGHHHIIGHIIHIIHHHIIHHFHIHIIIIHHHI@EHHHICDHHHHHIIIIIIIIHHIIIIIHIHHHHEHHHHHHHHHHHIEGHHFIHGHHHHHEHHGHEHHFHHIIIHIHHAACHHHHHGEEGHFCIIHHHFGIHIHHIHCFIHIIHHGHHG?IIHIIIIIHIHFIIIGIIIHHHHIIIIIIIIIHHHHHHGDHHEGIHHHHHHIHHFHIIIIHCHHIHIHIGHHIGIIIGHIIIIIIGIIIIHHFHIHHIHHFEIIHII
@HISEQ:711:H5NNWBCX2:2:1101:4945:12644:ATCTCGTA
TTAAGTTCAGCGGGTAGTCTCGTCTGATTTGAGATCAAAGTAGTGTGACAACTGCTCGTGACAGTCGTCCAGCCTCAGCAGCCGCGTCTTCCAGAAATTGAAATCAATACTGTTGACTGACGGAGCCAGACCATGCACTTGAGATGCAGCAACAATGAAGGCTGCACCCACTAGTCTGCGTTCAAATGAATGATTGCAGAGAGGTGTTTTTGATACTCAAACAGACGTGCCATCATGAATTCACAATGGCGCAAGATGCGTTCGAAGATTTGATGATTCACGGTATATGCAATTCACATTACATTTCGCAATTC
+
IIIIIIIIIIIIIIIIHIIIIIIIIIIIIIIIIIIIIIIIIIIIIIIIIIIIIIHIIIIIIIIIIIIIIEHIIIIIIIIIIIIIIIIIIIIIIIIIIIIIHIIIIIIIIIHIIIIIIIIIIIIIIIIIIIIIIIIIIIIIHIIIIIIIIIIIIIIIIIHIIIIIIIIHIIIIIIIIIIGIIIIIIIIIIIIIIIIIIIIIIIIIHHIHHIHIHHIIIIHHHIIIIIIHIHIIIIIIIIIIIIIIIGIIIIIIIIIIIIIIIIIIIIHIIIIIIGIIIIIIIIHIIIIHIHHHIIIIIIIIIIIIIIIIIIIGGI
@HISEQ:711:H5NNWBCX2:2:1101:6640:12530:ATCTCGTA
TTAAACTCGGCGGGTAGTCTTTTCCGATTAGAGGTCTGATGCGTTACCTCTCTTTACGCTTTGCAGCAGCACTTGGGGGCCATCGCTGGCCCAAGTGTTGTTCACAAGGTAAGCCTGCTGTGGAACTCGGGGCGCGCACTCAGGCTCACTGGGAGCCCCGCACTTGGAATGACACTCTTTCGAGATCGCACCTGATCGCGGGGCAAGTGATGCCACGGCGGCCAAATTCCCTCCATTTCAGCCGACCCGATTGTCGGGACGGCCAGTTCCACTCAGACTCTAAGAGAGTGTGGTGGGGGGGGCGCGGTGACGCTCTAGCGGAAATGCCCTCGGACAAGCCTCGGGCGCAACTTGCGTTCAAAAACTCGATGATTCGCGGAATTCTGCAATTCACACTACGTATCGCATTTC
+
IIIIIIIIIIIIIIIIIIIIIIIIIIIIIIIIIIGHIIIIIIIIIIIIIIIIIIIIIIIIIIIIIIIGIGHIIIIIIIIIIIIIIIIIIIIIIIIIIIIIIIIIIIIIIIIIIIIIIIIIIIIIIIIIIIIIIIIIIIIIIIIGHHIIIIIIGHIIIIHHIIIIIIIIIIIIIIIIIIFHIIHIIIGHIIIIIHIHHIIIIHIIIIIIIHIHIHHHIHHHHECFHHF-HHHFIHHH@BHIIIIIHGHBIIIIHHIIIIHHIHIHHIHEHFBHGIIHHIIIIIIIIIIIIIIIIIIIIIIIIIIIIIIIIIIIIIIIIIIIIIIIIIIIIIIIIIIIIIIIIHEHIHIIIIIHIIIIIIIHHIHHIHIIIIIIGIIIIIIIIIIIIIIIIIIIIIIIIHIIIIHIIHHFIII
@HISEQ:711:H5NNWBCX2:2:1101:8974:12613:ATCTCGTA
TTAAGTTCAGCGGGTGTTCTTGCCTGAGCTCAGGTCGAGAAGTAAGGTATACTTGGGCTTCCGATTAGGTGGTCAACACTCCTCCTTGTTTGGAGTCCAGACAGTGGGATGCCAGCAACCAGAGAAAAGATAGGACAGGTTAACTGCCCATGTCTTCCTAACCAGTTGTGGCACCCGAGTGTGGGTTCCAGGATAGAGAGTCAATCATCTCAGCTTCAATCAATTCATTACTTTCTTTACAGATGGCAATGAAATGATCAGGTCCTTGAATCCTATCCAAAACAGGGACAGTGTTCAAGATACTAGCCCGACGCTGAGGCAGACATGCCGTTGGCCGGAGCCGCCGGCGCAATATGCGTTCAAAGATTTGATGATTCACGGAATTCTGCAATTCACACTACGTATCGCATTTC
+
HIIIIHIHHIIIIIIGDHHIIIHIIIIIIHFGHIHIIIIIGIIHIIHEHIIIHI?EHGHIHHHHHIIIGDFHHIIIIIGIHHHHHHHIFHHHHICHHHIHHGHIHIGIIIGHHIHEHHIIIIIFHHHHHHHIGE0CGFEEHHHHIHGIGIIIIIIHHHIHIHIHIHHIIH=HFIGHIHHIIIICHHHHHHHHH?EHHIIH@FHIHIHIHHHHHHHHHI?FHGG@@?HBHFHH@?HHEGEHHF?BACHH?GHHHHEGHAEE@@GHHEEHHIHHHGFCHAAFBAF.GB888.HEB.E@?HHCEFD/HCE/DIIIIHHCF@EIIIIIDHHC01@D<//HHHIIHIHHEFGIHHHHDHDGGIHFIIHHHIIIHGIIIHIHIHHEIIIIIIHHHIIHGIHIHHHHHDIIIIHIIIHHI
@HISEQ:711:H5NNWBCX2:2:1101:9879:12728:ATCTCGTA
TTAAGTTCAGCGGGTGTTCTTGCCTGAGCTCAGGTCGAAAATGTAAGAGTGTTTCCTGGTTTGAGGGCAATATCCCAAGAGCCAAGCCAACATCTAAATATGTAGCAGTGATGCTGCCTACCTAGATGCGGCCCTTGACGGTCCTTGATTAGCCTCTATGCTTCAGCTAACCCGGCTTTCAGACAGAGTCCGAATGCCGGGACAGCCAGGTCCATTCCGATCACACACATGAGGTGTGGTTGGGATGAGGGATACATCGACGCTGAGCCAGACATACTCTCGGCCGAAGCCTCGAGTGCAATATGCGTTCAAAGACTTGATGATTCACGGAATTCTGCAATTCACACTACGTATCGCATTTC
+
IIIIIHIIIIIIHIHEFHHIIIIIIIGIHIIGIHIIIIIIIIIHIHIIIHHHHIIIIIIIIIIIIFIHIIGIIHHIIIHIIGIHIIIIHIIHHHHHIIHIHIIIIHIEHGHIIIIIIHIGIIIIIC@GHIIHIIIIIHHHGHIHIEHEHIIIHIGHIIHHIHIIGGIIIHIIIHIG<EIIHHHHCFEHHIEGHHIHHHHIHHIIHGGHHHHIIIHHIHHEFHHHCF@IHEHFHHFCHHCGHHIEHIHIGGIIIIHIIHIIGIIIIIHHHHHHHHGHIIHDIHIGHIGIIIGHIGIHIIIHHHHHIGIIIIHHCFHIHIHIGIIIFHIHHIIIHHIIGIIIIIGIHHIHHIIIIIIHHGCHHH
@HISEQ:711:H5NNWBCX2:2:1101:10072:12678:ATCTCGTA
TTAAGTTCAGCGGGTATCCCTACCTGATCCGAGGTCAACCTTGTGAAAGATTTAACGGCCGCGGCCGCCCGCACTCCGAAGCGATTAATGAAATCACAACGCTTAGAGACGGACAGCTCAGCCGGAGACTTTGAGGCGCGCGGATTGACCGCGGCGCCCAATACCAAGCCAGGCTTGAGTGGTGAAATGACGCTCGAACAGGCATGCCCTTCGGAATACCAAAGGGCGCAATGTGCGTTCAAAGATTCGATGATTCACTGAATTCTGCAATTCACATTACTTATCGCATTTC
+
IIIIIHIIIIIIIIIIIIIIIIIIIIIIIIIIIIIIIIIIIIIIIIIIIHHIIIIIIIIIIGIIIIIIIEHIIIIIIIIIIIIIHIIIIIIIIIIIIIHIIIIHIIIIIIIIIIHIIIIIIIIIIIIHIHIIIIIIIIIIIIIIIIIIHHIIIIIHIHIIIIIIIIIIIIIIIIIIIIIIIIIIIIIIIIIIIIIIIIIIIIIIIIIIIIIIIIIIIIIIIHGHIIIIIIIHIHIIIIIIIIIIIIIIIIIIIIHIIIIIIIIIIIIIIIIIIIIIIIIIIIIIIIIHIIII
@HISEQ:711:H5NNWBCX2:2:1101:10522:12578:ATCTCGTA
TTAAGTTCAGCGGGTAATCCTGCCTGATCTGAGGTCTAATCTAAAGTTGACTAAAGTAGTTGGAAGCTTCTACTGAGATCTCATTCGGCCACACTACAAAGAGCGTGTCCTCAGCGAATAGTCTATTACACTGAGTCAATCCGAGTTCGAATTAGAGATGCTAATATATTACGAATGAGCTGATTCAACTAGGAATAGCAACACTCAAAATCCAAACACCAATCCAATTTACAAGAAACTGGTGGGTTGAAGAGTTCATGACACTCAAACAGACATGCTCCGCGGAATACCACGGAGCGCAAGGTGCGTTCAAAGATTCGATGATTCACTGAATTCTGCAATTCACATTACTTATCACATTTC
+
HIHIIIHIIIHIGHIIIIIIHHHHHCHHHHIHIEGGE?HFH@HIHHHIIHIHIIHHHCFHHEHIIIGHECHHGIIIHHEH?FHHHH1CHEHHHHGEHH@EHEHFCEEGFHEHHCCHHHHIIFEHHHCH?EHHEHHEHIHE@FHHIHHHHEHHIIIIHHHEGEHFHHHHIHHIIIIIHIEEHHEBHHHFGEEGFGHHHIHIIHIGHIHHHHHHHHHHHHHHHEGHHEGCGCIHHEGCD<GIIHEHFIIIIIIHGHHIIIIHIHGG?HHIHHHHGGHGGIHIIIIIHIIHHDFIHDFIHGHHIHIIHFFHEIHIHHHIIIIHHHFHIHHGHIIIHHIIIIHGGHEGHIHGHHG@EGGHFGIHHIH
@HISEQ:711:H5NNWBCX2:2:1101:12833:12603:ATCTCGTA
TTAAGTTCAGCGGGTAGTCTTGCCTGAGCTCAGGTCGAAATGAAGAGTTTCGGTGTCGGGGGGTGCCCAAGCATCCGAATTCCTGCTAGGTCTCCAGCAAAGTCCCCTCGGGCAACGGCAGGATGCGTAGGGAATGCCTACCTACCAAGCCATTACCCTGCGAACGGGGTCCATGCTCATACCTCTGAGCTTCAACCGACCCGGCGCCAATCACGAGTGACCGGCGGAACCGGGAAGGTCAGATCCGCCTTCCCAATCAAAGGAGATGGGGAGGCGAGGGGGTGAGCCGACGCTGAGGCAGACATGCCTTTGGCCGAAGCCTCAGGCGCAAGTTGCGTTCAAAGATTCGATGGTTCACGGAATTCTGCAATTCACACTACGTATCGCATTTC
+
IIIIIIIIIIIIIIIIIIIIIIIIIIIIIIHHIIHIHIIIIIIIIIIIIIIIIIIIIHIHIIIIIIIIIHHIIIIIIIIIIHIIIIIIIIIIHIHIIIIIHHIHHIHIIIIHIIIIIHIIHIIIIIHIIIIGIHIIIIIHHHIIIIHIIGHIHIHIGHICHICHIIIIIIIIIIIIIIGGHHIIIIHHIIHHIIIIIIHIHIIHIIIIIHHHIIIIIHIIHGHIHEIIHGIIIIIHIHAHEHDHHIHIHGIIHGIHIIIIHCCIIHIHIHIIIIIIIIIIIIIIIIIIHHHIIIIIIGIIIIIIIHGHGIIIHHIIHIIHHHGDIIIHHIIIHHHHIIIIIIIIHHEIIIIIIIHIIIIIIIIIIIIIIHIIIIHIHHHIIIIIIIIIIIII
@HISEQ:711:H5NNWBCX2:2:1101:18272:12545:ATCTCGTA
TTAAGTTCAGCGGGTGCTCTTGCCTGAACTCAGGTCGAAAGTAAAAGTTTCAAAGGAAGGCTCTCATGCAAATCCGGGGCAGTCTGGCGGCATGCAGCCGGAGCTACCTACCTAGCCAGCGCCCGAGTGGGTGTTTGCTGGAGCCGCTGCGCTTCAACCGACCCGCTGCACCAGAGGGCAGCAGGACGGTCAACTCCGCCCTTGAGATCCGCAGGGGAACTCATGGCGAGGGTGAAACCGACGCTGAGGCAGACATGCTCTCGGCCGAGGCCTCGAGCGCAATATGCGTTCAAAGATTCGATGGTTCACGGAATTCTGCAATTCACACTACGTATCGCATTTC
+
HHHE<GHEHHGHHDHHHIIIIHGIIIHIII?GHIEECHHIIIHIHIIIHHIHHFGHH@FCHHHHHIIII?GHIIHIHDDHHIHHGGHHHGHIHFFHHEHHCCHHIIHFHCHGHHIIIGHGCHHHC<E=@EHDHHHIHHIHIHEHIHIIHIHIHIIIIIIIIIHHIIHFHIEEHHEGCIIIIHIHCEEDHAGHAHEHIH=IHIHHHIHHHHGHIHGHHHHHEIHHHDEED<<FFHGIH<HCE?HIHHG?HEGEIHHGD</CDDG@CHEHHHD=DCHIHH@CIHIIIHHEIIIHIHGIIGGIHIIIIIHIHIIIIIIFIHHIIHEHHHIIHD@CHEHHGHF?CHI
@HISEQ:711:H5NNWBCX2:2:1101:19134:12548:ATCTCGTA
TTAAACTCGGCGGGTAGTCTTTTCCGATTAGAGGTCTGATGCGTTACCTCGTCCGTTTCCTCGTGGCCTGGAAGGGCCCAAGTCAAGGTAGCCTGCTGTGGAACTCGCACGCACTCGGGCTCACCGGGAGCCCCGCACTTGGAAGACCCAAGTCCCACGACACTTGGAAGTGCCGTGGGAGTTCGAAATCGCACCTGATCGCGGGGCAAGTGATGCCAAATTCCCTCCATTTCAGCCGACCCGAGTACCTTAGCACTCCGGGACGGCCAGTTCCACTCAAACTGGCGCACAAGTAAGTACTTGGGGGAGTCTGGTGGGGGGGCGCGGTGACGCTCTAACGGAAATGCCCTTGGACAAGCCTCGGGCGCAACTTGCGTTCAAAAACTCGATGATTCGCGGAATTCTGCAATTCACACTACGTATCGCATTTC
+
IIGFHIIIIIIIGIIHIIIIGIHIHIIIIIHGHEGHHHHIIIIIIIIIHIHIIIIIGHHIIIEFHIIIGGHHIFHHIHIIIIHIIHGHIHGHIIIIIGIIIHIIIHIIIIIIIIIIHIIIIIGHHHDHHHIIIIHI?HHHIIIIHIIIIIIGHIIIHHHHH<??GHGGHIIIIIIICCEBGHEHHEHHHHHIIIIIIGHHIHIIIDEHC?FHEHHHHHH@@EHHGHGHH@-@=@DCDHGHEHG@HG@?G@EHGHHHIHHHIIHIGIHAHHHIHB9IIIH@FDIIIIIIIHGIHHIHH?HHDHIIIIIIIHHEHIIIIIIGIIIIIIHIIIIHIIIIHIIIIIIIIIIIIIHEIIIHIIHIIIHIIIIIHHHHHGEEEIHHHHECIIIIIIIIIIIIIIIIIIIIIIIIIIHIIIHIHHHIHIIIIIHHIHI
@HISEQ:711:H5NNWBCX2:2:1101:3109:12995:ATCTCGTA
TTAAACTCGGCGGGTAGTCTTTTCCGATTAGAGGTCTGATGCGTTACCTCTTCTTCACGCTTTCGCAGCACTCGAGGTGCTGGCTCAAGGTAAGCCTGCTGTGGAACTCGGGCACGCACTCGGGCTCACTGGGAGCCCCGCACTTGGAATGAAACTCTTTCGAGTATCGCACACCTGATCGCGGGGGCAAGTGATGCCACGGCGGCCAAATTCCCTCCATTTCAGCCGACCCGATGTGCCGGGACGGCCAGTTCCACTCAGACTCTAAGAGAGTGTGGTGGGGGGGCGCGGTGACGCTCTAGCGGAAATGCCCTCGGACAAGCCTCGGGCGCAACTTGCGTTCTAAAACTCGATGATTCGCGGAATTCTGCAATTCACACTACGTATCGCATTTC
+
IIIIIIIIIIIIIIIIHIIIIIIHIIIIIHIIIIHIHIHIIIIIIIIIIIIIIIIIGIIIIIIGHHIIIIIIIIHIIIIIIEHHHIHIIHIIIIIIIIIIIIEHIIIIIIIHIIIIHIIIIGIIIIIIIHHFGEHHIIICHHHHHHHIIIIIIIIIIIIIIIIIIHIHHG@DHEHEHIHHHIHIIIIIHHFHHHHIIIIIIHIIIIIIIHHGIIIIIIHHHHHEDIGIHCHHHHFHDHHHIHIIIIIIIIIIIHHGIIHFHHHIHHH?IIIIIIHEIHHIIIIHIHIIHFIHIIIIHIGIIIIIIIIIIIIIHHHIIIIIIIIIHHHIGHIIIIIIIHIHIGIHIIIHIIIIIIIIIIIIIIIIIIIIIIIIIIIIHIIHHGHIIIIIIIIIIII
@HISEQ:711:H5NNWBCX2:2:1101:3539:12940:ATCTCGTA
TTAAGTTCAGCGGGTGTTCTTGCCTGAGCTCAGGTCGAAGATGTAAGTTATATTTCCTGGTTTGAGGGCTATTGAAAAAGAGCCAAGCCAACACCTAAATATGTAGCAGTGATGCTGCCTACCTAGATGCGGCCCATAAACGGTCCTTAATCAGCCTCTGAGCTTCAGTAGACCCGGCTTTCACTCCATAATAAAACAGAGGAGAGCCGGGACTACCAGATCCAACCAGCCAATTATTAATGAATAATTATTGGGAGGTTGAGGGGTACATCGACGCTGAGCCAGACATGCTCTTGGCCGAGGCCTCGAGCGCAATATGCGTTCAAAGACTTGATGATTCACGGAATTCTGCAATTCACACTACGTATCGCATTTC
+
GEHHE<FHHHHIGHH<<<FGHIIIHHHHHFHHEHDCEHHHHIHHIEHIHHIHHHGHHIIIIHIII1<DEFHIGHIHGGCHHGIIIFEHHHHHHHHHEHEHHHHIIHHIHHFFHEHEHIIEHIIHG@?HHHDHCHHHIIIIIEHCEHIICEHHIHHHHHHFD@AFCEHHFGF@E@GHHI@:EAGHHGHI?HFEG@??FGGE.;HHEHHHIIICHHGFHEC.8?7..A?F@@7C:D.F.8F8FGCHHHCIIIHEEHHHG@EFHHHIHGD<FC/<<</GC1CGHF?GEEHHFF@11C?@=E@GF1?/0DDCHC0@EEIH=HC1HC?HHFEHG@E<<C<FCCHC<FFFHHHHFC<1IHCGF<@GHC<@CDC=IHIHGHDG
@HISEQ:711:H5NNWBCX2:2:1101:5655:12904:ATCTCGTA
TTAAGTTCAGCGGGTATCCCTACCTGATCCGAGGTCAAGCGTAAAATGGTAGACTTGTGGATGCCACCGTCAGCAGTGGAGAGCGCAAAATGTGCTGCGCTCCCACACAGGACGGCGGGCTGCCAATGCATTTGAGGCGAGTTCACGCGCGCAGCGGAACAAAACGCCCAACACCCAGCAGGGCTGGAGGGTACAAATGACGCTCGAACAGGCATGCCCCATGGAATACCAAGGGGCGCAATGTGCGTTCAAAGATTCGATGATTCACTGAATTCTGCAATTCACACTACTTATCGCATTTC
+
HIIGHHHIIHIGDDDHIIHIIIHGIIGHHIIIGIIGIHHIIIIIIIEHHEFGIHHCHEHHHIIIIIIIHHHHEHHIIIIIIIHIIGIHIHIIIIIIHIIHIIHHIHIHIIHIIHIHIIIHIIHIIIIIIIGIHHHHHHHIIIIIIIIIIIIIIIIIHIIIIIIIIIIIIIIIHIIHIIIIIIIIIIIIIIIHHHIIGIIIIIIIIIIIIHHIIIIIIHGIHHIIIIIIIIHIHEIIIHHIIIIIIIIIIIIIHIHIIIIIIIHGHIHIIHHGIIIIHEHHHFIIHHHHGHFHHHHGIIHIII
@HISEQ:711:H5NNWBCX2:2:1101:10598:12921:ATCTCGTA
TTAAGTTCAGCGGGTAATCCTGCCTGATCTGAGGTCTAAATTAAAGTTGACTACAATAGTTGGAAGCTTCTACTGGTTCTAGTACGGCCACCAATAAAGGTGTCCTCAGCGAATAGTCTATTACACTGAGTCAATCCGAATTCGAATTAGAGATGCTAATGTATTACGAACGAGCTAGTCAGACTAGCAACGCTCAAAATCCAAACACCAACGCAGTCTACTAGAAACTGGTGGGTTGAAGAGTTCATGACACTCAAACAGGCATGCTCCCCGGAATACCAGGGAGCGCAAGGTGCGTTCAAAGATTCGATGATTCACTGAATTCTGCAATTCACATTACTTATCACATTTC
+
IIIIGHIIIIIIIIIIIIGHIIHIIIHIIIIIIIIIIIIIIIIIGIIIGIIIIIIGIHIIIIIIIIIIHHHIIIIIIIIIIHIIIHIIHIIIIIHHHHIHIIIIIIIIIIIIIIIIIIIIHHIIIGIIIHHFHHHIIIIIIIIIIIIIIIIIIIIIIIIIIIIIIHHIIIIIIIIIIIIIIIIHHIHIIIIIIIIIIIIGIIIHIHHIIIIIIIIIHIIIIHHIHEIIIIIHHFHEIIIIIIIIHIIIIIHHHFIIIHHIIIIIIIHGGHIHGHIHHIGGIIIHIIIIGHHIIIIHGIHHHGHCIHHHIIIIIIIIIIIIIIIIHIIIIIIHIIIIIIIIIIIHHIIIIIII
@HISEQ:711:H5NNWBCX2:2:1101:10844:12959:ATCTCGTA
TTAAGTTCAGCGGGTGATCCTGCTTGATTTCAGATGCAAGTAAAGTTTGTGTGACTAAGCACTGGCAGCTGACGCTGCACTGCCTCAGCTCTCAATGAGTTCACATTGTGAGCAATGTGACCGCTGCATTGAGTGCGGCCCTCGAACGAGTCGAAGCCGCTCGCAGAGCGCAGAGTGCTTTCGCGCTTGGCAAGAGAAGGGCATCTCTCGCATTATGATCTGGGTGATGAGATAAAGAGACACTGAAACAAGCATGCCGGCTGGAGAGCCAGCCGGCGCCAGTTGCGTTCAAAAATCTGATGACTCACGGTTCTGCAATTCGCATTGCTTATCGCACTTC
+
IIIIHIIIIIIIHIIIIIIIIHIHIIHHHIIGIIHHIHIIGHHIIHIIIIIIHHIIIIHIIIIFHIIIHFHHIIIIIIIIIGIIIIIFHHIIIEHI?GHIIIHHHIIIICHHIIHIIIIHIIIIHHHIHIIIHHIIIIIIIIIGHHIIIHHEHIHIIHHIIIIIHIIIHIIIIHGHHGHHHHHIIIIHHHHIIIHIHIIIIHHHHHIIIIIIIGHIIIHIGIIIIHHHHGGIIIHHIGIHEDFEHHG<GHGIIIIGIIIIIHIIIIFIIIHEEHCIIIGGIIIIIGIIIIGHIHHIIIIHFHHHIIIIHHIIIIIHGIIIIIIGIHIHHFIHIGIIIHII
@HISEQ:711:H5NNWBCX2:2:1101:12897:12791:ATCTCGTA
TTAAGTTCAGCGGGTGTTCTTGCCTGAGCTCAGGTTGAGATTATGGTTTATAGGTTCCTGTTTGAGGGCCGAACACAAAGTCCCAGACCAACAACTAAGAATATAGCCTTTGACAGCCCACCCAGTTGCGGCCCTTATCGGGTCCTTGGTTAGCCTCTGGTCTTCAGCTGATCCAGGTGCATAGATGCCCGAATCACGAATGATTCGAACTGCATAGCTGGAACAGCCAGATCCGCCTCTCTATACCCAAAGGGGTATAGGGGAGCGATATAAACCCAACGCTGAGGCAGACATGCCCTTGGCCGAAGCCTAAGGCGCAATGTGCGTTCAAAGATTCGATGGTTCACGGAATTCTGCAATTCACACTACGTATCGCATTTC
+
IIIIIIIHIGIIIIIIHFGHHIIIIIIIIIHIIEFFEHIGICHHCHDHHIIIIHHIIII?FHHHHIHIIHIIHIIIIIHIIIIIIIIIIGGHHIIGIIIIFFHHIIIIIIFEHHIIHHHIIIIIIH@EHHGHIHHHHIGGHHIIIHIHGHHIHHHHHHEH@HIIIIIIHEHIHA@H..EECGG.FB.FFE8EB8HIIHHEIIHHGHBEHF@@.IIIHHF.G?FAAB.FGDE?CHAG.EHFHHIHHECHHH@HHGGIIIHHHE@IIIIIHHEEGCHIDHHHGGIIIIIHIIIHIIHHHHEHHHHIIIHHC?HDD=IIHHHIGIHFHIHHIIIIHHEHH?HIIHIHIIHHHHHH?CFHEIIHHIIIIHHCHDIIIIHHIIIII
@HISEQ:711:H5NNWBCX2:2:1101:13322:12873:ATCTCGTA
TTAAGTTCAGCGGGTATCCCTACCTGATCCGAGGTCAACCATTAGAAAGATGGGGTTGCTGGCCAGCGCCTACCGGAGCCCTGTAGCGAGAAAAGTTACTGCGCTCAGGACCCGACAGGGCCGCCACTGATTTTAAGGCCCGCCCGAAGGCGAGGCCCAAGACCCAGTAAGCTGGAGGGGTTGTAATGACGCTCGGACAGGCATGCCCCTCGGAATACCAAGGGGCGCAATGTGCGTTCAAAGATTCGATGATTCACTAAATTCTGCAATTCACATTACTTATCGCATTTC
+
IIIIIIEHIIIIIIIHHHIIIIIIIIIIIIIEHEHIHHIIIHIIGIHHIHIIIIIIHHHHGHHHHEHIIEHHIIIHGHIIGHIIIIHHIIIIHHHHHHHGHIIIIIIIIIIHIHHIIHIIIIIIHIIHHIEHGHHIHGIHIIIHIHHIIIIIIHHIFGHIHHHHHIIIIIIHIHHIIIHHEIIHHHHIIIIIIIIIHHIIIIIIHIIIHHHIHHHHIIHHGE<=HHEHHFCCHIHHHHHHHIIIHHHIIHHHIHIIIIIIHHHHIIHGIIIHIIIHHIHHHHGHIHHHIII
@HISEQ:711:H5NNWBCX2:2:1101:14159:12887:ATCTCGTA
TTAAGTTCAGCGGGTATCCCTACCTGATCCGAGGTCAACCTAGAAAAATAAAGGTTTCAGTCGGCAGAGTTCCTCTCCTTTGACAGACGTTCGAATAAATTCTACTACGCCTAAAGCCGGAGTGGCCTCGCCGAGGTCTTTAAGGCGCGCCCAACTAAGGACGACGCCCAATACCAAGCATAGCTTGAGTGGTGTAATGACGCTCGAACAGGCATGCCCCTCGGAATACCAAGGGGCGCAATGTGCGTTCAAAGATTCGATGATTCACTGAATTCTGCAATTCACATTACTTATCGCATTTC
+
IIIIIIIIIIIIIHIHIIIIIIIIIIIIIIIIIIIIIIIIIIIIIIIIIIIIIIIIIIIIIIIDHIIIHHFHIIIIIIIIIIIIIIIIHIIHIIIIIIIHIIIIIIIIIIIIIHHIIGIIIIIIIHIIIIIIHIIIIIIIIIIIIIIIIIHIIIIHHIIIHHIHIIHHIIHIIIIIIIIIIHHIIIIIIIIIIIIIIIIIHIIIIIIIIIIIIIIIIIIIIIHIIIIIIHFHIHIIHHGHHHHEIIIIIIIHIIIIIGIGHGIIIHHIIIIIIIIIIIIIIIIIIHIIIIIIIIIIIIIIII
@HISEQ:711:H5NNWBCX2:2:1101:17841:12835:ATCTCGTA
TTAAGTTCAGCGGGTATCCCTACCTGATCCGAGGTCAACCTTGTGAAAGATTTAACGGCCGCGGCCGCCCGCACTCCGAAGCGATTAATGAAATCACAACGCTTAGAGACGGACAGCTCAGCCGGAGACTTTGAGGCGCGCGGATTGACCGCGGCGCCCAATACCAAGCCAGGCTTGAGTGGTGAAATGACGCTCGAACAGGCATGCCCTTCGGAATACCAAAGGGCGCAATGTGCGTTCAAAGATTCGATGATTCACTGAATTCTGCAATTCACATTACTTATCGCATTTC
+
IIIGIIIIIIIIGIIIIIIIIIIIIIIIIIIGIDHHGHIHHIIIGIHHIHIIIHCFHHIIIIIIIIIIIHIIHIIIIIIIIIIHIIIIHIIIIIIIHIIIHIIIIIIIIIIIIHIIIIIIIIIIIHIIIIIIIIIIIIIIIIIIIIIIHIIIIIIHDHIIHHHIIIIIIIIIIGGIIIIHHIIIHIIIIIIHHHIIIIIIIIIIIIIIHIHIIIIIIIIIIIHFHIIIHHHHHHIGIIIIIFHIIIIIIIIIIGIIIIIIHIIIIHIIIIIIIIIIIIIIIIHIIIIIIIII
@HISEQ:711:H5NNWBCX2:2:1101:19068:12876:ATCTCGTA
TTAAGTTCAGCGGGTATCCCTACCTGATCCGAGGTCAAAAGTTGAAAAAAAGGCTTAATGGATGCTAGACCTTTGCTGATAGAGAGTGCGACTTGTGCTGCGCTCCGAAACCAGTAGGCCGGCTGCCAATTACTTTAAGGCGAGTCTCCAGCAAAGCTAGAGACAAGACGCCCAACACCAAGCAAAGCTTGAGGGTACAAATGACGCTCGAACAGGCATGCCCTTTGGAATACCAAAGGGCGCAATGTGCGTTCAAAGATTCGATGATTCACTGAATTCTGCAATTCACACTACTTATCGCATTTC
+
HEHEHHHHHHEHHHHHHIIII?CGHHHHHHEHDG0DEGHIIIHHIGHIIIHFEHHIIEHEHHIIIIGIG?DHHHIIG?HHHEH?HHIIIIHCEC@G@GGHIHDEHHHGIHIIHHFHCGHHICHIHHIFGHHHIHIIIE??HEFFGFGHHHIEFIIIIHHHIIIIHIHIHHIFGCHHIICHFHHIHHHHHHH@FHHGCHHIHHEHHHHEHHHHHHHHHHEGD1HHEHFHHHHG?HHFCCD/0?EEIIHHDEECIHHGHH@HH?GIGHHFHEIIHG@HIGHG1CCGHHCHHDCGCEHEEG=EHIHIHH
@HISEQ:711:H5NNWBCX2:2:1101:3199:13108:ATCTCGTA
TTAAGTTCAGCGGGTCTTCCTGCCTGATTTGAGACCATGGTTCAAGTCAACCCCGAGAGGTTGCCTTTAATAGTTGAGTGCCGGACATACACCATCACACGTACTGGGTATTAGAGAAACCGAAGTCTCATACACATACTTTTCCGTTACTTGACAGTATCCAGCAGCAATAGTTTTAAAAGCACGCAGGGTTAGTGCGATGCCTCAAATCTCTCCTTCCCTAGGTATAAATACCCAAGGTTGGAGAATGAATACTATAGATTCTCAAACAGGCATACTCTGCCGAAACAGAGTGCAATGTGCGTTCAAAGATTCGATGATTCACGGAATTCTGCAATTCACATTACGTATCGCATTTC
+
IIIIIHIIHIIIIIIIIIIIIIIIIIFHIIIIIHIIIIIIIIHHHHHIIIIIIIIHHDHIIIIIIIIIHGGHIIIHIIIIIIIIIIIIHIIHIIIIIIIIIHIIIIIIIIIIHHEHIIHIGIIHIIIIIGIIIIIIIIIHIIGHIHHIHHIIHIIIIIHIIHIIIIIIIHHHIIIIHIHHIIGIIIHFH<HHHHHHHHIHIHHHIHHHIIHHFHIIIIIHHGHDHHIHHHCIHHHIHHCIHHHHGIGHHEHHHHIIIIIGIIIIHIIIIIIHIHIIIHHIIIHHEHIIIIHIHIHGIIHIIIHHIHHIIIHIHHHHHGIIIIIHHHIIHHHIGIIIIIIIIIIHIIHDHHIIIIHEGIH
@HISEQ:711:H5NNWBCX2:2:1101:3285:13245:ATCTCGTA
TTAAGTTCAGCGGGTATCCCTACCTGATCCGAGGTCAAAAACTGATGAGACTGTGCTCGTGGATAGCGGACAGGGAGCTTCCGGCGCGATGTGCTGCGCAATTAGCTACCGAGTCTGCTGCCAATGACTTTGAGGCGAGTCCGCGCGGTAACGCGGGACAGTCACCCAACACCAAGCTAGGCTTGAAGGTTTGAGACGACGCTCGAACAGGCATGCCCTATGGAATACCAAAGGGCGCAATGTGCGTTCAAAGATTCGATGATTCACTGAATTCTGCAATTCACACTACGTATCGCATTTC
+
IIIHIIHCFHIIDHIHIGHIIFHHIIHIIFHIDIHHIHHIHHIIIIIGIIIIGIIIHHIHGHIHHGHIIIIIIHHHHHIIIIIHIIIIIIIHIIIHIIIIDHHHHIIIIIHIHHHIIIIIHIIIIIIIHIIGIGHHIGIIHIHIHIIIIHHIIIHHHIIIIHIIIIIIHHHIIIIIIHHHHIIHIIIIIIHHHIIHHIHIHHHHIIHIIIIIIIIIHIIIHHEHHHHHHHHHHHHHHGIIIHIHIIIIHHHFHGCFDHHHHHHIHEIIHHHHHHIIIHHIIIIIHHEHIIHIIHIIHIIII
@HISEQ:711:H5NNWBCX2:2:1101:3801:13084:ATCTCGTA
TTAAGTTCAGCGGGTATCCCTACCTGATCCGAGGTCAATCATTAAAAATGGGGGGTTCTGGCAGGACACCACCGGGACTCCGTCGCGAGAAGAATTACTACGCGTAGAGCCAGATGGCACCGCCACTGCTTTTAAGGGCTGCCCTGTGACGGGCAGGCCCCAACACCAAGCTGAGCTTGAGGGGTGATAATGACGCTCGAACAGGCATGCCCCCCGGAATACCAAGGGGCGCAATGTGCGTTCAAAGATTCGATGATTCACTGAATTCTGCAATTCACATTACTTATCGCATTTC
+
HIHIIIIIGHIIGIHHIIHIIIIHGHHIIIIIIIIIHIIIIIIIIIIIIIEHIIIIHIIIIIIHGHIIHHIHIHGHHIHIIHHIIGHHHHIIIIIIGIIIIIHHIDHGHIIIIIIHIGIHIIIIHIHIHIIHHHHHIHIIIIIIIIIIIIIIIHIIIIIIIIHHIHIIIIIIIIIHHFHHHHHHHIIIHHEHHIIIIHGHHIIIIIIIIIIIIHIHGIHHHHIIHHFIHIIIIIIHHHHIIIIIIIIIHEIIIIIIIIHHIIIIIIHIIIHHIIHIIIIIIIIIIIGIIIIIHCI
@HISEQ:711:H5NNWBCX2:2:1101:7533:13009:ATCTCGTA
TTAAGTTCAGCGGGTGCTCTTGCCTGAACTCAGGTCGAATGGTGAAGGCGTGGCAAGCAGCCACTTCCTGCGGGCTCGACCAGCAGGCGCCCCAGGCACCAGCGGCATGCGACCGGGGAGGTCGCCTACCAGACTGTTGCCCTTGTAAACGGGGTCCTGCTCGAGCCTCTGTGCTTCGGCGGACCCGGCCGGTGAGGGCCGAGACAACCAGGTCCCCCTCGCCTTTCTCTTCGCAAAAAGAGAAAGGGAGGGGAGGGGTGAAGCCGACGCTGAGGCAGACATGCCTTTGGCCGAAGCCTCGGGCGCAATTTGCGTTCAAAGATTCGATGGTTCACATAATCTGCAATTCACACTACGTATCGCATTTC
+
IIIIIIIIIIIDHHIIIIHH?GHIHCHIIIIIIIGHIIHEHHIIIHGHIIIIIIIIIIIHIIIIIIIIGHHHIHHIIHHHIHIIIIGIHHHIIIHHHIIIIHIHHCHHHGHIIHHHIIIDCEHHIICHHIHIIIIHIIIIIIGHHHHHHFGE@HHHHHHHGHCHIIIIIGHHIIGHIIHIHIIHIHHIIIHIHHHIIIHHEHHHECIIHHGGCHIIIIHIHIHHHHHEHHHEF?IGFIHHHIHHCHIIIIIHHHGIIIIHHGGIHHGIIIIGIIIFIIIIHIHHHIIIIIFEGIIHIHIHIIIHIIIIIIIHIIIIIHHIHHHGIIHIGIHGHIIIIHHIIIIIIHIIGIIIIHIIIIIIIHHHFHCI
@HISEQ:711:H5NNWBCX2:2:1101:8998:13169:ATCTCGTA
TTAAGTTCAGCGGGTAATCCTGCCTGATCTGAGGTCTAATCTAAAGTTGACTAAAGTAGTTGGAAGCTTCTACTGAGATCTCATTCGGCCACACTACAAAGAGCGTGTCCTCAGCGAATAGTCTATTACACTGAGTCAATCCGAGTTCGAATTAGAGATGCTAATATATTACGAATGAGCTGATTCACTAGGAATAGCAACACTCAAAATCCAAACACCAATCCAATTTACAAGAAACTGGTGGGTTGAAGAGTTCATGACACTCAAACAGACATGCTCCGCGGAATACCACGGAGCGCAAGGTGCGTTCAAAGATTCGATGATTCACTGAATTCTGCAATTCACATTACTTATCACATTTC
+
IIIIGHHIIHIIIIIIIIIIIFHHHIHIIIIGIGEHHHIIIIHIHHIIIHIIIFHIIFIIIIIIIIIIIEHHIIIIIIIIIIIIIIEEHIIIHIHIIIIIIHIIIIHIHIIIIIHIGIIGIGHIIHHIIHIIIIIIHIIIHIGHHHIIHIIIIIIIIIIIHIGIIIIIHIHIHIHHIHHIIIHHHHGHIIGIIIIIHIIIIHGHHHHEHIIIIIIIIIHC<C?EEG@?HHEEEF@F@IIGIIHFHIIHFIHIHHHGIIHIHGFIIIIHIIHCHGEHIIIIIIIGIIHIIHHGIIIHIGHIIIIIIHHHHIIIIHGIGIHEIIIIIIIIIHHIGIIIIIIIIIIIHHIIIIIFHHHFHHHHII
@HISEQ:711:H5NNWBCX2:2:1101:9046:13211:ATCTCGTA
TTAAGTTCAGCGGGTATCCCTACCTGATCCGAGGTCAACCTTGTGAAAGATTTAACGGCCGCGGCCGCCCGCACTCCGAAGCGATTAATGAAATCACAACGCTTAGAGACGGACAGCTCAGCCGGAGACTTTGAGGCGCGCGGATTGACCGCGGCGCCCAATACCAAGCCAGGCTTGAGTGGTGAAATGACGCTCGAACAGGCATGCCCTTCGGAATACCAAAGGGCGCAATGTGCGTTCAAAGATTCGATGATTCACTGAATTCTGCAATTCACATTACTTATCGCATTTC
+
FEFECDGHHHFHHGDHGIHHIFHHIIG<GHGGDCDEHHEHHHEHHCGHFHHEHEHHIIC?EHCHIIIHHEHHHIDHHHIIGHHHIIIHHHHIFHCCGHIHHHIIHIHHHEGHEHIIIHHHHIHIHHIIICGGHE?IHHHIIIHIHIHHGDHHHIECH?HHHHGCGHGHGHIIGFHHHFHIHGHHGHIIHHHE@EIHIHIGHIIHGF@GHHHGHHHEGHEHH@?CEIHHGGIIIIHFIIHIHHHDIIIHE?HEG@EHIIHIHHIIHFIIHIIIIIIHIHIHHHGIGF?GIDIH
@HISEQ:711:H5NNWBCX2:2:1101:9332:13050:ATCTCGTA
TTAAGTTCAGCGGGTAGTCTTGCCTGAGCTCAGGTCGAAAATAAGAGATGCGGCGGGGCGGACCCCACCGATTCCTGCCGGCTTTGCAGCACGGACCCTGGGGGCGACAGCGGCATGGAGCGTGAGCTACCCTACCAAGCTGGCACCCTTTCAGCGGGACCATGCTCAAGCCTCTGTTCTTCAGCCGACCCTGCGCCCTCGAGGGGGAACAGGGACGGCCAGGTCCGCTCCACCGCCGCCTGCTCATCGCTGAGAGGGAGGGTGGGGCGAGGGGGTGAGCCGACGCTGAGCCAGACATGCTCTTGACCGAGGTCTCGAGCGCAATATGCGTTCAAAGATTCGATGATTCACGGAATTCTGCAATTCACACTACGTATCGCATTTC
+
IIIIIIIIIIIIIIIIIIIIIIIIIHIIIIIIIIIIIHIIIIIIIIIIIIIIIIIIIIIIIIIIIIIIIHHIIIIIIIIIIIIIIIIIIIIIIIIIIIIIIIIIIIIIGIIIIIGHHIHIGIIHHIIIIIIIIHIIIIIIIIIIIIIIHIIIIIIIIIGHIIIIIIIIIHIIHHHHIIIHIIHHHIIIIIII?CHHIIHHIIIIIIGHHHIIHIHIIIHHHHCDHIGIHHCCHIHHEIHHGIIIHHHHIHEIHIHIHHHHHIIIIIHGIHIHIIIIIIIIIIIIIIIIIIIIIHIIIIIIIIIIIIIIIIIIIHDHDIHIIIIIHIIIIIIIIIIIIIIIIIIIIIIIHIIIIIIIIIIIIIIIIIIIIIIIIIHIIIIIIIIII
@HISEQ:711:H5NNWBCX2:2:1101:11698:13026:ATCTCGTA
TTAAGTTCAGCGGGTAATCTTGCCTGAGCTCAGGTCGAGGAAATAAGTAATGAGTTTCCTTGTTGAGGGCTCATCCGGGTCCCAGACCAACAGCTAATCGTATCAGCATCACTGCCTAACCAGCTGCGGCCCTTGACGGGTCCTTGAATAAGCCTCTGCACTTCAGCCAACCCAGCTCTTAAGTCAATAAGAACTGAGACAGCCAGATCCGTCCCATGTACATTCACAAGTAAATGGAATGTATGGGGCGAGTATTAACCCGACGCTGAGGCAGACATGCCCTTGGCCGAAGCCGCGGGCGCAATATGCGTTCAAAGATTTGATGGTTCACGGTTTTCTGCAATTCACACTACGTATCGCATTTC
+
IIIIHHIIIIIGIIIIIIIIHIIIIGIIIIHIIIIIIIIIIIIIIIIIHIIIIIIIIIIIIHIIIHGHDDHHIIIIIHIIIIIIHIIIIIIIHIIIIIIIIIIIGIIIIIIIIIIIIIIIIIIIHIIIIIIIHIIIIIHHHHHHIIIIIIIHHIIIGFHIHIIIIHHHIIIIIIHHHIIIHIIIIIHIIIHIIIIIIHIHIIIHIHHHIIHHCIHIIIIHIIIHHIHHHHHHGIIIIHIIIIIIIHHIGHGHIIIHHEIIHHEHHIIIIIIIIHHHHIHGHHIIIIIIIIHHHHHECGIIHIIIHIHHEIIIHHHGIIIGIIIIHHIIIIIIIIIIIIHIIIHIHHHHHIHHIIIHIGIHHHHII
@HISEQ:711:H5NNWBCX2:2:1101:12345:13131:ATCTCGTA
TTAAGTTCAGCGGGTGTTCTTGCCTGAGCTCAGGTCGAGATAATGGTTAATATAGGTTCCTGTTTGAGGGCCGAACGCAAAGTCCCAGACCAACAACTAAGAATATAGCCTTTGACAGCCCACCCAGTTGCGGCCCTTGACGGGTCCTTGGTTAGCCTCTGGTCTTCAGCTGATCCAGGTGCTTGAATGCTCAAACAAAGTTTAAGCCGCATAGCTGGAACAGCCAGATCCGCCTCTCTTTATCCACAAAGGATAAAGGGGAGCGATATTAACCCGACGCTGAGGCAGACATGCCCTTGGCCGAAGCCTAAGGCGCAATGTGCGTTCAAAGATTCGATGGTTCACGGAATTCTGCAATTCACACTACGTATCGCATTTC
+
IIIIIIHIIHIHHIIIIHIHHHHHIHIHIIIIGEFHECCHHIIIHIEHHHIIIIGGHIIIIIGHHHHHHCGHHHIIHIHDHHEFHHHGIHIHHIIIIIIIIIIHIIIGHIIIHHHHHHHIIHIHHEF<FGHHIIIIHIHHEHHCDECDHHIIIHHHHEH@ED@BEGHIHHIHHHHHHEIIIHHHHHHIGGHCGHIIIHIHHHHIIIHHIIHHHH?IHIHEIHIIHHIIHIIIIHHEIHIIHIHGIIGIHHHHGHHHGIIHFHHHHFHHFHGHIHIIIHIIHIIIIIHIIIIIIHIIHIIIIGIIIHHHHGHIIIIHIIIIHHHHIIHHIGIIIHIIIIIIIHIHIIHHIIIIHHGHHHHHHHHHHHIIIIIIIIIIIHI
@HISEQ:711:H5NNWBCX2:2:1101:13155:13153:ATCTCGTA
TTAAGTTCAGCGGGTGTTCTTGCCTGAGCTCAGGTCGAGATAATGGTTAATATAGGTTCCTGTTTGAGGGCCGAACGCAAAGTCCCAGACCAACAACTAAGAATATAGCCTTTGACAGCCCACCCAGTTGCGGCCCTTGACGGGTCCTTGGTTAGCCTCTGGTCTTCAGCTGATCCAGGTGCTTGAATGCTCAAACAAAGTTTAAGCCGCATAGCTGGAACAGCCAGATCCGCCTCTCTTTATCCACAAAGGATAAAGGGGAGCGATATTAACCCGACGCTGAGGCAGACATGCCCTTGGCCGAAGCCTAAGGCGCAATGTGCGTTCAAAGATTCGATGGTTCACGGAATTCTGCAATTCACACTACGTATCGCATTTC
+
IIIIIIIIIIIIIIIIIIIIIIIIIIIHHIIIIIIIIIIIIIGIIIGHIIIIIIIIIIIIIIIIIIIIHHHIIIIIIIIIIIIIGIIIIIIIIIIIIIGIIIFHIIIIIIIIIIIIIIIIIHIIIIIHIIIIIIIIIIIIIIIIIIIHIIHIIIEHIIIIHHHHHIIIIHIIIIHIIIIIIIIIIIIIIIHIHIIIIIIIHIIIIIIIHHIIIHHIIHIIHIIIIIIIIIIHIIIIIIIIIIIIIIIIIIHHIIIIIIIIIIIIIIIIIIIIIIIIIIIIIIIHIHIHIIIIIGIIIIHIIIIIIIIHHGEHIIIIIIIIIIIIIIIIIIHIIIIIIIIIIGIIIIHIIIIIIIIIIIIIIIIIHFIIHIIIHIIHIII
@HISEQ:711:H5NNWBCX2:2:1101:13817:13065:ATCTCGTA
TTAAGTTCAGCGGGTAATCTTGCCTGAGCTCAGGTCGAGGAAATAAGTAATGAGTTTCCTTGTTGAGGGCTCATCCAGGTCCCAGACCAACAGCTAATCGTATTAGCATCACTGCCTAACCAGCTGCGGCCCTTGATGGGTCCTTGAATAAGCCTCTGCACTTCAGCCAACCCAGCTCTTAATGAAAAGAACTGAGACAGCCAGATCCGTCCCTTATACATTCACATGGAATGTATGGGGCGAGTATTAACCCGACGCTGAGGCAGACATGCCCTTGGCCGAAGCCGCGGGCGCAATATGCGTTCAAAGATTCGATGGTTCACGGTTTTCTGCAATTCACACTACGTATCGCATTTC
+
IIIIIHHHIIHIIIIIIIIIIIIIIIIIIIIIHHHIHIIIIIIHIIIIIIIIIFHIIIIIIGHIHIIHIHIIIIIIIIHIIIIIIIIIHHIIIIIIIIHHHIIIIHIIIIIIIHIIIIIIIIIIIIIIIIHIIHHIIIIIIIIIIIHIHIHHHIIIIIIIIIIIIEHHIHHIIIHIHHEHGGIIIIHIIIIHIHHHIHIIIIHIHIEHIHHHHHHIIIIIHHHHHHHGHEEIHHHHIIIIIIIIIHEHEDIIIIHIHHEEIHHHHHHHHIHFIGIIGIGIIIIHGHHDIHGHHHHHEGHGIIFIIHIHHFHHGHHHIIHIIHHFIIIIIIIHHIIIHHHGHHHGIHIHGHHGIIHIH
@HISEQ:711:H5NNWBCX2:2:1101:15380:13195:ATCTCGTA
TTAAGTTCAGCGGGTATCCCTACCTGATCCGAGGTCAACCTGTAAAAGATTGGGGGTTGCTGGCCAGTGCCGCCCGGGACCCTGTAGCGAGAAGATTTACTACGCTCAGAGCCCGGCCGTACCGCCACTGATTTTGAGGCCCGCCCAGAGGCGGTGCCCAAGACCCCGCGAGCGGGATTGGTCATAATGACGCTCGAACAGGCATGCCCCGCGGAATACCACGGGGCGCAATGTGCGTTCAAAGATTCGATGATTCACTGAATTCTGCAATTCACATTACTTATCGCATTTC
+
IGIHIIIIIIIIIIGIIIIIIIIIIIIHIIIIHIIIGHIGIHHIIIHIIIHGHIIIIIIIHGHIIIIIHFHHIIIHIIIIHIIIIIIIIHIIIIIIIIHIIIIIIIIIIIIIIIIHIIIIIIIIIIIHIIIIIIHIIIHIIIIIIIIIIIIIIIHIIIIIIIHIIGIIIIHIIIIHIIIIIIIIHIIIIHHIIIIIHHIHHIIIIIIIIIIIGIIIIIHHHIHFIIIIHHHHHEIIIIIIIIIHHIHIIIIIIIHIIIIHIIIHHIIIIIIIIHIHIIIIHIIIIGIGIIHG
@HISEQ:711:H5NNWBCX2:2:1101:20809:13185:ATCTCGTA
TTAAGTTCAGCGGGTGTTCTTGCCTGAACTCAGGTCGAAAGGGGTGTGTCGCACGGCTTCTCGGAGAGCGGCCGACGATTCCTGCCGGCTTACAACGAGGTCCCGGGCCGACGGCGGCATGCGATCCCTGGCGGGTCACCTACCAGACTGTCGTCCCGATCGGGTCCTCGTTCGAGCCTCTGTTCTTCGGCAGACCCGGTTAATTTAACCGGGACGGCCAGGTCCACGCCTCTTGAGAGAGGGTGAGGGTAAAGCCGACGCTGAGGCAGACATACTCTCGGCCGGAGCCTCGAGTGCAATTTGCGTTCAAAGATTCGATGATTCACATTATCTGCAATTCACACTACGTATCGCATTTC
+
IIIIIHHIIIIIIIIIIIIIIIIIIIIIIIHIIIHIIIHIIIIIIIHIHIIIIIIIIHIIIIIIHIIIIHGHHHIIIIIIIIIHIIIIIIIIIIIIIIIIIIIIIIIIHIIIIIDFDEHHHIIIIIIIHHIIIHIHGHHIGHHHEEHIGHDFHHHIIHI<HHHHGDD?HIHGHCHHIIHHIIIFHCEHIHHHCEHHHIIHGHHIIIIIIDHHHHIIIHHHHHFHIHIIHIHHHIIHHHIIIIIHHHIHHHIHHIIHHEHHHHHHIIHEHHHHHGIIIIIIIIIIIIHHHHHIIIIHIIIIIIIIIIIIIIIIIGIIHHIIHIIIIIIIIIHHIIIIIIIIIIIIIIIIIIIIIHHIIHI
@HISEQ:711:H5NNWBCX2:2:1101:3521:13349:ATCTCGTA
TTAAGTTCAGCGGGTCTTCCTACCTGATCCGAGGTCAACCTTGGGTAAATAAGGCTTTTAACGGCCGGAACCCGCAGCACGCCCAGAGCGAGATGTAACTACTACGCTCGGAGTGACAGCGAGCCCGCCACTACATTTCAGGGCCTGCGGCAGCCGCAGGTCCCCAACACAAGCCCGGGGCTTGATGGTTGAAATGACGCTCGAACAGGCATGCCCGCCAGAATACTGGCGGGCGCAATGTGCGTTCAAAGATTCGATGATTCACTGAATTCTGCAATTCACATTACTTATCGCATTTC
+
IIIIIIHIIIIIIIIIIIIIIHIIIIIHIIIIIIIIHIIIIIHIIHHIIIIIIHIIIIIIIIIHGHIIGCHHIIIIIIIIIIIIIIHIIIIIHIIIIHIIIIIIHIHHIIIIIIIIIIIIIIIIIIHIIIIIIIIHHIIIIHIIIIIIIIIIIIIIIIIIIIIIIIHIHHHHIIIHIIIIIIIIIIIIIIIIIIIIIIIIIIIHIIIIIIIIIIIHIIIIIIIHIIHIIHFHIHIHIIHGIIIIIIIIIIIHHIIIIIIIIIHHIIIIIIIHIGIIIIIIHIHIHIIIIIHIIIIIHII
@HISEQ:711:H5NNWBCX2:2:1101:4836:13277:ATCTCGTA
TTAAGTTCAGCGGGTATCCCTACCTGATCCGAGGTCAAGCGCAAAATGGTAGACTTGTGGATGCCACCGTCAGCAGCGAGAGCGCAAAATTTGCTGCGCTCCCACACGGGACGGCGGGCTGCCAATGCATTTGAGGCGAGTTCACGCGCGTAGCGGAACAAAACGCCCAATACCCAGCAGGGCTGGAGGGTACAAATGACGCTCGAACAGGCATGCCCCATGGAATACCAAGGGGCGCAATGTGCGTTCAAAGATTCGATGATTCACTGAATTCTGCAATTCACACTACTTATCGCATTTC
+
IIIIIIHIIIIIIHIIIIIIIIHIIIIIIIIIIIHIIIIIIIHHHIIIIHHIIIIIIIIIIIIIIIIHIIIIIIIIII///<1/EHECH@1?IIHHDHCHG@CG=HHHHHHIHGIHIIHHEHDIHIIIIHIHHEHHECIHHHDIHHDIHHHHCIIIIHHGDHCIHIGIHHIIIIIIHIIHGIIIIIIIIIIHEGIGIIIIIHHIIIIHIIIIIIIIHIIIIIIIHIIIIIHHHIIGIHIIIIIHHIIIIIIIIHHHHIIHIHIIHEIIIIIIIIIIIHIIHIIIIIIHHHIIIIIHHIIII
@HISEQ:711:H5NNWBCX2:2:1101:6582:13290:ATCTCGTA
TTAAGTTCAGCGGGTAACCCTACCTGATCCGAGGTCAAACCATAAAAAAGATGGGTTGACGGCTGGCCTCCACCGGGTCCCGATGCGAGTTGTAAGACTACTACGCAGGGGGCGCCGCGGCGGGACCGCCACTTCATTTCGGGGCCTACGGATAGGGCACGAGGCCCTGGAACCGTAGCGCCCCAACACCGGGCAGCGGATAGCAAGCTAACCGCGCTCGAGGGCAGAAATGACGCTCGGACAGGCATGCCCGGCAGATTACTGCCGGGCGCAATGTGCGTTCAAAGATTCGATGGTTCACTGAATTCTGCAATTCACATTACTTATCGCATTTC
+
IHECC<FHHIGIHIEHHHHH?CE1D1C?GHIH<C<D@EHHCHHEEGEHDHEHC?GH=/FCGCH<ECE@EDGHIF/DDHHHICH<EC/E<FHHHHIHGC?FFFGGHDDCEH////</</?/<DE//<<EDFHHE@?GCDDDCDG@</F@/@EG8HGG@/B/@E@HHAEEHG=EFGHCHHCC??EEEHDEHEE.CHEHEECIHHEHEIHH@CCHIIIHHGHHHHEHIHHIHHHHHHIHDHEE@IIHFGIHDCHHHHGIHG@CECH<C<<0DEC<F<<<CHFGHHEHG?HEHEIHHHHG@FHHIIIIHEC<EHFHIHHF@GCHIIHCHIHH?HIIDHI
@HISEQ:711:H5NNWBCX2:2:1101:6557:13445:ATCTCGTA
TTAAGTTCAGCGGGTAGTCCTACCTGATTTGAGATCAGATCATAAATGTAATTGTCCAAGTGAATGGACTATTAGAAGCGGTTCATCTGTATTGCCTGGCCACCTTTTACAGTGTCCTCAGCGAGTGATACTTATCACGCCGAGTGGAACCAAGTATATACTGAGATCCAGCTAATATATTTAAGAGGAGCAGACTGTGACATCTGCAAGACCTCCAAGTCCAAAGCAAGGCCAGTTGAATTAACAAAAGGATTGCTTTGAGAATTTCATGATACTCAAACAGGCATGCTCCAAGGAATACCAAGGAGCGCAAGGTGCGTTCAAAGATTCGATGATTCACTGAATTCTGCAATTCACATTACTTATCGCATTTC
+
HIGH@CFHIIIDHHIIHHHHIIFHIF?GHIIIHIIIIIIHIIIHIIGHIIIHIIHFHHIIIHFIIIIIIFGFHHHIIIIIHHHICHIIHGFHIIIHIHCHHHHGIICFHHHHHHHGHHE@CGHIHHIHIIIIIIIIIIIIHHHIGH@HHIHGHHHIIHHHIIIEHHGHIHHHHIHIIHIIHGHHHIHHCIIHHHIIIIIHHHEHIHHHIHIHHHHHHIHIHIIHHFHIHEFIIIIIHG@GFHIIHEHHEIIGIIIIHHIIIIHECEHEHGIIHHIHHG11IIIIIHFIIIGHIIIIHIIIIIIIHEDIIHIHIIIHHHHIIIIIIHFEEHEHHIHEIIIHIHHIHHIHHIIIHIIHHIIIHIHIHDHGIIGIII
@HISEQ:711:H5NNWBCX2:2:1101:8271:13371:ATCTCGTA
TTAAGTTCAGCGGGTATTCCTACCTGATCCGAGGTCAACCTGTGAGAGGCTTACTGGGTCGTCAACCGCCAATGCCCGGAGCGAGGGTATGTACTACGCTTGGGATTCAGCGGCGCCGCCACTGGAATTGGGGACGGCCATCGCTGGCGCGTCCCAGTACCAAGCAGTGCTTGAGTGGTGTTAATGACGCTCGAACAGGCATGCCCCCCGGAATACCAAGGGGCGCAATGTGCGTTCAAAGATTCGATGATTCACTGAATTCTGCAATTCACATTACTTATCGCATTTC
+
IIIIIHHIIIIIIIIIIIIIIIIIIIIIIIIIIHHIIIIIIIHIIIHIIIIIIIIHIIIIIIIIIIIIIHHIIHIGIIIGHGIIHHIFHIIIIIIIIGGHHHHIIIIIIIGHHIIIIIIIHHIHHFHHIIIIHIIIIHIIIIIGIIIIIIIIIIIIIIIIIIIHIIIHIIIIIIIGIIIIHIIIIIHIIIIIIIIIIIIIIIIGIIGIIIHIIIIIIIIHFHIIGIIIIIIIHIIHHHIIIIIHHIIIHIHIIIIIIIIIIIIIGIIIIIHGHHIIIIIHEIIIIIIII
@HISEQ:711:H5NNWBCX2:2:1101:12985:13347:ATCTCGTA
TTAAGTTCAGCGGGTATTCCTACCTGATCCGAGGTCAACGTTCAGAAAGTTGGGGGTTTTACGGCGTGACACGTCTGGTTTCCGGTGCGAGTGTAAGTTACTACGCAGGGGTCCCCGCGGCGGGTCGCCACTGTATTTGGGAGCCGGCAGTGCTGCCGATCTCCAACGGCCGACTTCCCCAAAGGGAAATCGAGGGTTGAAATGACGCTCGAACAGGCATGCCCGGGAGAATGCTCCCGGGCGCAATGTGCGTTCAAAGATTCGATGATTCACTGAATTCTGCAATTCACATTACTTATCGCATTTC
+
IIIIIIIIIIHIIIIIIIIIIIIIIIGIIIIIHIIHIIIIEHHHIIIIIIIIHHGHHIHGHHHIIIIIIIHIHIIHIIIIIIIHHHHIGHHDHHIIIIIIIIIIHIIIIIIIHIIFHGIHHIIIIIIIIIHHHHHHHIIIIIEEHHIIIIIIHIDDHIHHHHGIIIIIHIIIIIIHEHIHIIHHIIIIIIIIIHHIHHHIIIIIIIIIIIIHHHIHHHHHFD<IIHEHHIIGIHIIGHCHHEHGIIHHEDIIIIIHIIIIIIIIHIIIIIHHHHFHIHIIHEIHIHIIIIHHIHIIHIIIIHIHIIH
@HISEQ:711:H5NNWBCX2:2:1101:15554:13481:ATCTCGTA
TTAAGTTCAGCGGGTATTCCTACCTGATTTGAGACCATGGTTCAAGCTTTCGGCGGTAAGGCCTTGGCTTCTGTAGGTATGGACCGGACTGGGCAATAACAGACTATCCATTGGGCTGTCTGGCGCTAGGGAAAGAACCGGAGTCCTATTCAATTACGCTAGGCAGTTTAACAGAGTCATTACCTGTTAGCCGGCCGATTATGAATTTCAAACCACGCGTCTTCAGAAAGACCCGAAGGTTCAGATCTCTCTCTGCTTCGAATTGCTTCTAACAAAGAAAATGATACATAAGATTCTCAAACAGGAATACTCTACCGAAATAGAGTGCAATGTGCGTTCAAAGATTCGATGATTCACGGAATTCTGCAATTCACATTACGTATCGCATTTC
+
IIHIGIIIICGHIIIHIIIHIHHHIIHGH?FHHFFHHIIGEGHHEHIIIHEHIIHIDHIHHHHHHH?G@DHIEHHGIIIFCHCGHIICHDGHFHHCGFIHEHHHIIIIIHIHIGHIIIHIHHCHHHDH<GEHHIGHIEHDHDHDEEDE@FGHGI/:D@=HHDHIHHDGHIIEEHII::FFHGHHEHIIGHHIH>@HCGEHHHFHEIHIIFBC?7GCE?7C.EFEHHHGF:.EEHGCGF/G?/D/G?E?HFEHG?HE@DED<HEHHHHEEEHGCFC11<11<?H@<<HEC111??GCCEHHGCDD@D<HCIHHHHHHHHHHG<@HFEGHG@DHHCC?HHED1E@IHHF1HG?HHGEIHG?HDF1IHIHHFHHHHHHIHHG/@G@HHFEIHEE
@HISEQ:711:H5NNWBCX2:2:1101:16328:13453:ATCTCGTA
TTAAACTCGGCGGGTAGTCTTTTCCGATTAGAGGTCTGATGCGTTACCTCTCTTTACGCTTTGCAGCAGCACTTGGGGGCCATCGCTGGCCCAAGTGTTGTTCACAAGGTAAGCCTGCTGTGGAAGTCGGGGCGCGCACTCGGGCTCACTGGGAGCCCCGCACTTGGAATGACACTCTTTCGAGATCGCACCTGATCGCGGGGCAAGTGATGCCACGGCGGCCAAATTCCCTCCATTTCAGCCGACCCGATTGCCGGGACGGCCAGTTCCACTCAGACTCTAAGAGAGTGTGGTGGGGGGGGCGCGGTGACGCTCTAGCGGAAATGCCCTCGGACAAGCCTCGGGCGCAACTTGCGTTCAAAAACTCGATGATTCGCGGAATTCTGCAATTCACACTACGTATCGCATTTC
+
IIIIIIIIIHIIIIEDHHHIIIIGHIHIIGHFHHGHHIIIIIIIIIIHIIHIHIIIIIGGHIIIIIGHIGHHHIIIHHIIHIIHHGHIIFGHHIGHHIIIHIGIHHHHIIHIIIGHIIIIIHHIIGEHIIHHGIIIIGIIHHHHIGE?@GGHHGHHCHHDHHIIIHIIIIIIIIFHHIHIIIIIHCHIICDCHHIIIIIIHHGCHHEHEHCHHEHHII,-8--@F@F5CHFCCB-88-75>7,756--EA<C?<DIHHE??EFFIHF;9.B.HHHHB.8F.B.;/@@EGB.E--HHHDDCDHHDHHCGGDGIIIIGHHFHFHHHC=DHH<IHHHIHHDHDC?DG<DEHEHHIH=IIGIHIHIHEHHHHFFC?DHHIGIIHHGEHGIHHGIGIHGHHFDHCEEHEEIHGIHI
@HISEQ:711:H5NNWBCX2:2:1101:16568:13348:ATCTCGTA
TTAAGTTCAGCGGGTATTCCTACCTGATCTGAGGTCAACCTTGGTAAAGTTGGGTGTTTTACGGCGTGGTCAGGCCGCTCTCCGCCTGCGAGGGTTTTACTACTACGCAGAGAAGGCTACAGCGAGACCGCCACTAGATTTCGGGGCCGGCCGCCGCGGTGGACGGCCGATCCCCAACGCCGAGCCCAAAGGGGCTCGAGGGTTGAAATGACGCTCAGACAGGCATGCCCGCCAGAATACTAGCGGGCGCAATGTGCGTTCAAAGATTCGATGATTCACTGAATTCTGCAATTCACATTACTTATCGCATTTC
+
IHIIIIIIHHIIHIIIIIEHIIHIIIIIH?GHHGHIIIGIHFHIHIGIIHIIIIIIIIIIFEHIIHHHIHHHHHHIIIIIIIHHHIIIIHHIIIDDHHIIIHHHHHHIIHIHHHHHHHIIIIIIGHDIIIIHIIIIHHHIIIHHHDHHHGIIIHHHIHIEHHIHIHFHHHHIIIIIHIIIIIIGIHIIIIIIIIIHIIIIIIIIIIIIIIHIIIFIIHIHIIIIIHHDDHIIGIIIIIIIIHIIHIIIIIIIHHEIIIIIIGIIIIIIHHHHIIHIIIIIHIIHIIHIIIIIHIIIIIHIHIIIIIHHHDHII
@HISEQ:711:H5NNWBCX2:2:1101:1713:13632:ATCTCGTA
TTAAGTTCAGCGGGTAATCCTGCCTGATCTGAGGTCTAAATCTTAGAATTTAATGTGATTAGAAGCTTTCTAAATATTTACAAGTTCAGCTTATAGAAGTTCTATAATCCTCAGCGAATAATCTATTACGCCGAGTCAATCTGATCTCGAAATGGGAAGGCTAATGTATTACGAATAAGTTTCGAGGATTACTCCTCCAACAACATTCAAAAACCAAATCAAACTTAATTCATAAAAAAATAAATTAAGGATTTGAAGAGTTCACGACACTCAAACAGACATGCTCGCCGGAATACCAGCGAGCGCAAGATGCGTTCAAAGATTCGATGATTCACTGAATTCTGCAATTCACATTACTTATCACATTTC
+
IIIIIEHIIIIIIIIIIIIIIIIIIHHIIIIHIIIIIIIIIIHIIIIIIIIIHIIIIIIIIIIIIIHHHFHHIIIIIHHIIIIIIIIIIIIIIIIIIIIHIHHIIIIIHIGIIHIHIIIIIIIIIIIIIIIIIIHHHIHHIGHIGHEGHIHIIIIIIIIIIIIIIIIIHIIIIIIHIHHHHHEEHHIIIIIIHIEHHIIIIIIIIIHIIIIIIIHIIIIIHEDFIHHGIHIIIHHIIIIIIIHIHHGIIHIIIIHHHIHIHIIIIIHIIIIIIIIIIIIIIIIIHIIHIIIIIIIIIIHFCIIGIIIIIIIIIIIIIIHGIIIIIIIHIHIIIHIIHIIIIIIIIIIIIIIIHIIIIIIHIIHIIIHII
@HISEQ:711:H5NNWBCX2:2:1101:3188:13671:ATCTCGTA
TTAAGTTCAGCGGGTAGTCCTACCTGATTTGAGGTCAGAGCATAAATAATGACCTTGCGGTCGGGTTATGAGCAGTCGTCACACCTTGACCAGACGAAACTTATTACGTCTTAGCCGTGGATGTTATTACCACTAACTCTTTTAAGGCGAGCCAGCGAACTGGCAGACACCCAAGTCCAAGCCCAACACTGATCAGAAACCAGGAGGGGTTGATATTTCATGACACTCAAACAGGCATGCCTTTCGGAATACCAAAAGGCGCAAGGTGCGTTCAAAGATTCGATGATTCACTGAATTCTGCAATTCACATTACTTATCGCATTTC
+
IIIIIIHIIIHIIIIIIIIIIIIIIIHIIIIIIIIIIIIIIIIIIIIIIIIIIIIIIIIGIIIHHIIIIGHHIIIIHIIIIIIIIIHIIIIIIHIIICHIIHHIIIGIIIIIIGIIIIIIIIIIIIIIIIIIIIHIIIIIIIIIIHGHHIIIIIHIIIHIIIIIIIGIIIIIIHHHHIIIIIIIIHHHIIHIIIIIHHHIIIIIIIIIIIIIIIIIIIIIIIHHHHEIIHIIIIIIIIIIIIIIIIIIIIIIIIHIHIIIIIIIIIIIIIIIIIIIIIIIIHIIIIHIIIIIIIIIIIIIIIIIIIHHIIIIIIIIIIIIIIIII
@HISEQ:711:H5NNWBCX2:2:1101:9306:13525:ATCTCGTA
TTAAGTTCAGCGGGTATCCCTACCTGATCCGAGGTCAAAAGTGAAAAAAGGCTTGTGGAAGCGGGCGTGTAGCCTTGAATCGCGACTTGTGCTGCGCTTCAAAACCAAACACTGGCTGCCAATTACTTTAAGGCGAGTCCCTCGGGACAAACACCCAACACCAAGCAAAGCTTGAAGGTACAAATGACGCTCGAACAGGCATGCCCCATGGAATACCAAGGGGCGCAATGTGCGTTCAAAGATTCGATGATTCACTGAATTCTGCAATTCACACTACTTATCGCATTTC
+
HIIIIHHIIHHIIIIIIIIIHHHIIIIHIIIIGDHHIIIIIHHIIIIIIIHIIIGIHIIIIIHHIIIIIGHIIIIIIIIIHIIIIIIIHIIIIIIIHIIIIIIIIHIIIIIIIHHIIIIIIHIIIIIIIIIHHIIIIHHIIHIIGIIIIIHHHIIIIHHHIHHFIIIHIIIIHIIIIIIHHHHHHIIIIIIIIHHHHHIIIIIIIIIIIIIIHHIIIIIIHIIIHCIHHHHFHIIIIIIIHHHEIIIIHHEIIIIIIHHHIIIIHIIIIIIIIHGHHHHHIIIIIHIII
@HISEQ:711:H5NNWBCX2:2:1101:17831:13652:ATCTCGTA
TTAAGTTCAGCGGGTAACCCTACCTGATCCGAGGTCAAACTTGAAAAAAGTTAAATGTTGCGGCTGCAACACGGTACGGCCCGATGCGAGAAGTAACCACTACGCAGGGGGCAGCATACACGCGTACGCCGATGCAATTGGGGGCTGCAGCTAGCGCTGCATGCCCCAAAACCAGAACCTATACCGCTAAGCGGCAAGGCCTGAGGGCAGAAATGACGCTCGAACAGGCATGCCCGGCAGAATACCACCGGGCGCAATGTGCGTTCAAAGATTCGATGATTCACTGAATTCTGCAATTCACATTACTTATCGCATTTC
+
IIIIIIIIIIIIIIIIIIIIIIIIIIIIIIIIIIIIIIIIIIIHIIIIIIHIIIIIIIIIIHGIIIHIIHIIIIIIIIIIIHIIIIGHIIHIIIIIIIIIIIIIIIIIIIIGIIIHIIIIIIIIIIGIIIIIIIIIIIIIIIIIIIIHIHIIIIIIIIIIIIIHHHIIIIIIIIIIIIIIIIHIIIIHIIIIIIIHIIIHIIIIIIIIIIIIIIIIIIIIIIIIIIIIIIIHHHIIIIIIIIIIIIHIHHIHIIHIIIHHIIIHIIIIIIIIIIIIIIIIIIIIIIIIIIIIIIIIIIIIIIIIIIHHGIIIHIIIII
@HISEQ:711:H5NNWBCX2:2:1101:3282:13873:ATCTCGTA
TTAAGTTCAGCGGGTAATCCTGCCTGATCTGAGGTCTAAATTAAAGTTGACTACAATAGTTGGAAGCTTCTACTGGTTCTAGTACGGCCACCAATAAAGGTGTCCTCAGCGAATAGTCTATTACACTGAGTCAATCCGAATTCGAATTAGAGATGCTAATGTATTACGAACGAGCTAGTCAGACTAGCAACGCTCAAAATCCAAACACCAACGCAGTCTACTAGGAACTGGTGGGTTGAAGAGTTCATGACACTCAAACAGGCATGCTCCCCGGAATACCAGGGAGCGCAAGGTGCGTTCAAAGATTCGATGATTCACTGAATTCTGCAATTCACATTACTTATCACATTTC
+
IIIIIIIIIIIIIIIIIIIIIIIHIIIIIIIIIIFHHIIHIIIIIIIIIIIIIIIIIIIIIIIHIIIIIHHHIIIIHIIIIIIIIHIIIIIIIIIIIIIIIIIIIIIIHIIIIIIHHIIIIIIIIIIIIIIIIHIIIIIIIIIIHIIIIIIIIIIIIIIIIIIIIIIIIIIIGIIIIIIIIIIIIHIIIIIIIIIHIIIIIIIIHHIIIHIIIIIIIIHHIHGD/HHIIIIIIHIIIIIIIIIHIIGIIIIHIIIHHHIIIIIIIHIIIIIIIIIIIIIIIHHGIIIIIIIIIIIIIIIIIIIIIIHHIHHIHHIIIIIIIIIIIIIIIIIIIIIIIIIIIIIIIIIIHHGI
@HISEQ:711:H5NNWBCX2:2:1101:3903:13870:ATCTCGTA
TTAAGTTCAGCGGGTATTCCTACCTGATTCGAGGTCAACTTCAGAAGAGTTGGGTGTTTTACGGCGTGGCCGCGCCGCTCTCCAGTCGCGAGGTGTTAGCTACTACGCGATGGAAGCTGCGGCGGGACCGCCACTGTATTTGGGGGACGGCGTGTGCCCACGGGGGGCTCCGCCGATCCCCAACGCCAGGCCCGGGGGCCTGAGGGTTGTAATGACGCTCGAACAGGCATGCCCGCCAGAATACTGGCGGGCGCAATGTGCGTTCAAAGATTCGATGATTCACTGAATTCTGCAATTCACATTACTTATCGCATTTC
+
IIIIIIIIIIIIIIIIIIIIIIIIIIIIIIIIIIIIIIIIIIIIIIIGHGHIIIIIIIIIIIHIHIIHIEHHIIHHHIIIIIIIIHIHIIIIIIIIIIIIIIIIIIIIIHHHHHIIIIIIHIIIIIHIIIHIIIIIIIIIIIHHHHHHHIIIHIHIHIIGHIIHHIIIHHIIIIIIIIIIIIIIIIIHHHHIIIIIIIIIIIHIIIIHIIIHHIHIIIIIHHGIIIHIIHIGIIIHIHIIHEIIIGHHCIIIHHIIIIIIIIIIHHIIIIIIIIIIIIIIIIGIIIIIIIIIHIIIIIIIIIIIIIIIIIIIIHIII
@HISEQ:711:H5NNWBCX2:2:1101:4327:13755:ATCTCGTA
TTAAGTTCAGCGGGTGTTCTTGCCTGAGCTCAGGTCGAAGATGTAAGTTATATTTCCTGGTTTGAGGGCTATTGAAAAAGAGCCAAGCCAACACCTAAATATGTAGCAGTGATGCTGCCTACCTAGATGCGGCCCATAAACGGTCCTTAATCAGCCTCTGAGCTTCAGTAGACCCGGCTTTCACTCCATAATAAAACAGAGGAGAGCCGGGACTACCAGATCCAACCAGCCAATTATTAATGAATAATTATTGGGAGGTTGAGGGGTACATCGACGCTGAGCCAGACATGCTCTTGGCCGAGGCCTCGAGCGCAATATGCGTTCAAAGACTTGATGATTCACGGAATTCTGCAATTCACACTACGTATCGCATTTC
+
IIIIIIIIIIHIGHFHIGIIIHIIIIIIIIIIIIIIGHHHIIIIHIIIIIIIIIIIIIHHIHHHHHIIHHIIIIIIIIIGIGHIGHHHHIIIIIIIIIIIIIHHIIIIIIHIIIIIIIIIIIIIIIIHHHIDIIIIIIIIIFIHHHIHIIIIIIIIIIIGHHIHHIIIHIIHHHIHIHHHFEEHHHHIIHIHGHHHIIIHIIHHHHHHIIHIIIHIHIGFG-EAGGGHHHIIIIIIIIIIHHGHHF/FHHHIIIIHGHCEIIIHHHIHGGHDIIHIIIIIIHHIIIIIHGIHHCCIIIIHHCHHGIHGHHHHCHIIIHHHIIHIHIIHHIHIHIIIIIIHEIIHIIHIIIIHFHIGIIIIIGHIGIIIIGIIGIII
@HISEQ:711:H5NNWBCX2:2:1101:7380:13821:ATCTCGTA
TTAAGTTCAGCGGGTCTTCCTACCTGATTTGAGACCTGTATCAGAGGCAAGCCTCTATTTCATTGCATCGTGAGATGCGCTGAAGGGATTGACCTAGCGACTCTTGGGAATCAACACGTCAAAAAGGCAGAGTAAACTCTTTCAATTACGGCTGTCTCATCCTTGGGAATCGATCAATTCTCTATTTCAAGTCGGCCTCTTTGACAAGGCAAGACTCAAGTCCAACACTCTGACACTCTCCCGAAGGAAAGAATAAGAGGTCGAGGGTAAAGAGATACTCAAACAGGCATGCTCTCCGGAATACCAGAGAGCGCAATATGCGTTCAAAGATTCGATGATTCACTGAATTCTGCAATTCACATTACGTATCGCATTTC
+
IIIIIHIIIIIIIHIHIIIIHHIIIHIIIIIHIIIIIIHIGIIIIIIHIIIIIIIIIIIIIIIIIIIIIGHIICHHHHDHGHHHIIIIIGIIIIIIIIHIIHEGHHIGHIIIGHHIIIH@GHIIIHCEHIIIGHHHIIIIIHIHIIGHIEEHCHHHIIHHHIGHIHHGIFHHGFEHHIIIHIIGHIIHIIIHH8CEIHHHHGFEHII?GGHHIGCIHEHEGCHGFED?HFC?EEG=HE-C=/@EG@HGIIHFGFD0@DC?=DCHCHHHHIIIIHEIHHHGHIHHGIHIIIHHF<CGIHIHGIIHIIHEECHEIHGIIIIHIIGIIIIIIGIHIIIIIIIIIIIIIIGIHIIHGHIIIIIGIIIIIHIGIIIHGCDHI
@HISEQ:711:H5NNWBCX2:2:1101:7930:13796:ATCTCGTA
TTAAGTTCAGCGGGTGTTCTTGCCTGAGCTCAGGTCGAAGATGTAAGTTATATTTCCTGGTTTGAGGGCTATTGAAAAAGAGCCAAGCCAACACCTAAATATGTAGCAGTGATGCTGCCTACCTAGATGCGGCCCATAAACGGTCCTTAATCAGCCTCTGAGCTTCAGTAGACCCGGCTTTCACTCCATAATAAAACAGAGGAGAGCCGGGACTACCAGATCCAACCAGCCAATTATTAATGAATAATTATTGGGAGGTTGAGGGGTACATCGACGCTGAGCCAGACATGCTCTTGGCCGAGGCCTCGAGCGCAATATGCGTTCAAAGACTTGATGATTCACGGAATTCTGCAATTCACACTACGTATCGCATTTC
+
IIIIIIIIIIIIHIHIIIIIIIIIIIIHIGIIIIIIIGEHHIHIIIIIIIIHHIIIIIHIIIICHGHIIFHIHHIIIIIIIIIIHIGHIIIIIHHIHHIIIIIIIIIIIIIIIHHIIGFHIIIGHEHIIIHIHIIGIIIHICFCHIIHIFIIHIIHEHIHIIHHIHHHIIHHHHIHIIIIIIIIHHHIHEIIIIGIEFHIIIHIIHIHIIIHIHHIHHHCHHIIIIIHECHIIHHGEEIIIIIIIIHIIIIIIIIIIHIIIIIIIIIIIIIHHHIIIIIHIHFHIIIIIIIIIIIIIIIIIIIHHIHGGIIIHIIHIIGIIIIIHHIIIIIIHIIIIIHHFIIIIIIIIIHHIIIHIIHHHHHIHHIGIIGHHIHI
@HISEQ:711:H5NNWBCX2:2:1101:9318:13857:ATCTCGTA
TTAAGTTCAGCGGGTGTTCTTGCCTGAGCTCAGGTCGAGGTAATAGAAGGGTTTTCCTGGTTATGAGCCACGACTCGGTGCCCAAGCCAACATCTAAGCATTGACACAGTCAATTAAGACCTAGCCTACCCAGATATGGCCCTTAGCGGGTCCCGAATGACTTCTATGCTTCAGCCGATCCAGAGTGAGTGCACGTAAGAGGTTAGGCTTACGGACACCACCGAGCTGGAACGGCCAGATCCACCGACTGTTCCATCTCACAAGGAGAGGGAGAGTGGTGATATTAACCCGACGCTGAGGCAGACATGCTCTTGGCCGAAGCCTCGAGCGCAATATGCGTTCAAAGATTCGATGATTCACGGAATTCTGCAATTCACACTACGTATCGCATTTC
+
IIIIIIIIIIIIIIIIIIIIIIIIIIHIIIIIIIIIIIIHHIIIIIIIIIIIIIIHIIIIIIIGHHIIHGHIHIIIIIIIIIIIIIIIHIIIIIHIHHHIGHHHHIIHHHIIIIIIIIIIIHFHIIIIIIIIIGHIIIIIIIIIHHIIHHHIHIIHHIIIIHHHIHHIIIIIIHIIHIIIHHHHIHHHHIIIIIIHIHHIIIIIHIIHIIIIHIIIHIFIHHHHHIIIGIIHGIHFHH?HGHHHGIHHHHHFGHHHHCHIIIIIH?HIIIIIIIIIIIIIIIHIGIHIIIIIIIIIIHHGGIIIIIIIIIHHIHIIIIHHIIIIHHIHIIIIIHIIHFHEHHIIIIIIIIHEIIIHHHHIIIIIIIIHIIHHIIIHIHHHHHGIHHIGIIHIIH
@HISEQ:711:H5NNWBCX2:2:1101:10606:13897:ATCTCGTA
TTAAGTTCAGCGGGTGTTCTTGCCTGAGCTCAGGTCGAGGATATGTGGGTTATGAGGCACATCAATCCTTGTTTAAGGGATCAACGCTTCTCTCTCCTGGGTTTAGTGAAGCATCACATCGAAGTCCTGTAAGGCCAACAACTAGCAAAGAAAGAGGAAAAGCTTTGCAGCTTCTCGCTCACTGCCCAGTTGCGACCCTCCCCTGAATAGGCTGGTTTCAATCTTCACTCTGTTCTTCATCCGATCCAAGTCCAACAAATGACTTGAAACAACCAATTCCACTCTAGGTACATACACAATGGTATAGTTAGAGTAAGATAATCCCGACGCTGAGGCAGACATGCTCTCTGCCGAAGCCTCGAGCGCAAGATGCGTTCAAAGATTCGATGGTTCACGGAATTCTGCAATTCACACTACGTATCGCATTTC
+
GGEGHGHG?CFEDHEHIEEHC@1CH<1DEHI?GCDC?/<<EH@CGF@GHCHEEGCF1DHHHHEHIH?C@FGHIICGH1@<D?HHIC?CCGIHEHCEHHIIIH=E?GDEH<@CG?0FFHE00FHGH?DC<C@FF@0@EGHHHFHI@/F:DCGHFIIHHCHGEE.8FHH:/BCGEEBHH.:FHIHGHHHICGF.G-7-?-B.E.EA7FGHH?@-6886@?######################################EF88..B..8A.HHB.HBB.?HEF:....:;.D;..C.;.EGD.;....@F<G<///<//GCF<//C//HHC0ED00<@IHGCHIIHHED<//C0/11HCC0</IIIIIHG</=HIHIIIIIIIIIIIIHF1H@HHHHF1IIIIIIIGIIIIIIIHG?IHD/IIIIIHIIIII
@HISEQ:711:H5NNWBCX2:2:1101:10641:13899:ATCTCGTA
TTAAACTCGGCGGGTAGTCTTTTCCGATTAGAGGTCTGATGCGTTACCTCTCTTTACGCTTTGCAGCAGCACTTGGGGGCCATCGCTGGCCCAAGTGTTGTTCACAAGGTAAGCCTGCTGTGGAAGTCGGGGCGCGCACTCGGGCTCACTGGGAGCCCCGCACTTGGAATGACACTCTTTCGAGATCGCACCTGATCGCGGGGCAAGTGATGCCACGGCGGCCAAATTCCCTCCATTTCAGCCGACCCGATTGCCGGGACGGCCAGTTCCACTCAGACTCTAAGAGAGTGTGGTGGGGGGGGCGCGGTGACGCTCTAGCGGAAATGCCCTCGGACAAGCCTCGGGCGCAACTTGCGTTCAAAAACTCGATGATTCGCGGAATTCTGCAATTCACACTACGTATCGCATTTC
+
IIIIIIIIIIIIIHHIIIHIIIIIIHHHHIGHHIHHIIIIIIIHIIIIIIIHIIIIIIIIIIHIIIIIIHHIIIIIIIIIHIHIIIIIIIIIIHIGHIIIIIIIIIHIIIIIIIHHIIIIIHGIIIIHIIGIGIIIIHHHIIIHIIIGIHIIHIIIIIHIHIIGHHIHHHHIIIHIIHHIIIIHHIIHHIHIIGGH?HFIIIIHIGIGHEEHHHHHII=8?@-@-8-CHE@?HHHHFE>-CHHHHHFGE@E-E?<IHHHHHCHHHHGGB9.EEHHHGHHHEG?FHFFDIHGEIGIHHHIHEHHHHEIIIIHHIIIIIIIIIHHEHHIIIHHIHIIIGHECIHHIIIIHIHIIIIIIIIIIHHEDIHIIIIIIHEIGIIGIIIIIIIIIIIIHFHIHHHIIGHHIIIHHIII
@HISEQ:711:H5NNWBCX2:2:1101:15136:13941:ATCTCGTA
TTAAGTTCAGCGGGTAGTCTCGTCTGAGTTGAGGTCAAAAATGAATGATAACTGCTTGCCAGCCATCGCTTGCCACCAAAGCCCGCTCGATTGTCCACCAAACGGTTACGGTGCAAGTCACCCTGCCTTTAAAGTGAGCCAAGAGCCCACTCACATCCCATAGAAATGGAGTAATAAAGACCCTCAACCAGACGTAGGTCCGAGGACCTGCCATGTGCGTTCGAATACCGGATGACTCACGAACAACTGCGTTTCGCATTGCTTATCGCAGTTT
+
IIIIIHHIIIHIIIHDGGIIIIIIIIIIHIIIIHFHIIHIIIIIIIIIHHHIIIIIHIIIHHHIIIIGIGHIHIIIIIHHHIIIIIIIHIIIIIIIIIIIGIIIIIIIIIIIIIIIIHIHIIIIIIIHIIIIIIIIIIIIHIIIIIIIIIIIIIIHIHHHHIIIHIHHHHIIIHIGHEHHHIIHHIGHHIIIIIHIHIIIIIIIIIIIIIIIIIIIIIIIIIHHIIIIHIIIIIHIHHHIIHIHIIIIIHIIIIIIIHIIIIHIIHIIIIIHII
@HISEQ:711:H5NNWBCX2:2:1101:18296:13782:ATCTCGTA
TTAAGTTCAGCGGGTAGTCCTACCTGATTTGAGGCCAAAGCTTTAAAGTGTATTGTCCGTAAGGACGACTATAAGCAGCACCACTGAAGAGTTCCTAAGGCTGTGGCGCAGATAATTATCACACCGGTGCCCGGCACTCTAAAAGCGCAAGCTAATGTATTTCAAGACGAGCCAACTACGGCACAGTCCAAATCCACCTCGACAGACCGCGTTAACGATCTGAGGGGCGATGGTTACGTGACACTCAAACAGGCATGCTCCGCGGAATACCACGGAGCGCAAGATGCGTTCAAAGATTCGATGATTCACTGAATTCTGCAATTCACATTACTTATCGCATTTC
+
IIIIIIIIIIIGGIIIIIIIIIIIIIHIIIIHIIIIIIIHIIIIIIGIHHIIIIHIHHIHICHIIIIIIEHHHHIIIIIIIFHIIIGHIGHHHIIIIIIIIGIIIGFIGIHIIIGIIIIIIIIHIIIIHIIIIIIIIHHIIIIIIHIIIIHHHIIIIIIIHHHHIIIHHIGIIIIIIIIHHIIIIIIHHGHHHHIIIHHIIHHHIIIIIHIHIIIIIIHHHHIIHHIHHIHGIIIIIIIIHIHIIIHHDHIHIIIIIGIIHGHHIIIIIHHIIHHIIIIIIIIIIIIHIIIIIHHIIIIIIIIIGIIIIIHEIGIIHHIIIIGIIGHIHFIHIHIIIHIIIIH
@HISEQ:711:H5NNWBCX2:2:1101:1918:14248:ATCTCGTA
TTAAGTTCAGCGGGTGCTCTTGCCTGAGCTCAGGTCGAATGTTGAAGAGGCTCGCTGAAGGGCGCAAGTGATCACACCCTCCACGCGAGTTCCTGCCGGCCGCAAGCAAGCATCCATGGAACCAACGGCATGTAGCGAGCTACCTACCTAGTTGGCGTCCACTGTAGCGGATCCTTGCTCAAGCCTCTGTGCTTCAGCCGACCCGGCGCGCGCTGCAGCCCTGCTCCGAAGAACAGGACGCAGCAGCCGGGACGGCCACATCCGCCCACACTCTGCCAATTGGTAAAAAGGGAGAGGGGGGCGAGGGGATAAGCCGACGCTGAGGCAGACATGCTCTCGGCCGAGGCCTCGAGCGCAATTTGCGTTCAAAGATTCGATGGTTCACGGAATTCTGCAATTCACACTACGTATCGCATTTC
+
IIIIIIHIIIHIIGIIIIIIIIIIGIIIIIIIIIIIIIIIIIIIIIIIIIIIIIIIIIHHHHIGHIIHHHHIHHHHHHEHIGIIIIIHIIIIIIIIHHIIIIGGHHIIIIIIIIIHIIIEGHHIIIHIHIIIIIFHIHHCHIIFHHIIGEFHIIFIHHIDIIIIIIHHHHHHIIIIHIIIIHIIIIHFCHHHIIIHIGHHG<HHEHHHIHIHG?EHHHDEF@<DDHHFIIGHHIHHDHGIHIHHHHHIHHHDEEECHH?CHHIIHIHHEHHEEEFIIIHGHCIHFEHEFIIIIIHHHHHIIHHHEHIHHHHHIHIIIHIIIIIIIIIIIIIIIIGHIIIHIIIIIHIHHHGIHIHIHIIHHIIIIHHIHHIHIIIIIIIHIIHHHHHIIGIIIHHHGIIIIIHHHFIIIIIIIHHHIHI
@HISEQ:711:H5NNWBCX2:2:1101:4171:14163:ATCTCGTA
TTAAGTTCAGCGGGTAATCCCGCCTGATTTCAGATCAAATTTAAGAATGATTTATTTGGGAGGCCCCAGAGATAGTCTTTTTACTAGAGCATTCCTTTATATTAAAAAAATGTTCAGGCAGAAAGAACAATAGTTCAGGCCTAATAATTTTAAAGAATTCAGCAATAAAGCCGAAACTCTCAATTCCATTCACAACAAAATTATGAATGTGGGGTGTTTTTGATACTGAAACAGGCGTGCTCAATGGAATACCATTGAGCGCAAGTTGCGTTCAAAGACTCGATGATTCACTGAATATGCAATTCACACTAGTTATCGCACTTT
+
IIIIHIIIIIIIIIIIIIIIHHIIIIIIIIHIIIIIIIIIHHIIIIIIIHHIIIHIIIIH?GHIIIIIHIHIIIIIIIIIIHIIIIHIIIIIIIIIIHIIIGIHHIHIIIIIHIHIIHIIIIIIHIIIIIIIHHIIIIIIIIIIIIHHHIIHHHIIIHIIIHFHHIIIHIHIIGIIIHIGIIIIIHIIIHHHIIHHEHHHIHIIIIIIIIIIIGIIIHIIIIIHIIIIIIHIIHIHIGHIHIIIIHIIIIHFHHFEIHIIIHIIIIIHGIIIIIIIIHIIHIIIIIIIIHIIIIIIIIIIIHIIIHIIIIIIIHIIIIHIIIII
@HISEQ:711:H5NNWBCX2:2:1101:4772:14112:ATCTCGTA
TTAAGTTCAGCGGGTGTTCTTGCCTGAGCTCAGGTCGAGGATATGTGGGTTATGAGGCACATCAATCCTTGTTTAAGGGATCAACGCTTCTCTCTCCTGGGTTTAGTGAAGCATCACATCGAAGTCCTGTAAGGCCAACAACTAGCAAAGAAAGAGGAAAAGCTTTGCAGCTTCTCGCTCACTGCCCAGTTGCGACCCTCCCCTGAATAGGCGGGTTTCGATCTTCACTCTGTTCTTCAGCCGATCCAAGTCAACTCAATGACTTGAAACAACCAGTTCCACTCTAGGTATATACACAATGGTATAGTTAGAGTGAGATAAACCCGACGCTGAGGCAGACATGCTCTCGGCCGAAGCCTCGAGCGCAATATGCGTTCAAAGATTCGATGGTTCACGGAATTCTGCAATTCACACTACGTATCGCATTTC
+
HIHIHHHHGHHEDHHHIIIHHHHEHIHEHGH?H?GHHDHIHIIIIGHHFDHHGGHFHHIIIIIGHHIHHCFGHHHFEFDGHHHHHDCHHIIIGHGHIHHHGHIHHIIIIHHHHIIIIHIIGHHEHHIIIIIIEEHFHEHHHIIECHIHIHHHHHEGHHIHHEEFGHIIIIHHIIHHHEFHHHHGHHIHHIGBA?DHHIIFHHIICHEHE?FHG?HGHH56EEGHEF@@EIIIHEE@GCIHHHHHIGGHFHEHIHHEHFIIIIHFHFEFHHHFHEHHHHGHEHIIIHHEHHIIIIHIHGEGHHGHEFHHHC:CGHIIHHFGG@IIHGIIIIHGGGIIIHEIHHHGHGIHHHIIIHGGHHHDHHHGHGHHGHIIIHHHHFHHHEEIHIIHCHIIFHHGHIHGCIIHIGHHFIHHHHHDIHIIIIHHHIIII
@HISEQ:711:H5NNWBCX2:2:1101:6765:14024:ATCTCGTA
TTAAGTTCAGCGGGTAGTCTTGCCTGAGCTCAGGTCGAAATGAAGAGTTTCGGTGTCGGGGGGTGCCCAAGCATCCGAATTCCTGCTAGGTCTCCAGCAAAGTCCCCTCGGGCAACGGCAGGATGCGTAGGGAATGCCTACCTACCAAGCCATTACCCTGCGAACGGGGTCCATGCTCATACCTCTGAGCTTCAACCGACCCGGCGCCAATCACGAGTGACCGGCGGAACCGGGAAGGTCAGATCCGCCTTCCCAATCAAAGGAGATGGGGAGGCGAGGGGGTGAGCCGACGCTGAGGCAGACATGCCTTTGGCCGAAGCCTCAGGCGCAAGTTGCGTTCAAAGATTCGATGGTTCACGGAATTCTGCAATTCACACTACGTATCGCATTTC
+
HIHIIHHIIHIIIIIHHHHIIGIGHHHHIHHIIIHIGDHIIHHFHIIHHIIHIIIIIGIHHHHHIIGIIHCHCHHIIHIIFFHHHHIGHHHIIIGHHHIHHFHIIHIHIGH<EHCFHHHDCHHEGIIIIIGIHHHEHIIIIIIIIFHEEHHIGEHHIIHHEHDHDDDD??GHIIIIIIIIHIHHIFEF?HF;HHHHHC<EHHI<-HHIHHFHHIHEEH>7,HHCFHH>,E=EEHHHEHFAF,?,HDFA.HHHHHHE@.HGBHHHHEHHIIHEDDHIHH<E@FH=IHDHEDHIIHIIHHIHIHIHIIHG?CEEHGHCHHEC?HEHHGHIHIHIIHFIHGIHIIIIIHHG?GF?CHHG@HHHHIHIHHFGIHHIHHHHHHDEEHHIHHHCCCEH
@HISEQ:711:H5NNWBCX2:2:1101:9828:14062:ATCTCGTA
TTAAGTTCAGCGGGTAGTCCTACCTGATTTGAGGCCAAAGTGTTAAGTAAGTTGTCCACAAGGGACGATTAGAAGCTGCACATATAGAACAGGCCTAAGGCGACGGCGCAGATAATTATCACACCATGCCGAGCACTGTAAAAAGCACAAGCTAATGCATTTCAGGATGAGCCAATTACGGCACAATCCAAATCCACCACAATACAATTGTAACATCGTAAGGGTGAGGGTTTACGTGACTCTCAAACAGGCATGCTCCATGGAATACCAAGGAGCGCAAGTTGCGTTCAAAGATTCGATGATTCACTGAATTCTGCAATTCACATTACGTATCGCATTTC
+
IIHIIHGIHHGIIIIHIHIIIIHIIGIIIIIIHGHIHHIIFHFHIIIIIGIIIIIIIIIIIIIHIIIIIFHHIIHHIIIIIIHHIIIIIIIIHIIIIIIIIHHIIIIIIHIIIIIIIIIIIIIIIIIIIIIIIGIIHIIIIIIIHIIHIIIIIIHHIIIIIIIIIIIHIIIHIIIIIIIIIIIHHHHGIIIIIIIIIIIIIIIIIIIIIIIIIIIIIIIIIIIIIIIIIIIIIIHIIIIIHIIIIIIIHIIIIIIIIIIHIIIIIIIIIIIIHHHHIIIIIIIIIIIIGIIIHIIIIIIIIIIIIIIIIIIIIIIIIIIIIIIIIIIIIIIIIIIGHIIHH
@HISEQ:711:H5NNWBCX2:2:1101:15498:14147:ATCTCGTA
TTAAACTCGGCGGGTAGTCTTTTCCGATTAGAGGTCTGATGCGTTACCTCGTCCGTTTCCTCGTGGCCTGGAAGGGCCCAAGTCAAGGTAGCCTGCTGTGGAACTCGCACGCACTCGGGCTCACCGGGAGCCCCGCACTTGGAAGACCCAAGTCCCACGACACTTGGAAGTGCCGTGGGAGTTCGAAATCGCACCTGATCGCGGGGCAAGTGATGCCAAATTCCCTCCATTTCAGCCGACCCGAGTACCTTAGCACTCCGGGACGGCCAGTTCCACTCAAACTGGCGCACAAGTAAGTACTTGGGGGAGTCTGGTGGGGGGGCGCGGTGACGCTCTAACGGAAATGCCCTTGGACAAGCCTCGGGCGCAACTTGCGTTCAAAAACTCGATGGTTCACGGAATTCTGCAATTCACACTACGTATCGCATTTC
+
IIIHHHHIIIIIIIIIIIHIIIIGIIHEHIIHIIIIIIHIIIIIIGGIIGDHIHIIIIIHHHIIIIHHIHIHIIGHHGHHHIHIIHECHHIIIHHIEEHHIIIIFHHHHIIIIIIIHGIIIIHIIIHHHHDHEHHIGHHHHIIHCHIIIEHHHHIC@@DCHIIIIIIIGHIIHEDBDHHIEHEHIIIIIIIIHIHHHHHH?EHHHCHHHIHHIIGGFEHHCEHHHFEF8---HHHDHHHHHFIHHHHEEFEGE@B<DDHHHGIIHGEHHEHGHEBFHHE@GDHHDHHGBA?HGEEHHF8@=IIHHHHEHFCIIHEHHGHHGHHHHFHHHHIHHHEIHHIIHGCIGIGIHIIHIIIIHHE?CHCGIIIIHHGIIIIIIIHHHF@1IIIIIIIIIIIIHHHHECHIIHEIIHEHHHEIIHECEE@GHHHCHHI
@HISEQ:711:H5NNWBCX2:2:1101:17877:14048:ATCTCGTA
TTAAGTTCAGCGGGTATTCCTACCTGATCTGAGGTCAACCTTGGTAAAGTTGGGTGTTTTACGGCGTGGTCAGGCCGCTCTCCGCCTGCGAGGGTTTTACTACTACGCAGAGAAGGCTACAGCGAGACCGCCACTAGATTTCGGGGCCGGCCGCCGCGGTGGACGGCCGATCCCCAACGCCGAGCCCAAAGGGGCTCGAGGGTTGAAATGACGCTCAGACAGGCATGCCCGCCAGAATACTAGCGGGCGCAATGTGCGTTCAAAGATTCGATGATTCACTGAATTCTGCAATTCACATTACTTATCGCATTTC
+
IIIIIIIHIIIIIIIIIIIIIIIIIIHHIIIIIIHHIIIIIIIGDGHIHHHIIGIIIIIHIIIIIIHIIHIIIGIGIHIIIIIIIIIFIIIIIIDGHIIIIIIIHIIIIIGIGIIIIHIIIIIIHIIDIIHIIIIHIGHHIIHIIHIHDHIIIHIIIHHHHHEHIIGIHHGHEIIIIIIHIIIHHIHHFIIIIHIIIIIIIIIIIIIIIIIIIIIIHIIIIIIHHIIIGIHIHIIIIGIIIIHECIIHIIIHHHDIIIIGIIIIIIIIHGIIIIIIIIIIIIIIIIIIIIIIGIIHHHHIHIIHFIIHIIIIH
@HISEQ:711:H5NNWBCX2:2:1101:18719:14016:ATCTCGTA
TTAAGTTCAGCGGGTAGTCTTACTTGATTTGAGATCGAGTTTAACAAGAATCGTTGCCGACCCTTGTGAAATCCTGCATCAGTCAGCCAATACGGTCAAACTCCCTTTATGTTAGCTGCAGCAAAAGTAATAATCCGTTTGACGGGACTAAATGAATATGCTTTTAGCTCAGGAGAATGTCCAGCTGCACCTGCATTTCAAGCAACCCGCCACCGATCTCAAAAAGATTGGTGTTGGGATTGCTCAAGTCCAAAGCTTTTCGATTAAAAAATCCAAAAGCTTTGAGGTGTTTACTGATACTCAAACAAGCATGCTCTTCGGAATACCAAAGAGCGCAATATGCGTTCAAAGATTCGATGATTCACTGAATTCTGCAATTCACATTACGTATCGCATTTC
+
IIIIIIIIIIIIIIHIIIIIIIIIIIIIIIIIIIIIIIIHIHIIIIIIHHHIIIIHHIIHIIIIIIIIIGHIIIIIIIIIIIHIHHIIIIIIIIIHIIIIIIIIHIIIIIIIIIIIIIIIIIIIIIIIIIIIIIIIIIHIIIIHHHHHIHIIIHHIIIIIIHIIIIIIIIIIHIIIIIHHHHIHHIIIIIIIIIIHIIHIIIIIIHIHIHHGIHHHHH=HFHHHIHHCHIHHHHIIIIIIIH@IIIHGIIIIHGGIIHHHEHIIHHIIHIIIHHIIIIIIIIIIIIIIIIIIIIGIIIIIIIIIIIIIIIIIIIIIIIIIIIIIHEIIHGDIIIIIIIIIIIIIHIIIIIIHIIIIIIIIIIIIIIIIIIIIIIIHIIIIIIIIIIIIIIIIIIIIIII
@HISEQ:711:H5NNWBCX2:2:1101:5029:14353:ATCTCGTA
TTAAGTTCAGCGGGTAATCTTGTCTGAGCTCAGGTCGGAATAAAGGTTTTACTGTAAGGTTCTGATTTTCGAAGCTCCGTATATAGTTCGGACGTTCGGTGCGTTAAGGCTATAATATATAAGGGCGCTCAGTAATAGATAACACTTGCTCAGATGTTATAGCCAGACACGAATGTCCGATAGAGCTTTCGATAACAGCTTCGACGATCGTCCCCAGTAAGTTAATACCGGAAAGGACCGTCACATCCATCGCAGAAGCCCTTTTCGTTTATAAGCGGAAAGGGACTCCAGATGAGGAGGAACCCGACGCTGAGGCAGGCATGCCTTTGGCCTAAGCATCGGGCGCAATATGCGTTCAAAGAATTGATGGTTCACGGAATTCTGCAATTCACACTACGTATCGCATTTC
+
H?GHH@1D<FHHC<?<FCHE1CH1DHEHEF1<C1<DCD/<CCCEHHHFGEHHIIHD@@FH?EEG@EG@FEDGCH<G?<CCECHCF1CGG@/GCHH@HE/DCHHEDCDFEHHHFH?FGCHEE?0<DCCEHDHHHHHHE000<=@FH/:FHCCC/8DH:/:DD?AE/BHH@HEC-8;:.BE?AHGFG?F?.B....9@B9@HHH<.A,,E@<6A-8BHHG-F-8-B8,,,@.E8..DHE<B.8.6BFB-EB<DB;.B96EB-.,-.7.F:.C:.=D</</</<</<</<<<FD/G@D/F@GD00<E?<0DC@FF<<HFGD1CC<11@<1<11<11FD<</<<<0/ECHEGEE<C1<1<111<111C<@<<C<@CE<GE<<11@<1<11@D<11<0CC<</HHEGF11HE<C
@HISEQ:711:H5NNWBCX2:2:1101:17195:14317:ATCTCGTA
TTAAGTTCAGCGGGTATCCCTACCTGATCCGAGGTCAAAACATTATGATTTTTGGGGGGTTAAAGTTGGCAGGGACAACAATCTGTGTGCTGTTTCATGTTTTTCATTCGGATTCGAACGGCGGCGAGAGAAAAAAAGATTTTTACTACACCGGCTGAAACTTTTCAAAGATCGTCCCGCCACTGGAATTCGAGGGGGAGCAGCACACACTGATGCGCTCATCCCTCATCGACCAAGACACTGGGCAAGATGAATATCCCTAAGAGGGACAGACAACAAAGCAGGCTTGAAGTGGTTTTTATGACGCTCGGACAGGCATGCCTCCCGGAAAAATCCAGGAAGGCGCAATGTGCGTTCAAAGATTCGATGATTCACTGAATTCTGCAATTCACACTACTTATCGCATTTC
+
IIIHIHIIIIIIIIIIHIIGIHHHIIHIIIIIIHIHHIIIIIIIGIHCGHIHIHHHIIG?HHHIIIGIIDHFHDIHIIFIIIIIICEHHIIIIHHIHIIHHIHIIIIGHIIIIIIIIIIIGHIC<HHHIIEHEGHHIIIIHIIHHHIIIGIIHGC<D?EHHFHEHHFEHFHEEH@?HHHIIIIGIIIIIGAHIGIIIIHHH@BGHHHHFHHHIHCFHIHDG=FH@.HCDIIHIGGIHIIIHAFGIIHIIIHIIHHH?HGHEHHHFHFGHGIIIHHIHHGIIIIIIIIHEIIIIIIIIHIIIIHEIIIGIHIHIIHHIIIHDCEGIHHHIIIIIHGIIIIHHHHHIIHIHHHIHHHHGIIIIIIIIIIIIIHIIIIIIIIIIIIIIHHIIIHHHIIHHGIIHHGIIHIII
@HISEQ:711:H5NNWBCX2:2:1101:17535:14262:ATCTCGTA
TTAAGTTCAGCGGGTGTTCTTGCCTGAGCTCAGGTCGAGATAATGGTTAATATAGGTTCCTGTTTGAGGGCCGAACGCAAAGTCCCAGACCAACAACTAAGAATATAGCCTTTGACAGCCCACCCAGTTGCGGCCCTTGACGGGTCCTTGGTTAGCCTCTGGTCTTCAGCTGATCCAGGTGCTTGAATGCTCAAACAAAGTTTAAGCCGCATAGCTGGAACAGCCAGATCCGCCTCTCTTTATCCACAAAGGATAAAGGGGAGCGATATTAACCCGACGCTGAGGCAGACATGCCCTTGGCCGAAGCCTAAGGCGCAATGTGCGTTCAAAGATTCGATGGTTCACGGAATTCTGCAATTCACACTACGTATCGCATTTC
+
IIIIIIIIIIIIIIIGIIIIIIIIIIHIIIIIIIIIIHHIIIIIIIEFHIIIIIIIIIIIIIIIIIIIIHHIGIIIIIHIIIIIIIIIIIIIIIIIHIIIIIIIIIIIIIIIIHIIIIIIIIIIIIIFHIIIIIIIIIIHHIHIFHHHIIIIHHHIHIIIGHHIIIIIGIIIHIIIHHIIIIIIIIIIHIIIIIIIIIIIIHIIHHGIGIHHHHHIIHGHHEIHEHIHHIIIHHHFIIIIIIHIIIIIIHIIIGIIIIIIIIIIIHEIHG@FIHIHHIIIIIIIIHIIIIIIIIHHHIIIIIIIIIIIIHHIHIIIIIIIIIIIIIIIIIIIIHIIIIIIIIIIIIIIIIIIIIHIIIIIIHHHHHIIIIIIGHHHIHI
@HISEQ:711:H5NNWBCX2:2:1101:21209:14333:ATCTCGTA
TTAAGTTCAGCGGGTCTTCCTACCTGATTTGAGACCATGGTTCAAAATTATCATTTGCATAATAATTTTATATGGTTTATGAACTTTTTCATATATAATAACTCGCTACTACATAACAAATTTAATAGGCATAAGTTAGAAACTAGGTTTCATTCGAATACTTTTCAACTTATATAATAATAACTCAAACGTTACCATATTATAAAAAGCTATAGCTTTAAAAGTACCATATTACTATGGAAACTTCAAATCTTTATATATAATGTTGCCAAAATATATAAAATGAATACTATAGATTCTCAAACAGGCATACTCTATAGAAATAGAGTGCAATATGCGTTCAAAGATTTGATGATTCACGAGATTTTGCAATTCACATTACGTATCGCATTTC
+
IIIIIGCHIIIIIIDHEHHIIIIIIIIGHHIIIIIHEHGIHEHIIIIIIHIIIIIIIIIIIHHIHHIIIHIIIIIHHIIIIHIIGHHIGIIHIHIIIIIIIIHIHIIIIIIIHGHHIHIIIIGIIIIIHGHHHGHHIIIHHGHCHCCD0@FHHHHHIIIIGFH@@HHHGCHFHEHHE@FFHGFGGEDHHEHCCFHHECGFEHHHHHGHHHCCGHFF?FHG?HHHHFEG?IIHHHEFH@DIHEIIHIHIHHFHHHGIHEGHHH?IIGHIHIIHEIIIIHIIIIIHIIGHIIIIIIIIIIIIIIIHIIIIIHIIIIIHIHIIIHHIHFIIIIHHHIIIIHIHIIIIIHHIHIIGIIIIIIIIIIIHIIIIIIIIIIIHHHIHIIIHIIIIIHIIII
@HISEQ:711:H5NNWBCX2:2:1101:5673:14721:ATCTCGTA
TTAAGTTCAGCGGGTGTTCTTGCCTGAGCTCAGGTCGAAGATGTAAGTTATATTTCCTGGTTTGAGGGCTATTGAAAAAGAGCCAAGCCAACACCTAAATATGTAGCAGTGATGCTGCCTACCTAGATGCGGCCCATAAACGGTCCTTAATCAGCCTCTGAGCTTCAGTAGACCCGGCTTTCACTCCATAATAAAACAGAGGAGAGCCGGGACTACCAGATCCAACCAGCCAATTATTAATGAATAATTATTGGGAGGTTGAGGGGTACATCGACGCTGAGCCAGACATGCTCTTGGCCGAGGCCTCGAGCGCAATATGCGTTCAAAGACTTGATGATTCACGGAATTCTGCAATTCACACTACGTATCGCATTTC
+
HIIIIHIHHIIIIIHIIIIIIIIHIIHIIHIIIIHHIHIIIHIIIIIIIIICFHIIIIHIIIIIIIIIHIIGHHHIIHIIGIIIIIIGIGIIIIGIIHHIIIIIGHIIIIIIIIIIIIIIIHIHIIIHHFHHIIIIIIIHIIGG=?GHHIIIIHHIIIIGIIHIIIIIIIHIIHHIGIHIIIIIIIIIHHHHHIHHHIIIIIHHHHHDHHIIIIIIIIHHFIIIIIIIHHHHGEIHGGIHGIIHHFEFCGC?HHFIIGIIIIIHHIIHHG<HHDIHHIIIIIIIIIIIGIIHHIIIIIIIIIHHEEC<HIIIIIIIIHIIIIIIIIIIHHGIIIIIIHIIIIIHHIIIIIIHHIIIIIIHIGIIIHIIIHIIIIII
@HISEQ:711:H5NNWBCX2:2:1101:6859:14635:ATCTCGTA
TTAAGTTCAGCGGGTGTTCTTGCCTGAGCTCAGGTCGAGATAATGGTTAATATAGGTTCCTGTTTGAGGGCCGAACGCAAAGTCCCAGACCAACAACTAAGAATATAGCCTTTGACAGCCCACCCAGTTGCGGCCCTTGACGGGTCCTTGGTTAGCCTCTGGTCTTCAGCTGATCCAGGTGCTTGAATGCTCAAACAAAGTTTAAGCCGCATAGCTGGAACAGCCAGATCCGCCTCTCTTTATCCACAAAGGATAAAGGGGAGCGATATTAACCCGACGCTGAGGCAGACATGCCCTTGGCCGAAGCCTAAGGCGCAATGTGCGTTCAAAGATTCGATGGTTCACGGAATTCTGCAATTCACACTACGTATCGCATTTC
+
IIIHHHHIIIIIIGCFHHIIIHHIIIIIIIIHIHCHHIIIIEEHEHHFHHFHIHIIHHIHHHHEHCHHGEHFDHHHIHIDHIHHEGHIHHIIGHHFGHIIIHIIIIHGHIIIIIIIHGIIIIIIIGGHHHH<EHHHHHIFIHII<DHIH??GG.D=DGHHIHIIHIFC@B.FEE@AEHE88CHHHEHH@@@HGHGIHHHHHHIHDCCHEHFE6A6E6EHHGBB6HGC<EDHDFHHGCD8GEHGHCHHD?HGIHHEHGE/HEHDHHHHHHHHIHIHHHIHE@HEG@?EGHEHEFH@DFHDHFHCHHG?HHHFHCHHCHEHHEGC@1?HIGIIHIGHEHGCHEHHHEEHGCFCEHH?HFHIIHHGGGFHDHIIHHIHHHHE
@HISEQ:711:H5NNWBCX2:2:1101:15264:14534:ATCTCGTA
TTAAGTTCAGCGGGTATCCCTACCTGATCCGAGGTCAAACGCAAGAATAAAAGGCTTGTTGGACGCTCGGCGTATAAAACTAGAGGCTGCAGTTGTGCTGCGTTCCCCAGAATTATTCCGGCTGCCAATCACTTTAAGGCGAGTCCACCACGAGGGCAGGACAAACACCCAACACCAAGACTGAGCTTGAGGGTACAAATGACGCTCGAACAGGCATGCCCCATGGAATACCAAGGGGCGCAATGTGCGTTCAAAGATTCGATGATTCACTGAATTCTGCAATTCACACTACTTTTCGCATTTC
+
IHIIII?HHHHHIIIIGHHIIIIIH?ECHIIHC<CFHHIGICDHHHHHHIIIEEHCFHCFC?HE?FEHHCEHHHHIIHEHIIHIHIIHH1GHHC@GCHHHHHHDHGIIIHIIFHGHHCFHHGHDGEHIIIGIHGIHHHHIHHIHHHIIGHIIIIGGIHHHFHHHHIIHIHHCHHIIIHIEHHHHHHIHHEHHHEGHFGIGHHFHHHHHHHHIHHIHHHFGIIIIHEHHHIIFHHHECHHEFG?HIIGIIIGHGEHHHEGHIIHIHHEHHHHHIIIIIIIHE?EEGIGIIIHF?C?CDGHEIIIH
@HISEQ:711:H5NNWBCX2:2:1101:17122:14610:ATCTCGTA
TTAAACTCGGCGAGTAGTCTTTTCCGATTAGAGGTCTGATGCGTTACCTCGTCCGTTTCCTCGTGGCCTGGAAGGGCCCAAGTCAAGGTAGCCTGCTGTGGAACTCGCACGCACTCGGGCTCACCGGGAGCCCCGCACTTGGAAGACCCAAGTCCCACGACACTTGGAAGTGCCGTGGGAGTTCGAAATCGCACCTGATCGCGGGGCAAGTGATGCCAAATTCCCTCCATTTCAGCCGACCCGAGTACCTTAGCACTCCGGGACGGCCAGTTCCACTCAAACTGGCGCACAAGTAAGTACTTGGGGGAGTCTGGTGGGGGGGCGCGGTGACGCTCTAACGGAAATGCCCTTGGACAAGCCTCGGGCGCAACTTGCGTTCAAAAACTCGATGATTCGCGGAATTCTGCAATTCACACTACGTATCGCATTTC
+
IIHGHIIIIGHIHHIGIIIIIIHHHHIHHHGIIHHHHIIIGHIHIIIIIIIIHHHFHIHIIIHIIHIIHDGEHHHGHHHGFHHIIIIIIGHGIIHIIIIIIHEHHIHHDHHG<HHIIIIIIIHIHIIGHDHIGHHHGHIIHHG?GHHHHH?EFGHHIEDHCCECFHHGHEHGHHHIIHDCHHIEHHGFHIFEHHHHIEHEHEHHIGHCHEHHHCHHII6@5-C@5-6-G@8@HCC<C>-,H@H?EF@B-@GCIHCD><DCDIIIIIHHHEF?CHFHFHHEHHC=HCHHHGIIIIIHHFBFBCIIHHHEFGEEHDDIIIIIIHHHHHIHHIIGHHFHHCHHGHGIHHHIIIIHGHHEHHGHGHCHHCGIIIIIHHHHCFHHHGD<GGIIHHIHHHHHIIIIIIIIIIHHHEGHHHHHHHHHEHHIHHCCIII
@HISEQ:711:H5NNWBCX2:2:1101:10546:14979:ATCTCGTA
TTAAGTTCAGCGGGTCTTCCTGCCTGATTTGAGACCATGGTTCAAGTCAACCTCGAGAGGTTGCCTTTAATAGTTGAGTGCCGGACATACACCATCACACGTACTGGGTATTAGAGAAACCGAAGTCTCATACACATACTTTTCCGTTACTTGACAGTATCCAGCAGCAATAGTTTTAAAAGCACGCAGGGTTAGTGCGATGCCTCAAATCTCTCCTTCCCTAGGTATAAATACCCAAGGTTGGAGAATGAATACTATAGATTCTCAAACAGGCATACTCTGCCGAAACAGAGTGCAATGTGCGTTCAAAGATTCGATGATTCACGGAATTCTGCAATTCACATTACGTATCGCATTTC
+
IIIIIIHIIIHIHIIIIIIIIGHIIGFHGHHHIIIIHIIIIHHIIIHIHHIIIIIHIIIGIIHIIGIHHHHHHIIIHHIIIIIIIIIHIIIIIHIIIIIIIIHIIIIIIIIIIIIIIHHIHHHHIGHHHHIIIIIIIIHHFHIIIHIHGFIIIHIIHIHIIHIIIIIHIHHGIIHIHHIHHIIIHHHHIHHHIHHFIIIIIIIHHHIHIIIHIIIIIHIHHEE@GIHIHIHFHE?FHHHHGHGIIIIIIIIIIHIHIGIIHHGGIIIIIHHGIIHHHHHIIHIIIIIIHHHIIIHHIIIIGIIHIIIIIGIIIIIIIIIIIGIIIIIIIIIIIIIIIIIIIHIHGIIHHHIIIIIHHII
@HISEQ:711:H5NNWBCX2:2:1101:11843:14986:ATCTCGTA
TTAAGTTCAGCGGGTATCCCTACCTGATCCGAGGTCAAGAGCAAAATTGTAGATTTACTGGGGGCCAACACAAGCTAACAAGGGGCGCAAAATGTGCTGCGCTCCAGGCTAACATGCCGGCTGCCAATTGATTTAAGGCGAGTCTGCGCAAACGCGCGGGACAAACACCCAACACCAAGCAGAGCTTGAAGGTACAAATGACGCTCGAACAGGCATGCCCCATGGAATACCAAGGGGCGCAATGTGCGTTCAAAGATTCGATGATTCACTGAATTCTGCAATTCACACTACTTATCGCATTTC
+
HHIIIIIHIHIIHHIIIIIIIIIHIIIIIIIIGHIIIIIIIIIIIIIHIIIIHHIHHIIHGHDHHHHIHIIIIIIIFHIIIIHCHIHIIIIHIHHIIIIIHIIIHIHHIIIIIIIIIIIHIIIIIGIIIIIIIIIIHEHIHIIIIHIIIIHHIIIIIIHIHIIIIIIIGHIIHHGHHHHHHIFHIHGIHIIIIHHEHGIIHHIIIIHIIIIIIIIHGHEIHIHG?HHCHCCGEIHIGHIHHIHEEEIIIIHIIHHIIIIHGIIIIIIIIIIIIIIIIHHGIIIIIIHIHIIIIHIIHHEIIII
@HISEQ:711:H5NNWBCX2:2:1101:12665:14948:ATCTCGTA
TTAAGTTCAGCGGGTATCCCTACCTGATCCGAGGTCAACCTAAGAAAGTTGGGGTTATGGCAAGTAACCGCAAGACCCTGTAGCGAGAAGAATTACTACGCTTAGAGCCTAACAGCACCGCCACTGGTTTTAAGGGACGCGAGACCGCGAAACCCCAAGTCCACGCACAGGGCGTGATTGGTTATAATGACGCTCGAACAGGCATGCCCCTCGGAATACCAAGGGGCGCAATGTGCGTTCAAAGATTCGATGATTCACTGAATTCTGCAATTCACATTACTTATCGCATTTC
+
GHIIHIIIIIIIIIIIIIIIIHIIIIIIIIIIIIIIIIHIIIIIIIIGIIHIIIIIIIIIHIIIIIIIIHIIIIIIGIIIIIIHIIIIIIIHHIIIIIHHIIIHHHHIHHIIIIGHHHIHIIIIIIIIIIIIIHIIIIIIIHIIIIHHIIHIHIIIHHHHIIIIIHIIHHIIIIIIIIIIIIIHIIIIIIHIIIIIIHIIIIIIIIIIIIIIHIIIIIIHFGHFHIIIIIHFEFHFIIIIIHHIHIIIIIIIIHIIIIIIIIHIHHIIIIIIIIIIIHIIIIGIIIIIIIII
@HISEQ:711:H5NNWBCX2:2:1101:13211:14877:ATCTCGTA
TTAAGTTCAGCGGGTAGTCTTACTTGATTTGAGATCGAGTTTAACAAGAATCGTTGCCGACCCTTGTGAAATCCTGCATCAGTCAGCCAATACGGTCAAACTCCCTTTATGTTAGCTGCAGCAAAAGTAATAATCCGTTTGACGGGACTAAATGAATATGCTTTTAGCTCAGGAGAATGTCCAGCTGCACCTGCATTTCAAGCAACCCGCCACCGATCTCAAAAAGATTGGTGTTGGGATTGCTCAAGTCCAAAGCTTTTCGATTAAAAAATCCAAAAGCTTTGAGGTGTTTACTGATACTCAAACAAGCATGCTCTTCGGAATACCAAAGAGCGCAATATGCGTTCAAAGATTCGATGATTCACTGAATTCTGCAATTCACATTACGTATCGCATTTC
+
HII@HHEHHHEHDDCEHFHGHFHHIEHCHEHIIHIIIDECEH?CHIHIIGHIHHIIHHHDH/CHFEHIGH?DGHHHIIIHIHIIIHIIIGHEHEHDCHEHIGIIHHHHGHIIIHIIHIIFHGHGHEGHHIIIGHIIIIGEHHIFH/CEGFHIGHHHIHHHHIIIIH?DHIIG?CHHHEHFHGHIHHHHHHHHGHG@GFHGEEHICFEHHGIIIHF.C-FIHGA.HGGFB-??EAECF@HHGCF?EIHHEFIHHC?F-D/</EFGCCHEHHE@E<0<0<0<00HFHHHFHIHHC@C1EIIHHD1C<HE@EHEEIHFHG@HHCHHGHHCDD?GIHDHFIHIGHEF<<CIHHEEEG<CHHFGHHGHFEIIIIIGHHHGEGFDCCFCHHHGC@HEGHIHCHCE
@HISEQ:711:H5NNWBCX2:2:1101:16778:14995:ATCTCGTA
TTAAGTTCAGCGGGTAATCTTGCCTGAGCTCAGGTCGAGGGTAAAGGTGAATGAGTATATGAAATAGTTCAATACTCATCACAATGGTTACCATGATGTTGAAGGCTATTGAGCACACACATTGTGTTTCCACAGTGTGATTCGCAATGCAAAAGTGTTAACAGACTCACGAGCAAACATGCCTCCACAACAGTGAAATCTGATGAAAAGGTTAATGCACCTTGTGTTGTAAACAACAGAAAGTGATTGGATAACCCGACGCTGAGGCAGACATGCCCTTGGCCGAGGCCTCGGGCGCAATATGCGTTCAAAGATTCGATGGTTCACGGAATTCTGCAATTCACACTACGTATCGCATTTC
+
IIIIIIIIIIIIIIHHGHHIIIIHHIIHIIIIGHHHHIHHIIIGIIIIIIIHIIHIIIIIIIIHIIGHHHHHIIIHIIIIIIIIIIIIIIIFHHHHIIIIIIHIIIIIIHEHHHIIIIIIHIIHHIHHHHHHIGHHIIIHHIIFHIIIIIHHIIIIIHHIIIIIGHHIIIHHHIIIIIIIGIIHHIIIGHHHHHIHHHIIHIHIIHIHHIIHHIIHHHEHIIIIHFIIHHHIHGIHEHHGGHIIIIHIIIHHHEDHGIIIHIHIIGHIHHIIGIGHHIIIIHHIIIIIIIHCEHIHIIHHHIIIHIHHIIGHIHHHIHHFIIIIIIHIIHCIHHGIIIIHHHHHHIIFIHIIIIIIIHIII
@HISEQ:711:H5NNWBCX2:2:1101:20848:14915:ATCTCGTA
TTAAGTTCAGCGGGTAATCTCGTCCGACCCGAGGTCAACCATTGGAAGATGGGTGTTTTACGGCAGGCCGCCCGCGCGGGCTCCGAGGCGACAGCGAGATGCTTCTACTGCGCAAGGGAACCCGACGGGCACCGCCACTGCATTTGGGGGCTGCGGTTTCCCGCATGCCCCATCACCAGGCTGGGCCTGAGCGGTGACGCGACGCTCGGTCGGACGTGCCCTCCGGAATACCAGAGGGCGCAATGTGCGTTCAAAAACTCGATGATTCGCTGAATTCTGCAATTCATATTATTTATCGCATTTC
+
IIIIIIIIIIHIIIHIIIIHIIIIIIIIIIGHHIHHHHHIIIIIIHHIICGHIIIHHHHHHHHHHHIIIHHIIIIIGIIIHIIIIIIIIIHHHHHIHIHIIHHHHIIIIIIIIIIIIHHIIIIIIIIIHHIHHHHIHIHIIHHHGIHIIIHIHIIIEDHIHHHIIHIIIHHHHIIIIIHIIIIIIGHGIIIHIHCHDIIIIIIHIHHIHHIHHIIIIIIIIIHGIGIHGIIIIHHEHHFIHIIIIIIIIIIIIIHD<HHIIIIIIHHIIIIIIIIIIIIIHIIIIIGIIIIIHIIIIIGIIIII
@HISEQ:711:H5NNWBCX2:2:1101:21064:14899:ATCTCGTA
TTAAGTTCAGCGGGTCTTCCTACCTGATTTGAGACCTGTATCAGAGGCAAGCCTCTATTTCATTGCATCGTGAGATGTGCTGAAGGGATTGACCTAGCGACTCTTGGGAATCAACACGTCGAAAAGGCAGAGTAAACTCTTTCAATTACGGCTGTCTCATCCTTGGGAATCGATCAATTCTCTATTTCAAGTCGGCCTCTTTGACAAGGCATGACTCAAGTCCAACACTCTACACTCTCCCGAGGGAAAGAATAAGAGGTCGAGGGTAAAGAGATACTCAAACAGGCATGCTCTCCGGAATACCAGAGAGCGCAATATGCGTTCAAAGATTCGATGATTCACTGAATTCTGCAATTCACATTACGTATCGCATTTC
+
IIIIIHIIIIIIIIIIIIIIIIIIIIIIIIIIIHIIHIIIIIIIIIIIIIIIIIIHIIIIIIIIHIIIIIIIIIHIIIIHIIIIIIIIIIIIIGIIIIIIIHHHHIIIIIIIIIIIIIIIIIIIIGIIIIIICGEHGHIIIHIIIIGIEHHIHGHHHIIIIIIHIIIGHIIIIIHIIIIIEGHIIIIEGHEGHHHHICHHGFEHIIIIHIHGCHHHHHFHFHHC@CCIHGEEHFD/HDIHDFHHHIHIIGIIHIHHHIHDHIIHCHIIHHHIHIIHIIIHGDHHHHIIIHHIIIHIHGIHIHIIHHGD?HGGIIHGIIHIIIHIIIIIIIIIIIIIIHIIIIHIGIIIIIIIIIIIIIHGIIHIIIHHIHHFDHDI
@HISEQ:711:H5NNWBCX2:2:1101:2014:15066:ATCTCGTA
TTAAGTTCAGCGGGTATCCCTACCTGATCCGAGGTCAAAAGTGATAAATAAACTTGATGGTTGCTAATATTGCTGGACTAAATCGCAAAATGTGCTGCGCTTTATACCAAAATACTGGCTGCCAATTACTTTAAGGCGAGTCCTGACTAGAAAAGACTGGACAATCACCCAACACCAAGCATAGCTTGAGGGTACAAATGACGCTCGAACAGGCATGCCCCATGGAATACCAAGGGGCGCAATGTGCGTTCAAAGATTCGATGATTCACTGAATTCTGCAATTCACACTACTTATCGCATTTC
+
IIIHIIIIIIIIHIIIIIIIHIIIIIIIIIIIGIHIIHIIHHHHIHIIIHHHHIIIIIIIHIIIHHGGIEHIHIIIIIIIIIIIIIIHIIIIHHHIHIIIIHIIIIIIIHIIIIIIIIIIIIIHIIIIIHHIIIIIHHIIIIIHIIIIIIIIIIIIIIIIIIIIIIIIIIIIIIIHIIIIIIIIIIIIIHIIHIIHHHHIIIIHHIIIIIIIIIIIIIIIIIIIIIIIIIIIHIIIIIIHIHHHEGIGIIIIIGIIIHIIIHIIIHIHIIIGIIIIIIIIIIHIIIIIHHGIIIIIIIIIIII
@HISEQ:711:H5NNWBCX2:2:1101:4470:15244:ATCTCGTA
TTAAGTTCAGCGGGTGTTCTTGCCTGAGCTCAGGTCGAAAATGTAAGAGTGTTTCCTGGTTTGAGGGCAATATCCCAAGAGCCAAGCCAACATCTAAATATGTAGCAGTGATGCTGCCTACCTAGATGCGGCCCTTGACGGTCCTTGATTAGCCTCTATGCTTCAGCTAACCCGGCTTTCAGACAGAGTCCGAATGCCGGGACAGCCAGGTCCATTCCGATCACACACATGAGGTGTGGTTGGGATGAGGGATACATCGACGCTGAGCCAGACATACTCTCGGCCGAAGCCTCGAGTGCAATATGCGTTCAAAGACTTGATGATTCACGGAATTCTGCAATTCACACTACGTATCGCATTTC
+
IIIIIIIIIIIIIIHHHHHIIIIIGHHIIHIIIIIIIIIIIIIIIIIHHHHHIIHIHHIIIHHHIFHHFHGHIIIIIIIIIIIIIIIIIIIIHIIIIIIIIIIIIHHIIIIHIIIHHIIIIHHIIHHIIIHIIIIIIHIIIIIIIIIIIIIIHIIIIIIIIIIIIIIHIIIIIIHIIIIIIIHIIIHIHIIIIIHHHHHIIIIIHIIIIIGIIIHHIIIGHIIHHHHIHIIIIIHIHHHCIIIIIGIIIIIIHIHHGIIIIIIIIIIIIIHIIIIIIIIIIIIIIIIIIIIHHFIIIIIHIIIGIIHHIIHIIHFIIIIIIIIIHHGIIIIIIIIIHIIIIIHIIIIIHIIIIIIIIIIIII
@HISEQ:711:H5NNWBCX2:2:1101:4574:15085:ATCTCGTA
TTAAGTTCAGCGGGTGCTCTTGCCTGAACTCAGGTCGAATGGTGAAGGCGTGGCAAGCAGCCACTTCCTGCGGACTCGACCAGCAGGCGCCCCAGGCACCAGCGGCATGCGACCGGGGAGGGTCGCCTACCAGACTGTTGCCCTTGTAAACGGGGTCCTGCTCGAGCCTCTGTGCTTCGGCGGACCCGGCCGGTGAGGGCCGAGACAACCAGGTCCCCCTCGCCTTTCTCTTCGCAAGAAGGGAAAGGGAGGGGAGGGGTGAAGCCGACGCTGAGGCAGACATGCCTTTGGCCGAAGCCTCGGGCGCAATTTGCGTTCAAAGATTCGATGGTTCACATAATCTGCAATTCACACTACGTATCGCATTTC
+
HHI@HHHIIIHIIGIHHHHHHIIGGHIHIIHIHHHHHDEHIGIIGHCF1C<CDH@@<FHHHEHIIIHHHFHDHCHII1FHHIIGHHHHHHIDCG0<F@EHH?<C/CEHEHHFIIG/DH/<<<EDH<HDEHHIIHHFHHHIIEHHEFHCH?HE/B:DHHHGIH?8/8/DEC?GGHHHHID.:??CD-.?CEHHB8EHFE8.@GDHCHEGHHIEHBEHIIHHDHFEEFCHE<?8-G?GEHIIHHEGHHHGIHIGIHEHIIIHIHIIIIHHDHGHF1HHEIHHFIHHCHGCIIIHIIIIHHHGHHHHGIGHHEDDHHHIIHHHGCIIHIHHFIIIIIIHIHGIHIIIIIIIIHHHIIIIIGIIIIIIIHHHD
@HISEQ:711:H5NNWBCX2:2:1101:13151:15101:ATCTCGTA
TTAAACTCGGCGGGTAGTCTTTTCCGATTAGAGGTCTGATGCGTTACCTCTTTCACGCTTTCGCAGCACTCGAGGTGCTGCTCAAGGTAAGCCTGCTGTGGAACTCGGGGCACGCACTCGGGCTCACTGGGAGCCCCGCACTTGGAATGAAACTCTTTCGAGTATCGCACCTGATCGCGGGGCAAGTGATGCCACGGCGGCCAAATTCCCTCCATTTCAGCCGACCCGATGTGTCGGGACGGCCAGTTCCACTCAGACTCTAAGAGAGTGTGGTGGGGGGGCGCGGTGACACTCTAGCGGAAATGCCCTCGGACAAGCCTCGGGCGCAACTTGCGTTCAAAAACTCGATGATTCGCGGAATTCTGCAATTCACACTACGTATCGCATTTC
+
IIIIIIIIIIGIIIHIIIIIIIIHHIIIIIIGIHIIIIIIIIIHIIIIIIIIIIIIIIIIIIIIIIIHIHGHHIIIHIIIIIGIIIIHHIIGIIIIIHIIIIIHIIIHHHIIIIIHIIIIHHIIIIIHEHIIIIIIIIHIHIGIIHIIIIIIIIIGII@EEHIIIIIIIIII?GIHIIHIHHIDHIEIIIIIIIHHHIIIIIHHGHIIIIIIIIHHHIIIIIHEDHEHHCIHHCHHHIHDIHFHEHE?HHHHFIIIIIIIIIIIIIIHIHHHIIHHIIIIHIHHFEIIIHHHIHHHIIHIHIIIGIIIIIHGIIIIIIHHHFIIIGIIIIIIIIIIHGHHHG<IIIIIIIHGHIIIIIIIIIIIIIIIIHIIIHIHFIIIIHIGHHHHII
@HISEQ:711:H5NNWBCX2:2:1101:14267:15166:ATCTCGTA
TTAAGTTCAGCGGGTATTCCTACCTGATCCGAGGTCAACATTCAGAAGTTGGGGTTTAACGGCGTGGCCGCGACGATTACCAGTAACGAGGGTTTTACTACTACGCTATGGAAGCTCGACGTGACCGCCAATCAATTTGAGGAACGCGAATTAACGCGAGTCCCAACACCAAGCTGTGCTTGAGGGTTGAAATGACGCTCGAACAGGCATGCCCGCCAGAATACTGGCGGGCGCAATGTGCGTTCAAAGATTCGATGATTCACTGAATTCTGCAATTCACACTACTTATCGCATTTC
+
IIHIIIIIIIIIIIIIIIIIIIIIIIIIGIIIIIIIIIIIIIIIIIIIHHIIIIIIHIIIIIIIIIHIIHIHHIIIIIIIIIIIIIIHIHIIHHHIHIIHIIIIIIIHHIIIIIIIIIIIIIHHIIIIIIHIIIIIIIIIIIIHIIIIIHHIIIIIIIIIIIIIHHIHHIIIHIIIIIHIIIIIIIIIIHIIIIIIIIIIIIIIIIIIIIIIIIIIIIIIIIIIIIIIHHGGIHIIIHEIHIIHHIIHHHHHIIHIIIIIIIIIIIIIIIIIIIIIIIIIIIIHIIIIHHIIIIIII
@HISEQ:711:H5NNWBCX2:2:1101:15062:15212:ATCTCGTA
TTAAGTTCAGCGGGTAATCTTGCCTGAGCTCAGGTCGAAAGTTAAGATATGCCAAAGGCACATTCCTGCTTGGCTTCTAGCAAGATCCACAAGCAACAACTTCGTGTAGTCGGCAAAAGCCGGTGCTACCTATCCAGTTGAAGCCCATATCGGGTCCTTGCTTAAGCCTCTGTACTTCAGCCAACCCAATCTACCTGATGGCTGATTGGGGAAGCCAGATCCACCCCTGTGGCTTGCAAAAAAAGCAAACATACCCAACAAGTTGGGAGGGGTGAGGGTGTAAACCGACGCTGAGGCAGACATGCTCTTGCCCGAGGGCTCGAGCGCAATATGCGTTCAAAGATTCGATGGTTCACGGAATTCTGCAATTCACACTACGTATCGCATTTC
+
IIHHIHHHHIIIIIIIIHIIIIFHHHIIIIHHHGGHHHHHIIIIIIIIHIIIHGHIIHIIIIIIIIIIIFHHIIHIIHIIHIIIIIIIIIIIIIIIIIIIIHIIIIIIIIIIHIIGIHIIGHIHIIIIIIIIIIIIIIIIIIGIFHHHIIHHHIHHHHIIIIHHIHHIIIIIIHHIIIIIIIIHHIHIIIIG@FHHHHHHHHIIIHGIIHIIIIIIIHHEGIIIGHIHIIHHHEHGIIIIIHHIIIIIIIIHEIHHHHIHEIIIIIHIIIGGHIIIIIIHHIIIIIIIIIIIIIIIHIIIIIIIHGIIIIIIHIIHIIIHEDDHIHEGIIIIIIIIIHIIGHEIFIHIIIIIIIIIHHHHIIIIIIIIIIIIHHIHHHIIHHIIIHIIII
@HISEQ:711:H5NNWBCX2:2:1101:16198:15071:ATCTCGTA
TTAAGTTCAGCGGGTAGTCTTACTTGATTTGAGATCGAGTTTAACAAGAATCGTTGCCGACCCTTGTGAAATCCTGCATCAGTCAGCCAATACGGTCAAACTCCCTTTATGTTAGCTGCAGCAAAAGTAATAATCCGTTTGACGGGACTAAATGAATATGCTTTTAGCTCAGGAGAATGTCCAGCTGCACCTGCATTTCAAGCAACCCGCCACCGATCTCAAAAAGATTGGTGTTGGGATTGCTCAAGTCCAAAGCTTTTCGATTAAAAAATCCAAAAGCTTTGAGGTGTTTACTGATACTCAAACAAGCATGCTCTTCGGAATACCAAAGAGCGCAATATGCGTTCAAAGATTCGATGATTCACTGAATTCTGCAATTCACATTACGTATCGCATTTC
+
IIIIIIIHIIHHHIHHDHIIIIIIIIHGHIHIIIIIGHHGHHIIIIIIIGIIIIIFIHIIIIIHIIIIGFHIIIIIIIIIIIIIIIGHIEHHHHIDEHHIIIHIIIHHIIIIIHIHIIIIIGHHHIIIIIHHHIIHIIIHHHGHHIHHHHGHEFHIIIIIIIIIIGEEEHHIIIIAHHHHHEHHHHIIHHIHIIIHIHECFEHIIIHIHHIHIIHCHHGHFA9G?IIHHHHHHFFHHHF?HHIIIIIIHHIIGIIIHEGFHHFFHHHGEHCGDD0IIHIHFIIIIIIHGIIHIIGIIHIHHIHHGHIHGIIGIIIIHIIIIIIGIIIIIHGHIIIIIIHIHIIHGIIIIIHH?EHEIGIHHHIHIIIIIHGHHGHGIIIHIHHGHHHGIHHIIIHHHCH
@HISEQ:711:H5NNWBCX2:2:1101:17323:15158:ATCTCGTA
TTAAGTTCAGCGGGTATCCCTACCTGATCCGAGGTCAAAAGTTGAAAAAAAGGCTTAATGGATGCTAGACCTTTGCTGATAGAGAGTGCGACTTGTGCTGCGCTCCGAAACCAGTAGGCCGGCTGCCAATTACTTTAAGGCGAGTCTCCAGCAAAGCTAGAGACAAGACGCCCAACACCAAGCAAAGCTTGAGGGTACAAATGACGCTCGAACAGGCATGCCCTTTGGAATACCAAAGGGCGCAATGTGCGTTCAAAGATTCGATGATTCACTGAATTCTGCAATTCACACTACTTATCGCATTTC
+
IIIIIIIIIIIHHIIIIIIIIIIIIGIIHIGHIIHHIIIIIIIIGIIIIIIGIHHIIIIHGGIIIIIIIHHIIIIIIIIIIIIIIIIIIIIIIIIIIHIHIIIHIIIHIIIIIIHIIIGIIIIHHIIIIIIIIIIIIIIIIIIHHGIIHIIIIIIIIIIIIIIIHIIIIIIIIIIIGIHHIIIIIIIIIGIIIIHIIIIHHHIHIIIIIIIIIIIIHIIIIIIIIIIIIIHHFHGHHHHIIHGIHHIHIIIIIHEIIHHHIIIIIIHHIHHIHHGIIIIIIIIIIIIHIHHGDHHHEIGIHGHDHI
@HISEQ:711:H5NNWBCX2:2:1101:21132:15118:ATCTCGTA
TTAAGTTCAGCGGGTATCCCTACCTGATCCGAGGTCAAGAGTGTAAAAATGTACTTTTGGACGTCGTCGTTCTGAGTGCAAAGCGCGAGATGTACTGCGCTCCGAAATCAATACGCCGGCTGCCAATTGTTTTGAGGCGAGTCTACGCGCAGAGGCGAGACAAACACCCAACACCAAGCAAGGCTTGAAGGTACAAATGACGCTCGAACAGGCATGCCCCATGGAATACCAAGGGGCGCAATGTGCGTTCAAAGATTCGATGATTCACTGAATTCTGCAATTCACACTACTTATCGCATTTC
+
IIFHHGHIIIIIIIIHHIHIHHHIIIHIIIIIIGHHHHIIIHHHIIIIIIIIIIGIIHIIHIIIIHIIHEHHIIIIIHIIIIIIIIIIIHIIIIIIHIIIIIIIIIIGHHHIIIIIIIHIIIHIHGHIGHIIIIGIIIIIIGIIIIIIHIIIHHIIIIIIIIHHIIHIIHIICHIHIIIIIIHGFHHIIIIIIIIIHHIHIIIHHIHGIIIIHHGIHHHEFHHHHGHIGIHIHFIHIIHIHFHDHGIHIIIIHHCIHHHFEEHHHHGHIHHIIIIGIHHGIGIIH@IIHHHCEIIHGIHHII
@HISEQ:711:H5NNWBCX2:2:1101:4646:15449:ATCTCGTA
TTAAGTTCAGCGGGTATTCCTACCTGATCCGAGGTCAACATTCAGAAATTGGGTTGTTTTACGGCGTGGACTTCGTGTCGTTCCGGTGCGAGGTGTAATTACTACGCAGAGGAGGCAACAGCGAGTCCGCCACTGTATTTGGGGCACGGCCGCCGCAGAGGACGGCCGACGCCCAACACCAAACCGCTGGGGCTTGAGGGTTGAAATGACGCTCGGACAGGCATGCCCGCCAGAGTACTGGCGGGCGCAATGTGCGTTCAAAGATTCGATGATTCACTGAATTCTGCAATTCACATTACTTATCGCATTTC
+
IIIIIIIIIIIIIIIIIIIIIIIIIIIIIIIIIIIIIIIIIHIIIHIIIIIIIIIIIIIIGHHHIIIIIIIIIIIIIIIIIIIIIIHHIIIIIHHIIIIIIIIHIIIIIIIIHIIIIIIIHIIIIHIIIIIHIIIIIIHHHIIHIIIIIIHIIIIIIIIIIIIHIIIIIIIIIIIIIHHIIIIIIHIHHIIIIHIIIHIIIHIHHHHIHIHIIIIIHHIIIIHHIIIIHEIIIIIIIIIIHHCIIIIHIIHHHHHIHGIIIHIIIIIIIIIIIHHHIIIGIIIIIIHIIIIIIIHHIHHIIIHIIIIIIGI
@HISEQ:711:H5NNWBCX2:2:1101:14203:15336:ATCTCGTA
TTAAGTTCAGCGGGTGCTCTTGCCTGAACTCAGGTCGAAAGTAAAAGTTTCAAAGGAAGGCTCTCATGCAAATCCGGGGCAGTCTGGCGGCATGCAGCCGGAGCTACCTACCTAGCCAGCGCCCGAGTGGGTGTTTGCTGGAGCCGCTGCGCTTCAACCGACCCGCTGCACCAGAGGGCAGCAGGACGGTCAACTCCGCCCTTGAGATCCGCAGGGGAACTCATGGCGAGGGTGAAACCGACGCTGAGGCAGACATGCTCTCGGCCGAGGCCTCGAGCGCAATATGCGTTCAAAGATTCGATGGTTCACGGAATTCTGCAATTCACACTACGTATCGCATTTC
+
IIIHEHIGFHHIIIHIGIGHHGHHEEHHHEEHHEHIIIIHGCGHHIHHIHFHFFI?FGHHEHHHFECC@FHEHIHIIHIDCEFFHHC@HHHHHHICHIHIICCHHHIHHIIGHCFHEHEECHH?DHHHHHEHHIHFHHIHIHHHEHHGGHHIIIIIEHHDHHHHHHHHHIIIIIIIIIIIIIHIHHIHGHIHHHIIHIIIIIIHIIHIIIIHGIIIIIIHHIIIIIIIHIIIIIIGIIIIIIHGIIHHIIIIIIIIIIIIIIIIIIIIIIIIIIHHIIIIIIIIIIHIIHGGHIIIIIIIIIIIIIIIIHHIIIIIIIIIIIIIIIIIIIIHIIIIIIHHIII
@HISEQ:711:H5NNWBCX2:2:1101:16430:15444:ATCTCGTA
TTAAGTTCAGCGGGTAATCTTGCCTGAGCTCAGGTCGAGAAAATGGGTTGTGTCCGAGCCGAAGCTTGGTTCCTGGTTAGGGCCAACATTGCGCAGTCCCAAGCCATCAACTAAAGCATTTAGCAACGAATTGCCTACCCAGTTGAGGCCCATAGCGGGTCCGTGCGTTAACCTCTGTACTTCAACCAACCCGACTTCAACTTAATGAGATCGGGATGGTCAGATCCGTTCAATTCCTAAATGAATAGGAGATTGAGCGAGTATTAACCCGACGCTGAGGCAGACATGCTCTTGGCCGGAGCCGCGAGCGCAATTTGCGTTCAAAGATTCGATGGTTCACGTATTTCTGCAATTCACACTACGTATCGCATTTC
+
IIIHIIIIIIGIIIIIIIHIIIIIIIIIIIHHIIHIHIIIIIIIIHIIIIIHIIIIIIIIIIIIIIIIHGHHIIIIIIIIHFHHIIIIIIIHIGIIIIGIIIIIIHIIIIIIIHIIGIIHIIHIIIIIHIIIHHIIIIHHIIIIHIIHIIIIIIIIGIHIHHHHIIIIIIIIHIIIIIIIIIIIIHHHIIIHIIIGGHIIIIFIHIHHIIIIHIHIIIHHIHIGHIIIIHEHHGIIGIIIHIIHIGHIIIIIIIIIIIIIIIHIIIHIIIIIIIIIIIHHIIIIIIIIIHIIIIIGIIIIIIIIHEIHIIIIIIIIIIHIIIIIIIIIIIIIIIIIHIIIIHHIIIIIIIIIIHHGGEHHFHHHHIIIIIIIII
@HISEQ:711:H5NNWBCX2:2:1101:20593:15298:ATCTCGTA
TTAAGTTCAGCGGGTGTTCTTGCCTGAGCTCAGGTCGAAGATGTAAGTTATATTTCCTGGTTTGAGGGCTATTGAAAAAGAGCCAAGCCAACACCTAAATATGTAGCAGTGATGCTGCCTACCTAGATGCGGCCCATAAACGGTCCTTAATCAGCCTCTGAGCTTCAGTAGACCCGGCTTTCACTCCATAATAAAACAGAGGAGAGCCGGGACTACCAGATCCAACCAGCCAATTATTAATGAATAATTATTGGGAGGTTGAGGGGTACATCGACGCTGAGCCAGACATGCTCTTGGCCGAGGCCTCGAGCGCAATATGCGTTCAAAGACTTGATGATTCACGGAATTCTGCAATTCACACTACGTATCGCATTTC
+
IHI1CFCFGEECCDCC<<GHIIHIIGHIHICHFCHIHD@<=GHFHHIIIIIIHEHIIEF?HHHHI@EHIIHHHHIIIIGIFEFGHHIIHHIHIEDHHHCFFHFHIHHIIIIGHIHIHHIIHHIIHHIIIFDCDCDGHHEHHHHCHIIHHGHHIHIEFHHHIHHHIICG@GEHIGHEHHHHHHHCGGHEHGBFGGEECHEGH?HGHIE?CCHDDCGFGIIHG?7BBHEHHHHHHEHHG@HG?GIIIHIHHHHEFHCCH?HE=CHHHIIHGEDHHCCIHGIIHHHHGIIIIHHFGIIIHEHGIIIIIHHECIHIHHF=HCEHIIIGIIIHGEIIIIHHIHED1GFD@IIIIHHHGHHIHIHGHD<IIIHHHIIGHHHI
@HISEQ:711:H5NNWBCX2:2:1101:2147:15692:ATCTCGTA
TTAAGTTCAGCGGGTAACCTTGCCTGAGCTCAGGTCGAGAAAATAATGGGTTTTCCTTGTTGAGGGTCGAAGAACAGCCCAAGTCAACAACTAAGAATTAGCAAATGAATGCCTACCCAGTTGCGGCCCATAGCGGGTCCATACTTCAACCTCTGCGCTTCAGCGGACCCAGCACACAAGGCACTGGGACCACCAGATCCGCTCGGATTAATCAGTAATGATTAAGGAGCGAGTATTAACCCGACGCTGAGGCAGACATGCTCTCGGCCGAAGCCTCGAGCGCAATATGCGTTCAAAGATTCGATGGTTCACGGTTTTCTGCAATTCACACTACGTATCGCATTTC
+
IIIIIIIIIIIIHIIHIIIIIGHIIIEHHIHIIIIHIHHHHHIIIIIIGIGHIIHIIIIHIIIHHGGHHHIIIIIIIIIGIIHHIHHIIIIIIGIIIHIHHIIIIIIIIHCGGHIIIIIIIHCHHHHIIIIIHFIIIHHHIIIIGIIIIHHIIIIIHIIIIHHHIHHHIIHHIIIIIIIIHIHHIIHIIIIIIIIIIIIIIIIIIIGIIIIHIIIIIIIIHHFIIIIIIHHIHHFHGIIHIIIIIIHIHIHGIIIIHFHHHHIGIIIIHHHIIIIHHDHHHHHIIHIIGIHIHIIHHHHEGHHIIIIHIIIIIIIIIIIIIIIIIIHGG@HHDIIIIIIHIIIIII
@HISEQ:711:H5NNWBCX2:2:1101:9117:15555:ATCTCGTA
TTAAGTTCAGCGGGTGTTCTTGCCTGAGCTCAGGTCGAGATAATGGTTAATATAGGTTCCTGTTTGAGGGCCGAACGCAAAGTCCCAGACCAACAACTAAGAATATAGCCTTTGACAGCCCACCCAGTTGCGGCCCTTGACGGGTCCTTGGTTAGCCTCTGGTCTTCAGCTGATCCAGGTGCTTGAATGCTCAAACAAAGTTTAAGCCGCATAGCTGGAACAGCCAGATCCGCCTCTCTTTATCCACAAAGGATAAAGGGGAGCGATATTAACCCGACGCTGAGGCAGACATGCCCTTGGCCGAAGCCTAAGGCGCAATGTGCGTTCAAAGATTCGATGGTTCACGGAATTCTGCAATTCACACTACGTATCGCATTTC
+
IIIIIHIIIIIIIIIIHIHIIIIIGHEHGHIIIHFHHHGGIIIIHIHIHHHHIIIIIIIHIHHIIIIIHHIIIIIGIIIIIIIHHHIIIIIIIHEEHHHHHHIIIHIHIIGIHHIIIHIGIHIGHHI?GHHHIIHIIHIIHHIHIIHIHIHIIIHHGIIIIHEHIIHHIIIIIHIIHIIIIIIHIIIIIIIHHIIIFHIIIIIIHHEIIIIIHIIHHIHAACHFIHHHDHIHHHEIHIIIHHHGGIIHHHHHHIHIHGHHGDHHGIIHIHG@IHIHHIHIIHHIIIHIIIIIHIIHIHIIGIHIIIHHGIHIIIHHIIIIHHIIIIIHIIIIHHGIIIIIIIHIIIHIIIHIIIGIIIIIHHHIHHIIIIIIIIHHHHH
@HISEQ:711:H5NNWBCX2:2:1101:18020:15598:ATCTCGTA
TTAAGTTCAGCGGGTATCCCTACCTGATCCGAGGTCAAGAGTGTTAAAATGTACTTTTGGACGTCGTCGTTATGAGTGCAAAGCGCGAGATGTACTGCGCTCCGAAATCAATACGCCGGCTGCCAATTGTTTTAAGGCGAGTCTACACGCAAAGGCGAGACAAACACCCAACACCAAGCAATGCTTGAAGGTACAAATGACGCTCGAACAGGCATGCCCCATGGAATACCAAGGGGCGCAATGTGCGTTCAAAGATTCGATGATTCACTGAATTCTGCAATTCACACTACTTATCGCATTTC
+
IHIIIIIIIIIIGGIGIIHIIIIIIIIIIIIIIHIIIHIIIHIIIIIIIIIIIIIIIIHHIIIIHIIIIIIIIIIHIIIIHHIIIIIIIIIIIIIHIIHIIIIIIHIIIIIIIIHHIIIIIIIIIIIIIIIIIHIIHIIIIIIIIIIIHIIIHIIIIIHIIIIIIIHIHHIIIIIIIIIIIIIIIIIIIIHHIIIIIIIIIIIHHIIIIIIIIIIIIIIIIIIIIIIIIIIIHFIIIIGIIIIHIIIIIIIIIIHIIIIIIIIHIIIIIIIIIIIIIIIIIIIIIIIIIIHIIIIIIIIIII
@HISEQ:711:H5NNWBCX2:2:1101:18595:15534:ATCTCGTA
TTAAGTTCAGCGGGTGTTCTTGCCTGAACTCAGGTCGAAAAGGGTGTGTCGCACGGGCGCCCCGCTAAGGGCGACCGACGATTCCTGCCGGCTTCCAGCAAGTCTCCGGGCGAACAGTGGCATGCGCCCTCGCGGGTCACCTACCAGACTGTTTTCCCATGTGGGTCCTTGCTCGAGCCTCTGGTCTTCAGCGGACCCGGTCGTTGCCGACCGGGACTGCCAGGTCCACGCCCCCGATTGGGGGGGTGAGGGTAAAGTCGACGCTGAGGCAGACATACTCTTGGCCGGAGCCTCGAGTGCAATTTGCGTTCAAAGATTCGATGATTCACATTATCTGCAATTCACACTACGTATCGCATTTC
+
IIIHIGIIHHGGHIIIIIIIHHIIIIIIHIHGHHIIIIIIIIGHHHHHHHIIIIIIIIIIIIIHGIIIIGHIIIIIEHIIIIIIIGHIIHHHIIIIIIIGHIIHIIIGIIHHHHIIIIIIIHHIHIIIIIIIIIEDHHIIIIIIIHFHIIGFEHIHGHHHHIIHIHIIIIHHHHHHIIGHIIHIHHEHHH5FCHHDHHHEEDHH=IHHHCIHIIIHEIIIIIIHHH<?HHDIHHFHGCIIIIIIHIIHIIIIIIIIIIIIIIGIHIGIIIIIIIIHHIIIIHE<IHIHHHDGFCHFIIIHIIHIIIIHHIIIIIHIIIIIIGIHIIIIIIIIHIIIIHIIIIIHHIIIIIIIIIIIIHGIII
@HISEQ:711:H5NNWBCX2:2:1101:20721:15572:ATCTCGTA
TTAAGTTCAGCGGGTATTCCTACCTGATCCGAGGTCAACATTCAGAAGTTGGGGTTTAACGGCGTGGCCGCGACGATTACCAGTAACGAGGGTTTTACTACTACGCTATGGAAGCTCGACGTGACCGCCAATCAATTTGAGGAACGCGAATTAACGCGAGTCCCAACACCAAGCTGTGCTTGAGGGTTGAAATGACGCTCGAACAGGCATGCCCGCCAGAATACTGGCGGGCGCAATGTGCGTTCAAAGATTCGATGATTCACTGAATTCTGCAATTCACATTACTTATCGCATTTT
+
IIIHHHHIIIIIIIIIIIIIIIIIIIIIIIIHIIIIIIIIIHIIIIIIIIIIIHIIIIIIHIIIIIGHIIIIIIIIIIIIIIIIIHHHIIIIHFHHIIIHIIIIIIIHIIIIIIHHHHIIIHIIGHHIIHIIIIIHIIIIIIIIIIIIIIHHHHGIIIIHHIHIHIIIIHHHIIIIIHHGHIIIIIIIIIIIHHHIIIIHIIIHIIIIIHIIHIHGIIIIIIIIIIHHFEFIIHIIIIIIGIIIIIIIIIIIIIIIIIIIIIIHIIHIIIIHFIIHIIIIIHEIIIIHIIIIIIIII
@HISEQ:711:H5NNWBCX2:2:1101:21011:15542:ATCTCGTA
TTAAGTTCAGCGGGTGTTCTTGCCTGAACTCAGGTCGAAAGGGGTGTGTCGCACGGCTTCTCGGAGAGCGGCCGACGATTCCTGCCGGCTTACAACGAGGTCCCGGGCCGACGGCGGCATGCGATCCCTGGCGGGTCACCTACCAGACTGTCGTCCCGATTGGGTCCTCGTTCGAGCCTCTGTTCTTCGGCAGACCCGGTTAATTTAACCGGGACGGCCAGGTCCACGCCTCTTGAGAGAGGGTGAGGGTAAAGCCGACGCTGAGGCAGACATACTCTCGGCCGGAGCCTCGAGTGCAATTTGCGTTCAAAGATTCGATGATTCACATTATCTGCAATTCACACTACGTATCGCATTTC
+
IIIIIHIIHIIIIIIIHIIIIIIIIIIHIIIIIHIIIIIIIGIIHIHIIIIIHIIIIIIIIIIIIIIHHHIIIHHIIGIIIIIIIIIHHHIIIHIIIIIIIIIICHIHHIHIIIIIIHDHHHHHHIIIFHIIIIIHHIIIHHHIIHGHFHHHGHIIHGGHIGIIHHGHIHAGEEHHIIHICCBHHIIIIHHEHIHIIIIFHHHGGHIIHIIIGHHIHEGGGCIHHEIIIHHHHHHGIIHEHGIHHHIIIIIHHIIHHHIIGIIIIIIIHIHHHHIIHHHIIIIIIGIIHHHHIHIHIIHIHIIHIIIIIIIIIGIIIHIHGIIIIIIHIIIIIHIIIIIIIIHIIIIIHIIIIHHHHHI
@HISEQ:711:H5NNWBCX2:2:1101:9241:15830:ATCTCGTA
TTAAGTTCAGCGGGTTTTCTTGCTCGATTTCAGACCAAGTTGTCAGAGCCGGTTAAGCATAACTGCTTGTTGGCCCTGTGTTGTTTACGGATGCGTGTTCTCTCGGTGGCTGACGAAGTGTATCATAAGCTGTTGCACTTGTCCGGGCATCACCGCATTCAGTCACGCACTCTAACTTTAAGGCAATTGACAAAGACAAATTGCCCACATCCACATTGCGCAGAGGTGCTGGCGAACCAACAACAACCCCACGGTCTGTGAGTTTTTTAATGATTCTGAAACGAGCATGCTCCGCGGAATACCACGAAGCGCAATGTGCGTTCAAAGATTCGATGATTCACTGAATTCTGCAATTCACACTACTTATCGCATTTC
+
IIIIIIIIIIIIIIIIIIIIIIIHIIIIIIEHHHIIHIIHHIIIIIIHIIIGHHHIIIIHHHHIIHIIIFHGHGHIHFIIIIIHHIHHHHHIIIIIIIIEHHIHHIIIIGIIGHIHGFHIIHHFHHHFHIIHIHCGCGHHEHHIGIGGDHIIIIIIIIIIIIIIIIHIIIIGHGGHIIIGIHIIIHIIIIIHIIIIHHHFHH@HHHHIIG?BGHEHGEHHIIHF:EHGHE.-DFHIHIIHHFIHCIIHCFHHFHHHG/</HE?HHHGIHHGHIIIIIIIIHEHHFHIIHHHHIIHCIIHIHIHEDEEHDEEHIIHHHIHIIHG@C?EGIHHHIIIIIIIIIIIIIIIIIHCEHIHIHHHHHGHHHHEHHGHHHHH
@HISEQ:711:H5NNWBCX2:2:1101:13926:15930:ATCTCGTA
TTAAACTCGGCGGGTAGTCTTTTCCGATTAGAGGTCTGATGCGTTACCTCGTCCGTTTCCTCGTGGCCTGGAAGGGCCCAAGTCAAGGTAGCCTGCTGTGGAACTCGCACGCACTCGGGCTCACCGGGAGCCCCGCACTTGGAAGACCCAAGTCCCACGACACTTGGAAGTGCCGTGGGAGTTCGAAATCGCACCTGATCGCGGGGCAAGTGATGCCAAATTCCCTCCATTTCAGCCGACCCGAGTACCTTAGCACTCCGGGACGGCCAGTTCCACTCAAACTGGCGCACAAGTAAGTACTTGGGGGAGTCTGGTGGGGGGGCGCGGTGACGCTCTAACGGAAATGCCCTTGGACAAGCCTCGGGCGCAACTTGCGTTCAAAAACTCGATGATTCGCGGAATTCTGCAATTCACACTACGTATCGCATTTC
+
HHHIIIEHIIHIGIHHHHHIIICGIIIHGHHHHCGHIIHHFGHIIIIHHIGHIIIIHHIGIIIIIIIIIDEFGGGIGIHHIIHHIIIIIHIIIIGIHFHECHHIIIIIHHIIIIGHHHGHHIHIIGHHHHHEED?CDCDHEHFHEEIHIII//BGH/GHDHHHE:FHECFHIGIIHDIGHHHFFEHHHIIIHIIIIIIHHEHEHCHC-BGECBGEHHEG44-:@886----@>47,>,-HBHHIHHIIIHHHHIG<C<HCDHHHCIHHHHHFHHHHFHGEA?,=IHF?IIIIIHFHIIHHFHHEFE@HGGHAE<<HE<<HHHIIIIIHHHHHEEHHCFGHHIIHIIHHHEIHEIIIHDHHHDHGIIIHFGIHIFFHIHHIIHEDIGIIIHGIIHDHHHEHIIIHHCIGIIIHHHDIIHIHHIIIIHIHHHI
@HISEQ:711:H5NNWBCX2:2:1101:16085:15837:ATCTCGTA
TTAAGTTCAGCGGGTATTCCTACCTGATCCGAGGTCAACATTCAGAAGTTGGGGTTTAACGGCGTGGCCGCGACGATTACCAGTAACGAGGGTTTTACTACTACGCTATGGAAGCTCGACGTGACCGCCAATCAATTTGGGGAACGCGAATTAACGCGAGTCCCAACACCAAGCTGTGCTTGAGGGTTGAAATGACGCTCGAACAGGCATGCCCGCCAGAATACTGGCGGGCGCAATGTGCGTTCAAAGATTCGATGATTCACTGAATTCTGCAATTCACATTACTTATCGCATTTT
+
IIIIHHIIIIHIIIIIIIIIIIHIIHHIIIIIIIIHIHIIIHIHIIIHCEHIHIIIHIIIHIIIHIIIIHIIIGHIHIHHIIIIIIIIIIIHIHHHHIIHHIIIHIIIIIIHHIIIIIIIIIIIIIIIIHIIIIIIIIHIHGIIIIIHHIHHIIIIIIIIHIIIIHHHIIHFHIHHGIHHIIIHIIIIIIHHIHHIIIIIHHHIIHHHIIIIHIIGIHIHIHIIIHHIHIGHHHIIIHHHIIIHHIIIIIIIIIIGIIIIIIIIGIIIIIIGIHHHHIIIIIIIIHGIIIHIIIIII
@HISEQ:711:H5NNWBCX2:2:1101:6037:16171:ATCTCGTA
TTAAACTCGGCGGGTAGTCTTTTCCGATTAGAGGTCTGATGCGTTACCTCGTCCGTTTCCTCGTGGCCTGGAAGGGCCCAAGTCAAGGTAGCCTGCTGTGGAACTCGCACGCACTCGGGCTCACCGGGAGCCCCGCACTTGGAAGACCCAAGTCCCACGACACTTGGAAGTGCCGTGGGAGTTCGAAATCGCACCTGATCGCGGGGCAAGTGATGCCAAATTCCCTCCATTTCAGCCGACCCGAGTACCTTAGCACTCCGGGACGGCCAGTTCCACTCAAACTGGCGCACAAGTAAGTACTTGGGGGAGTCTGGTGGGGGGGCGCGGTGACGCTCTAACGGAAATGCCCTTGGACAAGCCTCGGGCGCAACTTGCGTTCAAAAACTCGATGATTCGCGGAATTCTGCAATTCACACTACGTATCGCATTTC
+
IIHIHIHIIIGGIIIIIHHHIHIIIHHIIHIFHHHIHIHHIHIIGHIIIIIIIHHHFHIIIIIHHGGIICHHEHHIIDHIIIHIHIIIHHHIIIIIIHHIIHIIIHIIHIIIHHHIHIHIHIGIHIHIIICHHIHIIIEHHHEHHIIIHI@FGEHIIIIIIIIHHHHHEHIHGHHIGDDFHAEEGFHIIIIIIHHHHHHHIIICHIIHGHHHCHHCBHG?IHHHHFGHEH@CIIHHHGHHEEIGGGHHG?HIIHECHDIHDIHIHHEEEB?CHB;FHGFAEDHHDHHHHIIIHFHHIIHIHHCDIIIIIIHIIHDHIIIHHIIHFIIIHHIHEHIIHHIIHHIIHHHFHEHIHIIIGIIHHHFIIHHHHHHECIIIHIIHFC1HIIIIHIHHHHIHIHHHIIIIIIIIIIIIIHHHHFIGIIIIIHGHIIH
@HISEQ:711:H5NNWBCX2:2:1101:9345:16069:ATCTCGTA
TTAAGTTCAGCGGGTGTTCTTGCCTGAGCTCAGGTCGAAGATGTAAGTTATATTTCCTGGTTTGAGGGCTATTGAAAAAGAGCCAAGCCAACACCTAAATATGTAGCAGTGATGCTGCCTACCTAGATGCGGCCCATAAACGGTCCTTAACCAGCCTCTGAGCTTCAGTAGACCCGGCTTTCACTCCATAATAAAACAGAGGAGAGCCGGGACTACCAGATCCAACCAGCCAATTATTAATGAATAATTATTGGGAGGTTGAGGGGTACATCGACGCTGAGCCAGACATGCTCTTGGCCGAGGCCTCGAGCGCAATATGCGTTCAAAGACTTGATGATTCACGGAATTCTGCAATTCACACTACGTATCGCATTTC
+
IIIIIIIIIIIIIIDHIIIIIGHIIIGHIIIIIIHIIEHIHEHIGIIIIIFGHIIIIHHIIHGHIIIIIIIIIIIIIIIIIIIGIHIIHIIIIIIIIIIIIIIIIIHIIIIIIIIIHHHIIIIIIGIIIHHDHIIHIIIIGHHHHDHHHIIGHGHIIIIIIIIIHIHIHIHHHIIIGHHHIIIIGGHHGIHHIHIIIIHIHIIIIHIIHBEHIHHHHIFHHCGHIHIHHGFHGIIH?GIIIHIIHIIHEHIIHHIIHEGGIIIIHHFHGHHIIHHIHIGIIGIHHIHIIIIIIIIIIIGIHIHDGHHHIIHHHIIHIIGIHHECHFIHIIIIIIIIIIIHHHHHFHHIIHGHHIHIGIIHEHHIIIIIIHFHDHED
@HISEQ:711:H5NNWBCX2:2:1101:9329:16130:ATCTCGTA
TTAAGTTCAGCGGGTATCCCTACCTGATCCGAGGTCAAGCGTAAAATGGTAGACTTGTGGATGCCACCGTCAGCAGTGGAGAGCGCAAAATGTGCTGCGCTCCCACACAGGACGGCGGGCTGCCAATGCATTTGAGGCGAGTTCACGCGCGCAGCGGAACAAAACGCCCAACACCCAGCAGGGCTGGAGGGTACAAATGACGCTCGAACAGGCATGCCCCATGGAATACCAAGGGGCGCAATGTGCGTTCAAAGATTCGATGATTCACTGAATTCTGCAATTCACACTACTTATCGCATTTC
+
IIIIIHIHIIIIIIIIIIIIIIIIIIIIIIIIIIHHGHHEHIFGHHGIHHHHHIHIIIIIIIIHIIIHIHIGIIIHIGHIIIDFHIHHHHGHHIIIIIIIIIHIIIIIIIIHIIIIIIHHIIIIIHHHIIIIIIIIHHIIIIHHIIIIHHIHHHHIIIIIHHIIIIIIHHGHIIIIIIHHHHHHHGIIHIHHGHIHHHIIHIIIIIIIIIIIIIIHIGHGIIHIIHIIIIIIHDIIIHEIIIHIIIHIIIIIIHIIHIIHHGIIIIIHHIGIIHIGIHHIIIHHIIHHHIHIHCIGIIIIGI
@HISEQ:711:H5NNWBCX2:2:1101:12650:16150:ATCTCGTA
TTAAACTCAGCGGGTAGCCCCGCCTGACCTGGGGTCGCAACGGTTTTGATGCCCCAATGGGCAAACAAACTTAGGGTCCTGCGAGTCCTCAAAAGCTAAAAAGTGCACGACTCCGATGTATCCTAGGCTAGGCCTTGTATCTCACCTATGCCGCGGCACTTCATAACCGGGGGCTCCGTATTTAGGCCATCCACACCCGGTGAGGCATGGGAGGCCATCATCCTCCGCCCCTCCCACTGAAGGTGGGTGGGGGGAGACGCGATGCGTGACGCCCAGGCAGGCGTGCCCTCGACCTAAAGGCTTCGGGCGCAACTTGCGTTCAAAGACTCGATGGTTCACGGGATTCTGCAATTCACACCAAGTATCGCATTTC
+
IIIIIIIIIIIIIIHHGHIIIIIIIIIIIIIIIIIIIIIIIIIIIIIIIIIIIIIIIIIIIIIIIIIIIHIIIIIHIIIIIIIIIIIIIIIIHIIIIIIIIIIIIIIIIIIIIIIIIIIEHIIIIIIIIIIIHIIIIIIIIIHIIIIIHHHIDHHHIIIIIIIIIHIIHHIIIIIIIIIIIIIIIIIIIIIIIIHIIIIIHHIIIIHIIIIIIIHIIHF?GGHGIIIIIIHIIIIHIIIHHIHHIIIHIIIHHIIIIIIIIIIIIIGIIIIGIIIIIIHHIIIIIIGIIIHIIIIIIHIIIHHHFHIIIIIIIIIIHIIIIIIIIIIIIIIIIIIIIIHIIIIIIIIIIIIIIIIHIIIIHGHIIIIIIIIII
@HISEQ:711:H5NNWBCX2:2:1101:12829:16153:ATCTCGTA
TTAAGTTCAGCGGGTGTTCTTGCCTGAGCTCAGGTCGAGATAATGAATGTGGGTTTTCCTGTTTTGGGCCGAACAACAAAGTCCCAGACCAACAACCAAGATGATATAGCAAGCGTGAGCTGCCCACCCAGTTGCGGCCCTTGACGGGTCCTTGGTTAGCCTCTGTTCTTCGGCTGATCCAGCTCTCAAATGATCACTGGAACGGCCAGATCCGCCCGTTCTACTCATAAATGAGAAGAGGGGGCGAGTATTAACCCGACGCTGAGGCAGACATGCCCTTGGCCAGAGGCCTCGGGCGCAATATGCGTTCAAAGATTCGATGATTCACGGAATTCTGCAATTCACACTACGTATCGCATTTC
+
IIIIIHHIIIIHIIIIHIHIIIIIIIIIHHHIIHIIHHHIIIIIIIIIIIIIIIIIIIIIIIIIIHHIHHIHIIIIIIIIIIIIHHIIIHHHIIIIIIHIHIIIHHIIIIIIGHIIIIHIIIIIIIIIIIIIHIIIHHIIIIHHIIEHHIHHIHGHHIIIIIIHIIIIIIIIIIHIIIHIIIIHHHIIIIIHHIIIIIFIIIIIIIIIIIIIIIHIIIIIIIIIIIIHIIIIIHIIIIIIIIIIHHIIIIIIHHIHE=IIHIIIIIIGIIIIIIGIHHHIHHFIIIGIIIIIHDHHHHCIIHGIIHHIIIIIIGIIGIIIIHIIIIIIIIIIIIGIIIIIIIIIIIIHFHIIIHIIIIIIII
@HISEQ:711:H5NNWBCX2:2:1101:14520:16176:ATCTCGTA
TTAAGTTCAGCGGGTATCCCTACCTGATCCGAGGTCAAAAGTTGAAAAAAAGGCTTAATGGATGCTAGACCTTTGCTGATAGAGAGTGCGACTTGTGCTGCGCTCCGAAACCAGTAGGCCGGCTGCCAATTACTTTAAGGCGAGTCTCCAGCAAAGCTAGAGACAAGACGCCCAACACCAAGCAAAGCTTGAGGGTACAAATGACGCTCGAACAGGCATGCCCTTTGGAATACCAAAGGGCGCAATGTGCGTTCAAAGATTCGATGATTCACTGAATTCTGCAATTCACACTACTTATCGCATTTC
+
IIIIIIIIIIIIIIIIIIIIIIIIIIIIIIIIIIHIIIGIIHHIHIHIEHHHGHIIHIHIIIGIIIIIIGHHHHHIIGIIIIIIIIIIIIIIIIIHHIIIIIIIIIIIIIIIHIHHIIIIIIIIIIHIIGIHIIIIHEHIHIIHHGHIHIIIIIIIIHIIIIIIHIIIIHIIIIIIGHHIIHIIIIIIIIHIHHHHHHHIIHIHIIIIIIIIIHIIIIIIIIIIIIIIIIHIHGHHHCIIHCGIIHHEIIIIGIIIIIIIIIIIIIIIIIIIIIIIIIIIIIIIIIIIIIIHFIIIIIIHIIIIII
@HISEQ:711:H5NNWBCX2:2:1101:15403:16066:ATCTCGTA
TTAAACTCGGCGGGTAGTCTTTTCCGATTAGAGGTCTGATGCGTTACCTCTCTTTACGCTTTGCAGCAGCACTTGGGGGCCATCGCTGGCCCAAGTGTTGTTCACAAGGTAAGCCTGCTGTGGAACTCGGGGCGCGCACTCGGGCTCACTGGGAGCCCCGCACTTGGAATGACACTCTTTCGAGATCGCACCTGATCGCGGGGCAAGTGATGCCACGGCGGCCAAATTCCCGCCATTTCAGCCGACCCGATTGCCGGGACGGCCAGTTCCACTCAGACTCTAAGAGAGTGTGGTGGGGGGGGCGAGGTGACGCTCTAGCGGAAATGCCCTCGGACAAGACTCGGGCGCAACTTTCGTTGAAAAACTCGTTGATTCGCGGAATTCTGCAATTCACACTACGTATCGCATTTC
+
HGHEHCFGDHHIHIHDHIIIHIHF?=0EHHI@C?H?GHCCFGHHHD0CFHHHIHHHCGF?=@FEHHEHI@C@@<FFHIIHHD1C0EF=EHHIIHCC?FFFCGFFHIHFIIIHIIHHEEGEHHH?ECHCDGHIIIC/D?EDGCHEHHHEDGHIHHED/D/:E/?EEHHE?HHCHI?@/BF/B=AEHHCHCEH<FHHICEGDHHCH??GHHHFH?GHC6?D@-6-G@8,557,-B-@88-,-,>,,A7----5--7-A7775B-@@?HHAA;.8.:...F.:.8B:.CEG:A.B--E?:-:.://<0F<0E<DCD@HEDE@CGD?FC0HDCE0<1HHHCC<CC<EGC?CHFFC0<1<1<<1<F<D<DG<<1@CC</<G<HF1CD1FC1<1FD1HHHGF<D1/0E0D1D</HCF
@HISEQ:711:H5NNWBCX2:2:1101:19618:16134:ATCTCGTA
TTAAGTTCAGCGGGTATTCCTACCTGATCCGAGGTCAACCTGTGAGAGGCTTACTGGGTCGTCAACCGCCAATGCCCGGAGCGAGGGTATGTACTACGCTTGGGATTCAGCGGCGCCGCCACTGGAATTGGGGACGGCCATTGCTGGCGTGTCCCAGTACCAAGCAGTGCTTGAGTGGTGTTAATGACGCTCGAACAGGCATGCCCCCCGGAATACCAAGGGGCGCAATGTGCGTTCAAAGATTCGATGATTCACTGAATTCTGCAATTCACACTACTTATCGCATTTC
+
IIHIIIIIGIIIIIIHIIIIIIIIIIGHIIGIHIIIIIIIHIHIHIGHGIIIIIIIHHHIIIIHIIHIIHDDHIIIIII<EHHHHEIIIIHHIIIIIHHHIHIIIIIHEIHHHIIIIIIIHIIIIIIIIIIIIIIIIIIIIIIIIIIIIIIIIHIIIIIIIIIIHIIIIIHIIIIIIIHHIIIIIIIIIIIIIIIIHIIHIIIIIIIIIIIIIIIHIIHHCEIIHHIIIIIIIIIIIIIIIIGIIIIIIIIIIIIIIIIIIIIIIIIIIHHHIIHHIIIIIIIIIIIII
@HISEQ:711:H5NNWBCX2:2:1101:20937:16088:ATCTCGTA
TTAAACTCGGCGGGTAGTCTTTTCCGATTAGAGGTCTGATGCGTTACCTCTTTAAACCGTTTCCTCGTGGCCTGGAAGGCCTAAGTCAAGGTAGCCTGCTGTGGAACTCGCACGCACTCGGGCTCACCGGGAGCCCCGCACTTGGAAGACCCAAGTCCCACGACACTTGGAAGTGCCGTGGGAGTTCGAAATCGCACCTGATCGCGGGGCAAGTGATGCCCTCCATTTCAGCCGACCCGAGTACCTTAGCACTCCGGGACGGCCAGTTCCACTCAAACTGGCGCACAAGTACTACGAGAGTACTTGGGGAGTCTGGTGGGGGGCGCGGTGACGCTCTAACGGAAATGCCCTTGGACAAGCCTCGGGCGCAACTTGCGTTCAAAAACTCGATGATTCGCGGAATTCTGCAATTCACACTACGTATCGCATTTC
+
IIIIHIHIIIIIIIIHIIHIIIIIHIIIIIIIHHHHHHHHHIHIGIHHHIIHIHIIIIIGHIHHFHHHHHDHHIHIHIIIGEHIHHHIHHHHHGIIIIHIHIIHIIGHIIIGHHHHICG0GHHDHIIIIGIIIIHHGCHHHFHHIIHHIIIIIIH@EHHII<EHGHHDGHGIGHIIII@HHHGHBBHHHHIHIIII<CHIIIHIF?EDDDHEHGH?HIC=@-G@-F@-,-H>>=5CG@-6@-EHGFE@@FE<C<<H<==HHEGFEF8-GABEGGF.-IIIHHIHIHCHHHGIIIHFHGBCGF?IIIIIHEE?HHHHDHHHIHHEEHHHIIIIIHIIIHFIIIGIIIIHIHHHIIIIHGIIIHC<HIIIHIIHDIHHIIIHIIHGDIIIIIIIHIIIIIIIHIIIIHIIIGIIIHHGHHHHHIIHHIHGDIHH
@HISEQ:711:H5NNWBCX2:2:1101:3319:16296:ATCTCGTA
TTAAGTTCAGCGGGTGTTCTTGCCTGAGCTCAGGTCGAGGATATGTGGGTTATGAGGCACATCAATCCTTGTTTAAGGGACCAACGCTTCTCTCTCCTGGGTTTAGTGAAGCATCACATCGAAGTCCTGTAAGGCCAACAACTAGCAAAGAAAGAGGAAAAGCTTTGCAGCTTCTCGCTCACTGCCCAGTTGCGACCCTCCCCTGAATAGGCGGGTTTCGATCTTCACTCTGTTCTTCAGCCGATCCAAGTCACCTCAATGACTTGAAACAACCAGTTCCACTCTAGGTATATACACAATGGTATAGTTAGAGTGAGATAAACCCGACGCTGAGGCAGACATGCTCTCGGCCGAAGCCTCGAGCGCAATATGCGTTCAAAGATTCGATGGTTCACGGAATTCTGCAATTCACACTACGTATCGCATTTC
+
IIIIIIIIIIIHIGCHIHHHIHIHIIHHIIHIIHCEHCHHCHHIHHHIIGHIIIIIIIIIIIIIIIIGIGHIIEHHIIHIHDHIGIIIIHIIIIIIIIHCGFCHHHHIHHIIIIIHHIGHHIHIIIGIIIIIFHGIGHHIIIIIGIIIIIIHIFHHGHE?EHIHIICHHHHHEHIIIIIGHEHHHIHHGHGH@EHIIIHFHICHHHIGHEEHHHHIHIHE?@6-CHFEF?EE@8?@@H?GGHHHBF6AGB?A8.GEIIIHHGF?HEA@GHGBHF.B.CG?IHHHEG79.HHHIHHGHHEGIIIHEIHIHEHH@@FFIHIIHHHHHE<HHGIIIIHHIHIGIIHHEDIHIIIHIHHIIHHD@HCIHEIHIIHIHHHECHGHHCIIHIIIIHFGHIIHIHIIIHIIHFHIHIHIIIFHIHHHIIIHIDIGH
@HISEQ:711:H5NNWBCX2:2:1101:9360:16277:ATCTCGTA
TTAAGTTCAGCGGGTAGTCCTACCTGATTTGAGACCATGGTTCAGACACAAGTGTCTTGTAGTTGGATCCTTACTTCCTAAAGCTGGGCACTACTGCTGCTTATTTGGCAAAATGAGAAACCAAGGTTCCATACATATACCTTTCGGCAGCCTTTGCAGGCCGTCATTACTTTATTCAGTGCAGACTAATGAAATTCAGAGCACTAAGATAGACGCTCCAGATCTTCCCGCTTAATAAATTAATTGGGAAATGAATACATTAGATTCTCAAACAGGCATACTCTAGCAAGCTAGAGTGCAATGTGCGTTCAAAGATTAGATGATTCACAAGATTCTGCAATTCACATCACGTATCGCATTTC
+
IIIIIIIIIIIIIIIIIIIIIIIIIIIIIIIIIIIIIIIIIIIIIIIIIIIIIIIIIIIIIIIIIIIIIHHHHIIIIIIIIIIIIIIIIIIIIIIIIIIIIIIHIIIIIIIIIIIIIIIIIIHIIGFFHIIIIIIHIIIIIIIIIHIHIIIIIIIIIIHHIHIIIIIIIIIIIIIIIIIIIIIHIIIIIIIIHIIIIIIIIIHIIIIIIIIIIIHHGHIHIIIIIIHHIHE?HIIIIIIHHHIHIHH@FIIIIIIIIIIIHIGIHEHIIHIHIIIIGIIIHIIIIIIIIHEFHHIIIHHHIHIIIIIIIIIIIIIIIIIIIIIHIIIIIIIIIIIIIIIIIIIIHIIIIIIIIIIIIHHIII
@HISEQ:711:H5NNWBCX2:2:1101:10235:16435:ATCTCGTA
TTAAGTTCAGCGGGTGTTCTTGCCTGAGCTCAGGTTGAGATTATGGTTTATAGGTTCCTGTTTGAGGGCCGAACACAAAGTCCCAGACCAACAACTAAGAATATAGCCTTTGACAGCCCACCCAGTTGCGGCCCTTATCGGGTCCTTGGTTAGCCTCTGGTCTTCAGCTGATCCAGGTGCATAGATGCCCGAATCACGAATGATTCGAACTGCATAGCTGGAACAGCCAGATCCGCCTCTCTATACCCGAAGGGGTATAAGGGAGCGATATAAACCCAACGCTGAGGCAGACATGCCCTTGGCCGAAGCCTAAGGCGCAATGTGCGTTCAAAGATTCGATGGTTCACGGAATTCTGCAATTCACACTACGTATCGCATTTC
+
IIIIIIHIIIHHIGIHHIHHIIIIIIIIIHIIHIIIIIIIIIIIIIIIIIIHIIIIIIIIIIIIIIIHGEDHIIHIIIIIIHIIHHIIIIIIIHIIIHHHIHHIHHIGIIIIHHIHIIIIHIIIIHHIFEHIIIHHIIIHHDHDHIIHHHGH?GHHHIHHHHHHI@HHIIIIIHIIHHHHIIIIHIIHIIGIHHHHFHHHIHGIHIHHGHIHHIHIIGHIIHHEIIIGIIIIIIHHHFHHEGG8:-IHIHH??HGHIIHHE?HHHFHIIIIHHGGIGIHIIIIIHIIIIGIIHHECHGIIIIIHIHFHEFIHHIIIIIIIIIIHGIHHEHIIHIIIIIIIIIIGIIIIIIIIHIIIHIIHFHHHHIIIIIIIIHGIIIIIH
@HISEQ:711:H5NNWBCX2:2:1101:10797:16429:ATCTCGTA
TTAAGTTCAGCGGGTATCCCTACCTGATCCGAGGTCAAGAGCAAAATTGTAGATTTACTGGGGGCCAACACAAGCTAGCAAGGGGCGCAAAATGTGCTGCGCTCCAGGCTAACATGCCGGCTGCCAATTGATTTAAGGCGAGTCTGCGCAAACGCGCGGGACAAACACCCAACACCAAGCAGAGCTTGAAGGTACAAATGACGCTCGAACAGGCATGCCCCATGGAATACCAAGGGGCGCAATGTGCGTTCAAAGATTCGATGATTCACTGAATTCTGCAATTCACACTACTTATCGCATTTC
+
HIIIIHIIIIIIIIIIIHIIIIHIIIIIHIIIIIIIIIIIIIIIEHIIIIHIIHIIIIIHIIIHIIIGIHHHIIIIIHIIIIIHIIIIIHIIIHHIIHIHIIIIIHGHHHHIIIIIIHIIHIIIHHHIHHIIHIIHIIIIIIHHHHIIIIIIIIIIHHHHIIIIIIIIIIIHIHIIIHIIIIHHIIIIIIHHFHIIIIIIHIIHHIHIIIIIIIIIHIIHIHGIIIIIIIIIIHHHIHH?IIHIHIIIIIIIIGIIIIIIIIHHHIHIHIIIHEIIIIIIIIIIIIIIHHHHHHHIIIIHIHI
@HISEQ:711:H5NNWBCX2:2:1101:17029:16348:ATCTCGTA
TTAAGTTCAGCGGGTAATCCTGCCTGATTTCAGATCAAGTCTTTAAAGAAAAAGGCTTGGTTTGCCTTCCCCCGCCCCCGAGACACGAGGTCACTGAGGCAAAAGGGGATTGGCGCGAACAGCCCCAGCCCTGGCAGAAGATCGGCGAAAGATGACCAAGGGCCAACTATGACGCCTTCAAAGGCCCGGGTGGAATCTGGATCCTGCCGCGGTTGCATTTCAGGCCAGCACGCTCTTGCACATTAAAGTGAAGAACCTGCAAGGCCCAGCTCCGATTCCCCCCCCTTGAGAGGGGTTCGAGGGTGCTTCTGATGCTGAAACAGGCATACTCTCCGGAATACCAGAGAGTGCAATATGCGTTCAAAGATTCGATGATTCACTGAATTCTGCAATTCACATTACGTATCGCATTTC
+
IIHIIIIIHHIIIHIIIIIIIGIHHHGIIIIIIIIIIIIIGGHHHIIIIHIHIIIIIIIIIIIHHHIIIIIHIIIGIHIIIIIIIIIHHIHHIIIIIIIIHIIIIIICHIIICHHIIIIIIIIIIHIIIIIIIGHCHEHIIIIIIIIIIIGIIIIHII?HHHIIIIHIIHIIIIIHHGHIIIIBHEHHGDHIDHHIIHIHIHGHIIHHIIIIIIIIIIE@@@-E@-EHG<DIHHG@GB6HHCFHGCIHHHHGEBGEHHEF@HHFGEIHHHDIIIIHHHIIIIHEIGIIHDIIHHGEHHIIHHIIIHEIIHIHGHHEHFFHIGIIIIIIIIIIIHIIIIHHFIIIHEIIIIIIIGHGIIHH?HIIIFIIIHFHHHIIIIHIIHIIIIIIIHHIGIIIIIIHEIIIHHIIIHHIHH
@HISEQ:711:H5NNWBCX2:2:1101:18924:16369:ATCTCGTA
TTAAGTTCAGCGGGTATCCCTACCTGATCCGAGGTCAAAAGTGAAAAAGGCTTGTGGAAGCGGGCGTATAGCTTTGAATCGCGACTTGTGCTGCGCTTCAAAACCAAACACTGGCTGCCAATTACTTTAAGGCGAGTCCCTCAGGACAAACACCCAACACCAAGCAAAGCTTGAAGGTACAAATGACGCTCGAACAGGCATGCCCCATGGAATACCAAGGGGCGCAATGTGCGTTCAAAGATTCGATGATTCACTGAATTCTGCAATTCACACTACTTATCGCATTTC
+
IIIIIIIHHIIIIIIIIIIIIIIIIIIIIHIIIIIIHIIIIIIIIIIIIIIIIIIIIIIIIIIIHIIIIHIIIIIIIIIIIIIIIIIIIIIIIIIIIIIIHHIIIIIIHIIIIIIIIIIIIIIIIIIIIHIIHIHHHHHIIIIIHIIIIIIIIIIIIHIIIHIHHHHGHIIHIHHIIIHIIIIHIIIIIIIIIIIIIIIIIIIIIIIIIIIGHIIIHIHHIHHIHIHHIHIIHIIIHIIIHIIIHIIIIIIIHIIIIIIIIIIIIIIIIIHEFHHHHHHEGIIIHHHI
@HISEQ:711:H5NNWBCX2:2:1101:18878:16433:ATCTCGTA
TTAAGTTCAGCGGGTAGTCTTGCCCGAGCTCAGGTCGAATATGAAGGTTGGGTTTGGCACAAGTCCAAACTCCGATTGGCTCCCAGCAAGAATCCAGGCCCCGACTAGTTGCAGCAAGCTGCCTACCCAGCCGTTGCCCTTTGTGGGTTCAAGCTCAAGCCTCTGTGCTTCAACAGACCCAGATCCAAGGACCTGAGACTGTCAGTTCCACCACCCTGTGAGGGGTTGTGAGGGTTCAAACCGACGCTGAGGCGGACATGCTCTTGGCCGAGGCCTCGAGCGCAATATGCGTTCAAAGATTCAATGGTTCACGGAATTCTGCAATTCACACTACGTATCGCATTTC
+
IIIIHHIIIIIGIIDHIHIIIIIIHIIHIIHHIIHHIIIHHIIIIIIIIIIIHHHHDHIIIIIIIIIGHFHIIIIIIIEHIGHIHHHIIIIIIIIHCGHHIIIIIIIHHIHIIHIIIIIIHIIIIHGIIHHHHGHDHHIIHIIIHGIHHIIFEHHIIIHIHHIIHHHHIIIIIIHHHIHHIHHHIHIHHFHHHHHGHIIIIIHHIHHHGHIHEIIIIIIHGHDEG@FHHIIIHEHHHED<IIIHIIIIHHGHHHGGFIIIIIIIIHHEHIHHHDHE?DHGHHGHIIIHIHHEG1HIIHHHHHGHHIIHG@CGHF<HGHHIIIHHHHGHHCFHFHGIIIIHHCHHHH
@HISEQ:711:H5NNWBCX2:2:1101:4931:16503:ATCTCGTA
TTAAACTCGGCGGGTAGTCTTTTCCGATTAGAGGTCTGATGCGTTACCTCGTCCGTTTCCTCGTGGCCTGGAAGGGCCCAAGTCAAGGTAGCCTGCTGTGGAACTCGCACGCACTCGGGCTCACCGGGAGCCCCGCACTTGGAAGACCCAAGTCCCACGACACTTGGAAGTGCCGTGGGAGTTCGAAATCGCAGCTGATCGCGGGGCAAGTGATGCCAACTTCCCTCCATTTCAGCCGACCCGAGTACCTTAGCACTCCGGGACGGCCAGTTCCACTCAAACTGGCGCACAAGTAAGTACTTGGGGGAGTCTGGTGGGGGGGCGCGGTGACGCTCTAACGGAAATGCCCTTGGACAAGCCTCGGGCGCAACTTGCGTTCAAAAACTCGATGATTCGCGGAATTCTGCAATTCACACTACGTATCGCATTTC
+
IHIHHIHHCHHIIHIHGIIHIIIHHHIIIIIIIHHHHHHIEHDHHIHIIIIIHHHHIGHHIIIIHFHEHC1CFHFHGHIIHHHEHI?@GHHIIHIIIIIFHGHHHEHIHHHH<HDHHICHHIGHIE<C/EHHHIGDDHHGGHIHGHHCEC?GHHHIHHCDDEHH/F@E//FHGGCB??EGEHEHHE.EHIIE..?@GCGAAGHHHHHH-B8FB8BH@B8-@CHE@8-8--@-C55,,5-<H@88-8-?EHGFB5@<>>55,57=?GCAA-EB7EB-?B68-<HH?DHHHE?.?A.FHCBFIHHHCF..@.F.E?-E<ECCCGHE=EDIHHIHHHH@CEHIGHIIHHIIIHC?D@GGHHEECECHIGHIHIHHHHHEH=HHHEE@HCHHEF0CECDCHH?C1F<HFEHHHIHHEHCHHEHHDHCGHEEIIHH
@HISEQ:711:H5NNWBCX2:2:1101:5659:16588:ATCTCGTA
TTAAACTCGGCGGGTAGTCTTTTCCGATTAGAGGTCTGATGCGTTACCTCGTCCGTTTCCTCGTGGCCTGGAAGGGCCCAAGTCAAGGTAGCCTGCTGTGGAACTCGCACGCACTCGGGCTCACCGGGAGCCCCGCACTTGGAAGACCCAAGTCCCACGACACTTGGAAGTGCCGTGGGAGTTCGAAATCGCACCTGATCGCGGGGCAAGTGATGCCAAATTCCCTCCATTTCAGCCGACCCGAGTACCTTAGCACTCCGGGACGGCCAGTTCCACTCAAACTGGCGCACAAGTAAGTACTTGGGGGAGTCTGGTGGGGGGGCGCGGTGACGCTCTAACGGAAATGCCCTTGGACAAGCCTCGGGCGCAACTTGCGTTCAAAAACTCGATGATTCGCGGAATTCTGCAATTCACACTACGTATCGCATTTC
+
IIIHIIIIHIIIGGHHIIIIIIIHIHHIIIIIIIHIHIIIIIIIIHIIIIHHIIIIIIIIIIIIIHHHEGHIIIIHIIHIHHHHIHIHIFHIHIIIIHHHEEHHIIIIIIIIIIHIGIIHIIIIIHHHIIIHIIHHIHDHHIIIECHHHEHHHHIHGHDCEHHB@GC?GHHHHHI=DCHHE::GHHI=FHIIIIHHGCHAHHHIIIHHIIBGF-EGHH8-@-D@--HFCF@@DHHHC=-,--8-@CHHG6?HHHE7,75HIHEDGHGHIIIGHHFEHGFA6CDHHHEHGEFHHHHHHGFHGHIHEEEHH@F@FDIIIHC<DIHIIIIGIIIIIIHIHIIIHGIGHIIIIHHIIIIIIIIHHHCGIIIIIHHIIIIGHHHIIIHFIIHGEGHDIIIIIIIIIIIIIIIIHIIIIIHHHFHHHHIIIIHDHII
@HISEQ:711:H5NNWBCX2:2:1101:8863:16610:ATCTCGTA
TTAAGTTCAGCGGGTGTTCTTGCCTGAGCTCAGGTCGAAAATGTAAGAGTGTTTCCTGGTTTGAGGGCAATATCCCAAGAGCCAAGCCAACATCTAAATATGTAGCAGTGATGCTGCCTACCTAGATGCGGCCCTTGACGGTCCTTGATTAGCCTCTATGCTTCAGCTAACCCGGCTTTCAGACAGAGTCCGAATGCCGGGACAGCCAGGTCCATTCCGATCACACACATGAGGTGTGGTTGGGATGAGGGATACATCGACGCTGAGCCAGACATACTCTCGGCCGAAGCCTCGAGTGCAATATGCGTTCAAAGACTTGATGATTCACGGAATTCTGCAATTCACACTACGTATCGCATTTC
+
IIIIIHIIIIHIIIHIIIIIIIIIIIIGIIIIIIIIICHFHIIIIIIIHHIIIIHHIIIIIIIHIIHIIIHHHIIIIIIIIIIHIHIIIHHHHHHIIIIIIIIIIIIIIIIIIIIIHIIIIIIIHGCGHIIIHIIIHIIHIIHHIIIHIIIGHHIIHIHHIHIIIHIIIIGHGEHIIHHGHGIHCHHHIIIHIHHFHHIIIIIIHGGHHHFHHHIIHIFHHIIIIIIIHIIIIHHHIIGIIIIHIIHIHIIIHIHHHHHHHHIHIIIHHIIIIIIIIHHHHHHHIIHIGIIIIIIIHIIIIHHIIIIIIHIHHHIIIIIHHIIGHIIIHHIIIIGIHIIHHHIIIIIIIIIHHFIIIIHIHH
@HISEQ:711:H5NNWBCX2:2:1101:9458:16731:ATCTCGTA
TTAAGTTCAGCGGGTAGTCCCGCCTGATTCGAGGTCAGATGATAGATAAATTGTCAATGAAGACGACTAGAAGCAATCCTTTGATTAGTTTGGCCATCTTCTAATAAAAGAGGATGTCCTCAACGATAGATAATTATCACGTCGAGTAGAACCAAGCTGCACTAGGATCCGCTAATAATTTTCGGACCAGCTGTTTGTTACACAGCAGAGTCCAAATCCAAACTCATCAACAAAAAAGCTAATGAGTTTGAGAGCTTCATGACGCTCGAACAGGCGTGCTCCCCGGAATACCAGGGAGCGCAAGGTGCGTTCAAAGATTCGATGATTCACTGAATTCTGCAATTCACATTACTTATCGCATTTC
+
HHIIEGHHIFEHHIIIHHHHHIIIIIHIHIIHHDEHHE?EHHGIIHIIIIIGHHIIHHIHIIHIIIIIIHIIFHHFHHIGGIIIIHIIIIIGHIHIIIIEHFHHIIIHIHHHIHIIIIHHIHHIIIIIGIIIIGGIIHHHCHHHHGHHHHHHHIIIIIIIIIIIIIIHIIHIIIHHIIIHHIIGIHIIIIIIIIIIHHHHIIHIIHIIHIHHHHHIIIIHHIIHHIIIHEHHGHIHIHHHHFIHHIIHHHIIIGIGGHIIHHIIIIHGIIHIIIHIIIHDHCHIIIHIHIIIIIHHGIIIIIIGHIIHG?EGIIIHHHHFIIHHIIIIHHIHHIIIGIIHIIIIIIHIHHIIHIHHIIGIIIII
@HISEQ:711:H5NNWBCX2:2:1101:9511:16671:ATCTCGTA
TTAAGTTCAGCGGGTCTTCCTACCTGATTTGAGACCTGTATCAGAGCTGTTTTGCAGACTCTATTTTTCTTGTATGGCTACAAAGAAAAGGGTAGATCTGGTGACTCTCCAAGATTCAACAATAATAAAGGCAGAGTGCAACTCTTTCAATTACTACGGCTTCTCATGGAGAATCGATCAATTCTCTATTTCTAGTCAGCCTCTTGTGAGGAAGCAAGACTCAGATCCAACTTGCTGAACCCTTTCCCGAAAGAAAGAGAAAAGCAAGTCGAGGGTAAAGAGATACTCAAACAGGCATGCTCTCCGGAATACCAGAGAGCGCAATATGCGTTCAAAGATTCGATGATTCACTGAATTCTGCAATTCACATTACGTATCGCATTTC
+
GIIIIIIIIIIHIIIIHHHIIIIIIHIIIIGIIIIIIIIIIIIIIIIIIIHHIGHIIIIIIHIHIIIIHFIHIIIGEHIHHHHHIHHIIIHIIIIIIGIHIIIIIIIIHHHIIGIHGHHIHIIIIHIIIGHIIFHHEHHIIIHIIIIIHIIIHIIIHEGHHHIIIHHHHIHHIIIIIIIGHIHIHHIGIIIHIIEIIIHHHIIIIIHIHIIIIIIIHIHIHIIIIIHIIHIIHIIIHHIIHFIHHIHIIIHIHHHIIIIIIIHIIIIHHIIIHIIIIIIIIIIIIIIIIIIIIHIHIIIHHIHIIHIHFCHIIIIHHIIIHHHHIIIIHHIIIIIHHIIIIIIIIIIIIIHIHIIIIIIIIIIIIIIIIIHHIIIIHHHIIIIHI
@HISEQ:711:H5NNWBCX2:2:1101:20218:16501:ATCTCGTA
TTAAGTTCAGCGGGTATCCCTACCTGATCCGAGGTCAAAAGTTGAAAAAAAGGCTTAATGGATGCTAGACCTTTGCTGATAGAGAGTGCGACTTGTGCTGCGCTCCGAAACCAGTAGGCCGGCTGCCAATTACTTTAAGGCGAGTCTCCAGCAAAGCTAGAGACAAGACGCCCAACACCAAGCAAAGCTTGAGGGTACAAATGACGCTCGAACAGGCATGCCCTTTGGAATACCAAAGGGCGCAATGTGCGTTCAAAGATTCGATGATTCACTGAATTCTGCAATTCACACTACTTATCGCATTTC
+
IIIIIHHIIIIIIIIIHIIIIIIIIIIIIIHIIIHIIIIIIHIIIIIIIIIIIIIIIIIIIIIIIIIIIIIIIIIIIIIIIIIIIIIIIIIIIIIIIIIIIIHIIIIIIIIIIIIIIIGIIIIIIIIHIIIIIIIIIIIIIIIIHHIIIIIIIHIIHIHHIIIIIIIIIHIIIIIHGIHIIIIIIIIHIIIIIHHHHIIIIIIHIIIIHIHHHHHHHIIIIHIIHHHIIIIIIIIIHFIIIIGIHHHHIHIIIIIIIIIIIIIIIHIIIIIIIIHIIIIIIIIIHIIIIIIIHIIIIHIIIIIHII
@HISEQ:711:H5NNWBCX2:2:1101:1984:16956:ATCTCGTA
TTAAGTTCAGCGGGTGTTCTTGCCTGAGCTCAGGTTGAGATTATGGTTTATAGGTTCCTGTTTGAGGGCCGAACACAAAGTCCCAGACCAACAACTAAGAATATAGCCTTTGACAGCCCACCCAGTTGCGGCCCTTATCGGGTCCTTGGTTAGCCTCTGGTCTTCAGCTGATCCAGGTGCATAGATGCCCGAATCACGAATGATTCGAACTGCATAGCTGGAACAGCCAGATCCGCCTCTCTATACCCGAAGGGGTATAGGGGAGCGATATAAACCCAACGCTGAGGCAGACATGCCCTTGGCCGAAGCCTAAGGCGCAATGTGCGTTCAAAGATTCGATGGTTCACGGAATTCTGCAATTCACACTACGTATCGCATTTC
+
IIIIIIIIIIIIIIIIIIIIIIIIIIIIIHIIHHHHIIIIIIIIIIGHIHIIIIIIIIIIIIIIIIIIIHHIIIIIIIIIIIIIHFHIIIIIIIIIIIIHIGIIIGHIHIIHHIIIIHIIIIIIIHIIIHIHHHHHIHIIHCFHIIICHHHHGHIHHIGHHIGIIIHHIHAFHHHHHIIIIIIIIIHIIIGHHIHIIIHGHIHHIIIHIHHHIIGIIIIHEFHEFGIHHHDDHDHCIIIHEIGIIHIIIHIHHFFIIIIHHHHIIIIHIIIHHHIIHHEHIHIIIIHIIIIIIIIIHIIIIIIIIIIHHIIHHIHEIHIIIIIIIIIIIIHIIIIIIIIIIHIHGHIGIIIIIIIIIIIHHHIIHHHCIIIIIIIIIIIII
@HISEQ:711:H5NNWBCX2:2:1101:2056:16792:ATCTCGTA
TTAAGTTCAGCGGGTAGTCCTACCTGATTTGAGACCATGGTTCAGACACAAGTGTCTTGTAGTTGGATCCTTACTTCCTAAAGCTGGGCACTACTGCTGCTTATTTGGCAAAATGAGAAACCAAGGTTCCATACATATACCTTTCGGCAGCCTTTGCAGGCCGTCATTACTTTATTCAGTGCAGACTAATGAAATTCAGAGCACTAAGATAGACGCTCCAGATCTTCCCGCTTAATAAATTAATTGGGAAATGAATACATTAGATTCTCAAACAGGCATACTCTAGCAAGCTAGAGTGCAATGTGCGTTCAAAGATTAGATGATTCACGAGATTCTGCAATTCACATCACGTATCGCATTTC
+
IIIIIIIIIIIIIGHHIIIIIIIIIIIIIIIIIIIIIGIIIIIIIIIIIIIIIIIIIIHIHIIIIIIIIGHIHIHHIIIIHIIGIHIIIIIIIIIGIIIIIIHIHIHCHHHIIIIIHIIHIIHIGIHHIIIIIIIIIIIIIIIIIIHHHHIIIIIHIHHHHGIIHHIIIIIIIIHIIIIHEHIIIHIIIIIIIHHHGHHHHFHHIHHIIIGIIHHDFIIIIIHIHHC<HH@IHHGIIIIHHHIIIIIIHIIIIIIIIIIIHIIIIIHHGIHIHIIHIIIHHHFIHIHIIIHHEGHIIHEIIIIIIIIIIIIHIIIHIIIHEFHGHIIHIIHHFIIIIIIIHHGIIIIIIHIHIIIGHHCGIH
@HISEQ:711:H5NNWBCX2:2:1101:6867:16898:ATCTCGTA
TTAAGTTCAGCGGGTGTTCTTGCCTGATCTCAGGTCGAAAAGTTGGTCGGCACCGGCACCCGGAAAGGGCCGGTGTTCCTGCAGGCCCCCAGCAAGTCCCCCGGTCATCAACGGCAATGCAGCCCGGAGGGCCACCCACCATGTTGATGCCCGGTTGAATGGGCTCTTGCTCAGGCCTCTGAGCTTCAGCCGACTCGGCCGCAGGCCCCCCGTCAAGCGAAGGGCAGCAGCCGACACGGCCAGATCCACAGCCCCCAAGCAGGGGGTTGTGAGGGGATGGGCCGACGCTGAGGCAGACATGCTCTCGGCCGAGGCCTCGAGCGCAATGTGCGTTCAAAGATTCGATGATTCACGGAATTCTGCAATTCACACTACGTATCGCATTTC
+
HFHCCE@GHIIIHIH/EEEHHH?HH@GHHHIEECDFEC<GEECH@GCHIIIIC@ECHHC@HDHECECGE<CECEC<C@ECHHIH?EEHECHGHF?CFHEFCEFHCCCHHHDGDHGHHGHIIIIIDHHHIIHIHEHIIGHGEF0DFGHGC;FEHIDDDHI@/GA@HHECDHHGHHGEEHHHFHHHIHG@GFACHDEHHGHHHCHHHGHEHHIG5@E@HGEHFHHEBF?HFHGHHHHH?8A.GHIHF.AGB-H?-.A;:.B.CIIIIIIHHGHHHHGIIHHGHH<GC/C<CHC@D0GC<?HFHHCHE?G0=HHHGE?0C<ECGDHFEHHCECHG@?EHHEHFEHGHHHHHHGHHCHHFCHHEHGCH@FCCHCDC@CHIIHHHGC@CEC<
@HISEQ:711:H5NNWBCX2:2:1101:11818:16913:ATCTCGTA
TTAAGTTCAGCGGGTAATCTTGCCTGAGCTCAGGTCGAGGAAATAAGTAATAAGTTTCCTTGTTGAGGGCTCATCCGGGTCCCAGACCAACAGCTAATCGTATTAGCATCACTGCCTAACCAGCTGCGGCCCTTAACGGGTCCTTGAATAAGCCTCTGCACTTCAGCCAACCCAGCTCTTAAGTCAATAAGAACTGAGACAGCCAGATCCGTCCCTTGTACATTCACATGAATGGGAATGTATGGGACGAGTATTAACCCGACGCTGAGGCAGACATGCCCTTGGCCGAAGCCGCGGGCGCAATATGCGTTCAAAGATTCGATGGTTCACGGTTTTCTGCAATTCACACTACGTATCGCATTTC
+
IIIIIHIIIIEHIIIIIIIIIIIIIHIIHIIIHGHIIIIIIIIIIHHIIIIHHHIIIIHIIIIIHIIIIEHHIIIIIIIIIIIIIIIIIIIIHIIIIHGIIGIIIIIIIIHHHIIIIIIIIIIIIIIHHHIII0GHIIIIIIIIIIIIHIIIIIIIHHIHIIIIIIIIIIIHIIGIHIIHIIIIIIHHIHIIFGHHIIIIIIHIIIIIDIIIIIHHHIIIHGIIHHHHF:.IHHHHEIIHHHIIHGIIIIIIIHIHIIIIIIIIIIIIIIIHHHIHHHIHHIIGHHDIIIIHIIHEIHCIHHIIIIIHHEGGIGIIIHIIIIIIIIHIIIHIIIIIIIIIIIIHHHHGIHFIIIIIIIIIIIII
@HISEQ:711:H5NNWBCX2:2:1101:15615:16753:ATCTCGTA
TTAAGTTCAGCGGGTGTTCTTGCCTGAGCTCAGGTCGAGATAAAGGTTAATAGGGCCGAAGCCCTTCCTGATTTCGGGTCGACAAGCACAGTCCCAAGCCAACAACTAAAGCATTAGCAACAAGTTGCCTACCCAGTTGCGGCCCTTATCGGGTCCATGCATCAACCTCTTTGCTTCAGCGAACCCAGACACTAGGCCTGGGAAAGCCAGATCCGCCCTTTCATTCCATGGAATGGTTGGGCGAGGATTAACCCGACGCTGAGGCAGACATGCTCTTGGCCGAAGCCTCGAGCGCAATATGCGTTCAAAGATTCGATGGTTCACGTATTTCTGCAATTCACACTACGTATCGCATTTC
+
IIIIIIIIIIIIIIIIIIIIIIHIIIIIIIIIIIIGIIIHIHGHIHHHIIIIHEHIIIIIIHHHIIIIIGIIIIIIIIIIIIIIIIIHIIIIIIIIIIIIIIIIIIIIIHHIIIIIHIIIIIHIIIIIIIIIIHIHHHIHIHHHIIIIIIIIIIIIIIIIIIIIIIIIIIIIIIIIHHHIIIIIHIFIIIIHHHIIHHIIIIIHHIIIIIIIIHIHIIIIGIHIHIIIHHIHHHIIIIIHGIIIIIIHIHIHIIHHHIIIIIIGIIIIIIIIIIIIIIIIIIIIIIHIHHIIIGIIIIIIIIIIIIIIIIIIIIIIIIIIIHIIIIIHIIIIIIHIIIHHIHHGDIIIIIIIIIIIII
@HISEQ:711:H5NNWBCX2:2:1101:19689:16846:ATCTCGTA
TTAAGTTCAGCGGGTAGTCTTACTTGATTTGAGATCGAGTTTAACAAGAATCGTTGCCGACCCTTGTGAAATCCTGCATCAGTCAGCCAATACGGTCAAACTCCCTTTATGTTAGCTGCAGCAAAAGTAATAATCCGTTTGACGGGACTAAATGAATATGCTTTTAGCTCAGGAGAATGTCCAGCTGCACCTGCATTTCAAGCAACCCGCCACCGATCTCAAAAAGATTGGTGTTGGGATTGCTCAAGTCCAAAGCTTTTCGATTAAAAAATCCAAAAGCTTTGAGGTGTTTACTGATACTCAAACAAGCATGCTCTTCGGAATACCAAAGAGCGCAATATGCGTTCAAAGATTCGATGATTCACTGAATTCTGCAATTCACATTACGTATCGCATTTC
+
IIHHIHIHIIIIIIHIIIIIIIIIIIEHIIIIIIIIIHHHHIIIIIHIIIIIIIIHIGIHIIIIICHHFDFGHHHHHIIHIIHIIIII?GHIIHIIIIIGIHIIHIIIIIIIHHHIIHIGHIIHHGHIGIHHHHHHHHHH@EHCHHHHIIFIIIIHIII?@CGHIEHHIIIAHCEHHHHGHHIIIIIIIHHGIIIIIIIHIHDIHHHIIHHGHICHHGC<HHIHHF@?EHIHHIIIHHHGCD.E?EHHEIIIIIHHHIIHIIHIIIHHGHGHIHHHIIIIHIIIIHIIIIHIIIHIIIIIIIHHHIHGIIIIHGIIIIIHGIIIIHHEHHEIHIIGIIIIHHHIHIIIHEGHHIHIIIIIIIGIIHIIIIIIIIIIIIIIIIHIIIHDGHGIIIHIIII
@HISEQ:711:H5NNWBCX2:2:1101:3454:17228:ATCTCGTA
TTAAACTCGGCGGGTATTCCTACCTGATCCGAGGTCAACCTTGGTGGGGTCGGTCTTTGCAGACCTGGTTTTACGGCCGGAAAGCTCCTCCGCGGGCCTCCTAAGCGAGATATTTTACTACTGCGCTCGGAGCCGCGGCGGGTCCGCCACTGTCTCTGGGGGCCTCCCGCGAGGGAGAGCCCCGACGCCAGGCACCAGGGCCTGAGGGGTTGAAATGACGCTCGAACAGGCATGCCCGCCAGAATGCTGGCGGGCGCAATGTGCGTTCAAAGATTCGATGATTCACTGAATTCTGCAATTCACATTACTTATCGCATTTC
+
IIIIIIIIIIIIIIIHIIIIIHHIIIIIIHHHIHHIIIIIIIIIHHIIIHIIIIIIGHIHIIIIIHIIHGHHHIHHIHHIIHIIIIIHIIIIIHIIIIIHIIHHIIIIIGHIHGIIIIIHIIEHIIIIIIIIHIIIIIIIIIIIHHHIHHIIIIHIIIIIIIHIHIIIIIHHHHIIIIHHGHIIIIIHIIIIIIIIIHHIIHIIIIHIIIIIIIIIIIIIIIIHIIIIIIIIHIIIIHHFIIIIIGIIIIHHIIHIHIIIIIIIIIIIIGIIIIHIIHIIHIIIIIIIIIIIIIIIIIIHIIIIIIHIIIHIIHIHHHII
@HISEQ:711:H5NNWBCX2:2:1101:3655:17084:ATCTCGTA
TTAAGTTCAGCGGGTATTCCTACCTGATCCGAGGTCAACCTGTGAGAGGCTTACTGGGTCGTCAACCGCCAATGCCCGGAGCGAGGGTATGTACTACGCTTGGGATTCAGCGGCGCCGCCACTGGAATTGGGGACGGCCATCGCTGGCGCGTCCCAGTACCAAGCAGTGCTTGAGTGGTGTTAATGACGCTCGAACAGGCATGCCCCCCGGAATACCAAGGGGCGCAATGTGCGTTCAAAGATTCGATGATTCACTGAATTCTGCAATTCACATTACTTATCGCATTTC
+
IIHIIIIIIHHIIHIIIIIIIIIIIIIIIHIHHHIIIIIIIIIIIIIHIHIIHIIIIIIGIIGIIIIIIHIIIIIIIIIIIIHFHIIIIIIIIIIIIIIIIIIIIIIHIIIIIIIIHHIIHHIHIIIIIIHHIIIIIIHIIIIHHIIIIIIIIIIIIHHIIHIIIIIIHIIIIIIHHHIIIIIHIIIIIIHHHIIIIIHIIIIIIIIIIIIIIIHHHIHECIIIIIIIIIIHIIIIIIIGIIIIIIIIIIIIIIIIIIIIGIIIHIIHIIIIIIIIHHIIIIGIIIIII
@HISEQ:711:H5NNWBCX2:2:1101:3791:17022:ATCTCGTA
TTAAGTTCAGCGGGTGTTCTTGCCTGAACTCAGGTCGAAAGGGGTGTGTCGCACGGCTTCTCGGAGAGCAACCGACGATTCCTGCGGGCTTACAACGAGGTCCCGGGCCGACGGCGGCATGCGTTCCCTGGCGGGTCACCTACCAGACTGTCGTCCCGATTGGGTCCTCGTTCGAGCCTCTGTTCTTCGGCAGACCCGGTTAAATTAACCGGGACGGCCAGGTCCACGCCTCATGAGAGAGGGTGAGGGTAAAGCCGACGCTGAGGCAGACATACTCTCGGCCGGAGCCTCGAGTGCAATTTGCGTTCAAAGATTCGATGATTCACATTATCTGCAATTCACACTACGTATCGCATTTC
+
H@HECGC1<1<CEHCH<CFH@1DCHG@CGC1DH@CC?/EC<1</</CCGHHG<C?/CH<@G10</C/<G<1<<<C?H?H@@<<C?/C??<<CEEFH?EHDHHHE</DEH?<EC<<DEDH/<D/<@DG0<<0<CDC/DG?DGFH@0FDDHD;;<:/D:@88D6@F6BFHC.CHH8///BEAHCHGHCHEG?EB?G779GE@BAGH7BGGHE@H?CEHEF..HFB-::HEHEC@.EE?EHHCFHFCHFCIHHEDEHE?HHGHFIHGHCE@CFFEIHIHEE?HHDEHHH?HCFGG@H?F1HIHHIIIHHGCFF?GGFIHHEHCHHFFFHHHG?FHD<<@FHHIHHHGHGHHCEG=CF1HHHH
@HISEQ:711:H5NNWBCX2:2:1101:11562:17215:ATCTCGTA
TTAAGTTCAGCGGGTGTTCTTGCCTGAGCTCAGGTTGAGAAAATAAGGGTTTATTCCTGTTGGTGGGCCGAACGCAAAGTCCCAGACCAACAACTAGATTTAGCATATGAATGCCTACCCAGTTGCGGCCCTTAACGGGTCCTGCATTAGCCTCTGCACTTCAGCTGATCCAGCGGCTGGTCGGTTCAAAGAACCACCACTGGAACAACCAGATCCACACTTGTTTACCCACAGGGGTAAGAAGTATGATATTAACCCAACGCTGAGGCAGACATGCCCTTAGCCGAGGCCTCGGGCGCAATATGCGTTCAAAGATTCGATGATTCACGGAATTCTGCAATTCACACTACGTATCGCATTTC
+
IIIIHFHIIIIIIGHHIIIHIHIIHIIIIHIIIIHHIIIIHIIIIIIIIGHIHIIIIIIIIIIIIIHHIEHIIHHIHHHHIHHIIHIIIGIIIIHIIIHIHIIHIHIIHIIIHIIIIHIIIHIIHIIHHHIHIHIIGEHIIIIIIIIGHHIIIIHIIGHHHIHIHHGDHFIHEIIIHHIIIHIIIHIIIIIIHHIIIIIIHIIIIIHHIHHIHHIHIIIIHHECFHHHEIIHEIHFGIIIIIIIIIHIIIHHHHCHFCH@DGIIIIIIIIHIIIIIHGIHIIHHHIHHDHHHDCDIIIHGHCIGHGIIIIIIIIIIHIIIIHHIIIIHFIIIIIIHIHHHHGIHEHHHEIIHIIIIIIIIII
@HISEQ:711:H5NNWBCX2:2:1101:16256:17104:ATCTCGTA
TTAAGTTCAGCGGGTCTTCCTACCTGATTTGAGATCTGTTTTTTGTTTGGTGCAGTGTTGTGCTGTGCTGTGTTGCACTGTGTTGTGCTGTGTACTGTGCCACGAGTAGCACTGTACAAGTAGTACAAGTAGTACAAGTAGAGCACTGTACAAGTAGAGCACTCCAAAGAGCACTCTACAAGCACACTCTACAAAGACACACACACAAACACACACACACCAAACACAAAGCCGACGCGCTGGATCGTCGCGCGCTCACACACGCCGGCAAAGCCATGCATTTCCAAGCACCCAAACGGGACACTCGACGTCCTCCAAAGAGATCATTGCGGATTCTCAAACAGGCATACTCCAAAGGAGTGCAATATGCGTTCAAAGATTCAATGATTCACGGAAAGCAATTCACATTACGTATCGCATTTC
+
GIIGHCEHIIGGHDHHIIGIHIIIII<FHEHIIIHHIHIIFHHIHHHHIHIHHHIIIIHEHHHHHHIIIDHHIIEEFHHHHIIHIIHHGEHIIIIIIGFHHIHIGIHIGHHHHHFHEHHHIIHHHIIIIIFEIHHIHHIIGIGIIHCEHHFHCHFHHFIHIIGHHIHHEHFHHEE@HHHHIHIIIIIHEHHIIII?GHHHIIGEDCHCHHH@GGHHHIGE@6@@GHG@>@,HHCCHDDEIHHFG,C<IHIHCIIHEHF?EE?HDDDHCIIHFGHHCGIHHEIHHHH?HGHHEGC/FCCHHCIHIIIHGIIHHHFC1HHHHEHHGEGCIIGIHHEHIHIIHEIHHHGHHHIHIHH@HHIIIIIHIIHCDGIIHGF?HHHIIIIHHHIHIIIIIIHIHHCEGHGEIIIIHHHHIIIIHIIIHIHI
@HISEQ:711:H5NNWBCX2:2:1101:18879:17060:ATCTCGTA
TTAAGTTCAGCGGGTAGTCTTACCTGATCCGAGGTCGAACCTACGTTTCTCTATGACGAGAAACAGTGATTCAGGGCAAATCGCTCGCTTGTTCCAGTGTCACATTGTGTTGTGTCTTGGGTCAAACTACGACGCCAACATGTTTGGACAGTTGGGAAGTAAACAAAAGAAAAATTGTACTCCCAAGCCATCAACGCAAGGCAAAGCCTTATGGTCTAAACGACGCTCGAACAGGTATACCTCAAAGAATACTCTGAGGTGCAATGTGCGTTCAAAAATTCGATGATTCGCTGAATTCTGCAATTCACATTACTTATCGCATTTC
+
IIIIIIHIIHIIIIIIIIIIIIHHIGGHIIIHIIIHHIIIIIIIIHHHIIIIHHHIIIHIIHIIIHIIIGGFHHHIIDHHHIIHIIHIIIIIIIHHGIIIID<DHHFHHIIIIIIIIIIIHGIIHHHIIIIIIIIIIIIIIIIIIHHHIIIIIIIHIHHHHIIIIIIIIIIIIIHIHIIIIIIIIIIIIIIIIHIIIFHIHHHFHIIIHHHIHIIIIIIIIIIIHIIIIHGIIIHHHIIHGHHHHEIIHHGHIIIGGHIIHIHIHHIIIIIIIIIIIIIIHIIHHDHHGIIIIIIIIIGIHIHIIHHFHIIIIIHHHIGIIIIII
@HISEQ:711:H5NNWBCX2:2:1101:19681:17094:ATCTCGTA
TTAAACTCGGCGGGTAGTCTTTTCCGATTAGAGGTCTGATGCGTTACCTCGTCCGTTTCCTCGTGGCCTGGAAGGGCCCAAGTCAAGGTAGCCTGCTGTGGAACTCGCACGCACTCGGGCTCACCGGGAGCCCCGCACTTGGAAGACCCAAGTCCCACGACACTTGGAAGTGCCGTGGGAGTTCGAAATCGCACCTGATCGCGGGGCAAGTGATGCCAAATTCCCTCCAGTTCAGCCGACCCGAGTACCTTAGCACTCCGGGACGGCCAGTTCCACTCAAACTGGCGCACAAGTAAGTACTTGGGGGAGTCTGGTGGGGGGGCGCGGTGACGCTCTAACGGAAATGCCCTTGGACAAGCCTCGGGCGCAACTTGCGTTCAAAAACTCGATGATTCGCGGAATTCTGCAATTCACACTACGTATCGCATTTC
+
IHHHFHIIIIIGHCHIIIIIIIIHGHCHHHI@HHHHIGIIHHIHIIIIIIHICHHCHHHIIHIHHIIIH?HHHIIIHHIGHIIIIIIIHHHHIIEHHHH1CGHEHIII<EHHCHDHEHFEDHIIGDHHDDHHIH?HHHHIHIGHHCGHIIHHHIIIIII<HD<//AFHHIHIIEH@?HCABA@HE.ABGHEHHHIG@GEHEH?EHIIIFCB-BAGHH?F6-4HHFF@G-6EHHEDCIHGHCECHHB@8-F@CIHHHDD<HHHHGHHIIHHHHIFHH@GHHGHDIHHHFIHHHHG?GHGIIHHHHHIIHHEHHHDHIIIIIHCIIIHHHIIIIHEIIHHHHEIHIHIGIHIIIIIGIIIIIHHFHHIHEHIIIIIHHGHIIIHGDHHHGIIIHDHHIIIIHHHIIIIIHHGIHHHHHHHIIIIIIIIHIIII
@HISEQ:711:H5NNWBCX2:2:1101:8350:17494:ATCTCGTA
TTAAGTTCAGCGGGTGTTCTTGCCTGAGCTCAGGTCGAGAAAATAAAGGTTAATTCCTGATTGAGGGTCGAGCTCATGGTCCCAAGCCAACAATTAGAAGCAGAAAACTGCCTACCCAATTGCGGCCCTTAACGGGTCCTTGTGCTAACCTCTGTTCTTCAGCTGATCCGGTTCACCGAAAGGATCACCGGAACAACCAGGTCCACTCAGTTATACACAGGGTATAGGTAGAGTGATATTAACCCGACGCTGAGGCAGACATGCTCTCGGCCGAAGCCTCGAGCGCAATATGCGTTCAAAGATTCGATGGTTCACGGAATTCTGCAATTCACACTACGTATCGCATTTC
+
IIIHIIIIIIIIIIIIIIIIIIIIIIIIIIIIIIIIIIIHIIIIIIIIIIIHIHHHHIIIHIHHIIIIIEEHIIIIIIIIIHIIIIIIIIIIIIHIIGIIIIIIIIIIIIIIIIIHIIIIIIIIIIIIIIIIIIIIIIIHIIIIIIIIIIIIIIIIIIIIHIIIIIIIIIIHHHHIIIIHHIIHIIIHIIIIIIIIIIIIIHIFHIIIIIIIIIIIIHIIHIIIIIIIIHIIIIIIIIIIHFIIIIIIIIIIIIIIIIIIIHIIIIIIIIIIIIIHHGHCDIIIIIIIIIHIIIIIIIIIIIIIIIHIHIIIIIIIIIIHIIIIIHHHHHIIHHG<IIIIIIIIHIIII
@HISEQ:711:H5NNWBCX2:2:1101:11251:17439:ATCTCGTA
TTAAGTTCAGCGGGTATTCCTACCTGATCTGAGGTCAACCTTGGTAAAGTTGGGTGTTTTACGGCGTGGTCAGGCCGCTCTCCGCCTGCGAGGGTTTTACTACTACGCAGAGAAGGCTACAGCGAGACCGCCACTAGATTTCGGGGCCGGCCGCCGCGGTGGACGGCCGATCCCCAACGCCGAGCCCAAAGGGGCTCGAGGGTTGAAATGACGCTCAGACAGGCATGCCCGCCAGAATACTAGCGGGCGCAATGTGCGTTCAAAGATTCGATGATTCACTGAATTCTGCAATTCACATTACTTATCGCATTTC
+
IIIIIIIIIIIIIIIIIIIIIIIIIIIIIIIIIHIIIIIGIIIIHIIHHHHIIIIIIIIIIIIIIIIIIGHIIIIIIIHIIIIHIHIIIIDHIIHIIHIIIIIIIIIIIIIHIIIIIIIIIIIIHIIIIIIIIIIIIIIHIIHHHHHIIIHIIIIIIHIIIIIIHHIIIIIIIIIHHIIHIIIIIIIHCDHIHIIIIIIIIIHHIIIHIIIIIIHIIIIIIIHIIHIIIIIIIIIIIIIIIIHHIIHHIIIHIIHIHIIIHIIIIHGIIIIIIGHIIIIIIIIHFIIIIIIHGIIIHIIIIIIIIIGIIIIHI
@HISEQ:711:H5NNWBCX2:2:1101:14500:17287:ATCTCGTA
TTAAACTCAGCGGGTAGTCCCGCCTGACCTGGGGTCGCAGTCGATGCGCGTTGGTAATAATGCGCGTCAGGGTCTTGGAGACGCCCGACAACGGGTTCGCCAGCGACAGGACGCGACAAGGTTGTTCAACCACCACGTGTCGTGACGATCCATCGTCGGGGACTTCACTTTTAGGCCAGCCGCGGGCTTTCGCGCACGGGAGACCATCATCCGCCCACAACGCACCCGGATGTCCGGAGGACAGGGGGGGTTGGGGGCGACGCGTTGCGAGACGCCCAGGCAGACGTGCCTTCGGCCTAATGGCTTCGGGCGCAACTTGCGTTCAAAGACTCGATGGTTCACGAGATTCTGCAATTCACACCAAGTATCGCATTTC
+
IIIIHIIIIIIIIIIIIIIIIIIIIIIIIHIIIIIIHIIIIHIIIIIIHIEEHHHIIIIIIIIIIIEHHGHHGHIIIIIIIIIIIIIIIIIIIHIIIIIIIIIIIIHGDHEHIIIIIIIIIHHHHHHIIIIIIIIIGEGHIIHIIIIIIHIIIHIIIIIIIIIHHIHHDFHHHHHIHIIHIIGHHIIHHHIIIIIIHGIHHIHFGHIIIIIIHIHIIIDHGIIHHIIIIHHCHHHHHEIIIIHIIIHFIIIIIIIGHIIHIIIIIIIIHIHECHEEGIIIIIIIIIIIIIIIIIIIHHIIIIIHHECCIIIIHIIIIHIIIIIIIIHIHIIHIIIIIIIIIIIIIIIIIIIIIIHHIIIIIIHIIIIHIIIIIIII
@HISEQ:711:H5NNWBCX2:2:1101:14370:17430:ATCTCGTA
TTAAGTTCAGCGGGTAGTCTTACTTGATTTGAGATCGAGTTTAACAAGAATCGTTGCCGACCCTTGTGAAATCCTGCATCAGTCAGCCAATACGGTCAAACTCCCTTTATGTTAGCTGCAGCAAAAGTAATAATCCGTTTGACGGGACTAAATGAATATGCTTTTAGCTCAGGAGAATGTCCAGCTGCACCTGCATTTCAAGCAACCCGCCACCGATCTCAAAAAGATTGGTGTTGGGATTGCTCAAGTCCAAAGCTTTTCGATTAAAAAATCCAAAAGCTTTGAGGTGTTTACTGATACTCAAACAAGCATGCTCTTCGGAATACCAAAGAGCGCAATATGCGTTCAAAGATTCGATGATTCACTGAATTCTGCAATTCACATTACGTATCGCATTTC
+
IIIIIIIIIIIIGIIIIIIIIIIIIIHIIIIIIIIIHIIIIIIIIIIHIIIIIIIIIIIIIIIIIIIIIHIIIIIIIIIIHIIIIIIIIIIIIIEGHHHIIIHIIIIIIIIIIHIIIIIHIHIHIIIHIIIIHIHHIIHHHIIIIIIIIIIIIIIIIIIIIIHHIIIIIHIHIHIGIIIIIIIIHIIIIIIHHIIIIIIHHIIIHIIIIHHIIIIIIIHIHHIHIHIHE-HHHHIIHIIIIIIHGIIIHFHEIGGHIHHIIIIHIIIIIIIIHHHEIIIIIIIIHIIIIIIIIIIIIIIIIHIHIHHHIIIIIIIHIIIIIIIIIIIIHIHIIIIIIIIIIIIIIIIIHHHHIHIGIIIIIIIIIIIIIIIIIIIIHHIIHIIIHIIHIIIIIIIIIII
@HISEQ:711:H5NNWBCX2:2:1101:15849:17421:ATCTCGTA
TTAAGTTCAGCGGGTGTTCTTGCCTGAGCTCAGGTCGAGATAAAGGTTAATAGGGCCGAAGCCCTTCCTGATTTCGGGTCGACAAGCACAGATCCAAGCCAACAACTAAAGCATCAGCAACAAGTTGCCTACCCAGTTGCGGCCCTTATCGGGTCCATGCATCAACCTCTATGCTTCAGCGAACCCAGACACTAGGCCTGGGAAAGCCAGATCCGCCAATTCAATCCAAGGATTGGTATGGCGAGGATTAACCCGACGCTGAGGCAGACATGCTCTTGGCCGAAGCCTCGAGCGCAATATGCGTTCAAAGATTCGATGGTTCACGTATTTCTGCAATTCACACTACGTATCGCATTTC
+
IIIIGHHIGHIHIIICHHIIHHIIIIIIIIIIIGHHIHIHIIIIIIHHHIIGIHHIIDHIIHIIEHIIIGHHHIIIIIHIIIIIDCHHIIIIIIIHHIIHHIGIEEHHHHFHHHIIHIIIIIIIHHIGIIIIIIIIIICHIHIIHHHHHIIHHHHIHHHIGHHHHHIHHHHIIHHHHHHHHIIHIIIIIIIIHIGHHHHIIIHIIIIIIHHHIIIIHHFIFHEHHEEHHIHEHHIIHIIIIIIIIIIIHHHHIHGHIIIIIIIIIIIHGIHIIIIHHIIGHIIGIHIIHGHCFHGHHHIIGIIIIHIHEIIIIIHGIHIIIIIHHHIGIIIIIIHIIIHHFGHGDHDHIIHHHIHGII
@HISEQ:711:H5NNWBCX2:2:1101:17293:17455:ATCTCGTA
TTAAGTTCAGCGGGTATCCTTATCTGATCTGAGGTCAATCATGTTGAGATTGGGTACGAGGCAGGCGACCACGAGAAGCTTCGACGACGTTGTTTATTACTACGTCGAAGTGTCAGGAGGCACCGCTGTCACTGGATTTCGGCCCGGTGGACTGACCACCTGAACCAACACCGAGCAGGGCTCGAGAGGGTTTGGTGACGCTCAGACAGACATGCCCCTCGGAATACCGAGGGGCGCAATGTGCGTTCAAAGATTCGATGATTCACTGAATTCTGCAATTCACATTACCTATCGCGTTTC
+
IIIIIIIHHIIIIIIIIIHIIIIGHHIIIIGIIIFHIIIIIIHDGHHHHFHIIHIIIGIHIHIIIICHHHIIIIIIHIHIIIIIIIIIIIIIHHIIIIIIIIIIHIIIIIIIIHIIIIIIIIIIIIHIIHIIIIHIIIIIIIIIIIHGIIIHFIIIHHIIIIIHIIIIIIIIIHIIIIIIIIIIIIIIIHIIIIIIIIIIIIIIIIIIIIIIIHHIIIHIGIIIHHIHHIHHIIIIHHHEHHIIIIIHIIIIHIIIHIIIIHIHIIIIHIIIIIIIIIIIIIIIIIIIIIHIIIIIIIII
@HISEQ:711:H5NNWBCX2:2:1101:17551:17438:ATCTCGTA
TTAAGTTCAGCGGGTATTCCTACCTGATCCGAGGTCAAACTTTCAGAAGTGGGGGGTTTAACGGCGTGGCCGCGCTGCGATCCAGTGCGAGTGTTGCTACTACGCAGAGGAAGCTACAGCGAGACCGCCACTAGATTTAGGGGACGGCGCGCCGCGAGGGCACGCCGATCCCCAACACCAAGCCCGGGGGCTTGAGGGTTGAAATGACGCTCGAACAGGCATGCCCGCCAGAATACTGGCGGGCGCAATGTGCGTTCAAAGATTCGATGATTCACTGAATTCTGCAATTCACATTACTTATCGCATTTC
+
IIIIIIIIIIIIIIIIIIIIIEHIIIIIGIIHIHIIIIHIHIIIIIIGHFHIIHHIIIIIHHIIIIHIIFHIIIIHIIIIIIIIIHIIIIIHHIIIHHHHIIHIIIIGIIIIIIIIIHIIHIIIHHHIHHHHHHHIIIIHIIIHHIHIIHHHIIIIHIIIIIHHIHHHIIIIHHHIGIHEEIIIHIHGHIHFIIIIIIHGIIIIIIHHIIIIIIIIIIIIIHGIIIIIIIIIIIIIHIIHFHIIIIIIHIHIGHIIIIIIHIIIIIHIIIIIIHHEIIIIIIIIIGIIIIIIIIIIIIIIIIHHHIIII
@HISEQ:711:H5NNWBCX2:2:1101:19205:17278:ATCTCGTA
TTAAGTTCAGCGGGTGTTCTTGCCTGAACTCAGGTCGAAAAGGGTGTTCGCACGGCCGCCCCGCTAAGGGCGACCGACGATTCCTGCCGGCTTCCAACAAGGTTCCGGGCGAACAGCGGCATGCGCCCTTTCGGGTCACCTACCAGACTGTTTTCCCATGTGGGTCCTTGCTCGAGCCTCTGGTCTTCAGCGGACCCGGTCGTTGCCGACCGGGACTGCCAGGTCCACGTCCCCGATTGGGGGGGTGAGGGTAAGGCCGACGCTGAGGCAGACATACTCTTGGCCGGAGCCTCGAGTGCAATTTGCGTTCAAAGATTCGATGATTCACATTATCTGCAATTCACACTACGTATCGCATTTC
+
HHHHFHEIHHGDHD<<C=FGHGGHHG?HHIHIIECHH<CH<GHIIIDHEHDEHIDHIGHIIIHCHH@FFCCEHDEHHDHHIIIEH1GHDDHHIIIIII@HHH@HHHED<<DDHIIEHHDIHIEHDHICCEHFEHGHH?DHFHHHHFGHGGGHFHGHHHHEFHGEHEFGFHHHHGHEAHCHHHFHHICAEEHE?HHHEHEG?<HHIHEGIIIHHEIHHHGIIIHIIIHHHHDEEAG.HDDEDHGHG?GCEHIHIIIIHDHHHFHIHGIIIIHHEF1C@FEIHHCDHECEFHEG1G@CE?HEEDIGHEHIIIH@E@FHHHHGHHCEGIHHHHECHIIHHHHEGEHEDHEHHDHHCG?CF/CHH
@HISEQ:711:H5NNWBCX2:2:1101:3466:17637:ATCTCGTA
TTAAGTTCAGCGGGTAGTCTTGCCCGAGCTCAGGTCGAATATGAAGGTTGGGTTTGGCACAAGTCCAAACTCCGATTGGCTCCCAGCAAGAATCCAGGCCCCGACTAGTTGCAGCAAGCTGCCTACCCAGCCGTTGCCCTTTGTGGGTTCAAGCTCAAGCCTCTGTGCTTCAACAGACCCAGATCCAAGGACCTGAGACTGTCAGTTCCACCACCCTGTGAGGGGTTGTGAGGGTTCAAACCGACGCTGAGGCGGACATGCTCTTGGCCGAGGCCTCGAGCGCAATATGCGTTCAAAGATTCGATGGTTCACGGAATTCTGCAATTCACACTACGTATCGCATTTC
+
IIIIIHIIIIGIIIIIIIIIIIIIIIIIIIIIIIIHIDHIIIIHIIIIHIIIHHHIIIIHIHHIIIIGIHHIIIIHIIIIIIIIIIIIIIIIIIHHIGHHIIIHIIIIHIHHIIIIIIIIIIIIIIIHIIIIIIIIHIIGHIIIIIIEHIHHIIIIIIIHHHHHIHHIIIIGIIIIIIIIIIHIIIIHEHHHGHIIIIIHIHIIHIIIIHHIHHHHIIHHHHIHIIIIIHIIGGIIIIIIIIIIIHIGIIIIHFGIIHIIIIHHIHIIIIIIIIHGHHIIIIIIIIHHGHHHHIIIIIIHIIIIIIIIIIIIHIIIHIIIIIIIHGIIIIIHHHDHHHHIIIFIII
@HISEQ:711:H5NNWBCX2:2:1101:3939:17736:ATCTCGTA
TTAAACTCGGCGGGTAGTCTTTTCCGATTAGAGGTCTGATGCGTTACCTCGTCCGTTTCCTCGTGGCCTGGAAGGGCCCAAGTCAAGGTAGCCTGCTGTGGAACTCGCACGCACTCGGGCTCACCGGGAGCCCCGCACTTGGAAGACCCAAGTCCCACGACACTTGGAAGTGCCGTGGGAGTTCGAAATCGCACCTGATCGCGGGGCAAGTGATGCCAAATTCCCTCCATTTCAGCCGACCCGAGTACCTTAGCACTCCGGGACGGCCAGTTCCACTCAAACTGGCGCACAAGTAAGTACTTGGGGGAGTCTGGTGGGGGGGCGCGGTGACGCTCTAACGGAAATGCCCTTGGACAAGCCTCGGGCGCAACTTGCGTTCAAAAACTCGATGATTCGCGGAATTCTGCAATTCACACTACGTATCGCATTTC
+
FHIIIIIGIICHIIIDGGHHIHIIIIIIIIIFHHEEHHGIIHHIIHHHIIIIIIIEHIICEHHHEHIIIIGGHIHIHHHH@CCEEHHIIIEHHHHHIIIIIGHCHHEHIHHHHHHHCG?EEHIII@FDDDHHHIHEHIHIHHIHIE?GHCFHHHIICEHHD<EHFGH/GHHEFGHHHHE?H8ABHF@EHHHHHHHHHGE?GHIIGGIC@EFA@HF@EGF-@-+HGGHGF--ED@HCHD5,HHHHHHHHHEHHE?EDC>>->>,7-HCHB8B7.B?HHHHGHHHHHHHHHGEHCFHGHHEGG-IHHHGHHEEFEGHHIHHCCCHDCHIHHIHEIIHGHEHHECHIIIHEHHE?GHIIHDDE/DFHIIIHHGCGIIHHHHHHC<D<HFFIHHD/HDIHHEHGHIHIHHE?IIIIHIHIHIIIHHCIIIIHHHI
@HISEQ:711:H5NNWBCX2:2:1101:7041:17513:ATCTCGTA
TTAAGTTCAGCGGGTGTTCTTGCCTGAGCTCAGGTCGAAAATGTAAGGGTGTTTCCTGGTTTGAGGGCAATATCCCAAGAGCCAAGCCAACATCTAAATATGTAGCAGTGATGCTGCCTACCTAGATGCGGCCCTTGACGGTCCTTGATTAGCCTCTATGCTTCAGCTAACCCGGCTTTCAGACAGAGTCCGAATGCCGGGACAGCCAGGTCCATTCCGATCACACACATGAGGTGTGGTTGGGATGACGGATACATCGACGCTGAGCCAGACATACTCTCGGCCGAAGCCTCGAGTGCAATATGCGTTCAAAGACTTCATGATTCACGGAATTCTGCAATTCACACTACGTATCGCATTTT
+
IIIIIHHIIIIIIGHHIIIIIIIIIIIIIIIHIIHIIIIIIGIIIIIHIIIIIIIIIIIIIIIIIIIIIHIIIIHIIIIIIIIIIIIIIHIIIIIIIIIIIIIIIIHIIIIIIIIIIIIIIIIHHHIIIIIIIIIIIIIIIIIIIIIIIIIIHHHFHHHIHHHHHHGHHIIIIHHHHHIHHHHIIIHIIIIIHIIIIIIIIIHHHHIIIIHGIHIIIIIIIHIIIIIIIIIHIIIIHIIIGIIIIIIHIHIIIIIHIIIIIIIIIIIIIIHIIIIHIIIIIIIIIHHIIHHHEFIIIIIIHIIHHIIIIIIHHHHHIIIIIIIIIIIIIIIIIIIIHGIIIIIIIHHHFIIIIIIHHHIIHI
@HISEQ:711:H5NNWBCX2:2:1101:10030:17738:ATCTCGTA
TTAAGTTCAGCGGGTAATCTTGCCTGAGCTCAGGTCGAGGAAATAAGTAATGAGTTTCCTTGTTGAGGGCTCATCCAGGTCCCAGACCAACAGCTAATCGTATTAGCATCACTGCCTAACCAGCTGCGGCCCTTGATGGGTCCTTGAATAAGCCTCTGCACTTCAGCCAACCCAGCTCTTAATGAAAAGAGCTGAGACAGCCAGATCCGTCCCTTGTACATTCACAGGGAATGTATGGGGCGAGTATTAACCCGACGCTGAGGCAGACATGCCCTTGGCCGAAGCCGCGGACGCAATATGCGTTCAAAGATTCGATGGTTCACGGTTTTCTGCAATTCACACTACGTATCGCATTTC
+
IIIIIHIIHIIIIIIIIIIHIIIIIIIIIHIIGIIIIIIIIIIHHHHIIIIIIIIHIIIIIIIIIIHHHDHHIIIIIGIHIIIIIIIIIIIHIIIIIIIHIIIIIHIIIIIIIIIIIIIIIIIIIIIIIIIIEGHGEHHIIIIIIHIIIIIHHHIIIIIIIIHHHHIIIIIHIIIIIIIIIIHIIIIIIHIHIIIHHIHIIIIIIIIIHHIIIIIIIHHIHIHIHIIIIIHHIIIHHGHHIIGIHIHHHGGIIHEIHHIIIIIIIIIGIIIIIIIHIHIIIHHHHIHDEGIIIIHIIIIIHHIIHIIIIIIIIIIIIIIIIIIIIIHIIIIIIIIIHEGIHIHGIIIIIIIHHHHII
@HISEQ:711:H5NNWBCX2:2:1101:13318:17746:ATCTCGTA
TTAAGTTCAGCGGGTGTTCTTGCCTGAGCTCAGGTCGAGAAAATAGGTTAATAGGTTCCTGTTTGAGGGCTCACACATGGTCCCAGACCAACAACTAAGAAATAGCAAGGCAGCCGAAGCTGTGAATGCCTACCCAGTTGCGGCCCTTAACGGGTCCTTGGTTAGCCTCTGCACTTCAGCTGATCCAGCAGGCATGATCGGACTTGGATGCTGTTAAGCATCCAGGTCCACCACGCTGGAACAACCAGATCCACGCCACTTGTTCCACAGGGGAAGAAGGATGTGATATTAACCCGACGCTGAGGCAGACATGCTCTCGGCCGAAGCCTCGAGCGCAATGTGCGTTCAAAGATTCGATGATTCACGGAATTCTGCAATTCACACTACGTATCGCATTTC
+
IIIIFHHIHHIIHIDHHIIIIIIIIIIIIGII?H<GHIIIIIIIIIIEHHHIIHGIIIIIIIHIHHHHH@GHHHIIIIIGHHIIIGIIHIIIIGHHHIIIHHIIFHHIIHIHHHIIDHHHHIIFHIIFHIIIIIIIIHFHGHHHIIICHHII<EDHHIH@FHHHGIH?GHHIHIIII?HIIHIIIFHHGHIHHHHHIHHGHHHHHHIHIIIHHHEHHH?IHHHEHHEHIHDHEHFEHHHHIHGIIIGIIHIIIHHGHGHIHHIIIIIHIHHGFHHIIIIIIIIHIHHHHHHHHHIHGHIIIIIIIIIIHGIIIIIHIIIGIIIGIHIHHHEHIIIHIIIIIGHIIIIIIIGIIHGGHIIGIIIHHIIIIHHIIIIIIIGIIIHIIHIIIHDHGHIIIII
@HISEQ:711:H5NNWBCX2:2:1101:14086:17519:ATCTCGTA
TTAAGTTCAGCGGGTAATCTTGCCTGAGCTCAGGTCGAGGAAATAAGTAATGAGTTTCCTTGTTGAGGGCTCATCCGGGTCCCAGACCAACAGCTAATCGTATCAGCATCACTGCCTAACCAGCTGCGGCCCTTGACGGGTCCTTGAATAAGCCTCTGCACTTCAGCCAACCCAGCTCTTAAGTCAATAAGAACTGAGACAGCCAGATCCGTCCCATGTACATTCACAAGTAAATGGAATGTATGGGGCGAGTATTAACCCGACGCTGAGGCAGACATGCCCTTGGCCGAAGCCGCGGGCGCAATATGCGTTCAAAGATTTGATGGTTCACGGTTTTCTGCAATTCACACTACGTATCGCATTTC
+
IIIIIIIIIIIIIIIIIIIIIIIHHIIIIIIIIHHIIHHIIHHIGHIIIHHIIIIIIIIHIIIIIIIIHEHIIIIIHIIHIIIIIIIIHHIIIIIIIHIIHHIIIHIIIIIIIIIIHIHIIIHHIHIIIIIIHIICHHHIEHHHIIGIHHIHHHHIHIHIIIIIIHHHGHIHIIHHHIH@HIIGIIHHIIIIIHHIIIIIHHIIIHHHIIIHIIIIIIFHGHIIIHHIIIHHHGIIIIIIHH?HHIIIIIHIHHCHCHHGIIIIIIIHHGHGHHHGIIHIIIIIIIIIIIIIIHGHEIIIIIHIHIHIIIIHHIIGIIIIIHHIIIIIIIIIGGIIIHHIIIIIIHIIHHIHHHIIIIGHHHIII
@HISEQ:711:H5NNWBCX2:2:1101:16365:17602:ATCTCGTA
TTAAGTTCAGCGGGTAATCTTGCTTCTTTCAGGTATTATGATTGGATAAATTGTTCTTAGCCAGCGCTTTACAGCCACATGCACTTAGCCGACTATCACCAATTTAGTGACTGATTCGTCTAATGCCTTGTAACTGACACTGGCTCGTATTCTGTGAAAGAATTGCTTCAGTCACATTAACTTCTTCGATGCAATTAACCGAATACACTGAAAAAAACATGATGGCCGAAACCATCGCCACTTGCGTTCAAAAATCTGATGACTCACGGTTCTGCAATTCGCATTGCGTATCGCATTTC
+
IIIIIIIIIIIIIIIIIIHHIHIIIIIIIGHHHIIIIIIIHIIIHIIIIIHIIIIHHHHGHHHHIHHHIEGHIIIIIIIIIIIIIIIHIIIIIHIIIIHIHIIIIGHIIIIIIIIIIIIIIIIIIIHIIIHIIIIIIIIIIIIIIIIIIIIIIIHIIIIIIIIIIIIIIIIIHHIIIIIHIIIIIIHIIIIGIIIIIIHIHIIHIIIIIIIIIIIIIIIIIIIIIIIIIHGIIIIIIIIIIIIIHIIIIIIIIIIIIIIIHIIIIHHIIIIIIIIIIIIIIIIIIIIIIIIIIIIIIII
@HISEQ:711:H5NNWBCX2:2:1101:18488:17612:ATCTCGTA
TTAAGTTCAGCGGGTATCCCTACCTGATCCGAGGTCAACCATAGAAAAATTTGGGTTTTGGCAGAAGCACACCGAGAACCTGTAACGAGAGATATTACTACGTTCAGGACCCAGCGGCGCCGCCACTGATTTTAGAGCCTGCCATTACTGACATAGACTCAATACCAAGCTAAGCTTGAGGGTTGAAATGACGCTCGAACAGGCATGCCCCCCGGAATACCAAGGGGCGCAATGTGCGTTCAAAGATTCGATGATTCACTGAATTCTGCAATTCACATTACTTATCGCATTTC
+
HHIIFHHIIIIHIIHIIIGIIIIIHHIGHHIIGEGHHIIIIHIIIIIHHFEHHHIIHHIIHIIIHIGIGHHIIHIDHIIIIIIIIHIIFHIIIIHHIHIHIIIHHHIIIIIIIHIIHIIIIIIIHIHHHIHIIIIIIHIIIIIIIIIIIIIIIHIIIIHHIIIIIIHHHHIIIIIIIIIIIIIIIIIIIIIIIIIIIIHIIIIIIHHHIIGIIIIIIIIIIHIHEIIIIIIIHHHHIIIIIIIIIHGIIIIIHHHIHIIIIHIIIHIHHHHIIIIIIHIIIIIIHHIGIIHII
@HISEQ:711:H5NNWBCX2:2:1101:20004:17691:ATCTCGTA
TTAAGTTCAGCGGGTATTCCTACCTGATCCGAGGTCAACATTTCAGAAGTTGGGTGTTTTACGGACGTGGACGCGCCGCGCTCCCGGTGCGAGTTGTGCAAACTACTGCGCAGGAGAGGCTGCGGCGAGACCGCCACTGTATTTCAGGGCCGGCACCCGGTGAGGGGTCCCGATCCCCAACGCCGATCCCCGGAGGGGTTCGAGGGTTGAAATGACGCTCGGACAGGCATGCCCGCCAGAATACTGGCGGGCGCAATGTGCGTTCAAAGATTCGATGATTCACTGAATTCTGCAATTCACATTACTTATCGCATTTC
+
IIGHIIIIHHHHHIIIIIIIIIHIHEIIHIHHIIHIIIIIIIIIIIGHHCGHHHHGHIEHIHHIGIIHHEEHGHHIIIIIGIHHIHIIIIIHIEEHIIHIGHIHHGHHIIIIIIIIHIIGHHIIIHIIIHHIDHIIIIIHHHHHGHHHIHHIIHIIIEHHHHEHIIIIHIIHIHIIHHEHHHHIIIHIIIHIIIHIIIIIIIIHHIHIHIIIIHIHHIIHIIIIIHHIIIIIIIIHHIHIIIHIIIIHFIIIIIIHCFHIIHIHHIHIHIGIIIIIIIIIIIIIIIIIIIHHIHHGIIIIHIIHIIIIHHGIIIHII
@HISEQ:711:H5NNWBCX2:2:1101:2711:17912:ATCTCGTA
TTAAGTTCAGCGGGTATCCCTACCTGATCCGAGGTCAACCTTGTGAAAGATTTAACGGCCGCGGCCGCCCGCACTCCGAAGCGATTAATGAAATCACAACGCTTAGAGACGGACAGCTCAGCCGGAGACTTTGAGGCGCGCGGATTGACCGCGGCGCCCAATACCAAGCCAGGCTTGAGTGGTGAAATGACGCTCGAACAGGCATGCCCTTCGGAATACCAAAGGGCGCAATGTGCGTTCAAAGATTCGATGATTCACTGAATTCTGCAATTCACATTACTTATCGCATTTC
+
IIIIIIIIIHHIIHIHIIIIIIIIIIIIIIICHIIIGIIHIIHIIIIIIHHIHHHIIIIIIIIIIIIIIEHIIIIIIIIIIIIIIIHIIIIHIIIIIIIIIIIHIIIIIIIIIIIIIIIIIIIIIIIIIIIIIIIIIIIIIIIIIIIIIIIIIIIIIIIIIIIIIIIIIIIIIIIIIIIIHIIIIIIIIIIIIIIIIIIIIIIIIIIIIIIIIIIIIIGIIIIIIIIHIIIIIHIIIIIIIIHGIIIIIIIIIIGIIIIIIIIHGIIIIIIIIIIIIIIIIIIHIIIIIIII
@HISEQ:711:H5NNWBCX2:2:1101:4223:17875:ATCTCGTA
TTAAGTTCAGCGGGTATCCCTACCTGATCCGAGGTCAACCATAGAAAAATTTGGGTTTTGGCAGAAGCACACCGAGAACCTGTAACGAGAGATATTACTACGTTCAGGACCCAGCGGCGCCGCCACTGATTTTAGAGCCTGCCATTACTGACATAGACTCAATACCAAGCTAAGCTTGAGGGTTGAAATGACGCTCGAACAGGCATGCCCCCCGGAATACCAAGGGGCGCAATGTGCGTTCAAAGATTCGATGATTCACTGAATTCTGCAATTCACATTACTTATCGCATTTC
+
IIIIIIIGIIIIIIIIIHIIIIIIIIIIIIIIIGIIGIIIIHIIHIIIIHIIIIIIIIHFHIIIIIHIHFHHIIHIIIIIIIIIIHIIIIIIIIIIIIIIIIHHIIIIIIIHIHGHHHIHIIIIIIIIIIIIIIIIIIIIIIIIIIIIIIIIIIIIIIIIIIIIIIHIIIIIIIIIIIIIIIIIIIIIIIIIIIIIIGHIIIIIIIIIIIIIIIIIIIIIIIIIHHIIIIIIIIIIIIIIIIIIIIIHIIIIIIIIIIIIIIIIIHIIIIHIIHIIIHIIIIIIIIIIIIIII
@HISEQ:711:H5NNWBCX2:2:1101:6017:17798:ATCTCGTA
TTAAGTTCAGCGGGTCTTCCTACCTGATTTGAGACCATGGTTCAAGACTTGCGTCTTTATAGGTGTGGACTAACTGTTCATACGAAAACTCCAAATCTCCTCTAAGATAATAGGCATTATGAGAAACCACAGTTTCATACACATACTTTTCTAATAGATATAGAGAAATGTCAAGCATTTTCATATTACTAGTAGCAATCTATTTAAAAGAACCCACCAAGAGATGGGAACTTCATATCTCCTTGCTCATTCACGAATGAAATCACAAGAAATTAATACTATAGATTCTCAAACAGGCATACTCCAGAGGAGTGCAATGTGCGTTCAAAGATTCGATGATTCACGGAAAGCAATTCACATTACGTATCGCATTTC
+
HIIIIHIIIIIIIIIIHIIIIIIIIIIIIIIIIIIIIIIIIIIIIIIIIHIIHHHIIIHIIIIIGHHIIGHIIIIIIIIIIIIGIIIIIHIIIIIIIIIIIIHIIIIIIIIIIHIIIIIIIHIIGIIHIIIIIIHIGIIIIIHIIIIIIIIIIIIGHIIIIIIIIIHHIIHIIHIIIIIIIIIIHHIHHHHHHHHIIGHIHHIIIIHHHHIIIHIHIHHGHHIHHHHIIIIIIIIIIIIIGIIIIIIIIIIIIHFIIIIGIIHIIIIHHIIIIHHIIIIIIIIGIHHIIIIIHHHHIIIIIIHHIHHIHIIIIGIIIGIIIIIGIIIIHGIIIIIIIIIIHIHIIIIIIIIIIIIIIIIEHIHIIIIIIIHHIII
@HISEQ:711:H5NNWBCX2:2:1101:6583:17815:ATCTCGTA
TTAAGTTCAGCGGGTGTTCTTGCCTGAGCTCAGGTCGAAGATGTAAGTTATATTTCCTGGTTTGAGGGCTATTGAAAAAGAGCCAAGCCAACACCTAAATATGTAGCAGTGATGCTGCCTACCTAGATGCGGCCCATAAACGGTCCTTAATCAGCCTCTGAGCTTCAGTAGACCCGGCTTTCACTCCATAATAAAACAGAGGAGAGCCGGGACTACCAGATCCAACCAGCCAATTATTAATGAATAATTATTGGGAGGTTGAGGGGTACATCGACGCTGAGCCAGACATACTCTCGGCCGAAGCCTCGAGTGCAATATGCGTTCAAAGACTTGATGATTCACGGAATTCTGCAATTCACACTACGTATCGCATTTC
+
HIIGIHIIIIIIIIIHIIIIIIIIIIIIIIIIHHHHIIHHHIIIIIIIIIIIIIIHIIIGIIIIIIIHIEHIIIIIGIIIIIIIIIIIIIIIIIIHIIIIIHIIHIIIIIGIIGEHHHIIIIIIIIIIIIIIIIIIHIIIIIHHHIIHIIIIIIHIGFHHHIHHEIIIIHHIIIIIIHIHIIIIHHHHHIHIIIHIIIIHIIHHIIIIHHHHHIIIIGGIGHIIIIIIIHIHIIIIHIIIIIIIIIHHHHHIIGIIHIIIIIIFIGIIIIIIIIIIIIIIIIHHIIIIIIIIIHIIIHIIIHHHIIHGIIIIIIIIIIHIIIIIIIIIIIIIIIIIIHHHHIIHIIIIIIIIIIIIIIIIIIHIIIIIIIIGIHHI
@HISEQ:711:H5NNWBCX2:2:1101:7559:17918:ATCTCGTA
TTAAGTTCAGCGGGTATCCCTACCTGATCCGAGGTCAACCTTGTGAAAGATTTAACGGCCGCGGCCGCCCGCACTCCGAAGCGATTAATGAAATCACAACGCTTAGAGACGGACAGCTCAGCCGGAGACTTTGAGGCGCGCGGATTGACCGCGGCGCCCAATACCAAGCCAGGCTTGAGTGGTGAAATGACGCTCGAACAGGCATGCCCTTCGGAATACCAAAGGGCGCAATGTGCGTTCAAAGATTCGATGATTCACTGAATTCTGCAATTCACATTACTTATCGCATTTC
+
IIIIIIHIIIIIIIIIHIHIIIIHIIIIIIIIIIIIHIIIGIIIIIIIHHHIIIHIIHIIIIIIIIHIIHHHIIHHIIIHIIIIHHIIIIIIIIIIIIIIIIIIIIIIIIIIIIIHIIIIIIIIIIIIIIIIIIIIIIIIIIIIIHIHIIIIIIIIIIIIHHIIHIHIIIIIIIIIIIIIHIHIIIIIIIIIIIIIIIIIIIIIIHIIIHIHIIIIIIIIHIHEIHHGIIIHHIIHIIIIIIIIIIIIIIIIIIIIIIIIIIIIIIIIGIIHIIIIIIIIIIIHIIIIIIII
@HISEQ:711:H5NNWBCX2:2:1101:8849:17931:ATCTCGTA
TTAAGTTCAGCGGGTGCTCTTGCCTGAACTCAGGTCGAAAGTAAAAGTTTCAAAGGAAGGCTCCCATGCAAATCCGGGGCAGTCTGGCGGCATGCAGCCGGAGCTACCTACCTAGCCAGCGCCCGAGTGGGTGTTTGCTGGAGCCGCTGCGCTTCAACCGACCCGCTGCACCAGAGGGCAGCAGGACGGTCAACTCCGCCCTTGAGATCCGCAGGGGAACTCATGGCGAGGGTGAAACCGACGCTGAGGCAGACATGCTCTCGGCCGAGGCCTCGAGCGCAATATGCGTTCAAAGATTCGATGGTTCACGGAATTCTGCAATTCACACTACGTATCGCATTTC
+
IIIIIIIIHIHIGIIIIHIIHHHHIIIIHIHHIIIIIIGIIIIIIIIHHIIFHIIIIIIIIIHGHIIIIIIGGHHIHIIIIIHIHIIIIIIIIIIIIHIIIIIIIIHIIIIIHEHIIIIHIHIIIIIGIHGHHHIIIIHHHIIIIIIIIIHHIIIIHHIIHHIIIGIHIIFHIIIIIIIIHIIIIHHIIHECHHIIIHHIHIHHHGHIIIIHHIHIIHGHGIHCHCIHHIHIIIIHIIIIIIIIIIHHHIHIIIIHGIIIIIIGHIIIHIIIHIHIIIIHHIIHHHIIIHHHFIIHGEHIHGIIIIIHIHIHHIIIIHIHIIIHHEHIIHHHGHCFIHGHHIH
@HISEQ:711:H5NNWBCX2:2:1101:14471:17864:ATCTCGTA
TTAAGTTCAGCGGGTAGTCTTACTTGATTTGAGATCGAGTTTAACAAGAATCGTTGCCGACCCTTGTGAAATCCTGCATCAGTCAGCCAATACGGTCAAACTCCCTTTATGTTAGCTGCAGCAAAAGTAATAATCCGTTTGACGGGACTAAATGAATATGCTTTTAGCTCAGGAGAATGTCCAGCTGCACCTGCATTTCAAGCAACCCGCCACCGATCTCAAAAAGATTGGTGTTGGGATTGCTCAAGTCCAAAGCTTTTCGATTAAAAAATCCAAAAGCTTTGAGGTGTTTACTGATACTCAAACAAGCATGCTCTTCGGAATACCAAAGAGCGCAATATGCGTTCAAAGATTCGATGATTCACTGAATTCTGCAATTCACATTACGTATCGCATTTC
+
IIIGHFHIIIIIIIIHIIIIIIIIHIIIIIGHIIIIHIHIIIHIIIIIIHIIFIIHIGIIIIIIIFHIIGHIIIIIIIIIHGHHIHGIIIIIIGHGGHHIIHIIIIIHIIIHIHHIIHHHHHIHIIIHHIIIIIIIIHHHCEHHIIIHIHHHHHIIIIIIIHHIHIGHIIIIGHIIEHHIGHIIHGIIHIIHIIIIIHHIHIIHHHHHHHHIGIHHHIDHEHGIIIIIHHIIHHHEFGIIIGIGGIHIHIGHGIIIIIIHHIGIIHHIHHIHHFFHHEIIIHIIIIIIIIHIIIIIIIIIHHEHGHGFIHIIIIIIIIIIIIHIIIGIHHGHHHEIIHHGIIFIIIIIIHHHIIIIHIIIIIIIIIIIIIIIIIIIIIIHIIIIHHIHHHIHHIHGHII
@HISEQ:711:H5NNWBCX2:2:1101:17798:17916:ATCTCGTA
TTAAGTTCAGCGGGTGTTCTTGCCTGAGCTCAGGTCGAGAAAATAAGGTTAATTTCCTGGTTAGGGCCGAACAATAGTCCCAGACCAACAATTTAAGTATTAGCAACAAGTGCCTACTCAATTGCGGCCCTGAGCGGGTCCAGAGTTAGCCTCTGCTCTTCAGCCGATCCAGGGTGACTGATTCGATCACCAGTGATGGTGGTCGAGCACTGAACTGGAACGGCCAGGTCCACACGGAGTAACATACACAAGGTATGTGGGTGTGATATTAACCCGACGCTGAGGCAGACATGCTCTTGGCCGAAGCCTCGAGCGCCATATGCGTTCAAAGATTCGATGATTCACGGAATTCTGCAATTCACACTACGTATCGCATTTC
+
IIIGIGHHHIIIIIHIIHGIIIIIIHIIIIIIIIIHHEHHIGIIIIIIIHIIHIIIIIIHIIIGHHHIIHHIIIIHIIHIIIIIIHIIIIIHHIIHHHHHHHHIHIIIIIIIIIIIIIHHIIIHHDHIHGIHIEGHGHHIGIIIIIHHHFHIHIIIIIIIGHHHIHGIIHIIHIHHIIIIHHHIIHIHIHHHHHHHHHHHHIIIIEHHHIIIHIHIIIHDHHIHHIIHG=IIIHIHFIIIIIIIHHHCEEHIHHIHIIIIIIHHHHGHHHGCHHHHHIGHIIIIIIHFIGIHHIHHIIICIIIIIHIHIHHHIGGGIIHIHIIGIGHIHIIHIIIHGIIHIHHHIIHHGHIGIIIHIHGIHGEIHIIIIIHIIHGCGGI
@HISEQ:711:H5NNWBCX2:2:1101:18058:17800:ATCTCGTA
TTAAGTTCAGCGGGTATCCCTACCTGATCCGAGGTCAATCATTAAAAATATGGGGGGTTCTGGCAGGACACCACCTAACGTCTATAGCGAGGAGTATTACTACGCTTAGAGCCAGATGGCACCGCCACTGCTTTTAAGGGCTGCCCTGTGACGGGCAGGCCCCAACACCAAGCTGAGCTTGAGGGGTGATAATGACGCTCGAACAGGCATGCCCCCCGGAATACCAAGGGGCGCAATGTGCGTTCAAAGATTCGATGATTCACTGAATTCTGCAATTCACATTACTTATCGCATTTC
+
IHIIHHHIHIIHIIIHIIIIIIIIIIHIIIIIIIHIGGHHEEHE@GIIIEHIHHIGIIIIHHHHHHIIHGHIHIHHIIIHHHHIHIIIHIIIHIIHHHHIIIIIGHHHIIIIIHIIIIIIIIGIIHIIIHIIHIHHIIIIIIHIIIIIIIIIIHIIIIIIIIIIHHHHGIIIIIIHFHHFIHHHGIIIIIIIHHHHIIHIHGHIHHIIHIHIIIIIGHIIGIIIIIHDEHIHHHGHHHDIHHIIHIHIHGIIHHHGIIHIHFIIHHHGIIIIIIIIHIIIIIIIIHIIHHIHHIGIH
@HISEQ:711:H5NNWBCX2:2:1101:18804:17802:ATCTCGTA
TTAAGTTCAGCGGGTGTTCTTGCCTGAGCTCAGGTCGAGAAAATAGAAGGGTTCCTGTTTGAGGGTCAAGCCAAAGATCCAAGCCAACAACTAGAAATAGCAAGCGTGAGCTGCCTACCCAGTTGCGGCCCTTAACGGGTCCTTGAGCTAACCTCTGTTCTTCAGCTGATCCAGCTTGTACATAGGTGCAAGCACCCACTCACTGGAACAACCAGATCCGCTCTAATTAATCCATATAGGAGTAGAGAGAGCGATATTAACCCGACGCTGAGGCAGACATGCTCTTGGCCGAAGCCTCGAGCGCAATATGCGTTCAAAGATTTGATGATTCACGGAATTCTGCAATTCACACTACGTATCGCATTTC
+
IIIIIIIIIIGIIIIIIIIIIIIIIIIIIIIHIIHIIHIIIHHIIIIIHGHHHIIIIIIIIIHHIGHHIHHIIIIIHIIIIIHIIIIIIIIHHIIIIIIIIIIIHIIIIIIIIIIIHIIIIIHIHHIIIIIIIIIIICHEHHHIEHIHIIIHIIGHIIHHIIGHHIIHHHIIIHIHIIIIIIIIHIIIIIIHIIIIIHHIHHIGHEIHHHIGIIIIHIHHAIHGHIHIIHIHFIHIIIHFIIFIIHIIIIIIIIIIHGHGHGIHEIIIIHIIGHIIIIIHHIIIIIIIGHIIHIIIIHHIIIGIIIHIIIIIIIIIIHGIIIIIIIHIIIHHIIIHIIIIIHIIIIHIIIIIGIIIIIIIIIIIIIH
@HISEQ:711:H5NNWBCX2:2:1101:18977:17845:ATCTCGTA
TTAAGTTCAGCGGGTGGTCTCGCCTGAGTTGAGGTCAAAGATTGATGCACGGCCGCTGTGGCCAGTGCTGCCTGTCGAACCATCCCGTTAGTTGTCACCCAACGGTTTCGGTGCAGGCCACCTTTCCCTCCAAGACAAGCCTGAAGCCTGTCCGCTTCCTGCTGAGCAGATGTAAATATGACCCTCAACCAGACGTAGGCCCGAAGGCCTGCAATATGCGTTCAAGAACCCGATGACTCACGAAGGACTGCGTTTCGCATTGCTTATCGCAGTTT
+
IIIIIIIIIIIIIIIIIIIIIIIIIIIIIHHIHIIIIIIIIIIIIIHIIIIHIIIIIIIHIIIIIIHIIIIIIIIIIIIIIIIIIIIIHIHIIIIIIIIIIIIIIHHIIIIIIIIIIIIHHIIHHIIIIIIIHIIIIIIIIIIIIIIIIIIHIIIGIIIIIIIIIIIIIIHIIIIIIIIIIIIIIIIHIIIIIIIHIIIIIIIIIHHIIIIIIHIHIHIIIIIIIIIHIIIIIIHGIHHIIIIHIIGDIIIIIIIIIIIGIIIIIIIIIIIIIII
@HISEQ:711:H5NNWBCX2:2:1101:4767:18139:ATCTCGTA
TTAAGTTCAGCGGGTGTTCTTGCCTGAGCTCAGGTCGAAAATGTAAGAGTGTTTCCTGGTTTGAGGGCAATATCCCAAGAGCCAAGCCAACATCTAAATATGTAGCAGTGATGCTGCCTACCTAGATGCGGCCCTTGACGGTCCTTGATTAGCCTCTATGCTTCAGCTAACCCGGCTTTCAGACAGAGTCCGAATGCCGGGACAGCCAGGTCCATTCCGATCACACACATGAGGTGTGGTTGGGATGAGGGATACATCGACGCTGAGCCAGACATACTCTCGGCCGAAGCCTCGAGTGCAATATGCGTTCAAAGACTTGATGATTCACGGAATTCTGCAATTCACACTACGTATCGCATTTC
+
EGHIHFHHEHCCHI<<CHFHH?GHFGHHHHIIII?E<CEGIIGCCHHIHDGHFHHIIIIIIHFHICEHEHHGHHIIIIGIIIIIIHHIIIHHHIIIIIIIHHCF@CGHGHHH?GFGHHIIIIIIHCGECEDHHHHIECHICEDHIGIHIIIIGHEHHHIHHHHHHHHHHEGHI<GHHHHIIHGGHIHIHHHHFHHHEFHHHDHCHHHGCHEHHG@HHEF@FIIIIHIHHIHGEE@IIIIIIIIHGCEHHGGHHIHGHGGHHCHEIHHHHHGIIHEFIIHHHFHHCIHHHHCEC1HIHHIHHG@HHC?HGFHHGC1HC@FEHHHHIHIHHHFGF@FFHHIHGHGHEEHHGD<@EEHHFFHHFC
@HISEQ:711:H5NNWBCX2:2:1101:6711:18240:ATCTCGTA
TTAAGTTCAGCGGGTATCCCTACCTGATCCGAGGTCAATCATTAAAAATGGGGGGTTCTGGCAGGACACCACCGGGACTCCGTCGCGAGAAGAATTACTACGCGTAGAGCCAGATGGCACCGCCACTGCTTTTAAGGGCTGCCCTGTGACGGGCAGGCCCCAACACCAAGCTGAGCTTGAGGGGTGATAATGACGCTCGAACAGGCATGCCCCCCGGAATACCAAGGGGCGCAATGTGCGTTCAAAGATTCGATGATTCACTGAATTCTGCAATTCACATTACTTATCGCATTTC
+
IIIIIIIIIIIIIIIIIIIIIIIIIHIHIIIIIIHHHIIIHIIIIHIIIIIHHHIIIIIIHIIIIIIIIHHIIIIIIIIIIIIIIHIIHIIIIHIIIIIIIIIHHIHIIIIIIIIIHIIHIIIIIIIIIHIIIIIIIIIIIIIIIIIIIIIIIIIIIIIIIIIIHIHEHIIHHHHICHHHIIIIIIIIIIIIIIIIIIIHIIIIIHIIIIIIIIIHHIIIIHIHHDFGIIHHIIHIIIIHIHHHIIIIIIIIIIIIIIHIIIIHIGIHHIIIIIIIIIIIIIIIHHHHGIIIIHI
@HISEQ:711:H5NNWBCX2:2:1101:7459:18076:ATCTCGTA
TTAAGTTCAGCGGGTCTTCCTACCTGATTTGAGACCATGGTTCAAGGCTTGCGCCTTTATAGGTATGGACTAACTGTTCATATGAAAACTCCAAGTCTCCTCTAAGATAATAGGCATTATGAGAAACCACAGTTTCATACACATACTTTTCTAATAGATATAGAGAAATGTCAAGCATTTTCATATTACTAGTAGCAATCTATTTAAAAGAACCCACCAAGAGATGGGAACTTCATATCTCCTTGATCATTCACGAATGAAATCACAAGAAATTAATACTATAGATTCTCAAACAGGCATACTCCAATGGAGTGCAATGTGCGTTCAAAGATTCGATGATTCACGGAAAGCAATTCACATTACGTATCGCATTTC
+
FEHC?G?G?FCDHI<<CGGHHIIFEFHGHHHHFHHFEGHIHHGHIHIIICEHHDDCEHIHC@1<DFEHE1FHGGEEEHIGHIHHGHHIE1F1F1FEHH?@@G1FGHFHHECHHF?CHCHG<@FHHHIGFHFF<F0<EDGHHIIFEHEHE?@GHHHIH/EIHHHGHHI?@AIHHHHIIIIHCHHHHHEHHEIIHHGIIHHCFHFIIIHIIIHFHEHGHIIHIIHHHFHEHCCC0HIIHHIHFGIHGIIIIHHHHCHHIIIIIIIIHIHIIIIIIIHIHHHIH?GHHIHIHIHHGIIHIIIIIHGHIHHHIIGIIIHHHEFHGIIIHIIIIHHIHIHHHCHIIIIIHIIIIIHIIIIIHIIIIIIIIHIIIIIIIHI
@HISEQ:711:H5NNWBCX2:2:1101:9350:18237:ATCTCGTA
TTAAGTTCAGCGGGTAGTCCTGACTGATTTGAGGTCTAAAGCTTAAGGTGTCTGACTAAACAGACGCATTAGAAGCACCACTATCTTCTCATAGTTTTTAAAGAATGTAACGTCCTCAGCGAAATATGTTATTACGCCGAGTCAAACCGTTTGTTTCTTTAAAGAGAAATCGGGTAGCTCGTGTATTTCAGCCGAGTCGACTAACGAAAGCCGGCAACAGCCATAATCCAAGCCCACGCTGCGCTTCATTACAAAACGAGGGGGTTGAGAGTTTCATGACACTCAAACAGACATACTCTTCGGAATACCAAAGAGTGCAAGGTGCGTTCAAAGATTCGATGATTCACTGAATTCTGCAATTCACATTACGTATCGCATTTC
+
IIIIIIIIIIIIIIIIIHIIIIIIIIGIIIIIIGIIIIGIHHIIIIIHHIIIIIIIIIIIIIIIIIIIIGHIHIIIIIIIIIIHIIIIIHIHIIIIIIIIIGIIIIIIHHIIIIHIIIEHIHIIIIIIIIIIIHGHIIIIIHIIIIFHIIIIIIIHIIIIIIIIHGHHGHIHHIIIIHIIGIIIIIIHIHIIIIHIHFHIIIIIIIHIIIIIIHIIHHHHIHHIGHEHHHIIHIHHHIIIIHHHHHFIIHHIHHHHIIIIIHIIHIHIHIIIIIIIIHIHIHHGIHIIIIIIIIHHGIIIGIIIIIIIIHFHHIIIIIIIIIIIIIIIIIIHIIIIIHIHIIIIHHIIIIIIIIIIIIIIIIIIIIIIIIIIHIIIIIIII
@HISEQ:711:H5NNWBCX2:2:1101:9927:18150:ATCTCGTA
TTAAGTTCAGCGGGTAACCCCGCCTGATCCGAGGTCAAACGTTCGGGCGGCCTCTCGGCCGCCTCTCGAGAGTGGTGGACGTGGGCGCGAGGCGCCGCCGGCTACGGAGATCGCAACGCCGGACGGTCAGCTTCGCGCGCCGTCTGTGGTTTCGAGGGCCGTCGCCCGCCCCGAGGGCGGCGGCGACGGGCCCCAACGCCGGGACCTGAGGCCCGATGGGTTTTGACGACGCTCGGACAGGCGTGCCCGCCGGAATGCCGGCGGGCGCAATGTGCGTTCAAAGATTCGATGATTCACTGAATTCTGCAATTCGCATTACTTATCGCATTTC
+
IIIIIIIIIIIIIIIIIIIIIIIIIIIIIIIIIIIIIIIIIIIIIHIHIIIIIIIIIIIIIIIIIIIIHDGHFHIIIIIIIIIIIIIIIIIIIIIIIIIIIHHIIIIIIIIIIIIIIIIIIIHIIIHIIIHHHHIIHHHIIIEEFHIIIHHIIIIIIIIIIHHIIIHIHIIIIHIIIIHHHIIHIHHIHIHHHI?EHIHHIIHFHHFIHHHIIIIFIIIIIHIHE<HHHHIIIIIIHIIIIIIGIIIIIIHIIIIIIIIIIHHHHHHFIIHF/IIIIIIIIIIIIIIIIIIIIIIIIIIIIIIIIIIIIIIIIIIIIIIIIIHHD1IIIII
@HISEQ:711:H5NNWBCX2:2:1101:10002:18134:ATCTCGTA
TTAAGTTCAGCGGGTGTTCTTGCCTGAGCTCAGATCGAGATTATGGTTTATAGGTTCCTGTTTGAGGGCCGAACACAAAGTCCCAGACCAACAACTAAGAATATAGCCTTTGACAGCCCACCCAGTTGCGGCCCTTATCGGGTCCTTGGTTAGCCTCTGGTCTTCAGCTGATCCAGGTGCATAGATGCCCGAATCACGAATGATTCGGACTGCATAGCTGGAACAGCCAGATCCGCCTCTCTTTACCCGAATGGGTTAAGGGGAGCGATATAAACCCGATGCTGAGGCAGACATGCCCTTGGCCGAAGCCTAAGGCGCAATGTGCGTTCAAAGATTCGATGGTTCACGGAATTCTGCAATTCACACTACGTATCGCATTTC
+
IIIIIHIIIIIIIHIIIIIIIHIIIIIIIHHIIIIIIIIIIHHHHHHHIIGFCHHIIIIHIHHHHIHIIEDHHHIIIIIIHHHIIIIHIIIIIIIIIIIIIIIIIIIIIIIIIIIGIIIIIIIGIHIHIIHIIIIIIIHHHIHGHHIFHHHHHHIIIIHGHIHHHHHIIHIIIHIIIIIIHHIFGHH@GGHIHHIIHIHDHHCIHEHHHIIHIIIHIHHF?IHHHHGGHIIHIGIIIIIIHHG<HHHHIHIIHGFIIIGHIHHHIHGFIIIHIIIIIIIIIIIIIIIIIIIIIIIIHIIIIHIIIHIIHGGIHIIIIIIHHHIIIIIIIIIIIIIIIIIIIIIIIIIIIIIIIIIIIIIIIIIIIHIHIHHIIIIHHIIII
@HISEQ:711:H5NNWBCX2:2:1101:4030:18376:ATCTCGTA
TTAAGTTCAGCGGGTAGTCTTGCCTGAGCTCAGGTCGAAATGAAGAGTTTCGGTGTCGGGGGGTGCCCAAGCATCCGAATTCCTGCTAGGTCTCCAGCAAAGTCCCCTCGGGCAACGGCAGGATGCGTAGGGAATGCCTACCTACCAAGCCATTACCCTGCGAACGGGGTCCATGCTCATACCTCTGAGCTTCAACCGACCCGGCGCCAATCACGAGTGACCGGCGGAACCGGGAAGGTCAGATCCGCCTTCCCAATCAAAGGAGATGGGGAGGCGAGGGGGTGAGCCGACGCTGAGGCAGACATGCCTTTGGCCGAAGCCTCAGGCGCAAGTTGCGTTCAAAGATTCGATGGTTCACGGAATTCTGCAATTCACACTACGTATCGCATTTC
+
IIIEHHHGIHIIGDHIHHIIHGHHHHHGHHEH@EGHIGHIH?EFHHIHHIIEDHHIHHIHD?HDF=DFFHGEHIHE=GHHIIIIIIIIHIIIIHIHIIIHIIIIHIIIIIIHIGIHHHHIIHIIIEHHGI@EHIEHIIIHHDHHICHHIIIIIIHEHIHIHHCDHICHHIIH@HB@GHHHI@@HEHEFHIIIGHIIC?<HHH<CH<EH?,GHEHHHII######GB@,5D=HEB.A6A..BIHE?5F.HGFB8AEF:....8.C8.888C@.?<-/<-?EHHF/?C<<0<<@<<11<1CFC<<11@1HFIHEEC/1CC<11HGHHF<C@HHDHD@?@IFHEHEGFHFEEGF1@E@@H@IIIIHFFHC<EEF<1<1H@HFHHHHEGCC@DECC
@HISEQ:711:H5NNWBCX2:2:1101:11672:18378:ATCTCGTA
TTAAGTTCAGCGGGTATTCCTACCTGATCCGAGGTCAACCTTGTGAGAGGTGGGGGTTTTACGGCAGGTGCACGCGCAGCTCCCAGAGCGAGATGTATGTTACTACGCTCGGTACTGCAGCGAGACCGCCACTGTCTTTAAGGGCCCGCGGCAGCCGCGGGTCCCCAACACAAGCGCTGGGCTTGATGGTTGAAATGACGCTCGAACAGGCATGCCCGCCAGAATACTGGCGGGCGCAATGTGCGTTCAAAGATTCGATGATTCACTGAATTCTGCAATTCACATTACTTATCGCATTTC
+
IIIIIHHIIIIIIIHIHIIIIHIIIIIIIIIIIIIIIIIIHHHHIIIIIIGHIIIIIIIHIIHIIIIHIHHHIIIIIIIIIIIIIIIIIIHIIIIIIHIIIIIIIIIIIIIIIIIIIIIIHIIIIIIIHIIIHHHIIIIIGHIIIIIIIIIIHIIIIIIHHIHHHIIHHIIIHIIIIHIIIIGIIIIIIHIIIIIIIIIIIHIIIIIHIIIIIIIIIIHIIIIIHIIIIHCFHHHHFIIIIIIIIIIIIIIHIIIIIIIIIIIIIIIIHIIHIIIIHIIIIIIHIIIIHIIHIHIIIIII
@HISEQ:711:H5NNWBCX2:2:1101:14727:18259:ATCTCGTA
TTAAGTTCAGCGGGTCTTCCTACCTGATTTGAGACCATGGTTCAAGGCTTGCGCCTTTATAGGTGTGGACTAACTGTTCATATAAAAACTCCAAATCTCCTCTAAGATAATAGGCATTATGAGAAACCACAGTTTCATACACATACTTTTCTAATAGATATAGAGAAATGTCAAGCATTTTCATATTACTAGTAGCAATCTATTTAAAAGAACCCACCAGAGATGGGAACTTCATATCTCCTTGGTCATTCACGAATGAAATCACAAGAAATTAATACTATAGATTCTCAAACAGGCATACTCCAGAGGAGTGCAATGTGCGTTCAAAGATTCGATGATTCACGGAAAGCAATTCACATTACGTATCGCATTTC
+
HIIIIHIIIIIIIIIIIIIIIIIIIIIIIHIIIIIIIIIIIIHHIIIIIIIIGGIIIIIIIIIIIIIIIFGHIIIIIIHHHIIIIIGIIIIIIIHHIIHIIHIIHIIIIIIHHIIHHIIIHGHIHHHHHIIIHHHHIIIIHIGIHIIIIIIHHIHIIIIIIIIHHHHGHHHHIIHHIIIIIIIIIIIIIHHHHHGHHGHIHHIIIIIIIIIIIHHIIIIIHIIHHHEHIGIIIIIIIHEHFHEGDGIIHHIHHIIIGIGIIIIIIHIIIIGIIIIIHIHHGIHHIIIIIIHHGIHHIIIHIIIIHGIHIIIHIIIIIIIIIIIIIIIIIIHHIHIIIHIIIIIIGIHIHIIIIIIIIIIIIIHIIIHHHHDHIH
@HISEQ:711:H5NNWBCX2:2:1101:15696:18439:ATCTCGTA
TTAAGTTCAGCGGGTCTTCCTACCTGATCCGAGGTCAACCTTGGGTAAATAAGGCTTTTAACGGCCGGAACCCGCAGCACGCCCAGAGCGAGATGTAACTACTACGCTCGGAGTGACAGCGAGCCCGCCACTGCATTTCAGGGCCTGCGGCAGCCGCAGGTCCCCAACACAAGCCCGGGGCTTGATGGTTGAAATGACGCTCGAACAGGCATGCCCGCCAGAATACTGGCGGGCGCAATGTGCGTTCAAAGATTCGATGATTCACTGAATTCTGCAATTCACATTACTTATCGCATTTC
+
IIIIIHIIIIIIHIIIIIIIIIIIIIIIIIIIIIIIIGGIIIHHIHIIIIIIIGIIIIIIIIIHIIHIIHIIIIIIHIHIIIIIIIIIIIIIIIIIIIIIIIIIHIIHIIIIIIIIIIIIIIIIIHHIHIIIHIIIIIIIHIIIIIIIIIIIHIIIIIIIIIGIIIIIEHHHIHHIIIIIIIIIHIIHIGIHHIHHHHIIIIIIIIIIIIHIIIIIIIIIIIIHHIIIIHHIIIHFIIHIHIIIIIIIHIIIIIIIIIHIIIHIHIIIIHIIIIIIHIIIIIIIIIIIIIIIGIIIHII
@HISEQ:711:H5NNWBCX2:2:1101:15821:18412:ATCTCGTA
TTAAGTTCAGCGGGTATTCCTACCTGATCCGAGGTCAACATTCAGAAGTTGGGGTTTAACGGCGTGGCCGCGACGATTACCAGTAACGAGGGTTTTACTACTACGCTATGGAAGCTCGACGTGACCGCCAATCAATTTGAGGAACGCGAATTAACGCGAGTCCCAACACCAAGCTGTGCTTGAGGGTTGAAATGACGCTCGAACAGGCATGCCCGCCAGAATACTGGCGGGCGCAATGTGCGTTCAAAGATTCGATGATTCACTGAATTCTGCAATTCACATTACTTATCGCATTTT
+
IIHIIHHIIIIIIIIHIIIIIIIIIIHIIIIIIIIIIIIIIHIIIIIIFHHIIHIIIIIIHIIIIIIIIEHIIHIIHIHIIIIHIIIIIIIIHGHIIIIIIIIIIIIIIIHIIIIIIIHIIIHHIIIIIIIIIIIIIIHHIIIIIIIIICDHHIIIIHIIIIHHIIIIIHHIIIIIIIIIHIIIIIIIHIIHIHHIIIIIIIIIIGIIIIHIIIIIIIIIIIIIHHHECHHIHIIIIHGIHIIHIIIIIIIIIIIIGIIIIHGIIIHIIIIIIIIIGIHHIIIIIIIIIIIIIHIII
@HISEQ:711:H5NNWBCX2:2:1101:19403:18279:ATCTCGTA
TTAAGTTCAGCGGGTATCCCTACCTGATCCGAGGTCAACCTGTAAAAATTGGGGGTTGCTGGCAAGTAGACCTACCGGACCCAGACGCGAGGAGTATTACTACGCGTAGAGCCGACAGGCACCGCCACTGATTTTAGGAGCCGCGAAACCGCGAACCCCAATACCAAGCGAGAGCTTGAGTGGTTATAATGACGCTCGAACAGGCATGCCCCCCGGAATACCAGAGGGCGCAATGTGCGTTCAAAGATTCGATGATTCACTGAATTCTGCAATTCACATTACTTATCGCATTTC
+
IIIIIHIIIIHIIIIIIIIIIHHIHHHIIIHHIDHIIIIIIIIIIIIGIIHIIGIIIIIHFGHIIIIIIHIIIIIIHIHIIIIIIHIIIIIIIHHIIIHIIIIHIGIIIIIIIIIIIHHIIIIIIIHIHHGFHIIIIIIIIIHIHIIIIIIIIIIHHIIFHFHIIIIIIIIGIIIGIHIIIIIIIIHIIIIIIIIIIIIIIIIIIHIHHIIIIIIIIIIIGHIIIIIIIIIIIHIHIIHHHIHIIIIIIIIIIIIIIHIIIIIHIIIIIHIIIHIIIIIIIIIIIHIIIIHIII
@HISEQ:711:H5NNWBCX2:2:1101:19528:18315:ATCTCGTA
TTAAGTTCAGCGGGTAGTCCTACCTGATTTGAGGTCAAATTGTCAATGATTAGGGGTGAGAAAAGCCCCTGTCGCGCATACAGGCGACGGTTGTAGGCGGGTTCCGACCGCTTCACCGCTGCGACGTAGATAATTATCACGCCAGAGCTGGTTCCGCAAGGTCCCACTTATGCATTTGAAGAGGAGCTGAGCCCCAGCAGGGGGGGGCCGCCAGCACACTCCAAGTCCAAGCCCTGAAAACCACAAAAGTTTTCAGAGTTGATGATTCAATGACACTCAAACAGGCATGCCCCTCGGAATACCAAGAGGCGCAAGGTGCGTTCAAAGATTCGATGATTCACTGAATTCTGCAATTCACATTACTTATCGCATTTC
+
IIHIIGHIIIHHIIIIIIIIIIIIIIHIHGHIIGC@FHIIIIIIIIIHIHIIIIIIIIIIIGIIIHHGHDGHIIIIIIIIIIIICHIIIHDHHHIIIHCHHHIIIIIIIIIIIIIIHIGIIIHIIIHFGHIHEHHHHIHIIIIIIGHIIIGHHHHHIIIIIIIHHHGHEHIHIFHHIIIIIIHHIIIIFHHHIIGHHIIIFHHHHHHHEEHHIHHIGHFGHHHCGC=<EEE/?HCHHHEGE@EHIG@HF@GFIHHIIIIHIIIIHHHIIIIHIHHHCIIIIHGGGIHDHDF<IHIIHHHHIIHGEHDDHIIIIIIIHGGIHHIIIIIIIIIIIHIIIHIHEIHIIIIHIHGIIIHIIIIIIIIIIIIHIGIIHGI
@HISEQ:711:H5NNWBCX2:2:1101:4906:18635:ATCTCGTA
TTAAGTTCAGCGGGTAGCCCTACCTGATTTGAGGCCAGATCATGAATATGTGGGGTTATCAGCCACCCGAAAGGATGAAACGTATTACATCCAAGGTGCTTATGTTTTTAAGGCGAGCCTTTGGCAAGGCAACACCCAATACACCACCGCTCAGGCAAAAACCCAAGTGGGGTGAGGTTTCATGACACTCAAACAGGCATGCCCTTCGGAATACCAAAGGGCGCAAGGTGCGTTCAAAGATTCGATGATTCACTGAATTCTGCAATTCACATTACTTATCGCATTTC
+
IIIIIIIIIIIHHIIIGIIGHHIEHIHEHHIHFEHIIIHCHIIIIHHIGEGHHHHHHFHIHHIHIIIIHCGHIHHHHIIIIIIIIIIIIIIIHEHHEGHIHHIIHHIHIIGHEGHHIIIIIHIIFHHIHIIIHIIIIHHHHIIIHHIIHGHIIHHIHGGDHIHIIIIHHEEIIHHHHIHIHIHGHIHIHHHHHGHEHIIIHGHHGCGGFHHHIHICGCCGHD?CGIHCIHHEHHHEFIIIHIIIIFHIHHF?HHHHHGHHHHCIHIIHIHIIIHHIIHHIIIHGHHI
@HISEQ:711:H5NNWBCX2:2:1101:9004:18721:ATCTCGTA
TTAAGTTCAGCGGGTATCCTTATCTGATCTGAGGTCAATCATGTTGAGATTGGGTACGAGGCAGGCGACCACGAGAAGCTTCGACGACGTTGTTTATTACTACGTCGAAGTGTCAGGAGGCACCGCTGTCACTGGATTTCGGCCCGGTGGACTGACCACCTGAACCAACACCGAGCAGGGCTCGAGAGGGTTTGGTGACGCTCAGACAGACATGCCCCTCGGAATACCGAGGGGCGCAATGTGCGTTCAAAGATTCGATGATTCACTGAATTCTGCAATTCACATTACCTATCGCGTTTC
+
IHHHH?HHIIIIIIIIIIIIIIIIIIIIIHIIHIIIIIIIHIHHHHGHIIIIIIIIIIIIIIIIIIIHIIEHIIIIIIIGHHIHHIIIIIIHHHHIIHIIHIIIIIIHIIHIHIHHHIIIIIIIIIIHHHIIIIIIIIIHIIIIIIHHIIIIIIIIIIIIIIHIIIHHHEHIIHIHIIIIIIIIHIHHIIGIIIHIH?HIIIIHHIIIIIIIIIIIIIIHIIIHIIHHHGHEIIIGIHHEFHIIHGIIIIHIIHIIIIIIHIHIIIGIIHHIIIIIHIIIIIIIIIIIIIHHHDGIIIHI
@HISEQ:711:H5NNWBCX2:2:1101:10371:18650:ATCTCGTA
TTAAACTCGGCGGGTAGTCTTTTCCGATTAGAGGTCTGATGCGTTACCTCTCTTTACGCTTTGCAGCAGCACTTGGGGGCCATCGCTGGCCCAAGTGTTGTTCACAAGGTAAGCCTGCTGTGGAACTCGGGGCGCGCACTCGGGCTCACTGGGAGCCCCGCACTTGGAATGACACTCTTTCGAGATCGCACCTGATCGCGGGGCAAGTGATGCCACGGCGGCCAAATTCCCTCCATTTCAGCCGACCCGATTGCCGGGACGGCCAGTTCCACTCAGACTCTAAGAGAGTGTGGTGGGGGGGGGGCGCGGTGACGCTCTAGCGGAAATGCCCTCGGACAAGCCTCGGGCGCAACTTGCGTTCAAAAACTCGATGATTCGCGGAATTCTGCAATTCACACTACGTATCGCATTTC
+
IIIIIGHIIIIIIIIIIIIIHIHHIHI0EHHIE@CGHHHHHHIHHIIHCHIIIIIIIIHHEEHIIFHHHCGHHHHGEHIIIIIIGIIHIIIIIIEDGHHFFHIIIIIIGIHIIHHGIHHIIIHGGHHIIFH<EHIIIIIIIIIIIHIIIIHGEGHIIIIIHHIGIIIIHHIIIIIIIGHHIIEHIIIIIAEHH@;GHGHDHHHDDFBFHHHEHGGEHHCFF-B@-8@-CEHEEFGEB5<ED>>>8>5-EB,,677G??EDHEGFF--HHEHE@HFHHG?FEIIHHF?HCIHG?-HHIHHE?DDHIIIHHFGHIIHFIHDIIHIIHHIGHGDHHFHIHHHDIHHHCHHIIIHIIIIIIIIHIHHHGFHGHFHHHHHDGIIIIIIIIIIGIIHHFIHIIIIHHHHHFHHGHECIH
@HISEQ:711:H5NNWBCX2:2:1101:19702:18627:ATCTCGTA
TTAAGTTCAGCGGGTCTTCCTACCTGATCCGAGGTCAACCTTGGGTAAATAAGGCTTTTAACGGCCGGAACCCGCAGCACGCCCAGAGCGAGATGTAACTACTACGCTCGGAGTGACAGCGAGCCCGCCACTGCATTTCAGGGCCTGCGGCAGCCGCAGGTCCCCAACACAAGCCGGGGGCTTGATGGTTGAAATGACGCTCGAACAGGCATGCCCGCCAGAATACTGGCGGGCGCAATGTGCGTTCAAAGATTCGATGATTCACTGAATTCTGCAATTCACATTACTTATCGCATTTC
+
IIIHIIIIIIIIIIIIIIIIIIIHIHIIIIIHHHHIIIIIIIIIIHIIIIIIIIHIIIIIIIIHIIIIIEHIHIHIIHIIIIIIIIIIIIIIHIIIIIHIIIIIGHIIIIIHIIIIIIIHIIIIHIIIIIIIIIIIIIIIIHIIIIIIIIIIIIIIIHIHHHIIIIIIIIIIIIIIIIIIIIIIIIIIHIIIIIHIIIIIIIIIIIIIHIIIIIIIIIIIIIIIIIIIIIHIIIHHHHIIIIIHIIHIIIIIIIIIIIIIIIIIIIIIIIIIIIIIIIIIIIIIIIIIIIIIIIIIIII
@HISEQ:711:H5NNWBCX2:2:1101:3838:18924:ATCTCGTA
TTAAGTTCAGCGGGTGTTCTTGCCTGAGCTCAGGTCGAGATAATGGTTAATATAGGTTCCTGTTTGAGGGCCGAACGCAAAGTCCCAGACCAACAACTAAGAATATAGCCTTTGACAGCCCACCCAGTTGCGGCCCTTGACGGGTCCTTGGTTAGCCTCTGGTCTTCAGCTGATCCAGGTGCTTGAATGCTCAAACAAAGTTTAAGCCGCATAGCTGGAACAGCCAGATCCGCCTCTCTTTATCCACAAAGGATAAAGGGGAGCGATATTAACCCGACGCTGAGGCAGACATGCCCTTGGCCGAAGCCTAAGGCGCAATGTGCGTTCAAAGATTCGATGGTTCACGGAATTCTGCAATTCACACTACGTATCGCATTTC
+
IHHIIIGHIIHIGHHHIHHHHHIIIIIIHIIIIIHIIIIIIIIIIHFHGHHIIIIIIIIIIIIIIIIIHGHIHIIIIIICHIIIHHIIHIIHFHHIIIIIIIIIIIIHGIIIGEHHIHHIHHIGHHIEEHIHGHIIIIIHIGDHIHIIIGGIHHGHIGHICHHIHIIIIHIHIIIHIECBHHHHHHIIHGHHIEHHHHHHFHHHHHHFDHHHHIIEHHHHEHIHHEC?CGHHHHHHHIHHGIIHHEIHHEHGFHIIIHHGIHHCHGEHGFEEIHHHHDEHEHHIHEIHIIHHHFGHIIIIHHHHHHHIIHHFGHIIIIIIHIIHIIHHGIIIIHIIIIIIHIIGIIIIIIIIIIHIIHHHHHIIIIIHHHGIHHFIIGI
@HISEQ:711:H5NNWBCX2:2:1101:5940:18761:ATCTCGTA
TTAAGTTCAGCGGGTATCCCTACCTGATCCGAGGTCAAAAGTGATAAAAGACTTGTGGAAACTAGCGTATAGACTTGAATCGCGACTTGTGCTGCGCTTCAAAACCAAAACACTGGCTGCCAATTACTTTAAGGCGAGTCCCGCCACTAGAGCAAGGACAAACACCCAACACCAAGCAGAGCTTGAAGGTACAAATGACGCTCGAACAGGCATGCCCCATGGAATACCAAGGGGCGCAATGTGCGTTCAAAGATTCGATGATTCACTGAATTCTGCAATTCACACTACTTATCGCATTTC
+
@11DGHIHFHEHGGHHFHIHIEF<CFHHEEHIDDEGCHE@GHEHHCE@CG1CHHEHFIE1@GFGH?CDC0DG@<D@FHGHIHIHCCCH1GHGHIIIGHHHIHHIHHCGHGIHHFGHGEDHFFHH@GHHHHIHHCEHIIIHHDHHHHIIHHHHIHEHHHHIECEHFHHDHGHEHEAHHHEHHCHEHHHHHGGHH<FCHHIHHHIHIIIIHGHHHHHHBG?G@C?HHGHHEGC/EHHECFD<DHEFD1@IHGCG?HD1C<1GC?HHGED@EEHHHGF@HHEF?GC<GGDFCG<<@EF?DE/?
@HISEQ:711:H5NNWBCX2:2:1101:6175:18827:ATCTCGTA
TTAAGTTCAGCGGGTATCCCTACCTGATCCGAGGTCAACCTTTGTATAGAGGGGGGTTGCTGGCTAGAACCGCCTGGGCATCCGGACGCGCGATAATACTACTACGCGTGGAGCCAGGACGGCACCGCCACTAATTTTGAAGCTCGTCGGCGCACCGACATAGCCCAATACCAAGCAGAGCTTGAGGGTTGAAATGACGCTCGAACAGGCATGCCCCCCGGAGTACCAGGGGGCGCAATGTGCGTTCAAAGATTCGATGACTCACGGAATTCTGCAATTCGCATTACGTATCGCATTTC
+
FHHHHEEH@HEHHIGIEHHIIF?1D1FHHIE0CCCDE?HIHHGF<FCFH?F1@C<?HEHEHHCEHHH?@DFCHCHDHIFIIG@GHCCCHHHHDCHHHHHHEEHHEHHIHHDGHIHHHHH?HHCDHCDE?HIHHIICHHIHIIHIIIHIIHIIIHHHH/EHIHFHEHHIIIHFFHIHIIIHEFIIHHF@?GHHHFCGHHGIIHHHGHHIHFIIHCCIIIHHFHHCHEEH?CCECGEHIIIIHHHIIHHIIIIIHHIIHHHEHFHIIIHIHHCECEIIHDCFIIIHIIHHHHHHIHHHHHI
@HISEQ:711:H5NNWBCX2:2:1101:15920:18990:ATCTCGTA
TTAAGTTCAGCGGGTAGTCTTGCCCGAGCTCAGGTCGAATATGAAGGTTGGGTTTGGCACAAGTCCAAACTCCGATTGGCTCCCAGCAAGAATCCAGGCCCCGACTAGTTGCAGCAAGCTGCCTACCCAGCCGTTGCCCTTTGTGGGTTCAAGCTCAAGCCTCTGTGCTTCAACAGACCCAGATCCAAGGACCTGAGACTGTCAGTTCCACCACCCTGTGAGGGGTTGTGAGGGTTCAAACCGACGCTGAGGCGGACATGCTCTTGGCCGAGGCCTCGAGCGCAATATGCGTTCAAAGATTCGATGGTTCACGGAATTCTGCAATTCACACTACGTATCGCATTTC
+
IIIIIIHIIIIIIIHDHHIIIIIIIIIIIIIIIIGHIIIIIIIGHIIIIIIIDGHHHHHHIIHIHIHIIHHIIIIIIIIIIIIIIIGGHIIIIIHHHIHIIIIIHIIIIIHIIIIGHIIIIIIHIIIIIIIIIIHHHIIHHIIIIIHHIIIHIIIIIIIIIIHIIIHIIHHHIIIIIHHIIIIIIIIIIIIHIIHIIIIIIIIHIHIIHIIIIIIIIIIHHHHEHIGIIIHIHIIIIIIEGHIIHIIIIIIIIIIIIIIIHIIIHIHIIIHHIIIIHEHIIIHIIIIIIIIHHHIHIIHHGIIIIIIIIIIIIIIIIIIIIIIIIIIIIHHIIIIIIIIIIIHIII
@HISEQ:711:H5NNWBCX2:2:1101:17171:18873:ATCTCGTA
TTAAGTTCAGCGGGTATTCCTACCTGATCCGAGGTCAACCTTGTGAGAGGTGGGGGTTTTACGGCAGGTGCACGCGCAGCTCCCAGAGCGAGATGTATGTTACTACGCTCGGTACTGCAGCGAGACCGCCACTGTCTTTAAGGGCCCGCGGCAGCCGCGGGTCCCCAACACAAGCGCTGGGCTTGATGGTTGAAATGACGCTCGAACAGGCATGCCCGCCAGAATACTGGCGGGCGCAATGTGCGTTCAAAGATTCGATGATTCACTGAATTCTGCAATTCACATTACTTATCGCATTTC
+
IIIIIIIIIIIIIIIIIIIIIIIIHIIIIIIFHIIIIIGHIIHHHGIHIIEGHHIIIIIIIHIHIIIIHFHHIIIIIIHIIIIIIIIIIIHIIIHHIIIIHHIIHHIIHIIIIIIIHIIIIIHIIIIIIHIIIIIIHIIIIIIIIIIIIIIIIIIHHDHIHHHIIIIIHIHIHHIIIIIIIIIIIIHHIHIIIIIHIIIIIIIIIIIIIIIIHHHHIIFIIIIIIIIIIIHHGHIIIIIHIIIIIIIIIIIIGIHIIIIIIIHIIIIHIIIIIIIIIIIHIIIIIIIIHIIHIHIIIIII
@HISEQ:711:H5NNWBCX2:2:1101:17710:18858:ATCTCGTA
TTAAGTTCAGCGGGTGTTCTTGCCTGAGCTCAGGTCGAGATAAAGGTTAATAGGGCCGAAGCCCTTCCTGATTTCGGGTCGACAAGCACAGTCCCAAGCCAACAACTAAAGCATTAGCAACGAATTGCTTACCCAGTTGCGGCCCTTATCGGGTCCATGCATCAACCTCTGTGCTTCAGCGAACCCAGACACTAGGCCTGGGAAAGCCAGATCCGCCCATTCAATCCATGGATTGGGAGGGCGAGGATTAACCCGACGCTGAGGCAGACATGCTCTTGGCCAAAGCCTCGAGCGCAATATGCGTTCAAAGATTCGATGGTTCACGTATTTCTGCAATTCACACTACGTATCGCATTTC
+
IIIIIIIIIIIIIHIIIIIIIIIIIIHIIIIGHIHHIHIIHIIIIIFHHHEED1DGHHGHIIIIIIIIIFGHIIIHHIHIIIIIHHIIIIGHHFHIIEHHHHEHHIIIIIIIIIIIIHIIIIIIIIHIIIIIHIIHIIIIIHHIIIIIIIHIIIIIIIHHHIHIIIIIIHHIHIHHHIHHHIIIIIIIHGIHIIHHGIHHIHIIIIIIIIEFFIHIHHHFHIIHGHGIIHIIGHIHIHIDIIIHHEIIHHHIHDHGIHIIIIIIIIIIHHHIIIIIIIHIIIHH<DGIHECIIIHGHFIHHGIHHIIIHHHHGHHEHFHIIIIIIGIGIIIIIIHIHIHHF@HH@IIIIIIIIIIIII
@HISEQ:711:H5NNWBCX2:2:1101:17510:18995:ATCTCGTA
TTAAGTTCAGCGGGTATCCCTACCTGATCCGAGGTCAAGAGTGTTAAAATGTACTTTTGGACGTCGTCGTTATGAGTGCAAAGCGCGAGATGTACTGCGCTCCGAAATCAATACGCCGGCTGCCAATTGTTTTAAGGCGAGTCTACACGCAAAGGCGAGACAAACACCCAACACCAAGCAATGCTTGAAGGTACAAATGACGCTCGAACAGGCATGCCCCATGGAATACCAAGGGGCGCAATGTGCGTTCAAAGATTCGATGATTCACTGAATTCTGCAATTCACACTACTTATCGCATTTC
+
IIIIIHIIIIIIIHIHIIIIIIIIIIIIIHIHIIHIHIIHHHHIIHHHCHIIHIHIIIIHIIIIIHHIIIIIIIIIIIIIIIIIIIHHIHIIIHIIIIIIIIIIIGHIIIIIIIIIHIIIHIHIIEIHIHIIIIIHIIIIIIIIIIIIIIIIIIIIIIIHIIIIIIIIIIIIHIIIIIIIIIIIIIIIIIIIIIIIHGIIHIIIIIIIIIIHIIIIIIIHHGIIIIHIIIHHCGIIIIHIIIIIIIIIIIIIIIIHIIIIIIIIIIHIHHIIIGIIIIIIIIIIIIIIIIIIIIIHHIIIII
@HISEQ:711:H5NNWBCX2:2:1101:19672:18790:ATCTCGTA
TTAAGTTCAGCGGGTCATCTTACCTGATTTGAGATCTAAATTTTATTCAATCAGTAGAAGTAAACTACTAAAAGAATGAGGGTCAACTACAAGAGTTGTTATAAAGTTTCTCTAGATCAATACTGAAAAAGCTTAAAAAGTCTGTAAAGACTATCATTACGCTTAATAGTTTTTCACTTGAAAAATCATCTATATTAAAGTCTTTATCCTCGAAAGTATAAAAAGACCAATTCCTCTTAAAAAGAGATATAAAAAATTGATTCTCAAACAGGTATACTTCCCGGAATACCAGAAAGTGCAAGGTGCGTTCAAAGATTCGATGATTCACGAAATTCTGCAATTCACACTACTTATCGCAATTC
+
IIIIIIIIIIIIIIIIIIIIIIIIIIHIIIIIIIIIIIIIIIIIIIIIIIIIIIIIIIIIIIIIIIIIIGHIIIIIIIHIIIHIIIIIIIIIIIIHIHIIIIIIIIIIIIIIIIIHIIIIIIIIIHHIIIIIIIIIIIIIHIIIIIHHIHIIHIIIIIHIIIIIIIIIIHHIIIIIIIHIIIHHIIIHIGIIIIIIIHIIHIIIIIIFGGFEIHHIIIHIIIIIHIHHHGIHIHFHIIIHIIIIHIIIIHIIIIIIIHIIIIIIHIIIIIHIIIIIIIIIIIIIIIIIIIIHHFIIIIIIIIIIIIIIIIIIIIIIIIIIIIIIIIIIIIIIIIIIIHIIIIIIIIIIIIIIIIIIIIIIII
@HISEQ:711:H5NNWBCX2:2:1101:20668:18771:ATCTCGTA
TTAAGTTCAGCGGGTGGTCTTGTCTGATCTCAGGTCGAAGGTTTGGATTTCCGATCGGCTTTTGAGGGCCGCCCGAAAAAATTCCTGCTTATGGCCGAGCGGCATTGGAGCTCTCCGGTCGAACGACAGCGGCATGCAGCGTGAAGCCACCTACCATGCTGGCGCTCTTTTGAAAGAGTCGCGCCGCGAGCCCTGCACTTTAGCCGACCCGTCTCCAAAAGAGGAAACGAGACGGCCACGTCCGCCGCCAGCCTCTTTCGAATGAAAGGGGGAGGGGCGAGGGGTGAGCCGACGCTGAGACAGACATGCTCTCGACCGAAGTCTCGAGCGCAATATGCGTTCAAAGATTCGATGATTCACGGAATTCTGCAATTCACACTACGTATCGCATTTC
+
IIIIIHGHIIHIII<EHHHHIHHHIHHHGGFHIIEHHHIIGIIIIHIGGIHIHGIIIIICHHHHHIHHIEHHIIHIIIDHIIIHIHIIIIHFGHHIHDHHIGHIHHGHHIIIIIHHHIHI<HHHIIIIDHHHHHDHIIHHI<EDHHEH?FHHHIIIEGHIFEHHFCH@FHIIGHHGHEAFEHHIIIHEEIHHHHHGHGFFHEFHIHHHHHIGHHHHGEG-FBGE@CGEHE?5?HHFHGHDHIHHIIIIHHHHIHDCGHHIIHEHHCHIIIIIIHHHHHIGIIIHHHHHIIHHDHIIIIIIIIIHHHHHHHCHIHIIIIIIHFHHHEIIIIIIIHIIIIIIIHHHHG?IIIHHHHFIHHHIIIHIIIIHIHHHIHIHHGHHGIIIIIHIIIIIII
@HISEQ:711:H5NNWBCX2:2:1101:1609:19087:ATCTCGTA
TTAAGTTCAGCGGGTAGTCTTGCCTGATCTCAGGTCGAATGTGTAAGTGGGCGGGGCTGTGTTTCCACAGCACCCAACAAGGCTTCCAGCAAAGTCCCCTAGGGCAACGACAGGCGTGTGTGCAGGAAGCCGTGGCTTTCTACCTACCAAGTCATTACCCTGTTAGTGGGGTCCATGCTCGAGCGCTCTGGGCTTCAACCGACCCGGCGTCGTGAGACAACCGAGCCGGTCAGATCCGCACTGCATCTCCAGACGGAGAATTGTGTGCGAGGGGGTACGCCGACGCTGAGGCAGACATGCCCTTGTCCGAGGACGCGGGCGCAATATGCGTTCAAAGTTTCGATGGTTCACGGAATTCTGCAATTCACACTACGTATCGCATTTC
+
CHCHC<<CGHH<CFHCHHHEHEHHHEHHH1DG1GCGDHHIH<D<CG?FG?HC/<<<<<<FGHHHHHIIICFHEHIIIIIH@GHHHIHEHHHI1D<DGHHGHGIGIEHIDHDHH<DHGHHFF0=FEEHHIHEEEDH<D0<<=DEF<DHE/==FHHCHEHHHDGH?HH@CHHFFCGGG@G.C@-==E@HHE@HEFBHHHIHCEDCDGIHE>8HBEEG@CFE8<?B,7-?HEF?A555GIHGEH@@HEGGBA.::.?@..B..B=HDEE<?E8EEHHDC/HHHC<</FHHF<FHHCGHHFHEE?@IHHE0<C0EHCFC<CHECIHGH@=HC1HHEEIIHHGCHEEHFHIIIHHIHFFF@HIHHGHHHIHHHECDCHHHHHIHCG?E<I
@HISEQ:711:H5NNWBCX2:2:1101:1796:19011:ATCTCGTA
TTAAGTTCAGCGGGTATTCCTACCTGATCCGAGGTCAACCTTGGTGCCGCCGAAGCGGGCTTGTAGGGGGTTTAGAGGCAGGACGCCGAGGACTCCCGATGCGAGGCTGATGCTACTGCGCAAAGGAGAGGGCCCTTCGGGTCCGCCACTGGTTTTAGGGGCCTGCCGTGGCAGATCCCCAACGCCGGGCCACGGGGGCTCGAGGGTTGAAACGACGCTCGGACAGGCATGCCTCCCAGGATACTGGAAGGCGCCATGTGCGTTCAAAGATTCGATGATTCACTGAATTCTGCAATTCACATTACATATCGCGTTTC
+
IIIIIHHIIIIIIIIIIIIIIHIIIIIIIIIGIIIIIIIIIHHIGIHHIHIIIHIIIIIIIIIIIIIIHHEHIIIIIHIIIIIIIIIIIIIIIIIIIIIIIIIHHIIIIIIIIIIIIIIIIIIIIHIIIIIIIIIHIIIGHIIHIIIHIIIHIIIIIIIIIIHIIIIIIIIIIIIIIIGHHHIIIIHHIHIHHIHIIIIGIIIHIIGHIIIIIIIIGHIIIIIIIIIIHIIHHFIIIHIIIIIHIIIIHIIHIHHHHHEIIIIIIIIIIIIIIIHIIIIIIIIIIIIIIIIIIHIIIIIIIIIIIIIIIIHIIHIII
@HISEQ:711:H5NNWBCX2:2:1101:5119:19002:ATCTCGTA
TTAAGTTCAGCGGGTATCCCTACCTGATCCGAGGTCAAGCGTAAAATGGTAGACTTGTGGATGCCACCGTCAGCAGCGGAGAGCGCAAAATGTGCTGCGCTCCCACACGGGACGGCGGGCTGCCAATGCATTTGAGGCGAGTTCACGCGTGCAGCGGAACAAAACGCCCAACACCCAGCAGGGCTGGAGGGTACAAATGACGCTCGAACAGGCATGCCCCATGGAATACCAAGGGGCGCAATGTGCGTTCAAAGATTCGATGATTCACTGAATTCTGCAATTCACACTACTTATCGCATTTC
+
IIIIIIIIIIIIIIIIIIIIIIIIIIIIIIIIIIIIIIIIHHIIIIIHIGHIIIIIIIIIHIIGIIIIHHIIIGIIIIGIIHIHIIIIIIIIIIIIIIIIIIIIIHIIIHHIIIIIIHHIHIIIIHHHHHHIIIIIIIIIIHHHHHHHIIIIHIIIIIIHHIGIIIHIHIIIIIIIIHIIIIIIIIIIIIIIIIIIIIIIIIIIHIHHIIIHIIIIHHIIIIIIIIIIIIIIHCIIIIHIIIIIIIIIIGIIIIIIHIIHIIIHIIIIIIIIIHHIIIIIIIIIIHIHHHHHHIIIIHIGII
@HISEQ:711:H5NNWBCX2:2:1101:6411:19146:ATCTCGTA
TTAAGTTCAGCGGGTGGTCTTGTCTGATCTCAGGTCGAAGGGTTGAGCCGCGAGCCGCATCGCTGCGGGCGGGCGGCTGTTCCTGCTTGGTGGCCGAGCGGACGATTGATGCGACCTTGTTCGGGCCGAGATGAAAGGCGACAGCGGCATGCAGCGTTGAGCCACCTACCATGCTGGCGCCCTCTCGTCCGGGTCGCGCCGCGGGCCCTGCACTTCAGTCCAGGCACCTTTGTCCTCCGTGAAGAGGGGAAAGGGTGGGCGAGGGGTGAGCCGACGCTGAGACAGGCATGCTCTCGACCGAGGTCTCGAGCGCAATATGCGTTCAAAGATTCGATGATTCACGGAATTCTGCAATTCACACTACGTATCGCATTTC
+
IIIIIIIIFIIIIIEHIIHIIIIIIIIIIIIIIHHHDIIIIIIIHIIIIIIIIIHIIIIIIIIIHHIDH<CHDHIGIIIIIIIIIIIIHIIIIIIIIIIIIIIIGIIIIHHIHDHIIIGIII=HHHIIGIIIIIIIHIGIIHIHHHIIIIIIIIHIIIIIIIIIGHIGHHGHHHHHIIIIIIDHHIIIIIDCHHHHHHIIIHHDHIIIIIGIIIHIIIEECG@FEEIIHHCHEIHGHHHHIIIIHIIIIIIHHIIIHHIGIIIHEIGHHIHDDHCHHIIIHHIIIIHIIIIHHHDGHIIIIHIIHDIHIIHIHIIIHHHIIIIHIIGIIIIIIIIIHIIHHHIIIIIGIIIHHHIIIIIHHIHHIIIIIIHHHDHH
@HISEQ:711:H5NNWBCX2:2:1101:7321:19219:ATCTCGTA
TCAAGTTCAGCGGGTGTTCTTGCCTGAGCTCAGGTCGAGAAAATTGGGTAATAGGTTCCTGTTTGAGGGCTCACACATGGTCGCAGACCAACACCTAAGAAATAGCAAGGCAGCCGAAGCTGTGAATGCCTACCCAGTTGCGGCCCTTAACGGGTACTTGGTTATCCGCTGCACTTCTGTTGATCCAGCAGGCATGATCGGACTTGGATGCTGTTAAGCATCCAGGTCCACCACGCTGGAACAACCAGATCCACGCCACTTGTTCCACAGGGGAAGAAGGATGTGATATTAACCCGACGCTGAGGCAGACATGCTCTCGGCCGAAGCCTCGAGCGCAATGTGCGTTCAAAGATTCGATGATTCACGGAATTCTGCAATTCACACTACGTATCGCATTTC
+
111<<@CECF@<<///<<11<<1<<<@HH1<C@<<<///1011C1<<1<<1<<11<1<1<1<<1<C11001<1111<D1@11/<<C/111<<<1<F1<<11<111DH?1<CC0<0</C//C000<<000<0<0000<<0=0/<</:/DGHEEC.D###########################GCHEHIGIIIIIIIHHCIIHIHIIIHHF@FIIIIIIHH@GHHGG@HGHHIIIHFIIHIIIIIIIHHGIIHHIIIIIIIIIHHHHHE@?IIIIIIIHIHIIIHHIIIIHHHIGHHCHIIIIIHIIIHIIIIIIHHIIIIHIHIHHHHHHHIHIHIIHIHIIHIIGIIIIIIIHIHIIIIIIIIIIIIIIIIIIIHIIIHHHHHGHIIIIIIIHHIIII
@HISEQ:711:H5NNWBCX2:2:1101:7899:19163:ATCTCGTA
TTAAGTTCAGCGGGTATCCCTACCTGATCCGAGGTCAAAAGTGAAAAAGGCTTGTGGAAGCGGGCGTATAGCTTTGAATCGCGACTTGTGCTGCGCTTCAAAACCAAACACTGGCTGCCAATTACTTTAAGGCGAGTCCCTCAGGACAAACACCCAACACCAAGCAAAGCTTGAAGGTACAAATGACGCTCGAACAGGCATGCCCCATGGAATACCAAGGGGCGCAATGTGCGTTCAAAGATTCGATGATTCACTGAATTCTGCAATTCACACTACTTATCGCATTTC
+
IIIIIEHIIIIIIIIIIIIIIIIIIIIIIIIHHIIIIIIIIHIIIIHIIIIIIIIIIIIIIIIIIIIIHFHIFIHHIIIIIIHIIIGIIIIHHIIHHIHIHHHIHHGHIIIIHHIIIIIIIIHIIIIIIIIIIIHIHIHHIHHIFIIIHIHIIIIIIIIHIIIIIIIIIIIIIIIHIHHHIIIIIHIIIIIIIIIIIIIHIGIIIIIIIIHIIIIHIIIEIIIGIIIIHDGIHHHHIIIIIIIIIHIIIIIIIIIGIIHIIIIIIIHHIIHHIHHHIHHEIIIIIIII
@HISEQ:711:H5NNWBCX2:2:1101:12688:19156:ATCTCGTA
TTAAGTTCAGCGGGTAATCCTGCCTGATCTGAGGTCTAATCTAAAGTTGACTAAAGTAGTTGGAAGCTTCTACTGAGATCTCATTCGGCCACACTACAAAGAGCGTGTCCTCAGCGAATAGTCTATTACACTGAGTCAATCCGAGTTCGAATTAGAGATGCTAATATATTACGAATGAGCTGATTCAACTAGGAATAGCAACACTCAAAATCCAAACACCAATCCAATTTACAAGAAACTGGTGGGTTGAAGAGTTCATGACACTCAAACAGACATGCTCCGCGGAATACCACGGAGCGCAAGGTGCGTTCAAAGATTCGATGATTCACTGAATTCTGCAATTCACATTACTTATCACATTTC
+
IIIIIIIIIIIGIIIIIIIIIHHIIIIIIIIHIIIIIIIIIIHIIIIIIIHIIIHIIIIIHIIIIIIIIHHIIHIIIIIIIIIIIICHHHIIIIIIIIIIIIIIIIIIIIIIIIIIIHIIGHIIIIHIIIIIIIIHIIIIIHIHHIIIIIIIIIIHIHIIIIIIIIIIHIIIIIHIIIHIIHHFIIIIIIIIIIIHHIHIHIIIIIIIIHHHHHHIIHHHHHHHIIHIHHHHHIHHHGIIIIHIIIIIIIIIHHIIIIIIIIIHIIIIIIIIIIHIIIIIIIGIIIIIIIIHHIHHIIIIIIIIIIGIIIIIIHIIIIIIIIIIIIIIIIIIIIIIIIIIIIIIIIIIIHIIIHIIHIIIIHI
@HISEQ:711:H5NNWBCX2:2:1101:14770:19239:ATCTCGTA
TTAAGTTCAGCGGGTGTTCTTGCCTGAACTCAGGTCGAAAGGGGTGTGTCGCACGGCTTCTCGGAGAGCGGCCGACGATTCCTGCGGGCTTACAACGAGGTCCCGGGCCGACGGCGGCATGCGATCCCTGGCGGGTCACCTACCAGACTGTCGTCCCGATTGGGTCCTCGTTCGAGCCTCTGTTCTTCGGCAGACCCGGTTAAATTAACCGGGACGGCCAGGTCCACGCCTCTTGAGAGAGGGTGAGGGTAAAGCCGACGCTGAGGCAGACATACTCTCGGCCGGAGCCTCGAGTGCAATTTGCGTTCAAAGATTCGATGATTCACATTATCTGCAATTCACACTACGTATCGCATTTC
+
IIIIIHIIIIIIIHIHIIIIIIIIIIIIIIIIIIIIIIHIIIHIIIIIIIIIIIIIIIIIIIIHIIHHHHHHHIIIIIIIIIIIIIIHIIIIIIIIIHHDHIGIIIHHIIIIIIIIIHIHIIHHIHIIGHHIIIIDCHHHHGHIHHIIIIIIIIHGIHCEHCHHHHHIHIHHIIHHHHIIIIIHIHHHHHIIIHIEHIIHIIHIHHHHHIIIHIHHIIIIIIHEDGIIIIIIIIIHIIGIIIIIHHIIIHIIHGIIHECIIHIHIIIIIHHG?HIHIIIIIIIHIIIHHFEIIIHHHIIIIIIHHHEHIHIIIIIIIIIGIIIIIIIHIIIIIIIIIHIHIIHGIIGIIIHHGHGFHHI
@HISEQ:711:H5NNWBCX2:2:1101:20232:19181:ATCTCGTA
TTAAGTTCAGCGGGTATCCCTACCTGATCCGAGGTCAACCTTGTGAAAGATTTAACGGCCGCGGCCGCCCGCACTCCGAAGCGATTAATGAAATCACAACGCTTAGAGACGGACAGCTCAGCCGGAGACTTTGAGGCGCGCGGATTGACCGCGGCGCCCAATACCAAGCCAGGCTTGAGTGGTGAAATGACGCTCGAACAGGCATGCCCTTCGGAATACCAAAGGGCGCAATGTGCGTTCAAAGATTCGATGATTCACTGAATTCTGCAATTCACATTACTTATCGCATTTC
+
IIHIIHIIHIIIIIHIHIIHIIGGHHIHHHEHHHIIIIIHFFGHIHFHIHIIII@HIHIHIHHIIHGIIDHHHIIGHIGHIIIIIIIIIIHIIIHHIIIIHHHHIIIIIIIHIIHHHIIIHHIIIHEHIHIIFIIGIIIIHIHGDHIIHHHIDHIIIIHHHHHHIIIIIIIIHIIHIIIIHIHHIIIIIIIIIIIIIIIIIIIIIIIIIIIIIIIIIIIHHIIHIIIGHHHDHIIIIIIIIHIIIHEIIIIIIIIIIIIIIIIIIIHHGHIIIIIIHIHIIIIHIIIIIIII
@HISEQ:711:H5NNWBCX2:2:1101:2341:19462:ATCTCGTA
TTAAGTTCAGCGGGTAATCTTGCCTGAGCTCAGGTCGAGGAAATAAGTAATGAGTTTCCTTGTTGAGGGCTCATCCGGGTCCCAGACCAACAGCTAATCGTATCAGCATCACTGCCTAACCAGCTGCGGCCCTTGACGGGTCCTTGAATAAGCCTCTGCACTTCAGCCAACCCAGCTCTTAAGTCAATAAGAACTGAGACAGCCAGATCCGTCCCATGTACATTCACAAGTAAATGGAATGTATGGGGCGAGTATTAACCCGACGCTGAGGCAGACATGCCCTTGGCCGAAGCCGCGGGCGCAATATGCGTTCAAAGATTTGATGGTTCACGGTTTTCTGCAATTCACACTACGTATCGCATTTC
+
IIIIIIIIIIIIIIIIIIIIIIIIIIIIIIIIIIIIIIIIIIIIIIIIIIIIIIIIIIIIIIIIHIIIIHHIIIIIIIIIIIIIIIIIIIIIIIIIIIIIIIIIIIIIIIIIIIHIIHIIIIIIIIIHGHIIHHHHIHIIIHIIIIIIIIIIIHHIIIIIIIIIGHIIIIIIIHIIHIHIIHHIIIIIIIHIIIIIIIIIIIHIIHIIIIIIIIIIIIIIIIIIIIIHHHCHIHHIIIGIIIHHHIIIIIIIIIIIHIIIIIIIHIIIIIIIHFIIIIIIIIHIGIIIIIIIIIGHFIIIIIIIIIIIIIIIHIIIIIIIIIIIIIIIIIIIIIIIIIIGIIIIIHHHHIIIIIIHHIIIIIIII
@HISEQ:711:H5NNWBCX2:2:1101:2573:19434:ATCTCGTA
TTAAGTTCAGCGGGTCTTCCTACCTGATTTGAGACCATGGTTCAAGGCTTGCGCCTTTATAGGTGTGGACTAACTGTTCATATAAAAACTCCAAATCTCCTCTAAGATAATAGGCATTATGAGAAACCACAGTTTCATACACATACTTTTCTAATAGATATAGAGAAATGTCAAGCATTTTCATATTACTAGTAGCAATCTATTTAAAAGAACCCACCAGAGATGGGAACTTCATATCTCCTTGGTCATTCACGAATGAAATCACAAGAAATTAATACTATAGATTCTCAAACAGGCATACTCCAGAGGAGTGCAATGTGCGTTCAAAGATTCGATGATTCACGGAAAGCAATTCACATTACGTATCGCATTTC
+
HHIEH?FCFHIIII/EGHHHGFFHHD@GGCG?HHHHFHHHHIHHHIIICEHHHHCHIIFHEDGGEHHHHFHHEFHIGE?HFFHHHIIIIHHHIHHGHHHHIIIIHHEHHC?EEE1F1DFHHHHGHE0CFEHI@C0@EGHHEEHGH@HH?@/<@/DGGCHEE@6</IHHFGGHH?HHHGEHHHIHHHIIHHFHEFCHHEHFAGFECF.FIIIH?D@HHHH?IHH@C/D/GEGIIIHHCHIIHIGHHHHHEG11?EFHE?HE?HHHFF?HG<1FEIIIHHIIIHHF<F1F1CD1HEHHFHCD1HIHHDHHHHIHHHIIHDHHHIHIIHH1CC@?IHG?GHHCHGGHHE1HIIHF<E@CHIHHIIGIIHCHHHDDDI
@HISEQ:711:H5NNWBCX2:2:1101:9642:19269:ATCTCGTA
TTAAGTTCAGCGGGTATTCCTACCTGATCCGAGGTCAACATTCAGAAGTTGGGGTTTTACGGCATGGCCGCGCCGCGTTCCAGTTGCGAGGTGTTAGCTACTACGCAATGGAGGCTGCAGCGAGACCGTCAATGTATTTCGGGGGCGGCACCGCCCAGAAGGGCAGAGCCGATCCCCAACACCAAACCCGGGGGCTTGAGGGTTGAAATGACGCTCGAACAGGCATGCCCGCCGGAATACCAGCGGGCGCAATGTGCGTTCAAAGATTCGATGATTCACTGAATTCTGCAATTCACATTACTTATCGCATTTT
+
IIIIIHIIIIIIIIIIIIIIIIIIIHIHIIIFIIIHIGIIIHHIIIIIHHIGGHIIIHIIHHIHIHIHHIIIIIIIIIIIIIIHIIIIIHHIHIIIIIIIIIIIIIIIIIIIIIHIHIIIIIIIGIIIGIHHIIIIIIIIIHHHIIHDIIIIHIIIIIIIIIIHHIHHHIIIIIIIIIIIIIIIIGHHHHHIIIIIIIIIIHHGHHGIIIIIIIHIHIIIIIIIHIIIIIIIHHIIIIIIIIHHIIIIIHIIIIIIIIHIIIIGHFIIIIIIIIIIIHIGIIIIHIIIIIIIIIIIIIIIHIHHIIIIIIIII
@HISEQ:711:H5NNWBCX2:2:1101:17025:19426:ATCTCGTA
TTAAGTTCAGTGGGTAATCTTGCCTGAGCTCAGGTCGAAAGTTTAGGTATGCCAAAGGCACATTCCTACTTAGCTTCTAGCAAGATCCACAAGCAACAACTTCGTGTAGTCGGCAGAAGCCGGTGCTACCTATCCAGTTGAAGCCCATATCGGGTCCTTGCTTAAGCCTCTGCACTTCAGCCAACCCAATCTGCCTGATGGCTGGTTGGGGAAGCCAGATCCACCCCTAGGCTTGCAAACAGAGCAAACGCACCCAACAAGTTGGGAGGGGTGAGGGTGTAAACCGACGCTGAGGCAGACATGCTCTTGCCCGAGGGCTCGAGCGCAATATGCGTTCAAAGATTCGATGGTTCACGGAATTCTGCAATTCACACTACGTATCGCATTTC
+
HIIIHIHHIIIGGHIHHHEHIIIIIHIIHIHIHFHFHCHIEHHIIFHFFHIIIIIIHIIIIGIIIIIIHHHIHIIIIHHHIHHIIIIIIIIIIIIIIHEHIHIIHHHIIIIHIIGHHHIHIIIHIIIIIIIHIIHIIIIHIIIHIHEHFIIHHIIIIHIHIIIIH?HHHIIICGHHGIHIIIIHIIHIHHIIIIIIIGHIIIHIIIIIFIHHHIIIIHHHIHHDGHIIHIHIIIIHIIHHHIIIIHGHCHIIGHCGIHHIIIIIHHHHHCFHIIIIIIIHIHHGIGIIIIIIIIIGIIIIIIIIIIIIIIIIHIIIIHHDHIGGHGHHDIIIIIIHHIIIIHIIIIIIIIIIIIIIIIIHHIIIHHGGIHHHHIIHIIIIIHIHGGIHI
@HISEQ:711:H5NNWBCX2:2:1101:20266:19320:ATCTCGTA
TTAAACTCGGCGGGTAGTCTTTTCCGATTAGAGGTCTGATGCGTTACCTCGTCCGTTTCCTCGTGGCCTGGAAGGGCCCAAGTCAAGGTAGCCTGCTGTGGAACTCGCACGCACTCGGGCTCACCGGGAGCCCCGCACTTGGAAGACCCAAGTCCCACGACACTTGGAAGTGCCGTGGGAGTTCGAAATCGCACCTGATCGCGGGGCAAGTGATGCCAAATTCCCTCCATTTCAGCCGACCCGAGTACCTTAGCACTCCGGGACGGCCAGTTCCACTCAAACTGGCGCACAAGTAAGTACTTGGGGGAGTCTGGTGGGGGGGCGCGGTGACGCTCTAACGGAAATGCCCTTGGACAAGCCTCGGGCGCAACTTGCGTTCAAAAACTCGATGATTCGCGGAATTCTGCAATTCACACTACGTATCGCATTTC
+
IIIIIIIIIIIIIHIHIIIIIIIHHIHIIHHIIIIEHIIIIIHIIIIIIIIIIIIIIIDHHHHIHIIIIEHHIIIGIHIIIIIIIIIIIIIIIIIHIIIHIIIIHIIIIIIHIIIGIHIIIHHHIIIIIIIIGHIIHHIIIHIIIIIIIHHIIGIIIIIIHIIHHHCGHHHGGIIIHHDFH:BHHIHHIIHGEHIIHHFEGHIIIIIHHHEH?GHHFGEG@@IHHCHEHG@HGHCIHDIHEHHHHFIHIIGIIHECCIHDHD?IHFGHGHHCHGBHEHHGAHIIIIIHHHFIIHE?HHHHECIIIIIIIHHHHE<HIIIIIHIHIIIIIIHGIIHIHHIHIIIIHHIIIIIIIIIHIGIIGHHIIIIHIIIIIIIIIHIIIIIIIIIIIIHIIIIIIIIIIIHIIIIIIIIIIIIIIHIGIIHIIHIGIII
@HISEQ:711:H5NNWBCX2:2:1101:6888:19521:ATCTCGTA
TTAAGTTCAGCGGGTATCCCTACCTGATCCGAGGTCAAGAGTGTTAAAATGTACTTTTGGACGTCGTCGTTATGAGTGCAAAGCGCGAGATGTACTGCGCTCCGAAATCAATACGCCGGCTGCCAATTGTTTTAAGGCGAGTCTACACGCAAAGGCGAGACAAACACCCAACACCAAGCAATGCTTGAAGGTACAAATGACGCTCGAACAGGCATGCCCCATGGAATACCAAGGGGCGCAATGTGCGTTCAAAGATTCGATGATTCACTGAATTCTGCAATTCACACTACTTATCGCATTTC
+
IIHGGHHIIHHHHIHHIIHIIIIIIHIIIHIIIIGHIIIHIHIIIIHIHHIIIIIIIIIHHIIIIIIIIIIIIGIHIIIIIHIGIIIIIGIIIHIHIIIIHIIIIIIIIIIIIIIIHIIIIHIIIIIHIIHIHHHIIIHIIHHIIHHIIIIIHHIIIIIHIIIIIIIIIIHIIIIHIHIIIIIHIIIIIIIIIIIIIIIIIIIIIIIIIIIIIHIHIGIIIIIIIIIIIIIIHHIHHGHIIIHHIIIIIIIIIIIIIIIIHHGGGIIIIIHIIIIIIHHIIIIIIIIIHIHHHHIIIIIIII
@HISEQ:711:H5NNWBCX2:2:1101:6872:19556:ATCTCGTA
TTAAACTCGGCGGGTAGTCTTTTCCGATTAGAGGTCTGATGCGTTACCTCGTCCGTTACCTCGTGGCCTGGAAGGGCCCAAGTCAAGGTAGCCTGCTGTGGAACTCGCACGCACTCGGGCTCACCGGGAGCCCCGCACTTGGAAGACCCAAGTCCCACGACACTTGGAAGTGCCGTGGGAGTTCGAAATCGCACCTGATCGCGGGGCAAGTGATGCCAAATTCCCTCCATTTCAGCCGACCCGAGTACCTTAGCACTCCGGGACGGCCAGTTCCACTCAAACTGGCGCACAAGTAAGTACTTGGGGGAGTCTGGTGGGGGGGCGCGGTGACGCTCTAACGGAAATGCCCTTGGACAAGCCTCGGGCGCAACTTGCGTTCAAAAACTCGATGATTCGCGGAATTCTGCAATTCACACTACGTATCGCATTTC
+
HHIIIIIIIGDHICEHHHIIIHH?H@<EHIIHIIGGC@1FDHDHCHHCGHCDGHH1FHHHEEHHGEHHHGHHHHH0DEH=GGHIC<GCFHIIIIHHI?HCECFHH?GHDDHGIDHFHHC<DEFEGH/?/DGHHIHHHDC@HGHCHHGCHGIHHHIII@/CDHD/DF/@GEHHCA?BED</B.8A8BEH?CH@EHDHF@?GEFC<7??E-BAFFHHF@G-G@-HE@-F@--8-<-HGIIHHFHG?@-FC@-8-B-B5,HC8=,75A-GEIHAA?F9E..-88DHECGGAHF?HHHFHHEHHHCCIHHHHHCHGIIGHGHHHGIHHIIIHHCHHHHGGGIHHHEHHG?IHEIIHHGCEHH?C/HCHCHIHHHCCHFGIIHDGEFCGHHIHHIHDGIGHIIIIHHHGGIHEEIIIHGECHDHDGIIHIIEHHDH
@HISEQ:711:H5NNWBCX2:2:1101:9699:19614:ATCTCGTA
TTAAGTTCAGCGGGTATTCCTACCTGATCTGAGGTCAACCTTGGTAAAGTTGGGTGTTTTACGGCGTGGTCAGGCCGCTCTCCGCCTGCGAGGGTTTTACTACTACGCAGAGAAGGCTACAGCGAGACCGCCACTAGATTTCGGGGCCGGCCGCCGCGGTGGACGGCCGATCCCCAACGCCGAGCCCAAAGGGGCTCGAGGGTTGAAATGACGCTCAGACAGGCATGCCCGCCAGAATACTAGCGGGCGCAATGTGCGTTCAAAGATTCGATGATTCACTGAATTCTGCAATTCACATTACTTATCGCATTTC
+
IIIIIIIIIIIIIIIHIIIIIIIIIIIIIIIIIIIIIHHEHIIGHIIIIIIHHIIIIIIHHIIGGIHIGHHIFHIHIHHHIIHIHIIIIIGIIICEHHIIIIIIIIIIIHIIHIIIIIIIIIIIIHGIIIIHIIHIHIIIIIIHHIIIIHIHGHIIIIHHIIIIIIIIIIHHHIIIIIIIHIIIIIIIHHHHHGIHIIIIHIEHEEHGHHIIHIHHHHFHIIIIIIHECGHHGHHIGIIHHIIHHIIHIIIIIIHGIIIHFHHIIIIIIIIIIIIIIIIIIIHIIIIHHIIHIIIIIIHIIIIHIIHIIIIII
@HISEQ:711:H5NNWBCX2:2:1101:9544:19664:ATCTCGTA
TTAAGTTCAGCGGGTGTTCTTGCCTGAGCTCAGGTCGAGATAAAGGTTAATAGGGCCGAAGCCCTTCCTGATTTCGGGTCGACAAGCACAGTCCCAAGCCAACAACTAAAGCATTAGCAACAAGTTGCCTACCCAGTTGCGGCCCTTATCGGGTCCATGCATCAACCTCTTTGCTTCAGCGAACCCAGACACTAGGCCTGGGAAAGCCAGATCCGCCCTTTCATTCCATGGAATGGTTGGGCGAGGATTAACCCGACGCTGAGGCAGACATGCTCTTGGCCGAAGCCTCGAGCGCAATATGCGTTCAAAGATTCGATGGTTCACGTATTTCTGCAATTCACACTACGTATCGCATTTC
+
HIGFEC@HEHCHGHHHIHIHIIGIECHIHCHHGGCHDC?EHHHCHHDFEEHHG??F@DHCHHC?GHIIIFCFHHCCEHFHHHDHIHIIIHIHGIIIEHIIIIIGHHEECF1FC@FHCHFHIHHGHH?C@@HIIHE@FCHCDHHCHIHHHHCEDHGHHFHFHGIIEHHHIIIHGHEGHHHHHHHHHHHH6BEHHHHHHGHIIGIHIHGHFAF@IIIHIHHGHCGA@HHCGIHHHFIHHDHGIGIHEEHHCGEHIHHHIIIIIIHG1IGHIHHEHGHIHFHHCHHIHCIHHGIHIIHIHEHCGHGIHGIHIHIHHIIIIHHHGIIIIIIIIIHHHGHG?CF<C<HFHIIIIIHIHHIIII
@HISEQ:711:H5NNWBCX2:2:1101:17178:19545:ATCTCGTA
TTAAGTTCAGCGGGTATCCCTACCTGATCCGAGGTCAACCTTAGAAATGGGGTTGTTTTACGGCGTAGCCTCCCGAACACCCTTTAGCGAATAGTTTCCACAACGCTTAGGGGACAGAAGACCCAGCCGGTCGATTTGAGGCACGCGGCGGACCGCGATGCCCAATACCAAGCGAGGCTTGAGTGGTGAAATGACGCTCGAACAGGCATGCCCCCCGGAATACCAGGGGGCGCAATGTGCGTTCAAAGATTCGATGATTCACTGAATTCTGCAATTCACATTACTTATCGCATTTC
+
HHIEFHH@HIIHIIHFHHGCHHIHHIHHI?GCHHHHHIHIFEHIEHCCEHIEHHDHHIF<GHHHHHHDHHG@HHH@HHHHIIHIHIIIHEIHHIIHHHHHCDHHHICHIHHEHHHHHEEGHIHEHHHIIIHIHHIIEEHHHDDIGIIHHHEIIIGHIHIIHIIIGHHGHHIIHHGGIIIIIIHHIIIIIIIIIHIIIHIIIIIIIIIIHHEHHIIGIIIHHIHIIIIHIIIHHIIIHIIIIHIIIHHIHHIIIIIHHHIIHIIIIIIIIGIIIIIIIIIIHIIHIIHHHGIIIIHI
@HISEQ:711:H5NNWBCX2:2:1101:21082:19722:ATCTCGTA
TTAAGTTCAGCGGGTATCCCTACCTGATCCGAGGTCAACCTTGTGAAAGATTTAACGGCCGCGGCCGCCCGCACTCCGAAGCGATTAATGAAATCACAACGCTTAGAGACGGACAGCTCAGCCGGAGACTTTGAGGCGCGCGGATTGACCGCGGCGCCCAATACCAAGCCAGGCTTGAGTGGTGAAATGACGCTCGAACAGGCATGCCCTTCGGAATACCAAAGGGCGCAATGTGCGTTCAAAGATTCGATGATTCACTGAATTCTGCAATTCACATTACTTATCGCATTTC
+
GIIHIEHHHIIIIIHIIIIIIIIGIIIIIIIGHIIIIIIIFHIIIIIIIIGHHHIIIIIIIIHHIIIIIHIIIIHHHIIIIIIHFHGHIIIIIIIHIIIHIIIIHHHIIIIHHIHHIIIIIIIIHDHHHGHGIIIIIIIIIIIGGHHFHIIIIIHHHHIC?GDHHIIIHIIIIHHHHCIHIIHHGHHFGHGIIIHIHHHIIIFHGHEGHIIIIHHHFIIIIIHEHHC1HHIIHHDIHIIIHHIHIHIHHHEEHFH@CIHG@HHHHFIFGHHIHEGIIIIHGHGHIIIIIGII
@HISEQ:711:H5NNWBCX2:2:1101:2559:19752:ATCTCGTA
TTAAGTTCAGCGGGTATTCCTACCTGATTCGAGGTCAACATTCAGAAGTTGGGTGTTTTACGGCATGGCCGCGCCGCTCTCCAGTTGCGAGGTGTTAGCTACTACGCAATGGAAGCTGCGGCGGGACCGCCACTGTATTTGAGGGACGGCGTGTGCCCACAGGGGGCTTCCGCCGATCCCCAACGCCAGGCCCGGGGGCCTGAGGGTTGTAATGACGCTCGAACAGGCATGCCCGCCAGAATACTGGCGGGCGCAATGTGCGTTCAAAGATTCGATGATTCACTGAATTCTGCAATTCACATTACTTATCGCATTTC
+
IIIIIIIIIIIIIIIIIIIIIHIIIIHHHFHHIIIIIIIIIIIIIHHHHHIIIIIIIIIIIIIIIIIIIHIIIIIIIIIIIIIIHIIIIIIIHHIIIIIIIIIIHHIHIGHHHHIIIIIIIIIIIHHHIIIIIIIIIIIIIIIIIHIIIIIIIIIIHIIIHIIIIIIIIIIIIIHCHIIIIIHIIIIIIIIIIIHIIIIIGIIIIIIIIIIIHIIIIIIIIIIIIHHIIIIGIIIIIIIIIIIIIIIHHHIIIHIIHFEIIIIHHIIIIIIIIIIIHIHHIIIIIIIIIIIIIHIIIIIIIIIIIIIIIIIIIIIII
@HISEQ:711:H5NNWBCX2:2:1101:3437:19998:ATCTCGTA
TTAAGTTCAGCGGGTATTCCTACCTGATCCGAGGTCAACCTTGATAAATTGGGGGGTTTTACGGCCGGTCACCCGTCGCGTGCCCTGAGCGTGGTAAGTTTACTGCACTCGGTACGACGACGAGCCCGCCACTGGGTTTGGGAGCCTGCGGCAGCCGCAGGGCTCCAACACAAGCGCAGGCGCTTGATGGTTGAAATGACGCTCGGACAGGCATGCCCGCCAGAATACTAGCGGGCGCAATGTGCGTTCAAAGATTCGATGATTCACTGAAATCTGCAATTCACATTACGTATCGCATTTC
+
HHHHIHHIIHHHIHIIIIIIIIHHIIEHHIIIIIIIIIHIIIIEHHHEHHHIHIIIHHIHHIIHHIHIHDHIIIGIIIIIIHFEHIIEFHHFHHIIGHHHIIHHIIIIIIIHHHIIIIIIIGDHHIIHIIHIHIIIIIIIIIHHHHHHHHHGIIIIIIEHEHIGIIIIHIIHHHGHIGIHHGHGIIIIIHIHHHHHHIHIHIHIIHHIHFGHHHHIIIHEIIIIHIHHCDCCIIHHGIHHIIIIHIHHIIIIIHIIIIIHIIIGIIIIIHHFHIHIIIIGIHHHIIIHHIIIHHHHIIIIH
@HISEQ:711:H5NNWBCX2:2:1101:3814:19873:ATCTCGTA
TTAAGTTCAGCGGGTCTTCCTACCTGATTTGAGACCTGTATCAGAGGCAAGCCTCTATTTCATTGCATCGTGAGATGCGCTGAAGGGATTGACCTAGCGACTCTTGGGAATCAACACGTCGAAAAGGCAGAGTAAACTCTTTCAATTACGGCTGTCTCATCCTTGGGAATCGATCAATTCTCTATTTCAAGTCGGCCTCTTTGACAAGGCATGACTCAAGTCCAACACTCTACACTCTCCCGAGGGAAAGAATAAGAGGTCGAGGGTAAAGAGATACTCAAACAGGCATGCTCTCCGGAATACCAGAGAGCGCAATATGCGTTCAAAGATTCGATGATTCACTGAATTCTGCAATTCACATTACGTATCACATTTC
+
IIIHIIIIIIIIIIIIIIIIIIIIGIIIIIIHIIIIIIHIIIIIIIIIIHIIIIIIIIIIIIHHHHIIIGHHIIIGEHIIIIIIGIIIHHIIIIIIIIIGIIHHHIGIIIIIIIIIIHIHIIIIIIHIIIIIIIIIIIIIIIIIIIGHIHIIIIIIHIIIIHIIHIIHIIGIIIIHIIHIHIIIIIIHHEIIIICDHHIIIIIIIIIIHIIIHIIIIIHHEEIHHHIIHGHHHEEDDHIIIIHIIIIIHGHIIHHHHIIIIIIIIHIHIIIIIIIIIIIHHEHHFGGIIIHDIIIGIIIIIIGIIIHGIIIIHIHHIHGIIIHHIHEIIHEIIIIIIIIIIIIIIIIHIIIIHIHIIIHIHHHHIIIIIIIIIIII
@HISEQ:711:H5NNWBCX2:2:1101:16956:19751:ATCTCGTA
TTAAGTTCAGCGGGTAGTCTTACTTGATTTGAGATCGAGTTTAACAAGAATCGTTGCCGACCCTTGTGAAATCCTGCATCAGTCAGCCAATACGGTCAAACTCCCTTTATGTTAGCTGCAGCAAAAGTAATGATCCGTTTGACGGGACTAAATGAATATGCTTTTAGCTCAGGAGAATGTCCAGCTGCACCTGCATTTCAAGCAACCCGCCACCGATCTCAAAAAGATTGGTGTTGGGATTGCTCAAGTCCAAAGCTTTTCGATTAAAAAATCCAAAAGCTTTGAGGTGTTTACTGGTACTCAAACAAGCATGCTCTTCGGAATACCAAAGAGCGCAATATGCGTTCAAAGATTCGATGATTCACTGAATTCTGCAATTCACATTACGTATCGCATTTC
+
HIIIGHIIIIIIIIIIIIIIIIIIIGDHFIIIIIIIIIHHHHHIIIIIIIIHIHGHHHGHIHIHIHIHIFHHIIIIIIIIIIHHIIIIHIIIHHGGHHGHIHIHIIHIIIHIIIEHIIIIIIIIIIIIHHIIIIIIIIIIHHHIHIIIIIIIHFHHIIHIGGHHHHIHHIHIIIIEHHGHIIIHHHIHHIHIIIIHGIIHIIHFIIIIHIIHIHIIFHHHAHHHIIIIIHGIIHIIHGG?IIGIIIIIIIIIHIIIIIIIHIIHEHHIGIIIHHHHC@IIHIHIIHIIIIIIHHHD1HIIIHIIHHIIIIIIIIHIHHIIIIIIIIIHHCGHIIIIIHHIIIIIIIIIIIIHIIIIIHHGIIIIIIIHIIIHIIHHIHIHHIIIIHIIIIIIIIIIIII
@HISEQ:711:H5NNWBCX2:2:1101:17793:19808:ATCTCGTA
TTAAGTTCAGCGGGTGTTCTTGCCTGAGCTCAGGTCGAGATAAAGGTTAATAGGGCCGAAGCCCTTCCTGATTTCGGGTCGACAAGCACAGATCCAAGCCAACAACTAAAGCATCAGCAACAAGTTGCCTACACAGTTGCGGCCCTTATCGGGTCCATGCATCAACCTCTATGCTTCAGCGAACCCAGACACTAGGCCTGGGAAAGCCAGATCCGCCAATTCAATCCAAGGATTGGTATGGCGAGGATTAACCCGACGCTGAGGCAGACATGCTCTTGGCCGAAGCCTCGAGCGCAATATGCGTTCAAAGATTCGATGGTTCACGTATTTCTGCAATTCACACTACGTATCGCATTTC
+
IIIIIIIIHIIIIHFHHIIIIHHIIIIIIIIIIEHHIHIIIIIHHGHIGIHHHIIIHIGDHHHIIIIIIHHHIIIIIIHIIHIICHHHGIIIIHIFIIHIIIIIIIIIHHHIIIIIIIIIIIFHIIIGIGHHHIIIIIHIIIGGHHHHIIIGHIHIHHIIHHIIIGHIIIIIHHIGHIDHHIIHIGHHHFFHIGHHIIIHIEHAGHGGHHHHIHIHHHIIIHEF.HCHIHIIHEGF?FHIIIIIIIG?GIIHIHHEIIIIIHIHIIHIIIIHHHHIIIIIIIIIIHIIIHIIIIIIIHIIIIIIIHHHHIHIHIIIHHIIIIIIIGIIIIIIHHHEHEEGGDHHCHIIIIHFHHCIII
@HISEQ:711:H5NNWBCX2:2:1101:19634:19961:ATCTCGTA
TTAAGTTCAGCGGGTGTTCTTGCCTGAGCTCAGGTCGAGATAAAGGTTAATAGGGCCGAAGCCCTTCCTGATTTCGGGTCGACAAGCACAGTCCCAAGCCAACAACTAAAGCATTAGCAACAAGTTGCCTACCCAGTTGCGGCCCTTATCGGGTCCATGCATCAACCTCTTTGCTTCAGCGAACCCAGACACTAGGCCTGGGAAAGCCAGATCCGCCCTTTCATTCCATGGAATGGTTGGGCGAGGATTAACCCGACGCTGAGGCAGACATGCTCTTGGCCGAAGCCTCGAGCGCAATATGCGTTCAAAGATTCGATGGTTCACGTATTTCTGCAATTCACACTACGTATCGCATTTC
+
IIIIIIIIIIIIIIIIIIIIIIIIIIIIIIIIIIIIIIIIIIIIIIHIIIIHIIIIIIIIIIIIIIIIIHIIIIIIIIIIIIIIIIIIIIIIIIIIIIIIIIIIIIIIIIIIIIIIIIIIIIIIIIIIIIIIIIGIIIIIIIIIIIIIIIIIGIIIIHIIIIIIIHIIIIHIIIIIIHIIIIHIIIIIIIIIIHIIIIIIIIIIIIIIIHIHIIIIIIHGHHIIHIIHGIIIIIGIIIIIIIIHHHHFCHIIHIIIIIIIIIIIIIIIIIIIIIIIIIIGIIIIIIIIHHIIIIIIIIIIIGIIIIIIIIIIIIIIIIIIIIIIIIIHIIIIIIIIIIHHHHIIIIIIIIIIIIIIII
@HISEQ:711:H5NNWBCX2:2:1101:2209:20107:ATCTCGTA
TTAAGTTCAGCGGGTTTTCTTGCCCAATTTCAGACCAAGTTAACAGGTTATCCAGTTTAGCTGAATAGCCTGGTCATTAGGAGTGCACAACACCAGTATTGCAAAATGGATAGCTCAAGAGGTGGAAGTGAATTGAAAATTCATCTTTTTGCACCTTTAAAAGCTAACCGACAACAGCCGACGCCAGCACAATCATTTTGAGATGATTGATTGAAGTCCAGGAACTCCAATCAAACCATCCAATGTCCACCATCAAAGATGATGAGGTGTATTTTAATGATTCTGAAATGGGCATGCTTCCCGGAATGCCAGGAAGCGCAATGTGCGTTCAAAGATTCGATGATTCACTGAATTCTGCAATTCACACTACTTATCGCATTTC
+
IIIIIHHHIIIIIIIIIIIIIIIIHIIHIIIIIIIIIIIIIIIHIGHHIIHHGEHHHIGIIIIFFHHHIHIIIHIIIIIIIIHIIIHIHIIIIIIIHHIGIIIIIIIIHIHIHHIIIIHHIIIFIIIIIIIIIIIIIIIHIIIGHIHIIIIIIIIIHIGIGIHIIIIIIHIIIIIIIIIIIIIGIIIIIIIIIHIIIIIIIIIIIIIIHIIIIIIIIHIHHHHIIIIIIIHHHIIIHHHHHHHIIIIIIIHIHIHEGIHIIIIIIIIIIIIIIIIIIIIIIIIIIIIIIIIIIIHIIIIIIIIIIHIIIIIHHEHIHHHIHIHHHIIIGIIIGIIIIIIIIIIIIIHIIGIIIGIHIIIHHIIIIIIHHIIIHHHHIIIIII
@HISEQ:711:H5NNWBCX2:2:1101:3508:20023:ATCTCGTA
TTAAGTTCAGCGGGTATCCCTACCTGATCCGAGGTCAACCTTGTGAAAGATTTAACGGCCGCGGCCGCCCGCACTCCGAAGCGATTAATGAAATCACAACGCTTAGAGACGGACAGCTCAGCCGGAGACTTTGAGGCGCGCGGATTGACCGCGGCGCCCAATACCAAGCCAGGCTTGAGTGGTGAAATGACGCTCGAACAGGCATGCCCTTCGGAATACCAAAGGGCGCAATGTGCGTTCAAAGATTCGATGATTCACTGAATTCTGCAATTCACATTACTTATCGCATTTC
+
IIIIIIIIHIIIIIIIIIIIIHIIIIGIIIIGIIIIGIIHHIHIIIIIIHGHHEHHIIHHIHHHIIIIIHHHHIIIIIHIIIHHGIIHIIIHHHHHIIIIIIIIIIIHIIIIIIIIIIIIIIIIIIIIIHIIIIIHIIIIHHIIIIIIHIIIIIIIIIIIIIIIHIHIHIIIIIIIIIIHIHIIIIIIIIIIIIIIIIIHIIIIIIIIIIIIIIIIIIIIIIHFIGIIIIIIIIIIIIIIIIIIIIIIIIIIIIIIIIIIIIIIIHIIIIIIIIIIIIIIIIIIIHIIIIHI
@HISEQ:711:H5NNWBCX2:2:1101:6322:20148:ATCTCGTA
TTAAGTTCAGCGGGTATTCCTACCTGATCCGAGGTCAAACTTTCAGAAGTGGGGGGTTTAACGGCGTGGCCGCGCTGCGATCCAGTGCGAGTGTTGCTACTACGCAGAGGAAGCTACAGCGAGACCGCCACTAGATTTAGGGGACGGCGCGCCGCGAGGGCACGCCGATCCCCAACACCAAGCCCGGGGGCTTGAGGGTTGAAATGACGCTCGAACAGGCATGCCCGCCAGAATACTGGCGGGCGCAATGTGCGTTCAAAGATTCGATGATTCACTGAATTCTGCAATTCACATTACTTATCGCATTTC
+
IIIIIHHHIIIIIIIIIIIIIIIIIIIIIIIIIIHHHIIIIIIIIIIIIHHIIIIIIIIIIIIIIIIIIDGHHHIIIIIIIIIIIIIHIIIHIIIIIHIIIIIIIIHIIIIIIIIIIIIIIIIIIIIIIHIIIIIIIIIIIHIIIHIIIIIIIIIIIIIIHIIIIIIHHHHIIIIIHIIIIIIHIIIIIHIIIIIIIIIIIIHIIIIIIIIIIHIIIIIIHIIHHIHHIIIIIIIIIHIHFHIIIHIIHHHIGIIIIIIIIIIIIIIIIIIIIIIIIIHIHIIIIIIIIIIIIIIIIIHHHIIIIIIII
@HISEQ:711:H5NNWBCX2:2:1101:10519:20134:ATCTCGTA
TTAAACTCAGCGGGTAGTCCCGCCTGACCTGGGGTCGCAGTCGATGCGCACTGGTAATAATGCGCGTCAGGGTCTTGGAGACGCCCGACAACGGGTTCGCCAGCGACAGGACGCGACAAGGTTGTTCAACCACCACGTGTCGTGACGATCCATCGTCGGGGACTTCACTTTTAGGCCAGCCGCGGGCTTTCGCGCACGGGAGACCATCATCCGCCCACAACGCACCCACAGGGGGGGGTTGGTGGCGACGCGTTGCGAGACGCCCAGGCAGACGTGCCTTCGGCCTAATGGCTTCGGGCGCAACTTGCGTTCAAAGACTCGATGGTTCACGAGATTCTGCAATTCACACCAAGTATCGCATTTC
+
IIHIIIIIIIIIIIIIIIIIIIIIIIIIIHIHIIIIIIIIIIIGIIIGIHHIIIHHHIIIIIIIIICDHHHHGHIIHIIIIIHIIIIHHHIIIIIIIIIIIFHIIIIIIIHIIIIIIIIIIFHHHIIIIIIIIIIIIIHIIIIHGHIIHIFIIIIIIIIIHIIIIIHHHIEHIHIIIIIHGIIIHIIHHIIIIHHIIHEEHHIIIIHIIHIHHIIHHIHHIIIIIIHFIHHHHDIHIIHIIHGHIIIIHDIIHHHIHHHHIIIIIIIGIHHHIHIIIIIHHHGIIIIIIHIIHHC<IIIIIIHIIGHIIIIIIIIHHIIIIIIIIIIIIIIIHIIIIIIIIIIIIIIIIHHIIIIIIIIIIIII
@HISEQ:711:H5NNWBCX2:2:1101:13241:20161:ATCTCGTA
TTAAGTTCAGCGGGTGCTCTTGCCTGAACTCAGGTCGAAAGTAAAAGTTTCAAAGGAAGGCTCCCATGCAAATCCGGGGCAGTCTGGCGGCATGCAGCCGGAGCTACCTACCTAGCCAGCGCCCGAGTGGGTGTTTGCTGGAGCCGCTGCGCTTCAACCGACCCGCTGCACCAGAGGGCAGCAGGACGGTCAACTCCGCCCTTGAGATCCGCAGGGGAACTCATGGCGAGGGTGAAACCGACGCTGAGGCAGACATGCTCTCGGCCGAGGCCTCGAGCGCAATATGCGTTCAAAGATTCGATGGTTCACGGAATTCTGCAATTCACACTACGTATCGCATTTC
+
IIIIIIIIIIIIIIIIIIIIIIIIHIIIIIHIIIHIIIIIIIIIIIIIIIHIIIIIIIIIIIHIIIIIIHIIIIIHIIIIIIIIIIIIIIIIIIHIIIIIIHIIIIIIIIIIIIIIIHIIHIIIIGHEHIIIIIIIIHIIIIIIHIIIIIIIIIIIIIIIIIIIIIHIGIIIIIIHIIIIIIIIIIHIIIIIHHIIIHHIIIIIIHIIIIIIIIIIIIHIIIIHIGIIIIIIHIIIHIIIHHIIIHIIIIIHHIIIIIIIIIHHHDIHIIHIHDGIHFHHIIIIIIHIIIIIIIHIIIHIIIHIIIIIIIGIIIIIIIHIIIIHF1IIIHIIHIHIHHIHIII
@HISEQ:711:H5NNWBCX2:2:1101:14770:20115:ATCTCGTA
TTAAGTTCAGCGGGTGTTCTTGCCTGAGCTCAGGTCGAAGATGTAAGTTATATTTCCTGGTTTGAGGGCTATTGAAAAAGAGCCAAGCCAACACCTAAATATGTAGCAGTGATGCTGCCTACCTAGATGCGGCCCATAAACGGTCCTTAATCAGCCTCTGAGCTTCAGTAGACCCGGCTTTCACTCCATAATAAAACAGAGGAGAGCCGGGACTACCAGATCCAACCAGCCAATTATTAATGAATAATTATTGGGAGGTTGAGGGGTACATCGACGCTGAGCCAGACATGCTCTTGGCCGAGGCCTCGAGCGCAATATGCGTTCAAAGACTTGATGATTCACGGAATTCTGCAATTCACACTACGTATCGCATTTC
+
HIIIIHIIIIIIIICHIIHIIHHIIIGIIDHIFGHIIIIHIHIIIIIIIIIHIIIIIIIFHIHIIHIIIIIIHIIIIIIHIIIHIGHIIIIIIIHIIIIIIIIIGHIGEHIGHIHIIIHIIIIIIIIIHFHCHHHHIIIIIIIIIHHIIIIGEHHHIIHIIIIIIIHIIIIIHIHHIIIIIIIIIGIIIIIIHHHIHHHHIIHG?CGHHCHHHIIIIIHEFHHHIIIIIIIIIHHFHIHHHHFIHHIIIIIIHHFEHIIIIHHHHIHHHIGHIIIIIIIIHCIHFIIIGIIIGIIIHHIIIHHCHHCCHHIHHHIGIIIIIHIIHHHECIHGIIHIIIIHFIIHIIIIIIIHHIIIIIIIHIIIIIIIIHIIIIIG
@HISEQ:711:H5NNWBCX2:2:1101:14846:20135:ATCTCGTA
TTAAGTTCAGCGGGTATCCCTACCTGATCCGAGGTCAAGCGTAAAATGGTAGACTTGTGGATGCCACCGTCAGCAGTGGAGAGCGCAAAATGTGCTGCGCTCCCACACAGGACGGCGGGCTGCCAATGCATTTGAGGCGAGTTCACGCGCGCAGCGGAACAAAACGCCCAACACCCAGCAGGGCTGGAGGGTACAAATGACGCTCGAACAGGCATGCCCCATGGAATACCAAGGGGCGCAATGTGCGTTCAAAGATTCGATGATTCACTGAATTCTGCAATTCACACTACTTATCGCATTTC
+
HHIIIHIIHHIIIIIIHHIIGIHIIHHHIIIIIIGHHHHIIIHIIIIGIGHHHHHIHIIIIIGHIIHIIHHHIIIGIHHCHIIHHIIHHIIIIIIIIIIHIIIIIIIIHIHHIIHIIHHIIHHHIIIIIIIIIIIIIHHHIIHHIIIIIHIIIIIIIIIIIHHHIIIIIIHHHHGIIIIIIIIIGIIIIIIHHIHIIIIHIIHGIIIIIHIHIIHIHIHGIIIIIIIIIIHHEHHHHHGHIGIIIIIIIIIIIIHIIIIIHHHHIGIIIIIHIIIIIIIIIIIIIIIHHHIIIIIHHIIGHI
@HISEQ:711:H5NNWBCX2:2:1101:15461:20210:ATCTCGTA
TTAAGTTCAGCGGGTACTCTTGCTTATTTCAGGTGCCATATTTGGATAATTTCTTTTTGAATAATGATTCACCAATTCCGATCCTCAAACGACTATCACCATTTAGTGACTATTTCGTTTGGAGTCTTCATTGACATTATTCCATATTTTGTGAGAGAATTTCTTCAATCACATTATATTCTATGATGTAATTAACCGGACACACTGAAACAAACATGACAACCGAGGTTGCCGCCACTTGCGTTCAAAAATCTGATGACTCGCGGTTCTGCAATTCGCATTGCTTGTCGCACTTC
+
HIHIHIIIHHIHIIHHIIIIIIIIIIIIIIIIIIIIIGIGIIIIGHIIIIIIIHHIIIIHIIIHIHIHIHIIHGIIIIIIIIIIIIIIIIIIIIIIIIHIIIIIIIHIHIIIIIIIIIIIHHHHIIIIIIIIIIIIIIHIIGIIIIHHIIIIIIIIHIIHHIHIIHHGIIHHHIIHHHIIIIIIIHIIIIIIIIIIHIIIIIIIIIIIIIIIHHIIIIIIIHIHHHHHIIIIIIIIIIIIIIIIIIIFHHIIIHHHHHHIIHIHIHHIIIIIIIIIIIIIIIIIIIIIHGIIIIHI
@HISEQ:711:H5NNWBCX2:2:1101:4159:20480:ATCTCGTA
TTAAGTTCAGCGGGTAGTCTTACTTGATTTGAGATCGAGTTTAACAAGAATCGTTGCCGACCCTTGTGAAATCCTGCATCAGTCAGCCAATACGGTCAAACTCCCTTTATGTTAGCTGCAGCAAAAGTAATAATCCGTTTGACGGGACTAAATGAATATGCTTTTAGCTCAGGAGAATGTCCAGCTGCACCTGCATTTCAAGCAACCCGCCACCGATCTCAAAAAGATTGGTGTTGGGATTGCTCAAGTCCAAAGCTTTTCGATTAAAAAATCCAAAAGCTTTGAGGTGTTTACTGATACTCAAACAAGCATGCTCTTCGGAATACCAAAGAGCGCAATATGCGTTCAAAGATTCGATGATTCACTGAATTCTGCAATTCACATTACGTATCGCATTTC
+
IIIIIIIIIIIIIIIIHIIIIIIIIIIIIIHIIIIIIIIHIIIIIIIIIIIIIIIIIIIHIIIIIIIIIHIIIIIIIIIIIIIIIIIGHIIIIIHHHHIIIHHIHIIIIIIHIIIIIHIIIHIHHIIIHIIIIIIHIIHHHHIHHIIIIFHHIIHHHIIHIIIIIIICGHHIIIIIIIIIHIIIHIIIIIHGIHHHIIHHHIIIIHIIIIIIIIIHHHCGHIHHGIHHHEGFGHHHIHIHIIIHHIIIGIIIIHGHIHHEIIIIIIIIHHHIHIIIIIIIIIHIGHFHHEIHIIIHIIIIHIIHGIIIIIHHGHHCHHGIHIHGIHIIIIHIIIIIHIIIIIHIIHHIHIIGIHGIIHHGHIHHIIIIIIIIIIIIIIIIIIHIIIIIHIIIIIHIIIG
@HISEQ:711:H5NNWBCX2:2:1101:4535:20338:ATCTCGTA
TTAAGTTCAGCGGGTATTCCTACCTGATTTGAGACCATGGTTCAAGCTTTCGGCGGTATGGCCTTGGCTTCTGTAGGTATGGACCGGACTGAGCAATAACAGACTATCTATTGGGCTGTCTGGCGCTAGGGAAAGAACCGGAGTCCTATTCAATTACGCTAGGCAGTTTAACAGTGTCATTACCTGTTAGCCAGCCGATTATGAATTTCAAACCACGCGTCTTAGAAAAGACCCGAAGGCTCAGATCTCTCTCTGCTTCGAATTGCTTCTAAACAAAGAAAATGATACATAAGATTCTCAAACAGGCATACTCTACCGAAATAGAGTGCAATGTGCGTTCAAAGATTCGATGATTCACGGAATTCTGCAATTCACATTACGTATCGCATTTC
+
IIIIIIIIIIIIIIIIIIIIIIIIIHIIIIIIIHIIIIIIEHGHIIIIIHHHIIIIIIIIIIIIIIIIIHIIIIIIIHIIIIIGIIIIIHIIIIIIHIIIIIIIIIIIIGIHHHIIIIIIIHIIIIGIIIIEHIIIIGIIIIIIIIIIIIIIIIIIIIIHHIHHIIHHIHIIFHIIIHHIIIHGHHIIIHHGHHIIHHHHHHIHIIIIIFHEHHG?GHHGHHHH?HHHIIIIIHHIIHHHHHIIGHHGIIHHIIIIIIHIHHFCIHIIHIHGIIIHHHHIIHFIIIHIIHHHHHECHIIIIIIIIIIIGIIIIIIIHGIHIHHCHHHEHHHIIHHHIIIIIHGCIIIIIIIIHIIIIIHHHIHIIGHGIIIHHHIIHIHIIIIIIIIHDIHI
@HISEQ:711:H5NNWBCX2:2:1101:7084:20492:ATCTCGTA
TTAAGTTCAGCGGGTGTTCTTGCCTGAGCTCAGGTCGAAGATGTAAGTTATATTTCCTGGTTTGAGGGCTATTGAAAAAGAGCCAAGCCAACACCTAAATATGTAGCAGTGATGCTGCCTACCTAGATGCGGCCCATAAACGGTCCTTAATCAGCCTCTGAGCTTCAGTAGACCCGGCTTTCACTCCATAATAAAACAGAGGAGAGCCGGGACTACCAGATCCAACCAGCCAATTATTAATGAATAATTATTGGGAGGTTGAGGGGTACATCGACGCTGAGCCAGACATGCTCTTGGCCGAGGCCTCGAGCGCAATATGCGTTCAAAGACTTGATGATTCACGGAATTCTGCAATTCACACTACGTATCGCATTTC
+
IIIIIIIIIIIIIIIIIIIIIIIIIIIIIIIIIIIIICHIHIIIIIIIIIIIIIIIIIIIIIIHIHIIGEHIGHIIIIIIIIIIIIIIIIIIIIIIIIIIIIIIIIIIIIIIIIIIIIIIIIIIIIIIIIIHIIHIIIIIIHHIIIIIIIIIICHIIIHIIIHIIIIIIIIIIIIIIIHIIIIIHIIIIIIIIIIIIIGIIIIHHHIIIIIIIIIIGIIIHHDHIIIHIIHIIHHIFIIIHIIIGIIIIIIIIIIIIIIIIIHHCHIIIIIIIIIIIIIIIIIIIIIIIIIIIIHIIIHIIIIIIIHGHIIHIIIIIIIIIIIIIIIHIIIIIIIIIIIIIIIIIIIIIIIIIIIIIIHHIIHIIIIIIHIIHIHI
@HISEQ:711:H5NNWBCX2:2:1101:7544:20457:ATCTCGTA
TTAAGTTCAGCGGGTATCCCCGCCTGATCCGAGGTCGACTTCAGAAAGTTTGGGGTGTGAGGTCGGCACGGGCCCACTCCAAGACGGTGACTGCATCACTCTCCTCGGGGGGCACCGCGCCGCCGACGACTTCCAAGCCCGCCCCCGCAGGGTACGGCAGGGGCGTGGCTCAACACCAAGCCGGGCTTGAGGGGTCGGAACGACGCTCGGACAGGCGTGCCCCTCGGAATACCAAGGGGCGCAATGTGCGTTCAAAGACTCGATGGTTCACTGAATTCTGCAATTCACATTACTTATCGCATTTC
+
IIIIIIIIIIIIIIIIIIIIIIIIIIIIIIIIIIIIIHIIIIIIIIIIHIIIIIIIIIIIHHIIHIHIIIIIIIIIIIIIIIIIIIIIIIIIIIIHIIIIIIIIIIIIIIIHIIHIIIIIIIIIHHIIIIIIIIIIIIIIIIIIIIIIIIHHHIIIIIIIIIIIIIIIIIIIIIIIIHIIIIIIIIIIIIIIIIIIIIIIIIIIIIIIIIIIIIIIHIIIIIIGIIIIIHIHIIIHEIIIHHIIIIIIIIIIIIIIIIIIIIIIIIIIIIIIIIIIIIIIIIIIIIIIIIIIIIIIIIIIIIIII
@HISEQ:711:H5NNWBCX2:2:1101:7940:20348:ATCTCGTA
TTAAGTTCAGCGGGTATTCCTACCTGATCTGAGGTCAACCTGGAGAAGTGGGGTGTTTTACGGCGTGGCCAGCCCGCTCGTCCCGTCTGCGAGGTAGTGCTACTACGCAGGGGAGTCCGCGGGAGACCGCCACTGTGTTTCGGGGACGGCCGCCGCGAGGACGGCCGGGCCCCAACGCCAGCGCCCCGCGAGCGGGGGCTGAGGGTTGAAATGACGCTCAGACAGGCATGCCCGCCAGAATACTGGCGGGCGCAATGTGCGTTCAAAGATTCGATGATTCACTGAATTCTGCAATTCACATTACTTATCGCATTTC
+
IIIIIIIIIIHIHIIIIIIIIIIIIIIIIIIIIIHIIIIIIIIIIIIICFHIIIIIIHHIIIIIIIIIIGHGHIIIHIHIHIIIIIIIIIIIIIIIIIIIIIIIIIIIHIIIIDHHHHHIHHIGHHHIIHIGHHIIFHIHIIGHGIIHHIHIHIIIIHIH<DHHHHIHIIIHHHHIIHEHHHHIIIHHIHIHHIIIIIIIIIIIIIHIHHHIIIIIIIIIIIIIIIHIHDHHIIIIIIIHIHDHHHGIHIIIIHGHDHIIIIHIHIHIIIIIHIIIHIIIIIIIIIIIIIIIIIHIIIIHIIIHIIIIIIIIIIHH
@HISEQ:711:H5NNWBCX2:2:1101:9711:20352:ATCTCGTA
TTAAGTTCAGCGGGTAGTCCCACCTGATTTGAGGTCTAAAGTATAGGGGTCAACTAGCAGCGGCATTTCCCCAACATTCGGCCGCGGTAAAGCGTCCTCAACGAAATTTCTTATCACGTTGAGTCAGTCCGAAAGAATAGGAGCCTGCTCATAAATTTAAAGCGAGCTGAGCCAAAAGATCCAGCAGCGCTCAACATCCAACCATTACCATTTTTTTTAAAAAAAATGGTAGGGTTGAGGAGCTAATGACACTCAAACAGGTGTGCCCTTCGGAATACCAAAGGGCGCAAGGTGCGTTCAAAGATTTGATGATTCACTGAATTCTGCAATTCACATTACTTATCGCATTTC
+
IIIIIHHIIIIIIIIIIIIHIIIHHGHIIIIIIIHIHIIIIGHHIIIIIIIIIHIIHHIIHHIIIIIIIIIIIHHIIIIIGIIIIIHHIIIIIIIIIIIIIIIIHIHGEHFHHIIIIIIIIIIHIIIHIHIIIIIHIIIHHHEHIHIIIIHHHIIIIIIHIIIIIIIIIIIIIIIIIIIIIIIIIIIIIIIIIIIIIIGIIIIIIHHIHIIIIIIIIHDIIHIHIIIIIIIHHIIIIIIIIIIIIGIIIIHIHHGHHIHIIIIHIIIGIHGIHFIIIHHIIHIIIIIIIIIIIIGIIIIIIIIIIIIIIIIIIHIHIIIIIIIIIIIIHIIIIIIIIIIIIIIIIIIIIII
@HISEQ:711:H5NNWBCX2:2:1101:9734:20390:ATCTCGTA
TTAAGTTCAGCGGGTATCCCTACCTGATCCGAGGTCAATCATTAAAAATATGGGGGGTTTTGGCAGGACACCACCAGACATCTATAGCGAGGAGTATTACTACGCTTAGAGCCAGATGGCACCGCCACTGCTTTTAAGGGCTGCCCTGTGACGGGCAGGCCCCAACACCAAGCTGAGCTTGAGGGGTGATAATGACGCTCGAACAGGCATGCCCCCCGGAATACCAAGGGGCGCAATGTGCGTTCAAAGATTCGATGATTCACTGAATTCTGCAATTCACATTACTTATCGCATTTC
+
IIIIIIHIIIIIIIIIIIIIIIIIIIIIIIIIIHIIHFHIIHIIIIIIHHHHGHIIIIIIIIIIIIIIIEHIIIIIIIIIIIIIIIHIIIIIHHIIIIIIIHIGIIIIIIIIIIIIIIIHIIIHIIIIIIIIIIIIIIHIIIHIIIHIIIIIIIGHIIIIIIIIHHHIIIIIHIHHHIHHIIIIIIIIIIHIIHHIIIIIIIIIIIHIIIIIHIIIIIIIIIIIIIIIHIIHIIIHGIIIHHHHFIIIIIIIIHIIHGIIHIIIIIIIIIIIHIIIIIIIIIIIIIIIIIIIIIIII
@HISEQ:711:H5NNWBCX2:2:1101:13239:20294:ATCTCGTA
TTAAGTTCAGCGGGTGTTCTTGCCTGAGCTCAGGTCGAGATAATGGTTAATATAGGTTCCTGTTTGAGGGCCGAACGCAAAGTCCCAGACCAACAACTAAGAATATAGCCTTTGACAGCCCACCCAGTTGCGGCCCTTGACGGGTCCTTGGTTAGCCTCTGGTCTTCAGCTGATCCAGGTGCTTGAATGCTCAAACAAAGTTTAAGCCGCATAGCTGGAACAGCCAGATCCGCCTCTCTTTATCCACAAAGGATAAAGGGGAGCGATATTAACCCGACGCTGAGGCAGACATGCCCTTGGCCGAAGCCTAAGGCGCAATGTGCGTTCAAAGATTCGATGGTTCACGGAATTCTGCAATTCACACTACGTATCGCATTTC
+
IGHIIHIGHIGICDCHDHIHHHGHIIHHGGGHICGHHCDEEHEHHGCGEHGFHHFIIHGHHHHHIF1DH0EFDHC<CHHIGHHHEHHHFHGHIIGHII@EHHHGIIIIIFEGHFHE?1CHHH?HHHIHH@CEHHHHIIH?00</<DHHHHIIIGD/DE//=EEGFHEEHE.HHHHHCHFHGHHH@FHG@HIGHFFGHEHHFHGDG?-BFHEGHIHFBEFB?HCGHEHHGIIHFHHIHHHHHHHEIIIIIHHIIIHIIHIHIIIIHHGFIHHCIIIIHIGIIHHIIIIHIHIHIHHHIHHIIIIIHIIIHHEIIHFEHFHIIIHHIHIIIIIIHFHIIIIIIIIIIHEIIIGIIIIIIIIIIIHGHHHEDHHHIIIIIIH
@HISEQ:711:H5NNWBCX2:2:1101:15460:20299:ATCTCGTA
TTAAGTTCAGCGGGTAATCTTGCCTGAGCTCAGGTCGAATGGTAGATGGCGGAGGCGGTGGAAGCAGAAGCTCCAACACGCACACACGCTCATTTCCTGCAGGCCGCCAGCCGAGGACCACAAGCCACAACTTCGTGTAGGAGGTGCCGTTAGGCGCCAGATCTACCTATCCAGTTGAGCCCATGATGGGTCCTAGCTCTAGCCTCTGCTTTTCAGCCAACCCACGCACGAAGCGTGGGAAAGCCAGCTCCGCTTCGAAGCCCACCAGCAAGTGATGGGCTGACCCCCTTGGGTTAACAGGGGAGGGAAGCGATGGGTTTATACCGACGCTGAGGCAGACATGCCCTCGACCGAGGTCTTGGGCGCAATATGCGTTCAAAGATTCGATGGTTCACGGAATTCTGCAATTCACACTACGTATCGCATTTC
+
H@HC1F@E111<CC</<CCGC?FEHHEHHCH1C?<</CEHEGHGG@EH?GECCHHHHC/CHH1FEHIHICEC1CFGCEHHH<CFEGGCDHFHIICCEHHEH@G/@CECD<H@HIIHHEHE@@FHHEEEHIIHGHIDGHHGEFEHHHEHIIHHHHEH<H/:FHFC/8;DCEH?GHEHI?.8F@.F@?H...B.:GFEAEHEHFE?.8FCGF8B8-BGHI#################@8FB-F6@86-5<C<><G886--6E7--FB@CE?F;.?EE.-BA.ECHHHEEF@GA@EEHGCCC:....D../?HEHCE<//</@@F/C?0CHGHHD<1?D1EFHEGC?<CDHEGC@HFDGF<<</</0C<F<0C/0CDGD111FHEHGD111HEG@EEGHHHHFC<@EHCCGFHHHD<FCHECHHE1E1<<CC
@HISEQ:711:H5NNWBCX2:2:1101:16635:20261:ATCTCGTA
TTAAGTTCAGCGGGTATTCCTACCTGATCTGAGGTCAACCTTGGTAAAGTTTGGGGGGTTTAACGGCGTGACCGCACCGCTCTCCGCCTGCGAGAATTGGATTACTACGCAGAGGAGGCTACGGCGTGGTCGCCACTCCATTTCGGGGCCGGCCCGCCGTCAGACGGCAGGCCGATCCCCAACACCGCATCCGGCAAAAGAGCCGGGCGCGAGGGTTGAAATGACGCTCAGACAGGCATGCCCGCCAGAATACTAGCGGGCGCAATGTGCGTTCAAAGATTCGATGATTCACTGAATTCTGCAATTCGCATTACTTATCGCATTTC
+
HHE11GHEHHGHIIIIIH?HHIIC1D1DF?H?GHEGEHIHIHHEG@EHHC@FCGHICDHDHIIIIIIDDCHIIIHGHDHHHIHIEHIHIIIIEHCHGHHHEHIIIIIIIIHI<GHGHIHHHHHHHHHCFHHHIHHHHIICHCHHHHDHIICHIIHHHHHHHIHHIIIHHGHHHGHIIHHHIHHHIIIIGGHGH?GHHHHHFHGHHIHHHHC?HHHGCIIHHHHHIHHCHGCC?HFCHG/DIHHHIIHFEEEHHHIHHEHDHGHHHCHDHG@?EIIIHHHHGG?IHHHFCEIHIIHGIIIHIHEHDDHG<@GHHGHHECHGIHIHIH
@HISEQ:711:H5NNWBCX2:2:1101:17557:20383:ATCTCGTA
TTAAGTTCAGCGGGTGTTCTTGCCTGAGCTCAGGTCGAGGATATGTGGGTTATGAGGCACATCAATCCTTGTTTAAGGGATCAACGCGTCTCTCTCCTGGGTTTAGTGAAGCATCACATCGAAGTCCTGTAAGGCCAACAACTAGCAAAGAAAGAGGAAAAGCTTTGCAGCTTCTCGCTCACTGCCCAGTTGCGACCCTCCCCTGAATAGGCTGGTTTCGATCTTCACTCTGTTCTTCAGCCGATCCAAGTCAACTCAATGACTTGGAACAACCAGTTCCACTCTAGGTATATACACAATGGTATAGTTAGAGTGAGATAAACCCGACGCTGAGGCAGACATGCTCTCGGCCGAAGCCTCGAGCGCAATATGCGTTCAAAGATTCGATGGTTCACGGAATTCTGCAATTCACACTACGTATCGCATTTC
+
IGIHHHGIIHHIIHHGIIIIIHIIIIGIHEHHHGHHDHHHHEHHIHIHHHGHIICHHIHIEHHHIIIIIIHHHIIIIIIIIHIIIIHHIIHGHIHIIIHFEHHHGIIHIGIHHIHIIHIHIIHHIIGHIIIGHHIIIIIIIIIGEHIIIHIHIIGHHIH=/FEHHIIIIECHHHHGHHIIIIIHIIIIHHHHIICEEEE@EHHCHEHHHFHHICEEEEGF6-@@6-6@86@@8-E@-,-,DDHEHHEHEHHHEAB.B8FG?GIHCIHHGECHHF??G?GEBEHIIIHHFHGHHGIHHHHGH?HIIIIHHHHHHHHHHHEHHFDHHECHHEIIHHHCEHHGHHFHGIIHIHIIIIIHGHGGIIIIIIIHIGIIIHCHHHHIIIIIIIHIIIHGHIIIIHIIIIGIIIIIHHHFDHHHHHIHHCHEDHIHI
@HISEQ:711:H5NNWBCX2:2:1101:18043:20336:ATCTCGTA
TTAAGTTCAGCGGGTAGTCCTACCTGATTTGAGGTCAAATGGTCAATAGTTGTCCCACAAAGGGGACGGTTAGAAGCTGAATAGCCCGCGCACTCGCGTCACAGGTATCTCTCGTGAGAGAGAAGGCAAAGGGAAAAACCCTTCAGAGACGAACAAGCGCTACAACACAGTCAGCCCAGCCATAGCCGTAGATAATTATCACAGCTGCTGCGCGCCAAGGGAGCTGAACCAAGAGAGGTCCAGCAAGCCCCCACATCCAATCCGCCAGCTCACAACAAAGTGAGGGAGGTTGAGAAGTTACTGACACTCAAACAGGCATGCCCTTCGGAGTACCAAAGGGCGCAAGGTGCGTTCAAAGACTCGATGATTCACTGAATTCTGCAATTCACATTAGTTATCGCATTTC
+
IIIIIIIIIIIIIIIIIIIHIIIIIIIIIIIIIHHIHIHIIIHIHHIIIIIIIIIIIIIGHIHIIIIIIHHIIIIIIIIIIIIIIIIIIIIIIIIIIIIIIIIIIIIIIIIIIIIIIIIIIIIIIIIIIIIIIIIIIGHIIIIIIIIIIIIIIIIHIGHIIGHHIIIHIGHHIHHIIIIIIHIIHIIHHIIHGHIIIIIHIIIFHHIIGHIHIIHIIIIIHGHFHHEIHEIIHIIGHHEIIIFHEHDEEHHHHHIIIIHHCHHHHC?EIGIIHIIHFCIIIIIHHIIIIIIIIIIIIIIIHIIIIHGIIIIIIIIIIIIIIIIIIIIIIIHIIHIHIIIIIIIHHIHIIHHIHIHIIIIIHIIIIIIIIHHIIIIHIIIIIIIIIIIIIHIIIIIIIIIGIHIIII
@HISEQ:711:H5NNWBCX2:2:1101:3942:20738:ATCTCGTA
TTAAGTTCAGCGGGTATCCTTATCTGATCTGAGGTCAATCATGTTGAGATTGGGTACGAGGCAGGCGACCACGAGAAGCTTCGACGACGTTGTTTATTACTACGTCGAAGTGTCAGGAGGCACCGCTGTCACTGGATTTCGGCCCGGTGGACTGACCACCTGAACCAACACCGAGCAGGGCTCGAGAGGGTTTGGTGACGCTCAGACAGACATGCCCCTCGGAATACCGAGGGGCGCAATGTGCGTTCAAAGATTCGATGATTCACTGAATTCTGCAATTCACATTACCTATCGCGTTTC
+
IIIIIIIIIIIIIIIHIIIIIIIIIIIIIHHIIIIIHIIIIIIHIIIHHHIHIIIIIIIIIIIIHIIIIHHIIIGIIHIHIIIIIGIIIIIIIIIIIIIIIIIIIIIIIIIIIHIIIIIIIHIHIIIIIIIIIIHIIIIIIIIIIIIIIIHIIIIIIIGIIIIIIIIIIIIIIHIIIIIIIIIIIIHIIIHIHIHIIIIIIIIIIIIIIIIIIHIIIIIIIIIIIIHIIHHFIIIHHGFECEHGIIIHIIIIIIHIHIIIIIIIHHIIIIIIHIIIIIIGIIIIIIHIIHHIIIIIHIII
@HISEQ:711:H5NNWBCX2:2:1101:9600:20735:ATCTCGTA
TTAAACTCGGCGGGTAGTCTTTTCCGATTAGAGGTCTGATGCGTTACCTCGTCCGTTTCCTCGTGGCCTGGAAGGGCCCAAGTCAAGGTAGCCTGCTGTGGAACTCGCACGCACTCGGGCTCACCGGGAGCCCCGCACTTGGAAGACCCAAGTCCCACGACACTTGGAAGTGCCGTGGGAGTTCGAAATCGCACCTGATCGCGGGGCAAGTGATGCCAAATTCCCTCCATTTCAGCCGACCCGAGGACCTTAGCACTCCGGGACGGCCAGTTCCACTCAAACTGGCGCACAAGTAAGTACTTGGGGGAGTCTGGTGGGGGGGCGCGGTGACGCTCTAACGGAAATGCCCTTGGACAAGCCTCGGGCGCAACTTGCGTTCAAAAACTCGATGATTCGCGGAATTCTGCAATTCACACTACGTATCGCATTTC
+
IIHHIIGIIFHGIIDHHIHIIIIIIIHIIHIIIIIIIIIICHIIFHHHIIIHIGHEHHIHIIIIIIIIIEHIHIIIIIIIIICHHIIIHIGHIIIIIHHHGFHGHIIIHHHIIIHIIHHIIHIIGDCHDHIIIIIIIIHIGHHIEHEHHHIIIGHGHHDHHIDB:GHFFHGGCHHG?CDF?AGHHHHIIFGEHIIHGE.BEHHHIG<?HHHHC-86B#######EEF-@6@5547,,>5,55B-8-G@-HHHB857,>,C>5?>8--HHFECEGECB.@B-?5-7.7BF..FHIHEEAB?G?<AHFIFGF8.HECCH<HHECCHDHE<0CE?EHGCHEEFHC@HHHHHCIGHHFC??EC<?HCH?<HEHD/?C01@HGHHEEE@HG1FGC=?H?HH@CGHHGCCCE?@HHGFCCCE@1HDEHIIHEFHHGH
@HISEQ:711:H5NNWBCX2:2:1101:11972:20745:ATCTCGTA
TTAAGTTCAGCGGGTATCCCTACCTGATCCGAGGTCAAGAGCAAAATTGTAGATTTACTGGGGGCCAACACAAGCTAGCAAGGGGCGCAAAATGTGCTGCGCTCCAGGCTAACATGCCGGCTGCCAATTGATTTAAGGCGAGTCTGCGCAAACGCGCGGGACAAACACCCAACACCAAGCAGAGCTTGAAGGTACAAATGACGCTCGAACAGGCATGCCCCATGGAATACCAAGGGGCGCAATGTGCGTTCAAAGATTCGATGATTCACTGAATTCTGCAATTCACACTACTTATCGCATTTC
+
IIHIIIIIIGIHIGIIIIIIIIIIIIIHIIIIIIIIIIIIGIIIIIIIIIIIIIIIIIHIGHGIIIIIIFHIGIIIGFHIIIIIIIHHGIGIHIHHIIIIIIIIIIIIIIIIEIIIIIIGIIHGIIIIIIHHHHIIHIIIIIIIIIIIIHIIIIIIIIHHIIIIIIIIIIIIGHIHHIIIIHFGGHIIIIIIGIIIIIIIHIIIIIIIIIIIIIIIIIGHIIIIIIIIIIIIIHEHIIIHIIIHIIIIIHIHIIIIIIIIIIIIIHIIIIIIIIIIIIIIIIIIIIHIIIIHIIIIIIGIIII
@HISEQ:711:H5NNWBCX2:2:1101:13725:20539:ATCTCGTA
TTAAGTTCAGCGGGTGTTCTTGCCTGAGCTCAGGTCGAAGATGTAAGTTATATTTCCTGGTTTGAGGGCTATTGAAAAAGAGCCAAGCCAACACCTAAATATGTAGCAGTGATGCTGCCTACCTAGATGCGGCCCATAAACGGTCCTTAATCAGCCTCTGAGCTTCAGTAGACCCGGCTTTCACTCCATAATAAAACAGAGGAGAGCCGGGACTACCAGATCCAACCAGCCAATTATTAATGAATAATTATTGGGAGGTTGAGGGGTACATCGACGCTGAGCCAGACATGCTCTTGGCCGAGGCCTCGAGCGCAATATGCGTTCAAAGACTTGATGATTCACGGAATTCTGCAATTCACACTACGTATCGCATTTC
+
IIIIIIIIIIIIIIIIIIIIIIIIIIIIIIIIIIIIIIIIIIIIIIIIHHIHIIIIIIIHIIIIIIIIGGHIIIIIIIIIIIIIIIIIIIIIIIIIIIIIIIIIHIIIIIIIIHIIIIIIIIIHIIICEHHHIIIIIHIHIHIHFHIHIIIIIFHIIIIIHIIIIIIIIIIIIIIIIIHIIIIHIIIIHIIIIIIIIIIIHHIIGHHHHHIIIIIIIIIIHIIIIIIIHHIHIIIIIIIIIIIIIIIHIIIIIIIIIIIIIIIIIIIIHIIIIIIGIIIIIIIIHIIHIIIIIIIIIIIIIIIIIIHGIIHIHIIIIIHIIHHIIHIIIIIIIIIIIIIIIHIIIIIIIIIIIIIHIIIIIIIIIIIIIGIIIIII
@HISEQ:711:H5NNWBCX2:2:1101:15480:20574:ATCTCGTA
TTAAGTTCAGCGGGTATCCCTACCTGATCCGAGGTCAACCTTAGAAATGGGGTTGTTTTACGGCGTAGCCTCCCGAACACCCTTTAGCGAATAGTTTCCACAACGCTTAGGGGACAGAAGACCCAGCCGGTCGATTTGAGGCACGCGGCGGACCGCGTTGCCCAATACCAAGCGAGGCTTGAGTGGTGAAATGACGCTCGAACAGGCATGCCCCCCGGAATACCAGGGGGCGCAATGTGCGTTCAAAGATTCGATGATTCACTGAATTCTGCAATTCACATTACTTATCGCATTTC
+
IIHIIIIIIIIIIIIHHIIIIIIIHHHHHIGHICHHHHIIIIIGIIIIIIIIIHIHIIIEHHIIIIIDHEHHHHHIDIIIHIIIHIIHIIIIIIHIIIGHHHHIHIHHHIIIHHIIIIIIHHHHHIGIIHHHIIGHGIHHHIIIIIIHFIHHHHHIIHIIIIIIIIIIHIHHHHHIIHHHIHIIIHHIHGIIIHHHIIIIIIIIIIIHHIIIIIHIIHIIIHHHGHHCHIIIFHHHHHIGIIHHIHIIHIHIIIHIIIIIIIIIIIIIIIIIIIIHIIIIIIIHIIHIIIIHGIII
@HISEQ:711:H5NNWBCX2:2:1101:20052:20694:ATCTCGTA
TTAAGTTCAGCGGGTATTCCTACCTGATCCGAGGTCAACATTCAGAAGTTGGGGTTTAACGGCGTGGCCGCGACGATTACCAGTAACGAGGGTTTTACTACTACGCTATGGAAGCTCGACGTGACCGCCAATCAATTTGAGGAACGCGAATTAACGCGAGTCCTAACACCAAGCTGTGCTTGAGGGTTGAAATGACGCTCGAACAGGCATGCCCGCCAGAATACTGGCGGGCGCAATGTGCGTTCAAAGATTCGATGATTCACTGAATTCTGCAATTCACATTACTTATCGCATTTT
+
IIIIIIIIIIIIIIIIIIIIIIIIGGHIIIIHHIIIIIIIIIIIIIIIIHHIIIIIIHHIIIIIIIIIHCHHHIIIIIIIIIIIIIHHHIIIHHIIIIIIIIIHIIIIIIIIIHIIIIIIIHIHIIIIIIIIIIIGIIHIIIIIIHIIIHEHIIIIIHHHHHH?HHIIIIIIIIIIGHIIIIIIHHHHHIIIIIIIIIIIIIIIIHHIIIIHIIIIIIIIIIIIIIIHHIIIGIIHIIIIHIIHIIIIIIIIIIIIHIHIIIIIHHIIIIIIIHHIIIIIIIIIIIIIIIIIIIIII
@HISEQ:711:H5NNWBCX2:2:1101:20330:20660:ATCTCGTA
TTAAGTTCAGCGGGTATCCCTACCTGATCCGAGGTCAAAACATTATGATTTTTGGGGGGTTAAAGTTGGCAGGGACAACAATCTGTGTGCTGTTTCATGTTTTTCATTCGGATTCGAACGGCGGCGAGAGAAAAAAAGATTTTTACTACACCGGCTGAAACTTTTCAAAGATCGTCCCGCCACTGGAATTCGAGGGGGAGCAGCACACACTGATGCGCTCATCCCTCATCGACCAAGACACTGGGCAAGATGAATATCCCTAAGAGGGACAGACAACAAAGCAGGCTTGAAGTGGTTTTTATGACGCTCGGACAGGCATGCCTCCCGGAAAAATCCAGGAAGGCGCAATGTGCGTTCAAAGATTCGATGATTCACTGAATTCTGCAATTCACACTACTTATCGCATTTC
+
IIIIIIIIIIIIIIIIIIIIIIIIIIIIIIIHIIIIIHIIIIIHIIIIHFHIIIIIIIIIHIHIIIIIIDGHHIIIIIIIIIHIIIIIIIIIHIIIIIIIIIIIIHIIIIHHIIIIGIIGHIIIIIIHIIGHIIIIIIIIHIIIIHHIIHHHIIIIIIIIIIIIIHIGIIIIIIIIHIIHHHIHHGHIIIEHIIIGIIGIHIHIIIIHIIIIIIHFHHGIIIIFHCHEIIIIHGIIIIIHHFHHIIIIIIIHIIIIHIIHIIGIHGIIIHIHIIIHHHFHIIIIIHIIIIIIIIIHHFHHIIIIIIIIIIHIGIIIIIIIIIIIIHIIIIIHIIIHIIIIIIIIIIHHDECIIHIIIIIIIIIIIIIIIIIIIIIIIIIIIIIIIHIIIIIIIIIIIIIGIIIIIIIII
@HISEQ:711:H5NNWBCX2:2:1101:2001:20904:ATCTCGTA
TTAAGTTCAGCGGGTAGTCTTGCCTGAGCTCAGGTCGAAATGAAGAGTTTCGGTGTCGGGGGGTGCCCAAGCATCCTAATTCCTGCTAGGTCTCCAGCAAAGTCCCCTCGGGCAACGGCAGGATGCGTAGGGAATGCCTACCTACCAAGCCATTACCCGGCGAACGGGGTCCATGCGCATACCTGTGAGCTTCAACCGACCCGGCGCCAATCACGAGTGACCGGCGGAACCGGGAAGGTCAGATCCGCCTTCCCAATCAAAGGAGATGGGGAGGCGAGGGGGTGAGCCGACGCTGAGGCAGACATGCCTTTGGCCGAAGCCTCAGGCGCAAGTTGCGTTCAAAGATTCGATGGTTCACGGAATTCTGCAATTCACACTACGTATCGCATTTC
+
GC@<1<1<FG1<EHCCG<FCHHIEF1F1DH11<FH1/<10<<F?1EH<1<<<EDGC@EC//CEH/0=D@<<<@1DD1==<=<1=<1<F1D<D11=1<<1=<F<11=<<<EGDE/D<CHHDHII0<0D@E?=<<FDD0000<DF0DF/DGG/D/B//://///-:/-:EHHAG@GH/-.-B.B8G.BH.FE.B.8.7.77-7-?D<D,-7?-BEFB@@B,5<,-HEGB6,,=IIHHHFB7?A55,?E.GHF7GCFHFHGB;.HHH@ECHGIHECHCIHDEECHHCCGHCG</@11HHC?DGG@EH?EHCHEDGC0?FEHGC<11DG<CHCGHHFCHHHHEHHHHE<<1GHHGCC<<?HDG@CCF<CHHFFDCHEC@<<1FHDC?E@C<EHHHC
@HISEQ:711:H5NNWBCX2:2:1101:7429:20759:ATCTCGTA
TTAAGTTCAGCGGGTATCCCTACCTGATCCGAGGTCAAAAGTGAAAAAGGCTTGTGGAAGCGGGCGTATAGCTTTGAATCGCGACTTGTGCTGCGCTTCAAAACCAAACACTGGCTGCCAATTACTTTAAGGCGAGTCCCTCAGGACAAACACCCAACACCAAGCAAAGCTTGAAGGTACAAATGACGCTCGAACAGGCATGCCCCATGGAATACCAAGGGGCGCAATGTGCGTTCAAAGATTCGATGATTCACTGAATTCTGCAATTCACACTACTTATCGCATTTC
+
IIIIIIIIIIHIIIIIHIIIIIIIIIIIIIIIIGHGHIIIGIIHHHIHIGIIIIIIGHHIIIIGIIIIIIIHIHIHIIIIIIIIHIIIIIIIIIIIHHIIIIIIIIIIIIIHHIHIIHIIHHIIIHGIIIHHHHHIDHIHIIIIIIIIHIIIHEHHCGHIIIHHIIIIHIIIIIIIGHHHHHIIIHIIIHIIIIIIIIIIIIIHIIHHHIIIIIIIIIIIIIIIHIIIHHIIIIGIIIIHGHHHIIIIIIIIIIIIHIIIIIHIGIIIIIHFEF1HIIHGIIIIHHHI
@HISEQ:711:H5NNWBCX2:2:1101:7568:20897:ATCTCGTA
TTAAGTTCAGCGGGTAGTCTTGCCTGAGCTCAGGTCGAAATGAAGAGTTTCGGTGTCGGGGGGTGCCCAAGCATCCGAATTCCTGCTAGGTCTCCAGCAAAGTCCCCTCGGGCAACGGCAGGATGCGTAGGGAATGCCTACCTACCAAGCCATTACCCTGCGAACGGGGTCCATGCTCATACCTCTGAGCTTCAACCGACCCGGCGCCAATCACGAGTGACCGGCGGAACCGGGAAGGTCAGATCCGCTTCCCAATCAAAGGAGATGGGGAGGCGAGGGGGTGAGCCGACGCTGAGGCAGACATGCCTTTGGCCGAAGCCTCAGGCGCAAGTTGCGTTCAAAGATTCGATGGTTCACGGAATTCTGCAATTCACACTACGTATCGCATTTC
+
IIHIIGHIIIIIIIIIIIIIIIHIIIIIIIIIIHHIIIIIIIIIIIIIIIIIIIIIIIIIIIIGIIHIIHIIIIIIIIIIIIIIHIIIIHIIHIHIIIIIIHIIIIIIIIFHHHEHHHIHIIIIHIIHGDHEHCHIIIIIIIIIIIIIIIHHIIIIIHIIIIIDHIIII?EHHIIIIIIHIIIHIIIHIIIIHIHIHHIIIIIIIIIIIHIIIIIHHIHCHHHHG-HGHGIIIIIIIHFIIHHGIGIIIHEHHIIIHGHHHHGIIIIHGIHIIHHDIIIIIHIIIHIIHHIIHIIIIIHIIIHIIIIIIIHHIHIIIIIIIHGHHHHHHIIIIIIHIIIIIIIIIIIIHIIIIIIHHEIIIIIIIIIIIIIIHHHHGDHHHHHIIHIIIII
@HISEQ:711:H5NNWBCX2:2:1101:10380:20972:ATCTCGTA
TTAAGTTCAGCGGGTATCCCTACCTGATCCGAGGTCAACCTGAAAATATAAAAGGTTTAACGGCAATGAGATCTCACCAAGCTTATAAGACGTTTTGATTTAACTCTACTACGCCCGAAGTTGGAGAAACCCCGCCGAGGTCTTCGAGGCACGCCCGCCTTTCGACGGACGATGCCCAATACCAAGCAGTGCTTGAGTGGTGTAATGACGCTCGAACAGGCATGCCCCTCGGAATACCAAGGGGCGCAATGTGCGTTCAAAGATTCGATGATTCACTGAATTCTGCAATTCACATTACTTATCGCATTTC
+
IIIIIIIIIIIIIIIIIIIIIIIHIIIIIHHIIIIIIIIIIIIIIIIIIIIIIIIIHIIIIIIIIIIIIHIIIIIIIIIIIHIIIIIIIIIIHHIIIIIIHEHIIIIIIIIIHIIIIIIIHIIIIIIIIIIIIIIIIHIIIIIIIIIIHIIIIIIIIIIIIHHIIIIIIIIIIIIIIIIHIIIIIHHIIIIIIIIIIIIIIHIIIIIHIIIIIIHIIIIIIIIIHGIHIHIIHIIIHHIHHCHIIIHHIIGHHHHIIIIIIHIIHIIIIHIIIIIIIIIIIIIIIIIIIIIIIIIIIIIIIIIIIIIIII
@HISEQ:711:H5NNWBCX2:2:1101:12069:20903:ATCTCGTA
TTAAACTCGGCGGGTAGTCTTTTCCGATTAGAGGTCTGATGCGTTACCTCTTTCACGCTTTCGCAGCACTCGAGGTGCTGCTCAAGGTAAGCCTGCTGTGGAACTCGGGGCACGCACTCGGGCTCACTGGGAGCCCCGCACTTGGAATGAAACTCTTTCGAGTATCGCACCTGATCGCGGGGCAAGTGATGCCACGGCGGCCAAATTCCCTCCATTTCAGCCGACCCGATGTGTCGGGACGGCCAGTTCCACTCAGACTCTAAGAGAGTGTGGTGGGGGGGCGCGGTGACGCTCTAGCGGAAATGCCCTCGGACAAGCCTCGGGCGCAACTTGCGTTCAAAAACTCGATGATTCGCGGAATTCTGCAATTCACACTACGTATCGCATTTC
+
IIIIIIHIIIIIIIIIIIIIIIIHIIIIIIIIIIIHHIIIIIIIIIIIIIIIHHHIIIIIIHHHIIIHIFHHIIIIHHHHIHHHHHHIIIIGIIHIIHIIIIIIIIGIIIGHIGHHICEGHDDHHIHEHHH?HHGHHDHDDHHFHHHIIIIIIIIHHIGIHIIIIIIGIIIIGHIIHHHHEH@EHIIHEHHGHHIHHHGHHIHIHHHIHHIGHGB@FHHHHHC5,=EHHHIHCDHHEHIIHHGHHFG@HGHFHHHHHHEHHFHHHGHHIIIHHDIIIIHIHIIIIIIIIIIGHHHGIIHHHHGIIIHIIIIIIIIIGIHHCCHIIIHIIIIIIIIIIHHHHE<IIIIIIIIHHHIIIIIIIIIIIIIIIIIHIIIIIIIIIHIIIIIIII
@HISEQ:711:H5NNWBCX2:2:1101:18014:20927:ATCTCGTA
TTAAGTTCAGCGGGTGCTCTTGCCTGAACTCAGGTCGAATGGGTGAAGGCGTGGCAAGCAGCCACTTCCTGCGGGCTCGGCCAGCAGGCGCCCCAGGCACCAGCGGCATGCGACCGGGGAGGTCGCCTACCAGACTGTTGCCCATGTGAACGGGGTCCTGCTCGAGCCTCTGTGCTTCGGCGGACCCGGCCGGTGAGGGCCGAGACGACCAGGTCCCCCTCGCCATTCTTTTCGTCACGAAGAGAGAGGGAGGGGAGGGGTGAAGCCGACGCTGAGGCAGACATGCCTTTGGCCGAAGCCTCGGGCGCAATTTGCGTTCAAAGATTCGATGGTTCACATAATCTGCAATTCACACTACGTATCGCATTTC
+
IIIIHIIIIIIIIIIIIIIIIIIIIHHIIIIIIIIIIHIIIIIIIIIIIIIIIIGHIIIHIIIIIIIIIHIHIHIIIIIIIIIIIFIIHHIIIIHIIHIIIIHIIIHIIIHHHIIIIHIGIIFHIIIIIIIGHFIFHHIGHHHIHHIIIIIHHHGHHHHHIGHEEHGIEHHIIIIIHIEHHDHDHHIDCDIIHEIHEHHGHHHHDHHDEEIHHCHIHHH<GIHIIIIHHHHHIIHHHIIH@HHIIIHIIHHIHIIIIIHHHH?IIHIIIIIIHIIIIIIIIHIHHHIIIIIIIIIIIHHIIIIIHGIIIHGIIIIIHHHIIIIIIIIHHGIIIIIIIIIIIHIIIIIIIIIHIIIIIIIIIIIIHFHHDI
@HISEQ:711:H5NNWBCX2:2:1101:18570:20826:ATCTCGTA
TTAAGTTCAGCGGGTATCCCTACCTGATCCGAGGTCAAGCGTAAAATGGTAGACTTGTGGATGCCACCGTCAGCAGCAGAGAGCGCAAAATGTGCTGCGCTCCCACACGGGACGGCGGGCTGCCAATGCATTTGAGGCGAGTTCACGCGCGTAGCGGAACAAAACGCCCAATACCCAGCAGGGCTGGAGGGTACAAATGACGCTCGAACAGGCATGCCCCATGGAATACCAAGGGGCGCAATGTGCGTTCAAAGATTCGATGATTCACTGAATTCTGCAATTCACACTACTTATCGCATTTC
+
IIHHIIIIIIIIHIIIIIIIIIIIIIIIIIIGIIIIIIIIIIIIIIIIIHIIIIHIIIIIIIIIHIIIIHHHFHIIIIIIHIIIIIIIIIHIIIIIHIIIIIIIHIIIIIIIIIHHHIIHHIHIIIIIIIHHIIIHIIIIIHGHIIIIIIIIHIIIIIIIIHHFIIIIIIIIIIHIIIIIIIIGIIIIIIIHIEIIIHIIIIIIIIIIIIIIIIIIHICHIHGIIIIHIIIIHHIHGHFIIHHIIHIIIHHIGIIIIGIIIIHIIIIIIHGHIIHIIIIIHIHIIIIHHHHHEHHIIIIIIH
@HISEQ:711:H5NNWBCX2:2:1101:21107:20879:ATCTCGTA
TTAAGTTCAGCGGGTATTCCTACCTGATCCGAGGTCAACCTTGATAAATTGGGATGTTTAACGGCCGGAACCCACAATCACTTCCCAGCGAGATGTATTACTGCGCTCGGTGTGACAGCGAGCCCGCCACTGCTTTTCGGGGGCTGCGGACGGCCGCAGGGCCCCAACACAAGCCTAGGGCTTGATGGTTGAAATGACGCTCGAACAGGCATGCCCGCCAGAATACTAGCGGGCGCAATGTGCGTTCAAAGATTCGATGATTCACTGAATTCTGCAATTCACATTACTTATCGCATTTC
+
HIIIHGHHHHHIIIHHGEHIIHIIIHHEHIIIIHGHHHIICGGHGIII?<FHHGEEHHIIIIIHHHHHGCCHIIIII?HIIHHGHIIIIIIIDEHHHIHIHGIIIIIHIIIIIHHHIEEEHHHIIHGIHHGHIHIHHIGHHEHHHHGHDHCHHHIHHCHHDIHHHHHIIIGCGHHFCGHGHIGIIIHIIHFEFH?HHHHHGHHIGIIGIIIIHIIIIIGIHHGIIIIIHCEIHIHIIHHHHHEGIHHHHIHHHIHHIIIHHGIIIHHCHIIHEIHHIHIIIHHIIIHFHHIIGIIIHII
@HISEQ:711:H5NNWBCX2:2:1101:9493:21106:ATCTCGTA
TTAAACTCGGCGGGTAGTCTTTTCCGATTAGAGGTCTGATGCGTTACCTCTCTTTACGCTTTGCAGCAGCACTTGGGGGCCATCGCTGGCCCAAGTGTTGTTCACAAGGTAAGCCTGCTGTGGAACTCGGGGCGCGCACTCGGGCTCACTGGGAGCCCCGCACTTGGAATGACACTCTTTCGAGATCGCACCTGATCGCGGGGCAAGTGATGCCACGGCGGCCAAATCCCCTCCATTTCAGCCGACCCGATTGCCGGGACGGCCAGTTCCACTCAGACTCTAAGAGAGTGTGGTGGGGGGGGGCGCGGTGACGCTCTAGCGGAAATGCCCTCGGACAAGCCTCGGGCGCAACTTGCGTTCAAAAACTCGATGATTCGCGGAATTCTGCAATTCACACTACGTATCGCATTTC
+
IIIIIIIIIIIIIIIIHIIIIIIHIIIIIIIFHHHHIIIIIIHIIIHHIIIIIIIIIIIIIIIIIIIIIHIIIIIIGCHIIIIIIIIIHIHIIIIIIHIIIIIEHIIIHIIIHIIIIIIHIIIIIIIIIIGHDDHIIIIIIHHGIIIFHHHHHHIIIIHIH<HHGIIGHGIIHHHHHIIIIHHIHHIHHIIIGEHIIHHIIIIIHHEEHHHIGHDHHHHEEHHH@8,,GHFEHHHHG@>BC<HEGIHHFH<HC?-HHHE?HHFHHHEHEEAIIIHIHHHHFBA?HIHIGIIIDHIIIIHIIIHIIIIGIIIIGIIIIIIIIIIIIHIIIIIIIHIIIHIIHIIIIIIIIIIIHDHIHHIIIIHHFHIHIIIIIHHIGIIIIIIIIIIHIHHEIHIIIIHIIIIIIIIHHHHH
@HISEQ:711:H5NNWBCX2:2:1101:9274:21125:ATCTCGTA
TTAAGTTCAGCGGGTAATCTTGCCTGAGCTCAGGTCGAGGAAATAAGTAATGAGTTTCCTTGTTGAGGGCTCATCCGGGTCCCAGACCAACAGTTAATCGTATTAGCATCACTGCCTAACCAGCTGCGGCCCTTGACGGGTCCTTGAATAAGCCTCTGCACTTCAGCCAACCCAGCTCTTAAGTCAATAAGAACTGAGACAGCCAGATCCGTCCCTTATACATTCTCATCATAAATGGGAATGTATGGGGCGAGTATTAACCCGACGCTGAGGCAGACATGCCCTTGGCCGAAGCCGCGGGCGCAATATGCGTTCAAAGATTCGATGGTTCACGGTTTTCTGCAATTCACACTACGTATCGCATTTC
+
IIIIIHIGHIHIIIIIIIIIIHHIIIIIIIHHIIIIIIIIIEFGFHIHIIIIIIIIHIGIIIIIIIHIIDGHHIGHIIIIIHIIIIIIIIIIIHGIIIIHHHIHIIIIIIIIIHIIIIGIHIIIHIIIGHIIIIHHHIIIIIIIIIIHHIHHHIIIHHGIIIIIHHIIIIIHHIIIIIIIHIHHIIIIHIIHIHIIIIIIIIHIHHIIIIIIIIHIIIIIIHHBHIIIGHIIGIIHIIHIIIHIIIIHIHIIIHFHHECCIIHHEIIHIIIIIIIIIIIIGIIIIHIIHHGIIIIHGHHHHHFIIHGIHIIIIIIIHIIIIHIIIIHIGIIIIIIIIIHIHIIIIIIIIIIIIIIIIIIIHIIGIII
@HISEQ:711:H5NNWBCX2:2:1101:11380:21214:ATCTCGTA
TTAAGTTCAGCGGGTATCCCTACCTGATCCGAGGTCAAACTTAGAAAGTTGGGGGTTACTGGCAAGCATCCACCAGGACTCTGTAGCGAGGAGTATTACTACGCTTAGAGCCAGATGGCGCCGCCACTGATTTTAAGGCCTGCCGTTGCCGGTAGGGCCCAATACCAAGCAGAGCTTGAGTGTTGTACTGACGCTCGAACAGGCATGCCCTGCGGAATACCACAGGGCGCAATGTGCGTTCAAAGATTCGATGATTCACTGAATTCTGCAATTCACATTACTTATCGCATTTC
+
HHIIHHGIIIIDHIC<EHHIIGIIIIIIIIFHHHIHIIIGHHHHEHHH<DFHDDHHHIIIHEHIGCHEEGHEHHHEHIIGIEGHHHIGHHIHIGHHHHHHHIFIGHHIIIIHHIGIG?GHEHIGHHHHHHGFEHFIHHGHIHDIHHHIHIIIHHHHHHHGFDHIHHIHHBEIIIIIIIIIHIHIHHIGIIIIIHHIHHIIIIIIIIIIIIIHHIIIIIIHHG@ECHIIHGIIIIIIIIIGGIIIIHHHIIIIIIIIHIHIHIIIHIIIIIHHIIHHHIIIIHIIHGIIIHIII
@HISEQ:711:H5NNWBCX2:2:1101:15241:21141:ATCTCGTA
TTAAGTTCAGCGGGTCTTCCTACCTGATTTGAGACCATGGTTCAAGGCTTGCGCCTTTATAGGTATGGACTAACTGTTCATATGAAAACTCCAAGTCTCCTCTAAGATAATAGGCATTATGAGAAACCACAGTTTCATACACATACTTTTCTAATAGATATAGAGAAATGTCAAGCATTTTCATATTACTAGTAGCAATCTATTTAAAAGAACCCACCAAGAGATGGGAACTTCATATCTCCTTGATCATTCACGAATGAAATCACAAGAAATTAATACTATAGATTCTCAAACAGGCATACTCCAATGGAGTGCAATGTGCGTTCAAAGATTCGATGATTCACGGAAAGCAATTCACATTACGTATCGCATTTC
+
IIIIIIGHIIIIGIDHHIIIHIHHIHHHHHIHHHHHHHHHHIGHHIHHIHIHIGIFHIIIHIIIIIIIHHHIIIHHIGHIIIGIIIHHIGIHIIIIIIIIIIIIEHHIIIIIHHHHEHHIHHHHIIIGHHIIHFIIIIHIHIIIIIIHHIGHGIGIHCGIHHHIIHHHIIHHHHIIIIHIIIIIIGHIIIIIHHIHEFHIIIIIIIHHFHGFHHEHHHEEHHHHHGHF?HGGHIIIIIIHIIIHIHHHGEIHHHEG@GIHIHGGIIIIIIHIIHIGIHIIIIHIHIIHIIIHHHFHEHGHHGIIIHHIIIHHEHHHHHEEIIHG@HIHHGHGHIHHHIIIIIIIHIIIIGIIIHGFHGIIIIIIIIIHIIHHHII
@HISEQ:711:H5NNWBCX2:2:1101:17503:21146:ATCTCGTA
TTAAACTCGGCGGGTAGTCTTTTCCGATTAGAGGTCTGATGCGTTACCTCTTCTTCACGCTTTCGCAGCACTCGAGGTGCTGGCTCAAGGTAAGCCTGCTGTGGAACTCGGGCACGCACTCGGGCTCACTGGGAGCCCCGCACTTGGAATGAAACTCTTTCGAGTATCGCACACCTGATCGCGGGGGCAAGTGATGCCACGGCGGCCAAATTCCCTCCATTTCAGCCGACCCGATGTGCCGGGACGGCCAGTTCCACTCAGACTCTAAGAGAGTGTGGTGGGGGGGCGCGGTGACGCTCTAGCGGAAATGCCCTCGGACAAGCCTCGGGCGCAACTTGCGTTCAAAAACTCGATGATTCGCGGAATTCTGCAATTCACACTACGTATCGCATTTC
+
IIHEHIIIII=DDDHDGE?CEHFHFHIIIII?GHHIIIHIIGHHHIIHHHHHHHIIEHHHHHIGHIIHI?FGHH?GHC1CEHIHHHFHHCH1<1<GHEFGEHHH1FE1EHD/CEHHH/FDHEHHHHIEHEEEH?EHHIIHC/<DC/F/DGDH/ADEEHEHG@88DF@HIIEH-8EF/GCGHID-@EHHFEEHHHHEHIGIHHDE@@@FBB8AGEHEHGEB85,GHDE<-=8@B8---E7?A7,55-@??GEFEEFFEEIHGFEHHGIHHHIHHEF.=DE<CHHEEE/DEGCG=HIGIHHHHCIIIIIIIGIHCCCCHHIHEHDC<?CEGHHIHHEHDHIHHHHGHFEGG1E@C<</<<DGIIHHHHGCFGF<D<FEHF0FCHHDIHHEGHHEHHH
@HISEQ:711:H5NNWBCX2:2:1101:20519:21236:ATCTCGTA
[truncated: 41,461,247 more chars]
