# Supplementary material for: The fungal community in non-rhizosphere soil of Panax ginseng are driven by different cultivation modes and increased cultivation periods
Source: PeerJ. 2020 Oct 15;8:e9930. doi: 10.7717/peerj.9930 (PMC7568858; doi:10.7717/peerj.9930)
Supplement: Supplemental Information 16 [file peerj-08-9930-s016.gz › S10-2.fq]

@HISEQ:711:H5NNWBCX2:2:1101:7317:2166:ATCTCGTA
TTAAGTTCAGCGGGTAACCCTACCTGATCCGAGGTCAAATTTCAGAAATATTGGCTTGACGGCGGTGCGACGCTGCGGCCCGATGCGCTGAATGATAACACCACTACGCAGGGGGCTGTACAGCACGTACGCCGATGTCTTTAGGGGCTGCGGGACGGCCCGCAATCCCCAACACCGAGCCCAGTCGTCCTAGGATGACTGGGTTCGAGGGAAGAAATGACGCTCGAACAGGCATACCCGGCGGAATGCCACCGGGTGCAATGTGCGTTCAAAGATTCGATGATTCACTGAATTCTGCAATTCACATTACTTATCGCATTTC
+
IIIIIIIIIIIIIIIIIIIIIIIIIIHIIIIIIIIGIIIIGHGIIIIIHIIIIGIIII?HHIHIGHDHIHHIGIHIIIIIIIIIIGIIIIHIIIIIIHIIIIIGHHIIIIGHHIIIHIIIIIIIIIIIIIHHIIIIIIIIIIIIHHHHIHIHHIIIIIIIIIIIIIIIIIIHHHIHIIHIIIIGHIIIIIIIIIIHGIIIIIHHHIHHIIIIIIIIIIHIIHIIHIIHIIIIIHHFIIIIIHIIIIIIIIHDHHHIIIIIHIHEIIIIIHIIGIHIIIIIIIGIIIHIIIIIIIIIIHIIIIIIIHIIIIIIIIIHHIIHII
@HISEQ:711:H5NNWBCX2:2:1101:1805:2385:ATCTCGTA
TTAAGTTCAGCGGGTGTTCTTGCCTGAACTCAGGTCGAAAAGGGTGTTCGCACGGCCGCCCCGCTAAGGGCGACCGACGATTCCTGCCGGCTTCCAACAAGGTTCCGGGCGAACAGCGGCATGCGCCCTTTCGGGTCACCTACCAGACTGTTTTCCCATGTGGGTCCTTGCTCGAGCCTCTGGTCTTCAGCGGACCCGGTCGTTGCCGACCGGGACTGCCAGGTCCACGTCCCCGATTGGGGGGGTGAGGGTAAGGCCGACGCTGAGGCAGACATACTCTTGGCCGGAGCCTCGAGTGCAATTTGCGTTCAAAGATTCGATGATTCACATTATCTGCAATTCACACTACGTATCGCATTTC
+
IHIIIHIGIIHIIIIICHHHIIIIIIIIHIIIIIHIHHIIIIGIGHIIIIHIIHGIHIIIIIIIIIIIIHHIIIIGIIIIHGIIIIIIIIIIIIIIIIIIIHIIIIIIIIIIIHIIIIHIIIIHHIIGHHIIIIIHHHHHIIIIIHFHHIIHIHIIIGIIIIIIIHGHHHFHIHIGIIIIIIIIIHIHIGIIIHIHIIIHIHHDIIIIIIIHIIIIHHHIIGIIIHIIIIIHIIIHIIHIHIIIIIHIIIIIIIIIIHIIIGIIIIIHIIIIIIIHIIIIIIIIIIIHIIHGIIIIIIIIHDIHIIIIGGIIIIIIIHIIIIIHIIHIIIIIIIIIIHIIIIIIIIIIIIHGIIHHHEIHG
@HISEQ:711:H5NNWBCX2:2:1101:3050:2319:ATCTCGTA
TTAAGTTCAGCGGGTAGTCTCGTCTGAGTTGAGGTCAAAGTTGAATTGATAACTGCTTGCCAGCCATCGCTTGCCACCAAAGCCCGCTCGATTGTCCACCAAACGGTTACGGTGCAAGTCACCCTGCCTTTAAAGTGAGCCAAGAGCCCACTCACATCCCATAGAAATGGAGTAATAAAGACCCTCAACCAGACGTAGGTCCGAGGACCTGCCATGTGCGTTCGAATACCGGATGACTCACGAACAACTGCGTTTCGCATTGCTTATCGCAGTTT
+
IIIIIIIGIIIIIIIIIIIIIIIIIIIIIIIIIIIIIIIIIIIIIIIIIIIIIIHIIIIIIIIIHIIIIIIIIHGHIIIIIIIIIIIIIIIIIIIIIIIIIIIIIIIIIIIIIIIIIIIIIIIHIIIIIHIIIIIIIIIHIIIIIIIIIIIIIIIIIIIIIIIIHIIIIIIHHIIIIIIIIIIIIIHHHHIGHIIHIIIIIIIIIIHIIIIIHIIIIIIIIHIHHIIIIHIIIIHIHFHHIIIHIIHIIIIIIIIIHIIIIIIHGIIIIIHHIII
@HISEQ:711:H5NNWBCX2:2:1101:10600:2303:ATCTCGTA
TTAAGTTCAGCGGGTATCCCTACCTGATCCGAGGTCAAAAACTTGTAAAGTAATAATGTTTTGTACGGCGAGAACGCGTGGGTCAGGCTCAACTCCGCGGCAAGTTACATAAAATATGCATTTGGTACACTACGCCGAGGAACCCGATCCCAAATTCCGCCCGCAATCATTTCGACGAGGTGCGATGATTTATATCGCTCAATCGTCACTTCCGCGCGAAAATTCATTCGCACGATGGTGTTTGATGACGCTCGAACAGGCATGCCTCCCGGAATGCCAGGAGGCGCAATGTGCGTTCAAAGATTCGATGATTCACTGAATTCTGCAATTCACACTACTTATCGCATTTC
+
HIIIHIIIIIIIIIIIIIIIIHIIIHHII?HHIIIIIIGHIIHIHFEHIIIIIFDHHIHIIIIHIIIHIHHHGHDGHIIIHIDHHIIIIIIIHIGIIIHIIIHGHIIIIIIIIIIIIIIIIHHHGIIIIIIIIHHECHHGIIIIIIIIIGHGHHIHIIHGICIHEHHHIIIHHIIIIHIIIIIIIHIIIIHHHIIHHIGIIIHHIIIIIIHHHHHHIHIGIIIIIIIHHHIIHHEHEFHEIIIIIHHHHHHECHFGHHHEHIIHGDHHHHFHIIIHHEIGHHHIHEHHHFCCIHHHEIIIHHFHHHGIIIIIIHHHIHHIIIIIIIIIIIIIHGHF<HHE?@EGGHHIIH
@HISEQ:711:H5NNWBCX2:2:1101:12124:2387:ATCTCGTA
TTAAGTTCAGCGGGTAGTCCTACCTGATTTGAGGTCAAATTGTCAATGATTAGGGGTGAGAAAAGCCCCTGTCGCGCATACAGGCGACGGTTGTAGGCGGGTTCCGACCGCTTCACCGCTGCGACGTAGATAATTATCACGCCAGAGCTGGTTCCGCAAGGTCCCACTTATGCATTTGAAGAGGAGCTGAGCCCCAGCAGGGGGGGGCCGCCAGCACACTCCAAGTCCAAGCCCTGAAAACCACAAAAGTTTTCAGAGTTGATGATTCAATGACACTCAAACAGGCATGCCCCTCGGAATACCAAGAGGCGCAAGGTGCGTTCAAAGATTCGATGATTCACTGAATTCTGCAATTCACATTACTTATCGCATTTC
+
IIIIIHIIIIIIIIIIIIIIIIIIIIIIIIHIIIIIIIIIIIIIIIIIIIIIIIIIHIIIIIIIHIIIIGHIIIIIIIIIIIIIIIIIIIIIHIIIIIIHIIIIIIIIIIIIIIIIIIHIIIIIIIIIIIIIIIIIIGIIIIIIIIIIIIIIIIIIIIHIIIIIIIIIIIIIIIIIIIHIIIHIHIIIIIHI@EHIIIIIIIIIIIIGIIIIIIIIIIIHIIIHIIHHHIHEGHHHHIHHIHHHIIIIIIHIIIIIHHIIIIIIIIIIIIIIIIIIIIIIIIIIIIIIIIIIIIIIIIIIIIIIIIHIIIIIIIIIIIIIIIIIIIIIIIIIHIIIIIIIIIIIIIIIHIIIIIIIIIIIIIIIIIIIHIIIIII
@HISEQ:711:H5NNWBCX2:2:1101:15115:2471:ATCTCGTA
TTAAGTTCAGCGGGTATCCCTACCTGATCCGAGGTCAACCTTAAAAAAATTAGGGGTTGCTGGCAAGTAGACCTACCGGACTCAATCGCGAGGAGTATTACTACGCGTAGAGCCGACAGGCACCGCCACTGATTTTAGGGGCCGCGAAACCGCGAACCCCAATACCAAGCGAGAGCTTGAGTGGTTATAATGACGCTCGAACAGGCATGCCCCCCGGAATACCAGAGGGCGCAATGTGCGTTCAAAGATTCGATGATTCACTGAATTCTGCAATTCACATTACTTATCGCATTTC
+
EHEHFH??FCEH//CEHHICF?GGHECHHGH=E<H?GHEHHC@HHGGI/C@GHHECGCCHCH?HHHIHHHIIEGGHEDEDHIHIHHHIHHHGDHHEHIIHHIFHHIIHIGHIHHHHHHFGHIIIIFHHGIIGHHEIHHIIIHHHGHIIIIIIIIIIIIHHIIIHHIIIHIIHHIIIGIIIIIIHHIHIIIIHHHIIHIIHHIHIIIHIHIIHHHIIIHHIIHEHFCEIIIIHHIIIHIHHGIIIIIIHIIIIIIIIIIIIIIIIIIIIIHIHHIIIIIIHIIIHEGFIIIGIIII
@HISEQ:711:H5NNWBCX2:2:1101:17090:2414:ATCTCGTA
TTAAGTTCAGCGGGTATCCCTACCTGATCCGAGGTCAAAGACGGTAATGTTGCTTCGTGGACGCGGGCCGCGCACCTCGAGAAGCGCAATGTGCTGCGCGAGAGGAGGCAAGGACCGCTGCCAATGAATTTGGGGCGAGTCCGCGCGCAGAGGCGGGACAGACGCCCAACACCAAGCAGAGCTTGAGGGTGTAGATGACGCTCGAACAGGCATGCCCCATGGAATACCAAGGGGCGCAATGTGCGTTCAAAGATTCGATGATTCACTGAATTCTGCAATTCACACTACTTATCGCATTTC
+
IHIHIIIIIIIIIIIIIIIIIIIIIIIIIIIIIIIIIIIIIIIIIIIIIIIIIIIIIIIIIIIIGHIIIHHIIIHIIIIIIIIIIIIIHIIIIIIIGIIIIIHHIIIIIIIIHIIIIIIIIIIIIIIIIIIHIIIIHHIHIIIIIIIIIIIIIIIIIIIIIIIIIIIIIHIIIIHIIIIIIIIIIIIIIIIIIIIIIIIIIHIIIIIIIIIIIIIHIIIIIIIIIIHIIHDHGIIIHIIHHHIGIIIIIHIIIIIIIIIIHIHIIIHIIIIIIIHIIIIIIIIIHHGHHIIIIIIIIIII
@HISEQ:711:H5NNWBCX2:2:1101:19329:2483:ATCTCGTA
TTAAGTTCAGCGGGTATCCCTACCTGATCCGAGGTCAACCTAAGAAAGTTGGGGTTGTGGCAAGCAACCGCAAGACCCTGTAGCGAGAAGAATTACTACGCTTAGAGCCCAGCGGCACCGCCACTGATTTTAAGGGACGCGGAATCGCGAACCCCAAGTCCACGCACAGGGCGTGATTGGTCATAATGACGCTCGAACAGGCATGCCCCTCGGAATACCAAGGGGCGCAATGTGCGTTCAAAGATTCGATGATTCACTGAATTCTGCAATTCACATTACTTATCGCATTTC
+
HHIIIHHIHIIIHCHHHIIIIIIIIIHIIIEECDHIIGIIIIHIHIHIHIIIGIIIHIIIGIIIHIIIIEHHHHHIIIIIIIIIIHIHHIIIGIIGHIIIIIIIIHHHIIHIIIGIHHDCHHHIIIGHHIHHHIIIHHHIHIICIHIIIIIIIIIIIIIIIIIIIIIHIIHHHIIIIHIIIHHHIIIIIIIIIHIIIIHIIIIIHHHIIHIIIHHIIHIIHDHHDGGF@CF<CHFEC1G?IHIHIHFEIIIIIIHIGIHHCIIHIHFIIIIIIHIIHHHHHHEIGIIIIIH
@HISEQ:711:H5NNWBCX2:2:1101:2027:2555:ATCTCGTA
TTAAACTCAGCGGGTAGCCCCGCCTGACCTGGGGTCGCAACGGTTTTGATGCCCCAATGGGCAAACAAACTTAGGGTCCTGCGAGTCCTCAAAAGCTAAAAAGTGCACGACTCCGATGTATCCTAGGCTAGGCCTTGTATCTCACCTATGCCGCGGCACTTCATAACCGGGGGCTCCGTATTTAGGCCATCCACACCCGGTGAGGCATGGGAGGCCATCATCCTCCGCCCCTCCCACTGAAGGTGGGTGGGGGGAGACGCGATGCGTGACGCCCAGGCAGGCGTGCCCTCGACCTAAAGGCTTCGGGCGCAACTTGCGTTCAAAGACTCGATGGTTCACGGGATTCTGCAATTCACACCAAGTATCGCATTTC
+
IIIIIIIIIIIIIHIIEHIIIIIIIIHHIIIIIIIIIIIIIIIIIIIIIIIIIIIHHIHIIIIIIIIIIHIIIIIIIIIIIIIIIIIIIIIIIIIIIIIIIIIHIIHIIIIIIIIIIIHIIIIIHHIIIIIIIIIIIIIIIIIIHIIIHIHIIIIIIIIIIIHIIIIIIHHHIIIIIIIIIIIHIIIIGIIIHIIIIIIIIIIIIIIIIIIIIIHIHHH@HHIIIIIIGGGHIHHEHIIHIIIIIIIIIIIIHGIHHIIIIHIIIIIHIHHIHIIIIIIIIHIIIIIIHIIHHIIIIGGHIHIHHIIGIHIHHIIIGIIIHHIHHHIIIIIGIIIIIIIIIIIIHIIIIIIIIIIIIIIHHIIIIIIHIIIII
@HISEQ:711:H5NNWBCX2:2:1101:8786:2600:ATCTCGTA
TTAAGTTCAGCGGGTATCCCTACCTGATCCGAGGTCAAACTTAAAAGAAGCTTAATGGGAGGAGGCCTGCCAGAATCGCGACGCAATGTGCTGCGCACGAAGCCAACATACCGGCTGCCAATGAATTTAAGGCGAGTCCACGCGCTGAGGCGGAACAAACACCCAACACCAAGCAGAGCTTGAATGATTAAATGACGCTCGAACAGGCATGCCCAACGGAATACCGAAGGGCGCAATGTGCGTTCAAAGATTCGATGATTCACTGAATTCTGCAATTCACACTACTTATCGCATTTC
+
EHIIIGHHIIHIIHIIIIIIIIIIIHIHIIHHIIIHIIHHIFHIHHIIGIIHHHHIIIIIIIIIHHIIIHIIIGIIIIIIIIIIIIIIIIIIIIIGIIIIIHIIIHHIIIIIGIIGIHIIIIIIIIHIIIIIIIIIIIIIIIIIIIIIHIIIIIIIIIIIFHHHIIIIIHIIIIIIIIHHHHFIIIIIHIIHHIIIHHIIIIIIIIIIIIIIIIIIIIEIHIIIIIIHEHGIHIHHDHIHHIIHIHHHCIIIIHIIHHHHIIIIIHHFFHIHIIIIGIIHHHHGHHIHHIIIHGHHG
@HISEQ:711:H5NNWBCX2:2:1101:12091:2505:ATCTCGTA
TTAAGTTCAGCGGGTGTTCTTGCCTGAGCTCAGGTCGAAGATGTAAGTTATATTTCCTGGTTTGAGGGCTATTGAAAAAGAGCCAAGCCAACACCTAAATATGTAGCAGTGATGCTGCCTACCTAGATGCGGCCCATAAACGGTCCTTAATCAGCCTCTGAGCTTCAGTAGACCCGGCTTTCACTCCATAATAAAACAGAGGAGAGCCGGGACTACCAGATCCAACCAGCCAATTATTAATGAATAATTATTGGGAGGTTGAGGGGTACATCGACGCTGAGCCAGACATGCTCTTGGCCGAGGCCTCGAGCGCAATATGCGTTCAAAGACTTGATGATTCACGGAATTCTGCAATTCACACTACGTATCGCATTTC
+
IIIIIIIIIIIIIIIIIIIIIIIIIIGIIIIIIIIIIIIHIIHIIIIIIIIHIIIIHIIIIIIIIIHIIHHIHIIIHIIIIIIIIIIIIIHIIIIIIIIIIIIIIIIIIIIIIHIIIIIIIIIIIIIIIIIIIIIIIIIIIIIIIIIIIHIHHGHIIIIIHIIIIHIHIIIIIIIIIIIIIIIIIIIIIIIIGFHIHHIIIHHIHHIIHHHIIHIIIIIIHHIIIHIIGIHHHHIIIIIIIIIIIIIIHIIIIIIIIIIIIIIIIIIIIIIIIIIIIIIIIHIIIIIIIIIIIIIIIIIIIIIHIHEDIIIIHIIIHIIIIIIIIIIIIIIIIIIIIIIIIIIHIIIIIIIIIIIIIIIIIIHIIIIIIIIIIIII
@HISEQ:711:H5NNWBCX2:2:1101:14379:2542:ATCTCGTA
TTAAGTTCAGCGGGTGTTCTTGCCTGAGCTCAGGTCGAGATAAAGGTTAATAGGGCCGAAGCCCTTCCTGATTTCGGGTCGACAAGCACAGATCCAAGCCAACAACTAAAGCATCAGCAACAAGTTGCCTACCCAGTTGCGGCCCTTATCGGGTCCATGCATCAACCTCTATGCTTCAGCGAACCCAGACACTAGGCCTGGGAAAGCCAGATCCGCCAATTCAATCCAAGGATTGGTATGGCGAGGATTAACCCGACGCTGAGGCAGACATGCTCTTGGCCGAAGCCTCGAGCGCAATATGCGTTCAAAGATTCGATGGTTCACGTATTTCTGCAATTCACACTACGTATCGCATTTC
+
IIIIIHHIIIIHHDFHIHIII?HGFHIGHHHIIIIIIHIHIHHIIIGHHIIIHIIHIIIIIHIHIIIIIHHIHHIIIHIIIIIIIHHHIHHHHHHIIHIGIHIIHHIHIIHHHHHCFHHIIIIHHHHIIIIIHHHHHHIIGHHIIIIHIIIHHGHHIHHHIIIIIIIHIHIIBHHIIHHHHDHHHIHCIHGIHGHHHHHIIIHHHHIIIHIIIIIHHHIIHHHEIHHIHHIIIIIHIIIIIHHGGH?IHGHHIIHHHIIIIIHIIIIIIHIHIIHIIIIIIIIIIHIIHHIHGHGIIIIIIHIIIHIIIHHIIHG?IIIIIIIIIHIIIIIIHIHIIIIHHEHHFIIIIIIIIIIIII
@HISEQ:711:H5NNWBCX2:2:1101:20807:2530:ATCTCGTA
TTAAGTTCAGCGGGTATCCCTACCTGATCCGAGGTCAAGCGTAAAATGGTAGACTTGTGGATGCCACCGTCAGCAGCAGAGAGCGCAAAATGTGCTGCGCTCCCACACGGGACGGCGGGCTGCCAATGCATTTGAGGCGAGTTCACGCGCGTAGCGGAACAAAACGCCCAATACCCAGCAGGGCTGGAGGGTACAAATGACGCTCGAACAGGCATGCCCCATGGAATACCAAGGGGCGCAATGTGCGTTCAAAGATTCGATGATTCACTGAATTCTGCAATTCACACTACTTATCGCATTTC
+
IIIIIHIIIIIIIIIHIIIIIIIIIIIIIIIIIIIIIIHIHHGHIIIIIGHEHIHHHIIHHHIIHIEHIHHIIIIIIIHIHGIIDCFDDHHHHIIHIHCHCHDHIIIIIHIIIIHHIHHHHHHIIIIIHIHIHIIHIIIIHHHFGHHIGHGIIIIIIHIHHHCGHEHIIHIGHIIIHHIIIIIIIIHHHIIIIIHHCEHHIIIIIIIIIHHHIIIIIHFFIGIIIGIHIHIHHCHIHIHHIHFHIIIIIHIHHIHIIIIHIIIIIIIIHIHIIIIIIIIIIIIIIIIIIIIIGIIIIIIIII
@HISEQ:711:H5NNWBCX2:2:1101:13694:2925:ATCTCGTA
TTAAGTTCAGCGGGTAGTCCCACCTGATTTGAGGTCTAAAATATAAGAGTGAACTAGTAGCGGCATTTCCCTACAATTCGGCCGCATTAAAGCGTCCTCAACGAAATTTCTTATCACGTTGAGTCAGTCCGAAAATATAAGAGCCTGCTCATAAATTTAAAGCGAGCTGAACTCAAAAGTCCAGCAACGCTCAACATCCAACCACTAACAAATTGATTAAAAAATGATAGGGTTGAGGAATTAATGACACTCAAACAGGTGTGCCCTTCGGAATACCAAAGGGCGCAAGGTGCGTTCAAAGATTCGATGATTCACTGAATTCTACAATTCACATTACTTATCGCATTTC
+
IIIIHHIIIIIIIIIIIIIIIIIHHIHIIGHGHHHIHIIIIHGHHIHEHHIIFHIIIIGHIHHIIIIIHGEHIHIHIHHEHIIIHIIHIIIIHHIHHIIIIIIHHIIIIIHIIIIIIIHIIIHHIIIIIIIHIGHHHHIIGHIGIHFHHHIIIIIIHIHIIHGGHIHIIGIIHIIIHIHIHHIIIHIHHHHHHIIHHHIIIIIIIIHHHIIHHIIIIHIIHHHIHIGHECIIIHIIIGHIIHHEHIHIHHIIIIHGHGIIGIIHHIIIIIHHGIIHIHHHHIIIHHIIHIIHIIHHIIHHIHHIIIHIHHEFIIIIIIIIIIIIHIHHIIIIIIIIIHIIIIGIIHIII
@HISEQ:711:H5NNWBCX2:2:1101:15481:2852:ATCTCGTA
TTAAGTTCAGCGGGTTTTCTTGCTCGATTTCAGACCAAAGTTTTCAAAGCATAAAGCAAGCAAAATGCGAGCTCAGCAATGTAAGAAAATGGAAGTGGCTGGTGCAAGGCAAAGACTGACAGGCTGAGAAAAGCGGCAATTTTTGTTGCGCTTTAGCCAAGCTCTGCATTTACTGCACAGCAAGTCACTAAAATCATTTTAAAGCAATGACCGTTTGTTACAACAGCCAAGAACTGCTCAGATCCACTTGCCTTCAGAGTGTTGCCAAACTAAAGACTTGTGAGGTTTTAATGATTCTGAAACGAGCATGCTCCCCGGAATACCAGGAAGCGCAATGTGCGTTCAAAGATTCGATGATTCACTGAATTCTGCAATTCACACTACTTATCGCATTTC
+
IIIIIHIIIIIIIIHIIIIIIIIHIIIIHIIIIIIIIIIIFHGIHIIIIIIIIIHIIIIIIIIGIGIIIHHIIIHIIIIIIHIIIIIIIHEFHIIIIIIIIIIIIIIIIIIIIIIHHIIIHIIIIIHIIIIIGIHIIIGHIHIIIIIIICHHHIIHIIIIIIIIHIIIGHHHIIIHHHHHIHHHHHIIIIIHGHHIIIIIIIIIIIIHIIIHHGHIIHIIIIIIGHFIGIIHHFGHHIHGHHGIHHIIIIIIHIIIGIIIIHGIGHIIHHFGIIIIIIIIIHIIIIIIIIIIIIIIIIIIIHIIIIIIIIIHIIIIIIIIIIIIIIIHIHHIIIIIIIIIIIIIIIHIIIIIIIIIHIIHIIIIIHIIIIIIIIIIIIIHIHHIIIIIIHIIIIII
@HISEQ:711:H5NNWBCX2:2:1101:1383:3004:ATCTCGTA
TTAAGTTCAGCGGGTGTTCTTGCCTGAGCTCAGGTCGAAGATGTAAGTTATATTTCCTGGTTTGAGGGCTATTGAAAAAGAGCCAAGCCAACACCTAAATATGTAGCAGTGATGCTGCCTACCTAGATGCGGCCCATAAACGGTCCTTAATCAGCCTCTGAGCTTCAGTAGACCCGGCTTTCACTCCATAATAAAACAGAGGAGAGCCGGGACTACCAGATCCAACCAGCCAATTATTAATGAATAATTATTGGGAGGTTGAGGGGTACATCGACGCTGAGCCAGACATGCTCTTGGCCGAGGCCTCGAGCGCAATATGCGTTCAAAGACTTGATGATTCACGGAATTCTGCAATTCACACTACGTATCGCATTTC
+
HHIHHECHHGHIHHEHCCHHIIIFGEHII?<1FEFEHDHHEFHFHHIIIIGHHHIIIIIIIIHIIFHIIIIIEHIIIIHIIIHIIIIHEHHHHFHHIIIIIIGIIHIIIIHHIIHGHHIHIIHHGHIIIIIHCCHIIE@HHCHGHIHHFIHIHEHIGHHHHFHIIFH@DCGEHHIIGIGHHHHFHHHIHHGAHGHFHHHBFEAGE=CCEHIHEGIGHHAB.CHHHHE@?HIIHEHHHIHHIHHHH@CCFD/ECIHG@IIIIHIHEIGFIHHHEGEHHFHHHEHHHEHFIHIIIIHHIHHEEEC<0C<<DHCGHHHD0CIHHHHHHC@C<C1GF1HC1HEHHHFFHHEGC<D1EHEGEE@HG1FGDCHCGIHHDHHH
@HISEQ:711:H5NNWBCX2:2:1101:1834:3143:ATCTCGTA
TTAAGTTCAGCGGGTAATCCTACCTGATTTGAGGTCAAATTGTCATGAAGTTTTGTTGCGCATATATGCAACGGTTGTAAGCGGATCCTCCCGACTTCACTACCGCAACGTAGATAATTATCACGCTGGGGCAGTTCTGCGATCAGAAGTTCCACTAATGCATTTCAAGAGAAGCGGAGCCTCGTAGGGCCCCGCACGCTCCAATTCCAAACATCGAAAATGCAAGATTTTCGAGTTGATAATTTAATGACACTCAAACAGGCATGCCCCTCGGAATACCAAGGGGCGCAAGGTGCGTTCAAAGATTCGATGATTCACTGAATTCTGCAATTCACATTACTTATCGCATTTC
+
1CHCGCG?HHIIII<CGEHIIIIHCHHHEECFHHCGGFHHCG1<D<FHEGG1DGFF1FHCD/CGHF@CHGHHIIHHCEHHHCHECED@HH@@HGHIICHCFHGFHCHCHC<@?EEEH10DGHG<0C0<<<CE/C0<GHHHI<GD@HGE?@8//:6D@GHHHIHHIGEGHHI.8BF?BEHDHHEE6BGGCCAEHHCHIHHIH7.7B.../<<<//<<</////C<//C<D</</<0EHHC0HC0HG@C0<<D<<1<111HHHC<1HD?/C/0HHCF<D<11?EHE@E?@HEHHHDHEG?F?HF1D<11HEGC<<11EH@C1G<1F<C<1<<11<FC<11F<<0ECEF1@E/?E
@HISEQ:711:H5NNWBCX2:2:1101:8433:3089:ATCTCGTA
TTAAGTTCAGCGGGTACTCTTACCTGATTTGAGGTCAAGAAATGAAAAATTATAGACGCGAATCATAGAAATGACCGCACCTAATAATATTGGAATATCGCAAACGTACATAAACATTAAATACGTTTCGAATTCGCGTAAAAATTTTAAGTCACTTAACCGAAGGTAAGACGACTCAGTTCCGACGCGTTATCATTGACAACGACATCGATTTTTATTTTACTGACCCTCAAACAGGCATACTCTCCGGAATACCAGAGAGTGCAATTTGCGTTCAAAAATTCGATGATTCACGGAATTCTGCAATTCACATTACTTATCGCACTTC
+
IIIIIIIIIIGIIIIIIHIIIGIIIIIHIIIHIIIIHIIEHIIIIIHHIIIIIIHIIIHIIIIIIIIIIIHIIIIIIIIHIIIIIIIIIIIIHEHIHHIIIIIIIIHHIIIHIIIIIIIIIIIIGHHIIHHIIIIIIIIIHIIIHHHIIHHIIIIIIIIIIIIIHHIIIIIIHIIHIIIIHIIIHIIIIIIIIHIIIHHIIHIIIIIIIIHHIHHIIIIIHGHHIIIIIIIHFCIHIIIIHHIHHHHIIGIIHHIIHHHFHHEIHIHIIIIIIIIIIHHEIIIIIIIIIIIHHIIHHIIHHIHIIIIIIHGHFF@FHIHEDEHHIHIG
@HISEQ:711:H5NNWBCX2:2:1101:10503:3054:ATCTCGTA
TTAAGTTCAGCGGGTAGCCTTGCCTGATCTCAGGTCGAAAGAGTGGTGTTTTCCTGCGGGCTCGTGCAAGGTCCCAAAGCATCAGCTGGAGTAGACGGAGCTACCTACCTTGCTGGTGCCATACAGGTCCAAGCTCAAACCTCTGAATTTCGGCCAACCCACGCGCCCTGCGAGCAGGGTGTGTGGGGAGACCAGATCCATTCCACCCCAGGGGGGGATTGTGGGGGTCACACCGACGCTGAGGCAGACATGGTCTCGGCCGAAGCCTCGACCGCAATATGCGTTCAAAGATTCGATGATTCACGGAATTCTGCAATTCACACTACGTATCGCATTTC
+
IHIIIIIIIIIIIIIDHIHIHHHIIIIIIIIHIHIIIIIGIIIHHIHIIIHHHIIIHIHHIIHHIIIIHGHHIIIIIGHIIIIIIIGIIIHHIIIIIIIGHIIIIHFHIIHHIIIGIIIIIIIIIIIIIHIIIIIIIHIHIHIIHHHIIIHHHIIHIIIIIIIIIIHHIIGIIIHIIIIHHHHIHIIGGIIIIIIIIIFIHIIHIIIHHHIHHHGIHG?HHHCIHGHHIHHIIIIIIHIIIIIIIIIIIHEIIIIIHGHGGIIIIIIHFCHIIIIGHIIIIIHIIIIIIHHHFIIIIIIIHIIIIHIIIHIIIIHHHEHHGGHHGIIIIIHHIIHGHH
@HISEQ:711:H5NNWBCX2:2:1101:11143:3056:ATCTCGTA
TTAAGTTCAGCGGGTAGTCCCACCCGATTTGAGGTCAAATTGTCAAAGATTGTCTTGTTAGGACGGTTGGAAGCATAGAGCCCGACAATACAAGCGCGACCCGAAAGTCAACTCCGGTGAAGATTTATCACACCGAATACGCCGCAAAAGCAGGGTACACTCAGGCATTTCAGACGAGCCGTTTGTTACACGGCAACATCCAAGTCCACATACAAACCAACAATAAAGTGGTCGTAGTGAGATTACAATGACACTCAAACGGGTGTACCCTTCGGAATACCAAAGGGTGCAAGGTGCGTTCAAAGATTCGATGATTCACTGAATTCTGCAATTCACATTACTTATCGCATTTC
+
IIGHIHIIIIIIIIHGHIHIHIIHIGHHIHGHHIHIHIHHHEHHIIIHEHHIIGHHHCHEHHEHEHED?C1FCHHHFHIIHIIIHHIIIIIIHGHHHDDHHIIIIIIHIIIGIIHHECEHIIGHGHHIIHHIHHIIIIIIIIHIIIHGHHIIIHFFHHEHHIIIIIHHHIIHFHIGDDHHIEHGHFHHHHIHIIIIIIIIIIHHHIIIIHICHHIIIIFEGEHEHGHHHHHCIIIIIIIHIIHCIIHIHHCFCE1<<1<ECEHHIHG@HHIIIIIIHHHCGEHHCHIIHIIIHIGIIIIIIIIIIGHGHEHIHEHGHHIHGGIIIIHGIIIHEHHHIIIHFIIIIIGIHHIII
@HISEQ:711:H5NNWBCX2:2:1101:12350:3127:ATCTCGTA
TTAAGTTCAGCGGGTGATCCTGCTTGATTTCAGATACAAAGAAAGTTTGAGTGTCTAAGCACTGGCAGCTGTAAGGCTGCACTGCCTCTACTCTCAATGAGTTCACATTGTAAACAATGTGACCGCTGCATTGAGTGCGACTGAGAACAAGTCTCAATCGCTCGCAGAGCACAGAGTGCTTTCATACTTAACAGCAGAAGGGTATCTGCCGCATTAAGATATGGGTGATGAGATAAAAAGACACTGAAACAAGCATGCCAGCTGGGATTCCAACTGGCGCCAGTTGCGTTCAAAAATCTGATGACTCACGGTTCTGCAATTCGCATTGCTTATCGCACTTC
+
HHF?GHFHHIHCH<FHHIHIIC?ECC?EGHCHH1FEHHEHHFHEHDFHECHECGEGHCFHEHH11FHCC@@EHG@EEHFECHHHFCEHHHIHEHIHHEEHCFG@HHEHHECGHGIIGHHHIE1<HHEHHHHHCCEH3FHIIIHHEHHGHHEHEHHGEHIIHHIIGHHGCHHGFHHEEHIGFHHEHHHIHIIHIHIHIIHHGIFHGIHHIIIHHCHHIHFEIHECCHHIFHIIHGGHHIHGIHGCH?EGDEHGIHHHFHC?HCHHIIIHHFEGFDHEHE??GHIIHCHHIIIIHHFGGIIIIHHHIHHIIHHHIIHIIIHHHEGIHIIHFIIHEEE@CHDDH
@HISEQ:711:H5NNWBCX2:2:1101:12398:3172:ATCTCGTA
TTAAGTTCAGCGGGTAGTCTTGCCTGAGCTCAGGTCGAAAGTTTAGACATGCCAAAGGCACGTTCCTGCTTGGCTCCTAGCAAGATCCACAAGCAACAACTTCGTGTAGTCGGCAAGAGCCGGTGCTACCTATCCAGTTGAAGCCCATATCGGGTCCTTGCTTAAGCCTCTGCACTTCAGCCAGCCCAGTCTGCCGCAGTGAAACGGACATGATTGGGGAAGCCAGATCCACCCCAATGGCTTGCAAACAGAGCAAACACGCCCAACAAGTTGGGAGGGGTGAGGGTGTAAACCGACGCTGAGGCAGACATGCTCTTGCCCGAGGGCTCGAGCGCAATATGCGTTCAAAGATTCGATGGTTCACGGAATTCTGCAATTCACACTACGTATCGCATTTC
+
HIIIIIIIIIIIIIIIIHIIIGHIIGHIIIHIHIHHHGIIIIHIIIIIIIIIIGIHIIIIIIIIIIIIIGHGHIGIIIHIHIHIIIIIHIHIIIIIIIIIHIIIIIFIIIIHHHDIHIIIIHGIIIHIIIIHIIIIIIGIIIIHHHIHEEHHIIHHHHIHHIIIIIIIIIIIIIHGHIIIIIIIIIIIHHIHHIIGHIIHIHIIIIIIIIIGHIIHIHIIHFHEIHHIGIIIHGHGHEGHHGIIIHHIIIIHHHIIIIIIIIHHIHHFIIIIIIIIIIHIIIIHHIIIIHHHIIIIIIIIIHHIHIIIIIHGHIIHIIIGIHIIIIIHDGIIIIHIIIIHIIIHIIIIIIIHIIIIIIIIIIIHIIIIIIIIHIIIIIIHIIIHGIIIIIIHIIHIII
@HISEQ:711:H5NNWBCX2:2:1101:13940:3053:ATCTCGTA
TTAAACTCGGCGGGTAGTCTTTTCCGATTAGAGGTCTGATGCGTTACCTCTTCTTCACGCTTTCGCAGCACTCGAGGTGCTGGCTCAAGGTAAGCCTGCTGTGGAACTCGGGCACGCACTCGGGCTCACTGGGAGCCCCGCACTTGGAATGAAACTCTTTCGAGTATCGCACACCTGATCGCGGGGGCAAGTGATGCCACGGCGGCCAAATTCCCTCCATTTCAGCCGACCCGATGTGCCGGGACGGCCAGTTCCACTCAGACTCTAAGAGAGTGTGGTGGGGGGGCGCGGTGACGCTCTAGCGGAAATGCCCTCGGACAAGCCTCGGGCGCAACTTGCGTTCAAAAACTCGATGATTCGCGGAATTCTGCAATTCACACTACGTATCGCATTTC
+
IIIIIIHIIIIIIIIIIIIIIIIHIIIIIIIHIIHHIIIIIGIHIIIIIIIIIIIIHIIIIIIGHHHIIIHHIIIIIIIIIIHIIIIGIIIIHHIIIHIHIIGIHGIIICHHHGIIIIIIIGHHDHHHGFHIEGEEHHFDHHHI?HIGHHIIIIHHIIHIEHHHIIIIIIGIIIIEF?ADEHDEHHGHD@HHIHIHIHHHHHHHHHIGHHCGHHHHII@CCFDEHC<HFHIIIHHCCGHGIIIIIIIIHHGHE@HBHHIIHHHHGHHFIIIHHEHHIIIIIIGIIGIIIIIHIIIIHHIIHGIIHIIIIIIIHIHGIIIIHIGIDHDIIIIHIIIIIIIIIIIHHHHGIHHIIIIIIIIIIIIIIIIIIIIIIIIHIIIIHHHHCIIIIIIIIHI
@HISEQ:711:H5NNWBCX2:2:1101:18284:3150:ATCTCGTA
TTAAGTTCAGCGGGTAATCTTGCCTGAGCTCAGGTCGAAAGTTAAGATATGCCAAAGGCACATTCCTGCTTGGCTTCTAGCAAGATCCACAAGCAACAACTTCGTGTAGTCGGCAAAAGCCGGTGCTACCTATCCAGTTGAAGCCCATATCGGGTCCTTGCTTAAGCCTCTGTACTTCAGCCAACCCAATCTACCTGATGGCTGATTGGGGAAGCCAGATCCACCCCTGTGGCTTGCAAAAAAAGCAAACATACCCAACAAGTTGGGAGGGGTGAGGGTGTAAACCGACGCTGAGGCAGACATGCTCTTGCCCGAGGGCTCGAGCGCAATATGCGTTCAAAGATTCGATGGTTCACGGAATTCTGCAATTCACACTACGTATCGCATTTC
+
IIHIIIIIIHIIIIIIIIIIIIIGIIIHIIIIIGIHIGGGHIIIIIIHIHIIGHIHHHHEHIIIHIIHIDGFHIIIIIGHIHIGHIIHHIIIIHIHHGIIIFIIIIIIIIIHIIIHHIIIHIHIIIHIIIIIIIIGFHHHHHFCH?HIHHGHHIHHHHHIHIHII@HIGHHIIIIIHEHEHIIIIIIHIIHIHIIHHHHHHIIHHHHHHHHHIIIIIIHIIHEHGHHEA..IHCHIIIHIIIIIIIIIIIIHGHHHGFHIHIIIIGIIIIIIIIIGIIIIIIHHIIIHHHIIIHHIIIIIHHGIIIIIIHIIIIIHIHIIIIIIHEHHIGIIHHHEHIIIHIIIIIIHIHHGIIHIHHHIIIIIHIIIIIIIIIHHFIIIIHHHIHEIHI
@HISEQ:711:H5NNWBCX2:2:1101:9661:3420:ATCTCGTA
TTAAGTTCAGCGGGTAGTCCTACCTGATTTGAGACCATGGTTCAGACACAAGTGTCTTGTAGTTGGATCCTTACTTCCTAAAGCTGGGCACTACTGCTGCTTATTTGGCAAAATGAGAAACCAAGGTTCCATACATATACCTTTCGGCAGCCTTTGCAGGCCGTCATTACTTTATTCAGTGCAGACTAATGAAATTCAGAGCACTAAGATAGACGCTCCAGATCTTCCCGCTTAATAAATTAATTGGGAAATGAATACATTAGATTCTCAAACAGGCATACTCTAGCAAGCTAGAGTGCAATGTGCGTTCAAAGATTAGATGATTCACGAGATTCTGCAATTCACATCACGTATCGCATTTC
+
IIIIIIIIIIIGHICHHIHIIIIIIIIIIHHGIIIIIHIIIIIIIIIIIIGIIIIIIIIIIIIIIIIIIHHIHIHIIIHHIIHIIHHHIIIIIIIIIHIIIIIIIIHIHIIIIIHIIIIIIIIIHICHIIIIIIHHIHIIIIIIIIIHIIIHIIHHIHIIHIHHIIIIIIIIIHIIIIIIIIHHIIIIIIIIIIIIHHHIIIHIIIIIHIIIIHHIIIHIIIGIHCIDHHEIHIIIIIIGIIHHIHHIIIIIIIIIIIIIIIIIIHIIIIHIIIIIIIIIIHIGIIIIIHHHHFIIIIHIIIHHIIIIIIIIIIHHIIIIIIIIIIIIIIIHIIIIIIIIIIIIIHGGIIIIIIIIGHIIII
@HISEQ:711:H5NNWBCX2:2:1101:10381:3484:ATCTCGTA
TTAAGTTCAGCGGGTAGTCTTACTTGATTTGAGATCGAGTTTTACAAGAAGCTGTTGCCAGCCCTTGTGAAATCCTGCATCAGTCAGCCAATACGGTCAGACTCCCTTTATGTTAGCTGCAGCAAAAGTAATAATCCGTTTGACGGGACTAAATAAATATGCTTATAGCTCAGGAGAATGTCCAGCTGCACCTGCATTTCAAGCAGCCCTCCGTCAGTCGCGAGACTGATGTTGGGATTGCTCAAGTCCAAAGCTTTCAAACTGAATTGAAGGCTTTGAGGTGTTTACTGATACTCAAACAAGCATGCTCTTCGGAATACCAAAGAGCGCAATATGCGTTCAAAGATTCGATGATTCACTGAATTCTGCAATTCACATTACGTATCGCATTTC
+
IIIIIIIIIIIHIG<DFEHEHHIIIIIIIIIIGIIHIIIIFIHIIHIHHHFHHIIIIHIIEHHIIIIHHFHHHHIIIIIIIHHHIIIHIIIIHIIIHHHHHIIIIIIGIHIIIIHHIIIHIIIIGHHIIIIHIIIIGHHHIIIIIHIHIIIICHIIHIIIHIHIIIIIIIIHFHFHHHIIIIIHEHIIIIHIIIIIIIIIHHIIIHHHIIIIHIIIIIIIIIHFHEHHHIIHIIHHHGIHEHIIIHEGHHHHFGIHHHHGIHIIIIIHIIIIIIIHIIIIIIIIHIIIHIIIIIIIIHHIIIIIIIIIIHIIIIIIIIIHHGHEGIIIHIIIIIHIHGHIIIHIIIIIIIIIIIIIIHIIIIIIIIGIIIIHIIIIHIIIIIIHIIIIGIIII
@HISEQ:711:H5NNWBCX2:2:1101:10275:3497:ATCTCGTA
TTAAGTTCAGCGGGTTTTCTTGCTCGATTTCAGACCAAGTCTTCAGAAGAGAAAAGCAATTACTTCTTCTCTCGACTGTATGATAAGTGGAGCGTTCGTTCCGACGTTGAAGAAAACAACCATCCCAAGAGAAAACAAATAAATCTGTTGCACTTGGTGACGACCGATCTCACGACCGGAGGCAAACGCAATCATTTTCAGGCCATTTGCCGGAGAACCGACAAAAGAAGTCCACATCCAAAGCACTTCCCTTAGCTTTTGCAAGCCAAGTTGGGCTTTGAGATTGTAATGATTCTGAAACGAGCATGCTCCCCGGAATACCAGAGAGCGCAATGTGCGTTCAAAGATTCGATGATTCACTGAATTCTGCAATTCACACTACGTATCGCATTTC
+
IIHIIIIIIIIIIIFHIIIIIIIIIIIIIIIIIIIIIIIIIIIIIIIIIIIIIIHIIIIIHIIIIIIIHHHHHHHIIIIIIIIIIIIHIIIIIIIIHIIIGIHIIIHHHIIHIIIIIIIIIIIIIHIIIIIIIHIIIIIIIIIIHIIHIIGHIIIIIIIIIHHIIIIIIIIIIHIIIIIHIIIIIGIIIIIIIIIIIIIIHIIIIIGIIHDHHFHHHIIIHIIIHHHHHHHIIIIIIIIIHIHHEGFHHFHIIIGIGIIIIIHIHHIIIIIIIIGIIHIIIIIIIIIIIIIIGIIIIIIHIHGIIIIIIIIIIIIIIIIIIIIIIHHIHIIIIIIIHIIIIIHHIIIIIIIIHIGIIIIIIIIIIIIIIIIIIHIIHHIIIIIHIHIHIHHIII
@HISEQ:711:H5NNWBCX2:2:1101:15170:3301:ATCTCGTA
TTAAGTTCAGCGGGTGATCCTGCTTGATTTCAGATACAAGTAAAGTTTGTATGACTAAGCACTAACAGCTTACGCTGCACTGCCTCAGCTCTCAATGAGTTCACATTGTGAGCAATGTGACTGCTGCATTGAGTGCGACCATCGAACAAGTCGAAGTCGCTCGCAGAGCGCAGAGTGCTTTCATGTTTAGCAAGAGAAGGGCATCTCTAGCATTATGATTTGGGTGATGAGATAAAGAGACACTGAAACAAGCATGCCAGTTGGAGAGCCAACTGGCGCCAGTTGCGTTCAAAAATCTGATGACTCACGGTTCTGCAATTCGCATTGCTTATCGCACTTC
+
IIIIGHIIIIIIIIIIGHIIIIGI<<FHHIIHHIIIIIIGGHHHIHHIHIIIIIHIHHHHHHHHHHHHHHIIHHGHIIFHHGHIIIIIHIHIHIIHIHHHIIIIIIHIHHHHIHHH@GCHIFHHIIIHHHHFHIHIEGHIIHHHIFHIHHHIHEEHHEHHHHHHHIHHHHHHIIIHGHHGEHIHFHHHHHHHHHHIIIHHFHHGHIIIIIIIIHHEHHEHHIHHHHHHHHGIIIHHIHIHIHHGCHGCHHFEIHEHEEHHGIIIIHGGIIHHIIHH<FDHIHHHIIIIHEHHHEEECIIIIIIIHHHHHHHHHIHGIIIIHGIHHIIHHIIIIHHHHHHH
@HISEQ:711:H5NNWBCX2:2:1101:6122:3599:ATCTCGTA
TTAAGTTCAGCGGGTTTTCTTGCTCGATTTCAGACCAAAGTTTTCAAAGCATAAAGCAAGCAAAATGCGAGCTCAGCAATGTAAGAAAATGGAAGTGGCTGGTGCAAGGCAAAGACTGACAGGCTGAGAAAAGCGGCAATTTTTGTTGCGCTTTAGCCAAGCTCTGCATTTACTGCACAGCAAGTCACTAAAATCATTTTAAAGCAATGACCGTTTGTTACAACAGCCAAGAACTGCTCAGATCCACTTGCCTTCAGAGTGTTGCCAAACTAAAGACTTGTGAGGTTTTAATGATTCTGAAACGAGCATGCTCCCCGGAATACCAGGAAGCGCAATGTGCGTTCAAAGATTCGATGATTCACTGAATTCTGCAATTCACACTACTTATCGCATTTC
+
HIIIIHHIHIIIIIIHIIIIHIIIHGCHHHHIIHHHIIIHDFHHIIIIIEHHHHIIIIIIGIIHHIIIIIDHHIIHIHGIHHHHIHIHIIHIHHIIIHHHIIHHHGHHG@GHFGHEHHHHIHHHEHHIHGHGHHIICHDHEEEHHHGEFHIIHHHGEHHIIHIIIIHHHHHHEHIIIHIHGHGHHHHIHIIIIIIGIIIIIHIIHHHHHIIIHFHHHFEFFG?IHHGIIHHCHHCHHEFHHGIIIHEEHGGHHHHHIHGHFGGHHHIIIIHEHEHGDCHIHIGIHEIIIIHHIHCGIHIHGHHHIHIHIIHHHIIHHHIHHIHHGHIHIIIGHHHHHCFHHHGDEHGIIIHHIIIIHGIIHHGIIIHGEIGIHHHHHIHGHD<EGHHGIHIHEHII
@HISEQ:711:H5NNWBCX2:2:1101:7629:3736:ATCTCGTA
TTAAGTTCAGCGGGTAGTCCCACCTGATTTGAGGTCTAAAATATAAGTGTGAACTAGCAGCGGCATTTCCCTACAATTCGGCCGCTTTAAAGCGTCCTCAACGAAATTTCTTATCACGTTGAGTCAGTCCGAAAAGATAAGAGCCTGCTCATAAATTTAAAGCGAGCTGAACTGGAAAGTCCAGCAACGCTCAACATCCAACCACCAACACTTCAATTAAAAAATGCAAGGGTTAAGGAATTCATGACACTCAAACAGGTGTGCCCTTCGGAATACCAAAGGGCGCAAGGTGCGTTCAAAGATTCGATGATTCACTGAATTCTGCAATTCACATTACTTATCGCATTTC
+
IHHGIHIIIIIIIIIIHIIIIIIIIIIIHIIHHHHHIHFHIIHIIIIHIIHIIIIIIIHHIHHHIIIIIGHIIIIIIIIGHHHIIIHIIHHGHIIIIIIIIHIIIIIHIIHIIHIIIIIIIGIIHIHHHIIIIIIIHIHIHIHIIIIHIIIIIIIIHIIIIIIIIIIIIIIIIIIIIIIIIIIIIIIHHHIHHHIGEHHHIIIIIEHIIIIIGIIHIIIIIIIIIIIIHIIHIIIHHHHGGIIHIIIIIIIIIIHIHGGIIIIIGIHCHGIIHIHHHHIHHHIIIIIIIIIIIHIIIGHIIIIIIHHIIIIIHHIIIIHHHIIGIIIIIIIIHIIHHHHHHGIHGGIGI
@HISEQ:711:H5NNWBCX2:2:1101:10279:3620:ATCTCGTA
TTAAGTTCAGCGGGTATTCTTGCTTATTTCAGGTGTCATAATTGGATAATAGATTTATTGAATAATGATTCACCAATTCCAATCCCTTAAACGATTATCACCTGTTAGTGACTAGTTCGTTTAGAGTCTTCATTGACATTATTCCATATTTTGTGAGAGAATATTCTTCAATCACATTATATTCTATGATGTAATTAACCGGGCACACTGAAATAAACATGATAGTCTAAACTATCGCCACTTGCGTTCAAAGATCTGATGACTCGCGGTTCTGCAATTCGCATTGCGTATCGCATTTC
+
IIIGHEHIHIIIHIIIIIHIIGIIHIIGHHHIGHHHHHHGGGHHIHIIIGHIHIIIIHHFHHHGHIGHHGHIHIIIHIIHHIIIIIHHHIHHIIIIIIIIIHHHIIIIIIHIIIHIIIIHHIIIHIIHIHHHIHFGHIIIIIIIIIIIHHDGIIIIIIHIIIIIIIIHHHGHIHHIIIIIHHFHHIHIIHIIIIIHIHGHIHGIIIIIIHIIIIIIIHHEHHHHIIIIHIHIGIIIIHHEIIHHFIIIIHHFIGIHIHIIHGIIIHIIIIIIIIIIIHHHIIHIIIIIGHHIIIIHIII
@HISEQ:711:H5NNWBCX2:2:1101:10608:3657:ATCTCGTA
TTAAACTCGGCGGGTAGTCTTTTCCGATTAGAGGTCTGATGCGTTACCTCTTCTTCACGCTTTCGCAGCACTCGAGGTGCTGGCTCAAGGTAAGCCTGCTGTGGAACTCGGGCACGCACTCGGGCTCACTGGGAGCCCCGCACTTGGAATGAAACTCTTTCGAGTATCGCACACCTGATCGCGGGGGCAAGTGATGCCACGGCGGCCAAATTCCCTCCATTTCAGCCGACCCGATGTGCCGGGACGGCCAGTTCCACTCAGACTCTAAGAGAGTGTGGTGGGGGGGCGCGGTGACGCTCTAGCGGAAATGCCCTCGGACAAGCCTCGGGCGCAACTTGCGTTCAAAAACTCGATGATTCGCGGAATTCTGCAATTCACACTACGTATCGCATTTC
+
IIIIIIIHIIIIIIIIIIIIIIIIIIHHHHHHHHIIIIHHIIIHIIHIIIIIIIHIHIIIIIIGHHHHHFHIIFHIIHIIIGGHIIIIIGIIIIGIIHIICHHHHHHHIIHIIDHHIIIIIIIHIIIGIHHIHHHHHHIIGIIIHIHIFHIIHIHIHIIIIHCHIIIFHIEHIHIIIGIEHIIHHIIHHHHHHFCCHHHIIIDHHHIGHIFHHIIHHHHEHHCHGHHCHHEBHB?EDC<HECEE?IIHGFE?HHHBHEEEHFHFHFHIIHHHEHFCG<CHHHDDDCHGHHG=IIIHHHHHHCHEGHEHIIHDHHHHHGDHHHHCIHHHHHFEHHHHHGHHGIIIHIHHIIHIHIIHHCHHHGHIHEHGHHHHHHFEGGCGFFHEHHIIGHGCHHD
@HISEQ:711:H5NNWBCX2:2:1101:11789:3532:ATCTCGTA
TTAAGTTCAGCGGGTGATCCTGCTTGATTTCAGATACAAAGAAAGTTTGAGTGTCTAAGCACTGGCAGCTGTAAGGCTGCACTGCCTCTACTCTCAATGAGTTCACATTGTAAACAATGTGACCGCTGCATTGAGTGCGACTGAGAACAAGTCTCAATCGCTCGCAGAGCACAGAGTGCTTTCATACTTAACAGCAGAAGGGTATCTGCCGCATTAAGATATGGGTGATGAGATAAAAAGACACTGAAACAAGCATGCCAGCTGGGATTCCAACTGGCGCCAGTTGCGTTCAAAAATCTGATGACTCACGGTTCTGCAATTCGCATTGCTTATCGCACTTC
+
IIIIIIIIIIIIHIIIIIIIIIIIIIHIIIIIIIHIIIIIHIIIIIIIIIIIHIIIGIIIIIIIFHIIIEHIIIIIIIIIIIIIHIIIIIIIIIIIIIIIIIIIIIIIIIIIIIIIIIIIIIIIIIIIIIIIIIIIIIIIIIIIHGHIIIIIIIIIIIIIIIIIIIIIIIIIIIIIIIIIIIIIIIIIIIIIIIIIIIIIIIIIIIIIIGIIIIIIIIGIIIIIIIIIIIHHHIHIIIIIIIHIHIHHGIIIIIIIHIIHHHHHIIIIGIIIIHGIIHH?HIIIIHIIIHIIIHHHIIIIIIHIIHIIIIIIIIIIIIIIIIIIHIIHIHIIIIIIIIIII
@HISEQ:711:H5NNWBCX2:2:1101:13833:3726:ATCTCGTA
TTAAGTTCAGCGGGTGTTCTTGCCTGAGCTCAGGTCGAAGATGTAAGTTATATTTCCTGGTTTGAGGGCTATTGAAAAAGAGCCAAGCCAACACCTAAATATGTAGCAGTGATGCTGCCTACCTAGATGCGGCCCATAAACGGTCCTTAATCAGCCTCTGAGCTTCAGTAGACCCGGCTTTCACTCCATAATAAAACAGAGGAGAGCCGGGACTACCAGATCCAACCAGCCAATTATTAATGAATAATTATTGGGAGGTTGAGGGGTACATCGACGCTGAGCCAGACATGCTCTTGGCCGAGGCCTCGAGCGCAATATGCGTTCAAAGACTTGATGATTCACGGAATTCTGCAATTCACACTACGTATCGCATTTC
+
IIIGIIIIIIIIIIHHHHIIIIIIIIHIIHHIIIHIIIIIIHIIIIIIIIIIIIIIHIIHHIIIIHIIIHIIGIIIIIHIIIIIIHIGFHIIIIIIIIHIIIIIIIIIHHIIIIIIIIIHIIIIIIIHGIIIIIIHIIIIIIIIIGIHHIIIIHHIIIIIGIIIIIIIIGHHIEHHIIIIHGHIGHIHFHIHHHHIIGHHHIHHHHIHIHIIHIHHHIB7.CIHGCHHFDFGGHEEHHGHHHHFHHFCHHHHHGF/?CHHEHCCHIHGCIHHDIHHEHEFHHEHEHGIHIIHIIHGGIHEHFHHG?HE<CD1EHCEE<=EHECEE?EF?HIHHGECFHHEDHCG@IIIHHG?IIIGIIHHHD<CHIEECHECHGHH
@HISEQ:711:H5NNWBCX2:2:1101:15222:3574:ATCTCGTA
TTAAGTTCAGCGGGTATCCCTACCTGATCCGAGGTCAAAAACTTGTAAAGTAATAATGTTTTGTACGGCGAGAACGCGTGGGTCAGGCTCAACTCCGCGGCAAGTTACATAAAATATGCATTTGGTACACTACGCCGAGGAACCCGATCCCAAATTCCGCCCGCAATCATTTCGACGAGGTGCGATGATTTATATCGCTCAATCGTCACTTCCGCGCGAAAATTCATTCGCACGATGGTGTTTGATGACGCTCGAACAGGCATGCCTCCCGGAATGCCAGGAGGCGCAATGTGCGTTCAAAGATTCGATGATTCACTGAATTCTGCAATTCACACTACTTATCGCATTTC
+
IIIGIHIIIIIIIIIIIIIIIIIIIIHIIIIGIIIHIIIIIIHIHIIIGIIIIHHHIIHIHIIHIIIHHHIIHHHIIIIIIHIIIIIIIIIIIIIIIIIIIIIIHHHHIIIIIIIIIIIIIHIIIHHHIHHHIIIIIIIHIIIIIGIIIIIIIHIIIHIHIIIIIIIIIIIIIIHIIIIIIIIIIIIIIIIIIIIIIHIHIIIIIIIIHIIIIHIIIIIIIHIIIIIIIIIIIIIIIHIIIIIIIIIIIIHIIIIHIIIIIHHIIIHHHIHIIIHHIHIIHGIIIIHIIHHHIIIIIIIIIIIIIIIIIIIIIIIIIHHIIIIIIIIIHIIIIHHFGHHIIHIHHIIIII
@HISEQ:711:H5NNWBCX2:2:1101:17349:3686:ATCTCGTA
TTAAACTCGGCGGGTAGTCTTTTCCGATTAGAGGTCTGATGCGTTACCTCTTCTTCACGCTTTCGCAGCACTCGAGGTGCTGGCTCAAGGTAAGCCTGCTGTGGAACTCGGGCACGCACTCGGGCTCACTGGGAGCCCCGCACTTGGAATGAAACTCTTTCGAGTATCGCACACCTGATCGCGGGGGCAAGTGATGCCACGGCGGCCAAATTCCCTCCATTTCAGCCGACCCGATGTGCCGGGACGGCCAGTTCCACTCAGACTCTAAGAGAGTGTGGTGGGGGGGCGCGGTGACGCTCTAGCGGAAATGCCCTCGGACAAGCCTCGGGCGCAACTTGCGTTCAAAAACTCGATGATTCGCGGAATTCTGCAATTCACACTACGTATCGCATTTC
+
IIIIIIIHIIIIIIHHIIHIIIIIIIHIIIIIHCHIIHIIHIHIGIIGIIIIIIIIIIIIIIIIIGGHIIHHIIIIHIIIIIIIIIIIIHIGIHHIHHHHHIGIIIIIIIHIHIIIIIIIIGH<HHHHIHIIIGHDCHHHIIIIHIIHIIIHIIIIIHFHIIIIIHIIIHHIGIIIHIIIIIHIHIIIIIIIIIIIIIIIIIHIIIHH@ACHHHIHIIHHEFHHIHDHHIIHIIHHCGIIIHHIIIHGIIIHHHIIHIIIHIIIGIHGHHHHIIHIIIIIIHIHHIIIIHIIIIIIIIHIHIIIIIIIIIIIIHHHIIIIIIHIIHEGIHIIIIIIIIHIIHHEHHHHIHHHHIIIIIIHIIIHIIIIIIIHIIHIHIIIHGIIIHIGHEEEIHI
@HISEQ:711:H5NNWBCX2:2:1101:17589:3550:ATCTCGTA
TTAAGTTCAGCGGGTGTTCTTGCCTGAGCTCAGGTCGAGAAAATAAGGTTAATTTTCCTGGTTAGGGCCGAACAATAGTCCCAGACCAACAATTAAAGTATTAGCAACAAGTGCCTACTCAATTGCGGCCCTTAGCGGGTCCAGAGTTAGCCTCTGCTCTTCAGCCGATCCAGGGTGACTGATTCGATCACCAGTAAAGGTGGTCGAGCACTGAACTGGAACGGCCAGGTCCACATGGAATCACATACACAGGGTATGTGGGTGTGATATTAACCCGACGCTGAGGCAGACATGCTCTTGGCCGAAGCCTCGAGCGCCATATGCGTTCAAAGATTCGATGATTCACGGAATTCTGCAATTCACACTACGTATCGCATTTC
+
IIIIIHEHHIIIIHHDCGHIIIIIIIIIIGH?GHHHIHHHHGFHIFGEHHGHIGHHHIIIIHHHHFHHGHIIIIIIHIIHFHHIIHHHIIGIFHIIIIHIHIHIIIHIIIIHIIIIGIIGIIIIHIIIIIIGHHHIIHIHHHHHHIHHIIHICHHIIIGIHHIHHHIHIIIIHIIHHHHHIIIIHIHIIIHIIIFHFHIHHHHHHIHIIIIIIIIIIHIHDHGE@IHEIHIIIIIIGIIIHHHFFHHF@IHGFIIIIIIIIHIHIIIGHHHFGHIHHHHIHIIIHHIIIIHIGIIIIIIHHIIIIIHDHHHEHHGGIIGIIIIIIHGIIIHEHHHIIHIIIGIIIIIIIHGIIIIIHHEIHHGIIIHIIIIHIIIHHIII
@HISEQ:711:H5NNWBCX2:2:1101:19868:3746:ATCTCGTA
TTAAGTTCAGCGGGTCTTCCTACCTGATTTGAGACCATGGTTCAAAATTATCATTTGCATAATAATTTTATATGGTTTATGAACTTTTTCATATATAATAACTCGCTACTACATAACAAATTTAATAGGCATAAGTTAGAAACTAGGTTTCATTCGAATACTTTTCAACTTATATAATAATAACTCAAACGTTACCATATTATAAAAAGCTATAGCTTTAAAAGTACCATATTACTATGGAAACTTCAAATCTTTATATATAATGTTGCCAAAATATATAAAATGAATACTATAGATTCTCAAACAGGCATACTCTATAGAAATAGAGTGCAATATGCGTTCAAAGATTTGATGATTCACGAGATTTTGCAATTCACATTACGTATCGCATTTC
+
IIIEHFHHIIIIHIIHIIIIIIHIIIHGHIIFEHHIHHHHHIFHIIIIIIIHGIIH?HFHIHHIIIIIIIIIIIIIIIIIIIHIFHHHIIHIHIHHIHHEHGHIHIIIHIIIIIEHHIIIIIHIIIIHIGIHHHHHHIGHHHIHFHFHHHHIIIIHIIIHIHHIIIIGHIIHHHHEGGHGGHHHHIGHHHHIIIHHIFHHHIHIGHHHG/EIHHFFFHHIIGIIHIHGIIHEHIHHHC@GHFHHCHIIHHHFIHEIIIIIHIHHDIHHGIIGIIIIIIIIIIHIIHHFIIIIIIHHHFHHIIIIIIIIGIIIIIIHIIIIIIHHHHIIGHHIHHIIIIHHGIGIIIIIHHGIIIIIIIIIHIIIIIIIGGIIHIIIIIHHHHHHIIIHIIHIGH
@HISEQ:711:H5NNWBCX2:2:1101:2049:3829:ATCTCGTA
TTAAGTTCAGCGGGTAGTCCTACCTGATTTGAGGTCAAATTGTCAATGATTAGGGGTGAGAAAAGCCCCTGTCGCGCATACAGGCGACGGTTGTAGGCGGGTTCCGACCGCTTCACCGCTGCGACGTAGATAATTATCACGCCAGAGCTGGTTCCGCAAGGTCCCACTTATGCATTTGAAGAGGAGCTGAGCCCCAGCAGGGGGGGGCCGCCAGCACACTCCAAGTCCAAGCCCTGAAAACCACAAAAGTTTTCAGAGTTGATGATTCAATGACACTCAAACAGGCATGCCCCTCGGAATACCAAGAGGCGCAAGGTGCGTTCAAAGATTCGATGATTCACTGAATTCTGCAATTCACATTACTTATCGCATTTC
+
IIIIIHHIIIHIIIIIIIIIIIIIIIHIIIIHIIHIGIIIGIHIIEHHGHHIHIIGGHHIGHIIIIIIIHIIHIIIIIIHIIIIIIIIIIHGEIIIGIIIIIIIIIIGIHIHIHIIIIIHIIGHIIHIHIIIHIIIHHIIIIIIICHHGIIHFHE/GHHHHIIIIHIHEHHHHIHHHIIIHIIHIIIIHHIHIHHHIIIHIDHHHEHDDGCHDHHIIIIHEHHIHF=HHF@@?GIIIIIIGGIHHGCHHGHIHHIIIIIIHIHHHED?IIHHCFIIIIIIIHHHIHIHHHHDHHHHIIIHHHHIHHHIHIIIHHHIHIHIIHIIIIGIIIIIIIIIIIIIIIIIIIIHGIIIHIIHIIIIIIIHHIHHHHIIIHH
@HISEQ:711:H5NNWBCX2:2:1101:2770:3866:ATCTCGTA
TTAAGTTCAGCGGGTCTTCCTGCCTGATTTGAGACCATGGTTCAAGTCAACCCCAAGAGGTTGCCTTTAATAGTTGAGTGCCGGACATACACCATCACACGTACTGGGTATTAGAGAAACCGAAGTCTCATACACATACTTTTCCGTTACTTGACAGTATCCAGCAGCAATAGTTTTAAAAGCACGCAGGGTTAGTGCGATGCCTCAAATCTCTCCTTCCCTAGGTATAAATACCCAAGGTTGGAGAATGAATACTATAGATTCTCAAACAGGCATACTCTGCCGAAACAGAGTGCAATGTGCGTTCAAAGATTCGATGATTCACGGAATTCTGCAATTCACATTACGTATCGCATTTC
+
IIIHIGHHIIEHIIIIHHHIIIIIIIHIIIIIHIIGCHIICGGHIIHIIIHIIIHHHFIIIIIHHIIIIHHIIIIIHHIIFHIHIIHIIIIIIIIIFHIHIIIIIIIIIIIIIGHIHHHIHIICCHHHHIIIIHIIIIIIIIIIIIHHIIIIIGIIHIIIIHIHIIIGIIIHIHHHIIEHHIIIIHIIIEHIHGHHHHIHIIIIIHHHHHHIIIIHHCHGIHIHGHHHEEEHG?HEHHEEIIHIHHIIIIHIIIIIHFHGIIIHHHHHIIIIGIIIIIIIIGGIIIHHHHHHIIGIHIIIIHIIHGIIHIHHHEHHIIHHIGIIIIIHIIIIIHHHIIIIIIIIIIIHHIHHIIIIIII
@HISEQ:711:H5NNWBCX2:2:1101:5379:3907:ATCTCGTA
TTAAGTTCAGCGGGTGTTCTTGCCTGAGCTCAGGTCGAAGATGTAAGTTATATTTCCTGGTTTGAGGGCTATTGAAAAAGAGCCAAGCCAACACCTAAATATGTAGCAGTGATGCTGCCTACCTAGATGCGGCCCATAAACGGTCCTTAATCAGCCTCTGAGCTTCAGTAGACCCGGCTTTCACTCCATAATAAAACAGAGGAGAGCCGGGACTACCAGATCCAACCAGCCAATTATTAATGAATAATTATTGGGAGGTTGAGGGGTACATCGACGCTGAGCCAGACATGCTCTTGGCCGAGGCCTCGAGCGCAATATGCGTTCAAAGACTTGATGATTCACGGAATTCTGCAATTCACACTACGTATCGCATTTC
+
IIIIHIHIIIHIHIEHHHGIIHIIIIIIIIIIHIHIIIHIIIHHHIIIIIIHHHHIHIIGGHHGHIIIIIIHGHIIIIIIIIHIIIGIIHHFHIIHHIGIIIIIIIGIIIIIHHHIIIHHIIGGHIHIGIHIIDHEE?GHHHIHIIIIIIIHHIIIHIIIIIIHIIIIIIIHHIIHIIIGHCIHHIIIIHHGIIHHHHHHHHHFHIHHIHIHEHIIIIIIHIIIHGHIIGIIIIIIHIIIIIIIIIIIHHHIIHHIIHEIIIIIIIIIHIIIIIIHIGIIHIIHHIGIIHIIIIIIIIIIIIGHFIHEIHHIIIIIIIIIIHHIIIIIIIIHEIHIIIIIIHFIIIIIIIIHHIIIHIIIIIIHIIIIIIFHDIII
@HISEQ:711:H5NNWBCX2:2:1101:13151:3907:ATCTCGTA
TTAAGTTCAGCGGGTAGTCCCACCTGATTTGAGGTCTAAAATATAAGAGTGAACTAGTAGCGGCATTTCCCTACAATTCGGCCGCATTAAAGCGTCCTCAACGAAATTTCTTATCACGTTGAGTCAGTCCGAAAATATAAGAGCCTGCTCATAAATTTAAAGCGAGCTGAACTCAAAAGTCCAGCAACGCTCAACATCCAACCACTAACAAATTGATTAAAAAATGATAGGGTTGAGGAATTAATGACACTCAAACAGGTGTGCCCTTCGGAATACCAAAGGGCGCAAGGTGCGTTCAAAGATTCGATGATTCACTGAATTCTGCAATTCACATTACTTATCGCATTTC
+
HIGHIIIIIHHIHIIHIHIIEHIIIGIIHIIGGHIHIIIIIIIIIIHIIHGGHIHHIIHHIIIIIIIIICHHIHIIIIIIIIIIIIIIIIIIIIIIIIIIGIIIIGIIHIHIHIHGIIIIIHIHHIGHHIIIIHFHIIHIIIHHFHHHIHIHIHIIIIGHHHIHGHIIHIIIHIHHIIHIIIIIIIIGHIHIIIIIHIIIHHIIGHIIGIHIHIIHIIIIHFIHEGIIIIIHGIHHCHHHIHHIHHHIHIIIHHHIIIIIIHHHIIIHIIIIIIIIIIHHHIIIHIGIHIIHHIHHIIIHHGIHIIIIIIHHHGFIIIIGIGIIHHHHIIIIIIIIHGHHHHFIIGIGI
@HISEQ:711:H5NNWBCX2:2:1101:14758:3766:ATCTCGTA
TTAAGTTCAGCGGGTAGCCTTGCCTGATCTCAGGTCGAAAAAGTGGTGTTTTCCTGCGGGCTCGTGCCAGTCCCCAAAGCATCAGCTGGAGTAGTCAAGCTACCTACCTTGCTGGTGCCATACAGGTCCAAGCTTAAACCTCTGAATTTCGGCTAGCCCACTGCAGCCGCACCGAGGTGCATGGCAGTGGGGAAACCAGTTCCATCCCACCCCAGATGGGGGGATGTGGGGGTCACACCGACGCTGAGGCAGACATGGTCTCGGCCGAAGCCTTGACCGCAATATGCGTTCAAAGATTCGATGATTCACGGAATTCTGCAATTCACACTACGTATCGCATTTC
+
IIIIHHHHHHIHHIIIIGIIIIHHHHI@FHHIFHHHIHIIIIIIIHHHHHIIHIIIIIHCHIHIHGHIIEHHIHHGHHIIIIIGGIHIHIIIIHIIIIIHHHIIIGIIIIIIGHHHCFHIIIIIIIHGIIIIIIIHIIIFCEHIIIHIIIHCHFEHHIHIHCHHHHGIHHIIGDHHHHIIHIIHHHIIIIHIIHFHHHHFEHHHIHHHIIIIIHG:BCIIHGF<=DIIHGIHHHHHHHDECDHEHEF@HHFFC11?HFC?<DFHDHFIHHEGCD<HDE@CCD0C<<G@GGHIIIHEFIIIIIIIIIIIIIIHIIIIIGIIIIHGIHHIHEHIIIIIHIHHIII
@HISEQ:711:H5NNWBCX2:2:1101:6436:4070:ATCTCGTA
TTAAGTTCAGCGGGTGTTCTTGCCTGAGCTCAGGTCGAGGTAATAGAAGGGTTTTCCTGGTTATGAGCCACGACTCGGTGCCCAAGCCAACATCTAAGCATTGACACAGTCAATTAAGACCTAGCCTACCCAGATATGGCCCTTAGCGGGTCCCGAATGACTTCTATGCTTCAGCCGATCCAGAGTGAGTGCACGTAAGAGGTTAGGCTTACGGACACCACCGAGCTGGAACGGCCAGATCCACCGACTGTTCCATCTCACAAGGAGAGGGAGAGTGGTGATATTAACCCGACGCTGAGGCAGACATGCTCTTGGCCGAAGCCTCGAGCGCAATATGCGTTCAAAGATTCGATGATTCACGGAATTCTGCAATTCACACTACGTATCGCATTTC
+
IIIIIIIIIIIIIIIIIIIIIIIIIIIIIIIIGHHIIHIIIHHIIIIIIIIGHIIIIIIIIIIHHHHIIGHIIIIIIIIIIIIIIHIIIIIIIIIIIHIIIIIHIIIIIHIIIIIIIHIIIIIIIIIIIIIIIIIIIIIIIIIIIEHCHHIIIHHIIIIHIIIIIIIHIHIIIHHIHHHHIIHHG@FHHIIIIIIIHHGHHHFHIHIHIIHHEHIH@FHEDIHHHEAHIHHHIHIHIIGIIIHIIIIHHHEHEHHHIIIHHHIIIIIIIHHHIHHIIIHHHEHIHHHIIIHHHIIGIIIIIIIHFIHIIIHIHHHCIIIIGIIHHHIIIGIIIIIIGIIIHHHGIIIIIIIIIIIIIIHIIIIIIIIIIGIIIIIIHEHHGIHIIIHIHHGHII
@HISEQ:711:H5NNWBCX2:2:1101:7125:4220:ATCTCGTA
TTAAGTTCAGCGGGTAGTCTTACTTGATTTGAGATCGAGTTTAACAAGAATCGTTGCCGACCCTTGTGAAATCCTGCATCAGTCAGCCAATACGGTCAAACTCCCTTTATGTTAGCTGCAGCAAAAGTAATAATCCGTTTGACGGGACTAAATGAATATGCTTTTAGCTCAGGAGAATGTCCAGCTGCACCTGCATTTCAAGCAACCCGCCACCGATCTCAAAAAGATTGGTGTTGGGATTGCTCAAGTCCAAAGCTTTTCGATTAAAAAATCCAAAAGCTTTGAGGTGTTTACTGATACTCAAACAAGCATGCTCTTCGGAATACCAAAGAGCGCAATATGCGTTCAAAGATTCGATGATTCACTGAATTCTGCAATTCACATTACGTATCGCATTTC
+
HIIIF<GEHHIHHHHIIHHIIIIIIIIHHHIIGHHIHHGHEHHHIIGHHGHHHHFHHIIGHIHHECGHHHEHHIIIIHHIIHHFIHHIIGIIHEEFEHHHIHHHIHEHHHHHHHFGHHHFEGHHIHIGGHIGIHHHIIIHIIEIHHHHIIIIHHIHH?G?G@DHHIGIIIHIIIIIIIIIGGIHHIHHIHHHHIHEHHIIHIIIHHEHHGHIHIHGHH==EHIIIIGIHHHHHHHHFHHIHHEHHEHHGHGC@?HEC/?HE/?GH?FCEIIHDCF0HEHIIHIHHHGHHHHHHIIHIHIHGHF@?HEHHHHHHF=IHFGIHHCEEEF11?GGIHHHHHHHHIHHHIHHEHHHHFEHFIIIHIIHGHIHIIHEEHHIIIIIHHIIHHHHHHCHHCHGIHH
@HISEQ:711:H5NNWBCX2:2:1101:11565:4049:ATCTCGTA
TTAAGTTCAGCGGGTGTTCTTGCCTGAGCTCAGGTCGAAGATGTAAGTTATATTTCCTGGTTTGAGGGCTATTGAAAAAGAGCCAAGCCAACACCTAAATATGTAGCAGTGATGCTGCCTACCTAGATGCGGCCCATAAACGGTCCTTAATCAGCCTCTGAGCTTCAGTAGACCCGGCTTTCACTCCATAATAAAACAGAGGAGAGCCGGGACTACCAGATCCAACCAGCCAATTATTAATGAATAATTATTGGGAGGTTGAGGGGTACATCGACGCTGAGCCAGACATGCTCTTGGCCGAGGCCTCGAGCGCAATATGCGTTCAAAGACTTGATGATTCACGGAATTCTGCAATTCACACTACGTATCGCATTTC
+
FHEFCF<FGEGDDD<<CEHEE1F?G1<DF?GH?FCFHEFH0CGHCHHFEEHHE1@<F?G@HHEEGHCHHIGHIECGHC?G@EHIHH1GE1CGEHHHHE?CGHFGH?GHH@EHHFFECHHHEHHHEHHCHHDIH<E0<<DC?C@D0CGHEGHII.CCC/:E@FAG@FHHHHE;BHHHHH@8@?FHHEHGHGEFHIHBHHGCHIHHEGDH?EFB?@CHGHAEA?BBA9?H?CHIHG.GHEHECEECC@@G@@CC?HFD/D<CGCGHHEHD<<?CHG<HHFIHG<<@CEIHH?E?FHHEEEEHF@C<<CCC?DHD<CCE=IIHCHGHEIH?EIFHF?FF?HG?FD<HHHGHFC1HECDC@F<C?F<?HHHHEHFHCE?H
@HISEQ:711:H5NNWBCX2:2:1101:12188:4229:ATCTCGTA
TTAAGTTCAGCGGGTGTTCTTGCCTGAACTCAGGTCGAAAGGGGTGTGTCGCACGGCTTCTCGGAGAGCGGCCGACGATTCCTGCCGGCTTACAACGAGGTCCCGGGCCGACGGCGGCATGCGATCCCTGGCGGGTCACCTACCAGACTGTCGTCCCGATCGGGTCCTCGTTCGAGCCTCTGTTCTTCGGCAGACCCGGTTAAATTAACCGGGACGGCCAGGTCCACGCCTCTTGAGAGAGGGTGAGGATAAAGCCGACGCTGAGGCAGACATACTCTCGGCCGGAGCCTCGAGTGCAATTTGCGTTCAAAGATTCGATGATTCACATTATCTGTAATTCACACTACGTATCGCATTTC
+
GEHHEEHEHIEHI?EHHECCHHHGEHHHDHFHHH<E?CE@C1@CHCCHHE=G<CCHHHDHHHHIDHCCHD/CCHHDHDHE@GF@GEC??CEHHIII<EHH@C@FED?HCEDF</DD/?DHDG<GGHIIICCED?C<FHHCGHIIIEEHFFHE@GHHGDHDED@DHHFHIHICEECHHH@;HHF@GC@C@@8@?EF.E.HHABBA@BB6-??,<EH.EA8B:.8-E.DGHG8G.:/</?FE</HHHF<HFG/<0/</0C/001CCFEHIHHGD1</DEC//CCE<<1//G@GD1?@1F1D<C/0E@1FHGF<<1HF<C1<11ECHGD?F1C<<1<1HCFF<<@ECD<1/D1<0C<<<CC?
@HISEQ:711:H5NNWBCX2:2:1101:15142:4003:ATCTCGTA
TTAAGTTCAGCGGGTGGCCTTGTCTGATCTCAGGTCGAAAGGTTTTTTGGGTCCTCGAAAGGGCCCAAAGTTCCTGCTTGATGGCTGTGCGGCTTGTCCGACTTTCTCGCCGTTGCAAATGGAACGACAGCGGCATGCAGCGTGAAGCCACCTACCATGCTGGCGCCCTTCTGAACAGGAGGGTCGCGCCGCGAGCCCTGCACTTCAGCCGACCCTCTTTGTGAAAAGAGAGACGGCCACGTCCGCCTGCCGCTTTCGCCAGTAAAGGGAAAGGGTGGGCGAGGGGTGAGCCGACGCTGAGACAGGCATGCTCTCGACCGGAGTCTCGAGCGCAATATGCGTTCAAAGATTCGATGATTCACGGAATTCTGCAATTCACACTACGTATCGCATTTC
+
GIIIIIIIHIIIIIIHI1<GHIIIIIIIIIIHIIHIHHIIIIGGGHIIIIHIIIIIIHHHH?GHIIIIICDHHIIIIIIIIIHIIIIHIIIHIIIIIHIIIHHHHGEHHIGHCEHIIIHIIIIIIHIIIIIIIHIIIIIIHIIIHIIIIIIIHIIIIIIIHIIIHIIIIIIHIIIIHHIGIIIIIHHHIIIIDDHHIIGIIHIHGHHIIIHIIHDHEEHHEEGIHH?HGF-CDDH?9HHHHHIHCHHDHIHHDCHIIHFHIHHIIIIHHEEHIHIIHHHIIIIIIGIIIIIIIIIIIIIIIHIHGGIIIIIIHGIHDIIIIIIIIHHGIHIHHIIIHIIIIHIIIIIIIIHHIIIIGIHHHHIHHIIIIIIIIIHHIIIHIHGIIIIIIIIIIIIH
@HISEQ:711:H5NNWBCX2:2:1101:1505:4341:ATCTCGTA
TTAAGTTCAGCGGGTGATCCTGCTTGATTTCAGATACAAAGAAAGTTTGAGTGTCTAAGCACTGGCAGCTGTAAGGCTGCACTGCCTCTACTCTCAATGAGTTCACATTGTAAACAATGTGACCGCTGCATTGAGTGCGACTGAGAACAAGTCTCAATCGCTCGCAGAGCACAGAGTGCTTTCATACTTAACAGCAGAAGGGTATCTGCCGCATTAAGATATGGGTGATGAGATAAAAAGACACTGAAACAAGCATGCCAGCTGGGATTCCAACTGGCGCCAGTTGCGTTCAAAAATCTGATGACTCACGGTTCTGCAATTCGCATTGCTTATCGCACTTC
+
FHEEHGHIHHHIDH?HHHIIIIIIHHHHECHGIIIIHGHICHIIIGFGG@HFHEEGHGHHG@GCGHHGGCEHHFFHIIIHI?EFHHCEGHIIEHIIIIHIIHHIHHHHGHGHEHIIHEHHHCHHIGHGFHGHHIIHIIHFCHHIHHHHIHHHHGEEHHHHE<CHHEEHHIHEHHGHHFHGHHEHHAAHHIIIHHHIIHIIIHGECHHHHIHIIHHHIHHHHIHEHHHGHHHIHHGGCH@HFG@HHD1CHHHEHHHF@HEHIHHHHEE1FFCEHIIIHDFCIIHHCCIHHHHHIGHHFHIHHGIHHEHEDEEHIHEHHHIGHHGHHHGHIIIIIIHIIGIHI
@HISEQ:711:H5NNWBCX2:2:1101:6106:4280:ATCTCGTA
TTAAGTTCAGCGGGTAGACCCACCTGATTTGAGGTCTAAAATATAAGAGTGAACTAGTAGCGGCATTTCCCTACAATTCGGCCGCATTAAAGCGTCCTCAACGAAATTTCTTATCACGTTGAGTCAGTCCGAAAATATAAGAGCCTGCTCATAAATTTAAAGCGAGCTGAACTCAAAAGTCCAGCAACGCTCAACATCCAACCACTAACAAATTGATTAAAAAATGATAGGGTTGAGGAATTAATGACACTCAAACAGGTGTGCCCTTCGGAATACCAAAGGGCGCAAGGTGCGTTCAAAGATTCGATGATTCACTGAATTCTGCAATTCACATTACTTATCGCATTTC
+
IIIHIHHIIIIIIIIII1DHIIIIIIHIIHHFGHHHHHIGIHHHIIIIIHIHHIHHHIFHIIIIIHIIIHHIIIIIHIIHHHIHHHIIIHIIIIIHHHIIHIIIIIIIHIIIIIIIIIHIIIIIIHIHIIHCHIHIIIIIIIIHIIIIIIIIIHIIIIIIIIHIIIIIHIIHHIIHIIIHIIIIIIIIIIHIIIIIFHIHIIIIIIIIHIIIHIIIIHHHFHGHGIIHIIIIIIHHEDHHHIHHEHHHEHGIIIIHHHIHHGIIIHHHHHIIHFHIIIIHCHIIIHHIIIIHHGHGIIIHIHHFHIIIHIIHIIHHIIIIIIIIIIIIIIIHIIHIHHIIIIIIIIIII
@HISEQ:711:H5NNWBCX2:2:1101:9233:4322:ATCTCGTA
TTAAGTTCAGCGGGTAGTCCTACCTGATTTGAGGCCAGATGTTATGAATATTAATCCGAAGATCAATGGATTAGAAAGCGGTCTTTAGTCTGCAACAGGGCCATCCGAAGATGTCCTTAGCGAAATACTTATTACGCCAAGTCAAACCATGTCGCGAGACAGATCCAGCTATTACTTTTAAGACGAGCCGACTTATCATCGGCAAACGTCCAAATCCAAGCCAAAGAAAGGTCAAATAACCAATCTAAGGTTGAGGGTTTTCATGACACTCAAACAGGCATGCTCCTCGGAATACCAAGGAGCGCAAGGTGCGTTCAAAGATTCGATGATTCACTGAATTCTGCAATTCACATTACTTATCGCATCTC
+
IIIIIIIIHHIIHIIIIIIIIIIIIIIHIIIIIHIGIHHHIHIIIHIIIHIHHHIIIIIIIIIIIIIIHHHHIIIIIIIIIIIHIIIIIIIIIIIIIIHIIIIIIIIIIIIIIIIIIIGHIIHIIHIIGIHIIIIGGHIIIIIIIIIIIIIIIHIIIIIIIIIIHHIIIIIIIHHIHIIIIIDHIIIIIIIIIIIIIIIIIHIIIIIIIIIIIIIHIIIIIIIIIIIHHHHIHIHIHIHHIIHIIIIHIIHIIHHIIIIIIIHIIGIIIIIHIIIIIIIIIIGIIIIHIIIIIIIIIHHHIHIHHHGIHIIIIHHIIIIIIHHIHIIIHIIIIIIHIIIIIIIIIIIIIIGIIIIHHIIHHHHHC/IH
@HISEQ:711:H5NNWBCX2:2:1101:9803:4353:ATCTCGTA
TTAAGTTCAGCGGGTAGTCTTACTTGATTTGAGATCGAGTTTAACAAGAATCGTTGCCGACCCTTGTGAAATCCTGCATCAGTCAGCCAATACGGTCAAACTCCCTTTATGTTAGCTGCAGCAAAAGTAATAATCCGTTTGACGGGACTAAATGAATATGCTTTTAGCTCAGGAGAATGTCCAGCTGCACCTGCATTTCAAGCAACCCGCCACCGATCTCAAAAAGATTGGTGTTGGGATTGCTCAAGTCCAAAGCTTTTCGATTAAAAAATCCAAAAGCTTTGAGGTGTTTACTGATACTCAAACAAGCATGCTCTTCGGAATACCAAAGAGCGCAATATGCGTTCAAAGATTCGATGATTCACTGAATTCTGCAATTCACATTACGTATCGCATTTC
+
HGIIIHIIIIIIIIIIIIHIIIIHHIIIIIIGIIIIIIIIIIHIIIHHIIHIEHHHHHHGIIHIHHHIIEHHHIGHHHIIIHHHHIIIIIHIIHFDGCHHIIIIIIIHIIIHHIEHHIHIIIIIIGIIHIHIIIIHIIIFDGHHIIGFHHIGIHIHHHIFHHHHIIHGEHHHCHHIGIIHHIIHHHIGIIHHHHHIHIIIIIIIIIHIHIIIHIHFHI-CGHHHHHE@HIIHHHGEDGIIHIIHHGHHHIIIIHGHDG?HFHIHIIHGIHIIIHHHCIIIGIIIIIIHIIHIIHHHHIHFHFGIIIIIIIIIIHIIHHEIHHIIIIIIHEGDHCHGHHDHIHHIIIHGIIHGIHHHHHIIIHHHIIHHIIIIHHFIIIIIIHGIHIIIIIIIIIIHIII
@HISEQ:711:H5NNWBCX2:2:1101:11624:4288:ATCTCGTA
TTAAGTTCAGCGGGTAGTCCTACCTGATTTGAGGTCAGAGTCAAAAATTGCCCGAGGGCGATTGTAAGCAGTCATCACAACCTTCACCGACGAAACTTATTACGCCGACTACGGTGCTATCCCGCTAAGTCTTTTAAGGCGAGCCGGCAGAGCGGCAACACCCAAGTCCAATCTCCTCGGAAACCCGAGGGATTGAGTCTACATGACACTCAAACAGGCATGCCCTCCGGAATACCAGAGGGCGCAAGGTGCGTTCAAAGATTCGATGATTCACTGAATTCTGCAATTCACATTACTTATCGCATTTC
+
IIIIIIIIIIIIIIIIIIIIIIIIIIIIIIIIIIHIIIIIIIIIIIIIIIIIIIIIIIIIIIIIIIIIIHIIIIIIIIIIIIIIIIIHIIIIIIIIIIIIIIIIIIIIIIIIIIIIIIIIIIIIIIIIIIIIIIIIIIIIIIIIIIIIIIIIIIIIIIIIIIHIIIIIIIIIIIIIIIIIIIIIIIIIIIIIIIIIIIIIIIIIIIIIIIIIIIIHIIIIIIIIIIIIIIIIIIIIIIIHIIIIIIIIIIHIIIIIIIIIIIIIIIIIIIIIIIIIIIIIIIIIIIIIIIIIIIIIIIIIIIIIIIII
@HISEQ:711:H5NNWBCX2:2:1101:11936:4467:ATCTCGTA
TTAAGTTCAGCGGGTATCCCTACCTGATCCGAGGTCAAAAACTTGTAAAGTAATAATGTTTTGTACGGCGAGAACGCGTGGGTCAGGCTCAACTCCGCGGCAAGTTACATAAAATATGCATTTGGTACACTACGCCGAGGAACCCGATCCCAAATTCCGCCCGCAATCATTTCGACGAGGTGCGATGATTTATATCGCTCAATCGTCACTTCCGCGCGAAAATTCATTCGCACGATGGTGTTTGATGACGCTCGAACAGGCATGCCTCCCGGAATGCCAGGAGGCGCAATGTGCGTTCAAAGATTCGATGATTCACTGAATTCTGCAATTCACACTACTTATCGCATTTC
+
IIIIIIIIIIIIIIIIIIIIIIIIIIIIIIIIIIIIIIIIHHIIIIIIIIHIIHIHHIIIIIIIIIIIIHIIIIIIIIIIIIIIIHIIIIIIIIIIIIIIIIIIIIIIIIIIIIIIIIIIIHIIIIIIIIIIIIIIIIIIIIIIIHHIIIIIIIIIIIIIIIIIIIIIHIEIIIIIIIIIIIIIIIIIIIIIIIIIHHHHIIIIGHHIIIIIHIIIIIIIIHIIIHIIIIIIIIIIIIIIIIIIIIIIIIIIIIIIIIIIIIIIIIIIIIIIIIIIIIIIHHIIIIIIIHHHIIIIIIIIIIIHIIGIIIIIIIIIIIIIIIIIIIIIIIIIIIIIIIIIHIIIIIIIII
@HISEQ:711:H5NNWBCX2:2:1101:12280:4475:ATCTCGTA
TTAAGTTCAGCGGGTAATCTTGCCTGAGGTCAGGTCGAATGGTTGATACGGCGGCGGCCACGGCGCCCGAAGGCAGCCGTGAGCACGCGCGCACGTTTCCTGCTGGCCGCCAGCAAGGCCCCAGGCACCAACTTCGTGTATCCGCGAGCGCCTTGCGACACCGCTTCTACCTATCCAGTTGAGCCCATGACGGGTCCTCGCTCTAGCCTCTGCTATTCGTGGGAAAGCCAGGTCCGCTCCCAGGCCCGGCGGTATGCACTGGACCGACCCCCGTTCGATTAAACAAACAGGAGGGGAGCGAGGGGATAAACCGACGCTGACGCAGACATGCCCTCGACCGAGGTCTTGGGCGCAACATGCGTTCAAAGATTCGATGGTTCACGGAATTCTGCAATTCACACTACGTATCGCATTTC
+
IIIIHIIIIIGIIIHIHHIII?GHIGFFGHHHHHHIHIHIGHHHHIIIIGED?DHHEHHHHHEHHGHHEFDHCFHIGIIGHIHFCHIIIHHIIIHIGIIHIIIIIIIICDIIIIHIHIGIIHHHDHHIIIIIHIHHHIIHIHEDHHHHIIHGIHHHDHHGIDHHDHHHHIHHHIIH?HHIHHHIFHIHHHHHHGEHHIHE?EHIIHIH?FHHHHEGFH-C@6CF5B--HECCHHH@@-FHCHDCC,HHDECHIIIHEEA.CGHGIHHHDCH??HEHEHFCFHEF..;E@EEF@HHIGIHEGEIHHGCHGCHHHHHIIHIHGIIHHHIIIIH<HIHGEIIIGHHEFIHHIHH?HHIHHEHEIIIIIHHHHEFCHIHIIHIHCEEHIIHHHCCEHHFEHHHHHHHHHHEHE?EHECGI
@HISEQ:711:H5NNWBCX2:2:1101:16440:4407:ATCTCGTA
TTAAGTTCAGCGGGTGTTCTTGCCTGAGCTCAGGTCGAGGATATGTGGGTTATGAGGCACATCAATCCTTGTTTAAGGGACCAACGCTTCTCTCTCCTGGGTTTAGTGAAGCATCACATCGAAGTCCTGTAAGGCCAACAACTAGCAAAGAAAGAGGAAAAGCTTTGCAGCTTCTCGCTCACTGCCCAGTTGCGACCCTCCCCTGAATAGTCTGGTGATCCAAGTCAACTCAATGACTTGAAACAACCAGTTCCACTCTAGGTATATACACAATGGTATAGTTAGAGTGAGATAAACCCGACGCTGAGGCAGACATGCTCTCGGCCGAAGCCTCGAGCGCAATATGCGTTCAAAGATTCGATGGTTCACGGAATTCTGCAATTCACACTACGTATCGCATTTC
+
HIIHHHIIIIHIIIDHCHEHIEEGHHHIIIHHHHHIIHHIHHHIIHHIGEGHHGEHIHIHHIIHIIHEHHIHIHIIIGIGGHIIIHIIGIIIIHHHHIIHHHHIGHHHH?HHIIHIIIHHIGIGHIIHIIHHHHHIHFHHIIIHIGHIIIHIHIFHHHFHFH@FHHIIEHIHHHGGHHEHIII..8BEHH?@HHHHIIIIGHGEHIIIIH-A@FGFIHEGHHGHGHEF@HHHCF.HAA@@B68.HGHHHEHGGIHHHHAEFA?GBHIIHIHHEGHGDF@IIIIIHGIIIHHIIIHG<HHIIIEHGEEHHGHIIHHFHDDGHIHHHIHGIHDGC<DIIGHIHHHHHDHHHCHGIIHIIHHHHCGFGHHHIHIIIIHHHHHHHHHIIIHIHGHHEGEHHHHHHII
@HISEQ:711:H5NNWBCX2:2:1101:1921:4622:ATCTCGTA
TTAAGTTCAGCGGGTAGTCCCACCTGATTTGAGGTCTAAAAATATAATGGTCAACTAGTAGCGGCATTTCCCTAAGATTCGGCCGCTGCAAAGCGTCCTCAACGAAATTTCTTATCACGTTGAGTCAGTCCGAAATGGTAGGAGCCTGCTCATCAATTTGAAGTGAGCTGAACTAAAAAGTCCAGCAACACTCAACATCCAACCACTAACGTCTTGAAAAAACAATAGGGTTGAGGAATTAATGACACTCAAACAGGTGTGCCCTTCGGAATACCAAAGGGCGCAAGGTGCGTTCAAAGATTCGATGATTCACTGAATTCTGCAATTCACATTACTTATCGCATTTC
+
IIIIIHIIIHHIIIIIIIIGIHIHIHGGHHIIIIEHHIIIIHHIIIIIIIIIIIIIHHIIIHHIIIIIIHIIIIHIIHIIIIIIIIIIIIIIIIIIIIIHIFHIGIIIIHHIIIIIHIIHIIIIHIIIIIIIIIIIIIIIIHHHIIIHIIIIIIIIIIIIIIIIHIIIIHIIIHIIIHIGIHIIIIIIIIIIIHIIIHIHIIHIHIIIIIHHFHIHIIHHHHHIIHGIIIIHHIHIHIIHIIIIIIIIIHGHHIIIIIIIIIIIIIHGGHFGIHIIIHCIIIIHIIHIIIIIIIIIFIIHIGIIIIIHIIIIGIIIHIIIIIHIIIIIIIIIHIHIHHHIHIIIIHI
@HISEQ:711:H5NNWBCX2:2:1101:7672:4586:ATCTCGTA
TTAAGTTCAGCGGGTATCCCTACCTAATCCGAGGTCAATCATTAAAAAATGGGGGGGTTCTGGCGAGTGTCCACCGGGACCCTGTAGCGAGAGAAATTACTACGCTTAGAGCCTGACAGCACTGCCACTGATTTTAGAGGGTGCCTTTACAGCAGGCCTCAACACCAAGCCGGAGCTTGAGGGGTGATAATGACGCTCGAATAGGCATGCCCCTCGGAATACCAAGGGGCGCAATGTGCGTTCAAAGATTCGATGATTCACTGAATTCTGCAATTCACATTACTTATCGCATTTC
+
IIIIIIIIIIIIHIIIIIIIIGIIIIIHIHIDHGHIHIIIIIIIIIIIIGGIIIIIHIIIIIGIIGHIIHIHIIIIIGIHIHIIIIIIIIIIIIIIIHIIIIIIIIIIIIIIIIIIIIIIIHIIIIIIIIIIIIIIIHIIIIHHHIIIHIIIHIIHIIIIIIIIIIIIIIIIIIIIIIIIIIIIIIIIIIHHIIIIHIIIIIIIIIIIIIIIIIIIIIIHIHHIIIIIIIIIIIIIIIIIIIIIIIIIIIIIIIIIIIIIIIIIIIIIIIIIIIIIIIIIIIIGIIIIIIIIIII
@HISEQ:711:H5NNWBCX2:2:1101:14652:4739:ATCTCGTA
TTAAGTTCAGCGGGTATCCCTACCTGATCCGAGGTCAACCTGTAAAAGATTGGGGGTTGCTGGCCAGTGCCGCCCGGGACCCTGTAGCGAGAAGATTTACTACGCTCAGAGCCCGGCCGTACCGCCACTGATTTTGAGGCCCGCCCAGAGGCGGTGCCCAAGACCCCGCGAGCGGGATTGGTCATAATGACGCTCGAACAGGCATGCCCCGCGGAATACCACAGGGCGCAATGTGCGTTCAAAGATTCGATGATTCACTGAATTCTGCAATTCACATTACTTATCGCATTTC
+
IIIIIIIIIIIIIIIIIIIIIIIIIIIIIIIIIIIIIIIIHIIIIIIIHHHHGHIHHHIIIIIIIIIIHGHIIIIIIIIIIIIIIIIIIIIIIIIHHIIIIIIIIIIIIIIIIIIIIIIIIIIIIIIIIIIIIIIIIIIIIIIIIIIIIIIIIIIIIIHHIHHIIIIIIIHIIIIIIIIIIHIIHHIIHIIIIIIIIIIIIIIIIIIIHIIIHIIIIIHIIIIIIIIIIIIIIIIIIHIIIIIIIIIIIIIIIIIHGIIIIIIHHIIIIHIHHIIHIIIIIIIIIIIIIIII
@HISEQ:711:H5NNWBCX2:2:1101:17413:4685:ATCTCGTA
TTAAACTCGGCGGGTAGTCTTTTCCGATTAGAGGTCTGATGCGTTACCTCTTTCACGCTTTCGCAGCACTCGAGGTGCTGCTCAAGGTAAGCCTGCTGTGGAACTCGGGGCACGCACTCGGGCTCACTGGGAGCCCCGCACTTGGAATGAAACTCTTTCGAGTATCGCACCTGATCGCGGGGCAAGTGATGCCACGGCGGCCAAATTCCCTCCATTTCAGCCGACCCGATGTGTCGGGACGGCCAGTTCCACTCAGACTCTAAGAGAGTGTGGTGGGGGGGCGCGGTGACGCTCTAGCGGAAATGCCCTCGGACAAGCCTCGGGCGCAACTTGCGTTCAAAAACTCGATGATTCGCGGAATTCTGCAATTCACACTACGTATCGCATTTC
+
IIGFHIIIIIIIIIIHIIIHIIIIIIIIIIIIIGHHIIIIIIIIIIIIIIIIIIIIHIIIIIIHIEHHIIIIHIIIIIIIIIIIIIIIIIHIIIIIIIIIIHHIIIIIIGHHIHHIIHIGDHDHHFIHIEHIHIHHIIIIIIIIHIHHGIIIIIIIIIIGCHIIHFIIIIIIGHHIIIHIHHGHHHHCHHHIIHIHIHHEEHIHEGHIHIHIIIHIHIHIIIHGHGAG@@HCDHCHHE?GIIIIHHHHEF;IIIHHGHIIIHHHIIHHGIIIHCIGIIHGIIGIIHIIIIIHIIIHIIIIIIHGIIIIIHHHIIHHHIIIHFIIIIHHHIIIHHIIIHGHIHHIIHIIIHIHDIIIHIHHIIIIIIHHHEIIIIIHGIIHIIIIIIHIII
@HISEQ:711:H5NNWBCX2:2:1101:1997:4878:ATCTCGTA
TTAAGTTCAGCGGGTGTTCTTGCCTGAGCTCAGGTCGAGATAAAGGTTAATAGGGCCGAAGCCCTTCCTGATTTCGGGTCGACAAGCACAGAACCAGACCAACAACTAAAGCATCAGCAACAAGTTGCCTACCCAGTTGCGGCCCTTATCGGGTCCATGCATCAACCTCTGTGCTTCAGCGAACCCAGACACTAGGCCTGGGAAAGCCAGATCCGCTTAATCAATCCAAGGATTGGTTATGCGAGGATTAACCCGACGCTGAGGCAGACATGCTCTTGGCCGAAGCCTCGAGCGCAATATGCGTTCAAAGATTCGATGGTTCACGTATTTCTGCAATTCACACTACGTATCGCATTTC
+
IIIIIIIIIIIIIIIIIIIHIHIIIIIIIIIIIHHHIHIHIHIIIIFEGHIIHIIIIIIIHIIIIIIIIIIIIIIIIIIIHIIIIIIIIIIIIIIIHHIIIIIIIIHHIIHIIIIIHIIIIIIHHHIIIIIIIIIHIIIHHIIIIIIIIIHHHIHIIIEHHHIHIHIIHIIIIHHIGHIHIIIIIHIHIIIIHIHHIIHIIIIIIIIIIIIIIIIIIIIIGIIIHHHGCIIIHIIIIHIIIIIIIIIIIIIIIIIHIIIIIIIHIIIIIIIIIIIIIIIIIHGDGIIHHHIGIIIIIIIIIIIIIHIIHGIIHIIIIIIGIIIIIIIHIIIIIIIIIIIIHHIHFIIIIIGIIIIIHI
@HISEQ:711:H5NNWBCX2:2:1101:1884:4943:ATCTCGTA
TTAAGTTCAGCGGGTATCCCTACCTGATCCGAGGTCAAGCGTAAAATGGTAGACTTGTGGATGCCACCGTCAGCAGTGGAGAGCGCAAAATGTGCTGCGCTCCCACACAGGACGGCGGGCTGCCAATGCATTTGAGGCGAGTTCACGCGCGCAGCGGAACAAAACGCCCAACACCCAGCAGGGCTGGAGGGTACAAATGACGCTCGAACAGGCATGCCCCATGGAATACCAAGGGGCGCAATGTGCGTTCAAAGATTCGATGATTCACTGAATTCTGCAATTCACACTACTTATCGCATTTC
+
IIIGHIIIIHHIIIIIIIIIIIIIIIIHHHIDHIIHIIIIIHIHIIIIHFHHHIIIIIIIHIIIIIIIIHIIHHGHIIIHIEHIIIIIIIIIIIIIIIIIHIIIIIIHIIHIHHHHIHHHHGHIIHHHIHHHHHHIEHHHHEHIIIIIIIIIIIIIIHEHIIHHIIIIIIIIHIIIIHIIHHIIHIHIIIIHHIHIHIHHHHEHHIHIIHHIIHIIHHEGHHHGIHIIIHIHCCHHCIFIIIHHIHIIIHGEEIHIHHHEHHEHHGFGIHHIIIIIIIIIIIHIIHHD<GIHHIHHHIHIII
@HISEQ:711:H5NNWBCX2:2:1101:4901:4998:ATCTCGTA
TTAAGTTCAGCGGGTAGTCCTACCTGATTCGAGGTCAAAATCGTCATCGTTCGTCGCGAAGCGACGATTGGGAGCAGAACCATGGGAAGCTTCGCCGCCGCGACGTAGATAATTATCACGCCGGGGCAGATCCGCAAGCGGTACGCTGCTAATGCATTTCGAGAGGAGCGGATCGCGAGGACCCGCACGCTCCAAGATCCAGACGATCGAAGCGCGAAAGACTTCGAAGCTGATAATTTAATGACACTCGAACAGGCATGCCCCTCGGAATACCAAGGGGCGCAAGGTGCGTTCAAAGATTCGATGATTCACTGAATTCTGCAATTCACATTACTTATCGCATTTC
+
IIIHIHEEHHHGGHIGHHIIHEHHIFIIDHEGHHGHIIIHGEHHHGIIIIGHI0@CHICECHIGHHHEH<CC?CDHHDEHHHIHHGHHIIIFHHIIIH</CHGGI?EHHIIIIDGHCHCHHIIGDHHCHHHFHIHHGIHHIEHHHHHHHHIHHHHHIIIIGHGHDGEHHIGHDGHHIHH<?DGHHIIIHHFHHIIHIHIIIIHHHHGDIIHIIHIHHIIGIIIIHIIGHHGIHHEIIIIIIIIIIIIHIIIIIHIIIIIHDHHHHHHGIIIHEHIIHGIIIIIIHDHIIIIIIIIIHHCIGIHIIIIIIIIIIIHIIIIIIHIIIIIIIIIIIIIIIHGIHIIIII
@HISEQ:711:H5NNWBCX2:2:1101:6144:4941:ATCTCGTA
TTAAGTTCAGCGGGTGTTCTTGCCTGAGCTCAGGTCGAAGATGTAAGTTGTATTTCCTGGTTTGAGGGCTATTGAAAAAGAGCCAAGCCAACACCTAAATATGTAGCAGTGATGCTGCCTACCTAGATGCGGCCCATAAACGGTCCTTAATCAGCCTCTGAGCTTCAGTAGACCCGGCTTTCACTCCATAATAAAACAGAGGAGAGCCGGGACTACCAGATCCAACAAGCCAATTATTAATAAATAATTATTGGGAGATTGAGGGGTACATCGACGCTGAGCCAGACATGCTCTTGGCCGAGGCCTCGAGCGCAATATGCGTTCAAAGACTTGATGATTCACGGAATTCTGCAATTCACACTACGTATCGCATTTC
+
HG?GHFHHIIIIGIHHHIHIIGIIIIHIIIIFCF?@HDHHDGHHEEHHCHHIIIIHCHHIHHIHHIEHHG?HFDGHHGIIIIIIIIIHIIGHHHHHIIIIIIHHHIIHGHIHEHHHHHIFHIFH@HIIICHHHDCHIIHGHIGIIHIH@HHHIIIIGGHIHIFEHH@HHIGEHIIIHHDHHHEHEGHHHHHGHHHHHHIHHIHHBAGHEHIHHEHGHB;;...HF7.G.7.DCCGEHDD8/@GIHFC/?CC/D/HHGHHEHG@C/G/HEG<IHD/E@EF1IIHECFHHEHCFFD/DHHHCEHDD@?<HIIIHIIHFHHHHFGD<DFEEHHHGIHHHGC@GD<<1CCHCGHHHIHHFGHGCHIIIHHHHIIGIIIIH
@HISEQ:711:H5NNWBCX2:2:1101:9433:4869:ATCTCGTA
TTAAGTTCAGCGGGTAGTCCCACCTGATTTGAGGTCTAAAATATAAGAGTGAACTAGTAGCAGCATTTCCCTACAATTCGGCCGCATTAAAGCGTCCTCAACGAAATTTCTTATCACGTTGAGTCAGTCCGAAAATATAAGAGCCTGCTCATAAATTTAAAGCGAGCTGAACTCAAAAGTCCAGCAACGCTCAACATCCAACCACTAACAAATTAATTAAAAAATGATAGGGTTGAGGAATTAATGACACTCAAACAGGTGTGCCCTTCGGAATACCAAAGAGCGCAATATGCGTTCAAAGATTCGATGATTCACTGAATTCTGCAATTCACATTACGTATCGCATTTC
+
IIFHIIHIIIIIIIIIHHIEHHIIIIIIIIHHHGHIIIIIIIIIIIIIIIIIGIIIHHIIICGHIHHHHHHHIIHIIIIEHHHHIIIHIIHIIIIGIIIIIIIIIHIIIHIHIHHIICHIIIHHHHIIIIIHIIHIHIIGIIHIHHHHIHGIIHHIIIIIIHFHIHHHIIIIIIIHHIGIIIIIIHIIIHHIIIIIIIIIIIIHIIHIIIIIHIIIIIIIIHHIIIIIIHEHHIHIIHIIIHHHEHEIHGIHIIIIIIIIIIIHHIGGHEIIIIIHHIHHEIIIGHIIIIHIIIHGHIHIIHIIIIIIIIIIIIIIIIIIHIIGIIIIHIIIHIHHIIHHIHIIHHIHH
@HISEQ:711:H5NNWBCX2:2:1101:11571:4850:ATCTCGTA
TTAAGTTCAGCGGGTAGTCCTACCTGATTCGAGGTCAAAATCGTCATCGTTCGTCGCGAAGCGACGATTGGGAGCAGAACCATGGGAAGCTTCGCCGCCGCGACGTAGATAATTATCACGCCGGGGCAGATCCGCAAGCGGTACGCTGCTAATGCATTTCGAGAGGAGCGGATCGCGAGGACCCGCACGCTCCAAGATCCAGACGATCGAAGCGCGAAAGACTTCGAAGCTGATAATTTAATGACACTCGAACAGGCATGCCCCTCGGAATACCAAGGGGCGCAAGGTGCGTTCAAAGATTCGATGATTCACTGAATTCTGCAATTCACATTACTTATCGCATTTC
+
IIIIIIIIIHIIHIHHIIIIIIIIIIIGHHHIHHHHIIIIIIIFHHHHIHHHHHHIIIGIIIIHIGIIIEHHIIHHHHIIIHHHIIIIIHHIIIIIIIIIIIIIIEHEHHIIIIIGIHIIIIIHGIIIIIIIIIIHHIIIIIIIIIHIIIIIIIIIIIIIIIIIIIIIIIHIHIIIHDHHDHHIIIHHIIHHIIIIIIIHIGHIIHHIIIIIIIIIHHHHEIHFIIIIIGIIHIGHHHIHIIIIHHHFHIHIHIIHIIIIHDHIIIIIIIIHHIHGHEIIHIIIHIIIIHIHHHEIIIIIIIIIIIIIIIHIIIIIIIIIIIIIIIIIIIIIIIIIIIIIIIIIII
@HISEQ:711:H5NNWBCX2:2:1101:12169:4754:ATCTCGTA
TTAAGTTCAGCGGGTGTTCTTGCCTGAGCTCAGGTCGAAGATGTAAGTTATATTTCCTGGTTTGAGGGCTATTGAAAAAGAGCCAAGCCAACACCTAAATATGTAGCAGTGATGCTGCCTACCTAGATGCGGCCCATAAACGGTCCTTAATCAGCCTCTGAGCTTCAGTAGACCCGGCTTTCACTCCATAATAAAACAGAGGAGAGCCGGGACTACCAGATCCAACCAGCCAATTATTAATGAATAATTATTGGGAGGTTGAGGGGTACATCGACGCTGAGCCAGACATGCTCTTGGCCGAGGCCTCGAGCGCAATATGCGTTCAAAGACTTGATGATTCACGGAATTCTGCAATTCACACTACGTATCGCATTTC
+
IIIIIIIIIIIIIIIIIIIIIIIIIIIIIIIIIHIIIIIIIIIIIIIIIIIIIIIIIIIHIIIIIIIIHHIIIIIIIIIIIIIIIIIIIIIIIIIIIIIIIIIIIIIIIIIIIIIIIIIIIIIIIIIIHIIHIIIIHIIIIGIHIHIIIIIIIIIIGHIIHHHIIIIIIHHHIHIIIIHIIIIIHIIIIHHHIIIIIIIIIIHGIIGIHIIIIIIIIIIIHHHHIIIIHGIIIIIIIIIIIIHIIIIIHIIIIIIIIIIIIIIIIIIIIIIIIIIIIIIHIIIIIIIIIIIIGIIIIIIIIIIIHDCDIIIIHIIIIIIIIIIIIIHIHIIIIIIIIIIIHIIIIIIIIIIIIIIIIIIHIHHIIIIIHIIIIIII
@HISEQ:711:H5NNWBCX2:2:1101:5154:5047:ATCTCGTA
TTAAGTTCAGCGGGTGCTCTTGTCTGATCTCAGGTCGAAAACGGAATGAGAGACGCCAGAAGACGCCAACCATCACCTGTGACTCCCAGGGTCATCGTCGCCAGCAGGCATGCAACCAAAGTCACCTACCAATCCGGCAAAACAATGCCTTCTAGGAATCCATGCTCTTCAACGGACTCCCTTGCTGAGAGACCGTCACATCCAGATCCAGCAGTTAAGCTGGGACTGAGTTAAAACCGACGCTGAGACAGGCATGCTCTTGACCCGAAGGTCTTGAGCGCAATTTGCGTTCAAAGATTTGATGATTCACGGAATTCTGCAATTCACACTACGTATCGCATTTC
+
IIIIHIIIIIIIIHIIIIIIIHHIIIIIIHIIIIHIIHIIIIIIIIIIIIIIIIIIIIIIIIIIIIIIIHHIHIHIIIIIIIIIIIIIIIIIHHIIIIIIIIIHIHIIIIIIIIIIIHHIIIIIIIIIIIIIIIIIIIIHHHIIHIIIIHIIIIIIIIIIIIGIIIIIIIIHHHHHIIIIIIHIIIIIIIIHIIHIIIIHHIIIIIIIIIIIIIIHIIIIIIHFHGIGIIIIHHHDIHIHIIHIIIIIHIGHHIIIIIIIIIHIIIIIIIHIIHHHIIIHHHHIIIIHIIIIIHIIIHIIIIHIIIHIIIIIIIIIIIHIIIIIIIIHHHFIIIIIIIIIHIHH
@HISEQ:711:H5NNWBCX2:2:1101:5026:5071:ATCTCGTA
TTAAGTTCAGCGGGTAGTCCTACCTGATTTGAGACCATGGTTCAGACACAAGTGTCTTGTAGTTGGATCCTTACTTCCTAAAGCTGGGCACTACTGCTGCTTATTTGGCAAAATGAGAAACCAAGGTTCCATACATATACCTTTCGGCAGCCTTTGCAGGCCGTCATTACTTTATTCAGTGCAGACTAATGAAATTCAGAGCACTAAGATAGACGCTCCAGATCTTCCCGCTTAATAAATTAATTGGGAAATGAATACATTAGATTCTCAAACAGGCATACTCTAGCAAGCTAGAGTGCAATGTGCGTTCAAAGATTAGATGATTCACGAGATTCTGCAATTCACATCACGTATCGCATTTC
+
EHHHHF?@G?1E/<CCCGHIHIIHG1CFHCH?GCG1CCGEHHHFHHCFCF@C<CCFHHHH?CHHHCHHCCCECH?<<FFHEEFFHHHDEEHHEFHII?<CG1D@GE1<FCHHHGICEHC@FEHHG?H1<DEHHH?EEH00C00FEHEG/C@FHHHGHG<7CDFHC.@?HGG@FFHHFHC@HGHHGEHIH?H@HHHIHHHH@FHEFHCGGEHIHH?GHHG<ECEHDDHDIHHF1@GE@HHHHD1EECF1CH<<FHEHFDEHEC1CEFIHHHIHHGCHHHHG1GEFHHHEGC@HGFHGEEGHD/DHHFHEHHHF@G@IIIHEHHGCCHED11D1@HHIHHIHGEHHHCEHFECE@HIHGHHHCH
@HISEQ:711:H5NNWBCX2:2:1101:7128:5224:ATCTCGTA
TTAAGTTCAGCGGGTAGTCCCACCTGATTTGAGGTCTAAAATATAAGTGTCAACTAGTAGCGGCATTACCCTACAGTTCGGCCGCCGCGAAGCGTCCTCAACGAAATTTCTTATCACGTTGAGTCAGTCCGAAAAGATAGGAGCCTGCTCATCAATTTAAAGCGAGCTGAACTGAAGGAGTCCAGCAGCGCTCAGCATCCAACCACTAGCAAAATTAATGAAAAAATTGTAGGGTTGAGGAATTAATGACACTCAAACAGGTGTGCCCTTCGGAATACCAAAGGGCGCAAGGTGCGTTCAAAGATTCGATGATTCACTGAATTCTGCAATTCACATTACTTATCGCATTTC
+
IIIIIIIIIIGIIIIIHHIIIIIIIIFHHHIFHGHIGIIHIIIIIII<CCHIIHIIHIIHIIIIIIIIIIIGIIIIHHHIIIHIHIIIIIIIIIIIIIIIIIIIIHIIIIGIIIIIIHIIIIHHFIHHHIFIHIIHIIIIIIHGIIHIGIHIIIFHHHIIIIHIIIIIIIIIHIHIIHHHHIIHIIIIIIIIIIIIIIIIIIIIIIIIIIHEHIIIIIGIIIHHIIIIHIIIIIIHHIIIIIIHIIIHHIHIIGIIIIIIIIIIIIIIIIIIIIIIIIIHHFCHIHFIIIHIIIHHIGIIHHGIIIIIIGIIIIHEIIIIHIGIIIIIIIIHIIIIIIIIIHHHGIHIIII
@HISEQ:711:H5NNWBCX2:2:1101:8982:5223:ATCTCGTA
TTAAGTTCAGCGGGTATTCCTACCTGATCTGAGGTCAACCTGGAGAAGTGGGGTGTTTTACGGCGTGGCCAGCCCGCTCGTCCCGTCTGCGAGGTAGTGCTACTACGCAGGGGAGTCCGCGGGAGACCGCCACTGTGTTTCGGGGACGGCCGCCGCGAGGACGGCCGGGCCCCAACGCCAGCGCCCCGCGAGCGGGGGCTGAGGGTTGAAATGACGCTCAGACAGGCATGCCCGCCAGAATACTGGCGGGCGCAATGTGCGTTCAAAGATTCGATGATTCACTGAATTCTGCAATTCACATTACTTATCGCATTTC
+
IIIIIIIIIIHIIHIIIIIIIIGIIIIIIIIIIGFHIIIIIHIIHHGIFHHIGIIIIIIFHIGIIIGGHHHIHHIIHIIIIHIIHIIIIIIIIIIIIIIHIIIGIIIIHIHIGHHHHHIHIIIHICHHIHIIIIHIIIIIIIGHDHFHCEIIHIIHIIIIGIIIIHHIFIIHIIHIIIHGIHIHIHIIIIHIIIIIIIHIHIIIIIIIIHGIIHHIIIIHHHIHIHHIIGIHGIIHIIIHIHHHDHCCGIIIHHHEECIIGHIIIHIIIIIIIIIHHIHIIIHIIIIIIHIIIHEIIIIIIIIIIIIIIIIIHIII
@HISEQ:711:H5NNWBCX2:2:1101:9986:5137:ATCTCGTA
TTAAGTTCAGCGGGTAGTCTTACTTGATTTGAGATCGAGTTTAACAAGAATCGTTGCCGACCCTTGTGAAATCCTGCATCAGTCAGCCAATACGGTCAAACTCCCTTTATGTTAGCTGCAGCAAAAGTAATAATCCGTTTGACGGGACTAAATGAATATGCTTTTAGCTCAGGAGAATGTCCAGCTGCACCTGCATTTCAAGCAACCCGCCACCGATCTCAAAAAGATTGGTGTTGGGATTGCTCAAGTCCAAAGCTTTTCGATTAAAAAATCCAAAAGCTTTGAGGTGTTTACTGATACTCAAACAAGCATGCTCTTCGGAATACCAAAGAGCGCAATATGCGTTCAAAGATTCGATGATTCACTGAATTCTGCAATTCACATTACGTATCGCATTTC
+
IIIIIHHIIIIIIIIIIIIIIHIIIIIIHIHIIIIIIIIHIIIIIIIIIHIIIHIHIIIIIIIIIIIIIHHIIIIIIIIHIIIIHHIIIIIIIIHDHHHIIHHIIIIIIIIIIIHIIIIIIIIIIIIHIIIIIIIIIIIHHHHHDHIHIIIIIIIIIIIHIIIIIIHIIIIIHIIHIIIIIIIHHEHHHHHIIIIIIHIIIIIIHIHIIIHIIHIIIIHCGIIIIIIHIHIIIHIIHFHHHIHHHHGIHHIHHHHEIHHHGIIIIIIIIIIHHHIHFIGIIIIIIIIIIIIIIHIIIIIIIIIIHIIIIIIIIIHIIIIIIIIIIHGHHIHIIIIIIIIIIIIIIIIHIIIIHIIIIIIIIIIIIIIHIIHIIHIIIIIIIIIIIIIIIIIIIIIIIII
@HISEQ:711:H5NNWBCX2:2:1101:10480:5084:ATCTCGTA
TTAAGTTCAGCGGGTATCCCTACCTGATTCGAGGTCAAAACAAATTAATATTTATATCTTTGGTGGCTAGAATGTTATTAAATTTCTATCTAACAAAGAAGGTAAGAAGAATAAAAATCTATTTACTACTACCGTCTTTTTGCCAGAAACGAAAATTTACGATATCCGCCAATATAATTCAAGGGTGAGGAAAACCAAATTCCCCCTCATCCCTCAATAGCAAACCACACCAGCAAAGCTGGGGATTTAATAGGTTTTATGACGCTCGAACAGGCATGCCTTTCGGAATACCAAAAGGCGCAATGTGCGTTCAAAGATTCGATGATTCACTAAATTCTGCAATTCACACTACTTATCGCATTTC
+
FHHEECGHHHHH?HHHIIIGHHHHIHIIIIIDGHIHIICHIFEHIIIHHHHIHEHCEGCEHHCG1GEGHGDHHHHIEHH@HIIIHII?CGHIGHIIHFHHHHCEEHEEHFEHHGHHEHFEHHIIIIIHIHHH?HHHI?GHHHH?@EHEHDG@@CFEFHHIHHHFHHDGHGEFGHIIHIIHHIIHHIHHHIIIIHHFGBCBGHDBFEDGFCHIIIHIIEHHHGGG=HCHHG?HIHHFCHCCHHFGHGHHHGIIHIIHHFGEGDHHGG=HFCGEHHFHEHHHIIHHIIHHGF<HHGHGHIIHFD<<<CHHIIIIHHHHHCHIGIIIHEHHHIIHGIHHHHIIIIIIHHIHHFHFHGHHHHHHIHHH
@HISEQ:711:H5NNWBCX2:2:1101:11480:5188:ATCTCGTA
TTAAGTTCAGCGGGTATCCCTACCTGATCCGAGGTCAACCTAAGAAAGTTGGGGTTATGGCAAGTAACCGCAAGACCCTGTAGCGAGAAGAATTACTACGCTTAGAGCCTAACAGCACCGCCACTAGTTTTAAGGGACGCGAGACCGCGAGCCCCAAATCCACGCACAGGGCGTGATTGGTTATAATGACGCTCGAACAGGCATGCCCCTCGGAATACCAAGGGGCGCAATGTGCGTTCAAAGATTCGATGATTCACTGAATTCTGCAATTCACATTACTTATCGCATTTC
+
IIIIIIHIIIGIHIIIIIIIIIIIIIIIIIIIIIIHHIIHIIIIIIIIHHIIIIIIIIIIIIIIIIIIIHHIIIIIIIIIIIIIIIIIIIIIIIIIIIIIIIIIIIIIIIHIIIIIIIIIIIIIIIIGIIIIIIHHIIIIIIIIIIIHIIIIIIIIIIIHIIIIIIIHIIIIIIIIIIIIHIIIIIIIIIIIIIIIIIIIHIIIIIIIIIIIIIIIIIIHHHHIIIIHHHFFEIIHIHIIIHHHIHIIIIIIIIIIIIIIHIIIIIHHHIHIHGIIIIIIIIIIIIIIHII
@HISEQ:711:H5NNWBCX2:2:1101:4630:5471:ATCTCGTA
TTAAGTTCAGCGGGTAGTCCTACCTGATTCGAGGTCAAAATCGTCATCGTTCGTCGCGAAGCGACGATTGGGAGCAGAACCATGGGAAGCTTCGCTGCCGCGACGTAGATAATTATCACGCCGGGGCAGATCCGCAAGCGGTACGCTGCTAATGCATTTCGAGAGGAGCGGATCGCGAGGACCCGCACGCTCCAAGATCCAGACGATCGAAGCGCGAAAGACTTCGAAGCTGATAATTTAATGACACTCGAACAGGCATGCCCCTCGGAATACCAAGGGGCGCAAGGTGCGTTCAAAGATTCGATGATTCACTGAATTCTGCAATTCACATTACTTATCGCATTTC
+
IIIIIHIHHIIIIIIHHIIIIHIIIGIIIIIHIHIIIIHIIIIIIHIIIIIIGIIIIIIGIIIIIIIHIEHHHIIHIIIIIIIIIIIIIIHIIIIIHHIIIIHIHHHIHIIHIIIIHIIIIIIHIIIIIIHIIIIIIIIIIIIIIIIIIIIIIIHIGHHIHIIHHHIIHIIIIIIIHHIIIIIIHIIIIIIIIIIIHIIIIIIIIIIHIIHHIIIIIIGHEHEIIIIIIIHIHIIHEIIIIHIHE@IIIIHHIIHGIIIHIIIIIIIIHIIIHIIIHIIHIHHIIHHHGHHIIHIIHHHHEIIIIIIHHHHIIIIHHHIIIIIIIIIHIIIIHHGIHIHHIHIIHH
@HISEQ:711:H5NNWBCX2:2:1101:12825:5346:ATCTCGTA
TTAAGTTCAGCGGGTAGTCTTACTTGATTTGAGATCGAGTTTAACAAGAATCGTTGCCGACCCTTGTGAAATCCTGCATCAGTCAGCCAATACGGTCAAACTCCCTTTATGTTAGCTGCAGCAAAAGTAATAATCCGTTTGACGGGACTAAATGAATATGCTTTTAGCTCAGGAGAATGTCCAGCTGCACCTGCATTTCAAGCAACCCGCCACCGATCTCAAAAAGATTGGTGTTGGGATTGCTCAAGTCCAAAGCTTTTCGATTAAAAAATCCAAAAGCTTTGAGGTGTTTACTGATACTCAAACAAGCATGCTCTTCGGAATACCAAAGAGCGCAATATGCGTTCAAAGATTCGATGATTCACTGAATTCTGCAATTCACATTACGTATCGCATTTC
+
IIIHHHIIIIIIIIFHEHHHIIIIIIHIIIIHIIIIIIHHHHGHHFHHIIIGIIICDHHIIHIEHHIHIHHIEHHIGIIIGHHFHGIIIIIIIHCHHHHHHIIIEHIHHIHGHH?CFHIHHGHHCHHHHGGHIIHEHHHGHHHGDDGCHHEHHFEEHGHIGHHIIGHEHHHHHIHGHHHHIIIIIHIIHHHHHIHIHHHHIIIIIIFHIIIIHHIH?GHHHHHHEFIHEIHHDHIIGIIHHHHEHHIHGGHG?HHIHHHHC<HEHIIIHHFHDHHHHGGHEHEIIIHIIIIIHFHIHHHHEHIIHIIIHIIIHHFHHCIIGIIIIIIIGHHIHFIIIIIIHHFIHHCIIHIHIIIIIHIHHCGIHHEHIHEHHHIIIFIHIHHHHHHCIIIIIHIIHII
@HISEQ:711:H5NNWBCX2:2:1101:13834:5478:ATCTCGTA
TTAAGTTCAGCGGGTATCCCTACCTGATCCGAGGTCAAAAGTTGAAAAAAAGGCTTAATGGATGCTAGACCTTTGCTGATAGAGAGTGCGACTTGTGCTGCGCTCCGAAACCAGTAGGCCGGCTGCCAATTACTTTAAGGCGAGTCTCCAGCAAAGCTAGAGACAAGACGCCCAACACCAAGCAAAGCTTGAGGGTACAAATGACGCTCGAACAGGCATGCCCTTTGGAATACCAAAGGGCGCAATGTGCGTTCAAAGATTCGATGATTCACTGAATTCTGCAATTCACACTACTTATCGCATTTC
+
IIIIIHIIHIIIIIIIIIIIIIIIIIIIIIIIIIIIIIIIIIIIIIIIIIHHFHIIIIIIIIIIIIIIHIIIIIIIHHIIIIIIIIIIIIIIIIIIIIIIIIIIGIIIIIIIIIIIIIIHIIIIIHHIIHHHHIHIIIIIHIIIHIIIIIHGIIIIIIIIIIHHIIIIIIIIIIIIIIIIIIIIIIHIHHIIHIHHHHHIHHHHIIHHIIIIIHHHIIIIIIIIIIIHIIHIIIIIHHIIIHHHHHHFIIIHIIIIIIIIHIIIIIIIHHHHIHIHHGIIIIIIHIIIIIHHGIIIIIIIIIIHII
@HISEQ:711:H5NNWBCX2:2:1101:14597:5499:ATCTCGTA
TTAAGTTCAGCGGGTAGTCTTGCCTGAGCTCAGGTCGAAAGTTTAGACATGCCAAAGGCACGTTCCTGCTTGGCCCCTAGCAAGATCCACAAGCAACAACTTCGTGTAGTCGGCAAAACCGGTGCTACCTATCCAGTTGATGCCCATATCGGGTCCTTGCTTAAGCCTCTGCACTTCAGCCAACCCAATCTACCGCAGTGAAACGGATGATTGGGGAAGCCAGATCCACCCCGATGGCTTGCAATTCGAGCAAACACGCCCAATAAATTGGGGGGGTGAGGGTGTAAACCGACGCTGAGGCAGACATGCTCTTGCCCGAGGGCTCGAGCGCAATATGCGTTCAAAGATTCGATGGTTCACGGAATTCTGCAATTCACACTACGTATCGCATTTC
+
IIIIIIIIIIHIIIIHHIIIHIIIIIIIIIIIIIIIIIIIIIIIIIIHIIIIHIHHHHIIIIIIHIIIGDGGGHHIIIIIIIIIIIIIHHIIHHHIIIGIHHHIIIIIIIIHIIHIHHIIHIIIIHFFHIGHHCHHIHHHHHIIIIIFHIIHIIIIIIHIHIHHCHCHIIIIIIIIIHIIIIHIGIHGHIIIIIIIIHIHIHIIIGHIIIIHHHHGEGHHGE@6H?=DIIIIIGIHHFFEHHEHHHHHHEEEHHHEIIHGHGHFHF?HHCIIHIIHGHEHHIIIIIIIIHIIIIIIIIIHIIIHIIIIIIIHHHHEIIIIIIIHDGIIIIHHIIIHGIIIIIIIIIGIIIHHIIIHIHIIIGIIIIIHHHFHHIHGFEGHHIIIIIIHGECHFI
@HISEQ:711:H5NNWBCX2:2:1101:18284:5320:ATCTCGTA
TTAAGTTCAGCGGGTATTCCTACCTGATCTGAGGTCAACCTTGGTAAAGTTGGGTGTTTTACGGCGTGGTCAAGCCGCTCTTCGCCTGCGAGGGTTTTACTACTACGCAGAGAAGGCTACAGCGAGACCGCCACTAGATTTCGGGGCCGGCCGCCGCGATGGACGGCCGATCCCCAACGCCGAGCCCAAAGGGGCTCGAGGGTTGAAATGACGCTCAGACAGGCATGCCCGCCAGAATACTAGCGGGCGCAATGTGCGTTCAAAGATTCGATGATTCACTGAATTCTGCAATTCACATTACTTATCGCATTTC
+
IIIIGIIIIGIIIIIIIIIIIHHIIHIHHIIIIIIIIIIIIIIIHIIIHHIIHIIIIIIHHIIIIIIGHHHIIIIIIHIIIIIIIIIIIIHIIIHIIIIIIIIHIIGIIHIHHIIIIIHHIIIIHIIIIIIIIIIGIHHIIIHGIIIHIHHIIHIIIIHHIIIIIIIIHIIIIIIIHIIIIIHIIIIIIIIIHHGHIIIIIIIIIIIIIIIIIIIIIIIIIIIIIIIIIIIHHIIIIIIIIIIHEHHIIIIIIIIIIIIIIHIIIIIIIIIIIIIIIIIIIIIIIIIIIIIIIIIIIHIIIIIIHIHIIGIII
@HISEQ:711:H5NNWBCX2:2:1101:2576:5721:ATCTCGTA
TTAAGTTCAGCGGGTATCCCTACCTGATCCGAGGTCAACCTGTGAAAGATTGGGGGTTGCTGGCTGGTGCTGCCCGGGACCCTGTAGCGAGAAGATTTACTACGCTCAGAGCCCGGCCGGACCGCCACTGGTTTTGAGGCCCGCCCGGAGGCGGTGCCCAAGACCCCGCGAGCGGGATTGGTCATAATGACGCTCGAACAGGCATGCCCCGCGGAATACCACGGGGCGCAATGTGCGTTCAAAGATTCGATGATTCACTGAATTCTGCAATTCACATTACTTATCGCATTTC
+
IIIIIIIIIIIIIIIIIIIIIIIIIIIIIIIIIIIIIIIIIIHHHIIIIHIHIHIIIIIIIIIIIIIIIDHHIIIIIIIIIIIIIIIIIIIIIIHIIHIIIIIIIIIIIHIIIIIIIIIIIIIIIIHIIIIIIIIIIIIIIIIIIIHIHIIIIIHIIIIIIIHIIIIIIIIIIIIIIIIIIIIIIIIIIHIIIIIIIIIIIIIIIHIHIIIIIIIIIIIIIIIHIIIIIIIIIHIIIIIIIIIIIIIIIIIIIIHIIIIIIIIIIIIIIIIIIIIIHHGIIIIIIIIIIIII
@HISEQ:711:H5NNWBCX2:2:1101:3919:5507:ATCTCGTA
TTAAGTTCAGCGGGTCTTCCTACCTGATTTGAGACCATGGTTCAAGGCTTGCGCCTTTATAGGTATGGACTAAACTGTTCATATGAAAACTCCAAATCTCCTCTAAAATAGTAGGCATTATGAGAAACCACAGTTTCATACACATACTTTTCTAATAGATAATAGAGAATTGTCAAACATTTTCGTATTACTAGTAGCAATCTATTTAAAAGAACCCACCAAGAGATGGGAACTTCATATCTCCTTGTTCATTCACGAATGAAATCACAAGAAATTAATACTATAGATTCTCAAACAGGCATACTCCAGAGGAGTGCAATGTGCGTTCAAAGATTCGATGATTCACGGAAAGCAATTCACATTACGTATCGCAGTTC
+
IIIIIHIIIIIIIIIIIIIIIIIIIIGIIIIIIIIHIIGIIIIIIIHHIIIIIIIIHIIIIIIIIIIGHHHHHIIIIIHIIIIIIIIIIIIIHIIIIHIIIIIIIIIIIIHIHHHHIIIIIHIHIIIIIIIIIHHIHIHIIIIIIIIIIHHIIIIIHHGHIIIIIHHIHHIGIHHHIIIIHHHHHHHIIHFIIHHHHGIIIIHFHHHHHIHHIIHHIIHFIIIHHHGHHIGIIIIHHHHIHHFHIIIIIHHIIIIIIIIIIIGIIIIIIIIIIIHIIIIIIIIIIIIHHGIIIHIIIIIIIHHIIIIIHIHIIIIIIIIHFHIHIIIIIIHIHHIIIIIIIIIIIIIIIIIIIIIIIIIIIHIIIIIIIHIIHHHII
@HISEQ:711:H5NNWBCX2:2:1101:6860:5619:ATCTCGTA
TTAAGTTCAGCGGGTGCTCTTGTCTGATCTCAGGTCGAAAACGGAATGAGAGACGCCAGAAGACGCCAACCATCACCTGTGACTCCCAGGGTCATCGTCGCCAGCAGGCATGCAACCAAAGTCACCTACCAATCCGGCAAAACAATGCCTTCTAGGAATCCATGCTCTTCAACGGACTCCCTTGCTGAGAGACCGTCACATCCAGATCCAGCAGTTAAGCTGGGACTGAGTTAAAACCGACGCTGAGACAGGCATGCTCTTGACCCGAAGGTCTTGAGCGCAATTTGCGTTCAAAGATTTGATGATTCACGGAATTCTGCAATTCACACTACGTATCGCATTTC
+
IIIIIIIIIIIIGHHHIHIIIIIIIGIHIHHIIIHEHFHHHIIIHIIHEHIIIIHHHIIIIGHIIHIIIGHHHIIIIIHIIIHHIIIIIIIIIIIIHIIIIIIDHHHHIIIIIIIIIIIIIIIFHHIIIIIIIIIIIIHIHHIIIIIHIHHIHHHIHHIHIIIIIIIIIIIIIIHIIIIIGIIIIIIIIHIIIIHIIHHHIHIIIIIIIIIIIIHIIIIIIIIIIIIIIHHIHEECIHIHIHFIIHHEIIIIIIIIHHHFHIHIIIHIHHHHFHIHIIIIIIIHIIIIIIIHIIIIGIIIIHHIIIIIGIIHIIIIIIIIIIIIIHGGIHHIIHIHIIHHHHII
@HISEQ:711:H5NNWBCX2:2:1101:9521:5671:ATCTCGTA
TTAAGTTCAGCGGGTAACCCCGCCTGATCCGAGGTCAAACGTTCGGGCGGCCTCTCGGCCGCCTCTCGAGAGTGGTGGACGTGGGCGCGAGGCGCCGCCGGCTACGGAGATCGCAACGCCGGACGGTCAGCTTCGCGCGCCGTCTGTGGTTTCGAGGGCCGTCGCCCGCCCCGAGGGCGGCGGCGACGGGCCCCAACGCCGGGACCTGAGGCCCGATGGGTTTTGACGACGCTCGGACAGGCGTGCCCGCCGGAATGCCGGCGGGCGCAATGTGCGTTCAAAGATTCGATGATTCACTGAATTCTGCAATTCGCATTACTTATCGCATTTC
+
IHHIIIIIIIIIIIIIIIIIIIIIIIIIIIIIIIIIIHIIIIIIIIIIHIIHHIIIGIIIIIIIIIIIHEFHHHIIIIGIIIHGHHHIIHHIIIHIIIIIHIIIIIIIIHIIIHIIIHHHHIIIIIHGIIGIGIIGIHIHHIEHHHHHHHHHIEHIIIGGIDDHHIHIHHHHECIHHHIHGHIHHDEHHIIHHDIHHIIHIHIIFHCIGHIGHHIGIIIIIHGIIHHHIHIGIIIIIIIIIIHHIIHIIIIIIIIIIIHIHDCHHHIHIIHGIHIIIIIIHHHHIHHIHIIIHIHHIHIHHHIIIIIIIIIIIIIIIIIGIIHIIIIIIII
@HISEQ:711:H5NNWBCX2:2:1101:10248:5740:ATCTCGTA
TTAAGTTCAGCGGGTCTTCCTACCTGATTTGAGACCATGGTTCAAAATTATCATTTGCATAATAATTTTATATGGTTTATGAACTTTTTCATATATAATAACTCGCTACTACATAACAAATTTAATAGGCATAAGTTAGAAACTAGGTTTCATTCGAATACTTTTCAACTTATATAATAATAACTCAAACGTTACCATATTATAAAAAGCTATAGCTTTAAAAGTACCATATTACTATGGAAACTTCAAATCTTTATATATAATGTTGCCAAAATATATAAAATGAATACTATAGATTCTCAAACAGGCATACTCTATAGAAATAGAGTGCAATATGCGTTCAAAGATTTGATGATTCACGAGATTTTGCAATTCACATTACGTATCGCATTTC
+
IIIIIIIIIIIIIIHIIIIIIIIIIIIIIIIIIIIIIIIIIIIIIIIIIIIIIIIIIIIIIIIIIHIIIHIIIIIHIIIIIIIIIIIIIIIIIIIIIIIIIIIIHIIIIIIIIIIIIIIIIIIIIIIEGHIIIIIIHIIIHIIIIHHHHHIIIIIIHIHIIIIIIIIHIIHHHIIIIIIIIIIIHHIHIHGCFHHIIIIIIIIIIHIIHHHHHIGGFHIIHHHHHHEHIIIIIIIIIHGIHHHIHHHHHIHGGIIIIGIIIIIIIHHHCIIIIIIIIIIIIIIIIIIIIIIIIIIIIIIIHIIIIIIIIIIIIIIIIIIIIIHHHFIIIIIIIIIIIIIIIIIIIIIIIIIIHHFGIIIIIIIIIIIIIIIIIIIIIIIIIIIIIIIIIIIIII
@HISEQ:711:H5NNWBCX2:2:1101:11669:5562:ATCTCGTA
TTAAGTTCAGCGGGTGTTCTTGCCTGAACTCAGGTCGAAAAAGGTGTGTCGCGCGGCCGCTCCTTTTGGTAAAAAAGCGACCGGCGATTCCTGCCGGCTTCCAACGAGGTCCCGGGCCGACAGCGGCATGCGATCCCTCACGGGTCACCTACCAGACTGTTGTCCCGATTGGGTCCTCGTTCGAGCCTCTGTTCTTCGGCAGACCCGGTTAGCTTAACCGGGACGACCAGGTCCACGCCTCTTCGATGAAGAGGGGTGAGGGTAAAGCCGACGCTGAGGCAGACATACTCTCGGCCGGAGCCTCGAGTGCAATTTGCGTTCAAAGATTCGATGATTCACATTATCTGCAATTCACACTACGTATCGCATTTC
+
IIIIIHIIIIIIIIIIIIIIIIIIIIIIIIIIIIIIIIIIIIIIIIIIIIIIHIIIHIIIIIIHHIIIIIHIIIIIHIIIIIIIIIIIIIIIIIIHIIIIIIIIIIIIIIIIIIIIIIIIIHIIIIIIHHIHHIIIIIIIIIIIIIIIIIIIIIHIIIHIIHIIIIIIIIIIIIIIIIHIIIHIIIIIIIIIIIIIIIHIIIIIIIIIIIIIGIIHHIIIIIIIHHIIIIIIIIHIIHGIIHIIIIIIIHIIIIIIIIIIIGIIHHIHIIHIIIIIIIIHIIIIHIIIIIIIIIIIIIIIIIIHIIIIGIIIIIIIIIIIIIIHIIIIIIIIIIIIIIIIIIIIIIIHEIIIIIIIIIIIIIIIIIIIIIII
@HISEQ:711:H5NNWBCX2:2:1101:17000:5550:ATCTCGTA
TTAAGTTCAGCGGGTGTTCTTGCCTGAGCTCAGGTCGAAGATGTAAGTTATATTTCCTGGTTTGAGGGCTATTGAAAAAGAGCCAAGCCAACACCTAAATATGTAGCAGTGATGCTGCCTACCTAGATGCGGCCCATAAACGGTCCTTAATCAGCCTCTGAGCTTCAGTAGACCCGGCTTTCACTCCATAATAAAACAGAGGAGAGCCGGGACTACCAGATCCAACCAGCCAATTATTAATGAATAATTATTGGGAGGTTGAGGGGTACATCGACGCTGAGCCAGACATGCTCTTGGCCGAGGCCTCGAGCGCAATATGCGTTCAAAGACTTGATGATTCACGGAATTCTGCAATTCACACTACGTATCGCATTTC
+
IIIIIIHIIHHIIC<CHHIIIIIIIIHIIHHIHFHHHIIIIIIIIHIIIHHFHHIIIII?DHHDHHHHIHHHIIHIIIIIHIIIIIHHIIIIIIGHIIIIIIIIIIHHIIIHHIIIIIIHIIIIIHIIGIHHHHIGHEHHHHHHEHGHHGHHIIFIIIIE@FHIGHIGIHHIHIIHHHHEHHHHHHHHHIHIIEHGIHHHIIIHHIHHIIIHHHGEHIHHHHHHHHECCHHCCIIIIIIIIHHCHHEHHHHEHH?HIIIHHIHIIIIHGHIIHH?FIIHHHEHHH@EIIIIIHHHHHIHCHHH<HH?<C?IIHHHIHHC<1GFDF@GCGHHC<?IHHHHG<HG@HHIIHHH@HIHHHCEEGHFHHIHGDF@HIIIH
@HISEQ:711:H5NNWBCX2:2:1101:17729:5631:ATCTCGTA
TTAAGTTCAGCGGGTATCCCTACCTGATCCGAGGTCAAGCGTAAAATGGTAGACTTGTGGATGCCACCGTCAGCAGCGGAGAGCGCAAAATGTGCTGCGCTCCCACACGGGACGGCGGGCTGCCAATGCATTTGAGGCGAGTTCACGCGTGCAGCGGAACAAAACGCCCAACACCCAGCAGGGCTGGAGGGTACAAATGACGCTCGAACAGGCATGCCCCATGGAATACCAAGGGGCGCAATGTGCGTTCAAAGATTCGATGATTCACTGAATTCTGCAATTCACACTACTTATCGCATTTC
+
IIIIIIIIIIIHIIIHIIHIIIHHIIIIIIIIIIHHIIIIHHHIIHHHIHIHIIIIIIIHIHHIHHIHIHHDEFHHHIHHIIIIIIHIHIE@GHIIIIGIIIIEEHIIHHHHHDHHIHDECHHHIHEHHHIIIIIGIGHEHFHIHHIHHHHHEHEFHIIHHHHDHHHHIHHEHHHHHGHHIHHHIHHIHIGHHHHFHEEEHHHHHHIHEIIHIHHGHH@HIIIIIIIIHHHHEGIGHHGIIIHHHHGHHHHHHEIIIIIIIIIGIIIIHG?IHHIIIHHHEIIIHHHHDIHIHEHEHHHDHH
@HISEQ:711:H5NNWBCX2:2:1101:2362:5873:ATCTCGTA
TTAAGTTCAGCGGGTAGTCTTACTTGATTTGAGATCGAGTTTAACAAGAATCGTTGCCGACCCTTGTGAAATCCTGCATCAGTCAGCCAATACGGTCAAACTCCCTTTATGTTAGCTGCAGCAAAAGTAATAATCCGTTTGACGGGACTAAATGAATATGCTTTTAGCTCAGGAGAATGTCCAGCTGCACCTGCATTTCAAGCAACCCGCCACCGATCTCAAAAAGATTGGTGTTGGGATTGCTCAAGTCCAAAGCTTTTCGATTAAAAAATCCAAAAGCTTTGAGGTGTTTACTGATACTCAAACAAGCATGCTCTTCGGAATACCAAAGAGCGCAATATGCGTTCAAAGATTCGATGATTCACTGAATTCTGCAATTCACATTACGTATCGCATTTC
+
EEFEHCEHFHEHDH<CCD1CHHHHGIIIHIHEEHGHHD1@EEEHHHHHFEEHGHH1CHDHHD?GHIHE@@1D?@HHHHEEHG@FFGHHHCGCE?DCGHIIHIIGEGHHFF1CGG@EHHHIIEH@@@CCGHHHH?CGEEEH0<<<EEECHGIHH.CGHCE/CCCCFHC@HCA?.8BH.B.:.;HHHIIHHHCIHHHEGHIIGIDIHDGHHGIHH?HF?HCIHEHIIIIHHEHHHIIHHIIIIIHIIIIHIIIIIIHIIHHHHHHFHHIGIIIHHGIIHHIIIIIIIIHHIIIGIIIIIIIIIIIIHHIIIIIIIIIIIIIIIIIIIIIIHHEIIHIHHIIIIIIIIIIIIIIIIIIIIIIIIIIIIIHIHIIIIIIIHHGIIIIIHHIIIIIIIIIIIII
@HISEQ:711:H5NNWBCX2:2:1101:7028:5752:ATCTCGTA
TTAAACTCGGCGGGTAGTCTTTTCCGATTAGAGGTCTGATGCGTTACCTCGTCCGTTTCCTCGTGGCCTGGAAGGGCCCAAGTCAAGGTAGCCTGCTGTGGAACTCGCACGCACTCGGGCTCACCGGGAGCCCCGCACTTGGAAGACCCAAGTCCCACGACACTTGGAAGTGCCGTGGGAGTTCGAAATCGCACCTGATCGCGGGGCAAGTGATGCCAAATTCCCTCCATTTCAGCCGACCCGAGTACCTTAGCACTCCGGGACGGCCAGTTCCCCTCAAACTGGCGCACAAGTAAGTACTTGGGGGAGTCTGGTGGGGGGGCGCGGTGACGCTCTAACGGAAATGCCCTTGGACAAGCCTCGGGCGCAACTTGCGTTCAAAAACTCGATGATTCGCGGAATTCTGCAATTCACACTACGTATCGCATTTC
+
IIIHIH?HHHIIIIDHIIHEHEHIIHIIIIIGH?HHHIIGGHHEHIHGFIIIIIIIGIGGIHHCGHHGHDHHHHDHGHHGIIIHHIIIIHIIIHHHIIIIIHIIIHIDHHHIIIIGHH<EHHIHHCD<EHIIHEDDHHDHFHHIEEEHEHF:DHHHIHH<HHDH?FHHIIIHGHHBE:EH?AFHGICHIICEHGGHHHIHEHE-E,E??GEHHIIHHH########@8-@--=HD>7,->-8-8@?HG?EB?B-8,,5CB,,5,FB-ECEG?-9.-CFF88,?A,.?GAB;:FB.F:.AE@HHIHHIHHHC@EEC<EHCC/CCECEEC0F?FGCEHFEFHEHF@HFECIFHEHHHHHHHCHHDFHHEIHHDCDGIHEHIIHHGGHFHG?H@<</HIHHGIIGHIIHEEC?GHG@CHHGGCHHEE?HEHHGG
@HISEQ:711:H5NNWBCX2:2:1101:2734:6007:ATCTCGTA
TTAAGTTCAGCGGGTGTTCTTGCCTGAGCTCAGGTCGAGGATATGTGGGTTATGAGGCACATCAATCCTTGTTTAAGGGATCAACGCTTCTCTCTCCTGGGTTTAGTGAAGCATCACATCGAAGTCCTGTAAGGCCAACAACTAGCAAAGAAAGAGGAAAAGCTTTGCAGCTTCTCGCTCACTGCCCAGTTGCGACCCTCCCCTGAATAGGCTGGTTTCGATCTTCACTCTGTTCTTCAGCCGATCCAAGTCAACTCAATGACTTGAAACAACCAGTTCCACTCTAGGTATATACACAATGGTATAGTTAGAGTGAGATAAACCCGACGCTGAGGCAGACATGCTCTCGGCCGAAGCCTCGAGCGCAATATGCGTTCAAAGATTCGATGGTTCACGGAATTCTGCAATTCACACTACGTATCGCATTTC
+
IIIIIIIIIIIIIIIIIIIIIHIIIHIIIIHHIHIIIIIIHIHIIHIIIIIIIIHIIIIIIIIIIIIIIIIIIIIIIIIIIIIIIIIIIIIIIIIIIIIIIIIIIIIIIIHIIIIIIHIIIIIIIIIIIIHGHIHHGGHHIIIIIHEHIHHHGEHHHIIIIIIIIIIIIEHIIIHIHIHIDIIIIIIIIIIIIHIIIDHHGHHIIIHHHIHGHHIIIIG@?G@8-IHEIIIIHCHGFDEIIHIIIHGHIHFECHHEHHHGHHEEHHIHGABGF.HHGCIIHH?HHHHGCGGIGIIIIIHGHHIIIIIIIIIHIIIIIIIHHGIIIIIIHHIIIHHIIIIHIIIHIIIIIIHIIIIIIHIHIIIIHHGIHIHHIIIHHIIIIHIHIIIIIIGIIIIIIIIIIIIIIHHHHIIHHIIIIIIIIHHIIIIII
@HISEQ:711:H5NNWBCX2:2:1101:3679:6171:ATCTCGTA
TTAAGTTCAGCGGGTATCCCTACCTGATCCGAGGTCAACCATAGAAAAATTTGGGTTTTGGCAGAAGCACACCGAGAACCTGTAACGAGAGATATTACTACGTTCAGGACCCAGCGGCGCCGCCACTGATTTTAGAGCCTGCCATTACTGACATAGACTCAATACCAAGCTAAGCTTGAGGGTTGAAATGACGCTCGAACAGGCATGCCCCCCGGAATACCAAGGGGCGCAATGTGCGTTCAAAGATTCGATGATTCACTGAATTCTGCAATTCACATTACTTATCGCATTTC
+
IIIIIIIIIIIIIIIIIHIIIIIIIHIIHIIIIIIIIIIIIIIHHHIIIIGIHGIIIIIIIGIHIIIIHGHIIIHHIIIIHIIIIHHHHIIIIIIIIIIIHIHHIIIIHIIIIIIIIHHIIIIHIIIIIIIHHIHHIHIIIIHIIIIIIIIIIHIIIIIIIIIIIIHIIIIIIIIIIIIIIIIIIIIIIIIIIIIIIIIIIIIIIIIIIIIIIIIIIIIIGIHHFIIHIHIIIIIIHIIHIIIHIIIIIIIIIIIIIHIIIIIIIIIIIIIIIIIIIIIIIIIIIIIIHIGII
@HISEQ:711:H5NNWBCX2:2:1101:4055:6134:ATCTCGTA
TTAAGTTCAGCGGGTAGTCCCACCTGATTTGAGGTCTAAAATATAAGAGTGAACTAGTAGCGGCATTTCCCTACAATTCGGCCGCATTAAAGCGTCCTCAACGAAATTTCTTATCACGTTGAGTCAGTCCGAAAATATAAGAGCCTGCTCATAAATTTAAAGCGAGCTGAACTCAAAAGTCCAGCAACGCTCAACATCCAACCACTAACAAATTGATTAAAAAATGATAGGGTTGAGGAATTAATGACACTCAAACAGGTGTGCCCTTCGGAATACCAAAGGGCGCAAGGTGCGTTCAAAGATTCGATGATTCACTGAATTCTGCAATTCACATTACTTATCGCATTTC
+
IIIHHHHHIHIIHIIIIIIIHIHHGHHHIIIIIIIIIGIHHEEHHHIIGHFGEHHIHHIIIDHIHIGHF<DHHIIGHHGEGDHIIIIGHHHHIHHIHIHHIIIIIIIFHHIEHIIHHIIHEHIHHFHIEEHCGHIHHIIIIIH?FGHHEGHFHHIIGHGAEHGHHGHHICEHHFHFHHHHFHEHHIIIIFHHIIHIEHFIIFHHHHHHHHHICHEHHHEFECCHEHIHEHG0?HIIIIHHIIHHFFHEHHEGFGHGCCGC@HFHDHEGIHHEGCIGFEIIHIGHHFGEHC<FEIIIIIIIHHIIHIHHFEHEIHIIHIIHGHIHHIHGIHHHHG?HHHHHEHFHFH<II
@HISEQ:711:H5NNWBCX2:2:1101:4597:6021:ATCTCGTA
TTAAGTTCAGCGGGTCTTCCTACCTGATTTGAGACCATGGTTCAAAATTATCATTTGCATAATAATTTTATATGGTTTATGAACTTTTTCATATATAATAACTCGCTACTACATAACAAATTTAATAGGCATAAGTTAGAAACTAGGTTTCATTCGAATACTTTTCAACTTATATAATAATAACTCAAACGTTACCATATTATAAAAAGCTATAGCTTTAAAAGTACCATATTACTATGGAAACTTCAAATCTTTATATATAATGTTGCCAAAATATATAAAATGAATACTATAGATTCTCAAACAGGCATACTCTATAGAAATAGAGTGCAATATGCGTTCAAAGATTTGATGATTCACGAGATTTTGCAATTCACATTACGTATCGCATTTC
+
IIIIHFHHIIIIIDHHHIIIHHHIIIHIIGHFHIIHHIIIIIIIIIIIIIHIIIIIIIHHIIHHIHIHIHICHHHHIHEHIHHHIFEHIIIICHIIIHIHEH?GHHIIIHEHFHIHHIFIIIHIICEEHHHIIIHICHHHHIIIHCHGC0@FEEHEHIIHGHHIEEGH?GEHHHIIIIHIHHICHHIHHHEHGFC@HHHGHHIGHEHGAEIHIHHFCHFIHHHGCF/HHHEECF@EHHEIGIHF?HEG@CHH@FEGHHGHHEHIHHGCHHHHEHFIHHHHGIIIIHIIIIGHIHH@GEH@FHFHHHE?CHHGIIHIIHIHHIHHHGIHEHHHHIIHIIIHHIIIHIIIIHEHIIHEHIHIHHEHIGIFHGIHHEIIHGEHIIHIHCGHGIHHHH
@HISEQ:711:H5NNWBCX2:2:1101:5522:6094:ATCTCGTA
TTAAGTTCAGCGGGTAGTCCCACCTGATTTGAGGTCTAAAAATATAAGGGTCAACTAGTAGCGGCATTTCCCTAAGATTCGGCCGCTGCAAAGCGTCCTCAACGAAATTTCTTATCACGTTGAGTCAGTCCGAAATGGTAGGAGCCTGCTCATCAATTTAAAGTGAGCTGAACCAAAAGTCCAGCAACACTCAACATCCAACCACTAACGTCTTGAAAAAACGATAGGGTTGAGGAATTAATGACACTCAAACAGGTGTGCCCTTCGGAATACCAAAGGGCGCAAGGTGCGTTCAAAGATTCGATGATTCACTGAATTCTGCAATTCACATTACTTATCGCATTTC
+
IGHHIHIIHHIIIIIIIIIHIIIIHIHHHEHFEHHIGHIIIIIHHIIIIIHIIIIIIII1CHDEHIHHFCHHIIHHGEHHCEHIIHHIIHHHHHIHIHIIGIIIHH0CFHHIIIIIIIIIIHIE@FHHIHHIIHHHIHIIIHHIHHHHFHHIIIIIIFFEGHHIIFHHFIHHHHHHGAHEFHIIHIHHHIIIHIHIIHIIGHIIIHHHHGCGHGEEGDDC?HIIFIHGHHHCHIIHIHIHHFEIIIIIIIHFHHHHE0CHHIIHIIHHIIIIGHIIHHHHIGIIHIIIGHHFHHHHIIHHHIIHIIIIHHHIIIIIIHIHIHEGGIIIIIHHHGDIIIIHIGHGII
@HISEQ:711:H5NNWBCX2:2:1101:6811:6018:ATCTCGTA
TTAAGTTCAGCGGGTGTTCTTGCCTGAGCTCAGGTCGAAGATGTAAGTTATATTTCCTGGTTTGAGGGCTATTGAAAAAGAGCCAAGCCAACACCTAAATATGTAGCAGTGATGCTGCCTACCTAGATGCGGCCCATAAACGGTCCTTAATCAGCCTCTGAGCTTCAGTAGACCCGGCTTTCACTCCATAATAAAACAGAGGAGAGCCGGGACTACCAGATCCAACCAGCCAATTATTAATGAATAATTATTGGGAGGTTGAGGGGTACATCGACGCTGAGCCAGACATGCTCTTGGCCGAGGCCTCGAGCGCAATATGCGTTCAAAGACTTGATGATTCACGGAATTCTGCAATTCACACTACGTATCGCATTTC
+
IIIIIIIIIIIIIIHHIIIIIIIIIIIIIIIIIHHIIHIIIIIIIIIIIIIIHIIIIIIHHIHIIIIIIHIIIIIHIIIIIIIIIIHHIIIIIIIIHHIIIIIIIHIIIIHIHIIIIIIIIIIIIIIIIIIIGIIIIIIIIHHHIIIIIIIIIHIIIIHHIIIIIIIHGHIIIIIIIIIIIIIIIIIIIIIIIIIIIIIIHHIHIIHHHHIHHIIIIIIIHHIIIIIHGIIHIIIIGIIIHIIIHHIHGGEIGIIHIIIHHHHIIHFHIIIIIIIIIIIIIHIIIIIIIIIIIIIIGIIIIGHHHHCCIIHIIIHGIIIIIIIIIIIHHHHHHHIIIHHGIIHIHIIGIIHIHIHIIIIHFHDHIHIHIIIIIIIH
@HISEQ:711:H5NNWBCX2:2:1101:15977:6243:ATCTCGTA
TTAAGTTCAGCGGGTAGTCCCACCTGATTTGAGGTCTAAAAATATAAGGGTCAACTAGTAGCGGCATTTCCCTAAGATTCGGCCGCTGCAAAGCGTCCTCAACGAAATTTCTTATCACGTTGAGTCAGTCCGAAATGGTAGGAGCCTGCTCATCAATTTAAAGTGAGCTGAACCAAAAGTCCAGCAACACTCAACATCCAACCACTAACGTCTTGAAAAAACGATAGGGTTGAGGAATTAATGACACTCAAACAGGTGTGCCCTTCGGAATACCAAAGGGCGCAAGGTGCGTTCAAAGATTCGATGATTCACTGAATTCTGCAATTCACATTACTTATCGCATTTC
+
IIIIIIIIIIIIIIIIIIIIIIIIIIIIIIIIIIHIIIIIIIIIIIIIIIIIIIIIIIIIIIIIIIIIIFHIIIIIIIIIIIIIIIIIIIIIIIIIIIIIIIIIIIIIIIIIIIIIIIHIIIIIIIIIIIIIIIIIIHIIIIIIIIIIIIIIIIIIIIIIIIIHIHIIIIIIIIIIIIIIIIIIIIIIIIHIIIIIIIIHIIIIIIIIHIHIIIIIIHEF@IIIHIIHIIIIIIHIIHIIIHHIIIIIIIG@IIIHIIIIIIHIHIIIIIHIIIIIIHIIIIIIIIIIIIIIIIIIIIIIIIIIIIIIIIIIIIHIIIIIIIGIIIIIIIIIIIIHHIIIIIIIII
@HISEQ:711:H5NNWBCX2:2:1101:16313:6004:ATCTCGTA
TTAAGTTCAGCGGGTGTTCTTGCCTGAGCTCAGGTCGAAGATGTAAGTTATATTTCCTGGTTTGAGGGCTATTGAAAAAGAGCCAAGCCAACACCTAAATATGTAGCAGTGATGCTGCCTACCTAGATGCGGCCCATAAACGGTCCTTAATCAGCCTCTGAGCTTCAGTAGACCCGGCTTTCACTCCATAATAAAACAGAGGAGAGCCGGGACTACCAGATCCAACCAGCCAATTATTAATGAATAATTATTGGGAGGTTGAGGGGTACATCGACGCTGAGCCAGACATGCTCTTGGCCGAGGCCTCGAGCGCAATATGCGTTCAAAGACTTGATGATTCACGGAATTCTGCAATTCACACTACGTATCGCATTTC
+
IIIHHHIHIIIIIGHHIIIIIIIHIIIIIIIIIIIIHGHIIIIHHHIIIFHHIHHHHIIHIIIIHHIIIHIHIIIIHHHHGHHIHIHIIGIIIIIIIIHIIHHHHIHIHIIIHIHIIGIHIIIIIHIIIGHHIHIIHGIIIGIIIHIHHIIIHHIIIIIHIIIHHIIHIIHIIIHHHHHIHHHHHIIIGIIIIIIIHHIIHIHHHHHHIIHHGHIIHHHEFIIHIIIHIIIIHHCIIHIIHIIIHIHHGGFEIIIIHIIIHGHIHHHHIIIHIIHHIHFHIIIHIIHHHHHEIIGIIIIGIIIIIHHGIIIIEIHHIIHIIHHHGIIIHHIIIIIIIIGIIIIHHHHHEECGIIIHHIIHHHGHECHIIIIIIIII
@HISEQ:711:H5NNWBCX2:2:1101:16619:6147:ATCTCGTA
TTAAGTTCAGCGGGTGTTCTTGCCTGAGCTCAGGTCGAGGATATGTGGGTTATGAGGCACATCAATCCTTGTTTAAGGGACCAACGCTTCTCTCTCCTGGGTTTAGTGAAGCATCACATCGAAGTCCTGTAAGGCCAACAACTAGCAAAGAAAGAGGAAAAGCTTTGCAGCTTCTCGCTCACTGCCCAGTTGCGACCCTCCCCTGAATAGGCGAGTTTCGATCTTCACTCTGTTCTTCAGCCGATCCAAGTCAACTCAATGACTTGAAACAACCAGTTCCACTCTAGGTATATACACAATGGTATAGTTAGAGTGAGATAAACCCGACGCTGAGGCAGACATGCTCTCGGCCGAAGCCTCGAGCGCAATATGCGTTCAAAGATTCGATGGTTCACGGAATTCTGCAATTCACACTACGTATCGCATTTC
+
IIIIHIHEHFHHIIIIIIHHIIIHHGHIGIIGIHHHH<CD<GHHIHFIHHIHEFEHHIHHIIIIIIHHFHCHHIHHEHHHHIIHHIIHIHIIIIIHIIGIHIIIIIHHHIHEHIHIIIGIHGIIHFIGGHHGHCHHHHHGIHHHHEFHHIIIHHHHH@EHHIEHGIHEHHFIHHHH=HHIIHI@FHHIIIGIGHDDHIHHHEHGHHHIEH@?FHDG@A--6-66--GHHE@4@F@?-C-,B6.@CHGIHG@AB6@BHHAB6EF?HEIIIHEBF?FGHGECHGAC.G@CHHHG@G@IHG8.EHIIIIIHGC.C?IHIIHIHCEIIIHIIHEHHHHIIIIIIHHHCDIIIIIHIHIIIIHHHGDHHHIHIIHHHHHFED?IHHHFHHIHEHEIHIHHIHHHIIIIIIIIIIIIIIIHHHHEHEHHIHHHII
@HISEQ:711:H5NNWBCX2:2:1101:9525:6486:ATCTCGTA
TTAAGTTCAGCGGGTCTTCCTACCTGATCCGAGGTCAACCTTGGGTAAATAAGGCTTTTAACGGCCGGAACCCGCAGCACGCCCAGAGCGAGATGTAACTACTACGCTCGGAGTGACAGCGAGCCCGCCACTGCATTTCAGGGCCTGCGGCAGCCGCAGGTCCCCAACACAAGCCCGGGGCTTGATGGTTGAAATGACGCTCGAACAGGCATGCCCGCCAGAATACTGGCGGGCGCAATGTGCGTTCAAAGATTCGATGATTCACTGAATTCTGCAATTCACATTACTTATCGCATTTC
+
HHHIIHHIIIIIIHIIHIIIIIIIIIHIHIIHIIIIIIIIIIHHHEHIIGHIIIIIGIIIIIGHIIIIIFDHIIIIIIIIIIIGIIIIIIIIIIIHIIIIIIHIHHIIIIHHIDHHIIIIHHIIIHHIIGIHIIIIIHHHEEGHIIHIIIIIIIIIIIIIIIIIIHIIGHHHFHHIIIIGHHIIHHHHGFEIIHIHHHHIHIIHHHIHIIIIIHIIIIHHIIIHIIIIIHDIGHIHIIHIHIIIIIIIIIIHFHGHIHHG?EHHIIIIIIIIIHHHGFIIIHHFHHHGIHHHHHIGGII
@HISEQ:711:H5NNWBCX2:2:1101:10036:6298:ATCTCGTA
TTAAGTTCAGCGGGTAACCCCGCCTGATCCGAGGTCAAACGTTCGGGCGGCCTCTCGGCCGCCTCTCGAGAGTGGTGGACGTGGGCGCGAGGCGCCGCCGGCTACGGAGATCGCAACGCCGGACGGTCAGCTTCGCGCGCCGTCTGTGGTTTCGAGGGCCGTCGCCCGCCCCGAGGGCGGCGGCGACGGGCCCCAACGCCGGGACCTGAGGCCCGATGGGTTTTGACGACGCTCGGACAGGCGTGCCCGCCGGAATGCCGGCGGGCGCAATGTGCGTTCAAAGATTCGATGATTCACTGAATTCTGCAATTCGCATTACTTATCGCATTTC
+
HIIIIIIIIIIIIIIIIIIIIIIIIIIIIIIIIIIIIIIIIIIIHHIIHHHIIIIIIIIIIIIIIIIIHDDEHHIIIIHIIIHIIHIIHHIIIIHIIIIIIIGIIIIIIIHIIIIIIIIIIHIIIHEHIIGIIIHIHIIIIHGDEEHIIIIIIHHIHIIIIHIIIHIHGHHIIIHIIIIIIIIIIHHHHGHHIIIHIIHHIIIIIIGHFHGEHHHIIIIIIIIIHGHHHIIIHIIHHIIIHHHDIHIHIIGIIIIGIIIIHHEIIHHHIIIIIIIIIIHIIIIIHIIIIIIIIIIIIIIIIHIHHGIIIIIIHHIIIIIHIIIIIIIHIHI
@HISEQ:711:H5NNWBCX2:2:1101:12205:6492:ATCTCGTA
TTAAACTCGGCGGGTAGTCTTTTCCGATTAGAGGTCTGATGCGTTACCTCGTCCGTTTCCTCGTGGCCTGGAAGGCCCAAGTCAAGGTAGCCTGCTGTGGAACTCGCACGCACTCGGGCTCACCGGGAGCCCCGCACTTGGAAGACCCAAGTCCCACGACACTTGGAAGTGCCGTGGGAGTTCGAAATCGCACCTGATCGCGGGGCAAGTGATGTCACTTTCAGCCGACCCGAGTACCTTAGCACTCCGGGACGGCCAGTTCCACTCAAACTGGCGCACAAGTAAGTACTTGGGGAGTCTGGTGGGGGGGCGCGGTGACGCTCTAACGGAAATGCCCTTGGACAAGCCTCGGGCGCAACTTGCGTTCAAAAACTCGATGATTCGCGGAATTCTGCAATTCACACTACGTATCGCATTTC
+
IIIIIIIIIIHIIIIIIIIIIIIIIIIHIHHHIHHIIIHHGFIIHIHIIIIIIIIIIIHIIIIIHHIHIHIHIHHIIIIIIHIIIIIIIHGHIIIIIIIIEHHHHHIIIIIIIIIIIIIIIIIIIIHHIHIIIIHIIIIHIHIIIIIIIIIIIII?EHHIIIGHHIFHHIIIIHHCDIIIBHHH?GHHEHG.?HHHEHHIIHHCHHFHHHIGHIH@GH6@-HIHHHGIIHGF?IEHGHG@@GB@D><DHHHHHG?@HGIHHHIHHHHHB8?HIIGIHHCHIHHF?HHHHHFHEIHEIHCIIIIHHHIIIIIIHFHDHEHH?HGCEHHHHGGHIIIIHEEHFIIIIIIIIHEHIIHHDFIHHHHHHIIIIHGDIIIHHIIIIHIHHHHHIIIIGIHHIIIIIIIIIIIIHIIIIIIHIII
@HISEQ:711:H5NNWBCX2:2:1101:13309:6317:ATCTCGTA
TTAAGTTCAGCGGGTGTTCTTGCCTGAGCTCAGGTCGAAGATGTAAGTTATATTTCCTGGTTTGAGGGCTATTGAAAAAGAGCCAAGCCAACACCTAAATATGTAGCAGTGATGCTGCCTACCTAGATGCGGCCCATAAACGGTCCTTAATCAGCCTCTGAGCTTCAGTAGACCCGGCTTTCACTCCATAATAAAACAGAGGAGAGCCGGGACTACCAGATCCAACCAGCCAATTATTAATGAATAATTATTGGGAGGTTGAGGGGTACATCGACGCTGAGCCAGACATGCTCTTGGCCGAGGCCTCGAGCGCAATATGCGTTCAAAGACTTGATGATTCACGGAATTCTGCAATTCACACTACGTATCGCATTTC
+
HIHIIHHIEHHHDHFHIIIIIHEHIIIHHIIHIHIIIDHHHHHIIIIIHHHHHIIFHIIHIIIIHIGFHHHIIIHIHIGHHIIIIIIIIIIHIHHI@GHHHIIIIHIIIHHHIIHHHHGIIIHFHHHIIIHIIIHIIHIIHIHHHGHIIHGFFCHEHHHFGHHHHHHHHHIIIGHHHIIIHHHIIIIIHHHIHIHEB?7@BGBADDHHIHDHHIIHFHHEEHHHGHHCCHHIGGHHFFGIHHHIIIHECHHHHHGIIHEIIIHFHHFHGHHIIIHHIIHHGGIHIIHIIIIIIIIHHIIHHEIIHCHHIIIGHIIIIIIIIHHHIHHGHIIIIHIHIIIIHIIHIHIIIIHHHHHHIIHHIIHHHEEHIHIIHHHH
@HISEQ:711:H5NNWBCX2:2:1101:14314:6330:ATCTCGTA
TTAAGTTCAGCGGGTGATCCCACCCGATTTGAGGTCAAATTGTCAAAATGTAGGGGGGGGGGTTAGCATGTGCTTTTGCCAGACAACCTCGACAGAGCGAGCCCGATGAAGTTTAACAATCGGTTTATCGTCACGACGGACACACGCTGATGCATTTCGGATCAGTCACAAAAGCGACAGGATCCAAGTCCAATCACACAACATAAAGTCGTGGGATTGAGATTACAATGACACTCAAACGGGCGTACCCTTCGGAATACCAAAGGGTGCAAGGTGCGTTCAAAGATTCGATGATTCACTGAATTCTGCAATTCACATTACTTATCGCATTTC
+
IIIIIIIIIIIIIIGIIIIIHIIIIIDIIGHHIIHIIIIIIIIIIIIIHIGHHIHHIGHHDHHHEHHIGHHHGIIHIFHHIIHIHHFHEHHHHIIIIGHCHHIIIDCHFHIGHHHHIHIHHIIHEGIIIHHIIIIIEIIGIHHIIGIIIHIIIIHIHHIHIIIIIIGIIIIIHHHIIIIIIHHHHIIHFHHHIIHHHHIHHHHHGHHIDHIIIHIIHIIHIIIIIIIHGIIIHIHIHFHIIHGIIIIIIIHDIIHHHHIIIIIHEFIHH?HIIIGIIIIIIIIIIHHGIHHIIHGIHDEHHGIHGHHHIIHGIIIHIGHHHHDEFIIIIIIIH
@HISEQ:711:H5NNWBCX2:2:1101:15381:6404:ATCTCGTA
TTAAGTTCAGCGGGTATTCCTACCTGATTTGAGACCTTGGTTCGAGCCGATTTCTCGGCTCCAAAGTTGGACCATACACTAACTGTATCCTATTCATACTACTACTTACTAAGTGAGGTTAGAGGTTAGTCTTGCGACGCCTTTCAAACACAGTTGGGTAGCTTGTTGTACAAAATCGTTGGGTAACAAAAAGCTCCGGTTAATCTATTTCAAAACACTTGGCCTTACGGTCAAGACGTCTCATATCTTCCACCTAGAATACTCGAAGTAACCTCTAGGGGAAATGAATACTTTAGATTCTCAAACAGGCATACTCTGCCGAAACAGAGTGCAATATGCGTTCAAAGATTAGATGATTCACGAGATTCTGCAATTCACATTACGTATCGCATTTC
+
IGHEHHEHIIIIGGHIIHHIIGIIIHHIHIIGIIHHHIIHIIIIIHIGIIIIIIIIHGHIIIHIIHGCDG?GGHIIIIIIHIIHIIIIHIIHIIIIIIIHIIIEHHIHFHHGHHIEHIHIIHIIIHGHIIIHHHHHHIIIIGIIIIFHHIIIIHHHHIIIIIGHGHHHIIIHHHGGEGAEHEDHHHHIHGGEHEFHHIIHIIIIGGCEHHHHH8@EHHCB@HCEGFCC?FHHHHEHE/FEHEHHEGIHHFHCE?HC?HIHGFC0EIHIHHEIHC?GEGHHFGIIIIHHHHEIIIHIIHGEGIHHIHIHGCHHHHFIIHIHHIIIHEDIIHGGDGHIIHFIHGIIIIHIHHHIHIIIIIIIIIHFHIHHHIGHHGIIIIIIHHHIHIIIHIIIIIH
@HISEQ:711:H5NNWBCX2:2:1101:2316:6515:ATCTCGTA
TTAAGTTCAGCGGGTGTTCTTGCCTGAGCTCAGGTCGAAGATGTAAGTTATATTTCCTGGTTTGAGGGCTATTGAAAAAGAGCCAAGCCAACACCTAAATATGTAGCAGTGATGCTGCCTACCTAGATGCGGCCCATAAACGGTCCTTAATCAGCCTCTGAGCTTCAGTAGACCCGGCTTTCACTCCATAATAAAACAGAGGAGAGCCGGGACTACCAGATCCAACCAGCCAATTATTAATGAATAATTATTGGGAGGTTGAGGGGTACATCGACGCTGAGCCAGACATGCTCTTGGCCGAGGCCTCGAGCGCAATATGCGTTCAAAGACTTGATGATTCACGGAATTCTGCAATTCACACTACGTATCGCATTTC
+
DEHHGIHGCCHIHH//CEHHIHGHIIEFEG?<DHEE</CG0C@@GGHHIHGHGCHHHH@CHEFHIIIGD@HHCHIFHHHCHH?GFHE?EGECG?ECHEEHHIIIH1<GHCGHFHIH?@EEHEHH@H?@D?C<<HEHEHHF@GHHIGFFF?H?GHHI?HHHIIHHHIHHH@C=HDFHH-EIHIIIHHIIIIHEIIHHHIHHEIIHHHHEA?IHHHIIHHEIIIIIIIHHGIIIIIHHFIIIIIHHEIIHHHIIIIHHIHHHIIIHGIHHHHCIIIHIGIIHIIHHFIHIIIHHIIIIIIHIIHHHCIHGHIHIGIIIIHIIHHHIHHGHEHIGIIIIIIHHHHEIIIIIIHIIIIIIIIHIIHHIIIIGIIIHHHII
@HISEQ:711:H5NNWBCX2:2:1101:10763:6565:ATCTCGTA
TTAAGTTCAGCGGGTGTTCTTGCCTGAGCTCAGGTCGAAGATGTAAGTTATATTTCCTGGTTTGAGGGCTATTGAAAAAGAGCCAAGCCAACACCTAAATATGTAGCAGTGATGCTGCCTACCTAGATGCGGCCCATAAACGGTCCTTAATCAGCCTCTGAGCTTCAGTAGACCCGGCTTTCACTCCATAATAAAACAGAGGAGAGCCGGGACTACCAGATCCAACCAGCCAATTATTAATGAATAATTATTGGGAGGTTGAGGGGTACATCGACGCTGAGCCAGACATGCTCTTGGCCGAGGCCTCGAGCGCAATATGCGTTCAAAGACTTGATGATTCACGGAATTCTGCAATTCACACTACGTATCGCATTTC
+
EFGCCFHHHHIHHIHHHGGE1CGHCCGFH?GHHGGHHHHHECHH<FGCFGCCH1FHGCHHIEHFIC@EHGHEGHCG1CGGHHFHHIHGHEEHFHIIHHGECECCFCGHGHGHI1EG@EEGHIIHHIHHIIIGHHHF<@CFFDDEHHCHHFEFH.GHEHHHFC?GFGF@HEFHHE>?@HHCGHHHHHHHHHEHHH@HHHIHIHHHHHIHHADIIIHHHG@G?IHF8HHIGIHHFDIHEHIIHHHGE?HHIHGHIIGHHHGHHIGHFGCFCIIGHHHHHEHHHEHHGCGIIIIIIHECHIHHIHHGHHCDHDCHEHFEDHCGIHHEHIIIHIHHHHIHHHEHHHCHHHHHIIHC?EEEHHHHEGCECEIGHEHECHCI
@HISEQ:711:H5NNWBCX2:2:1101:14580:6744:ATCTCGTA
TTAAGTTCAGCGGGTGTTCTTGCCTGAGCTCAGGTCGAGATAATGAATGTGGGTTTTCCTGTTTTGGGCCGAACAACAAAGTCCCAGACCAACAACCAAGATGATATAGCAAGCGTGAGCTGCCCACCCAGTTGCGGCCCTTGACGGGTCCTTGGTTAGCCTCTGTTCTTCGGCTGATCCAGCTCTCAAATGATCACTGGAACGGCCAGATCCGCCCGTTCTACTCATAAATGAGAAGAGGGGGCGAGTATTAACCCGACGCTGAGGCAGACATGCCCTTGGCCAGAGGCCTCGGGCGCAATATGCGTTCAAAGATTCGATGATTCACGGAATTCTGCAATTCACACTACGTATCGCATTTC
+
IHHFIGHHHHGIHIHIHHIIHGIIIHIIIIHHHGIGIIIGIIHHHHIIHIIHHHIIIHIIIIIIIGIHIHHHHHIIIIHGIHIIHIIIHIIIIIIHIHIIIHIIHHIIIHIGIIIHIIIHIHIIIHIGIIIHHHHHHGIIIIHIIIHHHHHHHIIIIIIHHHIHIIIHIIIIGHGIFEHIIIHIGHHHHIHHIHHHGGHHHIHGGGHIGIIGIIHIHIIHHHIHHGECFEEEGHHIIIIHHGIIGHHHHFIIHFHDIIIIHIIIIGHIIIHIHIIHFEHIIIGHHIHIIHHDFCHHHHHHHHIIIHGCHIHIIIIIHIIIIIIHIIIIHGHHIHGIIHGHHIIIHHHFGIIIIIIIIIHIII
@HISEQ:711:H5NNWBCX2:2:1101:16086:6616:ATCTCGTA
TTAAGTTCAGCGGGTGGTCTTGCCTGATCTCAGGTCGAATGTTCAGAGTGTCGGGGGGCGCACCTTGCGGCGCGCGCCCCCGATTCCTGCCGACCGAGCGGCCGGTCCCGGGCGGGCGTCAGCGGCATGCGGCGAAGCCACCTACCATGCTGACGCCCTGATCCGGTCCGTGCTGCAGTCCCTGCTTTTCAGCCGACCCGGCGGCCGCCTTCCGGTGGAAAGGCGGCGCCGAGAAGGCCAGGTCCGCCGCGCCACGGCGCCCGCTGCGAGAGCGGGCGGCATGGAGGGCGAGGGGGTGAGCCGACGCTGAGACAGGCATGCTCTCGGCCGAGGCCTCGAGCGCAATATGCGTTCAAAGATTCGATGGTTCACGGAATTCTGCAATTCACACTACGTATCGCATTTC
+
IIIHIIIGIIIIIIHIIIIIIHIIIIIIIIIIIIIIIIIIIIIIIIHIIIIIIIHIHIHHGHGIHIHIHHDHIIIIHIIIIHCDECHHIIIDHHHDHHHHCHHIGDIIIHHIHHHHHI/FDHEHHHCDHHHGDCCEHDHHHHHHIIIIHHHGHHIGHIHHIHHIFHHDHD/EEHHHHHHHEHFECGHHIHEHHEHCHIIIHHHCDH@CHCHHHIHHIHGE8>,CDDCHCEGHHCEEE?@EHCHIGHHDHDGHHHIIIHHHCGIIGIHHEH<GGIIIIIIHIGIHEIGIIHGIIIIIIIIIIIIIIIIIIIIHIIIIHIIIIIGIIIIIHIGIIIIIIHIHIIHIIIIIIIIIIHIIIIGIIIIIHIHIHIHIIHIIIHIIIIIIIIIIIIIIHIHIIIGIGIIIII
@HISEQ:711:H5NNWBCX2:2:1101:16846:6607:ATCTCGTA
TTAAGTTCAGCGGGTATCCCTACCTGATCCGAGGTCAAGCGTAAAATGGTAGACTTGTGGATGCCACCGTCAGCAGCAGAGAGCGCAAAATGTGCTGCGCTCCCACACGGGACGGCGGGCTGCCAATGCATTTGAGGCGAGTTCACGCGCGTAGCGGAACAAAACGCCCAATACCCAGCAGGGCTGGAGGGTACAAATGACGCTCGAACAGGCATGCCCCATGGAATACCAAGGGGCGCAATGTGCGTTCAAAGATTCGATGATTCACTGAATTCTGCAATTCACACTACTTATCGCATTTC
+
IIIIHIIIIIIHIIIIIIIIIIIIIIIIIIHHIIIHIIIHIIIIIIIIIIHHHIIIIIIIIIIIIIIIIHHHHHIIIIIIIGIIIIIIIIHIIIIIIHIIIIIIIIIIHIIIIIHIIIIIIIIIIIIIIIIIIIIIIIIHIIIIIIHIIIHIHHIIIIIIHHHHHIHIIIIIIIIHHIIIIIIIIIIIIIIIIIIHIIHIIIIIIIIIIIIIIIIIIIGIIIHIIHIIIIIIIIIGHGHGHHIHHFIIIHGIIHIIIIHIHHHHIIHIHIIIIIIIIGIIIIIIIHHHHHIHHHHIIGIHGI
@HISEQ:711:H5NNWBCX2:2:1101:1878:6842:ATCTCGTA
TTAAGTTCAGCGGGTATCCCTACCTGATCCGAGGTCAAGCGTAAAATGGTAGACTTGTGGATGCCACCGTCAGCAGTGGAGAGCGCAAAATGTGCTGCGCTCCCACACAGGACGGCGGGCTGCCAATGCATTTGAGGCGAGTTCACGCGCGCAGCGGAACAAAACGCCCAACACCCAGCAGGGCTGGAGGGTACAAATGACGCTCGAACAGGCATGCCCCATGGAATACCAAGGGGCGCAATGTGCGTTCAAAGATTCGATGATTCACTGAATTCTGCAATTCACACTACTTATCGCATTTC
+
HIIIIIIIIIIIIIIIIIIIIIIIIIHHIIIHIIIIHHIIIIIIIIIIIHHIHHHIIIIEHHIHIIIIHHHIHIIIIIHIIIIIIIIHIIHHIIIHIIIIIIIIIIIIIIIIIIHIHHIIIHIIIIIIIIIIIIHIIIIHHIIIIIIIHIHIIIIIIIIIIIIIIHIIIIIIIIIIIIIIIIHIHHIIIIIIHIIIIHIIIIIHIIHHIIIIHIIIHIIIHIIIIIIIIIHHECHIHIIIIIIIIIIIIIIIIHHIIIIIIGIIIIIIIIIIIIIIIHIIIIIIHHIIIIIGHIIIIIGIHI
@HISEQ:711:H5NNWBCX2:2:1101:3843:6781:ATCTCGTA
TTAAGTTCAGCGGGTAGTCCTACCTGATTTGAGACCATGGTTCAGACACAAGTGTCTTGTAGTTGGATCCTTACTTCCTAAAGCTGGGCACTACTGCTGCTTATTTGGCAAAATGAGAAACCAAGGTTCCATACATATACCTTTCGGCAGCCTTTGCAGGCCGTCATTACTTTATTCAGTGCAGACTAATGAAATTCAGAGCACTAAGATAGACGCTCCAGATCTTCCCGCTTAATAAATTAATTGGGAAATGAATACATTAGATTCTCAAACAGGCATACTCTAGCAAGCTAGAGTGCAATGTGCGTTCAAAGATTAGATGATTCACGAGATTCTGCAATTCACATCACGTATCGCATTTC
+
IIIIIIIIIIIIIIHHIIIIIIIIIIIIIIIIIIHHIIIIIIIIIIIIIHIIIIIIIIIIIIIIGHIIHGHHHHIIIIIIIEHHIHIGIIIIIIIHIIIIIIIIHIHIHIIIHIIIICHHIIIHHHIIIIIIIIHIIIIIIIIIHHIIIIIIIIIHHHHHHHIHHIHHHIIIIHIIIIIIIIIIHHHHIIHIHIIHIIHHHIHIGIIIHHIIIIIIIIIHIIIHHHDHHHFHHGHIHFGGIIIHIHGIIIIIIIIIIIHIIIIIIIIGIIIIIIIIIIIIIIIIIGIIHHFFDIIIIHHIIIIHIIIHHHIIIIIHIIIIIHGHIIIIIIIHHIIIIIIIIIIIIIIIIIIHIIIIIHHIHI
@HISEQ:711:H5NNWBCX2:2:1101:8694:6929:ATCTCGTA
TTAAGTTCAGCGGGTAGTCTTACTTGATTTGAGATCGAGTTTAACAAGAATCGTTGCCGACCCTTGTGAAATCCTGCATCAGTCAGCCAATACGGTCAAACTCCCTTTATGTTAGCTGCAGCAAAAGTAATAATCCGTTTGACGGGACTAAATGAATATGCTTTTAGCTCAGGAGAATGTCCAGCTGCACCTGCATTTCAAGCAACCCGCCACCGATCTCAAAAAGATTGGTGTTGGGATTGCTCAAGTCCAAAGCTTTTCGATTAAAAAATCCAAAAGCTTTGAGGTGTTTACTGATACTCAAACAAGCATGCTCTTCGGAATACCAAAGAGCGCAATATGCGTTCAAAGATTCGATGATTCACTGAATTCTGCAATTCACATTACGTATCGCATTTC
+
IIFFHHFIIIFDDHECEHHHHHGIIIIHEHHFHHHIIHHDHH?HIIIIHEHGGGHIGIIIGHEHHHHHI?HHHHGIIFHEFHHIIIGHIGHHHHGCGH?GHIHIIHIIGHHIICEHHHHIIGIE@GHHHFHEHIGHHHIIIIHHGDHHHHHIIHIHIIHEHEHIIGIHHIIIIII?EHGHHEIHHHHIIHGHIIIIIIHGHGEHFEHHDD?HHHIG>GEDHG@ECFAFHCCEHCHGEEHFEHHFEHIHECEHG?H@DHHEH?G<<EEHCH?GHE?EIHHHEEHC?CHECDGCDGGEIHIHEIIHIIHHCHG?HHEDE@CCHIHHIIHHHHHHIHHIHG@C/0CFEE?F?FC1G@FEHHEF@@HGIIIHFHIIIIIIIIGIHHEHHFG?ECCHHHHCHDC
@HISEQ:711:H5NNWBCX2:2:1101:12707:6951:ATCTCGTA
TTAAGTTCAGCGGGTAGTCTTGTCTGATCTCAGGTCGAAGGGTTGAATCGCCTGCCGCATCGCTGCGGCCGGGCGACTGTTCCTGCTTGGTGGCCGTGCGGACGATTGATGCGACCTTGATCGGGCCGAGATGAAAGGCGACAGCGGCATGCAGCGTTGAGCCACCTACCATGCTGGCGCCCTCTCGTCCGGGTCGCGCCGCGGGCCCTGCACTTCAGCCGACCCGCTCCCCGTGCTTGTTGCCAAGCCGGGAGCGAGACGGCCACGTCCGTCCAGGCACCTCTCTCCTTCTGTTACAAAGGGATAGGGTGGGCGAGGGGTGAGCCGACGCTGAGACAGGCATGCTCTCGACCGAAGTCTCGAGCGCAATATGCGTTCAAAGATTCGATGATTCACGGAATTCTGCAATTCACACTACGTATCGCATTTC
+
IIIIIHIIIIIIIIIIIIIIIIIIIIIIIIIIIHIIIHHGIIIIHIIIIIGHIIGIIIIIHIIIGIIIIIGHHIIIHIIEHHIIEHHHIHIHIIIHHIIIIDHIHHIIGHHHIHIHIGHIIIIHHIIIIIIIIIGEHIHIHIHCHHIGHIIIGGHIHHHIIHHHGHHIIIIIIHHHHFHGHHIIGIIHHIII<GHIGIHDDHGGICHIIIEHI@HIGGHD>;CD<CC<,D,GHF?-IHE@@@->=,=,,CHG?HEEIHD>?GHGHHC=HDHFH@FEFGHHIHG?HIHF..HCHG.HEFEEHFHHHIHFIGHIIHIGHIIIIIHIIIHHIIIIIHEHIIIIHHHHIHIHDHHHIIHHIHHHCCHGIIIIIIIIHIIIIIIIIGHIIIHHEIHHGHEIIIHFIIGIIHHIHG?IHEHHGIIIHHEHGIIIII
@HISEQ:711:H5NNWBCX2:2:1101:13234:6930:ATCTCGTA
TTAAGTTCAGCGGGTAGTCTTACTTGATTTGAGATCGAGTTTAACAAGAATCGTTGCCGACCCTTGTGAAATCCTGCATCAGTCAGCCAATACGGTCAAACTCCCTTTATGTTAGCTGCAGCAAAAGTAATAATCCGTTTGACGGGACTAAATGAATATGCTTTTAGCTCAGGAGAATGTCCAGCTGCACCTGCATTTCAAGCAACCCGCCACCGATCTCAAAAAGATTGGTGTTGGGATTGCTCAAGTCCAAAGCTTTTCGATTAAAAAATCCAAAAGCTTTGAGGTGTTTACTGATACTCAAACAAGCATGCTCTTCGGAATACCAAAGAGCGCAATATGCGTTCAAAGATTCGATGATTCACTGAATTCTGCAATTCACATTACGTATCGCATTTC
+
IIIIIIIIIIIIIIIIIIIHIIIIIIIIIIIIIIIIIHIIIIIHIIIHHIIIIIIIIIIIIIIIIIIIHHHIHIIIIIIIIIIHIIHIIHIIIIHHIHIIIIIIIIIIIIIIIIIIIIIHEHIIIIIIIIIIIIIIGHIHHIIHHIIIIIIIIIIIIIIIGIHIIIIHHIIIIHHHIIIIIIIIIIIIHHHGIIIIIIIIIHHIIIFHHIIIIIHIIIGIIIIHIIIHHEHEDGIIIIIIIIIIIGIIIIIHIHGIIHEGIGHIIIIIIIIIIHIIHHEIIIIIIIIIIIIIIIIIIIIIGIIIIIIIHIHIIIHIIIIIIIIIIIIIIHHIIIHIIIIIHIIHIIIIIIIIIHIIIIIIIIIIIIIIIIIIIIIIIIIIIHIGIIIIIIIIIIHHHHI
@HISEQ:711:H5NNWBCX2:2:1101:13699:6863:ATCTCGTA
TTAAGTTCAGCGGGTGTTCTTGCCTGAGCTCAGGTCGAAGATGTAAGTTATATTTCCTGGTTTGAGGGCTATTGAAAAAGAGCCAAGCCAACACCTAAATATGTAGCAGTGATGCTGCCTACCTAGATGCGGCCCATAAACGGTCCTTAATCAGCCTCTGAGCTTCAGTAGACCCGGCTTTCACTCCATAATAAAACAGAGGAGAGCCGGGACTACCAGATCCAACCAGCCAATTATTAATGAATAATTATTGGGAGGTTGAGGGGTACATCGACGCTGAGCCAGACATGCTCTTGGCCGAGGCCTCGAGCGCAATATGCGTTCAAAGACTTGATGATTCACGGAATTCTGCAATTCACACTACGTATCGCATTTC
+
HHH?FHCG?F@HHHHIIIFHIIHHHCHEHIHHHHHHHHHGHIHHHEHHIIIHHIIIIHHHHHIIEEHHHCFEHHEEFHEE?DHHIHHFHII?CHFHCHHHIIHIIFHIFHHFHIIIIIIIIIEGEH0FHIDECCHHE?GC0<@HHHFHIHIC/@FDHHHFHHHIIHF@DHHHIIHHGHHHGHHIGIHHHIHHHEHGEHEGB7A@EACGFHHHIHHHHHCGIHCEHGGFHIHIHHHGCIHHHHHHHFHFF</F??HEGCEFDHEGC?GD@G/HIIIHIIHE?CD@HHHHHHGEGIHHE=GHHEDHGHE<CE@HHHHGHHIIHHIIHHD1@HIHIHIHEE@D1CCDCHIIIIIHHGIHHHHEHHEHHCIHGIHIHIHE
@HISEQ:711:H5NNWBCX2:2:1101:18504:6830:ATCTCGTA
TTAAGTTCAGCGGGTATCCCTACCTAATCCGAGGTCAATCATTAAAAAATGGGGGGGTTTTGACGAGTATCCACCAGGACCCTATAGCGATGAAATTACTACGCTTAGAGCCTGACAGCACTGCCACTGATTTTAGAGGGTGCCTTTACAGCAGGCCTCAACACCAAGCCGAAGCTTGAGGGGTGATAATGACGCTCGAATAGGCATGCCCCTCGGAATACCAAGGGGCGCAATGTGCGTTCAAAGATTCGATGATTCACTGAATTCTGCAATTCACATTACTTATCGCATTTC
+
IIIIIIIIIIIIIIIHIIIIIIIIIIIIIIIIIGIIIIIIIIIIIIIIIIIIIIIIIIIIIIIIIIIIHHIIIIIIHIIIIIIIIIIHIIIIIIIIIIIIHIIIIIHIIIIHIIIIIHIIIIIIIIIIIHIIIIIIHHHHIIIIIIIIIIIIIIHHIIIIIIIIIIIIIIIIIIIHIIIIHHHIHIIIIIIHIIIIIIIIIIIIIIIIHIIIIIIIIIIIGIIIHEIIIIHIIIIIIHIIIIIIIIIIHIIIIIIIIIIIIIHIIHIIIIIHIIIIIIIIIIIIIHIIIIIIII
@HISEQ:711:H5NNWBCX2:2:1101:18986:6899:ATCTCGTA
TTAAGTTCAGCGGGTGTTCTTGCCTGAGCTCAGGTCGAAGATGTAAGTTATATTTCCTGGTTTGAGGGCTATTGAAAAAGAGCCAAGCCAACACCTAAATATGTAGCAGTGATGCTGCCTACCTAGATGCGGCCCATAAACGGTCCTTAATCAGCCTCTGAGCTTCAGTAGACCCGGCTTTCACTCCATAATAAAACAGAGGAGAGCCGGGACTACCAGATCCAACCAGCCAATTATTAATGAATAATTATTGGGAGGTTGAGGGGTACATCGACGCTGAGCCAGACATGCTCTTGGCCGAGGCCTCGAGCGCAATATGCGTTCAAAGACTTGATGATTCACGGAATTCTGCAATTCACACTACGTATCGCATTTC
+
IIIIIIIIIIHIIICCCEHIIIIIIIEHIIIIIHIIIHHG=CGIHIIIIFHHHHIIIIIIHHIIEHFHHIGEEHHIIGHIHIIHEHHIIIIIIHHHHHCGHEHIHGHIIIGHIIIIFHIIIIIIEHIHIHCEHHHHHFHHFHGEGHIIFHHIIGHHHIIHIIHIIIHFHHHHIIIHHEHDEHIIIIIIHIEHG@HHHIHHFIGHIIHHHHCHHIHIGIIHHHIHHIIIHHHHHFHHFCFHIHIIIHFHHHHEHFHCGHGGIGHGIIIIGIGIIIIIHGHIIHHIIIIIIIIIIIIIHEHHIHHHEDHHIIGIIIHEHEG@HEGHIIIIHIIIIHIIIHHIHHHGHGGGIIHIHIIIIIIHHHHHDHHFHFHHHIII
@HISEQ:711:H5NNWBCX2:2:1101:2792:7083:ATCTCGTA
TTAAGTTCAGCGGGTATCCCTACCTGATCCGAGGTCAAGCGTAAAATGGTAGACTTGTGGATGCCACCGTCAGCAGCGGAGAGCGCAAAATGTGCTGCGCTCCCACACGGGACGGCGGGCTGCCAATGCATTTGAGGCGAGTTCACGCGTGCAGCGGAACAAAACGCCCAACACCCAGCAGGGCTGGAGGGTACAAATGACGCTCGAACAGGCATGCCCCATGGAATACCAAGGGGCGCAATGTGCGTTCAAAGATTCGATGATTCACTGAATTCTGCAATTCACACTACTTATCGCATTTC
+
IIIIIIIIIIIIIIHIIHHFHIHHIIIIIGHIIIHIIGHHHCEEHIHIIHIIIIIIIIIIHHHIIIHHIHIIIIHIIIDDHGHHIIIIIHIIHIHHHHIIIIIIIHIIIHIIIIIIIIIHIIIIIHIIIHGHIIHHHIIIIDHHHIIIIIIIIHIIIIIHHHGHIIDIIIIIEIHHHIIIIHIIIHHHIIHFIHHHHIIIHHIHHHHIIIIIIHIHIIIHHHIIIIHIIIHECIIIIHHIHIHHHHHEGIIHEEHGIIIIIGIHIIIHHIIIIIIIIIIHGGIIIHHHHHIHEHIIHHGIGH
@HISEQ:711:H5NNWBCX2:2:1101:6666:7224:ATCTCGTA
TTAAGTTCAGCGGGTATCCTCGTCTGATTTGAGATCAAAGTTATAGTACAAAAAAATGCACATGAGTCTAATGGCTTTGCTGTCCAGCAGAATCTGTAAACTCTGTCGACTGGCGCTACCAGACTATGAATCCAAAGTGGTAGTCATGAAACTATTCACTCGAAACGCAAAAGTTGCTTGTTGCCAAGCAGCTTTGCAAAATTTAATTGATACTCAAACAGACGTACCATCTGGAATTCCAAATGGTGCAAGGTGCGTTCAAAGATTTGATGATTCACGGTATATGCAATTCACATTACTTTTCGCAATTC
+
IIIIIHHHIIHIIIIIIIIIIIIIIIIIIHHIIIIIHIIHFHHHIIIIIIFIHHHHGIIIIIIHIHHHIHHHHGIHIIIIIIIIHHHIIIHIHHIIIIIIIIHIIIIIIIIIIIIIIIIIIIIIIIIIIIIHHIHIIIIHIIIIIIIIIHHIIIIIIIIIIIIIIIIHHHIIHHIIIIIHIIIIHIIIIIIIIIIIIIIIIIIIIIIIHIIIIIIIIHHIHGIIIIIIHIIHEIIIHFIIHHHIIIHIHIIIIIIIIIHIIIIIIIIHIIIIIIIIIIHGHHIHIIIIIIIIIIIIHIIHHIHHHIIIIII
@HISEQ:711:H5NNWBCX2:2:1101:7682:7162:ATCTCGTA
TTAAGTTCAGCGGGTGCCCTTGCTTGGTTTCAGGGGTGGCGCGTGGAGAATGGTAAAAAGTTAATACGGATCGCCTTGGTGTGAGCCCGCCGGTACCCGAAACGAGATCACTTTCGAATGGAAGTGACTACTTCATTTCGGCCGCGCTAGAGGCTCGGCGCCGCCGTGTTTAACGAGAGAGGGGTCCCGGAGGAAACCGGGCCCGAAGGCCCGATCTCCCGGTCCCGTCAATCGCATTGGGATGTGTGATTCCTCGCCCACTGAAACAAGCATGCTGGCGGTTTGACGGCCAGCGCCACTTGCGTTCAAAGATCTGATGACTCGCGGAATTCTGCAATTCGCATTGCGTATCGCATTTC
+
IIIIIHHHIIIIIHHHIIIIHHIEHCHIHHHIIHHIIIHHIIIHHIHIHHHHEHHHGIIIIIIIHHHHDDEHHGIIIIIIHIIIIIHIIIIIIIIHIIIIIHIIGIHIIIIHIHGHECGFFEHHHIIHFCEHFHHIIIIIDHIIIIIIGHHIDHHHHHHIIIGIIIIIHHHEHHGHIIHEIHIHGHHIIIHHHEEEHHHHHHIGHEIIIIEHIHHIIIHHHIIGHHHHHIHHHGHIGIIIHFIHHEEIHEHHF?HHHHHHHHG0CEIHHIHEIIIIIIHIIHIHHFIIIIHIHIIHHGCHGIIIIIIIHFIHIIHIIIIIIIIGIIGIIIHIIIIIIIIIIIIIIIHIIIIGGIIIHHD
@HISEQ:711:H5NNWBCX2:2:1101:10420:7046:ATCTCGTA
TTAAGTTCAGCGGGTATCCCTACCTGATCTGAGGTCAAGTGCTTGGATTTGCGGCCGGGGCAGAAGCCCCCGCCTGCGGACCCATCCGCGGGTCCCCTCCGTCGTGGCTCCGCGTTGCGTGAGGTTCGCCGCAAGGGCTGGTCAAACACGTACGCGGGCCCGCCGTCGGGGCCGCCGTCCGATCGATTTGGGGGCGGGCGCGGGGAACCCGCGCGGGTCCGCGCGTCGCGCCCCATCACCGGGCCGTGGCCCGAGGGGTTGTGCGATGACGCTCAGACAGGCATGCCCCGCGGAGTACCAGGGGGCGCAATGTGCGTTCAAAGATTCGATGATTCACTGAACTCTGCAATTCACATTACTTATCGCATTTC
+
HH<CFD?EHIIIC<CC@CGHF1<FF<11<11<F?<G1DH<GHFEHIH1C1CFHHDH/<?<?<EGHIHE1<<FHHFEHDIC?HCG@CC<DFC<<<EDEH0=<=1DDDHHEHDDDCDCCE/<=0=0FD?F?GCD?F?HGCHHH00<DD/:/:D:@?D?/DC<DHI?H?DFH-?-C-8-88E<EDE-:E.FDD>=>:-?C?-<HHF?E556BE,77775?75,,,,,5-7-CAB:..BA:8?CHE:-:8.HH<.DGEEEG@HCHG=HHHCCE?C0G<0@EG<CHFEEC</<<0EFGF?@D11/DC<<C0?1FC<EC0HF<1HHIHHF<?HHFF1CHCCCEFDF<CCEHHE@HGFC1EH@C<10=HE=ECD<HHD
@HISEQ:711:H5NNWBCX2:2:1101:15098:7216:ATCTCGTA
TTAAGTTCAGCGGGTAGTCTTACTTGATTTGAGATCGAGTTTAACAAGAATCGTTGCCGACCCTTGTGAAATCCTGCATCAGTCAGCCAATACGGTCAAACTCCCTTTATGTTAGCTGCAGCAAAAGTAATAATCCGTTTGACGGGACTAAATGAATATGCTTTTAGCTCAGGAGAATGTCCAGCTGCACCTGCATTTCAAGCAACCCGCCACCGATCTCAAAAAGATTGGTGTTGGGATTGCTCAAGTCCAAAGCTTTTCGATTAAAAAATCCAAAAGCTTTGAGGTGTTTACTGATACTCAAACAAGCATGCTCTTCGGAATACCAAAGAGCGCAATATGCGTTCAAAGATTCGATGATTCACTGAATTCTGCAATTCACATTACGTATCGCATTTC
+
IIIIIFHIIIIIIHIHIIIIIHIIIIHIIIIGIIIIIIIIIIIIIIIIIHIIIIIIIHIIIIIIIHIIHDHHHIIIIIIIIIIIIIIIGIIIIIHEHIIIIHIIHIHIIIHIHGHIIIIHIIIIIGHHIIIIIIIIHIIIGHIHIIIIIIIIHHIIIHHIIIIIGIIIHHHHHHIIGHHIIIIIHIIIIHIHIIHIIIIIHIIIIIHHHIIIIIHGHHCIIGHEHIHGHEGHIIIHGIIIIHHGHIIIIGIIIHIHHHCFHFIHHIHIIIHIIIHHFIGIIIIHGHHEHHHIIIIIIIIIIIIIHIHIIIIIIIIIIIIHIIIIIHIIHEGHHDHHIIHGGHIIIIIIIIIIIIIIHIIIIHHFIIIIIIIIIIHIIIIIIIIIIIIIIIIIIHIIIII
@HISEQ:711:H5NNWBCX2:2:1101:19562:7050:ATCTCGTA
TTAAGTTCAGCGGGTGTTCTTGCCTGAGCTCAGGTCGAGGATATGTGGGTTATGAGGCACATCAATCCTTGTTTAAGGGATCAACGCTTCTCTCTCCTGGGTTTAGTGAAGCATCACATCGAAGTCCTGTAAGGCCAACAACTAGCAAAGAAAGAGGAAAAGCTTTGCAGCTTCTCGCTCACTGCCCAGTTGCGACCCTCCCCTGAATAGGCTGGTTTCAGATCTTCACTCTGTCCTTCAGCCGATCCAAGTCAACTCAATGACTTGAAACACCCAGTTCCACTCTAGGTATATACACAATGGTATAGTTAGAGTGAGATAAACCCGACGCTGAGGCAGACATGCTCTCGGCCGAAGCCTCGAGCGCAATATGCGTTCAAAGATTCGATGGTTCACGGAATTCTGCAATTCACACTACGTATCGCATTTC
+
EH1<C<<G1<1?CCCE?HGHHH1D?<FGEH1DFG11<<CCH@HHF@HHCHH?E1<1DEE1@CC?EH?G@<@<CC@H?CC?EC<1F@/C<EC@1F?G1<EE?<DG<<CG?<CHHHGHHCH<0DEHHC@@FFC?00@<F<E0DCGFCHHCGE?@HHIECFEH?:.;:FCEHEEH@HHICB@C?.BF8..AF.;;F<--77@BHIIICEEF?@-GFA@F@G#######################E56@.GB.B8.@68B.A8.6..:.886-69;.7:..6.HC.@F9....HGB;..B;88.8..;@8F8.D;8;.GF</D/<</CC<0DC<<0<<00EHHHF<<1<//C<<<@E1HHD/D/<HIIH?HHD<C/01C<1CFGF<E<1<<<1<E?EIIIGHC?HHH@?HHHHDEDF<CGDD<0EDG@1?HHC<
@HISEQ:711:H5NNWBCX2:2:1101:20048:7181:ATCTCGTA
TTAAGTTCAGCGGGTAGTCTTACTTGATTTGAGATCGAGTTTAACAAGAATCGTTGCCGACCCTTGTGAAATCCTGCATCAGTCAGCCAATACGGTCAAACTCCCTTTATGTTAGCTGCAGCAAAAGTAATAATCCGTTTGACGGGACTAAATGAATATGCTTTTAGCTCAGGAGAATGTCCAGCTGCACCTGCATTTCAAGCAACCCGCCACCGATCTCAAAAAGATTGGTGTTGGGATTGCTCAAGTCCAAAGCTTTTCGATTAAAAAATCCAAAAGCTTTGAGGTGTTTACTGATACTCAAACAAGCATGCTCTTCGGAATACCAAAGAGCGCAATATGCGTTCAAAGATTCGATGATTCACTGAATTCTGCAATTCACATTACGTATCGCATTTC
+
IIIIIIHIIIIIHIIIIHHIIGIIIIHIIIIIIFHIGHIHHIIIIIIIIIHIFHIHHEHIIIIIEHIIIHICFHHHGHIGHIIIIIIIGIGIIGHHIIGHHHHIIHHIHIIIIHHCHHEHIHHHIIIIIHHCHHIIIIII0<CHDHHHHFIIIICHHIIEHHIIIH?HHHEHHIIHHHGIEEH?HHIIII@GCHHHEHEH@@HHIHGHHHGHHHHGEHDHIIIHHHIIHFFHIHFHFGIHIHIHHHHEHHHHED@CHDIHIHIHEHHIHHGEIHGHG@CHG@EHHHEHHHGHIHHHHHIIFIIIIIIHGHIHHIIIIIIIHIIIIGHHHEHHCIHFHHHHIHHHHHHHHGHIIHIIHGIIIIHFIIIIIIIIIIIHIIIHIIIHHHHHIIHIIIIHIHE
@HISEQ:711:H5NNWBCX2:2:1101:4226:7458:ATCTCGTA
TTAAGTTCAGCGGGTGCTCTTGCCTGAACTCAGGTCGAATGGTGAAGGCGTGGCAAGCAGCCACTTCCTGCGGACTCGACCAGCAGGCGCCCCAGGCACCAGCGGCATGCGACCGGGGAGGGTCGCCTACCAGACTGTTGCCCTTGTAAACGGGGTCCTGCTCGAGCCTCTGTGCTTCGGCGGACCCGGCCGGTGAGGGCCGAGACAACCAGGTCCCCCTCGCCTTTCTCTTCGCAAGAAGGGAAAGGGAGGGGAGGGGTGAAGCCGACGCTGAGGCAGACATGCCTTTGGCCGAAGCCTCGGGCGCAATTTGCGTTCAAAGATTCGATGGTTCACATAATCTGCAATTCACACTACGTATCGCATTTC
+
IIIIHIHIIHIHHIIIIIIIIHIIIIIIIIIIHIHHHIIIIHIIIIHIIIEHIIGHIIIIIHIHIIIHIHHHIHIIIIHIIIIIIIEHHHIGIIIIGIHIHHHIHIIIHIIIIIIGHGIGHHIIHIIIHIIIHFHIHIIIIGIIIIIGIHHEHEHDGHIFHCFEEHFGEHGFHDHHHIIHHIGIGHIGHHIIIGIIHHHIIHHIHHHIIIHHGIIHIIIGIHFHEIIIIHIGHHFEEHHIIIIIHHHHHIIIHIIIIIIGIIIIIHHGHGHIIHIIIIHIHIHIIIIIIIGIIIIHIHIIIGIIIIIIIHHHIHHHHEIIIIIHIIIIHIIIIIHHHHHGDHIHHIHHGHIIIIHIGIIIIIIIHDIGI
@HISEQ:711:H5NNWBCX2:2:1101:12986:7455:ATCTCGTA
TTAAGTTCAGCGGGTAGTCCTGCCTGATTTGAGGTCAGGGCGTTATTAAAAAAAGAGTGATGAGGGACTGGGGCTTCTTAAACACACACACCCCCCGGACGACGCAAGACTTATCACGCGTCTTCGTTGGGGGGGACTCGAAACCCCTCGCCGATGAATTTGAAGACGAGCCTTCACCGACAAAGTGAAGGCAAGACCGTCCAAGTCCGAAAAGAGGTCCCCGAGGGGGCCCTTATCCGATGAGACTTCACGACACTCAAACAGGCATGCTCCTCGGAATGCCGAGGAGCGCAAGGTGCGTTCAAAGATTCGATGATTCACTGAATTCTGCAATTCACATTACGTTTCGCGCGTTC
+
IIIHHEHHIIIIIIIIIIIIIHIHIHEHIIIHIIIIIIIIIIHIIIIIIIIIIIIIHHHFHIHIHIIHIFIIIIIIIIIIIIIIIIIIIIGHIIIIGHIIIIHID<HHHHIIIIIIIIIIIIIHIIHEHHHDIIHHHHIGHIIHIIIIIHIIIGHHIHHIIIEHHHHIGHIIIIIHIIIIIIIIIIHHHGEIIHIIIIHIHIIHHIIGIHIHHIHHHHHIIIIHHCDFIIHHHIHIIIIIIIIIIIIIIIIHIIIHFIHIHIIHIIIIIIIIHGIIIIIIIHIIIIHHGIIIIIIIHFHIHIIIIIIIHIIIIIIIIIIIIIIIIIGIIIHHHIIIIIIIHIIIGHHIIIIIIIII
@HISEQ:711:H5NNWBCX2:2:1101:13092:7418:ATCTCGTA
TTAAGTTCAGCGGGTGTTCTTGCCTGAGCTCAGGTCGAAGATGTAAGTTATATTTCCTGGTTTGAGGGCTATTGAAAAAGAGCCAAGCCAACACCTAAATATGTAGCAGTGATGCTGCCTACCTAGATGCGGCCCATAAACGGTCCTTAATCAGCCTCTGAGCTTCAGTAGACCCGGCTTTCACTCCATAATAAAACAGAGGAGAGCCGGGACTACCAGATCCAACCAGCCAATTATTAATGAATAATTATTGGGAGGTTGAGGGGTACATCGACGCTGAGCCAGACATGCTCTTGGCCGAGGCCTCGAGCGCAATATGCGTTCAAAGACTTGATGATTCACGGAATTCTGCAATTCACACTACGTATCGCATTTC
+
HIHCHHHHHHHHIIIHIIIHIHIHIIIIIIIFFHIIIHFHEHHIHHFGHCGHIHIHHHCGEHHHIHGHHDHIIIIHHHHIEGHGHHHEHFHHHHIGHHGGGHHIGHGCHHIFHHHHIIIIIHHEGHIIHIIIHIIIIIHHIGHEHHHGHHHHHHEHHHHHHFHHHHHEEHHICGEH<EHHHIG@EHHHFHHGGGHAGAGCGHHBHECEEHHHHBFGHIHHEEAAAGD..CCEHEEH@?C;.@8HE?HHIIIHHC?HGC/IIIHIIHFFC@HCHGE?F<CCCE@EHF<E?HEFC1CGHHEEGHGHFGHHHFCFIIHHHHEHHHCCHFG1<CEHHECFF1HHGEGCIHHCFIIIHHFHEG?EHIIHHCHIHG?@CH?G
@HISEQ:711:H5NNWBCX2:2:1101:16410:7482:ATCTCGTA
TTAAGTTCAGCGGGTATCCCTACCTGATCCGAGGTCAAGCGTAAAATGGTAGACTTGTGGATGCCACCGTCAGCAGTGGAGAGCGCAAAATGTGCTGCGCTCCCACACAGGACGGCGGGCTGCCAATGCATTTGAGGCGAGTTCACGCGCGCAGCGGAACAAAACGCCCAACACCCAGCAGGGCTGGAGGGTACAAATGACGCTCGAACAGGCATGCCCCATGGAATACCAAGGGGCGCAATGTGCGTTCAAAGATTCGATGATTCACTGAATTCTGCAATTCACACTACTTATCGCATTTC
+
HIIIIIIIIIIHHIIIIIIIIIIHHHGIIIIIIIIIIIIIIIIIIIIIIHHIIIIIIIIIIIHIIIIIIIIGIHIIIIHIIIIIIIIIIIIHIIIIIIIIIIIIIIIHIHIEHIHIIIIIIIIIIIIIHIIIIIIIIIIIIHIIIIIIIIIIHIIIIIIIIIIIIIHHHIIIIIIIIIIIIIIIIHIIIIHIIIIIIHIIIIHIIIIIHIIIIIIHIHFHFIIIIIIIHIHHHHIIHEHIHHHHIIIGIIIIHIHIHIIIIIIIIIIIIIIIIIIIIIIIIIIIIIIIIIIIIIIIIIHIII
@HISEQ:711:H5NNWBCX2:2:1101:17814:7295:ATCTCGTA
TTAAGTTCAGCGGGTAGTCTCGTCTGAGTTGAGGTCAAAAATGAATGATAACTGCTTGCCAGCCATCGCTTGCCACCAAAGCCCGCTCGATTGTCCACCAAACGGTTACGGTGCAAGTCACCCTGCCTTTAAAGTGAGCCAAGAGCCCACTCACATCCCATAGAAATGGAGTAATAAAGACCCTCAACCAGACGTAGGTCCGAGGACCTGCCATGTGCGTTCGAATACCGGATGACTCACGAACAACTGCGTTTCGCATTGCTTATCGCAGTTT
+
HEEFHIGHIIIIIHIHEGHHGIHHHIGIHEGEEEG?HHHGHHH<CEHHHHHHIHIIIGCGHHHHHHIIIHHEHICHIC@EHGHD@DHDIIE??HIIIIHGHIIHHIIGHCGHIHHHH?HFHHHIIIIFHHEHHHHIIIHHHFEIHIHEHEHHGHIEHIHHGIIHHHIIHGHHCCGHHHHHIHHIHHHHHIIHIHIHIEHDHHCHHFHHHIHIHHHGIIIHFHHEHHCHHFIHHHGHHIHHFHHIHGDCC@GHDIHHEHG@GHEGG<HHHHHHGI
@HISEQ:711:H5NNWBCX2:2:1101:19938:7312:ATCTCGTA
TTAAGTTCAGCGGGTAGTCTTGCCTGAGCTCAGGTCGAAAGTTTAGACATGCCAAAGGCACGTTCCTGCTTGGCTCCTAGCAAGATCCACAAGCAACAACTTCGTGTAGTCGGCAAGAGCCGGTGCTACCTATCCAGTTGAAGCCCATATCGGGTCCTTGCTTAAGCCTCTGCACTTCAGCCAGCCCAATCTGCCGCAGTGAAACGGACATGATTGGGGAAGCCAGATCCACCCCAATGGCTTGCAAACAGAGCAAACACGCCCAACAAGTTGGGAGGGGTGAGGGTGTAAACCGACGCTGAGGCAGACATGCTCTTGCCCGAGGGCTCGAGCGCAATATGCGTTCAAAGATTCGATGGTTCACGGAATTCTGCAATTCACACTACGTATCGCATTTC
+
IIHHIHIIIIHIHIIIIIHIIHIIIIIIIIIIIIIIIIIIIIIIIIIIIIIIHHIIIIIIIIIIIIHII<FHHHHHIIFIIHIIIIHIIIIHHHIIIHIEHHHHIIHIIIIIIIHHIIIIIHIHHHHHHHHIHHHIIIIIIIIIIIIIIIIIIIIIIHHEEHHHIHEHHHHHHHHHHHI?GHIHHIIIIIHIIIHHHIIIIHHHIFIIIIHHHGHHGHGHHEIHHEHEIIIIIIHHHHIIIHIIHHHHFHFHHIIIIHDIHHIHHGIIHHHHHDIIIIIIIGIIIIIIHDHDIIIIHIIIHHDIIIIHGIIIIHIIIIIHIIIIIIHIGHHIIIIIIIIIIHHHHIIHGHIIIIHIIIHHIIIIIHHIIHIIIIIIHIHIIHHHHHHIIHIIIIHHIH
@HISEQ:711:H5NNWBCX2:2:1101:20930:7414:ATCTCGTA
TTAAGTTCAGCGGGTCTTCCTACCTGATTTGAGACCATGGTTCAAGACTTGCGTCTTTATAGGTGTGGACTAACTGTTCATACGAAAACTCCAAATCTCCTCTAAGATAATAGGCATTATGAGAAACCACAGTTTCATACACATACTTTTCTAATAGATATAGAGAAATGTCAAGCATTTTCATATTACTAGTAGCAATCTATTTAAAAGAACCCACCAAGAGATGGGAACTTCATATCTCCTTGCTCATTCACGAATGAAATCACAAGAAATTAATACTATAGATTCTCAAACAGGCATACTCCAGAGGAGTGCAATGTGCGTTCAAAGATTCGATGATTCACGGAAAGCAATTCACATTACGTATCGCATTTC
+
IIIEHHIIIIHIIIHHIIIIIHIHIHHHIIIIIHHEHHIGHDHEHHHIIIIIIIIIIIIIHICHHIDHHDGHHIIIIIIHIHHIIIIIGHHIIEHHHHIIHHIIHIEHHIIIHGIIIIIIHHHIIIIIIGIH0FEHHHIIIIHIIIHHEHIGCEHE?FEHHHHIHHHIHHHIHHHHHAH?HHHIHHHHIHIIIHGHHIIIHHIHIIIIHGHIIIIIHHHGHCGIIIIIIIIHHGFHEIIIIIIIIGHHHHHIIIIIHHIHIIIIIIHEIIIHIHIIHHHHHHHHIIHEHHHIIIHGIHHIIIIIHGFIIIIIIIIIHHIIIHIIIIIIIIIIHHIIIIHIIIIIIIHHHHIIIHIIIIHHGIIIIIIIIIIIHHI
@HISEQ:711:H5NNWBCX2:2:1101:2290:7644:ATCTCGTA
TTAAGTTCAGCGGGTATCCCTACCTGATCCGAGGTCAAGCGCAAAATGGTAGACTTGTGGATGCCACCGTCAGCAGCGGAGAGCGCAAAATGTGCTGCGCTCCCACACGGGACGGCGGGCTGCCAATGCATTTGAGGCGAGTTCACGCGCGTAGCGGAACAAAACGCCCAATACCCAGCAGGGCTGGAGGGTACAAATGACGCTCGAACAGGCATGCCCCATGGAATACCAAGGGGCGCAATGTGCGTTCAAAGATTCGATGATTCACTGAATTCTGCAATTCACACTACTTATCGCATTTC
+
IIIIIIHIIIHHIIIIIIIIIIIIIIIIIHHIIIIIIIIIIIIIIIIIIGHHHIIIIHIIIIIIIIIIIHHHIIIIIIIIIIIIIIIIIIIHHIIIIIGHHIIIIIIIIIHIIIIIIEHGIIIIIIIIIHIHIIIIIIIIIIIIIHIIIIIIIIIIIIIIIHIIIIIIIIHIHHIIIIIIIIIIIIIIIIIHIHIIIGIIIHIIGIIIIHIHIIIIIIIHIHHIIIHHIIIHIHIIGIIIIIIIIHGHHHIIIHIHIIGIIIIIIIIIGIIIIHIHIGIIIIIIHHHFDHIHHGHIIGHIII
@HISEQ:711:H5NNWBCX2:2:1101:4448:7711:ATCTCGTA
TTAAGTTCAGCGGGTGTTCTTGCCTGAGCTCAGGTCGAGGATATGTGGGTTATGAGGCACATCAATCCTTGTTTAAGGGACCAACGCTTCTCTCTCCTGGGTTTAGTGAAGCATCACATCGAAGTCCTGTAAGGCCAACAACTAGCAAAGAAAGAGGAAAAGCTTTGCAGCTTCTCGCTCACTGCCCAGTTGCGACCCTCCCCTGAATAGGCTAGTTTCGATCTTCACTCTGTTCTTCAGCCGATCCAAGTCAACTCAATGACTTGAAACAACCAGTTCCACTCTAGGTATATACACAATGGTATAGTTAGAGTGAGATAAACCCGACGCTGAGGCAGACATGCTCTCGGCCGAAGCCTCGAGCGCAATATGCGTTCAAAGATTCGATGGTTCACGGAATTCTGCAATTCACACTACGTATCGCATTTC
+
IGHHHHHIHHIIIHIIIIIIHHIIIIIHIHIIIIIIIIIIIIIIIHHIIHHIIGHIIIIIIIIIIIIIICHHIIIIIHIGIIIIHHHHEHIIIIIIIIIIIIIIIIIIIGIHIIIHIIIIIIHIIIHIIIIHHHHHHIHHIIIIEHHHHHIHIHFIIIIHHHHIIGIGIIIGIGIIHHIIIIIHIIHHIIIIIIIHHDHIIHHHCHIGIIEHIHHFHIFHGHGEIHHHGFIIIHHHGIIGHHIHEIIIHG?EHHFHHIHIHGHIIHHGHIIIIIIIIHHCHIIIIIIIHHHHIHFHIIIIHGHGIIIIIIIIIIIHHHHFHHCHIHGIIHIHHIIIIIHHGIIIIIIIIIIHHIIIHHHDEIGHGIIIIIIIIIHIHHIIIIIHIIIIIIIIIIIHIIIIIIIIIHHIIIIIIIIHIIIIIIHHHHHDI
@HISEQ:711:H5NNWBCX2:2:1101:5152:7673:ATCTCGTA
TTAAGTTCAGCGGGTGTTCTTGCCTGAGCTCAGGTCGAAGATGTAAGTTATATTTCCTGGTTTGAGGGCTATTGAAAAAGAGCCAAGCCAACACCTAAATATGTAGCAGTGATGCTGCCTACCTAGATGCGGCCCATAAACGGTCCTTAATCAGCCTCTGAGCTTCAGTAGACCCGGCTTTCACTCCATAATAAAACAGAGGAGAGCCGGGACTACCAGATCCAACCAGCCAATTATTAATGAATAATTATTGGGAGGTTGAGGGGTACATCGACGCTGAGCCAGACATGCTCTTGGCCGAGGCCTCGAGCGCAATATGCGTTCAAAGACTTGATGATTCACGGAATTCTGCAATTCACACTACGTATCGCATTTC
+
IIIIIIIIIIIIIIHHIIIIIIIIIIIIIIIIIIIIIHIIIIGHIIIIIIIHHHIIIHIIIIIIIIIIIGHIHHIHIIIIIIIGIIGHIIHIIHHIIIIIIIIIIIIIIIIIHHFHHIIIHIIIIIIIIIIIIIIIIIIIIIGIIGIIIIIIGIHIIIIHHIHIIHHIIIIHHIIIHIIIHIIIIHIIIHIIHEIIIIIIIIHIIIIHHHIIHEHHHIHHEHHIHIIHH?CHHGIIIIIIHIIIIHHEHHIIIIIIIIIIIIIHIIHIIIIIIIIHIIHHHIIIIIHGIIIIIIIIIIIIIGIIIHHHIIIIIIIIIIIIHFGIIHIHHHHIHIIIIIIIHHHHIIIIIIHIIIIIHIIIIIHIIIIIIIIIIHII
@HISEQ:711:H5NNWBCX2:2:1101:15677:7564:ATCTCGTA
TTAAGTTCAGCGGGTAATCTTGCCTGAGCTCAGGTCGAAAGTTTAGGTATGCCAAAGGCACATTCCTACTTGGCTTCTAGCAAGATCCACAAGCAACAACTTCGTGTAGTCGGCAGAAGCCGGTGCTACCTATCCAGTTGAAGCCCATATCGGGTCCTTGCTTAAGCCTCTGCACTTCAGCCAACCCAATCTGCCTGATGGCTGGTTGGGGAAGCCAGATCCACCCCTAGGCTTGCAAACAGAGCAAACGCACCCAACAAGTTGGGAGGGGTGAGGGTGTAAACCGACGCTGAGGCAGACATGCTCTTGCCCGAGGGCTCGAGCGCAATATGCGTTCAAAGATTCGATGGTTCACGGAATTCTGCAATTCACACTACGTATCGCATTTC
+
IIHHIGHIHHIHHCEIHHHHHH?EHE@GHHIIHEEGH/E@FCCEFHHIEEGGFF?1DHCHH@GH1DEEGFGGHEHHHHCEHG?GHHCFGHIIIIHIIHHIHGIEGEFHIIIHIGHIHIIIFCDHDHEHIGH?CCHHE@GGHIFEFHHEHEEHIHE<GG@DFEHFHFGHHEHHHIIEHIGIIIIEHHIIHH?H8@GHHFCGHCCHHHEHGEHBBHH8@EHHH<E<B8.:.9AA96;?IIHEB8G@A8EAHEHEHEFHHH@CH@FCFHHHGIHHC/GC<//CCDHHDCIDHIHHCIIHGEIHHGCF1?EC??@CHHHHHHHHDHCCCCF@HECHIHHHFDEHHEGHH?FHC@HEEHIIIIHHGIIHHEHEECGC@GCDG<DHIIHHIHHHH
@HISEQ:711:H5NNWBCX2:2:1101:16561:7677:ATCTCGTA
TTAAGTTCAGCGGGTGTTCTTGCCTGAGCTCAGGTCGAAGATGTAAGTTATATTTCCTGGTTTGAGGGCTATTGAAAAAGAGCCAAGCCAACACCTAAATATGTAGCAGTGATGCTGCCTACCTAGATGCGGCCCATAAACGGTCCTTAATCAGCCTCTGAGCTTCAGTAGACCCGGCTTTCACTCCATAATAAAACAGAGGAGAGCCGGGACTACCAGATCCAACCAGCCAATTATTAATGAATAATTATTGGGAGGTTGAGGGGTACATCGACGCTGAGCCAGACATGCTCTTGGCCGAGGCCTCGAGCGCAATATGCGTTCAAAGACTTGATGATTCACGGAATTCTGCAATTCACACTACGTATCGCATTTC
+
H?CF?11@GEEEDH/<CEHEHGHHHHG1<D@EECHHC?HCCEEHCEEFGHHHEHHFE?E?GHFG1D1CEHGHEHHECHIIGFD?EHHFHCF1<@DFD@GCHIGHIHHIIGEFIHFE1F@HGH0<CEHHGHGDHHHDI?E?@GC<0<FHFCHFH@ECEHHHHHIHFIIHFFHIHHDCGFIHFIIHHIIHHHHHIIHIIHIHHHHHGCHHHIIIHIIIIIHIHIHHHIIIIHHHIHHHHIIIIIIIIIIIHHIIIIIIHIIIIIIIIHIIIHDHIIIIIIIIIIIIIIIIIIIIIIIIIHIIIHIHIHHHIIIIIHH=IHFGIHIIIIIIIIIIIIIIIIIIIIHHIHIIIIHIIIIIIIIIIHGHIHIHIHIIIIII
@HISEQ:711:H5NNWBCX2:2:1101:20558:7549:ATCTCGTA
TTAAGTTCAGCGGGTGTTCTTGCCTGAGCTCAGGTCGAAGATGTAAGTTATATTTCCTGGTTTGAGGGCTATTGAAAAAGAGCCAAGCCAACACCTAAATATGTAGCAGTGATGCTGCCTACCTAGATGCGGCCCATAAACGGTCCTTAATCAGCCTCTGAGCTTCAGTAGACCCGGCTTTCACTCCATAATAAAACAGAGGAGAGCCGGGACTACCAGATCCAACCAGCCAATTATTAATGAATAATTATTGGGAGGTTGAGGGGTACATCGACGCTGAGCCAGACATGCTCTTGGCCGAGGCCTCGAGCGCAATATGCGTTCAAAGACTTGATGATTCACGGAATTCTGCAATTCACACTACGTATCGCATTTC
+
HCGEGGFHIIIICCEHICGFH1FGHEHCHHG1DFDFHHH=GHIIIIHHEFGHHDFHGHH?<DGHH@CHDHHHHHH@EHHHFCHHFH?EGCHEGHH?GHIIIHCHHFHIHIII1DEEFEHIIIHHI?G?FE/<FCCHGHHHHIH@HHHHHHHHH?FHEHCHHFFFEHHG@F7.CCA<EHH@HE@EA?GGIIHHHHHIIIIHEGIHFHCDHFCHHHHHHHEGA<IHHHFHEGIIIIIHHHHHHEGIIIIIIIIHHHIIIIHHIHHHIIIIIIIHHIIIIIHGIHIIIIHHHGIHIHIHIHIHGIIIGHHGIIIHIIIIIIIIIIHIIIIGHIIIHHHHHHHHFIIIHHHHIIHHHHIIIIIHIIHIGIIIIIIIIIIG
@HISEQ:711:H5NNWBCX2:2:1101:1618:7872:ATCTCGTA
TTAAGTTCAGCGGGTGTTCTTGCCTGAGCTCAGATCGAGATTATGGTTTATAGGTTCCTGTTTGAGGGCCGAACACAAAGTCCCAGACCAACAACTAAGAATATAGCCTTTGACAGCCCACCCAGTTGCGGCCCTTATCGGGTCCTTGGTTAGCCTCTGGTCTTCAGCTGATCCAGGTGCATAGATGCCCGAATCACGAATGATTCGGACTGCATAGCTGGAACAGCCAGATCCGCCTCTCTTTACCCGAATGGGTTAAGGGGAGCGATATAAACCCGATGCTGAGGCAGACATGCCCTTGGCCGAAGCCTAAGGCGCAATGTGCGTTCAAAGATTCGATGGTTCACGGAATTCTGCAATTCACACTACGTATCGCATTTC
+
IHIIIHGHEHIIIIIIIHHHFEHHIFFEHIIHIHHHHIEHIHIIIICF?GHCHCGHHHHIIGFHHH?EGHHDHIIIII?FHFIIIIHHGHHEEHHEHIIIIHIIIEHHIHHEHHIHIIIHHHHEFCFE@CCHHDHIIEHCDDG<DDGHE@=DDFE/:EGC@/F@GCHHHEHHHHHHFF@GHHIGHGDAGHHHE@BGHHHHHHEIHHHGFHBF8BHHHCAAAB9.HIIIIIIIHHHIHHIHEHEHHDEHHHE=HH@HEEIHIHIIHEHHHGFGHGGIIIIIHEGIHFIIHHIIIIIIHHHEHHIHIIHH?HCHIIHGHIIHGHHHHIIIIIHIIIIIIIIIHGHHHIHHHIIIIIHEECIIIIIHHFFCHCHGHIIHHHIII
@HISEQ:711:H5NNWBCX2:2:1101:6583:7760:ATCTCGTA
TTAAGTTCAGCGGGTATCCCCGCCTGATCCGAGGTCGACTTCAGAAAGTTTGGGGTGTGAGGTCGGCACGGGCCCACTCCAAGACGGTGACTGCATCACTCTCCTCGGGGGGCACCGCGCCGCCGACGACTTCCAAGCCCGCCCCCGCAGGGTACGGCAGGGGCGTGGCTCAACACCAAGCCGGGCTTGAGGGGTCGGAACGACGCTCGGACAGGCGTGCCCCTCGGAATACCAAGGGGCGCAATGTGCGTTCAAAGACTCGATGGTTCACTGAATTCTGCAATTCACATTACTTATCGCATTTC
+
IIHIIHIIIIIIIIIIIIIIIIIIIIHIIIIHIIIIIGIIIIIIIIIIIIIHIIIIIIIIHHIIIIIIIIGIIIIIIIIHIIIIIIHIIIHIIIIGIIIHIIIIIIIIIIHIIHIIIIIIIIIIIHIIIIHIIIIIIIIIHHIIIIIIIIHIIIIIIIIIIIIIIIIIIHGHHIIIIIIIHIIIIIIIIIIIIIIIIIIIIIHIIHIHIIIIIIIIIIIIIIIIIIIIIIIIIIIIHIIIIIIIIIIIIIIHIIIIIIIIIIIIIIIHIIHIIIIIIIIIIIIIIIIIIIIIIIIHIIIIIIIIH
@HISEQ:711:H5NNWBCX2:2:1101:10925:7902:ATCTCGTA
TTAAGTTCAGCGGGTATCCCTACCTGATCCGAGGTCAAGCGTAAAATGGTAGACTTGTGGATGCCACCGTCAGCAGCAGAGAGCGCAAAATGTGCTGCGCTCCCACACGGGACGGCGGGCTGCCAATGCATTTGAGGCGAGTTCACGCGCGTAGCGGAACAAAACGCCCAATACCCAGCAGGGCTGGAGGGTACAAATGACGCTCGAACAGGCATGCCCCATGGAATACCAAGGGGCGCAATGTGCGTTCAAAGATTCGATGATTCACTGAATTCTGCAATTCACACTACTTATCGCATTTC
+
IIIIIIIIIIIIIGIIIIIIIIIIIIIIIIIHIHHHIIIIIIHHIIIIIHGIIIHHIIIIHHIIHIIIIHIIIIIHIIIIIIIIIICHIIIIIIIIIIIIIIIIIIIIIIHIIIIIIIIIIIIIIIIIIIIIIIIIIIIIIIIIHHHIIIIIIIIIIIIHIIHIIHHHHIIIIIIIIHIIIIIIIIIIIIIIIHIIIIIIIIIHIIIIIIIIIIIIIIIIIIIIIIIIHIIIHHIHIIIIIIIIIIIIIIIIIIIIIIIIIIIIIIHIIIIIIIIIHIIIIIIIIIIIIIIIIIIIIIIIII
@HISEQ:711:H5NNWBCX2:2:1101:12184:7950:ATCTCGTA
TTAAGTTCAGCGGGTATCCCTACCTGATCCGAGGTCAACCTTGTGAAAGATTTAACGGCCGCGGCCGCCCGCACTCCGAAGCGATTAATGAAATCACAACGCTTAGAGACGGACAGCTCAGCCGGAGACTTTGAGGCGCGCGGATTGACCGCGGCGCCCAATACCAAGCCAGGCTTGAGTGGTGAAATGACGCTCGAACAGGCATGCCCTTCGGAATACCAAAGGGCGCAATGTGCGTTCAAAGATTCGATGATTCACTGAATTCTGCAATTCACATTACTTATCGCATTTC
+
HHHHIHIIGEHIHIIIIIIIIIIIIEHEHHHHIIIIIHHIIHHHHIGIIFHHG?CHHIIHHIHHHIIIHCCCHHIGIHIIIIIIHHHHHHIIIIHHHHHIIIIIIIIIIIIGHIHIIGIIIIIIIHH@HHCIHHHFEIIIIHIIHHHHFIIHHHHFHIIIIIIHHEIIIIIIIIHIIIIHIIHHHIIHIIIHHIIIIHIIIHIIIIIIIIIIHIIIIIIIIIHEIIHHEHHHHHIIIIIGIIIHHIHHEFHHG?IIHIIHGHIIHHGHHIIIIIIIIIIIHIIIIIGIIHII
@HISEQ:711:H5NNWBCX2:2:1101:16546:7917:ATCTCGTA
TTAAGTTCAGCGGGTGATCCTGCTTGATTTCAGATACAAAGAAAGTTTGAGTGTCTAAGCACTGGCAGCTGTAAGGCTGCACTGCCTCTACTCTCAATGAGTTCACATTGTAAACAATGTGACCGCTGCATTGAGTGCAATCGAGAACAAGTCTCAATCGCTCGCAGAGCACAGAGTGCTTTCATACTTAACAATAGAAGGGTATCTATCGCATTAAGATATGGGTGATGAGATAAAAAGACACTGAAACAAGCATGCCAGCTGGGATTCCAACTGGCGCCAGTTGCGTTCAAAAATCTGATGACTCACGGTTCTGCAATTCGCATTGCTTATCGCACTTC
+
IIIHGHHIIIIIIIIIIIGHIGHHHIHIIHIIIIIEHIEHIHHHHHHHGEHHEGEHHIFFFHIHHHIIHFHIIIFHIIIIIIIHHHIIIHGIFHIIIIFHCHHCHHIIEGHHCHIIGEHHHHGHHHHHIHIHGGFHHIHFHIHHEIIIIIIIIIIIHIHHHIHHIIHIGIHIHHIGIHHHGHHHHIIIHIIIIIIIIIHIIHGHIIIHHHIIIIIIIIHEIIIIIIIIIIIHIHIIIIIHHIIIIIIIHIIIIIIIHHIIIIIIIIIIHIIIHIHIIIHHIHGIHIIIIIIIIIIIGIIIIHIHIIIIIIIIIIIIIIIIIIIIIIIIIIIIIIIIIIIII
@HISEQ:711:H5NNWBCX2:2:1101:16766:7810:ATCTCGTA
TTAAGTTCAGCGGGTATCCCTACCTGATCCGAGGTCAAGCGCAAAATGGTAGACTTGTGGATGCCACCGTCAGCAGCGGAGAGCGCAAAATGTGCTGCGCTCCCACACGGGACGGCGGGCTGCCAATGCATTTGAGGCGAGTTCACGCGCGTAGCGGAACAAAACGCCCAATACCCAGCAGGGCTGGAGGGTACAAATGACGCTCGAACAGGCATGCCCCATGGAATACCAAGGGGCGCAATGTGCGTTCAAAGATTCGATGATTCACTGAATTCTGCAATTCACACTACTTATCGCATTTC
+
EHHIHHIIIIIICIDHHIIIIIIFHFIIIHFIIIHHIHHHHHDHDEHGHDGFHFIIIIIHHIHGGHHH/<CEHHHIGDCDHIGIHCHIIFHHEFIHHHHIIIHIHCEHHDHGHHIIEHHHHEHHHGHIIHHIIIHIHHHIIHHHIIIIIIIHICIIHIIIIHGEHHCEHHIHHHIIHHHHHIIIIIIIIIGHIIIIIHHHIHHHHIHHHIHHEIGGIIIIHEEHHH?HIIIIHHHIGIHIHHHDGHGIIGIIHHHIHHFEHECHIHHHIHCHIIHGHGDGHIHGHGHHHHEDEHCGIHHHCI
@HISEQ:711:H5NNWBCX2:2:1101:17715:7876:ATCTCGTA
TTAAGTTCAGCGGGTAGCCTTGCCTGATCTCAGGTCGAAAGAGTGGTGTTTTCCTGCGGGCTCGTGCAAGGTCCCAAAGCATCAGCTGGAGTAGACGGAGCTACCTACCTTGCTGGTGCCATACAGGTCCAAGCTCAAACCTCTGAATTTCGGCCAACCCACGCGCCCTGAGAGCAGGGTGTGTGGGGAGACCAGATCCATTCCACCCCAGGGGGGGATTGTGGGGGTCACACCGACGCTGAGGCAGACATGGTCTCGGCCGAAGCCTCGACCGCAATATGCGTTCAAAGATTCGATGATTCACGGAATTCTGCAATTCACACTACGTATCGCATTTC
+
IIIIIIIIIIIIIIIIIIIIIIIHIIGIIIIIIIIIIIIIIIHIIIIIIIIIIIIIIIIIIIIIIIIIIHHIIIIIIIIIIIIIIIIHIIIIGHIIHIIIIIIIIIIIIIIHHIHHIGIIIIIHIHIHIIIIHIIIIIIIIIIIHIHIIHHHHIIHHHIIHIIIIIHIHHHIIHIIIHIIIIIIIIIIIIIIIHHIIIIIIHHHIIIHFHIIIIIIIIIHIIIIIIIGIIIIIIIHHIIHIIIIIIIIIIIIIIIIIIIIHIIIGHIIHHIIIIIHIIIIIIIIIIIIIIIIIIIIIIIIIIIIIIIIIIIHIIIIIIIIIIIIHIIIIIIIIHIIII
@HISEQ:711:H5NNWBCX2:2:1101:18900:7980:ATCTCGTA
TTAAGTTCAGCGGGTAACCCCGCCTGATCCGAGGTCAAACGTTCGGGCGGCCTCTCGGCCGCCTCTCGAGAGTGGTGGACGTGGGCGCGAGGCGCCGCCGGCTACGGAGATCGCAACGCCGGACGGTCAGCTTCGCGCGCCGTCTGTGGTTTCGAGGGCCGTCGCCCGCCCCGAGGGCGGCGGCGACGGGCCCCAACGCCGGGACCTGAGGCCCGATGGGTTTTGACGACGCTCGGACAGGCGTGCCCGCCGGAATGCCGGCGGGCGCAATGTGCGTTCAAAGATTCGATGATTCACTGAATTCTGCAATTCGCATTACTTATCGCATTTC
+
IIIIIIIIIIIIIIIIIIIIIIIIIIIIIIIIIHIIIIIIIIIIIHHHHIIIIIHIIIIIIIIIIIIIIHHIHHHIIIIIIIIIIIIIIIIIIIIIIIIHIIIIIIIIIIIIIIIIIIIIIIIHIIHIIIIEHIIIIIIIIGCHHIIGGDGHIHIIIIIIIIIIIIIHGHHIHCIIIIIIIIIIIIHIHIDDHDHHHHIHIHIIHGFHIIIIHHIIIIIIIIIHIIIIHIIIIHIIIIIIIIHHIIHIIIIIIIHEHDHIHHFHIIHHIIHIHHHGHHIIIIHIHHIIIIIIIIIIIIIIIIIIIIIIIIHIIIIIIIIIIHFIIIIIIII
@HISEQ:711:H5NNWBCX2:2:1101:3921:8184:ATCTCGTA
TTAAGTTCAGCGGGTGTTCTTGCCTGAGCTCAGGTCGAAGATGTAAGTTATATTTCCTGGTTTGAGGGCTATTGAAAAAGAGCCAAGCCAACACCTAAATATGTAGCAGTGATGCTGCCTACCTAGATGCGGCCCATAAACGGTCCTTAATCAGCCTCTGAGCTTCAGTAGACCCGGCTTTCACTCCATAATAAAACAGAGGAGAGCCGGGACTACCAGATCCAACCAGCCAATTATTAATGAATAATTATTGGGAGGTTGAGGGGTACATCGACGCTGAGCCAGACATGCTCTTGGCCGAGGCCTCGAGCGCAATATGCGTTCAAAGACTTGATGATTCACGGAATTCTGCAATTCACACTACGTATCGCATTTC
+
IIIHIIIIHIIIIGCHIHHHFHHIIHCGHIIHHIIHIICHIIIIIHIIIIIHHFHIIIIIIIIHIFHHHCEHIIHIHHHHHIIIIIGHIIHIIIIIHIIIIIHIHHFHIHGIHHHHEHHHEHIIIIGHIIICHIIIIIGHIHIHHIIIIIIIIIIHHHIHEHIIIHIHHHGHHHHHHHIHHIHHFEFHIIIIIHIHHIHHHHHHEHHIIHGHHHHHHIFHIIIIIIIHIHHIIIIHEIIHHCGHGIHHHHHHIHGHIIHIIIHHHCHHGHHIGIIIGHHIIHHIIIIIHIIIIIHIIIGIHHIIHDEDHHIIHIHHHCHHHEFIHIHH@HIHIHHHEGIHHEFEHIIHIIHIIHIHIIGHGHHIIIIIIHGIIIII
@HISEQ:711:H5NNWBCX2:2:1101:6336:8004:ATCTCGTA
TTAAGTTCAGCGGGTAGTCTTACTTGATTTGAGATCGAGTTTAACAAGAATCGTTGCCGACCCTTGTGAAATCCTGCATCAGTCAGCCAATACGGTCAAACTCCCTTTATGTTAGCTGCAGCAAAAGTAATAATCCGTTTGACGGGACTAAATGAATATGCTTTTAGCTCAGGAGAATGTCCAGCTGCACCTGCATTTCAAGCAACCCGCCACCGATCTCAAAAAGATTGGTGTTGGGATTGCTCAAGTCCAAAGCTTTTCGATTAAAAAATCCAAAAGCTTTGAGGTGTTTACTGATACTCAAACAAGCATGCTCTTCGGAATACCAAAGAGCGCAATATGCGTTCAAAGATTCGATGATTCACTGAATTCTGCAATTCACATTACGTATCGCATTTC
+
IIIHIHIIIIIIHGHIIHHHIIIIIIIHHIIIIIIHIGIIHHFHIIIIIIIIGHHHIIGIIIIHIIIHIEHIHIIIGIIIIIIHIIGIIIIIIIEDGHIHGHHIIIHIIIIHHHHIIIIHIHIIIIIHIIIIIGHIIIHHHIIHGHIHHIEHHHIGIIGHIEHHIEHEHHIHFHIIIIIIIIIIHHIIIIIIIHIIHIIIIIHHHHHIIIIIIIHIIIHCHIIIIGIIIHHEGBCHHHIHHFEHGHIHEGHEHGHHHGIIHIIIIIIIIIHIIHHFHEIIIIHHIHHHIIHIIIIIIIIHHHFC?IIIIIHIIIIIIIIIIIIGIIIIHHHIGIIHHIGIIIIIIIHGHIFIHIIIIIIHHHHHIIIIIHIGIIIIIIIIIIIHGIIHIIIIIIIIIII
@HISEQ:711:H5NNWBCX2:2:1101:11299:8007:ATCTCGTA
TTAAGTTCAGCGGGTATCCCTACCTGATCCGAGGTCAAGCGTAAAATGGTAGACTTGTGGATGCCACCGTCAGCAGTGGAGAGCGCAAAATGTGCTGCGCTCCCACACAGGACGGCGGGCTGCCAATGCATTTGAGGCGAGTTCACGCGCGCAGCGGAACAAAACGCCCAACACCCAGCAGGGCTGGAGGGTACAAATGACGCTCGAACAGGCATGCCCCATGGAATACCAAGGGGCGCAATGTGCGTTCAAAGATTCGATGATTCACTGAATTCTGCAATTCACACTACTTATCGCATTTC
+
IIIIIIIIIIIIIIIIIIIIIHIIIIIIIIIIIIIHIIIIIIIIIIIGIHIIHIIIIIIIIIHIIIIIIHIIIIIHIIIIHIIIIHIIHIIHHIIIHIIIHIHIIIIHHHIHIIIIIIIIIIIIIIIIIIIIIIIHHIIIIIIHIIIIIIIIHIIIIIIIIIIIIIIIIIHIIIIIHIIIIIIIGIIHHHHHIIIIIIIIIIHIIIIIIIIIIIHIIH@HIIIHIIIIIHHHHHIHHIHIIIHEHHIIIIIIIHHIIIIIHIIHIIIIHIIIIIIIIHIIIIIIIIIIHIIIIIHHIIIIII
@HISEQ:711:H5NNWBCX2:2:1101:13219:8147:ATCTCGTA
TTAAGTTCAGCGGGTGTTCTTGCCTGAGCTCAGGTCGAGATAAAGGTTAATAGGGCCGAAGCCCTTCCTGATTTCGGGTCGACAAGCACAGATCCAAGCCAACAACTAAAGCATCAGCAACAAGTTGCCTACCCAGTTGCGGCCCTTATCGGGTCCATGCATCAACCTCTATGCTTCAGCGAACCCAGACACTAGGCCTGGGAAAGCCAGATCCGCCAATTCAATCCAAGGATTGGTATGGCGAGGATTAACCCGACGCTGAGGCAGACATGCTCTTGGCCGAAGCCTCGAGCGCAATATGCGTTCAAAGATTCGATGGTTCACGTATTTCTGCAATTCACACTACGTATCGCATTTC
+
IIIIIEHIGIIIIIDHHIIIIHIIIIHIIHHIIIHHIHIII?HHIIIHIIHHEHIIIIIIIHIIHIIHIHEHIHHHIDHHHIIHEEHIIIIIIIIIHIIIHIIIHIIHIEHIHIHHIHHEHIIIHHIIIIIIIIIIIIIIIIHIIIIIIHIIGIHGHEGD@HGGEHEGHIIHHHIHHHIIIGHGHIHHHHHIIGHHHIFHIIHHIHHHHIIHHEFEEHCIHHHHIIHHIHIIIHIIGIIHIIIIHEIIIHHHIHE=HHHCHHCIIIIIHHIIHIHIIIIIIIIHE?HIIHIIIIHIIHIHIFIHECIIHIHIIIHIIHHIIIIIIHHIIIHHGIHIIIHGHHHHEIIIIHHHIIIIIH
@HISEQ:711:H5NNWBCX2:2:1101:13818:8181:ATCTCGTA
TTAAGTTCAGCGGGTGTTCTTGCCTGAGCTCAGGTTGAGAAAATAAGGGTTTATTCCTGTTGGTGGGCCGAACGCAAAGTCCCAGACCAACAACTAGATTTAGCATATGAATGCCTACCCAGTTGCGGCCCTTAACGGGTCCTGCATTAGCCTCTGCACTTCAGCTGATCCAGCGGCTGGTCGGTTCAAAGAACCACCACTGGAACAACCAGATCCACACTTGTTTACCCACAGGGGTAAGAAGTATGATATTAACCCAACGCTGAGGCAGACATGCCCTTAGCCGAGGCCTCGGGCGCAATATGCGTTCAAAGATTCGATGATTCACGGAATTCTGCAATTCACACTACGTATCGCATTTC
+
IIIHIIEHHHHIHHHHIIIIIIIIIHGGHHEHH?<GGHHCHIIIGHHHH@GHIGHIIIIIIHIHIIHHHCHHHIHHHIHIIIIIIHCG?FHH@HHHHIHGHIIIIIIIIHF?HHIIIIHIHGHIH?EHEHHHHIIHHHHH<DHFHHIIIHGHIHHHIFIHIFIHIHIIIHFEHH?EFH-CDHF?:BGHHBFHHHIIIHHHIHFIIHEFA@AFHHHEE?DCC.HGCHHHHHHHEG?HHHGCGHFGHEHIIHHHEGEHEHHHHEHIHH?IIGHCHHHCCHHHHHEFIIHGIIHHDC@HE?HEGIIIHHDEHEHEEHFHIIIIIIHHIHHHHEHIIHHHGCHHHHHGFGHHCHHHHHFGIIIIII
@HISEQ:711:H5NNWBCX2:2:1101:17451:8186:ATCTCGTA
TTAAGTTCAGCGGGTGTTCTTGCCTGAGCTCAGGTCGAAGATGTAAGTTATATTTCCTGGTTTGAGGGCTATTGAAAAAGAGCCAAGCCAACACCTAAATATGTAGCAGTGATGCTGCCTACCTAGATGCGGCCCATAAACGGTCCTTAATCAGCCTCTGAGCTTCAGTAGACCCGGCTTTCACTCCATAATAAAACAGAGGAGAGCCGGGACTACCAGATCCAACCAGCCAATTATTAATGAATAATTATTGGGAGGTTGAGGGGTACATCGACGCTGAGCCAGACATGCTCTTGGCCGAGGCCTCGAGCGCAATATGCGTTCAAAGACTTGATGATTCACGGAATTCTGCAATTCACACTACGTATCGCATTTC
+
IIIEHHIIFHHIHIHIIIIIIIIIHHHIIFHIIGHHID@EHHIIIHIIIIIIHHIIGIIIIIIIICGDHHIII?HHIIIGIIIIIIFHHIHHHHIHIIIIIIGHIHIHHIIHIHGHIIHHIIHGHIIGHII<?HIIIHHHIFHHIIHIIIIHHGHHHH@HHEHHHHHHHHIIHIIHHHHIHIGHGIIIIIHHHIIEIGIIIIIIHIHHHHIHHHHHIHIIHIHHHHHHHIHGD.IIIIHHEFHHIIHHHHCCHIHHIIHHGFIIHHHIIIIHGHHIIHHIIIIIHHIIHFEHCFIHGIIIHGCIIIHEIIIHHIHCIIHIHIHHIIIIIIIGIIIIIIIIHIIHHHIHIIIHIIHGIIHIIIHHHHIIIIIIHIII
@HISEQ:711:H5NNWBCX2:2:1101:4733:8498:ATCTCGTA
TTAAACTCGGCGGGTAGTCTTTTCCGATTAGAGGTCTGATGCGTTACCTCTTCTTCACGCTTTCGCAGCACTCGAGGTGCTGGCTCAAGGTAAGCCTGCTGTGGAACTCGGGCACGCACTCGGGCTCACTGGGAGCCCCGCACTTGGAATGAAACTCTTTCGAGTATCGCACACCTGATCGCGGGGGCAAGTGATGCCACGGCGGCCAAATTCCCTCCATTTCAGCCGACCCGATGTGCCGGGACGGCCAGTTCCACTCAGACTCTAAGAGAGTGTGGTGGGGGGGCGCGGTGACGCTCTAGCGGAAATGCCCTCGGACAAGCCTCGGGCGCAACTTGCGTTCAAAAACTCGATGATTCGCGGAATTCTGCAATTCACACTACGTATCGCATTTC
+
IIHIIIIIIIIIIIIIIIIIIIIIIIIIIIIIIIIHIIHIIIIIIIHHIIIIIIIIIIHIIIIIHIIIIHIIIIIIIIIIIIIIIIIHIHIIIHIHIIIIIIIGIIIGIIIIHIIIIHIIIGIHHIIFIIIIIGIIIIIIIHIIHIIIHHHHIIIIIIIIGDHIIHHHHIIIDHIIIFHEHIHIIHHDHHGHHHHHHHIIIIIIIIIIHHHHIHIIIIIIIHGIHH<IHHHGH?EGHHHHHHIIIIHE?HIIHHIHHIIIGIIIHIIHIIHIIIIIIIGIIIIIHIIIIIIIIIIIHHCIIIHIIIIIIIGIIIIIIIIIIIIIIIHIIHIIIIIIIIIIIIIHHHHGIIIIIIIHIHIIIIHIIIIIIIIIIIIIIIIIHHIIIIIIIHIIIII
@HISEQ:711:H5NNWBCX2:2:1101:6013:8416:ATCTCGTA
TTAAGTTCAGCGGGTATCCCTACCTGATCCGAGGTCAAGCGCAAAATGGTAGACTTGTGGATGCCACCGTCAGCAGCGGAGAGCGCAAAATGTGCTGCGCTCCCACACGGGACGGCGGGCTGCCAATGCATTTGAGGCGAGTTCACGCGCGTAGCGGAACAAAACGCCCAATACCCAGCAGGGCTGGAGGGTACAAATGACGCTCGAACAGGCATGCCCCATGGAATACCAAGGGGCGCAATGTGCGTTCAAAGATTCGATGATTCACTGAATTCTGCAATTCACACTACTTATCGCATTTC
+
IIIHIIIIIIIIHHIIGHIIIIIIIIHIIIIIIIHHHHHIIIIGHIIIICGHHIIGHIIIHIIIHIIIIIIIHIIIIIIIIHIIIHIHHIIHHHIIIIIHHHHIIIIIIIIIHIHGIHHHIIIHIIIIIIIHHIHHHIIIIHGIHIIIIHIIIIIIIIIHHIIIHHIIIIHHHIHGFIHIIIHIGIIIIIIIIIHHHIHIIIIIHIHHIIIIIIIIIIIIIIIIIIIIIIIIHHIIIIHIIIIIIIIIHHHHHHGHGHHHHIHHIIHIIIHHHHIIIIHHIIIIHHIHGHEFHHIIIIIIII
@HISEQ:711:H5NNWBCX2:2:1101:6257:8472:ATCTCGTA
TTAAGTCCAGCGGGTAGTCCCATGTGATTTCAGATTTAACTATTTGAAACTGAGTATAAACTCTTTTCGATATAGTTTGCCAAACGAAGTGGCCGAATTTTTTTGAGGCCAGCTGAACCGTGAAGGTTCTGCAAAACCCAAATCCCAATAACACTTGGAGAACAATTTAAAATTCTGAAACAGGTGTACTCTCCGGAATACCAGAGAGTGCAATATGCGTTCAAAAATCTGATGATTCACGGCATTGCAATTCACATTGCTTATCGCATTTC
+
<1<CC111DEH/<?/<<DGE?G11<11<DGC@111<1<C<<<@F<D11CD111<1HECGFHHGIIHHEHF@FCHHHG@H=GHE@HHIHIGIIIHFHHIIIIIHHHH?HF<HIIHHIHIGIIIIIIIIHHIIIIIIIIIHHEIFIHIHEIIHHGIIIIIIIIIIIIHFHHIIIIIIIIIIHIIIIIIHIIIIIHIIIIIHIIIHGIIIIIIHIIIIIHIIIIIIIIIIIIIIIIIIIIIIIIIIIIIIIIIIIIIIIIIIIIIIIIIIIIIII
@HISEQ:711:H5NNWBCX2:2:1101:7148:8443:ATCTCGTA
TTAAGTTCAGCGGGTGTTCTTGCCTGAGCTCAGGTCGAAGATGTAAGTTATATTTCCTGGTTTGAGGGCTATTGAAAAAGAGCCAAGCCAACACCTAAATATGTAGCAGTGATGCTGCCTACCTAGATGCGGCCCATAAACGGTCCTTAATCAGCCTCTGAGCTTCAGTAGACCCGGCTTTCACTCCATAATAAAACAGAGGAGAGCCGGGACTACCAGATCCAACCAGCCAATTATTAATGAATAATTATTGGGAGGTTGAGGGGTACATCGACGCTGAGCCAGACATGCTCTTGGCCGAGGCCTCGAGCGCAATATGCGTTCAAAGACTTGATGATTCACGGAATTCTGCAATTCACACTACGTATCGCATTTC
+
IIIIIIHIIIIIIIDHIIIIIIIIIIIHIIIIIHEHHIIIIHIIIIHIIIIIFGGIIIIGHIIHHHIIIHGHHHHIIIIIIIIIHHHIIIIIIIIHHHIIIIHIIIIIIIIIHIIIIHIIIIIIIIHHIICHCDHHIFHHFHGHIHHIGIIIHGHIIIHHIIIIHIEIIIIHIIIIGHEHHHHIEHEHIIIHHHGHIHHHHIIIIIHHIIIHGIIHIIIIHGHHHHHEGIIIHDHHFHIHHF?IIIIIIIHHIIIGIIIIHHIGIIIHHFIIIIGIIIIEHHHEECHIIIIIIIIIIHHIIIHGHDDEGIHHHIIIIIIHIIHIIIIIIIIIIHIIIIIIIIHFHIIIIIHFEIIIIIHHIHGIHIIHIIIIIIHI
@HISEQ:711:H5NNWBCX2:2:1101:11245:8254:ATCTCGTA
TTAAGTTCAGCGGGTGTTCTTGCCTGAGCTCAGGTCGAAAATGTAAGATTAATAATTCCTGGTTTGAGGGCTATATGAAAAAGTACCAAGCCAACATCTAAATATGTAGCAGTGATGCTGCCTACCTAGATGCGGCCCATATAAAACGGTCCTTGATCAGCCTCTATGCTTCAGCTGACCCAGCTTTCATATCAAATGAATGATAGAATGCTGGGACGGCCAGGTCCATATCATCATCATCATCATCATCAGATGATGATGATCATGGGTGATATGAGGGGTACATCGACGCTGAGCCAGACATGCTCTTGGCCGAGGCCTCGAGCGCAATATGCGTTCAAAGACTTGATGATTCACGGAATTCTGCAATTCACACTACGTATCGCATTTC
+
IIIIIIHHHIIIIIIIIIIIIIIIIIIIIIIIIIIGIIGHIIIIIIIIIHHHHFHIFFHHHHIHIHHHHHHHIIHHIIIGIIIIIIIIIIIIIGIIIIIHEHIIIHIHIIFHHFHIGIIGHHIHIIIFHHIIHIIGHHHIEHHIIGIIEHHHIIHHFHIHIHEHICFCHGHHHEHHIHHFHHHHIHHHHHHHHIIHIIIIHHHHHHIIIIIIIIHHDHFEHHGHIHF?HHFCIIHIIHHGHHEHHCHHHHIGIHIIIHHFHCHIIIIIIHIHHG?IHIIIIIIIHHIIIIIIIIIIHIIIIIIIIIIIIIIIIIIIIIIIIHHIIIHGIHIIIIIIIIHHHIIIIIHIIIIIHIIIIHHIIIHIIHGHIIIIIIIIIHIIIIIIHHIIHHH
@HISEQ:711:H5NNWBCX2:2:1101:18247:8392:ATCTCGTA
TTAAGTTCAGCGGGTGATCCCACCCGATTTGAGGTCAAATTGTCAAAATGTAGGGGGGGGGGTTAGCATGTGCTTTTGCCAGACAACCTCGACAGAGCGAGCCCGATGAAGTTTAACAATCGGTTTATCGTCACGACGGACACACGCTGATGCATTTCGGATCAGTCACAAAAGCGACAGGATCCAAGTCCAATCACACAACATAAAGTCGTGGGATTGAGATTACAATGACACTCAAACGGGCGTACCCTTCGGAATACCAAAGGGTGCAAGGTGCGTTCAAAGATTCGATGATTCACTGAATTCTGCAATTCACATTACTTATCGCATTTC
+
IIIIIIIIHHGHIHIIIHIIIIIHIIIIIIIGIIGHHIIIIIIIIIIIIIHHHHHHHIIDCEHIHHEH?<DHHIIIIFHIHIIIHIIIHHIIIIDEHHHHHIIHHDDEFHH1GHEFHHHIIIHEHHIIHHHCIHHHEIHGIHHHHFHEGIIIHEEHHHIIIIIIHHHHHIIHIIIIIIIIIIHHIIHIHGGIIIIHGEHHHHHHGHHIHIIIIIIHHHHHCHCIHGIIIIHHHHHIHHHHIHIIIIHGGHIGHHIHIIIIGIHHGHIIIH@IIIHIIIIIIIIIHIIIIIIIIIHHGHIIIHIIIIHGIIIIIIIHIIHHHHHIIHIHIIIHH
@HISEQ:711:H5NNWBCX2:2:1101:18297:8301:ATCTCGTA
TTAAGTTCAGCGGGTGTTCTTGCCTGAGCTCAGGTCGAAGATGTAAGTTATATTTCCTGGTTTGAGGGCTATTGAAAAAGAGCCAAGCCAACACCTAAATATGTAGCAGTGATGCTGCCTACCTAGATGCGGCCCATAAACGGTCCTTAATCAGCCTCTGAGCTTCAGTAGACCCGGCTTTCACTCCATAATAAAACAGAGGAGAGCCGGGACTACCAGATCCAACCAGCCAATTATTAATGAATAATTATTGGGAGGTTGAGGGGTACATCGACGCTGAGCCAGACATGCTCTTGGCCGAGGCCTCGAGCGCAATATGCGTTCAAAGACTTGATGATTCACGGAATTCTGCAATTCACACTACGTATCGCATTTC
+
HIIIIIIIIIIHIGHHIIIIIIIIIIIIIIIIHIHIIHGIIIIIIIIIHIIHHHIIIIHIIIIHHHIIIHHHIHHIIIHIHIIIIIHHIIHHHHIIIIIIIIHHIIIIIIIIIFFIHGIIIIIGIEHHHIIIHIIIIIIG?HHEHHIHIIIHIEHHIEHHHEFHIHIIIIIIIIHHHHHIIIIIEHHHIIIIIHHIIIHHGIHHHIIHHGHIIIHHIHEGAHGHIHIIHGIIIIIIIHIHHIIGIIIHGHIHHHGIIIIIIIIIIIIIIHIHIIGIIHIIIGIIIIHIIIIIIIHGIIIIHHGGIHIHIHHFHHH=IIGIIIHHIHGHHIGIHIIIIHHHHHHIIIIIIHIGHHIHHIIIIHFHGIIIIIIIIIII
@HISEQ:711:H5NNWBCX2:2:1101:18953:8275:ATCTCGTA
TTAAGTTCAGCGGGTGTTCTTGCCTGAGCTCAGGTCGAAGATGTAAGTTATATTTCCTGGTTTGAGGGCTATTGAAAAAGAGCCAAGCCAACACCTAAATATGTAGCAGTGATGCTGCCTACCTAGATGCGGCCCATAAACGGTCCTTAATCAGCCTCTGAGCTTCAGTAGACCCGGCTTTCACTCCATAATAAAACAGAGGAGAGCCGGGACTACCAGATCCAACCAGCCAATTATTAATGAATAATTATTGGGAGGTTGAGGGGTACATCGACGCTGAGCCAGACATGCTCTTGGCCGAGGCCTCGAGCGCAATATGCGTTCAAAGACTTGATGATTCATGGAATTCTGCAATTCACACTACGTATCGCATTTC
+
IIIIIHIIIIIIIIHIIIHIIIIIIIIIIGIIIIHHIIIIIIIIIIIIIIIIIIIIIIIIIIIIHHIIIHHIIIIIIHIIIIIIIIIIIIIIIIIIIIIIIIIIHIIIIIIIIIIIIIIIIHIIIHIIIIIHIIIIGIHIIIIIIHHHIIIIIHIIHIIIIIHIIIIIIHIIIIIHIHIHIIIIHHIIIIHIHHHHHIIHIIIHHHIHHHIHHIHGIIIIHDHIIHIIIHGIIIIIIIIIIIIIIIIIHIIIIIHEHIIIIIIIIIIHIHCIHIIIIHIIIIIIIIIIIIIIIIIIIIIIHIIIIHIHIGGIHIHGIIIIIIHHHIIIIIIIIIIIIIIIIIIIIIIIIIIIIIIHIIIIIHIIIGIHIIIIIIII
@HISEQ:711:H5NNWBCX2:2:1101:2144:8636:ATCTCGTA
TTAAGTTCAGCGGGTATCCCCACCTGATCCGAGGCCAACCTTGTAAAAATGGGTCGGGGCGGCCACCGCCTGGCGCTCCGAGCGAGGGATTTCTCTTGCTACGCTCGGGACCGGACGACGGCGCCCACGGGTTTCGGGCCCGTCCGCGAGGACGGGGCCCATCACAGAGCAGGGCTCCAGGGTAGAAATGGCGCTCGAACAGGTGTGCCCCCCGGAATACCAGGGGGCGCAATGTGCGTTCAAAGATTCGATGATTCACTGAATTCTGCAATTCACATTACTTATCGCATTTC
+
IIIHIHIIIIIIIIIIHHHIIHIIIIIIIIIGIHIIIIIIIIIIHFHIIIIIHIIIGHIIIHHHIIIHIHHHHIIIHIIHIIHIIIIIIHIIHIIIGIIIHIIIIIIIHIHIIHHIHHIHDHIHHHHIIIIIIIIIHIHHIIHIIIIIHIIHHHHHGHHHIIIIIHHIHHIIIIHHHHIIHIIHHEHHHIIIIIIIIHIIIIIHGHHGHIHIIIIIIIIIIHHHHHDHHCHG?HCIIHIHFIHIIIIHFGIIIIIGHIIIIIIIIGIIIIIHHHIIIIIIHIIIIIIHIIHII
@HISEQ:711:H5NNWBCX2:2:1101:3712:8523:ATCTCGTA
TTAAGTTCAGCGGGTGTTCTTGCCTGAGCTCAGGTCGAAGATGTAAGTTATATTTCCTGGTTTGAGGGCTATTGAAAAAGAGCCAAGCCAACACCTAAATATGTAGCAGTGATGCTGCCTACCTAGATGCGGCCCATAAACGGTCCTTAATCAGCCTCTGAGCTTCAGTAGACCCGGCTTTCACTCCATAATAAAACAGAGGAGAGCCGGGACTACCAGATCCAACCAGCCAATTATTAATGAATAATTATTGGGAGGTTGAGGGGTACATCGACGCTGAGCCAGACATGCTCTTGGCCGATGCCTCGAGCGCAATATGCGTTCAAAGACTTGATGATTCACGGAATTCTGCAATTCACACTACGTATCGCATTTC
+
IIIGHHIIIHIIIIIHHIIIIIIIIIHGIHHCHHIIIHGHIGHHHIIIIIHHGGIIIIIIIGGGHIIIIIHIHIIIIIIIIIIIIIGIHIIIHIGHIIIHIIIIIIIGGHIIIIGGGHIIIIIHIHHHHHHIIIIIIIIIIIGHHHIIIIIIIGIIIIIHIIIIIIIIHIHGIIIIHIHHIIHIHIHIGIIIHIHIIIIIIIIIHIHHIIHIIIIIIIHHIGHIHIHHHHHHGHEGHHGHFHIIIIHIHIGIIIGIIHIIHIHIIIIIHHHHIIIIIIHHFHIIIIIIHIIIIIIIICIIIIIIIHEEIHIGHIIIIHFIIHIIIIHIHHIIIHIIIIIHHIIHIIHIIIIHHHIIIHHHIHHIIIGHIIIIHIII
@HISEQ:711:H5NNWBCX2:2:1101:9660:8515:ATCTCGTA
TTAAGTTCAGTGGGTGCTCTTGCCTGAACTCAGGTCGAATGGTGAAGGCGTGGCAAGCAGCCACTTCCTGCGGACTCGACCAGCAGGCGCCCCAGGCACCAGCGGCATGCGACCGGGGAGGGTCGCCTACCAGACTGTTGCCCTTGTAAACGGGGTCCTGCTCGAGCCTCTGTGCTTCGGCGGACCCGGCCGGTGAGGGCCGAGACAACCAGGTCCCCCTCGCCTTTCTCTTCGCAAGAAGGGAAAGGGAGGGGAGGGGTGAAGCCGACGCTGAGGCAGACATGCCTTTGGCCGAAGCCTCGGGCGCAATTTGCGTTCAAAGATTCGATGGTTCACATAATCTGCAATTCACACTACGTATCGCATTTC
+
IIIIIIIIIIIIIIIIIIIIIIIIIIIIIIIIIIIIIIIIIHIIIIIHIIIIIIIIIIIIIIIIIIIIIIIIIIIIIHIIIIIIIIIIGHIIHHHHHHIIIIIIIIIIIIIIIIIIIHIHIIGHHIIIIIIIIIIHIIIHIIIHIHIIIIIIIIIIIIIIIIIIIIIIGIHIIHIIIIIIHIHGIIIHIIIIHHHEHIIIIIIIIIIIIIIIIIIIIHIIGHHIIIIIHHHHIIIHIIIIIIIIIIHHIIIIIIIIIIIIHHIIIIIIIIIIIIIIIIIIIIIIIIIIIIIIIIIIIIIIHIIIIIIIIHIHIGIHIIIHGIIIIIIIGIIIHIIIIIIIIGIHIIIIIIIIIIIIIIIIHIIIHEIII
@HISEQ:711:H5NNWBCX2:2:1101:20330:8714:ATCTCGTA
TTAAGTTCAGCGGGTCCTCCTACCTGATTTGAGACCATGGTTCAAGGCTTGCGCCTTTAATAGGTATGGGCTAAACTGTTCATATGAAAACTCCAAATCTCCTCTAAAATAATAGGCATCATGAGAAACCACGGTTTCATACACATACTTTTCTAATAGATACAGAGAAATGTCAAGCATTTTCATATTACTAGTAGCAATCTATTTAAAAGAACCCACCCGGGGATGGGAACTTCATATCTCCCTGCTCATTCACGAATGAAATCGCAAGGAATTAATACTATAGATTCTCAAACAGGCATACTCCAGAGGAGTGCAATGTGCGTTCAAAGATTCGATGATTCACGGAAAGCAATTCACATTACGTATCGCATTTC
+
IIIIIIIIIIIIIIIIIIIIIIIIIHIIHIHIHIIIHIIIHGHIIHHIIIIIIIIIIHHEHHIHIIIGDCFHIIIIIIIIIHIIHGHIIIIIIIIIIIIIIIIIIIGIIIIIIIIIIIIIHIHIHIIHIHHIIHHGHIIIHIIIIIIIIIIIIIIIHHCHIIIIGIHHHHHIGHIHGIHIIHIIIIIIIIIIIHHHIHIHHIIHIIHIIIIIIHHIIIIIIIIHHHGHIIHIHFHCIIHHIIIIIIIIIIIIHIHHIHIIHHHIIIHIIIIIIIIIIIIIIIIIIIHIIIIIIIIIIIIHIHHIIIIHHHIIIIIIIIIHHHIGIIIIIIIIHIHIIIIIIIIIIIIIIIIIIHHIIIIIIIIIIIHHIIIIHHHII
@HISEQ:711:H5NNWBCX2:2:1101:6460:8782:ATCTCGTA
TTAAGTTCAGCGGGTATCCCTACCTGATCCGAGGTCAACCTTGTGAAAGATTTAACGGCCGCGGCCGCCCGCACTCCGAAGCGATTAATGAAATCACAACGCTTAGAGACGGACAGCTCAGCCGGAGACTTTGAGGCGCGCGGATTGACCGCGGCGCCCAATACCAAGCCAGGCTTGAGTGGTGAAATGACGCTCGAACAGGCATGCCCTTCGGAATACCAAAGGGCGCAATGTGCGTTCAAAGATTCGATGATTCACTGAATTCTGCAATTCACATTACTTATCGCATTTC
+
IIIIIIIIIIIIIIIIIIIIIIIIIIIIIIIIIIIIIIIIIHHIIIIIIHGIIIIIIIIIIIIIIIIIIHIIIIIIIIIIIIIIIIIIIIIIIIIIIIIIIIIIIIIIIIIIIIIIIIIIIIIIIIIIIIIIIIIIIIIIIIIIIIHIIIIIIIIIIIIIIIIIIIIIIIIIIIHIIIIHIIIIIIIIIIIIIIIIIIIHIIIIIIIIIIIIIIIIIIIIIIHEIIIIHIHHHHIIIIIIIIIIIIHIIIIIIIIIIIIIIIIIIIIIIIIIIIIIIIIIHIIIIIIIIIII
@HISEQ:711:H5NNWBCX2:2:1101:8309:8958:ATCTCGTA
TTAAGTTCAGCGGGTTTTCTTGCTCGATTTCAGACCAAATTATCAGAACAGCCATGCCAGAAGCAAAAGCCAGAACTGTGTAAATTGTGGTATTTGCACGTCACAAAAACGAGGAAATTGCAGCAGCTGTAAAGCGTAAACCAATAATAAGCGCCTCACAGCCACCAGGTTGACCATGTCATTTAATGACAAATCCATTTTAAAGTGACTGTCATGCCGATTTTTAATGATTCTGAAACGAGCATGCTTCCCGGAATACCAGGAAGCGCAATGTGCGTTCAAAGATTCGATGATTCACTGAATTCTGCAATTCACACTACTTATCGCATTTC
+
IIIIIHIIIIIIGCCGHIIIIIIIIIIIIIIIHIIIIIIIIHIIIIIFHIHIIHIIIHHIIIIIGHHHIHHHIIIIIIHIIHIIIIIIIIIIGIIIIIGIIIIIIGIIIIGIIIIIIIHIIIIIIIIHIIIIIIIIIHIIIIIHHEHHHHIHHHIIIIIIHIIIIIIIHIIIIIIHIHIIHHIHIIIIIIIIHHHHIHHHIIIIGHHEHIIHHIIIHHIIIIIHIHIIIIIIIIIIHHHHFHHHIHHHHIIHHHIIIHGIHHHHHHHHIIHIHIIHHHHIHHHHEHHHFFHIIHIIIIIIHIIIIHHHIIIIIIIIHHFGIHGEHHIIIIII
@HISEQ:711:H5NNWBCX2:2:1101:12035:8798:ATCTCGTA
TTAAGTTCAGCGGGTAGTCTTACTTGATTTGAGATCGAGTTTAACAAGAATCGTTGCCGACCCTTGTGAAATCCTGCATCAGTCAGCCAATACGGTCAAACTCCCTTTATGTTAGCTGCAGCAAAAGTAATAATCCGTTTGACGGGACTAAATGAATATGCTTTTAGCTCAGGAGAATGTCCAGCTGCACCTGCATTTCAAGCAACCCGCCACCGATCTCAAAAAGATTGGTGTTGGGATTGCTCAAGTCCAAAGCTTTTCGATTAAAAAATCCAAAAGCTTTGAGGTGTTTACTGATACTCAAACAAGCATGCTCTTCGGAATACCAAAGAGCGCAATATGCGTTCAAAGATTCGATGATTCACTGAATTCTGCAATTCACATTACGTATCGCATTTC
+
IIIIIIIIIIIDHIHIIIIIIHHIIIGHIIIIIIIIIIIHHIIIIIIIIIIIIIIGIIIIIIIIIIIIIHHIIIIIIIIIIIIIIIIIIIIIIIHGGHHIIHIIHIIIIIHHHIHIIIIIFHIIHIIIHHIIIIIIIIIIHIGHCHIIIIIIIIHIIIIIIIIIIIIIIIIHHIIIHIHHHHIHHHIIHHHIIIHEHIIIHHHICHHHHIIIIHIIIIHIIIIHHIIHHFGIIIHHIHIIHIGIIIGHEEHHHH?IIHGIHIIIIIIIHIIIIHHGHIHHFIHIHIHIIIIIIIIIIHGIHIIIHIIIHHIIIIIIIIIHGIIFIIHIIIHIHGIIIHIIIIIHHIIIIIIIIHIIIIIIIHHHIIIIIIHIIIIIIIIIIIIIIIIIIIIIIIIHIII
@HISEQ:711:H5NNWBCX2:2:1101:14255:8777:ATCTCGTA
TTAAGTTCAGCGGGTGCTCTTGCCTGAACTCAGGTCGAAAGTAAAAGTTTCAAAGGAAGGCTCCCATGCAAATCCGGGGCAGTCTGGCGGCATGCAGCCGGAGCTACCTACCTAGCCAGCGCCCGAGTGGGTGTTTGCTGGAGCCGCTGCGCTTCAACCGACCCGCTGCACCAGAGGGCAGCAGGACGGTCAACTCCGCCCTTGAGATCCGCAGGGGAACTCATGGCGAGGGTGAAACCGACGCTGAGGCAGACATGCTCTCGGCCGAGGCCTCGAGCGCAATATGCGTTCAAAGATTCGATGGTTCACGGAATTCTGCAATTCACACTACGTATCGCATTTC
+
IHIHHFHGEHGHHGIIIIHIIHIIIGEHHEEFGFHHIGIIIGFHHHHEHHHEGH@@CGGEHIIGHGFEHEHHHIIFHHIIHIIHHIIIIIDHHFHIIIFHHDDHHHIIHIHHHHIHICHIDHHHIHHIIHHEEHEEHIIIHIHIIHGHDHIIHGHHHIHIIHHIHIIGIIHIGHIHHHIHHEFHFEIIIHHHIHHHHHHGIIHIGHHIHHHHHHIIHHHFEG@HHHCFEGHHEHG/HHHHEHHC?IHGCC@EFEEHHIIHDGIHG@HHIIIHDDD?HHHHHGHH<HHHD1<CGHHHHHCHGHIHHE@CHIIFHFHHHIIIHHEEHEHGG@HIIHEHIHHIIHH
@HISEQ:711:H5NNWBCX2:2:1101:20107:8771:ATCTCGTA
TTAAGTTCAGCGGGTAGTCTCGTCTGATTTGAGATCAAAGTAGTTTGACAACTGCTCGTGACAGTCGTCCAGCCTCAGCAGCCGCGTCTTCCAGAAATTGAAATCAATACTGTTGACTGACGGAGCCAGACCATGCACTTGAGATGCAGCAACAATGAAGGCTGCACCCACTAGTCTGCGTTCAAATGAATGATTGCAGAGAGGTGTTTTTGATACTCAAACAGACGTGCCATCATGAATTCACAATGGCGCAAGATGCGTTCGAAGATTTGATGATTCACGGTATATGCAATTCACATTACATTTCGCAATTC
+
IIIHIHIIHIIIIIIIIIIIIIIIIIIIIIIIIIIIIIIIIIIIIIIIIIHIIIIIIIIIIHIHIHIHHEHHIIIIIIIIIIIIHIIIIIIIIGHHIIIIIIIIHIIHHGHIIIHIIIIIIHIIIIIIIHHHIIHIIIIIIIIIIHHIHIIIIIIIIIIIHIIIIIIIIIIIIGIIIIHIIIIIIIIIIIHHIHIIHIIIIIIIHHIHGIIIIHIIIIIHIIIIIIIIIHHIHIIIIIHIIIIHGECHHGIIIHIIIIIIHIHHHIHIIIIIIIGIIHIIIIIIIIIIIIIIIIIIIIIIIHHIHIIIIIIIHI
@HISEQ:711:H5NNWBCX2:2:1101:2927:9048:ATCTCGTA
TTAAGTTCAGCGGGTGCTCTTGCCTGAACTCAGGTCGAATGGTGAAGGCGTGGCAAGCAGCCACTTCCTGCGGACTCGACCAGCAGGCGCCCCAGGCACCAGCGGCATGCGACCGGGGAGGGTCGCCTACCAGACTGTTGCCCTTGTAAACGGGGTCCTGCTCGAGCCTCTGTGCTTCGGCGGACCCGGCCGGTGAGGGCCGAGACAACCAGGTCCCCCTCGCCTTTCTCTTCGCAAGAAGGGAAAGGGAGGGGAGGGGTGAAGCCGACGCTGAGGCAGACATGCCTTTGGCCGAAGCCTCGGGCGCAATTTGCGTTCAAAGATTCGATGGTTCACATAATCTGCAATTCACACTACGTATCGCATTTC
+
IIIIIHEFHIIIHIIIIIIIIHIIIIIIIIIIIIHIIHIIIIIIIIGHIIIIIHHHIIIGIIIIIHIIIHIIGIIHHHIIHIIIIHHHHIIIIIIHHHIIHIIHGIIHHIHIIIIGIGCCHIHHHIIHIIIIHIHHHIIIIIIIIIFHIIIHHHHHHHIIHIIHHHHHHIIHHHIIHGIHIHIIIIFHIHIIIHIHIIIIHHIIIIHHHHHIHGGHEHDE,IIHHHHHEDHDHHAEGIIHIHHGCIIIIHIIIHIIIHHIHIGIHHHHGIIIIIIIIHIIHHIIIHHHIIIIIHHIHHHDHIIGHHGIIIHIHIHFIIIGIIIHIIIHIHIIIIIHIIIIIHIIIGIIIIHIIIIIHHGIIIHHHEIIH
@HISEQ:711:H5NNWBCX2:2:1101:4384:9172:ATCTCGTA
TTAAGTTCAGCGGGTATTCCTACCTGATCCGAGGTCAACCTTTAAAAGGGGGGTGTTTAACGGCAAGAACCCGCCGCACGACCAAAGCGAGATGTATTACTGCGCTCGGTGTGACTAGCGAGCCCGCCACTGGTTTTCAGGGCCTGCGGGCAGCCGCAGGACCCCAACACAAGCAGGGCTTGATGGTTGAAATGACGCTCGAACAGGCATGCCCGCCAGAATACTGGCGGGCGCAATGTGCGTTCAAAGATTCGATGATTCACTGAATTCTGCAATTCACATTACTTATCGCATTTC
+
IIIHIHIIHIIHIGHHIIIIIIIIIIIIIHIIIIIHHHIIIIIIHIIGIIIHIHHIIIHHIHHHGHHIHDHHHIIIIHIIIIIDHIHIHGIIIIHIIIIIIHHHIIIGIIIHIIIIIIIIIIIIIIIIIIGHHIHGHHIHHIIIHIGIIIIIIIIIIIIHIHIIIIIHHHHHHHIIIIIIIIHIGHIIIIIIIIIIHIHIIIIIIIIIIIIIIIHHIHHGIIIIHIIHFIIHIHIIHHIIIGIIHHIIIIHHIIIIIIIIIIIHIIGIIIIIIIIHGIIHHIIIIIIIHIIGIHDHI
@HISEQ:711:H5NNWBCX2:2:1101:8691:9244:ATCTCGTA
TTAAGTTCAGCGGGTGTTCTTGCCTGAGCTCAGGTCGAGATAATGAATGTGGGTTTTCCTGTTTTGGGCCGAACAACAAAGTCCCAGACCAACAACCAAGATGATATAGCAAGCGTGAGCTGCCCACCCAGTTGCGGCCCTTGACGGGTCCTTGGTTAGCCTCTGTTCTTCGGCTGATCCAGCTCTCAAATGATCACTGGAACGGCCAGATCCGCCCGTTCTACTCATAAATGAGAAGAGGGGGCGAGTATTAACCCGACGCTGAGGCAGACATGCCCTTGGCCAGAGGCCTCGGGCGCAATATGCGTTCAAAGATTCGATGATTCACGGAATTCTGCAATTCACACTACGTATCGCATTTC
+
IIHHIIIHHHIIIHHDHIIGHHGHIIFHIIHHHFHIIHIHIIHEHIHHHIIIIHIIIIHHHHHIIHDHGGHGIIHIIIGIIIIHHHIGHIIIIIIIIIIIGHIIHIIIIGIGIIIIIEHIHGE?CHHIIIHEHHIHIGDHGHFHHIHHHHIHIIHHHIGIHHHHHHHHGHHEEHIEHGEHGF@HHIHHGBCHHHGIIHHIHDGHHGEHEHGIIHHIIHHEIHHIHIHHIIGIIIHHIGHHCCHHIHIIIIIIIHDHIGHIIIIHIGIIIIIIHIHHEHHHHHEGIIIIIIHFEFE<HGIIIHIIIIIIIIHHGIIHIIHIIIIHHHHHCFHIIHIHIIIHHHHIIHHF<EHHEEHGIIHIIH
@HISEQ:711:H5NNWBCX2:2:1101:8854:9078:ATCTCGTA
TTAAGTTCAGCGGGTGTTCTTGCCTGAGCTCAGGTCGAAGATGTAAGTTATACTTCCTGGTTTGAGGGCTATTGAAAAAGAGCCAAGCCAACACCTAAATATGTAGCAGTGATGCTGCCTACCTAGATGCGGCCCATAAACGGTCCTTAATCAGCCTCTGAGCTTCAGTAGACCCGGCTTTCACTCCATAATAAAACAGAGGAGAGCCGGGACTACCAGATCCAACCAGCCAATTATTAATGAATAATTATTGGGAGGTTGAGGGGTACATCGACGCTGAGGCAGACATGCTCTTGGCCGAAGCCTCGAGCGCAATATGCGTTCAAAGATTCGATGGTTCACGTATTTCTGCAATTCACACTACGTATCGCATTTC
+
GHEHHHIIIIIIIIHHIIIIIIIIIIIIIIIIIIIIIIIIGIIIIIIIIGGIIIIIIIIIIIIHIIGGIHHIIIIIIIIIIIIIIIIIIIIIIIHIIIGHHIHIIIIIIIIIIHIIIIIIIIIIIHIIIIIIIIIIIIHHHHGIIHIHIIIIIHIIIIIIIIIHIIIIHHHIHIIHIIIIIIIIIHIIIIHIHIIHIIIHHIHHIHHHIHIIIIIHHIFIIIIHIIIIIIGIIHHGIHIIIHIIIHIIHHIIHIHGHIHIIIIIIIIIIIIIIHGIIIIIHGIIIIIIIGIGIIIHIGHIHGCHHHHHIIGIHIIIHHIHHHIHIIIIIIGIIIIIIIIIIIIIIHIIIIIIIIIHIIHHHHDHHHHHIIIIIIII
@HISEQ:711:H5NNWBCX2:2:1101:9460:9121:ATCTCGTA
TTAAGTTCAGCGGGTGTTCTTGCCTGAGCTCAGGTCGAGATAAAGGTTAATAGGGCCGAAGCCCTTCCTGATTTCGGGTCGACAAGCACAGTCCCAAGCCAACAACTAAAGCATTAGCAACAAGTTGCCTACCCAGTTGCGGCCCTTATCGGGTCCATGCATCAACCTCTTTGCTTCAGCGAACCCAGACACTAGGCCTGGGAAAGCCAGATCCGCCCTTTCATTCCATGGAATGGTTGGGCGAGGATTAACCCGACGCTGAGGCAGACATGCTCTTGGCCGAAGCCTCGAGCGCAATATGCGTTCAAAGATTCGATGGTTCACGTATTTCTGCAATTCACACTACGTATCGCATTTC
+
IIIIIIIIIIIIIIIIIIIIIIIIIIIIIIIIIIHIIIIIIIIIIIIIIIIHIHIIIIIIIIIIIIIIIHIHIIIIIIIIIIIIIIIIIIIIIIIHHIIIIIIIIIIIIIIIIIIIIIIIIIIIIIIIIIIIIIIIIIIIIIIIIIIIIIIIIIHIHIIIIIIIIIIIIIIIIHIIIIIIIHIIIIIHHIIIIIIHIIHIIIIIIIIIIIIIIIIIIIIIIIIGIIIIIIIIHIIIHIIHIIIIIIIIHIIIIIIIIIIIIIIIIIIIIIIIIIIIIIIIIIIIHIIHHHIIIHIIIIIIIIIIIIIIIIIIIIIIIIIIIIIIIIIIIIIIIIIIIHHHHHIHGIIIIIIHIIIIII
@HISEQ:711:H5NNWBCX2:2:1101:9554:9098:ATCTCGTA
TTAAGTTCAGCGGGTATCCCTACCTGATCCGAGGTCAAACATTGAATTAAAAGTGGGAGTTAACACGGCAAGATGTCAAAGCAAACCCATATAAGGTGAATCGAAAATACTATTACACCGTTGAGTTTGCAAGAACTCCGCCGAGTGATTTCAAAGGTGTGTGCTCAGCCGTCAGGCCGTGTGCACTCATCCATCAACAATCACGCCAACAAATCCTGCCATGCGAAAACACAAAACAAAAATGTTGCGCGACATTTGTTCAATGACGCTCGGACAGGCATGCCTCCCGGAATGCCAGGAGGCGCAATATGCGTTCAAAGATTCGATGATTCACTGAATTCTGCAATTCACACTACTTATCGCATTTC
+
IIGGHIHIIGHHHHIIIIIIIGHCHHHIIIHEDHHHHHIIECHIIHGHHEHGFHIHGEHHHIIIIIIIIDCHHGEHHIHIFHIIFHIIIIHHHGHHHH?EHHHCHIIHHIIIIIIHIHIIHHIIHIHIIGFCEEHHHIICHIIHHCHHHHHIHEFFHHH@HIHGGHHIIHEGHIIHIHHHIHIHIIIHIIIIGHHIIIIHEHEEFHGHHGIIIHHGBHGHHHG<BHGHHIHEEHHFHEHGCFCCCC<HGGIHHHF0@HEH@GHCCCDIGIHHCFECCGIIIHHHDGIIIHHHIHHHHHHGFGIIHIIHHHHIHEGIIIIIHIIIIIIIIHIIHGFHIIHHIHGIHIHIIHHHHF<IIIHEEEHGCIIH
@HISEQ:711:H5NNWBCX2:2:1101:12075:9100:ATCTCGTA
TTAAGTTCAGCGGGTAATCTTGTCTGATTTGAGATCAATTGAAATCATCTCTAATGAAAGAGAGAGGATTAATCATGATGATGATCATGATGGGTTTCAAGTGTAAATATGTTTGTACTTGCTTTAATGAGTTTGTCACAAGGAACTACTCTCAAGAGTACACACACACAATACACACTGACATACATTTCATGAGATATCATCAATGAATGATAAATCACAATTCCCTGTCATGCAAGTGTAAATCACACTTTACACAACAGGAGTATAAGATATGATGCTCAAACAGACATGCTGTCCGGGATTCCAGACAGCGCAATGTGCGTTCAAAAATTTGATGATTCACGGTCTGCAATTCACACTACGTTTCGCAGTTT
+
IIIIIHIIIIIIIIIHHHIIIHIIIIIIIIIHIHIIIIIIHIIIIIIIHGIIIIIIHIIIIHHHHIIIHDEGHIIIHHIIIIIIIIHIIIIEIFGHIIIIIIIHHHIIIIGHHHIIIIIIFHIIIIHIIIIIIIIIHHHIGHHIIIHGIIHHHHHHEHIIIIIIHIIIIHHIIIHHIIIIHIIIIIIIHHIHIHHGHIIIIIIIIHHHHIHHHIHIIIIIHHIHIIIIHHIIIIHHIIIIHIIIIIHHHGFHHHIIIIIIIIIHIIIIIIIIIHIIIIIIIIIIIHEIIIIHIIHDIHGIIIIIIFHHGGIIHHDHHHHHDHIGIIGIIIIHIIIIHGFHIIHIHIIIIIHIIIIIIIIIIIHHIIIGIIIIIIIII
@HISEQ:711:H5NNWBCX2:2:1101:16916:9204:ATCTCGTA
TTAAGTTCAGCGGGTATCCCTACCTGATCCGAGGTCAAGCGTAAAATGGTAGACTTGTGGATGCCACCGTCAGCAGTGGAGAGCGCAAAATGTGCTGCGCTCCCACACAGGACGGCGGGCTGCCAATGCATTTGAGGCGAGTTCACGCGCGCAGCGGAACAAAACGCCCAACACCCAGCAGGGCTGGAGGGTACAAATGACGCTCGAACAGGCATGCCCCATGGAATACCAAGGGGCGCAATGTGCGTTCAAAGATTCGATGATTCACTGAATTCTGCAATTCACACTACTTATCGCATTTC
+
HEHHHGEGHHIIIIIIHIIIHHHHIHIIIIHIIH<CFHIIFHHHHGDFHCCE1DHEGGHEFHHIHIIIDCEHEHHIIIIHFHG@CHI<EHHECHH@HHDH@H?GHHHHIIHHHIHDEHHHIHHHHHHFHHH<HHGHHGCFHHEHHEHHE:EDFGFIHHGHGEEFHGHDHHHIHHHIIIIIHHEGHIHHHGIHGFEFHHHHIHHHEHEHHHIIHIHHGHF1IIIIHHHHFFEHHHIIHHGFIIHHIIHHFHHHHC1IIIHHHIHIGHFCHHEHIIIHIHGIHHIHEHF<<HEHHHHGHIHHHE
@HISEQ:711:H5NNWBCX2:2:1101:17104:9199:ATCTCGTA
TTAAGTTCAGCGGGTATCCCTACCTGATCCGAGGTCAAGCGCAAAATGGTAGACTTGTGGATGCCACCGTCAGCAGCGGAGAGCGCAAAATGTGCTGCGCTCCCACACGGGACGGCGGGCTGCCAATGCATTTGAGGCGAGTTCACGCGCGTAGCGGAACAAAACGCCCAATACCCAGCAGGGCTGGAGGGTACAAATGACGCTCGAACAGGCATGCCCCATGGAATACCAAGGGGCGCAATGTGCGTTCAAAGATTCGATGATTCACTGAATTCTGCAATTCACACTACTTATCGCATTTC
+
IIIIIIIIIIIIIIIIIIIIIIIIIIIIIIIIIIIIIIIGIIIIIIIIIHIIIIIIIIIIIIIIIIIIIIIIIIIIIIIIIIIIIIIIIIHIIIIIIHIIIIIIIIIIIIIIIIIIIIIIIIIIIIIIIIIIIIIIIIIIIHHIIIIIIIIIIIHIIIIIIIHIIIIIIIHIIIIIIHIIIIIIIIIIIIIHIIIIIIIIIHIIIIIIIIIIIIIIIIIIIIIIIIIIIHIIHHIIIIHHIIIIIIIIIIIIIIIIIIIIIIIIIIIIHIIIIIIIIIIIIIIIHFIHGHIIIIIIIIIIII
@HISEQ:711:H5NNWBCX2:2:1101:18763:9045:ATCTCGTA
TTAAACTCAGCGGGTAGTCTTCCCTGATCAGAGGTCTGATGCGTGACGTTTTCCTCCCCCCCACTTGGAAGCCAAGTGTTGGGGAGGGACCTGCTTTGGAATCCTTGAACCAACTGGGAGGCACAACCAACGCACATTTGAGTTCCAGGAGCACCTGGATCACCTGATCGCGGGCTGTGTCACCACGGCGGCCAAATTCCCTCCATTTCAGCCAACCCAATCTGCCACCCGAAGGAGTACTACTACTCTCCCGGGTGGCCCCATTCGGATGGCCACTTTCACTCAACCCACTTGGTCCAGTGGATTGGTGGGTGTCGCGGTGACGCTCTGGCAGGGATGCCCTTGGTCAAGCCTCGGGCGCAACTTGCGTTCAAAGACTCGATGATTCGCGGAATTCTGCAATTCACACTACGTATCGCATTTC
+
IIIIGIIIIIIIIIIGHIIIIIIIIIIIIGHEEHHIIIIIHIGHIIIIIIIIIIIHDHIIIHIIHIIIIGHHIIIIIIIIIIIIIIIIHHHIGIIIIHHHIIIIIIIIIHIIIIHHIIFHHIDHIFHIIIHGGHHIIIIHHGIHIIHIIIIIEHIHIIIIGHIIHHHHHIIIIHHGIFHHHIIHEEHCHH??DDHHIGHHGFCHAHGGG@BHHFHHHHG@@@8EIIIHIGHGEIIHEIIGIHGF-B-HGGIHIHHHCGFGHGIIHIIHHEHEIHIHHHFGFHHHE:HHHBF?GIIHCHHIIIIIIIIIIHGIIIIIIIHHIHHIHHFIIIIIIIHIHIIIHHIIIIIIIIHHIHHFEIIIIIIIIIIIIIIIIIIHGIIIIIIIIIIIIIIIIIIIIIIIIIIIIIHHHF<IHCIIIHIHHIII
@HISEQ:711:H5NNWBCX2:2:1101:5318:9378:ATCTCGTA
TTAAGTTCAGCGGGTGATCCCACCCGATTTGAGGTCAAATTGTCAAAATGTAGGGGGTTTAGCATGTGCTTTCGCCAGACAACCTCGACAGAGCGAGCCCGATGAAGTTTAACAATCGGTTTATCGTCACGACGGACACACGCTGATGCATTTCGGATCAGTCACAAAAGCGACAGGATCCAAGTCCAATCACACAACATAAAGTCGTAGGATTGAGATTACAATGACACTCAAACGGGCGTACCCTTCGGAATACCAAAGGGTGCAAGGTGCGTTCAAAGATTCGATGATTCACTGAATTCTGCAATTCACATTACTTATCGCATTTC
+
GHIHHIIIIIHIIIIIIIIIIIIIIIHIIHIGHIGHIIIIIIHHIIIIIIHIIIHHIIIIIIIIIIIIIHHIIHIIIIEHIIIIIIIIIIHIIIIIGIIIIHHIIIHHHIIIIIIIHIHGIHIIIIIIIIGIIIIIIIIHIIIHIIIIIIIIIIGIIIIIIIIIIIIHIIIIIIIIIIIHIIIIIHIIIIIIIIIIIIIIHHIIIIIIHHIIHIIIIIIIIIIHIHHIHHEIHIHIIIIIIIIIHIIIIIIIIIIIIIIHGIIIIIIIHIIIIHIGIIIIGIIHIGIIIHIIHIIIIIIIIIIIIHIIGIHIIIIIHIIHIIIIIIIHI
@HISEQ:711:H5NNWBCX2:2:1101:7439:9350:ATCTCGTA
TTAAGTTCAGCGGGTCTTCCTACCTGATTTGAGACCTGTATCAGAGGCAAGCCTCTATTTCATTGCATCGTGAGATGCGCTGAAGGGATTGACCTAGCGACTCTTGGGAATCAACACGTCGAAAAGGCAGAGTAAACTCTTTCAATTACGGCTGTCTCATCCTTGGGAATCGATCAATTCTCTATTTCAAGTCGGCCTCTTTGACAAGGCATGACTCAAGTCCAACACTCTACACTCTCCCGAGGGAAAGAATAAGAGGTCGAGGGTAAAGAGATACTCAAACAGGCATGCTCTCCGGAATACCAGAGAGCGCAATATGCGTTCAAAGATTCGATGATTCACTGAATTCTGCAATTCGCATTACTTATCGCATTTC
+
IIIIIHHIIIIIIIIIIIIIIIIIIIIIIIIIIHIIIIIIIIIIIIIIIIIIIIIIIIIIIHIIIIIIIHHIHIIIHIIIIIIHHHHIHIIIIIIIIIIIIHIIIIHHIIIIHIIIIIIIGIIIIIIHIIHIHHIIIIIIIIIIIIIIIIGHIHIIHIHHIIIIIIIGHIIIIIHIIIHIIIHIHIIIHIIIIIIHIIIIIHIIIIIHHIIIIIIIIHHHHIIIHHFHEIHHGDD<E<IIIIIIIIIIIIIIIIIHHIIIIIIIIIIIIIIIIIIIIIIIHHHIGIIIIIIIIIIIIIIIIIHIIIIHIIIIHIHGIGIIIIIIIIIIIIIIIIIIIIIIIIIIIIIIIIIIIIIIIIIIIIIIIIIIIIIIHIII
@HISEQ:711:H5NNWBCX2:2:1101:9812:9309:ATCTCGTA
TTAAGTTCAGCGGGTAGTCCCACCTGATTTGAGGTCTAAAATATAAGAGTGAACTAGTAGCAGCATTTCCCTACAATTCGGCCGCATTAAAGCGTCCTCAACGAAATTTCTTATCACGTTGAGTCAGTCCGAAAATATAAGAGCCTGCTCATAAATTTAAAGCGAGCTGAACTCAAAAGTCCAGCAACGCTCAACATCCAACCACTAACAAATTAATTAAAAAATGATAGGGTTGAGGAATTAATGACACTCAAACAGGTGTGCCCTTCGGAATACCAAAGGGCGCAAGGTGCGTTCAAAGATTCGATGATTCACTGAATTCTGCAATTCACACTACTTATCGCATTTC
+
IIHHHHHIIGHHHHIIIIIIIIIIIIIHHIIHHHDGEHIIIIIIIIHHIIIIIIIIHIIHIEDHHIIIIFHIIIIIIIIIIIIIIIIIIGIIIIIIIIIIIIIIIIHHHIIIIIIIIHIHIIFHHHHIIIIHIIIIIIHIGHHHIIIGIIHGHIIIIHHHGIIIIIIGHIIHIIIHHHHIHIIIIGEDHHIIIHIIHIIIIIIHHIIHIIIHIIHIIHIHGFHIHHHHHIIIHIIIIIIIIIHEFHFIHHIIIIIIIIIIIIIIHIIIHIIHHFHFIIIIHIIIHHIIIIIIIHHIIIIIIHIIIIHIIIIIIIIIIHIHIHHIHIIIIIIIIHGFIIIHHIIIIIIII
@HISEQ:711:H5NNWBCX2:2:1101:10070:9471:ATCTCGTA
TTAAGTTCAGCGGGTGTTCTTGCCTGAACTCAGGTCGAAAGGGGTGTGTCGCACGGCTTCTCGGAGAGCGGCCGACGATTCCTGCGGGCTTACAACGAGGTCCCGGGCCGACGGCGGCATGCGATCCCTGGCGGGTCACCTACCAGACTGTCGTCCCGATTGGGTCCTCGTTCGAGCCTCTGTTCTTCGGCAGACCCGGTTAAATTAACCGGGACGGCCAGGTCCACGCCTCTTGAGAGAGGGTGAGGGTAAAGCCGACGCTGAGGCAGACATACTCTCGGCCGGAGCCTCGAGTGCAATTTGCGTTCAAAGATTCGATGATTCACATTATCTGCAATTCACACTACGTATCGCATTTC
+
IIIIHGHHIHIIIIHIIIIIIIIIIIIIIIHIHIHHIIIHIIIHHHIIIIIIIIHIIHHIIIIIIIHIIIHHIIIIIIIHIIIIIHCHHIIIIHIIHHIHIIIIIIIHHIIIIIIHGIHHIIIIIGIIIIIEHIGEDHIIIIIHIIFHIIIIHIIIIGHDHIGHHIHHHHHIIIIIIIHIHIIIHIGHIHIIHIHIIIIIHHHHHHIHHIIGHDHIHHIIIIIHIIIHHHHE@HHIIIIIIIHIHGIHHEIHIIHHHEIIIIIHIIIIIIIIHCIIIIIIIIIHIGIIHEHHHHHHHG@CIHGIIIIIIIIIIIIHHHHHHHIIHIIIIIIIIIIIHIHIHIIHHHIIIIIIGFFEHHI
@HISEQ:711:H5NNWBCX2:2:1101:12103:9497:ATCTCGTA
TTAAGTTCAGCGGGTATCCCTACCTGATCCGAGGTCAAGCGTAAAATGGTAGACTTGTGGATGCCACCGTCAGCAGCAGAGAGCGCAAAATGTGCTGCGCTCCCACACGGGACGGCGGGCTGCCAATGCATTTGAGGCGAGTTCACGCGCGTAGCGGAACAAAACGCCCAATACCCAGCAGGGCTGGAGGGTACAAATGACGCTCGAACAGGCATGCCCCATGGAATACCAAGGGGCGCAATGTGCGTTCAAAGATTCGATGATTCACTGAATTCTGCAATTCACACTACTTATCGCATTTC
+
IIIHIIIIIIIIHIIIIIIIIHIIIIIIIIIHIHIIIIIIIIIIHIGHIIGIHIIIIIIIIIIIIIIIIHHHHIIIIIIIHHHGIIIHIIIIIIIIIIIIIIIIIIIIIHIIIIIHIIEHIIIIIHIIIHHIIIIIIIIIIHIHIIIIIIIIIIIIIIIIIHIIIIHIHIIIIIIIIIIIIIIIIIIIIIIIIIIHIIIIIHHIHIHHIIIIIIIIIIHIIIIIIIIIHIIIIHIHHHFIIHHHIIIIIIIIIIHHIIIIIIIIIIIIIIIIIIIIIIIIIIIIIHIHHIIIIIIIIIIIII
@HISEQ:711:H5NNWBCX2:2:1101:13445:9289:ATCTCGTA
TTAAGTTCAGCGGGTGTTCTTGCCTGAGCTCAGCTCGAAGATGTAAGTTATATTTCCTGGTTTGAGGGCTATTGAAAAAGAGCCAAGCCAACACCTAAATATGTAGCAGTGATGCTGCCTACCTAGATGCGGCCCATAAACGGTCCTTAATCAGCCTCTGAGCTTCAGTAGACCCGGCTTTCACTCCATAATAAAACAGAGGAGAGCCGGGACTACCAGATCCAACCAGCCAATTATTAATGAATAATTATTGGGAGGTTGAGGGGTACATCGACGCTGAGCCAGACATGCTCTTGGCCGAGGCCTCGAGCGCAATATGCGTTCAAAGACTTGATGATTCACGGAATTCTGCAATTCACACTACGTATCGCATTTC
+
GHHHHEEHFHGHG<FHHDEGCEHHEHGHIHHHE1DCECEH=HHHIGIHHCH@HCFHHEEHIHIHIHFEEECG?EHFHEHHHHGGGIFEHHHGIHIHCCFFCHIIGHGHHG@HHIGHIIIIIGHEHIHHIHHCEHIIIIGEE00<EHHHHF@EHCGHGHHHIGIIHII/:F.AHHHDHHI-AHGHIIIIA.FFEEHHHH?HGGGHHFGHHHIIHH@F9HHCH?.?B-EE.?FC..F;.8.CG:.HG<<</CFCE<FFCF@D</EC<C/GGHCH@E/@?G11CFD<1DC<1FCC1FC00E@HF1IIHHC<//0@EEHHCDGGEGF1G@D1<HFG?IHHHHCE<C1?HEHC<<1FHHCGFEHGF<1CH@E0E1@HHHHH
@HISEQ:711:H5NNWBCX2:2:1101:18616:9393:ATCTCGTA
TTAAGTTCAGCGGGTGCTCTTGCCTGAACTCAGGTCGAATGGTGAAGGCGTGGCAAGCAGCCACTTCCTGCGGACTCGACCAGCAGGCGCCCCAGGCACCAGCGGCATGCGACCGGGGAGGGTCGCCTACCAGACTGTTGCCCTTGTAAACGGGGTCCTGCTCGAGCCTCTGTGCTTCGGCGGACCCGGCCGGTGAGGGCCGAGACAACCAGGTCCCCCTCGCCTTTCTCTTCGCAAGAAGAGAAAGGGAGGGGAGGGGTGAAGCCGACGCTGAGGCAGACATGCCTTTGGCCGAAGCCTCGGGCGCAATTTGCGTTCAAAGATTCGATGGTTCACATAATCTGCAATTCACACTACGTATCGCATTTC
+
IIIIIIIHIIIIIHIIIIIIIIIIIIIIIIIIIIHIHIIIIIIIIIIIIIIIIIIHCGHHIIIIIIIIHHHIIGIIIIIHHHIIIIIHHIIIIFHEHGIIHGIIHHIIIIIIIIGHHIGIIHHIHHHHIIHHGHHIHIIEHHHHHIHHHHHGHEHIIIIGIIIFHIIIFHEGHHHHEHHHIDIIIIIIIHHIIHEBFHIHGHIIIIIHHIHGHGHHHHHDIIIHHEIHHCHHHIIIHHHEHHIHIHEHHGIIIHGIIIIIIIHIHHIIHGIIIHIHIIGIIIIHGHHIHHIIIIIIHGIIIIGHGGHHHGHIIIIIIIIIHHHHIIHGHHGIIIIHIIIIHIFGHCHEIIIIIIIHIIIIIIIIHHIHI
@HISEQ:711:H5NNWBCX2:2:1101:19214:9285:ATCTCGTA
TTAAGTTCAGCGGGTATCCTCGTCTGATTTGAGATCAAAGTTTAGGTGCAAATGACTTACACATTAGTCATGATGCCGCATTCGTCACACAGAAGTGTTAAACTCTGTTGACTAGCGTGGCTAGACTATAGTTCTAAATCGGTAGTCATAAAACTATCCAATCGAAACGCAAGACTCGACTCGTTCCCAAGTAGAGTTTGCAGTTGTAAGTTGATACTCAAACAGACGTACCATCGGGAGTTCCCAATGGTGCAAGGTGCGTTCAAAGATTTGATGATTCACGGTATATGCAATTCACATTACTTTTCGCAATTC
+
IIIHHFHIIIIIHIIIIIIIIIHIIEHHHIIGIIIIIIIHHHIIIIIIIHHHIIHHIIIHIIIIIIIHIEHHIIIIEHHHIIIIHIIIIHIIIIHHIIHGHHEHHIIIIIIIIIHHIIIIHIIIIHHHHGHIGHIHHHIGIIIIHHCHHHHHIIHIGIIIIHIIIIIIHIIIHHIIIIIHIIIIIHIIIHIIHIIHHHIIIIHEGIIIIIIIIIHEIIIHHGEHFFHHHCIHHIIIIIIIIHHHHF@HIIIIIIIHIIIIIHIIHHIIIIIHHHIIIIIIIIHHIIIIIIIIIIIIIHIHEIHIIIIIIIIIHII
@HISEQ:711:H5NNWBCX2:2:1101:3590:9523:ATCTCGTA
TTAAGTTCAGCGGGTGTTCTTGCCTGAGCTCAGGTCGAAGATGTAAGTTATATTTCCTGGTTTGAGGGCTATTGAAAAAGAGCCAAGCCAACACCTAAATATGTAGCAGTGATGCTGCCTACCTAGATGCGGCCCATAAACGGTCCTTAATCAGCCTCTGAGCTTCAGTAGACCCGGCTTTCACTCCATAATAAAACAGAGGAGAGCCGGGACTACCAGATCCAACCAGCCAATTATTAATGAATAATTATTGGGAGGTTGAGGGGTACATCGACGCTGAGCCAGACATGCTCTTGGCCGAGGCCTCGAGCGCAATATGCGTTCAAAGACTTGATGATTCACGGAATTCTGCAATTCACACTACGTATCGCATTTC
+
IIIIIIIIIHIIHIHHHHHIIIIIIIIIIIHIHIHIIHGIIHHHIIIIIIIIIIIIIIIIIIIIIGGIIIIIHHIIIIIIIIIIIIHIIIIIIGIIIIIHIIIIHIIIFHIIIIIIIHHIHIIIIHIHHIHIIGIIIIIIGIHHHIIIIIIIIIIIIIHGIIIIHHIIHEHFHIHIHIEHIIIIHHIIIGIIIFHHIIIIIIIHHCHIIGIIIIHHIIIHIHIHFGIHHHEHGHIHHIHHHHCHHHFHHHIIIIIIIIIIIIIIIIIIIIIIIIIIIIIIIIIIIIIIIIIIIIIIIIHIIIHEHIHGIIIIIIHFIIHIIIIHIIHHHHIIIIIIIIIHGHIIIIIIIIIIHIIIIIIHIIHIGIIHIIIIHIII
@HISEQ:711:H5NNWBCX2:2:1101:5243:9580:ATCTCGTA
TTAAGTTCAGCGGGTAATCTTGCCTGAGCTCAGGTCGAGGAAATAAGTAATAAGTTTCCTTGTTGAGGGCTCATCCGGGTCCCAGACCAACAGCTAATCGTATTAGCATCACTGCCTAACCAGCTGCGGCCCTTAACGGGTCCTTGAATAAGCCTCTGCACTTCAGCCAACCCAGCTCTTAAGTCAATAAGAACTGAGACAGCCAGATCCGTCCCTTGTACATTCACATGAATGGGAATGTATGGGACGAGTATTAACCCGACGCTGAGGCAGACATGCCCTTGGCCGAAGCCGCGGGCGCAATATGCGTTCAAAGATTCGATGGTTCACGGTTTTCTGCAATTCACACTACGTATCGCATTTC
+
HIIIGFEHHIFHHHIHIHIHIHHIEGHIHF?CHGEHCDDF?GHHH?GHIHGHFHIHHHHGHEHECG<C<<<CCHHHHGGHIGIGEHHHHHHHCG@CH@CCFHHII?GHHIGIG1ECHH?CCH<GHHH/?HHHHGEHICDHFDEF?HFHHFHHHHHFHEHFEF??HGHHEHHHFEBFFHHHIHHHFHIHGHEHHFGHH@GEBCFGFHHHDHHEGIIGIIHHHGHHIIIIHHHHGIHEEFIHHGHGIHIIIIIIHFGHHIGIHHHHIIIIHGIIIHEGIHH?IIIIIHHHHDHCHCHEGIHIIIIIIHHHHHHHGHIIIIIIIIIIIIIIIIHGIHHHFEIHIGIIIHHCHHGHHIIIIHHHIIII
@HISEQ:711:H5NNWBCX2:2:1101:16829:9729:ATCTCGTA
TTAAGTTCAGCGGGTATCCCTACCTGATCCGAGGTCAAAAGTGATAAAAGACTTGTGGAAACTAGCGTATAGACTTGAATCGCGACTTGTGCTGCGCTTCAAAACCAAAACACTGGCTGCCAATTACTTTAAGGCGAGTCCCGCCACTAGAGCAAGGACAAACACCCAACACCAAGCAGAGCTTGAAGGTACAAATGACGCTCGAACAGGCATGCCCCATGGAATACCAAGGGGCGCAATGTGCGTTCAAAGATTCGATGATTCACTGAATTCTGCAATTCACACTACTTATCGCATTTC
+
GIIIIHFHHIIIHIIIIIIIHIIIIIGIIIIIIHHHIIFHGHHIIGHIIIIIHHIIIIIIIIIIIIIHI@GHHIGHHIIHIIIIIIIIIIHIIIIIIHHIIIIIGIHIIIIGIHHHIIIIIIHIIIIIIIHHHHHIIHCHHIIIIIIIGHIIIIIIIIIIIIIIIIIGHHGIHIIIIIHHIIHIIIIIHHHHIIHIIHIIIHHHHIIIIIIIIHHGHIGIIIIIHIHHGEHHIIIIIIIIIIIIIIIIIIHIIIIIIIIIIIIIIIIIIHIIIIIIIIIIIIIHIIHIGHHDIIIIIIII
@HISEQ:711:H5NNWBCX2:2:1101:17081:9594:ATCTCGTA
TTAAGTTCAGCGGGTATCCCTACCTGATCCGAGGTCAACCTAAGAAAGTTGGGGTTGTGGCAAGCAACCGCAAGACCCTGTAGCGAGAAGAATTACTACGCTTAGAGCCCAGCGGCACCGCCACTGATTTTAAGGGACGCGGAATCGCGAACCCCAAGTCCACGCACAGGGCGTGATTGGTCATAATGACGCTCGAACAGGCATGCCCCTCGGAATACCAAGGGGCGCAATGTGCGTTCAAAGATTCGATGATTCACTGAATTCTGCAATTCACATTACTTATCGCATTTC
+
IIIEHHHIIIIIIIIIIIIIIIGIIHIIIIIFHI=HIHIHIIHHIIIIHIIIIHIIIIIIIIIHIHHIIEHIIHIIIIIHIIIIIIIHHIHIIHHIIHIIHHHIIIIHIHIIIIHIIIIIIIIIIIIHIIHIHHIHIIIIIIHIIIIIIIIIIIIIIIIIIIIIIIIIIHHIIIIIIIIIIIHHIHHIIHIIIIIIIIIIIIIIIIHIIIIIIIIIIIIIIHEIIHIHIHDCHIIGIIIHIIHHIIIIIIIIIHHHIIIIIIIIIGIIHHIIIHIHIIIIIIIIIHIIIII
@HISEQ:711:H5NNWBCX2:2:1101:18317:9633:ATCTCGTA
TTAAGTTCAGCGGGTATCCCTACCTGATCCGAGGTCAAGAGTAAAAAATAGTCTTGATGGATGCCAACAATCATGACAAGAGGCGCAAAATGTGCTGCGCTCCAGGCCAATATGCCGGCTGCCAATTGTTTTAAGGCGAGTCCACGCGAAAAGCGGGACAAACACCCAACACCAAGCAGAGCTTGAGGGTACAAATGACGCTCGAACAGGCATGCCCCATGGAATACCAAGGGGCGCAATGTGCGTTCAAAGATTCGATGATTCACTGAATTCTGCAATTCACACTACTTATCGCATTTC
+
IIIIIIIHIIHIIIIIIIIIIIIIIIIIIIIIIHHIIIIIIIIHIIHHIIIIIIIIIIHIGIIIIIIIIHIIIIIHIIIIHHHIIIIIIIIHIIIIHIIIIIIIIIIIIIIIIIIIIIIIIIIIFIIIHHHIIIHHHIIIIIHHIIIIIIHHDHHHIIIIIIIIIIIIIHIHGIEIIIIIIIIIIIHIIIIIIIIIIHHIHHIIHHIIHFIIIIIHGIIHGIHIHIIIIIHDHIHIIIIIHIIIIIIIIIIIIIIHIIIIIHHHHHIIIIIIIIIIIIIIIIIIHHFHHIIIIIIIIHII
@HISEQ:711:H5NNWBCX2:2:1101:10222:9753:ATCTCGTA
TTAAGTTCAGCGGGTGTTCTTGCCTGAGCTCAGGTCGAAGATGTAAGTTATATTTCCTGGTTTGAGGGCTATTGAAAAAGAGCCAAGCCAACACCTAAATATGTAGCAGTGATGCTGCCTACCTAGATGCGGCCCATAAACGGTCCTTAATCAGCCTCTGAGCTTCAGTAGACCCGGCTTTCACTCCATAATAAAACAGAGGAGAGCCGGGACTACCAGATCCAACCAGCCAATTATTAATGAATAATTATTGGGAGGTTGAGGGGTACATCGACGCTGAGCCAGACATGCTCTTGGCCGAGGCCTCGAGCGCAATATGCGTTCAAAGACTTGATGATTCACGGAATTCTGCAATTCACACTACTTATCGCATTTC
+
IIIIIIIIHIIIGIIIIHIIIIIIIIIIIIIIIIIIIIIIGHHIIIHIIGHHGHIIGHIIIIIHHIICHHIHHIIIHIIIIIIIIIHHHIIIIIGIHIIIIIIIIHIHIIIIIIHIIGHHIIIIIIIIIIIIHIIIIIIIHIHHIIIIIIIGIIIIEHIHHIIIIIHIIIIHIIIHIIHIIIIHHHHHIIIHIIIIIIIIIIIIIHCIIIHGHHHHGIIHIIHHIHIIHCIHHGIIIHIHIIIIIIIIIIIIIIIHIGIIIIIIIIIIIIHIIIIIIIIIIIIIHIIIIHIIIIIIIIIIIIHDHHDDHHDHEIHIIIHGIIIIHIIHIIIIIIIIIHIHGIHHHHIIIIIHIIIIIIIHHHGHHG@EHIIIIIII
@HISEQ:711:H5NNWBCX2:2:1101:10829:9863:ATCTCGTA
TTAAGTTCAGCGGGTAGTCCTACCTGATTCGAGGTCAACTTTGAGAAAGTCGGGGGTTTTACGGCGTGGACCACGACGGGCTCCGGCGCGAGGTGTTAGCTACTACGCGCAAGAGGCCGCGGCGTGACCGCCGATGCGTTTGGGGGACGGGCGCGGCGGGCGGGGGGGACCCCGAGGGGCCTTCTCCCGCCAGCGCGATTCCCGATCCCCAACACCAAGCCCGGGGGCTTGAGGGGTGTTAATGACGCTCGAACAGGCATGCCCGCCAGAATACTGGCGGGCGCAATGTGCGTTCAAAGATTCGATGATTCACTGAATTCTGCAATTCACATTACTTATCGCATTTC
+
IIIIIHIIGIIIIIIIIIIIIIIIIIIIIIIIIIIIIIIIIIIIIHIIIIIIIIIIHHIIIIIHIIIIIGIIGIIIIIIIIIIIIIIIIIIIIHIHHHIIIHIIIIIIGIIIIIIIIIIIIIIIIIIIIIGIIIIIIIIIIFHHIIHIIIIIIIIIIIIIHIHIHIIIHIIIIHHIIIHIIIIIIHIIHHHHIIIIIHIHHIIIIHHHIIIIIHHIIIHHIIIIIIIHIIIIIIHIIIIIIHIHHHIIHIIIIIIIIIIIIHHIHHIIIIIIIIIIHHHIHIIHIHHFCIIIIIIIIIHIHIIIIIIIIIIIIIIIIIIIIIIIIIIIIIIIIIIIIIIIIIIIIII
@HISEQ:711:H5NNWBCX2:2:1101:15911:9837:ATCTCGTA
TTAAGTTCAGCGGGTGTTCTTGCCTGAGCTCAGGTCGAAGATGTAAGTTATATTTCCTGGTTTGAGGGCTATTGAAAAAGAGCCAAGCCAACACCTAAATATGTAGCAGTGATGCTGCCTACCTAGATGCGGCCCATAAACGGTCCTTAATCAGCCTCTGAGCTTCAGTAGACCCGGCTTTCACTCCATAATAAAACAGAGGAGAGCCGGGACTACCAGATCCAACCAGCCAATTATTAATGAATAATTATTGGGAGGTTGAGGGGTACATCGACGCTGAGCCAGACATGCTCTTGGCCGAGGCCTCGAGCGCAATATGCGTTCAAAGACTTGATGATTCACGGAATTCTGCAATTCACACTACGTATCGCATTTC
+
IIIIHGHHHIIIIICHDHHHIIIIHHIIHGHHHIEHIHIGH?F<DHHHIIIIHHIIIIIGDCEGHI?ECGHFHIIIIIIIIHIIIIGGHIFEHHHHHIIHHIHIIIIHHHIIHIIGHIEHCGHHHIGGIIICHIIIIHIIIHHHIIGIIGIIIGHIHIIGHHIIIIIIIIIIHIGIIIIHHIIIIHHGHGHIIIGHIIIIIIHIIDEGIIIHHIIHIIHHGHHHCGIIIHIIIHIIHIHIIIIIHEIHIIIIIIHHHHHIIIGIIIIHFHCGHHHIIIHGIIIIIIIIIIIHIIIIGIIIHFIIIHHEIIHIHIIIIGIIHIHHFHIIIIIIIIIIIIIIHIIHHHIIIIIHIIIGIIIIIHFIIIIIIIIIIIII
@HISEQ:711:H5NNWBCX2:2:1101:1389:10043:ATCTCGTA
TTAAGTTCAGCGGGTAGTCCCACCCGATTTGAGGTCAAATTGTCAAAGATTGTCTTGTTAGGACGGTTGGAAGCATAGAGCCCGACAATACAAGCGCGACCCGAAAGTCAACTCCGGTGAAGATTTATCACACCGAATACGCCGCAAAAGCAGGGTACACTCAGGCATTTCAGACGAGCCGTTTGTTACACGGCAACATCCAAGTCCACATACAAACCAACAATAAAGTGGTCGTAGTGAGATTACAATGACACTCAAACGGGTGTACCCTTCGGAATACCAAAGGGTGCAAGGTGCGTTCAAAGATTCGATGATTCACTGAATTCTGCAATTCACATTACTTATCGCATTTC
+
IIIIIIIIIIIIHHHEGHIIIIIHIHHHHIIIIIHIIIIIIIIIIIIIIIHIHHIHIIIIHIHIICHIIIIHIIIHIIIIIIIIIIIIIIIIIGHHIHHHHIIIIIIHIIIIIIIIGDHHIIHIIIIIIIIHIIIIIIIIHIIIIHHIHHHIIIHIIIIIIIIIHIIIIIIIIIIIIIIIIIIIIIIIIIIIIIIIIIHHIIIIIGHHIIIIIIGHGHHHHIHHIHGIIIIHIIIIIIIIIHIIIIIHHHFHCHHHHFDIHIIIIIIIIIIIIHIHHFHIIIIIHIIIIHIIIGIIIIIIIIIIIIHIIHIHIHIIHHIIIIIIIIIIGIIIIIIIIIIHIIIIHIIIHIHII
@HISEQ:711:H5NNWBCX2:2:1101:6107:10027:ATCTCGTA
TTAAGTTCAGCGGGTGTTCTTGCCTGAGCTCAGGTCGAAGATGTAAGTTATATTTCCTGGTTTGAGGGCTATTGAAAAAGAGCCAAGCCAACACCTAAATATGTAGCAGTGATGCTGCCTACCTAGATGCGGCCCATAAACGGTCCTTAATCAGCCTCTGAGCTTCAGTAGACCCGGCTTTCACTCCATAATAAAACAGAGGAGAGCCGGGACTACCAGATCCAACCAGCCAATTATTAATGAATAATTATTGGGAGGTTGAGGGGTACATCGACGCTGAGCCAGACATGCTCTTGGCCGAGGCCTCGAGCGCAATATGCGTTCAAAGACTTGATGATTCACGGAATTCTGCAATTCACACTACGTATCGCATTTC
+
HH@FG@EEHGEHHIIIIIIIIGIEE@EE?GHEGEHG?DEH0FGDEFHIHFHHFHIHHEHHHHIHHHGDG<?@@ECDEHHHIHHIIFHGHHH?GEH?HHHIHHIIHHIHHI?GHHEC@?GIHIIIC@?HHIHGGDHGIEHHHFE0<EHHHH?HECHHHEHEGHE@EHHHHFHC@DB?H@F@G@B8AG8B8BHHEHHIEHHHHGFH.AH?F@B@HGHHHGCG@HHFGHECEHHFHHHHEIGIIHHHEHF/CEIIHEEHHHHHHG@</?GHH?DEEFIFIHIHIHEFC?IHCIHIIHIHGH@@G?IIHHHCHHEGIHG=CFCDHEFHHGEHIIIHHF?D<1EE@HE?HGEGHHEEIHGGIHHGDC<ECGIHHIIIIHII
@HISEQ:711:H5NNWBCX2:2:1101:17004:10049:ATCTCGTA
TTAAGTTCAGCGGGTGTTCTTGCCTGAGCTCAGGTCGAGGTAATAGAAGGGTTTTCCTGGTTATGAGCCACGACTCGGTGCCCAAGCCAACATCTAAGCATTGACACAGTCAATTAAGACCTAGCCTACCCAGATATGGCCCTTAGCGGGTCCCGAATGACTTCTATGCTTCAGCCGATCCAGAGTGAGTGCACGTAAGAGGTTAGGCTTACGGACAGCACCGAGCTGGAACGGCCCGATCCACCGACTGTTCCATCTGACAAGGAGAGGGAGAGTGGTGATATTAGCCCGTCGCTGAGGCAGACATGCTCTTGGCCGAAGCCTCGAGCGCAATATGCGTTCAAAGATTCGATGATTCACGGAATTCTGCAATTCACACTACGTATCGCATTTC
+
EHII1<DF??@DHIH?C=GHGE1<11C<@C1DEGFGH///<<<CHHHEE1<1<DC1D1<1<CGEHH11CCHH/C<0DHE0<<CG1<E?FHH<11<DF1C1CG@GGHHGHC@DFHFHC?0F0@<CGEHEHHE00<<C@00CGCC00//:<//::.DH</FEEFEEHHFGGE@AEECE--8EG8.;FBHG;7?F8HEEG@@;BGG8A-8BG?B7A8---,--65-B--86--65,?-..7.E=H?7-B8C;...;...:8.:.:F8G@C8?D8.@/HHHH@D/C<//<//<///E0CFC1<<1D<1C@1D1F@C?EC@/GC<<?C</</C@@C1C<HHEGD111<1<0111F1F<1@?<<<@11C1<11?HF<1<<1<1<1FHE?=GGD<1GFC?/
@HISEQ:711:H5NNWBCX2:2:1101:17149:10103:ATCTCGTA
TTAAGTTCAGCGGGTGTTCTTGCCTGAGCTCAGGTCGAGGATATGTGGGTTATGAGGCACATCAATCCTTGTTTAAGGGATCAACGCTTCTCTCTCCTGGGTTTAGTGAAGCATCACATCGAAGTCCTGTAAGGCCAACAACTAGCAAAGAAAGAGGAAAAGCTTTGCAGCTTCTCGCTCACTGCCCAGTTGCGACCCTCCCCTGAATAGGCTGGTTTCGATCTTCACTCTGTTCTTCAGCCGATCCAAGTCAACTCAATGACTTGAAACAACCAGTTCCACTCTAGGTATATACACAATGGTATAGTTAGAGTGAGATAAACCCGACGCTGAGGCAGACATGCTCTCGGCCGAAGCCTCGAGCGCAATATGCGTTCAAAGATTCGATGGTTCACGGAATTCTGCAATTCACACTACGTATCGCATTTC
+
HHIIIIIHHHEHIHHHIIIFHIIHEHHIIHHEHHGHHGGIHGHIHHIIIDHCHHGHIIGIHIFIHIIHGGHHIHHHHIIHIIIHIEHHIGIIHHHHIIIHGIIIFIIIHIGHGHHGHHIIGIIHIIGHEHHHIGHIHEHHIHI?FHIGHHIIHHHIGHHEHHIHHHGHHIHIIIIHIIIHIIIIIGGHIIHIFH<EHHIIHHHIGFHI-E@ECHH8FCG@-EHHHHG@-@-@--?G@7-5--HF?EBBF66FF8EHBAHEHFIHHEHE@FIHEHHG@6GA8HFHHF9.8B@HEHIHEHC8CFHHCHHEEEG@GCIIHHHHGHHHDG@CC0?GIIHIHIHHHHHHCGIIIIHHHHEHHEHHGHHHEHHG@@IHHCCCGIIIHHGHHFG@FHHFEHIHHHHHEHEHFHHHHHHIHIHEHHHHCGIIIIIII
@HISEQ:711:H5NNWBCX2:2:1101:17508:10219:ATCTCGTA
TTAAGTTCAGCGGGTGATCCTGCTTGATTTCAGATGCAAGTAAGTTTGTGTGACTAAGCACTGGCAGCTTACGCTGCACTGCCTCAGCTCTCAATGAGTTCACATTGTGAGCAATGTGACTGCTGCATTGAGTGCGATCTCGAACAAGCCGAAATCGCTCGCAGAGCGCAGAGTGCTTTCATGCTTAGCAAGAGAAGGGTATCTCTCGCATTATGATTTGGGTGATGAGATAAAAAGACACTGAAACAAGTATGCCGGCTGGAGAACCAACCGGCGCCAGTTGCGTTCAAAGATCTGATGACTCACGGTTCTGCAATTCGCATTGCTTATCGCACTTC
+
HIIIIHIGHIIIGIIIIIIIIHIIIIHHIIIIIIFHHIIIHIHHECHHHHHIIIHHHIIIIHF?GHGGIHHHEHHEHGHIHHIHHHHIGIHIEIIIIIIIIIGIII?GHHGHIGHHHHHHIIIIIIGIIIIIIIIIHIIIIIIIIHIIIIIIIIIHIHIIIIIIIIIIIIIIHIIIHGHIIHIIIIIHHIIIIIIIIHHIIIIIIIHIHIIIIIIIIHHIIIHHIIIIIIHHIIIHIIIIIIIIIHIIIIIIGIIIIIIIIIIIIIHHIIIIIIIIGIIIIIIIIIHIIIHIGIIIIIIIHIHIIHHIIIIGIIIIIIIIIIIIHIIIIHIIIIIIII
@HISEQ:711:H5NNWBCX2:2:1101:18465:10054:ATCTCGTA
TTAAGTTCAGCGGGTGTTCTTGCCTGAGCTCAGGTCGAAGATGTAAGTTATATTTCCTGGTTTGAGGGCTATTGAAAAAGAGCCAAGCCAACACCTAAATATGTAGCAGTGATGCTGCCTACCTAGATGCGGCCCATAAACGGTCCTTAATCAGCCTCTGAGCTTCAGTAGACCCGGCTTTCACTCCATAATAAAACAGAGGAGAGCCGGGACTACCAGATCCAACCAGCCAATTATTAATGAATAATTATTGGGAGGTTGAGGGGTACATCGACGCTGAGCCAGACATGCTCTTGGCCGAGGCCTCGAGCGCAATATGCGTTCAAAGACTTGATGATTCACGGAATTCTGCAATTCACACTACGTATCGCATTTC
+
HIIIHHIIIIIIIIHHHHIIHHHIIIIIIIIIII@EHDHHHIHIIIHIIIIIHCHFHHIGFHHHEEHEHHICHIIIIIHIIIIIIHHIIIIIIIGEHHIIIIGIHIGIHIIHIIIIIIGIIIIIHHIIHIIIHDHIIHCCHIF@GHHIFHIHGFHHHIHHEC@GHHHHHHHHIIFHIIHGGHHHGIGHHFHHCHHHHGHIHIHIGHEIGHHHHIIHIIIIHHAEIHHHHHEHHHHHHFIIFIHGGIHHHHIIIIHHHHFHIHIHGEHHIIIHIIIIIIIIIIIIIHHHGCHFGIHIHHGHHHCHHHHHHHIIIIIHIHIHIGIHIIHHIIIHIIHHHHEGDHHHFHHHEFHHIIIGIIHIHGCIIIIIIHIIIIIH
@HISEQ:711:H5NNWBCX2:2:1101:4432:10386:ATCTCGTA
TTAAGTTCAGCGGGTATCCCTACCTGATCCGAGGTCAAAAGGGATAAAAGACTTGTGGAAACTAGCGTATAGACTTGAATCACGACTTGTGCTGCGCTTCAAAACCAAAACACTGGCTGCCAATTACTTTAAGGCGAGTCCCGCCACTAGAGCAAGGACAAACACCCAACACCAAGCAGAGCTTGAAGGTACAAATGACGCTCGAACAGGCATGCCCCATGGAATACCAAGGGGCGCAATGTGCGTTCAAAGATTCGATGATTCACTGAATTCTGCAATTCACACTACTTATCGCATTTC
+
GHI11<<CF<C</<</1CCC<CG1D?1<1<DCEEHGHF1D@001<1D<1<<DG11D101<C?11<CE00<111<CGHHEE11<D=?@0<<@11DH@@<0C@@ED1@CE6D@1D@D<06080<6<@<C6@87<C<GCC/5?IIGIGIGHFIHHIIIIIIIIHIIIIIHIIIIIIHGIIIIHIIIIIHIIHIHIHFIIIHCIIHIIIIIIIIIIIIIIIIIHGIIIIIIIIIIHIIIHIIIIHIIIIIIIIIIIIIHIIIIIIIIIHIIIIIIIIIIIIIIIIIIIIIHHHIIIIIHIIIII
@HISEQ:711:H5NNWBCX2:2:1101:6491:10404:ATCTCGTA
TTAAGTTCAGCGGGTAATCTTGCCTGAGCTCAGGTCGAAAGTTTAGACATGCCAAAGGCACGTTCCTGCTTGGCTCCTAGCAAGATCCACAAGCAACAACTTCGTGTAGTCGGCAAAAGCCGGTGCTACCTATCCAGTTGAAGCCCATATCGGGTCCTTGCTTAAGCCTCTGTACTTCAGCCAACCCAATCTACCTGATGGCTGATTGGGGAAGCCAGATCCACCCCTGTGGCTTGCAAAAAAAGCAAACATACCCAACAAGTTGGGAGGGGTGAGGGTGTAAACCGACGCTGAGGCAGACATGCTCTTGCCCGAGGGCTCGAGCGCAATATGCGTTCAAAGATTCGATGGTTCACGGAATTCTGCAATTCACACTACGTATCGCATTTC
+
IIIIIIIIIIIIIIIIIIIIIIIIIIIHIIGIIIIIIIHIIIHHIIIIIIIIIIEHIIIIIIIIIIIIGFHHIIIIIIHIIIIIIIHHFIIIIIIIIIHIIIIIIIIIIIIIHHICHIIHIHEHHIIGIIHIIIHIHHIEHIIIIHIIIIIIHHHHHIIIIIIEFHIIIIIHHIIIIIIIIII@HIIIGHIIIIIHIIIHIIIIHHHHEHHDHIIIHIIIHIHHHHIIIIIIIIHGIIIHHHGIGIHGEGGIHIHHHHHHHIHHHGIHDIIHIIIGHHIIIIIIIIIIIIIIIIIHIHHHGHIIIIIIHHHIIIIHIIHDHEIIIIIIIIIIIGIIIIIIIIIIHIIIIIIIIIIIIIIHHIIHGHIIIIIIIIIHGIIIIIIIIIIIII
@HISEQ:711:H5NNWBCX2:2:1101:7729:10408:ATCTCGTA
TTAAGTTCAGCGGGTATTCCTACCTGATTCGAGGTCAACATTCAGAAGTTGGGTGTTTTACGGCGTGGCCGCGCCGCTCTCCAGTTGCGAGGTGTTAGCTACTACGCAATGGAAGCTGCGGCGGGACCGCCACTGTATTTGGGGGACGGCGTGTGCCCACGGGGGGCTCCGCCGATCCCCAACGCCAGGCCCGGGGGCCTGAGGGTTGTAATGACGCTCGAACAGGCATGCCCGCCAGAATACTGGCGGGCGCAATGTGCGTTCAAAGATTCGATGATTCACTGAATTCTGCAATTCACATTACTTATCGCATTTC
+
IIIIIIIIIIIIGHHIIIIIIIIIIIIIHHIIIIIIIIIIIIIIIIIIGFCHIHHHIIIIIIIHDHIIIGHIIDHHIIIIIHHHDGHIIHIIHHHHIIIIIIIIIIIHIIIIIIIIIIIIIIIHHHIIHHIIIIHHIHIIHHIIIIHIIHIIIIIHIIGIIGIHIIIHHIIGHHIHIIIIIHHHHGHHHIHIIIIIIHHHIIIIIIIIIHHHHHIHIIIIIIIIIIIHIIHCHHHIIIIIIIIIIIHFHHIIHHHEHHIIIIIIIIIIHIIIIIIHHHIIIIIIIIIIIIIIGIIIGHIHIIIHIIIGHIIIIHHI
@HISEQ:711:H5NNWBCX2:2:1101:12121:10440:ATCTCGTA
TTAAGTTCAGCGGGTATCCCTACCTGATCCGAGGTCAAGCGTAAAATGGTAGACTTGTGGATGCCACCGTCAGCAGCAGAGAGCGCAAAATGTGCTGCGCTCCCACACGGGACGGCGGGCTGCCAATGCATTTGAGGCGAGTTCACGCGCGTAGCGGAACAAAACGCCCAATACCCAGCAGGGCTGGAGGGTACAAATGACGCTCGAACAGGCATGCCCCATGGAATACCAAGGGGCGCAATGTGCGTTCAAAGATTCGATGATTCACTGAATTCTGCAATTCACACTACTTATCGCATTTC
+
IIHIIIIIIIIIIIIIIIIIIHIIIIIIIIIIIIIIIIIIIIIIIIHIIIIIIIIIIIIIIIIIIIIIIHIIIIIIIIIIHHIHIHHFHHHHHHHIHHHIIIIIIIFHIIIIHHHIIIGHIHHIIIHHIIHHHHIHIIIIIIIHIIIIHIHHHHHIIIHIIIIIHIIHIIIIIIIIIIHIIIIIIIIIIIHHHIIIHIIIIIIIIIIIIIIIIIIIHGGFHIIIHHHEIIIIHFIIHHEIIIHIIIIIIIIIHHHIIIIIIIIIHHIIIIIIIIIIIIIHIIIIHIHHFHHGIIIIIFHIII
@HISEQ:711:H5NNWBCX2:2:1101:12934:10351:ATCTCGTA
TTAAGTTCAGCGGGTCTTCCTACCTGATCCGAGGTCAACCTTGGGTAAATAAGGCTTTTAACGGCCGGAACCCGCAGCACGCCCAGAGCGAGATGTAACTACTACGCTCGGAGTGACAGCGAGCCCGCCACTGCATTTCAGGGCCTGCGGCAGCCGCAGGTCCCCAACACAAGCCCGGGGCTTGATGGTTGAAATGACGCTCGAACAGGCATGCCCGCCAGAATACTGGCGGGCGCAATGTGCGTTCAAAGATTCGATGATTCACTGAATTCTGCAATTCACATTACTTATCGCATTTC
+
IIIHIIIIIIIIIIIIHIIIIIIIIIIIIIIIIIIIIIIIIHIIIHIIIIIIIIHIHIHIIIIIIIIHHHIIIIIIIIIIIIIIIIIHIIHHHIHIIIIIIIIHHHIIIIIIIIIIIIIIIIIIIIIIIIIIIGHHIIIHIIIIIIIIIIIIIIIIIIIIIIIIIHIHHHHHHHIIIIIHIIIIIIIIHIIHIIIIIIIIIIIIIIIIHIIIHIIIIHHHGIGIIIIHHDFEHIHGIIIIIIIIIIGIIIIHGHGIIIIIIHHIIIIIIGIHIIIIIIIIIIIIIIIIIHIIIIIIIII
@HISEQ:711:H5NNWBCX2:2:1101:17044:10321:ATCTCGTA
TTAAGTTCAGCGGGTGTTCTTGCCTGAGCTCAGGTCGAGATAAAGGTTAATAGGGCCGAAGCCCTTCCTGATTTCGGGTCGACAAGCACAGTCCCAAGCCAACAACTAAAGCATTAGCAACAAGTTGCCTACCCAGTTGCGGCCCTTATCGGGTCCATGCATCAACCTCTTTGCTTCAGCGAACCCAGACACTAGGCCTGGGAAAGCCAGATCCGCCCTTTCATTCCATGGAATGGTTGGGCGAGGATTAACCCGACGCTGAGGCAGACATGCTCTTGGCCGAAGCCTCGAGCGCAATATGCGTTCAAAGATTCGATGGTTCACGTATTTCTGCAATTCACACTACGTATCGCATTTC
+
HIIIHIIIIIIIIIHIIIIIIIIIIIHIIIIIIIHIIIIIIIHIIIHIIGHIIIIIIIIIIIIIIIIIIDHHFHIHIIIIIIIIGIIIIIIIIIIIIIIICHGIIIIIIIIIIIIIIHIIIIIIIIIIHIIIGIEHIIIIIIIIEHFHIIIIIHHIIIHIHHIIHHHHIIHIIIIIIIIIGHHIIIIIHIIHIIIIIIIHHIGHHGGHHIHGIIIIIIIIIHHC.HCIHHECFHHHHHIIIHIIIHIHIHEHHHHDIIIIIIIIIIIIIIIHIIIIIIIHHHIHHHIHIHIIIIIHHHHDHIIHHIIIIIIIHIIIIIIIIIHIIIIIHIIIIIIIHGHHFEHFDIIIIHIIHIIIII
@HISEQ:711:H5NNWBCX2:2:1101:20376:10410:ATCTCGTA
TTAAGTTCAGCGGGTGATCCTGCTTGATTTCAGATACAAAGAAAGTTTGAGTGTCTAAGCACTGGCAGCTGTAAGGCTGCACTGCCTCTACTCTCAATGAGTTCACATTGTAAACAATGTGACCGCTGCATTGAGTGCGACTGAGAACAAGTCTCAATCGCTCGCAGAGCACAGAGTGCTTTCATACTTAACAGCAGAAGGGTATCTGCCGCATTAAGATATGGGTGATGAGATAAAAAGACACTGAAACAAGCATGCCAGCTGGGATTCCAACTGGCGCCAGTTGCGTTCAAAAATCTGATGACTCACGGTTCTGCAATTCGCATTGCTTATCGCACTTC
+
IIIIIHIIIIGIIIIIIIIIIIIIIIIIIIIIIIIIIHIIIHIIIHIIIIIIIIIIIIIHIIIHIIIIIIIIIHHHIIIIIIIIIIIIIIIIIIIIIIHIIHIHIIIIIHHHHHIIIIIIIIIIIIIIIHHHFHHHHIIHIIHHEHIIIIHHIIIIIHHIIIIIIIIHIHIIIIIIIHHIIHIIIIIHHHGHIIHIIIIIIIIIHIIGIIHIHHGIHIHIIGIHHHHIHIIIIIIIIHGIIIIIIIIHIIIIIHIIIIIIIIIIIIIIIIHGHHHGHIHFIIIHHGHHGHGIHHFGIIIIIIIHIHHIHFHIIIIIIIIIIHFIIIIIIHIIIIHIIIIII
@HISEQ:711:H5NNWBCX2:2:1101:9669:10640:ATCTCGTA
TTAAGTTCAGCGGGTAGTCTTACTTGATTTGAGATCGAGTTTAACAAGAATCGTTGCCGACCCTTGTGAAATCCTGCATCAGTCAGCCAATACGGTCAAACTCCCTTTATGTTAGCTGCAGCAAAAGTAATAATCCGTTTGACGGGACTAAATGAATATGCTTTTAGCTCAGGAGAATGTCCAGCTGCACCTGCATTTCAAGCAACCCGCCACCGATCTCAAAAAGATTGGTGTTGGGATTGCTCAAGTCCAAAGCTTTTCGATTAAAAAATCCAAAAGCTTTGAGGTGTTTACTGATACTCAAACAAGCATGCTCTTCGGAATACCAAAGAGCGCAATATGCGTTCAAAGATTCGATGATTCACTGAATTCTGCAATTCACATTACGTATCGCATTTC
+
IIIIIIIIIIIIIIIIIIIIIIIIIIIIIIIIIIIIIIIIIIIIIIIIIHIIIIIIIIIIIIIIIIIIIGHIIIIIIIIIIIIIIIGIIIIIIIIHHHIIIIIIIIIIIIIIIIIIGIIIIIIIIIIIGIIIIIIIIIIIIIIHHIIHIIIIHHIIIIIIIIIIIIIEHHIHIIHHIIIIGIIIIIIIIIIIIIIIIIHHIIIIIIIHHIIIIIIHCHIHHHFIIIIHIIIIHCHHHIHHIHFIIIIIIIIIIGIIIIIHHHIIIIIIIIIIHHHFCIHIIIIIIIIIIIIIIIIHIIIIHIIIIIIIIIIIIIIIIIIIHIIIIIIIHHHIIHIIIIIIIIIIIIIIIIIIIIIIIIIIIIIIIIIIIIIIIIIIIIHIIIIIIIIIIIIIIIIHIIH
@HISEQ:711:H5NNWBCX2:2:1101:9897:10727:ATCTCGTA
TTAAGTTCAGCGGGTATTCCTACCTGATCCGAGGTCAACATTCAGAAGTTGGGGGTTTAACGGCTTGGCCGCGCCGCGTTCCAGTTGCGAGGGTTTTACTACTACGCAATGGAGGCTGCAGCGAGACCGCCACTAGATTTCGGGGCCGGCTTGCCGCAAGGGCTCGCCGATCCCCAACACCAAACCCGAGGGCTTGAGGGTTGAAATGACGCTCGAACAGGCATGCCCGCCAGAATACTGGCGGGCGCAATGTGCGTTCAAAGATTCGATGATTCACTGAATTCTGCAATTCACATTACTTATCGCATTTT
+
HHIHHIHIIIHIDHIIGIIIIHHIIIIHFIFFHHHHIIIHHHGHEHH?<FHHDHIHIIIHHIHHIHIEHCDHIHIIIHHIIIHHGHIHHIIIIHCCHHIIIIIIHIIHHHIHHIHIHIIGIIIIHHIHIIGIIIIHIIIHIFIHHIIHIIIIDHFFHHHHHEHHIIGIHECDHHHHHHHHHIIIEEEHHGIHHEIIIGIIIIHHHHIIHHHHHHHEGHIIIHIIIHHDIHHIIIIIHIIHHDHIIIHGHIHIIIGIIIHIFIHHHIIIIIHIHHHFHIIIIGIHIIHIIIIHHHEIIIIHIHIGHIIHIHI
@HISEQ:711:H5NNWBCX2:2:1101:18368:10535:ATCTCGTA
TTAAGTTCAGCGGGTAATCCTACCTGATTTGAGGTCAAATTGTCATGAAGTTTTGTTGCGCATATATGCAACGGTTGTAAGCGGATCCTCCCGACTTCACTACCGCAACGTAGATAATTATCACGCTGGGGCAGTTCTGCGATCAGAAGTTCCACTAATGCATTTCAAGAGGAGCGGAGCCTCGTAGGGCCCCGCACGCTCCAATTCCAAACATCGAAAATGCAAGATTTTCGAGTTGATAATTTAATGACACTCAAACAGGCATGCCCCTCGGAATACCAAGGGGCGCAAGGTGCGTTCAAAGATTCGATGATTCACTGAATTCTGCAATTCACATTACTTATCGCATTTC
+
IIIEHHIIIIIIIHHIHIIIIEHIIHEHIIIIGCGHIIGHIIHHIIIIGIIIIHHHIHHIHIIIIIIHHIIHDHHIIIIIIIIIIIIIIGIIIHIIIIIIIGIIIIIIHIIIIIIIIIHHIIIHIGIHHIIHIHHIIIIIIIHIHIIIIIHHHHHIIGIIIHIIIHIIIIHIHIHHHHIIIHHIHIIIIIIIIIIHHFHIIIHIIHIIHIHIIGIIHIIIHHHFHIIIIIHHEHHIIIIIIIHHIIHHHGD<EHIIIHHIIIIIIIIIIIGHIHIIHIIIIIHFHIIGIIIIIIIIIGIIIIIHHIIIIIHIHHHEGGIIHIIIIIIIIIHIIIIHIIHHIIIIIIGIIIHI
@HISEQ:711:H5NNWBCX2:2:1101:4831:10786:ATCTCGTA
TTAAGTTCAGCGGGTGTTCTTGCCTGAGCTCAGGTCGAAGATGTAAGTTATATTTCCTGGTTTGAGGGCTATTGAAAAAGAGCCAAGCCAACACCTAAATATGTAGCAGTGATGCTGCCTACCTAGATGCGGCCCATAAACGGTCCTTAATCAGCCTCTGAGCTTCAGTAGACCCGGCTTTCACTCCATAATAAAACAGAGGAGAGCCGGGACTACCAGATCCAACCAGCCAATTATTAATGAATAATTATTGGGAGGTTGAGGGGTACATCGACGCTGAGCCAGACATGCTCTTGGCCGAGGCCTCGAGCGCAATATGCGTTCAAAGACTTGATGATTCACGGAATTCTGCAATTCACACTACGTATCGCATTTC
+
IIIIIIIIIIIIIIIIIIIIIHIIHHIIIHIIIIIIIIIIHIIIIIIIIIIIIIIIGIIEHIIIIEHIIGHIE?HIIIIIIIIGIIIIHHIIIIIIIIGHIIHHHHIIIIIHIIGIIIIIIIHIIIIGIIIGIIIIIIIHIIIHIHHIIFHHHHHHHEHHHHIIHHHHIIIIHIIIEHIHEHHFHIIGIIIIHHH?HIHHHIIIIIIIIHIHHIHIIIIHEHHGHHIIIIIIIIHIIIIIIIIGHHHFHIIIIIIIHIIIIIIIIIIIIIIIIIIIIIIIIGIHIIIIIIIHIIIIIIIIIIIIIIIHIIIHHIIGIIIIIIGIIIIIIIIIHIIIIIHHEIIHIIIHIIIIIIIIIIIIIHGIIIIIIIIIIIII
@HISEQ:711:H5NNWBCX2:2:1101:14283:10962:ATCTCGTA
TTAAGTTCAGCGGGTAGTCTTGCCTGAGCTCAGGTCGAAATTTAAGTATTCGGAGCGATCAAGTAATCGGCATCCGAATTCCTGCTGGGCCTCCAACAAAGTCCCCTCGGGCAACGGCAGGCCGTGTAGGGGCTAACCTACCTACCAAGCCATTGCCCTACAAACGGGGTCCATGTTCAAGCCTCTCACCTTCAGCCGACCCGGGCCATTATTAAATAATGGGAGCCGGGAAGGCCAGATCCGTTCCTATTTACCCAACAAAGGGAAAAGGAGCGAGGGGTTAAGCCGACGCTGAGGCAGACATGCCCTCGGCCGAGGCCTTGGGCGCAATTTGCGTTCAAAAATTCGATGGTTCACGGAATTCTGCAATTCACACTACGTATCGCATTTC
+
IIIIIHHIIHHIIIIIIIIIIIIIIIHIIIIIIIHIIIIIIIIIIIIIIIIIIIIIIIIIIIIIIIIIIHHIHHIIHIIIHIIIIIIGHHIIIIIIIIIIIIIIIIHIIHIIIIIIIIIIHIIIIIIIIHIHIIIIIIIIIIIIIIIIIHIIIIIGHIIIIIEHIIIIIIIIIIIIIIIIIIIIIHHHIHIIIIHIIIHIHIIIHHHIIIIIIIIIIIIIHHHHIIIIIIIIHF?IIIIIIIIHIIGIIIIHIIIHB@HHHHIIIIIIIIHIIHIHIIIIIIIIIGIIHHIIIIIIIIIIIIHHHIHIIIIGIIIIIIHHHEEIIIHEIIIIIIIHEHHIIHIIIIIIIIIIIIIHIIIIIIIFHIIIIIIIIIIIIHIIHIIIIIIHIII
@HISEQ:711:H5NNWBCX2:2:1101:15224:10895:ATCTCGTA
TTAAGTTCAGCGGGTAGTCTTATCTGATTTGAGATCAAGTCTTAAAAACTCCTTTTTACAAGAGTTTTCGTGTACTTTTATAATGCCTTCTACTTGCATTCGCCTCAAATGTCTAGTAAGCAAAGTAAAGAACGGTTAAAACCATCCAGTAATCTTGCCGTTTAACACAAGTCTTGAAAAACAAGAGCAGGTTATCAGTTTAAAGACACTCCTAGTAAATAAGAGACGTCTCATTTCCACACTTGTAGAGTGTGAGGGTTAAACTGATTCTCAAACAGATATGCCCTCCGGAATACCAAAGGGCGCAAGTTGCGTTCAAAGATTTAATGATTCACGAAAATCTGTAATTCACATTACTTATCGCATTTC
+
IIIIIHIIHIIIIHHIIIIIIHIIIHHIIHHHHHIIIHIIIIIIHIIIIHIIIIIHIIHIIHIIHHIIIDHIIIIIHHHIIIIIHIIIIIIHIIHHHIIHHIIIIIIIHIIIIIHHHHHHIIIIIIIIIIIIIIIIIIIIIHIHHIIIHIHGGIHIIHHIIIIHIIIIIHHHIHIIIIIIIIIIIIIHIIIIIIIIHIHHHIIIGIIIGIHHIHHGHHHHFHEHIIHHCIIIIHIIIHFHHHFIIIHHEHHHGHHEEHHIIIIIIIIHIHFHIHHIIIIIIIIGIIIIHEGIIIIHIHHHCGIIHIIHGHHIHIIIIHIHIIIHHIIIHHHFHIIIIHIIIGIIIIIIHIIIIIIIIIIHHIIIIIIII
@HISEQ:711:H5NNWBCX2:2:1101:16475:10790:ATCTCGTA
TTAAGTTCAGCGGGTCTTCCTGCCTGATTTGAGACCATGGTTCAAGTCAACCCCAAGAGGTTGCCTTTAATAGTTGAGTGCCAGACATACACCATCACACGTACTGGGTATTAGAGAAACCAAAGTTTCATACACATACTTTTCCGTTACTTGACAGTATCCAGCAGCAATAGTTTTAAAAGCACGCAGGGTTAGTGCGATGCCTCAAATCTCTCCTTCCCTAGGTATAAATACCCAAGGTTGGAGAATGAATACTATAGATTCTCAAACAGGCATACTCTGCCGAAACAGAGTGCAATGTGCGTTCAAAGATTCGATGATTCACGGAATTCTGCAATTCACATTACGTATCGCATTTC
+
HHIHIHIFGEGHHHIGHHIIIHHHIFHHEEHIHIIHEHIECGHHHICHHEHEHHHEHHHIHIE?HHIIIHHIIIIHHIIHHGIHHHHHHHFEHHIIIIHGIHIIIHGGHHIHH?GGHIIIIIHHFGGHEEHHIHHHIGCFH@H?GHHHHHHHIGFHEHHH<DGHHHHHHHHHHIHIIHEA@IIIHCFB?FHHHIIHHHHHHHCF@8AFFHHGEIHHGHG?IIHEHHG?HEH@E0?EHFCECHEGFHHFCHHHHDCEEDC1C1<1@GFF<HHEHHHHHIHIIHHIHIIIHHDG@FIHGCCDIIIIHGFECEIIIHHIHEHFHEHHIIHIIHHHHHHHHEFHIHHHHGIIIHGIIIHCHHI
@HISEQ:711:H5NNWBCX2:2:1101:17463:10852:ATCTCGTA
TTAAACTCGGCGGGTAGTCTTTTCCGATTAGAGGTCTGATGCGTTACCTCGTCCGTTTCCTCGTGGCCTGGAAGGGCCCAAGTCAAGGTAGCCTGCTGTGGAACTCGCACGCACTCGGGCTCACCGGGAGCCCCGCACTTGGAAGACCCAAGTCCCACGACACTTGGAAGTGCCGTGGGAGTTCGAAATCGCACCTGATCGCGGGGCAAGTGATGCCAAATTCCCTCCATTTCAGCCGACCCGAGTACCTTAGCACTCCGGGACGGCCAGTTCCACTCAAACTGGCGCACAAGTAAGTACTTGGGGGAGTCTGGTGGGGGGGCGCGGTGACGCTCTAACGGAAATGCCCTTGGACAAGCCTCGGGCGCAACTTGCGTTCAAAAACTCGATGATTCGCGGAATTCTGCAATTCACACTACGTATCGCATTTC
+
IIIIIIIIHGIIIIIIIIIHIIIIIIIIIIIHIHIIIIIIIHIIIIIIIIIIIIIIIIHHIHIIHHIIIGHIIIHIIIIIIIGIIIIIIIIIIIIIIIIIIIIIIHIGIIIIHIIHHHGGHHIIEHIIIIGHHIIIHHHGHIGIIIIIIHHFHHIIGIGGHHHEFH@GEHHHHGDECDDHHHHHHIHIIIIIIIIIGHIIIIGHHHGICEFEHHIIIHEHEGDDG-IH@--?H?HHHHECIHHEEHEFHHGHHFEHHDIIIIIIIIIHIIIHHHFG7HIHHIHIIIIHEGIIIIIIHHHHHIIIIHIIIIHIIIHIIIIIIIIIIHIIIIIIIIHHIIIIIIIIIHIIIIIFHIIIIIIIGIIIIHIIIIIIIIIIIIIGIIHGIIIIIIIIHIIIIIIIIIIIIIIIIIIIIIIIIIIGIIIIIIHEIII
@HISEQ:711:H5NNWBCX2:2:1101:17955:10790:ATCTCGTA
TTAAGTTCAGCGGGTATCCCTACCTGATCCGAGGTCAAGCGTAAAATGGTAGACTTGTGGATGCCACCGTCAGCAGCAGAGAGCGCAAAATGTGCTGCGCTCCCACACGGGACGGCGGGCTGCCAATGCATTTGAGGCGAGTTCACGCGCGTAGCGGAACAAAACGCCCAATACCCAGCAGGGCTGGAGGGTACAAATGACGCTCGAACAGGCATGCCCCATGGAATACCAAGGGGCGCAATGTGCGTTCAAAGATTCGATGATTCACTGAATTCTGCAATTCACACTACTTATCGCATTTC
+
IIIIIIIIIIIIIIIIIIIIIIIIIIHIIIIIIIIIIIIGIIIIIGHIIIIIIIIIIIIIHIIIIIIIIHIIIIIIIIIHIIIIIIIIIIIHIIIIIIIIIIIIIIIIIIIIIIIIIIIIIIIIHIIIIIIIIIIIIIIHIHIIHIIIIIIIIHIIIIIIIHHIIIHIIIIIIIIIIIIIIIIIIIIIHIIHIIIIHIIHIIIIIIIIIIIIIHHIIIIIIIIIIIIIIIIIHHIIIIHIHHIHIIIIIIIIIHIIIIIIIIIIIIHIIIIIIIIIHGIIIIIIIIIHHHGIIIIHIIGIII
@HISEQ:711:H5NNWBCX2:2:1101:2279:11070:ATCTCGTA
TTAAGTTCAGCGGGTGATCCTGCTTGATTTCAGATGCAAGTAAGTTTGTGTGACTAAGCACTGGCAGCTTACGCTGCACTGCCTCAGCTCTCAATGAGTTCACATTGTGAGCAATGTGACTGCTGCATTGAGTGCGATCTCGAACAAGCCGAAATCGCTCGCAGAGCGCAGAGTGCTTTCATGCTTAGCAAGAGAAGGGTATCTCTCGCATTATGATTTGGGTGATGAGATAAAAAGACACTGAAACAAGTATGCCGGCTGGAGAACCAACCGGCGCCAGTTGCGTTCAAAGATCTGATGACTCACGGTTCTGCAATTCGCATTGCTTATCGCACTTC
+
IIIIIIIIIIIIIIIIIIIIIIHIHIHIHIIIIIIIIHIIIIIIHHIIIIHHIIIIHHIIIIHGHIIIIHHIIHIIIIIIIIIHIIIFHIIIGHHIIGIIIIHHIIIIIFHGIIIIIIIIHHHIIHHIHIIIHHIIIHIIIIIIIIIIIIIHIIHIIIIIGIIIIIIIIIIIHHHIIIIHIIIIHIIIIIIIIIHHIIIIIHHIHIIIIIIIHIIIHIIIIHHHIHIHHIHIHHIIIHHHHFHHHHIIIIIIIIGIHGIIIHIIIHGHIIIIIHGIIIIIIHHHIIIHIIIIIIIHHHIIHHIIIIHIIIIIHIHIIIIIIHHHGIIIIGHIIIIIHI
@HISEQ:711:H5NNWBCX2:2:1101:3668:11457:ATCTCGTA
TTAAGTTCAGCGGGTCTTCCTACCTGATTTGAGACCATGGTTCAAGGCTTGCGCCTTTATAGGTGTGGACTAACTGTTCATATGAAAACTCCAAGTCTCCTCTAAGATAATAGGCATTATGAGAAACCACAGTTTCATACACATACTTTTCTAATAGATATAGAGAAATGTCAAGCATTTTCATATTACTAGTAGCAATCTATTTAAAAGAACCCACCAAGAGATGGGAACTTCATATCTCCTTGGTCATTCACGAATGAAATCACAAGAAATTAATACTATAGATTCTCAAACAGGCATACTCCAGAGGAGTGCAATGTGCGTTCAAAGATTCGATGATTCACGGAAAGCAATTCACATTACGTATCGCATTTC
+
IIIIIIHIIIHIIIIHGHIIIIIIIIGIIIHIHIIIIIIIIIHIIIIIIGIGHIIIHIIIIHIIIIIIICHHIIIIIIIIIIIGHIIIHIIHHIIIIIIIIIHIIIHIIIIIGHIIHHHIIGHIIIIHHIIGHHIIIIIIIGIIIIIIIIGIIHIIIHIIIIIIIIIIIHIIHHHIIIHHIIIIIHIIIHIHHHGHIHIHIIHIHHIIHIIHHHHIIHHIIHIHHFHHIIIHIHHHIHHHIHHE?HIIIHIIIHHGHHIIIIIGIGHHGGIIHIIIIHHIIIHEIHEHHIIIIGIHIIIIHIHHIHHIHIHIHIIIHHFHIIIIIHIIGIIIHIIIIIIIIIIIIIIIIHIIIIIIIIHIIIHIIIIIHIIHHII
@HISEQ:711:H5NNWBCX2:2:1101:5206:11493:ATCTCGTA
TTAAGTTCAGCGGGTGTTCTTGCCTGAGCTCAGGTCGAAGATGTAAGTTATATTTCCTGGTTTGAGGGCTATTGAAAAAGAGCCAAGCCAACACCTAAATATGTAGCAGTGATGCTGCCTACCTAGATGCGGCCCATAAACGGTCCTTAATCAGCCTCTGAGCTTCAGTAGACCCGGCTTTCACTCCATAATAAAACAGAGGAGAGCCGGGACTACCAGATCCAACCAGCCAATTATTAATGAATAATTATTGGGAGGTTGAGGGGTACATCGACGCTGAGCCAGACATGCTCTTGGCCGAGGCCTCGAGCGCAATATGCGTTCAAAGACTTGATGATTCACGGAATTCTGCAATTCACACTACGTATCGCATTTC
+
IIIIIIIIIIIIIIFHHHIIHHHIIIIIIIIIIIIIIHIIIIIIHIIIIIIHHHIIEHIHHIIHHHHHFGHIGIIIIIIIIIHHIIIIHHIIIIIHHEHIHIGIIIIIIIIIHIIIIHIIIIIIGIIIIIIGDIIIIGHIIHI=EEHIHHIIIIHHIIIFIHH8FHHIIGH8FHIHHHHHIIHHHEH.BGEHHHHHHHHEEHGHHH-HDHIHHHHHICHEEDFHCHE?EDGHHHG@?HCGFGHHCHIHIIHHFHCD<FCEIHEIIHED/CCHHIHIIIIHEHHD1EEIHHEHFCE0HHHHGEHDHCC<<<HIHIHHHE=HGHIHHHIIHHEIIIIHIIIHHHHGIIIIIIIIHIIIIIIHHCFIIIIIIIIIIIII
@HISEQ:711:H5NNWBCX2:2:1101:13649:11339:ATCTCGTA
TTAAGTTCAGCGGGTATCCCTACCTGATCCGAGGTCAAGCGCAAAATGGTAGACTTGTGGATGCCACCGTCAGCAGCGGAGAGCGCAAAATGTGCTGCGCTCCCACACGGGACGGCGGGCTGCCAATGCATTTGAGGCGAGTTCACGCGCGTAGCGGAACAAAACGCCCAATACCCAGCAGGGCTGGAGGGTACAAATGACGCTCGAACAGGCATGCCCCATGGAATACCAAGGGGCGCAATGTGCGTTCAAAGATTCGATGATTCACTGAATTCTGCAATTCACACTACTTATCGCATTTC
+
IIIIIIIIIIHIIIIIIIIIHHIIIIIGIIIIIIIIHIIIIIIHHIIIIIIIIIIIIIIHIHHHHIIIIGHHHIIIIIIIIIIGHIIIIIIIIIIIIIIIIHIIIIIIIIIHIIIIIIHIIHHIIIIIIIIIIIIHIIIIIIIIIIIHIIIIIIIIHIIIIIIHIIDHIIIIIIIIIIIIIIIIIIIIIIIIHIIHIIIIIIIIIIIIIIIIIIIIIHFGIIIIIIIIIIIIHHIIIIIIIIIIHIIIHIIIIIIIHIIIIIIIIHIIIIIIIIHIIIIIIHIIHHHIHIIHHHIHHIIIHH
@HISEQ:711:H5NNWBCX2:2:1101:14890:11462:ATCTCGTA
TTAAGTTCAGCGGGTAGTCTTACTTGATTTGAGATCGAGTTTAACAAGAATCGTTGCCGACCCTTGTGAAATCCTGCATCAGTCAGCCAATACGGTCAAACTCCCTTTATGTTAGCTGCAGCAAAAGTAATAATCCGTTTGACGGGACTAAATGAATATGCTTTTAGCTCAGGAGAATGTCCAGCTGCACCTGCATTTCAAGCAACCCGCCACCGATCTCAAAAAGATTGGTGTTGGGATTGCTCAAGTCCAAAGCTTTTCGATTAAAAAATCCAAAAGCTTTGAGGTGTTTACTGATACTCAAACAAGCATGCTCTTCGGAATACCAAAGAGCGCAATATGCGTTCAAAGATTCGATGATTCACTGAATTCTGCAATTCACATTACGTATCGCATTTC
+
IIIHIHIIIIHHIIIIIIIHIIIIIIHIIIIGIIIIIIIIIIIIIIIIHIIIIIIIHHIHIIIIIIIIIHEHIIIHIIIHIIHIIIHIIHIHIIIHHIHHHHIIHHHIIIIIHGHIIIIGIGHIIIIHGGHIHHHIGIIIHEHHHIIIIIIIIIIIIIIHHIHIIIIIHIIIFEHHHHHIGHIIGGHIHIHHIHFFHHHHHHHIIGHIHIHHHIIIHH-DHHHHHHEFHCHGDHHG@HHEEGEGIIHHFGHIHHIIHHIIIIIHHHIHHHHEIHHHHGEIIHIIHCHCHHHGIIHIIIIIHIIIHIIIHHHEFFHIIIHHIIIGIIIIHHHHIIIIIIIIIHHHHHHHHHHIIHHGIHHHCHHHHIIHIIIIIIHIIHIGIIIIIHIIIIHIHIIIIIH
@HISEQ:711:H5NNWBCX2:2:1101:16796:11363:ATCTCGTA
TTAAGTTCAGCGGGTAGTCTTACTTGATTTGAGATCGAGTTTAACAAGAATCGTTGCCGACCCTTGTGAAATCCTGCATCAGTCAGCCAATACGGTCAAACTCCCTTTATGTTAGCTGCAGCAAAAGTAATAATCCGTTTGACGGGACTAAATGAATATGCTTTTAGCTCAGGAGAATGTCCAGCTGCACCTGCATTTCAAGCAACCCGCCACCGATCTCAAAAAGATTGGTGTTGGGATTGCTCAAGTCCAAAGCTTTTCGATTTAAAAATCCAAAAGCTTTGAGGTGTTTACTGATACTCAAACAAGCATGCTCTTCGGAATACCAAAGAGCGCAATATGCGTTCAAAGATTCGATGATTCACTGAATTCTGCAATTCACATTACGTATCGCATTTC
+
IHIFHHHHHIIHIIIIIIIIIIIIIIIHGEHHIIIIIHIHHIHG?GHIIIIIIIIIHIHCHHIIEG@HHHHHHHIIIIHIIIFHHHHHIIIIIHHDGDHHIIIIIIHIIIIHIHIIIIIIIIIIGHHFHHHIIIIIHHHHFIIIIHIIIHEHIIIIIIIGIIGIIIIFHEHIIHIGEHHHHGHIIIHIIHIHHHHFHIHIIHIHIIHIHHGHHGHEHHIHCEHEFIIHIHHE@HIHG@EEEFEHIH@C?HHHCH@GCGFHEEGHHHEEIHHHIIGIIHHIIIIIIIIIIIHGIIHIIIHGGIIHHHHIHIIIFHHCHHHHHHIHIGHHEHED<GHIIHHEHGHIHHGIIIIIHIIIIIHCGHHHHHC<HIHIHHEHHHGIGIIHIIIHGHHHIGGIIHH
@HISEQ:711:H5NNWBCX2:2:1101:17466:11443:ATCTCGTA
TTAAACTCGGCGGGTAGTCTTTTCCGATTAGAGGTCTGATGCGTTACCTCTTCTTCACGCTTTCGCAGCACTCGAGGTGCTGGCTCAAGGTAAGCCTGCTGTGGAACTCGGGCACGCACTCGGGCTCACTGGGAGCCCCGCACTTGGAATGAAACTCTTTCGAGTATCGCACACCTGATCGCGGGGGCAAGTGATGCCACGGCGGCCAAATTCCCTCCATTTCAGCCGACCCGATGTGCCGGGACGGCCAGTTCCACTCAGACTCTAAGAGAGTGTGGTGGGGGGGCGCGGTGACGCTCTAGCGGAAATGCCCTCGGACAAGCCTCGGGCGCAACTTGCGTTCAAAAACTCGATGATTCGCGGAATTCTGCAATTCACACTACGTATCGCATTTC
+
IIIIIIIHHIIIIHIIHHHHIIIIIIIIIHIHIIIIIIIIIIIIIIIHIIIIIIIIHIHIIIIHHIHHIHHIIIHIHIHIGIIIIIHFHHHIIIIIIIIGHIIIFHHHIGHGHIIIIDHHIHIGHHIHHEEFEHHHIIIIIIHFHHHHIHIIHIIIHHHIIIIIG?HHIIGHHIIIIGHIHIIGHIHHHIHHHHIIHHHIHHIHIIHHEHHGGHIHHIHHHCIHHCD=FDHDIH?H<HHHIIHIIIHIIHIHIIHHHHFIIIHHIGIHGIGHHIIHIHHIIIHIIIHHHGIGIIIIHHIHIIIHIIIIGIIGIIHGIIIIHIIIHHFIHIIIIIIHHGIIGHIIHHGCHHIIIIIHHHIGHIIIIHGHFIHIHIIIIIIIIIIIIHHIIGIHIII
@HISEQ:711:H5NNWBCX2:2:1101:17556:11371:ATCTCGTA
TTAAGTTCAGCGGGTAACCCCGCCTGATCCGAGGTCAAACGTTCGGGCGGCCTCTCGGCCGCCTCTCGAGAGTGGTGGACGTGGGCGCGAGGCGCCGCCGGCTACGGAGATCGCAACGCCGGACGGTCAGCTTCGCGCGCCGTCTGTGGTTTCGAGGGCCGTCGCCCGCCCCGAGGGCGGCGGCGACGGGCCCCAACGCCGGGACCTGAGGCCCGATGGGTTTTGACGACGCTCGGACAGGCGTGCCCGCCGGAATGCCGGCGGGCGCAATGTGCGTTCAAAGATTCGATGATTCACTGAATTCTGCAATTCGCATTACTTATCGCATTTC
+
IIIIGIHIIIIIIIIIIIIIIIIIIIEHIIIIIIIIIIIIIIIIIIIIIIIIIIIIIIIIIIIIIIIIDEHHHHHIIIGIIIIIIHIIIIIIIIIIIIIGHHHHIIIHIHIIIIIIHIIIIIHHIIHHIIIIHIIIIIIIHICHHIIHIFHIHIIIIIHHIHHIHEHHIIIHHCIIIHHHHIHHHHIHHIIIIIHHIHHIIIHEHHHIHHHHEFHHFIIIHHFGHHHEDIIH<FIHHHHHHIIHHHCHIIIIIHIGIIIIIHDHHHHIIIIIHIIHIIIIIIIIGIHIIIHHCHHHHHHIIIIIIHIIIIIHIIIHIIIIIIIIIIHIIII
@HISEQ:711:H5NNWBCX2:2:1101:20190:11276:ATCTCGTA
TTAAGTTCAGCGGGTGTTCTTGCCTGAGCTCAGGTCGAGATAAAGGTTAATAGGGCCGAAGCCCTTCCTGATTTCGGGTCGACAAGCACAGATCCAAGCCAACAACTAAAGCATCAGCAACAAGTTGCCTACCCAGTTGCGGCCCTTATCGGGTCCATGCATCAACCTCTATGCTTCAGCGAACCCAGACACTAGGCCTGGGAAAGCCAGATCCGCCAATTCAATCCAAGGATTGGTATGGCGAGGATTAACCCGACGCTGAGGCAGACATGCTCTTGGCCGAAGCCTCGAGCGCAATATGCGTTCAAAGATTCGATGGTTCACGTATTTCTGCAATTCACACTACGTATCGCATTTC
+
IIIHIIIIIIIIIIHHIIIIIIIIIIIIIIIIIIHHIIIIIIIIIIHIIIIIICHIIHIIIIIIIIIIIDFHIIIIIIIIIIIIIIIIIIIIIIIIIIGIIIIIIIIIIIGIIHHIEHIIIIIIHHGHIIIIIIIIIIIIHIIIIIGIIHIIIGHHIIHIHHIGIIIHIHIHHHHIIGHHHHHIIHHHIHIIIIHGIIIIHIHIIHHHIIIHHIIIIIHHEIIIIIHIHIIIIIIIIIIIIIIIHHFFHHIIIIIIIIIIIIIIIIIIIIIIIHIIIIIIIIIIIHHIIHIIIIIHHIIIIGIHHHIIIIIIIIIIIIIIHIIIIIIIIIIIIIIIIIIIIIIHGIIHIIIIIIIIII
@HISEQ:711:H5NNWBCX2:2:1101:1284:11542:ATCTCGTA
TTAAGTTCAGCGGGTATCCCTACCTGATCCGAGGTCAAGCGTAAAATGGTAGACTTGTGGATGCCACCGTCAGCAGCAGAGAGCGCAAAATGTGCTGCGCTCCCACACGGGACGGCGGGCTGCCAATGCATTTGAGGCGAGTTCACGCGCGTAGCGGAACAAAACGCCCAATACCCAGCAGGGCTGGAGGGTACAAATGACGCTCGAACAGGCATGCCCCATGGAATACCAAGGGGCGCAATGTGCGTTCAAAGATTCGATGATTCACTGAATTCTGCAATTCACACTACTTATCGCATTTC
+
IIIIIIIIHEHHIHIHIIIIIIIIIIIIHHIGIIIIIIIIIHIIIIHHIHHIIIIIIIIIIIIIIIHIIGHIIHIIIIIIIIHIIIHIHIIIIIIIIIIIHIIIIIIIHIHIIIGIIIIEH=HIIIIIIIIIIGHHIHHIIIIIIIIIIIIIIIIHIHGHIIIIIIHHIIIIIHIIIIHIIIHIIIHIIIIIIFHIIIIIIIIIIIIIHIIHIIIHIIIIHIIIIIHHIIIHHEHIIIHIIIIHIIHHHIIIHIIIIGIIIHIIIIIHIIIIIIIIHIHIIIIHIIIHHHHDHHHGIIIIII
@HISEQ:711:H5NNWBCX2:2:1101:8811:11549:ATCTCGTA
TTAAGTTCAGCGGGTACTCTTGCCTGATTTGAGACCAAGATTAACACGGTTTAAGTGTTGGGTCAATTTTCAAGAAAATCGTTAGTTGAGTTGCCGTCAAGAGTCTAATATACGCTTTAAAATAATTGTATTATGGATAAATCCAAGTAAACACAGACTATTAAAAAGCATTAGGCCTTTAGTCAACGCTGTCTTCTAGGTATGAAAGTTACCTTTCAAGCCCAAATCTACTTCAATGAGTCGAGTCAAATTGACAAGTCCCAATGGAGTAAGAAGGTTTATCGATTCTCAAACAGGCATGCTCTCCGGAATACCAGGGAGCGCAATATGCGTTCAAAGACTTGATGATTCACGGAATTCTGCAATTCACACTACGTATCGCATTTC
+
IIIIIIIIHGHIIGIIIIIEHGHIHIEHIHGHHHHIHIIHHIIIHHHHHEHIIIHGHHHEHIHHHIIIIHHIHIIIIIHIHIIIEHIHIIHIIHIIIIIIIGHHIIIHIIIIIIHIHIHIIIIHIIIIIIIIIIIIHIIIHIHIIIIIIHHHIIIIIHHIIIIIIIIIGIHHIIHHIIIIIIIIIIIIIHHIHHHIIIIHHHHHHHIIIIIHHHHIHHGIHHHHHF?HHHGFIIIHHHIIIHHIHHCHIIIIIHIHIIHHHIIIHHIHHEIIIIIIIHHIIIIIIIIHIIIHHHGGIHIIIIIIIGIIHIIIIIIIIHEHE@GIIIHEDGHIIHIHIHHHHIIIIIIHIIIIIIIIIIIIIHIIIIIIIIIIIHIIHHHHIIIIIII
@HISEQ:711:H5NNWBCX2:2:1101:13409:11731:ATCTCGTA
TTAAGTTCAGCGGGTAGTCCTACCTGATTTGAGACCATGGTTCAGACACAAGTGTCTTGTAGTTGGATCCTTACTTCCTAAAGCTGGGCACTACTGCTGCTTATTTGGCAAAATGAGAAACCAAGGTTCCATACATATACCTTTCGGCAGCCTTTGCAGGCCGTCATTACTTTATTCAGTGCAGACTAATGAAATTCAGAGCACTAAGATAGACGCTCCAGATCTTCCCGCTTAATAAATTAATTGGGAAATGAATACATTAGATTCTCAAACAGGCATACTCTAGCAAGCTAGAGTGCAATGTGCGTTCAAAGATTAGATGATTCACGAGATTCTGCAATTCACATCACGTATCGCATTTC
+
IIIHIFHIIIHIIHHHHIIIIIIHHHHHIIHIIHIIHIIIIIHHIHIIHIHHIIIIIIHIFIIIHIIGIFGHIIIIIIIGHIIIIHIIIIIIIIIIIIIIIIIIIIHIHIHIIIIGIIIIIIIHIICEHIIIIIIIIIHIGHIIHHIHHHHIIIIIIIIIHHHHIIIIIIIIIIHIIIIIHGIIIIIHHIGIHHIIHHHIIHIGHHIGIIIIIIIHIHHHGHGIHHHIHHEIHIIIIIIIIIIHHIIIIIIIIIHHIIGIIIIIIIIIIIHHIIIIIIIHHCIIIIIIIIIHHHIHEHEHHHFHIGIIHIIIHIIIIIIIIIIIIIIIIIIIIIIIIIHIIIIIIIIIIIIHIIIIIIIIII
@HISEQ:711:H5NNWBCX2:2:1101:21008:11571:ATCTCGTA
TTAAGTTCAGCGGGTAGTCTTGCCTGATCTCAGGTCGAATGTGTAAGTGAGCGGGGCCGTGTTTCCACAGCACCCAACAAGGCTTCCAGCAAAGTCCCCTGGGGCAACGACAGGCGTGTGTGCAGGAAGCCGAGGCTTTCTACCTACCAAGTCATTACCCTGTTAGTGGGGTCCATGCTCGAGCGCTCTGGGCTTCAACCGACCCGGCGTCTTGAGACAACCGAGACGGTCAGATCCGCACTGCATCTCCAGACGGAGAATTGTGTGCGAGGGGGTATGCCGACGCTGAGGCAGACATGCCCTTGTCCGAGGACGCGGGCGCAATATGCGTTCAAAGTTTCGATGGTTCACGGAATTCTGCAATTCACACTACGTATCGCATTTC
+
IGEHHGCFGHEHG?<CE<FHHHHHEEEHHHEHHH1<CDHCHDGCGEHHICHH?CFHE/EHH11CGHHHEFH?HHDEHH?HFHEF1DCGHHHIIF<DHIHHGH?CHHHHGHHHHG?EE/=EFH@DGHGE0==</DFD0=0=EFEH0F/=/D@DDG/DFF/=/=:BDGGHIHH<B8@GEAF/BDHGC-.8BFGFEH.9BGF@7?H7-77-?76BGH@F8A=E58-HE9?.FGEHE556,AIHHB.EHFGBA.HGA?8HB.?IHIHDDHHIIHDHEHFIHCIGHHHIIIHGGFIHHHHFIHGE1HHHFC=HHHFCEDHIHIHEHCEH@G?G@FCFHIIIIIGHDGHEEHHGE<EHIHHHIIIIHEIIIIIHEGGHEEHHHIHHHCIDH
@HISEQ:711:H5NNWBCX2:2:1101:2205:11871:ATCTCGTA
TTAAGTTCAGCGGGTCTTCCTACCTGATTTGAGACCATGGTTCAAGGCTTGTGCCTTTAATAGGTATGGGCTAAACTGTTCATATGAAAACTCCAAATCTCCTCTAAAATAATAGGCATCATGAGAAACCACGGTTTCATACACATACTTTTCTAATAGATACAGAGAAATGTCAAGCATTTTCATATTACTAGTAGCAATCTATTTAAAAGAACCCACCCGGGGATGGGAACTTCATATCTCCCTGCTCATTCACGAATGAAATCGCAAGGAATTAATACTATAGATTCTCAAACAGGCATACTCCAGAGGAGTGCAATGTGCGTTCAAAGATTCGATGATTCACGGAAAGCAATTCACATTACGTATCGCATTTC
+
IIIHIEHIHHHIHIIHFHIIIFIIHHIHHGHGIIIHIIIIIICHHHIIHIHIHIIIIGFHIFHHHHHHIHHHHHIIIIHFHIIIIHGHHIIIHIIIHIIGIIHIHHIIIIIIIIHHHIIIIIHIIHHHEHHIIICCCEGFHIIHIIIIIIIHHHIHHFHEIIIHIHHIHHHIIHHHHHIHHHIIHHIIHIHHHHHIHIHHHIIIIHIHHEHHHIIIHCEHIIIIIHHGEEHHCFHCHIHCHHHFIHHIIHFIHEGHCIHIIIIIHIHIIHHHIHIIHHIHIHGGHHEIIHHIIIIIGIHIIFIHFHFHHHHHIGIIIIIIHIIIHEIIIIIIHIGIIIIIIIIIIHGGIIIHHHHHFHHIIIIIIHIGIIHIHHHHH
@HISEQ:711:H5NNWBCX2:2:1101:5348:11987:ATCTCGTA
TTAAGTTCAGCGGGTATCCCTACCTGATCCGAGGTCAAAAGTGATAAAAGACTTGTGGAAACTAGCGTATAGACTTGAATCGCGACTTGTGCTGCGCTTCAAAACCAAAACACTGGCTGCCAATTACTTTAAGGCGAGTCCCGCCACTAGAGCAAGGACAAACACCCAACACCAAGCAGAGCTTGAAGGTACAAATGACGCTCGAACAGGCATGCCCCATGGAATACCAAGGGGCGCAATGTGCGTTCAAAGATTCGATGATTCACTGAATTCTGCAATTCACACTACTTATCGCATTTC
+
1<<1D@D@G??///CEHEFCFHIIIGFHE1C0<F0<DCHHHEG?@GG?GH@F111<@EHIHIHIGHHC0DG?@@DH1<G1FHE??FD@GHHC1<DED?00@@1<1C@@@1DEHC<CF<0EHHHICFEHGIH0<0<C/CCF@=<DFHEGHIHHFEE/HFFEH<IHHHHHHHIFHHHHHGEEGIHIIHFGEHG0CHHEHE<HEAEHHHHHHEIHHHCHHCHHGGEHIIHIIHHCDH=HFIIIIHHHEHGHF@@@?@ED1HGCEF@HGHEED1HIHHFG?FHIHHHHHHFF<C@HFIHHDIHH
@HISEQ:711:H5NNWBCX2:2:1101:6616:11778:ATCTCGTA
TTAAGTTCAGCGGGTAGTCTTACTTGATTTGAGATCGAGTTTAACAAGAATCGTTGCCGACCCTTGTGAAATCCTGCATCAGTCAGCCAATACGGTCAAACTCCCTTTATGTTAGCTGCAGCAAAAGTAATAATCCGTTTGACGGGACTAAATGAATATGCTTTTAGCTCAGGAGAATGTCCAGCTGCACCTGCATTTCAAGCAACCCGCCACCGATCTCAAAAAGATTGGTGTTGGGATTGCTCAAGTCCAAAGCTTTTCGATTAAAAAATCCAAAAGCTTTGAGGTGTTTACTGATACTCAAACAAGCATGCTCTTCGGAATACCAAAGAGCGCAATATGCGTTCAAAGATTCGATGATTCACTGAATTCTGCAATTCACATTACGTATCGCATTTC
+
IIIIIHHIIIHIIHIIIIIHIIIIIGFHIHIIIIIIIIIIIIIIIIIHIIIIIIIIHIIIIIIIIIIIIGHIIIIHIIHIIIIIIIGHIIIHHGHGGHHIIHIIIIHHIIIIIIHIIIIIIIIIIIIIIHHHHHIIHHHHHIIHHCHIIGFIHIIIHIGEHIHHIIIIHIEHIIGHHHGHHIIHIIIIIIIIIHIIHEHIIHHHHHIIIIIIIIHHEIIIIIHGIIIHGHHGIHEHEGHHHHFIHGHIIIIIIIIFIIIIIIHHGHHHEEHHHHIGIIIIIIHEIIIIIIGIIIIIIIIIIIIIHIHIIIGIGIIIIHGHIIHIIHIIIIHHHFHHIHFHHHHHHIIIHIGIIIIHIIIIIIIHIIIIIGIIIIIIIIIIIIIIHHIIGIHHGIIIIII
@HISEQ:711:H5NNWBCX2:2:1101:14482:11814:ATCTCGTA
TTAAGTTCAGCGGGTAGTCTTGCCTGAGCTCAGGTCGAAATGAAGAGTTTCGGTGTCGGGGGGTGCCCAAGCATCCGAATTCCTGCTAGGTCTCCAGCAAAGTCCCCTCGGGCAACGGCAGGATGCGTAGGGAATGCCTACCTACCAAGCCATTACCCTGCGAACGGGGTCCATGCTCATACCTCTGAGCTTCAACCGACCCGGCGCCAATCACGAGTGACCGGCGGAACCGGGAAGGTCAGATCCGCCTTCCCAATCAAAGGAGATGGGGAGGCGAGGGGGTGAGCCGACGCTGAGGCAGACATGCCTTTGGCCGAAGCCTCAGGCGCAAGTTGCGTTCAAAGATTCGATGGTTCACGGAATTCTGCAATTCACACTACGTATCGCATTTC
+
IIIHHHIIIIIIIIIIHHHIIHIIIIIIHEHHHIHIIIIIIIIIIIIHIIIIHHIIIIIHGIIIIIIIHEHIIIIIIIIIIIIHIIHIIGHHIIIIIIHIIIIIIIIIHHHIIIIIICHIIIHHIIIIIIGHIIIIIIHIIIHIIIHIHFHIIIIIIHGGHIIIIHIHD?GHHIIIIIIIIIIHHIHIIIIIIIHIHHEHIIHIIHGIIIIIIIIIHGCHHGIHHEHDHDDHIIIIIIHHIIIHIIIIHCHHHEHHHECGIHIIIIGIIIIIIHIIHIHHIIIIIIIIIIIIIIIIIIHIIIHIIIIIIHIIIHHIIIHIHHGDIIIIIIHIIIIGIIIIIIIIIIIIIHHIIIIIIIIIIIIIIIIHIIIIIIIIHIHIIIIHIIIIIIII
@HISEQ:711:H5NNWBCX2:2:1101:15510:11946:ATCTCGTA
TTAAGTTCAGCGGGTAATCTTGCCTGAGCTCAGGTCGAGGAAATAAGTAATGAGTTTCCTTGTTGAGGGCTCATCCAGGTCCCAGACCAACAGCTAATCGTATTAGCATCACTGCCTAACCAGCTGCGGCCCTTGATGGGTCCTTGAATAAGCCTCTGCACTTCAGCCAACCCAGCTCTTAATGAAAAGAGCTGAGACAGCCAGATCCGTCCCTTGTACATTCACAGGGAATGTATGGGGCGAGTATTAACCCGACGCTGAGGCAGACATGCCCTTGGCCGAAGCCGCGGGCGCAATATGCGTTCAAAGATTCGATGGTTCACGGTTTTCTGCAATTCACACTACGTATCGCATTTC
+
IHIHIIGIIIIHHHGHHIIIIIIHIIIIHIHHEEGHHIIHHIIIH?HHEHIGHHEHFHHIHHHHHIICHGFHHHIHHEHIGFHIIIFHHIIIIHIIHIGHFHIIIHIHHIIGHHIIIIHHHHHIIIIIIGHI<@FHHHHGCFGHIIIIIIIHHIHIIGHHIIHHECHHHIHHHGIIHHHIIIIIIIHIGHHGHIHHHHIIIHHIHHIIIIHIIIHHIIHIIHHGIIIHHHIIIHIIHHGIIIIHHFIHHFHHHHHIIIIIIIHIIHEHIHIHIIIIIIIIIHHHGIIHIIGGIIHIIIIIHFFEGGIHIHIHHHGIHIIGIIHHFGIIIIIIIIHFHHHHHHIHHDIIHHIIHHIIH
@HISEQ:711:H5NNWBCX2:2:1101:18357:11945:ATCTCGTA
TTAAGTTCAGCGGGTTTTCTTGCTCGATTTCAGACCAAGTTTTCAATGCATACAGCAAGCAATTTGCAAGCTCAGCAATGTATGAAAATTGGAAGCATCCGGCGGCCTAGTCGGTTGGGCTCTAAATGATACAATTTGTCGCACTTAAAGCTACCGGCATTAGCAGCACAGCCAGTCTACAATCATTTTAAAGCAATGGCCGTTTATGCAACAGCCAAATACGCTCATATCCACTAGCCATTCGATCTGTCTCAAGACAGACCAAAGGTTTGTGAGTTTTTAATGATTCTGAAACGAGCATGCTCCCCGGAATACCAGGAAGCGCAATGTGCGTTCAAAGATTCGATGATTCACTGAATTCTGCAATTCACACTACTTATCGCATTTC
+
IIIIIIIIIIIIIIIIIIIIIIIIIIHIIIIIIIIIIIIHHHIIIIIIIIIIIIIIIIIIIIIIIHIIIGHIIIIIIIIIIHIIIIIIIIIIIIIIIIIIIIIIIIIIHIIIIIIIIIIHIIHHIIIIIIHHHIIIIIIIIIIIIIIEHIIIIIIHIHHHIIEHHHIHIIIIGIIIIIIIIIIIIIHHIIHIIIIIGEHGHHHIIIIHGHHHIIHHIIHHHDHHHIHGIHHIHHIGIIHIIIIIIIHGIIIIIIIIIIIIIIIIIIGIHIHIIIIHEHIIIIIIIIIIIIIIIHIIHIIIIIIIIGHIIIIIIIIIIIHHIIIIIIIIIIIIIIIIIIIIIIIIIIIIHIIIIIIIHIIIIIIIIIIIIIHHIIHHIIIIIHIIIIII
@HISEQ:711:H5NNWBCX2:2:1101:4911:12208:ATCTCGTA
TTAAGTTCAGCGGGTATCCCTACCTGATCCGAGGTCAACCATAGAAAATTTGGGTTTTGGCAGAAGCACACCAGGAACCTGTAACGAGAGATATTACTACGTTCAGGACCCAGCGGCGCCGCCACTGATTTTAGAGACTGCCATTGCTGACATGGACTCAATACCAAGCTGTGCTTGAGGGTTGAAATGACGCTCGAACAGGCATGCCCCCCGGAATACCAAGGGGCGCAATGTGCGTTCAAAGATTCGATGATTCACTGAATTCTGCAATTCACATTACTTATCGCATTTC
+
IHHHHHIIIIIIIIIIIIIIIIIIIHIIIIIIHHIIIIIIIIIIIIIIIIIHFHIIIHHDHHIHIHHIIIIHGHHIIIIIIHHIIIIIIIHIIIIIIIIIIHHIIIIIIIIIIIIIIIIIIIIIIIIIIIHIIIIIIIIIIIIIIIIIIIIIIIIIIIIIIIIIIIIIIIIIIHEIIIIIIHIIIIHIIIIIIHIIIIIIIIIIIIIIIIIIIIIIIIIIIIHHIIIIHIIHEIIIIIHHIHIIIIHIIIIIIHGIHIIIIIIIIIIIIIIIIIIIIIIHIIIHIIIIIIII
@HISEQ:711:H5NNWBCX2:2:1101:8304:12034:ATCTCGTA
TTAAGTTCAGCGGGTAGTCTTACTTGATTTGAGATCGAGTTTACAAAGTCGGCCGAAGCCTGTCTTTGTGAATCCTGCATCAGTCAGCACAAGAACTAATCTCCTTTATGTTAGCTGCAGCAAAGGTAATAATCTGTTTTTTAGGCAGACTAAATAGATATGCTTATAGCTCAGAGAAAAGTCCAGCTGCACCTGCATTTCAAGTAACCCGCCGCTTTTCGGTGAGGAAAAGCGTTGGGATCACTCAAGTCCAACTCCCATTTCAAAAAAGATATGGAAGTTGAGGTGTTTACTGATACTCAAACAAGCATGCTCTCCGGAATACCAGAGAGCGCAATATGCGTTCAAAGATTCGATGATTCACTGAATTCTGCAATTCACATTACGTATCGCATTTC
+
IIIIIIIIIIHIIIHIIIHIIHHIIIIIIIHIIIIIIIIIIIIIIIIIIIIHIIIHHIIHIIIHIIIIIHIIIIIIIIHHHIIIIIIIIIIIIIIIIHIIIIIIHHIIHIIIIIHIIHHIIIIIHIHHHFHIHIIIHIIHIIIHHIHHIIIIIIIIGIIGHIIGIIIIIHHHIIHIHHHIIIIIIIIIIIHIHIIIIIHIIHIIHHIIIIIHIIIIHHDHHFEFHHIIHHIIHIIIIIIIIIHHIHFIHEHHGEHFGIHIHEHGIIIIIIHHHHD0EIHHIHIIHIIIIIIIIIIIIHHEIIHHIIIIIHHIHDHIIIIIIIIIIHHCIIIIHIHIIIIIHIIIIHHIHIIHIIIIIIIIIIIIIIIIIIIIIIHGHIIIIIIIIIIIIHIIIIHIHD
@HISEQ:711:H5NNWBCX2:2:1101:10284:12131:ATCTCGTA
TTAAGTTCAGCGGGTAGTCCTACCTGATTTGAGATCAGATCATAAATTTTTAATTTGTCCAAGTCAATGGACTATTAGAAGCGGTTCATCTGCATTGCCTGGCCACCTTTTTAACAGTGTCCTCAGCGAGTGATACTTATCACGCCGAGTGGAACCAAGTGTATACTGAGATCCAGCTAATTTATTTAAGAGGAGCAGACTGTGACATCTGCAAAGGCCTCCAAATCCAAAGCAAAGACCAGTTGAATTAACAAAAGGTTTACTTTGAGAATTTCATGATACTCAAACAGGCATGCTCCAAGGAATACCAAGGAGCGCAAGGTGCGTTCAAAGATTCGATGATTCACTGAATTCTGCAATTCACATTACTTATCGCATTTC
+
IIHIIHHIIIIIIIIIIIIIIIIIIIIIIHIIIIGHIIIIIIIIIIIIGHIIIIIIIIIIGIIIIIIIIHHIIIIIIIIIIIIHIIIIIIIIIIIIIIIIIHIIHIIIIIIIIIIIIIIIIIIIHIIIIIIGHIIHIIIIIIIIIIHDHHIIHIIIIIIIIIIIIIIHIHIIIIHHIIHHHHIIIIIIIIIHHIIIIIIIIIGIIIIIIIIIIIIIHHECIHHEFFHHIHHGIIHIIIIIHIIIIHIHIHHIIIHGIIIIIIIIIHIIHIIHHFIIIIIIIIHIHHHHHHEHIHIIIIIHHIIIIIIIIIHHHIIHIIIIIHIHIIHIIIIIIIIIIIIHIIIIHHHIGIIIIIIIIHHIIIIIIIIHIIIIHIHIIIIII
@HISEQ:711:H5NNWBCX2:2:1101:10534:12077:ATCTCGTA
TTAAACTCGGCGGGTAGTCTTTTCCGATTAGAGGTCTGATGCGTTACCTCTTCTTCACGCTTTCGCAGCACTCGAGGTGCTGGCTCAAGGTAAGCCTGCTGTGGAACTCGGGCACGCACTCGGGCTCACTGGGAGCCCCGCACTTGGAATGAAACTCTTTCGAGTATCGCACACCTGATCGCGGGGGCAAGTGATGCCACGGCGGCCAAATTCCCTCCATTTCAGCCGACCCGATGTGCCGGGACGGCCAGTTCCACTCAGACTCTAAGAGAGTGTGGTGGGGGGGCGCGGTGACGCTCTAGCGGAAATGCCCTCGGACAAGCCTCGGGCGCAACTTGCGTTCAAAAACTCGATGATTCGCGGAATTCTGCAATTCACACTACGTATCGCATTTC
+
IIIIIIIIIIIGIIEHIIHIIIIHH0CHGHHHIIIIIIIIIHHIIIEHHIIIIIIHIIIHIIIHFHIIGHIHHIIIGIIIIIIHIHGHHFHHGIIHIHHIIIIGHIIIHIIGIHHHIIIHHHIGHIIIGIIIIHHIIIIIHHIIGHHFHIIIIIIIHIIIHIHIIHIHIIIIIEHIIHHHIIIHIIIHHHHHHHHIIIIHHIIIIIIIHHHIIIHIHHHCEIIIIIIHIHH@CGIHDDEDGHIHHIGIIHHHHIIHHFHHHEIIGIIHIIIIHHIIIIIIIIIIIIIHHIIIIIIIHEIIIHIIIIIHIIHIIIIIIIIIHGGIDHHIIIIIIIIIIIIIIIIIIIHHIIIIIIIIIHHIIHIHIIIIIHHHHHGIHHIHHFHIIIIHIIIHIII
@HISEQ:711:H5NNWBCX2:2:1101:19540:12167:ATCTCGTA
TTAAGTTCAGCGGGTGTTCTTGCCTGAGCTCAGGTCGAGATAAAGGTTAATAGGGCCGAAGCCCTTCCTGATTTCGGGTCGACAAGCACAGATCCAAGCCAACAACTAAAGCATCAGCAACAAGTTGCCTACCCAGTTGCGGCCCTTATCGGGTCCATGCATCAACCTCTATGCTTCAGCGAACCCAGACACTAGGCCTGGGAAAGCCAGATCCGCCAATTCAATCCAAGGATTGGTATGGCGAGGATTAACCCGACGCTGAGGCAGACATGCTCTTGGCCGAAGCCTCGAGCGCAATATGCGTTCAAAGATTCGATGGTTCACGTATTTCTGCAATTCACACTACGTATCGCATTTC
+
IHIHIHIIIIIIIGHHIIIIIIIHIIIIIIIIIIHIIIIHIIIIIIGHIIIIIIHIIIIIIIIGHHHIIHHHIIHIGIIIIDHIIIIIIIIIIIIIIIIIIIIIIIHHIIIIHIIHIGIIIIIIIIIIIIIIIIIHIIIIIIIIIIIIIIIIIIGIHIHIIIIIIIHGHHHHIGFHHHIHIGHIIIHHIIFHHHIIIIIIIIIIIIHHHIIIIIIIHHIHHIIIHIGIGIIIHHHEFHHIIIIIIHHHHHIHGIIIIIIHIIIHIIIIIHIIIIGIIIIIIIIIHHIIGIIIIIIIIIIIIIHHHIIHIIIIIIIIIIHIGIIIIIHIIIIIIIIIHIIIHHHIIIHHHHIIHIHIII
@HISEQ:711:H5NNWBCX2:2:1101:17209:12281:ATCTCGTA
TTAAGTTCAGCGGGTGTTCTTGCCTGAACTCAGGTCGAAAGGGGTGTGTCGCACGGCTTCTCGGAGAGCGGCCGACGATTCCTGCGGGCTTACAACGAGGTCCCGGGCCGACGGCGGCATGCGATCCCTGGCAAGTCACCTACCAGACTGTCGTCCCGATTGGGTCCTCGTTCGAGCCTCTGTTCTTCGGCAGACCCGGTTAAATTAACCGGGACGGCCAGGTCCACGCCTCTTGAGAGAGGGTGAGGGTAAAGCCGACGCTGAGGCAGACATACTCTCGGCCGGAGCCTCGAGTGCAATTTGCGTTCAAAGATTCGATGATTCACATTATCTGCAATTCACACTACGTATCGCATTTC
+
IIIIIIIIIIIIHIICHIIIIIIIHIIIIIHHIGHIIDHIIIIIIHIIHHIIIIIGIIIIIIIIIIIIIHIHIIIIGIIIIIGHHIHIIIIIGHIIIEHHHHHIIHIIIIHIIIIIIIIIIIIHIIHHHIFHIDEEHIIIIGHIHIIIHIIIHIIHHHEHIHHHIIIIIIHIIHIHHIIIIIHIHHHIIHIIHIIIHIGHGHHHIHIGIHHGIIIHHIIIIHIHHEHIIIFIIIIIGHHIIIIHIHHHGEHGIIIIGHHGIIIIHHGIIIIIIHHHGIIHIIIIIIHHIHCFIIIIIIIIHGIHHFIHHHIIGGIIHIIIIHHIIIIHIIHIIIIIIIIIIIIIIIIHIIGIIHGEIHI
@HISEQ:711:H5NNWBCX2:2:1101:18171:12426:ATCTCGTA
TTAAGTTCAGCGGGTATTCCTACCTGATCCGAGGTCAACATTCAGAAGTTGGGGTTTAACGGCGTGGCCGCGACGATTACCAGTAACGAGGGTTTTACTACTACGCTATGGAAGCTCGACGTGACCGCCAATCAATTTGAGGAACGCGAATTAACGCGAGTCCCAACACCAAGCTGTGCTTGAGGGTTGAAATGACGCTCGAACAGGCATGCCCGCCAGAATACTGGCGGGCGCAATGTGCGTTCAAAGATTCGATGATTCACTGAATTCTGCAATTCACATTACTTATCGCATTTT
+
IIIHIIIIIIIIIIHHIIIIIIIIIIIIIIIHHHHIGIIIIIIIIIIIGHIHIIIIIIIIIIIIIIIIIHIIHIIIIIIIIIIIIIIIIIIIIIIIIIIIIIIIIIIIIIIIIIIIIIHIHIIIIIIIIIIIIHHIHIIIIIEHIHIIIHHIHIHIIIIIHIIIIIIIIIIIIIIIIIIHHIIIHHHHHHIIIIIIIIIIHIIIIIIIIIIIIIIIIIIIIIIHIIIHHIIIIHIIHDEIIIIGHIIIIIIIIIIIIIHIIIIIIIIIIIIIIIIIIIIIIIIIIIIIIIIIIIIII
@HISEQ:711:H5NNWBCX2:2:1101:1981:12555:ATCTCGTA
TTAAGTTCAGCGGGTGTTCTTGCCTGAGCTCAGGTCGAAGATGTAAGTTATATTTCCTGGTTTGAGGGCTATTGAAAAAGAGCCAAGCCAACACCTAAATATGTAGCAGTGATGCTGCCTACCTAGATGCGGCCCATAAACGGTCCTTAATCAGCCTCTGAGCTTCAGTAGACCCGGCTTTCACTCCATAATAAAACAGAGGAGAGCCGGGACTACCAGATCCAACCAGCCAATTATTAATGAATAATTATTGGGAGGTTGAGGGGTACATCGACGCTGAGCCAGACATGCTCTTGGCCGAGGCCTCGAGCGCAATATGCGTTCAAAGACTTGATGATTCACGGAATTCTGCAATTCACACTACGTATCGCATTTC
+
IIIIFHIHIIIHHIIIIHHIIIIIIIIIHHIIHIHHDHGHIIIIGHIIIIIIIHIIHIIIIIHIIHGIHIIIIIIIIIIIIIIIHIHHIIIIIEHIIIIIIIHIIEHHHHHHIIHIHIIIIIIIIGHHFGEHIIIIHHHHIHHHHIIHHIHIIFHHIIHHHHHIHIIIIIHHIHHIIIHHHIIGIIIIHHHIIIHHHGHEHCHIHHHGHIIIHIIIIIIIIHHHIIIIIIHH?HIGIIIHGIHHIHFHHHHIIIHIIIHHHHIIHFIIHHIIIIIIIIIIIHHHHIIIIIHIIIIHEEHHIHHEFDHHHIHHIIIIIIHIIIIHIIIHHIHIHHHHFIIIIIIIHIIIIIIIIIIHHHHIHHGHIIIIIHHIIIII
@HISEQ:711:H5NNWBCX2:2:1101:9424:12526:ATCTCGTA
TTAAGTTCAGCGGGTATCCCTACCTGATCCGAGGTCAAAAGTGAAAAAAGGCTTGTGGAAGCGGGCGTGTAGCCTTGAATCGCGACTTGTGCTGCGCTTCAAAACCAAACACTGGCTGCCAATTACTTTAAGGCGAGTCCCTCGGGACAAACACCCAACACCAAGCAAAGCTTGAAGGTACAAATGACGCTCGAACAGGCATGCCCCATGGAATACCGAGAGGCGCAATGTGCGTTCAAAGATTCGATGACTCACTGATTCTGCAATTCGCATTACCTTTCGCGTTTC
+
IIIIIIIIIIIIIIIIIIIIIIIIIHIIIHIHIIIIIIIIIIIIIIIIIIHIIIIIIIIIIIIIIIIIIEHIIIIIIIIIHIIIIIHIIIIIIIIIIIIIIIGIHIIIIIIIIIIIIIIIIIIIHIHIIIHIIIHIIHHHIIGHHIIIIIIIIIIIIIIIIIIIIIIIIIIIIIIIIIIHIIIIIIIIIIIIIIIIIHIIIIIIIHIIIIIIIGIIHIIIIIGIIIIIHIIIHGHIIIIIGHIIIIIIHIIGIHIIHIIIHHHHHHHIIIIIIGIIIIIHIIIIIIII
@HISEQ:711:H5NNWBCX2:2:1101:16193:12736:ATCTCGTA
TTAAGTTCAGCGGGTAACCCCGCCTGATCCGAGGTCAAACGTTCGGGCGGCCTCTCGGCCGCCTCTCGAGAGTGGTGGACGTGGGCGCGAGGCGCCGCCGGCTACGGAGATCGCAACGCCGGACGGTCAGCTTCGCGCGCCGTCTGTGGTTTCGAGGGCCGTCGCCCGCCCCGAGGGCGGCGGCGACGGGCCCCAACGCCGGGACCTGAGGCCCGATGGGTTTTGACGACGCTCGGACAGGCGTGCCCGCCGGAATGCCGGCGGGCGCAATGTGCGTTCAAAGATTCGATGATTCACTGAATTCTGCAATTCGCATTACTTATCGCATTTC
+
IIIIIIIIIIIIIIIIIIIIIIIIIIIIIGIGIIIIIGIIHIIIIHHHIIIIHIIIIHIHHIIIHIIH?DFCCGHHIIHIIIHHHIHHHHGIIHIHIHIIIHHIGIIGIHHHIIIIIHHIIIHIIG@GHIIEHIHHDHIIIIDGHIHHHHHIHIGIHIHHDDC<EHHIHHHIHDHIIHHHIIIIIHHIHHHHHGIIHHGIHIIIIHHHHHHHHHHGIFHHEHIHHHHIIIIIIIHHHIIIIIIHHIHHDHIIIIHDHGHIHHEIHHIHIIIIIIHHHGIIHGIIIHIIIIIIIIIHIGHHIIIHIIIIIHCGIIIIHHIHHIIIIIHGIII
@HISEQ:711:H5NNWBCX2:2:1101:16392:12551:ATCTCGTA
TTAAACTCAGCGGGTAGTCTTCCCTGATCAGAGGTCTGATGCGTGACATTCATCCATCCAGTCCATCCATCCGGGCTCCGAAAAACCCGGAAAGTGTCGGTAAGATCCGGCTTTGAGGTCCGGCCCGGGGGTGCCCCAGCCGCGCGCACGTTTGAGTTCCAGGCCTTAGAGACCTGGATCACCTGATCGCGGGCTGTGTCACCCCCCCCGCCGGGGTCGGGGGGTGGCCCACATTCGGACGGCCACTTTCACTCGATCCACACTTAAACAAGTTAAGTGTGGATCGGTGGGTGTCGCGGTGACGCTCTGGCAGAGATGCCCTTGGTCAAGCCTCGGGCGCAACTTGCGTTCAAAGACTCGATGATTCGCGGAATTCTGCAATTCACACTACGTATCGCATTTC
+
IIIHIHIHIIIIGIIIHIIIIIIIIIIIIIIIIGIIIIHHIIIIIIGIIIIHIIIIIIIIIIIIGIIIIFHIGHHHIIHIIIIIIIIIIIHHGIHIIIIIIIIHIIIIHHIIIIHHHGIHIICDHIGHGHGD<GEHIIIIGDHHIIIGHIEHIGHIIIIIIHGCHHHHIHIIIHHI@GHHIIIGIIIIIIHDDHFHHHHHHIIIIGIGHHIIIHGIHIIGIIHHHFHDHIIIHHDIIIIIHIIHIHIHEHGHIHG?HHHHEHGIIIHHHHIIIHHHIIHHIHDGIIIIIIIIHDIIFIIHHIIIGIIIIIIIIIHIIHHHIIIHHIIIIIIIGHHIIIIIIIIIGIIIIGIIIIHHIIIIIIIIIGIIIIIIIIHIIIIIHHIIIIIIIHIHIIIIIIIIIII
@HISEQ:711:H5NNWBCX2:2:1101:17038:12612:ATCTCGTA
TTAAGTTCAGCGGGTATCCCTACCTGATCCGAGGTCAAGAGTGTAAAAATGTACTTTTGGACGTCGCCGTTATGAGTGCAAAGCGCGAGATGTACTGCGCTCCGAAATCAATACGCCGGCTGCCAATTGTTTTAAGGCGAGTCTACACGCAGAGGCGAGACAAAACACCCAACACCAAGCAGAGCTTGAAGGTACAAATGACGCTCGAACAGGCATGCCCCATGGAATACCAAGGTGCGCAATGTGCGTTCAAAGATTCGATGATTCACTGAATTCTGCAATTCACACTACTTATCGCATTTC
+
IIIIHHIIIIIIIIIIIIIIIIIHIIIIIIIIIIHHHIHIIIIHIIIIGIIIIIIIIIIDHIIIIIHIIHHIIIIIIIIIIIIIIHHHIIIIIIIIIIIIGHIIIHIIIIHIIIIIIIHIIIIIIIIIIHHIIIIIHHHIIHIIIIIIIIIIIHIIIIIHHHIHHHHHHHHIIIIIHIIGHHHIIIIIIIIGHIHIIIHHIIHHHIHFHIIIIIIIIIHIIHIHIIIGIHIHHHHHDHIIIIIIIIIIHIIIIIIHHIIIIIIHHIIIIIIIIIIIIIIIIIIIIHHIHHIIHHHIIIIIIII
@HISEQ:711:H5NNWBCX2:2:1101:17735:12537:ATCTCGTA
TTAAGTTCAGCGGGTGTTCTTGCCTGAGCTCAGGTCGAGATAAAGGTTAATAGGGCCGAAGCCCTTCCTGATTTCGGGTCGACAAGCACAGATCCAAGCCAACAACTAAAGCATCAGCAACAAGTTGCCTACCCAGTTGCGGCCCTTATCGGGTCCATGCATCAACCTCTATGCTTCAGCGAACCCAGACACTAGGCCTGGGAAAGCCAGATCCGCCAATTCAATCCAAGGATTGGTATGGCGAGGATTAACCCGACGCTGAGGCAGACATGCTCTTGGCCGAAGCCTCGAGCGCAATATGCGTTCAAAGATTCGATGGTTCACGTATTTCTGCAATTCACACTACGTATCGCATTTC
+
IHIIIIIIIIIIIIFHIIIHIHIIIIHHIIIIGGHIHHHGIIHIIGFHIIIIHHGHHIIIIIIHIIIIIHIHGIIIIIIIIHIIIIHIIIIGFHHIIIIIHIIHIIIIIIGIHIIIHIHIIIHGHHIIIIHGIHIIIIIHIIIHHHIEHIHGIIIIIIIIIIIIIIIIIIIIHIGHIHHIIIGHHIIIIHIIIIHIIHHHIIHHHHIHIIIHIIIHIIIHHHEH@IIHIHIIIIIHHHH<D@FHFHHFIHIGHDIHIHIIIIIIIIIIHIIIIHGIIIIIIIIIHIHHHEIIIHIIIIGIHIIIHIIIIIHHHHIIGIHIIIIIIIHIIIIIIIIIIIHHHHHHGHIIIIIIIHHIII
@HISEQ:711:H5NNWBCX2:2:1101:18241:12660:ATCTCGTA
TTAAGTTCAGCGGGTGGTCTTGTCTGATCTCAGGTCGAAGGTTGTATTCTGATGAGCTTGCGCCAATCAAAAAATTCCTGCTTGGCCGCGCGGCATTGGGCCTCGGCGAGGAAAGACGACAGCGGCATGCAGCAACGAAGCCACCTACCATGCTGGCGCCCCTCTGTGAGGGTCCGCCGCAAGCCCTGTGCTTCAGCCGACCCGATGCTGCTTCTTTCGAGGCGATCGAGACGGCCACGTCCGCTCCTGGCACCCTTTCGTTTCAGAAACGAAGGGGGAGGGCGAGGGGGTGAGCCGACGCTGAGACAGGCATGCTCTCGGCCGGAGCCTCGAGCGCAATATGCGTTCAAAGATTCGATGATTCACGGAATTCTGCAATTCACACTACGTATCGCATTC
+
HHIICGGFECHHDHIIIHEGEHHIIIHHHIHI?HIIHDHIGHGHEHHIIHIIHHE?EEHG1CEHC?EHHGHEHHH?GHIHIEGFHIIIIIHGIGHHHCCHCGHIIHDHCHC/=DHEH=?DDHHDCHHIEHGHEEEHIIIHCEHFEGHHHFH/DFGEHHHIHDAHDGHEFBGCEGEHHHIIHGIHHIHHHHEHHDG>FHDEHHDHCHDHGHHIFHHHGIBB-B,@@?EF-<?CHHGB-HHDHIHIHEIHGE?FCHHHHE.HECIHHGHHBCHFC?HE:?HE<HDGIIIGHGEE@CDHHEIHFEIIIIHG@HHHHHHHDDEHEC@HIH<CDHDHHD=HFHHHHHIIIHIHIHHEHG@HHHHHHIHEHECGGIIIHGFHHEIIHGD0F<<HHHECGFC<HFI
@HISEQ:711:H5NNWBCX2:2:1101:2333:12908:ATCTCGTA
TTAAGTTCAGCGGGTGTTCTTGCCTGAGCTCAGGTCGAGATAAAGGTTAATAGGGCCGAAGCCCTTCCTGATTTCGGGTCGACAAGCACAGATCCAAGCCAACAACTAAAGCATCAGCAACAAGTTGCCTACCCAGTTGCGGCCCTTATCGGGTCCATGCATCAACCTCTATGCTTCAGCGAACCCAGACACTAGGCCTGGGAAAGCCAGATCCGCCAATTCAATCCAAGGATTGGTATGGCGAGGATTAACCCGACGCTGAGGCAGACATGCTCTTGGCCGAAGCCTCGAGTGCAATTTGCGTTCAAAGATTCGATGATTCACATTATCTGCAATTCACACTACGTATCGCATTTC
+
IIIIIIIIIIIIIHHIIIHIIIIIIIIGHHHHHHHGHCHHHIIIIIIHIIHHHHIIIIIIIIIIIIHHIFHHHHHIIIHDIHIIIIIIIHIHFHIHHGHIIIIGHIIIIIGHHIIIIIIIIIIHIIGHIHIIHHHHHIFGHHDHIIHCGHHIHHGIIHHIHHHIIIGEHGIIIHHIHGHHIIIIIHGIIHHHHIICHCHIHHIHIHIIHEHHIIIHHHGGFGHHHHEC/IHHGHHE?HIHIIHHHEHCFGFIHIHIHIIIIIIHIHGIIIIHIHIIIIIHH?EIIGHHEHHIIHHIIIIHIIIIIIIIIIIIIIGHIIIHIHIIIIHHIIIIIIIGHIIHIIHIIIIIIIIHHHIHI
@HISEQ:711:H5NNWBCX2:2:1101:10830:12893:ATCTCGTA
TTAAGTTCAGCGGGTCTTCCTACCTGATCCGAGGTCAACCTTGGGTAAATAAGGCTTTTAACGGCCGGAACCCGCAGCACGCCCAGAGCGAGATGTAACTACTACGCTCGGAGTGACAGCGAGCCCGCCACTGCATTTCAGGGCCTGCGGCAGCCGCAGGTCCCCAACACAAGCCGGGGGCTTGATGGTTGAAATGACGCTCGAACAGGCATGCCCGCCAGAATACTGGCGGGCGCAATGTGCGTTCAAAGATTCGATGATTCACTGAATTCTGCAATTCGCATTACTTATCGCATTTC
+
IIIIIIIHIIIIIIIIIIIIIIIIIIIIIIIHIHHIIIIIIIIIIIIIIIIIIGHIIIIIIIIIIIIIIEHIIHIIIIIIIIIIIHIIIIIIIIIHIIIIIIIHHGHHIIIIIIIGIIIIIIIIIIIIIIIIIIIIHIIIIIIIIIIIIIIIIIIHIIHHIIIIIIIIIIHIIIIIIIIIIIHIIHIIIIIIIIHIHIIIIIIIIIIIIIIIIHHIIIIIIIIIIIIIIHHIIIIIIIIHHIIIIIIIIIIIHIIIIIIIIIIIIIIIIIIIIIIIIIIIIIIIIIIIIHIIIIIIIIH
@HISEQ:711:H5NNWBCX2:2:1101:12376:12982:ATCTCGTA
TTAAGTTCAGCGGGTGATCCTGCTTGATTTCAGATACAAATAGAGTTTGGTGCTCTAAGCACTTGCAGACTAGCTGCGCTGACTCCGCTCTCAATGAGTTCACATTGTAAAATGTGACTGCTGCATTGAGTGTGACCTTGACCGAAGCCAAATCACTTGCAGGGCTCAGAGTGCTTTCGTACTTAGCAAGAGAAGGGTATCTCTCGCATTAAGATTTGGGTGAGGAGAAAATGAGACACTGAAACAAGCATGCCGGCTGGATAGCCAACCGGCGCCAGTTGCGTTCAAAAATCTGATGACTCACGGTTCTGCAATTCGCACTGCTTATCGCACTTC
+
IIIIIIIIIIHIIIIIGHHIIIIIIIIIIHHHHHIIHHIIIIIHEHHGFHHHHIIIIIGIIIHIIIIIIHHIIIIIIIIIIIIIGIIHIIIIIIIIIIHIIIIIHEHIIIIIIIIIIIIIIIHIIIIIIIIIIIIIIHIHHHIIIIIIHIHGIIIIIHHIIHIHHHHHFHIHHHIIIIIHHIIHHHIIIHHHIIHIIIIHIIIHIIHIIIIIIIIIHIIIIIGIHHHHH?HEHIHHIIIIIIHHIIHHGIIHIIHHHGHHIHIIHHHFHHHHIIGIIIIHIHIIIIIIIHGHIHIHIHGHCEIHIIIIIIIGIIIHHHHHIIIIIIIIHIIIIIII
@HISEQ:711:H5NNWBCX2:2:1101:7131:13107:ATCTCGTA
TTAAGTTCAGCGGGTAGTCTTGCCTGATCTCAGGTCGAAATGTGAGATGTGGTTTTGTGAGGCTCCCAGCGGTGGCTCCTGGGGCAAACGGCGGGGCGTGTGTTGGGTGACCAACCTACCAAGCCGTTGCCCTGTGATCGGGGCCCCCGCTCAAGCGCTCTGGGCTTCAGCCGACCCGGAATGAGGGGTTGTAAAACCGCCACTCCGAGACGACCAGGTCCACAAGACCTTCTTCCGAAGAAAGAGGATCGTGAGGGGGTACGCCGACGCTGAGGCAGACATGCCCTTGTCCGAGGACGCGGGCGCAATATGCGTTCAAAGTTTCGATGGTTCACGGAATTCTGCAATTCACACTACGTATCGCATTTC
+
IIIIIIIIIIIIIIIIIIIIIIIIIIIIIIIIIHIIHIHHIIIIIIIIHGHIIIIIHIHIIIIIIHIIHFFHIIIIIIIIIIIIIIIIIIIIHIIIIIIIIIIIIIGIIIIIIIIIIIIIIHHIIIIIIIIIHIIHIHIIIHIIHIIIIIIIIIIIIIIIIIIIIIGIIIIIHHHHHHIHGHIIIHHHHHHIIIIIIIHIHIIHIIFHEHIIIIIIIF:-IIIIIIHHHIIHEHHHHHFIHHIIIGIIIHHIHHIHIIHDIHIIHHHEHIIIHIHIIHGCHHHHCHIIIHIIIIIHHHHECIIHIHIHIIIIIIIIIIIHHIIIIIIIIIGIHFIIIHHIHIIGIIIIHIHIIIHHIIHIIIHGHHHHH
@HISEQ:711:H5NNWBCX2:2:1101:7744:13146:ATCTCGTA
TTAAGTTCAGCGGGTAGTCTTACTTGATTTGAGATCGAGTTTAACAAGAATCGTTGCCGACCCTTGTGAAATCCTGCATCAGTCAGCCAATACGGTCAAACTCCCTTTATGTTAGCTGCAGCAAAAGTAATAATCCGTTTGACGGGACTAAATGAATATGCTTTTAGCTCAGGAGAATGTCCAGCTGCACCTGCATTTCAAGCAACCCGCCACCGATCTCAAAAAGATTGGTGTTGGGATTGCTCAAGTCCAAAGCTTTTCGATTAAAAAATCCAAAAGCTTTGAGGTGTTTACTGATACTCAAACAAGCATGCTCTTCGGAATACCAAAGAGCGCAATATGCGTTCAAAGATTCGATGATTCACTGAATTCTGCAATTCACACTACGTATCGCATTTC
+
IIIIIHHIIIIIIIHHEEHGHHIIIIHHIIIGIHHIIHIHHIIIIHHHHIHIIIIIHHIIIIIIIHEHHHHIIIIIIIIIIFHHIHIIIIIIIIIFHHHHHIIIHIIIIIHHIHHIFFGHHIIIIGHHGHHIIHIHEEHHHIEHDCGCGHHHCCHHFHHHEHHHGHDGHII?BHHIIIIIIHHIGHIHHHHHGIIHHHHHIHHGIIIIGIIHHIHHIIHHHHHHHHCCE@IHHHEGEIIHGHGGIIIIHHHIGHFHDIHH?IIIIIIIHIHHHFGED@HIHGHHHEHIIHGIIIHIIGIIIIHHFIIIIIIIHHIIIIIIHIIIIIHHHEEHIIGIIIIIIHHHHIHIIIHIIIIIHHIIIIIHIIIIIIIHGIHGHIIIIIIIIIIIIIIIGIIHHCI
@HISEQ:711:H5NNWBCX2:2:1101:16139:13041:ATCTCGTA
TTAAGTTCAGCGGGTAATCCTACCTGATTTGAGGTCAAATTGTCATGAAGTTTTGTTGCGCATATATGCAACGGTTGTAAGCGGATCCTCCCGACTTCACTACCGCAACGTAGATAATTATCACGCTGGGGCAGTTCTGCGATCAGAAGTTCCACTAATGCATTTCAAGAGGAGCGGAGCCTCGTAGGGCCCCGCACGCTCCAATTCCAAACATCGAAAATGCAAGATTTTCGAGTTGATAATTTAATGACACTCAAACAGGCATGCCCCTCGGAATACCAAGGGGCGCAAGGTGCGTTCAAAGATTCGATGATTCACTGAATTCTGCAATTCACATTACTTATCGCATTTC
+
IIIIIIHIHIIIIIIIIIIIIIHIIHHIIIIGIIIIIIIIIHHHIIIGHIIIIIEHIGIIIHIIIIIHIHEHHHHHHHHIGIHHIIIIIHIHHFGIIIIIIIIIIIIHDIHHIIIIHIIIIHIIIIIIH=EHIIGGHHGHIHIIIIHHIIIHHIGIGIHHIIIIIHIIIIIHIIHHEIHIIIIIHHIHIIHIIIIIHHIIIIIIHEHHHIIIIIIGIIIIIHFHHHHDHIIIIIIIIIIIIHH?EIHHCHGDHHHHFFIHIIIIHIHHFHHHHIIIIIIIHHIHIIIIIHGHIIIIIHGIIIIIHHIIIIIHHHIIIIIIIIIIIIHHGHIIIIIIIIIHDHIIHHHHIHCI
@HISEQ:711:H5NNWBCX2:2:1101:20225:13021:ATCTCGTA
TTAAGTTCAGCGGGTCTTCCTACCTGATTTGAGACCATGGTTCAAGGCTTGCGCCTTTATAGGTATGGACTAAACTGTTCATATGAAAACTCCAAATCTCCTCTAAAATAATAGGCATTATGAGAAACCACGGTTCCATACACATACTTTTCTAATAGATATAGAGAAATGTCAAGCATTTTCGTATTACTAGTAGCAATCTATTTAAAAGAGCCCATCCGAAAATGGGAACTTCATATCTCTTTGATCATTCACGAATGAAATCTCAAGGAATTAATACTATAGATTCTCAAACAGGCATACTCCAGAGGAGTGCAATGTGCGTTCAAAGATTCGATGATTCACGGAAAGCAATTCACATTACGTATCGCATTTC
+
IIIIIIIIIIIIIIIIIIIIIIHIIIIHIIIIIIIIIIIIIHHIIIIIIIIIHIIIGHIIIIGIICHICDEHIIIIHIHHIIIIIIIIIIIIHIIIIIIIIIIIIIIIIIIIIIIHHIIIIGHHIIIIHIIIIIHIIIIIHIIIIGHIHIIIIIIIIIIIIIIIHEHIIIGIIHHIIIIIHHHHIHHIIIIIIHIIIIIIIIHIIIIIIIHHGGHHHHIIIHIIIGHGGIIIIGIHGIHIGIIIHIIIFHHHIIHIIHHIIIIIHIHIIIIIIIIIIIIIIHIIIIIIIIIIIIIIHHIIIHIHIHHHIIIIIIIIIIIIIIIIGHIIHGIIIGIIHEIIHIIIIIIIIIGGIIIIIIIIIHIIIIIIIHIIHIHI
@HISEQ:711:H5NNWBCX2:2:1101:2385:13283:ATCTCGTA
TTAAGTTCAGCGGGTAGTCCCACCTGATTTGAGGTCTAAAGTATAGGGGTCAACTAGCAGCGGCATTTCCCCAACATTCGGCCGCGGTAAAGCGTCCTCAACAAAATTTCTTATCACGTTGAGTCAGTCCGAAAGAATAGGAGCCTGCTCATAAATTTAAAGCGAGCTGAGCCAAAAGATCCAGCAGCGCTCAACATCCAACCATTACCATTTTTTTTTAAAAAAAATGGTAGGGTTGAGGAGCTAATGACACTCAAACAGGTGTGCCCTTCGGAATACCAAAGGGCGCAAGGTGCGTTCAAAGATTCGATGATTCACTGAATTCTGCAATTCACATTACTTATCGCATTTC
+
IIIIIHIIIIIIIHIHHHIIIIIIIIHIIIIIIIIIIIIIIIIIIIIIIHHHIIIIIIIIIIIIIIIIIHIIIIIIIIIIIIIIIIIIIHIIIIIIIIIIIIIIIIIIHIGHIIIIIIIHIGHHIIIIIIHHIIIHHHIIGIIIIIIHIIIIIIIIHIIIIHHGGHIHIIIIIIIIHIIHIIIIIIIIIGHII.IIIHHIIIIIIHIIIIIIIIIIHIIIIIIHGIIIIIIIIHIHHGIIIIIIIIIHHHIHIIIHCEHGIIIHIIIIIIIIIHHGIIIHIHHEHHDHHHHHIIHIIHIGHIIIGIHIHIIIIIIIHIIIHIHGGIIGHIIIIHHIIIIIIIIIIIIIIIII
@HISEQ:711:H5NNWBCX2:2:1101:2397:13453:ATCTCGTA
TTAAGTTCAGCGGGTAGTCTTACTTGATTTGAGATCGAGTTTAACAAGAATCGTTGCCGACCCTTGTGAAATCCTGCATCAGTCAGCCAATACGGTCAAACTCCCTTTATGTTAGCTGCAGCAAAAGTAATAATCCGTTTGACGGGACTAAATGAATATGCTTTTAGCTCAGGAGAATGTCCAGCTGCACCTGCATTTCAAGCAACCCGCCACCGATCTCAAAAAGATTGGTGTTGGGATTGCTCAAGTCCAAAGCTTTTCGATTAAAAAATCCAAAAGCTTTGAGGTGTTTACTGATACTCAAACAAGCATGCTCTTCGGAATACCAAAGAGCGCAATATGCGTTCAAAGATTCGATGATTCACTGAATTCTGCAATTCACATTACGTATCGCATTTC
+
IIIIHEHHGHFCEDCDHHHHIIIIIIEHIIHHGHHIIIIIIHHHIIIIIIIIIIIIHHIHIHIIIIIIHDHHIIIHIGIIIFHHHIIIIIIIIGHFHIIIHIHIHHIIIIHIHGIFGHIIIHHIHIIIIHHHGFHIIIHHGHIHDDGHHIIGIHHIHIGECEHHHHH?HEHHHHI?@HEHGEHHIIHIIIHHHIHIIIIIIIIIIIHHIIHHHHIIHHGIIHEG?IHHGEGHHGHIIIIHHGIHG?GIIIIHHG?IHIIGHHGIIIIIIIIIIIIHHGIIIIIIIIGIHIHEIIGIIIIIIIIIHIIIIIIIHIIIIIHIHIIIIHIIHIHGIIIIIIIHHEHIIIIIIIIIIIIIIIIIHIIIIIIHIIHIIIIIIIIIIIHIIHHIIHHHIGIIIII
@HISEQ:711:H5NNWBCX2:2:1101:6221:13335:ATCTCGTA
TTAAGTTCAGCGGGTGATCCTGCTTGATTTCAGATACAAAGAAAGTTTGAGTGTCTAAGCACTGGCAGCTGTAAGGCTGCACTGCCTCTACTCTCAATGAGTTCACATTGTAAACAATGTGACCGCTGCATTGAGTGCGACTGAGAACAAGTCTCAATCGCTCGCAGAGCACAGAGTGCTTTCATACTTAACAGCAGAAGGGTATCTGCCGCATTAAGATATGGGTGATGAGATAAAAAGACACTGAAACAAGCATGCCAGCTGGGATTCCAACTGGCGCCAGTTGCGTTCAAAAATCTGATGACTCACGGTTCTGCAATTCGCATTGCTTATCGCACTTC
+
IIIIIHIIIIIHIIIIIIIIIIIIIIIIIIIIIIIIIIGIHIIIIIIIIGIIIIIIIIIIIIIHHIIIIGHIHIIIIIIIIIIIIIIIIIIIIIIIIIGHHIIIIHIIIIIIIIIIIIIIIIIIIIIHIIIIIIHIIIIIIIIIIIIIIHIIIIIIIIIHIIIIIIIIIIHIIIIIIIIIIIHHIIIIIIIIIIIIIIIIIIIIIIIIIIGIIIIHHHIHIIIIIIHHIIIHIHIHEIIIIIIIIIIIHIHHHIHGIIIIIIGIIIIIIIIHHIIIIIIIIIIIIIIIIIIIIIIIIIIIIIIIIHIIIIIIIIIIIIIIIIHIIIIIIIIIIIHIIIIII
@HISEQ:711:H5NNWBCX2:2:1101:17842:13364:ATCTCGTA
TTAAGTTCAGCGGGTGTTCTTGCCTGAGCTCAGGTCGAAGATGTAAGTTATATTTCCTGGTTTGAGGGCTATTGAAAAAGAGCCAAGCCAACACCTAAATATGTAGCAGTGATGCTGCCTACCTAGATGCGGCCCATAAACGGTCCTTAATCAGCCTCTGAGCTTCAGTAGACCCGGCTTTCACTCCATAATAAAACAGAGGAGAGCCGGGACTACCAGATCCAACCAGCCAATTATTAATGAATAATTATTGGGAGGTTGAGGGGTACATCGACGCTGAGCCAGACATGCTCTTGGCCGAGGCCTCGAGCGCAATATGCGTTCAAAGACTTGATGATTCACGGAATTCTGCAATTCACACTACGTATCGCATTTC
+
IIIEHIIIIIHIHIEHIIIIIIIIIIIHIHIIIIHIIIIIIIHHHIIHIIIIHIIIIIIEHHIIIIIIIIIIIIIIIIIIIIGHIIIHHIIIIIIIIIIIIIIIIIIIIIHHIIIIIIIIIIIIIIIIIHIGGIIIIIGIIIIIIIIIIHIIIHIIHHHI?IHHIHIIIHCHIIHHDHIIHIHIHIIHIIIHGHHIHIIIIHIHHIIIIIIHIIIIIIHHGEHHHHHHHHGIHHIIIHIIIIGIIHHFIIHIHIHHIIIIIIIIIIHHIIIIIIIIIIHIGIIIIHGEIHIIIHIHIHGIIIIHHHHDIIIIIIIIIIIGIIIIIIHHFIHIIHHIIIHHHIHHIIIIIIHIIHHIHHGHIIIIIIIIIIIIIIHI
@HISEQ:711:H5NNWBCX2:2:1101:21225:13287:ATCTCGTA
TTAAACTCAGCGGGTAGCCCCGCCTGACCTGGGGTCGCAACGGTTTTGATGCCCCAATGGGCAAACAAACTTAGGGTCCTGCGAGTCCTCAAAAGCTAAAAAGTGCACGACTCCGATGTATCCTAGGCTAGGCCTTGTATCTCACCTATGCCGCGGCACTTCATAACCGGGGGCTCCGTATTTAGGCCATCCACACCCGGTGAGGCATGGGAGGCCATCATCCTCCGCCCCTCCCACTGAAGGTGGGTGGGGGGAGACGCGATGCGTGACGCCCAGGCAGGCGTGCCCTCGACCTAAAGGCTTCGGGCGCAACTTGCGTTCAAAGACTCGATGGTTCACGGGATTCTGCAATTCACACCAAGTATCGCATTTC
+
HHHHIIHIHIIIIIIGHHIIIIIIIHIHIIIIIHEGHIIIHHIIIHIIIGIHHHHI=HHHHIIHIIIIIGH?HGHIIFEEHHIIIHIIEHHHEHEHHIHHIIHEHHHGDHC=GHIICHHHHHIIIGHH?@HFEE0=D0D@GHGHHIHIEEHHIIIIHEFEFGHEHIHFDDCHHHHCHGBH@HHEGFEFHHHFHHHHIHHH?HHEHHIEGFFEHHHECEF.EH??<HHIIHGABA8.@?HGFHFGHDDDIHHHIHHDEGHHHG<HHEEECHHEHHHGHFHECH@CHIHHHHF?IIHHCC?HEHE?CIGIIHEHHDHHFIHHHH?ECHHEEEHGIGIHHEHHG<1IIIIIIHHHCGIHHHHHHHEECHHIIHIII
@HISEQ:711:H5NNWBCX2:2:1101:3121:13500:ATCTCGTA
TTAAACTCAGCGGGTAGTCTTCTCTGATCAGAGGTCTGATGCGTGACGACGTCTCCCTCCACTCGGCCCCGTGAGGGGCCCAGCGTCGGGAGAAGGACCTGCTTTGGAATTCCGTCCGACCAACTGGGTGGCACAACCGGCGCACGTTTGAGTTCCAGGGGTTGAGCCTGGATCACCTGATCGCGGGCTGTGTCACCACGGCGGCCAAATTCCCTCCATTTCAGCCAACCCAATCTGCCCACCCAGACGGGTGGGCCCCATTCGGATGGCCACTTTCACTCACAGACCACCTCCAAACTTGGAGTGGTGTGGTGGGTGTCGCGGTGACGCTCTGGCAGAGATGCCCTTGGTCAAGCCTCGGGCGCAACTTGCGTTCAAAGACTCGATGATTCGCGGAATTCTGCAATTCACACTACGTATCGCATTTC
+
IIIIIIHIIIHIIIIIIIHIIHIIHHIIIIIGIIHIIIIIIIIIIIIIIIIIHIIIIIIIHIIIHHIHIHHIIIIIIIIIIHIIIIIHHIDHEEEHHIIIIIIIIIIHIHIIIIIIIIIHIIIIIHHHHHHFHHFHIIIIIIHIIIIIIHHEGGHIIHHHHIHIIIIIIIHIHHHHIIHHIIHIIIHHCHEHGHIHIHHIIHIHHIHIIHHHHHHHIHHHHHHIIHHGFE@EF-HCIDHHGHEGGIHIGHFIIHHHHHHHIHHIHEHFHHIIHIHG::HHA8EHGHIIHHIIHGHG@HEIHIIIIHIIIHIIIHIIIGHHCHIIIIIIIIIIIIIHIHIIIIIIGIIIIIIIIIGHHHHCIIHIHIIIIHIIIIIIHIIIIIIIIIIIIHIIIHIHIIIHIIGIIIIHHHHGHHHHHHIIIHHIIIHH
@HISEQ:711:H5NNWBCX2:2:1101:3522:13746:ATCTCGTA
TTAAGTTCAGCGGGTAGTCCTACCTGATTTGAGACCATGGTTCAGACACAAGTGTCTTGTAGTTGGATCCTTACTTCCTAAAGCTGGGCACTACTGCTGCTTATTTGGCAAAATGAGAAACCAAGGTTCCATACATATACCTTTCGGCAGCCTTTGCAGGCCGTCATTACTTTATTCAGTGCAGACTAATGAAATTCAGAGCACTAAGATAGACGCTCCAGATCTTCCCGCTTAATAAATTAATTGGGAAATGAATACATTAGATTCTCAAACAGGCATACTCTAGCAAGCTAGAGTGCAATGTGCGTTCAAAGATTAGATGATTCACGAGATTCTGCAATTCACATCACGTATCGCATTTC
+
IIIIIIIIIIIGIIIIIHIHIHIIIIIIIIIIIIIIIIHHIIIIHIIIIIHIIHHIIHIIIIIIIIIHIHHHIIIIHHIIIIIIIIHIIIIIIIIIHIIIGIIIIIIIIIIIIIIIIIHIIIHIIIHIIIIIIIIIHIIIGIHIHIGIHIHIIIIIHHHHIIIIIIIIIIIIIIIHIIIIIIIGIIIIIIIIIIIIIIIHIIIHIIIIIIIIIIIHHIIHIHIHHCIHHEIIIIHIIIIIIIIHGIHIIIIIIIIIIIIIHIIIHHHHIIIIIIIHIIIIIIIIIIIIIIIHHGIIIIIIHHHHIIIIHIIIIIIIIIHIIIIIIIIIIHIIIHIIHIIIIIIIIIIIHIIIIIIIIHHIII
@HISEQ:711:H5NNWBCX2:2:1101:6423:13641:ATCTCGTA
TTAAGTTCAGCGGGTAATCCTACCTGATTTGAGGTCAAATTGTCATGAAGTTTTGTTGCGCATATATGCAACGGTTGTAAGCGGATCCTCCCGACTTCACTACCGCAACGTAGATAATTATCACGCTGGGGCAGTTCTGCGATCAGAAGTTCCACTAATGCATTTCAAGAGGAGCGGAGCCTCGTAGGGCCCCGCACGCTCCAATTCCAAACATCGAAAATGCAAGATTTTCGAGTTGATAATTTAATGACACTCAAACAGGCATGCCCCTCGGAATACCAAGGGGCGCAAGGTGCGTTCAAAGATTCGATGATTCACTGAATTCTGCAATTCACATTACTTATCGCATTTC
+
HHIGIHIIIIIHIIIHIHIIIIIIGGIIIIIIHHIIIHIIIIIIIEHHHHEHHIHIIHIIIIIIIIIHHHHFHHHHHHIHHHIHIHIIHHHHHHIIIIGIIIIIIIHIICHHIIIIIGHHIHIIIIIIHHIIDHHIHHIIIIIIHHHIIIHHHHIIIIIIIIIHHIIIGIHHGHHIHIIIIIIIHHIHHHHEHHIIIIIHIIHIIHHIHHHIHHHHHGHHIGHHH?F?FHIIGIHHGHIIHGHHEHHHGCHFHEHIHHHGIIIIIIIHHHIIIIIIIIIIIIIHHHGIIIIHIGIIIHIIIIHIIIIIIIIIIIIIIIIHHIIHGIGIIIIIIIIHIIIIIIHHIHIIIIII
@HISEQ:711:H5NNWBCX2:2:1101:15832:13730:ATCTCGTA
TTAAGTTCAGCGGGTAGTCCTACCTGATTTGAGATCAGATTCATAAAAAGATTTATTGTCTCTTTTCGAGACGATTAGAAGCAGATAAGCCACTAAATGCCTGGCCACCCCCATTTTGTTTTTAAGAAAAAGGAGTGTCCTCAACGAATGACAATTATCACGCTGAGTAAGAACCAAGTGGTATAATGGATCCAGCTAATATATTTTAGATGAGCCGAGAGCTAGGCACGGCAAAGAACATCCAAGTCCAAGACTTAATTTCAAACAAATGAAAGGGTCTTGATAGTTTCATGATACTCAAACAGGCATACCCTTTGGAAAACCAAAGGGTGCAAGGTGCGTTCAAAGATTCGATGATTCACTGAATTCTGCAATTCACATTACTTATCGCATTTC
+
HIIGHHHIIIIIIICEHHHIIIIIIIIHIIHHIIIIIHIHIIHHIIIIIIIHHHIIIIIIIHIIIHIIIEHHGHIIIIIIIIHIIIIIHIIIIIIIIIHIIIICGHIIHIHHIIIIIIHIIGIIHIIIIIIHCHIHHIIHIHHIIIGIIHIIIIIGIIIHHHIIICHIHHHHIHIIIIEHHIIIHIIIHIHIIIIHHIHIIIIHGFIIIIIHHHHHHHGEGIHHIHHHD@GGHHIHIIIIIHGHEIHIIIIIHHEIIIHHH?HF0HIHHIIIGHIIIIGIIIIIHHEEIIIIIIIHHGHIIHIIHIHEHEIIIHIHHIHHGHIIHHHEHIIIIIIIIHIIIIHIIIHHHHEIIIHIIHHHEIIFHGIIIHHGDHIIHHHFHGIIIIIHIGIIIIIG
@HISEQ:711:H5NNWBCX2:2:1101:17537:13701:ATCTCGTA
TTAAGTTCAGCGGGTAGTCCCACCTGATTTGAGGTCTAAAATATAAGAGTGAACTAGTAGCAGCATTTCCCTACAATTCGGCCGCATTAAAGCGTCCTCAACGAAATTTCTTATCACGTTGAGTCAGTCCGAAAATATAAGAGCCTGCTCATAAATTTAAAGCGAGCTGAACTCAAACGTCCAGCAACGCTCAACATCCAACCACTAACAAATTAATTAAAAAATGATAGGGTTGAGGAATTAATGACACTCAAACAGGTGTGCCCTTCGGAATACCAAAGGGCGCAAGGTGCGTTCAAAGATTCGATGATTCACTGAATTCTGCAATTCACATTACTTATCGCATTTC
+
IIIIGHHIIIHIIIIIHIIIEHIIIIIIIHIHIIIIHIHHFHHIIGIIIIIFHIIIIIIIHHFIIGIIIHIHIIIIHIIHIIIIHIIIIHIIIIIIHIII?FHIIHIIHHIIIIIIIGHHHIHIIIIIIIIIIHIGHHIHHIIIIIIIGIHIGIIIIIIIIIIHHHIIIIIIIHHIIEEGHIHIIIFIHHIIIIIHIIHHHHHHHHHHIHHHHHHIHHHHHFIGIHC@HFHH?GIIHHHHHFEIIIIIGIIHEIHGIIGIIIIIHIHHHHIHHCGCHHHCCHIHHHIIIIHHHG?HIIGIHHHFIIIIHIHIHIIIIIIHHIHIIIHIHHIHHIIIIIIHIHHCHIIIH
@HISEQ:711:H5NNWBCX2:2:1101:4631:13957:ATCTCGTA
TTAAGTTCAGCGGGTATCCCTACCTGATCCGAGGTCAAGCGTAAAATGGTAGACTTGTGGATGCCACCGTCAGCAGTGGAGAGCGCAAAATGTGCTGCGCTCCCACACAGGACGGCGGGCTGCCAATGCATTTGAGGCGAGTTCACGCGCGCAGCGGAACAAAACGCCCAACACCCAGCAGGGCTGGAGGGTACAAATGACGCTCGAACAGGCATGCCCCATGGAATACCAAGGGGCGCAATGTGCGTTCAAAGATTCGATGATTCACTGAATTCTGCAATTCACACTACTTATCGCATTTC
+
IIIIIIIIIIIIIIIIIIIIIIIIIIIIIIIIIIIIIIIIIHHIHIIIIHHIIIHIIIIIIIIIGHIIIHHHHIIIIIHIIIIIIIIIIIIIIIHIIIIIIIIIIIIIIIIIIIIIIIIIIIHIIIIIIIHHHIIIIIIIIIHHIIIIIIIIIIIIIIIIIIIIIIIIIIIIIIIIIIIIIIIIIIIIIIIIHIIIIIIIIIIIIIHGIIIIIIIIIIIIIIIIIIIIIIHIHHIIIIIIIIIIIIIIIIIIIIIIIIIIIIIIIIGIIIIIIIIIIHIIIIIIIIIIIIIIIIIIIIHIII
@HISEQ:711:H5NNWBCX2:2:1101:5705:13945:ATCTCGTA
TTAAGTTCAGCGGGTGTTCTTGCCTGAGCTCAGGTCGAGATAAAGGTTAATAGGGCCGAAGCCCTTCCTGATTTCGGGTCGACAAGCACAGATCCAAGCCAACAACTAAAGCATCAGCAACAAGTTGCCTACCCAGTTGCGGCCCTTATCGGGTCCATGCATCAACCTCTATGCTTCAGCGAACCCAGACACTAGGCCTGGGAAAGCCAGATCCGCCAATTCAATCCAAGGATTGGTATGGCGAGGATTAACCCGACGCTGAGGCAGACATGCTCTTGGCCGAAGCCTCGAGCGCAATATGCGTTCAAAGATTCGATGGTTCACGTATTTCTGCAATTCACACTACGTATCGCATTTC
+
IIIIIIIIIIIIIIHIIIIIIIIIIIIIIIIIIIIIIHHHHHIIHIHIIIIIIIIIIIIIIIIIIIIIHGHIIIHHIIHIHHIIIIIIIIIIIIIIIIHIHIIIIGHIIIIIIIIIIIIIIIIIIIIIIIHIIIIIIIIIIIIIHIIHIHIHIIIIIIIIIIIIIIIHIIIHIHIIHIIIIHHIIIIIIIIIIIIIIGHIIIIIHIIIIIIIIHHIIIHHCIIIIIIIIIIIIIIHIIHHHIIIIIIIIIIIHHHHIIIIIIIIIIHIIIIHIIIIHHIIIHIHHHIIHGHIIIIIIIIIIIIIIIIIIIIIIIIIIIIIIIIIIHHIIIIIIIIIIHGHHHIHFHIIIIHIIIIIII
@HISEQ:711:H5NNWBCX2:2:1101:5846:13780:ATCTCGTA
TTAAGTTCAGCGGGTATCCCTACCTGATCCGAGGTCAAGAGTGTAAAAATGTACTTTTGGACGTCGTCGTTATGAGTGCAAAGCGCGAGATGTACTGCGCTCCGAAATCAATACGCCGGCTGCCAATTGTTTTGAGGCGAGTCTACGCGCAGAGGCGAGACAAACACCCAACACCAAGCAGAGCTTGAAGGTACAAATGACGCTCGAACAGGCATGCCCCATGGAATACCAAGGGGCGCAATGTGCGTTCAAAGATTCGATGATTCACTGAATTCTGCAATTCACACTACTTATCGCATTTC
+
IIIIIHIIIIGIIIIIIIIIIIIIIGIIIIIIIIHHHFHEHDFHHIIIIIIIIIIIIIIIHICHIIIHIIIHIIIIHIIIIIIIIIIIIHIIIIIIIIIIIIIIIIHHHIIIIHIIIIHIIHIIIIHIIIIIIIIIHHIHHHIHIIIIIIIIIGIIHHIHHIIIIIIDGHIHHIHIIIHIIIIIIIIIIIIIIIIIHHIHIIIIIIIIIIIIIIIIIIIIIIIIHIIIIIIHH?HIIIIHHHHHGIIIIIIIIIIIIIIIIIIIIIHIHFIHIIIIIIIIHFHIHHHGDHIIHHIIIIHIIH
@HISEQ:711:H5NNWBCX2:2:1101:5860:13816:ATCTCGTA
TTAAGTTCAGCGGGTATCCCTACCTGATCCGAGGTCAAGCGTAAAATGGTAGACTTGTGGATGCCACCGTCAGCAGTGGAGAGCGCAAAATGTGCTGCGCTCCCACACAGGACGGCGGGCTGCCAATGCATTTGAGGCGAGTTCACGCGCGCAGCGGAACAAAACGCCCAACACCCAGCAGGGCTGGAGGGTACAAATGACGCTCGAACAGGCATGCCCCATGGAATACCAAGGGGCGCAATGTGCGTTCAAAGATTCGATGATTCACTGAATTCTGCAATTCACACTACTTATCGCATTTC
+
IIIIIIIIIIIIIGIIIIIIIIIIHIIIIIIIIIIIIIIIIIHIIIIIIHIIIIIIIIIIIIIIHIIHHHHIIIIHIIIIIIIIIHIIIIIIIIIIIHHIHIIIIIHHIIIIIIHIIIIIHIIIIIIIHIIIIIIIIHHIIIHIIIIIIHIIIHIIIIIIIIHHIIHHIHIIIIIHIHIIIIGIIIIHHHIIHHHFHHHIIIIHIIIIIIIIIIIIGHIHIIIIIIHIIHIIHHIIHIIIIIHHIIHIIIIIIIIIIIIIIIGIIHHIIIGIIHIIIIIIIIIIIIHHDHGIIIIIIIIHII
@HISEQ:711:H5NNWBCX2:2:1101:8471:13971:ATCTCGTA
TTGAGTTCAGCGGGTAGCCTTACTTGATTTGAGATCGGTACGTCAAGACGGGTGTCCACCAGAGCCATGGCCCGGTGCACGTTCCTTTGAGCCTGCGCTCGCTTGTGAAGCAAGCAATCCAGCACACGACCAGCAGGCAGCCAAACTTGATGGACGTTATCCCAAGTTGGCTCCCAGATGCCCCGTGAAGGGCACCCAGGCAAGGCCTGACATGTGTATTGGCAAACAGGAGCATACATTTAGAAGCAAGCACAGATAAACAGTGCTACGCCTCAAGTCCACACCACCATGATAGTGGCGTGAGAGCATAGACGATACTCAAACAAGTATACCCAAGGGTCAAGCCCAAGGGTGCAAGTTGCGTTCAAAGATTAAATGATTCGCGAAGATTGCAAGTCATAACACATTTCGCGTTTG
+
IIIHIGHCHIHIIIIIIIIIIIIIIIIIIIIIIIIIIIIGIIIIIIIIHIHHHIIIIIIIIIIHIHIICHFHIHHGHIHIHIIIGIIIHHHIIHHIIIIIIIHHIHHIIIIHIIIIIIIHIIIIIIIHIIHIIIIHHDHHIIIHIGIIHIIIGIHHHIHHIEHIIIIHHHFHHHIIIHHHIFCHHHHIICHIIHHHHHHEHHIHFHGHIIHHHIIHIF?EHHHIHGHHHEIIHIIHFG?HFGFEIIIIIIIHHGIHGIIHHHIHFHIIHIIHFHIHHGEHIHHHGHGIIHIIIHIHGIIHFHIIIHFHHHIIIHCHHG@FHIIHHIIHHHHECEGHHHIHIIIIIGHHEIIHIGIIIHHGIHHHEHHHHIHHIIIIIIIHHIIIHHIGHFIIIIIIIIIIHH?HIHIHHIIIGIIII
@HISEQ:711:H5NNWBCX2:2:1101:9743:13877:ATCTCGTA
TTAAGTTCAGCGGGTATCCCTACCTGATTTGAGGTCAAAATGTCAATTAAGAGTTTGTCCGAAGACGGTTTGAAGCAAATCCCTTCAAGTTGTTTCACGGCAGCGGCGTAGATAATTATCACACCAAAAGCTGATCCACAAAGGTTTTGCTAATGCATTTAAAGAGGAGCCGACTCTGCAAAGAAGCCAGCACACTCCAAATCCAAACTTTGCCAGAGTCCACAAAGAAATCTGGAAAGTTGAGAATTTAATGACACTCAAACAGGCATGCCCCTCGGAATACCAAGGGGCGCAAGGTGCGTTCAAAGATTCGATGATTCACTGAATTCTGCAATTCACATTACGTATCGCATTTC
+
HIIIIIIIIGFIHGIIHIIIIIIIIIIIIIIIIIIIGIIIIIHIIIIIIIIIIIIIHIIHHIFHHIIIGGHHIHIIIIHHIIHHHHHGHHHIIHHIIIH@HHIIIIIIHIIIIIIIHIIGHIIIIHHGHHHIHGIIIIIIIIIIHHIHIIIIIIIIIHIHHHHIIIHIIIIIIIIIIIIIHIHIIIIIIIIHIIIHHHHIHHIIIIIHHIGIHHIIHIIIHHIHGIHHGHGIHIIIIGIHIIIIIIHHIIHIIIHFHHIIHHIIIIIIIGIIIIIIIIIIIIHHHHIHIIIHEIIIIIIIIIIIIIIHIIIIIIIIIIHIHIIIHIIIIIIIIIIIIIHIHIHIIHIIIIIIIIII
@HISEQ:711:H5NNWBCX2:2:1101:16309:13776:ATCTCGTA
TTAAGTTCAGCGGGTATTCCTACCTGATCCGAGGTCAAACTTTAGAAGGGGGTTGTTTCACGGCCGGCACCCGCCGCACGCCCTGAGCGAGATGTATTACTGCGCTCGGAGTGACTAGCGAGCCCGCCACTGTATTTCAGGGCCTGCGGGCAGCCGCAGGGACCCAACGCAAGCCTGGGGCTTGATGGTTGAAATGACGCTCGAACAGGCATGCCCGCCAGAATACTAGCGGGCGCAATGTGCGTTCAAAGATTCGATGATTCACTGAATTCTGCAATTCACATTACTTATCGCATTTC
+
IIIIIIIIIIIIIIIIIIHIIIIIIIIIIIIIIIHIIIHIIIIIIIIIIIIIIIIIIIIIIIHIIIIIIEHHIIIIIIIIIHIIIIIIIIIIIIIIIIIIIIIIIIIIIHIIIIIIIIIIIIIIIIIIEHHIIHHIHHHIIIHIIIIIIIIIIIIIIIIIIIHIIIIIIIIIIIIIIHIIIHHH<IIIIHIHIHHIIIIIIIIIIIIIIIHIIIIIIIIIIIIIIIIIIHHIHIHHHGIIIIIIIIIGIHGGHIIIIIHIHIIIIIIIIIIIIIIIIGIIIIIIHIIIHHCGIIIIIGI
@HISEQ:711:H5NNWBCX2:2:1101:21202:13981:ATCTCGTA
TTAAGTTCAGCGGGTAACCCCGCCTGATCCGAGGTCAAACGTTCGGGCGGCCTCTCGGCCGCCTCTCGAGAGTGGTGGACGTGGGCGCGAGGCGCCGCCGGCTACGGAGATCGCAACGCCGGACGGTCAGCTTCGCGCGCCGTCTGTGGTTTCGAGGGCCGTCGCCCGCCCCGAGGGCGGCGGCGACGGGCCCCAACGCCGGGACCTGAGGCCCGATGGGTTTTGACGACGCTCGGACAGGCGTGCCCGCCGGAATGCCGGCGGGCGCAATGTGCGTTCAAAGATTCGATGATTCACTGAATTCTGCAATTCGCATTACTTATCGCATTTC
+
IIHIIHIIIIIIIIIIIIIIIIIIIIIIHIIIIHIHIIHIIHIIIHIIIIIIIHIIIIHIIGIHIIIIIGEEDHIIIIIIIIIIIGHIIDHIIIGIIHIHHHCEHHIGHH@HHHGHHIGGIIHHIIDEGHH?@DDEHHIIHH?HFEEHI::FHHHHIIHHI?CHHEEHHIIIHDHHIIHHEHCHHDHHGHHEGC?AHHHIIHHHHFFHHIIIHEIHIIIIIHHHHDIHDIIIIHGHHHHHHHIHIIHIIIIIIHIIHIIHHFCHIIIIHIIIIIIIIIIIIHHIIIHFIIIIIIIHIIIIIIIIHIIHIIIIIIIIIIIIIIHIGIHIIII
@HISEQ:711:H5NNWBCX2:2:1101:2133:14237:ATCTCGTA
TTAAGTTCAGCGGGTATCCCTACCTGATCCGAGGTCAACCTTAGAAATAAAGTTGGGTGTCGGCTGGCGCCGGCCGGGCCTACAGAGCGGGTGACAAAGCCCCATACGCTCGAGGACCGGACGCGGTGCCGCCGCTGCCTTTCGGGCCCGTCCCCGGGGGAAACCGGGGACGGGGGCCCAACACACAAGCCGTGCTTGAGGGCAGCAATGACGCTCGGACAGGCATGCCCCCCGGAATACCAGGGGGCGCAATGTGCGTTCAAAGACTCGATGATTCACTGAATTCTGCAATTCACATTACTTATCGCATTTC
+
IHHHIGHIIIGICHHIIIIIIEHHIEHIIIIGHCHHCHHGGHEHIIIGIEEGGHI?FIIHHGHCG?HGHDHHEHIHHHHIIHIIEHCEHCHEDHH?CHHFHHHHGHHIIIIG<GDDHHD/EDCDFD<FDHHHHHH<DHF<DFGE?=DEHH:DEEHEHHHA:DGDHGHHHHCCEC@E?GEIFHEEHHEGFHII?FGHHHIHHGHHHHEHIEEHHHHGGDDGIIHG?DE?C<C<HHHF@HFGEEGECGC0C<CEHHHHEIHFCDCE@GGCHGIIIHF?HIHGIIIHHIHHHGHGIHHFHIGIIHHHEIHHIGIHI
@HISEQ:711:H5NNWBCX2:2:1101:6575:14224:ATCTCGTA
TTAAGTTCAGCGGGTGTTCTTGCCTGAGCTCAGGTCGAAAATGTAAGCAATTGTTCCTGGTTTGAGGGCAATATTGATAAGGTCCAAGCCAACATCTAAATATGTAGCAGTGATGCTGCCTACCTAGATGCGGCCCATATAACGGTCCTTGATCAGCCTCTGTGCTTCAGCAGACCCGGCTTTCTTAGATAGAGAACCGGGACGGCCAGGTCCATATCAGGTCTTCATATAAATGAATATAGAGAAAAGATATGAGGGGTACATCGACGCTGAGCCAGACATGCTCTTGGCCGAGGCCTCGAGCGCAATATGCGTTCAAAGACTTGATGATTCACGGAATTCTGCAATTCACACTACGTATCGCATTTC
+
IIIIIGHIIIIGIIHHIIIIIIIIIIIIIIIIIIHHHIIIIIIHIIIHIHIIIIIIIIIIIHIIHHHGHEEHIIIIGHHHHIEHHHIHIHIIIIIIGHIIIIIIIIHIIIIIIIHHIHIHIHIIIIHIIIIIIIIIGIIIIIIHHHIIHIIIIIIHIIHHHIHIIIIIIIIHHIIIIIIGIIIIIIIIIIHIIIIHHIIIIIIIIIHIIIHHIIIIIIIIHHIFHIIIIHIHHIIIIHIIHHCHHIIIIIIIHIIHIIIIIIIIIIIIIIIIIIIIIIIIIIIIIIHIIIIIIIIHGIIHGIIIHHIIIIHIIIIHGIIIIIIIHIIIIIIIHIIIIIIIIIIIHIIIIIIIIIHHHGGIIIIIIIIII
@HISEQ:711:H5NNWBCX2:2:1101:8419:14188:ATCTCGTA
TTAAACTCGGCGGGTAGTCTTTTCCGATTAGAGGTCTGATGCGTTACCTCGTCCGTTTCCTCGTGGCCTGGAAGGGCCCAAGTCAAGGTAGCCTGCTGTGGAACTCGCACGCACTCGGGCTCACCGGGAGCCCCGCACTTGGAAGACCCAAGTCCCACGACACTTGGAAGTGCCGTGGGAGTTCGAAATCGCACCTGATCGCGGGGCAAGTGATGCCAAATCCCCTCCATTTCAGCCGACCCGAGTACCTTAGCACTCCGGGACGGCCAGTTCCACTCAAACTGGCGAACAAGTAGGTACTTGGGGGAGTCTGGTGGGGGGGGCGCGGTGACGCTCTAACGGAAATGCCCTTGGACAAGCCTCGGGCGCAACTTGCGTTCAAAAACTCGATGATTCGCGGAATTCTGCAATTCACACTACGTATCGCATTTC
+
1<<<FH1<<E=CCDHHE1FDGEGHFEC<GCCFFHCCHHEECFHE<<CGGHIIICH1C@1C1<GH10CHCEHHI?EGHID0<1<<FC1DHHCEHIIIIECGEHH?FCHHIIHHIIHIIFHHHHIIIIHGHDCHHIHIHHIHHIGHHHHHH?GEHHHHEHHHDHHHFHFHIIIFHHDEHDHHIAHHG?EEHHHGHIIHC?@GHIHIIIGIIIIHHGIHGG####C=F6@-GHGE>@5,C=-,-=E@-8--6B-CHF@=,HCE=5DDHCEHHFFBB;9.B7HE6,AB,-..;.?B.B;.;..ABDDHCGEHHHHHB-?::-<H<HC<HHHHHEE<<000<0FE<@D0000C<<01<1DCHF//C//<EHC1HF1?/E0<C<0/G<D1<<<C111<<//<0<1C@1D11<<11D1F<<1D<FHD<0<0D1<</DE?
@HISEQ:711:H5NNWBCX2:2:1101:16213:14114:ATCTCGTA
TTAAGTTCAGCGGGTATCCCTACCTGATCCGAGGTCAAGCGTAAAATGGTAGACTTGTGGATGCCACCGTCAGCAGCAGAGAGCGCAAAATGTGCTGCGCTCCCACACGGGACGGCGGGCTGCCAATGCATTTGAGGCGAGTTCACGCGCGTAGCGGAACAAAACGCCCAATACCCAGCAGGGCTGGAGGGTACAAATGACGCTCGAACAGGCATGCCCCATGGAATACCAAGGGGCGCAATGTGCGTTCAAAGATTCGATGATTCACTGAATTCTGCAATTCACACTACTTATCGCATTTC
+
IIIIIIIGIIIIIIIIIHIIIIIIIIIIIIIGIGHHIHHGIGHHHIHHIIHHHIHIIHIGHIHIIHIHIFHIHHIIIIHIIIIHIIIIIFIIIIIHIHIIIIIIIIIIHGHIIIIIIIIHIIIHIHIIIIIIIIHHHCHIIHIIIHIHHHIIIIIIIIIHIIIIIIIIIIHHHHHIHIIIIIIIIIIIIIHIIIHIIIIIIIHIIIIIIIIIIIIIHHGIIIIIIIHHHHIHHHHIIGEIIHHEHHGIIIIIIIIIIHIIIIIIFIIHIIIIIIIIIHHIIIIIIIIHHHIIHDHIIHGIII
@HISEQ:711:H5NNWBCX2:2:1101:16162:14170:ATCTCGTA
TTAAGTTCAGCGGGTAGTCCCACCTGATTTGAGGTCTAAAATATAAGAGTGAACTAGTAGCGGCATTTCCCTACAATTCGGCCGCATTAAAGCGTCCTCAACGAAATTTCTTATCACGTTGAGTCAGTCCGAAAATATAAGAGCCTGCTCATAAATTTAAAGCGAGCTGAACTCAAAAGTCCAGCAACGCTCAACATCCAACCACTAACAAATTGATTAAAAAATGATAGGGTTGAGGAATTAATGACACTCAAACAGGTGTGCCCTTCGGAATACCAAAGGGCGCAAGGTGCGTTCAAAGATTCGATGATTCACTGGATTCTGCAATTCACATTACTTATCGCATTTC
+
HIIIIHHIIIIHIHIIIIIHIGIIIIIIIHIIIHHIIIGHHIIIIIIIIIIGIIIHHIIIHIIGHHIIIHHIIIIHHIHHHIIIGHIHIGHIHIIHHHIGHGHIHGHHIHIIIIIIIIIHIIIIIIGGHIHHHIHIIIIIIIHGHHHHIIIHIHIIIHHIHHHIIHDIIHIIHIIIIIHHHIHHIIIHHIIIIIIIIIIHIHIIIHIGIIIIHHHHHGIIIIIHEEHEGIIIHIHHEGHHEIGIIIHGIHEHHHCHIIHIHGHHCIIIIHHHHEIIHHHFEHIIHFIIIHDGHHIHGHHEHHIIIIIIGIIIIHHIHFIHIHGIIIIHIIHHFHHHIGIHHGCIIIHGI
@HISEQ:711:H5NNWBCX2:2:1101:18293:14159:ATCTCGTA
TTAAGTTCAGCGGGTATCCCCGCCTGATCCGAGGTCGACTTCAGAAAGTTTGGGGTGTGAGGTCGGCACGGGCCCACTCCAAGACGGTGACTGCATCACTCTCCTCGGGGGGCACCGCGCCGCCGACGACTTCCAAGCCCGCCCCCGCAGGGTACGGCAGGGGCGTGGCTCAACACCAAGCCGGGCTTGAGGGGTCGGAACGACGCTCGGACAGGCGTGCCCCTCGGAATACCAAGGGGCGCAATGTGCGTTCAAAGACTCGATGGTTCACTGAATTCTGCAATTCACATTACTTATCGCATTTC
+
IIIIHIIIIIIIIIHIIIIIHIIIIIIIIIIIIIIIIDHIIIIIIIIIIIIIHIIIIIIIIIIIIIIIIHIIIIIIIIIIIIIIIIIIIIIIIIIIIIIIIIIIIIIIHIIIIIIIIIIIIIIIIIIIIIIIIIIIIIIIIIIIIIIIIIHIIHIIIIIIHIIIIIIIIIIIHIIIIIIHHIIIIIIIIIIIIIIHHIIIHIIIIIIIIIIIIIHHIIIHIIIIIIIIIIIIIIHIHIIIIHIIGIIHIIHIHHIIIIIIIIIIIIIIGIIHIIIIIIIIIIIIIIIIIIIIIIIIHHIIHIIII
@HISEQ:711:H5NNWBCX2:2:1101:18516:14022:ATCTCGTA
TTAAGTTCAGCGGGTAATCTCGTCTGAGCTCAGGTCGGAGTATGAGGTTGTGGTGATCTTATTAGTATTAGGATCAACACAAGGTTCTGGATTAGCATTCGAAGGCTCATCAAGATATCACGTAGGGCTATAGGTTATAACAGAGTTAGAGAATGGATTATTCTGTCGCTCGGTTGTTATAGCTATAGCACGGATGGCTTTTAGTGAGCTCGAAGACCGTTTCAACGGACGTCACGAGCTAGTTGCCTAGTCGTGAAGACCGTCACATCCACCAAGTAAACCAGAAGAAGAAGGTTTATTGATGAGAGGGAACCCGACGCTGAGGCAGGCGTGCCTTTGGCCGAAGCCTCAGGCGCAATATGCGTTCAAAGATTTGATGGTTCACGGAATTCTGCAATTCACACTACGTATCGCATTTC
+
IIIHIIIIHIGHIHIHIHHIIIIIIIIIIIIIIIIIIIIHIIIIIIIHIIIIIIIIIIIIIIIIIIIGIGHHIHIIIIIIHIIIHHHIIIIIIIIIIIHIIIIHIGFIIIIIIIIIIGHIIGIIHHHIIIIHHHHIIHHHHEHEHHHIIIIHIHIIHIIIIHHIIIHIIGHCHHHHHIHHHIIIGHIGHIEHHHIIIIIGHCIHHGHEHHHHHHIHHFHHHHDGHHCHG@EHHIHGHHHIIHHFEGGHHHGIHHHGIIHIHIIHG?IIIIHHIIIHIHHHHIHHGIIIIIIHIIIIIIIIIIIHCIIHEGHHIIIIIIHIIIIHIIIHHGIHHHGIGIIIIIHIHIIHHHEIIGIIGIIHHGHIIIIIIHIGIIIHHIIIIHIIIIIIIHHIHIIIIIIIIIIIHHIIIIIGIIHIIHI
@HISEQ:711:H5NNWBCX2:2:1101:20880:14167:ATCTCGTA
TTAAGTTCAGCGGGTATCCCTACCTGATCCGAGGTCAACCTAAGAAAGTTGGGGTTGTGGCAAGCAACCGCAAGACCCTGTAGCGAGAAGAATTACTACGCTTAGAGCCCAGCGGCACCGCCACTGATTTTAAGGGACGCGGAATCGCGAACCCCAAGTCCACGCACAGGGCGTGATTGGTCATAATGACGCTCGAACAGGCATGCCCCTCGGAATACCAAGGGGCGCAATGTGCGTTCAAAGATTCGATGATTCACTGAATTCTGCAATTCACATTACTTATCGCATTTC
+
IIIIIIIIIIIIIIIIIIIIIIIIIIIIIIIIIIHIIIIIIIIIIIIIGHHIIIIIIIIIIHHIIHIIIHHHHDHHHIIIIIIIIIIIIIIIHIHIIIIIIHHHIIIIIGHHHIIIIIIIIIIIIIIIHHIHHIIIHIIHIIHIIIIIIIIIIIIIIIHHHHIIIIIIIIGIHIIIIIIIIIIIIIIIHIIIIIIIHIIIIIIIIIIIIIIIIIIIIIIIIHHIIIIGHGECCIIIIIIIIHHEIIIIIIHHIIIIIIIIIIIIIIIIIIIIIIHIIIIIIHIIHIIIIII
@HISEQ:711:H5NNWBCX2:2:1101:4230:14344:ATCTCGTA
TTAAGTTCAGCGGGTGTTCTTGCCTGAGCTCAGGTCGAGATAAAGGTTAATAGGGCCGAAGCCCTTCCTGATTTCGGGTCGACAAGCACAGATCCAAGCCAACAACTAAAGCATCAGCAACAAGTTGCCTACCCAGTTGCGGCCCTTATCGGGTCCATGCATCAACCTCTATGCTTCAGCGAACCCAGACACTAGGCCTGGGAAAGCCAGATCCGCCAATTCAATCCAAGGATTGGTATGGCGAGGATTAACCCGACGCTGAGGCAGACATGCTCTTGGCCGAAGCCTCGAGCGCAATATGCGTTCAAAGATTCGATGGTTCACGTATTTCTGCAATTCACACTACGTATCGCATTTC
+
IHIIIIIIIIIIIIHHHIIHIHHIIIHIIIIIGIGHHDHIIIIIIIIIIIIHFHHIIHIHHIHHHIIIIIHHIIGIHHIHHHHIIIHIIIHIHHHIHIIIHCGHHGFHHEFHIIIHHIHIIIHIIIHIIIIIIIIHIHHIHHHIDHHGHCHHIIIIHIIIIIHEHHHEFGIHHHHIIIHHHHHHHIIHHHIIHHGHEHGHHHIIHIIHHHGHHFHEHIIHHHIIHCHHHFHIIGHIIIHHHHIHHFHEHEEIIHDIIHIHHHHHHHFIHIHHIIIIIIIIIHIIGHHDHHIHIHIIIIIIHHIHHEIIHIIHCHIIIIHIIIIIHHIHIIIIIIHHHHHHHGHHGHHIIIIIIIIIII
@HISEQ:711:H5NNWBCX2:2:1101:5121:14320:ATCTCGTA
TTAAGTTCAGCGGGTATCCCTACCTGATCCGAGGTCAACCGAGGGGGTGGGCTTCTGGGAGCCGCCACTTAGGTGCCGGGCGCGAATGTGCTGCGCTCGAAGCCAGGGTGACGGCTGCCAATGTTTTTGAGGCGAGTCCACGCCGGGGAGGCGGGACAAACGCCCAACACCAAGCAGAGCTTGAGGAGGTTGAATGACGCTCGAACAGGCATGCCCTGCGGAATACCACAGGGCGCAATGTGCGTTCAAAGATTCGATGATTCACTGAATTCTGCAATTCACACTACTTATCGCATTTC
+
IIIIIIIIIIIIIIIIIIIIIIIIIIIIIIIIIIIIIIIIIIIIIIIIIIIIIIIIIIIIIIIIIIIIIFHIIIIIIIIIIIIIIIIIIIIIIIIIIIIIIIIIIIIIIIIIIIGIIIIIIIIIHIIIIIIIIIHICHIIIIIIIIIIIIIIIIIIIIIIIIIIIIHIIIIIIIIIIIIIHIIIIIIIIIIIHIIIIIIIIIIIIIIIIIIIIIIHIIIIIIIIIIIHIIHIIIIIIIHEHIIIIIIIIIIIIIIIIIIIIIIIIIIIIIIIIIIIIIIIIIHIIHIIIIIIIIIIIII
@HISEQ:711:H5NNWBCX2:2:1101:5181:14367:ATCTCGTA
TTAAGTTCAGCGGGTAGTCCTACCTGATTTGAGACCATGGTTCAGACACAAGTGTCTTGTAGTTGGATCCTTACTTCCTAAAGCTGGGCACTACTGCTGCTTATTTGGCAAAATGAGAAACCAAGGTTCCATACATATACCTTTCGGCAGCCTTTGCAGGCCGTCATTACTTTATTCAGTGCAGACTAATGAAATTCAGAGCACTAAGATAGACGCTCCAGATCTTCCCGCTTAATAAATTAATTGGGAAATGAATACATTAGATTCTCAAACAGGCATACTCTAGCAAGCTAGAGTGCAATGTGCGTTCAAAGATTAGATGATTCACGAGATTCTGCAATTCACATCACGTATCGCATTTC
+
HIIIIIIIIIHIIIIIHHIIIIII@HEEHIIHH?GEHHEHHIIIHHHEHEHHHHHIHH?GHIHHH1DFHFGHCHHIIIIIGHIHIFCDGHHHIFIHIIHIHIIIIHG?GHCHIIIGIIIIHHHIHGGHH@GIIIIIIIHFHIHIIDHIIHGIIHIHHEFEIIHIIHHIHHIHHHH@FGGHHIIHEIHHHIHGIHEEHHIIIIIIIIHIHHHHHHHHIHIHHEEHEDHDE0HEIIIHIIIHECHHIHEGFIIGIIIHHGHHGIHIIIIIIIIHHHHHHGHHIHEHIHIIHHHCIIIFHGIIHIDHHHHFHEHHIHIIIIHHFEHFHHIHEGIIHHFHIGIIIHIHIHIIIIIHHHHHHGEHII
@HISEQ:711:H5NNWBCX2:2:1101:7649:14463:ATCTCGTA
TTAAGTTCAGCGGGTGTTCTTGCCTGAGCTCAGGTCGAGATAAAGGTTAATAGGGCCGAAGCCCTTCCTGATTTCGGGTCGACAAGCACAGATCCAAGCCAACAACTAAAGCATCAGCAACAAGTTGCCTACCCAGTTGCGGCCCTTATCGGGTCCATGCATCAACCTCTATGCTTCAGCGAACCCAGACACTAGGCCTGGGAAAGCCAGATCCGCCAATTCAATCCAAGGATTGGTATGGCGAGGATTAACCCGACGCTGAGGCAGACATGCTCTTGGCCGAAGCCTCGAGCGCAATATGCGTTCAAAGATTCGATGGTTCACGTATTTCTGCAATTCACACTACGTATCGCATTTC
+
HIIIHHHIIIIIIGHIIIIIIHIIIIIIHHHIIHIIIIIIGIIGHIHCHHIIIIIIIIIIHIIHIIIIIEHHIIIGGIHIIIIIIHIIHIIIIIIIHIIHIFHIGHIIIIIGIIIIHHFIIIIHIIHGIIIIIIIIEHIHIGHGHHHHHIGHGIIEIIHHHHIIIGGHG?GHIIIIIIIIHEHHCGHFHHCIIIIHHHHHGHEHHIHEHHHHIIIHIIIHGIHHEFIIIHIHHHHIHHFIIHIIHGIIHIIHIIHHIIIIHIIIIIHIHEIIIHHIDIHIIIIHIIIIHHIIIIIGIIIIIIIIHECHEHEIIIIIIIIIIIIIIGIIIIIIIIHIHHGHGDHGDHHHHHHIIIHIII
@HISEQ:711:H5NNWBCX2:2:1101:8301:14368:ATCTCGTA
TTAAGTTCAGCGGGTAGTCTTACTTGATTTGAGATCGAGTTTAGAAGAGAAGCAAAGTTCTCAACTTTCCTGCATCAGTCGGAACACTGGCAAGTTACCCTGTATGTTGGCTGCAGCAAAGGATATAATCCGTTTGACGGGATTAAGTATGAAATGCTTGTAGCCCAGGCAACTGCCGGCCGAACCTCATATTTCAAGCAATCCTCCAAGACGAACTTGTGGAAATGCTCAAATCCAACTCTTTCTCCGCAATGAAGAAGGAGTTGAGGTTGTTACTGATACTCAAACAAGCATGCCCTCCGGAATACCAGAAGGCGCAATATGCGTTCAAAGATTCGATGATTCACTGAATTCTGCAATTCACATTACGTATCGCATTTC
+
IIHIIHIIIIHIHIIIIIIIIIIIIIFHIIIHIIIIIHIHIIIIIIIIIIHIIIIGHEHHIIIIIIHFHGHHIIIIIIIIIIGIIIHIEEHHIIIIHIHIIGIIIIIIHIIIHFHIGIIIIIIIIIIIIIIIIIIHIIGIIIIIIIIIIHIIGHIGFHFHHIHHHHIIHIIIIIIIIIIIIIIHIHIIIIIIIIHIHIIIIHHFHHIIHIHIIHIIIIIIIIIIIIIIGIIIIHHFHIHHHHHCIHHIIHIIIIIHIIIIIIHIHIIIIIIIIIIIHIIIHHHHIIHIIGHHIIIHIIIGIIIIIIIIIIIHHIIIHGIIIIIIIIIIHHIHHHGIIIIIIIIIIIIIIFIIIIIIIIIIIIIIIIIHIIIIIIIHIIIII
@HISEQ:711:H5NNWBCX2:2:1101:8595:14297:ATCTCGTA
TTAAGTTCAGCGGGTGTTCTTGCCTGAGCTCAGGTCGAGAAAATAAGGTTGATTTCCTGGTTAGGGCCGAACAATAGTCCCAGACCAACAATTAAAGTATTAGCAACAAGTGCCAACTCAATTGCGGCCCTTAGCGGGTCCAGAGTTAGCCTCTGCTCTTCAGCCGATCCAGGGTGACTGATTCGATCACCAGTGAAGGTGGTCGAGCACTGAACTGGAACGGCCAGGTCCACACGGAATCACATACACAGGGTATGTGGGTGTGATATTAACCCGACGCTGAGGCAGACATGCTCTTGGCCGAAGCCTCGAGCGCCATATGCGTTCAAAGATTCGATGATTCACGGAATTCTGCAATTCACACTACGTATCGCATTTC
+
GHIHHHIIIIGIHIHHIIIIIHHIIGIIIIIIIIIHIHHHEHIIIHHIIIIIIIIIHHIHIIIIIHIIIHDHHHHHIHIIIIIHGIIIIIIIIHIIIIIIIIIIIHHHGHIHGIIIIIIIIIIIIHHGIHIIIGHIIIHIIHIIIHHHHIHIHIIIIIHIGDHHHHHIIIIHHIIIIIIIIIIIIIIHIHIHHHHIIIIIIIIIGHIIIIHIIIHIIHIIHIIIIHHIIFEIIIIIHHHHHHHIHHHHGGHFHHHHGGHEIHHHEG/GEHEG<IHFIIIHIHGIIIHIIIIIHIIIHGHHIIIIHIIIIHIIIIIIIIHIIIHHHHHIIHHHHIIIIIIHGHIIHHHIIHIIIHIIHGIIIIIIIHHHHHIIIIIHIII
@HISEQ:711:H5NNWBCX2:2:1101:10761:14292:ATCTCGTA
TTAAGTTCAGCGGGTATCCCTACCTGATCCGAGGTCAATCAAGAGAATTGTGGGTATTTGGTGGCAGGAACAACACTGGATAATGGGCGAATAATACTACTACGCCGAGTACCAGCAACCTTCCGCCGTTGATTTTGGGAGGGGAGACCGCAACAAGACGGACTCTTCCTCCATGACCAAACACAAAAGTGGTTGAGTTGATTTTAGTGACGCTCGAACAGGCATGCCTCACGGACTACCAGGAGGCGCAATGTGCGTTCAAAGATTCGATGATTCACGGAATTCTGCAATTCACACTACTTATCGCATTTC
+
IGIIIEHHIIIIIIIIIIIIIIIIIGIIIIIIIIHHIHHIIIIHIHHHHHIIIIEHGHIIIIIIIIIIGHHHIIIIIIIIHIIIIIHHIIIIIIIIIIIIIIIIIIIIIIIHIHIIIIIIIHHIIIHIC@HHHHIIHIIIIIIIIIIIHIIHIIHIIIIIIIIIIHHIIIIGIHIIIIIHIIIIIHIIHHHHIIIIIIIIIIHIIIHIIIHIIIIIIIIHIHHIHHCIGIIIIHIIIIIIHHHEGIGHEHHEEHIIIHIHIIIIIIIIIIIIIIHIIIIIIIIIIIIIHIIIIHIIIIIIHHHHIGIIIHGI
@HISEQ:711:H5NNWBCX2:2:1101:4055:14628:ATCTCGTA
TTAAGTTCAGCGGGTATCCCTACCTGATCCGAGGTCAACCTTGTGAAAGATTTAACGGCCGCGGCCGCCCGCACTCCGAAGCGATTAATGAAATCACAACGCTTAGAGACGGACAGCTCAGCCGGAGACTTTGAGGCGCGCGGATTGACCGCGGCGCCCAATACCAAGCCAGGCTTGAGTGGTGAAATGACGCTCGAACAGGCATGCCCTTCGGAATACCAAAGGGCGCAATGTGCGTTCAAAGATTCGATGATTCACTGAATTCTGCAATTCACATTACTTATCGCATTTC
+
HHHIIHHIIIIIHGDHHIIHIIHIIFCHIHHFHHHIHFHIHEGHGHHHIGHHHIHHIHHIII<HHHCCHHHHHHHIIIIHIIIIIIFIHIIIIHIHHHHHHHHHH@IHIIIIHHIIIHHHIIHHHHGIHHHGHIHIIGGIHHHECIIHHIIHIHHHGHHHHHHIHHHHIIHIHHHIHHHHHHHEFIIHIHHHIEHIIHIIHGHHHHHHHFGHIHIIIIIHHFHEDHEE@IHDCEIIIIIIIIIIIIIIGHIIGIGHIIIIIHHHEHIIIIHGIIIIGIIIIIIHHHHFGIII
@HISEQ:711:H5NNWBCX2:2:1101:6725:14636:ATCTCGTA
TTAAGTTCAGCGGGTATCCCTACCTGATCCGAGGTCAAAAACTTGTAAAGTAATAATGTTTTGTACGGCGAGAACGCGTGGGTCAGGCTCAACTCCGCGGCAAGTTACATAAAATATGCATTTGGTACACTACGCCGAGGAACCCGATCCCAAATTCCGCCCGCAATCATTTCGACGAGGTGCGATGATTTATATCGCTCAATCGTCACTTCCGCGCGAAAATTCATTCGCACGATGGTGTTTGATGACGCTCGAACAGGCATGCCTCCCGGAATGCCAGGAGGCGCAATGTGCGTTCAAAGATTCGATGATTCACTGAATTCTGCAATTCACACTACTTATCGCATTTC
+
IIIIIIIIIIIIIIIIIIIIIIIIIGHIIHIIIIIIIIIIIIIIIIIHIIIIIIIIIIIIIIIIIIIIIHHIIIIIIIIIIIIIIIIIIIIIIIIIIIIIIIIIIIIIIIIIIIIIIHHIIIIIIIIIIIIIIIIIIIIIIIIIIIIIIIIIIIIIIIIIIIIIHIIIHIIHIIHIIHHHHHIIIIIIIIIHIIIIIIIIIIIIIIIIIIIIIIIIIIHIHIIHGCHIIIIIIIIGIIIIIIIIIIIHIIIGIIIIIIIIIHIIIIIIIIIIIIIIHIIHIIIIGIHHG?CCGIIIIHIIIHIIIIIIIIIHIIIIIIIIHIIIIIIIIIIIIIIIIHIIIIIIIIIIII
@HISEQ:711:H5NNWBCX2:2:1101:8193:14573:ATCTCGTA
TTAAGTTCAGCGGGTAATCTTGCCTGAGCTCAGGTCGAAATGTAAAAGGTGACACGAGGTCGAGTGGGCCGCCAGTAGGAGCCCCTCGGCCACCGGCAGTGGAAGCAGTCTCGCAAAGGAAACCTACCAAGCCGGCGACCTGCAAACGGGGTCGCTACTCAAGCCTCTCCGCTTCAGCCGACCCGCCGACCTCCCAAAGAGAGGACAGGCGAGACGGCCAGCTCCGACCCCCACCTGGCGCGTTCGAAAGCGCAGGCACAGGGAAGGGGGGCGAGGGGGTGCGCCGACGCTGAGGCAGACATGCCCTCGGCCGAAGCCTCGGGCGCAATTTGCGTTCAAAGATTCGATGGTTCACGGGATTCTGCAATTCACATTACGTATCGCAGTTC
+
IIIIIHHIIIIIIIIIIIIIIIIIIIIIIIIIIIIIHHIIIIIIHHHIIHIIIIIIIIIIIIIIIIGHHDEHHIIIIIHIIIIIIIIHIIIIIIIIIIIIIIHIIIHIHIIHIIIIIIIIHIIIIFHHIIIIIIIIIIIIIIIIIIIIIIHIIIIIIIIIIIIIIIIIIIIIIIIIIIIIIIIIIIIIIIIIIIIIIHHHIIIIIIIHHIIIHDIIIIHIHHGHHH?DEGHHHHHHIIIIIIFHIIIIHIIIIIHHHHHHIIHGIHHHIIIIIIIIIIIIIIIIIHHHGIIIGIIIIHHIIIIIIIGIIIIHIIHIIHHHEIIIHIIIIIIIIIIIIIIIIIIIIIIIIIIIIHIIIIIIHIIIIIIIIIIIIIIIIIIIIIIIIIIII
@HISEQ:711:H5NNWBCX2:2:1101:19428:14508:ATCTCGTA
TTAAACTCGGCGGGTAGTCTTTTCCGATTAGAGGTCTGATGCGTTACCTCTTCTTCACGCTTTCGCAGCACTCGAGGTGCTGGCTCAAGGTAAGCCTGCTGTGGAACTCGGGCACGCACTCGGGCTCACTGGGAGCCCCGCACTTGGAATGAAACTCTTTCGAGTATCGCACACCTGATCGCGGGGGCAAGTGATGCCACGGCGGCCAAATTCCCTCCATTTCAGCCGACCCGATGTGCCGGGACGGCCAGTTCCACTCAGACTCTAAGAGAGTGTGGTGGGGGGGCGCGGTGACGCTCTAGCGGAAATGCCCTCGGACAAGCCTCGGGCGCAACTTGCGTTCAAAAACTCGATGATTCGCGGAATTCTGCAATTCACACTACGTATCGCATTTC
+
EHHIIIIIIIIHGIHIDHHIIIIIIIIHHEHIIHHHHHHIHHHIIGHIIIIIIHIIFHIIHIIHGHHIIIHHHHIIHHHIGHHIIHIHHIIGCHHHIIIIHIEHEHHFHHIIHGHIHIIIIEHGHDHIIIIIGHDGHHIIIIIIIIIGIHIHHHIFIIICHEHHEHIIHIFHHHHH//BIHHDHEHHHHFH@F8BGEHIIHHHHFDDH@CAHFGHHCE@?HECIHCC=A,-EG6EHIHDHHHHHHHHCEFHHHHF@HEIIHEIHHHHHIIHHGIHHHHHHHDHHDHHHDIIHHDHHHEIHDHHEHHHFHHDCGIIHEHHHHE<HDDHHDHEHEHHDCCHIHEIHGECDHIHHHGCIHIIIHHHIIIIIIIHIHEHEHIHHHGE<HECIGIHHIHH
@HISEQ:711:H5NNWBCX2:2:1101:7790:14933:ATCTCGTA
TTAAGTTCAGCGGGTAACCCCGCCTGATCCGAGGTCAAACGTTCGGGCGGCCTCTCGGCCGCCTCTCGAGAGTGGTGGACGTGGGCGCGAGGCGCCGCCGGCTACGGAGATCGCAACGCCGGACGGTCAGCTTCGCGCGCCGTCTGTGGTTTCGAGGGCCGTCGCCCGCCCCGAGGGCGGCGGCGACGTGCCCCAACGCCGGGACCTGAGGCCCGATGGGTTTTGACGACGCTCGGACAGGCGTGCCCGCCGGAATGCCGGCGGGCGCAATGTGCGTTCAAAGATTCGATGATTCACTGAATTCTGCAATTCGCATTACTTATCGCATTTC
+
IIIIIHIIIIIIIIIIHIIIIHIICGHIIIHIIIIIIGIIIIIGHCFHHIIIIIIIIHHIIIIIIIII@GHHGHIIHIIHIIIIHIIIIIIIIIIIIHIIIIGHIIIHIIIIIIHIIIGIIHHIHHGHHIGGIIIIGIIGHHGEIHHGHGDHHHGIHIHIICHIIHHIIHIIFHIIIIHHHHIIHGIIHIHHFHHIIIIIIIIHHHEHCHHHHHHGGHHIIIIIHHIHHIIIHGHFFIGIIIIHHHEIIHIIIIHIIIIIHDCIIIIHIIIIIIIIIIIIHIHIHHIHIIIIIIIIIIIIIIIHHIIIIIIIGHIIIIIIIIGIIIHIIHI
@HISEQ:711:H5NNWBCX2:2:1101:9759:14767:ATCTCGTA
TTAAGTTCAGCGGGTAGTCTTACTTGATTTGAGATCGAGTTTAACAAGAATCGTTGCCGACCCTTGTGAAATCCTGCATCAGTCAGCCAATACGGTCAAACTCCCTTTATGTTAGCTGCAGCAAAAGTAATAATCCGTTTGACGGGACTAAATGAATATGCTTTTAGCTCAGGAGAATGTCCAGCTGCACCTGCATTTCAAGCAACCCGCCACCGATCTCAAAAAGATTGGTGTTGGGATTGCTCAAGTCCAAAGCTTTTCGATTAAAAAATCCAAAAGCTTTGAGGTGTTTACTGATACTCAAACAAGCATGCTCTTCGGAATACCAAAGAGCGCAATATGCGTTCAAAGATTCGATGATTCACTGAATTCTGCAATTCACATTACGTATCGCATTTC
+
IIIIIHIIIIH/EHHIIIIHIIIIIHIHHIIIIIIIHHIHHIHIIIIIIIIIIIIIIIIHIGHHHIIIIHIIIIIIGHIIIGHIIIIIIIIIHFHCEGHFHGIIIHHIIIGIIIIHIIIHHIHIIIHIIIHHHIHHHHIIHIGHGGHIIIIIIIIIHIIIIEEHIIIIHIIHEHIHHIHIHHHEHFFHHIIIIHIIHIIEHHHHHEHHHHHHII<<IHHDIHCHF.HHHHEIIIIIIHHHEHFFEFFHHHHHHIIHEIGHHHIIIIHFGIHIIHHC<HHIIHIIHIIIIIIIIIIIIIIIIHHD<HHEGEHIHIIGIIGGIHIIIIHHHHDHHHHHGIHHDIGIIGHIHHIIHHIGIIHHIIIIIHIHIIIHHHHEF1HHHHHIHHIIIIIIHHFIIHG
@HISEQ:711:H5NNWBCX2:2:1101:10181:14946:ATCTCGTA
TTAAGTTCAGCGGGTAACCCTACCTGATTCGAGGTCAAAACTGTTTTGGTTGACTATTGTCGGTTGGCGGCAGCACGGCGGCACGGCCCGATGCGAGAGAAGTAAACCACTACGCAGGGGGCAACGTACGCGTGTACGCCGATGAAATTAGGGGCTACGGCGCTGCGGAACAGCCCCGTGGGTCCCAACACCAGCGCCCGAGACCGCCTAAGCGGCCGGGGCTGAGGGAAGAAATGACGCTCGAACAGGCATACCCGGCAGAATACCACCGGGTGCAATGTGCGTTCAAAGATTCGATGATTCACTGAATTCTGCAATTCACATTACTTATCGCATTTC
+
IIIIIIIIIIIIIIIIIIIIIIIIIIIIIIIGIIIIIIIIIHIIHHIIIIIIIIHHIIIIIHHHIIIHIHIIIIIIIIIIIIIIHIIHIIIIIGHIIIIIHIGIHIHIIIIIIIIIIIIIIIIIHIIHIIIIIIIIIIIHIIIIIIIIIIIHIIIIIHIIIIIHIIHIIIIHGHIHIIHIGIIIEHHIIIIHHIHIIIIIIHIHHHHEIGIIIIHIHIIHIIHHFGIIIIIHIIIIHIIIHHIHHIIIIIIIIIIIHGIIIIIIIGIIIIIIIIHIIHHFEIIIIHIHIIIIIGIIIHHIIIIHIIIIIIIIHIIIIIIIIIIIIIIIIIIIHIIIIII
@HISEQ:711:H5NNWBCX2:2:1101:13146:14913:ATCTCGTA
TTAAGTTCAGCGGGTCTTCCTACCTGATTTGAGACCATGGTTCAAGGCTTGCGCCTTTATAGGTATGGACTAAACTGTTCATATGAAAATTCCAAATCTCCTCTAAAATAATAGGCATTATGAGAAACCACGGTTCCATACACATACTTTTCTAATAGATATAGAGAAATGTCAAGCATTTTCGTATTACTAGTAGCAATCTATTTAAAAGAGCCCATCCGAAAATGGGAACTTCATATCTCTTTGATCATTCACGAATGAAATCTCTAAGAATTAATACTATAGATTCTCAAACAGGCATACTCCAGAGGAGTGCAATGTGCGTTCAAAGATTCGATGATTCACGGAAAGCAATTCACATTACGTATCGCATTTC
+
IIIHHHIIIIHHIIIIHHIIIHIHGIHIHHIIIIIIIIIGIIIIIIIIIIIIIGIIGFHIHGHIIIIIIHHIIIIIIIIIIIIIGIIGIIIHICHIHIIIIIIIIIIHIIIIIIHHIIIIIIIIIIGHIIIHGHIIIIHIHHIIIIIIIIIIIIFHIIHHHIHIHIHIIHIHHHHIHIIIIHIIIIIIFIIIHIIIHHIIIIIIIIIIIHHEIIHDHHGIIIIIIIHGHIIIGIIIIIHIIHIIIHIHHIIHHIIIIHHFHIIHIIHHHHIIIGIIIIIIIIIIIIIHIIHIIIIIHHHHHEIHIHIIIHIIIIIHHHHHIIIIIIIIIIIIIGIIIIIIHIIIIIIIIIIIIIIIIIIIIHIIIIHGIIGIIIHI
@HISEQ:711:H5NNWBCX2:2:1101:15670:14961:ATCTCGTA
TTAAGTTCAGCGGGTGTTCTTGCCTGAGCTCAGGTCGAAGATGTAAGTTATATTTCCTGGTTTGAGGGCTATTGAAAAAGAGCCAAGCCAACACCTAAATATGTAGCAGTGATGCTGCCTACCTAGATGCGGCCCATAAACGGTCCTTAATCAGCCTCTGAGCTTCAGTAGACCCGGCTTTCACTCCATAATAAAACAGAGGAGAGCCGGGACTACCAGATCCAACCAGCCAATTATTAATGAATAATTATTGGGAGGTTGAGGGGTACATCGACGCTGAGCCAGACATGCTCTTGGCCGAGGCCTCGAGCGCAATATGCGTTCAAAGACTTGATGATTCACGGAATTCTGCAATTCACACTACGTATCGCATTTC
+
HIE?GE<F@<DC??C</<@GE@?EHH1G@1<1CF<DC<E<CCCD<FHGGEFFEHICHHEFHIECHH?CGF1FHHH@HE@0DEEHIGGHHIHIEHG11<<GHFHDHC?<@<<<FEHHIHI1C?@GEC<<@@D///F@FC0C<00<D??G@GHEH?@HC@E:DHFEECH@FE8A@ECEHHHDHEHIHHIHGGHEAHHGGIHGHHHDHD<AA.8?7AAFGHAAF?CFHHHG?CHFEEFGHHFF?D8</H@EEE??IGHHEHHHHHEIHIHIHHIHHCHEF@EGD1IHFG?EHIFHFEHHGHCHGHHHHCCHIHG1EHCC@CHHHCHD@EF@@C@GH@D1<<1DCHHECHHG@<C?HIIHHCC=CG<HHEHHHEH@H<EC
@HISEQ:711:H5NNWBCX2:2:1101:16315:14881:ATCTCGTA
TTAAGTTCAGCGGGTGTTCTTGCCTGAGCTCAGGTCGAAGATGTAAGTTATATTTCCTGGTTTGAGGGCTATTGAAAAAGAGCCAAGCCAACACCTAAATATGTAGCAGTGATGCTGCCTACCTAGATGCGACCCATAAACGGTCCTTAATCAGCCTCTGAGCTTCAGTAGACCCGGCTTTCACTCCATAATAAAACAGAGGAGAGCCGGGACTACCAGATCCAACCAGCCAATTATTAATGAATAATTATTGGGAGGTTGAGGGGTACATCGACGCTGAGCCAGACATGCTCTTGGCCGAGGCCTCGAGCGCAATATGCGTTCAAAGACTTGATGATTCACGGAATTCTGCAATTCACACTACGTATCGCATTTC
+
HHIGFHH@HH1/EH<EHHHHIGFHFIGIHCEEHIHHH/DE0GGFHEGHHHIHIIHHIEHGHIIIFE1@EHHHHHHIIIIHIICCHHHHHCHEHHEHHIIIHIIHHHEHGHIGHIIIIFHGHHH@FHHHHIICCHHHIEHIIEHCHIIIIFHHHHIEFHHIHIIIHIHIHHHIHEHHIIHHGI@FEEHEIIHHHHGHIIIHHIHHHDHHFCFEHEHEHGIHIIHF6GH@GHIHGIIIIHFIHIHGC?FEHHHHGEIIHFHEHHEGCEHHHECIHHHIIHFCHHIIHHHHHHHHCIHHDHHHCHHHGDE<CHEHF@E=IIIIIHIIHGHHHIHHHHHGFEHC<F?@FFCE?CH@CGIIIHHIIIHIHHEHIHIIGIHH
@HISEQ:711:H5NNWBCX2:2:1101:19590:14830:ATCTCGTA
TTAAGTTCAGCGGGTGTTCTTGCCTGAGCTCAGGTCGAGATAAAGGTTAATAGGGCCGAAGCCCTTCCTGATTTCGGGTCGACAAGCACAGTCCCAAGCCAACAACTAAAGCATTAGCAACAAGTTGCCTACCCAGTTGCGGCCCTTATCGGGTCCATGCATCAACCTCTTTGCTTCAGCGAACCCAGACACTAGGCCTGGGAAAGCCAGATCCGCCCTTTCATTCCATGGAATGGTTGGGCGAGGATTAACCCGACGCTGAGGCAGACATGCTCTTGGCCGAAGCCTCGAGCGCAATATGCGTTCAAAGATTCGATGGTTCACGTATTTCTGCAATTCACACTACGTATCGCATTTC
+
IIHIIIHHIIIIIIIIIIIHIHHHIIHIIIIIIIIIIIIGGIIIIIIIIHHHHIIIIIIIIIIIIIIIIGHHIHHHDIHIHEHIHHIIIGIIIIIHHHHIIIIIHIHHHIIIIIIIIIIIIIHHIIHIHIHIHHIHIIIGIIIIIHHIIIIGIIIIHIIHIIIIHGHHHHHIEFHIIHIIIIIIIIIIIIIIIIIIHIIHHIIFIIIIHIHHIIIIIIIIHIHHFIIHHHIIIIIIIGHIIIIHGHHHIIIIIIIIIIIIIHGHIIIIIIIIIIIIIIIIIIIIIIIIIIIIIHHIIHIIIIIHHIIIIIIIIIIIIIIIIIIIIHIIIIIIIIIIIIHHHGIIHHHHHIHIIIIIII
@HISEQ:711:H5NNWBCX2:2:1101:11740:15180:ATCTCGTA
TTAAGTTCAGCGGGTGTTCTTGCCTGAGCTCAGGTCGAAGATGTAAGTTATATTTCCTGGTTTGAGGGCTATTGAAAAAGAGCCAAGCCAACACCTAAATATGTAGCAGTGATGCTGCCTACCTAGATGCGGCCCATAAACGGTCCTTAATCAGCCTCTGAGCTTCAGTAGACCCGGCTTTCACTCCATAATAAAACAGAGGAGAGCCGGGACTACCAGATCCAACCAGCCAATTATTAATGAATAATTATTGGGAGGTTGAGGGGTACATCGACGCTGAGCCAGACATGCTCTTGGCCGAGGCCTCGAGCGCAATATGCGTTCAAAGACTTGATGATTCACGGAATTCTGCAATTCACACTACGTATCGCATTTC
+
IHIHGHHIIIIIHIHIHHIIIIIIIHIEHIIIIHHHIIIIIIHIIIIIIIIIIHIIIIHHIIIHIEHIIHIIIIIHHHIIIIIIIHHIIHIIIIGHIIIIIIIIIIIIIIHGHIIIIIIIIIIIIIIIIIIGIIHHIIIIIIGGHHHIIIIIIHIIIIIHI@GHIHHEHFHHGHIIHHIIHIIIIIIIIHIIIIIIIHIIHIHHHHHIIIIIGIIHGIIHEHGBB@?ECEHHH@@CIHIIIHIIIIHIHIIIGIIIHIIIIIIIIIHHF0GIHHCIIHIHIHHGHGIHFHEIIIIIHHIIIHHDHHHCDGGHHIHEGHHHFIIHIHHHHGHIHGHGHEHEHIIHIIIIHIIGHIIGIIIHGHGIIIIIIHIIGIII
@HISEQ:711:H5NNWBCX2:2:1101:11949:15032:ATCTCGTA
TTAAGTTCAGCGGGTATCCCCACCTGATCCGAGGCCAAGCTGTGTCGTGCTCACGGGCGGCCGTCCGCGCGCCTGCTCCTCACTCTCGCGTGATGCAGGCCGCGGCGCGGCGCCGTCGGGGTTTCGGCGGCGGCCCTTCGTGGGGGCCGGCCGCCAGCGCGAGGCTGCGCCTCAGTGCTGCGACGGCGCTCGGACAGGTGTGCCCCCCGGAATGCCAGGGGGCGCAATGTGCGTTCAAAGATTCGATGATTCACTGAATTCTGCAATTCACATTACTTATCGCATTTC
+
IIIIIIIIIIIIIIIIIIIIIIIIIIIIIIIIHHIIHIIIIIIIIIIIIIIIIIIIIIGIIIIIIIIIICHIIIIIIIIIIIIIIIIIIIIIHHIIIHIIIIIIIIIIIIHIIIIIIIIIIIIHIHIIHHIIIIIIIIIIIIIIHIIIIIHIIHHHIIIIIHIIIIIIIIIIIIIIIIIIIIIIIIIIIIIIIIIIIIIIIHIIIIHIIIIIIIIIIIHHIIIIHIIIIIIHHIIIIIIIIIIIIIIIIIIIIIIIIIIIIIIIIIIIIIIIIIIIHIIIIIIIHIII
@HISEQ:711:H5NNWBCX2:2:1101:15735:15164:ATCTCGTA
TTAAACTCAGCGGGTAGTCTTCCCTGATCAGAGGTCTGATGCGTGACGTTTTCCTCCCCCCCACTTGGAAGCCAAGTGTTGGGGAGGGACCTGCTTTGGAATCCTTGAACCAACTGGGAGGCACAACCAACGCACATTTGAGTTCCAAGACTTGGAGCCTGGATCACCTGATCGCGGGCTGTGTCACCACGGCGGCCAAATTCCCTCCATTTCAGCCGACCCGATGTGCCGGGACGGCCAGTTCCACTCAGACTCTAAGAGAGTGTGGTGGGGGGGCGCGGTGACGCTCTAGCGGAAATGCCCTCGGACAAGCCTCGGGCGCAACTTGCGTTCAAAAACTCGATGATTCGCGGAATTCTGCAATTCACACTACGTATCGCATTTC
+
HHHHHIIIFHIHHIIIIIIIIHHHHEEHHHHEEHFHHIIIGIHHHHHHIHHIIHIGHHHIIIGHIGIIIHGHIIGICHIIIIIHCHICGEFHIIIIHFDEHIIIIIIIIIHIIGHHCGHIIHIIIIIIIIIIIHHIHCF@FHHHECHEGHHH?8:=DDEHEEFFGEHHHHHHEHHHFHIF:H@?FHHIIIHHIIIHD?;87FHIHFGHEHHIIHHHHDB,HG86-7-H?,.<??HG@EHEF89.AFEFHHEB..F8;8..8.B.88.-?-88/?//F/=0/ECH<G@F<<<0=G@FEGHHE</<<D1EDF1<CDCCC=DDHHCCHED=ECIHCECD<1EHFCC@0?IHHEE@IHHHHHH?EHHHGCCC<1D<HEECIIHF1EHF<
@HISEQ:711:H5NNWBCX2:2:1101:21186:15176:ATCTCGTA
TTAAGTTCAGCGGGTGTTCTTGCCTGAGCTCAGGTCGAAGATGTAAGTTATATTTCCTGGTTTGAGGGCTATTGAAAAAGAGCCAAGCCAACACCTAAATATGTAGCAGTGATGCTGCCTACCTAGATGCGGCCCATAAACGGTCCTTAATCAGCCTCTGAGCTTCAGTAGACCCGGCTTTCACTCCATAATAAAACAGAGGAGAGCCGGGACTACCAGATCCAACCAGCCAATTATTAATGAATAATTATTGGGAGGTTGAGGGGTACATCGACGCTGAGCCAGACATGCTCTTGGCCGAGGCCTCGAGCGCAATATGCGTTCAAAGACTTGATGATTCACGGAATTCTGCAATTCACACTACGTATCGCATTTC
+
IIIIIIEEHHHIIICCEEHIIHIIIIEHHIIGIIEHHHIHIIHFHHIIEHHHCFHHHHHHIIIHIGHIGHFHHIEHIIIIIIIIIIIIHIIHHHHHHIIHIHEGHHIHIIIIIIIHHIGHHEHHHHHHHHHHCEHHHCEHHGCDEHEGHHHECEHHHHHHGH?;@GEEEAEEHIIIE@88AEFHAHHEGHIHHIHGI?GEGHGHHHHHHHHHB6CBBA@B?CH@HEG@ECGC@??HGD:.EGGHHEHCHGEHHHHIGIHHIHHGHHHEIGIHHGIIIIGIHHHEHGGIIHHGIHIIIIIIHIGHHHEDDIGIHEHHHDHGIIIIIIHHFHHEHHEHEHEE@IIIHHHIIIHIIIIIHHF<HEHIHHHHHIIIHIII
@HISEQ:711:H5NNWBCX2:2:1101:2634:15443:ATCTCGTA
TTAAGTTCAGCGGGTAGTCCTACCTGATTTGAGATCAGATCTTAAAATTAATTGTCTAACTTAATAGACTATTAGAAGCGGTTCATCTGTATTTCCTGGCCACCTTTTACAGTGTCCTCAGCGAGTGATACTTATCACGCCGAGTGGAACCAAGCATATACTGAGATCCAGCTAATGCATTTAAGAGGAGCAGACGTGAAATCTGCAAAAGACCTCCAAGTCCAAAGCAAAAACAGTTGAATTAACAAAAGATTTACTTTGAGAATTTCATGATACTCAAACAGGCATGCTCCAAGGAATACCAAGGAGCGCAAGGTGCGTTCAAAGATTCGATGATTCACTGAATTCTGCAATTCACATTACTTATCGCATTTC
+
IIIIIHIHHIIIIIIIHEHHIHHIIGIIIHIHIIIHIIIIHHIIIHHIIHHHIHIIIGIIIHHIIIHIIFHHHHIHGFHHHHDHHHIIIIHIIIGGHFCHCHIGIIIIIHHFHHHHIIIIIHHHIIIHHHIHHGHIIGGHHDGHHHIHEHHHFHIHIIIGIIHHHHIGGGIHHIIIIIHGHIIIIIIIIGIHHHIGHIIIHHHIHIIIIIIHGIIIIHIIHHIIIGIIHHHGHIIIHEIHEEGHIIIIIGHHIIIIIIHIHIHIGHIIIHHHIIIIIIIIHIIIIHCIHHGHIHIIHHHIHIHHHHEHHHIIIHHHIHIIIHEHIIHIHFIIIHHIIIIIIHHIIIHIIHIHHIGIHIIIIHHHDHIIIHHIIHI
@HISEQ:711:H5NNWBCX2:2:1101:3778:15390:ATCTCGTA
TTAAGTTCAGCGGGTATTCCTACCTGATCTGAGGTCAACCTTGGTAAAGTTGGGTGTTTTACGGCGTGGTCAAGCCGCTCTTCGCCTGCGAGGGTTTTACTACTACGCAGAGAAGGCTACAGCGAGACCGCCACTAGATTTCGGGGCCGGCCGCCGCGATGGACGGCCGATCCCCAACGCCGAGCCCAAAGGGGCTCGAGGGTTGAAATGACGCTCAGACAGGCATGCCCGCCAGAATACTAGCGGGCGCAATGTGCGTTCAAAGATTCGATGATTCACTGAATTCTGCAATTCACATTACTTATCGCATTTC
+
IIIIIIIIIIIIHIIIIIIIIIIIIIIIIHIIHIIIIIIIIIIGFHIIIHHIIIIIIIIIGIIIIIIIIHHHIIHIIIIIIIIIIIIIIHIHHIEHIIIIIIIIIIIIIIIIIHIIIIIIIIIHIIHIIIIIIIIFHIGIIIHHHIIHHHHIIIIHIIHIIIIIHIIIIHHIIIIIIIIIIIIIIIIIIIIHHHIIIIIHIHHEHG0IHIHHIIIIIIIIIIIIIIIIIIIHIIHIIIIIIIIHEIIIIIHIIIIIIIIIIIHHGIIIIIIIIIIIIIIIIIIHIIIIIIHIIIIIIIHIIIIIHIIIIHHHI
@HISEQ:711:H5NNWBCX2:2:1101:11382:15461:ATCTCGTA
TTAAGTTCAGCGGGTGTTCTTGCCTGAGCTCAGGTCGAGAAAATAGGTTAATAGGTTCCTGTTTGAGGGCTCACACATGGTCCCAGACCAACAACTAAGAAATAGCAAGGCAGCCGAAGCTGTGAATGCCTACCCAGTTGCGGCCCTTAACGGGTCCTTGGTTAGCCTCTGCACTTCAGCTGATCCAGCAGGCATGATCGGACTTGGATGCTGTTGAGCATCCAGGTCCACCACGCTGGAACAACCAGATCCACGCCACTTGTTCCACAGGGGAAGAAGGATGTGATATTAACCCGACGCTGAGGCAGACATGCTCTCGGCCGAAGCCTCGAGCGCAATGTGCGTTCAAAGATTCGATGATTCACGGAATTCTGCAATTCACACTACGTATCGCATTTC
+
IIHHHHIIIIIIIIIIIIIIIIIHHHHEHHFHHHIIIHIHHIHIIIIIGIIIIFHIIIIIIHHHHIIIIEEHIIIIIIIIIIIIGIIIIIIIIIIIIIHIIIIIGIIIIHIIIIIIIIHHIIIIIIIIIIIIHIIHIIIIIIIIHIIIIIIHHIIHIIIIIHGHHHIIIIIIIIIHIEHHIHHIFHIIIIIIHFHIIIIIIIHHIHHIIIIIIHIHIHIHIIIHHGHGIIIHFHGIIGIIIHHGFIHCCIIHHGIIHHIHHIHEEHIFIHHIHIIIHGIIHIHHHHIHHFC@GIHGDGHIIIIHHFHEHHEHIIGIGGIIGGIHIIHHHHGEHGIIHIIIIIGIHHHHIIHGIIIIIIHIIIHIIHHGIIHHFHIIIIHIHGHHHEIIGHIIIHHHIII
@HISEQ:711:H5NNWBCX2:2:1101:11944:15476:ATCTCGTA
TTAAGTTCAGCGGGTGTTCTTGCCTGAGCTCAGGTCGAAGATGTAAGTTATATTTCCTGGTTTGAGGGCTATTGAAAAAGAGCCAAGCCAACACCTAAATATGTAGCAGTGATGCTGCCTACCTAGATGCGGCCCATAAACGGTCCTTAATCAGCCTCTGAGCTTCAGTAGACCCGGCTTTCACTCCATAATAAAACAGAGGAGAGCCGGGACTACCAGATCCAACCAGCCAATTATTAATGAATAATTATTGGGAGGTTGAGGGGTACATCGACGCTGAGCCAGACATGCTCTTGGCCGAGGCCTCGAGCGCAATATGCGTTCAAAGACTTGATGATTCACGGAATTCTGCAATTCACACTACGTATCGCATTTC
+
IIIIIIIIIIIIIIEHIIIIIIIIIIIIIIIIIIIIIIIHHIHIIIIIIIIIIIIIHHIIIIIHIIHIIHIIIIIHIIIHHIIHIIIIIIIIIGIIIIIIIIIIHHIIIIIIIIHIIHIIIIIIIIIIIIIIIIIIIIIIIIIHIIIIIIIIIGHHHHIIIIIIIIIIIIIIIIIIIIIIHIHIHIHIIIIIIIIIIIIIIIHHHHIIIIIIIIIIIIHEHHHHHGIIGIIIIIHFHIIIIIIIHIIHFHHHIIIIIHHIIIIIIIIIIIIIIIIIIIIIIHIIIIIHIIIHIIIIIIIIIIIIIHHHIIHIGIIIIIIIIIIHIIIIIGIIIIIIIHHIIIIHIIIIIIIIIIIGIIIIIIHIIHIIIIIIIIII
@HISEQ:711:H5NNWBCX2:2:1101:12441:15290:ATCTCGTA
TTAAGTTCAGCGGGTGATCCCACCCGATTTGAGGTCAAATTGTCAAAATGTAGGGGGTTTAGCATGTGCTTTCGCCAGACAACCTCGACAGAGCGAGCCCGATGAAGTTTAACAATCGGTTTATCGTCACGACGGACACACGCTGATGCATTTCGGATCAGTCACAAAAGCGACAGGATCCAAGTCCAATCACACAACATAAAGTCGTAGGATTGAGATTACAATGACACTCAAACGGGCGTACCCTTCGGAATACCAAAGGGTGCAAGGTGCGTTCAAAGATTCGATGATTCACTGAATTCTGCAATTCACATTACTTATCGCATTTC
+
IIIIIIIIIGIHIIIIIGIHIGIHIIIHIIIIIIIIIIIHHIIIIIFHHHHHIIIIIIIHIIIIIIIIGGHIGHHHIHIIIIIIIIIHIIHIIHHIIHIIIIIHIIICHHHIIIHHHIIHIIIIIHIIHGIIIIHIHIHHHHIIHIHHHHHHHHHHHHIHIIIIHHIIHHHHHHHIIIHHHHHHIFHIIHHIIIIIIIIIIIIIIIIIIIIIIIIIIIHIIHIIIIHCHIHHIIIIIIIIIIIIIHIIIIIIIHIIIHHEDDIIIGIIIHIIIIHHHFGIIIIIIIIIIIIIHHIIIIIIIIIIIIIIIIIIIIIIIIIIHIIIIHIII
@HISEQ:711:H5NNWBCX2:2:1101:12867:15264:ATCTCGTA
TTAAGTTCAGCGGGTAATCCTGCCTGATCTGAGGTCTAATCTAAAGTTGACTAAAGTAGTTGGAAGCTTCTACTGAGATCTCATTCGGCCACACTACAAAGAGCGTGTCCTCAGCGAATAGTCTATTACACTGAGTCAATCCGAGTTCGAATTAGAGATGCTAATATATTACGAATGAGCTGATTCAACTAGGAATAGCAACACTCAAAATCCAAACACCAATCCAATTTACAAGAAACTGGTGGGTTGAAGAGTTCATGACACTCAAACAGACATGCTCCGCGGAATACCACGGAGCGCAAGGTGCGTTCAAAGATTCGATGATTCACTGAATTCTGCAATTCACATTACTTATCACATTTC
+
IIIIIIIIGHIIIHHIIIIIIHIIIIIIIIHIHIIGHHIIHIHIIHIIIIIIGHIHIGHIIIIIIIIHIIHIIIIIHIIIIIIIIHGHHCHHFIIIIIIIIIHHIIIIIHIIGIIGIIHHIHIHIIHHHIHHIIHGHGIHIIIIIIIIIIHHIIHHIIIIIHIIHIIIGIHIIIIIIIIHHHHHIIIHIIHHAHIHHHIIHHHIIIHHIIIIIIIIIIIHHIHHHIIIIIIHIIHHCFEIIIIIIIIIIGIIGIHIIIHIIIHHHHIHIIHEIIIIIIIIIIIIIIIHIGHHIIIIIGIIIIIIIIIIIIIIHIIHIHIIIIIIIIIHHIIIIIIIIGIIIIIIIIHIHGIHIIHHHHIHIHI
@HISEQ:711:H5NNWBCX2:2:1101:13812:15290:ATCTCGTA
TTAAGTTCAGCGGGTGTTCTTGCCTGATCTCAGGTCGAAAAGTTGGTCGGCACCGGCACCCGGAAAAGGCCGGTGTTCCTGCAGGCCCCCAGCAAGTCCCCCGGTCATCAACGGCAATGCAGCCCGGAGGGCCACCCACCATGTTGATGCCCGGTTGAATGGGCTCTTGCTCAGGCCTCTGAGCTTCAGCCGACTCGGCCGCAGGCCCCCCGTCAAGCGAAGGGCAGCAGCCGACACGGCCAGATCCACAGCCCCCAAGCAGGGGGTTGTGAGGGGATGGGCCGACGCTGAGGCAGACATGCTCTCGGCCGAGGCCTCGAGCGCAATGTGCGTTCAAAGATTCGATGGTTCACGGAATTCTGCAATTCACACTACGTATCGCATTTC
+
IIIIIIIHIIIIIHIIIHIHIHIIIIIIIIGIIIHHDHHHHIIHIIIIIIHIIHIHIIHHIHGHHHHIHDHHDEH@HHGHIGIIIHIIIHEIIIIIIEHHIIIIHHHIHIIIHIIGHIHIIIGHIIGCHHIHHIEHIIIIGHEHIHHHIIHIIGDEHGIIIIIIIIIIIIIGHEHHH@FGHHIHHHIIEHHH<HHIIHIIIHHHHHCFHIHHAGHHHHF--EIHHHEHIHHGGBDHIHHEFCG?CHHHHE?DDF=HGEIHCIGGIIHFHIHGIIHHHEHIHHIIHHFHHIIIHHHEIIHIIHHGIHHH@IIIIHHFHEDHHHIHHFIHIHIHHHIHIIIHHGIIHIGHIGIIHIHHEHIIIHIIGHIIIIIIHHHHGIIIIHHHHIH
@HISEQ:711:H5NNWBCX2:2:1101:20677:15414:ATCTCGTA
TTAAGTTCAGCGGGTGTTCTTGCCTGAGCTCAGGTCGAAGATGTAAGTTATATTTCCTGGTTTGAGGGCTATTGAAAAAGAGCCAAGCCAACACCTAAATATGTAGCAGTGATGCTGCCTACCTAGATGCGGCCCATAAACGGTCCTTAATCAGCCTCTGAGCTTCAGTAGACCCGGCTTTCACTCCATAATAAAACAGAGGAGAGCCGGGACTACCAGATCCAACCAGCCAATTATTAATGAATAATTATTGGGAGGTTGAGGGGTACATCGACGCTGAGCCAGACATGCTCTTGGCCGAGGCCTCGAGCGCAATATGCGTTCAAAGACTTGATGATTCACGGAATTCTGCAATTCACACTACGTATCGCATTTC
+
IHIHIHIIIIIIIIIIIIIIIIHIIIIIIIGGIGHIIIIIIIHHIIIIIIIIIIIIIIIIIIIIIIIIHHHIIIIIIIGIIIIIIIHIIIIIIIIIIIIIIIIIIIIIIIIIIIHHFIHIHIIHIHIIIIIIHHIIEHHEFHGEHHIIIHIIHHHHIIFHIHHGHIFHIIHIIIHIIIIIGFHHHIIIGIIIIIIIHHEHIHHHIIIHIHHHHHIIHHIIIIFIIIHIHG@?GIIIIIIIIIHIIIHGIHHHHGIIIIIIIIIIIHIIIIIIIIIHIIIIHHIIIIIHIIIGIIIIIIIIIHIHIHHHIIIIIIIIIHIIIIIIIIIIHIIIIIIIIHHHFIHGIIIIIIIIIIIIHHHHHHGIIIIIIIIIIIII
@HISEQ:711:H5NNWBCX2:2:1101:2365:15609:ATCTCGTA
TTAAGTTCAGCGGGTAGTCTTGCCCGAGCTCAGGTCGAATATGAAGGTTGGGTTTGGCACAAGTCCAAACTCCGATTGGCTCCCAGCAAGAATCCAGGCCCCGACTAGTTGCAGCAAGCTGCCTACCCAGCCGTTGCCCTTTGTGGGTTCAAGCTCAAGCCTCTGTGCTTCAACAGACCCAGATCCAAGGACCTGAGACTGTCAGTTCCACCACCCTGTGAGGGGTTGTGAGGGTTCAAACCGACGCTGAGGCGGACATGCTCTTGGCCGAGGCCTCGAGCGCAATATGCGTTCAAAGATTCGATGGTTCACGGAATTCTGCAATTCACACTACGTATCGCATTTC
+
IIIIIIIIIIIIIIIIIIIIIIIIIGIIIIIIIHHFHHIIIIIIIIGIIIIIDGHIHIIHIGIIIIIIIGHIIIDHIIIIIIIIHIIIIIIIIIIIIIIIIIIGIHIIIIIIIIIIIIIIIIIIIIIIIIIIIIIIIIIIIIFHIIIIHIIIIIIIIIIIIHIIIIIIIIIHHIIIIIIIIIIIIIIIIIIHHIIIIIIIIHIHIIIIIIIHHIIHGHHIIIHGHHIHIIIIIIIHIIHHIIIIIIIIIIIIIIIIIIIIIIIIIIIIIIIIIHIIHHIIIHIIIIIIIIIIHIIHIIHFIIIIIIIIIIIIIIIIIIIIIIIIIHIIIHHIHIIIIIIIHIIIII
@HISEQ:711:H5NNWBCX2:2:1101:7500:15523:ATCTCGTA
TTAAGTTCAGCGGGTACTCTTACCTGATTTGAGGTCAAGAAATGAAAATTATAGACGCGAATCATAGGAATGACCGCACCTAATAAATATTCGAATATCGCAAACGTAAATAAACATTAAATACGTTTCGAATTCGCGTAAAAATTTTAAGTCACTTAACCGAAGGTAAGACGACTCAGTTCCGACGCGTTATCATTGACAACAACATCGATTTTTATTTTACTGACCCTCAAACAGGCATACTCTCCGGAATACCAGAGAGTGCAATTTGCGTTCAAAAATTCGATGATTCACGGAATTCTGCAATTCACATTACTTATCGCACTTC
+
HIIEHIIIFCC?CHHDEHHGE?GECHHHHIIGHH<1<FFHHHHEHE@G@GEHH?CCCHH</<CGHHIIH?D<CE?//<<C@GEEEHHHHHIHHEHF@HHCEECEEHCHCHHFHHHHHE<FHFHI0<FEG@GFDDC@EH8<=FCHHHCCEFGFHHFG@F=@@?C.FABAF9BHHIDCBHIACAFE@??<EHH@GCAG/BHC@@EEG<07@<<8FH@H?FHEHGFC<0C@ED1<1D1FH@D1F<<<DG<11111<C<C?C11@HHG<1</??CHH<</<11D1<1@D<C1GD<1111G1HHEGC@EHCHD1D1@HF<D0E1C/<1<HC//
@HISEQ:711:H5NNWBCX2:2:1101:18261:15737:ATCTCGTA
TTAAGTTCAGCGGGTAGTCCTACCTGATTTGAGATCAAACATTCACAAAGTTGTCCTCGCTGAAGAGAGACATTTATGAGCTCCAGCGAACCACCGTAACCGGAGGTTATCTGGCAGGCAACGACAAGCGTAGATAGTTATCACACCTGCGACGCCGCCAAACACTGGCAAGCTGATCCATTTGGGAGGAGCCGACTACAGGCCGGCAAGACCTCCAGAATCCAAGCTCGTCATGGCAAACCATGAGAGTTGAGGTGTTCATGATACTCAAACAGGCATGCTCTTCGGAATAGCCAAAGAGCGCAAGGTGCGTTCAAAGATTCGATGATTCACTGAATTCTGCAATTCACATTACTTATCGCATTTC
+
IIGIIFHHIIIIHHEHIHHIIEHHIHHHIIIHHHFHHHHIIIIHIIHIIIIIHIGIHFHIIIIIHHFHIGHHEGHIIHIIIIIEHHIIIIIIIIIGHHIHGHHGHH@CHHIIIIIIIIHHHHHHHHHHIIHHIHIHEHHIIIGHIIIGHGHHIHGHIIHICHHGHGHIIHHHHIIIIIIIHHHGIEGIIHHIIIHGHCFGDHHHHHIHHHGIHEFHHHHEHHHHCHCIHIHIHIHFIHHIIIIIIIIHHEHHHCIHFIHIIIIHIHFIIHIHHHHHGHHHEHHIIIIHFHHHEHIIHGDGIIIIIIIHHHHHHHIHHIHH@GIIIHIGIIHHIIIIIIHFGIGHHIHHHHHHHHHIIHFIGIIHIII
@HISEQ:711:H5NNWBCX2:2:1101:2595:15903:ATCTCGTA
TTAAGTTCAGCGGGTGTTCTTGCCTGAGCTCAGGTCGAGATAAAGGTTAATAGGGCCGAAGCCCTTCCTGATTTCGGGTCGACAAGCACAGATCCAAGCCAACAACTAAAGCATCAGCAACAAGTTGCCTACCCAGTTGCGGCCCTTATCGGGTCCATGCATCAACCTCTATGCTTCAGCGAACCCAGACACTAGGCCTGGGAAAGCCAGATCCGCCAATTCAATCCAAGGATTGGTATGGCGAGGATTAACCCGACGCTGAGGCAGACATGCTCTTGGCCGAAGCCTCGAGCGCAATATGCGTTCAAAGATTCGATGGTTCACGTATTTCTGCAATTCACACTACGTATCGCATTTC
+
IIIHIIIIIIFHIIHHIIIIIIGHIIFIHIHHHHHIIDHHIHEHHHH?HHHIEHIIIIICIIIIIIIIIEHIIIIHIHIHIHIIIIIIHIIIIIHHHHIIIIHIIIIHIIIIIIIHHHGIIIIIHFHHHIIIIIIIGGHHIHIIIIIIIHIIIIGIHHIHIIIICHGHHHHHIIIIIDHHH@GHHHIHHHGHIIHIHGGHHIHHIIHIIIHDIIIIIIHHEHHEEEEIIHHIIHFIIIHIHHIHHHIIGHIGHHIIIHIIHEGIIIIIIIIIIHIHIHGHIHIIHHIIIHIIGIIIHHHHEHIHIHIIIGHFIIIIIHIIIIIIIHIIHHIIHHHIIIHHHHHHDHIIHIIGIIIIHI
@HISEQ:711:H5NNWBCX2:2:1101:3233:15751:ATCTCGTA
TTAAGTTCAGCGGGTATCCCTACCTGATCCGAGGTCAAACATTGAATTAAAAGTGGGAGTTAACACGGCAAGATGTCAAAGCAAACCCATATAAGGTGAATCGAAAATACTATTACACCGTTGAGTTTGCAAGAACTCCGCCGAGTGATTTCAAAGGTGTGTGCTCAGCCGTCAGGCCGTGTGCACTCATCCATCAACAATCACGCCAACAAATCCTGCCATGCGAAAACACAAAACAAAAATGTTGCGCGACATTTGTTCAATGACGCTCGGACAGGCATGCCTCCCGGAATGCCAGGAGGCGCAATATGCGTTCAAAGATTCGATGATTCACTGAATTCTGCAATTCACACTACTTATCGCATTTC
+
IIIIIIIIIIIIIIIIIIIIIHIIIIIIIIIHIIIIIHIIIHHIIIGHHIIIIIIHHIIIIIIIIIIIIIIIIIIIIIIGIIIIIHGIIIHIIIIHIHHIIIIIIIIIIIIIIIIIIIIIIGIHIIIIIIIIIGIIIIIIIIIIIEHHHHIIIIIIIIIIIIGIIIIIIIHIIIIHIIIIIIIIIIIIIIIIIIIIIIIIIIIIHEIIHIIIGHIIIIHIHIIIHHHHGIIIIIGIIIIIIIIIIIHHHHHHHHGHGHIIHIIHHHIIIHIIIIIIIIHEIIHIHIIIIIIIIIIHIIHEIIIIHIIIIIHIIIIIIIIIIIHIIIIIIIIIIIIIIIIIIIIIIIIIIIIIIIHIIIIIIIIIIGII
@HISEQ:711:H5NNWBCX2:2:1101:3552:15829:ATCTCGTA
TTAAACTCAGCGGGTAGCCCCGCCTGACCTGGGGTCGCAACGGTTTTGATGCCCCAATGGGCAAACAAACTTAGGGTCCTGCGAGTCCTCAAAAGCTAAAAAGTGCACGACTCCGATGTATCCTAGGCTAGGCCTTGTATCTCACCTATGCCGCGGCACTTCATAACCGGGGCTCCGTATTTAGGCCATCCACACCCGGTGAGGCATGGGAGGCCATCATCCTCCGCCCCTCCCACTGAAGGTGGGTGGGGGGAGACGCGATGCGTGACGCCCAGGCAGGCGTGCCCTCGACCTAAAGGCTTCGGGCGCAACTTGCGTTCAAAGACTCGATGGTTCACGGGATTCTGCAATTCACACCAAGTATCGCATTTC
+
IIIIIIIIHIIIIIHIIIIIIIIIIIIIIIIIIIHHHIIIIIIIIIIIIIIIHHIIHHIIIIIIIIIIIFHHHIIIIIIIIIIIIIIIIIIIGIIIIIIIIHIIIIIIHFDHIIIHIIIHHIIIIIIIIIGIIIIHIIIIIIHEIHIHIEHHHHIGIHIIIGFGIHIHIHHGGHHHEFEHHHIHEHGHEHHDHHIHGIHFIIIIIIHHHG?EFHHHEBEBDE<IIHIHDHHGIHIIIIGHHIHIIIIIIHHIHHHEHIIIHGHHHECIIIIGIHIHGIIIIIIIIIIHIHIIHHIHHHGIIHDFIIIIIIIIIIIIIIIIIIIIIIIIIIIHIIIIIIIIIIIIIIIIIIIIIIIHIHHHIIIIIHIIIIII
@HISEQ:711:H5NNWBCX2:2:1101:9010:15949:ATCTCGTA
TTAAGTTCAGCGGGTAATCTTGCCTGAGCTCAGGTCGAAAGTTTAGGTATGCCAAAGGCACATTCCTACTTAGCTTCTAGCAAGATCCACAAGCAACAACTTCGTGTAGTCGGCAGAAGCCGGTGCTACCTATCCAGTTGAAGCCCATATCGGGTCCTTGCTTAAGCCTCTGCACTTCAGCCAACCCAATCTGCCTGATGGCTGGTTGGGGAAGCCAGATCCACCCCTAGGCTTGCAAACAGAGCAAACGCACCCAACAAGTTGGGAGGGGTGAGGGTGTAAACCGACGCTGAGGCAGACATGCTCTTGCCCGAGGGCTCGAGCGCAATATGCGTTCAAAGATTCGATGGTTCACGGAATTCTGCAATTCACACTACGTATCGCATTTC
+
IIIIIIGIIHIIHIIIIIIIIIIIIIIIIIIIIIIIIIIIIIGIIIIIIIIIGIIIIIIIIIIHFIIIIGHHIIIIIIIIIIIIIIIIIIIIIIIIIIIIIIIIFHHHHIIIHHHIGHIIHIIIIIIIIIIIIHHGHIIHHIIIIIIIHIIIIIIGIIHIIIHHHIIIIHIHIIIIIHIIIIIIIIIGIHIIHIIIIIIIIIHHE:HHHHHHIIHHGHGEE,HIIHECIHIHEFGFHHHIIIHHHIHIHIHHCHEIIHIIIIIIIHFHHIIIIHIIIIIHHE<HIIIHIIHHIGHGIIIIIIHIIIIIIHHHIIIIIIGIIIIIHFIIHIHIIHHHHHHIIIHIIIIIIIIIIIIIHIIIIIIIHIIIIIHHHIIHIIIHDIIHHHIII
@HISEQ:711:H5NNWBCX2:2:1101:15492:15826:ATCTCGTA
TTAAGTTCAGCGGGTGATCTTGCGGAGCTCAGGTGTAGAGTGGTATAAGAAATTTGTTTTTTTCGGCGCTTTGTGCAGCAAAGCTTTTGTTTTAAACCACTTTTCTCTCACTCCGTAGATCACTAGAGAGCTAGTGACTACTTCCGGAGGAGAAGGGTTTAGAGGGCGAAAAAGAAAATGTTTTCCTTTTCTATAGCGCTGCACCGCTCTCCGCGCGTTTAATGGGAGAAGGTTTTGTTTGTGTTCTTGCGAACAGAAAAAACTTTCAACCACATTCAGCTGTGTGATTTCCTAAACACACTGAGCCTCACATGCCGGCTGCTAACCGGCGCCACTTGCGTTCAAAGATCTGATGACTCGCGTTCTGCAATTCGCATTGCGTATCGCATTTC
+
IIIHIIIIIIIIIIHIIIIIIIIIIIIIHIIIIHIDHHHHFHHFHIIIIIIIIIIIIIIIIIIIIIIIIEHIIIIIIIIIIIIIIIIIIIIIIIIIIHHIIIIIIIIIIIIIIGIIIIIIIIIIIIIIHIHIIIIIIIIIIIIGHHIIHIIIIIIII=GHIIGIIIIIIIIHHIGHHIIHHIIHHHIIIIIHIHGIIHHHHHIIIIIIIIIIHIIHHFCHIIIIIIHHGHCHIIIHHFHIIHIIHHGHHGHEB?IIHHHHGIIHHIIIIIGIHIIIIIHIIIIIIIIIIIGIHHEFIIHIIIHIIIIIIIIHGIIIIIIIIHHFIIIIIIIIIIIHIIIIIHIIIIIHIIIIIIIHHIIIIIIIIIIIIIIIIIIHIIIIIIIHIIIIIIII
@HISEQ:711:H5NNWBCX2:2:1101:17387:15953:ATCTCGTA
TTAAGTTCAGCGGGTACTCTTGCCTGATTTGAGACCAAGATTAACACGGTTTAAGTGTTGGGTCAATTTTCAAGAAAATCGTTAGTTGAGTTGCCGTCAAGAGTCTAATATACGCCTTAAAATAATTGTATTATGGATAAATCCAAGTAAACACAGACTATTAAAAAGCATTAGGCCTTTAGTCAACGCTGTCTTCTAGGTATGAAAGTTACCTTTCAAGCCCAAATCTACTTCAATGAGTCGAGTCAAATTGACAAGTCCCAATGGAGTAAGAAGGTTTATCGATTCTCAAACAGGCATGCTCTCCGGAATACCAGGGAGCGCAAGATGCGTTCAAAGATTAGATGATTCACGGTCTGCAATTCACATTACGTATCGCATTTC
+
HIIIIIIIIIHIIIIIIIIIIIIIIIIHHIIIIIIHHIIIIIHIHIIIIEGHHHHFHHIIIIIIIIIIIFHIIIIIHIHHIHHIIHHIIIGHIIIIIIIHIIIHHIIIIHIHIGIIIIIIIIIIIIIIIIIIIIHHIIIIIIIIIIIHHIIHIIIIIIIHGIHHHIIDHIIIIIEHHHIHIIIIIIIHIIIIIHIGHIIIIIHIIHIIHHHHIIIIIIHHHIIIGIHHHFHIHHIHGIIIIIIIIHHEIHHEIIIIIHGHIIIIIGIHHHIIIIIIIIHHIIIIIIIIIIHHIIIIIIIIIHIIIIIIIIIIIHHFIIIHIIIIIIIIIIIIIIIIIIIIIIHIHHHHHGIIIIIIIIIIIIIIIIIIIIIIIIIIIIHHIIII
@HISEQ:711:H5NNWBCX2:2:1101:17699:15884:ATCTCGTA
TTAAGTTCAGCGGGTGTTCTTGCCTGAGCTCAGGTCGAAGATGTAAGTTATATTTCCTGGTTTGAGGGCTATTGAAAAAGAGCCAAGCCAACACCTAAATATGTAGCAGTGATGCTGCCTACCTAGATGCGGCCCATAAACGGTCCTTAATCAGCCTCTGAGCTTCAGTAGACCCGGCTTTCACTCCATAATAAAACAGAGGAGAGCCGGGACTACCAGATCCAACCAGCCAATTATTAATGAATAATTATTGGGAGGTTGAGGGGTACATCGACGCTGAGCCAGACATGCTCTTGGCCGAGGCCTCGAGCGCAATATGCGTTCAAAGACTTGATGATTCACGGAATTCTGCAATTCACACTACGTATCGCATTTC
+
IIIHIIIIIIIIIIHIIIIIIHIIIIIIIIIIIIIIGIIIHIIIIIIIIIIHHIIIHIHIIIIGIHIIHHIIIIIIIIIIHHIHIIIIIIIGHIIIIIIIIIIIIIIIIIHHIIIIGIIIIIIIHIIIGIHIIIIIIIIIHIFEHHIHIIIIIHIIIGHHHHHIIIIIIIIHIIIDHIHHIIHIFIHHHIIIIIIIIIIIIIHIHGEHHHHHHIHIHIHHEIFHIGHFIHEIIIIIIIIIIIHIIIHEIHHEIIIIIIIIIIIIIHHHHHIIIIIIIIIIIHIIIIIIIIIIHIIIHIIIIIIIHHHHIIIIIIIHIIIIIIHIIHHHHIIIIIIIIIIHHIIIIIIIIIIHIIIHIIIHIHFIIIIIIIIIIIII
@HISEQ:711:H5NNWBCX2:2:1101:18708:15952:ATCTCGTA
TTAAGTTCAGCGGGTGTTCTTGCCTGAGCTCAGATCGAGATTATGGTTTATAGGTTCCTGTTTGAGGGCCGAACACAAAGTCCCAGACCAACAACTAAGAATATAGCCTTTGACAGCCCACCCAGTTGCGGCCCTTATCGGGTCCTTGGTTAGCCTCTGGTCTTCAGCTGATCCAGGTGCATAGATGCCCGAATCACGAATGATTCGGACTGCATAGCTGGAACAGCCAGATCCGCCTCTCTTTACCCGAATGGGTCATGGGGAGCGATATAAACCCGATGCTGAGGCAGACATGCCCTTGGCCGAAGCCTAAGGCGCAATGTGCGTTCAAAGATTCGATGGTTCACGGAATTCTGCAATTCACACTACGTATCGCATTTC
+
IFHIEHIIIIHIIICHHEHHIHIIIHIIHHCHICGF1<CGEHHHHHHC@GHHHIIIIHIIHHIH?GHHHGHIDDHIIIIICEH1DGHHFFHEHHFHIHIIHIIIIIIIIHIIIII0@CHHHIHEH@GHHIIHHIGIHHEGDDDHHIG@CHEF@GHHHHD:GHHGF@HIHG68BGECHHIHGHEHFGHIIIIGHIIEGEEHEHGHIHHCEDHFAHH8@F.8@.@EEEG767?E,HIGC@7.CGC:8HHFD</DD<DEEEHG<CFC@EIHHHD<0CCC=HFFGGIHEHE?EHIHEEE@?FG?HC@IIIHF?EG@EHHDFHFHHHDIHHHHIIIIIHF@EFC@FH?IIH?IIIIIIHHF@CHHEG<EIHHHHHHHCIHHCHHDD
@HISEQ:711:H5NNWBCX2:2:1101:20854:15868:ATCTCGTA
TTAAGTTCAGCGGGTATCCCTACCTGATCCGAGGTCAACCATTGGACGTGGAGGTTCAACCGGCGGGACAGTCCCACCGTGGCCGCTCGCGAAAGAATGACGTACTACGCTGCAGTGCCACTGGGGGGTTGTCCGCCGTTGGATTTCGAGGGTGGGCGCCCGGGGGCATCCATCCGCCATGGCCAAGGGAGCGAAGCCCGCTTGATGGTTGTTAATGACGCTCGAACAGGCATGCCTCTAGGAATGCCAGGAGGCGCAATGTGCGTTCAAAGATTCGATGATTCACGGAATTCTGCAATTCACACTACTTATCGCATTTC
+
IIHIIHIIIIIIIIIIIIIIIHHIIIHHIHIIIDEHHHIGHIIGIIIIEHGDHIIIIHIIIIIIDHHIIHHIIIIIIIIFHGEHIIHIIIICHIIIIHIIHIIIIIIIIGHIIGGIHGIIIHHIIIHI/<DGHIIHIH<EGHHIEHIHHHHHDEHIHHDHIHIHHIHDGHHHHHIEHIIHHHGHEHCHEEEHHHHHICGDHFEHEGGHG<<C<8CHGFHHGIHEHHHEGEE@HIIIGIIIIHCHHHHHHFHHHGIHHHHCDGHGDHHG?D1DCCEG?HE?FG1C<?FIHFHHHCEECFEHH?G?HEGIIIHG@1HEIHHH
@HISEQ:711:H5NNWBCX2:2:1101:4222:16141:ATCTCGTA
TTAAGTTCAGCGGGTGTTCTTGCCTGAGCTCAGGTCGAAGATGTAAGTTATATTTCCTGGTTTGAGGGCTATTGAAAAAGAGCCAAGCCAACACCTAAATATGTAGCAGTGATGCTGCCTACCTAGATGCGGCCCATAAACGGTCCTTAATCAGCCTCTGAGCTTCAGTAGACCCGGCTTTCACTCCATAATAAAACAGAGGAGAGCCGGGACTACCAGATCCAACCAGCCAATTATTAATGAATAATTATTGGGAGGTTGAGGGGTACATCGACGCTGAGCCAGACATGCTCTTGGCCGAGGCCTCGAGCGCAATATGCGTTCAAAGACTTGATGATTCACGGAATTCTGCAATTCACACTACGTATCGCATTTC
+
IIIIIIIIIIIGHGCHHHIHIEHIIGIIIIHIHIIIIHIHIHHHHIIIIGHGHHIIIIIIIIIHGHHHEHHHFHIHIIIIHIIIIIHHIHIIIIIIIIIIGIIIIIGIGIHIIHHHIIIIIIIIIIIIIHHHHHHHHHHIGEHHHHIHGIII?HHIIIIIIIIHHIHHHIEHHIII8:IHHHHFFHHGGHHIGIHHEHGHHHH@DGEHHIIIEEGFHIIIIHHFHGIHIHHHGCHHHGHIHGEFHGHHHHCHHHIHFHF@HIIIIHHIHIHHECHHFIHGHHHHIIHFEGHIHHD@=HHEHHDHCH?HIGHFEIHHHDCHHHFHHHHHHFFIIHIIHHHG<HIIHEIIHHHGIIHIIHIHIIIIIIIIIIHIIIHI
@HISEQ:711:H5NNWBCX2:2:1101:5460:16042:ATCTCGTA
TTAAGTTCAGCGGGTACTCCTGCCTGATTTGAGGTCAAAATTAGAAAAAATTCCAATAATTAAGGAAGACTATCACTAAAGCTCCACATGCTTCACCAACGAATTAACTTAATAGCATTGGCTAACTTGCATCACTTGTAGCGATCTCTACCACTATATTTCAGGCAAATCTAGCTTACGCCAGATACGTGCCCACAACCAAAACGAAGTTTTGAGTATATAAATGACGCTCAAACAGGTATACCCTCCGGAATACCAGAAGGTGCAATGTGCGTTCAAAAATTCGATGATTCACAAAATCCTGCAATTCACAATACTTATCGCATTTT
+
IIIIIHIIIIIIHIIHIIIIIIIIIIIIIIIIIHIIIIIIHIIIIIIIIIIIIIIIIIIIIIHHHIIIIGHIIIIIIIIIIIGHGHIIHIIIIIIIIIIIIHIIIIIIHIIIIIIIIIIHIIIIIIIHHIIIIIIIIIIIIHIIHHHIIIHIIIIIIHHIHIIHHIIHHHIIIHIIIIIIHIIIIIIGIIIIIIIIIIIIIIIIIIIHIIIHIIIIIIHIIIIIIIIIHIIIGIIIGIIIIHEIIIIIIIIIIHIIHIHHHIIIIIIIIIIIIIIIGIIHIIHIIIIIIIIIHGHIHHHIIIIIIIIIIIIHHHHHIIIIIIGIIHIII
@HISEQ:711:H5NNWBCX2:2:1101:9197:16113:ATCTCGTA
TTAAGTTCAGCGGGTGTTCTTGCCTGAGCTCAGGTCGAAGATGTAAGTTATATTTCCTGGTTTGAGGGCTATTGAAAAAGAGCCAAGCCAACACCTAAATATGTAGCAGTGATGCTGCCTACCTAGATGCGGCCCATAAACGGTCCTTAATCAGCCTCTGAGCTTCAGTAGACCCGGCTTTCACTCCATAATAAAACAGAGGAGAGCCGGGACTACCAGATCCAACCAGCCAATTATTAATGAATAATTATTGGGAGGTTGAGGGGTACATCGACGCTGAGCCAGACATGCTCTTGGCCGAGGCCTCGAGCGCAATATGCGTTCAAAGACTTGATGATTCACGGAATTCTGCAATTCACACTACGTATCGCATTTC
+
IIIIIIIIIIIIIIHIIIHIIHIIIIHHHIIIHIIIIIHIIIIIIHIIIIIIIIIIIIIHIIIIIIIIIHIIIIIIIIGIIHHIHHHIHIIGIGIHGHIIIHHIHGHIIIIIIIHIIIHHIIIIIIHIIFHIHHIGIHIIIEHIIIIIIHIIHHIIIIIIIIIIIIIIIHHIHHIIIIIIIIIGIGHIIIIIIIHHHIIIIIIIIIIIIHHIIIIIHHIIHEGHHGEFHHHIIHIHFHHIIIIIIHHHIIIHHHGIGIIHIHIIIIHIIIIIIIIIIIIIIIIIIIIIHIIIIIIIIIIIHIGGHHIHIIGIIIIIIIHGIIHHIHIIIIIIIIHIIHIIIHGHIHIIIIHIIHHIIIIHIIHHHIHGHIIHIIII
@HISEQ:711:H5NNWBCX2:2:1101:10639:16065:ATCTCGTA
TTAAGTTCAGCGGGTATCCCTACCTGATCCGAGGTCAAAGACGGTAATGTGGGCTTCGTGGATGCGGGCCGGGCCGCCTCGAGAAGCGCAATGTGCTGCGCGAGAGGGGCCGTGGACCGCTGCCAATGCCTTTAGGGCGAGTCCGCGCGCCGAGGCGGGACAGACGCCCAACACCAAGCAGAGCTTGAGGGTGTAGATGACGCTCGAACAGGCATGCCCCATGGAATACCAAGGGGCGCAATGTGCGTTCAAAGATTCGATGATTCACTGAATTCTGCAATTCACACTACTTATCGCATTTC
+
IIIIIHIIIIIIHIIIIIIIIIIIIIIIIIIIIIHIIIIIIIIIEHIIIIIIIIIIIIIIIIIIIGIIIHHIIIIIIIHIIIHIIIIIIIIIIIIIIIIIIIIHHIIIIIIIIIIHIIIIIIHIIIIIIIIIHIIIIIIIIIHHIIIIIGIIHIIHIHHIIIIHIHHIIIIHIIIHHIIIIIIHHGHIIIIIIIIIIIIIIIIGIIIIIHIIIIIIHEHIIIIIIIIIIIIIHHIIHHCIIIIIIHIIIIHHIIIIHIIIIHIIHHIIIIIIIIIHIIIIIIIIIHHHFIIIHIIIIIIIII
@HISEQ:711:H5NNWBCX2:2:1101:12450:16085:ATCTCGTA
TTAAGTTCAGCGGGTAATCTTGCCTGAGCTCAGGTCGAAAGTTAAGATATGCCAAAGGCACATTCCTGCTTGGCTTCTAGCAAGATCCACAAGCAACAACTTCGTGTAGTCGGCAGAAGCCGGTGCTACCTATCCAGTTGAAGCCCATATCGGGTCCTTGCTTAAGCCTCTGTACTTCAGCCAACCCAATCTGCCTGATGGCCGATTGGGGAAGCCAGATCCACCCCTGTGGCTTACAAACAAAGCAAACATACCCAACAAGTTGGGAGGGGTGAGGGTGTAAACCGACGCTGAGGCAGACATGCTCTTGCCCGAGGGCTCGAGCGCAATATGCGTTCAAAGATTCGATGGTTCACGGAATTCTGCAATTCACACTACGTATCGCATTTC
+
HHIGHGHHHHEHIIIIHHHHHHHHC@EHHGHEHIIG/EHHCFGHIHIIIHIIGEHCFHHIHIHIEEFHGHHHCHIIIHHHIHHEHH?@E@GGHCHEHCHEGFHHEECFE@GHCHDHGHIGIHIDHHIGH?HHGHIIFFFHCHI?FHHHIHIG?HGC@EHHHHHHHIHHIGHCGHHHHGGGHCCHEHIHHIHHHEHCGHHG>@B@@CHH@AHHF-GFHEHHHHIHE?AG@..FHBB7EHIIIIHHGEHG9FIIIIIIHIHEHCHEHEHEIIIIIGIHHHIIIIHHHHEE?F@CEIHECHGGCGHGIIHHHHDHCIHHF=0/HHHGFEHIIIGIIHHIIHHGIIHEEIIIIIIHHEHEIHHHHFHFF<IHIHHHEDHHHHCHHEHIHHHHIH
@HISEQ:711:H5NNWBCX2:2:1101:12975:16030:ATCTCGTA
TTAAGTTCAGCGGGTAATCTTGCCTGAGCTCAGGTCGAGAAAAAAGGGTTTCCTGTTTGAGGGTCGGATGCACAATCCCAAGCCAACAATTAGAAATAGCAATGAATTGCCCACCCAATTGCGGCCCATAGCGGGTCCATACATCAACCTCTACGCTTCAGCAGACCCAACTCGTGAGAATTGGGACTACCAGGTCCGCTTTGAAAACCCAAAGGGGTTTTGAGAGCGAGTATTAACCCGACGCTGAGGCAGACATGCTCTTGGCCGAGGCCTCGAGCGCAATATGCGTTCAAAGATTTGATGGTTCACGGTTTTCTGCAATTCACACTACGTATCGCATTTC
+
IIIIIIIIIIHIIIIIHIIIIHHIIIIIIIIIIIHIIIIIIIHIIIIHIIIIIIIIIIHIIIHHIHCHHEHIIHIIIIIIIIIIIIIIIIIIIHIIIIIIHHIHIHIIIIIIIIHGHIIIIIHHHHIIIIIIIIIHIIIHIIIIIIIIHIIIIHGHIIIIIIHHIIIIEHIHHIIIIIIHHIHHHIIHIIIIIIIIIIIIIIHHIIHIHHIIIIHHIIHIIIIIIIIIHIIHIHGHIHIIIIHHIIIIIIIHIHIHHIGIIIIIIIIIIIIIIIHIIIIHIIIIIIHIIIIIIIIIIIIIIIIIIIIIIIIIIIIIIIIIIIHIIIHHHGIIIIIIIIIIIII
@HISEQ:711:H5NNWBCX2:2:1101:4984:16251:ATCTCGTA
TTAAGTTCAGCGGGTAGTCTTACTTGATTTGAGATCGAGTTTAACAAGAATCGTTGCCGACCCTTGTGAAATCCTGCATCAGTCAGCCAATACGGTCAAACTCCCTTTATGTTAGCTGCAGCAAAAGTAATAATCCGTTTGACGGGACTAAATGAATATGCTTTTAGCTCAGGAGAATGTCCAGCTGCACCTGCATTTCAAGCAACCCGCCACCGATCTCAAAAAGATTGGTGTTGGGATTGCTCAAGTCCAAAGCTTTTCGATTAAAAAATCCAAAAGCTTTGAGGTGTTTACTGATACTCAAACAAGCATGCTCTTCGGAATACCAAAGAGCGCAATATGCGTTCAAAGATTCGATGATTCACTGAATTCTGCAATTCACATTACGTATCGCATTTC
+
IIIIIHIIIIIIIIIIIIIIIIIIIIIIIIIIIIIIIIIIIGFHIIIHIIIIGHHIIIIHHIIIIIIIHEHIIIIIIIIHIIIIHHIIHFHIIIGGHEEHIHHIIIIIHIGIHHHGIIIIHIIHIIIIHIIIIIIHHIIHHFHIHHHIHHFHIHHGIIIIHIIIIGIHIIIIIIIGHHHHHIIIHFHIIIIIIIIIIIIIIIIIIIHHIIIHHHIIIICHHIHIHEHGB-IHEEHEIIIIHCFHHHHH?HIIHHHIIIIIIIIIIIHHHHHIIGHCHFIHHEIIIIIIIHIIIIIIIIIHGIIHGIIIIIIIIIIIIIHIHIIIIIHHIHHHIIIIIIIHHGIHIIIIIIIIIIHIIIIIIIIIIIIIIIIHHIIIIIHIIIHIIIIIIIIIIIIHGII
@HISEQ:711:H5NNWBCX2:2:1101:7430:16343:ATCTCGTA
TTAAGTTCAGCGGGTGTTCTTGCCTGAGCTCAGGTCGAGATAAAGGTTAATAGGGCCGAAGCCCTTCCTGATTTCGGGTCGACAAGCACAGAACCAGACCAACAACTAAAGCATCAGCAACAAGTTGCCTACCCAGTTGCGGCCCTTATCGGGTCCATGCATCAACCTCTGTGCTTCAGCGAACCCAGACACTAGGCCTGGGAAAGCCAGATCCGCTTAATCAATCCAAGGATTGGTTATGCGAGGATTAACCCGACGCTGAGGCAGACATGCTCTTGGCCGAAGCCTCGAGCGCAATATGCGTTCAAAGATTCGATGGTTCACGTATTTCAGCAATTCACACTACGTATCGCATTTC
+
IIIIIHHIIIIIIHIGIIIHIGIIIIHIHHHIIGIIIIIIIIIIIIHIHIHGHHGHIIIIHGIHHIIIIHHIIIIIIIIIIIIIIHIIHIIIIIIIHIIIIHFHIIIIIIHIHIIIHHHHHIIIIIHGHIIIIIIIFHHIIIIIHHIHFHIEHHIHIGHHHFIIHHIIIHHIHHH?HHHHHHHH@BEEHHIIHIHHHHHHHHHHEIIHHIHIHHHHHFHF@HIHGEGCHFFHFIIGHIIIHHGIHGIHHFHGIIHEHHIHHHHEIGIIHIIIIIIIIHIIHEIHHHHCIIHIIIIHIHFHGIFIIHIIHGHHHIIFIGIIIIIIIIIIIIIIIHIIHHHECDFHFHDHHFIGIHEIII
@HISEQ:711:H5NNWBCX2:2:1101:7665:16363:ATCTCGTA
TTAAGTTCAGCGGGTATCCCTACCTGATCCGAGGTCAAGAGTGTAAAAATGTACTTTTGGACGTCGTCGTTATGAGTGCAAAGCGCGAGATGTACTGCGCTCCGAAATCAATACGCCGGCTGCCAATTGTTTTGAGGCGAGTCTACGCGCAGAGGCGAGACAAACACCCAACACCAAGCAGAGCTTGAAGGTACAAATGACGCTCGAACAGGCATGCCCCATGGAATACCAAGGGGCGCAATGTGCGTTCAAAGATTCGATGATTCACTGAATTCTGCAATTCACACTACTTATCGCATTTC
+
IIIIIIIHIIIIIIIHIGIIIIIIIGIIIGHIIIIIIHIIIHHHHHIIHIIIIIIIIIIIHHHIIGHIIIIIHGGIIIIHHHIIIHIIIIIIIHIIIHIIGHIIIIIIIIIIIIIIHHGHIIIIIIHIHIIIIIIIIIHGIIIHIIIIIIIHIHIIIIIIIIHIIIIHIIIIIIIIIHIIIIIIIIIIIIIIIHHIIIIIIIIIIIIHIIIIIIIIIIHIIHIIIIIIGHHIIHIIHIHIIIHHIHIHIIIIIIIIIIIIIIHDHIIIIIIIIIIIIIIIIIIIIIIIHIHHHEIIIIIIII
@HISEQ:711:H5NNWBCX2:2:1101:10166:16455:ATCTCGTA
TTAAGTTCAGCGGGTGTTCTTGCTTGAGCTCAGGTCGAGAAAATGGGTTGTGTTCCAAGCGCAAGGCTCGGTTCCTGGTTAGGGCCAACATGCACAGTCCACAAGCCATCAACTAAAGCATTGAGCAACGAATTGCCTACCCAGTTGAGGCCCATATCGGGTCCATGCGTCAACCTCTGTTCTTCAGCCAACCCGACCGAATTGAATCAGTCGGGACGGCCAGGTCCGCAATAGGCAAACCACAAGGGTTTGAATTGCGAGTATTAACCCGACGCTGAGGCAAACATGCCCTTGTCCGAAGACGCGGGCGCAATATGCGTTCAAAGATTTGATGGTTCACGTATTTCTGCAATTCACACTACGTATCGCATTTC
+
IIIIIIIIIIIIIIIIIIIIIIIIIIIIIIIIIIIIIIIIIIIIIIIIIIIIIIIIIIIIIIIIIIIIIHHIIIIIIIIIIIGIIIIIIIIHIHIIHHHIHIIIIIIIIIIIIIIIIIIIIHIIIHIIIIIIIIIIIIIHIIIIIIIIIIIIIIIIGIHIIHIIIIIIIIIIIIIIIIIIHHHHHIHIHIIIIIHIIIIIIIIIIIIIHIIIIIHIIIIHIHEIHIIIIIIIHIHIGIIIIIIIHIIIIIIIIIIIIHHIIIIIIHHIIHHGIIIIIIIIIIIIIIIIIIIIIIIIIIIHIHIHHFIIIHHIIHIIHIIIIIIIHIIIIIIIIIIIIIHIIIIIIIIIIIIIIIIIIIIIIIIHIIIIHHHIHI
@HISEQ:711:H5NNWBCX2:2:1101:4740:16666:ATCTCGTA
TTAAGTTCAGCGGGTGTTCTTGCCTGAACTCAGGTCGAAAGGGGTGTGTCGCACGGCTTCTCGGAGAGCGGCCGACGATTCCTGCCGGCTTACAACGAGGTCCCGGGCCGACGGCGGCATGCGATCCCTGGCGGGTCACCTACCAGACTATCGTCCCGATCGGGTCCTCGTTCGAGCCTCTGTTCTTCGGCAGACCCGGTTAATTTAACCGGGACGGCCAGGTCCACGCCTCTTGAGAGAGGGTGAGGGTAAAGCCGACGCTGAGGCAGACATACTCTCGGCCGGAGCCTCGAGTGCAATTTGCGTTCAAAGATTCGATGATTCACATTATCTGCAATTCACACTACGTATCGCATTTC
+
IIIIIIIIIIHIIIIIIIIIIIIIIIGIIIIIIHHHIIHHHIIIHIIIIIIIIIIIIIIIIIIIIIIIIHIIIIHIIIIIIIIIIIIIIIIIIIIIIIIIIIIIIIIHHIIIIIIIIIIIIIIIIIIIIIIIIHIIIFGGHHIIIIIIIIIIIIIHHHGHIIHIIIIGIIIIIIIHIHIIGHFIHIHIHIIHIIHHIIHIIIHHIIHHIHHIIIIIHHIIIHIHGIIIIIGIIGIIIIIGIIIIHEIHHHHIIIHIIHGGIIIIIIIIHIIHIIIIIIIIIIIHIIIHIHHIIIIHIIIIIIIIIIIIIHIIIIIIIIIIIIIIIIIHIIIIIIIGIIIIIIIIIIIIHIIIIIHHHHI
@HISEQ:711:H5NNWBCX2:2:1101:5446:16549:ATCTCGTA
TTAAGTTCAGCGGGTGTTCTTGCCTGAGCTCAGGTCGAAGATGTAAGTTATATTTCCTGGTTTGAGGGCTATTGAAAAAGAGCCAAGCCAACACCTAAATATGTAGCAGTGATGCTGCCTACCTAGATGCGGCCCATAAACGGTCCTTAATCAGCCTCTGAGCTTCAGTAGACCCGGCTTTCACTCCATAATAAAACAGAGGAGAGCCGGGACTACCAGATCCAACCAGCCAATTATTAATGAATAATTATTGGGAGGTTGAGGGGTACATCGACGCTGAGCCAGACATGCTCTTGGCCGAGGCCTCGAGCGCAATATGCGTTCAAAGACTTGATGATTCACGGAATTCTGCAATTCACACTACGTATCGCATTTC
+
IIIIEGHIIIIIIIIIIFHHIIGIIIIIIIHIIEGHIHIHHHIIIHIIHIIIIIIIEHIIHIHEHHIIGHIIHCHIIIIHIIIIHHFHIIIIIIIIGIIHIIHHIIIIIIIIIIIGIIIIIIIIHIIHIHHHGIIIHHIIIIIHIHIIIIIIIIIIIHHHIHHHIIIIIHIHHHIIIHHHHIIHHIIIIHHHFIHHIIIIIEIHHIHHGHHHHIIIIIIIIHGIIIHGHHIIIIIIIIIHH?HIIIGHGHIIIIHIIIIIIIIIIIIHHHIIIIIIIIIIIHIIIIIIIIHGIIHHHHIIHIIIIIIHIIHIHGIIIIIHIHIIHHIIIIIIIIIIHIHEDHHGHIIHHIIIIIIHIIIHIHHIIIIIIHHHHIII
@HISEQ:711:H5NNWBCX2:2:1101:7242:16514:ATCTCGTA
TTAAGTTCAGCGGGTCTTCCTACCTGATTTGAGACCATGGTTCAAAGCTTGCGCCTTTATAGGTATGGACTAACTCTTCATATGAAAACTCCAAATCTCCTCTAAAATAGTAGGCATTATGAGAAACCACAGTTTCATACACATACTTTTCTAATAGATACAGAGAAATGTCAAGCATTTTCATATTCCTAGTAGCAATCTATTTAAAAGAACCCAGTCAAAGAATGGGAACTTCATATCTTCCTACTCATTCACGAATGAAATCATAGGAAATAAATACTATAGATTCTCAAACAGGCATACTCCAGAGGAGTGCAATGTGCGTTCAAAGATTCGATGATTCACGGAAAGCAATTCACATTACGTATCGCATTTC
+
IIIHIHHIIHHIHIIHIIFHIIIIGHGHHIIHIIIGHIIHHIHHIIIIIIIIIIIGIHIIHIGIHHHHIDGHHIIIIIIIIIGHHIIHIIIHIGIIIIIIIIIIIHIIIIHHIIIIGIIIHIHIHIIIIIIHHDHHIIIIGHEHHIIIGHIIIIHGEEHIIIIIHHIIIIIIIHIHIHGHHHHIHIHIIIIIHHGHIIIIIIIIHHIHIHIIHHHIIHGIHIGIIIIHHHHHHHHIIIHHHEFHHIIIIHHIIIIIHHHHIIIHIIIIIIIHIIIIIIIIIIIIIHHHFHHIHHIIIIIIIIIIHHHFIIIIGIIIIIIIIIIHIIHHGIIHHGGGIIIHIIIIIIIIHIIIIHGIIIIIIIIIIIIIIIIIIIII
@HISEQ:711:H5NNWBCX2:2:1101:9336:16733:ATCTCGTA
TTAAGTTCAGCGGGTATTCTTGCTTATTTCAGGTGTCATAATTGGATAATAGATTTATTGAATAATGATTCACCAATTCCAATCCCTTAAACGATTATCACCTGTTAGTGACTAGTTCGTTTAGAGTCTTCATTGACATTATTCCATATTTTGTGAGAGAATATTCTTCAATCACATTATATTCTATGATGTAATTAACCGGGCACACTGAAATAAACATGATAGTCTAAACTATCGCCACTTGCGTTCAAAGATCTGATGACTCGCGGTTCTGCAATTCGCATTGCGTATCGCATTTC
+
HIIIIHHHHHFHIIIIIIIIIHIIIHIIIHIHIIHHIIIIIIIIIHIHHHIHFFHIHIIHHHHHHIIIIHIHIIGHIIHIIIIIIIIIIFFGHHHHIIIIIIIIIHHHHGHHIHHIIHHHIIHIIHIHIGHIIIIIIIIIHIIIHIIHHIIIIHHIIHIIIHHHIIIIIIHIIHGHHIIIIIHIIIIIIIIIIHIHIIIIIIIIHHIIHIIIIIIHIIIHHIIIIIIHFD@HHIGIHHHIHDIIIIIIIIIIIIIHEIIHHHHIIIIIIIIHHHCHIIIIIIIIIHGIIHIGIIIHIII
@HISEQ:711:H5NNWBCX2:2:1101:9284:16733:ATCTCGTA
TTAAGTTCAGCGGGTGTTCTTGCCTGAGCTCAGGTCGAAGATGTAAGTTATATTTCCTGGTTTGAGGGCTATTGAAAAAGAGCCAAGCCAACACCTAAATATGTAGCAGTGATGCTGCCTACCTAGATGCGGCCCATAAACGGTCCTTAATCAGCCTCTGAGCTTCAGTAGACCCGGCTTTCACTCCATAATAAAACAGAGGAGAGCCGGGACTACCAGATCCAACCAGCCAATTATTAATGAATAATTATTGGGAGGTTGAGGGGTACATCGACGCTGAGCCAGACATGCTCTTGGCCGAGGCCTCGAGCGCAATATGCGTTCAAAGACTTGATGATTCACGGAATTCTGCAATTCACACTACGTATCGCATTTC
+
HIHIIHIIIIIIIIIIIIIIIIIHIHHIIIIIIIHIIHIHGIIIHIIIIIIIIIIIIIHIIIIIHIIIIIIIIIIIHHIIIHIIIIHEHIIIIIHIIIIHHHIIIIIIIIIIIFHIHIHHHIIHIIIHIIIIIIIHIGHIIHHHIHHIIIIIHFHIIIHIIIIIIIIIIIHHIIIIHIHHHHHHIIHIIIHHHHHHIHHIHIEGHHHHHHIIIIHIIIIIIHHHIHHIIHIIIIIHEEHHHIIIHIHFIHEGHHEHHIIHHIIGIIHIHIIIIIIHHFHHFHIHHIIHHFHHHHHIIIIIIIGIIHHEIIHHFHIIIIIHIHIIIHHG@HHHIIIGIHIIIIIHHIIIIIIIIIIIIIHHIIHIHIHHIHHHHIII
@HISEQ:711:H5NNWBCX2:2:1101:9874:16631:ATCTCGTA
TTAAGTTCAGCGGGTGTTCTTGCCTGAGCTCAGGTCGAAGATGTAAGTGGGCGGGGCTGTGTTTCCACAACACCCAACAAGGCTTCCAGCACAGTCCCCTGGGGCAACGACAGGCGTGTGTGCAGGAAGCCGAGGCTCTCTGCCTACCAAGTCATTACCCTGTTATTGGGGTCCATGCTCGAGCGCTCTGAGCTTCAACCGACCCGGCGTCGTTTGGGACAACCGAGACGGTCAGATCCGCACTGCTTCTCCTGACGGAGGATTGAGTGCGAGGGGGTACGCCGACGCTGAGGCAGACATGCCCTTGTCCGAGGACGCGGGCGCAATATGCGTTCAAAGTTTCGATGGTTCACGGAATTCTGCAATTCACACTACGTATCGCATTTC
+
IIIIIHIHIIIHIIIIIIIIIHIHHIIIIIHHHFGHHHIIHIIIHHIIFHHIIIGIGHIIIIIIIIIHIIIIIIIIIIIIIIIIIGHHHIIGHHIIIIIIIGIGIIIIIIHIIIIIIIIIIHIIIHIHFHHIIIHIIIIIIIIIGIIIIIIIHIIIIIIIEHHHHIIIEHGHHIIIIIHIIIHIHHHIHGEHHHHHIDHIIIIHHHIIIHHHHHHHGHGDAEEEHHCIIIHHEH<HHHHHEBIIIHFHCHHHHH@HIIHIHFIIIHIHIHHHHHIIHIIIIIIHIIHGHHIIIIIHIIIIHE?IIIIIIIIHHHHIIHCIHHIHIIIIIIHIIIHIIIGIIIHHHIIIIIIIIIIIIIIIIIHIIIIIIIIHHEIIIIIIIIIIIII
@HISEQ:711:H5NNWBCX2:2:1101:10670:16721:ATCTCGTA
TTAAGTTCAGCGGGTAATCTTGCCTGAGCTCAGGTCGAGAACAAAAGAAGCGCGCGCTCGGTGAGGAGCGCGCGCAGTTCCTGGTTTGAGGGCTGCGCGCACACACCCAAGCCAACAGTAAGATATTGATAGCAAGCAAGAAGCTGCCTACCCAACTGCGGCCCATAAACGGGTCCATGCATCAGCCTCTGTTCTTCAGCAGACCCAGGTGAATACCGAAGTAAGCACCTGGGAAAGCCAGATCCGCTATGTGCCAGCACATATAAATATGTGTTGGTAGAAGCGATGTTAACCCGACGCTGAGGCAGACATGCTCTTGGCCGAAGCCTCGAGCGCAATATGCGTTCAAAGATTCGATGGTTCACGGTTTTCTGCAATTCACACTACGTATCGCATTTC
+
IIIIIHIIIIIIIIIIIIHIIIIIIIIIIIIIIIIIIIIIIIIIIIIIIIIIIIIIIIIIIIIHIIIIIHHIIIIIIHIIIIIIIIIIIIHIIIIIIIIIIIIIIIIIIIIIIIIIGIHIIIIIIIIIIIIIHIIIIIIIIIIGIIIIIIIIIIIIIIHHHIIIIIIIIIIIIHHIHIIIIIIIFHIIIIIIIIIIIIIIIIIIIIIHIIIIIIHIIIHFHHIIIIIIIIHFHIIIIIIHIIHIIHIIIHHHIHHHIIIIIHIIIIHGHGIIIIIGIIIIHIIIIIIIIHIIIIIIIIIIIIIIIIIIIIIIGIIIIIIIIIIIIHIIHHEIIIHGIIIHEIIIHHIIIIIIIHIIIIIIHIIIIIIIIIIIIIIIIIIIIIHIHHIIHHGIIIIIHII
@HISEQ:711:H5NNWBCX2:2:1101:12819:16652:ATCTCGTA
TTAAGTTCAGCGGGTATTCCTACCTGATCCGAGGTCAACATTCAGAAGTTGGGGTTTAACGGCGTGGCCGCGACGATTACCAGTAACGAGGGTTTTACTACTACGCTATGGAAGCTCGACGTGACCGCCAATCAATTTGAGGAACGCGAATTAACGCGAGTCCCAACACCAAGCTGTGCTTGAGGGTTGAAATGACGCTCGAACAGGCATGCCCGCCAGAATACTGGCGGGCGCAATGTGCGTTCAAAGATTCGATGATTCACCGAATTCTGCAATTCACATTACTTATCGCATTTT
+
IIIIIHIIIIIIIIIIIIIIIIIIIIIIIIIIIIIIIIIIIIIIIIIIGHIIIIIIIIIIHIIIIIIIIHIIIIIIIIIIIIIIIIHIIIIIHIIIIIIIIIIIIIIIHIIIIIIIIIIIIIIIHIIIIIIIIIHIIIIHIIIIIIIIIIIIIIIIIIIIHIIIIIIIIIIIIIIIIIIIIIIIIIHIHHIIIIIIIIIIIIIIIHHIIIIIIIIIIIGHIHIHIIIHFHIIGHIIHHEIEIIIIIIIGHHIIIIIIIIIIHGEIIIIIIIIIIIIHIIIIIHIIIIIIIIIIIIII
@HISEQ:711:H5NNWBCX2:2:1101:18278:16740:ATCTCGTA
TTAAGTTCAGCGGGTATCCCTACCTGATCCGAGGTCAAGCGTAAAATGGTAGACTTGTGGATGCCACCGTCAGCAGTGGAGAGCGCAAAATGTGCTGCGCTCCCACACAGGACGGCGGGCTGCCAATGCATTTGAGGCGAGTTCACGCGCGCAGCGGAACAAAACGCCCAACACCCAGCAGGGCTGGAGGGTACAAATGACGCTCGAACAGGCATGCCCCATGGAATACCAAGGGGCGCAATGTGCGTTCAAAGATTCGATGATTCACTGAATTCTGCAATTCACACTACTTATCGCATTTC
+
IIIIIIFIIIIIHIIIHIIIIIIIIHIIHIIIIIIIIIIIIHIIIIHHHHIIIIIIIIIGIHHHIIIHGCHHHHICEDHHIIIIIIIHIIIIHHIHIIIHIIIIIIIIIHHDIIIGIHHHIIIIIHHIIIIIHIIHIIIHIIHHHIHIIIIHHHIIIIIIIIHIIIHIIIIIIIIIIIIIIHIIIIIIIIIIHIIIIHIIIIIIIIIIIIIIIIHIIHIHIHIIIIIIIIIIIHIIIIHIIHIIIIIIIIIIIHIIIIIIIIHIIHHIIIIIIIIHIIIIIIIIIHIIIIIIIIIGIIIIII
@HISEQ:711:H5NNWBCX2:2:1101:19054:16702:ATCTCGTA
TTAAGTTCAGCGGGTTTTCTTGCTCGATTTCAGACCAAGTCTTCAGCTCCTTGGAACCACTAGGATTCAAAGGCACTGTGTACTAAGGTTGACTGCATCAAGCTCTTGTTACATTAACCAAAAGTCCGAAGCGTTACATAATGACAAGTCATTTTGTTGCACTTGGTTTTAAACTTGTGGCCAAATGAGGCTAGAGCAACAAAATTAATCATTTTAAAACACCTTTAACCTTCCGGGCCAGACCACAGATGTTACCAAAGAAAGGCCCATACCAGAAAAGATGCTTTGAGGTTTGTAATGATTCTGAAACGAGCATACTCCCCGGAATACCAGGAAGTGCAATGTGCGTTCAAAGATTCGATGATTCACTGAATTCTGCAATTCACACTACATATCGCGTTTC
+
IIIIIIGHHGIIIGDHDHIIIIIIIIGHHIGIIIIIIGFHHHGHIIIIIIIIHGIHIIIIIIGIHIIIICEHHIIIIIIIIIIIIIIGHIIHIIIIIIIHHHGHIIIHHIIHHHHIHIHIGHIHIIIIIIHIIIIHIIIIIHEHIHHHHHHGIIIIIHHEHHHIGIECHHHIGIIIIHGHIHIIIIEHHIGHIHIIIIIIHIIIHIIIHIIHIIIHHCBG@IHHHHHG=HHHGHCHHHHHHHEHG?HHHGHHCHHEFEHHIGIIHHCIIIIIIIHHGIIIIIHHHIHIIIIIIHIIIIIIIHIIHIIIIIIIHIHIHIIIHIIIIIIIIGIIIIHIIHIIIIIIIIIIIIIIGIIIIIIIIIIHIIIIIIIHIIIIHIIIIIIIIHHIIHHHIIIIIIIHHII
@HISEQ:711:H5NNWBCX2:2:1101:2154:16903:ATCTCGTA
TTAAGTTCAGCGGGTATCCCTACCTGATCCGAGGTCAAAAGTGATAAAAGACTTGTGGAAACTAGCGTATAGACTTGAATCGCGACTTGTGCTGCGCTTCAAAACCAAAACACTGGCTGCCAATTACTTTAAGGCGAGTCCCGCCACTAGAGCAAGGACAAACACCCAACACCAAGCAGAGCTTGAAGGTACAAATGACGCTCGAACAGGCATGCCCCATGGAATACCAAGGGGCGCAATGTGCGTTCAAAGATTCGATGATTCACTGAATTCTGCAATTCACACTACTTATCGCATTTC
+
HHHIIIIIHHIFCHIIIIIIFCGHEHEHIIIHIICHHIGHI<<GE@GHHIII?DGFEHHE@HHHIIIHEEHG1FEHIEHHIGHIDCEH@HHIIIIIIIIHHHHHHHIHIHHIIIGHHEHHHIIFHCHHHHHIFHHCHEHIGHHIIIIIIIIIHHHGHFHHIIIIIIIEHIIIIHIGHHHGHFHHHHIIIHHHHIHHHHHHHHF?EEFHHHHIIHHHIHIIIIHHGHGGH@IHGH=HHHIIIHIGHHHIHHGIIIIIIHGIIHIGHHGF11IIIIIGHEHEHEHHFD<GIHHIHIIIIHHH
@HISEQ:711:H5NNWBCX2:2:1101:8378:16907:ATCTCGTA
TTAAGTTCAGCGGGTAATCTCGTCTGAGCTCAGGTCGGAGTATGAGGTTGTGGTGATCTTATTATTAGGATCAACACAAGGTTCTGATTAGCATTCGAAGGCTCATCAAGATATCACGTAGGGCTATAGGTTATAACAGAGTTAGAGAATGGATTATTCTGTCGCTCGGTTGTTATAGCTATAGCACGGATGGCTTAGTGAGCTCGAAGACCGTTTCAACGGACGTCACGAGCTAGTTGCCTAGTCGTGAAGACCGTCACATCCACCAAGTAAACCAGAAGAAGAAGGTTTATTGATGAGAGGGAACCCGACGCTGAGGCAGGCGTGCCTTTGGCCGAAGCCTCAGGCGCAATATGCGTTCAAAGATTTGATGGTTCACGGAATTCTGCAATTCACACTACGTATCGCATTTC
+
IIIIIIIIHIIIIIIIIIIIIIIIHIIIIIIIIIHIHIHIIIIHHGIHIIFIIIIGGHHIIIIGIIEHIIHIIHIIIIIHHGHIIHIIIIIIIIIIIIIIIHIIIIIIIIIIIIHIIIIIEHIIIIIIIIIIGHHHIIIHHGHHHHIFHIIHIIHIIIIIIIGHIHHIIHHHHHIHIIIIIIIIEHHIHIHH@HHHIIHGHIIIIIIIHIHHIGHHHHHIHDHHGCIHDIIHHEIHHIHE.HGHHEHIHFHGGEFHFHHHHHIIIIIIIIHHHGCGIIIIIHIHHGHIHEIIHIIIIIIIIIIIIIIIIIHIIIIIIIIIIIIGIIGIIIIIIIIHIHGHIIHGGIIHHHIIHHIIIIIGIIIIIIIIIHIIIIGIIIIIIIIIIIIIHGIIIIIIIIIHIIIIIIIHIIIHI
@HISEQ:711:H5NNWBCX2:2:1101:9727:16958:ATCTCGTA
TTAAGTTCAGCGGGTATTCCTACCTGATCCGAGGTCAACATTCAGAAGTTGGGGTTTAACGGCGTGGCCGCGACGATTACCAGTAACGAGGGTTTTACTACTACGCTATGGAAGCTCGACGTGACCGCCAATCAATTTGAGGAACGCGAATTAACGCGAGTCCCAACACCAAGCTGTGCTTGAGGGTTGAAATGACGCTCGAACAGGCATGCCCGCCAGAATACTGGCGGGCGCAATGTGCGTTCAAAGATTCGATGATTCACTGAATTCTGCAATTCACATTACTTATCGCATTTT
+
GHGIIHIIIHGHIIHGIIIIIIIIIIHIIIIIIIIIIHHHIHIIFHHIDFGHIGHIHIIHIIIIIIIIIHIIIIHIIIIIIIIIIIHIIIHIHIIIHIIIHIIHHIHHIIHHHHGHIIIIIIIHHIIIIIHHIIIIIIIIHHHIIIIIIHEEHIIIIIHIHIIIHIIIIIIHHHIIIIIIIIIIIHHIIIIIIIIIIIIIHHHIIIIHGIHGHIHIIIHHIHHHIIHHHIIHHFIHHHHIHIGGIIIIIHIIIIHIIIIIIIIIIIIGIIIHIIIIIIIIIIHIIIIHIIIGIIIII
@HISEQ:711:H5NNWBCX2:2:1101:15122:16990:ATCTCGTA
TTAAGTTCAGCGGGTGTTCTTGCCTGAGCTCAGGTCGAAGATGTAAGTTATATTTCCTGGTTTGAGGGCTATTGAAAAAGAGCCAAGCCAACACCTAAATATGTAGCAGTGATGCTGCCTACCTAGATGCGGCCCATAAACGGTCCTTAATCAGCCTCTGAGCTTCAGTAGACCCGGCTTTCACTCCATAATAAAACAGAGGAGAGCCGGGACTACCAGATCCAACCAGCCAATTATTAATGAATAATTATTGGGAGGTTGAGGGGTACATCGACGCTGAGCCAGACATGCTCTTGGCCGAGGCCTCGAGCGCAATATGCGTTCAAAGACTTGATGATTCACGGAATTCTGCAATTCACACTACGTATCGCATTTC
+
HFGECGHIIIEEHHHHDHHIHHHGGGHIIIHHI?DHH<GHIH@FHHCHHGHEHHIHIIEHC@HEHHIGIDHHHHIHHHHHIIIGIIHIHHIFHGC@GEHHEHHHHEHHIIHHIHGIHHIIIIEHIIIIIHHHCHD=FEE@CDEH=CHCHECGHCEHFHIIHIIIIHIHGH.BHEECH<?HEHE.FH?GE7:AAGFAGEF@GGI8FHCHGB96.A.EHG@?G<B8:-7.H@7C77..GD8FFC@@D<D/<CEF/GE<?C/CEDHD/EGCF</<@H<HCIHHECC@HGEGCIHIIGHEFIHHGIIHG/<CCC01<HEEHH@HC@F<<C@D<IHH@?C@1HC@CHHD@FFEIIIIHHCFHGIHHD1DCEFGHHC1CCHD
@HISEQ:711:H5NNWBCX2:2:1101:21109:16895:ATCTCGTA
TTAAACTCGGCGGGTAGTCTTTTCCGATTAGAGGTCTGATGCGTTACCTCGTCCGTTTCCTCGTGGCCTGGAAGGCCCAAGTCAAGGTAGCCTGCTGTGGAACTCGCACGCACTCGGGCTCACCGGGAGCCCCGCACTTGGAAGACCCAAGTCCCACGACACTTGGAAGTGCCGTGGGAGTTCGAAATCGCACCTGATCGCGGGGCAAGTGATGCCACATCCCCTCCATTTCAGCCGACCCGAGTACCTTAGCACTCCGGGACGGCCAGTTCCACTCAAACTGGCGCACAAGTAAGTACTTGGGGAGTCTGGTGGGGGGGCGCGGTGACGCTCTAACGGAAATGCCCTTGGACAAGCCTCGGGCGCAACTTGCGTTCAAAAACTCGATGATTCGCGGAATTCTGCAATTCACACTACGTATCGCATTTC
+
IIIIIIHGHIHIIIIIGHHHHIIIIIIHFHHIIIGHHIIIIIIIIIIIIIIIIIIIIIIIIIHIHHHHIHIIIIIIIIHIFEHHHGHEHHHHHHHIHHHIIIIIIIIIIIIHIHHHFHHHIFEHHHHHIGDHIHIDHHHHEGHHHIIIHIGFHHIIIGGI<DB/DAHHIHHHHH:?HIHI.@GEEHHHHHCEDHHHF.FEE-?CHDD?EGHEEE-FFH########F@--?D8,DIH@HEG@@??H?HFCHEHGDD<HHHCHHFHG?@-.F?AGHGGB-8HDHHHHFFIHCGB.BCHFFHHGHHHHCHCGHGHHIIHIIHHIIIIHHHIHHE?HHEIHGCFF?HEEHGGHIHHIGIIHIHEIIIHHGIIIIIHIIIIHHF<<HIIIHHHHHIIHHHIIIIIIIIHHIIGHHHEIIHIIIHIIIIIIIHI
@HISEQ:711:H5NNWBCX2:2:1101:2158:17021:ATCTCGTA
TTAAACTCGGCGGGTAGTCTTTTCCGATTAGAGGTCTGATGCGTTACCTCTCTTTACGCTTTGCAGCAGCACTTGGGGGCCATCGCTGGCCCAAGTGTTGTTCACAAGGTAAGCCTGCTGTGGAACTCGGGGCGCGCACTCGGGCTCACTGGGAGCCCCGCACTTGGAATGACACTCTTTCGAGATCGCACCTGATCGCGGGGCAAGTGATGCCACGGCGGCCAAATTCCCTCCATTTCAGCCGACCCGATTGCCGGGACGGCCAGTTCCACTCAGACTCTAAGAGAGTGTGGTGGGGGGGGGGCGCGGTGACGCTCTAGCGGAAATGCCCTCGGACAAGCCTCGGGCGCAACTTGCGTTCAAAAACTCGATGATTCGCGGAATTCTGCAATTCACACTACGTATCGCATTTC
+
GIIIIIHIIIIIIIDHIHHIIIIHIHHHIIIHIIIIIIIIIHIIIIIIIIHHHIIHIIIHIIIIIGHHHGHHHIIIIGHIIHGIIIIIHIIHHIGEHHHEEHHIIIIHIIHIIIIIHHHHIIIHIIIHHIIIHHIHIHIIGIHIHIIIIIIIICHIIHIHIHHIHIHHHIHHHHIIHGHHGDGHHHHHIDHDHHGHH?GHHHIIIIIHHHHIHHHHGHD@@@-?E?C@DBFEHHHE8-,-D<C<F6-@@F5HC-<IHHE<IHHEHIHHGEHHHGHHF.IIHHHIHHEE/?FECIIHIHHHIHGGIHEHHFIHIHF@CECIIIIHHIIIIIIIIIHHHIIHHIHHCIIIIHHHIHHGIIIIHIHHGDIIIHIIHHIIIIIIIIIIIIIIIHIIHHHFEIHIIIIIIHGHHHIHH
@HISEQ:711:H5NNWBCX2:2:1101:2230:17023:ATCTCGTA
TTAAGTTCAGCGGGTGTTCTTGCCTGAGCTCAGGTCGAAGATGTAAATAGAGATCGCCATATATTGGGACGACGCTTCCTGTTTTGTGGGCATCATCATATCGGAGAGATTGACTACAAGAAGAACCAGACCAACACCTAAATATGGAGCAGTGATGCAACCTACCTAGATGCGGCCCATGGAACGGTCCTTGCTTCGCCTCTATGCTTCAACCCACCCGGTCTCCTTGCTTTCAGGAAGGAAGCCGGGAAGGTCAGGTCCACATCCCTCACAGATAGAAGTATCTACAAGGGATATGAGGGATACATCGACGCTGAGCCAGACATGCCCTCGGGCGAACCCTCGGGCGCAATATGCGTTCAAAGACTTGATGATTCACGGAATTCTGCAATTCACACTACGTATCGCATTTC
+
IIIIIIIIIIIIIIIIIIIIIIIIIIIIIIIIIIIIIHIIIIIIIIIIIIIHIIIIIIIIIIIIIHHHIFHHIIIIIIIIIIHIIHHIIIIIIIIIIIIIIHGIIIHIHHIIIIIIIIIHIIIIIIIIIIIIIIIIIHIIIIIIIIIIIIIIIHIHIIIIIHHHIIIGIIIGIHHIIIIIHIHHIIGHIIHEGHIHIIFIHHHHHIIIIIE?GHHGIHDCHEIGIHHHHF@HCHHHIHIIIIIIHHHBIIIIHEHIIHIHIIIHEHIHGH?HHIIIIIHEHIGHHHIHIIIHHIHIIIIHHIIHHHHDIIIIIIIHIIHIHGIIIIIGIIHIHIIHHHHIIHHEDIIHHHIIIIIIIIIIIIIIHHIIIIIIIIIIIHIIIIIIHIGIIIIHIIIIIIHFHHIIHIGIIIIII
@HISEQ:711:H5NNWBCX2:2:1101:2188:17186:ATCTCGTA
TTAAGTTCAGCGGGTATCCCTACCTGATCCGAGGTCAACCTTGTGAAAGATTTAACGGCCGCGGCCGCCCGCACTCCGAAGCGATTAATGAAATCACAACGCTTAGAGACGGACAGCTCAGCCGGAGACTTTGAGGCGCGCGGATTGACCGCGGCGCCCAATACCAAGCCAGGCTTGAGTGGTGAAATGACGCTCGAACAGGCATGCCCTTCGGAATACCAAAGGGCGCAATGTGCGTTCAAAGATTCGATGATTCACTGAATTCTGCAATTCACATTACTTATCGCATTTC
+
H<<<GC1<<C1<<EHF1CFCGEGHICFEHHID//<<DHIII@EGCEHIIHF@C11D<ED//C<//CHHIHCC/CCFE@EC/<FG@GCEC@CGCFGCHIHHCC=CCCEGHHIHHGGH@DE<60DFHFH?FDDGHEHHEDHDHCHHFH?@HEHD<ED<CEHIHEFGECDHGH/@0HIHHD<BH?HHHHHHHIHIIHEHFGHHHFCEGGECHEH?IHEEEFD1<1//IHHFEHHHCFEHFGHFHCCGHCHHHIHIHHFHGEHEHIH@HIHEIIIGIHHIIHH<EIIIHHEHDD?H
@HISEQ:711:H5NNWBCX2:2:1101:3223:17129:ATCTCGTA
TTAAGTTCAGCGGGTAGTCTTGCCTGAGCTCAGGTCGAAATGAAGAGTTTCGGTGTCGGGGGGTGCCCAAGCATCCGAATTCCTGCTAGGTCTCCAGCAAAGTCCCCTCGGGCAACGGCAGGATGCGTAGGGAATGCCTACCTACCAAGCCATTACCCTGCGAACGGGGTCCATGCTCATACCTCTGAGCTTCAACCGACCCGGCGCCAATCACGAGTGACCGGCGGAACCGGGAAGGTCAGATCCGCCTTCCCAATCAAAGGAGATGGGGAGGCGAGGGGGTGAGCCGACGCTGAGGCAGACATGCCTTTGGCCGAAGCCTCAGGCGCAAGTTGCGTTCAAAGATTCGATGGTTCACGGAATTCTGCAATTCACACTACGTATCGCATTTC
+
IIIIIIHIIIIIIIIIIIIIIIIIIIIIIIIIIIIIIIIIIIIIIIHHIIIIIIIIHGIIIIIIIHIIIIIIIIIIIIIHIIIIIIIIIIIIIGIIIIIIIIIIIHIIIIIGHHIIIHHIIGHIIIIIIIIIIIHIIIIGHIIHIGIIGFHGIIIIIIIIIIIIIHFHGDHHHIIIIIIIIIIIIIIIIHHIHIIIHHIIIIIHHIIHHIEHHIIHIIIIIHDHHIIIHHHGHHHHIHHIIHIIIIHGEGCG8.GIHHIIIIIIIGIHIIHIIGIIIHGIIIIIIGIIIIIIIIIGHIIIIIIIIIIIIGIIIIIIIGIIIHHHHIIHHIIIIHHIIIHIIGIHHFIIIHIHHIGIIIIIIIIIIIIIIGIIIIIIIHGHIIIIIIIIHIII
@HISEQ:711:H5NNWBCX2:2:1101:3271:17040:ATCTCGTA
TTAAGTTCAGCGGGTAGTCCTACCTGATTTGAGACCATGGTTCAGACACAAGTGTCTTGTAGTTGGATCCACACTTTGTTGCACTGGGCACTACTGCTGCTTAAACGGCACAATGAGAAACCAAGGTTCCATACATATACCTTTCGGCAGCCTTGCAGGCCGTCATTACGCAATTAGGTGTAGACTAATGAAATTCAGGGCACTTATAAGCTGCCCCAGATCTTCCCTAAATGACTGTAAAGCCATAGAGGGAAATGAATACATTAGATTCTCAAACAGGCATACTCTAGCAAGCTAGAGTGCAATGTGCGTTCAAAGATTAGATGATTCACGAGATTCTGCAATTCACATCACGTATCGCATTTC
+
IIIIIIIIIIIIIIIIIIIIIIIIIIGHIIIHIIIIIIIIIIIGIIHIIIHHHHHIIIIIHHIIHIHIHIHIHIIIIIIIIEHIIIIIIIIIIIIIIIIIIIIHIIIHIIIHGIIIIHIIIIIHHIIIIHIIIIHIIIIHIHIIHIHIGIIHHIIIHIHIIIIHIHIIHIIIHHIHHHHHHHIHHIIIIIIHHHHIIHHHIHIIIIIIIIHIHHGIIIHIHHEHIHHHHHIIIIIIIHIIIIHHIHIHFHHHIIIIIIIIIIHIIIIIIIHIIIIIIIHIIHHGIIIIIIHHIIIIIIIIIIIHIHFEGHIIIIIIHHHIIIIIIIIHIIIIIIIIIIIIIIIIIIIIIIIIIIIIIIIIIIIIII
@HISEQ:711:H5NNWBCX2:2:1101:4549:17231:ATCTCGTA
TTAAGTTCAGCGGGTAGTCCTACCTGATTTGAGGTCAGAGGTCATAAAGTTGTCTCTCAAGTGAGACGGTTAGAAGCTCGCCAAACGCTTCACGGTCGCGGCGTAGATATTATCACACCGAGAGCCGATCCGCAAGGAATCAAGCTAATGCATTTAAGAGGAGCCAACCGATCAAGGCCGACAAGCCTCCAAGTCCAAGCCTACAAACCACAAAAGCTTATAGGTTGAAGATTTCATGACACTCAAACAGGCATGCTCCTCGGAATACCAAGGAGCGCAAGGTGCGTTCAAAGATTCGATGATTCACTGAATTCTGCAATTCACATTACTTATCGCATTTC
+
@GHEHH1@EH?CCCCEHIHIIHHHIGIIEHHCG@GHFH?EEHIIIFFFHHHIIIHHGH1<CFHGCHHI=DEHGIIHC@HIIHEHE1EHDEHIIIICHHCCDHIHHHIIIHIHGFEH?FGHCE/<GHIDDDHIIHHAEFHHIIIHGHHHHEFHIIHFHHEGCHEHDHEEEHGH?=HBHFEDCDGGHHEECHHIGHHIIFHGHHHHCHHIDHE<@FF0<0HHHHHHCHCC11C@?HGD<GC@D11HCEHEE?FHHHEHD?EEIIHCG?GC1<GDHHHF1HFIIHHEF<11HHHHEF@CEHHHGCD1CDCC?F<HIHHFF?HHEHFECIHIHGC<0CEEGIHDH
@HISEQ:711:H5NNWBCX2:2:1101:8029:17216:ATCTCGTA
TTAAGTTCAGCGGGTATCCCTACCTGATCCGAGGTCAAGCGTAAAATGGTAGACTTGTGGATGCCACCGTCAGCAGTGGAGAGCGCAAAATGTGCTGCGCTCCCACACAGGACGGCGGGCTGCCAATGCATTTGAGGCGAGTTCACGCGCGCAGCGGAACAAAACGCCCAACACCCAGCAGGGCTGGAGGGTACAAATGACGCTCGAACAGGCATGCCCCATGGAATACCAAGGGGCGCAATGTGCGTTCAAAGATTCGATGATTCACTGAATTCTGCAATTCACACTACTTATCGCATTTC
+
IIIIIIIIIIIIIIIIIIIIIIIIIIIIIIIIIIIIIIIIIIIIIIIIHHIIIIIIIIIIIIIIHIIIIHIIIIIIIIIIHIHIIIIIIIIIIIHIIIIHIIIIIIIHIIHIIIIHHIIIIIIIIIIIIIIIIIIIIIIIHHHIHIIIIIIIIIIIIIIIIIIIIIHIIIIIIHIIIIIIIIIIIIIIHIIIIIIIIHIIIIHIIIIIIIIIIIIIIIIIIIIIIIIIIIIHEIIHDHFIIIHHIHIIIIIIIIIIIIIIIIIIIHIIIIIIHHIIIIIHIIIIIIIHGHGIIIIIIIIIII
@HISEQ:711:H5NNWBCX2:2:1101:9794:17112:ATCTCGTA
TTAAGTTCAGCGGGTAGTCCTACCTGATTTGAGATCAGATCATAAAGGTATTGTCCAAGTCAATGGACTATTAGAAGCGGTTCATCTGCATTTACCTTGGCCACCTTTTACAGTGTCCTCAGCGATAGATAATTTATCACGCCGAGTGGAACCAAGCATAACACTGAGATCCAGCTAATGAACAAAGAGGAGCAGGTGTGAAGCTGCAAAAGACCTCCAATACCAAAGTGAAACCAATTGAGTTAACAAAAGATTTACTTTGAAGAATTCATGATACTCAAACAGGCATGCTCCAAGGAATACCAAGGAGCGCAAGGTGCGTTCAAAGATTCGATGATTCACTGAATTCTGCAATTCACATTACTTATCGCATTTC
+
IIIIIHHIIIIIHIIIIIIIIIIIIIHIIIIIIIIIIIIIIIIIIIIIIIIIHIIIIIHIIIIIIIIIIHIIIIIIIIIIHIIIIIIIIIIIIIIIIIDFHIHIIIIIIIIIHIIIIIIHIHIIIIIIIIIIIIIIHIIIIIIIIIHHIIIIIIIIHIIIIIIIIIIIIHHIIIHIIIIIIIIIIIIHIIIHIIIIGIIIIIIIIHIIIIIGIIIIIIIHHHIHIIHIHGIIIIHHIHHHGIHIIIIIHIGHIIIIIIIIIIIIIIIHGIHIIIIIIIIIHDHIIIIIHIGIGIIIIIIHIHIHIIHGIIIIIIIIIHIHIHG1IIIIIIIIHIIIIIHIIIIIIIIIIIIHIIIIIIIHIIIIIIHIIHIIHIGI
@HISEQ:711:H5NNWBCX2:2:1101:13370:17044:ATCTCGTA
TTAAGTTCAGCGGGTATCCCTACCTGATCCGAGGTCAAGAGTGTAAAAATGTACTTTTGGACGTCGTCGTTGTGAGTGCAAAGCGCGAGATGTACTGCGCTCCGAAATCAATACGCCGGCTGCCAATTGTTTTGAGGCGAGTCTGCGCGCAGAGGCGAGACAAACACCCAACACCAAGCAGAGCTTGAAGGTACAAATGACGCTCGAACAGGCATGCCCCATGGAATACCAAGGGGCGCAATGTGCGTTCAAAGATTCGATGATTCACTGAATTCTGCAATTCACACTACTTATCGCATTTC
+
IIIIHIIIIIIIIHIIIIIIHEHHIHHHIHGHHGHFHIIHEFHIIIIIHIHIIIIIIIHHHIIIIHIHIHIIGHHIIIGHIIIIIIHHIIIIIIIIIIIIIIIIIIHIIIIIIIIIIIIIIIIIHIIIIIHIIIHHIIHIIIHIHIIIIIIIHIIIIIIIIIIIIIIIIIIIIIIIHIIHIIIIIIIIIIIIIIIIHHIIIIIIIIIHIIHIIIIIIIHIHIHIIIIIIIHHECIHIIHHIHEEIIIIHIHHCHIIIIIIIHHHIIIIIHGIIIIIIIIIHGIIIIIHGHIHHHHHIHIHHH
@HISEQ:711:H5NNWBCX2:2:1101:14426:17047:ATCTCGTA
TTAAGTTCAGCGGGTAACCCCGCCTGATCCGAGGTCAAACGTTCGGGCGGCCTCTCGGCCGCCTCTCGAGAGTGGTGGACGTGGGCGCGAGGCGCCGCCGGCTACGGAGATCGCAACGCCGGACGGTCAGCTTCGCGCGCCGTCTGTGGTTTCGAGGGCCGTCGCCCGCCCCGAGGGCGGCGGCGACGGGCCCCAACGCCGGGACCTGAGGCCCGATGGGTTTTGACGACGCTCGGACAGGCGTGCCCGCCGGAATGCCGGCGGGCGCAATGTGCGTTCAAAGATTCGATGATTCACTGAATTCTGCAATTCGCATTACTTATCGCATTTC
+
IIIIIIHIIIIIIIIHIIIIIIIIIIHIIIIIIIIIIIIIIIIIIHHHHIHIIIIIHHHIIIIIIHIIHDFHGHHIIIIHIIIIIIIIIIIIIGIIIIIIIIGIIIIGGIIIHIIIIIHIIHHHIIIIIIIIIIIIIIIIIICHIIHHGHIIIFHIIHHIIHHHHHHIIHIII?HHHIIIIIIHIHHIHEHHEHHCHIHIHHHHEGIIHIIHHHIIHIIIIIIIHHHIHHHECIIIHHIIHHHIIIIHIIHIIHECEF?IHHHIIHHEIIIIIHHIHIIIHHIHIHIIHHIIGGHGHIHCHGIHHHEEIIHHIIIIIHIIIIHDGIIIIII
@HISEQ:711:H5NNWBCX2:2:1101:18995:17155:ATCTCGTA
TTAAGTTCAGCGGGTAGTCCCACCTGATTTGAGGTCTAAAATATAAGAGTGAACTAGTAGCGGCATTTCCCTACAATTCGACCGCATTAAAGCGTCCTCAACGAAATTTCTTATCACGTTGAGTCAGTCCGAAAATATAAGAGCCTGCTCATAAATTTAAAGCGAGCTGAACTCAAAAGTCCAGCAACGCTCAACATCCAACCACTAACAAATTGATTAAAAAATGATAGGGTTGAGGAATTAATGACACTCAAACAGGTGTGCCCTTCGGAATACCAAAGGGCGCAAGGTGCGTTCAAAGATTCGATGATTCACTGAATTCTGCAATTCACATTACTTATCGCATTTC
+
IIIGIIIIIIIIIIIIHIIIIIIIIIHHIIIIIHHHIIIIIIHIIIIIIIIIIIIGHIGHIIGIIIIIIHIIIIGFHIIIIIIIIHIIHIIIIIIIIIIFHIIIIIIIIIIIIIIIIIIIIIIIIECHHIHIHIIIIIIIIIIIIIIIIIIIIIIIIIIHIIGIHIHIIIIIIIIHIIHIIIIGHHIIHHHHIIIIIIHIIIIIIIIIIIHIHHIIIHHHIIIIIIIIIIIHGIIIHIHIIIIIIIIHEIHIIIIIHIIIIIIIIIHHIIIIIGIHIIIHHIIIIIIIIIIIIIIIHIIIHIIHIIIIIIIIIIIIIHGIIIIIHIHIIIIIHGIIHGIIIHIHHIIII
@HISEQ:711:H5NNWBCX2:2:1101:1605:17469:ATCTCGTA
TTAAGTTCAGCGGGTGTTCTTGCCTGAGCTCAGGTCGAAGATGTAAGTTATATTTCCTGGTTTGAGGGCTATTGAAAAAGAGCCAAGCCAACACCTAAATATGTAGCAGTGATGCTGCCTACCTAGATGCGGCCCATAAACGGTCCTTAATCAGCCTCTGAGCTTCAGTAGACCCGGCTTTCACTCCATAATAAAACAGAGGAGAGCCGGGACTACCAGATCCAACCAGCCAATTATTAATGAATAATTATTGGGAGGTTGAGGGGTACATCGACGCTGAGCCAGACATGCTCTTGGCCGAGGCCTCGAGCGCAATATGCGTTCAAAGACTTGATGATTCACGGAATTCTGCAATTCACACTACGTATCGCATTTC
+
HI?C1<FGHI?HEH/EHEHHHIIHIHHIHCGHIHHCE<HHH@H1DFHGHC1HGHII@<F1<1DCCCHHDEHHI1FHEFCHHHIEHHFHHEHII@GHHHHH?FHFHCHHIHIIIIGI?GH?CHH@EHIIFH?CHIHEEEHCH@CGHD@CGCCGCCFH:D=/:GGGEIHHHE>BHFHHHHG@GHIHEHHEGGH@C@GHEHHHBE?HGHIICHHFCHHHIIHEHHHEG-C7@CE@.HH?HGC.HD;?GC/GIHH?EHFCHHFGIIIIHHHIFHHCD</EIHHEIIIIHHGHGD1?@HH=HHCIIHECCECEHDDD1HG00DHHIHEHIHHF<IHF@GF?HH@?EHHECIHHGHECHIHEHHHDHE?HHHCIIIHHHHHE
@HISEQ:711:H5NNWBCX2:2:1101:1508:17482:ATCTCGTA
TTAAGTTCAGCGGGTATCCCTACCTGATCTGAGGTCAAACTTTATAGGGGTTACTATCCTTGCAGACAATAGCCTAATAAAAGTTGGTTGTCAGCCAATAAACCTTCAAGTTGAGTAATTGCTTGCTACAACTAAAGTATGGCAGACACACGTCAATACGTTACAGAGGAGATATATAGCAAGATGCTAACCCATCAACCCCCAAAACCAAACCACCTCTAATAAAAGAGAGATTTGAATGGTGTAATGACGCTCAGACAGGCATGCCTTCCGGATTACCAGAAGGCGCAATGTGCGTTCAAAGATTTGATGATTCACGGAATTCTGCAATTCACATTACTTATCGCATTTT
+
IEHHEHIIHFIDHIIHIHIIFHIIICGHIHIHI1DHEHHIIHHHEHGGHIIG@DHFHHIIIFHH1DFCHFHHIIIIIIHFHHIII?GHHIHII?@GGECFGHIHHHIIHGDGHHEHHHIIEFHCFF1CGHHHHIIIEHIHIHHHHHHHIIHCFGHIHHHHHFIGHGGIFHHHIHIFIIHGGHIHHHIHHHHHHFEHHEDHHHHHGHIIEGHCHIICHIHHCHEC@ECGHHEIHEIIIIHIIIIIIHHFHECIHIHHHGIHIIIHHHIIIIIIIIIIGHHCIHHEGHHHHHHHFCIIIHGIIIIIIIIIIIHIIIHIHIIIIIHIIIIHIIIIIIIHIIIHHHGIIIHHHHEH
@HISEQ:711:H5NNWBCX2:2:1101:2157:17312:ATCTCGTA
TTAAGTTCAGCGGGTATCCCTACCTGATCCGAGGTCAAGAGTGTTAAAATGTACTTTTGGACGTCGTCGTTATGAGTGCAAAGCGCGAGATGTACTGCGCTCCGAAATCAATACGCCGGCTGCCAATTGTTTTAAGGCGTGTCTACACGCAAAGGCGAGACAAACACCCAACACCAAGCAATGCTTGAAGGTACAAATGACGCTCGAACAGGCATGCCCCATGGAATACCAAGGGGCGCAATGTGCGTTCAAAGATTCGATGATTCACTGAATTCTGCAATTCACACTACTTATCGCATTTC
+
IIHIIIIIIIIIHHIIIIIIIHIIIIIIHIIIIIHIIHHIIHHHHHIIIIIIHHIIIIIIIIIIIIIIHHHIIIIIIIIIIIIIIIIIIIIIIIIIIIIIIIIIIIIIIIIIIIIHIIIIIIIIIIIIIIIIIIIIHHIIIHHIIIIIIIIHIIIHIIIIIIIIIIHHIIIIIIIIIIIIIIIHHIHIIIIIIIIIHHIIIIIIIIIIIIHIIIIIIIHHIIIIIIIIIIIIHHIIIIHIIIIHIIIIIIIIIIIIIHIIIIHIIIIIIIIIIIIIIIHIIHIIIIIIHIIIHHIIIIIIII
@HISEQ:711:H5NNWBCX2:2:1101:3630:17333:ATCTCGTA
TTAAGTTCAGCGGGTATCCCTACCTAATCCGAGGTCAATCATTAAAAAATGGGGGGGTTCTGGCGAGTGTCCACCGGGACTCTGTAGCGAGAGAAATTACTACGCTTAGAGCCTGACAGCACTGCCACTGATTTTAGAGGGTGCCTTTACAGCAGGCCTCAACACCAAGCCGGAGCTTGAGGGGTGATAATGACGCTCGAATAGGCATGCCCCTCGGAATACCAAGGGGCGCAATGTGCGTTCAAAGATTCGATGATTCACTGAATTCTGCAATTCACATTACTTATCGCATTTC
+
IIIHIIIIIIIIHIIIIIIIIHIIIHIIIIIIIIIIIIIIIHIIIIIIIIHIIIIIHHIIIIHHIHIIIHHIHIIIIGHIIIIIIIIIIHIIIHIIIIIHIHHIIIIIIIIIIIIIIIIIIIIIIIIIIIIIIIHIHHIIIIIIIIIIHIIIIIIIIIIIIIIIIIIIIIIHHHHIIIIIHHIHHIIIIIIIHIIIHIHIHIIIIHHIHIIIIIIHIIIIHHIHHHEIGIIHIHIIIIIIIIIIIIIIIHHIIIIIHHHIIIIIIIIIIIIHHIIIIIHIIIIIIIIIIIIIIII
@HISEQ:711:H5NNWBCX2:2:1101:6026:17479:ATCTCGTA
TTAAGTTCAGCGGGTATCCCTACCTGATCCGAGGTCAAGCGCAAAATGGTAGACTTGTGGATGCCACCGTCAGCAGCGGAGAGCGCAAAATGTGCTGCGCTCCCACACGGGACGGCGGGCTGCCAATGCATTTGAGGCGAGTTCACGCGCGTAGCGGAACAAAACGCCCAATACCCAGCAGGGCTGGAGGGTACAAATGACGCTCGAACAGGCATGCCCCATGGAATACCAAGGGGCGCAATGTGCGTTCAAAGATTCGATGATTCACTGAATTCTGCAATTCACACTACTTATCGCATTTC
+
IIIIIIIIIIIIIIIIIIIIHIHIIIIIIIIIIIIIIIIIHIIIIIIIIIIIIHIHIIIIIIIIIIIIIHIIIIIIIIIIIIIIIIIIIHIHIHIIIIIIIIIIIIIIIIIIIIIIIIIIIIIIHHIIIIIIIIIIIIIIIIHIIIIIIIIIIIIIIIIIIHIHIIIIIIIIIIIIIIIIIIIIIIIIIIIIIIIIIIIIIIIIIIIHIIHIIIIIHIIIIIIIIIIIIIIIHHIIIIIIIIIIIIIIIIIIIIIIIIIIIIIGIIIIIGIHIIIIIIIIIIIIIHHHEIIHHIIIIIIIII
@HISEQ:711:H5NNWBCX2:2:1101:7213:17419:ATCTCGTA
TTAAGTTCAGCGGGTGTTCTTGCCTGAGCTCAGGTCGAAGATGTAAGTTATATTTCCTGGTTTGAGGGCTATTGAAAAAGAGCCAAGCCAACACCTAAATATGTAGCAGTGATGCTGCCTACCTAGATGCGGCCCATAAACGGTCCTTAATCAGCCTCTGAGCTTCAGTAGACCCGGCTTTCACTCCATAATAAAACAGAGGAGAGCCGGGACTACCAGATCCAACCAGCCAATTATTAATGAATAATTATTGGGAGGTTGAGGGGTACATCGACGCTGAGCCAGACATGCTCTTGGCCGAGGCCTCGAGCGCAATATGCGTTCAAAGACTTGATGATTCACGGAATTCTGCAATTCACACTACGTATCGCATTTC
+
IIIIIHHIIIHIIIDHHIIIIIIIIIIIIIIIIIIIIIIIIIIIIIIIIIIIIIIIIIIIIIIIIIIIHHHHHHIIIIIIIIHIHIIIIIIIIIHHIIIIIIIIIHIIIHIIIIIIIIIIIIHIIIIIIIIIIHIHGIIHIHHIHGIIHHIHIHHHIIIIIIIIHHHIIHHIIHHHIHIIIIIIGHIIHIIFHHHIIIIIIIIIIIIIGIIIIHHHIIIHGDHHIGIHIHIIIHIIHIIIIIIHIHH@EGIHHIIIIIIHIIIIIIIIIIIHHDIIHIIIIIIIIIIIIIIIIIIIIIIIIHIIIHDGIIIHIIIIIIIIIHHHIHIIIIIIIIIIIIIIIIHHHIIIIIIIIIIIIIIHIHGIIIIIIIIIIIII
@HISEQ:711:H5NNWBCX2:2:1101:8693:17435:ATCTCGTA
TTAAGTTCAGCGGGTGTTCTTGCCTGAGCTCAGGTCGAAGATGTAAGTTGTATTTCCTGGTTTGAGGGCTATTGAAAAAGAGCCAAGCCAACACCTAAATATGTAGCAGTGATGCTGCCTACCTAGATGCGGCCCATAAACGGTCCTTAATCAGCCTCTGAGCTTCAGTAGACCCGGCTTTCACTCCATAATAAAACAGAGGAGAGCCGGGACTACCAGATCCAACCAGCCAATTATTAATGAATAATTATTGGGAGGTTGAGGGGTACATCGACGCTGAGCCAGACATGCTCTTGGCCGAGGCCTCGAGCGCAATATGCGTTCAAAGACTTGATGATTCACGGAATTCTGCAATTCACACTACGTATCGCATTTC
+
IIIIIIIIIHIIIIHHIIIIIIIIIIHIIIIIIIIIHCGHEHHHIIIIIIIHIIIIHHHIIIIIHHHIIFHHHHHIHIIIIIIHIIIIIHIIIIIIIIIHIIIIIIIIIIHIIHHHH?HHIIIIIICHHHIIIHIIIIIIIIIIGIHHIIIHIHGIIHIIHIIIIIGIIIIIIIHHHHIIHHIIIIIIIHHIIIIHIHHGHHIHHEGHHIIIIIHIGHIHG-HIIIHHEIIIIHIHHIIIIIIIIHIHHIIHIHIIHIIIIIHHHHGIHIIIIIIIIIIIIIIIIIIIIIIIIIIIIIIIIIIIIIHHIIIIIIIIIHHIIIHHIIIIIIIIIIIIIIIIIIHHIIIIIIIIIIIIIIHHHHGHIIHIIIIIIIII
@HISEQ:711:H5NNWBCX2:2:1101:12741:17412:ATCTCGTA
TTAAGTTCAGCGGGTATCCCTACCTGATCCGAGGTCAACCTAAGAAAGTTGGGGTTATGGCAAGTAACCGCAAGACCCTGTAGCGAGAAGAATTACTACGCTTAGAGCCTAACAGCACCGCCACTGGTTTTAAGGGACGCGAGACCGCGAAACCCCAAGTCCACGCACAGGGCGTGATTGGTTATAATGACGCTCGAACAGGCATGCCCCTCGGAATACCAAGGGGCGCAATGTGCGTTCAAAGATTCGATGATTCACTGAATTCTGCAATTCACATTACTTATCGCATTTC
+
IHIHIIHHHIIIHIIHHIIIIIIIIHIIIHIIIGIIIIGHEEHIIIHIHHHHIIIIIHHHIHHIIIIIHHIIIIIIIIHIIIIIIIIHHIIHIIIIIIHHIIHHIHEHHHIIIIIIIIIIIIIIIHIEHHIIHIIHIIIIIIIIHHHIIIIIIIHIIIIIHIIIIIIIIIHHIHIIIIIIIIHHHIIIIIIIIIIIIHIHHHIIIIHHHIIHIHIIHIIHHHDEEFHIHHHF<FIIIIHEGG?HFIIIHHIIGIIIHIIIHIIIIIIIIIIIIHIHIIIIIHEHHHIHIIII
@HISEQ:711:H5NNWBCX2:2:1101:12775:17375:ATCTCGTA
TTAAGTTCAGCGGGTCTTCCTACCTGATTTGAGACCTGTATCAGAGGCAAGCCTCTATTTCATTGCATCGTGAGATGCGCTGAAGGGATTGACCTAGCGACTCTTGGGAATCAACACGTCGAAAAGGCAGAGTAAACTCTTTCAATTACGGCTGTCTCATCCTTGGGAATCGATCAATTCTCTATTTCAAGTCGGCCTCTTTGACAAGGCAAGACTCAAGTCCAACACTCTACACTCTCCCGAGGGAAAGAATAAGAGGTCGAGGGTAAAGAGATACTCAAACAGGCATGCTCTCCGGAATACCAGAGAGCGCAATATGCGTTCAAAGATTCGATGATTCACTGAATTCTGCAATTCACATTACGTATCGCATTTC
+
IIIIIHGHHGHHIIDHIIIIHIIIIIHIIIIIIHIIIIHHHHIHIIIHGGEHHGHHIIIIGIIIIIIGICHFHHIHIIIIGDH?GHHCEHHHHHHIIGGHHHIIHHHHIIIHFHHHHGFHIIIIHDEEHIIIGHHHHHEHHIIIIIIIHHCECCHHGEHHCHIHHHIHHIIHIIHIHHGIIHHHHHHHFIHIIIIHHHHHIIIIIHHEIIIIIHHHHHHHFIIIHIHIHHHHHGG@DGIIHIIHHIIIIHIIIHHEHDGIIIIHIIIIIIGIIIIIIIIIIIHIIGIIIIIIIIIIIIIHFIHGIIIHIIHHHHECIIIHIHIIIIIIIIGIIIHIIIIIIIIIIIIIIIIIIIIIIIIIIIIIIIIIHHGIHIII
@HISEQ:711:H5NNWBCX2:2:1101:16677:17458:ATCTCGTA
TTAAACTCAGCGGGTAGTCTTCCCTGATCAGAGGTCTGATGCGTGACATTCATCCATCCAGTCCATCCATCCGGGCTCCGAAAAACCCGGAAAGTGTCGGTAAGATCCGGCTTTGAGGTCCGGCCCGGGGGTGCCCCAGCCGCGCGCACGTTTGAGTTCCAGGCCTTAGAGACCTGGATCACCTGATCCCGGGCTGTGCCACCCCGCCGGCCGGGGAGGGGGGGGTGGCCCACATTCGGACGGCCACTTTCACTCGATCCACACTTAAACAAGTTAAGTGTGGATCGGTGGGTGTCGCGGTGACGCTCTGGCAGAGATGCCCTTGGTCAAGCCTCGGGCGCAACTTGCGTTCAAAGACTCGATGATTCGCGGAATTCTGCAATTCACACTACGTATCGCATTTC
+
IIIIIIIIIIIIIHIHIIIIIHIIIIIIIIIIIGIIIIIIIIIIIIIHIIIIIIIIIIIIIIIHIIIIIGHIIIHIIHHIHDHIHHIHHIIHIIIIIIIHIIIIIIHHHHFHIHEHIHIIIHIHHIHDHDHHHIIGHHHGIHIGIIIIIIIHIHIIIIIIG?GH@FHIEHGGHHHIIEHHHIIIIIIIGIGHIIIIIE>AGHHIHHHHHHHHDHHIHIIIIGHGIIIIGFIIHIIIHIHHIIHHHIIIHIHGHEGEFHEGGFFEHGHFHIHHHG.HGIIHH@?DHHHHIHIHHHHHHIIIIIIHGIIHIIIIIIHIIIIIGIIIHIIIIIHIIIHEIIIIIIIIGIHIHGHIIIIIIIIIIIIIIIIIIIIIIIHIGIIIHIIIIIIIIIIIIIIIHGHFEIHI
@HISEQ:711:H5NNWBCX2:2:1101:18711:17426:ATCTCGTA
TTAAGTTCAGCGGGTAGTCTTGCCTGAGCTCAGGTCGAAAATAAGAGATGCGGCGGGGCGGACCCCACCGATTCCTGCCGGCTTTGCAGCACGGACCCTGGGGGCGACAGCGGCATGGAGCGTGAGCTACCCTACCAAGCTGGCACCCTTTCAGCGGGACCATGCTCAAGCCTCTGTTCTTCAGCCGACCCTGCGCCCTCGAGGGGGAACAGGGACGGCCAGGTCCGCTCCACCGCCGCCTGCTCATCGCTGAGAGGGAGGGTGGGGCGAGGGGGTGAGCCGACGCTGAGCCAGACATGCTCTTGACCGAGGTCTCGAGCGCAATATGCGTTCAAAGATTCGATGGTTCACGGAATTCTGCAATTCACACTACGTATCGCATTTC
+
IIIIIHHIIIIIIIIIIIIIIIIIIIHIIIIIIIHHIIIIIIIIIIIIIGIIIIIIGHIIIIIIIGIIIHHHHEHHHHHHIHIHIIIIIHIIHHHIIIIIFHHIIIHHDCHHHHDHIIIIIIHIIIHHHHIIICHHHHHHI?CHHCGHHFHIHIIHIIHHIHHIIIIIIIIEGHHIHEHHHIHHIIIIIDHIIHIIHIDHIHIIHHH@FGGHHHEHHHG-CHHCDDIHHG77?DH<CHFEHGEEEIIIHEFF?HEIIIHHIHDIHHHCIGIIHIIIIIIHIHGHIIIIIIIHIGIIHHIHIIHIHIIIIIIIIHDCDIIIIIIIGIIIIIIGIIIIIIIIIIIIIIIHHHIIIIIIIIIIIIIIIIIHHIIHIIIIHIIIIIIII
@HISEQ:711:H5NNWBCX2:2:1101:19295:17475:ATCTCGTA
TTAAGTTCAGCGGGTAACCCCGCCTGATCCGAGGTCAAACGTTCGGGCGGCCTCTCGGCCGCCTCTCGAGAGTGGTGGACGTGGGCGCGAGGCGCCGCCGGCTACGGAGATCGCAACGCCGGACGGTCAGCTTCGCGCGCCGTCTGTGGTTTCGAGGGCCGTCGCCCGCCCCGAGGGCGGCGGCGACGGGCCCCAACGCCGGGACCTGAGGCCCGATGGGTTTTGACGACGCTCGGACAGGCGTGCCCGCCGGAATGCCGGCGGGCGCAATGTGCGTTCAAAGATTCGATGATTCACTGAATTCTGCAATTCGCATTACTTATCGCATTTC
+
IIIIIIIIIIIIIIIIIIIIIIIIIHIIIIIIIIIIIIIIIIIIIEHHIIIIIIIIIIIIIIIIIIIIHDDHEHHIIIHHHIIIIIIIHHHIIIIIIIIIIIIHIIIIIIIIIIIIIIIIHHIIIHIHIIGHIIIIIIIIIIHHHIIIIHHHIIIIHHIIIHHIIIIHHIIIH?IIHHIHIIIIHHHIIHHEHHHHIIIIIIIIGIHHHIIIHIIIIIIHEIIHHDGIHIIIGIIIIIIIIIIHHIIIIIIIIHHIIIIIHHEIIIIIIIIIIHIIIIIIIIGIIHIIIIIIIIIIHIIHHIIIIIGIIIHIIIIIIIIIIIIIIIIHHII
@HISEQ:711:H5NNWBCX2:2:1101:20501:17274:ATCTCGTA
TTAAGTTCAGCGGGTCTTCCTACCTGATTTGAGACCATGGTTCAAAATTATCATTTGCATAATAATTTTATATGGTTTATGAACTTTTTCATATATAATAACTCGCTACTACATAACAAATTTAATAGGCATAAGTTAGAAACTAGGTTTCATTCGAATACTTTTCAACTTATATAATAATAACTCAAACGTTACCATATTATAAAAAGCTATAGCTTTAAAAGTACCATATTACTATGGAAACTTCAAATCTTTATATATAATGTTGCCAAAATATATAAAATGAATACTATAGATTCTCAAACAGGCATACTCTATAGAAATAGAGTGCAATATGCGTTCAAAGATTTGATGATTCACGAGATTTTGCAATTCACATTACGTATCGCATTTC
+
IIIIIHIIIIHIIIIIIIIIIIIIIIIIIIIIIIIHIIIIIIIIIIIIIIIIIIIIIIIIIIIHIIIIIHIIIIHHIIIIIHIIIIIIIHIIIIIIIIIIIHIIIHIIIIIIIIHIIIIIIIIIIIIIIGIIIIHIIIIHHHIIIIIHHHIIIIIIHIIIIIIIIIHIHIHIIIHIGHIIIIHHECHHIGIHHGEHIIHIHHHHHHHGGGIIHHGHIIHHFEHHGHGIIIIHHIHHIHHIIHHHIIHHHCFHIGIHIIIIIIHIIGHIGIIIHGIIIIIIHIIIIIIIIGIIIIIIHHHIIIIIIHGGIIIIIIIIIIIIIHHFHGHIHIHIIIIIIIIIIHHHIIIIIIIIIIIIIIIIIIIIIIIIIIIIIGIHHHIIIIIIIIIIIIIIII
@HISEQ:711:H5NNWBCX2:2:1101:2624:17559:ATCTCGTA
TTAAGTTCAGCGGGTGATCCTGCTTGATTTCAGATACAAAGAAAGTTTGAGTGTCTAAGCACTGGCAGCTGTAAGGCTGCACTGCCTCTACTCTCAATGAGTTCACATTGTAAACAATGTGACCGCTGCATTGAGTGCGACTGAGAACAAGTCTCAATCGCTCGCAGAGCACAGAGTGCTTTCATACTTAACAGCAGAAGGGTATCTGCCGCATTAAGATATGGGTGATGAGATAAAAAGACACTGAAACAAGCATGCCAGCTGGGATTCCAACTGGCGCCAGTTGCGTTCAAAAATCTGATGACTCACGGTTCTGCAATTCGCATTGCTTATCGCACTTC
+
IIIIIIHHIIIIIIIIIIIIIHIHIHIIIIIIIIIIIIIIIIIIIIIIIIIIIHIIIIIGHIIHIHIIIIIGHIIIIIIIIIIIIIIGIIIHIHHHII@EHIIIIIHIHIIIIIIIIHIIIHIIIIIIIIGIFHHIHIIIIHHIIHIIIHIIIHIIHIIIGHIIIIHDHIIIIIHIFHIIIHHII?HIEIIIIHIIIHIIIIIHIIIIIHHHHHHIHHHHIIIEIIFGIHHIIIIIHHHEIIHIHIIIIHHHIIIIIIIIIIIIHIIHGHEFGHDIIHGGGIIHHGHFHHIHFCFIIIIIHIIIHHHGHHHIIIIIIIIIIIIIIIHHIIIIIIIIIHHGI
@HISEQ:711:H5NNWBCX2:2:1101:5402:17746:ATCTCGTA
TTAAGTTCAGCGGGTATCCCTACCTGATCCGAGGTCAACCATAGAAAAATTTGGGTTTTGGCAGAAGCACACCGAGAACCTGTAACGAGAGATATTACTACGTTCAGGACCCAGCGGCGCCGCCACTGATTTTAGAGCCTGCCATTACTGACATAGACTCAATACCAAGCTAAGCTTGAGGGTTGAAATGACGCTCGAACAGGCATGCCCCCCGGAATACCAAGGGGCGCAATGTGCGTTCAAAGATTCGATGATTCACTGAATTCTGCAATTCACATTACTTATCGCATTTC
+
IIIIIIIIIIIIIIIIIIIIIIIIIIIIIIIGIIIIIIIIIIIIIIHIIIIIIIIHIIIIHIIIIIIIHGHIIIIIIIIIIHHIIIIIIIIIIIIIIIIIIIHHIIIIIIIIIIIIIIHIIIIIIIHIIIH0IIHHHIHIIIIIIIIIHIIIIIIIHIIIIIIIIIIIIIIIIIIHIIIIIIIIHIIIIIIHIIIIIIIIIIIIIIIIIIIIIIIIIIIIIIIHHIIIIIIIIIIIIIIIIIIIIIIIIIIIIIGIIIIIIIHIHIIIIHIIIIIIHIHIHIIIIHIIIIHII
@HISEQ:711:H5NNWBCX2:2:1101:5525:17711:ATCTCGTA
TTAAGTTCAGCGGGTGCTCTTGTCTGATCTCAGGTCGAAAACGGAATGAGAGACGCCAGAAGACGCCAACCATCACCTGTGACTCCCAGGGTCATCGTCGCCAGCAGGCATGCAACCAAAGTCACCTACCAATCCGGCAAAACAATGCCTTCTAGGAATCCATGCTCTTCAACGGACTCCCTTGCTGAGAGACCGTCACATCCAGATCCAGCAGTTAAGCTGGGACTGAGTTAAAACCGACGCTGAGACAGGCATGCTCTTGACCCGAAGGTCTTGAGCGCAATTTGCGTTCAAAGATTTGATGATTCACGGAATTCTGCAATTCACACTACGTATCGCATTTC
+
IIIIIIHIIIIIICFHHGIIIIHIIHIHIIIIIHGFHHHGDHHHCHFHHHHEHIHHDHDHGFHIHHIIH<CEFHHIGHIIIIHCEHHHIIIHHHIIIIIIHIIDHIIGIHIIGIIHHHEGHHHIIHIIIIIIIIIIIIHGGHHHHIIIIHIIHHHHIIIIIIHHHHHIIIHIIIIHHIIIHEHIIHHGGHHHHHHIIHHIHHIIHHHIIIIIIHHHFHHFHCEHHHIIIIHGHHD<HECEIHIIIIIHIIIHIIGIIIHHEDGHHHIIIIIIHIHEHHHIIIIHIHHIIIIHIIIIIIIHIIIHIIHIHHIIIIIIIIIIIIIHIIHHIIHIIHIIIIIIIIHI
@HISEQ:711:H5NNWBCX2:2:1101:5947:17550:ATCTCGTA
TTAAACTCAGCGGGTAGTCTTTTCTGATCAGAGGTCTGATGCGTGACGTTATTCCTCCCGACTCGGGAGGGACCTGCTTTGGAATCCTCGAACCAACTGGGGGACACAGCCAGCACACATTGAGTTCCAAGAAGACTTGGATCACCTGATCGCGGGCTGTGTCACCACGGCGGCCAAATTCCCTCCATTTCAGCCAACCCAATCTGCCACCCGAAGGAGTACTACTACTCTCCCGGGTGGCCCCATTCGGATGGCCACTTTCACTCAACCCACTTGGTCCAGTGGATTGGTGGGTGTCGCGGTGACGCTCTGGCAGGGATGCCCTTGGTCAAGCCTCGGGCGCAACTTGCGTTCAAAGACTCGATGATTCGCGGAATTCTGCAATTCACACTACGTATCGCATTTC
+
IIIIIIIIIIIIIIIIIIIIIIIIIIIIIIIIIIIIIIHIHIIIIIIIIIHIIIIIIHIICIIIIHIGHEHIHHIIIIIIIIIIIIIIIIIIIIIIIIIIIGIIIGHIHIIHIHIIHIGIIIIIIIIIIHIHIIFHHHIIIIIIHIIIEIIIIIHIIIIIIIIIIIHIIIHIIIIHI/8FHHIIIIIHHHHHGIIIIIIHIIIIIHIIIIIIHHHHHHHIHH@EHB-HCIHHGDCGGIGHDIIHEIHIHHIGIHIHHHEEHF.HGE:8GHGBHIGHIHGIIIIIIIIIIIIIIGIIIIIIIIHGHIIHIHIIIIIIIIIHIHHIIIIIIIIIIHIHHEHIIHIIIIIIIIIIIIIIIHHIHHIIIIIIHIIIIHIIGIIIIIIIHGIIHHIHHIIIIIIIIIIIII
@HISEQ:711:H5NNWBCX2:2:1101:17918:17629:ATCTCGTA
TTAAGTTCAGCGGGTATCCCTACCTGATCCGAGGTCAAGCGTAAAATGGTAGACTTGTGGATGCCACCGTCAGCAGTGGAGAGCGCAAAATGTGCTGCGCTCCCACACAGGACGGCGGGCTGCCAATGCATTTGAGGCGAGTTCACGCGCGCAGCGGAACAAAACGCCCAACACCCAGCAGGGCTGGAGGGTACAAATGACGCTCGAACAGGCATGCCCCATGGAATACCAAGGGGCGCAATGTGCGTTCAAAGATTCGATGATTCACTGAATTCTGCAATTCACACTACTTATCGCATTTC
+
IIIIIIFHIIIIIIIIIIIIHHHIIIIIIIIIIIHHIIIIIHIIGIHGHGHIGIGHIHIIIIIIGIIHIHHIIIIGIIIHIHHGIIIIIIIIIIIIIIIIIIIIIIIIIHIHIIIIIHIIIIIIIIIIIIIIHIHIIIIIIHHHHIIIIIIIIHHIIIIIIIIHIIIHHHHIIFIGIIIIIIIIHIIIHHGFHIIHIEHHIHIIIIIIIIIIIIIIIHHGIIIIIIIHHHIIHCIIIIHIHCEHIIIHIIIIIIIIIIHIIIIIIIIIIIIIIIIHIIIIIIIIIIIHIIIIHFIHIIIIII
@HISEQ:711:H5NNWBCX2:2:1101:2133:17909:ATCTCGTA
TTAAGTTCAGCGGGTGTTCTTGCCTGAGCTCAGGTCGAAGATGTAAGTTGTATTTCCTGGTTTGAGGGCTATTGAAAAAGAGCCAAGCCAACACCTAAATATGTAGCAGTGATGCTGCCTACCTAGATGCGGCCCATAAACGGTCCTTAATCAGCCTCTGAGCTTCAGTAGACCCGGCTTTCACTCCATAATAAAACAGAGGAGAGCCGGGACTACCAGATCCAACCAGCCAATTATTAATGAATAATTATTGGGAGGTTGAGGGGTACATCGACGCTGAGCCAGACATGCTCTTGGCCGAGGCCTCGAGCGCAATATGCGTTCAAAGACTTGATGATTCACGGAATTCTGCAATTCACACTACGTATCGCATTTC
+
IIIIIHHIIIIIIIDHIIIIIIIIIHIIIHHIIIIIIHIIHIHIIHHIIIIEHIIIIHHHHHHIIHHHGFHHHHHIIIIGIIGFHHHHHEEHHFHIIIGIIIIIHGHIIIHIIIHIIHHHHGHHIIHHIIGHIIIHGHHGIHHEHHIGGHGHHCHHHIIHHIHHIIHHHHIIIHHIIHHIHIIIHIIIIFHIHHH?IHIHGIIIHHH?HIIIHIHHHHHHAHGGHHIHEEHHEHFIIIIHFHHCEHC/GCIHIHIHIIFIHGIGIIHHHHHHIIHHIIHIIHHIIIIHIHHHHFIIIIIHHIIIIHHHIIIHIIHGIIGIIIHHFHIIHHGIIIHHIHHHDHGIHHEGIIIIIIIHIHHHHF1IIHIHIIHHEIHH
@HISEQ:711:H5NNWBCX2:2:1101:12307:17953:ATCTCGTA
TTAAGTTCAGCGGGTATCCCTACCTGATCCGAGGTCAACCTTAGAAATGGGGTTGTTTTACGGCGTAGCCTCCCGAACACCCTTTAGCGAATAGTTTCCACAACGCTTAGGGGACAGAAGACCCAGCCGGTCGATTTGAGGCACGCGGCGACCGCGTTGCCCAATACCAAGCGAGGCTTGAGTGGTGAAATGACGCTCGAACAGGCATGCCCCCCGGAATACCAGGGGGCGCAATGTGCGTTCAAAGATTCGATGATTCACTGAATTCTGCAATTCACATTACTTATCGCATTTC
+
IIIIIHIIIIIIIIIIIIIHIIIIIIHIIIIHHHIGIHHIIIIIIIIGHIIIIIIIIIIHIGHIIIIIIHIIIIIIIIIIHHIIHHHIIGHHHEHHIIIIIIIHIIIIIIIIIIHIIIGIIIIIIIIIGHHHIIIIIHIIIIIIIIHIIIIIIIIIHGIIHHHHIIIHIHIIIIIGIIIIIIIHIIIIIIIIIIIHGIIIIIIIIIIIIIIHIIHGIIIGIIIIIHIIIIIIIIIHEIGIIIIIHIIIIIIIIIIIHIIIIIIIIIIIIIIIIIHIIIIIIIIIIIIIIIIIIII
@HISEQ:711:H5NNWBCX2:2:1101:16178:17829:ATCTCGTA
TTAAGTTCAGCGGGTGTTCTTGCCTGAGCTCAGGTCGAGATAAAGGTTAATAGGGCCGAAGCCCTTCCTGATTTCGGGTCGACAAGCACAGTCCCAAGCCAACAACTAAAGCATTAGCAACAAGTTGCCTACCCAGTTGCGGCCCTTATCGGGTCCATGCATCAACCTCTTTGCTTCAGCGAACCCAGACACTAGGCCTGGGAAAGCCAGATCCGCCCTTTCATTCCATGGAATGGTTGGGCGAGGATTAACCCGACGCTGAGGCAGACATGCTCTTGGCCGAAGCCTCGAGCGCAATATGCGTTCAAAGATTCGATGGTTCACGTATTTCTGCAATTCACACTACGTATCGCATTTC
+
IIIIIIIIIIIIIIIIIIIIIIIIIIIIIIIIIIIIIHIIIIIIIIHIIIIHIIIIIIIIIIIIIIIIIHIIIIIIIIIIIIIIHIIIIIIIIIIIIIIIIIIIIIIHIIIIIIIIIIIIIIIIIIIIIIIIIIIIIIIIIIIIIIIIIIIIIIIIIIIIIIIIIIIIIIIIIIIIIIIIIIIIHIIHIIIIIIIIIIIIIIIIIIIIIIIIIIIIIIIHEIIGIIHIHIIIIGIIIHIIIIIIIIIIIHIIIIIIIIIIIIIIIIIIHIIIIIIIIIHIIIIIHIIIIHIIIIIIIIIIIIIIIIIHIIIIIIIIIIIIIIIIIIIIIIIIIIIIIIHGHHIIHIIIIIIIIIIIII
@HISEQ:711:H5NNWBCX2:2:1101:16021:17936:ATCTCGTA
TTAAGTTCAGCGGGTGTTCTTGCCTGAGCTCAGGTCGAAGATGTAAGTTATATTTCCTGGTTTGAGGGCTATTGAAAAAGAGCCAAGCCAACACCTAAATATGTAGCAGTGATGCTGCCTACCTAGATGCGGCCCATAAACGGTCCTTAATCAGCCTCTGAGCTTCAGTAGACCCGGCTTTCACTCCATAATAAAACAGAGGAGAGCCGGGACTACCAGATCCAACCAGCCAATTATTAATGAATAATTATTGGGAGGTTGAGGGGTACATCGACGCTGAGCCAGACATGCTCTTGGCCGAGGCCTCGAGCGCAATATGCGTTCAAAGACTTGATGATTCACGGAATTCTGCAATTCACATTACTTATCGCATTTT
+
IIFHICHHIIGIIIHHHHIIIHIIIHIEHHIHHIIIIDHCHHEHHIIIIIIIIIHIIII?@HHIIIHHIHHHHHGE@GFHIIIIIGHGHHIHIHHHCGHIGHHHIIIHGIIIIIIIIIGIIIEHHHIFHIIIIHIHHHIIGIGHIHGGHFHEEHHHHIIIIIIIHHIIIHCHHHEEEEHEHIIHHIIGHIHHIIHHIHHHIIIIIIGHHHEEEHGHHIIHGGHHGC?HHGIIHHIHHHHIIIIIIIIHGFCGHIIIHIIHHFFIIHIHFIGIIIIHHIHHHGIHIHIIHIIIIHIGIIIIIIIIH?CGIHIIHHHECHHHHIHIIHHHHIIHGHHFGIIIHHHHIIIIHHIHHIIIIHIIHHHHGGHIIGHIIIHI
@HISEQ:711:H5NNWBCX2:2:1101:17996:17787:ATCTCGTA
TTAAGTTCAGCGGGTATCCCTACCTAATCCGAGGTCAATCATTAAAAAATGGGGGGGTTCTGGCGAGTGTCCACCGGGACCCTGTAGCGAGAGAAATTACTACGCTTAGAGCCTGACAGCACTGCCACTGATTTTAGAGGGTGCCTTTACAGTAGGCCTCAACACCAAGCCGGAGCTTGAGGGGTGATAATGACGCTCGAATAGGCATGCCCCTCGGAATACCAAGGGGCGCAATGTGCGTTCAAAGATTCGATGATTCACTGAATTCTGCAATTCACATTACTTATCGCATTTC
+
IIIIIHIHHIIIIIIIIHHHIIIIIIIIHHIHIIGIIIIHHIIIHIIIIIGHHIIHIIIIHHHIIIIIIHHHIHIGHHHHIIIIIIIIIIHHIIIIIIIIIIHHIIIIIIIIIIIIHIIIIIIIIIHIIHHIIIHHIHIHHGIIIHHHIIIIIIHFIIHHIHIIIIIIIIIIIEIIIIHHIIIIHIIIHHHIHHHIHIIIHIIIIIHIIHIHIIIIIIIIIHIIIHEHIIHHGHHIIIIIIIIIIIIIIIIIIIIIIIHHHIIIIIIIIIGIIIIIIIIIIIIIIIGHIIIIIII
@HISEQ:711:H5NNWBCX2:2:1101:20641:17864:ATCTCGTA
TTAAGTTCAGCGGGTATTCCTACCTGATTCGAGGTCAACATTCAGAAGTTGGGTGTTTTACGGCATGGCCGCGCCGCTCTCCAGTTGCGAGGTGTTAGCTACTACGCAATGGAAGCTGCGGCGGGACCGCCACTGTATTTGAGGGACGGCGTGTGCCCACAGGGGGCTTCTGCCGATCCCCAACGCCAGGCCCGGGGGCCTGAGGGTTGTAATGACGCTCGAACAGGCATGCCCGCCAGAATACTGGCGGGCGCAATGTGCGTTCAAAGATTCGATGATTCACTGAATTCTGCAATTCACATTACTTATCGCATTTC
+
IIIIIIIIIIIIIIIIIIIIHIIIIIIHHHIIIIIIIIIIIIHIIHIHDEHHHIIIIIIHHI=HIIIIIGHIIIIIIEHIIIIIFEFHHIIIEHFHHIIIIIIGIHIIIEHHHIIHIIIHIIHHHEHHHHIIIIHFFECHEHIHHEGHIIIHHIHIHFHIHIIIIIIIIHIFHHGDHHHHHIIIGIIHHHHGIHHIHHDEHIIIIIIIIIIHIHEHHIEGIIIIIIIIHIHHIGHIHHHGHIHHIHHDEIIGIIHHEEEIIIIIIIIIIIIIIIIHIIIIHIIIIIIIIIIIIIIIIIHIHHIIIHIHIIIIHIIII
@HISEQ:711:H5NNWBCX2:2:1101:10548:18030:ATCTCGTA
TTAAGTTCAGCGGGTGTTCTTGCCTGAGCTCAGGTCGAAGATGTAAGTTATATTTCCTGGTTTGAGGGCTATTGAAAAAGAGCCAAGCCAACACCTAAATATGTAGCAGTGATGCTGCCTACCTAGATGCGGCCCATAAACGGTCCTTAATCAGCCTCTGAGCTTCAGTAGACCCGGCTTTCACTCCATAATAAAACAGAGGAGAGCCGGGACTACCAGATCCAACCAGCCAATTATTAATGAATAATTATTGGGAGGTTGAGGGGTACATCGACGCTGAGCCAGACATGCTCTTGGCCGAGGCCTCGAGCGCAATATGCGTTCAAAGACTTGATGATTCACGGAATTCTGCAATTCACACTACGTATCGCATTTC
+
HIIGIGHIIIHHHIHIIIIIIHHIIIGHIIHHII?HHHIIIIHIIIIIIIIIGIIHIIIIHIHHIIIIHHHGIIIIHIIIIIGIIIIIIIHHHIGIHHHHHIHHHIIIIIHIIIIGHFFHIIIIIIHIIHIIIIIIIHIHICFHHIIIIEHIHGHEFHHIHIIIGHHIIIIHIIIHHHGHHIIHHHGGEIIIHIIIIIIIHIIHHHHIICHHFHHHBHHHHCHHIHIHHIIIHFFHFIIIIIHHIHHIIIIIHEIIIIHHIIIHEIIHHG<HIIIIIHIIIIIIIIIIIIIIIIIHHIHHHIHIIHHHIHIIHIIIIIIHIIIHIHIIHIIHGIIIIIIHHIHHHIIIIIHIIIIIIIIIIHGHHHHHIIIHHIII
@HISEQ:711:H5NNWBCX2:2:1101:20163:18163:ATCTCGTA
TTAAGTTCAGCGGGTGTTCTTGCCTGAACTCAGGTCGAAAGGGGTGTGTCGCACGGCTTCTCGGAGAGCAACCGACGATTCCTGCGGGCTTACAACGAGGTCCCGGGCCGACGGCGGCATGCGATCCCTGGCGGGTCACCTACCAGACTGTCGTCCCGATTGGGTCCTCGTTCGAGCCTCTGTTCTTCGGCAGACCCGGTTAAATTAACCGGGATGGCCAGGTCCACGCCTCTTGAGAGAGGGTGAGGGTAAAGCCGACGCTGAGGCAGACATACTCTCGGCCGGAGCCTCGAGTGCAATTTGCGTTCAAAGATTCGATGATTCACATTATCTGCAATTCACACTACGTATCGCATTTC
+
HIHIHHIIIIIHHIIHIIIIIIIIHHHHHIIIIIHIHIIIIGIIIIIIIIIIIHHHHIIIHIGIGHCHHFHHHHIIICHIIIIHIIIIIIGIIGIHHHHHHIIIHHIIIGHIIIHIIHIIHHHFHIIIEGHID<DCHHHIIHIIHIEHFHHHEHHHHHGFGHHGFHFEH.BGH=/FGCEHH@GHGHIHGHEHHEHGIIIHEIHHHIHHGIHIHEF@EHFBFFG-CHHEEEFFIIHHEIIIHHHIIHIIHHHDHDE<HGGIIHIHIHGHIIHEHEIIIIIIIIGHIFHIIHEHIIHHHEHIIIHIHIHHHIIHEFHHGIIIIHHIIIHEIIIIIIHHHHIHHIHHIIIIHIIIIHHHIII
@HISEQ:711:H5NNWBCX2:2:1101:3144:18433:ATCTCGTA
TTAAGTTCAGCGGGTATCCTTATCTGATCTGAGGTCAATCATGTTGAGATTGGGTACGAGGCAGGCGACCACGAGAAGCTTCGACGACGTTGTTTATTACTACGTCGAAGTGTCAGGAGGCACCGCTGTCACTGGATTTCGGCCCGGTGGACTGACCACCTGAACCAACACCGAGCAGGGCTCGAGAGGGTTTGGTGACGCTCAGACAGACATGCCCCTCGGAATACCGAGGGGCGCAATGTGCGTTCAAAGATTCGATGATTCACTGAATTCTGCAATTCACATTACCTATCGCGTTTC
+
IIIIIIIIIIIIIIIIIIIIIIIIIIHIIIIHHIIIHIIIIIIGHHGHHHHHIIIIIIIIIIIIHIIIGEHHHIIIIIGIIIIIIIIIIEHHGHHIIIIIIIIIIIIIHHHHIIIIIIIIIIIIIIIIIIIIIIIIIIIIIIIIIIIIIIIIIIIIIHHIIIHIIIIIIIIIIIIIIIIIIHIIIIHIIIIIIIIIIIIIIIIIIIIIIIIIIIIIIIIIHIIHIIIIIHHHIIIIIIHECFIIIIHIIIIIIHEIIIIIIHHIIIIIIIIIIIGIIIIIIIIIHHIIIIIIIIIIIIGI
@HISEQ:711:H5NNWBCX2:2:1101:5780:18309:ATCTCGTA
TTAAGTTCAGCGGGTGTTCTTGCCTGAGCTCAGGTCGAAGATGTAAGTTATATTTCCTGGTTTGAGGGCTATTGAAAAAGAGCCAAGCCAACACCTAAATATGTAGCAGTGATGCTGCCTACCTAGATGCGGCCCATAAACGGTCCTTAATCAGCCTCTGAGCTTCAGTAGACCCGGCTTTCACTCCATAATAAAACAGAGGAGAGCCGGGACTACCAGATCCAACCAGCCAATTATTAATGAATAATTATTGGGAGGTTGAGGGGTACATCGACGCTGAGCCAGACATGCTCTTGGCCGAGGCCTCGAGCGCAATATGCGTTCAAAGACTTGATGATTCACGGAATTCTGCAATTCACACTACGTATCGCATTTC
+
IIIIIIIIIIHIIIIIIIIIIIHGIGHIIIHIIIHIIIIHEEHHIIIIIIIHIIIIIIIIIHIIIHIIIHIIGIIIGHHFHIIIHIIHIIIIFEHIGHIHHIIHGHIIIHHIIIIIIIGIIIGIIIIIIIIIIHICHIGGHIIHHEHIIIHHIGIIIIIHIIHGIIIHHHHIIIIHIIIIIHIHIIIIHIIIIIIIIIIIHIHHHHIIIHIIHHHHIGFHEHHHHIHIHHIIIIIIIIIIIIIHIIIHIIHIIHGHIGIGIIHIIHIHHHHIIIIIHIGIHIHHFIIHIIIHGIIIGHHIHHCEHIDHIHIHHIIHGHIHHHHIIHIHHIIIHHEHIHEGFHFGHHFGHIIIIIIIIHHGHGGGHGIHIHIHHIHH
@HISEQ:711:H5NNWBCX2:2:1101:11495:18272:ATCTCGTA
TTAAGTTCAGCGGGTAATCTTGCCTGAGCTCAGGTCGAAAGTTAAGATATGCCAAAGGCACATTCCTGCTTGGCTTCTAGCAAGATCCACAAGCAACAACTTCGTGTAGTCGGCAAAAGCCGGTGCTACCTATCCAGTTGAAGCCCATATCGGGTCCTTGCTTAAGCCTCTGTACTTCAGCCAACCCAATCTACCTGATGGCTGATTGGGGAAGCCAGATCCACCCCTGTGGCTTGCAAAAAAAGCAAACATACCCAACAAGTTGGGAGGGGTGAGGGTGTAAACCGACGCTGAGGCAGACATGCTCTTGCCCGAGGGCTCGAGCGCAATATGCGTTCAAAGATTCGATGGTTCACGGAATTCTGCAATTCACACTACGTATCGCATTTC
+
IIHIIHHGHIHDHIIIIIIIFHIIIIHGHGIIIHHIGGFGHHHHIHIIIIHIIHIGIIFHHHHIIIHHIHHE@HHGHHHGHIIIIGHIIIHHHHHIIEHIHHGEHHHIIIGIHHGHHIHHIDHE<HFHIIIGHIIIHIIIHGHHGHIIHHIIGDHHHHHHHIIHIHIIIIGHHIHIIIIIIIGIHHEHIHHEHIHEEFIHHIIIGHIHHHGIIHHGIIHIHIHE-CEHHHGG?HFHHIIIIIIIHGFGFEIIHHHHHCEF;IHHCHHIIIHIIIIHCIIHIIHHHHHGDIHIHHHFIIIIIHIIIHHHIICIIIHHHHECGHHHFHCIHEEDGHHFGIIHIGIHHEFHIHHHHFHIIGIIIGIIIHHGIHIIIIIHHIHHIGIHEIHIII
@HISEQ:711:H5NNWBCX2:2:1101:13077:18258:ATCTCGTA
TTAAGTTCAGCGGGTATCCCTACCTGATCCGAGGTCAAGCGCAAAATGGTAGACTTGTGGATGCCACCGTCAGCAGCGGAGAGCGCAAAATGTGCTGCGCTCCCACACGGGACGGCGGGCTGCCAATGCATTTGAGGCGAGTTCACGCGCGTAGCGGAACAAAACGCCCAATACCCAGCAGGGCTGGAGGGTACAAATGACGCTCGAACAGGCATGCCCCATGGAATACCAAGGGGCGCAATGTGCGTTCAAAGATTCGATGATTCACTGAATTCTGCAATTCACACTACTTATCGCATTTC
+
IIIIIIIIIIIIIHIIIIHIIIIIIHIGIIIIIIIHIIIHIIIIIIIIHIHHIIIIIIIIIIIHIIIIIHIIIHIIIIIIHIIIIIIIIIIIIIIIIIHIIIIIHIIIIIIIIIIIHIIIIHIIIIHIIIIHIIHIIIIIIHHIHIIHHHIIIHHHHIIIIHHIIIIIHIIIIIIIIIIIIIIIIIIIIIIIHIHHHIHIHIIIIIIIIIIIIIIIIIHHIIIHIHIIIIHHIHHIIIFIIIIIHGIHIIIIIIIGIIIIIIIIIIHHHIHIHIIIIHHHHGIIIHHEHHIIHEHGIIIIII
@HISEQ:711:H5NNWBCX2:2:1101:15765:18443:ATCTCGTA
TTAAGTTCAGCGGGTCTTCCTACCTGATTTGAGACCATGGTTCAAGGCTTGCGCCTTTATAGGTGTGGACTAACTGTTCATATAAAAACTCCAAATCTCCTCTAAGATAATAGGCATTATGAGAAACCACAGTTTCATACACATACTTTTCTAATAGATATAGAGAAATGTCAAGCATTTTCATATTACTAGTAGCAATCTATTTAAAAGAACCCACCAGAGATGGGAACTTCATATCTCCTTGGTCATTCACGAATGAAATCACAAGAAATTAATACTATAGATTCTCAAACAGGCATACTCCAGAGGAGTGCAATGTGCGTTCAAAGATTCGATGATTCACGGAAAGCAATTCACATTACGTATCGCATTTC
+
IHHHHC@CGF?FH?C/DGHIGHEHFIH@EGHHHHEEHGG?GEG1FEEHHECEDHEHEFHFEH1<<GEHF<DHHIGFHHHCDH?FG@CCE@@1D<GHI@1C@GEHHFHHHIEG@11CHHEH<G?GHEH@C@F<<<<<FC@GHHIEHHE/</DGHIIH?FHHHGFHGEFFHGHFAC6FCGHCGHHEFGHIHIIHGHEFFHGHIHGHHHHII/<AHHFBFHHHC/HGG@IHHHEGCEGGDHHGHHHEFG@EHHHGIHHIIIIHFHHIHFHHGHIIIIFHFIIIIIHHHFEEHIHHHHHIHGHEG?CHEGGHHHHIIIIIHEHIHHEHHGHHEHHGHIHIIHGHHHHHHHIHHIIHHGIIHFHHHHHIIHIIHHDHHI
@HISEQ:711:H5NNWBCX2:2:1101:18539:18252:ATCTCGTA
TTAAGTTCAGCGGGTAGTCCTACCTGATTTGAGACCATGGTTCAGACACAAGTGTCTTGTAGTTGGATCCTTACTTCCTAAAGCTGGGCACTACTGCTGCTTATTTGGCAAAATGAGAAACCAAGGTTCCATACATATACCTTTCGGCAGCCTTTGCAGGCCGTCATTACTTTATTCAGTGCAGACTAATGAAATTCAGAGCACTAAGATAGACGCTCCAGATCTTCCCGCTTAATAAATTAATTGGGAAATGAATACATTAGATTCTCAAACAGGCATACTCTAGCAAGCTAGAGTGCAATGTGCGTTCAAAGATTAGATGATTCACGAGATTCTGCAATTCACATCACGTATCGCATTTC
+
IIIIIIIGIIIGHIIIHIIIIIIIIHIIIIIIIIIIIGIIIHIIHHIIIIIHHIIIIIIIIIIIHIIIIFFHIIIIIIIGHHIIIIIIIIIIIIIIIIIIHIIIIIIIHHIIIIGHIIIIIIIHIIGHHIHIIIIIIGHHHIIIIIIIIHHIIIIIIIHIIIIIIIIIIIIIHIIIIIHIHIIHHHHHHIHHIIHIIHIGHGIIIIIIIIHIHIIIIIHHIIIIIIIHHFIIIIIHIIIIHIIIIIIIIIIIIIIIIIIIIIIIIIIIHIIIIIIIHIHIIIHIHHIIGHIIHGIIIIGIIIIIIIIIIIIIIIIIIIIIIHHHHGIIIIHIIHHHIHHIIIIIIHHIIIGIIIIIHHHIHI
@HISEQ:711:H5NNWBCX2:2:1101:7840:18631:ATCTCGTA
TTAAGTTCAGCGGGTGTTCTTGCCTGAGCTCAGGTCGAGATAAAGGTTAATAGGGCCGAAGCCCTTCCTGATTTCGGGTCGACAAGCACAGATCCAAGCCAACAACTAAAGCATCAGCAACAAGTTGCCTACCCAGTTGCGGCCCTTATCGGGTCCATGCATCAACCTCTATGCTTCAGCGAACCCAGACACTAGGCCTGGGAAAGCCAGATCCGCCAATTCAATCCAAGGATTGGTATGGCGAGGATTAACCCGACGCTGAGGCAGACATGCTCTTGGCCGAAGCCTCGAGCGCAATATGCGTTCAAAGATTCGATGGTTCACGTATTTCTGCAATTCACACTACGTATCGCATTTC
+
IIIIIHIIIIIIIIIIIHIIIGHHGHIIIHHIIIHHIIIIIIIIIIHHHHIIIHHHIIHIIIIIIIIIIHIIIIIIIIIIIIIIIIIGIIIIIIIIHIGHIIIIIIIIIIIIIHHHHHIIIIIIIIIIGIIHHHHHIHIIIGHHIIIIIIIIIIIIIIIIIIIHHIIIIIGHHIHEHEHHIIIIIHIIIIHIIHIIHIIIIIIIIHIIIIIIIIGHIIIIHEGCGIHIIIIHHHHHGIHIIIIHHGIHHHIIIIHGHIIIHHGIIIIIHIIIIIIIHIIHIHHIIIIIHHIIIIIIIGHIHHHGDHIHHIHHGIHGIIIIIIIIIHHGIIHHIIIIIIIIHEHHDIHHHIIIIIIIII
@HISEQ:711:H5NNWBCX2:2:1101:8228:18667:ATCTCGTA
TTAAGTTCAGCGGGTATCCCTACCTGATCCGAGGTCAACCTTGTGAAAGATTTAACGGCCGCGGCCGCCCGCACTCCGAAGCGATTAATGAAATCACAACGCTTAGAGACGGACAGCTCAGCCGGAGACTTTGAGGCGCGCGGATTGACCGCGGCGCCCAATACCAAGCCAGGCTTGAGTGGTGAAATGACGCTCGAACAGGCATGCCCTTCGGAATACCAAAGGGCGCAATGTGCGTTCAAAGATTCGATGATTCACTGAATTCTGCAATTCACATTACTTATCGCATTTC
+
IGIIIEHHIIHIGIIIIIIHIIIIIIGHIIIIIIIIIIIIIIHIIIIIIHIIHHIIIGIIIIIGIIIHIHIIIIIHIGHEHHIIIIIIIIIIIIIIIIIHIIIHHIIIIIIIIIHIIIHIIIIIIIIIIHIIIIIIHHIIIIIIHHIIIIIIIIIIIHHIIIIHIIIIIIIIIIIIIIIHHIIIIIIIIIIIIIIIIIIIIIIIIIIIIIIIIIIIIIHIIIHCIIIIIIIHDEIIIIIIIIIIIIIIIIIIIIIHIIIIIIIHIGIIIIIIIIIIIIIIIIHIIIIIIIII
@HISEQ:711:H5NNWBCX2:2:1101:10846:18649:ATCTCGTA
TTAAACTCGGCGGGTAGTCTTTTCCGATTAGAGGTCTGATGCGTTACCTCTTCTTCACGCTTTCGCAGCACTCGAGGTGCTGGCTCAAGGTAAGCCTGCTGTGGAACTCGGGCACGCACTCGGGCTCACTGGGAGCCCCGCACTTGGAATGAAACTCTTTCGAGTATCGCACACCTGATCGCGGGGGCAAGTGATGCCACGGCGGCCAAATTCCCTCCATTTCAGCCGACCCGATGTGCCGGGACGGCCAGTTCCACTCAGACTCTAAGAGAGTGTGGTGGGGGGGCGCGGTGACGCTCTAGCGGAAATGCCCTCGGACAAGCCTCGGGCGCAACTTGCGTTCAAAAACTCGATGATTCGCGGAATTCTGCAATTCACACTACGTATCGCATTTC
+
IIHHHIGHHHHHIIHHHHHFHHHHICHIHHHHHIEHIHEHCHHHHEDHHHIGHIIHHHIHHIIHCHHCHFHHIHGHDHIFHHIGHHCHHHHHIGHII1FHFHIIIHHFGDHGHCHHIGIDF0EEHDCGHCDH@DGHHHI<?DD/D?GDFF?GGH/DFEHHE/AHFHGCEHGHC@H?F?AIIHHFHHIHFBEG@@H<DGIIHHDGHHHHF?HGGHHGHIFFHHDEC<HHF=HHHH?HHIHGHIH?<GHHEIHF?HHGFCIIHHHFIHFHIIHG@GIIIIHHHHHCIIHIHHIFIIHHIGIIIHIIIHEEGIIIIHHEIIHIIIHECHHIIIIHIHHCFIGIHHIHHHGDHIIIIIHHHGIIIIIIHIHIHHIIIIHIIHHHHEIIIHGHIHFCHHI
@HISEQ:711:H5NNWBCX2:2:1101:13104:18621:ATCTCGTA
TTAAGTTCAGCGGGTGTTCTTGCCTGAGCTCAGGTCGAAGATGTAAGTTATATTTCCTGGTTTGAGGGCTATTGAAAAAGAGCCAAGCCAACACCTAAATATGTAGCAGTGATGCTGCCTACCTAGATGCGGCCCATAAACGGTCCTTAATCAGCCTCTGAGCTTCAGTAGACCCGGCTTTCACTCCATAATAAAACAGAGGAGAGCCGGGACTACCAGATCCAACCAGCCAATTATTAATGAATAATTATTGGGAGGTTGAGGGGTACATCGACGCTGAGCCAGACATGCTCTTGGCCGAGGCCTCGAGCGCAATATGCGTTCAAAGACTTGATGATTCACGGAATTCTGCAATTCACACTACGTATCGCATTTC
+
IIHGIHIIIIIIIIHHGHIHIIHIIIIIIIIIIIIHHEHHCHHI1FGHHHIHIIIIIHIIIHHHFHIFHCGHIHEHHHIIIIIGIIIIGIHIIIIHIIIIIHHIIHIHGIIIIIIIIHIIHGHIIIHIIIIIIIIHHIIIIIHIIIHHIIIHIEHIIGHIIHIIIIIIIIIHHIIIIHHIIIHHHIIIIIIIHHIIIIIHHIIIIHHIIIHHHIIIHIIHECIIIIIIIHHHIIIIHIHHHEEIEHHFHGHIHFGHHIIIHHGHHHHHHHIHHHIIIIHHEHHHEIIIIIIIIIHHIIHIIHIIIIHHIIIGIIIHIIIIIIIIIIIIIIIIIIIIIIIGIIHGHHIHHIGIIHHGIHHHHHGHIIIIIIIIHIII
@HISEQ:711:H5NNWBCX2:2:1101:17776:18750:ATCTCGTA
TTAAGTTCAGCGGGTGTTCTTGCCTGAGCTCAGGTCGAGATAAAGGTTAATAGGGCCGAAGCCCTTCCTGATTTCGGGTCGACAAGCACAGATCCAAGCCAACAACTAAAGCATCAGCAACAAGTTGCCTACCCAGTTGCGGCCCTTATCGGGTCCATGCATCAACCTCTATGCTTCAGCGAACCCAGACACTAGGCCTGGGAAAGCCAGATCCGCCAATTCAATCCAAGGATTGGTATGGCGAGGATTAACCCGACGCTGAGGCAGACATGCTCTTGGCCGAAGCCTCGAGCGCAATATGCGTTCAAAGATTCGATGGTTCACGTATTTCTGCAATTCACACTACGTATCGCATTTC
+
IIIIHHHIIIIIIIIIIIIIIIIIIIIIIIIIIIIIIHIIIIIIIIHIIIIIHIIIHIIIIIIIIIIIIHHIIIIIIIIIIIIIIIIGIIIIHIIIIIIIIIHIIIIHIIIIIIIIIGGIIIIHIIIHIIIIHIHIIIIIHIHHIIIIIIIIIIHIIIHHHEHIIHHGIIIIGIIHHIHIIIIHHHHGCHHIIIIIIHHIIIIIIIIIIHIHIIIIIHHFGIIIHHHHIIHHIHEIIIIIIIIIHHHGHHHHIIIIHIIIIIIIIIHIIIIIIHIIIHIIIHHIIIIIIIHIIIIIIIIIIIIIIIIHIHIHIIIIIIIIIIIIIIHIIIIIIIIIIIIHHHIHHIIIIIIHIIIIII
@HISEQ:711:H5NNWBCX2:2:1101:19150:18612:ATCTCGTA
TTAAGTTCAGCGGGTAGTCCCACCTGATTTGAGGTCTAAAGTATAGGGGTCAACTAGCAGCGGCATTTCCCCAACATTCGGCCGCGGTAAAGCGTCCTCAACGAAATTTCTTATCACGTTGAGTCAGTCCGAAAGAATAGGAGCCTGCTCATAAATTTAAAGCGAGCTGAGCCAAAAGATCCAGCAGCGCTCAACATCCAACCATTACCATTTTTTTTTAAAAAAAATGGTAGGGTTGAGGAGCTAATGACACTCAAACAGGTGTGCCCTTCGGAATACCAAAGGGCGCAAGGTGCGTTCAAAGATTCGATGATTCACTGAATTCTGCAATTCACATTACTTATCGCATTTC
+
IIIIIIHIIIIIHIIIHIIIIIIIIIIIIIIIIGIIIIIHIIIIIIIIIIHHHIIIIIIIIIIIIIIHIIIHHIIIIHIIIIIIIIIIIHIIIIIIIIIIIIIHHIIHHIIIIIGHIIIIIIIIIHIIEHHIIIIHHIIICHFHHHIIIIHIIIIIIIIIHIHHHIHIIIIIIIIIIHHEHIIIIIHHIIIIIHGHHIHHHIIIIIIIHIIIHIIHHIIIIIHIHHHIIHFIIIIIIIIIIIIIIIIIIIHHIHIHHHIIHIIIIIIIIIIHHIIIIIIHIIHFHIIIIIIIIGIIIIIIIIGIIIIIIIIIIIIIIIIHIIIHIHIIIIIHIHIHHHHHHIHHIIIIHGII
@HISEQ:711:H5NNWBCX2:2:1101:1768:18836:ATCTCGTA
TTAAGTTCAGCGGGTAATCTTGCCTGAGCTCAGGTCGAAAGTTTAGACATGCCAAAGGCACGTTCCTGCTTGGCCTCTAGCAAGAGCCACAAGCAACAACTTCGTGTAGTCGGCAGAAGCCGGTGCTACCTATCCAGTTGAAGCCCATATCGGGTCCTTGCTTAAGCCTCTGCACTTCAGCCAACCCAATCTGCCTGATGGCTGATTGGGGAAGCCAGATCCACCCCAACGGCTTGCCAATAAAGCAAGCACACCCAACAAGTTGGGAGGGGTGAGGGTGTAAACCGACGCTGAGGCAGACATGCTCTTGCCCGAGGGCTTGAGCGCAATATGCGTTCAAAGATTCGATGGTTCACGGAATTCTGCAATTCACACTACGTATCGCATTTC
+
IIIHIHIIIIHIIIHIIIIIIHIGIIIIIIIIHIIIIIIHHHIIHIIIIIIIIHIIGHIHIIIIIIIFHIIIIIIIIIIIIIIIIHIIIIIIIIIIIIIHHHEHGHHIIIIIIIIIIIIIIIIIIIIIIIHIIIIHEHIHHHHIIIIIIIIIIHHIIHHIIIIIIIIIIIIIIIHIHHHIHIIIIIIIIHIIHIIIIIIIIIIIIHHHHHHIIIIIHIIIHIIIHHEA-IIIHHHIIIIIIIGIGIIIIHHHGHHIHHIIIIIHHHHCGIIIIIIIIIIIIHHCHHIIIIIHIIHHIIHFIIIIIIHIIIIHHIHIHIIIIHGIIIIIIIIIIIIIIIIIIHHHIIHGFIIIIIIIIIIIIHHIIHHIIIIIIHIHEIIIIIIIIHIIII
@HISEQ:711:H5NNWBCX2:2:1101:7827:18859:ATCTCGTA
TTAAGTTCAGCGGGTGTTCTTGCCTGAACTCAGGTCGAAAGGGGTGTGTCGCACGGCTTCTCGGAGAGCGGCCGACGATTCCTGCCGGCTTACAACGAGGTCCCGGGCCGACGGCGGCATGCGATCCCTGGCGGGTCACCTACCAGACTGTCGTCCCGATCGGGTCCTCGTTCGAGCCTCTGTTCTTCGGCAGACCCGGTTAAATTAACCGGGACGGCCAGGTCCACGCCTCTTGAGAGAGGGTGAGGGTAAAGCCGACGCTGAGGCAGACATACTCTCGGCCGGAGCCTCGAGTGCAATTTGCGTTCAAAGATTCGATGATTCACATTATCTGCAATTCACACTACGTATCGCATTTC
+
HIIIIH?GHIIIIHIIIIIIIHIHIIIHHHIHHGHHHHHHIIIIIIIIHHHHIIIIIIHIGIIGIHHIIHIHHIHHIIIIIIIIIIIIIGIIHGHHIIIHIIIIIIIIIIGIHGIGHHIIIIIIIIIIIIIIIGIHIHIIHIHIIIIIIIIIHHGIIGCDHHIIHHFHHIIIIIGIEIIGHIHGEHIIIIHHHIIIIGHHHHHHIHHHIIIHIIGGIIHHHF=HE@HHEEEHIIHHCGIHHIHHHCIHHEGCEHHHE@DIIIIIHHIHHHIIHHGHIHGGHGIIHGGHDGCHFHIHIHHIIIIIHHIIHIHHHHHHGIIIIHHGFHGHHIHHIIHHIIIHIHHHHHHIIIIHHHGHIII
@HISEQ:711:H5NNWBCX2:2:1101:8630:18955:ATCTCGTA
TTAAGTTCAGCGGGTGTTCTTGCCTGAGCTCAGGTCGAGATAAAGGTTAATAGGGCCGAAGCCCTTCCTGATTTCGGGTCGACAAGCACAGTCCCAAGCCAACAACTAAAGCATTAGCAACAAGTTGCCTACCCAGTTGCGGCCCTTATCGGGTCCATGCATCAACCTCTTTGCTTCAGCGAACCCAGACACTAGGCCTGGGAAAGCCAGATCCGCCCTTTCATTCCATGGAATGGTTGGGCGAGGATTAACCCGACGCTGAGGCAGACATGCTCTTGGCCGAAGCCTCGAGCGCAATATGCGTTCAAAGATTCGATGGTTCACGTATTTCTGCAATTCACACTACGTATCGCATTTC
+
IIIIIIIIHIIIIDHIIIIIHGHHHHIIIIIIIIHIIHIIIIIIIIIIIIIEHHIIIHIIIIHHIHHIIGHHHHHIIIIIIIIIIIHIIIIHIGHIIIIIIHHGGHHHIGIIIIIGFHHHIIIIIHHIIIIHIIHIHIIGIIIGIIIIIIIIIIIHHHHHHGHHHHHHG@GHEHIIHFIHHDGHHIHHIIHIHHHEHHHIIIHIIHIHIIHHHGHIHHHHEHC8HIHHEHEHEHGE?HHHHHFGFGIIHHIIHECGHHHEEIHHHHGHHHHIHHHHHEFE?HIIIHDHHHIIIIHIHHEHHHHGEIHHHGD11H?HH@CHIGIHHFFHHCCHHEFGIHHHHCFHHGDHE=HHHIHIHF
@HISEQ:711:H5NNWBCX2:2:1101:10863:18922:ATCTCGTA
TTAAGTTCAGCGGGTGTTCTTGCCTGAGCTCAGGTCGAGGATATGTGGGTTATGAGGCACATCAATCCTTGTTTAAGGGACCAACGCTTCTCTCTCCTGGGTTTAGTGAAGCATCACATCGAAGTCCTGTAAGGCCAACAACTAGCAAAGAAAGAGGAAAAGCTTTGCAGCTTCTCGCTCACTGCCCAGTTGCGACCCTCCCCTGAATAGGCTGGTTTCGATCTTCACTCTGTTCTTCAGCCGATCCAAGTCAACTCAATGACTTGAAACAACCAGTTCCACTCTAGGTATATACACAATGGTATAGTTAGAGTGAGATAAACCCGACGCTGAGGCAGACATGCTCTCGGCCGAAGCCTCGAGCGCAATATGCGTTCAAAGATTCGATGGTTCACGGAATTCTGCAATTCACACTACGTATCGCATTTC
+
IIIIIIIIIIIIGIIIHHHHHIIIIIIIIIIIIIHHHHIIEGHIHHHHIIIGIHGHHIIGGHIGEHIHIIIIIIIIIGIIIGIIHIIGIIIIHIHIIIIIIIGHIIIIHIIIIIFHHHIIIIIIIIIIIEGEHHIGIIIIIIIIGICGHHIIIHIHGIIIHEFFHHIIIIIEHHHHFIHIIIIIIHGHGIHHHIHGHHIIIIII@HEHHHCHHIHIIIIIHHHEGHHIIIHHHGCHHIIHIIHAIGGIIHGEAIHFHHHHHH?GIHGHHGHHHBHEEHIHHIHIHGHHHHHGA.FEHHHIIIHHHFIIIIHEIIIHHHGE=HHHIIHHIIIIHIIIIHHIIIIHHIIIIHIHIIIIHIHHGDHHIIIIGIIIIIIHHIIIHHIIIIHIIGGIIIIHGIHIHIIIIHIIIIIIIIIHHIIIHIIHHGIII
@HISEQ:711:H5NNWBCX2:2:1101:13510:18817:ATCTCGTA
TTAAGTTCAGCGGGTTTTCTTGCCCGATTTCAGACCAAGTTTTTGAGGAATCCTCTCCAAGGAGAAGTCACCTCGTTGCCCGAGCCGTTAAGCTGCAAAGGGCGTTGCGGAAACACACAAGAGGCTTTCAGTGCAAAGAGTAGTTTCCAAACCAACGAAGGCTTTTGTTGCTGCTTTGCAAAGGTCCGTCACCTTCAAGAATGTCTCATCGGTGTACGAAGAGTCCCTTTCCGTTTCCGGGAAGCGACACAACATCCAAAGTCCACCAGCTTTCGGGGGTTTAACCTCGAAAGCTTGGTGAGGATTATAGCTGATTCTGAAACGGGCATGCTCACCGGAGTACCGGTGAGCGCAATGTGCGTTCAAAGATTCGATGATTCACTGAATTCTGCAATTCACACTACTTATCGCATTTC
+
IIGIIHIIIIIIIHHIIIIIIIIIIIIIIIIFHIIIIIIGHIGHHHIIIIIIIIIIIIGIIIIIHHDGHFHIIIIIIHIIIHIIIIHHIIGIIIIHIIIHEHIIIIIIIHIIIIIIIIIIIIGIIIHIIHIIIIEEHIIIGIIIGHHIHHHGIIIIGIIIIIIHIIHEHHIIGHIHIEEHHAAGHHIIIIIIIIHHIIEHHHHHHHEIIHEHIIIHHHEHG@-@ECHD@DHIHIHGHHCIIIIIIIIIIHIIIHHFIHEHIIHIIIIIHHDGDIIIIHHIHDIIIHEIIIGHIIGIHIIIIIHIHHHIIHGHIIIIIIHIIHIIHIIIIIIIHHIHIIIIIIGEHHHGIIIIHIHHHHIHIIHIIHIIHHGIIGIIIIIIIIIHIIIIIIHHIHHIIIIHIIIHIIIHHGIIIGII
@HISEQ:711:H5NNWBCX2:2:1101:15121:18858:ATCTCGTA
TTAAGTTCAGCGGGTATTCCTACCTGATCCGAGGTCAACCTTTAAAAGGGGGGTGTTTAACGGCAAGAACCCGCCGCACGACCAAAGCGAGATGTATTACTGCGCTCGGTGTGACTAGCGAGCCCGCCACTGGTTTTCAGGGCCTGCGGGCAGCCGCAGGACCCCAACACAAGCAGGGCTTGATGGTTGAAATGACGCTCGAACAGGCATGCCCGCCAGAATACTGGCGGGCGCAATGTGCGTTCAAAGATTCGATGATTCACTGAATTCTGCAATTCACATTACTTATCGCATTTC
+
IIIIIIHIIIIHIHIIIIIIIIIIIIIIIIIIIIIIIIIIIHIIIIIIIHIIIDHIIIGEHHIIIIIIIHHIIIIIIIIIIIIIHIHIIHIHIIIHIHIIIIGHIIIIIIIIIIIIHIIIIIIIIIIIHIIIIIIIIIIIIIHIIIIIHGIIIIIIIIIIIIIIIIIIIIIIIIIHIIIIIIIHHIIHIIIIIIIIIIIIIIIHIIIIIIIIIIIIIIIIIHGIIHGIHIIIIHGDCEEIHIHIIIHIHFIIIIIIIHHIHHIHIHIIIIIIIIIIIHIHHIIIIIIIIIIIIHHHI
@HISEQ:711:H5NNWBCX2:2:1101:15774:18834:ATCTCGTA
TTAAGTTCAGCGGGTATCCCTACCTGATCCGAGGTCAAGCGCAAAATGGTAGACTTGTGGATGCCACCGTCAGCAGCGGAGAGCGCAAAATGTGCTGCGCTCCCACACGGGACGGCGGGCTGCCAATGCATTTGAGGCGAGTTCACGCGCGTAGCGGAACAAAACGCCCAATACCCAGCAGGGCTGGAGGGTACAAATGACGCTCGAACAGGCATGCCCCATGGAATACCAAGGGGCGCAATGTGCGTTCAAAGATTCGATGATTCACTGAATTCTGCAATTCACACTACTTATCGCATTTC
+
IIIIIHIIIHIHIIIIIIIIIIIIIIIIIIIIIIIIIIIIIIIIIIIIIHIHIIIIIIHIIIIIIIIIIIHIIIIIIIIIIIIIIGIHIHHIIIIIIIIIIIIIIIIIIIIIHIIIHIIHIIIIIIHIIIIIIIIIIIIHIHHHIIIIIIIIHIIIIGHHHIFHIHHHHIIIGHHIIIIHIIIIIIIHHHHCHFHHHIHHHIIHHHHHHGHHHIIIIIIHHHHCEC@DEHHHC/FIHEHHHGIIIIIIHHGCEDHIIIHHHG?EGC<HHHECHHEHEFHHIIHHHHHEEHHDCIHHEGIIHH
@HISEQ:711:H5NNWBCX2:2:1101:18175:18955:ATCTCGTA
TTAAGTTCAGCGGGTAGTCCTACCTGATTTGAGACCATGGTTCAGACACAAGTGTCTTGTAGTTGGATCCTTACTTCCTAAAGCTGGGCACTACTGCTGCTTATTTGGCAAAATGAGAAACCAAGGTTCCATACATATACCTTTCGGCAGCCTTTGCAGGCCGTCATTACTTTATTCAGTGCAGACTAATGAAATTCAGAGCACTAAGATAGACGCTCCAGATCTTCCCGCTTAATAAATTAATTGGGAAATGAATACATTAGATTCTCAAACAGGCATACTCTAGCAAGCTAGAGTGCAATGTGCGTTCAAAGATTAGATGATTCACGAGATTCTGCAATTCACATCACGTATCGCATTTC
+
EHHIIGHHFIHHHIIHIIIIIIIIHIHHIIIEEHHIIIGFIIHEHIIIHIIHIIHHIGHIIIHHHHHHI@GGHHHHIIHGEHGIHHIGHFHIIIIIHIEHIHGHHHGHHEHHHCGHCHIIHGHHHFFHHIIGHFHIHHHHHFEEHHHIHIHHIHHHIHIEDHDCCGHHGHIIHHIHHHGBCFEB8AFHHFHFEIIIHHHEHIGHHFIIIHHHIHHCGHHIIIHDGIHHD?IIG?HECCHHHG@@EFCCGCEIGIEIHFEHHFC1CHIGIHHGHECGHG@<IHG?HHFEGCF@DCIIGHEHIIIHHIHIHEHF@H@G@HHCHEHEHHEIHGCH?HECEHIIIIIHHFHHHIHHIHHHHG/DHE
@HISEQ:711:H5NNWBCX2:2:1101:6277:19118:ATCTCGTA
TTAAGTTCAGCGGGTAGTCCCACCTGATTTGAGGTCTAAAAATATAAGGGTCAACTAGTAGCGGCATTTCCCTAAGATTCGGCCGCTGCAAAGCGTCCTCAACGAAATTTCTTATCACGTTGAGTCAGTCCGAAATGGTAGGAGCCTGCTCATCAATTTAAAGTGAGCTGAACCAAAAGTCCAGCAACACTCAACATCCAACCACTAACGTCTTGAAAAAACGATAGGGTTGAGGAATTAATGACACTCAAACAGGTGTGCCCTTCGGAATACCAAAGGGCGCAAGGTGCGTTCAAAGATTCGATGATTCACTGAATTCTGCAATTCACATTACTTATCGCAGTTC
+
IIIIIHIIIIIIIIIIGHIHHIIIIIGHHHHHIIHIIGHHIIHIIIIHIIHHHIIIIIIIIIIIGIIIIHHIIIIIIIIIIIIIIIIIIIIHIIIIIIIIIIIIIIIIIIIIIIIIIHIIIIIIIIIHIIIHHHIIIIIIIIIIIIHHIIHHHIIIIIIIIIHHHIHIIIIIIIIIIIIHHIIIHIIIIHIIIHHHHIIIIIIIIIIHIIIHIIIIHIHGGHIHHEEHIIIIGIIIIIHIIIIHHGIIIIIHIIHIIIIIIHIIIIIIIIIIIIHIHHIHDHHIIHHIIIIIIIIIIIIIIIIIIIIHIIIIIIIIIIIIIIIIIIIIIIIIIIIIIIIIIIIIII
@HISEQ:711:H5NNWBCX2:2:1101:7504:19029:ATCTCGTA
TTAAGTTCAGCGGGTATCCCTACCTGATCCGAGGTCAACCATAGAAAATTGGGGGTTGATGGCAAGCATCCTACAGGGCTCCATCGCGAGAAGAATTACTACGCGTAGAGCCTGCAGGCACCGCCACTGATTTTAAGGGCTGTCTGACGACAGGCCCCAACACCAAGCTGGGCTTGAGGGTTATAATGACGCTCGAACAGGCATGCCCCCCGGAATACCAGGGGGCGCAATGTGCGTTCAAAGATTCGATGATTCACTGAATTCTGCAATTCACATTACTTATCGCATTTC
+
IIIIIHIIIIHIIIIIIIIIIIIIIIIIIIIIIIHIIIIIIHIIIIIIIIHIIIIIIIIIIIIIIIIIIIIIIHIIHGIIIIIIHIIHIIIGIGHIIIIIIIIIIIIIIIGIIIIIIIIIIIIIIIIIIIHIIIIIIIIIIIHIIIIIIIIIHHIIIIIHIIIIIIIIHIIIHIHFHIIIHHIIIIIIHHIIIIHHIIIIIHIIIIIIIIIIIIIIIIIHHHIIIIIHIIHHHIIIHIIIIIIIIIIIIIIIIIIIIIIIHIIIIIIIHIIIIHIIIIIIIIIIIIIHGII
@HISEQ:711:H5NNWBCX2:2:1101:8522:19080:ATCTCGTA
TTAAGTTCAGCGGGTATCCCTACCTGATCCGAGGTCAACCTTAAGAGAGGGGTTTCTCGAGGCAGAGCAATGTTTCACCTAGAAGCTGGAGATTTTACTACGCTTGAGGTTCAACACCGCCGCCAAAGTCTTTAGAGCGCGTCCACAGCAGGGACGGCACCCAACGCCAAGCAGAGCTTGATGGTTGATAATGACGCTCGAACAGGCATGCTCCCCGGAATACCAGGGAGCGCAATGTGCGTTCAAAGATTCGATGATTCACTGAATTCTGCAATTCACATTACTTATCGCATTTC
+
IIIIIIIIIIIIIIIIIIHIIIIIIIIIIIIIIIIIIIIIIIIIIIIIIHGIHIIIIIIIIIHIHIIIIHIIHIIIIIIHIIIIIIIIIIIHIIIIIIIIIIIIIIIIIIHIIIIIIIIIIIIIIIIIIIIIIIIIIIIIIIIIIIIIIIIIIIIIIIIIIIIIIIIIIIIIIIIIHHIIIIIIIIIIIIIHIIIIIIIIIIIIIHIIIIIIIIIIIIIIIIIIIHHHIIIIIIIIIIHIHIHIIIIIIHGIIIIIHFIIIIIIIIIHIIIIIHIIIIIHHHIIIIIHIIIIIIII
@HISEQ:711:H5NNWBCX2:2:1101:9575:19231:ATCTCGTA
TTAAGTTCAGCGGGTAGTCTTACTTGATTTGAGATCGAGTTTAACAAGAATCGTTGCCGACCCTTGTGAAATCCTGCATCAGTCAGCCAATACGGTCAAACTCCCTTTATGTTAGCTGCAGCAAAAGTAATAATCCGTTTGACGGGACTAAATGAATATGCTTTTAGCTCAGGAGAATGTCCAGCTGCACCTGCATTTCAAGCAACCCGCCACCGATCTCAAAAAGATTGGTGTTGGGATTGCTCAAGTCCAAAGCTTTTCGATTAAAAAATCCAAAAGCTTTGAGGTGTTTACTGATACTCAAACAAGCATGCTCTTCGGAATACCAAAGAGCGCAATATGCGTTCAAAGATTCGATGATTCACTGAATTCTGCAATTCACATTACGTATCGCATTTC
+
HHHIIIIIIHIIIIIIHIIFHHIIIIIIIIEHHIIIIHIFHEHIIHIIGIIIGHHHHIIIIHIHIIIHIFHIIIIIIIGIIIIIIIGIIGIIHEEGHCCHHHHHHIIEHIIIIGEHIHIIIIIIHIIEHHIGHIIIIIIIHIHGHCHHHEGHIEGGHIHCHHFHHHGEHIIIIHIIIIHIHHHIHIEHHGHGFHIIIIIHHECHEHHHIIHHHHHHHHHDHCGHAE@FA=BAB.A.7?HHFF?HG?HGIHFEHHHHHEFEGHHHIGIHHHEEHHIHEIIHEG@EHGC?HHFHHHCHIHHHHC@EGHIHHIHIIGGIHEEHHIHFEIHFFHGHCCHGHF0C?=C@C?C?IIIIIIIHIHHFIHHHHF1<1FHHHEIHHHIHHHHHHCHDIHEHHHHHIHG
@HISEQ:711:H5NNWBCX2:2:1101:16365:19197:ATCTCGTA
TTAAGTTCAGCGGGTGTTCTTGCCTGAGCTCAGGTCGAAGATGTAAGTTATATTTCCTGGTTTGAGGGCTATTGAAAAAGAGCCAAGCCAACACCTAAATATGTAGCAGTGATGCTGCCTACCTAGATGCGGCCCATAAACGGTCCTTAATCAGCCTCTGAGCTTCAGTAGACCCGGCTTTCACTCCATAATAAAACAGAGGAGAGCCGGGACTACCAGATCCAACCAGCCAATTATTAATGAATAATTATTGGGAGGTTGAGGGGTACATCGACGCTGAGCCAGACATGCTCTTGGCCGAGGCCTCGAGCGCAATATGCGTTCAAAGACTTGATGATTCACGGAATTCTGCAATTCACACTACGTATCGCATTTC
+
HIIIIIIHIIIIIIIIIIIIIHFHHHHIIHIIIIIGHHIHEHHIHIIIIIGHHHHHHHIGIIIGHGICEGHHHEHHIIIIIIIHIIHHHIIIIIIIIIIHHIFHHHIIIIIIII@GHHHIHIIIIHGIIIHIIIIHHHHHHHIIIHHIIHIHGHIHEGHIIHIIIEHHHHIIHGHIIIIHIHHF:HHIHHHHHGHHHIIIHGIIIHHBHHHIHIHIIIIHHHHHHHHGHFFIGHIIIHIIIHIIIIIHHHIIHF<HHHH?IIIGIIIIIIIIHIHIIIIIIGIIHHIIIIGIIIIIGIIIIHHGIHIHIIGIHHHCIHHIHGIHIIIIIIIIIIHIIIIIIIHHIIIIIIIHFIIIIIIIIHGIHHIIIIIHHIHI
@HISEQ:711:H5NNWBCX2:2:1101:20489:19096:ATCTCGTA
TTAAGTTCAGCGGGTGTTCTTGCCTGAGCTCAGGTCGAGATAAAGGTTAATAGGGCCGAAGCCCTTCCTGATTTCGGGTCGACAAGCACAGTCCCAAGCCAACAACTAAAGCATTAGCAACAAGTTGCCTACCCAGTTGCGGCCCTTATCGGGTCCATGCATCAACCTCTTTGCTTCAGCGAACCCAGACACTAGGCCTGGGAAAGCCAGATCCGCCCTTTCATTCCATGGAATGGTTGGGCGAGGATTAACCCGACGCTGAGGCAGACATGCTCTTGGCCGAAGCCTCGAGCGCAATATGCGTTCAAAGATTCGATGGTTCACGTATTTCTGCAATTCACACTACGTATCGCATTTC
+
IHIIIHIIIIIIIIHIIIIHIHIIHIIGIHH?HHHHHIHIIIFGHIHIIIIHIIIIIIHIIGIIIIIIIDGHHIIIIIIIIIIHIHIHHIIHHIIIIIHHIGHIIIIIIHGIIHHHHIIHIHIHHHHIIIIHEHHHIIIIIIIHIII?HHIIIHHIIIHGHHHHHHHHGHHHFHHHFHHIIIIIIHIGHIIIIIIIIHFHIHHGIHHGHE<DGHEIHIIHHGHG?IIIIIIG?HIIIIIGIHHHEHIGIIIIIIHHHIHHGEHHIIIIIIIIGGIIIIIIIHHEIIGIHHIIIHHEHHHGHIHHHIIIIIIIIIHIIIIHIIIIIIIIIIIIIIGIIIIHHGHGDHHIIIIIIIIIII
@HISEQ:711:H5NNWBCX2:2:1101:3453:19316:ATCTCGTA
TTAAGTTCAGCGGGTAGTCCTACCTGATTTGAGATCAGATCTTAAAATTAAATTGTCTAACTTAATAGACTATTAGAAGCGGTTCATCTGTATTTCCTGGCCACCTTTTACAGTGTCCTCAGCGAGTGATACTTATCACGCCGAGTGGAACCAAGCATATACTGAGATCCAGCTAATGCATTTAAGAGGAGCAGACGTGAAATCTGCAAAGACCTCCAAGTCCAAAGCAAAACCAGTTGAATTAACAAAAGATTTACTTTGAGAATTTCATGATACTCAAACAGGCATGCTCCAAGGAATACCAAGGAGCGCAAGGTGCGTTCAAAGATTCGATGATTCACTGAATTCTGCAATTCACATTACTTATCGCATTTC
+
IIIIIIIIIIIIIIIIIHIHIGHIIIHIIIIHIHIIHIEHIIIIIIIIIIHIHIIHIIIIIIIIHIHIIFHIIIIIIIIHIIIIIIHIIIIIIIIIIIHIIIIIIIIIIIIHIIIIIIIIIIIGIIIIIIIHIIIIHIHIIIIIIHIIIIIIIIIHIIIIIHHIIIIIIIIIIIIHIHHFHGHIIIIHHIHIIHIIIIIHIIIHIHIHIIGEHIHHIHE@CFHGGCEIIHHFFHHF?FGIIIIHHIHIIHHIIIHHGCHHHHGIHGHHHHIIHIIIHIIIHHG<IHIIHHHIIHGHIIIIIIIHGHIIHHIIIHIIIIIHIGIIIIIIIIIIIHIIIHHHIIIIIHIIIIIIHHHHIIIHGGGDHHHHHIIHIII
@HISEQ:711:H5NNWBCX2:2:1101:4724:19449:ATCTCGTA
TTAAGTTCAGCGGGTAGTCTTACTTGATTTGAGATCGAGTTTAACAAGAATCGTTGCCGACCCTTGTGAAATCCTGCATCAGTCAGCCAATACGGTCAAACTCCCTTTATGTTAGCTGCAGCAAAAGTAATAATCCGTTTGACGGGACTAAATGAATATGCTTTTAGCTCAGGAGAATGTCCAGCTGCACCTGCATTTCAAGCAACCCGCCACCGATCTCAAAAAGATTGGTGTTGGGATTGCTCAAGTCCAAAGCTTTTCGATTAAAAAATCCAAAAGCTTTGAGGTGTTTACTGATACTCAAACAAGCATGCTCTTCGGAATACCAAAGAGCGCAATATGCGTTCAAAGATTCGATGATTCACTGAATTCTGCAATTCACATTACGTATCGCATTTC
+
FEHHIC1<GEHHD/<CHHFFCHHHHHEC1C@CEHH?EH?GHHC1CGH?GHGCCG1FHHHH<<C@1C@EEGECE@CHHE1<DC<<11<1C?FH1<<<0<C1ECHH<DEHEEHHFHGHGC?G?G000<0<@HH@@??0<<0<C0<C//DCGHHHCFFC?C@C=/.F/.EC@8F..;:.G?EA@GHEEHEGHIIHHHHFEHIHHGCHHCIIH=HHHG@HEHHHHGHG?HIHEIIIHHIIHHFIHIIIIIHIIHHFHHCHHIHHHHIIIIIHHHGHIHHIGHIIIHIIHIIIIGHIIIIIIIIGIIHHHIIHHIIIIIIIIIGIIHIHHEIIHHGIHHHEGHHHHHHIHHHHEF@CIIIHIIIIIIIHIIHFIIIIIIIIHIIHIHIIIHIIIIIIIHHHHHI
@HISEQ:711:H5NNWBCX2:2:1101:5522:19446:ATCTCGTA
TTAAGTTCAGCGGGTAGCCCCACCTGATCTGAGGTCAACCTTGTGATGGTTTGGGGGGGTTTTACGGCGTGACCACTCCGCCCTCCGCCCGCGAGGTGTTTCACTACTGCGCGGGGGAGGCTACGGCGAGGTCGCCACTGAATTTAAGGGACGGCCACCCGCTGGGGGGGCGGCCGATCCCCAACACCGCCCCCGGCACGAGCCGGGTGCGAGGGTTGAAATGACGCTCAGACAGGCGTGCCTCCCAGAATACTGGGAGGCGCAATGTGCGTTCAAAGATTCGATGATTCACTGAATTCTGCAATTCGCATTACTTATCGCATTTC
+
IIIIIIIIIIIIIIIIIIIIIHIIIIIHIIIIIIIIIIIIIIIDFHHHIDFHGHIHIIGHHHIIHHHIIFHIIIHIIIIHIIIGIIHIIIHIHGIIGHHHIIIIIHIHIHHIIIIIIHIIIHIIIIIIIIIIIIHHIIGIIIIIIIIIHHHIIIIIIHIIIIIIIIIIIIIIHHHIIHIIHIIIIIIHHIIHHIIIHIIIIIHIIIIIIIIIIIIIIIIIIGIIIIIHIIHFIIIIIIIIIIIIIIIIHIIIIIIIIHIIIIIIIIIIIIIIIIIIIHIIHIIIIIGIHIIIIIIIIIIIIIIIIIIHIIIIHIIIIIIIIIIHII
@HISEQ:711:H5NNWBCX2:2:1101:8547:19385:ATCTCGTA
TTAAGTTCAGCGGGTGTTCTTGCCTGAGCTCAGGTCGAAGATGTAAGTTATATTTCCTGGTTTGAGGGCTATTGAAAAAGAGCCAAGCCAACACCTAAATATGTAGCAGTGATGCTGCCTACCTAGATGCGGCCCATAAACGGTCCTTAATCAGCCTCTGAGCTTCAGTAGACCCGGCTTTCACTCCATAATAAAACAGAGGAGAGCCGGGACTACCAGATCCAACCAGCCAATTATTAATGAATAATTATTGGGAGGTTGAGGGGTACATCGACGCTGAGCCAGACATGCTCTTGGCCGAGGCCTCGAGCGCAATATGCGTTCAAAGACTTGATGATTCACGGAATTCTGCAATTCACACTACGTATCGCATTTC
+
IIIIIHHGHIIIIIHHIIIIIHGHHHEHFIIHCHIHHIIHHIIIHIIHHIIIGHHIHHHHIHHHHHHHGHIIHEGHEEHHIIHIHHHHHHIHHIIIIGHGHIIIIIIIIIIIIHIIIIIIIIIIII?GHIGIGHDHGIHGHDHIIIIIHHHIICHHIIIHHGIIIIIIIIGGHHIIIIIIIHHIIHHEHHIHHEHIIIIGIHHGHHGHFHIIIIIIIIHHECIHHGHGFGHHHIHGHHIHHIIIHIHIIIIHIGIIIIHIIIGGIHIIIHHHHHHIIHFHIGIIHIIHHHFHHGIHGIHIIIHIGIHHHHHGHIIIHD=HEE?IIIIIIIIIIIHGHFHGEHG?IHHHHEEGHIIIIIIHHF<HHHHGHGHEDDHH
@HISEQ:711:H5NNWBCX2:2:1101:18622:19347:ATCTCGTA
TTAAGTTCAGCGGGTAGTCTCGTCTGAGTTGAGGTCAAAAATGAATGATAACTGCTTGCCAGCCATCGCTTGCCACCAAAGCCCGCTCGATTGTCCACCAAACGGTTACGGTGCAAGTCACCCTGCCTTTAAAGTGAGCCAAGAGCCCACTCACATCCCATAGAAATGGAGTAATAAAGACCCTCAACCAGACGTAGGTCCGAGGACCTGCCATGTGCGTTCGAATACCGGATGACTCACGAACAACTGCGTTTCGCATTGCTTATCGCAGTTT
+
IIGHIIIIIIIIIIIIIIIIIIIHIIIIHHIGHHGHIIIIIIIIIIIIIIIIIHIIIIIIIIIIIIIIHHIGIIIIIIIIHIIIIIIIIIIIIIIIIIIIIIIIIHIIIHIHIGIIIHIIIIIIIIIIIIIIIIIIIIIIIIIIIIIIIIHIIIIHHIIIIIIHIIIIIIIIIHIIIIIIIIHIIIIIIIIIIIIIIIIIIIIIHHIIIIIIIIIIIIIIHIIHIHIIIGIIIIIIIIIIIIIIIIHIGHIIIIIIIIIIIIIIIIIGIIIIII
@HISEQ:711:H5NNWBCX2:2:1101:2341:19578:ATCTCGTA
TTAAGTTCAGCGGGTGCTCTTGCCTGAACTCAGGTCGAAAGTAAAAGTTTCAAAGGAAGGCTCCCATGCAAATCCGGGGCAGTCTGGCGGCATGCAGCCGGAGCTACCTACCTAGCCAGCGCCCGAGTGGGTGTTTGCTGGAGCCGCTGCGCTTCAACCGACCCGCTGCACCAGAGGGCAGCAGGACGGTCAACTCCGCCCTTGAGATCCGCAGGGGAACTCATGGCGAGGGTGAAACCGACGCTGAGGCAGACATGCTCTCGGCCGAGGCCTCGAGCGCAATATGCGTTCAAAGATTCGATGGTTCACGGAATTCTGCAATTCACACTACGTATCGCATTTC
+
IIIIIIIIIIIIIIIIIHIIIIIIIIIGIIHIIIIIIIIIIIIIIIIIIGIIIGHHHIIIIIIIIHIIIHIIIHHIIIIIIIIIIHIHIIIIIIIIIIIIIHIIIIIIIIIIIHIIIIIIHIIIIHIIIIIIIIIIIIIHIHIIIIIIIIIIIIIIHIIIHIIIIIIIIIIHIIIIIIIIIIIHHHHHIIHIIIIIIIIIHIHIIIHGHHHIHIHIIIIHHHHDIIHIHGGIGIIIHIIIIIIIHIHHHIIIIIIIIIGIIIIIIIIIIIGIIIHIIHHFIIIIHIIIIHIHHIIIIIIIIIIGIIIIIIIIIIIIGIIIIIHIIIIIIHIHFIHIIIIIIII
@HISEQ:711:H5NNWBCX2:2:1101:5557:19648:ATCTCGTA
TTAAGTTCAGCGGGTGTTCTTGCCTGAGCTCAGGTCGAAGATGTAAGTTATATTTCCTGGTTTGAGGGCTATTGAAAAAGAGCCAAGCCAACACCTAAATATGTAGCAGTGATGCTGCCTACCTAGATGCGGCCCATAAACGGTCCTTAATCAGCCTCTGAGCTTCAGTAGACCCGGCTTTCACTCCATAATAAAACAGAGGAGAGCCGGGACTACCAGATCCAACCAGCCAATTATTAATGAATAATTATTGGGAGGTTGAGGGGTACATCGACGCTGAGCCAGACATGCTCTTGGCCGAGGCCTCGAGCGCAATATGCGTTCAAAGACTTGATGATTCACGGAATTCTGCAATTCACACTACGTATCGCATTTC
+
IHIIHIIIIIHIIHCEHHIIIGIIIIGIIIIIHHHIIIIHHHIIIHHIIIIIIIIIIIIGHIIIIIIIIHIIIIIIIIIIIIIIHIIIIIIIIIIIIIIIHIIIIIIHIIHHHIIIIHIHIIIIIIIIIGIIIHIIIIHIIGHHIIIIIIIIIIIIIIIIIIIIIIIIIIHHHIIHIHHIIIHHHHIIIIIIIIIIIIHHHIHHHHHHHGIIIIIHHHIHHHHGEIIIHGHIHIHIIIIHIIIIIIIHIIIIIIIHIIIIIIIIIIIIIIIIIIIIIIIIIIIIIIIIIIIHIIIIGIIIIIIIIIHHIIGIIIIGIIIGIHIIIIIIIIGIIIIIIIIHHIHHIIIIIIIIIIIIIIIHIHHIHIIIIIIIIIII
@HISEQ:711:H5NNWBCX2:2:1101:6770:19551:ATCTCGTA
TTAAGTTCAGCGGGTGTTCTTGCCTGAGCTCAGGTCGAGATAAAGGTTAATAGGGCCGAAGCCCTTCCTGATTTCGGGTCGACAGGCACAGTCCCAAGCCAACAACTAAAGCATTAGCAACGAGTTGCCTACCCAGTTGCGGCCCTTATCGGGTCCATGCATCAACCTCTGTGCTTCAGCGAACCCAGACACGAGGCCTGGGAAAGCCAGATCCGCCCATTCAATCCATGGATTGGGAGGGCGAGGATTAACCCGACGCTGAGGCAGACATGCTCTTGGCCAAAGCCTCGAGCGCAATATGCGTTCAAAGATTCGATGGTTCACGTATTTCTGCAATTCACACTACGTATCGCATTTC
+
IIIIIHIIIIIIIIIIIIIIIIIIIIIIHHIIIIHIIIIIIIIIIIIIIIIIIIIIIIIIIIIIIIIIIGHIIIIHIIIIIIIIHHIIIIIIIIIIIIIIIIIIIIIGIIIIIIIHHIIIIIIIIIIIIIIIIIIIIIIIIIIIIIIIIIIIIIIIIIHIIIIHHHIIIHIIHHHHIIHIIIIIIIIHHIIIIIHIIIIIIIIIIIIIIHIIIIIHIIIIIIIIIIIIIIIIIIIHIHIIIIIIIIIIIIIIIIIIHIIIIIIIIIIIIIIIIIIIIHIIIIIIIIIHHIIIHHHIIIIIIIIIIIIIIIIIIHIIIIIIIIIIIIIIIIIIHIIIIIHHHHHHDIIIIIIIIIIIII
@HISEQ:711:H5NNWBCX2:2:1101:8309:19687:ATCTCGTA
TTAAGTTCAGCGGGTATCCCTACCTGATCCGAGGTCAAACTTAAAAGAAGCTTAATGGGAGGAGGCCTGCCAGAATCGCGACGCAATGTGCTGCGCACGAAGCCAACATACCGGCTGCCAATGAATTTAAGGCGAGTCCACGCGCTGAGGCGGAACAAACACCCAACACCAAGCAGAGCTTGAATGATTAAATGACGCTCGAACAGGCATGCCCAACGGAATACCGAAGGGCGCAATGTGCGTTCAAAGATTCGATGATTCACTGAACTCTGCAATTCACATTACTTATCGCATTTC
+
IIIIIIIIIIIIIHIIIIIIIIIHIIHIIIIIIIIIIIIIIIIIIIIIIIHHIIIIIIIIIIHHIIIIIHHHIIIIIIGIIIIIIIIIIHIIIIHIIIIIIIIIIIIIIIIIIIIIIIIIIIHIIIIIIHIIHIIIIIIIIIIIIIIIIIHIIIIIIIIIIIIIHHIIIIHIIIIIIIHHHIHIHHIIIIIHIIIIIIGIHIIIIIIIIIIIIIIIIIIIHFIIIIIHCHIIIHIIIIHIIIIIIIIIIIHIIIIIIIIIIIIIHHFIIIIHIIIIIIHIIIIIHIIIIHHIIIIII
@HISEQ:711:H5NNWBCX2:2:1101:9968:19698:ATCTCGTA
TTAAGTTCAGCGGGTATCCCCGCCTGATCCGAGGTCGACTTCAGAAAGTTTGGGGTGTGAGGTCGGCACGGGCCCACTCCAAGACGGTGACTGCATCACTCTCCTCGGGGGGCACCGCGCCGCCGACGACTTCCAAGCCCGCCCCCGCAGGGTACGGCAGGGGCGTGGCTCAACACCAAGCCGGGCTTGAGGGGTCGGAACGACGCTCGGACAGGCGTGCCCCTCGGAATACCAAGGGGCGCAATGTGCGTTCAAAGACTCGATGGTTCACTGAATTCTGCAATTCACATTACTTATCGCATTTC
+
IIIIIIIIHH@HHHIIIIHIIIHIIIHHHHHHIHHHIHIIIIIIHEHIIH1CE@HEHCECFHHIIHHHICEHDHHHIGIIGHHHHHHHIIIIIIIGHGIIIIIIIII=CFDEEDHHIHHHIIIIIIIIHHHDFHEDGHHHHHHIIHIIIIIIIIIIHHHIIIIHHHHHHGHHHHEHHDHHIIIHHHHIHIHIIHIIHIIIIIEIHHHIIHIIIIHHHIIHHGGGFHHHHD1HGGCHFIHHHIIIIIIHFGIIIIIHHG@HH?HIGIIIIIIIIIFHIIIIHHHIIIIIIIHGEIHIIHHHFHIIH
@HISEQ:711:H5NNWBCX2:2:1101:17424:19519:ATCTCGTA
TTAAGTTCAGCGGGTAACCTTACTTGATTTGAGATCGGTACGTCAGGTTGGTGTCGCGCAAGGCCTCTTTTTATCAAAAAAGGGGGGCCTGCGGGACGTTCAATTGCCCTGCGCCTCGTGAAAGGCCAGAGTCCAGATAGCGAGCAGGCAACCAAAACTTGATGGACGTTATCCCAAGTTGGTTCCCGGTCAGCCGCGCCGGAGGGAAGTTGCCTGCCTTTAGAGGCAAGGGAGGCCCGGAAGGGTCGCCCTACGCTTCAAGTCCACGGCGATCCCGGCTCCGCTCCTGTGAAGGACCGGAAGGGAGGGCGTGAGAGCATAGACGATACTCAAACAAGTATACCCAAGGGTCAAGCCCGAGGGTGCAAGTTGCGTTCAAAGATTAAATGATTCGCGAAGATTGCAAGTCATAACACATTTCGCGTCTG
+
IIGIIIEHHIIIIIIIHIIIHFFHIHIHHHHIIHHHIIIIIIH?HHEEHHHHHIIIHDHIIHHHIIIIIIIIGIIIIIIIIIHIGGIGIIIIHDGDHHHIIIIHIIIHHIIGHIIIIIIGIH?GEHFH?GHGIIHHIIIHFHIHHHFFHIGHGHEHEHHHIGHHHIIIIIIIFHIIHHHHHHHHHHHG<EHHIICEHIIIIGIIHIIIHIGHHHHIHHEEEHGFCHIIHHGHHDIHGIIHHHCDDDHHEFHFIHHB6CHIIHHHHHIIIIIIHIIHHHCHHIHECBEGIHIIIIIIIHHCHEIHHIIIIIIHIIIIIIIIIIIIIIIIIIIHFHEIIIIHHHGIIIIIHEHIIIIGIHHFHHHIIIGIIHIIIIIHGIIHHIFIIIHHIIIIIIIIGIHIIIIIIHIHIIIHHGCHGIIHHIIIHIHI
@HISEQ:711:H5NNWBCX2:2:1101:19019:19632:ATCTCGTA
TTAAGTTCAGCGGGTATCCCTACCTGATCCGAGGTCAAGAGTGTAAAATGTACTTTTTGGACGTCGTCGTTATGAGTGCAAAGCGCGAGATGTACTGCGCTCCGAAATCAATACGCCGGCTGCCAATTGTTTTAAGGCGAGTCTACACGCAAAGGCGAGACAAACACCCAACACCAAGCAGAGCTTGAAGGTACAAATGACGCTCGAACAGGCATGCCCCATGGAATACCAAGGGGCGCAATGTGCGTTCAAAGATTCGATGATTCACTGAATTCTGCAATTCACACTACTTATCGCATTTC
+
HIIIGHHHIIIIIIIIHIIHHGIIIIIIIIIIIGHIHHHHHHHIIIIIHII1GHHIHIHHHIIIIIIIHHHIHIIIIIIIHHIIIIIHIIIIIIIIIIIIGIIIGIIIIIIHIIIIIIIIIIIIHHIHHHHIHHHHIIIIHIIIIIIIIHHHHIIIIIIHIIIIIIIHIIIIHIHHHIIIIHIHIHIIIIIIIIHIIHIHIIHHIIIIIIIIIIIIIIIIIIIIIIIIIIHHHHIIIIIIIIHIIIIIIIIIIHIIIIFIHHFDDHHGIIIIIIIHIHHHIIIIIIIIIIIIHHIIHHIHII
@HISEQ:711:H5NNWBCX2:2:1101:19524:19700:ATCTCGTA
TTAAGTTCAGCGGGTAGTCCTACCTGATTTGAGGTCAGAGGTCATAAAGTTGTCTCTCAAGTGAGACGGTTAGAAGCTCGCCAAACGCTTCACGGTCGCGGTGTAGATATTATCACACCGAGAGCCGATCCGCAAGGAATCAAGCTAATGCATTTAAGAGGAGCCAACCGATCAAGGCCGACAAGCCTCCAAGTCCAAGCCTACAAACCACAAAAGCTTATAGGTTGAAGATTTCATGACACTCAAACAGGCATGCTCCTCGGAATACCAAGGAGCGCAAGGTGCGTTCAAAGATTCGATGATTCACTGAATTCTGCAATTCACATTACTTATCGCATTTC
+
IIIIIHIIIIHIIHHHIIIIIIIHIHHIIIIHIHIHIIIIIIIIIIIIIHIIIIIIIIIHIIICH?HHEGEHHHHHH?HHHIIIIHIHHGHIIEHHHIDHI/CEHIIIIIGHIIIGIIFHHIGIIIIIGIHHHHIIIIIGGHIHHIIIIIIHIGHHIIHIIIHIIIIIHHIHIHHHHIIIHIIIIHHHHIHHHHHIIIIHIHHHHHHHIIHHEHHFHHHHIHEHHHIIIHIGHIIIHEHIIIHIIHGHIIIHGGIHIGHHHCHIHIIIIIHHEIIHHIHHHHHHEFHIIIIHDIIIHFIHGHHIIIIIHIIIIIIHGIIHIIIIIIIIIIHHDHEIIIIII
@HISEQ:711:H5NNWBCX2:2:1101:1472:19890:ATCTCGTA
TTAAGTTCAGCGGGTGTTCTTGCCTGAGCTCAGGTCGAGATAAAGGTTAATAGGGCCGAAGCCCTTCCTGATTTCGGGTCGACAAGCACAGATCCAAGCCAACAACTAAAGCATCAGCAACAAGTTGCCTACCCAGTTGCGGCCCTTATCGGGTCCATGCATCAACCTCTATGCTTCAGCGAACCCAGACACTAGGCCTGGGAAAGCCAGATCCGCCAATTCAATCCAAGGATTGGTATGGCGAGGATTAACCCGACGCTGAGGCAGACATGCTCTTGGCCGAAGCCTCGAGCGCAATATGCGTTCAAAGATTCGATGGTTCACGTATTTCTGCAATTCACACTACGTATCGCATTTC
+
IIIIIHIIIIIIIIIIIIIIIHIIIHIIIIIIIIIIIIIIHIIIIIIIIIIIIGHIIIIIIIIIIIIIIIIHIIIIIIIIIIIIIHHIIIIIIIIIIIIIIHIIIIIIIIIIIIHIIIIIHIIHIIIIIGIIGHIIHIIIIIHHIIIIIIIIIIHIIIHIIHIHHHIGHHHHHGEHHIHHIIIIIIIIIIIIHIHIIIIIIIIIIIIIIIHHHIIIIIIIIIHIIIHHGIHEIIIIIIIIIIIIIIIIIHHH?IHGIIIIIIIIIIIHIHHIHHHIHHIIHIGIHIIGIHIIIIIIIIHIIIHGIHIIIIIHFHHIIIIIIIIIIHIIIIIIIIHIIIHFHGHHFIIIIIIHIHIHHI
@HISEQ:711:H5NNWBCX2:2:1101:2387:19952:ATCTCGTA
TTAAGTTCAGCGGGTGTTCTTGCCTGAGCTCAGGTCGAGATAAAGGTTAATAGGGCCGAAGCCCTTCCTGATTTCGGGTCGACAAGCACAGATCCAAGCCAACAACTAAAGCATCAGCAACAAGTTGCCTACCCAGTTGCGGCCCTTATCGGGTCCATGCATCAACCTCTATGCTTCAGCGAACCCAGACACTAGGCCTGGGAAAGCCAGATCCGCCAATTCAATCCAAGGATTGGTATGGCGAGGATTAACCCGACGCTGAGGCAGACATGCTCTTGGCCGAAGCCTCGAGCGCAATATGCGTTCAAAGATTCGATGGTTCACGTATTTCTGCAATTCACACTACGTATCGCATTTC
+
HHGHIHIIIIE/CHHHIIIIHHHIICECFHHIFHHEEHEEEHIIIHI?GHHCFHEHIEDHHIIEHIHHIGHHEHHGHEHGHIIIIHE1CHHIEHEHGEH<GEHIIIIIHGHEHEGH0DE?0@FEHH<GGGHHGGGHFH0DH<HHHHHHE6=GHHEIIIHHHCHGCHD6FE@:EEFHHCHB8??EIHGHF.AECEFHHGHGCHICFHG?EHHGHH?HEHA.B8.GHHEHFGHEEIIIIIHDHHFF?HFHIGHHHHHGHIIGIIHHHHGIGIIIIIIHIHHHCHHGDCHDCEGIHHCGHIEC=HHHHHEHHC<EEGCEFG?IHEHHFIHHIIIIHHEIHG<DGD@CGHDH?HDHHFDCHH
@HISEQ:711:H5NNWBCX2:2:1101:4561:19846:ATCTCGTA
TTAAGTTCAGCGGGTATCCCTACCTGATCCGAGGTCAAGCGTAAAATGGTAGACTTGTGGATGCCACCGTCAGCAGCAGAGAGCGCAAAATGTGCTGCGCTCCCACACGGGACGGCGGGCTGCCAATGCATTTGAGGCGAGTTCACGCGCGTAGCGGAACAAAACGCCCAATACCCAGCAGGGCTGGAGGGTACAAATGACGCTCGAACAGGCATGCCCCATGGAATACCAAGGGGCGCAATGTGCGTTCAAAGATTCGATGATTCACTGAATTCTGCAATTCACACTACTTATCGCATTTC
+
IIIIIIIIIIHIIIIIIIIIIIIIIGHIIIIHHIFHHHIIIIIIIIHIIIIIIIIHIIIHIIIIHHHHIHIIHHIIIIIIIIIIHHIHHIIHHHIIIIIIIIHIIIIIIIIIIIIIHIIIIHIIIHIHHHIIIIIIIIIIIHHHGHIIIIIIIIIIIIIHHIIHIIIIIHIHHIIIIHIIIIIIIIIIIIHIHHFHFHIIIIIIHHHIIIIIIIIIIHHEIIHIIIHIHIIIIHIHIIIIIIHIIIIIIIIIIIHIHHIIIHHIIHHIHIHGHHIHHIIIIIIHHIHF<GHEGHIGIIIGII
@HISEQ:711:H5NNWBCX2:2:1101:6611:19948:ATCTCGTA
TTAAGTTCAGCGGGTGTTCTTGCCTGAGCTCAGGTCGAGATAAAGGTTAATAGGGCCGAAGCCCTTCCTGATTTCGGGTCGACAAGCACAGATCCAAGCCAACAACTAAAGCATCAGCAACAAGTTGCCTACCCAGTTGCGGCCCTTATCGGGTCCATGCATCAACCTCTATGCTTCAGCGAACCCAGACACTAGGCCTGGGAAAGCCAGATCCGCCAATTCAATCCAAGGATTGGTATGGCGAGGATTAACCCGACGCTGAGGCAGACATGCTCTTGGCCGAAGCCTCGAGCGCAATATGCGTTCAAAGATTCGATGGTTCACGTATTTCTGCAATTCACACTACGTATCGCATTTC
+
IIIIIIIIIIIIIIIIIIIIHIIIHGIIIIIIIIFIIIIIIIIIIIIIIIIIIIIIIGIGIIIIIIIIIIIIIIIIIIIHIIIIIIHIIIIIIIIHHHHHIIIIIHIIIIIIIIIHIIIIIIIIIIIIIIIIIHIGHIIIIIIIHIIIIIIIHIIIHIIIHIHIIIIIIIHHHHIIIIIIIIIHIHHIIHHHIIIIIIIIIIIIIIHIIIIHIIIHIIIIIIHIIHGIHIIIIIIIHIIIIGIIHGGIHIIIIIIHIGIIIIIIIIHIIIHHHIIIIIIHIIIHHIHHHEHIIIHIIIIIIIIIHHHGIIGIIIIIIHIIIIHFHHIIIIIIIIIIIIHHHHGHFIIGIIIHIIIIIH
@HISEQ:711:H5NNWBCX2:2:1101:7344:19876:ATCTCGTA
TTAAGTTCAGCGGGTAGTCTTACTTGATTTGAGATCGAGTTTAACAAGAATCGTTGCCGACCCTTGTGAAATCCTGCATCAGTCAGCCAATACGGTCAAACTCCCTTTATGTTAGCTGCAGCAAAAGTAATAATCCGTTTGACGGGACTAAATGAATATGCTTTTAGCTCAGGAGAATGTCCAGCTGCACCTGCATTTCAAGCAACCCGCCACCGATCTCAAAAAGATTGGTGTTGGGATTGCTCAAGTCCAAAGCTTTTCGATTAAAAAATCCAAAAGCTTTGAGGTGTTTACTGATACTCAAACAAGCATGCTCTTCGGAATACCAAAGAGCGCAATATGCGTTCAAAGATTCGATGATTCACTGAATTCTGCAATTCACATTACGTATCGCATTTC
+
IIIIIEHHIIIIIIIIIIHIIGIIIIIIIIIIIIIIIIHHIIIIIIIIIIIIIIIHIHIIIIIIIIIIIHHIHIIIIIIIIIIIIGHIHIIIIHHFEHHIIHIIIIIIIIIIIIIIIGIEHIIHHIIIIIIIIHIHIIIIIIIFDHIHIIIIIIIIIIGIIHIIHHIEHHIIIHGGIIIIHHHIIIIHIIIIIHIIIIIIHIIIIHIIIHHHHIIIHIIHIIIIHFHGIIIHHHHGIIIIHIIIGIIIHIIIIIIHHHD/HHHEIIHHFIIIIIIIIHIIIIIHIIGIIIHHIFHIIIIIIIIIHFIIHIIIIHIIIIIIIIIIIIIHIIHDIIIHIIIIIIIIIIIIIGIIIIIIIIHIIIIIIIIIHIIIGIHIIIHIIIIIIHIIIIHHIIIGIII
@HISEQ:711:H5NNWBCX2:2:1101:11070:19879:ATCTCGTA
TTAAGTTCAGCGGGTATCCCTACCTGATCCGAGGTCAAGCGCAAAATGGTAGACTTGTGGATGCCACCGTCAGCAGCGGAGAGCGCAAAATGTGCTGCGCTCCCACACGGGACGGCGGGCTGCCAATGCATTTGAGGCGAGTTCATGCGCGTAGCGGAACAAAACGCCCAATACCCAGCAGGGCTGGAGGGTACAAATGACGCTCGAACAGGCATGCCCCATGGAATACCAAGGGGCGCAATGTGCGTTCAAAGATTCGATGATTCACTGAATTCTGCAATTCACACTACTTATCGCATTTC
+
IIIIIIIIIIIIHIIIIIHIIIIIIIIHIIIHIIHHHIIIIIGIHHHIIFHHIIIIIIIGIIIIIIIIIIHGIIIIIIIIIIIIIIIIHHIIIIIIIIIIIIIIIIIIIIIIIIIIIIIIIIHHIIIIIIIIIIIHIIIIIIIIIIIIHIIIHIIIIIIIIIIIIIIIIIGIIIIIHIIIIHIHHIIEHIIIIIIIIHHHIIIIIIIIIIIIIHIIIIIIIHFIIIIIIHHHFFIIIIHIIIHHHIIIHIIIIIHHEHIIIHIIIIHIIIIIIIIIIIIIIIIIIIIHHHIHHHIIIIHGHH
@HISEQ:711:H5NNWBCX2:2:1101:15057:19778:ATCTCGTA
TTAAGTTCAGCGGGTGTTCTTGCCTGAGCTCAGGTCGAGATAAAGGTTAATAGGGCCGAAGCCCTTCCTGATTTCGGGTCGACAAGCACAGTCCCAAGCCAACAACTAAAGCATTAGCAACAAGTTGCCTACCCAGTTGCGGCCCTTATCGGGTCCATGCATCAACCTCTTTGCTTCAGCGAACCCAGACACTAGGCCTGGGAAAGCCAGATCCGCCCTTTCATTCCATGGAATGGTTGGGCGAGGATTAACCCGACGCTGAGGCAGACATGCTCTTGGCCGAAGCCTCGAGCGCAATATGCGTTCAAAGATTCGATGGTTCACGTATTTCTGCAATTCACACTACGTATCGCATTTC
+
IIIIIHHIIIIIIIIGHHIIHHHIIIIHIIIHIIIIHIGIIIIIIIIIIIIIIF1CEEHCCDHIHIH?H?FHHIIHHH@HIIIIIIIIIIIHIIIHHIIHIGHIIHIHEHGHHIHIHHHIIIIGIIIEHHHGHHHIFHIHHIGIIIIHHHHI8GHHHH@FHHIHIGIIIHHHEHHHHIHIHIIIIFHHHIIIFHF?.GEEEHHIE?BEH?HIIIIGGE.FFB.B.CEF.HIIHIHCHHIHEEGHHGC<<//<<CD<ECHFHHGEHIHCD1HFHCHCECHGHHGEDC<?DHIIIHHHGD=IIHIIIIIIIIHIHIIHIIHIIIIHEHG?HIIIIHIHIIIHIHHIIHHIIHIIIIIIII
@HISEQ:711:H5NNWBCX2:2:1101:20122:19960:ATCTCGTA
TTAAGTTCAGCGGGTAGTCATACATGACTGAGAAGTTTTGACTTGAGTCTATAGTCTTGCAGATTAGTAATCACATTAGACTGACTTGTGTTGCAGTTGCAATGGAGGGCAGTCAACAATTGACATACCCCAACTCCTCTGTGAGAGTAGATGTGTCTTACTCAGACATGCATACTGCCTGGGATTCCAAGCAGTGCAAGGTGCATTCAAAAAGCTGATGAGTCACGGGCTAGGCGCATCGTACTGCCTTTCGCGCTTT
+
IIHIIIIIIIIIIIIIIIIIIIIIIHIIIIGHFIIIIHIIIIIIIIIHIHIHIIIIIIIIIIIIIIIIIIIIIIIIIIIIIIIIIHIIIIIIIGHHHIIIHHHIHIIIIIIIIIIIIIIIIHIIIIHIIIHIHIIIIIHIIIIIIIIIIIIHIIIIIIIIIIHIIIIIIHIIIIIIIIIIIIIIIIIIIIHIIIIIIIIIIIIIIHIIIIIIIIIIIIIIIIIIIIIIIIIIIHIIIHHHIIIIIIIIIIIIIIIIIII
@HISEQ:711:H5NNWBCX2:2:1101:21066:19935:ATCTCGTA
TTAAGTTCAGCGGGTATTCCTACCTGATCCGAGGTCAACCTTGTGAGAGGTGGGGGTTTTACGGCAGGTGCACGCGCAGCTCCCAGAGCGAGATGTATGTTACTACGCTCGGTACTGCAGCGAGACCGCCACTGTCTTTAAGGGCCCGCGGCAGCCGCGGGTCCCCAACACAAGCGCTGGGCTTGATGGTTGAAATGACGCTCGAACAGGCATGCCCGCCAGAATACTGGCGGGCGCAATGTGCGTTCAAAGATTCGATGATTCACTGAATTCTGCAATTCACATTACTTATCGCATTTC
+
IIIIIIIIIIIIIIHIIIIIIIIIIIIHIIIIIIIIIIIIHIHHIIIIIIFHHIIIHHIIIIIIHIHIHGGHIIIIIIIHHHHIIIIIIIIIGIIIIHIIIIIIIIIIHIHIHFHEFEHIIIHHHHIIIIIIIIHHHIIIIIIHIIIIIHIIHIGIIHHHIHIHIHHHIIIGIIIIIIIHIIIIIHIIIIIIIHHHHHHHGHGIIHIIIIIIIGIIIIIIIIHIIHIIIHECIIIIIIIHDHIHIIHIIHEIHIIIIGIHGIIIHIIIHIIIIIIIHIIIIIIIIIIIIIGIIIIIIIII
@HISEQ:711:H5NNWBCX2:2:1101:12581:20057:ATCTCGTA
TTAAGTTCAGCGGGTGCTCTTGCCTGAACTCAGGTCGAAAGTAAAAGTTTCAAAGGAAGGCTCTCATGCAAATCCGGGGCAGTCTGGCGGCATGCAGCCGGAGCTACCTACCTAGCCAGCGCCCGAGTGGGTGTTTGCTGGAGCCGCTGCGCTTCAACCGACCCGCTGCACCAGAGGGCAGCAGGACGGTCAACTCCGCCCTTGAGATCCGCAGGGGAACTCATGGCGAGGGTGAAACCGACGCTGAGGCAGACATGCTCTCGGCCGAGGCCTCGAGCGCAATATGCGTTCAAAGATTCGATGGTTCACGGAATTCTGCAATTCACACTACGTATCGCATTTC
+
IIIIIIIIIIIIIIIIIIIIIHIIIIIIIHHIIIIIIIIIIHHIIIIGHIIHIIIIIIIIGIIIIIIIIHIIIIIHIIIIIIIIIIIGIIIHIIIIIIIIIIIIIIIIIIIIIIIIIIIIIIIIIIIEHHHIIIHIIIIHHIIIIIIIIIIHIHIIIIIDHIIIIIIHIIIIIHIIIHHIIHIHIIIIIIIIIHHIIIIIIIIIIHIIIIIIIIHIIHFGIHIHIIHIHHGIIIIIIIIHHCEHGIIIGIHHHIIGHIIIHIIIIGIHHIIGIIHIIHIGIIIIIIIIIHIIHGIIIIIIHIGIIIIHIIIGIIHIIIIHIIIIIIIIIHIIIIHHHHIHIHI
@HISEQ:711:H5NNWBCX2:2:1101:12859:20248:ATCTCGTA
TTAAGTTCAGCGGGTATTCCTACCTGATCCGAGGTCAACCTTGTTTGGGTCGGTCCGTAAGGACCTATTTTTACGGCCGGTTAATCCCCACCGCGACAATCCTAAGCGAGAATTTTACTACTGCGCTCGGAGCCGCGGCGGGTCCGCCACTGTCTCTGAGGGCCTCCCGCGAGGGAGAGCCCCGACGCCAGGCACCAGGGCCTGAGGGGTTGAAATGACGCTCGAACAGGCATGCCCGCCAGAATGCTGGCGGGCGCAATGTGCGTTCAAAGATTCGATGATTCACTGAATTCTGCAATTCACATTACTTATCGCATTTC
+
IIIIIIIIHIIIIIIIIIIIIGIIIIIIIIIIIIIIIIIIIIHHHIHHIIIIIIIIHIHIIIHIHIFHIGHIIHIIIIIIHHHIIIIIIIIIIIIIHIIIIIIIIIIIIIIIHHHIIHIIIGFHHHIIIIHIIIIIIIIIHHIIIIIHIIIIHIIIIIIIIIIIIHIIIIIIIIIIIHIIIHIIGIIIIIIIIIIIIIIIIHIIIHIIIIIIHHHIIIIHIHIIIIIIIIIIIIIIHIIIIIIIIIHIIIHHIIIIIHIIIIIIIIIIIIIIIIIIIIIHIIIIIIIIIIIIIIIIIIIIIIIIIHIIIIIHIIIIIIII
@HISEQ:711:H5NNWBCX2:2:1101:13242:20079:ATCTCGTA
TTAAGTTCAGCGGGTGGTCTTGTCTGATCTCAGGTCGAAGGTTTGGATTTCCGATCGGCTTTTGAGGGCCACCCGAAAAAATTCCTGCTTATGGCCGAGCGGCATTGGAGCTCTCCGGTCGAACGACAGCGGCATGCAGCGTGAAGCCACCTACCATGCTGGCGCTCTTTTGAAAGAGTCGCGCCGCGAGCCCTGCACTTCAGCCGACCCGTCTCCAAAAGAGGAAACGAGACGGCCACGTCCGCCGCCAGCCTCTTTCGAATGAAAGGGGGAGGGGCGAGGGGTGAGCCGACGCTGAGACAGACATGCTCTCGACCGAAGTCTCGAGCGCAATATGCGTTCAAAGATTCGATGATTCACGGAATTCTGCAATTCACACTACGTATCGCATTTC
+
IIIIIIIIIIIIIHCCHHIIIIIIIIHIIIIHIIHIIIIHHIIIIIIIIIIIIIIIIIIIIIIIIIIIID0DHIIIHHIIIHIIIIGIIIIIIIIIIIHIIIIIIHHEHIIIIIIIIIHIIIHIHHHIIIHHIDHIIIIIIEHHICDHHFHHFFHIIIIIIIHIGHIIIHIHHHIC//GHHIIIIHHHHEHHGHHHEHHHIHHHHDHHIHHGHHFHGIHIHHFIHCIIIHHE??HGHIIHHHHIIIIHIHHIHF-EIIHHHIIIHHHIGE@HIIIIIIHHHIIIIIIHHIIIIHHHHIIHIIHIIIIIIIIHHIHIHIIIIIIHHGHDGHIIIIIIHGIHIGIIHHEIIIIIIIIIIIIIIIIIHHIIIHHHHIIHHHHEHHIIIIIIIIIIII
@HISEQ:711:H5NNWBCX2:2:1101:16925:20240:ATCTCGTA
TTAAGTTCAGCGGGTAGTCTTACTTGATTTGAGATCGAGTTTAACAAGAATCGTTGCCGACCCTTGTGAAATCCTGCATCAGTCAGCCAATACGGTCAAACTCCCTTTATGTTAGCTGCAGCAAAAGTAATAATCCGTTTGACGGGACTAAATGAATATGCTTTTAGCTCAGGAGAATGTCCAGCTGCACCTGCATTTCAAGCAACCCGCCACCGATCTCAAAAAGATTGGTGTTGGGATTGCTCAAGTCCAAAGCTTTTCGATTAAAAAATCCAAAAGCTTTGAGGTGTTTACTGATACTCAAACAAGCATGCTCTTCGGAATACCAAAGAGCGCAATATGCGTTCAAAGATTCGATGATTCACTGAATTCTGCAATTCACATTACGTATCGCATTTC
+
IIIIIIIIIIIIIGHHIGHHIIIIIGIIHIIIIHHIIIIHHHIIIIIHIHEHIHIHIIIIIIIIIIIIEHIIIIIIIIIIIIHHIIIIIHIIII0<EHHIIHIIIHIIIIHIIIIIHIIIGIHIHIHIHIIIIHIIGIIIIIIIHHIIIIHFHHIIHIGHHIIIIHHIIIIIGIGIHHHHIGHIIIHHHHHFHHHHGHHIIHDGHHHFEHHHIIIHHIHCHIIHHHHFIIIGIHIIHIIHIHIHHIHIHHHHGIIGIIHHCIHHGIIIIHIIIHHE?HHHFHEHHFIHHIIHGCHHIHHHGHHHGHGHHHHIHHIIIHIIIIIIIIIIHHHHIIIIIIHHHIGIIHEHIIIIIIIIIIIHHHHHIIIIHIIIIIIIIHHIGIHIIIIIIHIIHHGHHEI
@HISEQ:711:H5NNWBCX2:2:1101:6532:20335:ATCTCGTA
TTAAGTTCAGCGGGTAGTCTTACTTGATTTGAGATCGAGTTTAACAAGAATCGTTGCCGACCCTTGTGAAATCCTGCATCAGTCAGCCAATACGGTCAAACTCCCTTTATGTTAGCTGCAGCAAAAGTAATAATCCGTTTGACGGGACTAAATGAATATGCTTTTAGCTCAGGAGAATGTCCAGCTGCACCTGCATTTCAAGCAACCCGCCACCGATCTCAAAAAGATTGGTGTTGGGATTGCTCAAGTCCAAAGCTTTTCGATTAAAAAATCCAAAAGCTTTGAGGTGTTTACTGATACTCAAACAAGCATGCTCTTCGGAATACCAAAGAGCGCAATATGCGTTCAAAGATTCGATGATTCACTGAATTCTGCAATTCACATTACGTATCGCATTTC
+
IIIIGFHHIIHIGDDHIHIIHIIIIIIIIGHHHIIIGHHDHHFHHHHFHHHIHIIFHHIIGHIIIHIHIEHHHGHIHHHIHIHIIEHIIIHHHIIHHHHHHIHCHCHEHHHIGH@HHIIIIIIHIHH@HHHHIHII=EH00GHEHIIHHHIHIGHIHIIIHEFHHGCGC.8FH?HHHGCGG@FHFHHFHHHHFHHE?CHHGHFHHE@HHHCHHHHGHHECIIHHHHF?EGEHIHH?EHHHHD.@HE@HHGHHHIFFDHEHHEHHCHCHHIIHCIIHHHIHHHHEGEHIHHEIHHGEHHHHHHHFEIIIIHCHFHHHHHGHHIHHIIIIHHEHDIIHIHIIDHHHHEHHFIIIHEHIHIIHHHIIGHHIIIHHIIHIHIIHHFHIHHHHGIHIHIIHHHE
@HISEQ:711:H5NNWBCX2:2:1101:8509:20492:ATCTCGTA
TTAAGTTCAGCGGGTAACTCCTACCTGATCCGAGGTCAACCGTGGTAAAAACATGGTGGTGACCAACCCCCGCAGGTCCTTCCCGAGCGAGTGACAGAGCCCCATACGCTCGAGGACCAGACGGACGTCGCCGCTGCCTTTCGGGCAGGTCCCCGGGGGGACCACACCCAACACACAAGCCGTGCTTGAGGGCAGAAATGACGCTCGGACAGGCATGCCCCCCGGAATGCCAGGGGGCGCAATGTGCGTTCAAAGATTCGATGATTCACGGAATTCTGCAATTCACATTACTTATCGCATTTC
+
IIIIHGHHIIFHHHIIIIIIIIHIIIG?HCGHHIIIIIHIHIEHHHIIIGIHHIIHIIIIHIIHCHIIIHHHIIIIIHIIIHHIIEHHHCHIH@HHIHIIHIHEHIHHHHHIIGDFHHHGHHHHIIIIHH/@DEHHHIIGHHIHFFHHDEGHHIIEF:EIHHHHHIIIIGIHIHHGHHHIIIIHHIHIIHEHEIIIHFCGHIIDIIIIHHGEGHIIIHDIHHIIIHHHHCIHIIHHHHCHHGH?DGHHIIIIHG@@CHGCHG?HHHHIHIIIIIIHIIHIHIIHHHHEIIIIHHEIIIIHIHI
@HISEQ:711:H5NNWBCX2:2:1101:10145:20469:ATCTCGTA
TTAAACTCAGCGGGTAGTCTTCCCTGATCAGAGGTCTGATGCGTGACATTCATCCATCCAGTCCATCCATCCGGGCTCCGAAAAACCCGGAAAGTGTCGGTAAGATCCGGCTTTGAGGTCCGGCCCGGGGGTGCCCCAGCCGCGCGCACGTTTGAGTTCCAGGCCTTAGAGACCTGGATCACCTGATCGCGGGCTGTGTCACCACGGCGGCCAATTTCTGCCTAACCCCCCCCTCCGGGGAGGGGGGGCGGCCCACATTCGGACGGCCACTTTCACTCGATCCACACTTAAACAAGTTAAGTGTGGATCGGTGGGTGTCGCGGTGACGCTCTGGCAGAGATGCCCTTGGTCAAGCCTCGGGCGCAACTTGCGTTCAAAGACTCGATGATTCGCGGAATTCTGCAATTCACCTTACTTATCGCATTTC
+
IIIIHIIIIIIIIIIIIHIIIIIIIHIGIIIGIIHIIIIIIIIIIHIHHHHIHIIHIIIIIIIIIIHIIIIIIIIIIIIHHIIIIIIIHIIIIHEHHHIIIIGIHIIIIGHIIH@FEGIHIGCEHIHC<EHDH=HHGGHIIGIEHGDHHIGHIHGIIIGIHHEHIHFHGIHHHFHCHHHIIIIIHFHIFICHHIHGIIHIHGHGIIHHHIHHGHHHHHGHHG5,7,5CDHHDH=HIHIIIGHIIHDDHHIHHHHEHHIHIIIIHIIIHHHIGHGGIHIHHIIIHGGIHHF;;HCHHHIIHIIIHEDCHHHIIIHIHIIGIIIIIIIHIIIHIHHIIIIIIIIIIHEHHIHIIIHHIIHFHHDHHHIIIIIIIIIIHHHHFIIIIHIHIHIHIHIIIIIIIIIHHIIIIHF1HHEIIHHGIIHGGIII
@HISEQ:711:H5NNWBCX2:2:1101:11100:20428:ATCTCGTA
TTAAGTTCAGCGGGTATCCCTACCTGATCCGAGGTCAAATTCATGGGGGTAGCTTCTGGGAGCCGATCCGTCGGGCCTCGAGTTCGCGTTTCTGCTGCGCTCGAAGCCAACGTGCCGGCCGCCAATATATTTGAGGCGAGTCCGCGCCGTGAGGCAGGACAGACGCCCAACACCAAGCATAGCTTGAAGGTTTGAATGACGCTCGAACAGGCATGCCCTACGGAATACCATAGGGCGCAATGTGCGTTCAAAGATTCGATGATTCACTGAATTCTGCAATTCACACTACTTATCGCATTTC
+
IIIIIIGHIIIIIIIIGHHIIIHIIIHIIIIIIIHFGHGHIHIIIIIIIFHHIIIIIIIIIIIIIIIIIGHHICHGHHHIFHIIHHIIIHHIIIIIIIHHHIHHIIIIIFHIIHIIIIIIIGICHHHIIIGIIGHIIIHIIIIIIIIHIHHHHIIIIIIHHHHIIHIIIHGIHIGEHHCIIIIHIIIIIHIIIIIIHHIIHIHIIIIIIHIIIIIIIIGIIHIIHHHHFIHH?IHIHEHGC<CIIIIEIHIIIIIIIIHHIIIHIHIIHGHHFHIHGFHHIHHHFIHIIIHHHHFGIIHII
@HISEQ:711:H5NNWBCX2:2:1101:14539:20433:ATCTCGTA
TTAAGTTCAGCGGGTATCCCTACCTGATCCGAGGTCAACCATTGGACGTGGAGGTTCAACCGGCGGGACAGTCCCACCGTGGCCGCTCGCGAAAGAATGACGTACTACGCTGCAGTGCCACGGGGGGGTTGTCCGCCGTTGGATTTCGAGGGTGGGCGCCCGGGGGCATCCATCCGCCATGGCCAAGGGAGCGAAGCCCGCTTGATGGTTGTTAATGACGCTCGAACAGGCATGCCTCTAGGAATGCCAGGAGGCGCAATGTGCGTTCAAAGATTCGATGATTCACGGAATTCTGCAATTCACACTACTTATCGCATTTC
+
HHIHEHIIEIIIDHIIIHHIIIHHGHEEHIHIHDECHHFHHH?HEEED<DHE?DGEGHHHHCEH/CC/<<CHE?<GEEE1E?HHHIGH<CHHC<EHHHHIHIEGHIIIHHHEHCE<FHEF@DEDHHEG@<HHIHHIFHHHEF@HEFGGHID/CDIHGHHDHCCHEHHFFHHHHDHHHIHHIHFHHHIGHIHGHHHHHHGH<7FBEHIIIIIHG@@=ECDHEHCHCGGHIIIIIHEDEFHHECHHEH@FGHGCIIHG@IIIIIHG?IIHGHEHCHGIHHEHHIIHHGC?GIHHIHHIHEHHHHIIHIHFHEGEFHGFIHII
@HISEQ:711:H5NNWBCX2:2:1101:15755:20339:ATCTCGTA
TTAAGTTCAGCGGGTGTTCTTGCCTGAGCTCAGGTCGAGATAAAGGTTAATAGGGCCGAAGCCCTTCCTGATTTCGGGTCGACAAGCACAGTCCCAAGCCAACAACTAAAGCATTAGCAACAAGTTGCCTACCCAGTTGCGGCCCTTATCGGGTCCATGCATCAACCTCTTTGCTTCAGCGAACCCAGACACTAGGCCTGGGAAAGCCAGATCCGCCCTTTCATTCCATGGAATGGTTGGGCGAGGATTAACCCGACGCTGAGGCAGACATGCTCTTGGCCGAAGCCTCGAGCGCAATATGCGTTCAAAGATTCGATGGTTCACGTATTTCTGCAATTCACACTACGTATCGCATTTC
+
IIIIIHHIIIIIGIHIIIIIIIHIIIHHIIIHHEHHIHIIIIIIIIIHHIHHHIGGIIIIIIIIIIIIIHIIIHIHIGEEDDHIHHIIIIIIIGHIICHIIIIIHIFHIHGEFHHHHFHIE0DEFHEHHECGHEGHHICCDHIIHIHHIHGHHIHIIIIHIIHGHGHCGHHHHIIIIIIIHHHIIIIIHGEIHHIIIHHHHHGHHHIHHHHIHHGIIIIHHIGIIHIIHIIHGIIIIIIIHIIIIIHHIIIIIIHGIIIIIIHHIIIIIIIIIIIIIIIIIHHFDDHHHHHIIIIIIIIHIIIIIIHIHIHIIIIIHIIHIIHIIIIIIIIIIHIIHHHHHGHIIIIIIIIIIIIIII
@HISEQ:711:H5NNWBCX2:2:1101:16617:20320:ATCTCGTA
TTAAGTTCAGCGGGTGTTCTTGCCTGAGCTCAGGTCGAGAAAATAAGGTTGATTTCCTGGTCAGGGCCGAACAATAGTCCCAGACCAACAATTAAAGTATTAGCAACAAGTGCCTACTCAATTGCGGCCCTTAGCGGGTCCAGAGTTAGCCTCTGCTCTTCAGCCGATCCAGGGTGACTGATTCGATCACCAGTGAAGGTGGTCGAGCACTGAACTGGAACGGCCAGGTCCACACGGAATCACATACACAGGGTATGTGGGTGTGATATTAACCCGACGCTGAGGCAGACATGCTCTTGGCCGAAGCCTCGAGCGCCATATGCGTTCAAAGATTCGATGATTCACGGAATTCTGCAATTCACACTACGTATCGCATTTC
+
IIIIIIIIIHIIIIIIIIIIIHIIIIIHHHHIHIHHIIIGIIIHIGIIHIIHIIIIIIIHIIIIHIIIIGEHIIIIIHHIIIIIIHIHIIIIIIHIHIIIIHEHHIIIIHHHHIIIIIGG?GHHIHHGIIIIIFHIIIIIIIIIIIHIGHIIIHHHGIGIGCHIIIIHIIIIGIIIHIIIIIIIIIIIIIIHIIIHHHIHIIIIIIIIIIIIIIIIIIHHIHIGIIIHIIIHG@CIIIIHIIHHIHHHHHHGFHIIHEHEIIIIIHHIIIIIIIIIIHHIIIHHIHIIIIIGIIIIIIIIIIHIIIHIHDGIIIIIHHIIIIIIHIIIIIIGIIIHHIIIIIIIIHHIIIIIIIHHHIIIHHHHHHIIIIIGIIIHIII
@HISEQ:711:H5NNWBCX2:2:1101:18149:20340:ATCTCGTA
TTAAGTTCAGCGGGTCTTCCTACCTGATTTGAGACCATGGTTCAAGGCTTGCGCCTTTATAGGTATGGACTAAACTGTTCATATGAAAACTCCAAATCTCCTCTAAAATAGTAGGCATTATGAGAAACCACAGTTTCATACACATACTTTTCTAATAGATAATAGAGAATTGTCAAACATTTTCGTATTACTAGTAGCAATCTATTTAAAAGAACCCACCAAGAGATGGGAACTTCATATCTCCTTGTTCATTCACGAATGAAATCACAAGAAATTAATACTATAGATTCTCAAACAGGCATACTCCAGAGGAGTGCAATGTGCGTTCAAAGATTCGATGATTCACGGAAAGCAATTCACATTACGTATCGCATTTC
+
HIIIIHEHHHHIIIIGHIIIIIIHHEHHHHIEH1DHHIIHIGGHIIIIIIIIGHHHHHEHDGHHEEHHHFHH1GHHEHHHIIGIIIIHHCE?GHIGIIGIF?GGFHH<FFHHEHIIHCGCEC@EEHGGHHHHFH@EG0FE??0GHHIIIHHIIIHEHH?CFGFDIIHHHH@FHHHCGGCEHFHDHFHHHHIHGAGHIHCGIHHFCFIHIIHHHDHHGIHHHEHHHHEFC/HIHIHHHED?IHGGGHGEHHHEFECIIHHHEEFHHHGEEGIIIIHHEHEHFFGEGHHHGH@IIHGFHHFHGC<HCHHHGHHIIIIIIIIHHHIIHHFHIIIIIHIIIIIIHHHIIIIIIIIIIIHGHHEHIHIIHHIIIIHIHHHII
@HISEQ:711:H5NNWBCX2:2:1101:19261:20383:ATCTCGTA
TTAAGTTCAGCGGGTACTCTTGTCTGATTTGAGGCCCTGAAGATAAAATTTCTTTCCGAGAAAAGAGTGGCATTGGGGCAGGGATTCGCCACACCCATTGCGCAGCACATTTCTTTCGCAACAAGTTTAAGTTTATTACACTCGCATTGGAAAAAAAAAAGTCCACGCTGTTCATTATGCGCTACCAATTTTGGAAAGCTCATCGACGTGTACCAGTTGCATAAAACAACCTGCACATTATTTGTTAAATGGTGCCCTCAAACAGACATGCCTTCCGAAAGAAGGCGCAATATGCGTTCAAAGATTCGATGATTCACTGAATTCTGCAATTCACATTACGTATCGCATTTC
+
IIIIIIIIIIIIIHIIIIIIIHHHIIIHHIIIIIHHIIIHIIIIIIIIIIIIIIIIIHIIHGHIIIIIIIIIIIHHIIIIIIHIIIIIIIIIIIHIIIIHIIIIHIHIHIIIIIIIIIIIHHHHHHHIIIEFHHHHHIIIHIIIHHIHHHIIIIIIIIIIIHHGEHIIIIIIIHIIIGIIIIIIHHHIHIIIIIIIIIIIIHHGIIIHIIIIIIIIIIIIIIHHHEHHHIIGHEIIIIIHHHIIIIIIIIHIHIIHHIHIIIIIIIHIIIIIIHIIIIIIHHEIIIIIIIIIIIIIIIIIIIIIIIIIIIIIIIHIIIIIIIIHIIIIIIIIIIIIIIIHIIIIIIIIIII
@HISEQ:711:H5NNWBCX2:2:1101:2425:20508:ATCTCGTA
TTAAGTTCAGCGGGTATCCCTACCTGATCTGAGGTCAAGTGCTGGAAGTTCCGGCCGGGGCAGAAGCCCCCACCTGCGGACCCATCCGCGGGTCCCCTCCGTCGTGGCTCCGCGTTGCGTGAGGTTCGCCGCAAGGGCTGGTCAAACACGTACGCGGGCCCGCCGTCGGGGCCGCCGTCCGATCGATTTGGGGGCGGGCGCGGGGAACCCTCGCGGGTCCCCACGTCGCGCCCCATCACCGGGCCGTGGCCCGAGGGGTTGTGCGATGACGCTCAGACAGGCATGCCCCCCGGAGTACCAGGGGGCGCAATGTGCGTTCAAAGATTCGATGATTCACTGAACTCTGCAATTCACATTACTTATCGCATTTC
+
IIIIIIIIIIIHIIIHHIIIIIIIIHGHIIIIIIHIIIIIIIIIHHIIHIIHIIIIIIHIGIHFHIHGIHIIIHIHIIIIIIIIHHHHIIIII<DHHHIIIHIIHIIIIIIIIHIIHIIHIIIIIIIIGHIII?DDGHHHIIHHEHIHHIIHIIIIIHIIIIIIIIHIIIGGHIIIIIIIIIIIGGHIGHHIIHHICHHIHIHEHHIIHHEHHIIIIHHDECHIHCGHE==HIIHFHEHHCDHDDHHHE<EIIHHEFHHGIIIIIIIIIHIHEHHEHHHHIIGIIIIHGHFHHHEHEEHIIHIIIIGHHGCC<HIIIIIHHGDHIHIIHIHIIHHHHIHHEGIHIHIIHEHHIIHIIHIIHIIIIIIHIII
@HISEQ:711:H5NNWBCX2:2:1101:5132:20551:ATCTCGTA
TTAAGTTCAGCGGGTAGTCTTGCCTGAGCTCAGGTCGAAATGAAGAGTTTCGGTGTCGGGGGGTGCCCAAGCATCCGAATTCCTGCTAGGTCTCCAGCAAAGTCCCCTCGGGCAACGGCAGGATGCGTAGGGAATGCCTACCTACCAAGCCATTACCCTGCGAACGGGGTCCATGCTCATACCTCTGAGCTTCAACCGACCCGGCGCCAATCACGAGTGACCGGCGGAACCGGGAAGGTCAGATCCGCCTTCCCAATCAAAGGAGATGGGGAGGCGAGGGGGTGAGCCGACGCTGAGGCAGACATGCCTTTGGCCGAAGCCTCAGGCGCAAGTTGCGTTCAAAGATTCGATGGTTCACGGAATTCTGCAATTCACACTACGTATCGCATTTC
+
IIIIIIIIIIIIIIHHHGIHHIIIIIIHIIIIIHHIIIIIIIGGIIIIIIIIIIIHHIIIHIIIHGIIIHHIIHIIHEHEIIIHHIIHIIIIIIIHHIGIHIIIIGIIIIHHIHHHHIIIIGIIIIHHIIIGHHIIIIIIHIIFHHHHHHIIIGHIIIIIIIHHGHIEHHIHHIIGIHIHIHIIIHGHHIHHHG@IIIIIIHHCHGIHHFCFGGHIHHIH<HIGHHEHCHDHHHIHFIEIIIIHIIHGGEHEHHFHHFHHHHHHHFIIHIGHIIIIHHIFIIIIIHIHHFIHIIIIHIIIHHHHHFFHEIIIHIIIGIGGHIIHIHIIIGHHC/IIIIIIIHHIHHEIIIIIIIHIIIHIIIIIIIIIIIIIIIIHHHFIIHIHHHFGHHII
@HISEQ:711:H5NNWBCX2:2:1101:5643:20559:ATCTCGTA
TTAAGTTCAGCGGGTATCCCTACCTGATCCGAGGTCAACCATAGAAAATTTGGGTTTTGGCAGAAGCACACCAGGAACCTGTAACGAGAGATATTACTACGTTCAGGACCCAGCGGCGCCGCCACTGATTTTAGAGACTGCCATTGCTGACATGGACTCAATACCAAGCTGTGCTTGAGGGTTGAAATGACGCTCGAACAGGCATGCCCCCCGGAATACCAAGGGGCGCAATGTGCGTTCAAAGATTCGATGATTCACTGAATTCTGCAATTCACATTACTTATCGCATTTC
+
IIIIIIIIIIIIIIIIIIIIIIIIIIIHIIIIIIIIIIIIIIIIIIIGHHIIIIHIHHIIIIIHIIHIIHIIIIIIIIIIIIIIIIIIIIIIIIIIIIIIIHHIIIIIIIIIIIIIIIIIIIIIIIIIIIIIIIIIIIIIIIIIIIIIIIIIIIIIIIIIIIIIIIIIIIIIIIHIIIHIIIIIIIIIIIIIIIIIIIIIIIIIIIIIIIIIIIIIIIIIIIIHIIIIIIIIHIIIIIIIIGIIIIGIIIIIIHGIIIIIIIIIIIIIIIIIIIIIHIIIIIIIIIIIIIII
@HISEQ:711:H5NNWBCX2:2:1101:9334:20521:ATCTCGTA
TTAAGTTCAGCGGGTGTTCTTGCCTGAGCTCAGGTCGAGATAAAGGTTAATAGGGCCGAAGCCCTTCCTGATTTCGGGTCGACAAGCACAGTCCCAAGCCAACAACTAAAGCATTAGCAACAAGTTGCCTACCCAGTTGCGGCCCTTATCGGGTCCATGCATCAACCTCTTTGCTTCAGCGAACCCAGACACTAGGCCTGGGAAAGCCAGATCCGCCCTTTCATTCCATGGAATGGTTGGGCGAGGATTAACCCGACGCTGAGGCAGACATGCTCTTGGCCGAAGCCTCGAGCGCAATATGCGTTCAAAGATTCGATGGTTCACGTATTTCTGCAATTCACACTACGTATCGCATTTC
+
IIHIIHHIHHHIIIIIIIIIIIIIIIHIIHCHHIIGHCHHHIIFHHEHIIIHIIHHIHHIIHHIIIHIHHHHIHHIHGIIIIIIIIIIGHIIHIHIIIIIHHHHHIIIIIHIIIIIHIHEHHGHHIHHIHHHIHEHFHHIDIIIIEHIIGIIIIIIIHHHHIIHFIIHFHIIHIIIIIIHIEHHHHHIIIHHHIGHFFHHHGGHIIIIHHIIIGIHIHECHIHECIIHGIIIIIHHEHEDDGGECHGHGHHHHFHHHHHGIHIGIIHHIIHHHEIIIIIHIIHIGIHHHHIHIHHIHCEEIHHGHHIIIHIHEIGIIIIIIHHHIIIIHEHGHHGIIIIIHHHGCIHHGGHIFIGIHH
@HISEQ:711:H5NNWBCX2:2:1101:17841:20608:ATCTCGTA
TTAAGTTCAGCGGGTAGTCCCACCTGATTTGAGGTCTAAAAATATAAGGGTCAACTAGTAGCGGCATTTCCCTAAGATTCGGCCGCTGCAAAGCGTCCTCAACGAAATTTCTTATCACGTTGAGTCAGTCCGAAATGGTAGGAGCCTGCTCATCAATTTAAAGTGAGCTGAACCAAAAGTCCAGCAACACTCAACATCCAACCACTAACGTCTTGAAAAAACGATAGGGTTGAGGAATTAATGACACTCAAACAGGTGTGCCCTTCGGAATACCAAAGGGCGCAAGGTGCGTTCAAAGATTCGATGATTCACTGAATTCTGCAATTCACATTACTTATCGCATTTC
+
IHIIIIIIIIIIIIIIIIIIHIIIIIIIIIIHHIHIIGIIGIIIIIIIIHIIIGIIHIIIIIIIIGIHIHIIIHHIHIHIIIIIIIIIIIIEHIIIIIIIIIIIIIIIIIIIIHIHIIIIIIIIIIIIIHHIIIIIHHIIIIIHIHHIHIIIIIIHIIIIIIIIIIIIIIIIIIIIIIIIHHHHIIIIIIIIIIIIIIIHIIGHHIHHHIHIHIIIHIIHHIIIIHGIIIIIHIIIIIHIIGIIIHHIIIHHIIIIIIIGHHIIIIIIIIGIIIIIHHIIIIIIIIIGIIIIHIHGIIIIIIIIIHHHIIHIIIIIIIIIIIIIHIIIIIIIHIIIIHHIIIIIII
@HISEQ:711:H5NNWBCX2:2:1101:20022:20690:ATCTCGTA
TTAAGTTCAGCGGGTATCCCTACCTGATCCGAGGTCAAGAGCAAAATTGTAGATTTACTGGGGGCCAACACAAGCTAGCAAGGGGCGCAAAATGTGCTGCGCTCCAGGCTAACATGCCGGCTGCCAATTGATTTAAGGCGAGTCTGCGCAAACGCGCGGGACAAACACCCAACACCAAGCAGAGCTTGAAGGTACAAATGACGCTCGAACAGGCATGCCCCATGGAATACCAAGGGGCGCAATGTGCGTTCAAAGATTCGATGATTCACTGAATTCTGCAATTCACACTACTTATCGCATTTC
+
IIHIIIIIIIIIIIIIIIIIIHHIIHIIIIIHHIIIIIIIHHIIIIIIIHIIIHIIIIIHHIIIHIIIIHIHHIIHHIIIIIIIIHIHIIIIIIIIIIIIIIIIIIIIIIIHIIIIIIHHHIIIIIIIIIIHHIIIIGIHHIIIIIHIIIHIIIHIIIIIIIIHIIIIHIIIIIHIHIIIIIHIIHHIIHIIFGIIIIIIIIIIIIIIIIHHHIIIHIHFIHIHHIIIHHIIHHFFHIIHIHHHHIHIIIHIIIGHHGIIIIIIIIIIHIHIIIHIIIIIHGHIIIIIIIHIIIHIGIIIIII
@HISEQ:711:H5NNWBCX2:2:1101:5603:20778:ATCTCGTA
TTAAGTTCAGCGGGTGTTCTTGCCTGAGCTCAGGTCGAGAAAATAAGGTTAATTTCCTGGTTAGGGCCGAACAATAGTCCCAGACCAACAATTAAAGTATTAGCAACAAGTGCCTACTCAATTGCGGCCCTTAGCGGGTCCAGAGTTAGCCTCTGCTCTTCAGCCGATCCAGGGTGACTGTTTCGATCACCAGTAAAGGTGGTCGAGCACTGAACTGGAACGGCCAGGTCCACACGGAATCACATACACAGGGTATGTGGGTGTGATATTAACCCGACGCTGAGGCAGACATGCTCTTGGCCGAAGCCTCGAGCGCCATATGCGTTCAAAGATTCGATGATTCACGGAATTCTGCAATTCACACTACGTATCGCATTTC
+
IIIIIIIHIIIIIICHHHIIIIIIHIIIHIIHIIEHHHHIIIIIIHIIDGHHHIIHIIIIIIGHHHHIIIIGIIIIIFIHIIIIIIIIIIIIHIIIIIIIIIIIIIIIIIIIHIIHHIIIIIHIHIIIHGIIIIIIIIIIIIIIIIIIIIIGIIIIIIIIIIHIIIIHIIIIHGIHHHIIIIIIIIHHIIIHIIIHIIHHIIHIIIIHIHHHIIIHHIGGIHIHIIHFHIHHHGHCHGIHIIHHHHHHHEIHHHIHIHIIIIIHGIIHIHHHIGIIIIIIIIHGIIIIIHIIIIIIIHIIIIIIIHIHGHHIIHHIIIHIHIIIIIIIIIIHIIIIIIIHIIIFIIGIIIIHIIIIIIIIHHHIIIIIIIIHHIIHIII
@HISEQ:711:H5NNWBCX2:2:1101:6670:20897:ATCTCGTA
TTAAGTTCAGCGGGTAGTCTTGCCTGAGCTCAGGTCGAAAGTTTAGACATGCCAAAGGCACGTTCCTGCTTGGCTCCTAGCAAGATCCACAAGCAACAACTTCGTGTAGTCGGCAAGAGCCGGTGCTACCTATCCAGTTGAAGCCCATATCGGGTCCTTGCTTAAGCCTCTGCACTTCAGCCAGCCCAATCTGCCGCAGTGAAACGGACATGATTGGGGAAGCCAGATCCACCCCAATGGCTTGCAAACAGAGCAAACACGCCCAACAAGTTGGGAGGGGTGAGGGTGTAAACCGACGCTGAGGCAGACATGCTCTTGCCCGAGGGCTCGAGCGCAATATGCGTTCAAAGATTCGATGGTTCACGGAATTCTGCAATTCACACTACGTATCGCATTTC
+
IIIIIFHHIIIIIIIIIIIIIIIHIHIIIHIIIIIIIIIIIIIIIIHIIIIIIIHIIIIIIIIGIHIIHFHHIIIIIIIIIIIIIIIIHIIIIIIIIIIGIIIIIIIIIIIIIHHIIIIIIIIIIGIIIIIIHHIIHIIIIIIIHIIIIIIIIHHHHHIIIIIIIHIHIIHHHIIIIIEHHHIHIIIIIIIIIHIIHIIIHIHIIHHHIGIHHHHIIIIIIHHHIIHHHIIHEGFHGHIIHHHIIHIHIHHIHIIIIIIIIHIIIIHIIIHIIIIIIIGHIIIIIIIIIHIHIIIIIIIHHIIIIIIIIIIIIIIIIIIHHIIIIIIIHEIIIIIIIIIIIIIIIIIIIHIIIIGIIIIIIIIIHIIIHIIIIIIIIIIIIHIHGIIHHCIIIIHIII
@HISEQ:711:H5NNWBCX2:2:1101:7415:20838:ATCTCGTA
TTAAGTTCAGCGGGTGTTCTTGCCTGAGCTCAGGTCGAGGAAATAAGGTTAATTTCCTGGTTAGGGCCGAACAATAGTCCCAGACCAACAATTAAAGTATTAGCAACAAGTGCCTACTCAATTGCGGCCCTTAGCGGGTCCAGAGTTAGCCTCTGCTCTTCAGCCGATCCAGTGTGACTGATTCGATCACCAGTGAAGGTGGTCGAGCACTGAACTGGAACGGCCAGGTCCACACGGAATCACATACACAGGGTATGTGGGTGTGATATTAACCCGACGCTGAGGCAGACATGCTCTTGGCCGAAGCCTCGAGCGCCATATGCGTTCAAAGATTCGATGATTCACGGAATTCTGCAATTCACACTACGTATCGCATTTC
+
IIIIIIHIIIIIIGHIHIIIIIGIIIIIIIIIIIHIIIIIIIIIIIIHHHIIIIHIIHHHHIIHHHHHIIHHIIHIHHHIIIIIIFIIIIIIIIIIIIIIIIIIIFHIIHHIIIIIIHIIIIIHICDHIIIHHIIIIIIHIIHHHIIIGGHHIIHIHHHHIFHIHHHHIIIIHHIIHHHIIIHHHIIIHHIIIIIIIIIHHHHIIIIIIIIGIIIIIIHHHHGIIIHGEGHHGIIIIIIIHHFIIIIIIHHGIIIIIHIIIIIIIIIIIIHHIIIGIIIIIIIIIIIIHIIIIIIIHIIIIIIGIIIIIIIIIIHHIIHIHFGIHIIIIIIIGGIIIIIIHIIIGIIIIIIIHHHIIIHIIIIIHHIHIIIHIHHHHIG
@HISEQ:711:H5NNWBCX2:2:1101:8548:20960:ATCTCGTA
TTAAGTTCAGCGGGTGTTCTTGCCTGAGCTCAGGTCGAAGATGTAAGTTATATTTCCTGGTTTGAGGGCTATTGAAAAAGAGCCAAGCCAACACCTAAATATGTAGCAGTGATGCTGCCTACCTAGATGCGGCCCATAAACGGTCCTTAATCAGCCTCTGAGCTTCAGTAGACCCGGCTTTCACTCCATAATAAAACAGAGGAGAGCCGGGACTACCAGATCCAACCAGCCAATTATTAATGAATAATTATTGGGAGGTTGAGGGGTACATCGACGCTGAGCCAGACATGCTCTTGGCCGAGGCCTCGAGCGCAATATGCGTTCAAAGACTTGATGATTCACGGAATTCTGCAATTCACACTACGTATCGCATTTC
+
IIIIIIIIIIIEHHIHHIHHIGHHHHGHHHHIIIHEHEHHGIIIHHIHIGHGHHIIGHIHIHIIIHHIIHIIIFHIHIEHIIIGIIIIIIIEHHHIIIIHHIIIIIIIIIHHIIGIIHHIIIIIFHGHIIHIIIIIHCHHEHHHHGIIHIIIHIIIIIIHHIHHHHIHIIIHIIIHGIIIIEHHIHIIIHHHHHIHHIIIIHHHIIIIIIIIIHIHHIIHE?EGIIHHGF.IIHHHGHIHHHHIHIIIHHHHHHHHHGIHIIHHDGHHIHIIHIHIHHEHIIHG?IIIIIHIIIHHGHHHHIGIHIHHHCIIIIIIHHHHHIHHHHG@HHIHHHIHIHHHHG@EIIIIIHGHIIIIIHHHGD<IIIIIIHIIHIHI
@HISEQ:711:H5NNWBCX2:2:1101:9204:20860:ATCTCGTA
TTAAGTTCAGCGGGTATCCCTACCTGATCCGAGGTCAACCTTGTGAAAGATTTAACGGCCGCGGCCGCCCGCACTCCGAAGCGATTAATGAAATCACAACGCTTAGAGACGGACAGCTCAGCCGGAGACTTTGAGGCGCGCGGATTGACCGCGGCGCCCAATACCAAGCCAGGCTTGAGTGGTGAAATGACGCTCGAACAGGCATGCCCTTCGGAATACCAAAGGGCGCAATGTGCGTTCAAAGATTCGATGATTCACTGAATTCTGCAATTCACATTACTTATCGCATTTC
+
IIIIGIIIIIIIIIIIHIIGIIIIIHHIIIIHIIIIIIIIIIIIIIIIHHIIHIIIIIIHIIIIIIIIIHHIIIIIIIIIIIIIIIIIIIIIIIIIIIIHIIIIIIIIHIIIIIIIIIIIHHIIIIHIIIIIIIIHIIIIIIIIIIIIIIIIHIIIIIIIIIIIIHIIIHHHIIIIIIIIIIIIHIIIIIIIIIIIIIIIIIIIIIIHIIIIIIIIIIHIIFHIIIHIIIHEHHHIIGIIGIHHIHIIIIIIIIIHGHIIIIIIIIIIIIIIIIIIIIIIIIIIIHIIIIII
@HISEQ:711:H5NNWBCX2:2:1101:17921:21138:ATCTCGTA
TTAAGTTCAGCGGGTATTCCTACCTGATCCGAGGTCAACATTCAGAAGTTGGGGTTTTACGGCGTGGCCGCGACGATTACCAGTAACGAGGTGTATGATTACTACGCTATGGAAGCTCGACGTGACCGCCAATCGATTTGGGGAACGCGGGTTACCGCGAGTCCCAACACCAAGCTGAGCTTGAGGGTTGAAATGACGCTCGAACAGGCATGCCCGCCAGAATACTGGCGGGCGCAATGTGCGTTCAAAGATTCGATGATTCACTGAATTCTGCAATTCACATTACTTATCGCATTTT
+
HIHEHHI?CCHHHIIIIIIGH?HHIHHHHEH0FDHHIIIIIICCGHEH<1<1C<<FGHDHEHDHHHDHHHIDCDCHHHCHE@FHIIIHFIGCGHHIIIIGGHHIIHHIHIHHEEHHFGHHHHICEEHIIIHHHHEFHIGHHIHHHIHIGIHHHIIIHIHIHHGHIIIIIIHFGIHIIGHIHHHCCHHHGHIIIIIIIIIHIHIIGIHHHHHIIHEHHHHHIIIIIHHHHHIIHEHHH<CHHIIHEHEIHGCEEGHHEIHIHHHHHF?HIHIIHHHGEHIIIIHHHGIHHHHIHIIIHH
@HISEQ:711:H5NNWBCX2:2:1101:18744:21056:ATCTCGTA
TTAAGTTCAGCGGGTAGTCCTACCTGATTCGAGGTCAAAATCGTCATCGTTCGTCGCGAAGCGACGATTGGGAGCAGAACCATGGGAAGCTTCGCCGCCGCGACGTAGATAATTATCACGCCGGGGCAGATCCGCAAGCGGTACGCTGCTAATGCATTTCGAGAGGAGCGGATCGCGAGGACCCGCACGCTCCAAGATCCAGACGATCGAAGCGCGAAAGACTTCGAAGCTGATAATTTAATGACACTCGAACAGGCATGCCCCTCGGAATACCAAGGGGCGCAAGGTGCGTTCAAAGATTCGATGATTCACTGAATTCTGCAATTCACATTACTTATCGCATTTC
+
IIICHGEHFGHHIIIGHHIIIIIIIGHIHIIIIDHIHIGHIIIIIHHIEHCHHIIIIIIHHHHIIIHIE<DGGHIIIIHIHIIIIIIIIGIIIIIIHIIHIHCHICHHHHIHIIHIIHIGIIICDDHHIIIHIIIIIIIGIHIEHHHHIIGHIII?HIIIIHGHDEEEHEHHIGHHCHHEEFHHHHEHHDHHHHHHIIIIIIIIIIHHIIIHHDHIHHHEHHHHHHHIHEHHIHIHIIIHHHCF<1HGHIGIIIIIIIHHHDCHHHG<GD?IHEHIHDIIIIIIHHIDHEFIIHIHHHHIIIIIHHHHIIIHHIHHCHIIIHIHFHIIIIHFIHHHIIIIHFHHDH
@HISEQ:711:H5NNWBCX2:2:1101:19596:21097:ATCTCGTA
TTAAGTTCAGCGGGTGCTCTTGCCTGAACTCAGGTCGAATGGTGAAGGCGTGGCAAGCAGCCACTTCCTGCGGGCTCGACCAGCAGGCGCCCCAGGCACCAGCGGCATGCGACCGGGGAGGTCGCCTACCAGACTGTTGCCCTTGTAAACGGGGTCCTGCTCGAGCCTCTGTGCTTCGGCGGACCCGGCCGGTGAGGGCCGAGACAACCAGGTCCCCCTCGCCTTTCTCTTCGCAAAAAGAGAAAGGGAGGGGAGGGGTGAAGCCGACGCTGAGGCAGACATGCCTTTGGCCGAAGCCTCGGGCGCAATTTGCGTTCAAAGATTCGATGGTTCACATAATCTGCAATTCACACTACGTATCGCATTTC
+
IIIIIFHIIIIIIGHIIIIIIIIIIICHIIIIIIFHHHHGIGIIIIIIIIIIIIIHIIGHGIIHIIHIIHIIIIIIIIGHHGHHIHHGIGHIIHIHHIIIIIIHIHIIIIIIHIIIHICGIEFHIIHIHHIIHHIIIGIHHGEDEEHGHIIIHGHHGGHIIIIGEEHEHHIHHHIIHHHIGIHHHHIIGHHIEGIHHIGHEAHGEFIHIIHIIIGHIIHHHHIHGHIIHDHIIIIIHHGIIIIIIHIHIIIHHIIIIIIIIHGHIIIIIIIIIIIIIIHHHHHIIIIIIIHIIIIHIHHEIIIIGHIHIIIHHIHGIIIHIIIIIIHHIIHFIIIIIIIIIIIHIIIIIIIIIIIIIIIHIHIHIIII
@HISEQ:711:H5NNWBCX2:2:1101:20465:21194:ATCTCGTA
TTAAGTTCAGCGGGTATCCCTACCTGATCCGAGGTCAACCATTGGACGTGGAGGTTCAACCGGCGGGACAGTCCCACCGTGGCCGCTCGCGAAAGAATGACGTACTACGCTGCAGTGCCACGGGGGGGTTGTCCGCCGTTGGATTTCGAGGGTGGGCGCCCGGGGGCATCCATCCGCCATGGCCAAGGGAGCGAAGCCCGCTTGATGGTTGTTAATGACGCTCGAACAGGCATGCCTCTAGGAATGCCAGGAGGCGCAATGTGCGTTCAAAGATTCGATGATTCACGGAATTCTGCAATTCACACTACTTATCGCATTTC
+
IIIIIIIIIIIIGIIIIIIIIIIIIIIIIIIIIIIIIIIHIIIIGIIIIIIIIIIIIIIIIIHIIHIIIHGHIIIIIHIHIIIIIIIIIIIIIIIIIIIIIIIIHIIIIIIIIIIIIIIIIIIIIIIIDHHIIIIIHIIIHIHIIIGIIIIIIIIIHIIIIHIHIIIHHIIIIIIIIHIIHIIHIIHIIIIHIIIIIIHIIIHIIHIIGHIIIHHIIIIGIIIIIIIIIIIIIHIHHHGIIIIIHIIHIHHEIIHHIIIIHIHIIIIIIIIIIHIIIIIIIHIIIIHIIIIIIIHIIHHIIHIIIIHIIIIIIIIIHHII
@HISEQ:711:H5NNWBCX2:2:1101:2737:21450:ATCTCGTA
TTAAGTTCAGCGGGTAATCTTGCCTGAGCTCAGGTCGAAGGTAAAAGTTCGGGGCGGCCAAGGCCGGTTCCCGATTCCTGCTGGGCCTCCAGCAAAGTCCCCTCGGACAACGGCAGGTTGCGTAGGGGGTGCCTACCTACCAAGCCATTGCCCTACAAACGGGGTCCATGCTCAAGCCTCTGTGCTTCAGCCAACCCGGGTGCCTTGTGCAAAGACAAGGCAGAGCCGAGAGGGCCAGATCCGCTCCTACTCCCCAATGGGAAGAGGGCGAGGGTGTATACCGACGCTGAGGCAGACATGCCCTCGGCCGAAACCTTGGGCGCAATTTGCGTTCAAAGATTCGATGGTTCACGGAATTCTGCAATTCACACTACGTATCGCATTTC
+
IIIIGIHHIIIIIIIIIGIIIEHGHHGHGHHHHIIIIHHIHIIIIGIIIIIIHIGICHIIHHFIIIGIHEHHHIHFHIIIIIIIHHHHIIIIHIIIHIIIIHHHIHIGHIHHGIIDDEHHHIIIIGICHIIIHHIIIIIHHHIDHCDHHHH?EHEHFE?EHHIHIHHFHIGHHIIIHIHIHGH@HHFHHFHHHHHHIIIHHIIHFHHIIGIIEHIHIEFIIHGCHEIIHHGIIIIHHDCGHHIIHIHEIHGIIHHHGIIHIIIIIIGIIIHIGHHHHECIHIIIIHIFIIIIIIIIGIIIIIIIIIIIHIIIIHHCHHIIHHIIHHEHGIIIIIIIIIIIHIIIHIIGIIIIIHIIIHHEIIIHIIIIIHIIHIIIIIIIHGEIII
@HISEQ:711:H5NNWBCX2:2:1101:4776:21412:ATCTCGTA
TTAAGTTCAGCGGGTAGTCCTACCTGATTCGAGGTCAAAATCGTCATCGTTCGTCGCGAAGCGACGATTGGGAGCAGAACCATGGGAAGCTTCGCCGCCGCGACGTAGATAATTATCACGCCGGGGCAGATCCGCAAGCGGTACGCTGCTAATGCATTTCGAGAGGAGCGGATCGCGAGGACCCGCACGCTCCAAGATCCAGACGATCGAAGCGCGAAAGACTTCGAAGCTGATAATTTAATGACACTCGAACAGGCATGCCCCTCGGAATACCGAGGGGCGCAAGGTGCGTTCAAAGATTCGATGATTCACTGAATTCTGCAATTCACATTACTTATCGCATTTC
+
IIIIIIIIIIIIIIIIIIIIIIIIIHHIIIIIIIIGHHHIIIIHIIIIIIHIIIIHIIIIHIIIIIIHHGFFHIIIIIIHIIGIIIIIIIIGIIHIIIIIIHGIIDHHIIIIIIIHIIIIGIHDHIIIIIIIIIIIHIIHIIIIIIIIIIIIIFHIIIIHIIIIIHIIIHIIIIIIIIIIHHIIIIIHHHIHIIIIHHIIIHIIIIIIIIIIIIIIIIIGHIHIIIIHIGIIIIIIEHIIHHIHHGIIIHHDIIGIHIIHHHIIHIIIIIIIIIHIIHIIIIIIIIIIIIIIIIIIIHHIIIIIIIIHIHHIIIHHIHIIIIIIIIIIHIGIIHIIHIHIIIIIII
@HISEQ:711:H5NNWBCX2:2:1101:5811:21396:ATCTCGTA
TTAAGTTCAGCGGGTGTTCTTGCCTGAGCTCAGGTCGAGATAAAGGTTAATAGGGCCGAAGCCCTTCCTGATTTCGGGTCGACAAGCACAGATCCAAGCCAACAACTAAAGCATCAGCAACAAGTTGCCTACCCAGTTGCGGCCCTTATCGGGTCCATGCATCAACCTCTATGCTTCAGCGAACCCAGACACTAGGCCTGGGAAAGCCAGATCCGCCAATTCAATCCAAGGATTGGTATGGCGAGGATTAACCCGACGCTGAGGCAGACATGCTCTTGGCCGAAGCCTCGAGCGCAATATGCGTTCAAAGATTCGATGGTTCACGTATTTCTGCAATTCACACTACGTATCGCATTTC
+
HIIHHIIIIIIIIICDHIIIIIHIIEHIIIIIIGGFHDHEHIHIIIIIIHIIIIGIIHDHHIIIIIIHHFEHIIIIIICDHHHIGIIHIIIIHHHHIIIICHHIFHHHIIIIIIHFHIIIHEHHHHHHIHIIIIIH@GHHIIGHHHHHHIIIHIHHEHIIIIHIFFHHIIIHIIIIIHIIHHHIHIIHIH@HHHHII.IHHHHCHFIIIIIHIIIIIIHHHHIIFHIIHIHHHHHHE=HEDIHHHHEECD/HHDIHIHIHFHIIIIHIIIIIHHHIIIIGIIIIIGGGHEIHIIIIIIIIIHHHIIIIIIIIHGHGEIIIHHHIIIIIIIHIIHHFIHHGD<CD<GIIIIIIIIIIII
@HISEQ:711:H5NNWBCX2:2:1101:6852:21251:ATCTCGTA
TTAAGTTCAGCGGGTGTTCTTGCCTGAGCTCAGGTCGAAGATGTAAGTTATATTTCCTGGTTTGAGGGCTATTGAAAAAGAGCCAAGCCAACACCTAAATATGTAGCAGTGATGCTGCCTACCTAGATGCGGCCCATAAACGGTCCTTAATCAGCCTCTGAGCTTCAGTAGACCCGGCTTTCACTCCATAATAAAACAGAGGAGAGCCGGGACTACCAGATCCAACCAGCCAATTATTAATGAATAATTATTGGGAGGTTGAGGGGTACATCGACGCTGAGCCAGACATGCTCTTGGCCGAGGCCTCGAGCGCAATATGCGTTCAAAGACTTGATGATTCACGGAATTCTGCAATTCACACTACGTATCGCATTTC
+
IIIIIIIIIIIIIIIIIIIIIHIIIIIIIIIIIIIIIHIIGIIIIIIIIGHHIIIIIIIIIIIIHIIIIHIIIIIIIHIIIIIIIIHIIGHIIIIIIIHHIIIIIIIIIIIIIIIIIIIIIIIIIIIIIIIIIIIIHIIIIGHHHHIIIIIIIHHIIIIIIIIIIIIIIIIIIIIIIIIIIIIIIIIIIHIIHIIIIIIIIIIIIIHIIIIIIIIIIIIHHHHIIIIIIHHIIIIIIIIIIIIHIIIIHHIIIIIIIHGIIIIIIIIIIIIIIIIIIIIIIIIIIIIIIIIIIIIIIIIIIIIHIIHHIIIIIIIIIIIIIIIHIHGIIIIIIIIIIIIHHIIHIIIIIIIIIIIIIHHHIIHIIIIIIIIIIIII
@HISEQ:711:H5NNWBCX2:2:1101:10419:21344:ATCTCGTA
TTAAGTTCAGCGGGTATTCCTACCTGATCCGAGGTCAACCTTTGTAAATAAAAGAAGGAGACCGGCCCGGAAGGTCCTTGAAACTCGACGCGTGCTCGTTAAAAGCTCGTTGCACCGAGGGTCCCACGGACGCCGTCATTGTCTTTGAGACCAGTTGTTCACACAACTTGGGTCCAACACCAAACCCGAGGTTTGAGGGAGGATAATGACGCTCGAACAGGCATGCCCACCGGAATACCAGTGGGCGCAATGTGCGTTCAAAGATTCGATGACTCACGGAAATTCTGCAATTCGCATTACTTATCGCATTTC
+
G?HH?<DE1CGDHH?/CCGHHGE1<CHIHCGHH<0CGEHHE<C<FH?G??C@GF<CGEEHHCEHHDHD?C?C?<1DHEFH1CG?C<CF?FDHC?0HHHHGHHHHHGIHIIHHEGFG?HG@<HIIIIIIIIIHHHIHHHEHHIGIGFFDH@DHEIHGHFGFGIHFGIIHHGFHIHHHHHHEECF@BCBIHIHHHIHIECEEHHGIIIHHFHHGHHHIIIIHFFHG@D=DHDHHCIIHHEHGHHHHHH?GCEIHHEGEHGECHIHIHE@?CHHGHH@EHHHHEHHIHHG@IIHIIHHCIIIGHEEG=EG?HHIH
@HISEQ:711:H5NNWBCX2:2:1101:13043:21343:ATCTCGTA
TTAAGTTCAGCGGGTATCCCTACCTGATCCGAGGTCAACCATAGAAAATTTGGGTTTTGGCAGAAGCACACCAGGAACCTGTAACGAGAGATATTACTACGTTCAGGACCCAGCGGCGCCGCCACTGATTTTAGAGACTGCCATTGCTGACATGGACTCAATACCAAGCTGTGCTTGAGGGTTGAAATGACGCTCGAACAGGCATGCCCCCCGGAATACCAAGGGGCGCAATGTGCGTTCAAAGATTCGATGATTCACTGAATTCTGCAATTCACATTACTTATCGCATTTC
+
IIIIHIHIIIIIIIIIIIIIIIIHHHFHIIIIIIIHHIIGIIHIIIIIIHIIIIIIIHHHHIIEHHIIIIIIIIIIIIHIIIIIIIHGGGIIIIIIIIHIIIHHHHIIIHIIIHHHIIHHHHEHIIIIIHIHIIIHIIIIIIIIIIIIIIHHIIIIIHIHHIIIIIIIIIIIIIIIIIIHIIIIHIIIIIIHIIIIGIIHHIIIIHIIIIIIIHIIIIHIIIHCGIHIIIIIHIIGIIHIIIHHIIIIIIIIHHIIIIIIIIIIIIIIIIIIIHIIIIIIIIIHHHHIIIII
@HISEQ:711:H5NNWBCX2:2:1101:20263:21254:ATCTCGTA
TTAAGTTCAGCGGGTGTTCTTGCCTGAGCTCAGGTCGAAGATGTAAGTTATATTTCCTGGTTTGAGGGCTATTGAAAAAGAGCCAAGCCAACACCTAAATATGTAGCAGTGATGCTGCCTACCTAGATGCGGCCCATAAACGGTCCTTAATCAGCCTCTGAGCTTCAGTAGACCCGGCTTTCACTCCATAATAAAACAGAGGAGAGCCGGGACTACCAGATCCAACCAGCCAATTATTAATGAATAATTATTGGGAGGTTGAGGGGTACATCGACGCTGAGCCAGACATGCTCTTGGCCGAGGCCTCGAGCGCAATATGCGTTCAAAGACTTGATGATTCACGGAATTCTGCAATTCACACTACGTATCGCATTTC
+
IIHHIHIIIIHDHHCHHIIIIIIGIIGIIIIIIIIHHHHIHIIIGIIHIIIIHIIIIIIIIIIIIIFHGGHIHIHIGIIIIIIIIIIIHIIIIIIIHIIIHIIIGHIIIIIIIIIIHIIHIIIIIIHGIIIIIHIIIIIIIIIIHHIIIIIIIEHIIIIIFHHHHIHHIHHIHIIHHIIIIIIHIIHIIIIHIIHIIIIIIIIIIHHIHGIIIIIHHHIHEIHIIIIIHHGHHHIIIHIIIIIIH?HFDFEHGEIHIHGHIIHIIHFHGIIHDIIIHIIFEIIHHIIIIIIHIIIIIHHGIIIIIHGHIIIHIIIIIIIIIIHIIIIIIIIIIIIIIIGIIIHEIIIIIIHIIIHIIIIIHIHIIHIIIIIIIGII
@HISEQ:711:H5NNWBCX2:2:1101:6064:21518:ATCTCGTA
TTAAGTTCAGCGGGTGTTCTTGCCTGAGCTCAGATCGAGATAATGGTTAATAGGTTCCTGTTTGAGGGCCGAACACAAAGTCCCAGACCAACAACTAAGAATATAGCCTTGGACAGCCCACCCAGTTGCGGCCCTTAACGGGTCCTTGGTTAGCCTCTGGTCTTCAGCTGATCCAGGTGCATAGATGCCCGAATCACACGAATGTGATTCGGACTGCATAGCTGGAACAGCCAGATCCGCCTCTCTTTACCCGAATGGGTATAGGGGAGCGATATTAACCCGATGCTGAGGCAGACATGCCCTTGGCCGAAGCCTAAGGCGCAATGTGCGTTCAAAGATTCGATGGTTCACGGAATTCTGCAATTCACACTACGTATCGCATTTC
+
IIIHIIIIIIHIIIHIIIIIIHIGIIIIIHIIIHIIGEHEHHIIIIIHHIIHIIIIHIHIIIIIGHHIGGHHIHIIGIGHHFHIGIIIFGHIGIFHHIIHDFFHHIIGHHHHHEHIHHIIIHIIIHHIIIIIHIIIHIHHIIIIIIIIIIIIIIIIIIIHIIIHIIGGIIHIIIIIGIHIEGHHHEEHHH@GEEEHHFHHIGHIHHHHHIIHHHHHHHBHCFHGHHGHIGIHGE?<HIIHIIHGIHHIIDHHIHHHHEFIIIIIIIIIGIHIIHHHHFIIIIHCIIIGIIIIHHIIIIIGHHIIIIIHIIHIHHHGDIIIHHIHDDHHIHIIIIHIGIIIIIHIIIIHIIHHEIIIHIHIIIHG@HHIHHF<GDIIHHGHH?IHI
@HISEQ:711:H5NNWBCX2:2:1101:6332:21721:ATCTCGTA
TTAAGTTCAGCGGGTAGTCTTACTTGATTTGAGATCGAGTTTAACAAGAATCGTTGCCGACCCTTGTGAAATCCTGCATCAGTCAGCCAATACGGTCAAACTCCCTTTATGTTAGCTGCAGCAAAAGTAATAATCCGTTTGACGGGACTAAATGAATATGCTTTTAGCTCAGGAGAATGTCCAGCTGCACCTGCATTTCAAGCAACCCGCCACCGATCTCAAAAAGATTGGTGTTGGGATTGCTCAAGTCCAAAGCTTTTCGATTAAAAAATCCAAAAGCTTTGAGGTGTTTACTGATACTCAAACAAGCATGCTCTTCGGAATACCAAAGAGCGCAATATGCGTTCAAAGATTCGATGATTCACTGAATTCTGCAATTCACATTACGTATCGCATTTC
+
IIIIIHIIIIIIIIIIIIIHIIIHIIIHIIIHIIGIIHHHIHIIIIIIIIIIHHIIHIIIIIHIIIHIIHIIHHIIHIIIIHHIHIIHIIGHIHFHHHHIHIIHIHHHIIHIIHIIIIIIHGIIHFHHHIIIIIIIIHHIHGHHCEEHIIIIIHIHIIIEHHHIIGIHEFHEHIIHHIIIIHIHHIHHIIHIIIIIIIFHIIIIHIHGHIIIIIIHHHHDHCIHIIIIHHGHGIIHHGIIIIIGIIIIHHHGIIIHEHHHFHHEFHEIIIHHHIIHHEIIIIIHIIIIIIHIIIHIHIIIIIIIHHIHIIHIHIIIIIIIIIIIIIGIHHEHIIIIIIIIHIGIIGIIIIIIIIHIIIIIIIIIIIGIIIIIIIIHIGIIIIIIIHIIHIHIHGIHIII
@HISEQ:711:H5NNWBCX2:2:1101:8958:21734:ATCTCGTA
TTAAGTTCAGCGGGTAATCTTGCCTGAGCTCAGGTCGAAAGTTTAGACATGCCAAAGGCACGTTCCTGCTTGGCCTCTAGCAAGAGCCACAAGCAACAACTTCGTGTAGTCGGCAGAAGCCGGTGCTACCTATCCAGTTGAAGCCCATATCGGGTCCTTGCTTAAGCCTCTGCACTTCAGCCAACCCAATCTGCCTGATGGCTGATTGGGGAAGCCAGATCCACCCCAACGGCTTGCCAATAAAGCAAGCACACCCAACAAGTTGGGAGGGGTGAGGGTGTAAACCGACGCTGAGGCAGACATGCTCTTGCCCGAGGGCTTGAGCGCAATATGCGTTCAAAGATTCGATGGTTCACGGAATTCTGCAATTCACACTACGTATCGCATTTC
+
IIIIIHIHIIIIIIHHHIIIIIHHIIHIIIIIIHHHIIHIIHHIIIHHIIIIGHHIIIIHIHIIIHIIIIHHHIIIIIHIIGIIIIHIIIIIIGIIIIIIHHHHGHHHIIIIIIIIIIHHHIIHIGIHIIIIGIGIIIIIHIIIIHIIEHHIHIIHHHGIIIIIIGHHIIIIIIIIIGHHIIIHIIIIHIIIHIIIIIIHHIIIHIIIEGHCHHEHIIE?<HHDHAEB8HGHE@GHHHHHIIIGHIIIIIIGHIIIHHH@IIIIIHIGIIIIHGIIIIIGHHGHIIIIIIHGHIHIIIIHHIIIIIHIIIGIHIIIIHHHIHIIIHIIIGIIIIIIHIIIIIIHHIIIIIHIHIIIIIIIIIIIHHIHIIIHHGIIHGHIIIIIIHHIII
@HISEQ:711:H5NNWBCX2:2:1101:14207:21605:ATCTCGTA
TTAAGTTCAGCGGGTAGTCTTACTTGATTTGAGATCGAGTTTAACAAGAATCGTTGCCGACCCTTGTGAAATCCTGCATCAGTCAGCCAATACGGTCAAACTCCCTTTATGTTAGCTGCAGCAAAAGTAATAATCCGTTTGACGGGACTAAATGAATATGCTTTTAGCTCAGGAGAATGTCCAGCTGCACCTGCATTTCAAGCAACCCGCCACCGATCTCAAAAAGATTGGTGTTGGGATTGCTCAAGTCCAAAGCTTTTCGATTAAAAAATCCAAAAGCTTTGAGGTGTTTACTGATACTCAAACAAGCATGCTCTTCGGAATACCAAAGAGCGCAATATGCGTTCAAAGATTCGATGATTCACTGAATTCTGCAATTCACATTACGTATCGCATTTC
+
FHFEGD@FHHIIGIHGHIIHHHIHII?G@EHGHHIHIGHFGGFHHHIIFIHEHHIHHIIIIDCFFCCGC<<DGHHIIIIHII@CGCEHHHIIIHC1DEEEIIHFHGECHEHHHI@HHH?CHHHII?E0CFFEH@CGHIIHHHHIDH/CHH@CCHIIHHHHH/CFEHH?F?B.FF@EGHGGHHIFHHIIIEHEHHI.IIIHIGIHHHHHGH??AFHDFHGIHHIIHGIHHE?IIIIIHCHIHIIIIIIHHGIIHCHCHEHEHHIIIIIIHHIHEGC@GIHIIHIIIHGHIIIIIGHIIHIHHHHFHHHIIHGIHIIIIHIFIIIIIHIIIHHIHIIGHIIIHIIHGIIIHHHIIIIIIIHIIHIIIIHHIIIIIIIIIIIIIIIHHHIIIIIIIGIIIII
@HISEQ:711:H5NNWBCX2:2:1101:17330:21725:ATCTCGTA
TTAAGTTCAGCGGGTCTTCCTACCTGATTTGAGACCATGGTTCAAGGCTTGCGCCTTTATGGGTATGGACTAAACTGTTCATATGAAAACTCCAAATCTCCTCTAAAATAATCGGCATTATGAGAAACCACAGTTTCATACACATACTTTTCTAATAGATATAGAGAAATGTCAAGCATTTTCGTATTACTAGTAGCAATCTATTTAAAAGAACCCATCAAAAATGGGAGCTTCATATCTCCTGGATCTTTCACGAATGAAATCTCTGGGAATAAATACTATAGATTCTCAAACAGGCATACTCCAGAGGAGTGCAATGTGCGTTCAAAGATTCGATGATTCACGGAAAGCAATTCACATTACGTATCGCATTTC
+
HIIHHGHIIIIGHIIHIGHHHHHIGHIHGHHHIIIIIIIHIIIIIIIIIIGIIIIIIIIIIIGHIIHHIDGHHIIHIIIIIIIIIIIIIIGIIIHIIIIHHHHHIIIIIIIIIIIHIGHFHHIIIIIIIIIIIGGGHHIIIIIIIIIHEHHIHHHHIHEHIHIIIIIHIHIHIIIIIIIIHHHGIHIIIIHHEHGHIHIIIIIGGHIIHHHHIIIHIG<CF<?FH@EHGGHHG@</HH@D0C?F?HHEHCEGD1HEEGIHHEECHHHHG<IHFEHHGEIIHHHEEHHHHHHEFCDEEEFHGHGC@C<1FEHHECHFHDCCEHIHIHIIHG?HGGHCHFFHGHCHFC1@DFIGHHGEGIHHFIHDGCCHHCCDIDI
@HISEQ:711:H5NNWBCX2:2:1101:13388:21780:ATCTCGTA
TTAAGTTCAGCGGGTATCCCTACCTGATCCGAGGTCAACCTTGTGAAAGATTTAACGGCCGCGGCCGCCCGCACTCCGAAGCGATTAATGAAATCACAACGCTTAGAGACGGACAGCTCAGCCGGAGACTTTGAGGCGCGCGGATTGACCGCGGCGCCCAATACCAAGCCAGGCTTGAGTGGTGAAATGACGCTCGAACAGGCATGCCCTTCGGAATACCAAAGGGCGCAATGTGCGTTCAAAGATTCGATGATTCACTGAATTCTGCAATTCACATTACTTATCGCATTTC
+
IHHIIIIIIIGIIHGHIIHIIIHIGHHHIIHDDCEHHIIIIIHHIFHEG1FHIFHHEHIIHIHHHHHHHDCHCHHIIIHIIIIIIIHIIIIHHIIHIIIIIIIHIIIIIIIIHHHIIIIIHHIIIHIIIIHIIIIIIIIIIIHHIIIHIHIIIIIIIHHIIHHIIIIIHIEIIHIHIHIIIIIIIIIHHIIIIHIIIIIIHHIIIIIIIIIHHIIHHIIIHIHHIHIHHHFECEIIIIIHHFIGIHHHGIIIIIIIIIIIIIIIHHHIHIIIGIIHIIIIHHHIHHIHHIHH
@HISEQ:711:H5NNWBCX2:2:1101:5649:22038:ATCTCGTA
TTAAGTTCAGCGGGTAATCTTGCCTGAGCTCAGGTCGAAAGTTTAGGTATGCCAAAGGCACATTCCTACTTGGCTTCTAGCAAGATCCACAAGCAACAACTTCGTGTAGTCGGCAGAAGCCGGTGCTACCTATCCAGTTGAAGCCCATATCGGGTCCTTGCTTAAGCCTCTGCACTTCAGCCAACCCAATCTGCCTGATGGCTGGTTGGGGAAGCCAGATCCACCCCTAGGCTTGCAAACAGAGCAAACGCACCCAACAAGTTGGGAGGGGTGAGGGTGTAAACCGACGCTGAGGCAGACATGCTCTTGCCCGAGGGCTCGAGCGCAATATGCGTTCAAAGATTCGATGGTTCACGGAATTCTGCAATTCACACTACGTATCGCATTTC
+
IIIIHHIIIIHIIGHHIHIIIIIHIIIIHHHIIIIIIIIHIIIIIIHIIIIIGHIIIIIIHIIIIIIHIHIHHIIIIIIIIIHIIIIIIIIIIIIIIIIIFHIIGHHHIIIGHHIIIIHHIGHHIIIHHIIGIHHHHHIIIIIIIIIIIIIIGIHIIIHHIIGGHHHIIIIIIGHIFGHEHIHGHFHIIIIIHIHHIIIIIIHIIHHHGHHHIIIIIHHCHDG=EGEHHHIIIIIHHHAHHEIIIIIIIIHGEHHHHHCFGFHIIIHIIHHHIHIHIIIGHGCIIIIIIHHEHIIIGGIHIHIIIHGIHDHIIIIGIHHHGIIGIIHIHHHFIHHHHHHHHIIHIGIIIIIIIIIIIIIIIIIHIIIHIIHHCIHIIHFHHIIHG?III
@HISEQ:711:H5NNWBCX2:2:1101:5956:22183:ATCTCGTA
TTAAGTTCAGCGGGTAGTCCTACCTGATTCGAGGTCAAAATCGTCATCGTTCGTCGCGAAGCGACGATTGGGAGCAGAACCATGGGAAGCTTCGCCGCCGCGACGTAGATAATTATCACGCCGGGGCAGATCCGCAAGCGGTACGCTGCTAATGCATTTCGAGAGGAGCGGATCGCGAGGACCCGCACGCTCCAAGATCCAGACGATCGAAGCGCGAAAGACTTCGAAGCTGATAATTTAATGACACTCGAACAGGCATGCCCCTCGGAATACCAAGGGGCGCAAGGTGCGTTCAAAGATTCGATGATTCACTGAATTCTGCAATTCACATTACTTATCGCATTTC
+
IIHIHHHGHHCHHGHIHHIIIIIIIIIIIHIHHIHHHIIIIIHGHHGHHHIIIIIIHIHHHHIIGHHGHDGHEHIIIGHHHIHHHIIIHHIIIHHIIIHHGIHIIIGIIIHIIIIIIHHIIIIIGGHDHGHIIIIHHIHHDHEHIGIIFHIIHHFGHHIIIIIHIIEHHIIIIIIHIHHHHCHHIIIHIHGGIIHHHFGHHGIIIIEIIIHIIIIIEHHHEHHHGIIIIIIIHHIHHGIHIIIHGCHCIHEDEIGIIHIGHIIHIHFHHIIIIIIHHHIIIIIIIIIIHIIHFIHHHIIIIIHIIIIFIIIIIHIHGIIIIIHHIHHHIIGIIHIIIHIIHHGHGH
@HISEQ:711:H5NNWBCX2:2:1101:6002:22023:ATCTCGTA
TTAAGTTCAGCGGGTATTCCTACCTGATCCGAGGTCAACCTTGTAAAATAGTAAAGGAGACCGGCCCGGAAGGTCCTTGCAACTCGATGCGTGCTCCTAAAAGCTCGTTGCACCGAGGGTCCCACGGACGCCGTCATTGTCTTTGAGACCAGTTGTTCACACAACTTGGGTCCAACACCAAACCTGGGGTTTGAGGGAGGATAATGACGCTCGAACAGGCATGCCCACCGGAATACCAGTGGGCGCAATGTGCGTTCAAAGATTCGATGACTCACGGAAATTCTGCAATTCGCATTACTTATCGCATTTC
+
IGIIIHIIIIIHIIHHIIIIIHIIIIIHHHG@DHHIIIIIIIHHIIIIIIIIHEGHIIHGHIHHGHIHIIDHDHIHHIIIIIIIIIIIHIGHGHIIIGIHIHHHIIIIIIIIHIIHIIHHHIIHIGDDHHHIIHHIIIIIIHIIIHIIHHIIHHHIHHGHIGHIIHIIHHHHHHIHIIHIGDHHHHHHHGEIIIIHIIIIIHIGHEHIHIHIIIIHIIIIIIIIIGIIIHIIHG1HHIIIIIIHHHHHHHIIIIIHIHGIHFFGCIIIGIHHIHIIHHIGIIIIIIIIIGIIIIIIIHHIIHIHHHHHIH
@HISEQ:711:H5NNWBCX2:2:1101:8424:22204:ATCTCGTA
TTAAGTTCAGCGGGTGTCCCTGCCTGATCCGAGGTCGAGCTTGGGGCGAGGCTCCCCGGGGGGAGGCCGCGCCCCGGGCGACGGCGCGACCGCGGGCCGCGTCCCCGAGCGAGGGGTTCCCAGGCGCTCGACGGGACGGACGGCTCCGGTCGCGGGGGCTTCGGGCCGCGCCTCGGGTGTCCGAGGCGACGGCCAACACCGAGCCGGGGCTCGACGGGATGCGACGACGCTCGAGCAGGCATGCCCGCCGGAGTGGCCGGCGGGCGCAATGTGCGTTCAAAGATTCGATGGTTCACTGGATTCTGCAATTCACATTACTTATCGCATTTC
+
IIIIIIIIIIIIIIIIIIIIIIIIIIIIIIHIIIIHIIIIIIIIIIIIIIIIIHHIIHGIIIIHIIHIGDHGHIIIIIIIIIIIIIIIIIIIIIHHIHIIEHHHHIIIIIIIIIGIHHHIIHIIIIIIIICHHIHHHHHGIIIHHHHGHHHIIIIHGHHDHIIEDEHHHHIIHHHHH/?8EEGCHIIIHHIHIHHIIFHIIIGHHIHEHHHGHGHHHIH<HIIIIIHHHIHGIIHHIIIIIIGHHIIGIIIIIIIIHHHHDFHHHIHIIIIIHIIIHHGIIHGIHIIHIIIIIHIIIHIGIIIIIHIIHIIIIIIIIIIHIIIIIIIIII
@HISEQ:711:H5NNWBCX2:2:1101:9277:22098:ATCTCGTA
TTAAGTTCAGCGGGTAACCCCGCCTGATCCGAGGTCAAACGTTCGGGCGGCCTCTCGGCCGCCTCTCGAGAGTGGTGGACGTGGGCGCGAGGCGCCGCCGGCTACGGAGATCGCAACGCCGGACGGTCAGCTTCGCGCGCCGTCTGTGGTTTCGAGGGCCGTCGCCCGCCCCGAGGGCGGCGGCGACGGGCCCCAACGCCGGGACCTGAGGCCCGATGGGTTTTGACGACGCTCGGACAGGCGTGCCCGCCGGAATGCCGGCGGGCGCAATGTGCGTTCAAAGATTCGATGATTCACTGAATTCTGCAATTCGCATTACTTATCGCATTTC
+
IIIHIIIIIHIHIIHIIIHIIIIIIIIIIIIIIIIIIIGHIIIIGHHIIIIIIIHIHIIIIIIIIIIIH<DHEHGIIIIIIIIIHHIIIIIGIIIIIIIIIIIHIIHIIHIIIIIIIIIIIGGHIIHHIIIGGIIIIIIIIIIHHIHIIIIIIHGHCHHHIEHIIIIIIIHIIHIHEEEHIIHIIHHHHDHHIHHIGIIIIHHHHIHIIIIIIIIIIIHHIHGIHHIHHIHHHHHCHHFIHFDHIIGIHIIGIIIIIIHIHIHIGIIHIIIIIHGIIIIIIGHGIHIIIIIHFHIIHIGIIIIIHHEIIIIIIIIIIIIIFHHIIIHIIII
@HISEQ:711:H5NNWBCX2:2:1101:10010:22131:ATCTCGTA
TTAAGTTCAGCGGGTGTTCTTGCCTGAGCTCAGGTCGAAGATGTAAGTTATATTTCCTGGTTTGAGGGCTATTGAAAAAGAGCCAAGCCAACACCTAAATATGTAGCAGTGATGCTGCCTACCTAGATGCGGCCCATAAACGGTCCTTAATCAGCCTCTGAGCTTCAGTAGACCCGGCTTTCACTCCATAATAAAACAGAGGAGAGCCGGGACTACCAGATCCAACCAGCCAATTATTAATGAATAATTATTGGGAGGTTGAGGGGTACATCGACGCTGAGCCAGACATGCTCTTGGCCGAGGCCTCGAGCGCAATATGCGTTCAAAGATTCGATGATTCACGGGATTCTGCAATTCACATTACGTATCGCAGTTC
+
IIIIGHIIIIIIIHIIIIIIIHIHIIGHHHEHIHIIIIIHIIHIIIGIIIIIIIIHIIIIIIIGIGIIIIIIIHIIIIHHIIIGIIIIIIIIIIIIIIIIIIIIIIIIIHIIIHIHHGIIIIIIIIIIIIIHIIIIHIIGIIIIIIIIIIIIIGIIICHFHHHIIIIIHII?CGHIIIHHHIIIIIHIGEHHIHIHEIIIHIIIIIIIIHIIIHIIHIHHGHIHHIIHHIIIIIIHHIIHIIHHHEFHHHHCHGIHIIIHIIHIIHIIIHHIIHIIIIIHHHHGFIIIIIIIHIIIHIIIIIHDHDHEIIHIHHIIIIIHGIIHIIIIIIHIIIIIHIIIIHIHFHIIIIIHHIIHHHGIIIIIIIIIIHHHGIII
@HISEQ:711:H5NNWBCX2:2:1101:12981:22131:ATCTCGTA
TTAAACTCGGCGGGTAGTCTTTTCCGATTAGAGGTCTGATGCGTTACCTCGTCCGTTTCCTCGTGGCCTGGAAGGGCCCAAGTCAAGGTAGCCTGCTGTGGAACTCGCACGCACTCGGGCTCACCGGGAGCCCCGCACTTGGAAGACCCAAGTCCCACGACACTTGGAAGTGCCGTGGGAGTTCGAAATCGCACCTGATCGCGGGGCAAGTGATGCCAAATTCCCTCCATTTCAGCCGACCCGAGTACCTTAGCACTCCGGGACGGCCAGTTCCACTCAAACTGGCGCACAAGTAAGTACTTGGGGGAGTCTGGTGGGGGGGCGCGGTGACGCTCTAACGGAAATGCCCTTGGACAAGCCTCGGGCGCAACTTGCGTTCAAAAACTCGATGATTCGCGGAATTCTGCAATTCACACTACGTATCGCATTTC
+
IIIIIIIIIIHIIIIIIHIIIIIHIIIGIIIHHIIIIIGIHHIIIHHHHIIIIIIIIIGHIIHIIIIHIGHHIIIIIIIIGIHIIHIHHIIIIIIIIGIIGIIIIIIIHHIIIIIIIIIIIHIHHHHICHIHIIIIIIIIIIHIIIIIEHIHHHHHIIIHHIIIFIGHHIIIGHIIIIIGI@GHHFIIIIIIICHIICHIIIIHCDHGEE-8FGHHI?EF-@HDEGHHEEF5C@<CIHG>-HHHHG@FHE@@GFHHDHIIHHIIIIHIHIIHIIHHHIIHFHIIHHHIIIIIIHHHHF@GIIHIHIIIIIIHHIHIIIHIHIIHIHHHGHIHHIHIHHHHFIIHGIIGHHEIGIHHHIHHIHCIIIIIIHIIIIHIIIIIHIGGHHIIIIIHHCIIHHCIIIIIIIHIIIIHHHHHEFIHIIIIHHIHHIH
@HISEQ:711:H5NNWBCX2:2:1101:15728:22227:ATCTCGTA
TTAAGTTCAGCGGGTATCCTCGTCTGATTTGAGATCAAAGGTATATTGCAAAAAAATGCACATGAGTCTTATGGCTTTGCTGTCCAGCAGAATCTGTAAACTCTGTCGACTGGCGCTACCAGACCATGAATCCAAAGTGGTAGTCATGGAACTATTCACTCGAAACGCAAAAGTTGCTTGTTGCCAAGCAGCTTTGCAAAATTTAATTGATACTCAAACAGACGTACCATCTGGAATTCCAAATGGTGCAAGGTGCGTTCAAAGATTTGATGATTCACGGTATATGCAATTCACATTACTTTTCGCAATTC
+
IHIIIHHIGIIIIIHIHIIII@HHIIHHIIIIIIFHIIIHHIIIIHIIHGHIIIIIIIIIHIHIIIHHHGHHIIIGIIIHFIHHIIIIHIIIIGHIIIIIIIIIHIIHIIHIIIIIIHIIIIIIIEHIHIHIIIIHHFHHIIIIIHIIIIHHHIIIIIGIIIIIIIIFIIHIHIIIIIIHIIHIIIIIIIIIIHHHIIHIIIHIHIIIIIHIHIIHHHIIIHIIIIHGHHHHHIIIIIIIHHGIIIIIIIIIGIIIHIIHIIIIIIIIIIIIHEIHIIIIIIIIIIIIIIIIIHIIIIIIIIHHIIIIIHI
@HISEQ:711:H5NNWBCX2:2:1101:16440:22073:ATCTCGTA
TTAAGTTCAGCGGGTGATCCTGCTTGATTTCAGATGCAAGTAAGTTTGTGTGACTAAGCACTGGCAGCTTACGCCGCACTGCCTCAGCTCTCAATGAGTTCACATTGTGAGCAATGTGACTGCTGCATTGAGTGCGACCTTCAAAGAAAGTCGCTCGCAGAGCGCAGAGTGCTTTCATGCTTAGCAAGAGAAGGGTATCTCTCGCATTATGATATGGGTTAGGAGATAAAGAGACACTGAAACAAGCATGCCGTCTGGAGAGCCAAACGGCGCCAGTTGCGTTCAAAAATCTGATGACTCACGGTTCTGCAATTCGCATTGCTTATCGCACTTC
+
IHIHIIIHIIIIGIIIHIHIIIGIIIIIIIIIIGIHIIIIIIGHHIIHIHIIHIHHHHCGFHIEHHHFIGHIIHIIHIHIIIIIIIIHIIIIIIHEHHIGIIIIHIIIGIIIIIIGHHHHIIIIHHHIIIHHIIIIIIIIHIIHHHHHHIIIHIIIGHHIIIIHHHEIHIIIIHHIIGHIIIIIIIIIHHGHGIIIIIIIHHIHIIIIIHIIIHHIHHFGIIIIIIHIIIIIIIHIIIIIHHHIHGIIIHGIIHIIIIIIIHHDFDEHDGIIIIIIHIHEHHIIIIIHIHHIIIIIHHHIIIIIHIIIIIIIIIIIIIIIIIHHIHIIIIIHGI
@HISEQ:711:H5NNWBCX2:2:1101:16828:22120:ATCTCGTA
TTAAGTTCAGCGGGTAATCTTACCTGATTTGAGATCAAGATCACAGTCTTACAACTGTGTGGTTGTTTATCAGTACTGCAGTTCAGCAAATGCGTTGAACACTACGTCAGACAGCGACAGGCACAAGTGCCCATTAACTCCGTCTTCCACTAGCGCAAGCGAAAGGCTTACCAGCAAATCAATTTAAAGTCGTGCCGCCAAAGCGACAATGACCCAAATCCTCCACGGCTCACAAGTGAGGGTCGTAGGAGAGTAGTTACTGATACTCAAACAGGTATACTGCCCGGAATTCCAGACAGTGCAATGTGCGTTCAAAGATTCGATGATTCACGGTGCCTGCAATTCACACTACTTATCGCATTTC
+
IIIIHHHIIIIIIIHEHHIIIIIIIGIHIIIIIGHHIIIIHHIIIIIHIIHIIIIIEHHHIGHIIIEHIHIIIIIIIIHIHFHHIIIIIIIIIIHIHHIIHIIIIIHIIHHHIGIIIIIIIIIHIIHHIIHIHIIIIIHIIIHIHIIIIIIHEHHIHHHHIIIIIHHIIIHGHIIIIIIIIIIHIHHHHHHIHIIIIIIIIIIHHIIIHIIHIIIHIIHFHIIHGIHHHEH?HHIIIIHIIIIIIIIIIIIIIIIIIIIIIIHIIIIIIHIIIIIIIIIIIHHHIIIIIIIIIIIIHIIIIIIIIIIIIIHIIIIIIIIIIIIIIIIIIIHIIIIHIHHIHIIIFIIIIIIIIIIHIIIIIIII
@HISEQ:711:H5NNWBCX2:2:1101:18937:22155:ATCTCGTA
TTAAGTTCAGCGGGTATTCCTACCTGATCCGAGGTCAACCTTGAGTTAAAGATGGTCTTTAACGGCTGGAGCACCGCACAACACCCTAAGCGAGATAATGAATTACTACGCTCGGAGTTGTAGCGAGCCCGCCACTTCCTTTCAGGGCCTACGGCAGCCGTAGGGCCCCAACACCAAGCAGGGCTTGAGGGTTGAAATGACGCTCGAACAGGCATGCCCGCTAGAGTACTAGCGGGCGCAATGTGCGTTCAAAGATTCGATGATTCACTGAATTCTGCAATTCACATTACTTATCGCATTTC
+
HHHIHECHFHHIIIHDHIHIIGHHIGFEHHIHHIGHIIHHHIII?<DC1DDCHI?<DGHFE1DGEGDDEDHIEHEHHHC/DHEHIHI@1EHDIIHEGHCFGDHCEHHHHDHHIG@CHGEEH@@FHCDHHHHHHGHHHIHHHEFHHHFGHIFHHHHCCHIIHIHHHH=GHHHHHGHGHHHFHHIHFHEHHHEHHHHEHHIIIHEHHGFGHIIIIIIIHIHHHIIIHIHIIIIHECIIIIIIIHIHIHHEEHIIIHEIIIIHHHHHIIIIHHHIHHEIIIHHIIIIIIHHIIHIHGCIIIIIII
@HISEQ:711:H5NNWBCX2:2:1101:19750:22091:ATCTCGTA
TTAAGTTCAGCGGGTGTTCTTGCCTGAGCTCAGGTCGAGATAAAGGTTAATAGGGCCGAAGCCCTTCCTGATTTCGGGTCGACAAGCACAGTCCCAAGCCAACAACTAAAGCATTAGCAACAAGTTGCCTACCCAGTTGCGGCCCTTATCGGGTCCATGCATCAACCTCTTTGCTTCAGCGAACCCAGACACTAGGCCTGGGAAAGCCAGATCCGCCCTTTCATTCCATGGAATGGTTGGGCGAGGATTAACCCGACGCTGAGGCAGACATGCTCTTGGCCGAAGCCTCGAGCGCAATATGCGTTCAAAGATTCGATGGTTCACGTATTTCTGCAATTCACACTACGTATCGCATTTC
+
IIIIIHHIIIIIIIIIIIIIIIIIIIIIIIIIIIIIIIIIIIIIIIHIIIIIHIIIIIHHIHIIIIIIIIIHIHIIHIIIIIIIIHIIIHIIIIIHHGHIIIIIIHHEHHHHIIIIIIIIIIIIIIHHIIIIIIIIEHIIIIIIIIIIHHHIHIIIIHIIHHIIIIIIIHIIIHHHHEIIHIIIHHIIHHIIIIIIIIGHIIIIHIIIIIIHIHIIHIIIIIIIIHIIHHHFECIIIIIIIIIIIIIIIIHHIIIHIIHIIIHHHIIIIIIIHHHHIIIIGIIIIIHHGHIGIHGIIIIIIIIIIIIIIIIIIIHIIIIIIIIHIIIIIIIIIIIIIHHDFEIIHIIIIIIIIIIIII
@HISEQ:711:H5NNWBCX2:2:1101:20718:22043:ATCTCGTA
TTAAGTTCAGCGGGTATTCCTACCTGATCCGAGGTCAAACTTTCAGAAGTGGGGGGTTTAACGGCGTGGCCGCGCTGCGATCCAGTGCGAGTGTTGCTACTACGCAGAGGAAGCTACAGCGAGACCGCCACTAGATTTAGGGGACGGCGCGCCGCGAGGGCACGCCGATCCCCAACACCAAGCCCGGGGGCTTGAGGGTTGAAATGACGCTCGAACAGGCATGCCCGCCAGAATACTGGCGGGCGCAATGTGCGTTCAAAGATTCGATGATTCACTGAATTCTGCAATTCACATTACTTATCGCATTTC
+
IIIIIIIIIIIHGIIIIIIIIIIIIIIIIIIIIIHHIIIIIIIHHIIIIGHIIIHIHHIIHIHIIIIIIHHHIIIIIIIIHIIIIIIIIIIHIIGHIIIIIIIIIHIIIIIHIIGIIIIIDHIIIHIGIIHHIIGIHGHIEHHHIIIIIIIGIIIHIHHHHIHHHFDHHGHHHIHHHHIIIIHHIIHHHIHHHIHHIIIEHHIHHIIHHIHIHIHHGHGIIHIHIIHHIIIIIIIIIIHHCHIIHIIHCCHHHEIIIIIIIIIIIIIIIIHIIIIIIIIHIIHIIIIIIIIIIIIIIGHHIIIIIIIHI
@HISEQ:711:H5NNWBCX2:2:1101:20981:22062:ATCTCGTA
TTAAGTTCAGCGGGTATTCCTACCTGATCCGAGGTCAACCTTGTAAAATAGTAAAAGGAGACCGGCCCGGAAGGTCCTTGCAACTCGGCGCGTGCTCCTAAAAGCTCGTTGCACCGAGGGTCCCACGGACGCCGTCATTGTCTTTTAGACCAGTTGTTCACACAACTTCGGTCCAACACCAAACCCGGGGTTTGAGGGAGGATAATGACGCTCGAACAGGCATGCCCACCGGAATACCAGTGGGCGCAATGTGCGTTCAAAGATTCGATGACTCACGGAAATTCTGCAATTCGCATTACTTATCGCATTTC
+
IIIIIHIIIIIIIIIHIIIIIIHIIHIHIIHHIIHHHHHICHIHHIIIIIHHIIIIIIIHIIIIIIIIIIHHGHHHIHHIGIIIHHHIIIIIHIIIIHHHHIIGEHIIHHHHHIIIIHHIEGHHHIHHIIHHEHHHHHIHEH@HHHIHHIHIHHHIIGHHHIIHIIIIIHHHHIHHHHHIIIHHHHHHCGIIIIHEHIHIIGHHHHDHHHHHIIHIIHIIGIIIIIIIGIIIHHIIGHEGDEIIGIGHHGHDHIIHHHEHEHHIIFHHHFHIIIIIGGIIIIIHGHHHIGIHIHHIIIIIHGIIGIFHIIH
@HISEQ:711:H5NNWBCX2:2:1101:4769:22347:ATCTCGTA
TTAAGTTCAGCGGGTATCCCTACCTGATCCGAGGTCAAAAACTTGTAAAGTAATAATGTTTTGTACGGCGAGAACGCGTGGGTCAGGCTCAACTCCGCGGCAAGTTACATAAAATATGCATTTGGTACACTACGCCGAGGAACCCGATCCCAAATTCCGCCCGCAATCATTTCGACGAGGTGCAATGATTTATATCGCTCAATCGTCACTTCCGCGCGAAAATTCATTCGCACGATGGTGTTTGATGACGCTCGAACAGGCATGCCTCCCGGAATGCCAGGAGGCGCAATGTGCGTTCAAAGATTCGATGATTCACTGAATTCTGCAATTCACACTACTTATCGCATTTC
+
IHIIIIIIIIIIIIIIIIIIIIIIIIIIIIIIIIIIIIIIIIHIIHIIGIHHIIIIIIIIIIIIIHIHIHGIDEHHIHIIIIIIIIIIIIIIIIIIIIIHIIIIIIIIIHHHHIIIIIHHIIIIIIIIIIIIIIIIIHIIIIIIIIIIIIIHEEHGHHIIIHIHHIIIIIIIIIEHHIHEIIIHIIHIIIIIIIIIIIIHIHIIHIIIIHIIIIIGHIIIIIIIIHHHHIHIHIIHIIIIIIHIHIIIHIIIIIIIIIIIIIIIIIIIIHHIIIIIGIIIHEIIGIIIIHFFIIIIHIIIIIIIIIIIIIHHHHIIIIIIIHIHIIHIIIIIIIIHGHIIGIIIIIIIII
@HISEQ:711:H5NNWBCX2:2:1101:5099:22402:ATCTCGTA
TTAAGTTCAGCGGGTAGTCTTACTTGATTTGAGATCGAGTTTAACAAGAATCGTTGCCGACCCTTGTGAAATCCTGCATCAGTCAGCCAATACGGTCAAACTCCCTTTATGTTAGCTGCAGCAAAAGTAATAATCCGTTTGACGGGACTAAATGAATATGCTTTTAGCTCAGGAGAATGTCCAGCTGCACCTGCATTTCAAGCAACCCGCCACCGATCTCAAAAAGATTGGTGTTGGGATTGCTCAAGTCCAAAGCTTTTCGATTAAAAAATCCAAAAGCTTTGAGGTGTTTACTGATACTCAAACAAGCATGCTCTTCGGAATACCAAAGAGCGCAATATGCGTTCAAAGATTCGATGATTCACTGAATTCTGCAATTCACATTACGTATCGCATTTC
+
IIIIIHIIIHHIDIHHIIIIIIIIIIIIIIIGIIIHIHIIIIIIIIIIIIIIIIIIIIIIIIIIIHIIIIGHHGIIIIIIIIHIIIIIGHIIIIHIHHIIIIHHIIHHGIHIHHHHHIIHHIIHIIIHIHHIEGHIIIHHDEHGCDEHIHIEIIEGHIIIIGHHHHIIFHIIIHHEHHIHIGHIIHIHHHFHIHHGHIHHGFHHIIIIIHHHHIIHIHHHIHFEEIIHHHEEIIIIHEGDHHHEHFIHHHGHEHIGHHHIHHGIIHHGHHHHIHHEFHHIIIIIIHHIHIIGIIIIIHIHIIIHHIHIIIIIIHHHFIHIIIIIIIIHIHEIIIIIIIHIIIIGHIIHHIIIIIIHHIGIIIIHHIHIIIIIIIGIIHFFHIIIIHIIIIIIIIIIIII
@HISEQ:711:H5NNWBCX2:2:1101:7073:22274:ATCTCGTA
TTAAGTTCAGCGGGTGTTCTTGCCTGAGCTCAGGTCGAGAAAATAAAGTGGGGTTTCCTGTTTTGGGCCGAACAACAAAGTCCCAGACCAACAACCAAGATGATATAGCAAGCGTGAGCTGCCCACCCAGTTGCGGCCCTTGACGGGTCCTTGGTTAGCCTCTGTTCTTCGGCTGATCCAGCTCTCTAATGATTGCTGGAACGGCCAGATCCGCCCGTTCTACTCATATGAGAAGAGGGGGCGAGTATTAACCCGACGCTGAGGCAGACATGCCCTTGGCCAGAGGCCTCGGGCGCAATATGCGTTCAAAGATTCGATGATTCACGGAATTCTGCAATTCACACTACGTATCGCATTTC
+
IHHHIFHIIGIIIIHIIIIIIIIIIIHHHIHHIFEHIIIIFHIIIIIGHEHHIIIIIIIIIHHIFHDHICHIIIIIFIIHIIIIIIHHIIIIIIHHIIHIIHIIIIIIHHIHHHHIIHIIIGIIIGEHHHIIIIIHIIIIIEHHHIIHCHHHGEFGHHHIGHHHHHIHHHHIIIHIIIHEFHIIIIIGHIHIHHHHGGHEHFHFHIIHCCGCEBGHHHEHIIIIHHIIFIIIHIIHIHIIHHHCHHHGD<//CHGCHHC?HEIGHIIIGIHH=GIIIIHFIHHGEIHIHHFIHIIIHHIIHIHHFHHFHIIIHHIIIIIHIHHIIIHHHIHIIIIIHIIHH?EHIHIHHIIIIHFIIHI
@HISEQ:711:H5NNWBCX2:2:1101:7951:22312:ATCTCGTA
TTAAGTTCAGCGGGTAGTCTTGCCTGAGCTCAGGTCGAAATGAAGAGTTTCGGTGTCGGGGGGTGCCCAAGCATCCGAATTCCTGCTAGGTCTCCAGCAAAGTCCCCTCGGGCAACGGCAGGATGCGTAGGGAATGCCTACCTACCAAGCCATTACCCTGCGAACGGGGTCCATGCTCATACCTCTGAGCTTCAACCGACCCGGCGCCAATCACGAGTGACCGGCGGAACCGGGAAGGTCAGATCCGCCTTCCCAATCAAAGGAGATGGGGAGGCGAGGGGGTGAGCCGACGCTGAGGCAGACATGCCTTTGGCCGAAGCCTCAGGCGCAAGTTGCGTTCAAAGATTCGATGGTTCACGGAATTCTGCAATTCACACTACGTATCGCATTTC
+
IIIIIIIIIIIIIIIIIHHIIIIIHIIHHHHHIIHIIHHIIIIIIIIIIIIIIIIIIIIIIHIIIIIIIHIIIIIIIIIIHIIIIIHIIIIIIHHIIIHIHFHHHHIIIIIIIGIIIGIHIHIIIIIIIIHHIGIHIIIIIIHHIIIIIHIIIIIIHIIGHHHIIIIIGHHHIIIIHIIIIIIIIIGIHHEHIIIIIHHIIIIIIHHIHEEHIIIIIIHIIHIIGHHHE,EHHIGIIIIHGCHIHHHHHGEHHHHIHHHEHIHHIHGIIIIIIIIHIIIIIIIIIIHHHHEIIIIIIIIIIIIIGHIHIIIIIHIIIIHIIIIIIIHHHHIGIIIHGIIIIIIIHEEIIIIIIIIGIIIIIHHHIIIIIIIIIIHEHHGIIIIIIHHHIIII
@HISEQ:711:H5NNWBCX2:2:1101:9063:22448:ATCTCGTA
TTAAGTTCAGCGGGTATTCCTACCTGATCCGAGGTCAACATTCAGAAGTTGGGGTTTTACGGCGTGGCCGCGACGATTACCAGTAACGAGGTGTATGATTACTACGCTATGGAAGCTCGACGTGACCGCCAATCGATTTGGGGAACGCGGGTTACCGCGAGTCCCAACACCAAGCTGAGCTTGAGGGTTGAAATGACGCTCGAACAGGCATGCCCGCCAGAATACTGGCGGGCGCAATGTGCGTTCAAAGATTCGATGATTCACTGAATTCAGCAATTCACATTACTTATCGCATTTT
+
IIIIIIIIIIIIIIIHIIIIIGIIIIIIIIIIIGIIIHIIHIIIIIIIHIHHIGIIIIIIHIIIIIIIIFHHHHIIIIIIIIIIIIHIIIHIIIIIIIIIIIHHHHIIIIHIIIIIIIIIIIIIHIIIIIIIIIIIIIIIIIIIIIIIIIIIIIIIIIIIIIIIIIIIIIIIIIIIIIHIFIIIIIIHHHIIIIIIIIIHIIIIHHIIIIIIIIHHIIIIIIIIIIIIHHIIIHFIGHHIIIIIIIIIIIHIIIIHIIIGIIIIIIIIIIIIIIIIIHIIIIIIHGIIHIIIIIIIII
@HISEQ:711:H5NNWBCX2:2:1101:12787:22411:ATCTCGTA
TTAAGTTCAGCGGGTATCCCTACCTGATCCGAGGTCAAGAGTGTAAAAAATGTACTTTTTGGACGTCGTCGTTTTGTTGTCAAAGCGCGAGATGTACTGCGCTCCGAAATCAATACGCCGGCTGCCAATCGTTTTGAGGCGAGTCTGCGCGCAGAGGCGAGACAAACACCCAACACCAAGCAGAGCTTGAAGGTACAAATGACGCTCGAACAGGCATGCCCCATGGAATACCAAGGGGCGCAATGTGCGTTCAAAGATTCGATGATTCACTGAATTCTGCAATTCACACTACTTATCGCATTTC
+
HIGIIIHIIHHHIIIIIIIFHIIIHIIIIIIDHIHIIHHIHGHHIIIIIIIGIGIIIHIIIIIIIIIIIHEHHHHHIIIEHHHIICHIIHIHHHHHHHHHHIIIIIIIIIIIIIHIH@FHFHIIIIHHHHHIHIHHHGGHHHHHHHIHDHHIHHIIGHHHHHHHHHIIGEHHHIIIHGHIHEIIIIIHIIIIHHHIIHHHHHHIIGIIIHIIIIHIIHHIHEIHHGIHIHGIIIHHHIIHHHHHCHIHHIHIIIIHHHHHIIIHHHGHIGIGIHHGIIIHIHHEIIIHFCDIIHHGIGIIIIGI
@HISEQ:711:H5NNWBCX2:2:1101:15559:22416:ATCTCGTA
TTAAGTTCAGCGGGTCTTCCTACCTGATTTGAGACCATGGTAACAATTAAGCTAATCCTAGGATTAAGTTAATTTATATTGTATGAACTTTGTTGAAAATTTAACTCAATATTACAGCCTACTAGTAAGCAAGAGAGAATCGAAATTCATTCACATACTTTTCGTTAGACTTTGTAATACTTCAACATTAAAATTTCTAACTAGTTATAGTTTTAAAGGATCTCTTGTTAGAGACACCCCAAATCTTACTATTAATTAACCCTGGAGTTAAAAAATAGTAAATAAATACGTTAGATTCTCAAACAGGCATACTCTACCGAAATAGAGTGCAATGTGCGTTCAAAGATTTGATGATTCACGGAATTCTGCAATTCACATTACGTATCGCATTTC
+
IIIIIIIIIIIIHGEHHHIHHIIHIHHHHIIIIIHIHGHIIIHIHIIIIIHHIIHIIHHCHIEHHIHFIFHHIIIHHIIIHHHHHIHHFHHHIIHHHHHHFCHIIIIIIIIIHIIHHHHHHIHHIIIIIIHHFHHHHHHIIHIIIIIIIGIGHIIIEHIHIHIHCFHIIIHIHHHHIIIIIHHIGIHFHHCEHIIFHHHHIIIHHHIIHIIGIHIHHGIIHIHHEHEIIIHHHHHED=HGF@<EEHHIHIIIHIIHHEGHCHHFHFHEGHIGIIIIIIIIIIGIIHEHHIHGIIIIIIIIIHHIIIIHHHHIHIIIIIIIIIHHFGIIHIIIIIHIIHIIIIIIGIIIIIIIGIIIIIHIIIIIIIIIIIIIIIIHIIIIHIIIHIIIIHIII
@HISEQ:711:H5NNWBCX2:2:1101:17828:22423:ATCTCGTA
TTAAGTTCAGCGGGTATCCCTACCTGATCCGAGGTCAACCTTGTGAAAGATTTAACGGCCGCGGCCGCCCGCACTCCGAAGCGATTAATGAAATCACAACGCTTAGAGACGGACAGCTCAGCCGGAGACTTTGAGGCGCGCGGATTGACCGCGGCGCCCAATACCAAGCCAGGCTTGAGTGGTGAAATGACGCTCGAACAGGCATGCCCTTCGGAATACCAAAGGGCGCAATGTGCGTTCAAAGATTCGATGATTCACTGAATTCTGCAATTCACATTACTTATCGCATTTC
+
GIIGIIIIIIIIGIIHHIIHIIIIIIIIIHIIIIHHIHHHHIIIIHFIIHHIHG?GHDHIIIGIIIIIIEHIHIIIIIGIIIHIIIIIIIIIIIIIIIIIHHIHHHGIEHHIIIIIIHIIIIIIIIIIIIIIIIHIIIIIIIIIIIIIHIIIIIIHGHIIIIIIIIGHHIIHIHHIIIIIIIIIHIIIIIIHHIIIIIIIHIIIIIIHHIHIHIIIHIIIIHHEHIHIHIHHEFGIIGHGHGHHIHEIIIIHHHHGGIIIIIIIIIIHIHHIHHHIIIIIIIHIIGIIHGHD
@HISEQ:711:H5NNWBCX2:2:1101:18287:22449:ATCTCGTA
TTAAGTTCAGCGGGTAGTCTTGCCTGAGCTCAGGTCGAAGTGTATAGCTTTCGGGGAGCGGGGGACCGCACACACCGAATTCCTGCTGGGCCGCCAGCAAAGTCCCCTCGGGCAACGGCAGGCGATGTAGCGGGTGCTACCTACCAAGCCATTTCCCTACAAACGGGGTCCATGCTCAAGCCTCTACACTTCAGCCAACCCGGATGCATCAATAAATAAACGCAGAGCCGGGAGGGACAGATCCGCGCTCTTACCCATGGGGTAGGAGTGCGAGGGGGTAAGCCGACGCTGAGGCATACATGCCCTCGGCCGAAGACTCGGGCGCTATTTGCGTTCAAAGATTCGAAGGTTCACGGAATTCTGCAATTCACACTTCGTATCGCATTTC
+
HIIEH1C@GHHHIHHHD<F?CCHC@FHH@<1GCC@F//<<G1<C<D<1<FEH0//FC/0CDHC/E<ECCCCHI=@CCC/1<C1?@FE??@E1</D/<DHDH?H11=1<DDD/DC@HD/<DD?DC<E@FE@0CDCEDC<F0<D0G0D@:DEHFCHHEEH@EHC@FDACDEE?GG/BF;/;BFBGFHHHFEF@:@EGE8GA@ECHH=HFHIEAE-A8@GHB8,-8-A7,777.B-;.--HAE,,77:-;..FB;...8..@@B..F:.8-8E8HEDE</</<<</<0</<<<00D0D00HGD00E<<ECD/0<1<1<1//<////<<1</</01<<11IHD0@1D1F<1C?HEHHEGC1G@HF<111D11<1C<<<11/HEE011C/CEC
@HISEQ:711:H5NNWBCX2:2:1101:19329:22268:ATCTCGTA
TTAAGTTCAGCGGGTATTCCTACCTGATCCGAGGTCAACCTGTGAGAGACTTGCTGGGTCGTCGACCGCCGATGCCCGGAGCGAGGGGATGTACTACGCTTGGGATTCAGCGGCGCCGCCACTGGAATTGGGGACGGCCATCGCTGGCGTGTCCCAGTACCAAGCAGTGCTTGAGTGGTGTTAATGACGCTCGAACAGGCATGCCCCCCGGAATACCAAGGGGCGCAATGTGCGTTCAAAGATTCGATGATTCACTGAATTCTGCAATTCACATTACTTATCGCATTTC
+
IIIIIHHIIIIIIIIIIIIIIIIIIIHHIIIIIIIIIIIHIIIHIIIIHIIIIIIIIIIIIIIHHIIIIIIGIIIIIIIHIHIIIIIIHIIIIIIIIIIIIIIIIIIIIIIIHIIIIIIIHIHIIIIIIIIIIIIIIIIIIIIIIIIIIIIIIIIIIIIIIIIIIIIIIIIIIIIIIIIIIIIIIIIIIIIIIIIIIHIIIIIIIIIIIIIIIHIIHIIIHHIIIIIIGIIIIIIHIIIIIIIIIIIIIIIIIIIHIIHIIHIIIHHIIIIIIIIIIIIIIIIIIIIII
@HISEQ:711:H5NNWBCX2:2:1101:4233:22618:ATCTCGTA
TTAAGTTCAGCGGGTAGTCCTACCTGATTTGAGACCATGGTTCAGACACAAGTGTCTTGTAGTTGGATCCACACTTTGTTGCACTGGGCACTACTGCTGCTTAAACGGCACAATGAGAAACCAAGGTTCCATACATATACCTTTCGGCAGCCTTGCAGGCCGTCATTACGCAATTAGGTGTAGACTAATGAAATTCAGGGCACTTATAAGCTGCCCCAGATCTTCCCTAAATGACTGTAAAGCCATAGAGGGAAATGAATACATTAGATTCTCAAACAGGCATACTCTAGCAAGCTAGAGTGCAATGTGCGTTCAAAGATTAGATGATTCACGAGATTCTGCAATTCACATCACGTATCGCATTTC
+
IIIIIIIIIIIIIIIIHIIIIIIIIIIIIIIIIIIIIIIIIIIIIIIIIGIIIIIIIIIIIIIIHGIIIHHIIIIIIIIIIIIIIIIIIHIIIIIIIIIIIIIIIIIIIIIIIIIIIIIIIIIIIIHIIIHIIIIIIIIIIIIIIIGIIIIIIIIIIIIIIIIIIIIIIIHIIIIIIIIIIIIIHHIIIIIIIIIHIHIIHHHIIIIIHIIIIIIGIHIIIIHE@HGIIIIIHHCIGHHIIGIHIIIIIIIIHIIIIIIIIHIIHIIIIHHIIIIIIIIIHIIIIIIIIIGIIIIHHHIIIIIIHHHHIIIIIIIIIIIIIIIIIIIIIIIIIIIIIIIIHIIIIIIIHIHIIIIIIIIIIIHIII
@HISEQ:711:H5NNWBCX2:2:1101:8461:22570:ATCTCGTA
TTAAACTCGGCGGGTAGTCTTTTCCGATTAGAGGTCTGATGCGTTACCTCGTCCGTTTCCTCGTGGCCTGGAAGGCCCAAGTCAAGGTAGCCTGCTGTGGAACTCGCACGCACTCGGGCTCACCGGGAGCCCCGCACTTGGAAGACCCAAGTCCCACGACACTTGGAAGTGCCGTGGGAGTTCGAAATCGCACCTGATCGCGGGGCAAGTGATGCCACATTCCCTCCATTTCAGCCGACCCGAGTACCTTAGCACTCCGGGACGGCCAGTTCCACTCAAACTGGCGCACAAGTAAGTACTTGGGGAGTCTGGTGGGGGGGCGCGGTGACGCTCTAACGGAAATGCCCTTGGACAAGCCTCGGGCGCAACTTGCGTTCAAAAACTCGATGATTCGCGGAATTCTGCAATTCACACTACGTATCGCATTTC
+
IIIIIIIIGHHIIGIIIIIIIIIIIIEHIIIIIIIGIHGHFIIIHIIIIIHIIIIGIIIIGHHIIFHIIIIEHIIHIIIIIHIIIIGIIHIIGIIIIIIIIIIIIIHHIIIIHGFGGHIHHIIIIICIGGIIIIIHIIIGIHIHGFHIIHIIIIIIIIHGGHHHIIHEHIIIIIGH?HHIHHIIHIIHGIIIIDGHIIIIIHIGGHI?GHIGHIIIII-?@HE@?HEFCEGHHHH<HHDGIHHHHFB--CIGIIHIGHHHHDGHIEHHHHEHHEIHHHCEHHHIIIHGIHHHF@GGHHHHGIIHHIIHHHHHIHDHIIHIIGIIGIIIIIIHGHHGHIIIIIHIIHIIIHGHIIGGGIHHFIIIIHIHIGIHHHHFHIIHEGHIIIIIHGIIIHIIHIIIHIIIHHGIIIIHHHHHIHHHIIHHHEHII
@HISEQ:711:H5NNWBCX2:2:1101:15464:22601:ATCTCGTA
TTAAGTTCAGCGGGTAGTCCTACCTGATTTGAGGTCAGATGTTAAAAAGTTGTCCTAATGGACGGTTAGAAGCTCGCCAAAACACTTCACGGTCACAGCGTAGACAATTATCACACTGAGAGCCGATCCGTACGGAATCAAGCTAATGCATTCAAGAGGAGCCGACCAACAAGGGCCAGCAAGCCTCCAAGTCCAAGCTTATAGATCACAAGGATTTATAAGTTGAGAATTCCATGACACTCAAACAGGCATGCTCCTCGGAATACCAAGGAGCGCAAGGTGCGTTCAAAGATTCGATGATTCACTGAATTCTGCAATTCACATTACTTATCGCATTTC
+
HIIIIIHIIIHIIIIHIHIIIIIIIIIIIIIHIIIIIIHIHGHHIIIIIIIIIIIIIIIIIIIHIHIHIHHIIFHIIIIIGIIIIIIIIIHIIIIIIIIIHIHIIIIIHGHIIGIIIHIIIIIIIIIHHIIGIIHIIIIIIHIIHGHHIIIIIIIIIIHIIHIIHHHIIHIHHHHFHHIIIIIIIIIHIIEGGHIIIIHIHIIHHHIHIHIGFIHIIIIHGHHHIHHHHHHIIIHIIIHHHEHHHHHEGIGIIIIIIHHIIHIIIIIHHDHIIGIHIIHIHHIIIIHHIIIIIIIHIIGIHHHIIIIHIIIIIIIIIIIIIIIIIHHHIIHIHIHIHII
@HISEQ:711:H5NNWBCX2:2:1101:17974:22649:ATCTCGTA
TTAAGTTCAGCGGGTATCCCTACCTGATCCGAGGTCAAAGTAAAAAAGGGGCTTAGTGGGAGGAGGTCTGCTAGGCGTGACGCAATGTGCTGCGCACGAAACCAACATACCGGCTGCCAATGAATTTAAGGCGAGTCCACACACTAAGGCGGAACAAACACCCAACACCAAGCAAAGCTTGAAGGTTTAAATGACGCTCGAACAGGCATGCCCAACGGAATACCGAAGGGCGCAATGTGCGTTCAAAGATTCGATGATTCACTGAATTCTGCAATTCACACTACTTATCGCATTTC
+
IIIIIIIIIHIIIIIIIIIIIIIIIGIIIIIHIIGIIIIHHHIIIIIIIIIIIIHIIIIIIIIIIIIIIHIIIIHIIHIIIIIIIIIIIIIIIIIIIIIIIIIIIIIIIIIIIIIIIIIIIIIIIIIIIHIIIIIHHIHIHIIIIIIIIIIHIIIIIIIIHIIIIIIIIIIIIIIIHIHIIIIIIHHIIIIIIHIIIIIIIIIIIIIIIIIHIIIIIIIIIIIIIIHEIIIIIIIHIIIIIHFIIIHGIHIIIIIIIIIIIIIIIIIHIIIIIIIHHIIIIIIIIIIIIIHIIIII
@HISEQ:711:H5NNWBCX2:2:1101:2545:22804:ATCTCGTA
TTAAGTTCAGCGGGTAGTCCTACCTGATTTGAGACCATGGTTCAGACACAAGTGTCTTGTAGTTGGATCCTTACTTCCTAAAGCTGGGCACTACTGCTGCTTATTTGGCAAAATGAGAAACCAAGGTTCCATACATATACCTTTCGGCAGCCTTTGCAGGCCGTCATTACTTTATTCAGTGCAGACTAATGAAATTCAGAGCACTAAGATAGACGCTCCAGATCTTCCCGCTTAATAAATTAATTGGGAAATGAATACATTAGATTCTCAAACAGGCATACTCTAGCAAGCTAGAGTGCAATGTGCGTTCAAAGATTAGATGATTCACGAGATTCTGCAATTCACATCACGTATCGCATTTC
+
IIIFIIHCHIGHHIHHIIIIIIIIIHFHIHHIIHHHHHIIHEGHHHIIIIHHIIIIIIIIHIIIGCHGIGEH<GHFHHHIHIIIIEHGIIIIIGHHIIIH@FHHGIHHHGHIIIIIGFFIHCHIIHFHIIIIII@FHGCGHHHIGEHEHHIHIHIHIHHGHHIIHHIIIEGHHHHIIHHHIHIHHIHHHHHIIIHIIIIHHHHHHIIGIIIIHIFIHHEIHHCHCHCHDHEFHIIIIHIIHIHIIHIHIIHIIIHHIIIHIHHHHIHFHHHIIHIIHIHGIIIIIHIHHHHHFHHIHHEHIIHIIHHEGIHIHIHEGIIIHIGHIHIIIIFIHHEHIIHHHFHHIHEEHHIIIHIIHHGIIH
@HISEQ:711:H5NNWBCX2:2:1101:6497:22836:ATCTCGTA
TTAAGTTCAGCGGGTGTTCTTGCCTGAGCTCAGGTCGAAGATGTAAGTTATATTTCCTGGTTTGAGGGCTATTGAAAAAGAGCCAAGCCAACACCTAAATATGTAGCAGTGATGCTGCCTACCTAGATGCGGCCCATAAACGGTCCTTAATCAGCCTCTGAGCTTCAGTAGACCCGGCTTTCACTCCATAATAAAACAGAGGAGAGCCGGGACTACCAGATCCAACCAGCCAATTATTAATGAATAATTATTGGGAGGTTGAGGGGTACATCGACGCTGAGCCAGACATGCTCTTGGCCGAGGCCTCGAGCGCAATATGCGTTCAAAGACTTGATGATTCACGGAATTCTGCAATTCACACTACGTATCGCATTTC
+
1CE@DCGHHF1FDH?CH0D@HGCGHGF?H?FHFHHEHD?HE@GCHIIHHCH@CHCG@GH?FHHICHFGE<1C11<DCG1CHCH<CGHEEHHH<E0<DF?FHFCHEHHHHG?11D1<<C@EHGCFC<CGEE<FH<EHH?GC?EFHIHIEIHHEFHEEHHHEEHHHHIEHDGEHH;<-@8?-HHFCEHBBGGBE??AGG@H?GGHHC5D@ED<@F.GEFE.99-GAFB.E7.CF:.G?CHH??FHFEF/CGCD</G/HF/?D<EE/F/@GCE?DC<<HE@H@GECH@1<?E@D1HEC<D0HHGHDCCCCD/DCEEIH@G<FIHHHHGD1?GG@11GFC<111GCED1D<D<1HHHEHGD<F<<EHCE=HG=<1@C/CD
@HISEQ:711:H5NNWBCX2:2:1101:6375:22897:ATCTCGTA
TTAAGTTCAGCGGGTATCCCTACCTGATTCGAGGTCAAAACAAATTAATATTTATATCTTTGGTGGCTAGAATGTTATTAAATTTCTATCTAACAAAGAAGGTAAGAAGAATAAAAATCTATTTACTACTACCGTCTTTTTGCCAGAAACGAAAATTTACGATATCCGCCAATATAATTCAAGGGTGAGGAAAACCAAATTCCCCCTCATCCCTCAATAGCAAACCACACCAGCAAAGCTGGGGATTTAATAGGTTTTATGACGCTCGAACAGGCATGCCTTTCGGAATACCAAAAGGCGCAATGTGCGTTCAAAGATTCGATGATTCACTAAATTCTGCAATTCACACTACTTATCGCATTTC
+
IIIHGHIIIIIIIIIIIIHHIHIIIHIIIIHIIIIIHIIIIIHIIGIIIIIIIIIIGHHIIIIIIIIIIDFHIIIHHHHIIIIIIIIIIIIHIHHIIEHHIIIIHIIIGIIGHIHIIIIIIIFECEIIIIIIHGHHIIIIIHHGIIIHHIIIIIIIIIIIHHIHIIHIHHIHIIIIHIHIIIHHHHHHIIGIHHIIHHHHGHHIIHEIIIIHEHIIHIGIHHHHHHHHEHFGHEHIIIIHEG<IHIIIIIIIIIIIIIIIIIHIIIGIIIIIIIIIIIIIIIIIIIHIIIIIHIHHIIIHEHF<<CIIHIIHIIIIIIIIIHIIIIIHHIIIIIIIIIIIIIIIIIIIIIIIIIHIIIIIIIII
@HISEQ:711:H5NNWBCX2:2:1101:6799:22773:ATCTCGTA
TTAAGTTCAGCGGGTAGTCTTGCCTGAGCTCAGGTCGAAATGAAGAGTTTCGGTGTCGGGGGGTGCCCAAGCATCCGAATTCCTGCTAGGTCTCCAGCAAAGTCCCCTCGGGCAACGGCAGGATGCGTAGGGAATGCCTACCTACCAAGCCATTACCCTGCGAACGGGGTCCATGCTCATACCTCTGAGCTTCAACCGACCCGGCGCCAATCACGAGTGACCGGCGGAACCGGGAAGGTCAGATCCGCCTTCCCAATCAAAGGAGATGGGGAGGCGAGGGGGTGAGCCGACGCTGAGGCAGACATGCCTTTGGCCGAAGCCTCAGGCGCAAGTTGCGTTCAAAGATTCGATGGTTCACGGAATTCTGCAATTCACACTACGTATCGCATTTC
+
HHHE@G<GHEEH?/EDH<FCFCHHHHGCG@GE11GHICGHHIHEHHHIHFHI/CEDGHHHHIGC<EHIHEHFHGHIHIHGEDHHHHH1===?DDHEDFHHFHHHGHIIIHGHIHEEHGHIID@G<DEGHH0@D<FEGHHIHHH?HECHHHIHHI?EDGHHH<E-EEHHH?BH//AHHHFCFFGHFHHIIEHHHHEHH?DHHIDBCBC?EEFHFHHHCH<>,DEG@GEDE?-G?B.HHHF6657<E?GG.GCF.B:8AA8..CGCECIIHHC.<--E?CECECHHFHHE<<<11HEEFEC<HIIHHHF<C@DGHIHH?G@EGCD0G<HFEHIHHIHHGEC<11C@?HHHGCHGCCEHHIIIHHFCEHEFFIHFC<<CEHFHHHEGHEEGIHHH
@HISEQ:711:H5NNWBCX2:2:1101:14881:22769:ATCTCGTA
TTAAGTTCAGCGGGTAGTCTTACTTGATTTGAGATCGAGTTTAACAAGAATCGTTGCCGACCCTTGTGAAATCCTGCATCAGTCAGCCAATACGGTCAAACTCCCTTTATGTTAGCTGCAGCAAAAGTAATAATCCGTTTGACGGGACTAAATGAATATGCTTTTAGCTCAGGAGAATGTCCAGCTGCACCTGCATTTCAAGCAACCCGCCACCGATCTCAAAAAGATTGGTGTTGGGATTGCTCAAGTCCAAAGCTTTTCGATTAAAAAATCCAAAAGCTTTGAGGTGTTTACTGATACTCAAACAAGCATGCTCTTCGGAATACCAAAGAGCGCAATATGCGTTCAAAGATTCGATGATTCACTGAATTCTGCAATTCACATTACGTATCGCATTTC
+
GEEGHFHEHFCDCEEHHHHIHFHHHEH?1GEHHHHIIIHGCHHGGHIFHE?GHIIFHFHDHHHHIIGEHGHGHHHECHHHIIHHECEHHIHHIE=CCGHHFC1FCCH?FHHHECEECHHHGFGHE?CCGHHHECHEEEHIIHIHD<CHHHGDHH/CEHF?D/8CGCGCHEH?CHHEHHEHI?IHHHEEGHHGEHIIIHHEHFEFHDHAEHEHIGHHHECDHHE?CIHEIHIHIIHIHHFGIIHHHIHHFGHHHHHEDHHIGIIHEIHGIIIIIIHIGHIIIHIIHHIHIHHHHIHGHIHHGIIIHIIIIIIIIHGHIIHIGHIIIIIIIHHIIIHHHIIIIIHHHHFHHGHIIIIIIIIIIIIHIIIIIIIHHIHHHIHHHHGIIIIIIHHHIHIIIII
@HISEQ:711:H5NNWBCX2:2:1101:16612:22986:ATCTCGTA
TTAAGTTCAGCGGGTATCCCTACCTGATCCGAGGTCAAAAGTGATAAAAGACTTGTGGAAACTAGCGTATAGACTTGAATCGCGACTTGTGCTGCGCTTCAAAACCAAAACACTGGCTGCCAATTACTTTAAGGCGAGTCCCGCCACTAGAGCAAGGACAAACACCCAACACCAAGCAGAGCTTGAAGGTACAAATGACGCTCGAACAGGCATGCCCCATGGAATACCAAGGGGCGCAATGTGCGTTCAAAGATTCGATGATTCACTGAATTCTGCAATTCACACTACTTATCGCATTTC
+
IIIGIIIGIIIIIIIIIHIIIIIIIIHIIIIIIHIIIIIIIIIIHIIHGIIIHIIIHIIIIIIIHHIIIEHHIIIIIIIIIIIIIIHHIIGHIIIIIHIIIIIIIIIIIHIIIIIIHIGIHIIIIIIIHIIHIHHDHIHIIIIIIIIIIIIIIIIHIIIIIIIIIIIIIIIIIIIIHIIIIIHHHIIIIIIIIIIIIIIIHIIIIIIIIIIHIIIIIIIIIHIIIHGIHHHHHIIIHIIGHHIIIIIIIHIIIIHIIIIIHIIIIIIIHIIIIIIIIIIIIHHHHHGHIIGHIIIIGIII
@HISEQ:711:H5NNWBCX2:2:1101:17278:22975:ATCTCGTA
TTAAGTTCAGCGGGTAGTCTTACTTGATTTGAGATCGAGTTTAACAAGAATCGTTGCCGACCCTTGTGAAATCCTGCATCAGTCAGCCAATACGGTCAAACTCCCTTTATGTTAGCTGCAGCAAAAGTAATAATCCGTTTGACGGGACTAAATGAATATGCTTTTAGCTCAGGAGAATGTCCAGCTGCACCTGCATTTCAAGCAACCCGCCACCGATCTCAAAAAGATTGGTGTTGGGATTGCTCAAGTCCAAAGCTTTTCGATTAAAAAATCCAAAAGCTTTGAGGTGTTTACTGATACTCAAACAAGCATGCTCTTCGGAATACCAAAGAGCGCAATATGCGTTCAAAGATTCGATGATTCACTGAATTCTGCAATTCACATTACGTATCGCATTTC
+
IHHHGHIIGIIIIG<HHHIIIIIIIIIGHIIGIIIIIIHHHHIIIIIGEHIIHIIIIIIIIIIIIIIIIGHHIIHIHIIIIHHIIHIIIHHIIH<DDHIHIIIIIGHIIIIIIHHIIIHIGIIIIIHIIIIHHHIIHHIIIIGDDHIIHIIHFHHIIIHIIHIIIHHHIHEHHHGE?CHIIIHHHIIIIIIIIIHHIIHHHIIIHHHFGHHHHHHIHIGIIGIHHGHIIHHGIIHHHHHCGF7HEIGIIHIIHEIHHHIIIIIHHHHEIIHHHHHHG?HEHEIIHIIIIHHGIIIIIIIIIHIIIIHIIHHIIGIIHIGIIIIIIIIIHEHGIIIIIIIIIHGIIIIIIHIHIIIIIIIIIIIHIIIIIIIIIHGIIIIIIIIIIHIIIHIIIGIIIII
@HISEQ:711:H5NNWBCX2:2:1101:20608:22810:ATCTCGTA
TTAAGTTCAGCGGGTGTTCTTGCCTGAGCTCAGGTCGAGATAAAGGTTAATAGGGCCGAAGCCCTTCCTGATTTCGGGTCGACAAGCACAGTCCCAAGCCAACAACTAAAGCATTAGCAACAAGTTGCCTACCCAGTTGCGGCCCTTATCGGGTCCATGCATCAACCTCTTTGCTTCAGCGAACCCAGACACTAGGCCTGGGAAAGCCAGATCCGCCCTTTCATTCCATGGAATGGTTGGGCGAGGATTAACCCGACGCTGAGGCAGACATGCTCTTGGCCGAAGCCTCGAGCGCAATATGCGTTCAAAGATTCGATGGTTCACGTATTTCTGCAATTCACACTACGTATCGCATTTC
+
IIHHIGHHIIIIIIIIICGHHIIHIIHIIIIHGHHHHDHHIIIIIICGFGHHGGHHIIIHGHHIIIEFF@GHHHHIIIHIIIIHHHHHGIIIIHIIIIHFHIIIIIIIIIHHIGHIHHIIHIIHIIIIIIIIHHIGCHHHCCC?CHHIIDHHIFHFHHIHHGHHEH@@EEHHHHHHHHIHFCHHHHHIHIGHHHHIIHHHGHHEHHCFFIHHHEHIGDHHCEHEHIFIIHC?HIHGGIHHHHHHHCHEHHHHIIHHIHIIIHIGIIIIIIHHHIIHHIHHHFHHGGHHHEHIGHIHIIIIIIIIHHIHHHIIIHHHHHHHEIIIIIIIIIIIIHHIGHHFGEHGCHHHIIIIIIIIII
@HISEQ:711:H5NNWBCX2:2:1101:6860:23192:ATCTCGTA
TTAAGTTCAGCGGGTAGTCTTGCCTGAGCTCAGGTCGAAATGAAGAGTTTCGGCGTTGGGGGTACCCAAACTGCCGAATTCCTGCTAGGTCTCCAGCAAAGTCCCCTCGGGCAACGGCAGGATGCGTAGGGAATGCCTACCTACCAAGCCATTACCCTACGAACGGGGTCCATGCTCATACCTCTGTGCTTCAACCAACCCGGTGCCAATCACGAGTGACGGGCGGAACCGGGAAGGTCAGATCCGTCTTCCACACTCTCACAAAGGAGATGGGGAGGGCGAGGGGGTGAGCCGACGCTGAGGCAGACATGCCTTTGGCCGAAGCCTCGGGCGCAAGTTGCGTTCAAAGATTCGATGGTTCACGGAATTCTGCAATTCACACTACGTATCGCATTTC
+
HIGIIHHIIIIIIIIIIIIGHHIIIEHIIIIIIIIIIIIIIIIIIGIIIIIIIIIIIIIIIIIIHIIIHIEHHHIIIIIIIIIIIIIIIHIIIIIIGIHIGIIIIIHIIIIIGIIIHHIIHIIGIIIIHHGHIHHIHIIIIIIIIHIIHIIIIIIIIHIIHIIIIGHHHHIIIIIHHIHIIHIIHHGHHHHHIHHHHEGEHHHHHIHIGGHHIHEIHHC<DHHHHHD><HIGIIHHHCHFHHHHHIHEGHHHGG@F?HCHHEA.HHGHIHIIIIIHIIIIIIIIHIHFGGIIHIHIGIIHHGIGIIHHEHHEHHIIIIIHIIIHIIIHEIHIIIIIHIHIIIIIIIIIIIHGIIHHGGIIIIIIIIIIHHIHIIIIHIIHEHG@IIIHHHGIIIIII
@HISEQ:711:H5NNWBCX2:2:1101:7854:23207:ATCTCGTA
TTAAGTTCAGCGGGTGATCCTGCTTGATTTCAGATACAAAGAAAGTTTGTGTGTCTAAGCACTGGCAGCTGTAAGGCTGCACTGCCTCTACTCTCAATGAGTTCACATTGCTAGAATGTGACCGCTGCATTGAGTGCGACCTCGAACAAGTCGAAATCGCTCGCAGAGCGCAGAGTGCTTTCATGCTTGACGAGAGAAGGGTATCTCTCGCATTAAGATTTGGGTGATGAGATAAAAAGACACTGAAACAAGCATGCCGACTGGAGAGCCAGCCGGCGCCAGTTGCGTTCAAAAATCTGATGACTCACGGTTCTGCAATTCGCATTGCTTATCGCACTTC
+
IIIIIIIHIIIIIIIIIIIIIHIIIIIIIIIIIIIIIIIIIIIIIHIIIIIIIIIIIIHIIIIIHHHIIHHIIIIIIIIHIIIIIHIIIIIIIIIIIIHIIIIIHIIIIIIIIIHIIIIIIIIIIIIIIHIHIIIIIIIIIIIIIIIIIIIIIIIIIIIIIIIIIHIHIIIIIIIIHIIHIIIIIIIIIIIIIIIHIIIHIIIIIIIIIIIIIIIIHIIIIIIIIIIIIHIIGHIIIIIIIIIIIIHFIIIIIIHIIIHHIIIGIIHIIHHEIIIIIIHIIIIIIIIHIIIHIIIIIIIIIHHIIIHIIHIIIHIIIIIIIIIIIIIIHIIIIIIIIIII
@HISEQ:711:H5NNWBCX2:2:1101:14033:23176:ATCTCGTA
TTAAGTTCAGCGGGTGTTCTTGCCTGAACTCAGGTCGAAAGGGGTGTGTCGCACGGCTTCTCGGAGAGCGGCCGACGATTCCTGCGGGCTTACAACGAGGTCCCGGGCCGACGGCGGCATGCGATCCCTGGCGGGTCACCTACCAGACTGTCGTCCCGATTGGGTCCTCGTTCGAGCCTCTGTTCTTCGGCAGACCCGGTTAAATTAACCGGGACGGCCAGGTCCACGCCTCTTGAGAGAGGGTGAGGGTAAAGCCGACGCTGAGGCAGACATACTCTCGGCCGGAGCCTCGAGTGCAATTTGCGTTCAAAGATTCGATGATTCACATTATCTGCAATTCACACTACGTATCGCATTTC
+
HIIFHIHHGIIIIIHIIIIHIIHIIIIHIIIHIHHHIGHFIIIGCCFHHFHHIIIGIIIIHIIHIIGHIIIIIHDHIDHIHIIIIIIIIHIHIIIIIHIHHIIIIHIIGHICHIIIIHGIHIIIIIFIIHEHHHIHDGHIHIIIIHIIHIIIHIIGHHHHDHFHHIIIIHHICGF=EEHHHHIIIIHHHHHCHHHHHIAACGGHHHHHGHEHHHHEGEIIGHHEDGHH?HHHIIHFHHIIHHGHHHHIHCH<EIIHHHIHIHGHIGHIIIIHFGHCGIIIGIHEFCIDHIIIIIIIIIIIHHHHHHHFHIHCGIIIHHHGIHIHIIIIIIIIIHHHEGGIIHIIIIHGIIHIGHFDHII
@HISEQ:711:H5NNWBCX2:2:1101:15702:23040:ATCTCGTA
TTAAGTTCAGCGGGTCTTCCTACCTGATTTGAGACCATGGTTCAAGGCTTGCGCCTTTATAGGTGTGGACTAACTGTTCATATAAAAACTCCAAATCTCCTCTAAGATAATAGGCATTATGAGAAACCACAGTTTCATACACATACTTTTCTAATAGATATAGAGAAATGTCAAGCATTTTCATATTACTAGTAGCAATCTATTTAAAAGAACCCACCAGAGATGGGAACTTCATATCTCCTTGGTCATTCACGAATGAAATCACAAGAAATTAATACTATAGATTCTCAAACAGGCATACTCCAGAGGAGTGCAATGTGCGTTCAAAGATTCGATGATTCACGGAAAGCAATTCACATTACGTATCGCATTTC
+
HIHIIHHIIIIIIIIIIIIIIIIHIIIIIIIIIIIIIIIIIIIIIHCHIIIIIIIIIIHIIIIIIIIIGFHHIIIIIIIHHHIHIIIIHGHIIIIHIHIHIIIIHFIIIIIIIHIIIIIIHHIIGIIGHIIHHHHHFIIIHIIIIIIGIIIIIGHIEHHHIIGHHHIIIIHHHHFIIHHHHHIIIIIIHIIIHIIGIIIHIIIIIIIHIHHHHHIHIIHIHIIIIIHHIHHHGIIGFHHHHHGEEIIIIIHIIHIIHHHIIIIIIIIIHHGGIIHIIIIIHIIIIGIHIIGHIIHHHHIIIIIIIHIIGHHEIIIHHFDIHIIIIIHGGHIIIIIGHEGIIIHG?HIIIIIIIIHIIHIIIIIIIIIHHHEHHI
@HISEQ:711:H5NNWBCX2:2:1101:17198:23168:ATCTCGTA
TTAAGTTCAGCGGGTGTCCCTGCCTGATCCGAGGTCGAGCTTGGGGCGAGGCTCCCCGGGGGGAGGCCGCGCCCCGGGCGACGGCGCGACCGCGGGCCGCGTCCCCGAGCGAGGGGTTCCCAGGCGCTCGACGGGACGGACGGCTCCGGTCGCGGGGGCTTCGGGCCGCGCCTCGGGTGTCCGAGGCGACGGCCAACACCGAGCCGGGGCTCGACGGGATGCGACGACGCTCGAGCAAGCATGCCCGCCGGAGTGGCCGGCGGGCGCAATGTGCGTTCAAAGATTCGATGGTTCACTGGATTCTGCAATTCACATTACTTATCGCATTTC
+
IIIIIIIGHIIIIHIIHIIIIHIIIHHHIIIGIIIIIIIHHIHHHHIIIIIHIIIIGIIHGIHIIDHIGEHHIDHHIIHIIIIGHIIIDDHHHIIIHGGICHHIIIGHHIIIIIIGDDHIIGIIIIIIIIIIHGGHHIIHHHIIIIIGHIIIIIIIIHIHFIIIIIGHHHHHEHIIGHHHGHIHIIIHHHIIHIHCHHHIIHHHHIHGHHHIIIIIIIIIIIIIIHDIIIIIIIIIIIHIIIHIHHHECIIIIGHIHIIHHEIIIHGIIHHIIIIHHIIHFIHIIIIIHHIIIIHHIHHIHGIIIIIIIIIIGIIIIIIIHIIIIHIIII
@HISEQ:711:H5NNWBCX2:2:1101:18242:23097:ATCTCGTA
TTAAGTTCAGCGGGTAGTCCCACCTGATTTGAGGTCTAAAATATAAGTGTGAACTAGCAGCGGCATTTCCCTACAATTCGGCCGCTTTAAAGCGTCCTCAACGAAATTTCTTATCACGTTGAGTCAGTCCGAAAAGATAAGAGCCTGCTCATAAATTTAAAGCGAGCTGAACTGGAAAGTCCAGCAACGCTCAACATCCAACCACCAACACTTCAATTAAAAAATGCAAGGGTTGAGGAATTCATGACACTCAAACAGGTGTGCCCTTCGGAATACCAAAGGGCGCAAGGTGCGTTCAAAGATTCGATGATTCACTGAATTCTGCAATTCACATTACTTATCGCATTTC
+
IIIIHHHHIIIIIIHIIIIIIGIGEHGHIIIHIGFHHHHIGHIIIIIIHHHHIGHHHIIHGHHIIGIHIGHIIIIIIIIEHHIIIHHEHIIIIIIIIIIIIIIIIIIGHIIHIIIIIHIIICEHIIHHGHHIIIIHHHIIIIIHIIIIGHIIIHHHHIHIGHHHGIIHIEEIIIIIIIIHIIIIIIIIHHIIIHIIIIIIIIIIIIIHHGCCEIHHFIIIIIIIIIIIIHIIIIIIIIIIIIHEGIIIIIHHHFGIIIIHGIIIIIIIIIGIIIIIIIIIHIIIHHHGIHHHIIIHHGIIIIIIIIIFIHHIIIIHHHIIIIGIIHIIHIIIHIIIIIGIIIIIHIIII
@HISEQ:711:H5NNWBCX2:2:1101:19101:23067:ATCTCGTA
TTAAGTTCAGCGGGTGTCCCTGCCTGATCCGAGGTCGAGCTTGGGGCGAGGCTCCCCGGGGGGAGGCCGCGCCCCGGGCGACGGCGCGACCGCGGGCCACGTCCCCGAGCGAGGGGTTCCCAGGCGCTCGACGGGACGGACGGCTCCGGTCGCGGGGGCTTCGGGCCGCGCCTCGGGTGTCCGAGGCGACGGCCAACACCGAGCCGGGGCTCGACGGGATGCGACGACGCTCGAGCAGGCATGCCCGCCGGAGTGGCCGGCGGGCGCAATGTGCGTTCAAAGATTCGATGGTTCACTGGATTCTGCAATTCACATTACTTATCGCATTTC
+
IIIIIIIIIIIHIIIIHIIIIIIIIIIHIIGHIHHHHHIIHIHHHGIIIIIIIHIIIHIIHIIHIGIIIFDEHGHIGIGHIIGGHIIHCHHHHHHEHHHHHHHIIIGGHIIIIIHGDCEHIIHEHHHHHHHHIIIIHIHGHIIHHIIIIHIIIIIIIIHDEGHHHIIIIHHH=EHIIFHHHIIGHHGH?HHHEHHHHEHIHGHDHIIHHHHHIFIHIIHCIIHDDHHDCH<GHGGHIIIGIHGHHEDCCIGIIIIHEHIHHDHHGEGHIIIHHEHF1IIHIHIIIIHIIIHIIIIHHHHIIGIHIGGIHEIIIHIGIIHGIIHIIHHIHH
@HISEQ:711:H5NNWBCX2:2:1101:19640:23120:ATCTCGTA
TTAAGTTCAGCGGGTAGTCTTACTTGATTTGAGATCGAGTTTAACAAGAATCGTTGCCGACCCTTGTGAAATCCTGCATCAGTCAGCCAATACGGTCAAACTCCCTTTATGTTAGCTGCAGCAAAAGTAATAATCCGTTTGACGGGACTAAATGAATATGCTTTTAGCTCAGGAGAATGTCCAGCTGCACCTGCATTTCAAGCAACCCGCCACCGATCTCAAAAAGATTGGTGTTGGGATTGCTCAAGTCCAAAGCTTTTCGATTAAAAAATCCAAAAGCTTTGAGGTGTTTACTGATACTCAAACAAGCATGCTCTTCGGAATACCAAAGAGCGCAATATGCGTTCAAAGATTCGATGATTCACTGAATTCTGCAATTCACATTACGTATCGCATTTC
+
IIHIIHIIIGIIIIIIIIIIIIIHIIIHIIHHIIIIIIHDEHIIIIIIIIHIGHHIIHIIGIHHHIIIIGHHHHIIIIHIEHHIIHIIIIHIIGEGGHIIIHFHIIFHHHHIHHHHIHHIGIH?GHHHIHHIIGHIHHIIHIIDHHIGHIIIIIIHIIIEHIIIIHFHHIIHGHIHHIIIIHHHHIHHHHG@GGHIIIIIIGIIIHHHFHIHIHICCC=DHEEIHGHHHHEIIHHHEEHHIIIGGHHGF<HHHHGFHHGHIIIIIIIGIIHHHHFHHCHIGIGIHHHGIIIIIIHHHHHGIHGIIIIIIIIIIHHIIIGIIIIIIIHGIHHIIIHHHHFHGIHHIIIHIHGHIHIIHIHHHHHHIIIIHIIIIIIHIHGIIIHIHHHIIIIIHHHIIII
@HISEQ:711:H5NNWBCX2:2:1101:20065:23110:ATCTCGTA
TTAAGTTCAGCGGGTAATCTTGCTTGATTTCAGATGCCATTTTTTAGTTTGTATTATTACTATGCATAAATGAATCTAATAATAAACAATGAGATCACACGAATGTGACTACTTCATTGTATATTATTTAGTACATATACATTCATATTTAATGAAAGATATTGAATAATAAAATTCTATATCAATCACATTAAGATTTATGATTTTTACGACACTGAAACAAGCATGCCGAACAGCGAACTGCTCGGCGCAACTTGCGTTCAAAAATCTGATGATTCGCGGAATTCTGCAATTCGCACTGCTTATCGCACTTC
+
GHG??C11<1FHHI<CCGHHFHHGHICHHGIFCG<D?CE@?F1<<1<<GFHHIGE?G?@@ECE?EHGGFGHHF?C1D1D11DEH1CFCEFG?FCE111<?CEFE@DHC<HHGCHGEE@A<<1A<FF@D1FFDD1C@@IIHHFB8CGEFGHGEHHHHHEIIHFGHHFFHCEIHHHCDHIIHIIHIHIIIHHIHHHD?D?HHFCHEHHEGHHIIIIHIHHEHIIHHEHDHHIHGHIIIHHIHHDGHECHHDGHEGH<FCHHHHDIIHHGIHHHHHIIIHHDG?FHFHHHFFIIIHHHFEFHGCHHIIHHHHHHHGH
@HISEQ:711:H5NNWBCX2:2:1101:1798:23431:ATCTCGTA
TTAAGTTCAGCGGGTGATCCCACCCGATTTGAGGTCAAATTGTCAAAATGTAGGGGGTTTAGCATGTGCTTTCGCCAGACAACCTCGACAGAGCGAGCCCGATGAAGTTTAACAATCGGTTTATCGTCACGACGGACACACGCTGATGCATTTCGGATCAGTCACAAAAGCGACAGGATCCAAGTCCAATCACACAACATAAAGTCGTAGGATTGAGATTACAATGACACTCAAACGGGCGTACCCTTCGGAATACCAAAGGGTGCAAGGTGCGTTCAAAGATTCGATGATTCACTGAATTCTGCAATTCACATTACTTATCGCATTTC
+
IIIIIIIIIIIIIIIIHIIIIIIIIIGHIIIIIIIIIIIIIIIIIIIIIIIIIEHIHHHHHHIIIIIIIHHIIIIIIEHHIIIIIIHEIIIIIHCHHHIIHIIHIIIHIIHIIIIIIIHHIHIIHIIIIIIIIIIHHIIIIHHHGHIIIIIIIIGIGIIIIHHHIIIIIIIIIIIIHHHHIIIIIHIIHIIHIHHIIIIIIIIHHEIIIIIIIIIIIHGGHHIHEIHHHIGHHCCGIHHGHIIIIHHDIIIHIIIIIIHHEHHIHIIHIIGIIIIIIIIIIIIIHE<D1HEEHFGHHHIIIHHIGIIIIIHGIHGHHEIIIIIIIHIII
@HISEQ:711:H5NNWBCX2:2:1101:6346:23322:ATCTCGTA
TTAAGTTCAGCGGGTGTTCTTGCCTGAGCTCAGGTCGAAGATGTAAGTTATATTTCCTGGTTTGAGGGCTATTGAAAAAGAGCCAAGCCAACACCTAAATATGTAGCAGTGATGCTGCCTACCTAGATGCGGCCCATAAACGGTCCTTAATCAGCCTCTGAGCTTCAGTAGACCCGGCTTTCACTCCATAATAAAACAGAGGAGAGCCGGGACTACCAGATCCAACCAGCCAATTATTAATGAATAATTATTGGGAGGTTGAGGGGTACATCGACGCTGAGCCAGACATGCTCTTGGCCGAGGCCTCGAGCGCAATATGCGTTCAAAGACTTGATGATTCACGGAATTCTGCAATTCACACTACGTATCGCATTTC
+
HIIHHFFHHIIIGIHDHIIHIEHIGHHIIGHHIIIGIIIIHGFHHHHIIIIHIIIIHIHHHIIIHIHIHHHHFHIIIIIIIIIIIIHIHHHIHEGHHHH?EHHHIHIIGEHHHDGEHHEHHIHHIEHIEHDDHDDHHHIIGHHHHHIIIHIIIHHIEHHHHHHIHHHHHIHIIIIHGHIHIIHFFHIIIHIHIHIHGHGGHIIIHHHIHI?GHHIIIIHIHDHHHIHHHGHEHIIHGIIIHHEHIIHHG?IIIHCHIHIHIIFHIIIHHHIHDHHIIIIIIIIIIIIHIIIIIIIIIHHEEHDDHDEDHIHIHIIHIHIIIIIHIIIHHIIIIIIIHHHHFC1HIIIIHHHEIIIIIIIHIHHIIIIIIIIHIIII
@HISEQ:711:H5NNWBCX2:2:1101:1899:23594:ATCTCGTA
TTAAGTTCAGCGGGTGTTCTTGCCTGAGCTCAGATCGAGATTATGGTTTATAGGTTCCTGTTTGAGGGCCGAACACAAAGTCCCAGACCAACAACTAAGAATATAGCCTTTGACAGCCCACCCAGTTGCGGCCCTTATCGGGTCCTTGGTTAGCCTCTGGTCTTCAGCTGATCCAGGTGCATAGATGCCCGAATCACGAATGATTCGGACTGCATAGCTGGAACAGCCAGATCCGCCTCTCTTTACCCGAATGGGTTAAGGGGAGCGATATAAACCCGATGCTGAGGCAGACATGCCCTTGGCCGAAGCCTAAGGCGCAATGTGCGTTCAAAGATTCGATGGTTCACGGAATTCTGCAATTCACACTACGTATCGCATTTC
+
HIIIIIGIIHIIEHHHIIIIIGIIIHEHHIIIIIIIIIIIGHIIIIHHIHHIHIIIIHIIIIIHIGHIIGHHIIIIIHHGHIIIIHIIIIIGIIIIIIIIIIIIIIIIIIIIIIHIIIHHHIIHHHHHH?DHHHIIIIHIHIIIIIHEGDEE?GHHHHCF@HGIIIHHHHIIHIHIHHHIHIIHIHHCHHCIFHHHHIIHHGHIIIIIHHIFHHHHIIIIIIIIIIIIIIIIIIIIIIIGIIHDHIIIIIIIHHIIIIHHGIIHGGHHHIIHHHIIIIIIIIHHHIGIIIIIIIHHHEIIIIHHHHHHGCHDD<HIIIIHIIIIIIIIIIHHIIHIIIIIHHHIIIIIHIIIHIIIIIIIHIIIHHCFIHHIHHHHHHIIH
@HISEQ:711:H5NNWBCX2:2:1101:2430:23586:ATCTCGTA
TTAAGTTCAGCGGGTATCCCTACCTGATCTGAGGTCAAGTGCTTGGATTTGCGGCCGGGGCAGAAGCCCCCGCCTGCGGACCCATCCGCGGGTCCCCTCCGTCGTGGCTCCGCGTTGCGTGAGGTTCGCCGCAAGGGCTGGTCAAACACGTACGCGGGCCCGCCGTCGGGGCCGCCGTCCGATCGATTTGGGGGCGGGCGCGGGGAACCCTCGCGGGTCCCCGCGTCGCGCCCCATCACCGGGCCGTGGCCCGAGGGGTTGTGCGATGACGCTCAGACAGGCATGCCCCCCGGAGTACCAGGGGGCGCAATGTGCGTTCAAAGATTCGATGATTCACTGAACTCTGCAATTCACATTACTTATCGCATTTC
+
HIIGHEHIEHHHDHHIHIIIIHHGHHHHIFHIHCFHHHHEHIICFHDGEFHHI<HIHGGICEHIEGHFHD?HHHHCHHIHDHHGHIIIHI<C<<<CCHHHHD@DD<DHHEEEHHHHDCDEH=EDHHIIIHIII/E@HHIEHGC0<DGHED:DGDDHHHHIDHDHD-?DEH???CC<?DC?EHHEHFHHHEHHCDH-CHCD>H@HA88B-=DHHEE=CDCE??HHC?EC?=@EEHEHDHHHIHGGHIHHDHHHHFIIHIIIHGD?@0EEE?D?HHHCHFHHHGEDHHHC/GHHGGHF<@C<IHHH<GHIHFCCCHIHE@IIIHHGDCHH@EEHIIIIHHCEHGCHHHCHFGIIIHIFHHEIIHGEHIIIIHH
@HISEQ:711:H5NNWBCX2:2:1101:3520:23729:ATCTCGTA
TTAAGTTCAGCGGGTGTTCTTGCCTGAGCTCAGGTCGAGATAAAGGTTAATAGAGCCGAAGCCCTTCCTGATTTCGGGTCGACAGCACAGTCCCAAGCCAACAACTAAAGCATCAGCAACAAGTTGCTTACCCAGTTGCGGCCCTTATCGGGTCCATGCATCAACCTCTGTGCTTCAGCGAACCCAGACACAAGGCCTGGGAAAGCCAGATCCACCCATCAATCCATGGATTGGTAGGGCGAGGATTAACCCGACGCTGAGGCAGACATGCTCTTGGCCGAAGCCTCGAGCGCAATATGCGTTCAAAGATTCGATGGTTCACTGAATTCTGCAATTCACATTACGTATCGCATTTC
+
IHIIIIHIIIIIHGIIIIIIIIIHIIHIIGIIIGHHIHHIIIHIIIHHHIIHIHIIIIHIIIIEHHIIIHHIIIIIGGIHIIIIIIIIIIIIIIIIHEHHHIIIIIIIIIIIIIIIIIIIIIIIIHIIIHIHGHIHHHIHIIIIIIIHIIIIGHHIIIIFHHIEIIEHHIHHHIIHIIHGIIHHIIIIIHFHIIIIHHIIIIHIHHHHIIIIGIIIIIGIIHFHHEFIIIGIIIIIIIIHHHEHHHIHIIHIHEGIIIIHHHIIIIIIIIIHHHIIIIIIHHIIIHHGIHHHHHHIIIIIHHHHHHIIHIIIHIIHIIIIIHHIIIIIIIIIIHIIIHIGIIIIIIIGIIHGCEHI
@HISEQ:711:H5NNWBCX2:2:1101:14702:23640:ATCTCGTA
[truncated: 45,620,757 more chars]
